# Supplementary material for: 2D Synthetic dataset of numerical simulations of long-period seismicity in a volcanic edifice and related sensitivity kernels
Source: Data Brief. 2021 Jan 25;34:106673. doi: 10.1016/j.dib.2020.106673 (PMC7841316; doi:10.1016/j.dib.2020.106673)
Supplement: Supplementary Data S1 — Supplementary Raw Research Data. This is open data under the CC BY license http://creativecommons.org/licenses/by/4.0/ [file mmc1.zip › Dataset/OUTPUT_SEISMOGRAMS/9000_3000/disp_X_hetero_16000_1580_ISO7e-1Hz.semd]

-1.714286 0.0
-1.713286 0.0
-1.712286 0.0
-1.711286 0.0
-1.710286 0.0
-1.709286 0.0
-1.708286 0.0
-1.707286 0.0
-1.706286 0.0
-1.705286 0.0
-1.704286 0.0
-1.703286 0.0
-1.702286 0.0
-1.701286 0.0
-1.700286 0.0
-1.699286 0.0
-1.698286 0.0
-1.697286 0.0
-1.696286 0.0
-1.695286 0.0
-1.694286 0.0
-1.693286 0.0
-1.692286 0.0
-1.691286 0.0
-1.690286 0.0
-1.689286 0.0
-1.688286 0.0
-1.687286 0.0
-1.686286 0.0
-1.685286 0.0
-1.684286 0.0
-1.683286 0.0
-1.682286 0.0
-1.681286 0.0
-1.680286 0.0
-1.679286 0.0
-1.678286 0.0
-1.677286 0.0
-1.676286 0.0
-1.675286 0.0
-1.674286 0.0
-1.673286 0.0
-1.672286 0.0
-1.671286 0.0
-1.670286 0.0
-1.669286 0.0
-1.668286 0.0
-1.667286 0.0
-1.666286 0.0
-1.665286 0.0
-1.664286 0.0
-1.663286 0.0
-1.662286 0.0
-1.661286 0.0
-1.660286 0.0
-1.659286 0.0
-1.658286 0.0
-1.657286 0.0
-1.656286 0.0
-1.655286 0.0
-1.654286 0.0
-1.653286 0.0
-1.652286 0.0
-1.651286 0.0
-1.650286 0.0
-1.649286 0.0
-1.648286 0.0
-1.647286 0.0
-1.646286 0.0
-1.645286 0.0
-1.644286 0.0
-1.643286 0.0
-1.642286 0.0
-1.641286 0.0
-1.640286 0.0
-1.639286 0.0
-1.638286 0.0
-1.637286 0.0
-1.636286 0.0
-1.635286 0.0
-1.634286 0.0
-1.633286 0.0
-1.632286 0.0
-1.631286 0.0
-1.630286 0.0
-1.629286 0.0
-1.628286 0.0
-1.627286 0.0
-1.626286 0.0
-1.625286 0.0
-1.624286 0.0
-1.623286 0.0
-1.622286 0.0
-1.621286 0.0
-1.620286 0.0
-1.619286 0.0
-1.618286 0.0
-1.617286 0.0
-1.616286 0.0
-1.615286 0.0
-1.614286 0.0
-1.613286 0.0
-1.612286 0.0
-1.611286 0.0
-1.610286 0.0
-1.609286 0.0
-1.608286 0.0
-1.607286 0.0
-1.606286 0.0
-1.605286 0.0
-1.604286 0.0
-1.603286 0.0
-1.602286 0.0
-1.601286 0.0
-1.600286 0.0
-1.599286 0.0
-1.598286 0.0
-1.597286 0.0
-1.596286 0.0
-1.595286 0.0
-1.594286 0.0
-1.593286 0.0
-1.592286 0.0
-1.591286 0.0
-1.590286 0.0
-1.589286 0.0
-1.588286 0.0
-1.587286 0.0
-1.586286 0.0
-1.585286 0.0
-1.584286 0.0
-1.583286 0.0
-1.582286 0.0
-1.581286 0.0
-1.580286 0.0
-1.579286 0.0
-1.578286 0.0
-1.577286 0.0
-1.576286 0.0
-1.575286 0.0
-1.574286 0.0
-1.573286 0.0
-1.572286 0.0
-1.571286 0.0
-1.570286 0.0
-1.569286 0.0
-1.568286 0.0
-1.567286 0.0
-1.566286 0.0
-1.565286 0.0
-1.564286 0.0
-1.563286 0.0
-1.562286 0.0
-1.561286 0.0
-1.560286 0.0
-1.559286 0.0
-1.558286 0.0
-1.557286 0.0
-1.556286 0.0
-1.555286 0.0
-1.554286 0.0
-1.553286 0.0
-1.552286 0.0
-1.551286 0.0
-1.550286 0.0
-1.549286 0.0
-1.548286 0.0
-1.547286 0.0
-1.546286 0.0
-1.545286 0.0
-1.544286 0.0
-1.543286 0.0
-1.542286 0.0
-1.541286 0.0
-1.540286 0.0
-1.539286 0.0
-1.538286 0.0
-1.537286 0.0
-1.536286 0.0
-1.535286 0.0
-1.534286 0.0
-1.533286 0.0
-1.532286 0.0
-1.531286 0.0
-1.530286 0.0
-1.529286 0.0
-1.528286 0.0
-1.527286 0.0
-1.526286 0.0
-1.525286 0.0
-1.524286 0.0
-1.523286 0.0
-1.522286 0.0
-1.521286 0.0
-1.520286 0.0
-1.519286 0.0
-1.518286 0.0
-1.517286 0.0
-1.516286 0.0
-1.515286 0.0
-1.514286 0.0
-1.513286 0.0
-1.512286 0.0
-1.511286 0.0
-1.510286 0.0
-1.509286 0.0
-1.508286 0.0
-1.507286 0.0
-1.506286 0.0
-1.505286 0.0
-1.504286 0.0
-1.503286 0.0
-1.502286 0.0
-1.501286 0.0
-1.500286 0.0
-1.499286 0.0
-1.498286 0.0
-1.497286 0.0
-1.496286 0.0
-1.495286 0.0
-1.494286 0.0
-1.493286 0.0
-1.492286 0.0
-1.491286 0.0
-1.490286 0.0
-1.489286 0.0
-1.488286 0.0
-1.487286 0.0
-1.486286 0.0
-1.485286 0.0
-1.484286 0.0
-1.483286 0.0
-1.482286 0.0
-1.481286 0.0
-1.480286 0.0
-1.479286 0.0
-1.478286 0.0
-1.477286 0.0
-1.476286 0.0
-1.475286 0.0
-1.474286 0.0
-1.473286 0.0
-1.472286 0.0
-1.471286 0.0
-1.470286 0.0
-1.469286 0.0
-1.468286 0.0
-1.467286 0.0
-1.466286 0.0
-1.465286 0.0
-1.464286 0.0
-1.463286 0.0
-1.462286 0.0
-1.461286 0.0
-1.460286 0.0
-1.459286 0.0
-1.458286 0.0
-1.457286 0.0
-1.456286 0.0
-1.455286 0.0
-1.454286 0.0
-1.453286 0.0
-1.452286 1.2575474e-36
-1.451286 2.9732013999999996e-36
-1.450286 5.1451211999999996e-36
-1.449286 7.837583399999999e-36
-1.448286 1.1010223e-35
-1.447286 1.4630961e-35
-1.446286 1.8617202e-35
-1.445286 2.2866382e-35
-1.444286 2.7260923e-35
-1.443286 3.1577375e-35
-1.442286 3.5574125000000003e-35
-1.441286 3.9013377999999997e-35
-1.440286 4.1505142e-35
-1.439286 4.2650265e-35
-1.438286 4.1981633e-35
-1.437286 3.8950757e-35
-1.436286 3.3005967e-35
-1.435286 2.3598893e-35
-1.434286 1.0218097999999999e-35
-1.433286 -7.6306043e-36
-1.432286 -3.0367001000000004e-35
-1.431286 -5.8282743e-35
-1.430286 -9.1529497e-35
-1.429286 -1.3004092e-34
-1.428286 -1.7356482000000002e-34
-1.427286 -2.2146941e-34
-1.426286 -2.7280638e-34
-1.425286 -3.26223e-34
-1.424286 -3.7999128000000003e-34
-1.423286 -4.3194531e-34
-1.422286 -4.7946312000000004e-34
-1.421286 -5.1948553e-34
-1.420286 -5.4853622e-34
-1.419286 -5.6278348999999995e-34
-1.418286 -5.5811261e-34
-1.417286 -5.3022278e-34
-1.416286 -4.7477531e-34
-1.415286 -3.8753744e-34
-1.414286 -2.6458899e-34
-1.413286 -1.0253795e-34
-1.412286 1.0122311e-34
-1.411286 3.4828927999999997e-34
-1.410286 6.3892272e-34
-1.409286 9.717531399999999e-34
-1.408286 1.343524e-33
-1.407286 1.748841e-33
-1.406286 2.1799104e-33
-1.405286 2.6263457e-33
-1.404286 3.0750209000000002e-33
-1.403286 3.5100089e-33
-1.402286 3.9126097e-33
-1.401286 4.261479e-33
-1.400286 4.5328796e-33
-1.399286 4.7010702000000005e-33
-1.398286 4.7388393e-33
-1.397286 4.6181932999999995e-33
-1.396286 4.3112045e-33
-1.395286 3.7910149e-33
-1.394286 3.0329921000000002e-33
-1.393286 2.0160205e-33
-1.392286 7.2391037e-34
-1.391286 -8.5310864e-34
-1.390286 -2.7168314999999997e-33
-1.389286 -4.8595303999999996e-33
-1.388286 -7.262452600000001e-33
-1.387286 -9.894416e-33
-1.386286 -1.2710588e-32
-1.385286 -1.5651516e-32
-1.384286 -1.8642476000000002e-32
-1.383286 -2.1593242999999999e-32
-1.382286 -2.4398336e-32
-1.381286 -2.6937826e-32
-1.380286 -2.9078789e-32
-1.379286 -3.0677436e-32
-1.378286 -3.1581991e-32
-1.377286 -3.1636334e-32
-1.376286 -3.068442e-32
-1.375286 -2.857545e-32
-1.374286 -2.5169754e-32
-1.373286 -2.03453e-32
-1.372286 -1.4004728e-32
-1.371286 -6.0827373e-33
-1.370286 3.4463333e-33
-1.369286 1.456097e-32
-1.368286 2.7185256e-32
-1.367286 4.1182209e-32
-1.366286 5.6348033e-32
-1.365286 7.2407605e-32
-1.364286 8.9011527e-32
-1.363286 1.057351e-31
-1.362286 1.220796e-31
-1.361286 1.3747606e-31
-1.360286 1.5129196e-31
-1.359286 1.6284103e-31
-1.358286 1.7139622e-31
-1.357286 1.7620611e-31
-1.356286 1.7651453e-31
-1.355286 1.7158359e-31
-1.354286 1.6071945000000002e-31
-1.353286 1.4330091e-31
-1.352286 1.1880997e-31
-1.351286 8.686395399999999e-32
-1.350286 4.7248269999999997e-32
-1.349286 -5.1037115e-35
-1.348286 -5.4816029e-32
-1.347286 -1.1656804e-31
-1.346286 -1.8454258e-31
-1.345286 -2.5766916999999997e-31
-1.344286 -3.3455767e-31
-1.343286 -4.1349222e-31
-1.342286 -4.924344199999999e-31
-1.341286 -5.690366499999999e-31
-1.340286 -6.4066682999999996e-31
-1.339286 -7.044457e-31
-1.338286 -7.5729681e-31
-1.337286 -7.9601017e-31
-1.336286 -8.1731917e-31
-1.335286 -8.1799081e-31
-1.334286 -7.9492791e-31
-1.333286 -7.4528245e-31
-1.332286 -6.6657825e-31
-1.331286 -5.568402e-31
-1.330286 -4.1472759e-31
-1.329286 -2.3966813e-31
-1.328286 -3.1988248e-32
-1.327286 2.0696402e-31
-1.326286 4.747091e-31
-1.325286 7.6754337e-31
-1.324286 1.0804696999999999e-30
-1.323286 1.4071568000000001e-30
-1.322286 1.7399319e-30
-1.321286 2.0698127e-30
-1.320286 2.3865827e-30
-1.319286 2.6789146e-30
-1.318286 2.9345441e-30
-1.317286 3.1404971e-30
-1.316286 3.283372e-30
-1.315286 3.3496731e-30
-1.314286 3.3261979e-30
-1.313286 3.2004700000000004e-30
-1.312286 2.9612134e-30
-1.311286 2.5988617e-30
-1.310286 2.1060869e-30
-1.309286 1.4783427000000001e-30
-1.308286 7.144006699999999e-31
-1.307286 -1.8313144e-31
-1.306286 -1.2073303e-30
-1.305286 -2.3465346e-30
-1.304286 -3.5840006e-30
-1.303286 -4.8976555e-30
-1.302286 -6.2599706000000005e-30
-1.301286 -7.637973800000001e-30
-1.300286 -8.9934205e-30
-1.299286 -1.0283140000000001e-29
-1.298286 -1.1459572e-29
-1.297286 -1.2471503e-29
-1.296286 -1.3265007e-29
-1.295286 -1.3784604999999999e-29
-1.294286 -1.3974611e-29
-1.293286 -1.3780689000000002e-29
-1.292286 -1.3151579e-29
-1.291286 -1.2040973e-29
-1.290286 -1.040952e-29
-1.289286 -8.2269041e-30
-1.288286 -5.4739674e-30
-1.287286 -2.1448067e-30
-1.286286 1.7511986e-30
-1.285286 6.1875043e-30
-1.284286 1.1118728000000001e-29
-1.283286 1.647926e-29
-1.282286 2.2182226999999998e-29
-1.281286 2.8118895e-29
-1.280286 3.4158559e-29
-1.279286 4.0149024000000005e-29
-1.278286 4.5917706000000004e-29
-1.277286 5.127341299999999e-29
-1.276286 5.6008869e-29
-1.275286 5.990397699999999e-29
-1.274286 6.2729875e-29
-1.273286 6.4253739e-29
-1.272286 6.4244335e-29
-1.271286 6.2478263e-29
-1.270286 5.8746849e-29
-1.269286 5.2863551e-29
-1.268286 4.4671798999999996e-29
-1.267286 3.4053122e-29
-1.266286 2.0935357e-29
-1.265286 5.3008200999999996e-30
-1.264286 -1.2805832e-29
-1.263286 -3.3270259e-29
-1.262286 -5.5901847e-29
-1.261286 -8.042816e-29
-1.260286 -1.0649066e-28
-1.259286 -1.3364202e-28
-1.258286 -1.6134524999999998e-28
-1.257286 -1.8897488000000001e-28
-1.256286 -2.1582054e-28
-1.255286 -2.4109298999999998e-28
-1.254286 -2.639329e-28
-1.253286 -2.8342254e-28
-1.252286 -2.986003e-28
-1.251286 -3.0847825e-28
-1.250286 -3.1206264000000003e-28
-1.249286 -3.0837713999999997e-28
-1.248286 -2.9648879e-28
-1.247286 -2.7553621000000002e-28
-1.246286 -2.4475989000000002e-28
-1.245286 -2.035338e-28
-1.244286 -1.5139821e-28
-1.243286 -8.8092572e-29
-1.242286 -1.3588117999999998e-29
-1.241286 7.1880807e-29
-1.240286 1.6778759999999999e-28
-1.239286 2.7328724e-28
-1.238286 3.8719429999999997e-28
-1.237286 5.079659400000001e-28
-1.236286 6.3369106e-28
-1.235286 7.620867199999999e-28
-1.234286 8.905021600000001e-28
-1.233286 1.0159326e-27
-1.232286 1.1350422e-27
-1.231286 1.2441976e-27
-1.230286 1.3395129e-27
-1.229286 1.4169052000000002e-27
-1.228286 1.4721625999999999e-27
-1.227286 1.5010231999999999e-27
-1.226286 1.4992642e-27
-1.225286 1.4628037e-27
-1.224286 1.3878086e-27
-1.223286 1.2708137e-27
-1.222286 1.1088457e-27
-1.221286 8.9955147e-28
-1.220286 6.413299300000001e-28
-1.219286 3.3346243000000004e-28
-1.218286 -2.375964e-29
-1.217286 -4.2891355e-28
-1.216286 -8.7933372e-28
-1.215286 -1.3710135999999998e-27
-1.214286 -1.8985243e-27
-1.213286 -2.4549548e-27
-1.212286 -3.0318754e-27
-1.211286 -3.6193312e-27
-1.210286 -4.205866e-27
-1.209286 -4.7785825e-27
-1.208286 -5.3232391e-27
-1.207286 -5.8243901000000004e-27
-1.206286 -6.2655652999999995e-27
-1.205286 -6.629495e-27
-1.204286 -6.8983801e-27
-1.203286 -7.0542047e-27
-1.202286 -7.0790919e-27
-1.201286 -6.9557006e-27
-1.200286 -6.667657899999999e-27
-1.199286 -6.2000252999999995e-27
-1.198286 -5.5397888e-27
-1.197286 -4.6763703999999996e-27
-1.196286 -3.6021483000000004e-27
-1.195286 -2.31298e-27
-1.194286 -8.0871378e-28
-1.193286 9.063199899999999e-28
-1.192286 2.8228526999999998e-27
-1.191286 4.9262691e-27
-1.190286 7.1962619e-27
-1.189286 9.6065626e-27
-1.188286 1.2124764e-26
-1.187286 1.4712251e-26
-1.186286 1.7324248e-26
-1.185286 1.991e-26
-1.184286 2.2413106e-26
-1.183286 2.4771999e-26
-1.182286 2.6920598e-26
-1.181286 2.8789115999999996e-26
-1.180286 3.0305065999999997e-26
-1.179286 3.1394408e-26
-1.178286 3.1982893e-26
-1.177286 3.1997546999999997e-26
-1.176286 3.1368314e-26
-1.175286 3.0029824000000003e-26
-1.174286 2.7923281000000004e-26
-1.173286 2.4998421e-26
-1.172286 2.1215536e-26
-1.171286 1.6547512e-26
-1.170286 1.098184e-26
-1.169286 4.5225689e-27
-1.168286 -2.8078575e-27
-1.167286 -1.0966925e-26
-1.166286 -1.9890594e-26
-1.165286 -2.9492105e-26
-1.164286 -3.9661116000000003e-26
-1.163286 -5.0263213000000003e-26
-1.162286 -6.113985e-26
-1.161286 -7.2108772e-26
-1.160286 -8.296495e-26
-1.159286 -9.3482097e-26
-1.158286 -1.0341474e-25
-1.157286 -1.1250096e-25
-1.156286 -1.2046573e-25
-1.155286 -1.2702485e-25
-1.154286 -1.318896e-25
-1.153286 -1.3477185e-25
-1.152286 -1.3538987e-25
-1.151286 -1.3347454e-25
-1.150286 -1.2877602e-25
-1.149286 -1.2107077000000002e-25
-1.148286 -1.1016884e-25
-1.147286 -9.5921182e-26
-1.146286 -7.8227124e-26
-1.145286 -5.704150900000001e-26
-1.144286 -3.2381635000000003e-26
-1.143286 -4.3336782e-27
-1.142286 2.6941552e-26
-1.141286 6.120369000000001e-26
-1.140286 9.8128933e-26
-1.139286 1.3730735e-25
-1.138286 1.7824158e-25
-1.137286 2.2034719e-25
-1.136286 2.6295453e-25
-1.135286 3.0531271e-25
-1.134286 3.4659532000000004e-25
-1.133286 3.8590836999999995e-25
-1.132286 4.2230032e-25
-1.131286 4.5477411e-25
-1.130286 4.8230162e-25
-1.129286 5.0383987e-25
-1.128286 5.1834937e-25
-1.127286 5.2481425e-25
-1.126286 5.2226398e-25
-1.125286 5.0979639e-25
-1.124286 4.8660188e-25
-1.123286 4.519881e-25
-1.122286 4.0540506e-25
-1.121286 3.4646994000000004e-25
-1.120286 2.7499131e-25
-1.119286 1.9099207e-25
-1.118286 9.473072599999999e-26
-1.117286 -1.3279803e-26
-1.116286 -1.3225627e-25
-1.115286 -2.611327e-25
-1.114286 -3.9855213999999995e-25
-1.113286 -5.428629500000001e-25
-1.112286 -6.921206e-25
-1.111286 -8.4409457e-25
-1.110286 -9.962820999999999e-25
-1.109286 -1.1459275e-24
-1.108286 -1.2900487e-24
-1.107286 -1.4254706000000002e-24
-1.106286 -1.5488644e-24
-1.105286 -1.6567951e-24
-1.104286 -1.7457740000000002e-24
-1.103286 -1.8123181e-24
-1.102286 -1.8530146999999997e-24
-1.101286 -1.8645911e-24
-1.100286 -1.8439883000000002e-24
-1.099286 -1.788437e-24
-1.098286 -1.6955366e-24
-1.097286 -1.5633338999999999e-24
-1.096286 -1.3904008999999998e-24
-1.095286 -1.1759111e-24
-1.094286 -9.1971059e-25
-1.093286 -6.223842899999999e-25
-1.092286 -2.8531445e-25
-1.091286 8.927012699999999e-26
-1.090286 4.9825587e-25
-1.089286 9.376187300000001e-25
-1.088286 1.4024129000000002e-24
-1.087286 1.8867750000000002e-24
-1.086286 2.383946e-24
-1.085286 2.8863108e-24
-1.084286 3.3854579e-24
-1.083286 3.8722572e-24
-1.082286 4.33696e-24
-1.081286 4.7693171e-24
-1.080286 5.1587186e-24
-1.079286 5.4943514999999996e-24
-1.078286 5.7653745e-24
-1.077286 5.9611106e-24
-1.076286 6.0712523e-24
-1.075286 6.0860785e-24
-1.074286 5.9966814999999996e-24
-1.073286 5.7951972e-24
-1.072286 5.4750380000000005e-24
-1.071286 5.0311228e-24
-1.070286 4.4601006e-24
-1.069286 3.7605616e-24
-1.068286 2.9332326e-24
-1.067286 1.9811513e-24
-1.066286 9.0981354e-25
-1.065286 -2.7271016000000002e-25
-1.064286 -1.5556941000000002e-24
-1.063286 -2.9257178e-24
-1.062286 -4.3666702e-24
-1.061286 -5.859803e-24
-1.060286 -7.383836099999999e-24
-1.059286 -8.915115499999999e-24
-1.058286 -1.0427827e-23
-1.057286 -1.1894267e-23
-1.056286 -1.3285173e-23
-1.055286 -1.4570103e-23
-1.054286 -1.571787e-23
-1.053286 -1.669703e-23
-1.052286 -1.7476411e-23
-1.051286 -1.8025684e-23
-1.050286 -1.8315961e-23
-1.049286 -1.8320427e-23
-1.048286 -1.8014974e-23
-1.047286 -1.7378853e-23
-1.046286 -1.6395312000000002e-23
-1.045286 -1.5052212e-23
-1.044286 -1.3342627e-23
-1.043286 -1.1265384e-23
-1.042286 -8.825553299999999e-24
-1.041286 -6.034871e-24
-1.040286 -2.9120708e-24
-1.039286 5.1687438e-25
-1.038286 4.2186201e-24
-1.037286 8.152439300000001e-24
-1.036286 1.2270336999999999e-23
-1.035286 1.6517303999999998e-23
-1.034286 2.0831711e-23
-1.033286 2.5145853e-23
-1.032286 2.9386637e-23
-1.031286 3.3476426999999996e-23
-1.030286 3.7334026e-23
-1.029286 4.0875804e-23
-1.028286 4.4016945e-23
-1.027286 4.6672827e-23
-1.026286 4.8760498000000006e-23
-1.025286 5.0200219e-23
-1.024286 5.0917111000000006e-23
-1.023286 5.08428e-23
-1.022286 4.9917102e-23
-1.021286 4.8089681000000003e-23
-1.020286 4.5321671e-23
-1.019286 4.1587219e-23
-1.018286 3.6874911e-23
-1.017286 3.1189063e-23
-1.016286 2.4550835000000002e-23
-1.015286 1.6999141e-23
-1.014286 8.5913072e-24
-1.013286 -5.9652745e-25
-1.012286 -1.0469308e-23
-1.011286 -2.0913287e-23
-1.010286 -3.1796577000000004e-23
-1.009286 -4.2970067e-23
-1.008286 -5.4268695e-23
-1.007286 -6.551309899999999e-23
-1.006286 -7.6511614e-23
-1.005286 -8.7062663e-23
-1.004286 -9.6957444e-23
-1.003286 -1.0598299999999998e-22
-1.002286 -1.139255e-22
-1.001286 -1.2057386e-22
-1.000286 -1.257235e-22
-0.9992857 -1.2918031999999998e-22
-0.9982857 -1.3076473e-22
-0.9972857 -1.3031575e-22
-0.9962857 -1.2769505999999999e-22
-0.9952857 -1.2279099e-22
-0.9942857 -1.1552225999999999e-22
-0.9932857 -1.0584154000000001e-22
-0.9922857 -9.373860599999999e-23
-0.9912857 -7.9243168e-23
-0.9902857 -6.242711399999999e-23
-0.9892857 -4.3406247999999996e-23
-0.9882857 -2.2341391e-23
-0.9872857 5.6123582e-25
-0.9862857 2.5050362e-23
-0.9852857 5.0830824e-23
-0.9842857 7.756552799999999e-23
-0.9832857 1.0487830000000001e-22
-0.9822857 1.3235756e-22
-0.9812857 1.5956089e-22
-0.9802857 1.8602041999999998e-22
-0.9792857 2.1124895999999999e-22
-0.9782857 2.34747e-22
-0.9772857 2.5601023000000002e-22
-0.9762857 2.7453780999999997e-22
-0.9752857 2.8984099e-22
-0.9742857 3.0145212999999997e-22
-0.9732857 3.0893408e-22
-0.9722857 3.1188944999999997e-22
-0.9712857 3.0996998000000003e-22
-0.9702857 3.0288560999999996e-22
-0.9692857 2.9041317e-22
-0.9682857 2.724045e-22
-0.9672857 2.4879383e-22
-0.9662857 2.196042e-22
-0.9652857 1.8495282e-22
-0.9642857 1.4505519e-22
-0.9632857 1.0022775999999999e-22
-0.9622857 5.0889067e-23
-0.9612857 -2.4407383e-24
-0.9602857 -5.9142189e-23
-0.9592857 -1.1850059000000001e-22
-0.9582857 -1.7971202000000002e-22
-0.9572857 -2.4189114e-22
-0.9562857 -3.0408095e-22
-0.9552857 -3.6526437e-22
-0.9542857 -4.2437751e-22
-0.9532857 -4.8032458999999995e-22
-0.9522857 -5.3199434e-22
-0.9512857 -5.782776399999999e-22
-0.9502857 -6.1808621e-22
-0.9492857 -6.5037215e-22
-0.9482857 -6.7414799e-22
-0.9472857 -6.8850675e-22
-0.9462857 -6.926422e-22
-0.9452857 -6.858684099999999e-22
-0.9442857 -6.6763846e-22
-0.9432857 -6.3756196e-22
-0.9422857 -5.9542101e-22
-0.9412857 -5.411841399999999e-22
-0.9402857 -4.75018e-22
-0.9392857 -3.9729619e-22
-0.9382857 -3.0860542e-22
-0.9372857 -2.0974816e-22
-0.9362857 -1.0174184e-22
-0.9352857 1.4185524999999998e-23
-0.9342857 1.3660364e-22
-0.9332857 2.6389218e-22
-0.9322857 3.9425686e-22
-0.9312857 5.2574956e-22
-0.9302857 6.5629204e-22
-0.9292857 7.837034099999999e-22
-0.9282857 9.0573073e-22
-0.9272857 1.0200827e-21
-0.9262857 1.1244664e-21
-0.9252857 1.2166248e-21
-0.9242857 1.2943773e-21
-0.9232857 1.3556605e-21
-0.9222857 1.3985693000000002e-21
-0.9212857 1.4213980000000001e-21
-0.9202857 1.4226794e-21
-0.9192857 1.4012232e-21
-0.9182857 1.3561508e-21
-0.9172857 1.2869276e-21
-0.9162857 1.1933904e-21
-0.9152857 1.0757701e-21
-0.9142857 9.3470985e-22
-0.9132857 7.712757799999999e-22
-0.9122857 5.8696209e-22
-0.9112857 3.8368857e-22
-0.9102857 1.6379094e-22
-0.9092857 -6.9996442e-23
-0.9082857 -3.1456574e-22
-0.9072857 -5.6646843e-22
-0.9062857 -8.219556699999999e-22
-0.9052857 -1.077026e-21
-0.9042857 -1.3274801e-21
-0.9032857 -1.5689811999999998e-21
-0.9022857 -1.7971217e-21
-0.9012857 -2.0074942e-21
-0.9002857 -2.1957664e-21
-0.8992857 -2.3577584e-21
-0.8982857 -2.4895212999999998e-21
-0.8972857 -2.5874166e-21
-0.8962857 -2.6481930999999998e-21
-0.8952857 -2.6690623e-21
-0.8942857 -2.6477697e-21
-0.8932857 -2.5826588e-21
-0.8922857 -2.4727309e-21
-0.8912857 -2.3176937e-21
-0.8902857 -2.1180022e-21
-0.8892857 -1.8748879e-21
-0.8882857 -1.5903757999999998e-21
-0.8872857 -1.2672889e-21
-0.8862857 -9.092391900000001e-22
-0.8852857 -5.2060414e-22
-0.8842857 -1.0648850000000001e-22
-0.8832857 3.2732799e-22
-0.8822857 7.7445773e-22
-0.8812857 1.2279862e-21
-0.8802857 1.6805663999999998e-21
-0.8792857 2.1245248e-21
-0.8782857 2.55198e-21
-0.8772857 2.9549688e-21
-0.8762857 3.3255822999999997e-21
-0.8752857 3.6561056e-21
-0.8742857 3.9391627e-21
-0.8732857 4.1678623e-21
-0.8722857 4.3359415e-21
-0.8712857 4.4379068e-21
-0.8702857 4.4691670999999995e-21
-0.8692857 4.4261588e-21
-0.8682857 4.3064567e-21
-0.8672857 4.1088729e-21
-0.8662857 3.8335368e-21
-0.8652857 3.4819557e-21
-0.8642857 3.057054e-21
-0.8632857 2.5631894e-21
-0.8622857 2.0061435e-21
-0.8612857 1.3930869e-21
-0.8602857 7.3251738e-22
-0.8592857 3.4171295e-23
-0.8582857 -6.910919299999999e-22
-0.8572857 -1.4314312999999999e-21
-0.8562857 -2.1741906999999998e-21
-0.8552857 -2.9060882e-21
-0.8542857 -3.6134263e-21
-0.8532857 -4.2823207e-21
-0.8522857 -4.8989427000000005e-21
-0.8512857 -5.4497755e-21
-0.8502857 -5.9218741000000004e-21
-0.8492857 -6.3031324e-21
-0.8482857 -6.5825444e-21
-0.8472857 -6.7504614000000005e-21
-0.8462857 -6.798838099999999e-21
-0.8452857 -6.7214591e-21
-0.8442857 -6.5141464e-21
-0.8432857 -6.1749406e-21
-0.8422857 -5.7042482e-21
-0.8412857 -5.1049549e-21
-0.8402857 -4.3825013e-21
-0.8392857 -3.5449124999999996e-21
-0.8382857 -2.6027838e-21
-0.8372857 -1.5692179e-21
-0.8362857 -4.5971276e-22
-0.8352857 7.0800006000000005e-22
-0.8342857 1.9141672e-21
-0.8332857 3.1372736e-21
-0.8322857 4.3543494e-21
-0.8312857 5.5413193e-21
-0.8302857 6.6733915000000004e-21
-0.8292857 7.7254827e-21
-0.8282857 8.6726686e-21
-0.8272857 9.4906593e-21
-0.8262857 1.0156287e-20
-0.8252857 1.0648e-20
-0.8242857 1.0946361e-20
-0.8232857 1.1034522e-20
-0.8222857 1.0898687999999999e-20
-0.8212857 1.0528548e-20
-0.8202857 9.9176697e-21
-0.8192857 9.0638376e-21
-0.8182857 7.9693404e-21
-0.8172857 6.6411884000000006e-21
-0.8162857 5.0912606000000006e-21
-0.8152857 3.3363679000000003e-21
-0.8142857 1.3982306999999998e-21
-0.8132857 -6.9663107e-22
-0.8122857 -2.9171063e-21
-0.8112857 -5.2277935e-21
-0.8102857 -7.5893973e-21
-0.8092857 -9.959219400000001e-21
-0.8082857 -1.2291739000000001e-20
-0.8072857 -1.4539277e-20
-0.8062857 -1.6652741e-20
-0.8052857 -1.8582438e-20
-0.8042857 -2.0278938999999998e-20
-0.8032857 -2.1694005999999997e-20
-0.8022857 -2.2781525e-20
-0.8012857 -2.3498493e-20
-0.8002857 -2.3805966999999998e-20
-0.7992857 -2.3670025000000002e-20
-0.7982857 -2.3062682999999998e-20
-0.7972857 -2.1962760999999998e-20
-0.7962857 -2.0356681000000002e-20
-0.7952857 -1.8239172e-20
-0.7942857 -1.5613879999999998e-20
-0.7932857 -1.2493845000000001e-20
-0.7922857 -8.9018517e-21
-0.7912857 -4.8706175000000004e-21
-0.7902857 -4.4283011e-22
-0.7892857 4.3289963e-21
-0.7882857 9.3828385e-21
-0.7872857 1.4647669999999998e-20
-0.7862857 2.0044149e-20
-0.7852857 2.5485492999999998e-20
-0.7842857 3.0878528e-20
-0.7832857 3.6124912e-20
-0.7822857 4.1122524e-20
-0.7812857 4.5766978e-20
-0.7802857 4.9953293e-20
-0.7792857 5.3577635e-20
-0.7782857 5.6539163e-20
-0.7772857 5.874192500000001e-20
-0.7762857 6.0096767e-20
-0.7752857 6.0523256e-20
-0.7742857 5.9951551e-20
-0.7732857 5.832419e-20
-0.7722857 5.5597801e-20
-0.7712857 5.1744650999999995e-20
-0.7702857 4.6754016e-20
-0.7692857 4.0633369e-20
-0.7682857 3.3409309e-20
-0.7672857 2.5128234e-20
-0.7662857 1.5856724e-20
-0.7652857 5.6816109999999995e-21
-0.7642857 -5.2902732e-21
-0.7632857 -1.6932704e-20
-0.7622857 -2.9101006000000003e-20
-0.7612857 -4.1633352e-20
-0.7602857 -5.435241999999999e-20
-0.7592857 -6.7067374e-20
-0.7582857 -7.9576168e-20
-0.7572857 -9.1668182e-20
-0.7562857 -1.031271e-19
-0.7552857 -1.1373403e-19
-0.7542857 -1.232709e-19
-0.7532857 -1.3152389e-19
-0.7522857 -1.3828708e-19
-0.7512857 -1.4336613e-19
-0.7502857 -1.4658195e-19
-0.7492857 -1.4777428999999998e-19
-0.7482857 -1.4680532e-19
-0.7472857 -1.4356290999999999e-19
-0.7462857 -1.3796373e-19
-0.7452857 -1.2995605e-19
-0.7442857 -1.195222e-19
-0.7432857 -1.0668053000000001e-19
-0.7422857 -9.1487054e-20
-0.7412857 -7.4036446e-20
-0.7402857 -5.446254300000001e-20
-0.7392857 -3.2938275e-20
-0.7382857 -9.6749511e-21
-0.7372857 1.5079055e-20
-0.7362857 4.104026e-20
-0.7352857 6.7892676e-20
-0.7342857 9.5291005e-20
-0.7332857 1.2286446e-19
-0.7322857 1.5022113e-19
-0.7312857 1.7695286e-19
-0.7302857 2.0264061000000001e-19
-0.7292857 2.2686028e-19
-0.7282857 2.491887e-19
-0.7272857 2.6921008999999996e-19
-0.7262857 2.8652243999999997e-19
-0.7252857 3.0074421e-19
-0.7242857 3.115208e-19
-0.7232857 3.1853104e-19
-0.7222857 3.2149326e-19
-0.7212857 3.2017127999999996e-19
-0.7202857 3.1437973e-19
-0.7192857 3.0398888e-19
-0.7182857 2.8892898e-19
-0.7172857 2.6919364999999997e-19
-0.7162857 2.4484267e-19
-0.7152857 2.160037e-19
-0.7142857 1.8287322000000002e-19
-0.7132857 1.4571643e-19
-0.7122857 1.0486609e-19
-0.7112857 6.0720404e-20
-0.7102857 1.3739743e-20
-0.7092857 -3.5557528e-20
-0.7082857 -8.660032699999999e-20
-0.7072857 -1.3877105e-19
-0.7062857 -1.9141268e-19
-0.7052857 -2.4383669000000003e-19
-0.7042857 -2.9533172999999997e-19
-0.7032857 -3.451729e-19
-0.7022857 -3.9263146000000003e-19
-0.7012857 -4.369851e-19
-0.7002857 -4.7752826e-19
-0.6992857 -5.1358259e-19
-0.6982857 -5.4450751e-19
-0.6972857 -5.697101899999999e-19
-0.6962857 -5.8865541e-19
-0.6952857 -6.0087494e-19
-0.6942857 -6.0597592e-19
-0.6932857 -6.0364862e-19
-0.6922857 -5.9367322e-19
-0.6912857 -5.7592531000000005e-19
-0.6902857 -5.5038033e-19
-0.6892857 -5.1711665e-19
-0.6882857 -4.7631709e-19
-0.6872857 -4.2826917e-19
-0.6862857 -3.7336372e-19
-0.6852857 -3.1209209e-19
-0.6842857 -2.4504169e-19
-0.6832857 -1.7289014e-19
-0.6822857 -9.6397975e-20
-0.6812857 -1.6400011000000002e-20
-0.6802857 6.620457e-20
-0.6792857 1.5046323e-19
-0.6782857 2.3538208e-19
-0.6772857 3.1993866000000004e-19
-0.6762857 4.0309541e-19
-0.6752857 4.838135e-19
-0.6742857 5.6106696e-19
-0.6732857 6.3385675e-19
-0.6722857 7.0122467e-19
-0.6712857 7.6226697e-19
-0.6702857 8.161469600000001e-19
-0.6692857 8.621071e-19
-0.6682857 8.9948008e-19
-0.6672857 9.276983200000001e-19
-0.6662857 9.4630254e-19
-0.6652857 9.5494819e-19
-0.6642857 9.5341096e-19
-0.6632857 9.415898699999999e-19
-0.6622857 9.1950883e-19
-0.6612857 8.873164e-19
-0.6602857 8.4528359000000005e-19
-0.6592857 7.937995900000001e-19
-0.6582857 7.3336629e-19
-0.6572857 6.645905499999999e-19
-0.6562857 5.8817514e-19
-0.6552857 5.0490826e-19
-0.6542857 4.1565184e-19
-0.6532857 3.2132863e-19
-0.6522857 2.2290874e-19
-0.6512857 1.2139533e-19
-0.6502857 1.7810166e-20
-0.6492857 -8.682098600000001e-20
-0.6482857 -1.9148276e-19
-0.6472857 -2.9518411e-19
-0.6462857 -3.9697144999999997e-19
-0.6452857 -4.959409799999999e-19
-0.6442857 -5.9124972e-19
-0.6432857 -6.821250400000001e-19
-0.6422857 -7.678728100000001e-19
-0.6412857 -8.478835500000001e-19
-0.6402857 -9.2163688e-19
-0.6392857 -9.8870394e-19
-0.6382857 -1.0487480000000001e-18
-0.6372857 -1.1015223e-18
-0.6362857 -1.1468673e-18
-0.6352857 -1.1847041e-18
-0.6342857 -1.2150284e-18
-0.6332857 -1.2379002999999999e-18
-0.6322857 -1.2534349e-18
-0.6312857 -1.2617904e-18
-0.6302857 -1.2631555000000001e-18
-0.6292857 -1.2577369e-18
-0.6282857 -1.2457454e-18
-0.6272857 -1.2273827999999999e-18
-0.6262857 -1.2028293e-18
-0.6252857 -1.1722314e-18
-0.6242857 -1.1356907000000001e-18
-0.6232857 -1.0932548e-18
-0.6222857 -1.0449096000000001e-18
-0.6212857 -9.9057391e-19
-0.6202857 -9.3009642e-19
-0.6192857 -8.6325538e-19
-0.6182857 -7.8976095e-19
-0.6172857 -7.092606800000001e-19
-0.6162857 -6.2134791e-19
-0.6152857 -5.2557327e-19
-0.6142857 -4.2145935e-19
-0.6132857 -3.0851781000000003e-19
-0.6122857 -1.8626954e-19
-0.6112857 -5.426711200000001e-20
-0.6102857 8.7880791e-20
-0.6092857 2.4048321e-19
-0.6082857 4.0373954999999996e-19
-0.6072857 5.7771154e-19
-0.6062857 7.6229516e-19
-0.6052857 9.5719313e-19
-0.6042857 1.1618883e-18
-0.6032857 1.3756195e-18
-0.6022857 1.5973588e-18
-0.6012857 1.8257934e-18
-0.6002857 2.0593105999999998e-18
-0.5992857 2.2959866e-18
-0.5982857 2.5335823e-18
-0.5972857 2.7695429000000003e-18
-0.5962857 3.0010045e-18
-0.5952857 3.2248072e-18
-0.5942857 3.4375158e-18
-0.5932857 3.6354452e-18
-0.5922857 3.8146959e-18
-0.5912857 3.9711946e-18
-0.5902857 4.1007424e-18
-0.5892857 4.1990699e-18
-0.5882857 4.2618984999999996e-18
-0.5872857 4.2850066e-18
-0.5862857 4.2643021999999996e-18
-0.5852857 4.1958975999999995e-18
-0.5842857 4.07619e-18
-0.5832857 3.9019421e-18
-0.5822857 3.6703636e-18
-0.5812857 3.3791937000000002e-18
-0.5802857 3.0267812e-18
-0.5792857 2.6121608e-18
-0.5782857 2.135126e-18
-0.5772857 1.5962953999999998e-18
-0.5762857 9.9717075e-19
-0.5752857 3.4018707e-19
-0.5742857 -3.7124818999999994e-19
-0.5732857 -1.1327276e-18
-0.5722857 -1.9388288e-18
-0.5712857 -2.7831143999999997e-18
-0.5702857 -3.6581458000000004e-18
-0.5692857 -4.5555134e-18
-0.5682857 -5.465882800000001e-18
-0.5672857 -6.379057300000001e-18
-0.5662857 -7.284058099999999e-18
-0.5652857 -8.1692202e-18
-0.5642857 -9.0223045e-18
-0.5632857 -9.8306254e-18
-0.5622857 -1.0581192999999999e-17
-0.5612857 -1.126087e-17
-0.5602857 -1.1856537e-17
-0.5592857 -1.2355274000000001e-17
-0.5582857 -1.2744542000000001e-17
-0.5572857 -1.301238e-17
-0.5562857 -1.3147593e-17
-0.5552857 -1.3139958e-17
-0.5542857 -1.2980413e-17
-0.5532857 -1.2661248000000001e-17
-0.5522857 -1.217629e-17
-0.5512857 -1.1521073999999998e-17
-0.5502857 -1.0693001e-17
-0.5492857 -9.6914833e-18
-0.5482857 -8.5180675e-18
-0.5472857 -7.176533700000001e-18
-0.5462857 -5.6729752000000005e-18
-0.5452857 -4.0158488e-18
-0.5442857 -2.2159947e-18
-0.5432857 -2.8662969e-19
-0.5422857 1.7566946e-18
-0.5412857 3.8961654e-18
-0.5402857 6.1118152e-18
-0.5392857 8.3816628e-18
-0.5382857 1.0681887e-17
-0.5372857 1.2987034e-17
-0.5362857 1.5270253e-17
-0.5352857 1.7503565999999998e-17
-0.5342857 1.9658160999999998e-17
-0.5332857 2.170471e-17
-0.5322857 2.3613714e-17
-0.5312857 2.5355852e-17
-0.5302857 2.6902361000000002e-17
-0.5292857 2.8225416e-17
-0.5282857 2.9298515e-17
-0.5272857 3.0096868e-17
-0.5262857 3.0597775e-17
-0.5252857 3.0781004e-17
-0.5242857 3.0629138e-17
-0.5232857 3.0127924000000005e-17
-0.5222857 2.9266573e-17
-0.5212857 2.8038047e-17
-0.5202857 2.6439301e-17
-0.5192857 2.4471492000000002e-17
-0.5182857 2.2140137999999998e-17
-0.5172857 1.9455235e-17
-0.5162857 1.6431322e-17
-0.5152857 1.3087493000000001e-17
-0.5142857 9.447350000000001e-18
-0.5132857 5.5389093000000006e-18
-0.5122857 1.3944406e-18
-0.5112857 -2.9497438e-18
-0.5102857 -7.4535604e-18
-0.5092857 -1.2073479e-17
-0.5082857 -1.67629e-17
-0.5072857 -2.1472582e-17
-0.5062857 -2.6151116e-17
-0.5052857 -3.0745443e-17
-0.5042857 -3.52014e-17
-0.5032857 -3.9464314e-17
-0.5022857 -4.3479601e-17
-0.5012857 -4.7193415e-17
-0.5002857 -5.0553257000000005e-17
-0.4992857 -5.3508659000000006e-17
-0.4982857 -5.601179599999999e-17
-0.4972857 -5.8018138e-17
-0.4962857 -5.948705e-17
-0.4952857 -6.0382401e-17
-0.4942857 -6.0673093e-17
-0.4932857 -6.0333597e-17
-0.4922857 -5.9344403e-17
-0.4912857 -5.7692441e-17
-0.4902857 -5.5371423999999995e-17
-0.4892857 -5.2382126999999996e-17
-0.4882857 -4.8732606e-17
-0.4872857 -4.4438324000000006e-17
-0.4862857 -3.9522206000000004e-17
-0.4852857 -3.4014612999999996e-17
-0.4842857 -2.7953227e-17
-0.4832857 -2.1382861e-17
-0.4822857 -1.435517e-17
-0.4812857 -6.9282968e-18
-0.4802857 8.3358076e-19
-0.4792857 8.8607665e-18
-0.4782857 1.7078643e-17
-0.4772857 2.5408328999999997e-17
-0.4762857 3.3767407e-17
-0.4752857 4.2070703e-17
-0.4742857 5.0231111e-17
-0.4732857 5.816046500000001e-17
-0.4722857 6.5770428e-17
-0.4712857 7.2973419e-17
-0.4702857 7.968353899999999e-17
-0.4692857 8.5817502e-17
-0.4682857 9.129557299999999e-17
-0.4672857 9.604245200000001e-17
-0.4662857 9.9988197e-17
-0.4652857 1.0306901e-16
-0.4642857 1.052281e-16
-0.4632857 1.0641636e-16
-0.4622857 1.065931e-16
-0.4612857 1.0572661e-16
-0.4602857 1.0379471000000001e-16
-0.4592857 1.007852e-16
-0.4582857 9.6696173e-17
-0.4572857 9.153632399999999e-17
-0.4562857 8.5325045e-17
-0.4552857 7.8092519e-17
-0.4542857 6.9879639e-17
-0.4532857 6.0737866e-17
-0.4522857 5.0728955000000004e-17
-0.4512857 3.9924599e-17
-0.4502857 2.8405946e-17
-0.4492857 1.6263036e-17
-0.4482857 3.594146e-18
-0.4472857 -9.494971000000001e-18
-0.4462857 -2.2891911000000003e-17
-0.4452857 -3.6478531e-17
-0.4442857 -5.0131921999999996e-17
-0.4432857 -6.3725452e-17
-0.4422857 -7.7129836e-17
-0.4412857 -9.021428199999999e-17
-0.4402857 -1.0284765e-16
-0.4392857 -1.1489961e-16
-0.4382857 -1.2624186e-16
-0.4372857 -1.3674934e-16
-0.4362857 -1.4630136e-16
-0.4352857 -1.5478281e-16
-0.4342857 -1.6208532000000002e-16
-0.4332857 -1.681083e-16
-0.4322857 -1.7276007e-16
-0.4312857 -1.7595883e-16
-0.4302857 -1.7763356e-16
-0.4292857 -1.7772496999999997e-16
-0.4282857 -1.7618622e-16
-0.4272857 -1.7298365999999998e-16
-0.4262857 -1.6809741e-16
-0.4252857 -1.6152191e-16
-0.4242857 -1.5326633e-16
-0.4232857 -1.4335482e-16
-0.4222857 -1.3182676e-16
-0.4212857 -1.1873683e-16
-0.4202857 -1.0415497e-16
-0.4192857 -8.8166193e-17
-0.4182857 -7.0870327e-17
-0.4172857 -5.2381621e-17
-0.4162857 -3.2828202999999996e-17
-0.4152857 -1.2351431999999999e-17
-0.4142857 8.8948715e-18
-0.4132857 3.0745324e-17
-0.4122857 5.3023988000000004e-17
-0.4112857 7.5545516e-17
-0.4102857 9.811636999999999e-17
-0.4092857 1.2053618e-16
-0.4082857 1.4259921e-16
-0.4072857 1.6409588000000002e-16
-0.4062857 1.8481446e-16
-0.4052857 2.0454269999999997e-16
-0.4042857 2.230697e-16
-0.4032857 2.4018771e-16
-0.4022857 2.5569402e-16
-0.4012857 2.6939294000000004e-16
-0.4002857 2.8109771e-16
-0.3992857 2.9063249e-16
-0.3982857 2.9783432e-16
-0.3972857 3.0255498e-16
-0.3962857 3.0466293999999997e-16
-0.3952857 3.0404523e-16
-0.3942857 3.0060906000000004e-16
-0.3932857 2.9428355999999997e-16
-0.3922857 2.8502133e-16
-0.3912857 2.7279977999999996e-16
-0.3902857 2.576224e-16
-0.3892857 2.395198e-16
-0.3882857 2.1855060999999999e-16
-0.3872857 1.9480209e-16
-0.3862857 1.6839063e-16
-0.3852857 1.3946183e-16
-0.3842857 1.0819052e-16
-0.3832857 7.4780281e-17
-0.3822857 3.9462879e-17
-0.3812857 2.4972902999999998e-18
-0.3802857 -3.5831556e-17
-0.3792857 -7.521432900000001e-17
-0.3782857 -1.1531916000000002e-16
-0.3772857 -1.5579384e-16
-0.3762857 -1.9626829000000002e-16
-0.3752857 -2.3635726e-16
-0.3742857 -2.7566354e-16
-0.3732857 -3.1378114000000003e-16
-0.3722857 -3.5029887e-16
-0.3712857 -3.8480416999999995e-16
-0.3702857 -4.1688708e-16
-0.3692857 -4.4614433e-16
-0.3682857 -4.721836e-16
-0.3672857 -4.9462799e-16
-0.3662857 -5.1312023e-16
-0.3652857 -5.273272299999999e-16
-0.3642857 -5.369444e-16
-0.3632857 -5.4169999e-16
-0.3622857 -5.4135906e-16
-0.3612857 -5.357276200000001e-16
-0.3602857 -5.2465622e-16
-0.3592857 -5.080434499999999e-16
-0.3582857 -4.8583899e-16
-0.3572857 -4.5804626e-16
-0.3562857 -4.2472474e-16
-0.3552857 -3.8599176e-16
-0.3542857 -3.4202372e-16
-0.3532857 -2.9305678999999996e-16
-0.3522857 -2.3938712e-16
-0.3512857 -1.8137021000000001e-16
-0.3502857 -1.1941983e-16
-0.3492857 -5.4006214000000004e-17
-0.3482857 1.4346436999999998e-17
-0.3472857 8.5063087e-17
-0.3462857 1.5752169e-16
-0.3452857 2.3105768e-16
-0.3442857 3.0496908e-16
-0.3432857 3.7852223000000003e-16
-0.3422857 4.509581900000001e-16
-0.3412857 5.2149949e-16
-0.3402857 5.8935754e-16
-0.3392857 6.5374036e-16
-0.3382857 7.138607600000001e-16
-0.3372857 7.6894486e-16
-0.3362857 8.1824053e-16
-0.3352857 8.6102628e-16
-0.3342857 8.9662011e-16
-0.3332857 9.2438823e-16
-0.3322857 9.437536e-16
-0.3312857 9.5420429e-16
-0.3302857 9.5530138e-16
-0.3292857 9.4668654e-16
-0.3282857 9.2808904e-16
-0.3272857 8.9933177e-16
-0.3262857 8.6033699e-16
-0.3252857 8.111307400000001e-16
-0.3242857 7.5184687999999995e-16
-0.3232857 6.8272928e-16
-0.3222857 6.0413388e-16
-0.3212857 5.165289199999999e-16
-0.3202857 4.2049420000000004e-16
-0.3192857 3.1671914e-16
-0.3182857 2.0599951e-16
-0.3172857 8.923294599999999e-17
-0.3162857 -3.2586803e-17
-0.3152857 -1.5837692e-16
-0.3142857 -2.8697373e-16
-0.3132857 -4.1714213999999997e-16
-0.3122857 -5.4758608e-16
-0.3112857 -6.7696019e-16
-0.3102857 -8.038820800000001e-16
-0.3092857 -9.2694587e-16
-0.3082857 -1.0447361e-15
-0.3072857 -1.1558426e-15
-0.3062857 -1.2588753000000001e-15
-0.3052857 -1.3524798e-15
-0.3042857 -1.4353527999999998e-15
-0.3032857 -1.506258e-15
-0.3022857 -1.5640411999999999e-15
-0.3012857 -1.6076452e-15
-0.3002857 -1.6361247e-15
-0.2992857 -1.6486598e-15
-0.2982857 -1.6445687e-15
-0.2972857 -1.6233203e-15
-0.2962857 -1.584544e-15
-0.2952857 -1.5280397000000001e-15
-0.2942857 -1.4537848e-15
-0.2932857 -1.3619415000000001e-15
-0.2922857 -1.25286e-15
-0.2912857 -1.1270819e-15
-0.2902857 -9.853403599999999e-16
-0.2892857 -8.285588600000001e-16
-0.2882857 -6.578476400000001e-16
-0.2872857 -4.744983e-16
-0.2862857 -2.7997603e-16
-0.2852857 -7.5910029e-17
-0.2842857 1.3591822e-16
-0.2832857 3.5358861e-16
-0.2822857 5.7505791e-16
-0.2812857 7.9817701e-16
-0.2802857 1.0207097e-15
-0.2792857 1.2403531e-15
-0.2782857 1.4547594000000001e-15
-0.2772857 1.6615584000000002e-15
-0.2762857 1.8583812000000002e-15
-0.2752857 2.0428842999999998e-15
-0.2742857 2.212775e-15
-0.2732857 2.3658355e-15
-0.2722857 2.4999483000000002e-15
-0.2712857 2.613121e-15
-0.2702857 2.70351e-15
-0.2692857 2.7694439e-15
-0.2682857 2.8094458e-15
-0.2672857 2.8222542e-15
-0.2662857 2.8068419e-15
-0.2652857 2.7624345e-15
-0.2642857 2.6885253e-15
-0.2632857 2.5848885e-15
-0.2622857 2.4515906e-15
-0.2612857 2.2889985e-15
-0.2602857 2.0977848e-15
-0.2592857 1.878931e-15
-0.2582857 1.6337272000000001e-15
-0.2572857 1.3637681e-15
-0.2562857 1.0709473e-15
-0.2552857 7.5744689e-16
-0.2542857 4.2572546e-16
-0.2532857 7.8501472e-17
-0.2522857 -2.8126546e-16
-0.2512857 -6.503965199999999e-16
-0.2502857 -1.0255186e-15
-0.2492857 -1.4030917000000002e-15
-0.2482857 -1.779439e-15
-0.2472857 -2.1507789e-15
-0.2462857 -2.5132594000000002e-15
-0.2452857 -2.8629941999999996e-15
-0.2442857 -3.1960995e-15
-0.2432857 -3.5087334e-15
-0.2422857 -3.7971342e-15
-0.2412857 -4.0576604e-15
-0.2402857 -4.2868304e-15
-0.2392857 -4.4813618e-15
-0.2382857 -4.6382092e-15
-0.2372857 -4.7546017e-15
-0.2362857 -4.8280785e-15
-0.2352857 -4.8565230000000005e-15
-0.2342857 -4.838193e-15
-0.2332857 -4.7717501999999995e-15
-0.2322857 -4.6562844e-15
-0.2312857 -4.4913366e-15
-0.2302857 -4.2769168e-15
-0.2292857 -4.0135177e-15
-0.2282857 -3.7021246e-15
-0.2272857 -3.3442217e-15
-0.2262857 -2.9417921e-15
-0.2252857 -2.4973132e-15
-0.2242857 -2.0137487000000003e-15
-0.2232857 -1.4945344e-15
-0.2222857 -9.4355864e-16
-0.2212857 -3.6513919e-16
-0.2202857 2.3600588e-16
-0.2192857 8.5479157e-16
-0.2182857 1.4858037000000001e-15
-0.2172857 2.1233414e-15
-0.2162857 2.7614631e-15
-0.2152857 3.3940365e-15
-0.2142857 4.0147926e-15
-0.2132857 4.6173804e-15
-0.2122857 5.1954268e-15
-0.2112857 5.7425968e-15
-0.2102857 6.2526556e-15
-0.2092857 6.7195308999999996e-15
-0.2082857 7.1373775e-15
-0.2072857 7.500639500000001e-15
-0.2062857 7.8041116e-15
-0.2052857 8.0430014e-15
-0.2042857 8.2129863e-15
-0.2032857 8.31027e-15
-0.2022857 8.3316338e-15
-0.2012857 8.274485500000001e-15
-0.2002857 8.1369036e-15
-0.1992857 7.9176742e-15
-0.1982857 7.616324999999999e-15
-0.1972857 7.2331525e-15
-0.1962857 6.7692404999999994e-15
-0.1952857 6.226475699999999e-15
-0.1942857 5.607552e-15
-0.1932857 4.9159698e-15
-0.1922857 4.1560267000000004e-15
-0.1912857 3.3328e-15
-0.1902857 2.4521227e-15
-0.1892857 1.5205497e-15
-0.1882857 5.453183600000001e-16
-0.1872857 -4.6570099e-16
-0.1862857 -1.5040601999999998e-15
-0.1852857 -2.5607963e-15
-0.1842857 -3.6265014e-15
-0.1832857 -4.6913989e-15
-0.1822857 -5.7454245e-15
-0.1812857 -6.7783137000000004e-15
-0.1802857 -7.779693900000001e-15
-0.1792857 -8.7391797e-15
-0.1782857 -9.6464698e-15
-0.1772857 -1.049145e-14
-0.1762857 -1.1264294e-14
-0.1752857 -1.1955564e-14
-0.1742857 -1.2556318000000001e-14
-0.1732857 -1.3058203e-14
-0.1722857 -1.3453556999999999e-14
-0.1712857 -1.3735502e-14
-0.1702857 -1.3898033e-14
-0.1692857 -1.3936103e-14
-0.1682857 -1.3845696e-14
-0.1672857 -1.3623899000000001e-14
-0.1662857 -1.3268963e-14
-0.1652857 -1.2780353000000001e-14
-0.1642857 -1.2158789e-14
-0.1632857 -1.1406273e-14
-0.1622857 -1.0526111e-14
-0.1612857 -9.5229155e-15
-0.1602857 -8.402600600000001e-15
-0.1592857 -7.17236e-15
-0.1582857 -5.8406355999999994e-15
-0.1572857 -4.41707e-15
-0.1562857 -2.9124467e-15
-0.1552857 -1.3386184000000001e-15
-0.1542857 2.9157849999999997e-16
-0.1532857 1.9644211000000003e-15
-0.1522857 3.6654087e-15
-0.1512857 5.379380799999999e-15
-0.1502857 7.0906478000000005e-15
-0.1492857 8.7831262e-15
-0.1482857 1.0440486e-14
-0.1472857 1.2046300999999998e-14
-0.1462857 1.3584205000000001e-14
-0.1452857 1.503805e-14
-0.1442857 1.639207e-14
-0.1432857 1.7631043999999998e-14
-0.1422857 1.8740451999999998e-14
-0.1412857 1.9706637000000002e-14
-0.1402857 2.0516959e-14
-0.1392857 2.1159939e-14
-0.1382857 2.1625398e-14
-0.1372857 2.1904592e-14
-0.1362857 2.1990324999999998e-14
-0.1352857 2.187706e-14
-0.1342857 2.1561009e-14
-0.1332857 2.1040214e-14
-0.1322857 2.0314606e-14
-0.1312857 1.9386049999999998e-14
-0.1302857 1.8258372e-14
-0.1292857 1.6937371e-14
-0.1282857 1.54308e-14
-0.1272857 1.3748341e-14
-0.1262857 1.1901554e-14
-0.1252857 9.903805e-15
-0.1242857 7.7701793e-15
-0.1232857 5.5173723999999995e-15
-0.1222857 3.1635655000000003e-15
-0.1212857 7.2828108e-16
-0.1202857 -1.7677753e-15
-0.1192857 -4.302889e-15
-0.1182857 -6.854523499999999e-15
-0.1172857 -9.3995193e-15
-0.1162857 -1.1914302e-14
-0.1152857 -1.4375101e-14
-0.1142857 -1.675817e-14
-0.1132857 -1.9040016e-14
-0.1122857 -2.1197626e-14
-0.1112857 -2.3208697e-14
-0.1102857 -2.5051865000000003e-14
-0.1092857 -2.6706913999999998e-14
-0.1082857 -2.8155002e-14
-0.1072857 -2.9378859e-14
-0.1062857 -3.0362981e-14
-0.1052857 -3.1093812000000005e-14
-0.1042857 -3.15599e-14
-0.1032857 -3.1752052e-14
-0.1022857 -3.1663452e-14
-0.1012857 -3.1289781e-14
-0.1002857 -3.0629283e-14
-9.9285714E-02 -2.9682846e-14
-9.8285712E-02 -2.8454025999999996e-14
-9.7285718E-02 -2.6949063e-14
-9.6285716E-02 -2.5176866e-14
-9.5285714E-02 -2.3148982e-14
-9.4285712E-02 -2.0879518e-14
-9.3285717E-02 -1.8385062e-14
-9.2285715E-02 -1.5684559000000002e-14
-9.1285713E-02 -1.2799175999999998e-14
-9.0285711E-02 -9.752131899999999e-15
-8.9285716E-02 -6.5685135e-15
-8.8285714E-02 -3.2750674000000003e-15
-8.7285712E-02 1.0002852e-16
-8.6285718E-02 3.5274098e-15
-8.5285716E-02 6.9767860999999994e-15
-8.4285714E-02 1.0417213e-14
-8.3285712E-02 1.3817377e-14
-8.2285717E-02 1.7145887e-14
-8.1285715E-02 2.0371571e-14
-8.0285713E-02 2.3463773e-14
-7.9285711E-02 2.6392655e-14
-7.8285716E-02 2.9129484e-14
-7.7285714E-02 3.1646924e-14
-7.6285712E-02 3.391931e-14
-7.5285718E-02 3.5922913e-14
-7.4285716E-02 3.7636188e-14
-7.3285714E-02 3.9040004999999996e-14
-7.2285712E-02 4.0117857e-14
-7.1285717E-02 4.0856044e-14
-7.0285715E-02 4.1243839e-14
-6.9285713E-02 4.1273614999999996e-14
-6.8285711E-02 4.0940959e-14
-6.7285717E-02 4.0244735e-14
-6.6285715E-02 3.918714e-14
-6.5285712E-02 3.7773715e-14
-6.4285718E-02 3.6013318e-14
-6.3285716E-02 3.3918084e-14
-6.2285714E-02 3.1503334e-14
-6.1285716E-02 2.8787466e-14
-6.0285714E-02 2.5791812e-14
-5.9285715E-02 2.2540464999999996e-14
-5.8285713E-02 1.906008e-14
-5.7285715E-02 1.5379643e-14
-5.6285713E-02 1.1530232e-14
-5.5285715E-02 7.5447349e-15
-5.4285713E-02 3.4575683e-15
-5.3285714E-02 -6.956320100000001e-16
-5.2285716E-02 -4.8783310999999995e-15
-5.1285714E-02 -9.0534243e-15
-5.0285716E-02 -1.3183577000000002e-14
-4.9285714E-02 -1.7231567e-14
-4.8285715E-02 -2.1160627000000002e-14
-4.7285713E-02 -2.4934791999999996e-14
-4.6285715E-02 -2.8519226e-14
-4.5285713E-02 -3.1880563e-14
-4.4285715E-02 -3.4987217e-14
-4.3285713E-02 -3.7809693e-14
-4.2285714E-02 -4.0320854e-14
-4.1285716E-02 -4.2496212e-14
-4.0285714E-02 -4.4314149e-14
-3.9285716E-02 -4.5756148e-14
-3.8285714E-02 -4.6806977e-14
-3.7285715E-02 -4.7454845999999994e-14
-3.6285713E-02 -4.7691555e-14
-3.5285715E-02 -4.7512570999999996e-14
-3.4285713E-02 -4.6917107e-14
-3.3285715E-02 -4.5908152999999995e-14
-3.2285713E-02 -4.4492465e-14
-3.1285714E-02 -4.2680534e-14
-3.0285714E-02 -4.0486521e-14
-2.9285714E-02 -3.7928142e-14
-2.8285714E-02 -3.5026541e-14
-2.7285714E-02 -3.1806116000000004e-14
-2.6285714E-02 -2.8294319999999997e-14
-2.5285713E-02 -2.4521437e-14
-2.4285715E-02 -2.0520322e-14
-2.3285715E-02 -1.6326131e-14
-2.2285715E-02 -1.197601e-14
-2.1285715E-02 -7.5087763e-15
-2.0285714E-02 -2.9645789e-15
-1.9285714E-02 1.6154599e-15
-1.8285714E-02 6.1896099e-15
-1.7285714E-02 1.0715912e-14
-1.6285714E-02 1.5152562e-14
-1.5285715E-02 1.9458296e-14
-1.4285714E-02 2.3592782e-14
-1.3285714E-02 2.7516996e-14
-1.2285714E-02 3.1193608e-14
-1.1285714E-02 3.4587346e-14
-1.0285715E-02 3.7665345e-14
-9.2857145E-03 4.0397492e-14
-8.2857143E-03 4.2756738e-14
-7.2857141E-03 4.4719389999999994e-14
-6.2857145E-03 4.6265379000000007e-14
-5.2857143E-03 4.7378490999999996e-14
-4.2857141E-03 4.8046583e-14
-3.2857142E-03 4.826174e-14
-2.2857143E-03 4.8020399e-14
-1.2857143E-03 4.7323445e-14
-2.8571428E-04 4.6176266e-14
7.1428571E-04 4.4588735e-14
1.7142857E-03 4.2575195e-14
2.7142856E-03 4.0154351000000004e-14
3.7142858E-03 3.734915e-14
4.7142855E-03 3.4186597e-14
5.7142857E-03 3.0697538e-14
6.7142858E-03 2.6916403999999998e-14
7.7142855E-03 2.2880898e-14
8.7142857E-03 1.8631653e-14
9.7142858E-03 1.4211859e-14
1.0714286E-02 9.6668515e-15
1.1714286E-02 5.0436729000000004e-15
1.2714285E-02 3.9060849999999998e-16
1.3714286E-02 -4.2432959e-15
1.4714286E-02 -8.808735e-15
1.5714286E-02 -1.3256651999999999e-14
1.6714286E-02 -1.7538757e-14
1.7714286E-02 -2.1608043e-14
1.8714286E-02 -2.54193e-14
1.9714287E-02 -2.8929615999999996e-14
2.0714285E-02 -3.2098867e-14
2.1714285E-02 -3.4890181999999996e-14
2.2714285E-02 -3.7270395e-14
2.3714285E-02 -3.921045e-14
2.4714286E-02 -4.0685785e-14
2.5714286E-02 -4.1676671e-14
2.6714286E-02 -4.2168503e-14
2.7714286E-02 -4.2152062999999997e-14
2.8714286E-02 -4.1623699e-14
2.9714286E-02 -4.0585491e-14
3.0714286E-02 -3.904532e-14
3.1714287E-02 -3.7016907e-14
3.2714285E-02 -3.4519776999999997e-14
3.3714287E-02 -3.1579167e-14
3.4714285E-02 -2.8225858999999998e-14
3.5714287E-02 -2.4495968e-14
3.6714286E-02 -2.0430649e-14
3.7714284E-02 -1.6075759e-14
3.8714286E-02 -1.1481446e-14
3.9714284E-02 -6.7016837e-15
4.0714286E-02 -1.7937597e-15
4.1714285E-02 3.1822962e-15
4.2714287E-02 8.164324900000001e-15
4.3714285E-02 1.3088691e-14
4.4714287E-02 1.7890968e-14
4.5714285E-02 2.2506661e-14
4.6714287E-02 2.6871935000000002e-14
4.7714286E-02 3.0924376e-14
4.8714284E-02 3.4603735999999995e-14
4.9714286E-02 3.7852701e-14
5.0714284E-02 4.0617617e-14
5.1714286E-02 4.2849232e-14
5.2714285E-02 4.4503380999999997e-14
5.3714287E-02 4.5541653000000006e-14
5.4714285E-02 4.5932003000000005e-14
5.5714287E-02 4.5649315999999997e-14
5.6714285E-02 4.4675922e-14
5.7714287E-02 4.3002015e-14
5.8714285E-02 4.0626021999999996e-14
5.9714288E-02 3.7554884e-14
6.0714286E-02 3.3804248000000004e-14
6.1714284E-02 2.9398568e-14
6.2714286E-02 2.4371110000000003e-14
6.3714288E-02 1.8763863e-14
6.4714283E-02 1.2627338000000002e-14
6.5714285E-02 6.020272099999999e-15
6.6714287E-02 -9.9077568e-16
6.7714289E-02 -8.3319289e-15
6.8714283E-02 -1.5922602000000002e-14
6.9714285E-02 -2.3676204000000002e-14
7.0714287E-02 -3.1500941e-14
7.1714282E-02 -3.9300704e-14
7.2714284E-02 -4.697604e-14
7.3714286E-02 -5.4425196999999995e-14
7.4714288E-02 -6.1545245e-14
7.5714283E-02 -6.8233226e-14
7.6714285E-02 -7.4387376e-14
7.7714287E-02 -7.9908368e-14
7.8714289E-02 -8.4700563e-14
7.9714283E-02 -8.867328e-14
8.0714285E-02 -9.1742043e-14
8.1714287E-02 -9.382979900000001e-14
8.2714289E-02 -9.4868124e-14
8.3714284E-02 -9.479831800000001e-14
8.4714286E-02 -9.357245999999999e-14
8.5714288E-02 -9.115438199999999e-14
8.6714283E-02 -8.7520484e-14
8.7714285E-02 -8.266050000000001e-14
8.8714287E-02 -7.6578089e-14
8.9714289E-02 -6.929127600000001e-14
9.0714283E-02 -6.0832763e-14
9.1714285E-02 -5.1250057000000005e-14
9.2714287E-02 -4.0605428e-14
9.3714289E-02 -2.8975707999999996e-14
9.4714284E-02 -1.6451896e-14
9.5714286E-02 -3.1385787e-15
9.6714288E-02 1.0846810999999999e-14
9.7714283E-02 2.5374917999999998e-14
9.8714285E-02 4.0305552e-14
9.9714287E-02 5.5488943000000006e-14
0.1007143 7.076713e-14
0.1017143 8.597549600000001e-14
0.1027143 1.0094442e-13
0.1037143 1.1550104e-13
0.1047143 1.2947107999999998e-13
0.1057143 1.4268078e-13
0.1067143 1.5495885e-13
0.1077143 1.6613844e-13
0.1087143 1.7605913e-13
0.1097143 1.8456895e-13
0.1107143 1.9152618e-13
0.1117143 1.9680137e-13
0.1127143 2.0027899e-13
0.1137143 2.0185915e-13
0.1147143 2.0145916e-13
0.1157143 1.9901484000000001e-13
0.1167143 1.9448179e-13
0.1177143 1.8783642e-13
0.1187143 1.7907674e-13
0.1197143 1.6822303e-13
0.1207143 1.5531814e-13
0.1217143 1.4042770999999998e-13
0.1227143 1.2363998e-13
0.1237143 1.0506551000000001e-13
0.1247143 8.4836549e-14
0.1257143 6.3106157e-14
0.1267143 4.0047125e-14
0.1277143 1.5850604000000002e-14
0.1287143 -9.2754581e-15
0.1297143 -3.5108118e-14
0.1307143 -6.141144e-14
0.1317143 -8.793868499999999e-14
0.1327143 -1.1443465e-13
0.1337143 -1.4063818e-13
0.1347143 -1.6628478e-13
0.1357143 -1.9110927e-13
0.1367143 -2.1484858999999998e-13
0.1377143 -2.3724461e-13
0.1387143 -2.5804687e-13
0.1397143 -2.7701539e-13
0.1407143 -2.9392338e-13
0.1417143 -3.0855983000000004e-13
0.1427143 -3.2073203000000004e-13
0.1437143 -3.3026791e-13
0.1447143 -3.3701819e-13
0.1457143 -3.4085836e-13
0.1467143 -3.4169044e-13
0.1477143 -3.3944445e-13
0.1487143 -3.3407956e-13
0.1497143 -3.2558509e-13
0.1507143 -3.1398109999999997e-13
0.1517143 -2.9931867999999997e-13
0.1527143 -2.8167998e-13
0.1537143 -2.6117778e-13
0.1547143 -2.3795489e-13
0.1557143 -2.1218309e-13
0.1567143 -1.8406177999999998e-13
0.1577143 -1.5381641e-13
0.1587143 -1.2169643e-13
0.1597143 -8.7973138e-14
0.1607143 -5.2937112999999996e-14
0.1617143 -1.6895501999999998e-14
0.1627143 1.9830959e-14
0.1637143 5.6911096e-14
0.1647143 9.4006618e-14
0.1657143 1.3077553e-13
0.1667143 1.6687567999999999e-13
0.1677143 2.0196825e-13
0.1687143 2.3572143e-13
0.1697143 2.6781384e-13
0.1707143 2.9793801999999997e-13
0.1717143 3.2580377e-13
0.1727143 3.5114128e-13
0.1737143 3.7370412000000003e-13
0.1747143 3.9327197999999997e-13
0.1757143 4.0965304000000003e-13
0.1767143 4.2268621e-13
0.1777143 4.3224286e-13
0.1787143 4.3822825000000004e-13
0.1797143 4.4058262e-13
0.1807143 4.3928186999999995e-13
0.1817143 4.3433787000000004e-13
0.1827143 4.2579813000000003e-13
0.1837143 4.1374540000000005e-13
0.1847143 3.9829666e-13
0.1857143 3.7960175e-13
0.1867143 3.5784160000000003e-13
0.1877143 3.3322626000000003e-13
0.1887143 3.0599235e-13
0.1897143 2.7640042e-13
0.1907143 2.44732e-13
0.1917143 2.1128633e-13
0.1927143 1.7637708e-13
0.1937143 1.4032870999999999e-13
0.1947143 1.0347295e-13
0.1957143 6.6145057e-14
0.1967143 2.8680145999999996e-14
0.1977143 -8.5904619e-15
0.1987143 -4.5342827999999995e-14
0.1997143 -8.126384900000001e-14
0.2007143 -1.1605457000000002e-13
0.2017143 -1.4943324999999998e-13
0.2027143 -1.8113827000000002e-13
0.2037143 -2.1093073e-13
0.2047143 -2.3859669000000004e-13
0.2057143 -2.6394925e-13
0.2067143 -2.8683012999999996e-13
0.2077143 -3.0711094e-13
0.2087143 -3.2469409e-13
0.2097143 -3.3951332e-13
0.2107143 -3.5153381e-13
0.2117143 -3.6075193e-13
0.2127143 -3.6719454e-13
0.2137143 -3.7091805999999997e-13
0.2147143 -3.7200696e-13
0.2157143 -3.7057217e-13
0.2167143 -3.6674896e-13
0.2177143 -3.6069454e-13
0.2187143 -3.525856e-13
0.2197143 -3.4261534e-13
0.2207143 -3.3099058e-13
0.2217143 -3.1792846e-13
0.2227143 -3.0365331e-13
0.2237143 -2.8839316e-13
0.2247143 -2.7237653e-13
0.2257143 -2.55829e-13
0.2267143 -2.3896994999999996e-13
0.2277143 -2.2200945000000002e-13
0.2287143 -2.0514522e-13
0.2297143 -1.8855980000000002e-13
0.2307143 -1.7241808e-13
0.2317143 -1.5686482000000002e-13
0.2327143 -1.4202274e-13
0.2337143 -1.2799079e-13
0.2347143 -1.1484271999999998e-13
0.2357143 -1.0262615e-13
0.2367143 -9.1361905e-14
0.2377143 -8.104372100000001e-14
0.2387143 -7.1638426e-14
0.2397143 -6.3086432e-14
0.2407143 -5.5302649e-14
0.2417143 -4.8177768e-14
0.2427143 -4.1579897000000004e-14
0.2437143 -3.5356574000000005e-14
0.2447143 -2.9337096999999997e-14
0.2457143 -2.3335161999999998e-14
0.2467143 -1.7151807e-14
0.2477143 -1.0578583e-14
0.2487143 -3.4009862e-15
0.2497143 4.5979513e-15
0.2507143 1.3633900999999999e-14
0.2517143 2.3917365e-14
0.2527143 3.5649751e-14
0.2537143 4.9019395e-14
0.2547143 6.4197628e-14
0.2557143 8.133493100000001e-14
0.2567143 1.0055717e-13
0.2577143 1.2196206e-13
0.2587143 1.4561583000000002e-13
0.2597143 1.7155013e-13
0.2607143 1.9975937999999998e-13
0.2617143 2.3019833e-13
0.2627143 2.6278024e-13
0.2637143 2.9737533e-13
0.2647143 3.3380985999999997e-13
0.2657143 3.7186568000000003e-13
0.2667143 4.1128036000000003e-13
0.2677143 4.5174795000000005e-13
0.2687143 4.9292024e-13
0.2697143 5.344085900000001e-13
0.2707143 5.7578653e-13
0.2717143 6.1659272e-13
0.2727143 6.5633466e-13
0.2737143 6.9449282e-13
0.2747143 7.305252600000001e-13
0.2757143 7.6387278e-13
0.2767143 7.9396447e-13
0.2777143 8.202235900000001e-13
0.2787143 8.4207391e-13
0.2797143 8.589458700000001e-13
0.2807143 8.702834899999999e-13
0.2817143 8.755509399999999e-13
0.2827143 8.742393900000001e-13
0.2837143 8.658738399999999e-13
0.2847143 8.500197499999999e-13
0.2857143 8.262895300000001e-13
0.2867143 7.943489400000001e-13
0.2877143 7.539231e-13
0.2887143 7.0480222e-13
0.2897143 6.4684671e-13
0.2907143 5.7999217e-13
0.2917143 5.0425379e-13
0.2927143 4.1972981e-13
0.2937143 3.26605e-13
0.2947143 2.2515293999999998e-13
0.2957143 1.1573794e-13
0.2967143 -1.1839549e-15
0.2977143 -1.2506458e-13
0.2987143 -2.5526416e-13
0.2997143 -3.9105254e-13
0.3007143 -5.3161135e-13
0.3017143 -6.760369e-13
0.3027143 -8.233440600000001e-13
0.3037143 -9.724709e-13
0.3047143 -1.1222840999999999e-12
0.3057143 -1.2715854e-12
0.3067143 -1.419119e-12
0.3077143 -1.5635791e-12
0.3087143 -1.7036189000000001e-12
0.3097143 -1.8378601999999997e-12
0.3107143 -1.9649037e-12
0.3117143 -2.083339e-12
0.3127143 -2.1917568999999998e-12
0.3137143 -2.2887608e-12
0.3147143 -2.3729791999999998e-12
0.3157143 -2.4430783e-12
0.3167143 -2.4977748e-12
0.3177143 -2.5358489e-12
0.3187143 -2.5561577e-12
0.3197143 -2.5576482e-12
0.3207143 -2.53937e-12
0.3217143 -2.5004885e-12
0.3227143 -2.440297e-12
0.3237143 -2.3582283e-12
0.3247143 -2.2538666e-12
0.3257143 -2.1269575000000002e-12
0.3267143 -1.9774181e-12
0.3277143 -1.8053455e-12
0.3287143 -1.6110248e-12
0.3297143 -1.3949356e-12
0.3307143 -1.1577571e-12
0.3317143 -9.0037197e-13
0.3327143 -6.2386882e-13
0.3337143 -3.2954268e-13
0.3347143 -1.8894146e-14
0.3357143 3.0637351e-13
0.3367143 6.443589700000001e-13
0.3377143 9.9296952e-13
0.3387143 1.3499295e-12
0.3397143 1.7127910999999998e-12
0.3407143 2.0789465e-12
0.3417143 2.4456429999999998e-12
0.3427143 2.8099989e-12
0.3437143 3.169023e-12
0.3447143 3.5196333000000003e-12
0.3457143 3.8586803e-12
0.3467143 4.1829695000000004e-12
0.3477143 4.4892882e-12
0.3487143 4.7744296000000005e-12
0.3497143 5.0352219e-12
0.3507143 5.2685558e-12
0.3517143 5.4714130000000005e-12
0.3527143 5.6408965e-12
0.3537143 5.7742595e-12
0.3547143 5.8689341e-12
0.3557143 5.9225608e-12
0.3567143 5.9330165e-12
0.3577143 5.898442000000001e-12
0.3587143 5.8172664e-12
0.3597143 5.6882321e-12
0.3607143 5.5104178999999995e-12
0.3617143 5.2832582000000004e-12
0.3627143 5.0065617e-12
0.3637143 4.6805259e-12
0.3647143 4.30575e-12
0.3657143 3.8832448999999995e-12
0.3667143 3.4144386e-12
0.3677143 2.9011796999999998e-12
0.3687143 2.3457373e-12
0.3697143 1.7507964e-12
0.3707143 1.1194505000000001e-12
0.3717143 4.5519038e-13
0.3727143 -2.3811085e-13
0.3737143 -9.562164300000001e-13
0.3747143 -1.6945483999999998e-12
0.3757143 -2.448213e-12
0.3767143 -3.2120303e-12
0.3777143 -3.9805663e-12
0.3787143 -4.7481692e-12
0.3797143 -5.5090078e-12
0.3807143 -6.2571116999999996e-12
0.3817143 -6.986416500000001e-12
0.3827143 -7.6908091e-12
0.3837143 -8.3641732e-12
0.3847143 -9.0004413e-12
0.3857143 -9.5936429e-12
0.3867143 -1.0137954e-11
0.3877143 -1.0627751e-11
0.3887143 -1.1057655e-11
0.3897143 -1.1422589000000001e-11
0.3907143 -1.1717821e-11
0.3917143 -1.1939011999999998e-11
0.3927143 -1.2082261999999999e-11
0.3937143 -1.2144151e-11
0.3947143 -1.2121778999999999e-11
0.3957143 -1.2012799000000001e-11
0.3967143 -1.1815454e-11
0.3977143 -1.1528599999999999e-11
0.3987143 -1.1151731e-11
0.3997143 -1.0684999e-11
0.4007143 -1.0129227e-11
0.4017143 -9.4859132e-12
0.4027143 -8.7572405e-12
0.4037143 -7.946068900000001e-12
0.4047143 -7.0559281e-12
0.4057143 -6.091004399999999e-12
0.4067143 -5.0561202e-12
0.4077143 -3.9567098e-12
0.4087143 -2.7987879e-12
0.4097143 -1.5889151e-12
0.4107143 -3.3415562e-13
0.4117143 9.579664e-13
0.4127143 2.2795174e-12
0.4137143 3.6222080000000002e-12
0.4147143 4.9774495e-12
0.4157143 6.3364143e-12
0.4167143 7.6900983e-12
0.4177143 9.0293868e-12
0.4187143 1.034512e-11
0.4197143 1.1628158000000001e-11
0.4207143 1.2869453e-11
0.4217143 1.406011e-11
0.4227143 1.519146e-11
0.4237143 1.6255119e-11
0.4247143 1.7243052e-11
0.4257143 1.8147634999999998e-11
0.4267143 1.8961708e-11
0.4277143 1.9678631e-11
0.4287143 2.0292332e-11
0.4297143 2.0797346e-11
0.4307143 2.1188863e-11
0.4317143 2.1462751e-11
0.4327143 2.1615591e-11
0.4337143 2.1644696e-11
0.4347143 2.1548127e-11
0.4357143 2.1324702e-11
0.4367143 2.0974002e-11
0.4377143 2.0496366e-11
0.4387143 1.9892886e-11
0.4397143 1.9165388e-11
0.4407143 1.8316419e-11
0.4417143 1.7349222999999998e-11
0.4427143 1.6267707e-11
0.4437143 1.5076411e-11
0.4447143 1.3780475e-11
0.4457143 1.2385596000000001e-11
0.4467143 1.0897985e-11
0.4477143 9.324325e-12
0.4487143 7.671723800000001e-12
0.4497143 5.9476661000000004e-12
0.4507143 4.1599675e-12
0.4517143 2.3167247e-12
0.4527143 4.2626823e-13
0.4537143 -1.5028838000000001e-12
0.4547143 -3.4620716999999998e-12
0.4557143 -5.4425377e-12
0.4567143 -7.435469300000001e-12
0.4577143 -9.4320378e-12
0.4587143 -1.1423435e-11
0.4597143 -1.340091e-11
0.4607143 -1.5355798e-11
0.4617143 -1.7279551e-11
0.4627143 -1.916376e-11
0.4637143 -2.1000182e-11
0.4647143 -2.2780752000000002e-11
0.4657143 -2.4497607999999998e-11
0.4667143 -2.6143096e-11
0.4677143 -2.7709782e-11
0.4687143 -2.919046e-11
0.4697143 -3.0578157999999996e-11
0.4707143 -3.1866138e-11
0.4717143 -3.3047905e-11
0.4727143 -3.41172e-11
0.4737143 -3.5067993e-11
0.4747143 -3.58945e-11
0.4757143 -3.6591165e-11
0.4767143 -3.7152662e-11
0.4777143 -3.7573904e-11
0.4787143 -3.7850035e-11
0.4797143 -3.7976434e-11
0.4807143 -3.7948724e-11
0.4817143 -3.7762775e-11
0.4827143 -3.7414719e-11
0.4837143 -3.6900962e-11
0.4847143 -3.6218205e-11
0.4857143 -3.5363455e-11
0.4867143 -3.4334064e-11
0.4877143 -3.3127754e-11
0.4887143 -3.174264e-11
0.4897143 -3.0177279e-11
0.4907143 -2.8430708e-11
0.4917143 -2.6502485e-11
0.4927143 -2.4392738e-11
0.4937143 -2.2102216e-11
0.4947143 -1.9632339e-11
0.4957143 -1.6985254e-11
0.4967143 -1.4163887999999998e-11
0.4977143 -1.1172007e-11
0.4987143 -8.014266599999999e-12
0.4997143 -4.6962687999999994e-12
0.5007143 -1.2246145e-12
0.5017143 2.3930473e-12
0.5027143 6.1479738e-12
0.5037143 1.0030286e-11
0.5047143 1.4028931e-11
0.5057143 1.8131655000000002e-11
0.5067143 2.2324975e-11
0.5077143 2.6594167e-11
0.5087143 3.0923262e-11
0.5097143 3.5295036e-11
0.5107143 3.9691037e-11
0.5117143 4.4091602e-11
0.5127143 4.8475893e-11
0.5137143 5.2821945e-11
0.5147143 5.7106723e-11
0.5157143 6.1306201e-11
0.5167143 6.5395438e-11
0.5177143 6.934868300000001e-11
0.5187143 7.3139493e-11
0.5197143 7.674083799999999e-11
0.5207143 8.0125256e-11
0.5217143 8.3265003e-11
0.5227143 8.6132203e-11
0.5237143 8.869903e-11
0.5247143 9.093787499999999e-11
0.5257143 9.282155099999999e-11
0.5267143 9.432349599999999e-11
0.5277143 9.541795500000001e-11
0.5287143 9.6080208e-11
0.5297143 9.6286781e-11
0.5307143 9.6015654e-11
0.5317143 9.5246467e-11
0.5327143 9.396075500000001e-11
0.5337143 9.2142136e-11
0.5347143 8.977654199999999e-11
0.5357143 8.6852379e-11
0.5367143 8.3360738e-11
0.5377143 7.9295571e-11
0.5387143 7.4653852e-11
0.5397143 6.9435722e-11
0.5407143 6.364463499999999e-11
0.5417143 5.7287470000000003e-11
0.5427143 5.0374624e-11
0.5437143 4.2920111e-11
0.5447143 3.49416e-11
0.5457143 2.6460463999999998e-11
0.5467143 1.7501796e-11
0.5477143 8.094395899999999e-12
0.5487143 -1.7292637e-12
0.5497143 -1.1933091999999999e-11
0.5507143 -2.2477463e-11
0.5517143 -3.3319319e-11
0.5527143 -4.4412312e-11
0.5537143 -5.5706953000000006e-11
0.5547143 -6.7150799e-11
0.5557143 -7.868865099999999e-11
0.5567143 -9.026279100000001e-11
0.5577143 -1.0181323e-10
0.5587143 -1.1327799999999999e-10
0.5597143 -1.245934e-10
0.5607143 -1.3569438999999999e-10
0.5617143 -1.4651483e-10
0.5627143 -1.5698791000000001e-10
0.5637143 -1.6704645e-10
0.5647143 -1.7662333e-10
0.5657143 -1.8565184e-10
0.5667143 -1.9406605e-10
0.5677143 -2.0180131e-10
0.5687143 -2.0879455e-10
0.5697143 -2.1498471e-10
0.5707143 -2.2031318e-10
0.5717143 -2.2472419e-10
0.5727143 -2.2816519e-10
0.5737143 -2.3058721e-10
0.5747143 -2.3194529999999999e-10
0.5757143 -2.3219884999999998e-10
0.5767143 -2.3131191e-10
0.5777143 -2.2925357000000002e-10
0.5787143 -2.2599820999999998e-10
0.5797143 -2.2152583999999999e-10
0.5807143 -2.1582226e-10
0.5817143 -2.0887937999999998e-10
0.5827143 -2.0069537999999998e-10
0.5837143 -1.9127488e-10
0.5847143 -1.8062903e-10
0.5857143 -1.6877565999999999e-10
0.5867143 -1.5573932999999998e-10
0.5877143 -1.4155134000000002e-10
0.5887143 -1.2624973e-10
0.5897143 -1.0987919999999999e-10
0.5907143 -9.2491065e-11
0.5917143 -7.4143117e-11
0.5927143 -5.4899411999999996e-11
0.5937143 -3.4830119e-11
0.5947143 -1.4011244000000001e-11
0.5957143 7.4756424e-12
0.5967143 2.9543717999999996e-11
0.5977143 5.2101265000000006e-11
0.5987143 7.5052058e-11
0.5997143 9.8295775e-11
0.6007143 1.2172845e-10
0.6017143 1.4524294e-10
0.6027143 1.6872943000000002e-10
0.6037143 1.9207593e-10
0.6047143 2.1516883e-10
0.6057143 2.3789349e-10
0.6067143 2.6013473e-10
0.6077143 2.8177744e-10
0.6087143 3.0270721e-10
0.6097143 3.2281082999999997e-10
0.6107143 3.4197692e-10
0.6117143 3.6009652e-10
0.6127143 3.7706361e-10
0.6137143 3.9277574e-10
0.6147143 4.0713453e-10
0.6157143 4.2004615999999997e-10
0.6167143 4.3142196000000004e-10
0.6177143 4.4117882e-10
0.6187143 4.4923969000000006e-10
0.6197143 4.55534e-10
0.6207143 4.5999810000000003e-10
0.6217143 4.6257550999999997e-10
0.6227143 4.6321727e-10
0.6237143 4.618824e-10
0.6247143 4.585379e-10
0.6257143 4.5315917e-10
0.6267143 4.4573004e-10
0.6277143 4.3624297000000003e-10
0.6287143 4.2469912e-10
0.6297143 4.1110838999999995e-10
0.6307143 3.9548941e-10
0.6317143 3.7786947999999997e-10
0.6327143 3.5828457999999996e-10
0.6337143 3.3677913e-10
0.6347143 3.1340586e-10
0.6357143 2.8822563e-10
0.6367143 2.6130719e-10
0.6377143 2.3272686e-10
0.6387143 2.0256826e-10
0.6397143 1.7092197e-10
0.6407143 1.3788515e-10
0.6417143 1.0356115e-10
0.6427143 6.80591e-11
0.6437143 3.1493497999999996e-11
0.6447143 -6.016252800000001e-12
0.6457143 -4.4346292e-11
0.6467143 -8.3368756e-11
0.6477143 -1.2295225e-10
0.6487143 -1.6296228e-10
0.6497143 -2.0326176e-10
0.6507143 -2.4371143e-10
0.6517143 -2.841703e-10
0.6527143 -3.2449609e-10
0.6537143 -3.6454563e-10
0.6547143 -4.0417526e-10
0.6557143 -4.4324119e-10
0.6567143 -4.8159983e-10
0.6577143 -5.1910815e-10
0.6587143 -5.5562395e-10
0.6597143 -5.9100611e-10
0.6607143 -6.2511485e-10
0.6617143 -6.5781196e-10
0.6627143 -6.8896095e-10
0.6637143 -7.1842727e-10
0.6647143 -7.4607829e-10
0.6657143 -7.717835099999999e-10
0.6667143 -7.954146900000001e-10
0.6677143 -8.168457200000001e-10
0.6687143 -8.3595283e-10
0.6697143 -8.526145099999999e-10
0.6707143 -8.6671148e-10
0.6717143 -8.781268199999999e-10
0.6727143 -8.867458000000001e-10
0.6737143 -8.924559e-10
0.6747143 -8.9514663e-10
0.6757143 -8.9470974e-10
0.6767143 -8.910389800000001e-10
0.6777143 -8.8403009e-10
0.6787143 -8.735808100000001e-10
0.6797143 -8.595909600000001e-10
0.6807143 -8.4196209e-10
0.6817143 -8.205980199999999e-10
0.6827143 -7.9540428e-10
0.6837143 -7.662885999999999e-10
0.6847143 -7.331607499999999e-10
0.6857143 -6.959328500000001e-10
0.6867143 -6.5451923e-10
0.6877143 -6.0883672e-10
0.6887143 -5.5880483e-10
0.6897143 -5.0434587e-10
0.6907143 -4.4538531000000005e-10
0.6917143 -3.8185193e-10
0.6927143 -3.136781e-10
0.6937143 -2.4080008999999997e-10
0.6947143 -1.6315838e-10
0.6957143 -8.069798100000001e-11
0.6967143 6.6312116e-12
0.6977143 9.8874088e-11
0.6987143 1.9606994e-10
0.6997143 2.9825216e-10
0.7007143 4.0544785e-10
0.7017143 5.176774800000001e-10
0.7027143 6.349545500000001e-10
0.7037143 7.5728529e-10
0.7047143 8.8466838e-10
0.7057143 1.0170946999999999e-09
0.7067143 1.1545469e-09
0.7077143 1.2969996999999999e-09
0.7087143 1.4444189000000001e-09
0.7097143 1.5967621e-09
0.7107143 1.753978e-09
0.7117143 1.9160066e-09
0.7127143 2.0827793e-09
0.7137143 2.2542187e-09
0.7147143 2.4302392000000002e-09
0.7157143 2.6107463e-09
0.7167143 2.7956379e-09
0.7177143 2.9848034e-09
0.7187143 3.1781255e-09
0.7197143 3.3754791e-09
0.7207143 3.5767327e-09
0.7217143 3.7817485000000004e-09
0.7227143 3.990383e-09
0.7237143 4.202488e-09
0.7247143 4.4179108e-09
0.7257143 4.636495e-09
0.7267143 4.8580813e-09
0.7277143 5.0825084e-09
0.7287143 5.3096135e-09
0.7297143 5.5392333e-09
0.7307143 5.7712047e-09
0.7317143 6.0053663e-09
0.7327143 6.2415587e-09
0.7337143 6.479624499999999e-09
0.7347143 6.719411100000001e-09
0.7357143 6.9607702e-09
0.7367143 7.2035593e-09
0.7377143 7.4476418e-09
0.7387143 7.692888e-09
0.7397143 7.939176399999999e-09
0.7407143 8.1863939e-09
0.7417143 8.4344358e-09
0.7427143 8.6832069e-09
0.7437143 8.9326234e-09
0.7447143 9.1826102e-09
0.7457143 9.4331043e-09
0.7467143 9.6840536e-09
0.7477143 9.9354164e-09
0.7487143 1.0187164e-08
0.7497143 1.0439276999999999e-08
0.7507143 1.0691748e-08
0.7517143 1.0944583e-08
0.7527143 1.1197795e-08
0.7537143 1.1451412999999999e-08
0.7547143 1.1705471e-08
0.7557143 1.1960016e-08
0.7567143 1.2215103999999999e-08
0.7577143 1.2470798e-08
0.7587143 1.2727171e-08
0.7597143 1.2984301e-08
0.7607143 1.3242277000000001e-08
0.7617143 1.3501189e-08
0.7627143 1.3761135e-08
0.7637143 1.4022217000000001e-08
0.7647143 1.4284536000000001e-08
0.7657143 1.4548202e-08
0.7667143 1.481332e-08
0.7677143 1.5079998e-08
0.7687143 1.5348343e-08
0.7697143 1.5618462e-08
0.7707143 1.5890456000000002e-08
0.7717143 1.6164423e-08
0.7727143 1.6440459e-08
0.7737143 1.6718653e-08
0.7747143 1.6999088e-08
0.7757143 1.728184e-08
0.7767143 1.7566977e-08
0.7777143 1.7854561e-08
0.7787143 1.8144641000000003e-08
0.7797143 1.8437260000000002e-08
0.7807143 1.8732449e-08
0.7817143 1.903023e-08
0.7827143 1.9330615e-08
0.7837143 1.9633601999999998e-08
0.7847143 1.9939181e-08
0.7857143 2.0247328999999998e-08
0.7867143 2.0558012e-08
0.7877143 2.0871187e-08
0.7887143 2.1186795e-08
0.7897143 2.1504773e-08
0.7907143 2.1825039999999998e-08
0.7917143 2.2147512e-08
0.7927143 2.2472088e-08
0.7937143 2.2798662e-08
0.7947143 2.3127117e-08
0.7957143 2.3457331e-08
0.7967143 2.3789168e-08
0.7977143 2.4122493e-08
0.7987143 2.4457159000000003e-08
0.7997143 2.4793012e-08
0.8007143 2.5129901e-08
0.8017143 2.5467664000000002e-08
0.8027143 2.5806137999999997e-08
0.8037143 2.6145161e-08
0.8047143 2.6484565e-08
0.8057143 2.6824187e-08
0.8067143 2.7163863e-08
0.8077143 2.750343e-08
0.8087143 2.7842731e-08
0.8097143 2.8181613e-08
0.8107143 2.8519925e-08
0.8117143 2.8857527e-08
0.8127143 2.9194283e-08
0.8137143 2.9530070000000003e-08
0.8147143 2.9864769e-08
0.8157143 3.0198277e-08
0.8167143 3.05305e-08
0.8177143 3.0861358e-08
0.8187143 3.1190785999999996e-08
0.8197143 3.1518732e-08
0.8207143 3.184516e-08
0.8217143 3.217005e-08
0.8227143 3.2493402e-08
0.8237143 3.2815231e-08
0.8247143 3.3135572e-08
0.8257143 3.3454481e-08
0.8267143 3.3772031999999997e-08
0.8277143 3.4088321e-08
0.8287143 3.4403463e-08
0.8297143 3.4717598000000004e-08
0.8307143 3.5030884e-08
0.8317143 3.5343499999999995e-08
0.8327143 3.5655651e-08
0.8337143 3.5967558999999997e-08
0.8347143 3.6279474e-08
0.8357143 3.6591662999999996e-08
0.8367143 3.6904418e-08
0.8377143 3.7218048000000005e-08
0.8387143 3.7532884999999996e-08
0.8397143 3.7849282e-08
0.8407143 3.8167611e-08
0.8417143 3.8488257e-08
0.8427143 3.8811632e-08
0.8437143 3.9138157e-08
0.8447143 3.9468268e-08
0.8457143 3.9802419999999996e-08
0.8467143 4.0141079000000004e-08
0.8477143 4.0484720999999995e-08
0.8487143 4.0833834e-08
0.8497143 4.1188908e-08
0.8507143 4.1550444e-08
0.8517143 4.1918943000000005e-08
0.8527143 4.2294912e-08
0.8537143 4.2678855e-08
0.8547143 4.3071277e-08
0.8557143 4.3472675e-08
0.8567143 4.3883538e-08
0.8577143 4.4304352000000004e-08
0.8587143 4.4735582e-08
0.8597143 4.5177687e-08
0.8607143 4.5631104e-08
0.8617143 4.6096252e-08
0.8627143 4.657352799999999e-08
0.8637143 4.7063309e-08
0.8647143 4.756594e-08
0.8657143 4.808173899999999e-08
0.8667143 4.8610987000000003e-08
0.8677143 4.9153942000000006e-08
0.8687143 4.9710813e-08
0.8697143 5.0281784000000004e-08
0.8707143 5.0866988000000004e-08
0.8717143 5.1466514e-08
0.8727143 5.2080418e-08
0.8737143 5.2708693e-08
0.8747143 5.3351301e-08
0.8757143 5.4008148000000004e-08
0.8767143 5.4679083e-08
0.8777143 5.5363918999999996e-08
0.8787143 5.6062398999999994e-08
0.8797143 5.6774224e-08
0.8807143 5.7499039e-08
0.8817143 5.8236432e-08
0.8827143 5.8985944e-08
0.8837143 5.9747057e-08
0.8847143 6.051920600000001e-08
0.8857143 6.1301769e-08
0.8867143 6.2094069e-08
0.8877143 6.2895389e-08
0.8887143 6.3704958e-08
0.8897143 6.452195399999999e-08
0.8907143 6.5345518e-08
0.8917143 6.6174743e-08
0.8927143 6.7008687e-08
0.8937143 6.7846362e-08
0.8947143 6.8686756e-08
0.8957143 6.9528816e-08
0.8967143 7.0371459e-08
0.8977143 7.1213585e-08
0.8987143 7.2054068e-08
0.8997143 7.2891759e-08
0.9007143 7.3725503e-08
0.9017143 7.455413500000001e-08
0.9027143 7.537647700000001e-08
0.9037143 7.6191348e-08
0.9047143 7.6997581e-08
0.9057143 7.7794005e-08
0.9067143 7.8579465e-08
0.9077143 7.935282399999999e-08
0.9087143 8.0112961e-08
0.9097143 8.0858781e-08
0.9107143 8.1589224e-08
0.9117143 8.230325899999999e-08
0.9127143 8.299989600000001e-08
0.9137143 8.3678187e-08
0.9147143 8.4337226e-08
0.9157143 8.4976171e-08
0.9167143 8.559422599999999e-08
0.9177143 8.619066e-08
0.9187143 8.6764801e-08
0.9197143 8.7316049e-08
0.9207143 8.7843871e-08
0.9217143 8.8347807e-08
0.9227143 8.8827479e-08
0.9237143 8.9282581e-08
0.9247143 8.9712898e-08
0.9257143 9.0118285e-08
0.9267143 9.0498692e-08
0.9277143 9.085415799999999e-08
0.9287143 9.1184804e-08
0.9297143 9.149084300000001e-08
0.9307143 9.1772578e-08
0.9317143 9.2030406e-08
0.9327143 9.2264807e-08
0.9337143 9.2476349e-08
0.9347143 9.2665697e-08
0.9357143 9.2833596e-08
0.9367143 9.298088400000001e-08
0.9377143 9.3108482e-08
0.9387143 9.3217389e-08
0.9397143 9.330868300000001e-08
0.9407143 9.3383523e-08
0.9417143 9.3443142e-08
0.9427143 9.3488839e-08
0.9437143 9.352199e-08
0.9447143 9.3544028e-08
0.9457143 9.355644e-08
0.9467143 9.3560781e-08
0.9477143 9.355863899999999e-08
0.9487143 9.355165500000001e-08
0.9497143 9.354153000000001e-08
0.9507143 9.3529962e-08
0.9517143 9.3518715e-08
0.9527143 9.350955600000001e-08
0.9537143 9.3504282e-08
0.9547143 9.3504704e-08
0.9557143 9.3512631e-08
0.9567143 9.3529895e-08
0.9577143 9.355831700000001e-08
0.9587143 9.3599706e-08
0.9597143 9.3655872e-08
0.9607143 9.3728592e-08
0.9617143 9.381963e-08
0.9627143 9.393073e-08
0.9637143 9.406359e-08
0.9647143 9.4219887e-08
0.9657143 9.440124199999999e-08
0.9667143 9.460923199999999e-08
0.9677143 9.484539799999999e-08
0.9687143 9.511123e-08
0.9697143 9.540814800000001e-08
0.9707143 9.5737507e-08
0.9717143 9.610062699999999e-08
0.9727143 9.649874200000001e-08
0.9737143 9.6933017e-08
0.9747143 9.7404551e-08
0.9757143 9.7914377e-08
0.9767143 9.8463437e-08
0.9777143 9.9052622e-08
0.9787143 9.9682718e-08
0.9797143 1.0035445e-07
0.9807143 1.0106845e-07
0.9817143 1.0182529e-07
0.9827143 1.0262544e-07
0.9837143 1.034693e-07
0.9847143 1.0435717999999999e-07
0.9857143 1.0528931e-07
0.9867143 1.0626585e-07
0.9877143 1.0728687e-07
0.9887143 1.0835234e-07
0.9897143 1.0946217e-07
0.9907143 1.1061621000000001e-07
0.9917143 1.1181416999999999e-07
0.9927143 1.1305574000000001e-07
0.9937143 1.1434049999999999e-07
0.9947143 1.1566796e-07
0.9957143 1.1703756000000001e-07
0.9967143 1.1844864e-07
0.9977143 1.1990049e-07
0.9987143 1.2139232e-07
0.9997143 1.2292325e-07
1.000714 1.2449234e-07
1.001714 1.2609857999999998e-07
1.002714 1.2774088000000002e-07
1.003714 1.2941810000000002e-07
1.004714 1.3112899e-07
1.005714 1.3287226e-07
1.006714 1.3464655e-07
1.007714 1.3645042999999998e-07
1.008714 1.3828240000000002e-07
1.009714 1.401409e-07
1.010714 1.4202431e-07
1.011714 1.4393095999999998e-07
1.012714 1.4585908e-07
1.013714 1.4780688e-07
1.014714 1.4977249e-07
1.015714 1.5175402e-07
1.016714 1.5374948999999999e-07
1.017714 1.557569e-07
1.018714 1.5777417999999999e-07
1.019714 1.5979923999999998e-07
1.020714 1.6182993999999998e-07
1.021714 1.6386411e-07
1.022714 1.6589954e-07
1.023714 1.67934e-07
1.024714 1.6996524e-07
1.025714 1.71991e-07
1.026714 1.7400898000000001e-07
1.027714 1.7601691e-07
1.028714 1.7801249e-07
1.029714 1.7999345e-07
1.030714 1.819575e-07
1.031714 1.839024e-07
1.032714 1.8582592e-07
1.033714 1.8772586000000002e-07
1.034714 1.8960004999999997e-07
1.035714 1.9144639e-07
1.036714 1.9326283e-07
1.037714 1.9504736000000002e-07
1.038714 1.9679802e-07
1.039714 1.9851298e-07
1.040714 2.0019046000000002e-07
1.041714 2.0182878000000002e-07
1.042714 2.0342632e-07
1.043714 2.0498162999999998e-07
1.044714 2.0649331e-07
1.045714 2.0796009e-07
1.046714 2.0938082e-07
1.047714 2.1075447999999998e-07
1.048714 2.1208020000000001e-07
1.049714 2.1335719999999998e-07
1.050714 2.1458488e-07
1.051714 2.1576276000000003e-07
1.052714 2.1689053e-07
1.053714 2.1796798e-07
1.054714 2.1899510999999999e-07
1.055714 2.1997204000000002e-07
1.056714 2.2089903e-07
1.057714 2.2177653e-07
1.058714 2.2260509e-07
1.059714 2.2338544e-07
1.060714 2.2411848000000002e-07
1.061714 2.2480522e-07
1.062714 2.2544681999999998e-07
1.063714 2.2604458e-07
1.064714 2.2659994e-07
1.065714 2.2711443999999999e-07
1.066714 2.2758979000000002e-07
1.067714 2.280278e-07
1.068714 2.2843036e-07
1.069714 2.2879951e-07
1.070714 2.2913738e-07
1.071714 2.2944615e-07
1.072714 2.2972813000000003e-07
1.073714 2.2998565e-07
1.074714 2.3022115000000002e-07
1.075714 2.3043714e-07
1.076714 2.3063610999999998e-07
1.077714 2.3082067e-07
1.078714 2.309934e-07
1.079714 2.3115694e-07
1.080714 2.3131391999999998e-07
1.081714 2.3146698000000002e-07
1.082714 2.3161877000000002e-07
1.083714 2.3177193e-07
1.084714 2.319291e-07
1.085714 2.3209283e-07
1.086714 2.3226572e-07
1.087714 2.3245026e-07
1.088714 2.3264896999999998e-07
1.089714 2.3286428e-07
1.090714 2.3309858e-07
1.091714 2.333542e-07
1.092714 2.336334e-07
1.093714 2.3393839999999998e-07
1.094714 2.3427136e-07
1.095714 2.3463433e-07
1.096714 2.3502932999999999e-07
1.097714 2.3545830000000002e-07
1.098714 2.3592309999999998e-07
1.099714 2.3642552e-07
1.100714 2.3696731e-07
1.101714 2.3755010999999998e-07
1.102714 2.381755e-07
1.103714 2.3884501e-07
1.104714 2.3956008000000003e-07
1.105714 2.4032212e-07
1.106714 2.4113245e-07
1.107714 2.4199231999999996e-07
1.108714 2.4290294e-07
1.109714 2.4386545999999997e-07
1.110714 2.4488098e-07
1.111714 2.4595055000000004e-07
1.112714 2.4707516000000003e-07
1.113714 2.4825577e-07
1.114714 2.4949327e-07
1.115714 2.5078851999999996e-07
1.116714 2.5214235e-07
1.117714 2.5355553e-07
1.118714 2.550288e-07
1.119714 2.5656286e-07
1.120714 2.5815836e-07
1.121714 2.5981595e-07
1.122714 2.6153619e-07
1.123714 2.6331963e-07
1.124714 2.651668e-07
1.125714 2.6707814e-07
1.126714 2.6905409e-07
1.127714 2.7109501e-07
1.128714 2.7320124e-07
1.129714 2.7537306e-07
1.130714 2.7761069e-07
1.131714 2.7991429e-07
1.132714 2.82284e-07
1.133714 2.8471983e-07
1.134714 2.8722176e-07
1.135714 2.8978969999999997e-07
1.136714 2.9242349e-07
1.137714 2.9512286e-07
1.138714 2.9788747e-07
1.139714 3.0071690000000004e-07
1.140714 3.0361062999999996e-07
1.141714 3.0656803999999996e-07
1.142714 3.095884e-07
1.143714 3.1267089e-07
1.144714 3.1581457000000003e-07
1.145714 3.1901839e-07
1.146714 3.2228116e-07
1.147714 3.2560161e-07
1.148714 3.2897833e-07
1.149714 3.3240979e-07
1.150714 3.3589432999999996e-07
1.151714 3.3943017e-07
1.152714 3.4301539e-07
1.153714 3.4664795e-07
1.154714 3.5032568e-07
1.155714 3.5404628000000003e-07
1.156714 3.5780734e-07
1.157714 3.6160631999999996e-07
1.158714 3.6544054e-07
1.159714 3.6930723e-07
1.160714 3.7320351000000006e-07
1.161714 3.7712637e-07
1.162714 3.8107268e-07
1.163714 3.8503924e-07
1.164714 3.8902281000000005e-07
1.165714 3.9301997e-07
1.166714 3.9702726e-07
1.167714 4.0104115999999997e-07
1.168714 4.0505807999999997e-07
1.169714 4.0907437e-07
1.170714 4.1308637e-07
1.171714 4.1709032000000003e-07
1.172714 4.210825e-07
1.173714 4.2505913999999997e-07
1.174714 4.2901647e-07
1.175714 4.3295069999999997e-07
1.176714 4.3685811e-07
1.177714 4.4073496e-07
1.178714 4.4457753e-07
1.179714 4.4838218e-07
1.180714 4.521453e-07
1.181714 4.5586338999999997e-07
1.182714 4.5953295e-07
1.183714 4.6315054e-07
1.184714 4.6671293e-07
1.185714 4.7021683999999996e-07
1.186714 4.7365920000000003e-07
1.187714 4.770369900000001e-07
1.188714 4.8034732e-07
1.189714 4.8358739e-07
1.190714 4.8675459e-07
1.191714 4.8984639e-07
1.192714 4.9286037e-07
1.193714 4.957942899999999e-07
1.194714 4.9864606e-07
1.195714 5.0141367e-07
1.196714 5.0409525e-07
1.197714 5.0668918e-07
1.198714 5.091938e-07
1.199714 5.1160773e-07
1.200714 5.139297e-07
1.201714 5.1615849e-07
1.202714 5.1829305e-07
1.203714 5.203324899999999e-07
1.204714 5.22276e-07
1.205714 5.2412288e-07
1.206714 5.2587259e-07
1.207714 5.275246e-07
1.208714 5.2907851e-07
1.209714 5.3053402e-07
1.210714 5.3189089e-07
1.211714 5.331489000000001e-07
1.212714 5.3430802e-07
1.213714 5.353681099999999e-07
1.214714 5.363292e-07
1.215714 5.3719127e-07
1.216714 5.3795435e-07
1.217714 5.3861853e-07
1.218714 5.3918381e-07
1.219714 5.3965024e-07
1.220714 5.400179e-07
1.221714 5.402867499999999e-07
1.222714 5.4045679e-07
1.223714 5.405280200000001e-07
1.224714 5.405003099999999e-07
1.225714 5.4037348e-07
1.226714 5.401473900000001e-07
1.227714 5.398217400000001e-07
1.228714 5.393962199999999e-07
1.229714 5.3887037e-07
1.230714 5.3824372e-07
1.231714 5.3751572e-07
1.232714 5.366857200000001e-07
1.233714 5.357529499999999e-07
1.234714 5.347165799999999e-07
1.235714 5.3357567e-07
1.236714 5.3232916e-07
1.237714 5.3097597e-07
1.238714 5.2951488e-07
1.239714 5.2794453e-07
1.240714 5.2626352e-07
1.241714 5.2447033e-07
1.242714 5.2256341e-07
1.243714 5.2054099e-07
1.244714 5.1840132e-07
1.245714 5.1614251e-07
1.246714 5.1376259e-07
1.247714 5.1125952e-07
1.248714 5.0863118e-07
1.249714 5.058753e-07
1.250714 5.0298965e-07
1.251714 4.9997184e-07
1.252714 4.9681943e-07
1.253714 4.9352988e-07
1.254714 4.9010067e-07
1.255714 4.865290800000001e-07
1.256714 4.8281246e-07
1.257714 4.7894799e-07
1.258714 4.7493285e-07
1.259714 4.7076409000000003e-07
1.260714 4.6643880000000003e-07
1.261714 4.6195394e-07
1.262714 4.5730641000000006e-07
1.263714 4.5249307e-07
1.264714 4.4751065000000004e-07
1.265714 4.4235592999999995e-07
1.266714 4.3702557e-07
1.267714 4.3151619999999997e-07
1.268714 4.258244e-07
1.269714 4.1994661e-07
1.270714 4.1387929e-07
1.271714 4.0761877999999996e-07
1.272714 4.0116142e-07
1.273714 3.9450350000000004e-07
1.274714 3.8764121e-07
1.275714 3.8057069000000004e-07
1.276714 3.7328807e-07
1.277714 3.6578938e-07
1.278714 3.5807063999999997e-07
1.279714 3.5012782e-07
1.280714 3.4195684e-07
1.281714 3.3355361e-07
1.282714 3.2491398e-07
1.283714 3.1603382e-07
1.284714 3.0690894e-07
1.285714 2.975352e-07
1.286714 2.8790835999999997e-07
1.287714 2.7802429e-07
1.288714 2.6787883e-07
1.289714 2.5746787e-07
1.290714 2.4678728000000003e-07
1.291714 2.3583304000000003e-07
1.292714 2.2460118e-07
1.293714 2.1308777000000002e-07
1.294714 2.0128895999999998e-07
1.295714 1.8920105000000002e-07
1.296714 1.7682039e-07
1.297714 1.6414348e-07
1.298714 1.5116693e-07
1.299714 1.3788753e-07
1.300714 1.2430221e-07
1.301714 1.1040806e-07
1.302714 9.6202368e-08
1.303714 8.1682605e-08
1.304714 6.6846456e-08
1.305714 5.1691812000000004e-08
1.306714 3.6216792999999996e-08
1.307714 2.0419748e-08
1.308714 4.2992648e-09
1.309714 -1.2145822e-08
1.310714 -2.8916428e-08
1.311714 -4.6013215e-08
1.312714 -6.3436589e-08
1.313714 -8.1186702e-08
1.314714 -9.9263442e-08
1.315714 -1.1766643999999998e-07
1.316714 -1.3639511e-07
1.317714 -1.5544857e-07
1.318714 -1.7482572e-07
1.319714 -1.9452526000000002e-07
1.320714 -2.1454562999999998e-07
1.321714 -2.3488507e-07
1.322714 -2.5554165e-07
1.323714 -2.7651328e-07
1.324714 -2.9779763e-07
1.325714 -3.1939230999999997e-07
1.326714 -3.4129477e-07
1.327714 -3.6350236e-07
1.328714 -3.8601238e-07
1.329714 -4.08822e-07
1.330714 -4.3192849000000006e-07
1.331714 -4.5532902000000003e-07
1.332714 -4.7902082e-07
1.333714 -5.030012e-07
1.334714 -5.2726747e-07
1.335714 -5.5181717e-07
1.336714 -5.7664788e-07
1.337714 -6.0175744e-07
1.338714 -6.271438000000001e-07
1.339714 -6.5280519e-07
1.340714 -6.7874013e-07
1.341714 -7.0494734e-07
1.342714 -7.3142599e-07
1.343714 -7.581754799999999e-07
1.344714 -7.851956400000001e-07
1.345714 -8.124867000000001e-07
1.346714 -8.4004919e-07
1.347714 -8.6788425e-07
1.348714 -8.959935e-07
1.349714 -9.2437888e-07
1.350714 -9.5304298e-07
1.351714 -9.8198889e-07
1.352714 -1.0112203000000001e-06
1.353714 -1.0407412e-06
1.354714 -1.0705564e-06
1.355714 -1.1006714000000001e-06
1.356714 -1.1310918e-06
1.357714 -1.1618243e-06
1.358714 -1.192876e-06
1.359714 -1.2242546e-06
1.360714 -1.2559683e-06
1.361714 -1.2880261e-06
1.362714 -1.3204375000000002e-06
1.363714 -1.3532127000000001e-06
1.364714 -1.3863621e-06
1.365714 -1.4198973e-06
1.366714 -1.4538299e-06
1.367714 -1.4881722999999999e-06
1.368714 -1.5229377000000002e-06
1.369714 -1.5581392e-06
1.370714 -1.5937909000000001e-06
1.371714 -1.6299070999999998e-06
1.372714 -1.6665028e-06
1.373714 -1.7035934e-06
1.374714 -1.7411944e-06
1.375714 -1.7793221e-06
1.376714 -1.8179929999999998e-06
1.377714 -1.8572241e-06
1.378714 -1.897032e-06
1.379714 -1.9374346e-06
1.380714 -1.9784491999999997e-06
1.381714 -2.0200938e-06
1.382714 -2.0623864e-06
1.383714 -2.1053451e-06
1.384714 -2.148988e-06
1.385714 -2.1933337e-06
1.386714 -2.2384004e-06
1.387714 -2.2842064e-06
1.388714 -2.3307701e-06
1.389714 -2.3781096000000002e-06
1.390714 -2.4262432e-06
1.391714 -2.4751888e-06
1.392714 -2.5249640999999998e-06
1.393714 -2.5755867e-06
1.394714 -2.6270738e-06
1.395714 -2.6794428e-06
1.396714 -2.7327101e-06
1.397714 -2.786892e-06
1.398714 -2.8420047e-06
1.399714 -2.8980635e-06
1.400714 -2.9550835999999997e-06
1.401714 -3.0130796e-06
1.402714 -3.0720655999999995e-06
1.403714 -3.1320550000000003e-06
1.404714 -3.1930611000000003e-06
1.405714 -3.2550961000000002e-06
1.406714 -3.3181716999999997e-06
1.407714 -3.3822992000000003e-06
1.408714 -3.447489e-06
1.409714 -3.5137510999999998e-06
1.410714 -3.5810945000000003e-06
1.411714 -3.649528e-06
1.412714 -3.7190588e-06
1.413714 -3.7896946000000002e-06
1.414714 -3.8614413e-06
1.415714 -3.934305e-06
1.416714 -4.008290199999999e-06
1.417714 -4.0834014e-06
1.418714 -4.1596415e-06
1.419714 -4.2370139e-06
1.420714 -4.3155204e-06
1.421714 -4.3951623e-06
1.422714 -4.4759403e-06
1.423714 -4.5578549e-06
1.424714 -4.6409049e-06
1.425714 -4.7250893e-06
1.426714 -4.8104059e-06
1.427714 -4.8968527e-06
1.428714 -4.9844264e-06
1.429714 -5.0731234e-06
1.430714 -5.1629399e-06
1.431714 -5.2538713e-06
1.432714 -5.3459125e-06
1.433714 -5.4390583e-06
1.434714 -5.5333029e-06
1.435714 -5.6286403e-06
1.436714 -5.7250642e-06
1.437714 -5.8225677e-06
1.438714 -5.9211445e-06
1.439714 -6.0207874e-06
1.440714 -6.1214898e-06
1.441714 -6.2232438e-06
1.442714 -6.326042999999999e-06
1.443714 -6.4298796e-06
1.444714 -6.5347464e-06
1.445714 -6.640637200000001e-06
1.446714 -6.747544699999999e-06
1.447714 -6.855462000000001e-06
1.448714 -6.9643825e-06
1.449714 -7.0743006e-06
1.450714 -7.1852099e-06
1.451714 -7.2971048000000005e-06
1.452714 -7.4099802e-06
1.453714 -7.5238311999999995e-06
1.454714 -7.6386534e-06
1.455714 -7.7544428e-06
1.456714 -7.8711956e-06
1.457714 -7.9889091e-06
1.458714 -8.1075811e-06
1.459714 -8.227209499999999e-06
1.460714 -8.3477929e-06
1.461714 -8.4693305e-06
1.462714 -8.5918224e-06
1.463714 -8.7152692e-06
1.464714 -8.8396718e-06
1.465714 -8.9650321e-06
1.466714 -9.0913524e-06
1.467714 -9.2186355e-06
1.468714 -9.346885599999999e-06
1.469714 -9.4761063e-06
1.470714 -9.606303300000001e-06
1.471714 -9.7374816e-06
1.472714 -9.8696475e-06
1.473714 -1.0002808e-05
1.474714 -1.0136970999999999e-05
1.475714 -1.0272142999999999e-05
1.476714 -1.0408333e-05
1.477714 -1.0545549e-05
1.478714 -1.0683802e-05
1.479714 -1.0823101e-05
1.480714 -1.0963457e-05
1.481714 -1.1104880000000001e-05
1.482714 -1.1247381e-05
1.483714 -1.1390972e-05
1.484714 -1.1535665000000001e-05
1.485714 -1.1681471e-05
1.486714 -1.1828403e-05
1.487714 -1.1976474e-05
1.488714 -1.2125695e-05
1.489714 -1.2276080000000001e-05
1.490714 -1.2427641e-05
1.491714 -1.2580392e-05
1.492714 -1.2734344999999999e-05
1.493714 -1.2889513999999999e-05
1.494714 -1.304591e-05
1.495714 -1.3203546999999998e-05
1.496714 -1.3362437e-05
1.497714 -1.3522593e-05
1.498714 -1.3684027e-05
1.499714 -1.3846750000000001e-05
1.500714 -1.4010774e-05
1.501714 -1.4176112000000001e-05
1.502714 -1.4342773e-05
1.503714 -1.4510768000000001e-05
1.504714 -1.4680107000000001e-05
1.505714 -1.4850801000000001e-05
1.506714 -1.5022859000000001e-05
1.507714 -1.5196288999999999e-05
1.508714 -1.53711e-05
1.509714 -1.55473e-05
1.510714 -1.5724895999999998e-05
1.511714 -1.5903895e-05
1.512714 -1.6084302e-05
1.513714 -1.6266124e-05
1.514714 -1.6449364e-05
1.515714 -1.6634029e-05
1.516714 -1.6820121e-05
1.517714 -1.7007645000000003e-05
1.518714 -1.7196602000000003e-05
1.519714 -1.7386996e-05
1.520714 -1.7578827000000002e-05
1.521714 -1.7772098e-05
1.522714 -1.7966806e-05
1.523714 -1.8162955e-05
1.524714 -1.8360541e-05
1.525714 -1.8559565e-05
1.526714 -1.8760025e-05
1.527714 -1.8961919e-05
1.528714 -1.9165245e-05
1.529714 -1.9369999e-05
1.530714 -1.957618e-05
1.531714 -1.9783782000000003e-05
1.532714 -1.9992802e-05
1.533714 -2.0203237e-05
1.534714 -2.0415081000000002e-05
1.535714 -2.062833e-05
1.536714 -2.0842980000000002e-05
1.537714 -2.1059023e-05
1.538714 -2.1276456e-05
1.539714 -2.1495273e-05
1.540714 -2.1715469e-05
1.541714 -2.1937037999999997e-05
1.542714 -2.2159973e-05
1.543714 -2.238427e-05
1.544714 -2.2609923e-05
1.545714 -2.2836927e-05
1.546714 -2.3065276e-05
1.547714 -2.3294963000000002e-05
1.548714 -2.3525985e-05
1.549714 -2.3758334000000002e-05
1.550714 -2.3992007e-05
1.551714 -2.4226997999999998e-05
1.552714 -2.4463301e-05
1.553714 -2.4700913e-05
1.554714 -2.4939828e-05
1.555714 -2.5180043e-05
1.556714 -2.5421553999999998e-05
1.557714 -2.5664355e-05
1.558714 -2.5908443e-05
1.559714 -2.6153816e-05
1.560714 -2.6400471000000003e-05
1.561714 -2.6648402000000003e-05
1.562714 -2.6897609000000003e-05
1.563714 -2.7148087000000003e-05
1.564714 -2.7399834999999997e-05
1.565714 -2.7652848e-05
1.566714 -2.7907126e-05
1.567714 -2.8162664999999998e-05
1.568714 -2.8419464e-05
1.569714 -2.8677522e-05
1.570714 -2.8936836e-05
1.571714 -2.9197403e-05
1.572714 -2.9459224000000003e-05
1.573714 -2.9722295e-05
1.574714 -2.9986614000000004e-05
1.575714 -3.0252181e-05
1.576714 -3.0518996e-05
1.577714 -3.0787055e-05
1.578714 -3.1056355999999996e-05
1.579714 -3.13269e-05
1.580714 -3.159868e-05
1.581714 -3.1871699000000006e-05
1.582714 -3.2145951e-05
1.583714 -3.2421436999999995e-05
1.584714 -3.2698154e-05
1.585714 -3.2976095000000004e-05
1.586714 -3.3255262e-05
1.587714 -3.353565e-05
1.588714 -3.3817255e-05
1.589714 -3.4100074e-05
1.590714 -3.4384104e-05
1.591714 -3.4669338e-05
1.592714 -3.4955772e-05
1.593714 -3.5243403e-05
1.594714 -3.5532221e-05
1.595714 -3.5822225e-05
1.596714 -3.6113406e-05
1.597714 -3.6405754000000004e-05
1.598714 -3.6699265e-05
1.599714 -3.699393e-05
1.600714 -3.728974e-05
1.601714 -3.7586685e-05
1.602714 -3.7884757e-05
1.603714 -3.8183944e-05
1.604714 -3.8484237e-05
1.605714 -3.878562e-05
1.606714 -3.9088084e-05
1.607714 -3.9391614e-05
1.608714 -3.9696195e-05
1.609714 -4.0001814e-05
1.610714 -4.0308456e-05
1.611714 -4.0616103999999997e-05
1.612714 -4.0924738e-05
1.613714 -4.1234344e-05
1.614714 -4.1544902e-05
1.615714 -4.185639e-05
1.616714 -4.216879e-05
1.617714 -4.248208e-05
1.618714 -4.2796239e-05
1.619714 -4.3111243e-05
1.620714 -4.3427065e-05
1.621714 -4.3743682e-05
1.622714 -4.4061071e-05
1.623714 -4.4379203e-05
1.624714 -4.4698052e-05
1.625714 -4.5017589e-05
1.626714 -4.5337781999999996e-05
1.627714 -4.5658604e-05
1.628714 -4.5980022e-05
1.629714 -4.6302005999999995e-05
1.630714 -4.6624524e-05
1.631714 -4.6947542e-05
1.632714 -4.7271024e-05
1.633714 -4.7594938e-05
1.634714 -4.7919247e-05
1.635714 -4.8243912999999996e-05
1.636714 -4.8568904e-05
1.637714 -4.8894179e-05
1.638714 -4.9219699e-05
1.639714 -4.9545423000000005e-05
1.640714 -4.987131800000001e-05
1.641714 -5.0197336999999996e-05
1.642714 -5.0523442e-05
1.643714 -5.0849593e-05
1.644714 -5.1175749e-05
1.645714 -5.1501865999999996e-05
1.646714 -5.1827902e-05
1.647714 -5.2153814e-05
1.648714 -5.2479555e-05
1.649714 -5.2805086e-05
1.650714 -5.3130356e-05
1.651714 -5.3455324e-05
1.652714 -5.3779945e-05
1.653714 -5.4104174e-05
1.654714 -5.4427966e-05
1.655714 -5.4751268e-05
1.656714 -5.5074036999999996e-05
1.657714 -5.5396225e-05
1.658714 -5.5717788e-05
1.659714 -5.6038674999999994e-05
1.660714 -5.6358834000000006e-05
1.661714 -5.6678221e-05
1.662714 -5.6996782e-05
1.663714 -5.7314469e-05
1.664714 -5.7631235e-05
1.665714 -5.7947022e-05
1.666714 -5.8261786999999996e-05
1.667714 -5.8575472000000005e-05
1.668714 -5.8888025000000004e-05
1.669714 -5.9199397000000006e-05
1.670714 -5.9509533999999996e-05
1.671714 -5.9818376000000004e-05
1.672714 -6.0125871e-05
1.673714 -6.0431966999999996e-05
1.674714 -6.0736601999999996e-05
1.675714 -6.1039719e-05
1.676714 -6.134126199999999e-05
1.677714 -6.1641174e-05
1.678714 -6.1939392e-05
1.679714 -6.223585799999999e-05
1.680714 -6.2530512e-05
1.681714 -6.2823284e-05
1.682714 -6.3114118e-05
1.683714 -6.340294499999999e-05
1.684714 -6.3689703e-05
1.685714 -6.3974329e-05
1.686714 -6.425675e-05
1.687714 -6.4536903e-05
1.688714 -6.4814714e-05
1.689714 -6.5090114e-05
1.690714 -6.5363037e-05
1.691714 -6.5633407e-05
1.692714 -6.590115e-05
1.693714 -6.6166194e-05
1.694714 -6.642847e-05
1.695714 -6.6687892e-05
1.696714 -6.6944392e-05
1.697714 -6.7197891e-05
1.698714 -6.744830900000001e-05
1.699714 -6.7695566e-05
1.700714 -6.793959e-05
1.701714 -6.8180293e-05
1.702714 -6.8417597e-05
1.703714 -6.8651423e-05
1.704714 -6.8881684e-05
1.705714 -6.9108302e-05
1.706714 -6.933118999999999e-05
1.707714 -6.955026500000001e-05
1.708714 -6.9765446e-05
1.709714 -6.9976647e-05
1.710714 -7.0183785e-05
1.711714 -7.0386773e-05
1.712714 -7.0585526e-05
1.713714 -7.0779959e-05
1.714714 -7.0969986e-05
1.715714 -7.1155517e-05
1.716714 -7.1336473e-05
1.717714 -7.1512767e-05
1.718714 -7.1684309e-05
1.719714 -7.1851019e-05
1.720714 -7.2012807e-05
1.721714 -7.216958699999999e-05
1.722714 -7.232127399999999e-05
1.723714 -7.2467782e-05
1.724714 -7.2609026e-05
1.725714 -7.2744916e-05
1.726714 -7.2875372e-05
1.727714 -7.3000302e-05
1.728714 -7.3119628e-05
1.729714 -7.3233258e-05
1.730714 -7.3341107e-05
1.731714 -7.3443096e-05
1.732714 -7.3539132e-05
1.733714 -7.3629133e-05
1.734714 -7.3713011e-05
1.735714 -7.379068200000001e-05
1.736714 -7.386206e-05
1.737714 -7.392706e-05
1.738714 -7.3985592e-05
1.739714 -7.403757499999999e-05
1.740714 -7.4082919e-05
1.741714 -7.4121539e-05
1.742714 -7.4153348e-05
1.743714 -7.4178257e-05
1.744714 -7.4196174e-05
1.745714 -7.4207014e-05
1.746714 -7.421068599999999e-05
1.747714 -7.4207099e-05
1.748714 -7.4196168e-05
1.749714 -7.417779699999999e-05
1.750714 -7.4151893e-05
1.751714 -7.4118361e-05
1.752714 -7.407711e-05
1.753714 -7.4028043e-05
1.754714 -7.3971063e-05
1.755714 -7.390607400000001e-05
1.756714 -7.3832979e-05
1.757714 -7.3751676e-05
1.758714 -7.3662062e-05
1.759714 -7.3564036e-05
1.760714 -7.3457494e-05
1.761714 -7.3342329e-05
1.762714 -7.3218433e-05
1.763714 -7.3085698e-05
1.764714 -7.2944016e-05
1.765714 -7.2793273e-05
1.766714 -7.2633355e-05
1.767714 -7.2464144e-05
1.768714 -7.228552499999999e-05
1.769714 -7.2097379e-05
1.770714 -7.1899586e-05
1.771714 -7.1692023e-05
1.772714 -7.147456800000001e-05
1.773714 -7.1247092e-05
1.774714 -7.1009464e-05
1.775714 -7.0761558e-05
1.776714 -7.050323899999999e-05
1.777714 -7.0234375e-05
1.778714 -6.9954825e-05
1.779714 -6.9664458e-05
1.780714 -6.9363131e-05
1.781714 -6.905070200000001e-05
1.782714 -6.872703e-05
1.783714 -6.8391967e-05
1.784714 -6.8045364e-05
1.785714 -6.7687074e-05
1.786714 -6.731695e-05
1.787714 -6.6934837e-05
1.788714 -6.6540576e-05
1.789714 -6.6134015e-05
1.790714 -6.5714994e-05
1.791714 -6.5283353e-05
1.792714 -6.4838929e-05
1.793714 -6.4381561e-05
1.794714 -6.3911085e-05
1.795714 -6.3427336e-05
1.796714 -6.2930144e-05
1.797714 -6.2419338e-05
1.798714 -6.1894752e-05
1.799714 -6.135621199999999e-05
1.800714 -6.0803540999999994e-05
1.801714 -6.0236567e-05
1.802714 -5.9655116e-05
1.803714 -5.905901e-05
1.804714 -5.8448069e-05
1.805714 -5.7822115e-05
1.806714 -5.7180965999999994e-05
1.807714 -5.6524435999999996e-05
1.808714 -5.5852348e-05
1.809714 -5.516452e-05
1.810714 -5.446075900000001e-05
1.811714 -5.374088799999999e-05
1.812714 -5.3004715000000005e-05
1.813714 -5.225205100000001e-05
1.814714 -5.1482709000000006e-05
1.815714 -5.0696502000000004e-05
1.816714 -4.9893242e-05
1.817714 -4.9072735999999994e-05
1.818714 -4.823479e-05
1.819714 -4.7379214e-05
1.820714 -4.6505815e-05
1.821714 -4.5614399e-05
1.822714 -4.4704771e-05
1.823714 -4.377674e-05
1.824714 -4.2830106000000005e-05
1.825714 -4.1864678000000006e-05
1.826714 -4.0880258e-05
1.827714 -3.987665e-05
1.828714 -3.8853656000000003e-05
1.829714 -3.7811083e-05
1.830714 -3.6748727e-05
1.831714 -3.5666395e-05
1.832714 -3.4563888e-05
1.833714 -3.3441006e-05
1.834714 -3.229755e-05
1.835714 -3.1133322e-05
1.836714 -2.9948126e-05
1.837714 -2.8741758e-05
1.838714 -2.751402e-05
1.839714 -2.6264712000000002e-05
1.840714 -2.4993636e-05
1.841714 -2.3700591e-05
1.842714 -2.2385376e-05
1.843714 -2.1047792e-05
1.844714 -1.968764e-05
1.845714 -1.8304719e-05
1.846714 -1.6898827999999998e-05
1.847714 -1.5469767e-05
1.848714 -1.4017338e-05
1.849714 -1.2541339e-05
1.850714 -1.1041569999999999e-05
1.851714 -9.5178294e-06
1.852714 -7.969917e-06
1.853714 -6.397633e-06
1.854714 -4.800775599999999e-06
1.855714 -3.1791441e-06
1.856714 -1.5325375e-06
1.857714 1.3924557e-07
1.858714 1.8364069e-06
1.859714 3.5591483999999998e-06
1.860714 5.3076722e-06
1.861714 7.0821805000000006e-06
1.862714 8.882877e-06
1.863714 1.0709965e-05
1.864714 1.2563649e-05
1.865714 1.4444133e-05
1.866714 1.6351622e-05
1.867714 1.8286321999999998e-05
1.868714 2.0248438999999997e-05
1.869714 2.2238181e-05
1.870714 2.4255757999999997e-05
1.871714 2.6301376e-05
1.872714 2.8375246e-05
1.873714 3.0477580000000003e-05
1.874714 3.2608588e-05
1.875714 3.4768485e-05
1.876714 3.6957485e-05
1.877714 3.9175802000000004e-05
1.878714 4.1423652e-05
1.879714 4.3701255e-05
1.880714 4.6008824e-05
1.881714 4.8346584e-05
1.882714 5.0714755e-05
1.883714 5.3113558e-05
1.884714 5.5543217e-05
1.885714 5.8003957000000005e-05
1.886714 6.0496006e-05
1.887714 6.3019587e-05
1.888714 6.5574932e-05
1.889714 6.8162268e-05
1.890714 7.0781823e-05
1.891714 7.343383e-05
1.892714 7.611852199999999e-05
1.893714 7.8836126e-05
1.894714 8.1586882e-05
1.895714 8.4371021e-05
1.896714 8.7188783e-05
1.897714 9.0040396e-05
1.898714 9.2926098e-05
1.899714 9.584613299999999e-05
1.900714 9.8800729e-05
1.901714 0.00010179012
1.902714 0.00010481455
1.903714 0.00010787425
1.904714 0.00011096945
1.905714 0.00011410040000000001
1.906714 0.00011726731000000001
1.907714 0.00012047044
1.908714 0.00012371002
1.909714 0.00012698627
1.910714 0.00013029943
1.911714 0.00013364973
1.912714 0.00013703741
1.913714 0.00014046269
1.914714 0.0001439258
1.915714 0.00014742694999999998
1.916714 0.00015096639
1.917714 0.00015454433
1.918714 0.00015816099
1.919714 0.0001618166
1.920714 0.00016551137
1.921714 0.00016924552
1.922714 0.00017301926
1.923714 0.00017683282
1.924714 0.00018068638999999998
1.925714 0.00018458019
1.926714 0.00018851442
1.927714 0.0001924893
1.928714 0.00019650504
1.929714 0.00020056181999999998
1.930714 0.00020465986
1.931714 0.00020879936
1.932714 0.00021298051000000003
1.933714 0.00021720352
1.934714 0.00022146858
1.935714 0.00022577587999999998
1.936714 0.00023012559999999998
1.937714 0.00023451796000000002
1.938714 0.00023895316
1.939714 0.00024343135
1.940714 0.00024795277
1.941714 0.00025251757
1.942714 0.00025712595
1.943714 0.00026177811000000005
1.944714 0.00026647422
1.945714 0.00027121448
1.946714 0.00027599908
1.947714 0.0002808282
1.948714 0.00028570202999999997
1.949714 0.00029062076
1.950714 0.00029558455
1.951714 0.00030059362
1.952714 0.00030564815
1.953714 0.00031074833
1.954714 0.00031589434
1.955714 0.00032108639999999997
1.956714 0.00032632465
1.957714 0.00033160932
1.958714 0.00033694059
1.959714 0.00034231864
1.960714 0.00034774366000000004
1.961714 0.00035321586
1.962714 0.00035873543
1.963714 0.00036430256
1.964714 0.00036991744
1.965714 0.00037558025
1.966714 0.00038129122
1.967714 0.00038705052
1.968714 0.00039285833
1.969714 0.00039871488000000005
1.970714 0.00040462032
1.971714 0.00041057488000000004
1.972714 0.00041657877
1.973714 0.00042263214
1.974714 0.00042873521
1.975714 0.00043488817
1.976714 0.00044109123999999997
1.977714 0.00044734455999999995
1.978714 0.00045364836000000004
1.979714 0.00046000287000000004
1.980714 0.00046640821
1.981714 0.00047286462
1.982714 0.00047937224
1.983714 0.00048593129
1.984714 0.00049254195
1.985714 0.00049920445
1.986714 0.00050591893
1.987714 0.00051268557
1.988714 0.00051950456
1.989714 0.0005263760599999999
1.990714 0.00053330032
1.991714 0.00054027741
1.992714 0.00054730758
1.993714 0.000554391
1.994714 0.0005615278
1.995714 0.00056871818
1.996714 0.00057596226
1.997714 0.00058326023
1.998714 0.00059061222
1.999714 0.0005980184100000001
2.000714 0.00060547895
2.001714 0.00061299397
2.002714 0.00062056365
2.003714 0.00062818808
2.004714 0.00063586745
2.005714 0.00064360188
2.006714 0.00065139147
2.007714 0.00065923641
2.008714 0.0006671367800000001
2.009714 0.00067509268
2.010714 0.00068310428
2.011714 0.0006911716800000001
2.012714 0.00069929497
2.013714 0.0007074742399999999
2.014714 0.00071570962
2.015714 0.0007240012100000001
2.016714 0.0007323491
2.017714 0.0007407533799999999
2.018714 0.0007492141799999999
2.019714 0.0007577314999999999
2.020714 0.00076630549
2.021714 0.00077493623
2.022714 0.0007836237300000001
2.023714 0.0007923681599999999
2.024714 0.0008011695199999999
2.025714 0.0008100278100000001
2.026714 0.0008189432300000001
2.027714 0.00082791566
2.028714 0.00083694531
2.029714 0.0008460321599999999
2.030714 0.0008551762199999999
2.031714 0.00086437758
2.032714 0.00087363633
2.033714 0.00088295237
2.034714 0.00089232581
2.035714 0.0009017567199999999
2.036714 0.0009112450199999999
2.037714 0.00092079081
2.038714 0.00093039407
2.039714 0.00094005482
2.040714 0.0009497730400000001
2.041714 0.00095954874
2.042714 0.00096938193
2.043714 0.00097927259
2.044714 0.00098922073
2.045714 0.0009992263599999998
2.046714 0.0010092895
2.047714 0.0010194099999999999
2.048714 0.0010295879
2.049714 0.0010398233
2.050714 0.001050116
2.051714 0.0010604661
2.052714 0.0010708733999999999
2.053714 0.001081338
2.054714 0.0010918598
2.055714 0.0011024387
2.056714 0.0011130748
2.057714 0.0011237679
2.058714 0.0011345181
2.059714 0.0011453251
2.060714 0.001156189
2.061714 0.0011671097
2.062714 0.0011780871
2.063714 0.0011891212
2.064714 0.0012002119
2.065714 0.001211359
2.066714 0.0012225623999999999
2.067714 0.0012338221000000001
2.068714 0.0012451381
2.069714 0.0012565101
2.070714 0.0012679381000000002
2.071714 0.0012794219
2.072714 0.0012909615
2.073714 0.0013025568000000001
2.074714 0.0013142075000000001
2.075714 0.0013259136
2.076714 0.001337675
2.077714 0.0013494915
2.078714 0.001361363
2.079714 0.0013732892999999999
2.080714 0.0013852703
2.081714 0.0013973058
2.082714 0.0014093957
2.083714 0.0014215399
2.084714 0.0014337381
2.085714 0.0014459902000000001
2.086714 0.001458296
2.087714 0.0014706553
2.088714 0.0014830680000000001
2.089714 0.0014955339000000002
2.090714 0.0015080527
2.091714 0.0015206243
2.092714 0.0015332485000000002
2.093714 0.0015459251
2.094714 0.0015586538000000002
2.095714 0.0015714345999999998
2.096714 0.001584267
2.097714 0.0015971509
2.098714 0.0016100861
2.099714 0.0016230723999999998
2.100714 0.0016361095000000001
2.101714 0.0016491973
2.102714 0.0016623353
2.103714 0.0016755232999999998
2.104714 0.0016887612
2.105714 0.0017020488000000001
2.106714 0.0017153854
2.107714 0.0017287712000000001
2.108714 0.0017422055
2.109714 0.0017556882
2.110714 0.0017692190999999999
2.111714 0.0017827979
2.112714 0.0017964240999999998
2.113714 0.0018100975
2.114714 0.0018238174999999999
2.115714 0.0018375842
2.116714 0.0018513970999999999
2.117714 0.0018652558
2.118714 0.0018791599
2.119714 0.0018931089999999998
2.120714 0.0019071029
2.121714 0.0019211411
2.122714 0.0019352234
2.123714 0.0019493491
2.124714 0.0019635181
2.125714 0.0019777299
2.126714 0.0019919838
2.127714 0.0020062798
2.128714 0.0020206173
2.129714 0.0020349959000000003
2.130714 0.002049415
2.131714 0.0020638743
2.132714 0.0020783732999999998
2.133714 0.0020929116
2.134714 0.0021074886
2.135714 0.0021221039999999997
2.136714 0.002136757
2.137714 0.0021514476
2.138714 0.0021661748
2.139714 0.0021809385
2.140714 0.0021957379
2.141714 0.0022105727000000003
2.142714 0.0022254422
2.143714 0.0022403459000000002
2.144714 0.0022552835
2.145714 0.0022702541000000002
2.146714 0.0022852573000000003
2.147714 0.0023002927
2.148714 0.0023153596
2.149714 0.0023304576
2.150714 0.0023455859
2.151714 0.0023607440999999997
2.152714 0.0023759315999999997
2.153714 0.0023911478
2.154714 0.0024063922
2.155714 0.0024216642
2.156714 0.0024369632
2.157714 0.0024522886
2.158714 0.0024676398
2.159714 0.0024830162000000003
2.160714 0.0024984172000000002
2.161714 0.0025138422999999997
2.162714 0.0025292905999999998
2.163714 0.0025447616
2.164714 0.0025602549
2.165714 0.0025757696
2.166714 0.0025913052
2.167714 0.0026068612
2.168714 0.0026224367
2.169714 0.0026380312
2.170714 0.0026536442
2.171714 0.0026692747
2.172714 0.0026849222000000002
2.173714 0.0027005860999999996
2.174714 0.0027162656
2.175714 0.0027319602
2.176714 0.002747669
2.177714 0.0027633914
2.178714 0.0027791267999999997
2.179714 0.0027948743
2.180714 0.0028106335
2.181714 0.0028264034
2.182714 0.0028421833
2.183714 0.0028579727
2.184714 0.0028737706
2.185714 0.0028895764999999998
2.186714 0.0029053895999999997
2.187714 0.0029212089
2.188714 0.002937034
2.189714 0.0029528637
2.190714 0.0029686977
2.191714 0.0029845349
2.192714 0.0030003745
2.193714 0.0030162157
2.194714 0.0030320577999999997
2.195714 0.0030478999
2.196714 0.0030637413
2.197714 0.0030795810999999997
2.198714 0.0030954183000000005
2.199714 0.0031112521999999997
2.200714 0.0031270822
2.201714 0.003142907
2.202714 0.0031587259999999997
2.203714 0.0031745381
2.204714 0.0031903426000000003
2.205714 0.0032061387
2.206714 0.0032219253999999998
2.207714 0.0032377015
2.208714 0.0032534662999999997
2.209714 0.0032692187
2.210714 0.0032849580999999997
2.211714 0.0033006831999999996
2.212714 0.0033163934999999997
2.213714 0.0033320877
2.214714 0.0033477649
2.215714 0.0033634242
2.216714 0.0033790646
2.217714 0.003394685
2.218714 0.0034102846
2.219714 0.0034258624999999997
2.220714 0.0034414174
2.221714 0.0034569483
2.222714 0.0034724544000000004
2.223714 0.0034879346999999996
2.224714 0.0035033880999999997
2.225714 0.0035188134999999997
2.226714 0.0035342098000000002
2.227714 0.0035495759
2.228714 0.0035649111
2.229714 0.0035802139
2.230714 0.0035954836000000002
2.231714 0.0036107191
2.232714 0.0036259193
2.233714 0.0036410827
2.234714 0.0036562087
2.235714 0.0036712960999999997
2.236714 0.0036863439
2.237714 0.0037013509
2.238714 0.0037163160999999995
2.239714 0.0037312384
2.240714 0.0037461166
2.241714 0.0037609498000000002
2.242714 0.0037757362999999997
2.243714 0.0037904756000000004
2.244714 0.0038051661
2.245714 0.0038198072
2.246714 0.0038343972999999995
2.247714 0.0038489357
2.248714 0.0038634211
2.249714 0.0038778522000000003
2.250714 0.0038922277
2.251714 0.0039065468
2.252714 0.0039208084
2.253714 0.003935011
2.254714 0.0039491537
2.255714 0.0039632352
2.256714 0.0039772542000000004
2.257714 0.0039912098
2.258714 0.0040051007
2.259714 0.0040189258
2.260714 0.004032683499999999
2.261714 0.0040463732
2.262714 0.0040599934
2.263714 0.0040735427
2.264714 0.0040870203999999995
2.265714 0.0041004248
2.266714 0.0041137548
2.267714 0.0041270094
2.268714 0.0041401872
2.269714 0.0041532869
2.270714 0.0041663072
2.271714 0.0041792471
2.272714 0.004192105200000001
2.273714 0.0042048803
2.274714 0.0042175714
2.275714 0.004230177
2.276714 0.0042426956
2.277714 0.0042551263
2.278714 0.004267467699999999
2.279714 0.0042797186
2.280714 0.0042918775
2.281714 0.0043039432
2.282714 0.0043159147
2.283714 0.0043277905
2.284714 0.0043395692
2.285714 0.0043512496999999995
2.286714 0.0043628304
2.287714 0.0043743104
2.288714 0.0043856882000000005
2.289714 0.0043969623000000005
2.290714 0.0044081316
2.291714 0.0044191950999999995
2.292714 0.0044301509
2.293714 0.0044409979
2.294714 0.004451735
2.295714 0.0044623608
2.296714 0.0044728738
2.297714 0.004483272999999999
2.298714 0.0044935565
2.299714 0.0045037235
2.300714 0.0045137724
2.301714 0.0045237019
2.302714 0.0045335109
2.303714 0.0045431978
2.304714 0.0045527613
2.305714 0.0045622004
2.306714 0.0045715135999999995
2.307714 0.0045806994999999994
2.308714 0.0045897566
2.309714 0.0045986839
2.310714 0.0046074798000000005
2.311714 0.0046161433
2.312714 0.0046246725
2.313714 0.0046330668
2.314714 0.0046413243
2.315714 0.0046494439
2.316714 0.0046574241
2.317714 0.004665264
2.318714 0.0046729619
2.319714 0.004680516599999999
2.320714 0.0046879268000000005
2.321714 0.0046951911
2.322714 0.0047023081
2.323714 0.004709276599999999
2.324714 0.0047160953000000005
2.325714 0.0047227626
2.326714 0.0047292775
2.327714 0.0047356385
2.328714 0.0047418445
2.329714 0.0047478941
2.330714 0.0047537858
2.331714 0.0047595186
2.332714 0.0047650909
2.333714 0.0047705016
2.334714 0.0047757494
2.335714 0.0047808328
2.336714 0.004785750599999999
2.337714 0.0047905018
2.338714 0.0047950844999999995
2.339714 0.0047994978
2.340714 0.0048037404
2.341714 0.0048078109
2.342714 0.0048117079
2.343714 0.0048154303
2.344714 0.0048189766
2.345714 0.0048223457
2.346714 0.0048255362
2.347714 0.004828547
2.348714 0.004831376599999999
2.349714 0.004834024
2.350714 0.004836487600000001
2.351714 0.0048387665
2.352714 0.004840859
2.353714 0.0048427639
2.354714 0.0048444803000000005
2.355714 0.0048460064
2.356714 0.0048473412
2.357714 0.0048484835
2.358714 0.0048494322999999995
2.359714 0.0048501861
2.360714 0.0048507434
2.361714 0.0048511032
2.362714 0.0048512644
2.363714 0.0048512255
2.364714 0.0048509849999999995
2.365714 0.004850542199999999
2.366714 0.0048498958
2.367714 0.0048490441
2.368714 0.0048479866
2.369714 0.0048467213
2.370714 0.0048452475
2.371714 0.0048435639
2.372714 0.0048416692
2.373714 0.0048395621
2.374714 0.0048372418
2.375714 0.0048347069
2.376714 0.0048319558
2.377714 0.0048289876
2.378714 0.0048258011
2.379714 0.0048223952
2.380714 0.0048187689
2.381714 0.0048149206
2.382714 0.0048108494
2.383714 0.004806554
2.384714 0.0048020334
2.385714 0.0047972862
2.386714 0.0047923113
2.387714 0.0047871075
2.388714 0.0047816739
2.389714 0.0047760092
2.390714 0.0047701124
2.391714 0.004763982
2.392714 0.004757617400000001
2.393714 0.004751017000000001
2.394714 0.0047441801
2.395714 0.004737105300000001
2.396714 0.0047297915
2.397714 0.004722238
2.398714 0.0047144433
2.399714 0.0047064063
2.400714 0.0046981262
2.401714 0.0046896017
2.402714 0.004680832
2.403714 0.0046718156
2.404714 0.0046625519
2.405714 0.0046530397
2.406714 0.0046432782
2.407714 0.0046332661
2.408714 0.0046230027
2.409714 0.0046124867
2.410714 0.0046017172
2.411714 0.0045906930999999995
2.412714 0.0045794135
2.413714 0.0045678778
2.414714 0.0045560845999999995
2.415714 0.0045440333999999995
2.416714 0.0045317229
2.417714 0.0045191522
2.418714 0.0045063207
2.419714 0.0044932272
2.420714 0.0044798710999999995
2.421714 0.0044662516
2.422714 0.004452367600000001
2.423714 0.0044382185000000005
2.424714 0.0044238030000000005
2.425714 0.0044091208
2.426714 0.0043941709
2.427714 0.0043789525
2.428714 0.0043634649
2.429714 0.004347707
2.430714 0.0043316784
2.431714 0.0043153785
2.432714 0.004298806
2.433714 0.0042819607
2.434714 0.0042648415
2.435714 0.0042474478999999996
2.436714 0.0042297794
2.437714 0.0042118347
2.438714 0.0041936135
2.439714 0.0041751155
2.440714 0.0041563395
2.441714 0.0041372852
2.442714 0.0041179519
2.443714 0.0040983388
2.444714 0.0040784456
2.445714 0.0040582716
2.446714 0.0040378163
2.447714 0.0040170791
2.448714 0.003996059200000001
2.449714 0.0039747563
2.450714 0.00395317
2.451714 0.003931299599999999
2.452714 0.0039091447
2.453714 0.0038867045
2.454714 0.0038639788000000004
2.455714 0.0038409671
2.456714 0.0038176687999999996
2.457714 0.0037940838
2.458714 0.0037702113
2.459714 0.0037460512
2.460714 0.0037216028
2.461714 0.003696866
2.462714 0.0036718404
2.463714 0.0036465255
2.464714 0.0036209207
2.465714 0.0035950259000000003
2.466714 0.0035688412
2.467714 0.0035423658000000003
2.468714 0.0035155993999999996
2.469714 0.0034885419000000003
2.470714 0.003461193
2.471714 0.0034335528
2.472714 0.0034056204
2.473714 0.0033773958
2.474714 0.0033488792
2.475714 0.00332007
2.476714 0.0032909683999999997
2.477714 0.0032615739
2.478714 0.0032318864999999995
2.479714 0.0032019059
2.480714 0.0031716321
2.481714 0.0031410650999999998
2.482714 0.0031102049000000004
2.483714 0.0030790509999999997
2.484714 0.0030476038
2.485714 0.003015863
2.486714 0.0029838287
2.487714 0.0029515009
2.488714 0.0029188797
2.489714 0.0028859649000000003
2.490714 0.0028527567
2.491714 0.0028192551
2.492714 0.0027854603
2.493714 0.0027513723
2.494714 0.0027169909999999998
2.495714 0.0026823169
2.496714 0.0026473499
2.497714 0.0026120900999999997
2.498714 0.0025765377
2.499714 0.0025406931
2.500714 0.0025045563
2.501714 0.0024681276000000003
2.502714 0.0024314071
2.503714 0.0023943951999999998
2.504714 0.0023570921
2.505714 0.0023194982
2.506714 0.0022816134999999998
2.507714 0.0022434386
2.508714 0.0022049735
2.509714 0.0021662188
2.510714 0.0021271748
2.511714 0.0020878419
2.512714 0.0020482203
2.513714 0.0020083105000000003
2.514714 0.0019681130999999997
2.515714 0.0019276284
2.516714 0.0018868568
2.517714 0.0018457988
2.518714 0.0018044548
2.519714 0.0017628254
2.520714 0.0017209111000000001
2.521714 0.0016787123999999999
2.522714 0.0016362299000000002
2.523714 0.0015934640000000002
2.524714 0.0015504154
2.525714 0.0015070847
2.526714 0.0014634726
2.527714 0.0014195794000000002
2.528714 0.0013754060999999998
2.529714 0.0013309531
2.530714 0.0012862211
2.531714 0.001241211
2.532714 0.0011959232
2.533714 0.0011503586
2.534714 0.0011045179
2.535714 0.0010584019
2.536714 0.0010120113
2.537714 0.00096534686
2.538714 0.00091840939
2.539714 0.00087119979
2.540714 0.0008237188
2.541714 0.0007759672399999999
2.542714 0.00072794601
2.543714 0.00067965598
2.544714 0.0006310980099999999
2.545714 0.00058227301
2.546714 0.0005331819500000001
2.547714 0.00048382567
2.548714 0.00043420514000000004
2.549714 0.00038432136
2.550714 0.00033417527
2.551714 0.00028376789
2.552714 0.0002331002
2.553714 0.00018217321
2.554714 0.00013098797
2.555714 7.9545526e-05
2.556714 2.7846932e-05
2.557714 -2.4106731000000002e-05
2.558714 -7.631436499999999e-05
2.559714 -0.00012877487
2.560714 -0.0001814871
2.561714 -0.00023444993000000002
2.562714 -0.00028766220999999997
2.563714 -0.00034112277000000003
2.564714 -0.00039483043
2.565714 -0.00044878398
2.566714 -0.00050298218
2.567714 -0.0005574238
2.568714 -0.00061210758
2.569714 -0.00066703228
2.570714 -0.00072219664
2.571714 -0.00077759933
2.572714 -0.0008332390299999999
2.573714 -0.0008891143800000001
2.574714 -0.00094522402
2.575714 -0.0010015667
2.576714 -0.0010581409
2.577714 -0.0011149453
2.578714 -0.0011719784
2.579714 -0.0012292388
2.580714 -0.0012867251
2.581714 -0.0013444358
2.582714 -0.0014023693
2.583714 -0.0014605243
2.584714 -0.0015188992
2.585714 -0.0015774924
2.586714 -0.0016363023
2.587714 -0.0016953274
2.588714 -0.0017545661
2.589714 -0.0018140168
2.590714 -0.0018736779
2.591714 -0.0019335477
2.592714 -0.0019936246
2.593714 -0.0020539068
2.594714 -0.0021143927
2.595714 -0.0021750806
2.596714 -0.0022359687
2.597714 -0.0022970553
2.598714 -0.0023583385
2.599714 -0.0024198167000000002
2.600714 -0.0024814879
2.601714 -0.0025433505
2.602714 -0.0026054024
2.603714 -0.0026676418
2.604714 -0.002730067
2.605714 -0.0027926761
2.606714 -0.002855467
2.607714 -0.0029184381
2.608714 -0.0029815872
2.609714 -0.0030449124
2.610714 -0.0031084117000000004
2.611714 -0.0031720831999999997
2.612714 -0.0032359249999999997
2.613714 -0.0032999349000000003
2.614714 -0.003364111
2.615714 -0.0034284515999999997
2.616714 -0.0034929540999999995
2.617714 -0.0035576169000000003
2.618714 -0.0036224377000000003
2.619714 -0.0036874145999999997
2.620714 -0.0037525453000000005
2.621714 -0.0038178281
2.622714 -0.0038832604
2.623714 -0.0039488405
2.624714 -0.004014566
2.625714 -0.0040804352
2.626714 -0.0041464456000000005
2.627714 -0.0042125954
2.628714 -0.0042788819
2.629714 -0.0043453034
2.630714 -0.0044118577
2.631714 -0.0044785425
2.632714 -0.0045453558
2.633714 -0.0046122954
2.634714 -0.004679359
2.635714 -0.0047465444
2.636714 -0.0048138496000000005
2.637714 -0.0048812719
2.638714 -0.0049488095
2.639714 -0.0050164603
2.640714 -0.0050842216
2.641714 -0.0051520914
2.642714 -0.0052200674
2.643714 -0.0052881474
2.644714 -0.0053563293
2.645714 -0.0054246109
2.646714 -0.0054929897
2.647714 -0.0055614633
2.648714 -0.0056300298
2.649714 -0.005698686400000001
2.650714 -0.0057674311
2.651714 -0.0058362617
2.652714 -0.0059051756000000006
2.653714 -0.0059741706
2.654714 -0.0060432444999999994
2.655714 -0.0061123952
2.656714 -0.0061816194
2.657714 -0.0062509155999999995
2.658714 -0.006320281
2.659714 -0.0063897132
2.660714 -0.0064592103000000005
2.661714 -0.0065287699
2.662714 -0.0065983892
2.663714 -0.0066680659
2.664714 -0.006737797199999999
2.665714 -0.006807581700000001
2.666714 -0.006877415600000001
2.667714 -0.0069472975
2.668714 -0.0070172246
2.669714 -0.0070871944999999995
2.670714 -0.0071572053
2.671714 -0.0072272538
2.672714 -0.0072973373
2.673714 -0.0073674542
2.674714 -0.007437600999999999
2.675714 -0.007507776200000001
2.676714 -0.0075779768
2.677714 -0.007648200000000001
2.678714 -0.0077184442
2.679714 -0.007788706
2.680714 -0.007858983
2.681714 -0.0079292731
2.682714 -0.0079995734
2.683714 -0.0080698817
2.684714 -0.008140195900000001
2.685714 -0.0082105122
2.686714 -0.0082808292
2.687714 -0.0083511441
2.688714 -0.0084214538
2.689714 -0.0084917563
2.690714 -0.0085620486
2.691714 -0.008632328500000001
2.692714 -0.0087025932
2.693714 -0.008772840399999999
2.694714 -0.0088430672
2.695714 -0.0089132714
2.696714 -0.0089834502
2.697714 -0.0090536014
2.698714 -0.009123721999999999
2.699714 -0.009193809800000001
2.700714 -0.009263862000000001
2.701714 -0.0093338756
2.702714 -0.009403848499999999
2.703714 -0.0094737785
2.704714 -0.0095436626
2.705714 -0.009613498
2.706714 -0.0096832824
2.707714 -0.0097530137
2.708714 -0.009822688999999999
2.709714 -0.0098923054
2.710714 -0.0099618606
2.711714 -0.010031352
2.712714 -0.010100777
2.713714 -0.010170133
2.714714 -0.010239416999999999
2.715714 -0.010308628
2.716714 -0.010377761999999999
2.717714 -0.010446816
2.718714 -0.010515789000000001
2.719714 -0.010584678
2.720714 -0.01065348
2.721714 -0.010722192
2.722714 -0.010790812
2.723714 -0.010859338
2.724714 -0.010927766
2.725714 -0.010996094
2.726714 -0.01106432
2.727714 -0.011132441
2.728714 -0.011200455
2.729714 -0.011268359
2.730714 -0.011336149
2.731714 -0.011403824
2.732714 -0.011471382
2.733714 -0.011538819
2.734714 -0.011606133
2.735714 -0.011673322
2.736714 -0.011740383
2.737714 -0.011807313
2.738714 -0.01187411
2.739714 -0.011940771
2.740714 -0.012007294
2.741714 -0.012073676
2.742714 -0.012139915000000001
2.743714 -0.012206007999999999
2.744714 -0.012271953
2.745714 -0.012337747
2.746714 -0.012403388
2.747714 -0.012468873
2.748714 -0.012534199000000001
2.749714 -0.012599365
2.750714 -0.012664367
2.751714 -0.012729205
2.752714 -0.012793873999999998
2.753714 -0.012858372000000002
2.754714 -0.012922697
2.755714 -0.012986847
2.756714 -0.013050818
2.757714 -0.013114609
2.758714 -0.013178219
2.759714 -0.013241642999999999
2.760714 -0.01330488
2.761714 -0.013367926
2.762714 -0.013430779999999998
2.763714 -0.013493441
2.764714 -0.013555905000000002
2.765714 -0.013618169999999999
2.766714 -0.013680231999999999
2.767714 -0.013742092000000001
2.768714 -0.013803746
2.769714 -0.013865190999999999
2.770714 -0.013926425999999999
2.771714 -0.013987448
2.772714 -0.014048255
2.773714 -0.014108843999999999
2.774714 -0.014169214
2.775714 -0.014229362999999998
2.776714 -0.014289287999999999
2.777714 -0.014348986
2.778714 -0.014408457
2.779714 -0.014467696
2.780714 -0.014526702999999998
2.781714 -0.014585474999999999
2.782714 -0.014644009999999999
2.783714 -0.014702306000000002
2.784714 -0.014760361
2.785714 -0.014818173
2.786714 -0.014875739
2.787714 -0.014933057999999999
2.788714 -0.014990126
2.789714 -0.015046942
2.790714 -0.015103504
2.791714 -0.01515981
2.792714 -0.015215857999999999
2.793714 -0.015271646000000002
2.794714 -0.015327170000000001
2.795714 -0.015382431
2.796714 -0.015437425
2.797714 -0.015492151
2.798714 -0.015546606
2.799714 -0.015600788
2.800714 -0.015654696
2.801714 -0.015708327
2.802714 -0.01576168
2.803714 -0.015814752
2.804714 -0.015867542
2.805714 -0.015920047
2.806714 -0.015972265
2.807714 -0.016024195
2.808714 -0.016075834
2.809714 -0.016127182
2.810714 -0.016178236
2.811714 -0.016228993
2.812714 -0.016279452
2.813714 -0.016329611
2.814714 -0.016379468
2.815714 -0.016429024
2.816714 -0.016478272999999998
2.817714 -0.016527214999999998
2.818714 -0.016575849
2.819714 -0.016624172
2.820714 -0.016672183
2.821714 -0.01671988
2.822714 -0.016767261000000002
2.823714 -0.016814324999999998
2.824714 -0.016861068
2.825714 -0.016907492
2.826714 -0.016953592
2.827714 -0.016999368
2.828714 -0.017044818
2.829714 -0.017089941
2.830714 -0.017134735
2.831714 -0.017179198
2.832714 -0.017223330000000002
2.833714 -0.017267127
2.834714 -0.017310589
2.835714 -0.017353713
2.836714 -0.0173965
2.837714 -0.017438947
2.838714 -0.017481053
2.839714 -0.017522815
2.840714 -0.017564233999999998
2.841714 -0.017605307
2.842714 -0.017646034
2.843714 -0.017686411
2.844714 -0.017726439
2.845714 -0.017766116000000002
2.846714 -0.01780544
2.847714 -0.017844409999999998
2.848714 -0.017883025
2.849714 -0.017921283
2.850714 -0.017959184
2.851714 -0.017996725
2.852714 -0.018033906000000002
2.853714 -0.018070725
2.854714 -0.018107182
2.855714 -0.018143274
2.856714 -0.018179
2.857714 -0.01821436
2.858714 -0.018249353000000003
2.859714 -0.018283977
2.860714 -0.018318229000000002
2.861714 -0.01835211
2.862714 -0.018385619000000002
2.863714 -0.018418753
2.864714 -0.018451514
2.865714 -0.018483898000000002
2.866714 -0.018515905
2.867714 -0.018547533999999997
2.868714 -0.018578782000000002
2.869714 -0.018609651
2.870714 -0.018640138
2.871714 -0.018670241
2.872714 -0.018699962
2.873714 -0.018729297000000002
2.874714 -0.018758247000000002
2.875714 -0.018786808999999998
2.876714 -0.018814983
2.877714 -0.018842769
2.878714 -0.018870164000000002
2.879714 -0.018897168000000002
2.880714 -0.018923781
2.881714 -0.01895
2.882714 -0.018975826
2.883714 -0.019001256
2.884714 -0.019026292
2.885714 -0.019050931
2.886714 -0.019075171
2.887714 -0.019099015
2.888714 -0.019122458
2.889714 -0.019145501
2.890714 -0.019168144
2.891714 -0.019190384999999997
2.892714 -0.019212223
2.893714 -0.019233658
2.894714 -0.019254688
2.895714 -0.019275313000000002
2.896714 -0.019295533
2.897714 -0.019315344999999998
2.898714 -0.01933475
2.899714 -0.019353746999999998
2.900714 -0.019372336
2.901714 -0.019390516
2.902714 -0.019408285
2.903714 -0.019425643
2.904714 -0.01944259
2.905714 -0.019459124
2.906714 -0.019475246
2.907714 -0.019490955
2.908714 -0.019506249
2.909714 -0.019521128
2.910714 -0.019535593
2.911714 -0.019549641
2.912714 -0.019563273000000003
2.913714 -0.019576488
2.914714 -0.019589284999999998
2.915714 -0.019601663999999998
2.916714 -0.019613624
2.917714 -0.019625165
2.918714 -0.019636286
2.919714 -0.019646986
2.920714 -0.019657266
2.921714 -0.019667124
2.922714 -0.019676561000000002
2.923714 -0.019685576
2.924714 -0.019694168
2.925714 -0.019702336
2.926714 -0.019710079999999998
2.927714 -0.019717401000000002
2.928714 -0.019724297000000002
2.929714 -0.019730769000000002
2.930714 -0.019736815
2.931714 -0.019742435000000003
2.932714 -0.01974763
2.933714 -0.019752399
2.934714 -0.019756739
2.935714 -0.019760654
2.936714 -0.019764141
2.937714 -0.019767199
2.938714 -0.01976983
2.939714 -0.019772034
2.940714 -0.019773807
2.941714 -0.019775152
2.942714 -0.019776067
2.943714 -0.019776553
2.944714 -0.01977661
2.945714 -0.019776236
2.946714 -0.019775431
2.947714 -0.019774197
2.948714 -0.019772533000000002
2.949714 -0.019770436
2.950714 -0.019767908
2.951714 -0.01976495
2.952714 -0.019761561
2.953714 -0.019757739
2.954714 -0.019753486
2.955714 -0.019748801
2.956714 -0.019743685
2.957714 -0.019738136
2.958714 -0.019732155
2.959714 -0.019725742
2.960714 -0.019718897
2.961714 -0.01971162
2.962714 -0.019703909999999998
2.963714 -0.019695767
2.964714 -0.019687192
2.965714 -0.019678183999999998
2.966714 -0.019668744
2.967714 -0.019658870999999998
2.968714 -0.019648565
2.969714 -0.019637826
2.970714 -0.019626654
2.971714 -0.019615049
2.972714 -0.019603012
2.973714 -0.019590541
2.974714 -0.019577636
2.975714 -0.019564299
2.976714 -0.019550529
2.977714 -0.019536325
2.978714 -0.019521687
2.979714 -0.019506617
2.980714 -0.019491113
2.981714 -0.019475176
2.982714 -0.019458805
2.983714 -0.019442
2.984714 -0.019424761
2.985714 -0.019407088
2.986714 -0.019388981
2.987714 -0.01937044
2.988714 -0.019351464000000002
2.989714 -0.019332055
2.990714 -0.01931221
2.991714 -0.019291931000000002
2.992714 -0.019271218
2.993714 -0.019250068999999998
2.994714 -0.019228486
2.995714 -0.019206468
2.996714 -0.019184014
2.997714 -0.019161123999999998
2.998714 -0.019137799
2.999714 -0.019114037
3.000714 -0.01908984
3.001714 -0.019065206
3.002714 -0.019040138
3.003714 -0.019014633
3.004714 -0.018988691
3.005714 -0.018962313
3.006714 -0.018935498
3.007714 -0.018908245
3.008714 -0.018880556
3.009714 -0.018852427999999997
3.010714 -0.018823864000000003
3.011714 -0.018794862
3.012714 -0.018765424
3.013714 -0.018735546999999998
3.014714 -0.018705233
3.015714 -0.01867448
3.016714 -0.01864329
3.017714 -0.018611661
3.018714 -0.018579593
3.019714 -0.018547087
3.020714 -0.018514143
3.021714 -0.018480759
3.022714 -0.018446938
3.023714 -0.018412677
3.024714 -0.018377975999999997
3.025714 -0.018342835999999998
3.026714 -0.018307257
3.027714 -0.018271238
3.028714 -0.018234779
3.029714 -0.018197882
3.030714 -0.018160544
3.031714 -0.018122766
3.032714 -0.018084548
3.033714 -0.018045891
3.034714 -0.018006793
3.035714 -0.017967254000000002
3.036714 -0.017927274
3.037714 -0.017886852999999998
3.038714 -0.017845991999999998
3.039714 -0.017804689000000002
3.040714 -0.017762945
3.041714 -0.017720761
3.042714 -0.017678134
3.043714 -0.017635064
3.044714 -0.017591554
3.045714 -0.017547602000000002
3.046714 -0.017503207
3.047714 -0.017458368000000002
3.048714 -0.017413087
3.049714 -0.017367363
3.050714 -0.017321196
3.051714 -0.017274584
3.052714 -0.017227529000000002
3.053714 -0.01718003
3.054714 -0.017132086
3.055714 -0.017083697999999998
3.056714 -0.017034865
3.057714 -0.016985586
3.058714 -0.016935862
3.059714 -0.016885692
3.060714 -0.016835074
3.061714 -0.01678401
3.062714 -0.016732499
3.063714 -0.016680542
3.064714 -0.016628136
3.065714 -0.016575283
3.066714 -0.016521983
3.067714 -0.016468232
3.068714 -0.016414034
3.069714 -0.016359385
3.070714 -0.016304287
3.071714 -0.01624874
3.072714 -0.016192741
3.073714 -0.016136290999999997
3.074714 -0.016079390000000002
3.075714 -0.016022038000000002
3.076714 -0.015964234
3.077714 -0.015905977
3.078714 -0.015847267
3.079714 -0.015788105
3.080714 -0.015728489
3.081714 -0.015668418
3.082714 -0.015607893999999999
3.083714 -0.015546914
3.084714 -0.015485479
3.085714 -0.015423588
3.086714 -0.015361241999999999
3.087714 -0.015298439
3.088714 -0.015235179
3.089714 -0.01517146
3.090714 -0.015107282999999999
3.091714 -0.015042648
3.092714 -0.014977554
3.093714 -0.014912001
3.094714 -0.014845988
3.095714 -0.014779514
3.096714 -0.01471258
3.097714 -0.014645184
3.098714 -0.014577326
3.099714 -0.014509005
3.100714 -0.014440221
3.101714 -0.014370972
3.102714 -0.01430126
3.103714 -0.014231083
3.104714 -0.014160441
3.105714 -0.014089332999999999
3.106714 -0.014017758
3.107714 -0.013945715999999999
3.108714 -0.013873205
3.109714 -0.013800225999999999
3.110714 -0.013726778
3.111714 -0.013652860000000001
3.112714 -0.013578472000000001
3.113714 -0.013503613
3.114714 -0.013428282
3.115714 -0.013352478
3.116714 -0.0132762
3.117714 -0.013199448999999999
3.118714 -0.013122222
3.119714 -0.013044519999999999
3.120714 -0.012966341000000001
3.121714 -0.012887687000000002
3.122714 -0.012808553999999998
3.123714 -0.012728943000000001
3.124714 -0.012648851999999999
3.125714 -0.012568280999999999
3.126714 -0.012487229999999998
3.127714 -0.012405696999999999
3.128714 -0.012323681
3.129714 -0.012241182000000001
3.130714 -0.012158199
3.131714 -0.012074731
3.132714 -0.011990778
3.133714 -0.011906337999999999
3.134714 -0.011821411
3.135714 -0.011735996
3.136714 -0.011650091999999999
3.137714 -0.011563698
3.138714 -0.011476813
3.139714 -0.011389438
3.140714 -0.01130157
3.141714 -0.011213209
3.142714 -0.011124354
3.143714 -0.011035005
3.144714 -0.010945159999999999
3.145714 -0.010854819
3.146714 -0.010763980000000001
3.147714 -0.010672642999999999
3.148714 -0.010580807000000001
3.149714 -0.010488472
3.150714 -0.010395636
3.151714 -0.010302298
3.152714 -0.010208459
3.153714 -0.010114117
3.154714 -0.01001927
3.155714 -0.0099239194
3.156714 -0.009828063
3.157714 -0.0097317003
3.158714 -0.009634830300000001
3.159714 -0.0095374526
3.160714 -0.0094395655
3.161714 -0.0093411691
3.162714 -0.0092422619
3.163714 -0.0091428432
3.164714 -0.009042913000000001
3.165714 -0.0089424699
3.166714 -0.0088415123
3.167714 -0.0087400404
3.168714 -0.0086380533
3.169714 -0.0085355496
3.170714 -0.0084325286
3.171714 -0.0083289895
3.172714 -0.0082249317
3.173714 -0.0081203543
3.174714 -0.008015256799999999
3.175714 -0.0079096382
3.176714 -0.007803497299999999
3.177714 -0.0076968339
3.178714 -0.0075896467
3.179714 -0.007481934900000001
3.180714 -0.0073736984999999994
3.181714 -0.007264936
3.182714 -0.0071556467
3.183714 -0.00704583
3.184714 -0.006935484300000001
3.185714 -0.006824609600000001
3.186714 -0.0067132052
3.187714 -0.0066012697
3.188714 -0.006488803
3.189714 -0.0063758045
3.190714 -0.006262272700000001
3.191714 -0.006148207500000001
3.192714 -0.006033607900000001
3.193714 -0.0059184731
3.194714 -0.0058028025
3.195714 -0.0056865956
3.196714 -0.0055698514
3.197714 -0.0054525692
3.198714 -0.0053347485
3.199714 -0.0052163887
3.200714 -0.0050974893
3.201714 -0.0049780494
3.202714 -0.0048580685
3.203714 -0.0047375459
3.204714 -0.0046164812000000005
3.205714 -0.0044948738
3.206714 -0.0043727231999999994
3.207714 -0.0042500287
3.208714 -0.00412679
3.209714 -0.0040030063000000005
3.210714 -0.0038786772999999997
3.211714 -0.0037538026000000003
3.212714 -0.0036283815
3.213714 -0.0035024135
3.214714 -0.0033758984999999997
3.215714 -0.0032488359
3.216714 -0.0031212254
3.217714 -0.0029930668000000002
3.218714 -0.0028643597
3.219714 -0.0027351036000000002
3.220714 -0.0026052981000000003
3.221714 -0.002474943
3.222714 -0.0023440379999999997
3.223714 -0.0022125829
3.224714 -0.0020805774
3.225714 -0.0019480211000000001
3.226714 -0.0018149140000000002
3.227714 -0.0016812557000000002
3.228714 -0.0015470461
3.229714 -0.0014122849
3.230714 -0.0012769720000000001
3.231714 -0.0011411073
3.232714 -0.0010046904
3.233714 -0.00086772143
3.234714 -0.00073020014
3.235714 -0.0005921264799999999
3.236714 -0.00045350034
3.237714 -0.00031432164
3.238714 -0.00017459032000000002
3.239714 -3.4306331e-05
3.240714 0.00010653035
3.241714 0.00024791975
3.242714 0.00038986186
3.243714 0.00053235667
3.244714 0.00067540414
3.245714 0.0008190042500000001
3.246714 0.00096315689
3.247714 0.001107862
3.248714 0.0012531195
3.249714 0.0013989292999999998
3.250714 0.0015452912
3.251714 0.0016922049
3.252714 0.0018396705999999998
3.253714 0.0019876878
3.254714 0.0021362563
3.255714 0.0022853759
3.256714 0.0024350464000000003
3.257714 0.0025852673999999997
3.258714 0.0027360387
3.259714 0.0028873599000000002
3.260714 0.0030392306
3.261714 0.0031916505
3.262714 0.0033446191
3.263714 0.003498136
3.264714 0.0036522003999999997
3.265714 0.0038068123
3.266714 0.003961971
3.267714 0.0041176758
3.268714 0.0042739262
3.269714 0.0044307217
3.270714 0.0045880613
3.271714 0.0047459449
3.272714 0.0049043712
3.273714 0.005063339599999999
3.274714 0.0052228494
3.275714 0.0053828997
3.276714 0.005543489899999999
3.277714 0.0057046185000000004
3.278714 0.0058662852
3.279714 0.0060284889
3.280714 0.006191228000000001
3.281714 0.006354502000000001
3.282714 0.006518309999999999
3.283714 0.006682650599999999
3.284714 0.0068475223000000005
3.285714 0.0070129245
3.286714 0.0071788556
3.287714 0.007345315
3.288714 0.0075123011
3.289714 0.007679811799999999
3.290714 0.0078478464
3.291714 0.0080164034
3.292714 0.0081854814
3.293714 0.0083550796
3.294714 0.008525195900000001
3.295714 0.008695828
3.296714 0.0088669753
3.297714 0.0090386362
3.298714 0.0092108086
3.299714 0.0093834911
3.300714 0.0095566822
3.301714 0.0097303797
3.302714 0.0099045821
3.303714 0.010079287
3.304714 0.010254494
3.305714 0.010430199000000001
3.306714 0.010606403
3.307714 0.010783101
3.308714 0.010960293
3.309714 0.011137976
3.310714 0.011316148
3.311714 0.011494808
3.312714 0.011673952
3.313714 0.01185358
3.314714 0.012033687
3.315714 0.012214273999999999
3.316714 0.012395336
3.317714 0.012576870999999998
3.318714 0.012758878000000001
3.319714 0.012941353000000001
3.320714 0.013124295
3.321714 0.0133077
3.322714 0.013491567
3.323714 0.013675891
3.324714 0.013860672
3.325714 0.014045904000000001
3.326714 0.014231587999999998
3.327714 0.014417718999999999
3.328714 0.014604293
3.329714 0.014791310000000002
3.330714 0.014978765
3.331714 0.015166655000000001
3.332714 0.015354976999999999
3.333714 0.015543729000000001
3.334714 0.015732906
3.335714 0.015922506000000003
3.336714 0.016112525
3.337714 0.01630296
3.338714 0.016493808999999998
3.339714 0.016685066000000002
3.340714 0.016876729
3.341714 0.017068793999999998
3.342714 0.017261258
3.343714 0.017454116
3.344714 0.017647364999999998
3.345714 0.017841001999999998
3.346714 0.018035021
3.347714 0.01822942
3.348714 0.018424194
3.349714 0.018619339999999998
3.350714 0.018814854
3.351714 0.019010731
3.352714 0.019206967000000002
3.353714 0.019403557000000002
3.354714 0.019600497999999997
3.355714 0.019797786
3.356714 0.019995416
3.357714 0.020193383
3.358714 0.020391683
3.359714 0.020590312
3.360714 0.020789266
3.361714 0.020988539
3.362714 0.021188125999999998
3.363714 0.021388022
3.364714 0.021588225000000003
3.365714 0.021788727
3.366714 0.021989524
3.367714 0.022190613
3.368714 0.022391988
3.369714 0.022593644
3.370714 0.022795575
3.371714 0.022997777
3.372714 0.023200245
3.373714 0.023402974
3.374714 0.023605957
3.375714 0.023809189999999997
3.376714 0.024012668
3.377714 0.024216386
3.378714 0.024420337
3.379714 0.024624518
3.380714 0.024828923000000003
3.381714 0.025033546000000004
3.382714 0.025238382
3.383714 0.025443424000000003
3.384714 0.025648666999999997
3.385714 0.025854105000000002
3.386714 0.026059732999999998
3.387714 0.026265546
3.388714 0.026471537
3.389714 0.0266777
3.390714 0.026884032
3.391714 0.027090524
3.392714 0.027297169
3.393714 0.027503964000000002
3.394714 0.027710901
3.395714 0.027917974999999998
3.396714 0.028125178999999997
3.397714 0.028332509
3.398714 0.028539958
3.399714 0.028747518000000003
3.400714 0.028955183000000002
3.401714 0.029162946000000002
3.402714 0.029370802999999997
3.403714 0.029578747000000002
3.404714 0.029786769
3.405714 0.029994864999999996
3.406714 0.030203027
3.407714 0.03041125
3.408714 0.030619525999999998
3.409714 0.030827848
3.410714 0.031036208000000003
3.411714 0.031244603000000003
3.412714 0.031453022
3.413714 0.031661461
3.414714 0.031869911
3.415714 0.032078364
3.416714 0.032286815
3.417714 0.032495256
3.418714 0.03270368
3.419714 0.032912080999999996
3.420714 0.033120449999999996
3.421714 0.033328778
3.422714 0.03353706
3.423714 0.033745289
3.424714 0.033953454
3.425714 0.034161549
3.426714 0.034369568999999996
3.427714 0.034577504
3.428714 0.034785346
3.429714 0.034993087000000006
3.430714 0.035200719
3.431714 0.035408234999999996
3.432714 0.035615628999999996
3.433714 0.035822889000000004
3.434714 0.03603001
3.435714 0.036236981
3.436714 0.036443796
3.437714 0.036650448
3.438714 0.036856928
3.439714 0.037063225
3.440714 0.037269332
3.441714 0.037475242
3.442714 0.037680948
3.443714 0.037886438
3.444714 0.038091706999999995
3.445714 0.038296744
3.446714 0.038501542
3.447714 0.038706089
3.448714 0.038910381
3.449714 0.039114407
3.450714 0.03931816
3.451714 0.039521628
3.452714 0.039724805
3.453714 0.039927682
3.454714 0.04013025
3.455714 0.040332499
3.456714 0.040534421
3.457714 0.040736009000000004
3.458714 0.040937249999999994
3.459714 0.041138136000000006
3.460714 0.041338662
3.461714 0.041538815
3.462714 0.041738586
3.463714 0.041937968
3.464714 0.042136948
3.465714 0.04233552
3.466714 0.042533674
3.467714 0.042731399
3.468714 0.042928688
3.469714 0.043125529
3.470714 0.043321916
3.471714 0.043517837000000004
3.472714 0.043713284000000005
3.473714 0.043908245000000005
3.474714 0.044102714
3.475714 0.044296679
3.476714 0.044490129
3.477714 0.044683059
3.478714 0.044875455
3.479714 0.045067308
3.480714 0.04525861
3.481714 0.045449351
3.482714 0.045639518
3.483714 0.045829102999999996
3.484714 0.046018098
3.485714 0.046206493
3.486714 0.046394276
3.487714 0.04658144
3.488714 0.046767973
3.489714 0.046953865
3.490714 0.047139105
3.491714 0.047323686999999996
3.492714 0.047507597
3.493714 0.047690829
3.494714 0.047873368
3.495714 0.048055209
3.496714 0.048236338999999996
3.497714 0.048416748
3.498714 0.048596429000000003
3.499714 0.048775368
3.500714 0.048953557
3.501714 0.049130984999999995
3.502714 0.049307646
3.503714 0.04948352600000001
3.504714 0.049658614000000004
3.505714 0.049832906
3.506714 0.050006382
3.507714 0.050179037
3.508714 0.050350867
3.509714 0.050521852
3.510714 0.050691987
3.511714 0.05086126
3.512714 0.051029661
3.513714 0.051197183
3.514714 0.051363813999999994
3.515714 0.051529543000000004
3.516714 0.051694358
3.517714 0.051858253
3.518714 0.052021217
3.519714 0.05218323799999999
3.520714 0.052344304
3.521714 0.05250441
3.522714 0.052663544
3.523714 0.052821694
3.524714 0.052978849
3.525714 0.053135003
3.526714 0.053290138
3.527714 0.053444254
3.528714 0.053597335
3.529714 0.053749367000000006
3.530714 0.053900346
3.531714 0.054050259999999996
3.532714 0.054199103
3.533714 0.054346857
3.534714 0.054493517000000005
3.535714 0.054639071
3.536714 0.054783508
3.537714 0.054926821
3.538714 0.055068999
3.539714 0.05521003
3.540714 0.055349903000000006
3.541714 0.055488605999999996
3.542714 0.055626134
3.543714 0.05576247299999999
3.544714 0.055897614
3.545714 0.05603155
3.546714 0.056164264000000005
3.547714 0.056295749
3.548714 0.05642599400000001
3.549714 0.056554994
3.550714 0.056682737000000004
3.551714 0.05680921
3.552714 0.056934403
3.553714 0.05705831
3.554714 0.057180913
3.555714 0.057302212000000005
3.556714 0.057422189
3.557714 0.05754084
3.558714 0.057658151
3.559714 0.057774113
3.560714 0.057888718
3.561714 0.058001954999999994
3.562714 0.05811381299999999
3.563714 0.058224279
3.564714 0.058333349
3.565714 0.058441015
3.566714 0.058547261999999996
3.567714 0.058652081999999994
3.568714 0.058755471
3.569714 0.058857416
3.570714 0.058957905000000005
3.571714 0.059056927999999995
3.572714 0.059154477999999996
3.573714 0.059250543999999995
3.574714 0.05934512
3.575714 0.059438194
3.576714 0.059529761
3.577714 0.059619802
3.578714 0.059708318
3.579714 0.059795298
3.580714 0.05988073
3.581714 0.059964601
3.582714 0.060046912
3.583714 0.060127646
3.584714 0.060206797
3.585714 0.060284358999999996
3.586714 0.060360314
3.587714 0.060434663000000007
3.588714 0.060507393
3.589714 0.060578494
3.590714 0.060647958999999994
3.591714 0.06071577699999999
3.592714 0.060781941
3.593714 0.060846440999999994
3.594714 0.060909270999999994
3.595714 0.060970424
3.596714 0.061029888
3.597714 0.061087654
3.598714 0.061143714
3.599714 0.061198062000000004
3.600714 0.061250688000000005
3.601714 0.06130157900000001
3.602714 0.06135072900000001
3.603714 0.061398132999999994
3.604714 0.06144378600000001
3.605714 0.06148767399999999
3.606714 0.061529787
3.607714 0.061570120000000006
3.608714 0.06160866499999999
3.609714 0.061645411
3.610714 0.061680353
3.611714 0.061713485000000005
3.612714 0.061744795000000005
3.613714 0.061774276999999995
3.614714 0.061801926
3.615714 0.061827729
3.616714 0.061851682000000005
3.617714 0.061873777000000005
3.618714 0.061894003999999996
3.619714 0.061912356999999994
3.620714 0.06192883
3.621714 0.061943416999999994
3.622714 0.061956106
3.623714 0.061966891999999996
3.624714 0.061975769
3.625714 0.061982724999999995
3.626714 0.06198776
3.627714 0.061990862
3.628714 0.061992026
3.629714 0.061991246
3.630714 0.06198851600000001
3.631714 0.061983825000000006
3.632714 0.061977172000000004
3.633714 0.061968545
3.634714 0.06195794
3.635714 0.061945349
3.636714 0.061930768000000004
3.637714 0.06191419099999999
3.638714 0.061895611
3.639714 0.061875023
3.640714 0.061852421
3.641714 0.061827799
3.642714 0.061801152
3.643714 0.061772472999999994
3.644714 0.061741757
3.645714 0.061708996999999995
3.646714 0.061674189
3.647714 0.061637332
3.648714 0.061598414
3.649714 0.061557436
3.650714 0.061514386
3.651714 0.061469262999999996
3.652714 0.061422063000000006
3.653714 0.061372778
3.654714 0.061321404
3.655714 0.061267934999999996
3.656714 0.061212368999999996
3.657714 0.061154696999999994
3.658714 0.061094918
3.659714 0.061033026000000004
3.660714 0.060969021
3.661714 0.060902897
3.662714 0.060834648
3.663714 0.060764268999999996
3.664714 0.06069176
3.665714 0.060617109
3.666714 0.06054032100000001
3.667714 0.060461386
3.668714 0.060380302999999996
3.669714 0.060297070999999994
3.670714 0.060211687
3.671714 0.060124142000000005
3.672714 0.060034433000000005
3.673714 0.059942564000000004
3.674714 0.059848523
3.675714 0.059752312
3.676714 0.059653929
3.677714 0.05955337
3.678714 0.059450633
3.679714 0.059345714
3.680714 0.059238612
3.681714 0.059129321000000006
3.682714 0.059017841999999994
3.683714 0.058904174
3.684714 0.058788310999999996
3.685714 0.058670255
3.686714 0.058550002999999996
3.687714 0.058427551999999994
3.688714 0.0583029
3.689714 0.058176048
3.690714 0.05804699
3.691714 0.057915726
3.692714 0.057782256000000004
3.693714 0.05764658
3.694714 0.057508698000000004
3.695714 0.057368603
3.696714 0.057226296999999995
3.697714 0.057081785
3.698714 0.056935061
3.699714 0.056786125
3.700714 0.056634977
3.701714 0.056481611999999994
3.702714 0.056326034000000004
3.703714 0.056168245000000006
3.704714 0.056008244000000006
3.705714 0.055846024999999994
3.706714 0.055681594
3.707714 0.055514951
3.708714 0.055346097
3.709714 0.05517503000000001
3.710714 0.055001751999999994
3.711714 0.054826261
3.712714 0.054648559
3.713714 0.054468645
3.714714 0.054286525
3.715714 0.054102199
3.716714 0.053915667
3.717714 0.053726928
3.718714 0.053535984
3.719714 0.053342839
3.720714 0.053147489
3.721714 0.052949938
3.722714 0.052750192
3.723714 0.052548246
3.724714 0.052344106
3.725714 0.052137777999999996
3.726714 0.05192925500000001
3.727714 0.051718543
3.728714 0.051505648
3.729714 0.051290571
3.730714 0.051073310999999996
3.731714 0.050853874
3.732714 0.05063226
3.733714 0.050408469
3.734714 0.050182506999999994
3.735714 0.04995437899999999
3.736714 0.049724085999999994
3.737714 0.049491634
3.738714 0.049257022
3.739714 0.049020257000000005
3.740714 0.048781338
3.741714 0.048540270999999996
3.742714 0.048297062
3.743714 0.04805171
3.744714 0.047804223
3.745714 0.047554605
3.746714 0.047302857000000004
3.747714 0.047048985
3.748714 0.046792993
3.749714 0.046534889
3.750714 0.046274671
3.751714 0.04601235
3.752714 0.045747927
3.753714 0.045481409
3.754714 0.045212798
3.755714 0.044942103000000004
3.756714 0.044669327
3.757714 0.044394477
3.758714 0.044117556999999995
3.759714 0.043838573000000006
3.760714 0.043557532
3.761714 0.043274436
3.762714 0.042989294
3.763714 0.042702112
3.764714 0.042412896
3.765714 0.042121650999999996
3.766714 0.041828386
3.767714 0.041533104
3.768714 0.041235814999999995
3.769714 0.040936522
3.770714 0.040635234
3.771714 0.040331957
3.772714 0.040026699
3.773714 0.039719467
3.774714 0.039410268
3.775714 0.039099106999999994
3.776714 0.038785994
3.777714 0.038470936
3.778714 0.03815394
3.779714 0.037835012
3.780714 0.037514162000000004
3.781714 0.037191398
3.782714 0.036866727
3.783714 0.036540156
3.784714 0.036211693
3.785714 0.035881347
3.786714 0.035549127
3.787714 0.035215041
3.788714 0.034879099
3.789714 0.034541308
3.790714 0.034201675
3.791714 0.033860211
3.792714 0.033516926
3.793714 0.033171827
3.794714 0.032824924
3.795714 0.032476225
3.796714 0.032125739
3.797714 0.031773475
3.798714 0.031419445
3.799714 0.031063656000000002
3.800714 0.030706119
3.801714 0.030346841
3.802714 0.029985834000000003
3.803714 0.029623107
3.804714 0.029258672
3.805714 0.028892536999999996
3.806714 0.028524714
3.807714 0.028155211
3.808714 0.027784039000000003
3.809714 0.027411207
3.810714 0.027036728
3.811714 0.026660613
3.812714 0.026282872
3.813714 0.025903515000000002
3.814714 0.025522555000000002
3.815714 0.025139999000000003
3.816714 0.024755864
3.817714 0.024370156
3.818714 0.023982891
3.819714 0.023594077
3.820714 0.023203726
3.821714 0.022811852
3.822714 0.022418464000000003
3.823714 0.022023576
3.824714 0.021627199
3.825714 0.021229345
3.826714 0.020830026
3.827714 0.020429255
3.828714 0.020027044
3.829714 0.019623406
3.830714 0.019218354
3.831714 0.018811898
3.832714 0.018404053
3.833714 0.017994831
3.834714 0.017584246
3.835714 0.017172311
3.836714 0.016759036
3.837714 0.016344438
3.838714 0.015928528
3.839714 0.015511318999999999
3.840714 0.015092824000000001
3.841714 0.014673058000000001
3.842714 0.014252035
3.843714 0.013829768
3.844714 0.013406269000000002
3.845714 0.012981553
3.846714 0.012555633000000002
3.847714 0.012128523
3.848714 0.011700238
3.849714 0.011270791
3.850714 0.010840196
3.851714 0.010408467999999999
3.852714 0.009975619500000001
3.853714 0.0095416653
3.854714 0.0091066198
3.855714 0.008670497499999999
3.856714 0.0082333128
3.857714 0.0077950797
3.858714 0.0073558127
3.859714 0.0069155263000000005
3.860714 0.0064742351000000005
3.861714 0.006031954
3.862714 0.0055886976
3.863714 0.0051444807
3.864714 0.004699318
3.865714 0.0042532242999999996
3.866714 0.0038062146000000002
3.867714 0.0033583037000000002
3.868714 0.002909507
3.869714 0.0024598394
3.870714 0.0020093159
3.871714 0.0015579519
3.872714 0.0011057627
3.873714 0.00065276349
3.874714 0.00019896972
3.875714 -0.00025560321
3.876714 -0.00071093982
3.877714 -0.0011670246
3.878714 -0.0016238418999999999
3.879714 -0.0020813763
3.880714 -0.0025396119
3.881714 -0.0029985331
3.882714 -0.0034581240000000004
3.883714 -0.0039183691
3.884714 -0.0043792523
3.885714 -0.0048407575
3.886714 -0.0053028688999999995
3.887714 -0.0057655703
3.888714 -0.0062288455
3.889714 -0.006692679
3.890714 -0.0071570539
3.891714 -0.007621954100000001
3.892714 -0.008087363699999999
3.893714 -0.0085532658
3.894714 -0.0090196445
3.895714 -0.009486483
3.896714 -0.0099537654
3.897714 -0.010421475
3.898714 -0.010889595
3.899714 -0.011358108
3.900714 -0.011826999000000001
3.901714 -0.012296249999999998
3.902714 -0.012765845
3.903714 -0.013235767
3.904714 -0.013705999
3.905714 -0.014176525
3.906714 -0.014647328000000001
3.907714 -0.015118389
3.908714 -0.015589694
3.909714 -0.016061224
3.910714 -0.016532963
3.911714 -0.017004895
3.912714 -0.017477002000000002
3.913714 -0.017949265
3.914714 -0.01842167
3.915714 -0.018894198
3.916714 -0.019366833
3.917714 -0.019839556
3.918714 -0.020312351
3.919714 -0.0207852
3.920714 -0.021258087
3.921714 -0.021730993
3.922714 -0.022203903
3.923714 -0.022676797999999998
3.924714 -0.023149663
3.925714 -0.023622478
3.926714 -0.024095226
3.927714 -0.024567890999999998
3.928714 -0.025040456000000003
3.929714 -0.025512901
3.930714 -0.02598521
3.931714 -0.026457367000000002
3.932714 -0.026929352000000004
3.933714 -0.027401149
3.934714 -0.027872737999999998
3.935714 -0.028344107
3.936714 -0.028815234000000002
3.937714 -0.029286101999999998
3.938714 -0.029756693
3.939714 -0.030226991
3.940714 -0.030696977
3.941714 -0.031166634
3.942714 -0.031635945
3.943714 -0.032104892
3.944714 -0.032573458
3.945714 -0.033041625000000005
3.946714 -0.033509376
3.947714 -0.033976691
3.948714 -0.034443554
3.949714 -0.034909949
3.950714 -0.035375854
3.951714 -0.035841257
3.952714 -0.036306134999999996
3.953714 -0.036770472
3.954714 -0.037234253
3.955714 -0.037697457999999996
3.956714 -0.038160069000000005
3.957714 -0.038622069
3.958714 -0.039083443999999995
3.959714 -0.039544172
3.960714 -0.040004237
3.961714 -0.04046362
3.962714 -0.040922302
3.963714 -0.041380269000000004
3.964714 -0.041837501
3.965714 -0.042293983
3.966714 -0.042749697
3.967714 -0.043204624999999997
3.968714 -0.043658746
3.969714 -0.044112047
3.970714 -0.04456451
3.971714 -0.045016117
3.972714 -0.045466848000000004
3.973714 -0.045916688000000004
3.974714 -0.046365620999999996
3.975714 -0.046813627999999996
3.976714 -0.047260692
3.977714 -0.047706795
3.978714 -0.048151921
3.979714 -0.048596051
3.980714 -0.049039169
3.981714 -0.049481256
3.982714 -0.049922295
3.983714 -0.050362268999999994
3.984714 -0.050801166999999994
3.985714 -0.051238964
3.986714 -0.051675644
3.987714 -0.052111194
3.988714 -0.052545598
3.989714 -0.052978832000000003
3.990714 -0.053410884000000006
3.991714 -0.053841736999999994
3.992714 -0.054271374
3.993714 -0.054699776000000006
3.994714 -0.055126927
3.995714 -0.055552815
3.996714 -0.055977417
3.997714 -0.05640072
3.998714 -0.056822709
3.999714 -0.057243357999999994
4.000714 -0.057662662999999996
4.001714 -0.058080599000000004
4.002714 -0.058497151000000004
4.003714 -0.058912305
4.004714 -0.059326045
4.005714 -0.059738348
4.006714 -0.060149206999999996
4.007714 -0.060558598000000005
4.008714 -0.060966511999999994
4.009714 -0.061372924
4.010714 -0.061777822
4.011714 -0.062181195
4.012714 -0.06258302
4.013714 -0.062983285
4.014714 -0.063381973
4.015714 -0.063779065
4.016714 -0.064174552
4.017715 -0.06456841399999999
4.018714 -0.064960634
4.019714 -0.065351196
4.020714 -0.065740087
4.021714 -0.06612728999999999
4.022714 -0.066512794
4.023714 -0.06689658000000001
4.024714 -0.067278632
4.025714 -0.067658932
4.026714 -0.06803746799999999
4.027714 -0.06841422300000001
4.028714 -0.068789185
4.029714 -0.06916233699999999
4.030715 -0.069533661
4.031714 -0.069903146
4.032714 -0.070270774
4.033714 -0.070636533
4.034714 -0.071000407
4.035714 -0.071362377
4.036714 -0.071722432
4.037714 -0.07208056
4.038714 -0.072436745
4.039714 -0.072790973
4.040714 -0.073143229
4.041714 -0.073493493
4.042714 -0.07384175600000001
4.043715 -0.074188004
4.044714 -0.074532221
4.045714 -0.074874394
4.046714 -0.075214508
4.047714 -0.07555254900000001
4.048714 -0.07588850000000001
4.049714 -0.07622235599999999
4.050714 -0.07655409299999999
4.051714 -0.076883705
4.052714 -0.077211176
4.053714 -0.077536493
4.054714 -0.077859638
4.055714 -0.078180601
4.056714 -0.07849937
4.057714 -0.078815932
4.058714 -0.079130271
4.059714 -0.079442374
4.060714 -0.079752231
4.061714 -0.080059824
4.062714 -0.080365146
4.063715 -0.08066818099999999
4.064714 -0.080968917
4.065714 -0.081267336
4.066714 -0.081563432
4.067714 -0.081857189
4.068714 -0.0821486
4.069714 -0.082437648
4.070714 -0.08272432
4.071714 -0.083008601
4.072714 -0.083290483
4.073714 -0.083569955
4.074714 -0.083847
4.075714 -0.084121613
4.076715 -0.084393774
4.077714 -0.084663479
4.078714 -0.08493071099999999
4.079714 -0.085195462
4.080714 -0.085457717
4.081714 -0.08571746300000001
4.082714 -0.085974694
4.083714 -0.086229393
4.084714 -0.086481555
4.085714 -0.086731161
4.086714 -0.086978206
4.087714 -0.087222678
4.088714 -0.08746456600000001
4.089714 -0.087703858
4.090714 -0.08794054200000001
4.091714 -0.088174606
4.092714 -0.088406046
4.093714 -0.088634843
4.094714 -0.088860991
4.095714 -0.089084479
4.096714 -0.089305302
4.097714 -0.089523441
4.098714 -0.089738891
4.099714 -0.08995164
4.100714 -0.090161682
4.101714 -0.090369006
4.102714 -0.0905736
4.103714 -0.090775453
4.104714 -0.090974558
4.105714 -0.091170904
4.106714 -0.091364479
4.107714 -0.09155527799999999
4.108714 -0.091743295
4.109715 -0.091928517
4.110714 -0.09211093399999999
4.111714 -0.09229054
4.112714 -0.09246732199999999
4.113714 -0.09264127600000001
4.114714 -0.092812389
4.115714 -0.092980656
4.116714 -0.093146064
4.117714 -0.093308609
4.118714 -0.093468279
4.119714 -0.093625067
4.120714 -0.09377896799999999
4.121714 -0.093929976
4.122715 -0.09407808
4.123714 -0.094223267
4.124714 -0.094365538
4.125714 -0.094504881
4.126714 -0.094641291
4.127714 -0.094774761
4.128714 -0.09490528
4.129714 -0.095032848
4.130714 -0.095157453
4.131714 -0.09527909
4.132714 -0.095397752
4.133714 -0.095513428
4.134714 -0.095626118
4.135714 -0.09573581
4.136714 -0.095842505
4.137714 -0.09594619
4.138714 -0.096046866
4.139714 -0.09614452100000001
4.140714 -0.09623915
4.141714 -0.09633075099999999
4.142715 -0.096419314
4.143714 -0.09650483800000001
4.144714 -0.096587319
4.145714 -0.096666743
4.146714 -0.096743111
4.147714 -0.096816418
4.148714 -0.096886663
4.149714 -0.096953835
4.150714 -0.097017933
4.151714 -0.097078952
4.152714 -0.097136886
4.153714 -0.09719173
4.154714 -0.09724348199999999
4.155715 -0.097292138
4.156714 -0.097337691
4.157714 -0.097380142
4.158714 -0.097419485
4.159714 -0.097455713
4.160714 -0.097488827
4.161714 -0.09751882199999999
4.162714 -0.09754568999999999
4.163714 -0.097569433
4.164714 -0.09759005
4.165714 -0.09760753600000001
4.166714 -0.09762188399999999
4.167714 -0.097633095
4.168715 -0.097641168
4.169714 -0.097646099
4.170714 -0.09764787999999999
4.171714 -0.097646518
4.172714 -0.097642001
4.173714 -0.097634335
4.174714 -0.097623514
4.175714 -0.097609533
4.176714 -0.09759239
4.177714 -0.097572088
4.178714 -0.097548624
4.179714 -0.097521994
4.180714 -0.097492198
4.181714 -0.097459235
4.182714 -0.097423099
4.183714 -0.097383797
4.184714 -0.097341323
4.185714 -0.097295671
4.186714 -0.097246846
4.187714 -0.097194844
4.188715 -0.097139669
4.189714 -0.097081315
4.190714 -0.097019784
4.191714 -0.096955075
4.192714 -0.096887187
4.193714 -0.09681612099999999
4.194714 -0.096741877
4.195714 -0.096664455
4.196714 -0.09658385
4.197714 -0.09650006500000001
4.198714 -0.096413103
4.199714 -0.096322963
4.200714 -0.096229644
4.201715 -0.096133153
4.202714 -0.096033484
4.203714 -0.095930637
4.204714 -0.095824618
4.205714 -0.095715426
4.206714 -0.095603062
4.207714 -0.095487526
4.208714 -0.095368823
4.209714 -0.095246953
4.210714 -0.095121918
4.211714 -0.094993715
4.212714 -0.094862352
4.213714 -0.094727828
4.214714 -0.09459015
4.215714 -0.094449316
4.216714 -0.094305328
4.217714 -0.094158191
4.218714 -0.09400791
4.219714 -0.093854481
4.220714 -0.093697914
4.221714 -0.093538209
4.222714 -0.093375368
4.223714 -0.093209394
4.224714 -0.093040289
4.225714 -0.092868065
4.226714 -0.092692714
4.227714 -0.09251424899999999
4.228714 -0.09233267
4.229714 -0.092147983
4.230714 -0.091960188
4.231714 -0.09176929
4.232714 -0.091575296
4.233714 -0.09137821
4.234715 -0.091178034
4.235714 -0.090974779
4.236714 -0.090768444
4.237714 -0.090559031
4.238714 -0.090346549
4.239714 -0.090131006
4.240714 -0.089912402
4.241714 -0.089690747
4.242714 -0.089466042
4.243714 -0.089238293
4.244714 -0.089007511
4.245714 -0.088773697
4.246714 -0.088536856
4.247715 -0.088296994
4.248714 -0.088054122
4.249714 -0.087808241
4.250714 -0.087559357
4.251714 -0.08730748099999999
4.252714 -0.087052613
4.253714 -0.086794765
4.254714 -0.086533942
4.255714 -0.08627014999999999
4.256714 -0.086003396
4.257714 -0.08573368499999999
4.258714 -0.085461023
4.259714 -0.085185422
4.260714 -0.084906886
4.261714 -0.084625423
4.262714 -0.084341044
4.263714 -0.084053748
4.264714 -0.08376354800000001
4.265714 -0.083470455
4.266714 -0.083174475
4.267715 -0.082875614
4.268714 -0.082573877
4.269714 -0.082269276
4.270714 -0.081961823
4.271714 -0.081651524
4.272714 -0.081338384
4.273714 -0.081022416
4.274714 -0.080703624
4.275714 -0.080382021
4.276714 -0.080057618
4.277714 -0.079730415
4.278714 -0.07940043
4.279714 -0.07906766800000001
4.280715 -0.07873214199999999
4.281714 -0.078393857
4.282714 -0.078052829
4.283714 -0.077709061
4.284714 -0.077362568
4.285714 -0.077013357
4.286714 -0.076661439
4.287714 -0.076306821
4.288714 -0.07594951900000001
4.289714 -0.075589539
4.290714 -0.075226894
4.291714 -0.074861594
4.292714 -0.074493646
4.293715 -0.074123061
4.294714 -0.073749857
4.295714 -0.073374039
4.296714 -0.07299562
4.297714 -0.07261461
4.298714 -0.072231016
4.299714 -0.071844854
4.300714 -0.07145613799999999
4.301714 -0.071064872
4.302714 -0.070671074
4.303714 -0.070274755
4.304714 -0.069875922
4.305714 -0.069474592
4.306714 -0.069070776
4.307714 -0.068664487
4.308714 -0.068255735
4.309714 -0.067844533
4.310714 -0.06743089199999999
4.311714 -0.067014823
4.312714 -0.066596345
4.313715 -0.066175469
4.314714 -0.065752206
4.315714 -0.065326568
4.316714 -0.064898568
4.317714 -0.06446822099999999
4.318714 -0.06403554
4.319714 -0.063600537
4.320714 -0.063163228
4.321714 -0.06272362100000001
4.322714 -0.062281737000000004
4.323714 -0.061837584
4.324714 -0.061391178
4.325714 -0.060942536
4.326715 -0.06049166500000001
4.327714 -0.060038588999999996
4.328714 -0.059583312
4.329714 -0.059125857999999996
4.330714 -0.058666233000000005
4.331714 -0.058204454
4.332714 -0.057740539
4.333714 -0.057274499
4.334714 -0.056806352000000004
4.335714 -0.056336116
4.336714 -0.055863801000000005
4.337714 -0.055389421
4.338714 -0.054912991
4.339714 -0.05443453
4.340714 -0.053954055
4.341714 -0.053471577
4.342714 -0.052987114999999994
4.343714 -0.052500685000000005
4.344714 -0.052012299
4.345714 -0.051521976000000004
4.346714 -0.051029731
4.347714 -0.050535583
4.348714 -0.050039543
4.349714 -0.049541629
4.350714 -0.049041858
4.351714 -0.048540246999999995
4.352714 -0.048036812
4.353714 -0.04753157
4.354714 -0.047024534
4.355714 -0.046515727
4.356714 -0.046005161
4.357714 -0.045492855
4.358714 -0.044978823
4.359715 -0.044463083
4.360714 -0.043945655
4.361714 -0.043426553
4.362714 -0.042905795
4.363714 -0.042383398999999995
4.364714 -0.041859379
4.365714 -0.041333755
4.366714 -0.040806545
4.367714 -0.040277763
4.368714 -0.03974743
4.369714 -0.039215560999999996
4.370714 -0.038682175
4.371714 -0.03814729
4.372715 -0.037610924
4.373714 -0.037073094
4.374714 -0.036533817
4.375714 -0.035993112
4.376714 -0.035450998000000004
4.377714 -0.034907492
4.378714 -0.034362613
4.379714 -0.033816378
4.380714 -0.033268807
4.381714 -0.032719917
4.382714 -0.032169727
4.383714 -0.031618256000000004
4.384714 -0.031065522
4.385714 -0.030511545
4.386714 -0.029956343
4.387714 -0.029399936
4.388714 -0.028842344
4.389714 -0.028283582999999998
4.390714 -0.027723674
4.391714 -0.027162637
4.392715 -0.026600491
4.393714 -0.026037252999999996
4.394714 -0.025472944
4.395714 -0.024907585
4.396714 -0.024341194
4.397714 -0.02377379
4.398714 -0.023205394
4.399714 -0.022636025
4.400714 -0.022065704
4.401714 -0.021494449
4.402714 -0.020922282
4.403714 -0.020349222
4.404714 -0.01977529
4.405715 -0.019200506
4.406714 -0.018624889
4.407714 -0.01804846
4.408714 -0.017471239
4.409714 -0.016893247
4.410714 -0.016314503999999997
4.411714 -0.015735031
4.412714 -0.015154848999999998
4.413714 -0.014573977
4.414714 -0.013992438000000001
4.415714 -0.013410251000000002
4.416714 -0.012827438
4.417714 -0.012244019
4.418715 -0.011660015
4.419714 -0.011075448
4.420714 -0.010490338
4.421714 -0.0099047065
4.422714 -0.0093185743
4.423714 -0.0087319626
4.424714 -0.0081448932
4.425714 -0.0075573865999999995
4.426714 -0.0069694644
4.427714 -0.006381148
4.428714 -0.0057924586
4.429714 -0.0052034177999999995
4.430714 -0.0046140471
4.431714 -0.0040243678
4.432714 -0.0034344015000000003
4.433714 -0.0028441696000000003
4.434714 -0.0022536939
4.435714 -0.0016629958
4.436714 -0.0010720970000000002
4.437714 -0.00048101915
4.438715 0.00011021598
4.439714 0.00070158662
4.440714 0.001293071
4.441714 0.0018846471
4.442714 0.0024762932
4.443714 0.0030679872
4.444714 0.0036597073999999996
4.445714 0.0042514315000000006
4.446714 0.0048431375
4.447714 0.0054348031
4.448714 0.006026406099999999
4.449714 0.006617924400000001
4.450714 0.0072093353
4.451715 0.0078006167
4.452714 0.0083917468
4.453714 0.0089827023
4.454714 0.0095734613
4.455714 0.010164000999999999
4.456714 0.010754299
4.457714 0.011344333
4.458714 0.01193408
4.459714 0.012523516
4.460714 0.013112622
4.461714 0.013701372
4.462714 0.014289745
4.463714 0.014877717999999998
4.464714 0.015465267999999999
4.465714 0.016052372
4.466714 0.016639008
4.467714 0.017225152
4.468714 0.017810782
4.469714 0.018395876
4.470714 0.018980411000000003
4.471714 0.019564365
4.472714 0.020147713
4.473714 0.020730434
4.474714 0.021312505000000002
4.475714 0.021893904
4.476714 0.022474607
4.477714 0.023054591
4.478714 0.023633834
4.479714 0.024212313
4.480714 0.024790005000000004
4.481714 0.02536689
4.482714 0.025942942
4.483714 0.026518138000000004
4.484715 0.027092459
4.485714 0.027665877000000002
4.486714 0.028238373
4.487714 0.028809923
4.488714 0.029380503
4.489714 0.029950094
4.490714 0.03051867
4.491714 0.031086209
4.492714 0.031652689
4.493714 0.032218086
4.494714 0.032782377
4.495714 0.033345542
4.496714 0.033907554
4.497715 0.034468394
4.498714 0.035028037
4.499714 0.035586464
4.500714 0.036143648
4.501714 0.036699569
4.502714 0.037254204
4.503714 0.037807529
4.504714 0.038359521
4.505714 0.038910159
4.506714 0.039459422
4.507714 0.040007284000000004
4.508714 0.040553723
4.509714 0.041098715
4.510714 0.041642240999999997
4.511714 0.042184276
4.512714 0.042724801
4.513714 0.04326379
4.514714 0.043801221
4.515714 0.044337075
4.516714 0.044871325
4.517715 0.045403952
4.518714 0.045934931
4.519714 0.046464239
4.520714 0.046991857
4.521714 0.04751776
4.522714 0.048041929
4.523714 0.04856434
4.524714 0.049084966
4.525714 0.049603794
4.526714 0.050120795
4.527714 0.05063595
4.528714 0.05114923700000001
4.529714 0.051660632
4.530715 0.052170112000000005
4.531714 0.052677654
4.532714 0.05318324
4.533714 0.053686846999999996
4.534714 0.054188451
4.535714 0.054688036
4.536714 0.055185572
4.537714 0.055681041
4.538714 0.056174427
4.539714 0.056665699
4.540714 0.057154841000000005
4.541714 0.057641835999999995
4.542714 0.058126653
4.543715 0.058609275999999995
4.544714 0.059089682000000004
4.545714 0.059567852
4.546714 0.060043763
4.547714 0.060517399
4.548714 0.060988730000000005
4.549714 0.061457744
4.550714 0.061924412
4.551714 0.062388723
4.552714 0.062850647
4.553714 0.063310168
4.554714 0.063767267
4.555714 0.064221921
4.556714 0.064674107
4.557714 0.06512380799999999
4.558714 0.065571006
4.559714 0.06601567700000001
4.560714 0.066457799
4.561714 0.06689736
4.562714 0.067334331
4.563715 0.06776869399999999
4.564714 0.06820043199999999
4.565714 0.068629521
4.566714 0.06905594500000001
4.567714 0.069479685
4.568714 0.069900719
4.569714 0.070319028
4.570714 0.07073459
4.571714 0.071147387
4.572714 0.07155740199999999
4.573714 0.071964611
4.574714 0.072368997
4.575714 0.072770537
4.576715 0.073169218
4.577714 0.073565019
4.578714 0.073957915
4.579714 0.074347894
4.580714 0.074734935
4.581714 0.07511901800000001
4.582714 0.075500127
4.583714 0.075878238
4.584714 0.07625333399999999
4.585714 0.076625397
4.586714 0.07699441
4.587714 0.077360356
4.588714 0.077723217
4.589714 0.078082969
4.590714 0.078439602
4.591714 0.078793091
4.592714 0.07914342
4.593714 0.07949057
4.594714 0.079834531
4.595714 0.080175279
4.596714 0.080512796
4.597714 0.08084706500000001
4.598714 0.08117806899999999
4.599714 0.081505795
4.600714 0.081830221
4.601714 0.082151336
4.602714 0.082469115
4.603714 0.082783547
4.604714 0.083094614
4.605714 0.0834023
4.606714 0.083706586
4.607714 0.084007462
4.608714 0.084304909
4.609715 0.08459891
4.610714 0.08488944699999999
4.611714 0.08517651
4.612714 0.08546008000000001
4.613714 0.085740141
4.614714 0.086016679
4.615714 0.08628967900000001
4.616714 0.086559128
4.617714 0.086825009
4.618714 0.08708731
4.619714 0.087346014
4.620714 0.087601109
4.621714 0.087852584
4.622715 0.088100421
4.623714 0.088344602
4.624714 0.088585122
4.625714 0.08882196299999999
4.626714 0.08905511299999999
4.627714 0.089284556
4.628714 0.089510286
4.629714 0.089732284
4.630714 0.089950539
4.631714 0.09016504
4.632714 0.09037577
4.633714 0.090582721
4.634714 0.090785878
4.635714 0.090985233
4.636714 0.09118077
4.637714 0.09137247700000001
4.638714 0.091560348
4.639714 0.091744366
4.640714 0.091924518
4.641714 0.0921008
4.642715 0.092273194
4.643714 0.092441693
4.644714 0.092606281
4.645714 0.092766952
4.646714 0.092923694
4.647714 0.09307649500000001
4.648714 0.093225349
4.649714 0.09337024499999999
4.650714 0.093511172
4.651714 0.093648117
4.652714 0.093781075
4.653714 0.09391003399999999
4.654714 0.094034983
4.655715 0.09415591499999999
4.656714 0.094272819
4.657714 0.09438569
4.658714 0.094494515
4.659714 0.094599288
4.660714 0.09469999899999999
4.661714 0.094796641
4.662714 0.094889203
4.663714 0.094977685
4.664714 0.095062068
4.665714 0.095142354
4.666714 0.095218531
4.667714 0.095290592
4.668715 0.095358532
4.669714 0.09542234499999999
4.670714 0.095482019
4.671714 0.095537549
4.672714 0.095588935
4.673714 0.095636165
4.674714 0.095679233
4.675714 0.095718133
4.676714 0.09575285900000001
4.677714 0.095783407
4.678714 0.095809769
4.679714 0.09583194
4.680714 0.09584992099999999
4.681714 0.095863699
4.682714 0.095873274
4.683714 0.09587864
4.684714 0.095879799
4.685714 0.09587673699999999
4.686714 0.095869455
4.687714 0.095857948
4.688715 0.095842214
4.689714 0.095822249
4.690714 0.095798052
4.691714 0.095769617
4.692714 0.09573694
4.693714 0.095700024
4.694714 0.09565886
4.695714 0.095613452
4.696714 0.09556379499999999
4.697714 0.095509883
4.698714 0.095451722
4.699714 0.09538930600000001
4.700714 0.09532263499999999
4.701715 0.095251709
4.702714 0.095176522
4.703714 0.09509708
4.704714 0.095013378
4.705714 0.09492542
4.706714 0.094833202
4.707714 0.094736723
4.708714 0.094635988
4.709714 0.09453099300000001
4.710714 0.094421743
4.711714 0.094308238
4.712714 0.09419047900000001
4.713714 0.094068464
4.714714 0.093942194
4.715714 0.09381167500000001
4.716714 0.093676901
4.717714 0.093537883
4.718714 0.093394617
4.719714 0.093247107
4.720714 0.09309536
4.721714 0.09293937499999999
4.722714 0.09277915199999999
4.723714 0.092614698
4.724714 0.092446018
4.725714 0.092273112
4.726714 0.092095986
4.727714 0.091914641
4.728714 0.09172908
4.729714 0.091539312
4.730714 0.09134534
4.731714 0.091147172
4.732714 0.090944814
4.733714 0.090738264
4.734715 0.090527529
4.735714 0.09031262000000001
4.736714 0.090093538
4.737714 0.08987029399999999
4.738714 0.089642894
4.739714 0.089411339
4.740714 0.089175638
4.741714 0.088935805
4.742714 0.088691839
4.743714 0.088443753
4.744714 0.08819155
4.745714 0.087935239
4.746714 0.08767482900000001
4.747715 0.087410328
4.748714 0.08714174
4.749714 0.086869078
4.750714 0.08659235300000001
4.751714 0.086311571
4.752714 0.086026744
4.753714 0.085737876
4.754714 0.085444981
4.755714 0.08514806999999999
4.756714 0.084847148
4.757714 0.084542227
4.758714 0.084233319
4.759714 0.083920429
4.760714 0.083603576
4.761714 0.083282765
4.762714 0.082958007
4.763714 0.082629314
4.764714 0.082296698
4.765714 0.08196017
4.766714 0.081619743
4.767715 0.08127543300000001
4.768714 0.080927246
4.769714 0.080575194
4.770714 0.080219295
4.771714 0.07985956
4.772714 0.079495995
4.773714 0.07912862300000001
4.774714 0.078757451
4.775714 0.078382494
4.776714 0.078003766
4.777714 0.077621284
4.778714 0.077235058
4.779714 0.076845102
4.780715 0.076451432
4.781714 0.07605405999999999
4.782714 0.07565300300000001
4.783714 0.07524828
4.784714 0.0748399
4.785714 0.074427883
4.786714 0.07401223999999999
4.787714 0.073592988
4.788714 0.073170144
4.789714 0.072743726
4.790714 0.072313746
4.791714 0.071880221
4.792714 0.071443169
4.793715 0.07100260700000001
4.794714 0.070558552
4.795714 0.070111023
4.796714 0.069660036
4.797714 0.069205608
4.798714 0.06874775899999999
4.799714 0.068286509
4.800714 0.06782187299999999
4.801714 0.067353871
4.802714 0.066882517
4.803714 0.066407834
4.804714 0.065929844
4.805714 0.06544856
4.806714 0.06496400499999999
4.807714 0.064476201
4.808714 0.063985167
4.809714 0.06349091999999999
4.810714 0.062993483
4.811714 0.062492874000000004
4.812714 0.061989116000000004
4.813715 0.061482232000000005
4.814714 0.06097224
4.815714 0.060459162000000004
4.816714 0.059943018
4.817714 0.059423828000000005
4.818714 0.058901617999999996
4.819714 0.058376410999999996
4.820714 0.057848229
4.821714 0.05731709
4.822714 0.056783017000000005
4.823714 0.056246034
4.824714 0.055706162999999996
4.825714 0.055163429
4.826715 0.054617855
4.827714 0.054069463
4.828714 0.053518277
4.829714 0.052964321
4.830714 0.052407617000000004
4.831714 0.051848189
4.832714 0.051286059999999994
4.833714 0.05072125399999999
4.834714 0.050153793
4.835714 0.049583707
4.836714 0.049011018999999996
4.837714 0.04843575
4.838714 0.047857928
4.839714 0.047277578
4.840714 0.046694720999999995
4.841714 0.046109388
4.842714 0.045521601
4.843714 0.044931387
4.844714 0.044338769
4.845714 0.043743776
4.846714 0.043146432000000005
4.847714 0.042546765
4.848714 0.041944798000000005
4.849714 0.041340562
4.850714 0.040734082
4.851714 0.040125384
4.852714 0.039514495
4.853714 0.03890144
4.854714 0.038286248999999994
4.855714 0.037668948
4.856714 0.037049566
4.857714 0.036428129999999996
4.858714 0.035804664
4.859715 0.0351792
4.860714 0.034551765
4.861714 0.033922389000000004
4.862714 0.033291097
4.863714 0.032657917
4.864714 0.032022881
4.865714 0.031386013
4.866714 0.030747344
4.867714 0.030106902999999997
4.868714 0.029464718
4.869714 0.028820818999999998
4.870714 0.028175234999999996
4.871714 0.027527995000000003
4.872715 0.026879131
4.873714 0.026228669
4.874714 0.025576638
4.875714 0.024923071
4.876714 0.024267996
4.877714 0.023611443000000003
4.878714 0.022953441999999998
4.879714 0.022294023
4.880714 0.021633218
4.881714 0.020971055
4.882714 0.020307564
4.883714 0.019642779000000003
4.884714 0.018976727999999998
4.885714 0.018309441
4.886714 0.017640951000000002
4.887714 0.016971286000000002
4.888714 0.016300479
4.889714 0.015628561
4.890714 0.014955561999999999
4.891714 0.014281513
4.892715 0.013606445
4.893714 0.012930391
4.894714 0.012253380999999999
4.895714 0.011575445
4.896714 0.010896616999999999
4.897714 0.010216926
4.898714 0.0095364041
4.899714 0.0088550827
4.900714 0.0081729937
4.901714 0.0074901683999999994
4.902714 0.006806637999999999
4.903714 0.0061224346
4.904714 0.0054375898
4.905715 0.0047521353
4.906714 0.0040661027
4.907714 0.0033795240999999997
4.908714 0.0026924312
4.909714 0.0020048559
4.910714 0.0013168304
4.911714 0.0006283865799999999
4.912714 -6.044333500000001e-05
4.913714 -0.00074962718
4.914714 -0.0014391326999999999
4.915714 -0.0021289276000000003
4.916714 -0.0028189794
4.917714 -0.0035092558
4.918715 -0.0041997242
4.919714 -0.0048903523
4.920714 -0.005581107
4.921714 -0.0062719562
4.922714 -0.0069628666
4.923714 -0.007653805400000001
4.924714 -0.0083447405
4.925714 -0.0090356385
4.926714 -0.0097264667
4.927714 -0.010417192
4.928714 -0.011107782
4.929714 -0.011798201999999999
4.930714 -0.012488422
4.931714 -0.013178407
4.932714 -0.013868123999999999
4.933714 -0.01455754
4.934714 -0.015246622
4.935714 -0.015935338
4.936714 -0.016623654
4.937714 -0.017311538
4.938715 -0.017998955
4.939714 -0.018685874
4.940714 -0.019372262
4.941714 -0.020058085
4.942714 -0.02074331
4.943714 -0.021427905
4.944714 -0.022111836
4.945714 -0.022795072
4.946714 -0.023477578
4.947714 -0.024159322
4.948714 -0.024840274000000002
4.949714 -0.025520395
4.950714 -0.026199657999999997
4.951715 -0.026878028
4.952714 -0.027555472
4.953714 -0.028231958
4.954714 -0.028907452
4.955714 -0.029581922
4.956714 -0.030255335
4.957714 -0.030927660000000003
4.958714 -0.031598864
4.959714 -0.032268912999999996
4.960714 -0.032937774
4.961714 -0.033605416
4.962714 -0.034271806
4.963714 -0.034936913
4.964714 -0.035600704999999996
4.965714 -0.036263145999999996
4.966714 -0.036924207
4.967714 -0.037583857
4.968714 -0.038242061
4.969714 -0.038898786000000005
4.970714 -0.039554003
4.971714 -0.040207678
4.972714 -0.040859781
4.973714 -0.041510278
4.974714 -0.042159139
4.975714 -0.042806330000000004
4.976714 -0.043451820999999995
4.977714 -0.044095579999999995
4.978714 -0.044737576
4.979714 -0.045377776
4.980714 -0.046016151000000005
4.981714 -0.046652669
4.982714 -0.047287298
4.983714 -0.047920007
4.984715 -0.048550763000000004
4.985714 -0.049179536
4.986714 -0.049806299
4.987714 -0.050431018
4.988714 -0.05105366
4.989714 -0.05167419399999999
4.990714 -0.052292593
4.991714 -0.052908825
4.992714 -0.053522858
4.993714 -0.054134667
4.994714 -0.054744218000000004
4.995714 -0.055351475
4.996714 -0.055956416
4.997715 -0.056559004999999996
4.998714 -0.057159219
4.999714 -0.057757023
5.000714 -0.058352388000000005
5.001714 -0.058945286
5.002714 -0.059535686000000004
5.003714 -0.06012356
5.004714 -0.060708879
5.005714 -0.061291613
5.006714 -0.061871734000000005
5.007714 -0.062449212
5.008714 -0.063024019
5.009714 -0.063596125
5.010714 -0.0641655
5.011714 -0.064732123
5.012714 -0.065295963
5.013714 -0.065856992
5.014714 -0.06641518
5.015714 -0.066970498
5.016714 -0.067522924
5.017715 -0.068072428
5.018714 -0.06861898599999999
5.019714 -0.06916256999999999
5.020714 -0.06970315
5.021714 -0.070240704
5.022714 -0.07077520100000001
5.023714 -0.071306614
5.024714 -0.071834924
5.025714 -0.07236009700000001
5.026714 -0.072882115
5.027714 -0.073400949
5.028714 -0.07391657
5.029714 -0.07442895399999999
5.030715 -0.074938079
5.031714 -0.075443916
5.032714 -0.07594644
5.033714 -0.076445629
5.034714 -0.076941459
5.035714 -0.077433902
5.036714 -0.077922933
5.037714 -0.078408531
5.038714 -0.078890671
5.039714 -0.07936932399999999
5.040714 -0.079844473
5.041714 -0.08031608900000001
5.042714 -0.080784154
5.043715 -0.08124864
5.044714 -0.08170952199999999
5.045714 -0.08216678399999999
5.046714 -0.082620396
5.047714 -0.083070336
5.048714 -0.083516585
5.049714 -0.08395912
5.050714 -0.084397913
5.051714 -0.084832945
5.052714 -0.085264194
5.053714 -0.085691642
5.054714 -0.086115266
5.055714 -0.086535042
5.056714 -0.086950947
5.057714 -0.087362959
5.058714 -0.087771058
5.059714 -0.088175229
5.060714 -0.088575447
5.061714 -0.08897169
5.062714 -0.08936394
5.063715 -0.089752174
5.064714 -0.09013637299999999
5.065714 -0.090516516
5.066714 -0.090892584
5.067714 -0.09126456
5.068714 -0.091632426
5.069714 -0.09199616000000001
5.070714 -0.09235574399999999
5.071714 -0.092711154
5.072714 -0.093062379
5.073714 -0.09340939599999999
5.074714 -0.093752192
5.075714 -0.09409074599999999
5.076715 -0.094425038
5.077714 -0.094755052
5.078714 -0.095080776
5.079714 -0.095402187
5.080714 -0.09571927400000001
5.081714 -0.096032012
5.082714 -0.09634039
5.083714 -0.096644397
5.084714 -0.096944009
5.085714 -0.097239215
5.086714 -0.09752999799999999
5.087714 -0.097816344
5.088714 -0.098098244
5.089714 -0.098375673
5.090714 -0.09864862099999999
5.091714 -0.098917075
5.092714 -0.09918102300000001
5.093714 -0.09944044299999999
5.094714 -0.099695334
5.095714 -0.099945674
5.096714 -0.10019145
5.097714 -0.10043265
5.098714 -0.10066926
5.099714 -0.10090128
5.100714 -0.10112869
5.101714 -0.10135147000000001
5.102714 -0.10156962
5.103714 -0.10178313
5.104714 -0.10199198000000001
5.105714 -0.10219616000000001
5.106714 -0.10239565999999999
5.107714 -0.10259047
5.108714 -0.10278056999999999
5.109715 -0.10296596000000001
5.110714 -0.10314663999999998
5.111714 -0.10332258000000001
5.112714 -0.10349378
5.113714 -0.10366022
5.114714 -0.1038219
5.115714 -0.10397881
5.116714 -0.10413093999999999
5.117714 -0.10427829
5.118714 -0.10442082999999999
5.119714 -0.10455856999999999
5.120714 -0.1046915
5.121714 -0.1048196
5.122715 -0.10494287000000001
5.123714 -0.10506130999999999
5.124714 -0.1051749
5.125714 -0.10528364000000001
5.126714 -0.10538752
5.127714 -0.10548654
5.128714 -0.10558068999999999
5.129714 -0.10566995000000001
5.130714 -0.10575433999999999
5.131714 -0.10583384
5.132714 -0.10590845
5.133714 -0.10597816
5.134714 -0.10604296999999999
5.135714 -0.10610286999999999
5.136714 -0.10615785
5.137714 -0.10620792
5.138714 -0.10625308
5.139714 -0.10629331000000002
5.140714 -0.10632860999999999
5.141714 -0.10635898
5.142715 -0.10638442000000001
5.143714 -0.10640491999999999
5.144714 -0.10642048000000001
5.145714 -0.10643111
5.146714 -0.10643679
5.147714 -0.10643754
5.148714 -0.10643333999999999
5.149714 -0.10642418999999999
5.150714 -0.10641009
5.151714 -0.10639104
5.152714 -0.10636705
5.153714 -0.10633811
5.154714 -0.10630422
5.155715 -0.10626538
5.156714 -0.1062216
5.157714 -0.10617287
5.158714 -0.10611919
5.159714 -0.10606056
5.160714 -0.10599699000000001
5.161714 -0.10592848
5.162714 -0.10585502
5.163714 -0.10577663
5.164714 -0.10569329999999999
5.165714 -0.10560503000000002
5.166714 -0.10551183
5.167714 -0.10541369999999999
5.168715 -0.10531065
5.169714 -0.10520268
5.170714 -0.10508978999999999
5.171714 -0.10497199
5.172714 -0.10484927000000001
5.173714 -0.10472165000000001
5.174714 -0.10458912000000001
5.175714 -0.10445170000000001
5.176714 -0.10430939
5.177714 -0.10416218000000001
5.178714 -0.10401009
5.179714 -0.10385313
5.180714 -0.10369128999999999
5.181714 -0.10352458
5.182714 -0.10335301
5.183714 -0.10317658
5.184714 -0.10299529999999998
5.185714 -0.10280917999999999
5.186714 -0.10261822
5.187714 -0.10242243
5.188715 -0.10222181
5.189714 -0.10201639
5.190714 -0.10180613999999999
5.191714 -0.1015911
5.192714 -0.10137125999999999
5.193714 -0.10114664000000001
5.194714 -0.10091723
5.195714 -0.10068306
5.196714 -0.10044412999999999
5.197714 -0.10020044
5.198714 -0.099952007
5.199714 -0.09969883800000001
5.200714 -0.09944094299999999
5.201715 -0.09917834499999999
5.202714 -0.09891103300000001
5.203714 -0.09863902799999999
5.204714 -0.098362344
5.205714 -0.098080991
5.206714 -0.09779497
5.207714 -0.097504299
5.208714 -0.09720898800000001
5.209714 -0.09690905
5.210714 -0.096604496
5.211714 -0.096295343
5.212714 -0.095981598
5.213714 -0.095663272
5.214714 -0.095340377
5.215714 -0.09501293
5.216714 -0.094680942
5.217714 -0.09434442600000001
5.218714 -0.094003393
5.219714 -0.09365786100000001
5.220714 -0.093307841
5.221714 -0.09295335
5.222714 -0.09259439500000001
5.223714 -0.09223099900000001
5.224714 -0.091863167
5.225714 -0.091490918
5.226714 -0.091114268
5.227714 -0.090733229
5.228714 -0.090347818
5.229714 -0.089958048
5.230714 -0.089563936
5.231714 -0.089165493
5.232714 -0.088762742
5.233714 -0.08835569
5.234715 -0.08794436
5.235714 -0.087528763
5.236714 -0.087108917
5.237714 -0.086684839
5.238714 -0.086256547
5.239714 -0.085824053
5.240714 -0.085387379
5.241714 -0.084946537
5.242714 -0.084501551
5.243714 -0.08405243300000001
5.244714 -0.083599199
5.245714 -0.08314186700000001
5.246714 -0.082680455
5.247715 -0.082214986
5.248714 -0.081745471
5.249714 -0.08127192899999999
5.250714 -0.080794381
5.251714 -0.080312847
5.252714 -0.079827337
5.253714 -0.079337874
5.254714 -0.07884448299999999
5.255714 -0.07834717399999999
5.256714 -0.077845971
5.257714 -0.077340892
5.258714 -0.076831953
5.259714 -0.076319178
5.260714 -0.075802585
5.261714 -0.075282197
5.262714 -0.074758031
5.263714 -0.074230105
5.264714 -0.073698442
5.265714 -0.07316306
5.266714 -0.07262398099999999
5.267715 -0.07208123
5.268714 -0.071534823
5.269714 -0.070984778
5.270714 -0.070431124
5.271714 -0.069873879
5.272714 -0.06931306599999999
5.273714 -0.068748702
5.274714 -0.06818081000000001
5.275714 -0.06760941499999999
5.276714 -0.067034538
5.277714 -0.06645620499999999
5.278714 -0.06587443600000001
5.279714 -0.06528925199999999
5.280715 -0.064700673
5.281714 -0.064108724
5.282714 -0.063513429
5.283714 -0.062914815
5.284714 -0.062312896
5.285714 -0.061707699
5.286714 -0.061099248999999994
5.287714 -0.060487568000000005
5.288714 -0.059872679000000005
5.289714 -0.05925460700000001
5.290714 -0.058633374
5.291714 -0.058009003999999996
5.292714 -0.057381520000000005
5.293715 -0.056750944
5.294714 -0.056117302
5.295714 -0.055480615
5.296714 -0.054840906999999994
5.297714 -0.054198200999999994
5.298714 -0.053552521000000006
5.299714 -0.052903889
5.300714 -0.052252335999999996
5.301714 -0.051597878
5.302714 -0.050940545000000004
5.303714 -0.05028036
5.304714 -0.049617345
5.305714 -0.048951525
5.306714 -0.048282926
5.307714 -0.04761157
5.308714 -0.046937482
5.309714 -0.046260687
5.310714 -0.045581210999999996
5.311714 -0.044899076
5.312714 -0.044214309
5.313715 -0.043526935
5.314714 -0.042836979
5.315714 -0.042144465
5.316714 -0.041449419
5.317714 -0.040751867
5.318714 -0.040051836
5.319714 -0.039349351
5.320714 -0.038644436000000004
5.321714 -0.037937117
5.322714 -0.03722742
5.323714 -0.036515371
5.324714 -0.035800997
5.325714 -0.035084324
5.326715 -0.034365378
5.327714 -0.033644185
5.328714 -0.032920772
5.329714 -0.032195167
5.330714 -0.031467392999999996
5.331714 -0.030737480999999997
5.332714 -0.030005453
5.333714 -0.029271338
5.334714 -0.028535162
5.335714 -0.027796955
5.336714 -0.027056743
5.337714 -0.026314551000000002
5.338714 -0.025570406999999996
5.339714 -0.024824339
5.340714 -0.024076372000000002
5.341714 -0.023326535000000002
5.342714 -0.022574856
5.343714 -0.021821362
5.344714 -0.02106608
5.345714 -0.020309039
5.346714 -0.019550264
5.347714 -0.018789785
5.348714 -0.018027629
5.349714 -0.017263822
5.350714 -0.016498394
5.351714 -0.015731371
5.352714 -0.014962783000000002
5.353714 -0.014192655
5.354714 -0.013421015
5.355714 -0.012647892
5.356714 -0.011873313
5.357714 -0.011097306
5.358714 -0.010319898
5.359715 -0.0095411175
5.360714 -0.0087609907
5.361714 -0.0079795456
5.362714 -0.0071968105
5.363714 -0.0064128115
5.364714 -0.005627576699999999
5.365714 -0.0048411333
5.366714 -0.0040535084
5.367714 -0.0032647295000000002
5.368714 -0.0024748237
5.369714 -0.0016838181
5.370714 -0.00089174009
5.371714 -9.8616738e-05
5.372715 0.00069552475
5.373714 0.0014906573
5.374714 0.0022867538
5.375714 0.0030837869
5.376714 0.0038817299000000003
5.377714 0.0046805555
5.378714 0.0054802364
5.379714 0.0062807456
5.380714 0.007082055499999999
5.381714 0.0078841389
5.382714 0.0086869681
5.383714 0.009490516099999999
5.384714 0.010294756
5.385714 0.011099659999999999
5.386714 0.011905201
5.387714 0.012711351000000001
5.388714 0.013518083
5.389714 0.014325368
5.390714 0.01513318
5.391714 0.015941491
5.392715 0.016750272
5.393714 0.017559496
5.394714 0.018369136
5.395714 0.019179164000000002
5.396714 0.019989551
5.397714 0.020800271999999998
5.398714 0.021611296999999998
5.399714 0.022422598000000002
5.400714 0.023234148
5.401714 0.024045919
5.402714 0.024857884
5.403714 0.025670015
5.404714 0.026482283
5.405715 0.027294660999999998
5.406714 0.028107122999999998
5.407714 0.028919641000000003
5.408714 0.029732184999999998
5.409714 0.030544729
5.410714 0.031357247
5.411714 0.032169709
5.412714 0.03298209
5.413714 0.033794361
5.414714 0.034606495
5.415714 0.035418465
5.416714 0.036230243999999995
5.417714 0.037041804000000005
5.418715 0.037853117
5.419714 0.038664156
5.420714 0.039474896
5.421714 0.040285307
5.422714 0.041095365
5.423714 0.041905042999999996
5.424714 0.04271431
5.425714 0.043523143
5.426714 0.044331512999999996
5.427714 0.045139395
5.428714 0.045946761
5.429714 0.046753587
5.430714 0.047559844000000004
5.431714 0.048365505
5.432714 0.04917054900000001
5.433714 0.04997494400000001
5.434714 0.050778664
5.435714 0.051581684999999995
5.436714 0.052383979
5.437714 0.053185521000000006
5.438715 0.053986284
5.439714 0.054786244
5.440714 0.055585371
5.441714 0.056383642000000005
5.442714 0.057181029
5.443714 0.057977508000000004
5.444714 0.058773055000000005
5.445714 0.059567642000000004
5.446714 0.06036124500000001
5.447714 0.061153835999999996
5.448714 0.06194539
5.449714 0.06273587900000001
5.450714 0.06352528
5.451715 0.064313569
5.452714 0.065100717
5.453714 0.065886701
5.454714 0.066671491
5.455714 0.067455065
5.456714 0.068237394
5.457714 0.069018453
5.458714 0.06979822100000001
5.459714 0.070576667
5.460714 0.071353768
5.461714 0.072129501
5.462714 0.072903838
5.463714 0.073676748
5.464714 0.074448209
5.465714 0.075218198
5.466714 0.075986685
5.467714 0.076753646
5.468714 0.077519059
5.469714 0.07828289499999999
5.470714 0.07904512999999999
5.471714 0.079805742
5.472714 0.0805647
5.473714 0.081321981
5.474714 0.08207755700000001
5.475714 0.08283141100000001
5.476714 0.083583512
5.477714 0.084333832
5.478714 0.085082353
5.479714 0.085829047
5.480714 0.08657389
5.481714 0.087316858
5.482714 0.088057929
5.483714 0.088797079
5.484715 0.08953427900000001
5.485714 0.090269506
5.486714 0.091002736
5.487714 0.091733946
5.488714 0.092463114
5.489714 0.093190215
5.490714 0.093915226
5.491714 0.094638125
5.492714 0.095358887
5.493714 0.096077489
5.494714 0.096793904
5.495714 0.097508112
5.496714 0.098220084
5.497715 0.09892981
5.498714 0.099637255
5.499714 0.10034240999999999
5.500714 0.10104522999999999
5.501714 0.10174570000000001
5.502714 0.10244381
5.503714 0.10313951999999998
5.504714 0.10383282
5.505714 0.10452367
5.506714 0.10521206999999999
5.507714 0.10589799
5.508714 0.10658139
5.509714 0.10726227
5.510714 0.1079406
5.511714 0.10861636
5.512714 0.10928952
5.513714 0.10996006
5.514714 0.11062796
5.515714 0.11129319
5.516714 0.11195573
5.517715 0.11261556
5.518714 0.11327266999999999
5.519714 0.11392701
5.520714 0.11457859
5.521714 0.11522736000000001
5.522714 0.11587332
5.523714 0.11651643
5.524714 0.11715668
5.525714 0.11779404
5.526714 0.11842849
5.527714 0.11906002
5.528714 0.11968859000000001
5.529714 0.1203142
5.530715 0.12093680999999999
5.531714 0.1215564
5.532714 0.12217294000000001
5.533714 0.12278644000000001
5.534714 0.12339685
5.535714 0.12400416
5.536714 0.12460834
5.537714 0.12520938
5.538714 0.12580726
5.539714 0.12640194
5.540714 0.12699341
5.541714 0.12758165999999999
5.542714 0.12816665
5.543715 0.12874836
5.544714 0.12932678
5.545714 0.1299019
5.546714 0.13047366999999999
5.547714 0.13104209
5.548714 0.13160715
5.549714 0.13216881
5.550714 0.13272704999999999
5.551714 0.13328186
5.552714 0.13383322
5.553714 0.1343811
5.554714 0.1349255
5.555714 0.13546637
5.556714 0.13600372
5.557714 0.13653752
5.558714 0.13706776
5.559714 0.13759441
5.560714 0.13811745
5.561714 0.13863686
5.562714 0.13915264
5.563715 0.13966475
5.564714 0.14017319
5.565714 0.14067792
5.566714 0.14117893
5.567714 0.14167621
5.568714 0.14216973
5.569714 0.14265948
5.570714 0.14314543999999998
5.571714 0.1436276
5.572714 0.14410593
5.573714 0.1445804
5.574714 0.14505102
5.575714 0.14551776
5.576715 0.14598059000000002
5.577714 0.1464395
5.578714 0.14689447
5.579714 0.1473455
5.580714 0.14779255
5.581714 0.1482356
5.582714 0.14867465
5.583714 0.14910967
5.584714 0.14954064
5.585714 0.14996753999999998
5.586714 0.15039038000000002
5.587714 0.15080911
5.588714 0.15122371999999998
5.589714 0.1516342
5.590714 0.15204053
5.591714 0.15244269
5.592714 0.15284065
5.593714 0.15323441
5.594714 0.15362395
5.595714 0.15400924
5.596714 0.15439028
5.597714 0.15476703
5.598714 0.15513949000000002
5.599714 0.15550765
5.600714 0.15587146999999998
5.601714 0.15623095
5.602714 0.15658607000000002
5.603714 0.15693682
5.604714 0.15728317
5.605714 0.15762510000000002
5.606714 0.15796261
5.607714 0.15829568
5.608714 0.15862427999999998
5.609715 0.1589484
5.610714 0.15926805
5.611714 0.15958317
5.612714 0.15989377999999999
5.613714 0.16019985
5.614714 0.16050135
5.615714 0.16079829
5.616714 0.16109064
5.617714 0.16137839
5.618714 0.16166152
5.619714 0.16194002000000002
5.620714 0.16221388
5.621714 0.16248306
5.622715 0.16274758
5.623714 0.16300741000000002
5.624714 0.16326254
5.625714 0.16351294
5.626714 0.16375862
5.627714 0.16399954
5.628714 0.1642357
5.629714 0.16446708000000002
5.630714 0.16469369
5.631714 0.16491549
5.632714 0.16513248
5.633714 0.16534465
5.634714 0.16555197
5.635714 0.16575444
5.636714 0.16595204
5.637714 0.16614477
5.638714 0.16633261
5.639714 0.16651553
5.640714 0.16669354
5.641714 0.16686661
5.642715 0.16703474
5.643714 0.16719792
5.644714 0.16735613
5.645714 0.16750935
5.646714 0.16765757
5.647714 0.16780078999999998
5.648714 0.16793899
5.649714 0.16807215
5.650714 0.16820026999999999
5.651714 0.16832333
5.652714 0.16844131999999998
5.653714 0.16855422
5.654714 0.16866203000000002
5.655715 0.16876473
5.656714 0.16886231000000002
5.657714 0.16895477
5.658714 0.16904208
5.659714 0.16912423000000001
5.660714 0.16920123
5.661714 0.16927305
5.662714 0.16933967
5.663714 0.1694011
5.664714 0.16945733000000002
5.665714 0.16950832999999998
5.666714 0.16955411
5.667714 0.16959464
5.668715 0.16962992999999998
5.669714 0.16965995
5.670714 0.1696847
5.671714 0.16970418
5.672714 0.16971836
5.673714 0.16972724
5.674714 0.16973082
5.675714 0.16972907
5.676714 0.16972199999999998
5.677714 0.16970959
5.678714 0.16969184
5.679714 0.16966874
5.680714 0.16964027999999998
5.681714 0.16960645
5.682714 0.16956724
5.683714 0.16952264
5.684714 0.16947265
5.685714 0.16941726000000001
5.686714 0.16935646000000001
5.687714 0.16929024
5.688715 0.1692186
5.689714 0.16914153
5.690714 0.16905903
5.691714 0.16897108
5.692714 0.16887768
5.693714 0.16877882
5.694714 0.16867449
5.695714 0.16856468
5.696714 0.16844941
5.697714 0.16832864
5.698714 0.16820239
5.699714 0.16807064
5.700714 0.16793339
5.701715 0.16779063
5.702714 0.16764235
5.703714 0.16748855
5.704714 0.16732923
5.705714 0.16716437
5.706714 0.16699397000000002
5.707714 0.16681802999999998
5.708714 0.16663654
5.709714 0.1664495
5.710714 0.1662569
5.711714 0.16605873999999998
5.712714 0.165855
5.713714 0.1656457
5.714714 0.16543081
5.715714 0.16521033999999998
5.716714 0.16498427999999998
5.717714 0.16475264
5.718714 0.1645154
5.719714 0.16427255
5.720714 0.1640241
5.721714 0.16377005
5.722714 0.16351038
5.723714 0.1632451
5.724714 0.1629742
5.725714 0.16269768
5.726714 0.16241553
5.727714 0.16212775
5.728714 0.16183435
5.729714 0.16153532
5.730714 0.16123065
5.731714 0.16092034
5.732714 0.16060439
5.733714 0.1602828
5.734715 0.15995557
5.735714 0.15962271
5.736714 0.15928419000000002
5.737714 0.15894003
5.738714 0.15859023
5.739714 0.15823478000000002
5.740714 0.15787368
5.741714 0.15750694
5.742714 0.15713456
5.743714 0.15675654
5.744714 0.15637287
5.745714 0.15598356000000002
5.746714 0.15558861000000002
5.747715 0.15518803
5.748714 0.15478181000000002
5.749714 0.15436994999999998
5.750714 0.15395246
5.751714 0.15352934
5.752714 0.1531006
5.753714 0.15266622999999999
5.754714 0.15222623
5.755714 0.15178062
5.756714 0.15132938
5.757714 0.15087253
5.758714 0.15041007
5.759714 0.14994201000000001
5.760714 0.14946834
5.761714 0.14898907
5.762714 0.1485042
5.763714 0.14801375
5.764714 0.1475177
5.765714 0.14701607
5.766714 0.14650886
5.767715 0.14599607
5.768714 0.14547771
5.769714 0.14495378
5.770714 0.14442429
5.771714 0.14388924
5.772714 0.14334865
5.773714 0.1428025
5.774714 0.1422508
5.775714 0.14169358
5.776714 0.14113082999999998
5.777714 0.14056256
5.778714 0.13998877
5.779714 0.13940947
5.780715 0.13882466999999998
5.781714 0.13823437
5.782714 0.13763858
5.783714 0.13703731
5.784714 0.13643056
5.785714 0.13581836
5.786714 0.13520069
5.787714 0.13457758
5.788714 0.13394903
5.789714 0.13331504
5.790714 0.13267563
5.791714 0.13203081
5.792714 0.13138058
5.793715 0.13072497
5.794714 0.13006395999999998
5.795714 0.12939759
5.796714 0.12872585
5.797714 0.12804875
5.798714 0.12736631
5.799714 0.12667854
5.800714 0.12598545
5.801714 0.12528707
5.802714 0.12458338000000001
5.803714 0.12387441
5.804714 0.12316017
5.805714 0.12244068
5.806714 0.12171593000000001
5.807714 0.12098596
5.808714 0.12025078
5.809714 0.11951039
5.810714 0.11876479999999999
5.811714 0.11801405000000001
5.812714 0.11725814999999999
5.813715 0.11649709000000001
5.814714 0.1157309
5.815714 0.11495960999999999
5.816714 0.11418321
5.817714 0.11340174000000001
5.818714 0.11261519
5.819714 0.11182359
5.820714 0.11102696000000001
5.821714 0.11022530999999999
5.822714 0.10941867000000001
5.823714 0.10860704000000002
5.824714 0.10779045
5.825714 0.10696891
5.826715 0.10614243
5.827714 0.10531103
5.828714 0.10447474999999999
5.829714 0.10363359000000001
5.830714 0.10278757
5.831714 0.10193669999999999
5.832714 0.10108101
5.833714 0.10022052000000001
5.834714 0.099355238
5.835714 0.098485197
5.836714 0.097610406
5.837714 0.096730888
5.838714 0.095846661
5.839714 0.094957743
5.840714 0.094064156
5.841714 0.093165919
5.842714 0.092263054
5.843714 0.091355579
5.844714 0.090443518
5.845714 0.089526892
5.846714 0.088605721
5.847714 0.08768002200000001
5.848714 0.08674982199999999
5.849714 0.085815141
5.850714 0.084876001
5.851714 0.08393242599999999
5.852714 0.08298443900000001
5.853714 0.082032062
5.854714 0.08107531999999999
5.855714 0.080114236
5.856714 0.079148833
5.857714 0.07817913400000001
5.858714 0.077205169
5.859715 0.076226954
5.860714 0.075244519
5.861714 0.07425789399999999
5.862714 0.073267095
5.863714 0.07227215099999999
5.864714 0.071273092
5.865714 0.070269941
5.866714 0.069262722
5.867714 0.06825146800000001
5.868714 0.067236199
5.869714 0.066216948
5.870714 0.065193739
5.871714 0.0641666
5.872715 0.063135562
5.873714 0.062100646999999995
5.874714 0.061061891
5.875714 0.060019315999999996
5.876714 0.05897295799999999
5.877714 0.057922839
5.878714 0.056868988999999995
5.879714 0.055811444
5.880714 0.054750231
5.881714 0.053685373999999994
5.882714 0.052616908
5.883714 0.051544869
5.884714 0.050469278
5.885714 0.049390171999999996
5.886714 0.04830758
5.887714 0.047221535
5.888714 0.046132068
5.889714 0.045039208
5.890714 0.043942989
5.891714 0.042843443
5.892715 0.041740603
5.893714 0.040634503
5.894714 0.039525173000000004
5.895714 0.038412647
5.896714 0.037296957
5.897714 0.036178136
5.898714 0.035056219
5.899714 0.033931239
5.900714 0.03280323
5.901714 0.031672226
5.902714 0.030538259
5.903714 0.029401365
5.904714 0.028261577000000003
5.905715 0.027118932
5.906714 0.025973463
5.907714 0.024825206
5.908714 0.023674195
5.909714 0.022520465
5.910714 0.021364054
5.911714 0.020204995
5.912714 0.019043326
5.913714 0.017879083
5.914714 0.0167123
5.915714 0.015543016
5.916714 0.014371268
5.917714 0.013197091
5.918715 0.012020524
5.919714 0.010841605
5.920714 0.0096603711
5.921714 0.0084768602
5.922714 0.0072911113
5.923714 0.0061031624
5.924714 0.0049130525
5.925714 0.003720821
5.926714 0.0025265072
5.927714 0.0013301505
5.928714 0.00013179074
5.929714 -0.001068532
5.930714 -0.0022707774
5.931714 -0.003474905
5.932714 -0.004680873800000001
5.933714 -0.0058886435
5.934714 -0.0070981724999999996
5.935714 -0.0083094194
5.936714 -0.0095223433
5.937714 -0.010736901
5.938715 -0.011953053
5.939714 -0.013170755000000001
5.940714 -0.014389967
5.941714 -0.015610645999999999
5.942714 -0.016832747000000002
5.943714 -0.018056232
5.944714 -0.019281055
5.945714 -0.020507173
5.946714 -0.021734544
5.947714 -0.022963126
5.948714 -0.024192873
5.949714 -0.025423744
5.950714 -0.026655695
5.951715 -0.027888681999999998
5.952714 -0.029122661
5.953714 -0.030357589
5.954714 -0.031593422
5.955714 -0.032830113
5.956714 -0.03406762
5.957714 -0.0353059
5.958714 -0.036544905999999995
5.959714 -0.037784595000000004
5.960714 -0.039024922
5.961714 -0.040265842
5.962714 -0.04150731
5.963714 -0.042749281
5.964714 -0.043991709
5.965714 -0.04523455
5.966714 -0.046477758
5.967714 -0.047721289
5.968714 -0.048965092999999994
5.969714 -0.050209131000000004
5.970714 -0.051453348999999995
5.971714 -0.052697706
5.972714 -0.053942157
5.973714 -0.055186654
5.974714 -0.056431151
5.975714 -0.057675602
5.976714 -0.05891996
5.977714 -0.060164178
5.978714 -0.061408209000000005
5.979714 -0.062652008
5.980714 -0.063895521
5.981714 -0.065138709
5.982714 -0.066381524
5.983714 -0.06762391400000001
5.984715 -0.068865839
5.985714 -0.070107245
5.986714 -0.071348087
5.987714 -0.072588318
5.988714 -0.07382789
5.989714 -0.075066753
5.990714 -0.076304859
5.991714 -0.077542162
5.992714 -0.078778609
5.993714 -0.08001416
5.994714 -0.081248762
5.995714 -0.082482363
5.996714 -0.083714916
5.997715 -0.084946374
5.998714 -0.086176686
5.999714 -0.08740580499999999
6.000714 -0.088633678
6.001714 -0.089860259
6.002714 -0.091085501
6.003714 -0.092309352
6.004714 -0.093531766
6.005714 -0.094752689
6.006714 -0.09597206999999999
6.007714 -0.097189861
6.008714 -0.09840601099999999
6.009714 -0.099620479
6.010714 -0.10083321
6.011714 -0.10204414999999999
6.012714 -0.10325327000000001
6.013714 -0.10446049
6.014714 -0.10566579
6.015714 -0.10686909
6.016714 -0.10807037
6.017715 -0.10926956
6.018714 -0.11046663
6.019714 -0.11166150000000001
6.020714 -0.11285415
6.021714 -0.11404452
6.022714 -0.11523257
6.023714 -0.11641823
6.024714 -0.11760148000000001
6.025714 -0.11878224
6.026714 -0.11996048
6.027714 -0.12113615
6.028714 -0.1223092
6.029714 -0.12347957999999999
6.030715 -0.12464723999999999
6.031714 -0.12581213
6.032714 -0.12697421
6.033714 -0.12813343
6.034714 -0.12928973
6.035714 -0.13044307000000002
6.036714 -0.13159338999999998
6.037714 -0.13274065999999998
6.038714 -0.13388483
6.039714 -0.13502583999999998
6.040714 -0.13616362999999998
6.041714 -0.13729818
6.042714 -0.13842942
6.043715 -0.13955731
6.044714 -0.1406818
6.045714 -0.14180285
6.046714 -0.1429204
6.047714 -0.14403441
6.048714 -0.14514483
6.049714 -0.1462516
6.050714 -0.14735468
6.051714 -0.14845403000000001
6.052714 -0.14954959
6.053714 -0.15064132
6.054714 -0.15172916
6.055714 -0.15281307
6.056714 -0.15389301
6.057714 -0.15496892
6.058714 -0.15604076
6.059714 -0.15710846
6.060714 -0.158172
6.061714 -0.15923132
6.062714 -0.16028636999999998
6.063715 -0.16133711
6.064714 -0.16238348
6.065714 -0.16342545
6.066714 -0.16446296000000002
6.067714 -0.16549597
6.068714 -0.16652443
6.069714 -0.16754829999999998
6.070714 -0.16856751
6.071714 -0.16958204
6.072714 -0.17059181
6.073714 -0.1715968
6.074714 -0.17259696
6.075714 -0.17359223999999998
6.076715 -0.1745826
6.077714 -0.17556798
6.078714 -0.17654835
6.079714 -0.17752366
6.080714 -0.17849386
6.081714 -0.17945891
6.082714 -0.18041875
6.083714 -0.18137336
6.084714 -0.18232268
6.085714 -0.18326667
6.086714 -0.18420528
6.087714 -0.18513846
6.088714 -0.18606619000000002
6.089714 -0.18698841
6.090714 -0.18790507
6.091714 -0.18881614000000002
6.092714 -0.18972157
6.093714 -0.19062132
6.094714 -0.19151535
6.095714 -0.19240361
6.096714 -0.19328607
6.097714 -0.19416268
6.098714 -0.19503339
6.099714 -0.19589819000000003
6.100714 -0.19675700000000002
6.101714 -0.19760982
6.102714 -0.19845658
6.103714 -0.19929723000000002
6.104714 -0.20013175
6.105714 -0.20096009
6.106714 -0.20178221
6.107714 -0.20259807
6.108714 -0.20340765
6.109715 -0.20421088999999998
6.110714 -0.20500775000000002
6.111714 -0.20579820999999998
6.112714 -0.20658222
6.113714 -0.20735974000000001
6.114714 -0.20813072999999999
6.115714 -0.20889516000000002
6.116714 -0.20965298
6.117714 -0.21040415999999998
6.118714 -0.21114866
6.119714 -0.21188643
6.120714 -0.21261744999999999
6.121714 -0.21334168999999997
6.122715 -0.21405908999999998
6.123714 -0.21476961999999997
6.124714 -0.21547326
6.125714 -0.21616996000000002
6.126714 -0.2168597
6.127714 -0.21754242000000001
6.128714 -0.2182181
6.129714 -0.21888670000000002
6.130714 -0.21954818999999998
6.131714 -0.22020254
6.132714 -0.22084969000000002
6.133714 -0.22148963000000002
6.134714 -0.22212232
6.135714 -0.22274773
6.136714 -0.22336582
6.137714 -0.22397658
6.138714 -0.22457996
6.139714 -0.22517594
6.140714 -0.22576447
6.141714 -0.22634551999999997
6.142715 -0.22691905
6.143714 -0.22748506
6.144714 -0.22804351
6.145714 -0.22859436000000002
6.146714 -0.22913757999999998
6.147714 -0.22967312999999998
6.148714 -0.23020101
6.149714 -0.23072116999999998
6.150714 -0.23123359
6.151714 -0.23173823
6.152714 -0.23223506000000002
6.153714 -0.23272407999999997
6.154714 -0.23320524
6.155715 -0.23367854000000002
6.156714 -0.23414392
6.157714 -0.23460136999999998
6.158714 -0.23505087000000002
6.159714 -0.23549239
6.160714 -0.23592588999999997
6.161714 -0.23635137
6.162714 -0.23676876
6.163714 -0.23717807999999999
6.164714 -0.23757929000000003
6.165714 -0.23797238
6.166714 -0.23835732
6.167714 -0.23873408999999998
6.168715 -0.23910266
6.169714 -0.23946301
6.170714 -0.23981512
6.171714 -0.24015896000000003
6.172714 -0.24049452
6.173714 -0.24082179
6.174714 -0.24114072
6.175714 -0.24145131
6.176714 -0.24175354999999998
6.177714 -0.24204741000000002
6.178714 -0.24233285999999998
6.179714 -0.24260988
6.180714 -0.24287847
6.181714 -0.24313861999999997
6.182714 -0.24339028000000001
6.183714 -0.24363344999999997
6.184714 -0.24386812
6.185714 -0.24409424999999998
6.186714 -0.24431185
6.187714 -0.24452088000000002
6.188715 -0.24472135
6.189714 -0.24491322999999998
6.190714 -0.24509651
6.191714 -0.24527118
6.192714 -0.24543721
6.193714 -0.24559461000000002
6.194714 -0.24574333999999998
6.195714 -0.24588339
6.196714 -0.24601477
6.197714 -0.24613744999999998
6.198714 -0.24625142
6.199714 -0.24635668000000002
6.200714 -0.24645321999999997
6.201715 -0.24654102
6.202714 -0.24662006000000003
6.203714 -0.24669035
6.204714 -0.24675186999999998
6.205714 -0.2468046
6.206714 -0.24684856
6.207714 -0.24688371999999997
6.208714 -0.24691008
6.209714 -0.24692763
6.210714 -0.24693635999999997
6.211714 -0.24693626999999999
6.212714 -0.24692735
6.213714 -0.24690961
6.214714 -0.24688302
6.215714 -0.24684758
6.216714 -0.2468033
6.217714 -0.24675017
6.218714 -0.24668819
6.219714 -0.24661734
6.220714 -0.24653764
6.221714 -0.24644907
6.222714 -0.24635163
6.223714 -0.24624534
6.224714 -0.24613018999999997
6.225714 -0.24600616
6.226714 -0.24587326
6.227714 -0.24573148999999997
6.228714 -0.24558085000000002
6.229714 -0.24542133
6.230714 -0.24525297
6.231714 -0.24507574000000001
6.232714 -0.24488964
6.233714 -0.24469469
6.234715 -0.24449089999999998
6.235714 -0.24427823
6.236714 -0.24405670999999998
6.237714 -0.24382635000000003
6.238714 -0.24358715999999997
6.239714 -0.24333913000000001
6.240714 -0.24308227
6.241714 -0.24281658999999997
6.242714 -0.24254208
6.243714 -0.24225875000000002
6.244714 -0.24196662000000002
6.245714 -0.24166568
6.246714 -0.24135596999999998
6.247715 -0.24103746
6.248714 -0.24071019
6.249714 -0.24037415
6.250714 -0.24002935
6.251714 -0.23967579
6.252714 -0.23931350999999998
6.253714 -0.23894249
6.254714 -0.23856277000000004
6.255714 -0.23817434
6.256714 -0.23777719999999997
6.257714 -0.23737137999999997
6.258714 -0.23695689
6.259714 -0.23653375000000001
6.260714 -0.23610196
6.261714 -0.23566154
6.262714 -0.2352125
6.263714 -0.23475486999999998
6.264714 -0.23428865
6.265714 -0.23381385999999998
6.266714 -0.23333051
6.267715 -0.23283861
6.268714 -0.23233818
6.269714 -0.23182926
6.270714 -0.23131184
6.271714 -0.23078595
6.272714 -0.2302516
6.273714 -0.22970883000000003
6.274714 -0.22915762
6.275714 -0.22859804
6.276714 -0.22803007
6.277714 -0.22745374999999998
6.278714 -0.22686908
6.279714 -0.22627610999999997
6.280715 -0.22567485
6.281714 -0.22506532
6.282714 -0.22444752999999998
6.283714 -0.22382152
6.284714 -0.22318731000000003
6.285714 -0.22254491
6.286714 -0.22189435999999998
6.287714 -0.22123568
6.288714 -0.22056889999999998
6.289714 -0.21989401
6.290714 -0.21921108
6.291714 -0.2185201
6.292714 -0.21782115
6.293715 -0.2171142
6.294714 -0.21639932
6.295714 -0.21567650000000002
6.296714 -0.21494577999999998
6.297714 -0.21420720000000001
6.298714 -0.21346076
6.299714 -0.21270653
6.300714 -0.21194451999999997
6.301714 -0.21117476
6.302714 -0.21039727000000003
6.303714 -0.20961207
6.304714 -0.20881922
6.305714 -0.20801872
6.306714 -0.20721062999999998
6.307714 -0.20639498
6.308714 -0.20557179000000003
6.309714 -0.20474107000000002
6.310714 -0.20390287999999998
6.311714 -0.20305724000000003
6.312714 -0.20220418999999998
6.313715 -0.20134377
6.314714 -0.20047601
6.315714 -0.19960094
6.316714 -0.19871860000000002
6.317714 -0.19782903
6.318714 -0.19693223
6.319714 -0.19602827
6.320714 -0.19511718
6.321714 -0.19419899
6.322714 -0.19327373
6.323714 -0.19234145
6.324714 -0.19140219
6.325714 -0.19045598
6.326715 -0.18950285
6.327714 -0.18854284
6.328714 -0.187576
6.329714 -0.18660236
6.330714 -0.18562196
6.331714 -0.18463484
6.332714 -0.18364104
6.333714 -0.18264060000000001
6.334714 -0.18163356
6.335714 -0.18061996
6.336714 -0.17959983
6.337714 -0.17857323
6.338714 -0.17754019999999998
6.339714 -0.17650077
6.340714 -0.17545499
6.341714 -0.1744029
6.342714 -0.17334454
6.343714 -0.17227996
6.344714 -0.17120921
6.345714 -0.17013231
6.346714 -0.16904932
6.347714 -0.16796028999999998
6.348714 -0.16686525
6.349714 -0.16576425
6.350714 -0.16465734
6.351714 -0.16354455999999998
6.352714 -0.16242596
6.353714 -0.16130159
6.354714 -0.16017148
6.355714 -0.15903568
6.356714 -0.15789425
6.357714 -0.15674724
6.358714 -0.15559467999999999
6.359715 -0.15443662
6.360714 -0.15327311999999998
6.361714 -0.15210422
6.362714 -0.15092997
6.363714 -0.14975042
6.364714 -0.14856561
6.365714 -0.1473756
6.366714 -0.14618044
6.367714 -0.14498017
6.368714 -0.14377484
6.369714 -0.14256451
6.370714 -0.14134921
6.371714 -0.14012902
6.372715 -0.13890397
6.373714 -0.13767411
6.374714 -0.13643949
6.375714 -0.13520017
6.376714 -0.13395619
6.377714 -0.13270761
6.378714 -0.13145448
6.379714 -0.13019685
6.380714 -0.12893477
6.381714 -0.12766829
6.382714 -0.12639747
6.383714 -0.12512236000000002
6.384714 -0.123843
6.385714 -0.12255947
6.386714 -0.12127178
6.387714 -0.11998003000000002
6.388714 -0.11868424
6.389714 -0.11738447999999999
6.390714 -0.11608078999999999
6.391714 -0.11477324
6.392715 -0.11346187
6.393714 -0.11214673
6.394714 -0.1108279
6.395714 -0.10950541000000001
6.396714 -0.10817932
6.397714 -0.10684968
6.398714 -0.10551657
6.399714 -0.10418001
6.400714 -0.10284007
6.401714 -0.10149681
6.402714 -0.10015028999999999
6.403714 -0.09880054299999999
6.404714 -0.097447645
6.405715 -0.096091646
6.406714 -0.094732601
6.407714 -0.093370571
6.408714 -0.092005607
6.409714 -0.090637768
6.410714 -0.089267112
6.411714 -0.08789369
6.412714 -0.086517562
6.413714 -0.08513878600000001
6.414714 -0.083757419
6.415714 -0.08237352
6.416714 -0.080987142
6.417714 -0.07959834199999999
6.418715 -0.07820717899999999
6.419714 -0.076813711
6.420714 -0.075417996
6.421714 -0.074020092
6.422714 -0.072620058
6.423714 -0.07121794599999999
6.424714 -0.06981382
6.425714 -0.068407733
6.426714 -0.066999748
6.427714 -0.065589917
6.428714 -0.064178306
6.429714 -0.062764972
6.430714 -0.061349967000000005
6.431714 -0.05993335500000001
6.432714 -0.058515189
6.433714 -0.057095533999999996
6.434714 -0.055674445999999995
6.435714 -0.054251979
6.436714 -0.052828196
6.437714 -0.051403156
6.438715 -0.049976917
6.439714 -0.048549537
6.440714 -0.047121078
6.441714 -0.045691594
6.442714 -0.044261146
6.443714 -0.042829791
6.444714 -0.041397588
6.445714 -0.039964597
6.446714 -0.038530875
6.447714 -0.037096482
6.448714 -0.035661476
6.449714 -0.034225914999999996
6.450714 -0.032789860000000004
6.451715 -0.031353364
6.452714 -0.029916490999999996
6.453714 -0.028479297
6.454714 -0.027041844
6.455714 -0.025604188
6.456714 -0.024166386
6.457714 -0.022728498
6.458714 -0.021290583000000002
6.459714 -0.019852699
6.460714 -0.018414904
6.461714 -0.016977258
6.462714 -0.015539819
6.463714 -0.014102644
6.464714 -0.012665792
6.465714 -0.011229322
6.466714 -0.009793292700000001
6.467714 -0.0083577615
6.468714 -0.006922787
6.469714 -0.0054884276
6.470714 -0.0040547413
6.471714 -0.0026217864000000002
6.472714 -0.0011896208
6.473714 0.00024169733
6.474714 0.00167211
6.475714 0.0031015595999999996
6.476714 0.0045299883
6.477714 0.0059573384
6.478714 0.0073835522999999995
6.479714 0.0088085726
6.480714 0.010232341
6.481714 0.011654802
6.482714 0.013075897
6.483714 0.01449557
6.484715 0.015913763
6.485714 0.017330422
6.486714 0.018745486
6.487714 0.020158902000000003
6.488714 0.021570612
6.489714 0.022980561
6.490714 0.024388691
6.491714 0.025794948999999998
6.492714 0.027199275999999998
6.493714 0.028601618
6.494714 0.030001919000000002
6.495714 0.031400123
6.496714 0.032796175000000004
6.497715 0.034190022
6.498714 0.035581607
6.499714 0.036970875
6.500714 0.038357772
6.501714 0.039742244
6.502714 0.041124233
6.503714 0.042503690999999996
6.504714 0.043880558
6.505714 0.045254786
6.506714 0.046626315
6.507714 0.047995098
6.508714 0.049361074
6.509714 0.050724199000000005
6.510714 0.052084413
6.511714 0.05344166399999999
6.512714 0.0547959
6.513714 0.056147068999999994
6.514714 0.057495118000000005
6.515714 0.058839999999999996
6.516714 0.060181657
6.517715 0.061520038
6.518714 0.062855094
6.519714 0.064186769
6.520714 0.065515016
6.521714 0.066839781
6.522714 0.06816102
6.523714 0.069478678
6.524714 0.070792704
6.525714 0.072103046
6.526714 0.073409657
6.527714 0.074712484
6.528714 0.076011481
6.529714 0.077306596
6.530715 0.078597781
6.531714 0.079884991
6.532714 0.081168173
6.533714 0.08244728100000001
6.534714 0.083722261
6.535714 0.084993074
6.536714 0.086259667
6.537714 0.087521988
6.538714 0.088779995
6.539714 0.090033642
6.540714 0.091282878
6.541714 0.092527654
6.542714 0.093767932
6.543715 0.095003657
6.544714 0.09623479
6.545714 0.09746127800000001
6.546714 0.09868308
6.547714 0.099900155
6.548714 0.10111244999999999
6.549714 0.10231992000000001
6.550714 0.10352251999999999
6.551714 0.10472022
6.552714 0.10591296
6.553714 0.1071007
6.554714 0.1082834
6.555714 0.10946101
6.556714 0.1106335
6.557714 0.11180082000000001
6.558714 0.11296292
6.559714 0.11411977000000001
6.560714 0.11527132999999999
6.561714 0.11641755000000001
6.562714 0.11755838
6.563715 0.1186938
6.564714 0.11982376
6.565714 0.12094822000000001
6.566714 0.12206715
6.567714 0.12318050000000001
6.568714 0.12428821999999999
6.569714 0.12539029
6.570714 0.12648667
6.571714 0.12757732
6.572714 0.12866219
6.573714 0.12974126
6.574714 0.13081448
6.575714 0.13188181000000002
6.576715 0.13294322
6.577714 0.13399868
6.578714 0.13504814999999998
6.579714 0.1360916
6.580714 0.13712897
6.581714 0.13816024999999998
6.582714 0.13918539000000002
6.583714 0.14020436
6.584714 0.14121713
6.585714 0.14222367
6.586714 0.14322393
6.587714 0.14421789
6.588714 0.14520551
6.589714 0.14618676
6.590714 0.14716161
6.591714 0.14813002
6.592714 0.14909196
6.593714 0.15004741
6.594714 0.15099632000000002
6.595714 0.15193867
6.596714 0.15287441999999998
6.597714 0.15380356
6.598714 0.15472604
6.599714 0.15564185
6.600714 0.15655094
6.601714 0.15745328
6.602714 0.15834885
6.603714 0.15923763000000002
6.604714 0.16011957999999998
6.605714 0.16099467
6.606714 0.16186289
6.607714 0.16272418
6.608714 0.16357854
6.609715 0.16442594
6.610714 0.16526634999999998
6.611714 0.16609974
6.612714 0.16692609
6.613714 0.16774538
6.614714 0.16855757
6.615714 0.16936264
6.616714 0.17016056999999998
6.617714 0.17095135
6.618714 0.17173493
6.619714 0.17251129999999998
6.620714 0.17328043
6.621714 0.17404231
6.622715 0.17479692
6.623714 0.17554422
6.624714 0.17628421
6.625714 0.17701685
6.626714 0.17774213
6.627714 0.17846003
6.628714 0.17917053000000002
6.629714 0.1798736
6.630714 0.18056924
6.631714 0.18125742
6.632714 0.18193813
6.633714 0.18261134
6.634714 0.18327704
6.635714 0.18393521999999998
6.636714 0.18458585
6.637714 0.18522892000000002
6.638714 0.18586442
6.639714 0.18649233
6.640714 0.18711262
6.641714 0.18772531
6.642715 0.18833035
6.643714 0.18892775
6.644714 0.18951748
6.645714 0.19009954
6.646714 0.19067391
6.647714 0.19124058000000002
6.648714 0.19179954
6.649714 0.19235078
6.650714 0.19289426999999998
6.651714 0.19343003
6.652714 0.19395802
6.653714 0.19447824
6.654714 0.19499069
6.655715 0.19549537
6.656714 0.19599223
6.657714 0.19648129
6.658714 0.19696255000000001
6.659714 0.19743599
6.660714 0.19790158
6.661714 0.19835935
6.662714 0.19880927
6.663714 0.19925134000000003
6.664714 0.19968555
6.665714 0.20011188
6.666714 0.20053035000000002
6.667714 0.20094095
6.668715 0.20134367999999997
6.669714 0.20173851
6.670714 0.20212544999999998
6.671714 0.2025045
6.672714 0.20287565
6.673714 0.20323892
6.674714 0.20359426
6.675714 0.20394172
6.676714 0.20428125
6.677714 0.20461287
6.678714 0.2049366
6.679714 0.20525241
6.680714 0.20556031
6.681714 0.20586029
6.682714 0.20615235
6.683714 0.2064365
6.684714 0.20671272999999998
6.685714 0.20698106
6.686714 0.20724148
6.687714 0.20749399
6.688715 0.2077386
6.689714 0.20797530000000003
6.690714 0.20820410000000003
6.691714 0.20842501000000002
6.692714 0.20863803000000003
6.693714 0.20884315
6.694714 0.20904038
6.695714 0.20922974
6.696714 0.20941121000000001
6.697714 0.20958481
6.698714 0.20975054
6.699714 0.20990841999999998
6.700714 0.21005843000000002
6.701715 0.21020060000000002
6.702714 0.21033492
6.703714 0.21046141999999998
6.704714 0.21058009
6.705714 0.21069094
6.706714 0.21079397
6.707714 0.21088919999999997
6.708714 0.21097662
6.709714 0.21105628
6.710714 0.21112815000000001
6.711714 0.21119227
6.712714 0.21124864
6.713714 0.21129726000000001
6.714714 0.21133813999999998
6.715714 0.2113713
6.716714 0.21139674000000003
6.717714 0.21141449
6.718714 0.21142454
6.719714 0.21142692
6.720714 0.21142163
6.721714 0.21140871000000003
6.722714 0.21138815
6.723714 0.21135996
6.724714 0.21132415
6.725714 0.21128075000000002
6.726714 0.21122976000000002
6.727714 0.2111712
6.728714 0.21110510000000002
6.729714 0.21103146
6.730714 0.21095028999999998
6.731714 0.21086163
6.732714 0.21076546999999998
6.733714 0.21066186
6.734715 0.21055078
6.735714 0.21043226999999998
6.736714 0.21030633
6.737714 0.21017299
6.738714 0.21003226000000003
6.739714 0.20988416
6.740714 0.20972871999999998
6.741714 0.20956595
6.742714 0.20939587
6.743714 0.20921847000000002
6.744714 0.20903381999999998
6.745714 0.20884189000000003
6.746714 0.20864275
6.747715 0.2084364
6.748714 0.20822284
6.749714 0.20800212
6.750714 0.20777425000000002
6.751714 0.20753923
6.752714 0.20729710999999998
6.753714 0.20704791
6.754714 0.20679166000000002
6.755714 0.20652835
6.756714 0.20625803
6.757714 0.20598073
6.758714 0.20569647
6.759714 0.20540524
6.760714 0.2051071
6.761714 0.20480207
6.762714 0.20449016999999997
6.763714 0.20417143000000001
6.764714 0.20384586000000002
6.765714 0.20351349
6.766714 0.20317438000000002
6.767715 0.20282851
6.768714 0.20247593000000003
6.769714 0.20211666999999997
6.770714 0.20175073000000002
6.771714 0.20137815999999997
6.772714 0.20099899000000002
6.773714 0.20061324
6.774714 0.20022094000000001
6.775714 0.19982213000000001
6.776714 0.19941681999999997
6.777714 0.19900502999999997
6.778714 0.1985868
6.779714 0.19816216
6.780715 0.19773114
6.781714 0.19729376999999998
6.782714 0.19685009
6.783714 0.1964001
6.784714 0.19594386999999996
6.785714 0.1954814
6.786714 0.19501272
6.787714 0.19453787
6.788714 0.19405689
6.789714 0.19356980000000001
6.790714 0.19307663
6.791714 0.1925774
6.792714 0.19207217000000001
6.793715 0.19156096
6.794714 0.19104379
6.795714 0.19052070999999998
6.796714 0.18999173
6.797714 0.18945689
6.798714 0.18891623000000002
6.799714 0.18836979
6.800714 0.18781759
6.801714 0.18725967000000002
6.802714 0.18669605
6.803714 0.18612678
6.804714 0.18555189
6.805714 0.18497141
6.806714 0.18438536
6.807714 0.18379379999999998
6.808714 0.18319674
6.809714 0.18259423
6.810714 0.1819863
6.811714 0.18137298999999998
6.812714 0.18075432
6.813715 0.18013035
6.814714 0.17950109
6.815714 0.17886659
6.816714 0.17822688
6.817714 0.17758199
6.818714 0.17693198
6.819714 0.17627686
6.820714 0.17561668
6.821714 0.17495147
6.822714 0.17428127000000002
6.823714 0.17360612
6.824714 0.17292604
6.825714 0.17224109
6.826715 0.17155129
6.827714 0.17085669
6.828714 0.17015733
6.829714 0.16945323
6.830714 0.16874445
6.831714 0.16803101
6.832714 0.16731296
6.833714 0.16659034
6.834714 0.16586317
6.835714 0.16513151
6.836714 0.1643954
6.837714 0.16365485
6.838714 0.16290992
6.839714 0.16216065
6.840714 0.16140707
6.841714 0.16064923
6.842714 0.15988715
6.843714 0.15912089999999998
6.844714 0.15835048
6.845714 0.15757596
6.846714 0.15679736
6.847714 0.15601473999999999
6.848714 0.15522812
6.849714 0.15443754
6.850714 0.15364306
6.851714 0.15284469
6.852714 0.1520425
6.853714 0.15123651
6.854714 0.15042676000000002
6.855714 0.14961328
6.856714 0.14879614
6.857714 0.14797535
6.858714 0.14715097
6.859715 0.14632302
6.860714 0.14549156
6.861714 0.14465661999999999
6.862714 0.14381823
6.863714 0.14297643999999998
6.864714 0.1421313
6.865714 0.14128283
6.866714 0.14043108
6.867714 0.13957609
6.868714 0.1387179
6.869714 0.13785656
6.870714 0.13699208
6.871714 0.13612453
6.872715 0.13525394
6.873714 0.13438034999999998
6.874714 0.1335038
6.875714 0.13262433
6.876714 0.13174197
6.877714 0.13085677
6.878714 0.12996878
6.879714 0.12907802999999998
6.880714 0.12818455
6.881714 0.1272884
6.882714 0.1263896
6.883714 0.12548821
6.884714 0.12458427000000001
6.885714 0.1236778
6.886714 0.12276886
6.887714 0.12185748
6.888714 0.12094371000000001
6.889714 0.12002759999999998
6.890714 0.11910916
6.891714 0.11818846
6.892715 0.11726550999999999
6.893714 0.11634039
6.894714 0.1154131
6.895714 0.11448370999999999
6.896714 0.11355225999999999
6.897714 0.11261877
6.898714 0.11168331000000001
6.899714 0.11074590000000001
6.900714 0.10980657999999999
6.901714 0.10886539
6.902714 0.10792238000000001
6.903714 0.10697758999999998
6.904714 0.10603106000000001
6.905715 0.10508284000000001
6.906714 0.10413295
6.907714 0.10318144
6.908714 0.10222835000000001
6.909714 0.10127372
6.910714 0.10031758999999998
6.911714 0.09936
6.912714 0.098400994
6.913714 0.097440608
6.914714 0.096478884
6.915714 0.095515861
6.916714 0.094551581
6.917714 0.093586079
6.918715 0.092619396
6.919714 0.091651571
6.920714 0.090682646
6.921714 0.089712656
6.922714 0.088741642
6.923714 0.08776964400000001
6.924714 0.086796703
6.925714 0.08582285399999999
6.926714 0.084848137
6.927714 0.083872589
6.928714 0.08289624799999999
6.929714 0.081919157
6.930714 0.08094135
6.931714 0.07996286699999999
6.932714 0.078983745
6.933714 0.078004028
6.934714 0.077023747
6.935714 0.076042942
6.936714 0.07506165399999999
6.937714 0.07407991800000001
6.938715 0.073097774
6.939714 0.072115264
6.940714 0.071132422
6.941714 0.070149283
6.942714 0.069165888
6.943714 0.068182271
6.944714 0.067198474
6.945714 0.06621453199999999
6.946714 0.065230485
6.947714 0.064246368
6.948714 0.063262216
6.949714 0.06227807
6.950714 0.061293965
6.951715 0.060309941000000006
6.952714 0.059326034
6.953714 0.058342278000000004
6.954714 0.057358707999999994
6.955714 0.056375365
6.956714 0.055392284
6.957714 0.0544095
6.958714 0.053427054
6.959714 0.05244498
6.960714 0.051463314
6.961714 0.05048209
6.962714 0.049501343
6.963714 0.048521109
6.964714 0.047541424
6.965714 0.046562325
6.966714 0.045583845
6.967714 0.044606021
6.968714 0.043628886
6.969714 0.042652476
6.970714 0.041676825
6.971714 0.040701969
6.972714 0.039727942
6.973714 0.03875478
6.974714 0.037782514
6.975714 0.03681118
6.976714 0.035840808
6.977714 0.034871435
6.978714 0.033903093
6.979714 0.032935815
6.980714 0.031969635
6.981714 0.031004584
6.982714 0.030040696999999998
6.983714 0.029078003999999998
6.984715 0.028116538
6.985714 0.02715633
6.986714 0.026197414
6.987714 0.02523982
6.988714 0.02428358
6.989714 0.023328724000000002
6.990714 0.022375284
6.991714 0.021423292
6.992714 0.020472776999999998
6.993714 0.019523769
6.994714 0.0185763
6.995714 0.017630398000000002
6.996714 0.016686093000000003
6.997715 0.015743417
6.998714 0.014802399
6.999714 0.013863067
7.000714 0.012925451000000001
7.001714 0.011989581000000001
7.002714 0.011055485
7.003714 0.010123193
7.004714 0.0091927337
7.005714 0.0082641352
7.006714 0.007337427099999999
7.007714 0.006412637600000001
7.008714 0.0054897948
7.009714 0.0045689274
7.010714 0.0036500631
7.011714 0.00273323
7.012714 0.0018184560999999998
7.013714 0.0009057690500000001
7.014714 -4.8034475999999995e-06
7.015714 -0.0009132340899999999
7.016714 -0.0018194953999999999
7.017715 -0.0027235606
7.018714 -0.0036254027000000005
7.019714 -0.0045249944
7.020714 -0.0054223099
7.021714 -0.0063173225
7.022714 -0.0072100054
7.023714 -0.0081003331
7.024714 -0.008988280000000001
7.025714 -0.0098738201
7.026714 -0.010756929
7.027714 -0.01163758
7.028714 -0.012515749
7.029714 -0.013391410000000001
7.030715 -0.014264540999999999
7.031714 -0.015135115000000001
7.032714 -0.016003109
7.033714 -0.016868499999999998
7.034714 -0.017731263
7.035714 -0.018591374
7.036714 -0.019448811
7.037714 -0.02030355
7.038714 -0.021155567
7.039714 -0.02200484
7.040714 -0.022851347
7.041714 -0.023695064000000002
7.042714 -0.024535969999999997
7.043715 -0.025374044
7.044714 -0.026209262000000004
7.045714 -0.027041602999999997
7.046714 -0.027871047000000003
7.047714 -0.028697572999999997
7.048714 -0.029521156
7.049714 -0.030341779
7.050714 -0.031159419
7.051714 -0.031974059
7.052714 -0.032785675
7.053714 -0.033594249
7.054714 -0.034399757999999996
7.055714 -0.035202185999999996
7.056714 -0.036001514000000005
7.057714 -0.036797719
7.058714 -0.037590783999999995
7.059714 -0.038380691
7.060714 -0.03916742
7.061714 -0.039950953
7.062714 -0.040731271
7.063715 -0.041508357
7.064714 -0.042282193
7.065714 -0.043052761
7.066714 -0.043820042999999996
7.067714 -0.044584021
7.068714 -0.045344682000000004
7.069714 -0.046102003999999995
7.070714 -0.046855973999999995
7.071714 -0.047606573
7.072714 -0.048353784999999996
7.073714 -0.049097591999999995
7.074714 -0.049837980999999996
7.075714 -0.050574937
7.076715 -0.051308441
7.077714 -0.052038474999999994
7.078714 -0.052765029
7.079714 -0.053488085000000005
7.080714 -0.054207625
7.081714 -0.054923637
7.082714 -0.055636105000000005
7.083714 -0.056345016
7.084714 -0.057050353000000005
7.085714 -0.057752104
7.086714 -0.058450253
7.087714 -0.059144787000000004
7.088714 -0.059835694
7.089714 -0.060522957999999995
7.090714 -0.06120655999999999
7.091714 -0.061886496
7.092714 -0.062562746
7.093714 -0.063235301
7.094714 -0.063904142
7.095714 -0.064569263
7.096714 -0.065230648
7.097714 -0.06588828399999999
7.098714 -0.066542166
7.099714 -0.067192275
7.100714 -0.067838602
7.101714 -0.068481138
7.102714 -0.069119869
7.103714 -0.06975478
7.104714 -0.070385868
7.105714 -0.071013119
7.106714 -0.07163652300000001
7.107714 -0.072256074
7.108714 -0.07287176000000001
7.109715 -0.073483569
7.110714 -0.07409149000000001
7.111714 -0.074695522
7.112714 -0.075295649
7.113714 -0.075891864
7.114714 -0.076484156
7.115714 -0.077072525
7.116714 -0.077656953
7.117714 -0.078237435
7.118714 -0.078813965
7.119714 -0.07938653600000001
7.120714 -0.079955137
7.121714 -0.080519763
7.122715 -0.081080408
7.123714 -0.081637065
7.124714 -0.082189724
7.125714 -0.082738377
7.126714 -0.083283021
7.127714 -0.083823648
7.128714 -0.084360252
7.129714 -0.084892829
7.130714 -0.085421372
7.131714 -0.08594587000000001
7.132714 -0.086466322
7.133714 -0.08698272300000001
7.134714 -0.087495067
7.135714 -0.08800334800000001
7.136714 -0.088507566
7.137714 -0.089007709
7.138714 -0.089503778
7.139714 -0.089995767
7.140714 -0.090483669
7.141714 -0.09096748
7.142715 -0.09144719800000001
7.143714 -0.091922819
7.144714 -0.092394336
7.145714 -0.092861749
7.146714 -0.093325059
7.147714 -0.093784253
7.148714 -0.094239338
7.149714 -0.094690302
7.150714 -0.09513714999999999
7.151714 -0.09557987200000001
7.152714 -0.09601847300000001
7.153714 -0.096452946
7.154714 -0.096883287
7.155715 -0.097309495
7.156714 -0.097731571
7.157714 -0.098149513
7.158714 -0.098563312
7.159714 -0.09897297699999999
7.160714 -0.099378498
7.161714 -0.099779875
7.162714 -0.10017711000000001
7.163714 -0.1005702
7.164714 -0.10095913999999999
7.165714 -0.10134394000000001
7.166714 -0.10172458
7.167714 -0.10210108
7.168715 -0.10247342999999999
7.169714 -0.10284163
7.170714 -0.10320569
7.171714 -0.10356557999999999
7.172714 -0.10392133999999999
7.173714 -0.10427295
7.174714 -0.1046204
7.175714 -0.10496371
7.176714 -0.10530286999999999
7.177714 -0.10563789000000001
7.178714 -0.10596876999999999
7.179714 -0.1062955
7.180714 -0.10661810000000001
7.181714 -0.10693655
7.182714 -0.10725087
7.183714 -0.10756106
7.184714 -0.10786712000000001
7.185714 -0.10816904000000001
7.186714 -0.10846683000000001
7.187714 -0.1087605
7.188715 -0.10905005000000001
7.189714 -0.10933548
7.190714 -0.10961678
7.191714 -0.10989398
7.192714 -0.11016706999999999
7.193714 -0.11043603999999999
7.194714 -0.11070092000000001
7.195714 -0.11096169
7.196714 -0.11121836999999998
7.197714 -0.11147094999999999
7.198714 -0.11171945
7.199714 -0.11196387000000001
7.200714 -0.11220419999999999
7.201715 -0.11244045
7.202714 -0.11267263000000001
7.203714 -0.11290072999999999
7.204714 -0.11312477
7.205714 -0.11334476
7.206714 -0.11356069
7.207714 -0.11377257
7.208714 -0.1139804
7.209714 -0.11418419999999999
7.210714 -0.11438396
7.211714 -0.11457969
7.212714 -0.11477139
7.213714 -0.11495907000000001
7.214714 -0.11514274
7.215714 -0.1153224
7.216714 -0.11549806000000001
7.217714 -0.11566973
7.218714 -0.1158374
7.219714 -0.11600109
7.220714 -0.1161608
7.221714 -0.11631654
7.222714 -0.11646830999999999
7.223714 -0.11661613000000001
7.224714 -0.11675997999999999
7.225714 -0.11689988999999999
7.226714 -0.11703585
7.227714 -0.11716789000000001
7.228714 -0.11729599
7.229714 -0.11742016999999999
7.230714 -0.11754044000000001
7.231714 -0.11765681
7.232714 -0.11776928
7.233714 -0.11787785
7.234715 -0.11798254
7.235714 -0.11808336
7.236714 -0.11818029
7.237714 -0.11827337
7.238714 -0.11836259
7.239714 -0.11844796
7.240714 -0.11852949
7.241714 -0.11860719
7.242714 -0.11868107
7.243714 -0.11875113
7.244714 -0.11881738000000001
7.245714 -0.11887982999999999
7.246714 -0.1189385
7.247715 -0.11899337
7.248714 -0.11904448
7.249714 -0.11909181
7.250714 -0.11913539999999999
7.251714 -0.11917524
7.252714 -0.11921134
7.253714 -0.1192437
7.254714 -0.11927235000000001
7.255714 -0.11929728999999999
7.256714 -0.11931852000000001
7.257714 -0.11933607000000002
7.258714 -0.11934993
7.259714 -0.11936013
7.260714 -0.11936665999999999
7.261714 -0.11936955
7.262714 -0.11936879
7.263714 -0.1193644
7.264714 -0.11935639
7.265714 -0.11934476000000001
7.266714 -0.11932952999999999
7.267715 -0.11931070999999999
7.268714 -0.11928831000000001
7.269714 -0.11926234
7.270714 -0.11923281
7.271714 -0.11919972000000001
7.272714 -0.11916310000000001
7.273714 -0.11912292999999999
7.274714 -0.11907925
7.275714 -0.11903206
7.276714 -0.11898137
7.277714 -0.11892719
7.278714 -0.11886952999999999
7.279714 -0.11880840000000001
7.280715 -0.11874380999999999
7.281714 -0.11867578
7.282714 -0.11860430999999999
7.283714 -0.11852941
7.284714 -0.1184511
7.285714 -0.11836939
7.286714 -0.11828427999999999
7.287714 -0.11819579000000001
7.288714 -0.11810393
7.289714 -0.11800871
7.290714 -0.11791014
7.291714 -0.11780824
7.292714 -0.11770301
7.293715 -0.11759448
7.294714 -0.11748264
7.295714 -0.11736752
7.296714 -0.11724912
7.297714 -0.11712745999999999
7.298714 -0.11700254
7.299714 -0.11687437999999999
7.300714 -0.11674299999999999
7.301714 -0.11660838000000001
7.302714 -0.11647057000000001
7.303714 -0.11632957
7.304714 -0.11618539000000001
7.305714 -0.11603803
7.306714 -0.11588752000000001
7.307714 -0.11573386
7.308714 -0.11557707
7.309714 -0.11541717000000001
7.310714 -0.11525415
7.311714 -0.11508804
7.312714 -0.11491884
7.313715 -0.11474657
7.314714 -0.11457124
7.315714 -0.11439287000000001
7.316714 -0.11421146
7.317714 -0.11402704
7.318714 -0.11383960000000001
7.319714 -0.11364917
7.320714 -0.11345575
7.321714 -0.11325936999999998
7.322714 -0.11306002999999999
7.323714 -0.11285774999999999
7.324714 -0.11265253
7.325714 -0.1124444
7.326715 -0.11223335000000001
7.327714 -0.11201941
7.328714 -0.11180259000000001
7.329714 -0.1115829
7.330714 -0.11136036
7.331714 -0.11113498000000001
7.332714 -0.11090677
7.333714 -0.11067574
7.334714 -0.11044190999999999
7.335714 -0.11020529
7.336714 -0.10996589
7.337714 -0.10972372000000001
7.338714 -0.10947881
7.339714 -0.10923115
7.340714 -0.10898076
7.341714 -0.10872766
7.342714 -0.10847185999999999
7.343714 -0.10821336999999999
7.344714 -0.10795220999999999
7.345714 -0.10768838000000001
7.346714 -0.10742188999999999
7.347714 -0.10715277000000001
7.348714 -0.10688102
7.349714 -0.10660667000000001
7.350714 -0.1063297
7.351714 -0.10605015999999999
7.352714 -0.10576803
7.353714 -0.10548335
7.354714 -0.10519612
7.355714 -0.10490635
7.356714 -0.10461406000000001
7.357714 -0.10431926000000001
7.358714 -0.10402196
7.359715 -0.10372218
7.360714 -0.10341993000000001
7.361714 -0.10311522000000001
7.362714 -0.10280807
7.363714 -0.10249849
7.364714 -0.10218649
7.365714 -0.10187209
7.366714 -0.1015553
7.367714 -0.10123614
7.368714 -0.10091461
7.369714 -0.10059073
7.370714 -0.10026451
7.371714 -0.099935976
7.372715 -0.099605124
7.373714 -0.09927197799999998
7.374714 -0.098936551
7.375714 -0.098598853
7.376714 -0.098258897
7.377714 -0.09791670599999999
7.378714 -0.09757228
7.379714 -0.097225641
7.380714 -0.09687680300000001
7.381714 -0.096525776
7.382714 -0.096172572
7.383714 -0.095817202
7.384714 -0.095459685
7.385714 -0.095100037
7.386714 -0.094738265
7.387714 -0.09437438599999999
7.388714 -0.094008411
7.389714 -0.093640352
7.390714 -0.093270227
7.391714 -0.092898047
7.392715 -0.092523824
7.393714 -0.09214757600000001
7.394714 -0.09176930800000001
7.395714 -0.091389037
7.396714 -0.091006781
7.397714 -0.09062255300000001
7.398714 -0.090236356
7.399714 -0.08984821600000001
7.400714 -0.08945813799999999
7.401714 -0.08906613799999999
7.402714 -0.08867222899999999
7.403714 -0.088276429
7.404714 -0.087878742
7.405715 -0.087479188
7.406714 -0.087077776
7.407714 -0.086674525
7.408714 -0.086269446
7.409714 -0.08586255100000001
7.410714 -0.08545385200000001
7.411714 -0.08504336
7.412714 -0.084631093
7.413714 -0.084217062
7.414714 -0.08380127799999999
7.415714 -0.083383761
7.416714 -0.082964514
7.417714 -0.082543556
7.418715 -0.082120899
7.419714 -0.081696559
7.420714 -0.081270543
7.421714 -0.080842868
7.422714 -0.080413546
7.423714 -0.079982588
7.424714 -0.079550012
7.425714 -0.079115829
7.426714 -0.078680052
7.427714 -0.078242691
7.428714 -0.077803765
7.429714 -0.077363284
7.430714 -0.07692126099999999
7.431714 -0.07647770699999999
7.432714 -0.076032639
7.433714 -0.07558607
7.434714 -0.075138011
7.435714 -0.07468847899999999
7.436714 -0.074237486
7.437714 -0.07378504400000001
7.438715 -0.07333117
7.439714 -0.07287587499999999
7.440714 -0.07241917199999999
7.441714 -0.071961078
7.442714 -0.071501598
7.443714 -0.071040756
7.444714 -0.070578558
7.445714 -0.070115022
7.446714 -0.069650158
7.447714 -0.06918397800000001
7.448714 -0.068716501
7.449714 -0.06824773699999999
7.450714 -0.067777699
7.451715 -0.067306397
7.452714 -0.06683385
7.453714 -0.06636006900000001
7.454714 -0.065885065
7.455714 -0.06540885099999999
7.456714 -0.06493143700000001
7.457714 -0.064452842
7.458714 -0.063973077
7.459714 -0.063492154
7.460714 -0.063010084
7.461714 -0.06252688499999999
7.462714 -0.062042561999999996
7.463714 -0.06155713299999999
7.464714 -0.061070611000000004
7.465714 -0.060583005
7.466714 -0.060094334
7.467714 -0.059604604
7.468714 -0.059113832
7.469714 -0.05862202400000001
7.470714 -0.058129197
7.471714 -0.057635369
7.472714 -0.057140546
7.473714 -0.056644739000000006
7.474714 -0.056147965
7.475714 -0.055650237
7.476714 -0.055151567
7.477714 -0.054651964000000004
7.478714 -0.054151443
7.479714 -0.053650012999999996
7.480714 -0.053147692
7.481714 -0.052644493
7.482714 -0.052140426
7.483714 -0.051635504
7.484715 -0.051129737
7.485714 -0.050623139
7.486714 -0.050115725
7.487714 -0.049607508
7.488714 -0.049098494
7.489714 -0.048588702
7.490714 -0.048078143000000004
7.491714 -0.047566826
7.492714 -0.047054767000000004
7.493714 -0.046541978
7.494714 -0.04602847
7.495714 -0.045514257999999995
7.496714 -0.044999353
7.497715 -0.044483767
7.498714 -0.043967512
7.499714 -0.043450599
7.500714 -0.042933042000000005
7.501714 -0.042414854
7.502714 -0.041896047
7.503714 -0.041376633
7.504714 -0.040856627
7.505714 -0.040336038000000005
7.506714 -0.039814878
7.507714 -0.039293163
7.508714 -0.038770903
7.509714 -0.038248111
7.510714 -0.037724801
7.511714 -0.037200982
7.512714 -0.036676668
7.513714 -0.036151872999999994
7.514714 -0.035626607
7.515714 -0.035100884
7.516714 -0.034574716
7.517715 -0.034048114
7.518714 -0.033521092999999995
7.519714 -0.032993662
7.520714 -0.032465835
7.521714 -0.031937624
7.522714 -0.03140904
7.523714 -0.030880095000000003
7.524714 -0.030350804000000002
7.525714 -0.029821175999999998
7.526714 -0.029291224
7.527714 -0.028760958
7.528714 -0.02823039
7.529714 -0.027699533000000002
7.530715 -0.027168397000000004
7.531714 -0.026636996
7.532714 -0.026105338000000002
7.533714 -0.02557344
7.534714 -0.025041308
7.535714 -0.024508956000000002
7.536714 -0.023976394999999998
7.537714 -0.023443637
7.538714 -0.022910694000000002
7.539714 -0.022377576
7.540714 -0.021844296
7.541714 -0.021310865
7.542714 -0.020777293999999998
7.543715 -0.020243596000000003
7.544714 -0.01970978
7.545714 -0.019175861
7.546714 -0.018641847
7.547714 -0.018107753
7.548714 -0.017573588
7.549714 -0.017039364
7.550714 -0.016505094
7.551714 -0.015970788
7.552714 -0.015436459
7.553714 -0.014902120000000001
7.554714 -0.014367781
7.555714 -0.013833454
7.556714 -0.013299150000000001
7.557714 -0.012764880000000001
7.558714 -0.012230657999999998
7.559714 -0.011696494
7.560714 -0.0111624
7.561714 -0.010628388
7.562714 -0.010094469
7.563715 -0.0095606534
7.564714 -0.0090269546
7.565714 -0.008493383200000001
7.566714 -0.0079599507
7.567714 -0.0074266689
7.568714 -0.0068935493
7.569714 -0.006360602900000001
7.570714 -0.0058278409
7.571714 -0.0052952753
7.572714 -0.004762917199999999
7.573714 -0.004230778399999999
7.574714 -0.0036988698000000003
7.575714 -0.0031672032
7.576715 -0.00263579
7.577714 -0.0021046415
7.578714 -0.0015737690999999999
7.579714 -0.0010431842
7.580714 -0.00051289835
7.581714 1.7077146e-05
7.582714 0.00054673078
7.583714 0.0010760511999999998
7.584714 0.001605027
7.585714 0.0021336465999999997
7.586714 0.0026618989
7.587714 0.0031897725
7.588714 0.0037172558000000003
7.589714 0.0042443378
7.590714 0.004771006899999999
7.591714 0.0052972518
7.592714 0.0058230617
7.593714 0.0063484251
7.594714 0.0068733309
7.595714 0.0073977681
7.596714 0.007921725000000001
7.597714 0.0084451909
7.598714 0.0089681547
7.599714 0.0094906056
7.600714 0.010012533
7.601714 0.010533925000000001
7.602714 0.011054771000000001
7.603714 0.011575061
7.604714 0.012094783999999999
7.605714 0.012613928000000002
7.606714 0.013132482
7.607714 0.013650437000000001
7.608714 0.014167781
7.609715 0.014684504
7.610714 0.015200593
7.611714 0.015716039
7.612714 0.016230831
7.613714 0.016744956
7.614714 0.017258403999999998
7.615714 0.017771166
7.616714 0.018283227
7.617714 0.018794579
7.618714 0.019305208
7.619714 0.019815106000000002
7.620714 0.020324258
7.621714 0.020832656
7.622715 0.021340286
7.623714 0.021847138
7.624714 0.0223532
7.625714 0.02285846
7.626714 0.023362907999999998
7.627714 0.023866531
7.628714 0.024369317
7.629714 0.024871255000000002
7.630714 0.025372331999999997
7.631714 0.02587254
7.632714 0.026371866
7.633714 0.026870298
7.634714 0.027367825
7.635714 0.027864435
7.636714 0.028360117
7.637714 0.028854859
7.638714 0.029348649
7.639714 0.029841478999999997
7.640714 0.030333333
7.641714 0.030824204
7.642715 0.03131408
7.643714 0.031802949
7.644714 0.032290799
7.645714 0.032777622
7.646714 0.033263402
7.647714 0.033748132
7.648714 0.034231803000000005
7.649714 0.0347144
7.650714 0.035195913999999995
7.651714 0.035676334000000004
7.652714 0.036155648
7.653714 0.036633847
7.654714 0.03711092
7.655715 0.037586854999999995
7.656714 0.03806164
7.657714 0.038535267000000005
7.658714 0.039007724
7.659714 0.039479003
7.660714 0.039949088
7.661714 0.040417973999999995
7.662714 0.040885646
7.663714 0.041352096000000005
7.664714 0.041817312
7.665714 0.042281281999999996
7.666714 0.042743995
7.667714 0.043205442000000004
7.668715 0.043665615
7.669714 0.044124498000000005
7.670714 0.044582082999999995
7.671714 0.045038361
7.672714 0.045493318000000005
7.673714 0.045946944999999996
7.674714 0.04639923
7.675714 0.046850165
7.676714 0.047299737
7.677714 0.047747939
7.678714 0.048194756000000005
7.679714 0.048640178
7.680714 0.049084197999999996
7.681714 0.049526802999999994
7.682714 0.049967982
7.683714 0.050407724
7.684714 0.050846016
7.685714 0.051282853
7.686714 0.051718217000000004
7.687714 0.052152103000000005
7.688715 0.052584498
7.689714 0.053015392
7.690714 0.053444772
7.691714 0.053872628
7.692714 0.054298947
7.693714 0.054723717
7.694714 0.055146933
7.695714 0.055568578
7.696714 0.05598863899999999
7.697714 0.056407112
7.698714 0.056823978000000004
7.699714 0.057239230999999995
7.700714 0.05765286
7.701715 0.058064848
7.702714 0.058475189000000004
7.703714 0.058883871000000004
7.704714 0.059290882
7.705714 0.059696211000000006
7.706714 0.060099846000000005
7.707714 0.060501776
7.708714 0.060901989000000004
7.709714 0.061300473
7.710714 0.061697216000000006
7.711714 0.062092213
7.712714 0.06248544699999999
7.713714 0.06287691100000001
7.714714 0.063266593
7.715714 0.063654484
7.716714 0.06404056899999999
7.717714 0.064424839
7.718714 0.064807286
7.719714 0.06518789500000001
7.720714 0.065566658
7.721714 0.06594356400000001
7.722714 0.066318602
7.723714 0.066691765
7.724714 0.067063037
7.725714 0.067432411
7.726714 0.067799876
7.727714 0.06816542
7.728714 0.068529032
7.729714 0.068890705
7.730714 0.069250423
7.731714 0.069608178
7.732714 0.069963961
7.733714 0.070317759
7.734715 0.07066956
7.735714 0.071019353
7.736714 0.071367132
7.737714 0.07171287999999999
7.738714 0.072056591
7.739714 0.072398252
7.740714 0.072737847
7.741714 0.073075376
7.742714 0.073410821
7.743714 0.07374417000000001
7.744714 0.07407541299999999
7.745714 0.074404542
7.746714 0.074731547
7.747715 0.07505641
7.748714 0.075379125
7.749714 0.07569967999999999
7.750714 0.076018064
7.751714 0.07633427200000001
7.752714 0.076648284
7.753714 0.07696009699999999
7.754714 0.077269698
7.755714 0.077577075
7.756714 0.07788221699999999
7.757714 0.078185112
7.758714 0.07848574900000001
7.759714 0.078784121
7.760714 0.079080212
7.761714 0.07937401499999999
7.762714 0.07966551899999999
7.763714 0.079954712
7.764714 0.080241583
7.765714 0.080526125
7.766714 0.080808328
7.767715 0.081088173
7.768714 0.081365654
7.769714 0.08164076099999999
7.770714 0.08191348799999999
7.771714 0.08218381599999999
7.772714 0.08245174
7.773714 0.082717248
7.774714 0.08298032899999999
7.775714 0.083240971
7.776714 0.083499163
7.777714 0.083754899
7.778714 0.084008166
7.779714 0.08425895400000001
7.780715 0.08450725
7.781714 0.084753049
7.782714 0.08499634
7.783714 0.08523711
7.784714 0.085475354
7.785714 0.08571106
7.786714 0.08594421699999999
7.787714 0.086174818
7.788714 0.086402847
7.789714 0.08662830199999999
7.790714 0.08685116799999999
7.791714 0.087071437
7.792714 0.087289105
7.793715 0.087504153
7.794714 0.08771657599999999
7.795714 0.087926368
7.796714 0.088133517
7.797714 0.088338013
7.798714 0.08853984799999999
7.799714 0.088739005
7.800714 0.08893548500000001
7.801714 0.08912927600000001
7.802714 0.089320366
7.803714 0.089508743
7.804714 0.089694402
7.805714 0.089877332
7.806714 0.090057519
7.807714 0.090234959
7.808714 0.09040964700000001
7.809714 0.090581563
7.810714 0.090750703
7.811714 0.090917054
7.812714 0.09108061199999999
7.813715 0.09124136399999999
7.814714 0.091399305
7.815714 0.091554417
7.816714 0.09170669399999999
7.817714 0.09185613000000001
7.818714 0.092002715
7.819714 0.092146435
7.820714 0.092287286
7.821714 0.09242526100000001
7.822714 0.092560344
7.823714 0.09269253400000001
7.824714 0.092821813
7.825714 0.09294817600000001
7.826715 0.093071617
7.827714 0.093192124
7.828714 0.093309692
7.829714 0.09342430900000001
7.830714 0.093535968
7.831714 0.09364465999999999
7.832714 0.093750376
7.833714 0.093853113
7.834714 0.093952857
7.835714 0.09404960400000001
7.836714 0.094143342
7.837714 0.094234064
7.838714 0.094321766
7.839714 0.094406435
7.840714 0.09448806500000001
7.841714 0.09456664599999999
7.842714 0.09464217600000001
7.843714 0.094714639
7.844714 0.094784034
7.845714 0.09485035
7.846714 0.094913581
7.847714 0.094973721
7.848714 0.09503075899999999
7.849714 0.095084694
7.850714 0.09513550900000001
7.851714 0.095183204
7.852714 0.095227774
7.853714 0.095269206
7.854714 0.095307495
7.855714 0.095342635
7.856714 0.095374614
7.857714 0.095403433
7.858714 0.095429079
7.859715 0.095451553
7.860714 0.095470843
7.861714 0.095486944
7.862714 0.095499842
7.863714 0.09550954
7.864714 0.09551603
7.865714 0.095519301
7.866714 0.095519354
7.867714 0.095516175
7.868714 0.09550976700000001
7.869714 0.09550011600000001
7.870714 0.095487217
7.871714 0.095471065
7.872715 0.095451652
7.873714 0.09542898000000001
7.874714 0.095403037
7.875714 0.095373817
7.876714 0.09534131400000001
7.877714 0.09530552199999999
7.878714 0.09526643
7.879714 0.095224037
7.880714 0.095178338
7.881714 0.095129327
7.882714 0.095076999
7.883714 0.095021346
7.884714 0.094962365
7.885714 0.094900053
7.886714 0.094834401
7.887714 0.094765401
7.888714 0.094693055
7.889714 0.09461735
7.890714 0.094538287
7.891714 0.094455859
7.892715 0.09437006099999999
7.893714 0.09428088700000001
7.894714 0.094188337
7.895714 0.094092404
7.896714 0.093993085
7.897714 0.093890371
7.898714 0.093784265
7.899714 0.093674759
7.900714 0.093561853
7.901714 0.09344554299999999
7.902714 0.093325827
7.903714 0.0932027
7.904714 0.093076157
7.905715 0.09294619700000001
7.906714 0.09281282
7.907714 0.09267602
7.908714 0.092535792
7.909714 0.092392141
7.910714 0.092245062
7.911714 0.092094549
7.912714 0.091940601
7.913714 0.091783219
7.914714 0.09162240299999999
7.915714 0.091458147
7.916714 0.091290451
7.917714 0.09111930800000001
7.918715 0.090944726
7.919714 0.09076669799999999
7.920714 0.09058522399999999
7.921714 0.090400304
7.922714 0.09021193300000001
7.923714 0.09002011500000001
7.924714 0.089824846
7.925714 0.089626125
7.926714 0.089423952
7.927714 0.089218328
7.928714 0.089009252
7.929714 0.08879672400000001
7.930714 0.088580739
7.931714 0.08836130099999999
7.932714 0.088138413
7.933714 0.087912072
7.934714 0.08768228
7.935714 0.087449036
7.936714 0.08721234
7.937714 0.086972199
7.938715 0.086728606
7.939714 0.08648156700000001
7.940714 0.086231082
7.941714 0.085977151
7.942714 0.08571978000000001
7.943714 0.085458963
7.944714 0.085194706
7.945714 0.084927015
7.946714 0.084655883
7.947714 0.08438132400000001
7.948714 0.08410333
7.949714 0.083821907
7.950714 0.083537056
7.951715 0.08324878299999999
7.952714 0.082957087
7.953714 0.082661968
7.954714 0.082363439
7.955714 0.082061492
7.956714 0.081756135
7.957714 0.08144737199999999
7.958714 0.08113521
7.959714 0.080819643
7.960714 0.080500683
7.961714 0.08017832899999999
7.962714 0.079852593
7.963714 0.079523469
7.964714 0.07919097
7.965714 0.078855094
7.966714 0.078515848
7.967714 0.078173244
7.968714 0.077827281
7.969714 0.077477959
7.970714 0.07712529
7.971714 0.076769281
7.972714 0.076409936
7.973714 0.076047261
7.974714 0.075681263
7.975714 0.075311947
7.976714 0.074939325
7.977714 0.074563397
7.978714 0.074184174
7.979714 0.073801662
7.980714 0.07341586800000001
7.981714 0.073026796
7.982714 0.072634459
7.983714 0.072238862
7.984715 0.071840012
7.985714 0.071437919
7.986714 0.07103259
7.987714 0.07062403
7.988714 0.070212246
7.989714 0.06979725399999999
7.990714 0.06937905600000001
7.991714 0.06895766099999999
7.992714 0.068533083
7.993714 0.068105321
7.994714 0.067674392
7.995714 0.067240302
7.996714 0.066803058
7.997715 0.066362676
7.998714 0.065919157
7.999714 0.06547251800000001
8.000714 0.065022765
8.001715 0.064569904
8.002714 0.064113952
8.003715 0.063654914
8.004714 0.06319280399999999
8.005714 0.062727631
8.006714 0.062259403
8.007714 0.061788136
8.008715 0.061313836999999996
8.009714 0.060836517
8.010715 0.060356193
8.011714 0.059872870999999994
8.012714 0.059386564
8.013714 0.05889728799999999
8.014714 0.058405049
8.015715 0.057909865
8.016714 0.057411740999999995
8.017715 0.056910695
8.018714 0.056406739
8.019714 0.055899884000000004
8.020715 0.055390148
8.021714 0.054877542
8.022715 0.054362078999999994
8.023714 0.053843769
8.024714 0.05332263
8.025714 0.052798679
8.026714 0.052271923
8.027715 0.051742379000000005
8.028714 0.051210064
8.029715 0.05067499
8.030714 0.05013717499999999
8.031714 0.049596628999999996
8.032714 0.049053371
8.033714 0.048507412
8.034715 0.04795877
8.035714 0.047407462000000004
8.036715 0.046853503
8.037714 0.046296907000000005
8.038714 0.045737691
8.039714 0.045175874
8.040714 0.044611469
8.041715 0.044044494
8.042714 0.043474966999999996
8.043715 0.042902905
8.044714 0.042328326
8.045714 0.041751246
8.046714 0.041171684
8.047714 0.040589657
8.048715 0.040005185
8.049714 0.039418283
8.050714 0.038828971
8.051714 0.03823727
8.052714 0.037643194000000005
8.053715 0.037046766
8.054714 0.036448002
8.055715 0.035846922999999996
8.056714 0.035243548
8.057714 0.034637895
8.058714 0.034029986
8.059714 0.033419838
8.060715 0.032807473
8.061714 0.032192911
8.062715 0.031576169
8.063714 0.030957270000000002
8.064714 0.030336232
8.065714 0.029713078000000004
8.066714 0.029087826
8.067715 0.028460499
8.068714 0.027831117000000002
8.069715 0.027199701000000003
8.070714 0.026566269999999996
8.071714 0.025930849000000002
8.072714 0.025293457999999998
8.073714 0.024654117
8.074715 0.02401285
8.075714 0.023369679
8.076715 0.022724626
8.077714 0.022077713000000002
8.078714 0.021428964
8.079714 0.0207784
8.080714 0.020126047
8.081715 0.019471925
8.082714 0.01881606
8.083714 0.018158475
8.084714 0.017499193
8.085714 0.016838239
8.086715 0.016175637
8.087714 0.015511410000000002
8.088715 0.014845586000000001
8.089714 0.014178187
8.090714 0.013509238000000002
8.091714 0.012838766000000001
8.092714 0.012166794
8.093715 0.011493349
8.094714 0.010818455000000001
8.095715 0.010142139
8.096714 0.0094644267
8.097714 0.0087853427
8.098714 0.008104914
8.099714 0.0074231662
8.100715 0.0067401263
8.101714 0.0060558195
8.102715 0.005370273
8.103714 0.0046835132
8.104714 0.0039955662999999995
8.105714 0.0033064595999999996
8.106714 0.0026162197
8.107715 0.0019248737
8.108714 0.0012324487
8.109715 0.00053897188
8.110714 -0.00015552941
8.111714 -0.00085102765
8.112714 -0.0015474952
8.113714 -0.0022449045
8.114715 -0.0029432274000000002
8.115714 -0.0036424361000000002
8.116714 -0.0043425021
8.117714 -0.0050433977000000005
8.118714 -0.0057450939000000005
8.119715 -0.0064475622000000005
8.120714 -0.0071507748
8.121715 -0.0078547018
8.122714 -0.008559315
8.123714 -0.0092645852
8.124714 -0.009970483399999999
8.125714 -0.010676979999999999
8.126715 -0.011384046
8.127714 -0.012091652
8.128715 -0.012799769
8.129714 -0.013508365000000001
8.130714 -0.014217413
8.131714 -0.014926883
8.132714 -0.015636745
8.133715 -0.016346968
8.134714 -0.017057522
8.135715 -0.017768379
8.136714 -0.018479506
8.137714 -0.019190875
8.138714 -0.019902455
8.139714 -0.020614215
8.140715 -0.021326126
8.141714 -0.022038154
8.142715 -0.022750271
8.143714 -0.023462445999999998
8.144714 -0.024174647
8.145715 -0.024886845
8.146714 -0.025599007
8.147715 -0.026311103
8.148714 -0.027023101999999997
8.149714 -0.02773497
8.150714 -0.028446678
8.151714 -0.029158194
8.152715 -0.029869484999999998
8.153714 -0.030580521
8.154715 -0.031291269
8.155714 -0.032001696
8.156714 -0.032711771
8.157714 -0.033421462
8.158714 -0.034130737
8.159715 -0.034839561
8.160714 -0.035547905
8.161715 -0.036255733
8.162714 -0.036963014
8.163714 -0.037669716
8.164714 -0.038375807
8.165714 -0.039081255
8.166715 -0.039786025
8.167714 -0.040490083999999996
8.168715 -0.041193399
8.169714 -0.041895939
8.170714 -0.042597670000000004
8.171714 -0.043298557
8.172714 -0.043998571
8.173715 -0.044697677
8.174714 -0.045395843
8.175714 -0.046093034000000005
8.176714 -0.046789218
8.177714 -0.047484363
8.178715 -0.048178437
8.179714 -0.048871402
8.180715 -0.04956323
8.181714 -0.050253887
8.182714 -0.050943339
8.183714 -0.051631551
8.184714 -0.052318495
8.185715 -0.053004135
8.186714 -0.053688436000000006
8.187715 -0.054371363
8.188714 -0.055052887
8.189714 -0.055732974000000005
8.190714 -0.056411588
8.191714 -0.057088693999999995
8.192715 -0.057764264
8.193714 -0.058438255999999994
8.194715 -0.059110642000000005
8.195714 -0.059781387
8.196714 -0.060450460000000004
8.197714 -0.061117823
8.198714 -0.061783445
8.199715 -0.062447291999999995
8.200714 -0.06310932799999999
8.201715 -0.063769519
8.202714 -0.064427831
8.203714 -0.065084232
8.204714 -0.06573869
8.205714 -0.066391163
8.206715 -0.067041628
8.207714 -0.067690044
8.208714 -0.068336376
8.209714 -0.068980595
8.210714 -0.069622666
8.211715 -0.070262555
8.212714 -0.070900231
8.213715 -0.071535655
8.214714 -0.07216879699999999
8.215714 -0.07279962300000001
8.216714 -0.07342810300000001
8.217714 -0.074054202
8.218715 -0.074677885
8.219714 -0.075299118
8.220715 -0.075917866
8.221714 -0.076534098
8.222714 -0.077147788
8.223714 -0.077758892
8.224714 -0.078367384
8.225715 -0.078973226
8.226714 -0.079576392
8.227715 -0.080176844
8.228714 -0.08077455
8.229714 -0.081369479
8.230714 -0.081961596
8.231714 -0.082550873
8.232715 -0.083137274
8.233714 -0.083720766
8.234715 -0.084301317
8.235714 -0.084878894
8.236714 -0.085453468
8.237714 -0.086025003
8.238714 -0.086593471
8.239715 -0.087158836
8.240714 -0.08772107
8.241714 -0.08828013700000001
8.242714 -0.08883600800000001
8.243714 -0.089388649
8.244715 -0.089938031
8.245714 -0.09048411699999999
8.246715 -0.091026881
8.247714 -0.091566291
8.248714 -0.09210231399999999
8.249714 -0.09263492
8.250714 -0.093164074
8.251715 -0.093689753
8.252714 -0.094211922
8.253715 -0.094730547
8.254714 -0.095245603
8.255714 -0.095757056
8.256714 -0.096264877
8.257714 -0.096769037
8.258715 -0.09726950100000001
8.259714 -0.097766239
8.260715 -0.09825922299999999
8.261714 -0.098748424
8.262714 -0.09923381699999999
8.263714 -0.099715358
8.264714 -0.10019302999999999
8.265715 -0.10066681000000001
8.266714 -0.10113665000000001
8.267715 -0.10160251999999999
8.268714 -0.10206441000000001
8.269714 -0.10252227
8.270715 -0.10297608000000001
8.271714 -0.10342582
8.272715 -0.10387144
8.273714 -0.10431293999999999
8.274714 -0.10475026000000001
8.275714 -0.1051834
8.276714 -0.10561231
8.277715 -0.10603697000000001
8.278714 -0.10645735
8.279715 -0.10687343
8.280714 -0.10728518
8.281714 -0.10769258
8.282714 -0.10809558
8.283714 -0.10849418
8.284715 -0.10888834
8.285714 -0.10927802999999998
8.286715 -0.10966323
8.287714 -0.11004392
8.288714 -0.11042006
8.289714 -0.11079164
8.290714 -0.11115860999999999
8.291715 -0.11152098
8.292714 -0.1118787
8.293715 -0.11223175
8.294714 -0.11258011000000001
8.295714 -0.11292376
8.296714 -0.11326266
8.297714 -0.11359679
8.298715 -0.11392614000000001
8.299714 -0.11425068
8.300714 -0.11457038
8.301714 -0.11488523
8.302714 -0.1151952
8.303715 -0.11550026000000001
8.304714 -0.11580039
8.305715 -0.11609558
8.306714 -0.11638579
8.307714 -0.11667100000000001
8.308714 -0.11695122
8.309714 -0.11722639000000001
8.310715 -0.11749651000000001
8.311714 -0.11776154
8.312715 -0.11802147
8.313714 -0.11827628
8.314714 -0.11852594000000001
8.315714 -0.11877045000000001
8.316714 -0.11900978000000001
8.317715 -0.1192439
8.318714 -0.11947279999999999
8.319715 -0.11969645
8.320714 -0.11991485
8.321714 -0.12012797
8.322714 -0.12033579
8.323714 -0.1205383
8.324715 -0.12073546000000002
8.325714 -0.12092728
8.326715 -0.12111372
8.327714 -0.12129477000000001
8.328714 -0.12147041
8.329714 -0.12164064000000001
8.330714 -0.12180540999999999
8.331715 -0.12196474
8.332714 -0.12211857999999999
8.333714 -0.12226693999999999
8.334714 -0.12240979
8.335714 -0.12254710999999999
8.336715 -0.12267891
8.337714 -0.12280514999999999
8.338715 -0.12292581
8.339714 -0.12304090000000001
8.340714 -0.12315039
8.341714 -0.12325426999999999
8.342714 -0.12335251000000001
8.343715 -0.12344511999999999
8.344714 -0.12353207000000001
8.345715 -0.12361335999999999
8.346714 -0.12368897
8.347714 -0.12375889000000001
8.348714 -0.12382311
8.349714 -0.12388161
8.350715 -0.12393438
8.351714 -0.12398140999999999
8.352715 -0.12402268999999999
8.353714 -0.12405821
8.354714 -0.12408795
8.355714 -0.12411190999999999
8.356714 -0.12413007999999999
8.357715 -0.12414246000000001
8.358714 -0.12414901999999998
8.359715 -0.12414977
8.360714 -0.12414468000000001
8.361714 -0.12413376
8.362714 -0.124117
8.363714 -0.12409439000000001
8.364715 -0.12406592
8.365714 -0.12403157999999999
8.366714 -0.12399137
8.367714 -0.12394528999999999
8.368714 -0.12389332
8.369715 -0.12383546000000001
8.370714 -0.12377171
8.371715 -0.12370205999999999
8.372714 -0.12362651000000001
8.373714 -0.12354504000000001
8.374714 -0.12345766
8.375714 -0.12336435999999999
8.376715 -0.12326514
8.377714 -0.12315999
8.378715 -0.12304891
8.379714 -0.1229319
8.380714 -0.12280896
8.381714 -0.12268006999999999
8.382714 -0.12254524
8.383715 -0.12240446
8.384714 -0.12225774
8.385715 -0.12210507
8.386714 -0.12194645999999999
8.387714 -0.12178188
8.388714 -0.12161136
8.389714 -0.12143488
8.390715 -0.12125245
8.391714 -0.12106407000000001
8.392715 -0.12086972
8.393714 -0.12066943
8.394714 -0.12046319
8.395715 -0.120251
8.396714 -0.12003286
8.397715 -0.11980877000000001
8.398714 -0.11957873
8.399714 -0.11934275999999999
8.400714 -0.11910085000000001
8.401714 -0.11885299999999999
8.402715 -0.11859923
8.403714 -0.11833951999999999
8.404715 -0.11807389
8.405714 -0.11780233999999999
8.406714 -0.11752488000000001
8.407714 -0.11724151000000001
8.408714 -0.11695224
8.409715 -0.11665708000000001
8.410714 -0.11635603
8.411715 -0.11604909
8.412714 -0.11573628
8.413714 -0.11541761
8.414714 -0.11509306000000001
8.415714 -0.11476267999999999
8.416715 -0.11442645
8.417714 -0.11408438
8.418715 -0.1137365
8.419714 -0.11338279999999999
8.420714 -0.11302327999999999
8.421714 -0.11265798
8.422714 -0.11228690000000001
8.423715 -0.11191004
8.424714 -0.11152741
8.425714 -0.11113905
8.426714 -0.11074495000000001
8.427714 -0.11034511999999999
8.428715 -0.10993958000000001
8.429714 -0.10952834
8.430715 -0.10911142000000001
8.431714 -0.10868884
8.432714 -0.10826059
8.433714 -0.1078267
8.434714 -0.10738719
8.435715 -0.10694205999999999
8.436714 -0.10649133
8.437715 -0.10603502999999999
8.438714 -0.10557317000000001
8.439714 -0.10510575
8.440714 -0.1046328
8.441714 -0.10415434
8.442715 -0.10367039
8.443714 -0.10318096
8.444715 -0.10268606999999999
8.445714 -0.10218573
8.446714 -0.10167996000000001
8.447714 -0.10116879
8.448714 -0.10065223000000001
8.449715 -0.10013031000000001
8.450714 -0.09960302900000001
8.451715 -0.099070428
8.452714 -0.09853252000000001
8.453714 -0.097989314
8.454714 -0.097440841
8.455714 -0.096887123
8.456715 -0.096328172
8.457714 -0.09576401799999999
8.458714 -0.095194677
8.459714 -0.094620173
8.460714 -0.09404053000000001
8.461715 -0.09345577000000001
8.462714 -0.092865917
8.463715 -0.092270994
8.464714 -0.09167101799999999
8.465714 -0.091066019
8.466714 -0.09045602600000001
8.467714 -0.089841057
8.468715 -0.089221139
8.469714 -0.088596297
8.470715 -0.087966555
8.471714 -0.08733194600000001
8.472714 -0.086692488
8.473714 -0.086048211
8.474714 -0.08539914900000001
8.475715 -0.084745319
8.476714 -0.084086758
8.477715 -0.083423487
8.478714 -0.082755543
8.479714 -0.082082947
8.480714 -0.08140573599999999
8.481714 -0.080723932
8.482715 -0.080037571
8.483714 -0.079346681
8.484715 -0.078651292
8.485714 -0.077951432
8.486714 -0.077247137
8.487714 -0.076538435
8.488714 -0.075825356
8.489715 -0.075107935
8.490714 -0.074386207
8.491714 -0.07366020000000001
8.492714 -0.072929944
8.493714 -0.072195474
8.494715 -0.071456825
8.495714 -0.07071403100000001
8.496715 -0.069967122
8.497714 -0.069216138
8.498714 -0.06846110899999999
8.499714 -0.06770207
8.500714 -0.066939055
8.501715 -0.066172099
8.502714 -0.065401231
8.503715 -0.064626493
8.504714 -0.06384791899999999
8.505714 -0.06306555
8.506714 -0.062279415000000005
8.507714 -0.061489553999999995
8.508715 -0.060695998
8.509714 -0.059898785999999996
8.510715 -0.059097959
8.511714 -0.058293546
8.512714 -0.057485595
8.513714 -0.056674134
8.514714 -0.055859202999999996
8.515715 -0.055040837999999995
8.516714 -0.054219079999999996
8.517715 -0.053393969000000006
8.518714 -0.05256554
8.519714 -0.051733834000000006
8.520715 -0.050898886
8.521714 -0.050060736
8.522715 -0.049219426
8.523714 -0.048374993
8.524714 -0.047527478
8.525714 -0.046676918
8.526714 -0.045823355
8.527715 -0.04496683
8.528714 -0.044107382
8.529715 -0.043245053
8.530714 -0.042379883
8.531714 -0.041511914000000004
8.532714 -0.040641184999999996
8.533714 -0.039767738999999996
8.534715 -0.038891617
8.535714 -0.038012862
8.536715 -0.037131517
8.537714 -0.036247625
8.538714 -0.035361227
8.539714 -0.034472367
8.540714 -0.033581087999999995
8.541715 -0.032687435
8.542714 -0.03179145
8.543715 -0.030893181
8.544714 -0.029992670000000003
8.545714 -0.029089962000000004
8.546714 -0.028185101000000004
8.547714 -0.027278136
8.548715 -0.026369109
8.549714 -0.025458065999999998
8.550714 -0.024545053000000004
8.551714 -0.023630117000000003
8.552714 -0.022713304
8.553715 -0.021794661
8.554714 -0.020874233
8.555715 -0.019952068
8.556714 -0.019028213999999998
8.557714 -0.018102716
8.558714 -0.017175622999999998
8.559714 -0.016246979
8.560715 -0.015316835
8.561714 -0.014385236000000001
8.562715 -0.013452230999999999
8.563714 -0.012517866999999998
8.564714 -0.011582193
8.565714 -0.010645256
8.566714 -0.0097071032
8.567715 -0.0087677836
8.568714 -0.0078273457
8.569715 -0.0068858368000000005
8.570714 -0.0059433056
8.571714 -0.0049998005
8.572714 -0.0040553699
8.573714 -0.0031100622
8.574715 -0.002163926
8.575714 -0.0012170098999999999
8.576715 -0.00026936258999999996
8.577714 0.00067896699
8.578714 0.0016279299999999999
8.579714 0.0025774776
8.580714 0.0035275606999999997
8.581715 0.0044781299999999994
8.582714 0.0054291366
8.583714 0.006380531
8.584714 0.0073322641
8.585714 0.008284286
8.586715 0.0092365481
8.587714 0.010189
8.588715 0.011141592
8.589714 0.012094276
8.590714 0.013047
8.591714 0.013999715
8.592714 0.014952372
8.593715 0.01590492
8.594714 0.016857311
8.595715 0.017809492
8.596714 0.018761416
8.597714 0.019713031000000002
8.598714 0.020664289000000002
8.599714 0.021615137
8.600715 0.022565527000000002
8.601714 0.023515409
8.602715 0.024464732
8.603714 0.025413444
8.604714 0.026361499
8.605714 0.027308843000000003
8.606714 0.028255428
8.607715 0.029201200000000004
8.608714 0.030146111
8.609715 0.031090112
8.610714 0.032033148000000004
8.611714 0.032975172999999997
8.612714 0.033916131
8.613714 0.034855976000000004
8.614715 0.035794655999999994
8.615714 0.036732119
8.616714 0.037668314
8.617714 0.038603189999999996
8.618714 0.039536698
8.619715 0.040468786
8.620714 0.041399404
8.621715 0.042328500000000005
8.622714 0.043256025
8.623714 0.044181925000000004
8.624714 0.045106152999999996
8.625714 0.046028657
8.626715 0.046949384999999996
8.627714 0.047868289
8.628715 0.048785319
8.629714 0.049700419
8.630714 0.050613546
8.631714 0.051524647
8.632714 0.052433676000000005
8.633715 0.053340581000000005
8.634714 0.054245308000000006
8.635715 0.055147812
8.636714 0.05604803999999999
8.637714 0.056945946000000004
8.638714 0.05784148200000001
8.639714 0.058734597
8.640715 0.059625244
8.641714 0.06051337699999999
8.642715 0.061398942
8.643714 0.062281894
8.644714 0.063162186
8.645715 0.064039766
8.646714 0.064914586
8.647715 0.065786601
8.648714 0.06665576399999999
8.649714 0.067522022
8.650714 0.068385334
8.651714 0.06924565
8.652715 0.07010292
8.653714 0.0709571
8.654715 0.071808143
8.655714 0.072655996
8.656714 0.073500618
8.657714 0.074341963
8.658714 0.07517997900000001
8.659715 0.076014618
8.660714 0.076845841
8.661715 0.077673595
8.662714 0.07849783299999999
8.663714 0.079318514
8.664714 0.080135587
8.665714 0.080949004
8.666715 0.081758725
8.667714 0.082564697
8.668715 0.08336688
8.669714 0.084165222
8.670714 0.084959681
8.671714 0.08575021099999999
8.672714 0.086536771
8.673715 0.08731930900000001
8.674714 0.088097784
8.675714 0.088872149
8.676714 0.08964235899999999
8.677714 0.090408372
8.678715 0.091170141
8.679714 0.091927621
8.680715 0.09268077
8.681714 0.093429547
8.682714 0.094173907
8.683714 0.094913802
8.684714 0.095649197
8.685715 0.096380047
8.686714 0.097106304
8.687715 0.09782792800000001
8.688714 0.098544883
8.689714 0.09925712399999999
8.690714 0.099964603
8.691714 0.10066728999999999
8.692715 0.10136513000000001
8.693714 0.10205808999999999
8.694715 0.10274614
8.695714 0.10342923
8.696714 0.10410731000000001
8.697714 0.10478037
8.698714 0.10544835
8.699715 0.10611119999999999
8.700714 0.10676889999999999
8.701715 0.10742141
8.702714 0.10806869000000001
8.703714 0.1087107
8.704714 0.10934740999999999
8.705714 0.10997878
8.706715 0.11060477
8.707714 0.11122534
8.708714 0.11184045999999999
8.709714 0.11245008999999999
8.710714 0.1130542
8.711715 0.11365276
8.712714 0.11424572
8.713715 0.11483305999999999
8.714714 0.11541474
8.715714 0.11599072
8.716714 0.11656097
8.717714 0.11712547000000001
8.718715 0.11768417
8.719714 0.11823704
8.720715 0.11878405
8.721714 0.11932516
8.722714 0.11986034000000001
8.723714 0.12038958
8.724714 0.12091281999999999
8.725715 0.12143004000000002
8.726714 0.12194121000000001
8.727715 0.12244630000000001
8.728714 0.12294527000000001
8.729714 0.12343809
8.730714 0.12392474
8.731714 0.12440518
8.732715 0.12487939
8.733714 0.12534733
8.734715 0.12580899
8.735714 0.12626431
8.736714 0.12671328999999998
8.737714 0.12715589
8.738714 0.12759208
8.739715 0.12802181999999998
8.740714 0.12844511
8.741714 0.12886191
8.742714 0.1292722
8.743714 0.12967594
8.744715 0.1300731
8.745714 0.13046367
8.746715 0.13084762
8.747714 0.13122492
8.748714 0.13159557
8.749714 0.13195951
8.750714 0.13231675
8.751715 0.13266724
8.752714 0.13301096999999998
8.753715 0.13334791000000001
8.754714 0.13367805
8.755714 0.13400137
8.756714 0.13431784
8.757714 0.13462744999999998
8.758715 0.13493017000000002
8.759714 0.13522598
8.760715 0.13551486000000001
8.761714 0.13579681
8.762714 0.13607179
8.763714 0.13633979
8.764714 0.1366008
8.765715 0.13685479
8.766714 0.13710175
8.767715 0.13734167
8.768714 0.13757453
8.769714 0.13780031999999998
8.770715 0.138019
8.771714 0.13823059
8.772715 0.13843506
8.773714 0.13863239
8.774714 0.13882258
8.775714 0.13900561
8.776714 0.13918147
8.777715 0.13935014
8.778714 0.13951161
8.779715 0.13966587
8.780714 0.13981292
8.781714 0.13995273
8.782714 0.1400853
8.783714 0.14021063
8.784715 0.14032869
8.785714 0.14043949
8.786715 0.140543
8.787714 0.14063923
8.788714 0.14072816
8.789714 0.14080979
8.790714 0.14088410999999998
8.791715 0.14095111
8.792714 0.14101078
8.793715 0.14106312
8.794714 0.14110813
8.795714 0.14114579
8.796714 0.1411761
8.797714 0.14119906000000002
8.798715 0.14121466
8.799714 0.1412229
8.800714 0.14122378
8.801714 0.14121728
8.802714 0.14120342
8.803715 0.14118218
8.804714 0.14115357
8.805715 0.14111757
8.806714 0.14107419
8.807714 0.14102344
8.808714 0.14096530000000002
8.809714 0.14089978
8.810715 0.14082688
8.811714 0.1407466
8.812715 0.14065895
8.813714 0.14056392
8.814714 0.14046150999999998
8.815714 0.14035173
8.816714 0.14023458
8.817715 0.14011008
8.818714 0.13997821
8.819715 0.13983899
8.820714 0.13969243
8.821714 0.13953851
8.822714 0.13937727
8.823714 0.13920869
8.824715 0.13903279000000002
8.825714 0.13884958
8.826715 0.13865907
8.827714 0.13846125
8.828714 0.13825615
8.829714 0.13804378
8.830714 0.13782413
8.831715 0.13759724
8.832714 0.13736309
8.833714 0.13712172
8.834714 0.13687313
8.835714 0.13661732000000001
8.836715 0.13635431
8.837714 0.13608412
8.838715 0.13580676
8.839714 0.13552225
8.840714 0.1352306
8.841714 0.13493182
8.842714 0.13462593
8.843715 0.13431293
8.844714 0.13399286
8.845715 0.13366572000000002
8.846714 0.13333154
8.847714 0.13299033
8.848714 0.13264209
8.849714 0.13228686
8.850715 0.13192465
8.851714 0.13155547
8.852715 0.13117936000000002
8.853714 0.13079632
8.854714 0.13040637
8.855714 0.13000952999999998
8.856714 0.12960583
8.857715 0.12919528
8.858714 0.12877791
8.859715 0.12835372
8.860714 0.12792276
8.861714 0.12748502
8.862714 0.12704055
8.863714 0.12658935999999998
8.864715 0.12613147
8.865714 0.12566691
8.866714 0.12519569
8.867714 0.12471785
8.868714 0.12423340999999999
8.869715 0.1237424
8.870714 0.12324483
8.871715 0.12274072999999999
8.872714 0.12223012999999999
8.873714 0.12171306000000001
8.874714 0.12118954000000001
8.875714 0.12065959000000001
8.876715 0.12012325
8.877714 0.11958055000000001
8.878715 0.11903151
8.879714 0.11847616000000001
8.880714 0.11791453
8.881714 0.11734664000000002
8.882714 0.11677254000000001
8.883715 0.11619225000000001
8.884714 0.11560578999999999
8.885715 0.11501322
8.886714 0.11441454
8.887714 0.11380979999999999
8.888714 0.11319902000000001
8.889714 0.11258225
8.890715 0.11195951
8.891714 0.11133085000000001
8.892715 0.11069628000000001
8.893714 0.11005584000000002
8.894714 0.10940959000000001
8.895715 0.10875753
8.896714 0.10809973
8.897715 0.1074362
8.898714 0.10676698000000001
8.899714 0.10609211
8.900714 0.10541163
8.901714 0.10472558
8.902715 0.10403399
8.903714 0.10333690999999999
8.904715 0.10263436999999999
8.905714 0.1019264
8.906714 0.10121305
8.907714 0.10049435000000001
8.908714 0.099770352
8.909715 0.09904108
8.910714 0.098306593
8.911715 0.097566913
8.912714 0.096822088
8.913714 0.09607215799999999
8.914714 0.095317164
8.915714 0.094557146
8.916715 0.09379214
8.917714 0.093022193
8.918715 0.09224734400000001
8.919714 0.091467641
8.920714 0.09068311800000001
8.921714 0.089893822
8.922714 0.089099794
8.923715 0.08830107400000001
8.924714 0.08749770899999999
8.925714 0.08668974
8.926714 0.08587721400000001
8.927714 0.08506017
8.928715 0.084238657
8.929714 0.083412713
8.930715 0.08258238700000001
8.931714 0.081747724
8.932714 0.080908765
8.933714 0.08006555700000001
8.934714 0.07921814699999999
8.935715 0.078366586
8.936714 0.077510916
8.937715 0.076651183
8.938714 0.075787434
8.939714 0.074919715
8.940714 0.074048078
8.941714 0.073172571
8.942715 0.07229324000000001
8.943714 0.071410136
8.944715 0.070523302
8.945714 0.069632794
8.946714 0.06873866099999999
8.947714 0.067840947
8.948714 0.066939706
8.949715 0.066034985
8.950714 0.06512684
8.951715 0.06421531999999999
8.952714 0.06330047
8.953714 0.062382349000000004
8.954714 0.061461003
8.955714 0.060536491
8.956715 0.05960885899999999
8.957714 0.058678159
8.958714 0.057744444
8.959714 0.056807766999999995
8.960714 0.055868179
8.961715 0.054925733000000004
8.962714 0.053980486999999994
8.963715 0.053032488
8.964714 0.052081793999999994
8.965714 0.051128456999999995
8.966714 0.05017252999999999
8.967714 0.049214064999999994
8.968715 0.048253118
8.969714 0.047289743
8.970715 0.046323994
8.971714 0.045355925
8.972714 0.044385591
8.973714 0.043413046000000004
8.974714 0.042438347
8.975715 0.041461543999999996
8.976714 0.040482695
8.977715 0.039501855
8.978714 0.038519077
8.979714 0.037534416
8.980714 0.036547927
8.981714 0.035559663
8.982715 0.034569681
8.983714 0.033578035
8.984715 0.03258478
8.985714 0.03158997
8.986714 0.030593658
8.987714 0.029595902999999996
8.988714 0.028596756999999997
8.989715 0.027596275000000003
8.990714 0.026594516
8.991714 0.025591528000000002
8.992714 0.024587369999999997
8.993714 0.023582097
8.994715 0.022575764
8.995714 0.021568425000000002
8.996715 0.020560136
8.997714 0.019550952
8.998714 0.018540928
8.999714 0.01753012
9.000714 0.016518583
9.001715 0.015506372000000001
9.002714 0.014493543
9.003715 0.013480151000000001
9.004714 0.012466252
9.005714 0.011451903
9.006714 0.010437159
9.007714 0.0094220763
9.008715 0.0084067113
9.009714 0.00739112
9.010715 0.006375359200000001
9.011714 0.0053594853
9.012714 0.0043435546
9.013714 0.0033276239
9.014714 0.00231175
9.015715 0.0012959894
9.016714 0.00028039881
9.017715 -0.0007349648999999999
9.018714 -0.001750045
9.019714 -0.0027647846
9.020715 -0.0037791269
9.021714 -0.0047930153
9.022715 -0.0058063924
9.023714 -0.0068192020999999995
9.024714 -0.0078313875
9.025714 -0.0088428918
9.026714 -0.0098536584
9.027715 -0.010863631
9.028714 -0.011872753
9.029715 -0.012880968000000001
9.030714 -0.01388822
9.031714 -0.014894453
9.032714 -0.015899609999999998
9.033714 -0.016903636
9.034715 -0.017906474
9.035714 -0.018908069
9.036715 -0.019908365
9.037714 -0.020907307
9.038714 -0.021904839
9.039714 -0.022900906
9.040714 -0.023895453
9.041715 -0.024888423
9.042714 -0.025879763
9.043715 -0.026869419
9.044714 -0.027857334
9.045714 -0.028843456
9.046714 -0.02982773
9.047714 -0.030810101
9.048715 -0.031790516
9.049714 -0.032768919
9.050714 -0.03374526
9.051714 -0.034719481
9.052714 -0.035691532
9.053715 -0.036661359
9.054714 -0.037628907
9.055715 -0.038594127
9.056714 -0.039556963
9.057714 -0.040517366
9.058714 -0.041475281
9.059714 -0.042430655000000005
9.060715 -0.043383438999999996
9.061714 -0.04433358
9.062715 -0.045281026
9.063714 -0.046225725
9.064714 -0.047167626000000004
9.065714 -0.048106682000000005
9.066714 -0.049042836
9.067715 -0.049976038
9.068714 -0.050906243000000004
9.069715 -0.051833398
9.070714 -0.052757451
9.071714 -0.053678354
9.072714 -0.05459605
9.073714 -0.055510498000000005
9.074715 -0.056421646
9.075714 -0.057329441
9.076715 -0.058233837
9.077714 -0.059134781
9.078714 -0.060032227
9.079714 -0.060926122000000006
9.080714 -0.061816419000000004
9.081715 -0.062703068
9.082714 -0.06358602
9.083714 -0.064465229
9.084714 -0.065340649
9.085714 -0.066212227
9.086715 -0.067079917
9.087714 -0.067943666
9.088715 -0.068803434
9.089714 -0.069659168
9.090714 -0.070510822
9.091714 -0.071358355
9.092714 -0.072201714
9.093715 -0.073040853
9.094714 -0.073875726
9.095715 -0.074706291
9.096714 -0.075532502
9.097714 -0.07635430700000001
9.098714 -0.07717167
9.099714 -0.07798453999999999
9.100715 -0.078792876
9.101714 -0.079596636
9.102715 -0.080395775
9.103714 -0.081190246
9.104714 -0.081980013
9.105714 -0.082765031
9.106714 -0.08354525800000001
9.107715 -0.084320648
9.108714 -0.085091166
9.109715 -0.085856766
9.110714 -0.086617412
9.111714 -0.087373058
9.112714 -0.088123669
9.113714 -0.08886920400000001
9.114715 -0.089609623
9.115714 -0.090344885
9.116714 -0.091074954
9.117714 -0.09179979099999999
9.118714 -0.09251936000000001
9.119715 -0.09323362
9.120714 -0.09394253699999999
9.121715 -0.09464607
9.122714 -0.095344184
9.123714 -0.096036843
9.124714 -0.096724008
9.125714 -0.09740564900000001
9.126715 -0.09808172500000001
9.127714 -0.098752207
9.128715 -0.09941705499999999
9.129714 -0.10007623
9.130714 -0.10072970999999999
9.131714 -0.10137744
9.132714 -0.10201940999999999
9.133715 -0.10265558
9.134714 -0.10328591
9.135715 -0.10391037
9.136714 -0.10452892999999999
9.137714 -0.10514156
9.138714 -0.10574821000000001
9.139714 -0.10634887
9.140715 -0.10694349
9.141714 -0.10753206
9.142715 -0.10811455
9.143714 -0.10869091
9.144714 -0.10926111999999999
9.145715 -0.10982515999999999
9.146714 -0.11038298
9.147715 -0.11093457999999999
9.148714 -0.11147990999999999
9.149714 -0.11201894000000001
9.150714 -0.11255166
9.151714 -0.11307803
9.152715 -0.11359802000000001
9.153714 -0.11411163
9.154715 -0.11461879
9.155714 -0.1151195
9.156714 -0.11561373999999999
9.157714 -0.11610147999999999
9.158714 -0.11658268000000001
9.159715 -0.11705732999999999
9.160714 -0.11752539999999999
9.161715 -0.11798687
9.162714 -0.11844172
9.163714 -0.11888992000000001
9.164714 -0.11933144
9.165714 -0.11976629
9.166715 -0.12019442
9.167714 -0.12061582
9.168715 -0.12103047
9.169714 -0.12143834
9.170714 -0.12183941000000001
9.171714 -0.12223368
9.172714 -0.12262111
9.173715 -0.12300169000000001
9.174714 -0.12337540999999999
9.175714 -0.12374223000000001
9.176714 -0.12410217
9.177714 -0.12445517
9.178715 -0.12480124999999999
9.179714 -0.12514038
9.180715 -0.12547255000000002
9.181714 -0.12579773
9.182714 -0.12611593000000001
9.183714 -0.12642712
9.184714 -0.12673129
9.185715 -0.12702843
9.186714 -0.12731852000000002
9.187715 -0.12760157
9.188714 -0.12787753
9.189714 -0.12814641
9.190714 -0.12840821
9.191714 -0.1286629
9.192715 -0.12891048
9.193714 -0.12915094000000002
9.194715 -0.12938426
9.195714 -0.12961044000000002
9.196714 -0.12982948
9.197714 -0.13004135
9.198714 -0.13024606
9.199715 -0.13044359
9.200714 -0.13063394
9.201715 -0.1308171
9.202714 -0.13099306
9.203714 -0.13116183
9.204714 -0.13132337
9.205714 -0.13147772
9.206715 -0.13162484
9.207714 -0.13176474
9.208714 -0.13189741
9.209714 -0.13202284
9.210714 -0.13214105
9.211715 -0.13225202
9.212714 -0.13235575
9.213715 -0.13245223
9.214714 -0.13254147
9.215714 -0.13262347
9.216714 -0.13269822
9.217714 -0.13276573
9.218715 -0.13282598
9.219714 -0.132879
9.220715 -0.13292476
9.221714 -0.13296328
9.222714 -0.13299455999999998
9.223714 -0.1330186
9.224714 -0.13303541
9.225715 -0.13304498
9.226714 -0.13304732
9.227715 -0.13304243000000002
9.228714 -0.13303033
9.229714 -0.133011
9.230714 -0.13298447
9.231714 -0.13295073000000002
9.232715 -0.13290979
9.233714 -0.13286165
9.234715 -0.13280633
9.235714 -0.13274382999999998
9.236714 -0.13267415
9.237714 -0.13259731
9.238714 -0.13251331
9.239715 -0.13242217
9.240714 -0.13232389
9.241714 -0.13221849
9.242714 -0.13210597000000002
9.243714 -0.13198634
9.244715 -0.13185961000000002
9.245714 -0.1317258
9.246715 -0.13158491
9.247714 -0.13143697
9.248714 -0.13128199000000002
9.249714 -0.13111997
9.250714 -0.13095094000000002
9.251715 -0.1307749
9.252714 -0.13059187
9.253715 -0.13040187
9.254714 -0.1302049
9.255714 -0.13000099
9.256714 -0.12979015
9.257714 -0.1295724
9.258715 -0.12934775
9.259714 -0.12911622
9.260715 -0.12887784
9.261714 -0.12863261
9.262714 -0.12838056
9.263714 -0.1281217
9.264714 -0.12785605
9.265715 -0.12758363
9.266714 -0.12730446
9.267715 -0.12701856
9.268714 -0.12672595
9.269714 -0.12642663999999998
9.270715 -0.12612068
9.271714 -0.12580806
9.272715 -0.12548881
9.273714 -0.12516297
9.274714 -0.12483053
9.275714 -0.12449154
9.276714 -0.12414601
9.277715 -0.12379396
9.278714 -0.12343542
9.279715 -0.12307041
9.280714 -0.12269896
9.281714 -0.12232108
9.282714 -0.12193682
9.283714 -0.12154618
9.284715 -0.12114918999999999
9.285714 -0.12074589000000001
9.286715 -0.12033629
9.287714 -0.11992044
9.288714 -0.11949834000000001
9.289714 -0.11907003
9.290714 -0.11863555
9.291715 -0.1181949
9.292714 -0.11774814000000002
9.293715 -0.11729527
9.294714 -0.11683634000000001
9.295714 -0.11637138000000001
9.296714 -0.11590041
9.297714 -0.11542346
9.298715 -0.11494057
9.299714 -0.11445177000000001
9.300714 -0.11395708
9.301714 -0.11345654000000001
9.302714 -0.11295018000000001
9.303715 -0.11243804
9.304714 -0.11192013999999999
9.305715 -0.11139653000000001
9.306714 -0.11086722
9.307714 -0.11033227
9.308714 -0.10979169999999999
9.309714 -0.10924555
9.310715 -0.10869384000000001
9.311714 -0.10813661999999999
9.312715 -0.10757393
9.313714 -0.10700579
9.314714 -0.10643223
9.315714 -0.10585331
9.316714 -0.10526906
9.317715 -0.10467949000000001
9.318714 -0.10408467
9.319715 -0.10348462
9.320714 -0.10287938999999999
9.321714 -0.102269
9.322714 -0.10165350000000001
9.323714 -0.10103292
9.324715 -0.10040732
9.325714 -0.09977670899999999
9.326715 -0.09914113899999999
9.327714 -0.09850065699999999
9.328714 -0.097855297
9.329714 -0.097205088
9.330714 -0.09655008300000001
9.331715 -0.095890317
9.332714 -0.095225824
9.333714 -0.094556651
9.334714 -0.093882839
9.335714 -0.09320442899999999
9.336715 -0.092521461
9.337714 -0.091833971
9.338715 -0.091142004
9.339714 -0.090445607
9.340714 -0.089744816
9.341714 -0.089039671
9.342714 -0.088330219
9.343715 -0.0876165
9.344714 -0.08689856
9.345715 -0.086176436
9.346714 -0.085450179
9.347714 -0.084719824
9.348714 -0.083985418
9.349714 -0.083247008
9.350715 -0.08250463300000001
9.351714 -0.081758335
9.352715 -0.08100816
9.353714 -0.080254156
9.354714 -0.079496368
9.355714 -0.078734837
9.356714 -0.07796961
9.357715 -0.077200728
9.358714 -0.076428242
9.359715 -0.07565219399999999
9.360714 -0.07487263599999999
9.361714 -0.07408961
9.362714 -0.07330315999999999
9.363714 -0.072513334
9.364715 -0.07172018499999999
9.365714 -0.07092375299999999
9.366714 -0.070124085
9.367714 -0.06932123200000001
9.368714 -0.068515242
9.369715 -0.067706162
9.370714 -0.06689403699999999
9.371715 -0.066078914
9.372714 -0.065260846
9.373714 -0.064439874
9.374714 -0.063616049
9.375714 -0.062789425
9.376715 -0.061960041
9.377714 -0.061127951
9.378715 -0.060293206
9.379714 -0.059455849000000005
9.380714 -0.058615929
9.381714 -0.057773495999999994
9.382714 -0.0569286
9.383715 -0.056081288
9.384714 -0.055231607999999995
9.385715 -0.054379611
9.386714 -0.053525344
9.387714 -0.052668859
9.388714 -0.051810202
9.389714 -0.050949428
9.390715 -0.050086575
9.391714 -0.049221702
9.392715 -0.048354852999999996
9.393714 -0.047486078
9.394714 -0.046615428
9.395715 -0.04574295
9.396714 -0.044868694
9.397715 -0.04399271
9.398714 -0.043115048999999996
9.399714 -0.042235758
9.400714 -0.041354887
9.401714 -0.040472488
9.402715 -0.039588608
9.403714 -0.038703298
9.404715 -0.037816609
9.405714 -0.036928587
9.406714 -0.036039285
9.407714 -0.035148754
9.408714 -0.034257042
9.409715 -0.0333642
9.410714 -0.032470279
9.411715 -0.031575328
9.412714 -0.030679394999999998
9.413714 -0.029782532
9.414714 -0.028884788999999998
9.415714 -0.027986217
9.416715 -0.027086865
9.417714 -0.026186786000000004
9.418715 -0.025286028000000002
9.419714 -0.024384640000000003
9.420714 -0.023482674
9.421714 -0.022580180999999998
9.422714 -0.021677210000000002
9.423715 -0.020773811
9.424714 -0.019870034999999998
9.425714 -0.018965932999999997
9.426714 -0.018061555
9.427714 -0.017156951
9.428715 -0.016252173
9.429714 -0.015347268999999998
9.430715 -0.014442291
9.431714 -0.013537289
9.432714 -0.012632314
9.433714 -0.011727415
9.434714 -0.010822644
9.435715 -0.0099180492
9.436714 -0.0090136833
9.437715 -0.0081095954
9.438714 -0.007205836300000001
9.439714 -0.0063024555999999995
9.440714 -0.0053995038
9.441714 -0.0044970307
9.442715 -0.0035950863
9.443714 -0.0026937207
9.444715 -0.0017929837
9.445714 -0.0008929247099999999
9.446714 6.4064764e-06
9.447714 0.0009049605099999999
9.448714 0.0018026881999999998
9.449715 0.0026995402000000003
9.450714 0.0035954676
9.451715 0.0044904213
9.452714 0.0053843527
9.453714 0.006277213100000001
9.454714 0.0071689545000000006
9.455714 0.0080595288
9.456715 0.0089488873
9.457714 0.0098369819
9.458714 0.010723765
9.459714 0.011609191000000001
9.460714 0.012493209000000002
9.461715 0.013375774
9.462714 0.014256839
9.463715 0.015136355
9.464714 0.016014276
9.465714 0.016890556
9.466714 0.01776515
9.467714 0.018638009
9.468715 0.019509086000000002
9.469714 0.020378338
9.470715 0.021245716
9.471714 0.022111175
9.472714 0.02297467
9.473714 0.023836154
9.474714 0.024695581
9.475715 0.025552907
9.476714 0.026408088
9.477715 0.027261075
9.478714 0.028111826
9.479714 0.028960295999999996
9.480714 0.029806438
9.481714 0.030650207
9.482715 0.031491561
9.483714 0.032330456
9.484715 0.033166847
9.485714 0.03400069
9.486714 0.034831942
9.487714 0.035660557
9.488714 0.036486494
9.489715 0.037309711
9.490714 0.038130161999999995
9.491714 0.038947804999999995
9.492714 0.039762598999999996
9.493714 0.0405745
9.494715 0.041383464
9.495714 0.042189450999999996
9.496715 0.04299242
9.497714 0.043792327
9.498714 0.044589132
9.499714 0.045382793
9.500714 0.046173271
9.501715 0.046960523
9.502714 0.047744511
9.503715 0.048525191999999995
9.504714 0.049302522999999994
9.505714 0.050076470000000005
9.506714 0.050846987999999996
9.507714 0.051614043
9.508715 0.05237759299999999
9.509714 0.053137599
9.510715 0.053894025
9.511714 0.054646825
9.512714 0.055395968999999996
9.513714 0.056141410999999995
9.514714 0.056883122
9.515715 0.057621062
9.516714 0.058355188
9.517715 0.059085466999999996
9.518714 0.05981186399999999
9.519714 0.060534343
9.520715 0.061252865
9.521714 0.061967393
9.522715 0.062677893
9.523714 0.06338433
9.524714 0.064086675
9.525714 0.064784888
9.526714 0.065478933
9.527715 0.066168781
9.528714 0.066854397
9.529715 0.067535747
9.530714 0.068212795
9.531714 0.068885513
9.532714 0.069553865
9.533714 0.070217822
9.534715 0.07087734999999999
9.535714 0.071532419
9.536715 0.072182994
9.537714 0.072829053
9.538714 0.073470559
9.539714 0.074107479
9.540714 0.074739789
9.541715 0.075367454
9.542714 0.075990445
9.543715 0.076608732
9.544714 0.077222288
9.545714 0.077831082
9.546714 0.078435085
9.547714 0.079034275
9.548715 0.079628616
9.549714 0.080218079
9.550714 0.080802641
9.551714 0.08138227299999999
9.552714 0.081956945
9.553715 0.082526635
9.554714 0.083091314
9.555715 0.083650951
9.556714 0.08420552499999999
9.557714 0.08475501099999999
9.558714 0.08529938100000001
9.559714 0.08583861100000001
9.560715 0.086372672
9.561714 0.086901541
9.562715 0.087425194
9.563714 0.087943609
9.564714 0.088456762
9.565714 0.08896463
9.566714 0.089467183
9.567715 0.089964404
9.568714 0.090456271
9.569715 0.090942765
9.570714 0.09142385700000001
9.571714 0.09189953000000001
9.572714 0.09236976
9.573714 0.092834531
9.574715 0.093293819
9.575714 0.093747606
9.576715 0.094195869
9.577714 0.09463859
9.578714 0.095075753
9.579714 0.09550734
9.580714 0.095933327
9.581715 0.096353696
9.582714 0.096768438
9.583714 0.097177527
9.584714 0.097580947
9.585714 0.09797868600000001
9.586715 0.098370714
9.587714 0.098757027
9.588715 0.09913761199999999
9.589714 0.09951244599999999
9.590714 0.099881517
9.591714 0.1002448
9.592714 0.1006023
9.593715 0.10095399
9.594714 0.10129985999999999
9.595715 0.1016399
9.596714 0.10197408
9.597714 0.10230241
9.598714 0.10262486
9.599714 0.10294141
9.600715 0.10325208
9.601714 0.10355683
9.602715 0.10385565999999999
9.603714 0.10414856
9.604714 0.10443551000000001
9.605714 0.10471650999999998
9.606714 0.10499156
9.607715 0.10526063000000001
9.608714 0.10552370999999999
9.609715 0.10578082
9.610714 0.10603192
9.611714 0.10627703000000001
9.612714 0.10651611000000001
9.613714 0.10674917
9.614715 0.1069762
9.615714 0.1071972
9.616714 0.10741215000000001
9.617714 0.10762105
9.618714 0.10782391
9.619715 0.10802069
9.620714 0.10821142
9.621715 0.10839607999999999
9.622714 0.10857466
9.623714 0.10874716
9.624714 0.10891358000000001
9.625714 0.10907391999999999
9.626715 0.10922815
9.627714 0.1093763
9.628715 0.10951835
9.629714 0.1096543
9.630714 0.10978415
9.631714 0.1099079
9.632714 0.11002555
9.633715 0.1101371
9.634714 0.11024253999999999
9.635715 0.11034187999999999
9.636714 0.1104351
9.637714 0.11052223
9.638714 0.11060325
9.639714 0.11067817
9.640715 0.11074698000000001
9.641714 0.11080968999999999
9.642715 0.11086632
9.643714 0.11091683999999999
9.644714 0.11096128
9.645715 0.11099962000000001
9.646714 0.11103188
9.647715 0.11105806000000001
9.648714 0.11107816999999999
9.649714 0.1110922
9.650714 0.11110015999999999
9.651714 0.11110206
9.652715 0.1110979
9.653714 0.11108769000000002
9.654715 0.11107144
9.655714 0.11104915000000001
9.656714 0.11102081999999999
9.657714 0.11098646999999999
9.658714 0.11094609999999999
9.659715 0.11089972000000001
9.660714 0.11084733999999999
9.661715 0.11078897
9.662714 0.1107246
9.663714 0.11065427000000001
9.664714 0.11057795000000001
9.665714 0.11049569999999999
9.666715 0.11040748
9.667714 0.11031331999999999
9.668715 0.11021323999999999
9.669714 0.11010724
9.670714 0.10999533
9.671714 0.10987753
9.672714 0.10975384
9.673715 0.10962427999999999
9.674714 0.10948885
9.675714 0.10934758
9.676714 0.10920048
9.677714 0.10904756
9.678715 0.10888882999999999
9.679714 0.10872430000000001
9.680715 0.10855398
9.681714 0.1083779
9.682714 0.10819607
9.683714 0.10800851
9.684714 0.10781522
9.685715 0.10761623
9.686714 0.10741155
9.687715 0.1072012
9.688714 0.10698519000000001
9.689714 0.10676354
9.690714 0.10653626000000001
9.691714 0.10630338
9.692715 0.10606492
9.693714 0.10582088
9.694715 0.10557127999999999
9.695714 0.10531615999999999
9.696714 0.10505550999999999
9.697714 0.10478938000000002
9.698714 0.10451776
9.699715 0.10424067999999999
9.700714 0.10395816
9.701715 0.10367022000000001
9.702714 0.10337689000000001
9.703714 0.10307817999999999
9.704714 0.1027741
9.705714 0.10246469
9.706715 0.10214996
9.707714 0.10182994
9.708714 0.10150464000000001
9.709714 0.10117409
9.710714 0.1008383
9.711715 0.10049730999999999
9.712714 0.10015112
9.713715 0.099799782
9.714714 0.099443295
9.715714 0.09908169700000001
9.716714 0.098715001
9.717714 0.09834324
9.718715 0.09796642700000001
9.719714 0.097584596
9.720715 0.097197772
9.721714 0.09680596999999999
9.722714 0.096409227
9.723714 0.096007559
9.724714 0.09560099600000001
9.725715 0.09518956099999999
9.726714 0.094773283
9.727715 0.09435218499999999
9.728714 0.093926291
9.729714 0.09349563
9.730714 0.09306023100000001
9.731714 0.092620123
9.732715 0.092175329
9.733714 0.091725873
9.734715 0.09127178899999999
9.735714 0.09081310100000001
9.736714 0.090349838
9.737714 0.089882029
9.738714 0.08940970300000001
9.739715 0.088932883
9.740714 0.088451605
9.741714 0.087965891
9.742714 0.08747577699999999
9.743714 0.086981285
9.744715 0.086482451
9.745714 0.085979304
9.746715 0.085471873
9.747714 0.08496018699999999
9.748714 0.084444275
9.749714 0.08392417199999999
9.750714 0.083399902
9.751715 0.082871504
9.752714 0.082339003
9.753715 0.081802433
9.754714 0.08126182900000001
9.755714 0.080717221
9.756714 0.080168643
9.757714 0.079616124
9.758715 0.0790597
9.759714 0.07849939900000001
9.760715 0.07793525600000001
9.761714 0.077367306
9.762714 0.07679557899999999
9.763714 0.076220109
9.764714 0.07564093100000001
9.765715 0.07505808
9.766714 0.074471592
9.767715 0.073881494
9.768714 0.07328782199999999
9.769714 0.072690612
9.770715 0.072089897
9.771714 0.07148571299999999
9.772715 0.070878095
9.773714 0.070267078
9.774714 0.069652696
9.775714 0.069034979
9.776714 0.06841396699999999
9.777715 0.067789695
9.778714 0.067162199
9.779715 0.066531514
9.780714 0.065897673
9.781714 0.065260712
9.782714 0.064620667
9.783714 0.063977571
9.784715 0.063331466
9.785714 0.062682386
9.786715 0.062030368
9.787714 0.061375443999999994
9.788714 0.060717656999999994
9.789714 0.060057035
9.790714 0.059393619
9.791715 0.05872745
9.792714 0.058058562
9.793715 0.057386991
9.794714 0.056712778
9.795714 0.056035956
9.796714 0.055356568
9.797714 0.054674648
9.798715 0.05399023100000001
9.799714 0.053303357
9.800714 0.052614068
9.801714 0.051922397999999995
9.802714 0.05122838800000001
9.803715 0.050532073
9.804714 0.04983349399999999
9.805715 0.049132691
9.806714 0.048429696
9.807714 0.047724554
9.808714 0.047017302
9.809714 0.046307978
9.810715 0.045596622
9.811714 0.044883272
9.812715 0.044167966999999995
9.813714 0.043450747
9.814714 0.042731653
9.815714 0.042010722
9.816714 0.041287992
9.817715 0.040563504
9.818714 0.0398373
9.819715 0.039109416
9.820714 0.038379894
9.821714 0.037648770000000005
9.822714 0.03691609
9.823714 0.036181891
9.824715 0.03544621
9.825714 0.034709091
9.826715 0.033970573
9.827714 0.033230695
9.828714 0.032489499
9.829714 0.031747023
9.830714 0.031003309
9.831715 0.030258397000000003
9.832714 0.029512326
9.833714 0.028765138
9.834714 0.028016869000000003
9.835714 0.027267565
9.836715 0.026517262
9.837714 0.025766002000000003
9.838715 0.025013826
9.839714 0.02426077
9.840714 0.023506877
9.841714 0.022752187
9.842714 0.021996738999999998
9.843715 0.021240572
9.844714 0.020483727
9.845715 0.019726243
9.846714 0.018968161
9.847714 0.01820952
9.848714 0.017450358
9.849714 0.016690716
9.850715 0.015930635
9.851714 0.015170152
9.852715 0.014409308000000001
9.853714 0.013648140999999999
9.854714 0.012886692
9.855714 0.012124999000000001
9.856714 0.011363104
9.857715 0.010601044
9.858714 0.0098388598
9.859715 0.0090765905
9.860714 0.0083142753
9.861714 0.0075519543
9.862714 0.0067896661
9.863714 0.0060274513
9.864715 0.005265349
9.865714 0.0045033987
9.866714 0.0037416401
9.867714 0.0029801127
9.868714 0.0022188564
9.869715 0.0014579105
9.870714 0.00069731482
9.871715 -6.2891189e-05
9.872714 -0.00082266797
9.873714 -0.0015819760000000001
9.874714 -0.0023407756
9.875714 -0.0030990275
9.876715 -0.0038566918999999996
9.877714 -0.0046137298
9.878715 -0.005370102
9.879714 -0.0061257691
9.880714 -0.0068806919
9.881714 -0.0076348310999999995
9.882714 -0.008388147399999999
9.883715 -0.0091406022
9.884714 -0.0098921562
9.885715 -0.010642771
9.886714 -0.011392408
9.887714 -0.012141028
9.888714 -0.012888593
9.889714 -0.013635065000000002
9.890715 -0.014380403
9.891714 -0.015124572
9.892715 -0.015867532
9.893714 -0.016609245
9.894714 -0.017349672
9.895715 -0.018088777
9.896714 -0.01882652
9.897715 -0.019562864
9.898714 -0.020297772
9.899714 -0.021031206
9.900714 -0.021763128
9.901714 -0.022493502
9.902715 -0.02322229
9.903714 -0.023949453
9.904715 -0.024674958
9.905714 -0.025398764
9.906714 -0.026120835999999998
9.907714 -0.026841139
9.908714 -0.027559634000000003
9.909715 -0.028276283
9.910714 -0.028991053
9.911715 -0.029703907999999998
9.912714 -0.030414812000000003
9.913714 -0.031123729
9.914714 -0.031830624
9.915714 -0.03253546
9.916715 -0.033238204
9.917714 -0.033938818
9.918715 -0.034637269
9.919714 -0.035333523
9.920714 -0.036027544
9.921714 -0.036719299000000004
9.922714 -0.037408751000000004
9.923715 -0.038095866
9.924714 -0.038780613
9.925714 -0.039462955
9.926714 -0.040142858000000003
9.927714 -0.040820287999999996
9.928715 -0.041495211
9.929714 -0.042167593999999996
9.930715 -0.042837403999999996
9.931714 -0.043504607
9.932714 -0.044169168999999994
9.933714 -0.044831057
9.934714 -0.045490239
9.935715 -0.046146681
9.936714 -0.046800351000000004
9.937715 -0.047451211
9.938714 -0.048099234000000005
9.939714 -0.048744385
9.940714 -0.049386628
9.941714 -0.050025934
9.942715 -0.050662266000000004
9.943714 -0.0512956
9.944715 -0.051925896000000006
9.945714 -0.052553124
9.946714 -0.053177249999999995
9.947714 -0.053798243999999995
9.948714 -0.05441607800000001
9.949715 -0.055030716
9.950714 -0.055642129
9.951715 -0.056250283000000005
9.952714 -0.056855147999999994
9.953714 -0.057456689
9.954714 -0.058054883
9.955714 -0.058649696
9.956715 -0.05924109699999999
9.957714 -0.059829059000000004
9.958714 -0.060413551
9.959714 -0.060994545000000004
9.960714 -0.061572006000000006
9.961715 -0.06214591
9.962714 -0.062716228
9.963715 -0.063282932
9.964714 -0.063845993
9.965714 -0.06440538
9.966714 -0.064961065
9.967714 -0.06551302499999999
9.968715 -0.066061231
9.969714 -0.066605653
9.970715 -0.06714626800000001
9.971714 -0.067683047
9.972714 -0.068215968
9.973714 -0.068745
9.974714 -0.069270114
9.975715 -0.069791288
9.976714 -0.070308498
9.977715 -0.070821715
9.978714 -0.071330916
9.979714 -0.071836077
9.980714 -0.07233716899999999
9.981714 -0.072834169
9.982715 -0.073327054
9.983714 -0.073815795
9.984715 -0.074300374
9.985714 -0.074780761
9.986714 -0.07525694100000001
9.987714 -0.075728883
9.988714 -0.07619657
9.989715 -0.07665997299999999
9.990714 -0.077119068
9.991714 -0.07757383899999999
9.992714 -0.078024261
9.993714 -0.078470312
9.994715 -0.078911969
9.995714 -0.07934920699999999
9.996715 -0.07978201
9.997714 -0.08021035500000001
9.998714 -0.08063421700000001
9.999714 -0.08105358
10.00071 -0.08146842
10.00171 -0.08187871399999999
10.00271 -0.082284445
10.00371 -0.08268558899999999
10.00471 -0.08308212899999999
10.00571 -0.083474047
10.00671 -0.08386131999999999
10.00771 -0.084243924
10.00871 -0.084621849
10.00971 -0.084995071
10.01071 -0.085363566
10.01171 -0.08572732300000001
10.01271 -0.086086319
10.01371 -0.086440536
10.01471 -0.086789957
10.01571 -0.087134558
10.01671 -0.087474327
10.01771 -0.08780924799999999
10.01871 -0.088139303
10.01971 -0.088464469
10.02071 -0.08878473299999999
10.02171 -0.089100079
10.02271 -0.08941049499999999
10.02371 -0.089715957
10.02471 -0.090016454
10.02571 -0.09031196799999999
10.02671 -0.09060248800000001
10.02771 -0.090887997
10.02871 -0.09116848200000001
10.02971 -0.09144393299999999
10.03071 -0.09171433
10.03171 -0.091979658
10.03271 -0.092239911
10.03371 -0.09249507
10.03471 -0.09274513000000001
10.03571 -0.09299007399999999
10.03671 -0.09322988900000001
10.03771 -0.093464565
10.03871 -0.093694095
10.03971 -0.093918463
10.04071 -0.094137661
10.04171 -0.09435167900000001
10.04271 -0.094560505
10.04371 -0.094764133
10.04471 -0.094962545
10.04571 -0.095155742
10.04671 -0.095343706
10.04771 -0.095526432
10.04871 -0.095703913
10.04971 -0.095876137
10.05071 -0.09604309999999999
10.05171 -0.09620479500000001
10.05271 -0.096361211
10.05371 -0.096512336
10.05471 -0.09665816899999999
10.05571 -0.0967987
10.05671 -0.096933922
10.05771 -0.097063824
10.05871 -0.097188406
10.05971 -0.09730765599999999
10.06071 -0.097421574
10.06171 -0.097530149
10.06271 -0.097633374
10.06371 -0.09773124500000001
10.06471 -0.09782376000000001
10.06571 -0.097910909
10.06671 -0.097992679
10.06771 -0.098069082
10.06871 -0.09814010699999999
10.06971 -0.098205742
10.07071 -0.09826598700000001
10.07171 -0.098320842
10.07271 -0.098370307
10.07371 -0.09841437
10.07471 -0.098453031
10.07571 -0.09848628000000001
10.07671 -0.098514126
10.07771 -0.098536559
10.07871 -0.09855357899999999
10.07971 -0.098565186
10.08071 -0.09857136799999999
10.08171 -0.098572136
10.08271 -0.09856747900000001
10.08371 -0.098557409
10.08471 -0.09854191400000001
10.08571 -0.098520995
10.08671 -0.098494662
10.08771 -0.098462903
10.08871 -0.09842573199999999
10.08971 -0.098383136
10.09071 -0.098335126
10.09171 -0.09828169099999999
10.09271 -0.09822284299999999
10.09371 -0.09815858200000001
10.09471 -0.09808891900000001
10.09571 -0.098013843
10.09671 -0.097933365
10.09771 -0.09784748500000001
10.09871 -0.09775621599999999
10.09971 -0.097659556
10.10071 -0.09755750699999999
10.10171 -0.097450073
10.10271 -0.09733726599999999
10.10371 -0.09721908700000001
10.10471 -0.09709554100000001
10.10571 -0.096966635
10.10671 -0.096832379
10.10771 -0.096692774
10.10871 -0.096547831
10.10971 -0.096397556
10.11071 -0.096241955
10.11171 -0.09608104
10.11271 -0.095914816
10.11371 -0.09574329
10.11471 -0.095566473
10.11571 -0.09538437
10.11671 -0.09519699400000001
10.11771 -0.09500435
10.11871 -0.094806449
10.11971 -0.094603299
10.12071 -0.09439491600000001
10.12171 -0.09418129900000001
10.12271 -0.09396246800000001
10.12371 -0.093738426
10.12471 -0.093509187
10.12571 -0.093274761
10.12671 -0.09303515500000001
10.12771 -0.092790386
10.12871 -0.09254046
10.12971 -0.092285388
10.13071 -0.09202518800000001
10.13171 -0.091759866
10.13271 -0.09148943400000001
10.13371 -0.091213902
10.13471 -0.090933288
10.13571 -0.090647605
10.13671 -0.09035686400000001
10.13771 -0.090061076
10.13871 -0.089760253
10.13971 -0.089454412
10.14071 -0.089143566
10.14171 -0.088827731
10.14271 -0.08850692
10.14371 -0.088181149
10.14471 -0.087850436
10.14571 -0.08751479300000001
10.14671 -0.087174238
10.14771 -0.086828787
10.14871 -0.08647845800000001
10.14971 -0.086123269
10.15071 -0.085763232
10.15171 -0.085398369
10.15271 -0.085028698
10.15371 -0.08465423
10.15471 -0.08427499000000001
10.15571 -0.083891
10.15671 -0.083502271
10.15771 -0.083108828
10.15871 -0.082710694
10.15971 -0.082307879
10.16071 -0.081900414
10.16171 -0.081488315
10.16271 -0.08107160100000001
10.16371 -0.080650294
10.16471 -0.08022441799999999
10.16571 -0.07979398900000001
10.16671 -0.079359039
10.16771 -0.078919582
10.16871 -0.078475638
10.16971 -0.078027236
10.17071 -0.077574397
10.17171 -0.077117141
10.17271 -0.076655496
10.17371 -0.076189486
10.17471 -0.07571913300000001
10.17571 -0.075244455
10.17671 -0.07476548200000001
10.17771 -0.074282242
10.17871 -0.073794753
10.17971 -0.07330304400000001
10.18071 -0.072807138
10.18171 -0.072307058
10.18271 -0.071802834
10.18371 -0.071294489
10.18471 -0.070782047
10.18571 -0.07026553499999999
10.18671 -0.069744978
10.18771 -0.069220405
10.18871 -0.068691844
10.18971 -0.068159314
10.19071 -0.067622849
10.19171 -0.067082472
10.19271 -0.066538207
10.19371 -0.065990083
10.19471 -0.065438129
10.19571 -0.064882368
10.19671 -0.06432283
10.19771 -0.063759543
10.19871 -0.063192536
10.19971 -0.062621833
10.20071 -0.062047463
10.20171 -0.061469455
10.20271 -0.060887838
10.20371 -0.060302636
10.20471 -0.059713883
10.20571 -0.05912160899999999
10.20671 -0.058525836000000005
10.20771 -0.057926598999999995
10.20871 -0.057323929
10.20971 -0.056717853000000006
10.21071 -0.056108402
10.21171 -0.055495608999999994
10.21271 -0.054879498
10.21371 -0.05426011
10.21471 -0.053637469
10.21571 -0.053011609
10.21671 -0.052382564000000006
10.21771 -0.051750365
10.21871 -0.051115039999999994
10.21971 -0.050476624000000005
10.22071 -0.04983515200000001
10.22171 -0.04919066
10.22271 -0.048543178
10.22371 -0.04789274
10.22471 -0.047239379
10.22571 -0.046583131
10.22671 -0.045924031
10.22771 -0.045262111
10.22871 -0.044597409
10.22971 -0.043929956
10.23071 -0.043259791
10.23171 -0.042586948
10.23271 -0.041911462999999996
10.23371 -0.04123337
10.23471 -0.040552703999999995
10.23571 -0.039869503
10.23671 -0.039183802000000004
10.23771 -0.038495639
10.23871 -0.037805049
10.23971 -0.037112067
10.24071 -0.036416729999999994
10.24171 -0.035719073000000004
10.24271 -0.035019135
10.24371 -0.034316952
10.24471 -0.033612561
10.24571 -0.032905999
10.24671 -0.0321973
10.24771 -0.031486506
10.24871 -0.030773651
10.24971 -0.030058774000000003
10.25071 -0.029341911
10.25171 -0.028623101999999997
10.25271 -0.027902384
10.25371 -0.027179794
10.25471 -0.026455370000000002
10.25571 -0.025729151000000002
10.25671 -0.025001173999999998
10.25771 -0.024271477
10.25871 -0.023540099000000002
10.25971 -0.02280708
10.26071 -0.022072457
10.26171 -0.021336268
10.26271 -0.020598555
10.26371 -0.019859354000000003
10.26471 -0.019118705
10.26571 -0.018376646
10.26671 -0.017633218
10.26771 -0.01688846
10.26871 -0.01614241
10.26971 -0.015395111000000001
10.27071 -0.0146466
10.27171 -0.013896918000000001
10.27271 -0.013146104
10.27371 -0.012394199
10.27471 -0.011641242999999999
10.27571 -0.010887276999999999
10.27671 -0.01013234
10.27771 -0.0093764735
10.27871 -0.0086197186
10.27971 -0.007862116
10.28071 -0.0071037066
10.28171 -0.006344531699999999
10.28271 -0.0055846329
10.28371 -0.0048240519
10.28471 -0.0040628303000000004
10.28571 -0.0033010099
10.28671 -0.0025386326999999997
10.28771 -0.0017757409
10.28871 -0.0010123769
10.28971 -0.00024858325
10.29071 0.0005155975899999999
10.29171 0.0012801228000000001
10.29271 0.0020449497
10.29371 0.0028100354
10.29471 0.0035753368
10.29571 0.0043408108
10.29671 0.0051064144
10.29771 0.0058721042
10.29871 0.0066378365
10.29971 0.0074035692000000005
10.30071 0.0081692582
10.30171 0.0089348607
10.30271 0.0097003329
10.30371 0.010465632
10.30471 0.011230715
10.30571 0.011995538
10.30671 0.012760058
10.30771 0.013524233
10.30871 0.014288018999999999
10.30971 0.015051373
10.31071 0.015814253
10.31171 0.016576616000000002
10.31271 0.017338419
10.31371 0.01809962
10.31471 0.018860174
10.31571 0.01962004
10.31671 0.020379176000000002
10.31771 0.021137539
10.31871 0.021895085
10.31971 0.022651775000000002
10.32071 0.023407563
10.32171 0.024162409
10.32271 0.024916268999999998
10.32371 0.025669101
10.32471 0.026420862
10.32571 0.027171511
10.32671 0.027921004
10.32771 0.028669299000000002
10.32871 0.029416353
10.32971 0.030162124
10.33071 0.030906568000000002
10.33171 0.031649644000000005
10.33271 0.032391309
10.33371 0.033131521000000004
10.33471 0.033870238000000004
10.33571 0.034607414
10.33671 0.035343011
10.33771 0.036076986000000005
10.33871 0.036809294
10.33971 0.037539893
10.34071 0.038268743
10.34171 0.038995798
10.34271 0.039721018
10.34371 0.040444362
10.34471 0.041165785
10.34571 0.041885243
10.34671 0.042602699
10.34771 0.043318106
10.34871 0.044031427
10.34971 0.044742614
10.35071 0.04545163
10.35171 0.046158431
10.35271 0.046862972999999995
10.35371 0.047565217
10.35471 0.04826512
10.35571 0.048962643
10.35671 0.049657741
10.35771 0.050350372000000004
10.35871 0.051040498999999996
10.35971 0.051728077000000004
10.36071 0.052413065
10.36171 0.053095422
10.36271 0.053775106999999996
10.36371 0.054452074
10.36471 0.055126286999999996
10.36571 0.055797707
10.36671 0.056466286
10.36771 0.057131988999999994
10.36871 0.05779477699999999
10.36971 0.058454600999999995
10.37071 0.059111427999999994
10.37171 0.059765215999999996
10.37271 0.060415926
10.37371 0.061063515000000006
10.37471 0.061707943999999994
10.37571 0.062349177
10.37671 0.062987173
10.37771 0.063621893
10.37871 0.064253295
10.37971 0.06488134400000001
10.38071 0.065505999
10.38171 0.066127221
10.38271 0.066744973
10.38371 0.067359215
10.38471 0.06796991200000001
10.38571 0.068577024
10.38671 0.069180515
10.38771 0.069780351
10.38871 0.07037649
10.38971 0.070968899
10.39071 0.07155753599999999
10.39171 0.072142365
10.39271 0.072723354
10.39371 0.073300465
10.39471 0.073873659
10.39571 0.07444290699999999
10.39671 0.075008167
10.39771 0.075569405
10.39871 0.076126581
10.39971 0.076679664
10.40071 0.077228615
10.40171 0.077773404
10.40271 0.07831399
10.40371 0.078850344
10.40471 0.07938242599999999
10.40571 0.07991020700000001
10.40671 0.080433645
10.40771 0.08095271200000001
10.40871 0.081467367
10.40971 0.08197758
10.41071 0.082483317
10.41171 0.082984543
10.41271 0.083481229
10.41371 0.08397334
10.41471 0.08446084100000001
10.41571 0.084943697
10.41671 0.085421879
10.41771 0.085895351
10.41871 0.08636408
10.41971 0.086828042
10.42071 0.087287195
10.42171 0.087741518
10.42271 0.088190974
10.42371 0.08863552899999999
10.42471 0.08907516
10.42571 0.089509832
10.42671 0.089939515
10.42771 0.090364181
10.42871 0.0907838
10.42971 0.091198343
10.43071 0.09160778700000001
10.43171 0.092012098
10.43271 0.092411245
10.43371 0.092805206
10.43471 0.093193946
10.43571 0.093577441
10.43671 0.09395566899999999
10.43771 0.0943286
10.43871 0.094696204
10.43971 0.09505846
10.44071 0.095415337
10.44171 0.095766812
10.44271 0.09611285600000001
10.44371 0.096453447
10.44471 0.09678856
10.44571 0.097118173
10.44671 0.097442255
10.44771 0.097760791
10.44871 0.09807374999999999
10.44971 0.09838111000000001
10.45071 0.098682847
10.45171 0.098978938
10.45271 0.099269371
10.45371 0.099554111
10.45471 0.099833147
10.45571 0.10010644
10.45671 0.10037399
10.45771 0.10063576
10.45871 0.10089175
10.45971 0.10114191
10.46071 0.10138624
10.46171 0.10162471999999999
10.46271 0.10185733
10.46371 0.10208404
10.46471 0.10230484000000001
10.46571 0.10251971000000001
10.46671 0.10272863
10.46771 0.10293158999999999
10.46871 0.10312856000000001
10.46971 0.10331953
10.47071 0.10350448
10.47171 0.1036834
10.47271 0.10385626
10.47371 0.10402305
10.47471 0.10418376000000001
10.47571 0.10433837
10.47671 0.10448686
10.47771 0.10462920999999999
10.47871 0.10476542
10.47971 0.10489546999999999
10.48071 0.10501934
10.48171 0.10513702999999999
10.48271 0.10524850999999999
10.48371 0.10535377
10.48471 0.10545281
10.48571 0.1055456
10.48671 0.10563214
10.48771 0.10571241
10.48871 0.10578641
10.48971 0.10585410999999999
10.49071 0.10591552000000001
10.49171 0.10597062
10.49271 0.1060194
10.49371 0.10606184
10.49471 0.10609796
10.49571 0.10612772000000001
10.49671 0.10615112999999998
10.49771 0.10616817999999999
10.49871 0.10617885
10.49971 0.10618315
10.50071 0.10618106000000001
10.50171 0.10617259
10.50271 0.10615772
10.50371 0.10613645
10.50471 0.10610877999999999
10.50571 0.10607470999999999
10.50671 0.10603422
10.50771 0.10598731
10.50871 0.10593398
10.50971 0.10587424000000001
10.51071 0.10580806999999999
10.51171 0.10573547
10.51271 0.10565645
10.51371 0.10557100000000001
10.51471 0.10547912000000001
10.51571 0.10538080000000001
10.51671 0.10527606
10.51771 0.10516489
10.51871 0.10504728
10.51971 0.10492325999999999
10.52071 0.1047928
10.52171 0.10465591999999999
10.52271 0.10451261
10.52371 0.10436289000000001
10.52471 0.10420675
10.52571 0.10404419999999999
10.52671 0.10387524
10.52771 0.10369987
10.52871 0.1035181
10.52971 0.10332994000000001
10.53071 0.10313538000000001
10.53171 0.10293445
10.53271 0.10272714000000001
10.53371 0.10251344999999999
10.53471 0.1022934
10.53571 0.10206697999999999
10.53671 0.10183422
10.53771 0.10159512
10.53871 0.10134968000000001
10.53971 0.10109792000000001
10.54071 0.10083983999999999
10.54171 0.10057545
10.54271 0.10030475999999999
10.54371 0.10002778
10.54471 0.09974453100000001
10.54571 0.099455018
10.54671 0.099159253
10.54771 0.09885724900000001
10.54871 0.098549004
10.54971 0.098234543
10.55071 0.097913877
10.55171 0.097587024
10.55271 0.097253994
10.55371 0.09691480100000001
10.55471 0.096569455
10.55571 0.096217974
10.55671 0.095860375
10.55771 0.09549667
10.55871 0.095126877
10.55971 0.094751013
10.56071 0.094369095
10.56171 0.093981141
10.56271 0.093587168
10.56371 0.093187194
10.56471 0.092781242
10.56571 0.092369324
10.56671 0.09195146300000001
10.56771 0.091527682
10.56871 0.091097999
10.56971 0.090662437
10.57071 0.090221013
10.57171 0.089773751
10.57271 0.089320674
10.57371 0.088861806
10.57471 0.088397163
10.57571 0.087926775
10.57671 0.087450666
10.57771 0.08696885800000001
10.57871 0.08648138
10.57971 0.085988251
10.58071 0.085489498
10.58171 0.084985152
10.58271 0.084475236
10.58371 0.083959772
10.58471 0.08343879
10.58571 0.082912319
10.58671 0.082380383
10.58771 0.08184301000000001
10.58871 0.081300229
10.58971 0.08075207
10.59071 0.080198556
10.59171 0.079639722
10.59271 0.07907559
10.59371 0.078506197
10.59471 0.077931571
10.59571 0.077351741
10.59671 0.076766737
10.59771 0.07617658699999999
10.59871 0.075581326
10.59971 0.074980984
10.60071 0.074375595
10.60171 0.073765189
10.60271 0.0731498
10.60371 0.072529458
10.60471 0.071904203
10.60571 0.071274058
10.60671 0.070639065
10.60771 0.06999925800000001
10.60871 0.069354667
10.60971 0.06870533100000001
10.61071 0.068051287
10.61171 0.067392568
10.61271 0.06672921
10.61371 0.066061248
10.61471 0.065388723
10.61571 0.064711669
10.61671 0.064030127
10.61771 0.063344132
10.61871 0.06265372500000001
10.61971 0.061958941000000003
10.62071 0.061259826
10.62171 0.060556415999999995
10.62271 0.059848743999999995
10.62371 0.059136859
10.62471 0.0584208
10.62571 0.057700602000000004
10.62671 0.056976312999999994
10.62771 0.056247972
10.62871 0.055515621
10.62971 0.054779299999999996
10.63071 0.054039055
10.63171 0.053294929000000005
10.63271 0.05254696
10.63371 0.051795195999999995
10.63471 0.051039679
10.63571 0.050280452999999996
10.63671 0.049517566
10.63771 0.048751058
10.63871 0.047980979
10.63971 0.047207371
10.64071 0.046430281000000004
10.64171 0.045649754
10.64271 0.044865836
10.64371 0.044078575
10.64471 0.043288016
10.64571 0.042494206
10.64671 0.041697195
10.64771 0.040897029
10.64871 0.040093757
10.64971 0.039287427
10.65071 0.038478087
10.65171 0.037665783999999994
10.65271 0.036850569
10.65371 0.036032492
10.65471 0.035211601
10.65571 0.034387945
10.65671 0.033561574000000004
10.65771 0.032732537
10.65871 0.031900886
10.65971 0.031066671
10.66071 0.030229942000000003
10.66171 0.029390751
10.66271 0.028549146000000004
10.66371 0.027705179
10.66471 0.026858900999999998
10.66571 0.026010364
10.66671 0.025159621
10.66771 0.024306723
10.66871 0.023451721000000002
10.66971 0.022594667
10.67071 0.021735615
10.67171 0.020874616000000002
10.67271 0.020011724
10.67371 0.019146991
10.67471 0.018280471
10.67571 0.017412216
10.67671 0.016542281
10.67771 0.015670719
10.67871 0.014797585
10.67971 0.013922933
10.68071 0.013046818
10.68171 0.012169293
10.68271 0.011290415
10.68371 0.010410237
10.68471 0.009528815999999999
10.68571 0.0086462074
10.68671 0.007762466000000001
10.68771 0.006877648399999999
10.68871 0.0059918104
10.68971 0.0051050079
10.69071 0.004217297500000001
10.69171 0.0033287353
10.69271 0.0024393783
10.69371 0.0015492831
10.69471 0.00065850645
10.69571 -0.00023289479
10.69671 -0.0011248636
10.69771 -0.0020173427
10.69871 -0.0029102752
10.69971 -0.0038036036
10.70071 -0.0046972706
10.70171 -0.0055912187
10.70271 -0.0064853906
10.70371 -0.007379728
10.70471 -0.0082741739
10.70571 -0.0091686707
10.70671 -0.01006316
10.70771 -0.010957584
10.70871 -0.011851885
10.70971 -0.012746005
10.71071 -0.013639886
10.71171 -0.014533469
10.71271 -0.015426698
10.71371 -0.016319511999999998
10.71471 -0.017211854000000002
10.71571 -0.018103665
10.71671 -0.018994887
10.71771 -0.019885461
10.71871 -0.020775329999999998
10.71971 -0.021664434
10.72071 -0.022552715
10.72171 -0.023440114
10.72271 -0.024326573
10.72371 -0.025212033999999998
10.72471 -0.026096436
10.72571 -0.026979721999999998
10.72671 -0.027861833
10.72771 -0.028742713
10.72871 -0.029622301
10.72971 -0.030500541
10.73071 -0.031377372
10.73171 -0.032252737000000004
10.73271 -0.033126579
10.73371 -0.033998839
10.73471 -0.034869456
10.73571 -0.035738376999999995
10.73671 -0.036605544
10.73771 -0.037470896
10.73871 -0.038334378
10.73971 -0.03919593
10.74071 -0.040055494
10.74171 -0.040913015
10.74271 -0.041768435
10.74371 -0.042621695
10.74471 -0.043472740999999995
10.74571 -0.044321513
10.74671 -0.045167955
10.74771 -0.046012009
10.74871 -0.046853619
10.74971 -0.047692726
10.75071 -0.048529275
10.75171 -0.049363211000000004
10.75271 -0.050194474
10.75371 -0.051023007999999995
10.75471 -0.051848753000000004
10.75571 -0.052671653000000006
10.75671 -0.053491653
10.75771 -0.054308696
10.75871 -0.055122731
10.75971 -0.055933690999999994
10.76071 -0.056741526
10.76171 -0.057546183
10.76271 -0.058347597999999994
10.76371 -0.059145724
10.76471 -0.059940497
10.76571 -0.060731865
10.76671 -0.061519769999999994
10.76771 -0.062304159
10.76871 -0.06308498
10.76971 -0.063862174
10.77071 -0.064635684
10.77171 -0.065405463
10.77271 -0.066171447
10.77371 -0.066933589
10.77471 -0.06769183100000001
10.77571 -0.068446121
10.77671 -0.069196406
10.77771 -0.069942634
10.77871 -0.070684747
10.77971 -0.07142269799999999
10.78071 -0.07215642800000001
10.78171 -0.072885893
10.78271 -0.073611032
10.78371 -0.074331794
10.78471 -0.075048133
10.78571 -0.075759995
10.78671 -0.07646732299999999
10.78771 -0.07717007
10.78871 -0.07786818899999999
10.78971 -0.078561623
10.79071 -0.079250324
10.79171 -0.079934241
10.79271 -0.08061332
10.79371 -0.081287517
10.79471 -0.08195678199999999
10.79571 -0.082621066
10.79671 -0.083280314
10.79771 -0.083934481
10.79871 -0.084583519
10.79971 -0.085227384
10.80071 -0.085866021
10.80171 -0.086499384
10.80271 -0.08712742700000001
10.80371 -0.087750104
10.80471 -0.088367367
10.80571 -0.088979164
10.80671 -0.08958545500000001
10.80771 -0.090186199
10.80871 -0.090781343
10.80971 -0.091370847
10.81071 -0.09195466399999999
10.81171 -0.09253275300000001
10.81271 -0.093105069
10.81371 -0.093671563
10.81471 -0.094232196
10.81571 -0.09478692699999999
10.81671 -0.095335714
10.81771 -0.095878512
10.81871 -0.09641528599999999
10.81971 -0.09694598800000001
10.82071 -0.097470579
10.82171 -0.097989023
10.82271 -0.098501274
10.82371 -0.099007296
10.82471 -0.099507044
10.82571 -0.10000047999999999
10.82671 -0.10048757999999999
10.82771 -0.10096828999999999
10.82871 -0.10144258
10.82971 -0.10191040000000001
10.83071 -0.10237173000000001
10.83171 -0.10282652
10.83271 -0.10327474
10.83371 -0.10371635
10.83471 -0.10415133000000001
10.83571 -0.10457962
10.83671 -0.10500121
10.83771 -0.10541604
10.83871 -0.10582409999999999
10.83971 -0.10622533999999999
10.84071 -0.10661973
10.84171 -0.10700723999999999
10.84271 -0.10738785
10.84371 -0.10776150999999999
10.84471 -0.10812819
10.84571 -0.10848788
10.84671 -0.10884053
10.84771 -0.1091861
10.84871 -0.10952459
10.84971 -0.10985596
10.85071 -0.11018018
10.85171 -0.11049722
10.85271 -0.11080706
10.85371 -0.11110966
10.85471 -0.11140499999999999
10.85571 -0.11169306
10.85671 -0.11197381
10.85771 -0.11224722000000001
10.85871 -0.11251328000000001
10.85971 -0.11277194
10.86071 -0.11302319999999999
10.86171 -0.11326703
10.86271 -0.1135034
10.86371 -0.1137323
10.86471 -0.11395369999999999
10.86571 -0.11416757
10.86671 -0.11437391
10.86771 -0.11457269
10.86871 -0.11476388
10.86971 -0.11494745999999999
10.87071 -0.11512343
10.87171 -0.11529175
10.87271 -0.11545242
10.87371 -0.11560540999999999
10.87471 -0.11575070999999999
10.87571 -0.11588830000000001
10.87671 -0.11601816
10.87771 -0.11614028
10.87871 -0.11625464999999999
10.87971 -0.11636124
10.88071 -0.11646003999999999
10.88171 -0.11655104
10.88271 -0.11663423
10.88371 -0.11670960000000001
10.88471 -0.11677713
10.88571 -0.11683682
10.88671 -0.11688865
10.88771 -0.11693261999999999
10.88871 -0.11696871
10.88971 -0.11699691999999999
10.89071 -0.11701724000000001
10.89171 -0.11702965000000001
10.89271 -0.11703415
10.89371 -0.11703074
10.89471 -0.11701940000000001
10.89571 -0.11700013000000001
10.89671 -0.11697294
10.89771 -0.11693781
10.89871 -0.11689472999999999
10.89971 -0.11684371
10.90071 -0.11678474
10.90171 -0.11671783
10.90271 -0.11664295000000001
10.90371 -0.11656011999999999
10.90471 -0.11646934
10.90571 -0.1163706
10.90671 -0.1162639
10.90771 -0.11614924
10.90871 -0.11602662
10.90971 -0.11589605
10.91071 -0.11575753
10.91171 -0.11561105
10.91271 -0.11545663
10.91371 -0.11529426999999999
10.91471 -0.11512395
10.91571 -0.11494571
10.91671 -0.11475952
10.91771 -0.11456541
10.91871 -0.11436339
10.91971 -0.11415344
10.92071 -0.11393559
10.92171 -0.11370985
10.92271 -0.11347621999999999
10.92371 -0.11323472
10.92471 -0.11298534
10.92571 -0.11272810999999999
10.92671 -0.11246302
10.92771 -0.1121901
10.92871 -0.11190935
10.92971 -0.11162079
10.93071 -0.11132443000000002
10.93171 -0.11102029
10.93271 -0.11070837
10.93371 -0.1103887
10.93471 -0.11006128
10.93571 -0.10972613999999999
10.93671 -0.1093833
10.93771 -0.10903276
10.93871 -0.10867455000000001
10.93971 -0.10830868
10.94071 -0.10793517999999999
10.94171 -0.10755403999999999
10.94271 -0.10716532
10.94371 -0.10676901999999999
10.94471 -0.10636516000000001
10.94571 -0.10595376
10.94671 -0.10553485
10.94771 -0.10510845
10.94871 -0.10467458
10.94971 -0.10423326
10.95071 -0.10378453
10.95171 -0.10332838999999999
10.95271 -0.10286487999999999
10.95371 -0.10239403
10.95471 -0.10191586
10.95571 -0.10143039999999999
10.95671 -0.10093768
10.95771 -0.10043773
10.95871 -0.09993056299999999
10.95971 -0.099416228
10.96071 -0.09889474599999999
10.96171 -0.098366151
10.96271 -0.09783046599999999
10.96371 -0.097287731
10.96471 -0.096737978
10.96571 -0.096181239
10.96671 -0.095617544
10.96771 -0.095046929
10.96871 -0.09446942700000001
10.96971 -0.093885075
10.97071 -0.093293906
10.97171 -0.092695956
10.97271 -0.09209126
10.97371 -0.09147985800000001
10.97471 -0.09086178
10.97571 -0.090237072
10.97671 -0.08960576399999999
10.97771 -0.08896790099999999
10.97871 -0.088323519
10.97971 -0.087672658
10.98071 -0.087015354
10.98171 -0.086351653
10.98271 -0.08568159
10.98371 -0.085005211
10.98471 -0.084322551
10.98571 -0.083633658
10.98671 -0.082938577
10.98771 -0.08223734299999999
10.98871 -0.08153001
10.98971 -0.080816611
10.99071 -0.080097199
10.99171 -0.079371815
10.99271 -0.078640506
10.99371 -0.077903317
10.99471 -0.07716029099999999
10.99571 -0.076411478
10.99671 -0.07565693200000001
10.99771 -0.074896694
10.99871 -0.074130815
10.99971 -0.073359342
11.00071 -0.072582328
11.00171 -0.071799819
11.00271 -0.071011868
11.00371 -0.07021852099999999
11.00471 -0.069419836
11.00571 -0.06861586
11.00671 -0.067806646
11.00771 -0.066992251
11.00871 -0.06617272199999999
11.00971 -0.065348117
11.01071 -0.064518489
11.01171 -0.06368389
11.01271 -0.06284437300000001
11.01371 -0.061999994999999995
11.01471 -0.061150815000000004
11.01571 -0.060296885
11.01671 -0.059438258
11.01771 -0.058574997999999996
11.01871 -0.057707156999999995
11.01971 -0.056834791999999995
11.02071 -0.055957964
11.02171 -0.055076723
11.02271 -0.054191134
11.02371 -0.053301256
11.02471 -0.052407145
11.02571 -0.051508860999999996
11.02671 -0.050606462
11.02771 -0.049700012
11.02871 -0.048789568
11.02971 -0.047875195999999995
11.03071 -0.046956952
11.03171 -0.046034899000000004
11.03271 -0.045109098
11.03371 -0.044179612
11.03471 -0.043246502
11.03571 -0.042309833
11.03671 -0.041369666
11.03771 -0.040426065
11.03871 -0.039479093
11.03971 -0.038528815
11.04071 -0.037575294999999995
11.04171 -0.036618597
11.04271 -0.035658787
11.04371 -0.034695928
11.04471 -0.033730085
11.04571 -0.032761326
11.04671 -0.031789712
11.04771 -0.030815313
11.04871 -0.029838193
11.04971 -0.028858418000000004
11.05071 -0.027876053
11.05171 -0.026891167999999997
11.05271 -0.025903826
11.05371 -0.024914098
11.05471 -0.023922049
11.05571 -0.022927746000000002
11.05671 -0.021931257
11.05771 -0.020932651
11.05871 -0.019931994
11.05971 -0.018929355
11.06071 -0.017924803
11.06171 -0.016918407
11.06271 -0.015910235999999998
11.06371 -0.014900357999999999
11.06471 -0.013888844
11.06571 -0.012875762999999998
11.06671 -0.011861184
11.06771 -0.010845178
11.06871 -0.0098278157
11.06971 -0.008809167
11.07071 -0.0077893033
11.07171 -0.0067682951
11.07271 -0.0057462141
11.07371 -0.0047231315
11.07471 -0.0036991186999999997
11.07571 -0.0026742477
11.07671 -0.0016485901
11.07771 -0.0006222182
11.07871 0.00040479599
11.07971 0.0014323802
11.08071 0.002460462
11.08171 0.0034889689999999998
11.08271 0.0045178287
11.08371 0.0055469689
11.08471 0.006576316099999999
11.08571 0.0076057986
11.08671 0.008635343
11.08771 0.0096648764
11.08871 0.010694326
11.08971 0.01172362
11.09071 0.012752683999999999
11.09171 0.013781447
11.09271 0.014809835
11.09371 0.015837775000000002
11.09471 0.016865194
11.09571 0.017892021
11.09671 0.018918181
11.09771 0.019943601999999998
11.09871 0.020968211
11.09971 0.021991936
11.10071 0.023014701000000002
11.10171 0.024036435999999998
11.10271 0.025057068
11.10371 0.026076522999999997
11.10471 0.027094728999999998
11.10571 0.028111614000000004
11.10671 0.029127102
11.10771 0.030141123000000002
11.10871 0.031153605
11.10971 0.032164474000000005
11.11071 0.033173658
11.11171 0.034181084
11.11271 0.035186679
11.11371 0.036190375
11.11471 0.037192093
11.11571 0.038191765999999995
11.11671 0.039189321
11.11771 0.040184686
11.11871 0.04117779
11.11971 0.042168563
11.12071 0.043156932
11.12171 0.044142824000000004
11.12271 0.04512617
11.12371 0.046106899
11.12471 0.047084942000000005
11.12571 0.048060226
11.12671 0.049032684
11.12771 0.050002243
11.12871 0.050968834000000005
11.12971 0.051932386
11.13071 0.05289283
11.13171 0.053850102
11.13271 0.054804124999999995
11.13371 0.055754831
11.13471 0.056702155
11.13571 0.057646027
11.13671 0.058586372
11.13771 0.05952313099999999
11.13871 0.060456229
11.13971 0.061385601000000005
11.14071 0.062311178999999994
11.14171 0.063232891
11.14271 0.064150669
11.14371 0.065064448
11.14471 0.065974164
11.14571 0.066879747
11.14671 0.067781127
11.14771 0.068678241
11.14871 0.069571019
11.14971 0.070459396
11.15071 0.071343308
11.15171 0.072222686
11.15271 0.073097466
11.15371 0.073967583
11.15471 0.074832974
11.15571 0.075693568
11.15671 0.076549308
11.15771 0.077400124
11.15871 0.078245957
11.15971 0.079086737
11.16071 0.079922407
11.16171 0.080752902
11.16271 0.08157816500000001
11.16371 0.082398125
11.16471 0.083212729
11.16571 0.08402190899999999
11.16671 0.084825605
11.16771 0.08562376000000001
11.16871 0.086416316
11.16971 0.087203208
11.17071 0.087984378
11.17171 0.088759768
11.17271 0.08952932
11.17371 0.09029297500000001
11.17471 0.09105067
11.17571 0.091802352
11.17671 0.092547969
11.17771 0.093287457
11.17871 0.094020762
11.17971 0.094747829
11.18071 0.095468597
11.18171 0.09618302
11.18271 0.096891035
11.18371 0.097592594
11.18471 0.09828764000000001
11.18571 0.09897612000000001
11.18671 0.099657977
11.18771 0.10033316
11.18871 0.10100161999999999
11.18971 0.10166330000000001
11.19071 0.10231815999999999
11.19171 0.10296614
11.19271 0.10360719
11.19371 0.10424125999999999
11.19471 0.10486830999999999
11.19571 0.10548828
11.19671 0.10610112000000001
11.19771 0.1067068
11.19871 0.10730525
11.19971 0.10789644000000001
11.20071 0.10848033
11.20171 0.10905684
11.20271 0.10962596000000001
11.20371 0.11018763
11.20471 0.1107418
11.20571 0.11128844000000002
11.20671 0.1118275
11.20771 0.11235893
11.20871 0.11288271
11.20971 0.11339878
11.21071 0.11390711
11.21171 0.11440764999999999
11.21271 0.11490035999999999
11.21371 0.11538520999999999
11.21471 0.11586215
11.21571 0.11633115
11.21671 0.11679217
11.21771 0.11724517
11.21871 0.11769009999999999
11.21971 0.11812695
11.22071 0.11855568
11.22171 0.11897624
11.22271 0.11938859999999998
11.22371 0.11979273
11.22471 0.12018859000000001
11.22571 0.12057615
11.22671 0.12095538
11.22771 0.12132624
11.22871 0.12168871
11.22971 0.12204277000000001
11.23071 0.12238836
11.23171 0.12272546999999999
11.23271 0.12305408000000001
11.23371 0.12337414
11.23471 0.12368563
11.23571 0.12398852999999999
11.23671 0.12428281999999999
11.23771 0.12456845999999999
11.23871 0.12484542
11.23971 0.1251137
11.24071 0.12537326000000001
11.24171 0.12562408
11.24271 0.12586614000000002
11.24371 0.12609941
11.24471 0.12632388
11.24571 0.12653954
11.24671 0.12674636
11.24771 0.12694431
11.24871 0.12713338
11.24971 0.12731355
11.25071 0.12748481
11.25171 0.12764714000000002
11.25271 0.12780053
11.25371 0.12794496
11.25471 0.12808039999999998
11.25571 0.12820687
11.25671 0.12832432
11.25771 0.12843276
11.25871 0.12853217
11.25971 0.12862253
11.26071 0.12870384
11.26171 0.12877609
11.26271 0.12883927
11.26371 0.12889337
11.26471 0.12893837
11.26571 0.12897428
11.26671 0.12900108
11.26771 0.12901875999999998
11.26871 0.12902733
11.26971 0.12902676999999999
11.27071 0.12901708
11.27171 0.12899827
11.27271 0.12897032
11.27371 0.12893322999999998
11.27471 0.128887
11.27571 0.12883163
11.27671 0.12876712
11.27771 0.12869346
11.27871 0.12861066
11.27971 0.12851873
11.28071 0.12841766
11.28171 0.12830745000000002
11.28271 0.12818811
11.28371 0.12805965
11.28471 0.12792206
11.28571 0.12777534999999998
11.28671 0.12761953
11.28771 0.1274546
11.28871 0.12728059
11.28971 0.12709748
11.29071 0.12690529
11.29171 0.12670403
11.29271 0.12649370000000001
11.29371 0.12627433000000002
11.29471 0.12604591
11.29571 0.12580847
11.29671 0.125562
11.29771 0.12530654
11.29871 0.12504209
11.29971 0.12476867
11.30071 0.12448628
11.30171 0.12419495
11.30271 0.12389469
11.30371 0.12358553
11.30471 0.12326747
11.30571 0.12294054
11.30671 0.12260476000000001
11.30771 0.12226015
11.30871 0.12190673
11.30971 0.12154451
11.31071 0.12117352999999999
11.31171 0.12079381
11.31271 0.12040536
11.31371 0.12000822
11.31471 0.11960240999999999
11.31571 0.11918795
11.31671 0.11876487
11.31771 0.11833319
11.31871 0.11789296
11.31971 0.11744418000000001
11.32071 0.11698689
11.32171 0.11652112
11.32271 0.1160469
11.32371 0.11556427
11.32471 0.11507324
11.32571 0.11457385
11.32671 0.11406614
11.32771 0.11355014000000001
11.32871 0.11302588
11.32971 0.11249339
11.33071 0.11195272
11.33171 0.11140388
11.33271 0.11084692
11.33371 0.11028188
11.33471 0.10970879
11.33571 0.10912769
11.33671 0.10853861000000001
11.33771 0.1079416
11.33871 0.1073367
11.33971 0.10672393000000001
11.34071 0.10610336000000001
11.34171 0.10547501
11.34271 0.10483891000000001
11.34371 0.10419514
11.34471 0.10354371
11.34571 0.10288467
11.34671 0.10221808
11.34771 0.10154395999999999
11.34871 0.10086236999999999
11.34971 0.10017336
11.35071 0.099476962
11.35171 0.09877324300000001
11.35271 0.09806223700000001
11.35371 0.097343989
11.35471 0.096618553
11.35571 0.095885975
11.35671 0.095146307
11.35771 0.094399601
11.35871 0.093645905
11.35971 0.092885277
11.36071 0.092117762
11.36171 0.091343414
11.36271 0.090562284
11.36371 0.089774432
11.36471 0.088979903
11.36571 0.088178756
11.36671 0.08737104899999999
11.36771 0.086556829
11.36871 0.08573615899999999
11.36971 0.08490909199999999
11.37071 0.084075687
11.37171 0.083236001
11.37271 0.082390092
11.37371 0.081538013
11.37471 0.080679829
11.37571 0.079815596
11.37671 0.078945374
11.37771 0.078069227
11.37871 0.077187212
11.37971 0.076299394
11.38071 0.07540583000000001
11.38171 0.074506586
11.38271 0.07360171900000001
11.38371 0.072691293
11.38471 0.071775378
11.38571 0.070854032
11.38671 0.069927319
11.38771 0.06899531
11.38871 0.068058068
11.38971 0.067115651
11.39071 0.066168135
11.39171 0.065215578
11.39271 0.06425805
11.39371 0.06329562200000001
11.39471 0.062328356
11.39571 0.061356323
11.39671 0.060379587
11.39771 0.059398217
11.39871 0.058412283999999995
11.39971 0.05742185700000001
11.40071 0.056427001000000004
11.40171 0.055427791
11.40271 0.05442429099999999
11.40371 0.053416570999999996
11.40471 0.052404706
11.40571 0.051388761000000005
11.40671 0.050368812000000006
11.40771 0.049344928
11.40871 0.048317177999999995
11.40971 0.047285637
11.41071 0.046250373000000004
11.41171 0.045211462
11.41271 0.044168974
11.41371 0.043122983
11.41471 0.042073559999999996
11.41571 0.041020781
11.41671 0.039964718999999996
11.41771 0.038905447999999995
11.41871 0.037843041
11.41971 0.036777573
11.42071 0.035709122
11.42171 0.034637758
11.42271 0.033563559
11.42371 0.032486601000000004
11.42471 0.031406959000000005
11.42571 0.030324713
11.42671 0.029239935
11.42771 0.028152702999999998
11.42871 0.027063096000000002
11.42971 0.02597119
11.43071 0.024877061
11.43171 0.023780787999999997
11.43271 0.022682449
11.43371 0.02158212
11.43471 0.020479881000000002
11.43571 0.019375807999999998
11.43671 0.018269982
11.43771 0.017162479
11.43871 0.016053379
11.43971 0.014942759
11.44071 0.013830698999999998
11.44171 0.012717278
11.44271 0.011602574
11.44371 0.010486666
11.44471 0.0093696326
11.44571 0.0082515537
11.44671 0.0071325077
11.44771 0.0060125745
11.44871 0.0048918329
11.44971 0.0037703627000000004
11.45071 0.002648243
11.45171 0.0015255536
11.45271 0.00040237405
11.45371 -0.0007212157900000001
11.45471 -0.0018451363
11.45571 -0.0029693074
11.45671 -0.0040936495
11.45771 -0.0052180822
11.45871 -0.0063425257
11.45971 -0.0074669006000000005
11.46071 -0.0085911262
11.46171 -0.009715122
11.46271 -0.010838809
11.46371 -0.011962106
11.46471 -0.013084934
11.46571 -0.014207212000000002
11.46671 -0.015328861
11.46771 -0.016449801
11.46871 -0.017569952
11.46971 -0.018689234
11.47071 -0.019807568
11.47171 -0.020924874
11.47271 -0.022041073
11.47371 -0.023156084
11.47471 -0.02426983
11.47571 -0.025382231
11.47671 -0.026493208
11.47771 -0.027602684000000002
11.47871 -0.028710579
11.47971 -0.029816812999999998
11.48071 -0.030921308999999998
11.48171 -0.032023989
11.48271 -0.033124775
11.48371 -0.03422359
11.48471 -0.035320356
11.48571 -0.036414995000000006
11.48671 -0.037507428
11.48771 -0.038597579
11.48871 -0.039685369000000005
11.48971 -0.040770724
11.49071 -0.041853563999999996
11.49171 -0.042933814
11.49271 -0.044011394
11.49371 -0.045086231000000004
11.49471 -0.046158247
11.49571 -0.047227365
11.49671 -0.048293508
11.49771 -0.049356604000000005
11.49871 -0.050416571
11.49971 -0.051473337
11.50071 -0.052526826
11.50171 -0.053576962
11.50271 -0.05462367
11.50371 -0.055666878999999996
11.50471 -0.056706509
11.50571 -0.057742489
11.50671 -0.058774743000000004
11.50771 -0.059803196999999995
11.50871 -0.060827774
11.50971 -0.061848405
11.51071 -0.06286501900000001
11.51171 -0.06387754100000001
11.51271 -0.06488590200000001
11.51371 -0.065890024
11.51471 -0.06688984
11.51571 -0.067885272
11.51671 -0.068876258
11.51771 -0.069862726
11.51871 -0.07084460199999999
11.51971 -0.071821822
11.52071 -0.072794309
11.52171 -0.073761999
11.52271 -0.074724824
11.52371 -0.075682712
11.52471 -0.076635595
11.52571 -0.07758340799999999
11.52671 -0.078526087
11.52771 -0.079463562
11.52871 -0.08039576400000001
11.52971 -0.08132262700000001
11.53071 -0.08224409
11.53171 -0.083160086
11.53271 -0.08407054700000001
11.53371 -0.084975414
11.53471 -0.085874618
11.53571 -0.0867681
11.53671 -0.08765579
11.53771 -0.08853763
11.53871 -0.089413556
11.53971 -0.090283505
11.54071 -0.091147417
11.54171 -0.09200522900000001
11.54271 -0.092856883
11.54371 -0.09370232
11.54471 -0.094541477
11.54571 -0.095374294
11.54671 -0.096200715
11.54771 -0.097020681
11.54871 -0.09783413299999999
11.54971 -0.098641007
11.55071 -0.09944125799999999
11.55171 -0.10023483
11.55271 -0.10102164999999999
11.55371 -0.10180169
11.55471 -0.10257488
11.55571 -0.10334115999999999
11.55671 -0.10410049
11.55771 -0.1048528
11.55871 -0.10559806
11.55971 -0.10633619999999999
11.56071 -0.10706717
11.56171 -0.10779093000000001
11.56271 -0.1085074
11.56371 -0.10921657
11.56471 -0.10991836999999999
11.56571 -0.11061274
11.56671 -0.11129965
11.56771 -0.11197904
11.56871 -0.11265086
11.56971 -0.11331508
11.57071 -0.11397164
11.57171 -0.11462048999999999
11.57271 -0.11526159
11.57371 -0.11589489
11.57471 -0.11652035000000001
11.57571 -0.11713792
11.57671 -0.11774757
11.57771 -0.11834924000000001
11.57871 -0.1189429
11.57971 -0.1195285
11.58071 -0.120106
11.58171 -0.12067537
11.58271 -0.12123655
11.58371 -0.12178950999999999
11.58471 -0.12233420999999998
11.58571 -0.12287063000000001
11.58671 -0.12339872
11.58771 -0.12391843000000001
11.58871 -0.12442974
11.58971 -0.12493262000000001
11.59071 -0.12542702
11.59171 -0.12591291
11.59271 -0.12639028
11.59371 -0.12685907
11.59471 -0.12731926
11.59571 -0.12777081
11.59671 -0.1282137
11.59771 -0.12864789000000001
11.59871 -0.12907337000000002
11.59971 -0.1294901
11.60071 -0.12989805999999998
11.60171 -0.1302972
11.60271 -0.13068750999999998
11.60371 -0.13106897
11.60471 -0.13144155
11.60571 -0.13180522
11.60671 -0.13215996
11.60771 -0.13250575
11.60871 -0.13284256
11.60971 -0.13317039
11.61071 -0.13348919
11.61171 -0.13379895
11.61271 -0.13409965000000001
11.61371 -0.13439127
11.61471 -0.1346738
11.61571 -0.13494721
11.61671 -0.13521148
11.61771 -0.13546661000000002
11.61871 -0.13571257
11.61971 -0.13594935
11.62071 -0.13617693
11.62171 -0.1363953
11.62271 -0.13660444
11.62371 -0.13680435
11.62471 -0.136995
11.62571 -0.13717638999999998
11.62671 -0.13734851
11.62771 -0.13751134
11.62871 -0.13766488
11.62971 -0.13780912
11.63071 -0.13794404
11.63171 -0.13806965
11.63271 -0.13818594
11.63371 -0.1382929
11.63471 -0.13839053
11.63571 -0.13847880999999998
11.63671 -0.13855775
11.63771 -0.13862734000000002
11.63871 -0.13868759
11.63971 -0.13873847
11.64071 -0.13878001
11.64171 -0.13881219
11.64271 -0.138835
11.64371 -0.13884847
11.64471 -0.13885258
11.64571 -0.13884734
11.64671 -0.13883275
11.64771 -0.1388088
11.64871 -0.13877551999999999
11.64971 -0.13873288
11.65071 -0.13868093
11.65171 -0.13861964000000002
11.65271 -0.13854903
11.65371 -0.13846911
11.65471 -0.13837987999999998
11.65571 -0.13828134
11.65671 -0.13817353
11.65771 -0.13805644
11.65871 -0.13793008
11.65971 -0.13779447
11.66071 -0.13764962
11.66171 -0.13749553
11.66271 -0.13733222
11.66371 -0.13715972
11.66471 -0.13697803
11.66571 -0.13678718
11.66671 -0.13658716
11.66771 -0.13637802000000002
11.66871 -0.13615977
11.66971 -0.13593241
11.67071 -0.13569598000000002
11.67171 -0.1354505
11.67271 -0.13519598
11.67371 -0.13493244
11.67471 -0.13465991
11.67571 -0.13437842
11.67671 -0.13408797
11.67771 -0.13378861
11.67871 -0.13348035
11.67971 -0.13316323
11.68071 -0.13283725
11.68171 -0.13250245
11.68271 -0.13215886000000002
11.68371 -0.13180651000000002
11.68471 -0.13144541999999998
11.68571 -0.13107563
11.68671 -0.13069715
11.68771 -0.13031003
11.68871 -0.12991428
11.68971 -0.12950995
11.69071 -0.12909707
11.69171 -0.12867566
11.69271 -0.12824576000000001
11.69371 -0.12780740999999998
11.69471 -0.12736063
11.69571 -0.12690547
11.69671 -0.12644195
11.69771 -0.12597012000000002
11.69871 -0.12549
11.69971 -0.12500164
11.70071 -0.12450507
11.70171 -0.12400034000000001
11.70271 -0.12348748
11.70371 -0.12296654
11.70471 -0.12243753
11.70571 -0.12190052000000001
11.70671 -0.12135555
11.70771 -0.12080264
11.70871 -0.12024186
11.70971 -0.11967324
11.71071 -0.11909682
11.71171 -0.11851265000000001
11.71271 -0.11792077000000001
11.71371 -0.11732123
11.71471 -0.11671408
11.71571 -0.11609935999999998
11.71671 -0.11547711
11.71771 -0.11484738
11.71871 -0.11421023
11.71971 -0.11356569999999999
11.72071 -0.11291382999999999
11.72171 -0.11225468
11.72271 -0.11158831000000001
11.72371 -0.11091476
11.72471 -0.11023406000000001
11.72571 -0.10954629
11.72671 -0.10885149
11.72771 -0.10814971999999999
11.72871 -0.10744102999999999
11.72971 -0.10672546999999999
11.73071 -0.10600309000000001
11.73171 -0.10527396
11.73271 -0.10453812
11.73371 -0.10379562999999999
11.73471 -0.10304656
11.73571 -0.10229094
11.73671 -0.10152885
11.73771 -0.10076035000000001
11.73871 -0.09998547600000002
11.73971 -0.09920430599999999
11.74071 -0.098416884
11.74171 -0.097623287
11.74271 -0.096823566
11.74371 -0.09601778000000001
11.74471 -0.095205993
11.74571 -0.09438826800000001
11.74671 -0.093564665
11.74771 -0.09273524
11.74871 -0.091900065
11.74971 -0.091059197
11.75071 -0.090212701
11.75171 -0.08936064
11.75271 -0.088503078
11.75371 -0.087640074
11.75471 -0.086771697
11.75571 -0.085898011
11.75671 -0.085019082
11.75771 -0.084134977
11.75871 -0.083245756
11.75971 -0.082351489
11.76071 -0.08145223800000001
11.76171 -0.080548075
11.76271 -0.079639064
11.76371 -0.078725268
11.76471 -0.077806757
11.76571 -0.076883601
11.76671 -0.075955864
11.76771 -0.075023615
11.76871 -0.074086926
11.76971 -0.073145865
11.77071 -0.072200497
11.77171 -0.07125089800000001
11.77271 -0.070297136
11.77371 -0.069339277
11.77471 -0.06837739500000001
11.77571 -0.06741156100000001
11.77671 -0.066441845
11.77771 -0.065468322
11.77871 -0.064491061
11.77971 -0.06351013400000001
11.78071 -0.062525616
11.78171 -0.061537576000000004
11.78271 -0.060546090000000004
11.78371 -0.059551228000000005
11.78471 -0.058553065
11.78571 -0.057551672000000005
11.78671 -0.056547124000000004
11.78771 -0.055539497
11.78871 -0.054528867
11.78971 -0.053515303
11.79071 -0.052498881000000004
11.79171 -0.051479675999999995
11.79271 -0.050457765
11.79371 -0.049433223000000005
11.79471 -0.048406121999999996
11.79571 -0.047376538999999995
11.79671 -0.04634455
11.79771 -0.045310225999999995
11.79871 -0.044273646
11.79971 -0.043234884
11.80071 -0.042194015
11.80171 -0.041151117
11.80271 -0.040106263
11.80371 -0.039059532
11.80471 -0.038011
11.80571 -0.036960741
11.80671 -0.035908833
11.80771 -0.03485535
11.80871 -0.033800371
11.80971 -0.032743972
11.81071 -0.031686228000000004
11.81171 -0.030627218
11.81271 -0.029567015
11.81371 -0.028505700000000002
11.81471 -0.027443345999999997
11.81571 -0.026380031999999998
11.81671 -0.025315833
11.81771 -0.024250828
11.81871 -0.023185092
11.81971 -0.022118702
11.82071 -0.021051733
11.82171 -0.019984265
11.82271 -0.018916370999999998
11.82371 -0.017848129
11.82471 -0.016779615999999997
11.82571 -0.015710907
11.82671 -0.014642079
11.82771 -0.013573207
11.82871 -0.012504369000000001
11.82971 -0.01143564
11.83071 -0.010367096
11.83171 -0.0092988121
11.83271 -0.008230864499999999
11.83371 -0.0071633294
11.83471 -0.0060962815
11.83571 -0.0050297967
11.83671 -0.0039639504
11.83771 -0.0028988183
11.83871 -0.0018344752
11.83971 -0.0007709966700000001
11.84071 0.00029154223
11.84171 0.0013530662999999999
11.84271 0.0024135004
11.84371 0.0034727698
11.84471 0.0045307991999999995
11.84571 0.0055875138
11.84671 0.0066428387
11.84771 0.0076966993
11.84871 0.0087490203
11.84971 0.0097997276
11.85071 0.010848746
11.85171 0.011896002
11.85271 0.012941419999999999
11.85371 0.013984927999999999
11.85471 0.01502645
11.85571 0.016065914
11.85671 0.017103244
11.85771 0.018138369
11.85871 0.019171214
11.85971 0.020201708000000002
11.86071 0.021229777000000002
11.86171 0.02225535
11.86271 0.023278354
11.86371 0.024298717
11.86471 0.025316369
11.86571 0.026331237
11.86671 0.02734325
11.86771 0.028352337999999998
11.86871 0.029358431
11.86971 0.030361458999999997
11.87071 0.031361353
11.87171 0.032358046
11.87271 0.033351465
11.87371 0.034341542
11.87471 0.035328211
11.87571 0.036311403
11.87671 0.037291049
11.87771 0.038267084
11.87871 0.03923944
11.87971 0.040208051
11.88071 0.041172848000000005
11.88171 0.042133767
11.88271 0.043090741
11.88371 0.044043706
11.88471 0.044992594999999996
11.88571 0.045937343000000005
11.88671 0.046877889
11.88771 0.047814165
11.88871 0.04874611
11.88971 0.049673660999999994
11.89071 0.050596753
11.89171 0.051515321999999995
11.89271 0.052429311
11.89371 0.053338654
11.89471 0.054243294
11.89571 0.05514316700000001
11.89671 0.056038209
11.89771 0.056928361000000004
11.89871 0.057813571999999994
11.89971 0.058693771000000006
11.90071 0.059568905
11.90171 0.060438918
11.90271 0.061303750000000004
11.90371 0.062163343
11.90471 0.063017639
11.90571 0.06386658099999999
11.90671 0.064710114
11.90771 0.06554818200000001
11.90871 0.066380732
11.90971 0.06720770599999999
11.91071 0.068029051
11.91171 0.068844715
11.91271 0.069654646
11.91371 0.070458784
11.91471 0.071257079
11.91571 0.072049483
11.91671 0.072835939
11.91771 0.073616399
11.91871 0.074390811
11.91971 0.075159123
11.92071 0.07592128799999999
11.92171 0.076677254
11.92271 0.077426975
11.92371 0.078170397
11.92471 0.078907475
11.92571 0.079638162
11.92671 0.080362411
11.92771 0.08108016900000001
11.92871 0.081791397
11.92971 0.082496047
11.93071 0.08319407399999999
11.93171 0.083885435
11.93271 0.084570085
11.93371 0.085247977
11.93471 0.085919077
11.93571 0.086583337
11.93671 0.087240711
11.93771 0.087891164
11.93871 0.088534656
11.93971 0.08917114999999999
11.94071 0.08980060200000001
11.94171 0.090422976
11.94271 0.091038237
11.94371 0.091646344
11.94471 0.09224726200000001
11.94571 0.09284095099999999
11.94671 0.093427382
11.94771 0.094006519
11.94871 0.094578328
11.94971 0.095142773
11.95071 0.095699826
11.95171 0.096249452
11.95271 0.096791616
11.95371 0.097326294
11.95471 0.097853446
11.95571 0.09837305399999999
11.95671 0.098885084
11.95771 0.0993895
11.95871 0.099886279
11.95971 0.10037539999999999
11.96071 0.10085681999999999
11.96171 0.10133053
11.96271 0.10179649
11.96371 0.10225468000000001
11.96471 0.10270507999999999
11.96571 0.10314765000000001
11.96671 0.10358238
11.96771 0.10400924
11.96871 0.10442821
11.96971 0.10483926
11.97071 0.10524238000000001
11.97171 0.10563753999999999
11.97271 0.10602473
11.97371 0.10640392
11.97471 0.1067751
11.97571 0.10713824
11.97671 0.10749333
11.97771 0.10784036
11.97871 0.10817929999999999
11.97971 0.10851013999999999
11.98071 0.10883287
11.98171 0.10914746
11.98271 0.1094539
11.98371 0.10975219
11.98471 0.1100423
11.98571 0.11032424
11.98671 0.11059798
11.98771 0.11086351
11.98871 0.11112082000000001
11.98971 0.11136992
11.99071 0.11161077999999999
11.99171 0.11184338999999999
11.99271 0.11206776
11.99371 0.11228385999999999
11.99471 0.11249171000000001
11.99571 0.11269127999999999
11.99671 0.11288257
11.99771 0.11306559000000001
11.99871 0.11324032
11.99971 0.11340676999999999
12.00071 0.11356491999999999
12.00171 0.11371478000000002
12.00271 0.11385635
12.00371 0.11398961999999999
12.00471 0.11411461
12.00571 0.11423129
12.00671 0.11433968
12.00771 0.11443977999999999
12.00871 0.11453158000000001
12.00971 0.1146151
12.01071 0.11469034
12.01171 0.1147573
12.01271 0.11481598
12.01371 0.1148664
12.01471 0.11490857
12.01571 0.11494248000000001
12.01671 0.11496815
12.01771 0.11498558
12.01871 0.11499477999999999
12.01971 0.11499575000000001
12.02071 0.11498852000000001
12.02171 0.1149731
12.02271 0.11494948999999999
12.02371 0.11491770999999999
12.02471 0.11487776999999999
12.02571 0.11482968
12.02671 0.11477346000000001
12.02771 0.11470912000000001
12.02871 0.11463667
12.02971 0.11455612999999999
12.03071 0.11446753000000001
12.03171 0.11437087
12.03271 0.11426616999999999
12.03371 0.11415344
12.03471 0.11403272
12.03571 0.11390401
12.03671 0.11376734
12.03771 0.11362272
12.03871 0.11347017999999999
12.03971 0.11330972999999998
12.04071 0.11314141000000001
12.04171 0.11296521
12.04271 0.11278118000000001
12.04371 0.11258934
12.04471 0.11238971
12.04571 0.11218231
12.04671 0.11196716
12.04771 0.11174430999999999
12.04871 0.11151376
12.04971 0.11127555
12.05071 0.11102970000000001
12.05171 0.11077626
12.05271 0.11051522999999999
12.05371 0.11024666000000001
12.05471 0.10997057000000002
12.05571 0.10968699
12.05671 0.10939596
12.05771 0.10909749
12.05871 0.10879163
12.05971 0.10847841999999999
12.06071 0.10815788
12.06171 0.10783005000000001
12.06271 0.10749497
12.06371 0.10715266999999999
12.06471 0.10680318
12.06571 0.10644654
12.06671 0.10608279
12.06771 0.10571196000000001
12.06871 0.10533408000000001
12.06971 0.10494922000000001
12.07071 0.10455739
12.07171 0.10415863
12.07271 0.10375299
12.07371 0.10334051000000001
12.07471 0.10292121000000001
12.07571 0.10249516
12.07671 0.10206238000000001
12.07771 0.10162293000000001
12.07871 0.10117684
12.07971 0.10072415
12.08071 0.10026492000000001
12.08171 0.09979917699999999
12.08271 0.09932697300000001
12.08371 0.098848343
12.08471 0.09836334499999999
12.08571 0.09787201400000001
12.08671 0.097374403
12.08771 0.09687055700000001
12.08871 0.096360518
12.08971 0.095844339
12.09071 0.095322065
12.09171 0.094793743
12.09271 0.094259426
12.09371 0.093719159
12.09471 0.093172997
12.09571 0.09262098499999999
12.09671 0.092063175
12.09771 0.09149962
12.09871 0.090930366
12.09971 0.09035546700000001
12.10071 0.089774973
12.10171 0.08918893900000001
12.10271 0.088597415
12.10371 0.08800045499999999
12.10471 0.087398116
12.10571 0.086790445
12.10671 0.086177496
12.10771 0.085559324
12.10871 0.08493598399999999
12.10971 0.084307534
12.11071 0.083674025
12.11171 0.08303550999999999
12.11271 0.08239204800000001
12.11371 0.08174369000000001
12.11471 0.081090495
12.11571 0.080432522
12.11671 0.079769827
12.11771 0.079102465
12.11871 0.078430492
12.11971 0.077753968
12.12071 0.07707295
12.12171 0.076387497
12.12271 0.075697666
12.12371 0.075003522
12.12471 0.074305118
12.12571 0.07360251599999999
12.12671 0.072895776
12.12771 0.07218495600000001
12.12871 0.071470119
12.12971 0.07075133
12.13071 0.070028641
12.13171 0.069302123
12.13271 0.068571832
12.13371 0.067837833
12.13471 0.067100185
12.13571 0.066358957
12.13671 0.06561420700000001
12.13771 0.06486600000000001
12.13871 0.06411439399999999
12.13971 0.063359458
12.14071 0.06260125700000001
12.14171 0.061839847999999996
12.14271 0.061075302000000005
12.14371 0.060307677
12.14471 0.059537042
12.14571 0.058763463
12.14671 0.057986996
12.14771 0.057207712
12.14871 0.056425674
12.14971 0.05564095299999999
12.15071 0.054853607
12.15171 0.054063706
12.15271 0.053271307999999996
12.15371 0.052476482000000005
12.15471 0.051679299000000005
12.15571 0.050879816999999994
12.15671 0.050078105
12.15771 0.049274229
12.15871 0.048468256
12.15971 0.047660249
12.16071 0.046850278
12.16171 0.046038406000000004
12.16271 0.045224701
12.16371 0.044409229
12.16471 0.043592057999999996
12.16571 0.042773254000000004
12.16671 0.041952881
12.16771 0.041131008999999996
12.16871 0.040307702
12.16971 0.039483031
12.17071 0.038657058
12.17171 0.037829854
12.17271 0.037001484
12.17371 0.036172016
12.17471 0.035341515
12.17571 0.03451005
12.17671 0.033677689000000004
12.17771 0.032844496
12.17871 0.032010540999999997
12.17971 0.031175886
12.18071 0.030340604
12.18171 0.029504755999999997
12.18271 0.028668413999999996
12.18371 0.027831641
12.18471 0.026994504000000002
12.18571 0.026157071
12.18671 0.025319407
12.18771 0.02448158
12.18871 0.023643656000000002
12.18971 0.022805702
12.19071 0.021967784
12.19171 0.021129967
12.19271 0.02029232
12.19371 0.019454907
12.19471 0.018617795
12.19571 0.017781051
12.19671 0.016944739
12.19771 0.016108927999999998
12.19871 0.015273681
12.19971 0.014439067
12.20071 0.013605149
12.20171 0.012771993
12.20271 0.011939667
12.20371 0.011108234
12.20471 0.01027776
12.20571 0.0094483112
12.20671 0.0086199521
12.20771 0.0077927478
12.20871 0.0069667636
12.20971 0.0061420636
12.21071 0.0053187123
12.21171 0.0044967739
12.21271 0.0036763126
12.21371 0.0028573919
12.21471 0.0020400756
12.21571 0.0012244269
12.21671 0.00041050912
12.21771 -0.00040161498999999995
12.21871 -0.0012118828
12.21971 -0.0020202318
12.22071 -0.0028266
12.22171 -0.0036309255
12.22271 -0.0044331464
12.22371 -0.0052332016
12.22471 -0.0060310296
12.22571 -0.0068265697
12.22671 -0.007619761199999999
12.22771 -0.008410543500000001
12.22871 -0.0091988564
12.22971 -0.0099846402
12.23071 -0.010767834
12.23171 -0.011548379999999999
12.23271 -0.012326219000000001
12.23371 -0.01310129
12.23471 -0.013873535000000001
12.23571 -0.014642896999999998
12.23671 -0.015409316
12.23771 -0.016172733999999998
12.23871 -0.016933093
12.23971 -0.017690337
12.24071 -0.018444407
12.24171 -0.019195247999999998
12.24271 -0.019942802
12.24371 -0.020687010999999998
12.24471 -0.021427822
12.24571 -0.022165178
12.24671 -0.022899022999999998
12.24771 -0.023629302
12.24871 -0.024355961
12.24971 -0.025078945000000002
12.25071 -0.025798200000000004
12.25171 -0.026513673999999997
12.25271 -0.027225311999999998
12.25371 -0.027933062
12.25471 -0.028636868
12.25571 -0.029336681
12.25671 -0.030032452
12.25771 -0.030724125
12.25871 -0.031411654
12.25971 -0.032094982
12.26071 -0.032774065
12.26171 -0.033448852
12.26271 -0.034119290999999996
12.26371 -0.034785335
12.26471 -0.035446938
12.26571 -0.036104047
12.26671 -0.036756619
12.26771 -0.037404604
12.26871 -0.038047956
12.26971 -0.038686628
12.27071 -0.039320573
12.27171 -0.039949748
12.27271 -0.040574107
12.27371 -0.041193601999999996
12.27471 -0.041808191
12.27571 -0.042417829000000004
12.27671 -0.043022473
12.27771 -0.043622078
12.27871 -0.044216603
12.27971 -0.044806004999999996
12.28071 -0.045390241
12.28171 -0.04596927
12.28271 -0.046543049
12.28371 -0.04711154
12.28471 -0.047674699
12.28571 -0.048232492
12.28671 -0.048784874
12.28771 -0.049331808
12.28871 -0.049873255
12.28971 -0.050409179
12.29071 -0.050939538000000006
12.29171 -0.051464302999999996
12.29271 -0.051983434
12.29371 -0.05249689
12.29471 -0.053004641000000005
12.29571 -0.053506653
12.29671 -0.054002891
12.29771 -0.054493319000000005
12.29871 -0.054977903999999994
12.29971 -0.05545661599999999
12.30071 -0.055929419
12.30171 -0.056396279
12.30271 -0.056857173000000004
12.30371 -0.057312065999999995
12.30471 -0.057760923000000006
12.30571 -0.05820372000000001
12.30671 -0.058640429
12.30771 -0.05907102
12.30871 -0.059495459
12.30971 -0.059913727
12.31071 -0.060325791
12.31171 -0.060731627
12.31271 -0.06113120500000001
12.31371 -0.061524501999999995
12.31471 -0.06191149
12.31571 -0.062292151000000004
12.31671 -0.062666455
12.31771 -0.06303438
12.31871 -0.063395902
12.31971 -0.06375099799999999
12.32071 -0.064099644
12.32171 -0.06444182400000001
12.32271 -0.064777513
12.32371 -0.065106689
12.32471 -0.06542933399999999
12.32571 -0.065745431
12.32671 -0.066054962
12.32771 -0.066357903
12.32871 -0.066654244
12.32971 -0.066943961
12.33071 -0.067227043
12.33171 -0.067503471
12.33271 -0.067773229
12.33371 -0.06803630399999999
12.33471 -0.06829267900000001
12.33571 -0.06854234399999999
12.33671 -0.068785285
12.33771 -0.069021492
12.33871 -0.06925094600000001
12.33971 -0.069473643
12.34071 -0.06968957
12.34171 -0.069898716
12.34271 -0.070101069
12.34371 -0.070296624
12.34471 -0.070485374
12.34571 -0.070667308
12.34671 -0.070842414
12.34771 -0.071010692
12.34871 -0.071172131
12.34971 -0.071326731
12.35071 -0.071474479
12.35171 -0.07161537700000001
12.35271 -0.071749417
12.35371 -0.071876595
12.35471 -0.07199691
12.35571 -0.072110357
12.35671 -0.072216935
12.35771 -0.072316645
12.35871 -0.07240948
12.35971 -0.07249544699999999
12.36071 -0.07257453999999999
12.36171 -0.072646764
12.36271 -0.07271211899999999
12.36371 -0.072770606
12.36471 -0.072822231
12.36571 -0.072866993
12.36671 -0.072904897
12.36771 -0.072935945
12.36871 -0.072960148
12.36971 -0.072977506
12.37071 -0.072988024
12.37171 -0.072991714
12.37271 -0.072988577
12.37371 -0.072978623
12.37471 -0.072961865
12.37571 -0.07293830899999999
12.37671 -0.07290795900000001
12.37771 -0.072870828
12.37871 -0.072826928
12.37971 -0.07277627
12.38071 -0.07271886
12.38171 -0.072654715
12.38271 -0.07258384699999999
12.38371 -0.072506268
12.38471 -0.072421989
12.38571 -0.07233102799999999
12.38671 -0.072233396
12.38771 -0.07212911200000001
12.38871 -0.072018185
12.38971 -0.071900635
12.39071 -0.07177647200000001
12.39171 -0.07164572
12.39271 -0.071508397
12.39371 -0.07136451299999999
12.39471 -0.07121409299999999
12.39571 -0.071057153
12.39671 -0.07089371800000001
12.39771 -0.070723804
12.39871 -0.07054742900000001
12.39971 -0.07036461599999999
12.40071 -0.07017538899999999
12.40171 -0.069979765
12.40271 -0.069777772
12.40371 -0.069569435
12.40471 -0.069354771
12.40571 -0.06913380899999999
12.40671 -0.068906572
12.40771 -0.06867308999999999
12.40871 -0.068433385
12.40971 -0.068187481
12.41071 -0.067935413
12.41171 -0.06767720299999999
12.41271 -0.06741287700000001
12.41371 -0.067142467
12.41471 -0.066866004
12.41571 -0.06658351
12.41671 -0.06629502200000001
12.41771 -0.066000567
12.41871 -0.06570018
12.41971 -0.065393886
12.42071 -0.065081718
12.42171 -0.064763712
12.42271 -0.06443989700000001
12.42371 -0.06411030799999999
12.42471 -0.06377497900000001
12.42571 -0.06343394100000001
12.42671 -0.06308723200000001
12.42771 -0.062734884
12.42871 -0.062376930000000004
12.42971 -0.062013406
12.43071 -0.061644352
12.43171 -0.061269803000000005
12.43271 -0.060889794
12.43371 -0.060504361000000006
12.43471 -0.060113543000000005
12.43571 -0.059717376
12.43671 -0.059315906
12.43771 -0.058909162
12.43871 -0.058497192
12.43971 -0.05808002899999999
12.44071 -0.057657721
12.44171 -0.057230302
12.44271 -0.056797819
12.44371 -0.056360307000000005
12.44471 -0.055917812
12.44571 -0.055470376
12.44671 -0.055018044
12.44771 -0.054560858000000004
12.44871 -0.054098858
12.44971 -0.053632091
12.45071 -0.053160603
12.45171 -0.052684434999999995
12.45271 -0.052203639999999996
12.45371 -0.051718252
12.45471 -0.051228324
12.45571 -0.050733902000000004
12.45671 -0.050235033000000005
12.45771 -0.049731764
12.45871 -0.049224135
12.45971 -0.048712202
12.46071 -0.048196007
12.46171 -0.047675602
12.46271 -0.047151034
12.46371 -0.046622352
12.46471 -0.046089603
12.46571 -0.045552838000000005
12.46671 -0.045012106
12.46771 -0.044467454000000003
12.46871 -0.043918935
12.46971 -0.043366599
12.47071 -0.042810495000000004
12.47171 -0.042250677
12.47271 -0.041687192
12.47371 -0.041120095
12.47471 -0.040549435999999994
12.47571 -0.039975267
12.47671 -0.03939764
12.47771 -0.038816608
12.47871 -0.038232224
12.47971 -0.037644539
12.48071 -0.037053609
12.48171 -0.036459483
12.48271 -0.03586222
12.48371 -0.035261872
12.48471 -0.034658491
12.48571 -0.034052134
12.48671 -0.033442854
12.48771 -0.032830707
12.48871 -0.032215749
12.48971 -0.031598032
12.49071 -0.030977613999999997
12.49171 -0.030354546999999996
12.49271 -0.029728891
12.49371 -0.029100699
12.49471 -0.028470028
12.49571 -0.027836932
12.49671 -0.027201470000000002
12.49771 -0.026563698
12.49871 -0.025923672
12.49971 -0.025281449999999997
12.50071 -0.024637087999999998
12.50171 -0.023990643
12.50271 -0.023342171
12.50371 -0.022691731
12.50471 -0.022039381
12.50571 -0.021385176000000002
12.50671 -0.020729177
12.50771 -0.020071441
12.50871 -0.019412025
12.50971 -0.018750988
12.51071 -0.018088389
12.51171 -0.017424283999999998
12.51271 -0.016758735
12.51371 -0.016091799
12.51471 -0.015423535999999998
12.51571 -0.014754005
12.51671 -0.014083265
12.51771 -0.013411375000000001
12.51871 -0.012738397
12.51971 -0.012064388
12.52071 -0.011389409
12.52171 -0.010713519
12.52271 -0.010036779
12.52371 -0.0093592476
12.52471 -0.008680984999999999
12.52571 -0.008002051599999999
12.52671 -0.007322507
12.52771 -0.0066424108999999995
12.52871 -0.005961824
12.52971 -0.0052808056
12.53071 -0.0045994158
12.53171 -0.0039177146
12.53271 -0.0032357617000000004
12.53371 -0.0025536165
12.53471 -0.0018713389999999999
12.53571 -0.0011889888
12.53671 -0.00050662534
12.53771 0.00017569178
12.53871 0.0008579030700000001
12.53971 0.0015399492
12.54071 0.0022217708
12.54171 0.0029033087999999997
12.54271 0.0035845037999999996
12.54371 0.0042652966
12.54471 0.0049456285
12.54571 0.005625440099999999
12.54671 0.0063046726
12.54771 0.0069832669
12.54871 0.0076611642999999995
12.54971 0.0083383056
12.55071 0.0090146328
12.55171 0.0096900876
12.55271 0.01036461
12.55371 0.011038144
12.55471 0.011710628
12.55571 0.012382006
12.55671 0.013052220000000002
12.55771 0.013721209
12.55871 0.014388918
12.55971 0.015055288000000002
12.56071 0.015720261
12.56171 0.016383779
12.56271 0.017045784999999997
12.56371 0.01770622
12.56471 0.018365029
12.56571 0.019022153
12.56671 0.019677535
12.56771 0.020331118000000002
12.56871 0.020982846
12.56971 0.021632662
12.57071 0.022280509
12.57171 0.022926331
12.57271 0.023570072
12.57371 0.024211676
12.57471 0.024851086
12.57571 0.025488247000000002
12.57671 0.026123106
12.57771 0.026755605
12.57871 0.027385689
12.57971 0.028013304000000003
12.58071 0.028638392999999998
12.58171 0.029260904
12.58271 0.029880782999999998
12.58371 0.030497974
12.58471 0.031112422999999997
12.58571 0.031724077
12.58671 0.032332883
12.58771 0.032938787
12.58871 0.033541737
12.58971 0.03414168
12.59071 0.034738562
12.59171 0.035332331999999994
12.59271 0.035922937
12.59371 0.036510325
12.59471 0.037094444
12.59571 0.037675246
12.59671 0.038252678
12.59771 0.03882669
12.59871 0.039397230000000005
12.59971 0.039964251
12.60071 0.040527701
12.60171 0.041087532999999996
12.60271 0.041643699
12.60371 0.042196147999999996
12.60471 0.042744833999999995
12.60571 0.04328971
12.60671 0.043830727
12.60771 0.044367838
12.60871 0.044901
12.60971 0.045430162999999996
12.61071 0.045955283
12.61171 0.046476317
12.61271 0.046993219
12.61371 0.047505944
12.61471 0.048014446
12.61571 0.048518684
12.61671 0.049018615
12.61771 0.049514195000000004
12.61871 0.050005381
12.61971 0.050492137
12.62071 0.050974410000000005
12.62171 0.051452167
12.62271 0.051925366
12.62371 0.052393967
12.62471 0.052857929
12.62571 0.05331721
12.62671 0.053771771
12.62771 0.054221570999999996
12.62871 0.054666575
12.62971 0.055106741
12.63071 0.055542029
12.63171 0.055972404999999996
12.63271 0.056397828
12.63371 0.056818262
12.63471 0.057233672000000006
12.63571 0.057644019
12.63671 0.058049272
12.63771 0.058449391999999996
12.63871 0.058844341999999994
12.63971 0.059234089000000004
12.64071 0.059618596999999995
12.64171 0.059997831999999994
12.64271 0.060371758
12.64371 0.060740345999999994
12.64471 0.061103562
12.64571 0.061461376
12.64671 0.061813754
12.64771 0.062160665000000004
12.64871 0.06250207699999999
12.64971 0.062837958
12.65071 0.06316828099999999
12.65171 0.06349302100000001
12.65271 0.063812145
12.65371 0.064125622
12.65471 0.064433424
12.65571 0.064735528
12.65671 0.065031904
12.65771 0.065322529
12.65871 0.06560737400000001
12.65971 0.065886416
12.66071 0.066159625
12.66171 0.066426984
12.66271 0.066688465
12.66371 0.066944043
12.66471 0.067193701
12.66571 0.067437411
12.66671 0.067675154
12.66771 0.067906908
12.66871 0.068132655
12.66971 0.068352371
12.67071 0.06856604
12.67171 0.068773638
12.67271 0.068975153
12.67371 0.069170562
12.67471 0.069359847
12.67571 0.069542998
12.67671 0.06971999
12.67771 0.069890812
12.67871 0.07005544600000001
12.67971 0.070213882
12.68071 0.070366106
12.68171 0.07051210299999999
12.68271 0.070651853
12.68371 0.070785353
12.68471 0.070912589
12.68571 0.07103354399999999
12.68671 0.071148213
12.68771 0.071256584
12.68871 0.071358652
12.68971 0.071454397
12.69071 0.071543816
12.69171 0.07162690199999999
12.69271 0.071703643
12.69371 0.071774033
12.69471 0.071838067
12.69571 0.07189574
12.69671 0.071947044
12.69771 0.07199196799999999
12.69871 0.07203051399999999
12.69971 0.07206267300000001
12.70071 0.072088442
12.70171 0.072107819
12.70271 0.072120799
12.70371 0.07212737699999999
12.70471 0.07212755200000001
12.70571 0.072121323
12.70671 0.072108686
12.70771 0.072089647
12.70871 0.07206419800000001
12.70971 0.072032341
12.71071 0.07199407599999999
12.71171 0.071949401
12.71271 0.071898324
12.71371 0.071840844
12.71471 0.071776961
12.71571 0.07170668100000001
12.71671 0.071630004
12.71771 0.071546942
12.71871 0.071457494
12.71971 0.07136166699999999
12.72071 0.071259466
12.72171 0.071150897
12.72271 0.071035966
12.72371 0.070914684
12.72471 0.070787058
12.72571 0.070653099
12.72671 0.070512813
12.72771 0.070366211
12.72871 0.070213305
12.72971 0.070054107
12.73071 0.06988862900000001
12.73171 0.06971688699999999
12.73271 0.069538888
12.73371 0.06935464899999999
12.73471 0.06916418199999999
12.73571 0.068967504
12.73671 0.06876463299999999
12.73771 0.06855557999999999
12.73871 0.068340363
12.73971 0.068118999
12.74071 0.067891512
12.74171 0.067657913
12.74271 0.06741822
12.74371 0.067172456
12.74471 0.066920638
12.74571 0.066662789
12.74671 0.066398928
12.74771 0.066129077
12.74871 0.065853255
12.74971 0.065571483
12.75071 0.065283792
12.75171 0.064990198
12.75271 0.064690725
12.75371 0.06438540300000001
12.75471 0.064074248
12.75571 0.06375729
12.75671 0.063434558
12.75771 0.063106068
12.75871 0.062771857
12.75971 0.062431947999999994
12.76071 0.062086363
12.76171 0.061735132
12.76271 0.061378289999999995
12.76371 0.06101586
12.76471 0.060647872
12.76571 0.06027434699999999
12.76671 0.059895328000000005
12.76771 0.059510837000000004
12.76871 0.059120904
12.76971 0.058725564
12.77071 0.058324845
12.77171 0.057918776
12.77271 0.057507393999999996
12.77371 0.057090726
12.77471 0.056668808
12.77571 0.056241674
12.77671 0.05580936
12.77771 0.055371894
12.77871 0.054929312
12.77971 0.05448164900000001
12.78071 0.054028939
12.78171 0.053571217000000004
12.78271 0.053108524
12.78371 0.052640896
12.78471 0.052168365999999994
12.78571 0.051690969999999996
12.78671 0.051208748
12.78771 0.050721736999999996
12.78871 0.050229981
12.78971 0.049733516000000005
12.79071 0.049232377
12.79171 0.048726610999999996
12.79271 0.048216258000000005
12.79371 0.047701359
12.79471 0.047181954
12.79571 0.046658088
12.79671 0.046129801
12.79771 0.045597139999999994
12.79871 0.045060145
12.79971 0.044518863
12.80071 0.043973338
12.80171 0.043423614
12.80271 0.042869736
12.80371 0.042311751
12.80471 0.041749707000000004
12.80571 0.041183649
12.80671 0.040613624
12.80771 0.040039682
12.80871 0.039461869000000004
12.80971 0.038880232
12.81071 0.03829482
12.81171 0.037705683000000004
12.81271 0.037112867
12.81371 0.036516422
12.81471 0.0359164
12.81571 0.035312847
12.81671 0.034705817
12.81771 0.034095356
12.81871 0.033481518
12.81971 0.032864351
12.82071 0.032243906999999995
12.82171 0.031620235
12.82271 0.030993387999999997
12.82371 0.030363418
12.82471 0.029730375
12.82571 0.029094313999999996
12.82671 0.028455283999999997
12.82771 0.027813338
12.82871 0.027168527999999997
12.82971 0.026520906
12.83071 0.025870526
12.83171 0.025217438999999998
12.83271 0.0245617
12.83371 0.023903363
12.83471 0.023242481
12.83571 0.022579107
12.83671 0.021913294
12.83771 0.021245098
12.83871 0.020574573
12.83971 0.019901772999999998
12.84071 0.019226753
12.84171 0.018549568
12.84271 0.017870273
12.84371 0.017188922000000002
12.84471 0.016505571
12.84571 0.015820278
12.84671 0.015133095000000001
12.84771 0.014444081000000001
12.84871 0.013753292
12.84971 0.013060782
12.85071 0.012366610000000002
12.85171 0.011670832
12.85271 0.010973505
12.85371 0.010274686
12.85471 0.0095744319
12.85571 0.0088727997
12.85671 0.0081698476
12.85771 0.007465633100000001
12.85871 0.006760214499999999
12.85971 0.0060536495
12.86071 0.0053459964000000006
12.86171 0.0046373138
12.86271 0.0039276601
12.86371 0.0032170941
12.86471 0.0025056748
12.86571 0.0017934612
12.86671 0.0010805122
12.86771 0.00036688716
12.86871 -0.00034735451
12.86971 -0.0010621533999999998
12.87071 -0.0017774499
12.87171 -0.0024931844
12.87271 -0.0032092972000000003
12.87371 -0.0039257287
12.87471 -0.004642419300000001
12.87571 -0.0053593089
12.87671 -0.0060763377
12.87771 -0.0067934459
12.87871 -0.0075105738
12.87971 -0.0082276623
12.88071 -0.0089446512
12.88171 -0.009661480699999999
12.88271 -0.010378090999999999
12.88371 -0.011094423
12.88471 -0.011810417
12.88571 -0.012526015
12.88671 -0.013241155999999999
12.88771 -0.013955780999999999
12.88871 -0.014669832
12.88971 -0.015383249000000002
12.89071 -0.016095972
12.89171 -0.016807945
12.89271 -0.017519107
12.89371 -0.018229401
12.89471 -0.018938768
12.89571 -0.019647149
12.89671 -0.020354486
12.89771 -0.021060721
12.89871 -0.021765796
12.89971 -0.022469653
12.90071 -0.023172236000000002
12.90171 -0.023873484
12.90271 -0.024573341999999998
12.90371 -0.025271751999999998
12.90471 -0.025968655
12.90571 -0.026663995
12.90671 -0.027357717000000004
12.90771 -0.02804976
12.90871 -0.028740067999999997
12.90971 -0.029428586
12.91071 -0.030115256
12.91171 -0.030800022
12.91271 -0.031482827000000005
12.91371 -0.032163615
12.91471 -0.032842331
12.91571 -0.033518916
12.91671 -0.034193316
12.91771 -0.034865475
12.91871 -0.035535338
12.91971 -0.036202846
12.92071 -0.036867947
12.92171 -0.037530586000000005
12.92271 -0.038190707
12.92371 -0.038848256
12.92471 -0.039503176
12.92571 -0.040155416
12.92671 -0.040804921
12.92771 -0.041451634
12.92871 -0.042095504
12.92971 -0.042736478
12.93071 -0.043374500999999996
12.93171 -0.04400952
12.93271 -0.044641484
12.93371 -0.045270339
12.93471 -0.045896033
12.93571 -0.046518515
12.93671 -0.047137731
12.93771 -0.047753629
12.93871 -0.048366160000000005
12.93971 -0.04897527399999999
12.94071 -0.049580913
12.94171 -0.05018303599999999
12.94271 -0.050781586000000004
12.94371 -0.051376515
12.94471 -0.051967770999999996
12.94571 -0.052555307
12.94671 -0.05313907700000001
12.94771 -0.05371903
12.94871 -0.05429511099999999
12.94971 -0.05486728
12.95071 -0.055435486
12.95171 -0.055999681
12.95271 -0.056559819
12.95371 -0.057115854
12.95471 -0.057667738
12.95571 -0.058215426
12.95671 -0.058758876
12.95771 -0.059298041999999995
12.95871 -0.059832877000000007
12.95971 -0.060363335000000004
12.96071 -0.060889375
12.96171 -0.061410957
12.96271 -0.061928033
12.96371 -0.062440563000000004
12.96471 -0.0629485
12.96571 -0.06345181
12.96671 -0.063950452
12.96771 -0.064444379
12.96871 -0.06493355599999999
12.96971 -0.065417937
12.97071 -0.065897487
12.97171 -0.06637217
12.97271 -0.066841947
12.97371 -0.067306776
12.97471 -0.067766616
12.97571 -0.068221439
12.97671 -0.068671204
12.97771 -0.06911587
12.97871 -0.069555407
12.97971 -0.069989776
12.98071 -0.070418941
12.98171 -0.070842874
12.98271 -0.071261532
12.98371 -0.07167488799999999
12.98471 -0.07208289999999999
12.98571 -0.07248554
12.98671 -0.072882778
12.98771 -0.073274574
12.98871 -0.073660904
12.98971 -0.074041728
12.99071 -0.074417022
12.99171 -0.074786751
12.99271 -0.075150887
12.99371 -0.07550939300000001
12.99471 -0.075862248
12.99571 -0.076209422
12.99671 -0.07655088
12.99771 -0.076886598
12.99871 -0.07721654800000001
12.99971 -0.077540707
13.00071 -0.07785904499999999
13.00171 -0.078171538
13.00271 -0.078478159
13.00371 -0.07877887700000001
13.00471 -0.07907367500000001
13.00571 -0.079362531
13.00671 -0.079645414
13.00771 -0.079922302
13.00871 -0.080193178
13.00971 -0.080458017
13.01071 -0.080716796
13.01171 -0.080969499
13.01271 -0.081216102
13.01371 -0.081456586
13.01471 -0.081690931
13.01571 -0.081919116
13.01671 -0.08214112600000001
13.01771 -0.082356943
13.01871 -0.082566554
13.01971 -0.082769938
13.02071 -0.082967075
13.02171 -0.08315795599999999
13.02271 -0.08334256699999999
13.02371 -0.083520892
13.02471 -0.083692913
13.02571 -0.08385862499999999
13.02671 -0.084018009
13.02771 -0.084171054
13.02871 -0.084317749
13.02971 -0.084458082
13.03071 -0.084592047
13.03171 -0.08471962599999999
13.03271 -0.084840821
13.03371 -0.084955612
13.03471 -0.085064
13.03571 -0.085165974
13.03671 -0.085261522
13.03771 -0.08535064399999999
13.03871 -0.085433334
13.03971 -0.085509586
13.04071 -0.085579394
13.04171 -0.085642753
13.04271 -0.08569966300000001
13.04371 -0.085750117
13.04471 -0.08579411699999999
13.04571 -0.085831661
13.04671 -0.08586274299999999
13.04771 -0.08588736500000001
13.04871 -0.085905526
13.04971 -0.085917226
13.05071 -0.08592246399999999
13.05171 -0.085921242
13.05271 -0.085913565
13.05371 -0.085899432
13.05471 -0.085878844
13.05571 -0.085851806
13.05671 -0.085818325
13.05771 -0.08577840099999999
13.05871 -0.085732038
13.05971 -0.085679244
13.06071 -0.085620023
13.06171 -0.085554383
13.06271 -0.085482333
13.06371 -0.085403875
13.06471 -0.08531902000000001
13.06571 -0.085227774
13.06671 -0.085130148
13.06771 -0.08502615399999999
13.06871 -0.084915798
13.06971 -0.08479909199999999
13.07071 -0.084676046
13.07171 -0.084546674
13.07271 -0.08441098600000001
13.07371 -0.084269
13.07471 -0.08412072200000001
13.07571 -0.083966169
13.07671 -0.083805359
13.07771 -0.083638303
13.07871 -0.083465019
13.07971 -0.083285524
13.08071 -0.083099835
13.08171 -0.082907971
13.08271 -0.08270994899999999
13.08371 -0.082505785
13.08471 -0.08229549900000001
13.08571 -0.08207911200000001
13.08671 -0.08185664200000001
13.08771 -0.081628113
13.08871 -0.081393542
13.08971 -0.081152952
13.09071 -0.08090636699999999
13.09171 -0.08065381
13.09271 -0.080395298
13.09371 -0.08013086
13.09471 -0.079860521
13.09571 -0.079584302
13.09671 -0.079302234
13.09771 -0.07901433899999999
13.09871 -0.078720646
13.09971 -0.07842117900000001
13.10071 -0.078115962
13.10171 -0.077805028
13.10271 -0.077488401
13.10371 -0.077166111
13.10471 -0.076838193
13.10571 -0.076504669
13.10671 -0.076165568
13.10771 -0.07582092700000001
13.10871 -0.07547077299999999
13.10971 -0.075115141
13.11071 -0.074754056
13.11171 -0.07438755699999999
13.11271 -0.074015674
13.11371 -0.073638442
13.11471 -0.073255895
13.11571 -0.072868069
13.11671 -0.072474993
13.11771 -0.072076707
13.11871 -0.071673247
13.11971 -0.071264646
13.12071 -0.070850941
13.12171 -0.070432172
13.12271 -0.070008374
13.12371 -0.069579587
13.12471 -0.069145847
13.12571 -0.068707194
13.12671 -0.068263669
13.12771 -0.06781530699999999
13.12871 -0.06736215400000001
13.12971 -0.066904246
13.13071 -0.06644162299999999
13.13171 -0.065974327
13.13271 -0.065502402
13.13371 -0.065025885
13.13471 -0.064544822
13.13571 -0.064059254
13.13671 -0.063569221
13.13771 -0.06307477
13.13871 -0.062575942
13.13971 -0.062072783
13.14071 -0.061565335
13.14171 -0.061053643
13.14271 -0.060537754000000006
13.14371 -0.060017715
13.14471 -0.059493567000000004
13.14571 -0.058965362
13.14671 -0.05843314
13.14771 -0.05789695400000001
13.14871 -0.057356845000000004
13.14971 -0.056812866
13.15071 -0.056265062
13.15171 -0.05571348599999999
13.15271 -0.055158185
13.15371 -0.054599205000000005
13.15471 -0.054036599
13.15571 -0.053470413
13.15671 -0.052900699999999995
13.15771 -0.052327511
13.15871 -0.051750899999999996
13.15971 -0.051170914000000005
13.16071 -0.050587603
13.16171 -0.050001021
13.16271 -0.04941122
13.16371 -0.04881825
13.16471 -0.048222163
13.16571 -0.047623014
13.16671 -0.047020853
13.16771 -0.046415735
13.16871 -0.045807712
13.16971 -0.04519684
13.17071 -0.044583171
13.17171 -0.043966758
13.17271 -0.043347655
13.17371 -0.042725919
13.17471 -0.042101600999999995
13.17571 -0.041474757
13.17671 -0.040845441999999996
13.17771 -0.040213711
13.17871 -0.039579619999999996
13.17971 -0.038943221
13.18071 -0.038304573
13.18171 -0.037663727
13.18271 -0.037020742
13.18371 -0.036375673
13.18471 -0.035728578000000004
13.18571 -0.03507951
13.18671 -0.034428528
13.18771 -0.033775688
13.18871 -0.033121047
13.18971 -0.032464659
13.19071 -0.031806584
13.19171 -0.031146879000000002
13.19271 -0.030485599
13.19371 -0.029822803
13.19471 -0.029158549000000002
13.19571 -0.028492893999999998
13.19671 -0.027825896
13.19771 -0.027157610999999998
13.19871 -0.0264881
13.19971 -0.025817420000000004
13.20071 -0.025145628000000003
13.20171 -0.024472782000000002
13.20271 -0.02379894
13.20371 -0.023124159999999998
13.20471 -0.022448502
13.20571 -0.021772023
13.20671 -0.021094782
13.20771 -0.020416838
13.20871 -0.019738247
13.20971 -0.01905907
13.21071 -0.018379363
13.21171 -0.017699186
13.21271 -0.017018597
13.21371 -0.016337656
13.21471 -0.01565642
13.21571 -0.014974948
13.21671 -0.014293298999999999
13.21771 -0.013611529999999998
13.21871 -0.012929701
13.21971 -0.012247871
13.22071 -0.011566098
13.22171 -0.01088444
13.22271 -0.010202956999999999
13.22371 -0.0095217067
13.22471 -0.0088407476
13.22571 -0.0081601378
13.22671 -0.0074799362000000005
13.22771 -0.006800200899999999
13.22871 -0.0061209903
13.22971 -0.0054423621000000005
13.23071 -0.004764374500000001
13.23171 -0.0040870858
13.23271 -0.0034105535000000004
13.23371 -0.0027348355000000003
13.23471 -0.0020599891
13.23571 -0.0013860718
13.23671 -0.00071314093
13.23771 -4.1253492e-05
13.23871 0.00062953359
13.23971 0.0012991635999999999
13.24071 0.0019675799
13.24171 0.0026347263
13.24271 0.0033005465
13.24371 0.0039649847
13.24471 0.0046279849
13.24571 0.0052894917
13.24671 0.0059494498
13.24771 0.006607804199999999
13.24871 0.0072645002
13.24971 0.0079194826
13.25071 0.008572697
13.25171 0.0092240894
13.25271 0.0098736054
13.25371 0.010521192
13.25471 0.011166793999999999
13.25571 0.01181036
13.25671 0.012451834999999998
13.25771 0.013091167999999999
13.25871 0.013728304
13.25971 0.014363193
13.26071 0.014995781
13.26171 0.015626015
13.26271 0.016253845000000003
13.26371 0.016879218
13.26471 0.017502083
13.26571 0.018122389
13.26671 0.018740086
13.26771 0.019355121
13.26871 0.019967445
13.26971 0.020577008
13.27071 0.021183759
13.27171 0.021787648
13.27271 0.022388628
13.27371 0.022986648
13.27471 0.023581658999999998
13.27571 0.024173615
13.27671 0.024762463999999998
13.27771 0.025348162000000004
13.27871 0.025930659999999998
13.27971 0.026509911000000004
13.28071 0.027085867
13.28171 0.027658485
13.28271 0.028227715
13.28371 0.028793514
13.28471 0.029355834999999997
13.28571 0.029914630999999997
13.28671 0.030469859
13.28771 0.031021476
13.28871 0.031569437
13.28971 0.032113699
13.29071 0.032654218
13.29171 0.033190948
13.29271 0.033723851
13.29371 0.034252883
13.29471 0.034778001
13.29571 0.035299163
13.29671 0.035816329
13.29771 0.036329459
13.29871 0.036838511
13.29971 0.037343445
13.30071 0.03784422
13.30171 0.038340797999999995
13.30271 0.038833142
13.30371 0.03932121
13.30471 0.039804967999999996
13.30571 0.040284375
13.30671 0.040759397
13.30771 0.041229994
13.30871 0.041696132
13.30971 0.042157774
13.31071 0.042614888000000004
13.31171 0.043067435
13.31271 0.043515384
13.31371 0.043958699000000004
13.31471 0.044397349
13.31571 0.044831299
13.31671 0.045260519
13.31771 0.045684974999999996
13.31871 0.046104638
13.31971 0.046519478
13.32071 0.046929464
13.32171 0.047334565999999995
13.32271 0.047734752000000005
13.32371 0.04813
13.32471 0.048520276
13.32571 0.048905559
13.32671 0.049285812000000005
13.32771 0.049661018
13.32871 0.050031149000000004
13.32971 0.050396174999999994
13.33071 0.050756073
13.33171 0.05111082
13.33271 0.051460392
13.33371 0.051804765999999995
13.33471 0.052143919
13.33571 0.052477827
13.33671 0.052806467
13.33771 0.053129817
13.33871 0.053447857
13.33971 0.053760566999999995
13.34071 0.054067926
13.34171 0.054369913000000006
13.34271 0.054666511
13.34371 0.0549577
13.34471 0.055243465
13.34571 0.055523781
13.34671 0.055798638
13.34771 0.056068017
13.34871 0.056331901999999996
13.34971 0.056590274
13.35071 0.056843121999999996
13.35171 0.057090435
13.35271 0.057332194
13.35371 0.057568384
13.35471 0.057798997000000005
13.35571 0.058024016
13.35671 0.058243430000000006
13.35771 0.058457232000000005
13.35871 0.058665406
13.35971 0.058867945
13.36071 0.059064844000000005
13.36171 0.059256086000000006
13.36271 0.059441669
13.36371 0.059621583000000006
13.36471 0.059795822
13.36571 0.059964374
13.36671 0.060127239
13.36771 0.060284405
13.36871 0.06043587300000001
13.36971 0.060581636999999994
13.37071 0.060721691
13.37171 0.060856034
13.37271 0.060984660999999996
13.37371 0.061107572000000006
13.37471 0.061224768
13.37571 0.061336241
13.37671 0.061441999
13.37771 0.061542034
13.37871 0.061636348
13.37971 0.061724945999999996
13.38071 0.061807827999999995
13.38171 0.061884994
13.38271 0.061956444000000006
13.38371 0.062022189000000005
13.38471 0.062082225000000005
13.38571 0.062136562000000006
13.38671 0.062185199999999996
13.38771 0.062228151
13.38871 0.062265416
13.38971 0.062297005
13.39071 0.062322924999999994
13.39171 0.062343181000000004
13.39271 0.06235778
13.39371 0.062366738
13.39471 0.06237005599999999
13.39571 0.062367751
13.39671 0.062359829
13.39771 0.06234630099999999
13.39871 0.06232718600000001
13.39971 0.062302487999999996
13.40071 0.062272219999999996
13.40171 0.062236399
13.40271 0.062195036999999995
13.40371 0.062148151000000006
13.40471 0.062095752
13.40571 0.062037859
13.40671 0.061974482
13.40771 0.061905646
13.40871 0.061831360999999994
13.40971 0.061751646
13.41071 0.061666517000000004
13.41171 0.061575992999999996
13.41271 0.061480089999999994
13.41371 0.061378832
13.41471 0.061272236
13.41571 0.061160320000000004
13.41671 0.061043107
13.41771 0.060920620999999994
13.41871 0.060792878999999994
13.41971 0.060659902999999994
13.42071 0.060521717999999995
13.42171 0.060378340999999995
13.42271 0.060229801
13.42371 0.060076121
13.42471 0.059917319000000004
13.42571 0.059753429
13.42671 0.05958447
13.42771 0.05941047000000001
13.42871 0.059231452000000004
13.42971 0.059047446
13.43071 0.058858481
13.43171 0.058664579
13.43271 0.058465771
13.43371 0.058262085000000005
13.43471 0.05805355
13.43571 0.057840196
13.43671 0.057622051
13.43771 0.057399145
13.43871 0.05717151200000001
13.43971 0.056939176
13.44071 0.056702178000000006
13.44171 0.056460541
13.44271 0.056214305
13.44371 0.055963499
13.44471 0.055708153999999996
13.44571 0.055448303000000004
13.44671 0.055183987999999996
13.44771 0.054915238000000005
13.44871 0.054642087000000006
13.44971 0.054364569999999994
13.45071 0.054082723
13.45171 0.053796585
13.45271 0.053506187
13.45371 0.05321156899999999
13.45471 0.052912772
13.45571 0.05260983
13.45671 0.052302779
13.45771 0.051991658999999996
13.45871 0.051676510999999994
13.45971 0.051357370000000006
13.46071 0.05103428300000001
13.46171 0.050707284000000005
13.46271 0.050376413999999994
13.46371 0.05004171400000001
13.46471 0.049703225
13.46571 0.049360993
13.46671 0.049015053
13.46771 0.048665452
13.46871 0.048312231000000004
13.46971 0.047955432
13.47071 0.0475951
13.47171 0.047231279
13.47271 0.046864012
13.47371 0.046493343
13.47471 0.046119315
13.47571 0.045741975000000004
13.47671 0.045361367
13.47771 0.044977537
13.47871 0.044590529
13.47971 0.044200389
13.48071 0.043807163999999996
13.48171 0.043410897999999996
13.48271 0.043011637
13.48371 0.042609431
13.48471 0.042204323
13.48571 0.041796360000000005
13.48671 0.041385592
13.48771 0.040972061
13.48871 0.040555818
13.48971 0.040136909
13.49071 0.039715384
13.49171 0.039291289
13.49271 0.03886467
13.49371 0.038435578
13.49471 0.038004058
13.49571 0.037570161
13.49671 0.037133935
13.49771 0.036695427999999995
13.49871 0.036254688
13.49971 0.035811766
13.50071 0.035366709999999996
13.50171 0.034919567
13.50271 0.034470391
13.50371 0.034019229
13.50471 0.033566132
13.50571 0.033111149
13.50671 0.032654332
13.50771 0.032195731
13.50871 0.031735396
13.50971 0.031273375
13.51071 0.030809722
13.51171 0.030344489000000002
13.51271 0.029877725
13.51371 0.029409481999999997
13.51471 0.02893981
13.51571 0.028468762
13.51671 0.027996389
13.51771 0.027522744
13.51871 0.027047881000000003
13.51971 0.026571847
13.52071 0.026094695
13.52171 0.025616479
13.52271 0.025137249000000004
13.52371 0.024657059000000002
13.52471 0.02417596
13.52571 0.023694005
13.52671 0.023211245
13.52771 0.022727733
13.52871 0.022243521
13.52971 0.021758661
13.53071 0.021273206000000003
13.53171 0.020787209
13.53271 0.020300721
13.53371 0.019813795
13.53471 0.019326482
13.53571 0.018838835
13.53671 0.018350907
13.53771 0.017862748
13.53871 0.017374412
13.53971 0.016885951
13.54071 0.016397415
13.54171 0.015908858
13.54271 0.01542033
13.54371 0.014931883
13.54471 0.01444357
13.54571 0.013955441999999998
13.54671 0.013467549999999998
13.54771 0.012979945000000001
13.54871 0.012492676999999999
13.54971 0.012005797
13.55071 0.011519357000000001
13.55171 0.011033407
13.55271 0.010547996
13.55371 0.010063176
13.55471 0.009578996099999999
13.55571 0.0090955051
13.55671 0.0086127533
13.55771 0.0081307895
13.55871 0.0076496632
13.55971 0.0071694223
13.56071 0.0066901157
13.56171 0.0062117920999999994
13.56271 0.0057344987
13.56371 0.0052582836
13.56471 0.0047831945
13.56571 0.0043092787
13.56671 0.0038365833000000003
13.56771 0.0033651554999999996
13.56871 0.0028950417
13.56971 0.0024262886999999998
13.57071 0.0019589428
13.57171 0.0014930502
13.57271 0.001028657
13.57371 0.00056580884
13.57471 0.00010455153
13.57571 -0.00035506953
13.57671 -0.00081300905
13.57771 -0.001269222
13.57871 -0.0017236633
13.57971 -0.0021762882
13.58071 -0.0026270522
13.58171 -0.0030759107
13.58271 -0.0035228200000000003
13.58371 -0.0039677358
13.58471 -0.0044106142
13.58571 -0.0048514117
13.58671 -0.0052900847
13.58771 -0.0057265905
13.58871 -0.0061608858
13.58971 -0.0065929278
13.59071 -0.007022675
13.59171 -0.007450084399999999
13.59271 -0.007875114499999999
13.59371 -0.0082977233
13.59471 -0.0087178698
13.59571 -0.0091355134
13.59671 -0.0095506133
13.59771 -0.0099631288
13.59871 -0.01037302
13.59971 -0.010780247
13.60071 -0.011184771999999999
13.60171 -0.011586554
13.60271 -0.011985555
13.60371 -0.012381739000000001
13.60471 -0.012775064999999999
13.60571 -0.013165498
13.60671 -0.013552998
13.60771 -0.01393753
13.60871 -0.01431906
13.60971 -0.014697548
13.61071 -0.015072961
13.61171 -0.015445265
13.61271 -0.015814421999999998
13.61371 -0.0161804
13.61471 -0.016543164
13.61571 -0.016902684
13.61671 -0.017258924
13.61771 -0.017611851
13.61871 -0.017961436
13.61971 -0.018307645
13.62071 -0.018650449
13.62171 -0.018989816
13.62271 -0.019325716
13.62371 -0.019658121
13.62471 -0.019987002
13.62571 -0.020312329
13.62671 -0.020634074
13.62771 -0.020952211000000002
13.62871 -0.021266713
13.62971 -0.021577552
13.63071 -0.021884703999999998
13.63171 -0.022188142
13.63271 -0.022487841
13.63371 -0.022783779
13.63471 -0.023075931
13.63571 -0.023364274
13.63671 -0.023648785000000002
13.63771 -0.02392944
13.63871 -0.024206219
13.63971 -0.024479101000000003
13.64071 -0.024748064
13.64171 -0.025013086000000004
13.64271 -0.025274150999999998
13.64371 -0.025531232999999997
13.64471 -0.025784316999999998
13.64571 -0.026033385
13.64671 -0.026278416000000002
13.64771 -0.026519393000000002
13.64871 -0.026756297999999998
13.64971 -0.026989111000000003
13.65071 -0.027217818
13.65171 -0.0274424
13.65271 -0.027662842
13.65371 -0.027879127000000004
13.65471 -0.028091241000000003
13.65571 -0.028299168
13.65671 -0.028502892000000002
13.65771 -0.028702398
13.65871 -0.028897675999999997
13.65971 -0.029088707999999998
13.66071 -0.029275482000000002
13.66171 -0.029457986
13.66271 -0.029636206000000002
13.66371 -0.029810131
13.66471 -0.029979751
13.66571 -0.030145052000000002
13.66671 -0.030306025
13.66771 -0.030462662
13.66871 -0.030614954
13.66971 -0.030762888000000002
13.67071 -0.030906461
13.67171 -0.031045661000000002
13.67271 -0.031180482
13.67371 -0.031310919
13.67471 -0.031436965
13.67571 -0.031558616
13.67671 -0.031675867
13.67771 -0.031788711
13.67871 -0.031897146
13.67971 -0.032001171999999994
13.68071 -0.032100783
13.68171 -0.032195979
13.68271 -0.032286759
13.68371 -0.032373124999999996
13.68471 -0.032455073
13.68571 -0.032532605
13.68671 -0.032605722999999996
13.68771 -0.032674428
13.68871 -0.032738721
13.68971 -0.032798608
13.69071 -0.032854089
13.69171 -0.032905169000000005
13.69271 -0.032951852
13.69371 -0.032994142
13.69471 -0.033032047
13.69571 -0.033065572
13.69671 -0.033094725
13.69771 -0.03311951
13.69871 -0.033139934999999995
13.69971 -0.033156009
13.70071 -0.033167738
13.70171 -0.033175133
13.70271 -0.033178203999999996
13.70371 -0.033176958
13.70471 -0.033171405
13.70571 -0.033161556
13.70671 -0.033147424
13.70771 -0.033129018
13.70871 -0.033106352000000006
13.70971 -0.033079437
13.71071 -0.033048284
13.71171 -0.033012909
13.71271 -0.032973322
13.71371 -0.032929538
13.71471 -0.032881572
13.71571 -0.032829438
13.71671 -0.032773151
13.71771 -0.032712729
13.71871 -0.032648182000000005
13.71971 -0.032579529
13.72071 -0.032506787
13.72171 -0.032429973
13.72271 -0.032349103000000004
13.72371 -0.032264192
13.72471 -0.032175261999999996
13.72571 -0.032082328
13.72671 -0.031985409
13.72771 -0.031884527
13.72871 -0.031779698
13.72971 -0.031670943
13.73071 -0.031558279
13.73171 -0.03144173
13.73271 -0.031321315
13.73371 -0.031197059
13.73471 -0.031068982
13.73571 -0.030937104000000003
13.73671 -0.030801450999999997
13.73771 -0.030662044
13.73871 -0.030518905
13.73971 -0.030372062000000002
13.74071 -0.03022154
13.74171 -0.030067362
13.74271 -0.029909555
13.74371 -0.029748146
13.74471 -0.029583159
13.74571 -0.029414623999999997
13.74671 -0.029242568
13.74771 -0.02906702
13.74871 -0.028888008
13.74971 -0.028705559000000002
13.75071 -0.028519708
13.75171 -0.028330481
13.75271 -0.028137909000000003
13.75371 -0.027942026
13.75471 -0.02774286
13.75571 -0.027540445000000004
13.75671 -0.027334811999999997
13.75771 -0.027125995
13.75871 -0.026914026
13.75971 -0.026698937000000002
13.76071 -0.026480763
13.76171 -0.026259539
13.76271 -0.026035297000000002
13.76371 -0.025808071999999998
13.76471 -0.025577898
13.76571 -0.025344811999999998
13.76671 -0.025108847000000004
13.76771 -0.024870037999999997
13.76871 -0.024628421
13.76971 -0.024384032
13.77071 -0.024136905
13.77171 -0.023887077
13.77271 -0.023634583
13.77371 -0.023379462
13.77471 -0.023121748
13.77571 -0.022861478
13.77671 -0.022598688
13.77771 -0.022333417
13.77871 -0.022065699
13.77971 -0.021795573
13.78071 -0.021523076999999998
13.78171 -0.021248248
13.78271 -0.020971122999999998
13.78371 -0.020691741
13.78471 -0.020410137999999998
13.78571 -0.020126354000000003
13.78671 -0.019840428
13.78771 -0.019552396
13.78871 -0.019262296999999998
13.78971 -0.018970172
13.79071 -0.018676059000000002
13.79171 -0.018379996
13.79271 -0.018082024000000002
13.79371 -0.017782181
13.79471 -0.017480509
13.79571 -0.017177044
13.79671 -0.016871829999999997
13.79771 -0.016564903
13.79871 -0.016256307
13.79971 -0.01594608
13.80071 -0.015634264999999998
13.80171 -0.015320901
13.80271 -0.01500603
13.80371 -0.014689693
13.80471 -0.014371931000000001
13.80571 -0.014052787
13.80671 -0.013732301999999998
13.80771 -0.013410518
13.80871 -0.013087477
13.80971 -0.012763221
13.81071 -0.012437793999999999
13.81171 -0.012111237
13.81271 -0.011783595
13.81371 -0.011454908
13.81471 -0.011125222
13.81571 -0.010794579
13.81671 -0.010463024
13.81771 -0.010130598999999999
13.81871 -0.009797349
13.81971 -0.0094633178
13.82071 -0.0091285496
13.82171 -0.0087930886
13.82271 -0.0084569787
13.82371 -0.0081202648
13.82471 -0.0077829907
13.82571 -0.007445201500000001
13.82671 -0.0071069408
13.82771 -0.0067682529
13.82871 -0.0064291824
13.82971 -0.0060897735
13.83071 -0.0057500703
13.83171 -0.005410116899999999
13.83271 -0.0050699568
13.83371 -0.004729633699999999
13.83471 -0.0043891912
13.83571 -0.0040486728
13.83671 -0.0037081215999999998
13.83771 -0.0033675802
13.83871 -0.0030270918000000003
13.83971 -0.0026866985
13.84071 -0.0023464429
13.84171 -0.0020063668
13.84271 -0.0016665121000000002
13.84371 -0.0013269205
13.84471 -0.0009876333
13.84571 -0.00064869178
13.84671 -0.00031013682999999996
13.84771 2.7990765e-05
13.84871 0.00036565043
13.84971 0.0007028018
13.85071 0.0010394046
13.85171 0.0013754187
13.85271 0.0017108045
13.85371 0.002045522
13.85471 0.0023795315
13.85571 0.0027127937
13.85671 0.0030452691
13.85771 0.0033769185
13.85871 0.0037077028999999997
13.85971 0.0040375828
13.86071 0.0043665197
13.86171 0.0046944744
13.86271 0.0050214082999999994
13.86371 0.0053472827999999995
13.86471 0.005672059
13.86571 0.0059956987
13.86671 0.0063181628999999994
13.86771 0.0066394139
13.86871 0.0069594134
13.86971 0.0072781237
13.87071 0.007595506
13.87171 0.0079115234
13.87271 0.0082261373
13.87371 0.0085393105
13.87471 0.008851006
13.87571 0.0091611859
13.87671 0.0094698131
13.87771 0.0097768505
13.87871 0.010082262
13.87971 0.010386010000000001
13.88071 0.01068806
13.88171 0.010988375
13.88271 0.011286917
13.88371 0.011583653000000001
13.88471 0.011878546
13.88571 0.012171561
13.88671 0.012462663
13.88771 0.012751819
13.88871 0.013038992
13.88971 0.013324148
13.89071 0.013607256
13.89171 0.013888279
13.89271 0.014167186000000002
13.89371 0.014443942999999999
13.89471 0.014718519000000001
13.89571 0.01499088
13.89671 0.015260993999999998
13.89771 0.01552883
13.89871 0.015794358999999997
13.89971 0.016057547999999998
13.90071 0.016318368
13.90171 0.016576788
13.90271 0.01683278
13.90371 0.017086313
13.90471 0.01733736
13.90571 0.017585893999999998
13.90671 0.017831885
13.90771 0.018075308
13.90871 0.018316135
13.90971 0.018554341
13.91071 0.018789899000000002
13.91171 0.019022785
13.91271 0.019252973
13.91371 0.019480439
13.91471 0.019705162
13.91571 0.019927115
13.91671 0.020146277
13.91771 0.020362624
13.91871 0.020576136
13.91971 0.02078679
13.92071 0.020994563
13.92171 0.021199437
13.92271 0.021401388
13.92371 0.021600399000000003
13.92471 0.021796448
13.92571 0.021989516
13.92671 0.022179584000000002
13.92771 0.022366633
13.92871 0.022550643000000002
13.92971 0.022731598
13.93071 0.022909477
13.93171 0.023084265
13.93271 0.023255943
13.93371 0.023424493
13.93471 0.023589899
13.93571 0.023752144
13.93671 0.023911211
13.93771 0.024067085000000002
13.93871 0.024219749000000002
13.93971 0.024369189
13.94071 0.024515389999999998
13.94171 0.024658337000000002
13.94271 0.024798015000000003
13.94371 0.02493441
13.94471 0.025067508000000002
13.94571 0.025197296
13.94671 0.025323761
13.94771 0.025446891
13.94871 0.025566672999999998
13.94971 0.025683097000000002
13.95071 0.025796153999999998
13.95171 0.025905829
13.95271 0.026012113
13.95371 0.026114998
13.95471 0.026214475
13.95571 0.026310535
13.95671 0.02640317
13.95771 0.026492369999999998
13.95871 0.02657813
13.95971 0.026660442
13.96071 0.026739301
13.96171 0.026814703999999998
13.96271 0.02688664
13.96371 0.026955109
13.96471 0.027020107
13.96571 0.027081629
13.96671 0.027139671
13.96771 0.027194232
13.96871 0.027245311999999997
13.96971 0.027292906000000002
13.97071 0.027337015
13.97171 0.027377642
13.97271 0.027414781
13.97371 0.027448437
13.97471 0.027478608999999998
13.97571 0.0275053
13.97671 0.02752851
13.97771 0.027548245
13.97871 0.027564506000000003
13.97971 0.027577297
13.98071 0.027586621999999998
13.98171 0.027592486000000003
13.98271 0.027594896
13.98371 0.027593854
13.98471 0.027589369
13.98571 0.027581444
13.98671 0.027570088
13.98771 0.027555309
13.98871 0.027537113000000002
13.98971 0.027515508999999997
13.99071 0.027490506
13.99171 0.027462112000000004
13.99271 0.027430337
13.99371 0.027395187999999997
13.99471 0.027356674999999997
13.99571 0.027314809
13.99671 0.027269601999999997
13.99771 0.027221062999999997
13.99871 0.027169203000000003
13.99971 0.027114034000000002
14.00071 0.027055567
14.00171 0.026993813999999998
14.00271 0.026928788000000002
14.00371 0.026860498000000003
14.00471 0.026788958
14.00571 0.026714182000000003
14.00671 0.026636181000000002
14.00771 0.026554969
14.00871 0.026470562000000003
14.00971 0.026382971999999998
14.01071 0.026292211
14.01171 0.026198296000000003
14.01271 0.026101244
14.01371 0.026001064999999997
14.01471 0.025897779000000003
14.01571 0.025791398
14.01671 0.025681942
14.01771 0.025569426
14.01871 0.025453866999999998
14.01971 0.025335282999999997
14.02071 0.02521369
14.02171 0.025089108
14.02271 0.024961558
14.02371 0.024831056
14.02471 0.024697624
14.02571 0.024561281
14.02671 0.024422049
14.02771 0.024279948000000003
14.02871 0.024134999
14.02971 0.023987227
14.03071 0.023836653
14.03171 0.023683299999999997
14.03271 0.023527193000000002
14.03371 0.023368356
14.03471 0.023206814
14.03571 0.023042591
14.03671 0.022875713
14.03771 0.022706205
14.03871 0.022534095
14.03971 0.022359408
14.04071 0.022182173000000003
14.04171 0.022002416
14.04271 0.021820165000000002
14.04371 0.021635449
14.04471 0.021448295
14.04571 0.021258731
14.04671 0.021066789
14.04771 0.020872494
14.04871 0.020675878999999998
14.04971 0.020476972
14.05071 0.020275803
14.05171 0.020072403
14.05271 0.019866801
14.05371 0.019659028999999998
14.05471 0.019449116
14.05571 0.019237094
14.05671 0.019022991
14.05771 0.018806840999999998
14.05871 0.018588675
14.05971 0.018368523
14.06071 0.018146416999999998
14.06171 0.017922389
14.06271 0.017696471000000002
14.06371 0.017468692
14.06471 0.017239088
14.06571 0.017007688
14.06671 0.016774524
14.06771 0.01653963
14.06871 0.016303036
14.06971 0.016064776
14.07071 0.015824882
14.07171 0.015583386000000001
14.07271 0.015340319000000002
14.07371 0.015095716
14.07471 0.014849608
14.07571 0.014602028999999999
14.07671 0.014353010999999999
14.07771 0.014102587
14.07871 0.013850789
14.07971 0.013597653
14.08071 0.013343210000000001
14.08171 0.013087493
14.08271 0.012830537000000001
14.08371 0.012572374999999998
14.08471 0.012313039000000001
14.08571 0.012052565999999999
14.08671 0.011790989
14.08771 0.011528342
14.08871 0.011264660999999999
14.08971 0.010999979
14.09071 0.010734332
14.09171 0.010467754
14.09271 0.010200283
14.09371 0.009931952800000001
14.09471 0.0096627999
14.09571 0.0093928604
14.09671 0.0091221707
14.09771 0.0088507681
14.09871 0.0085786887
14.09971 0.0083059698
14.10071 0.0080326485
14.10171 0.0077587624999999995
14.10271 0.007484349800000001
14.10371 0.007209447399999999
14.10471 0.0069340938
14.10571 0.0066583263000000005
14.10671 0.0063821833
14.10771 0.0061057035
14.10871 0.0058289243
14.10971 0.0055518842
14.11071 0.0052746211
14.11171 0.0049971734999999995
14.11271 0.004719579
14.11371 0.0044418761000000005
14.11471 0.0041641021999999995
14.11571 0.0038862951999999997
14.11671 0.003608493
14.11771 0.0033307326000000005
14.11871 0.0030530515000000004
14.11971 0.0027754864
14.12071 0.0024980745
14.12171 0.0022208524000000003
14.12271 0.0019438565
14.12371 0.0016671230999999998
14.12471 0.001390688
14.12571 0.001114587
14.12671 0.0008388557
14.12771 0.00056352933
14.12871 0.00028864295
14.12971 1.4231441e-05
14.13071 -0.00025967056
14.13171 -0.0005330286500000001
14.13271 -0.00080580858
14.13371 -0.0010779763000000001
14.13471 -0.0013494981
14.13571 -0.0016203401
14.13671 -0.001890469
14.13771 -0.0021598515
14.13871 -0.0024284544
14.13971 -0.0026962447
14.14071 -0.0029631898
14.14171 -0.0032292565999999996
14.14271 -0.0034944129000000004
14.14371 -0.0037586262
14.14471 -0.0040218645
14.14571 -0.0042840955000000005
14.14671 -0.0045452874
14.14771 -0.0048054084
14.14871 -0.0050644263
14.14971 -0.0053223102
14.15071 -0.0055790282
14.15171 -0.0058345489
14.15271 -0.0060888415
14.15371 -0.0063418745
14.15471 -0.006593617600000001
14.15571 -0.0068440393
14.15671 -0.007093108400000001
14.15771 -0.0073407951
14.15871 -0.0075870681
14.15971 -0.0078318975
14.16071 -0.0080752528
14.16171 -0.0083171035
14.16271 -0.0085574196
14.16371 -0.0087961707
14.16471 -0.0090333269
14.16571 -0.0092688591
14.16671 -0.0095027368
14.16771 -0.0097349308
14.16871 -0.009965412
14.16971 -0.010194151
14.17071 -0.010421118
14.17171 -0.010646285
14.17271 -0.010869623
14.17371 -0.011091103
14.17471 -0.011310697
14.17571 -0.011528378
14.17671 -0.011744117
14.17771 -0.011957886000000001
14.17871 -0.012169659999999999
14.17971 -0.012379409999999999
14.18071 -0.012587111
14.18171 -0.012792736
14.18271 -0.012996259
14.18371 -0.013197654
14.18471 -0.013396898
14.18571 -0.013593966
14.18671 -0.013788833
14.18771 -0.013981476000000001
14.18871 -0.014171872
14.18971 -0.014359997000000001
14.19071 -0.014545831
14.19171 -0.014729351
14.19271 -0.014910537
14.19371 -0.015089367000000001
14.19471 -0.015265820999999999
14.19571 -0.015439879
14.19671 -0.015611522999999999
14.19771 -0.015780734
14.19871 -0.015947493
14.19971 -0.016111783
14.20071 -0.016273586
14.20171 -0.016432884
14.20271 -0.016589661
14.20371 -0.016743901000000002
14.20471 -0.016895588
14.20571 -0.017044706
14.20671 -0.017191241
14.20771 -0.017335177
14.20871 -0.017476499
14.20971 -0.017615194
14.21071 -0.017751247
14.21171 -0.017884644
14.21271 -0.018015372999999998
14.21371 -0.01814342
14.21471 -0.01826877
14.21571 -0.018391412
14.21671 -0.018511334
14.21771 -0.018628524
14.21871 -0.018742967
14.21971 -0.018854654999999998
14.22071 -0.018963574
14.22171 -0.019069713999999998
14.22271 -0.019173064
14.22371 -0.019273613
14.22471 -0.019371351000000002
14.22571 -0.019466267
14.22671 -0.019558352
14.22771 -0.019647596
14.22871 -0.019733989
14.22971 -0.019817524
14.23071 -0.019898191
14.23171 -0.019975983
14.23271 -0.020050892
14.23371 -0.020122909
14.23471 -0.020192028
14.23571 -0.020258242
14.23671 -0.020321546
14.23771 -0.020381932
14.23871 -0.020439395
14.23971 -0.020493928999999998
14.24071 -0.020545532
14.24171 -0.020594198
14.24271 -0.020639922999999998
14.24371 -0.020682704
14.24471 -0.020722537
14.24571 -0.02075942
14.24671 -0.020793352
14.24771 -0.020824331
14.24871 -0.020852355
14.24971 -0.020877423
14.25071 -0.020899536
14.25171 -0.020918693999999998
14.25271 -0.020934896999999997
14.25371 -0.020948148
14.25471 -0.020958448
14.25571 -0.020965797999999997
14.25671 -0.020970203
14.25771 -0.020971666
14.25871 -0.020970189
14.25971 -0.020965776999999998
14.26071 -0.020958435
14.26171 -0.02094817
14.26271 -0.020934986000000003
14.26371 -0.02091889
14.26471 -0.020899889999999997
14.26571 -0.020877991
14.26671 -0.020853201999999998
14.26771 -0.020825530000000002
14.26871 -0.020794985
14.26971 -0.020761575
14.27071 -0.020725311
14.27171 -0.020686201
14.27271 -0.020644256
14.27371 -0.020599487
14.27471 -0.020551904000000003
14.27571 -0.020501518
14.27671 -0.02044834
14.27771 -0.020392382
14.27871 -0.020333655
14.27971 -0.020272171000000002
14.28071 -0.020207944999999998
14.28171 -0.020140987
14.28271 -0.02007131
14.28371 -0.019998927
14.28471 -0.019923852
14.28571 -0.019846097
14.28671 -0.019765676
14.28771 -0.019682603
14.28871 -0.019596893
14.28971 -0.019508558
14.29071 -0.019417614
14.29171 -0.019324076000000003
14.29271 -0.019227958
14.29371 -0.019129275
14.29471 -0.019028044
14.29571 -0.01892428
14.29671 -0.018817998
14.29771 -0.018709215999999997
14.29871 -0.018597949000000003
14.29971 -0.018484215
14.30071 -0.018368031
14.30171 -0.018249415999999997
14.30271 -0.018128386
14.30371 -0.01800496
14.30471 -0.017879157
14.30571 -0.017750995000000002
14.30671 -0.017620495
14.30771 -0.017487677
14.30871 -0.017352559
14.30971 -0.017215165
14.31071 -0.017075513
14.31171 -0.016933626
14.31271 -0.016789525
14.31371 -0.016643231999999997
14.31471 -0.016494771
14.31571 -0.016344163000000002
14.31671 -0.016191431
14.31771 -0.016036600999999998
14.31871 -0.015879695
14.31971 -0.015720737000000002
14.32071 -0.015559752999999999
14.32171 -0.015396767
14.32271 -0.015231805
14.32371 -0.015064892000000002
14.32471 -0.014896053000000001
14.32571 -0.014725316
14.32671 -0.014552704999999999
14.32771 -0.014378248
14.32871 -0.014201972
14.32971 -0.014023903
14.33071 -0.013844068999999999
14.33171 -0.013662498
14.33271 -0.013479218
14.33371 -0.013294256
14.33471 -0.013107641
14.33571 -0.012919401
14.33671 -0.012729566
14.33771 -0.012538164000000001
14.33871 -0.012345225
14.33971 -0.012150776
14.34071 -0.011954849
14.34171 -0.011757472000000001
14.34271 -0.011558675
14.34371 -0.011358488
14.34471 -0.011156941
14.34571 -0.010954064
14.34671 -0.010749887
14.34771 -0.01054444
14.34871 -0.010337753
14.34971 -0.010129857
14.35071 -0.009920782
14.35171 -0.0097105585
14.35271 -0.009499216
14.35371 -0.0092867856
14.35471 -0.0090732974
14.35571 -0.0088587811
14.35671 -0.0086432679
14.35771 -0.0084267878
14.35871 -0.0082093713
14.35971 -0.0079910489
14.36071 -0.007771850500000001
14.36171 -0.0075518066
14.36271 -0.0073309478
14.36371 -0.007109304699999999
14.36471 -0.0068869078
14.36571 -0.0066637876
14.36671 -0.0064399748
14.36771 -0.006215499899999999
14.36871 -0.0059903941
14.36971 -0.0057646885
14.37071 -0.0055384138
14.37171 -0.0053116011000000005
14.37271 -0.005084282
14.37371 -0.0048564878
14.37471 -0.0046282497
14.37571 -0.0043995999000000004
14.37671 -0.0041705698
14.37771 -0.0039411915999999995
14.37871 -0.0037114969
14.37971 -0.0034815184
14.38071 -0.0032512882000000002
14.38171 -0.0030208386
14.38271 -0.0027902022
14.38371 -0.0025594116
14.38471 -0.0023284993999999996
14.38571 -0.0020974987
14.38671 -0.0018664418999999998
14.38771 -0.0016353621999999999
14.38871 -0.0014042925
14.38971 -0.0011732655000000001
14.39071 -0.00094231445
14.39171 -0.0007114721
14.39271 -0.0004807714
14.39371 -0.00025024519
14.39471 -1.9926277e-05
14.39571 0.0002101526
14.39671 0.00043995879
14.39771 0.00066945968
14.39871 0.0008986227800000001
14.39971 0.0011274158
14.40071 0.0013558065000000002
14.40171 0.0015837628
14.40271 0.0018112525000000001
14.40371 0.002038244
14.40471 0.0022647055
14.40571 0.0024906052
14.40671 0.0027159118
14.40771 0.0029405939
14.40871 0.0031646202999999996
14.40971 0.0033879602
14.41071 0.0036105823
14.41171 0.0038324561
14.41271 0.0040535509
14.41371 0.0042738364
14.41471 0.0044932821999999996
14.41571 0.0047118581
14.41671 0.004929534
14.41771 0.0051462801
14.41871 0.0053620668
14.41971 0.0055768647
14.42071 0.0057906443999999994
14.42171 0.006003376600000001
14.42271 0.0062150328
14.42371 0.0064255837
14.42471 0.006635001
14.42571 0.006843256399999999
14.42671 0.0070503222
14.42771 0.0072561699
14.42871 0.007460771999999999
14.42971 0.0076641007999999995
14.43071 0.0078661295
14.43171 0.0080668302
14.43271 0.0082661769
14.43371 0.0084641426
14.43471 0.008660701100000001
14.43571 0.008855825599999999
14.43671 0.0090494905
14.43771 0.0092416696
14.43871 0.0094323383
14.43971 0.0096214702
14.44071 0.0098090401
14.44171 0.009995023
14.44271 0.010179394
14.44371 0.010362129
14.44471 0.010543202
14.44571 0.01072259
14.44671 0.010900268000000001
14.44771 0.011076212
14.44871 0.011250399000000001
14.44971 0.011422804
14.45071 0.011593405
14.45171 0.011762177
14.45271 0.011929098
14.45371 0.012094145
14.45471 0.012257296
14.45571 0.012418527
14.45671 0.012577817
14.45771 0.012735144
14.45871 0.012890484999999998
14.45971 0.01304382
14.46071 0.013195127999999999
14.46171 0.013344387000000001
14.46271 0.013491577000000001
14.46371 0.013636678
14.46471 0.01377967
14.46571 0.013920533999999998
14.46671 0.014059249999999999
14.46771 0.014195801000000001
14.46871 0.014330167000000001
14.46971 0.014462331
14.47071 0.014592275
14.47171 0.014719983
14.47271 0.014845436000000002
14.47371 0.014968619999999998
14.47471 0.015089517
14.47571 0.015208113
14.47671 0.015324393
14.47771 0.015438341999999999
14.47871 0.015549944
14.47971 0.015659186000000002
14.48071 0.015766053999999998
14.48171 0.015870536
14.48271 0.015972617
14.48371 0.016072285
14.48471 0.016169528
14.48571 0.016264334
14.48671 0.016356689
14.48771 0.016446583
14.48871 0.016534005
14.48971 0.016618945
14.49071 0.016701392
14.49171 0.016781334
14.49271 0.016858762
14.49371 0.016933666
14.49471 0.017006038
14.49571 0.017075866000000002
14.49671 0.017143144
14.49771 0.017207864
14.49871 0.017270015
14.49971 0.017329591000000002
14.50071 0.017386585
14.50171 0.017440988
14.50271 0.017492796
14.50371 0.017542001
14.50471 0.017588595999999998
14.50571 0.017632576
14.50671 0.017673936999999997
14.50771 0.017712673
14.50871 0.017748779
14.50971 0.017782251
14.51071 0.017813085
14.51171 0.017841278
14.51271 0.017866827
14.51371 0.017889729
14.51471 0.017909981
14.51571 0.017927580999999998
14.51671 0.017942529
14.51771 0.017954822000000002
14.51871 0.01796446
14.51971 0.017971442
14.52071 0.017975768
14.52171 0.017977438999999998
14.52271 0.017976454
14.52371 0.017972814
14.52471 0.017966521
14.52571 0.017957574
14.52671 0.017945978
14.52771 0.017931733999999998
14.52871 0.017914845
14.52971 0.017895314
14.53071 0.017873142
14.53171 0.017848336
14.53271 0.017820898
14.53371 0.017790832
14.53471 0.017758145
14.53571 0.01772284
14.53671 0.017684923999999998
14.53771 0.017644401
14.53871 0.017601279
14.53971 0.017555566
14.54071 0.017507267
14.54171 0.017456390000000002
14.54271 0.017402944
14.54371 0.017346935
14.54471 0.017288374
14.54571 0.017227269
14.54671 0.01716363
14.54771 0.017097467
14.54871 0.017028789
14.54971 0.016957609
14.55071 0.016883935000000003
14.55171 0.016807781
14.55271 0.016729156999999998
14.55371 0.016648075000000002
14.55471 0.016564547000000002
14.55571 0.016478586
14.55671 0.016390204999999998
14.55771 0.016299414999999998
14.55871 0.016206230999999998
14.55971 0.016110665
14.56071 0.016012732999999998
14.56171 0.015912447
14.56271 0.015809820999999998
14.56371 0.015704869
14.56471 0.015597607
14.56571 0.01548805
14.56671 0.015376213
14.56771 0.01526211
14.56871 0.015145757
14.56971 0.015027171
14.57071 0.014906365999999999
14.57171 0.014783362000000001
14.57271 0.014658173
14.57371 0.014530816
14.57471 0.01440131
14.57571 0.014269671
14.57671 0.014135917
14.57771 0.014000067
14.57871 0.013862139999999998
14.57971 0.013722153
14.58071 0.013580126999999999
14.58171 0.013436080000000001
14.58271 0.013290034000000001
14.58371 0.013142007999999998
14.58471 0.012992021000000001
14.58571 0.012840095999999999
14.58671 0.012686252999999998
14.58771 0.012530515
14.58871 0.0123729
14.58971 0.012213433
14.59071 0.012052135
14.59171 0.011889029
14.59271 0.011724138
14.59371 0.011557484
14.59471 0.011389091
14.59571 0.011218983
14.59671 0.011047183
14.59771 0.010873716
14.59871 0.010698604
14.59971 0.010521873000000001
14.60071 0.010343546
14.60171 0.01016365
14.60271 0.0099822078
14.60371 0.0097992452
14.60471 0.0096147865
14.60571 0.0094288574
14.60671 0.0092414841
14.60771 0.009052691199999999
14.60871 0.0088625049
14.60971 0.0086709508
14.61071 0.008478055
14.61171 0.0082838444
14.61271 0.0080883445
14.61371 0.007891582199999999
14.61471 0.0076935845000000004
14.61571 0.0074943775
14.61671 0.0072939889
14.61771 0.0070924455999999995
14.61871 0.006889774500000001
14.61971 0.0066860033
14.62071 0.0064811597
14.62171 0.0062752712
14.62271 0.0060683655
14.62371 0.0058604706
14.62471 0.0056516145999999995
14.62571 0.0054418255
14.62671 0.0052311312
14.62771 0.0050195602
14.62871 0.0048071408
14.62971 0.0045939014
14.63071 0.0043798704
14.63171 0.0041650761
14.63271 0.0039495473
14.63371 0.0037333124
14.63471 0.0035164001
14.63571 0.0032988391
14.63671 0.0030806582999999997
14.63771 0.0028618864
14.63871 0.0026425525
14.63971 0.0024226852
14.64071 0.0022023138
14.64171 0.0019814669999999998
14.64271 0.0017601741999999998
14.64371 0.0015384645000000002
14.64471 0.0013163673
14.64571 0.0010939119
14.64671 0.00087112794
14.64771 0.00064804494
14.64871 0.00042469255
14.64971 0.00020110058000000002
14.65071 -2.2701118e-05
14.65171 -0.00024668256999999997
14.65271 -0.00047081371000000003
14.65371 -0.00069506441
14.65471 -0.00091940447
14.65571 -0.0011438035
14.65671 -0.0013682311
14.65771 -0.0015926569
14.65871 -0.0018170505
14.65971 -0.0020413814
14.66071 -0.0022656192
14.66171 -0.002489733
14.66271 -0.0027136926
14.66371 -0.0029374674
14.66471 -0.0031610271
14.66571 -0.0033843407000000002
14.66671 -0.0036073787
14.66771 -0.0038301103
14.66871 -0.0040525054
14.66971 -0.0042745341
14.67071 -0.0044961664
14.67171 -0.0047173722
14.67271 -0.0049381222
14.67371 -0.0051583869
14.67471 -0.0053781372
14.67571 -0.0055973436
14.67671 -0.0058159770999999996
14.67771 -0.0060340088
14.67871 -0.0062514104
14.67971 -0.0064681532
14.68071 -0.0066842091
14.68171 -0.0068995498
14.68271 -0.0071141469
14.68371 -0.0073279734
14.68471 -0.0075410011
14.68571 -0.0077532022
14.68671 -0.0079645499
14.68771 -0.0081750164
14.68871 -0.0083845749
14.68971 -0.0085931977
14.69071 -0.008800858600000001
14.69171 -0.00900753
14.69271 -0.0092131857
14.69371 -0.0094177987
14.69471 -0.0096213429
14.69571 -0.0098237913
14.69671 -0.010025118
14.69771 -0.010225296
14.69871 -0.010424301
14.69971 -0.010622105
14.70071 -0.010818683
14.70171 -0.011014010000000001
14.70271 -0.01120806
14.70371 -0.011400807
14.70471 -0.011592227
14.70571 -0.011782295
14.70671 -0.011970985
14.70771 -0.012158274
14.70871 -0.012344135
14.70971 -0.012528546
14.71071 -0.012711482000000001
14.71171 -0.01289292
14.71271 -0.013072835
14.71371 -0.013251203999999999
14.71471 -0.013428004
14.71571 -0.01360321
14.71671 -0.013776802
14.71771 -0.013948756
14.71871 -0.014119050000000001
14.71971 -0.014287659999999999
14.72071 -0.014454566000000002
14.72171 -0.014619745
14.72271 -0.014783174000000001
14.72371 -0.014944833999999999
14.72471 -0.015104703
14.72571 -0.01526276
14.72671 -0.015418984
14.72771 -0.015573353
14.72871 -0.015725849
14.72971 -0.015876451
14.73071 -0.016025138
14.73171 -0.016171893
14.73271 -0.016316694
14.73371 -0.016459523
14.73471 -0.016600362
14.73571 -0.016739192
14.73671 -0.016875994
14.73771 -0.017010752
14.73871 -0.017143447
14.73971 -0.017274062
14.74071 -0.017402582
14.74171 -0.017528988
14.74271 -0.017653265999999997
14.74371 -0.017775399
14.74471 -0.017895372
14.74571 -0.018013170999999998
14.74671 -0.018128782
14.74771 -0.018242189
14.74871 -0.01835338
14.74971 -0.018462341
14.75071 -0.018569059
14.75171 -0.018673521
14.75271 -0.018775715000000002
14.75371 -0.018875628000000002
14.75471 -0.018973251
14.75571 -0.019068571
14.75671 -0.019161576
14.75771 -0.019252258
14.75871 -0.019340606
14.75971 -0.019426607000000002
14.76071 -0.019510255
14.76171 -0.019591537
14.76271 -0.019670447
14.76371 -0.019746972
14.76471 -0.019821106
14.76571 -0.019892838
14.76671 -0.01996216
14.76771 -0.020029065
14.76871 -0.020093545
14.76971 -0.02015559
14.77071 -0.020215193
14.77171 -0.020272347
[truncated: 183,214 more chars]
