# Supplementary material for: 2D Synthetic dataset of numerical simulations of long-period seismicity in a volcanic edifice and related sensitivity kernels
Source: Data Brief. 2021 Jan 25;34:106673. doi: 10.1016/j.dib.2020.106673 (PMC7841316; doi:10.1016/j.dib.2020.106673)
Supplement: Supplementary Data S1 — Supplementary Raw Research Data. This is open data under the CC BY license http://creativecommons.org/licenses/by/4.0/ [file mmc1.zip › Dataset/OUTPUT_SEISMOGRAMS/9000_3000/disp_X_hetero_16000_1580_SVF1e0Hz.semd]

-1.200000 0.0
-1.199000 0.0
-1.198000 0.0
-1.197000 0.0
-1.196000 0.0
-1.195000 0.0
-1.194000 0.0
-1.193000 0.0
-1.192000 0.0
-1.191000 0.0
-1.190000 0.0
-1.189000 0.0
-1.188000 0.0
-1.187000 0.0
-1.186000 0.0
-1.185000 0.0
-1.184000 0.0
-1.183000 0.0
-1.182000 0.0
-1.181000 0.0
-1.180000 0.0
-1.179000 0.0
-1.178000 0.0
-1.177000 0.0
-1.176000 0.0
-1.175000 0.0
-1.174000 0.0
-1.173000 0.0
-1.172000 0.0
-1.171000 0.0
-1.170000 0.0
-1.169000 0.0
-1.168000 0.0
-1.167000 0.0
-1.166000 0.0
-1.165000 0.0
-1.164000 0.0
-1.163000 0.0
-1.162000 0.0
-1.161000 0.0
-1.160000 0.0
-1.159000 0.0
-1.158000 0.0
-1.157000 0.0
-1.156000 0.0
-1.155000 0.0
-1.154000 0.0
-1.153000 0.0
-1.152000 0.0
-1.151000 0.0
-1.150000 0.0
-1.149000 0.0
-1.148000 0.0
-1.147000 0.0
-1.146000 0.0
-1.145000 0.0
-1.144000 0.0
-1.143000 0.0
-1.142000 0.0
-1.141000 0.0
-1.140000 0.0
-1.139000 0.0
-1.138000 0.0
-1.137000 0.0
-1.136000 0.0
-1.135000 0.0
-1.134000 0.0
-1.133000 0.0
-1.132000 0.0
-1.131000 0.0
-1.130000 0.0
-1.129000 0.0
-1.128000 0.0
-1.127000 0.0
-1.126000 0.0
-1.125000 0.0
-1.124000 0.0
-1.123000 0.0
-1.122000 0.0
-1.121000 0.0
-1.120000 0.0
-1.119000 0.0
-1.118000 0.0
-1.117000 0.0
-1.116000 0.0
-1.115000 0.0
-1.114000 0.0
-1.113000 0.0
-1.112000 0.0
-1.111000 0.0
-1.110000 0.0
-1.109000 0.0
-1.108000 0.0
-1.107000 0.0
-1.106000 0.0
-1.105000 0.0
-1.104000 0.0
-1.103000 0.0
-1.102000 0.0
-1.101000 0.0
-1.100000 0.0
-1.099000 0.0
-1.098000 0.0
-1.097000 0.0
-1.096000 0.0
-1.095000 0.0
-1.094000 0.0
-1.093000 0.0
-1.092000 0.0
-1.091000 0.0
-1.090000 0.0
-1.089000 0.0
-1.088000 0.0
-1.087000 0.0
-1.086000 0.0
-1.085000 0.0
-1.084000 0.0
-1.083000 0.0
-1.082000 0.0
-1.081000 0.0
-1.080000 0.0
-1.079000 0.0
-1.078000 0.0
-1.077000 0.0
-1.076000 0.0
-1.075000 0.0
-1.074000 0.0
-1.073000 0.0
-1.072000 0.0
-1.071000 0.0
-1.070000 0.0
-1.069000 0.0
-1.068000 0.0
-1.067000 0.0
-1.066000 0.0
-1.065000 0.0
-1.064000 0.0
-1.063000 0.0
-1.062000 0.0
-1.061000 0.0
-1.060000 0.0
-1.059000 0.0
-1.058000 0.0
-1.057000 0.0
-1.056000 0.0
-1.055000 0.0
-1.054000 0.0
-1.053000 0.0
-1.052000 0.0
-1.051000 0.0
-1.050000 0.0
-1.049000 0.0
-1.048000 0.0
-1.047000 0.0
-1.046000 0.0
-1.045000 0.0
-1.044000 0.0
-1.043000 0.0
-1.042000 0.0
-1.041000 0.0
-1.040000 0.0
-1.039000 0.0
-1.038000 0.0
-1.037000 0.0
-1.036000 0.0
-1.035000 0.0
-1.034000 0.0
-1.033000 0.0
-1.032000 0.0
-1.031000 0.0
-1.030000 0.0
-1.029000 0.0
-1.028000 0.0
-1.027000 0.0
-1.026000 0.0
-1.025000 0.0
-1.024000 0.0
-1.023000 0.0
-1.022000 0.0
-1.021000 0.0
-1.020000 0.0
-1.019000 0.0
-1.018000 0.0
-1.017000 0.0
-1.016000 0.0
-1.015000 0.0
-1.014000 0.0
-1.013000 0.0
-1.012000 0.0
-1.011000 0.0
-1.010000 0.0
-1.009000 0.0
-1.008000 0.0
-1.007000 0.0
-1.006000 0.0
-1.005000 0.0
-1.004000 0.0
-1.003000 0.0
-1.002000 0.0
-1.001000 0.0
-1.000000 0.0
-0.9990000 0.0
-0.9980000 0.0
-0.9970000 0.0
-0.9960000 0.0
-0.9950000 0.0
-0.9940000 0.0
-0.9930000 0.0
-0.9920000 0.0
-0.9910000 0.0
-0.9900000 0.0
-0.9890000 0.0
-0.9880000 0.0
-0.9870000 0.0
-0.9860000 0.0
-0.9850000 0.0
-0.9840000 0.0
-0.9830000 0.0
-0.9820000 0.0
-0.9810000 0.0
-0.9800000 0.0
-0.9790000 0.0
-0.9780000 0.0
-0.9770000 0.0
-0.9760000 0.0
-0.9750000 0.0
-0.9740000 0.0
-0.9730000 0.0
-0.9720000 0.0
-0.9710000 0.0
-0.9700000 0.0
-0.9690000 0.0
-0.9680000 0.0
-0.9670000 0.0
-0.9660000 0.0
-0.9650000 0.0
-0.9640000 0.0
-0.9630000 0.0
-0.9620000 0.0
-0.9610000 0.0
-0.9600000 0.0
-0.9590000 0.0
-0.9580000 0.0
-0.9570000 0.0
-0.9560000 0.0
-0.9550000 0.0
-0.9540000 0.0
-0.9530000 0.0
-0.9520000 0.0
-0.9510000 0.0
-0.9500000 0.0
-0.9490000 0.0
-0.9480000 0.0
-0.9470000 0.0
-0.9460000 0.0
-0.9450000 0.0
-0.9440000 0.0
-0.9430000 0.0
-0.9420000 0.0
-0.9410000 0.0
-0.9400000 0.0
-0.9390000 0.0
-0.9380000 0.0
-0.9370000 0.0
-0.9360000 0.0
-0.9350000 0.0
-0.9340000 0.0
-0.9330000 0.0
-0.9320000 0.0
-0.9310000 0.0
-0.9300000 0.0
-0.9290000 0.0
-0.9280000 0.0
-0.9270000 0.0
-0.9260000 0.0
-0.9250000 0.0
-0.9240000 0.0
-0.9230000 0.0
-0.9220000 0.0
-0.9210000 0.0
-0.9200000 0.0
-0.9190000 0.0
-0.9180000 0.0
-0.9170000 0.0
-0.9160000 0.0
-0.9150000 0.0
-0.9140000 0.0
-0.9130000 0.0
-0.9120000 0.0
-0.9110000 0.0
-0.9100000 0.0
-0.9090000 0.0
-0.9080000 0.0
-0.9070000 0.0
-0.9060000 0.0
-0.9050000 0.0
-0.9040000 0.0
-0.9030000 0.0
-0.9020000 0.0
-0.9010000 0.0
-0.9000000 0.0
-0.8990000 0.0
-0.8980000 0.0
-0.8970000 0.0
-0.8960000 0.0
-0.8950000 0.0
-0.8940000 0.0
-0.8930000 0.0
-0.8920000 0.0
-0.8910000 0.0
-0.8900000 0.0
-0.8890000 0.0
-0.8880000 0.0
-0.8870000 0.0
-0.8860000 0.0
-0.8850000 0.0
-0.8840000 0.0
-0.8830000 0.0
-0.8820000 0.0
-0.8810000 0.0
-0.8800000 0.0
-0.8790000 0.0
-0.8780000 0.0
-0.8770000 0.0
-0.8760000 0.0
-0.8750000 0.0
-0.8740000 0.0
-0.8730000 0.0
-0.8720000 0.0
-0.8710000 0.0
-0.8700000 0.0
-0.8690000 0.0
-0.8680000 0.0
-0.8670000 0.0
-0.8660000 0.0
-0.8650000 0.0
-0.8640000 0.0
-0.8630000 0.0
-0.8620000 0.0
-0.8610000 0.0
-0.8600000 0.0
-0.8590000 0.0
-0.8580000 0.0
-0.8570000 0.0
-0.8560000 0.0
-0.8550000 0.0
-0.8540000 0.0
-0.8530000 0.0
-0.8520000 0.0
-0.8510000 0.0
-0.8500000 0.0
-0.8490000 0.0
-0.8480000 0.0
-0.8470000 0.0
-0.8460000 0.0
-0.8450000 0.0
-0.8440000 0.0
-0.8430000 0.0
-0.8420000 0.0
-0.8410000 0.0
-0.8400000 0.0
-0.8390000 0.0
-0.8380000 0.0
-0.8370000 0.0
-0.8360000 0.0
-0.8350000 0.0
-0.8340000 0.0
-0.8330000 0.0
-0.8320000 0.0
-0.8310000 0.0
-0.8300000 0.0
-0.8290000 0.0
-0.8280000 0.0
-0.8270000 0.0
-0.8260000 0.0
-0.8250000 0.0
-0.8240000 0.0
-0.8230000 0.0
-0.8220000 0.0
-0.8210000 0.0
-0.8200000 0.0
-0.8190000 0.0
-0.8180000 0.0
-0.8170000 0.0
-0.8160000 0.0
-0.8150000 0.0
-0.8140000 0.0
-0.8130000 0.0
-0.8120000 0.0
-0.8110000 0.0
-0.8100000 0.0
-0.8090000 0.0
-0.8080000 0.0
-0.8070000 0.0
-0.8060000 0.0
-0.8050000 0.0
-0.8040000 0.0
-0.8030000 0.0
-0.8020000 0.0
-0.8010000 0.0
-0.8000000 0.0
-0.7990000 0.0
-0.7980000 0.0
-0.7970000 0.0
-0.7960000 0.0
-0.7950000 0.0
-0.7940000 0.0
-0.7930000 0.0
-0.7920000 0.0
-0.7910000 0.0
-0.7900000 0.0
-0.7890000 0.0
-0.7880000 0.0
-0.7870000 0.0
-0.7860000 0.0
-0.7850000 0.0
-0.7840000 0.0
-0.7830000 0.0
-0.7820000 0.0
-0.7810000 0.0
-0.7800000 0.0
-0.7790000 0.0
-0.7780000 0.0
-0.7770000 0.0
-0.7760000 0.0
-0.7750000 0.0
-0.7740000 0.0
-0.7730000 0.0
-0.7720000 0.0
-0.7710000 0.0
-0.7700000 0.0
-0.7690000 0.0
-0.7680000 0.0
-0.7670000 0.0
-0.7660000 0.0
-0.7650000 0.0
-0.7640000 0.0
-0.7630000 0.0
-0.7620000 0.0
-0.7610000 0.0
-0.7600000 0.0
-0.7590000 0.0
-0.7580000 0.0
-0.7570000 0.0
-0.7560000 0.0
-0.7550000 0.0
-0.7540000 0.0
-0.7530000 0.0
-0.7520000 0.0
-0.7510000 0.0
-0.7500000 0.0
-0.7490000 0.0
-0.7480000 0.0
-0.7470000 0.0
-0.7460000 0.0
-0.7450000 0.0
-0.7440000 0.0
-0.7430000 0.0
-0.7420000 0.0
-0.7410000 0.0
-0.7400000 0.0
-0.7390000 0.0
-0.7380000 0.0
-0.7370000 0.0
-0.7360000 0.0
-0.7350000 0.0
-0.7340000 0.0
-0.7330000 0.0
-0.7320000 0.0
-0.7310000 0.0
-0.7300000 0.0
-0.7290000 0.0
-0.7280000 0.0
-0.7270000 0.0
-0.7260000 0.0
-0.7250000 0.0
-0.7240000 0.0
-0.7230000 0.0
-0.7220000 0.0
-0.7210000 0.0
-0.7200000 0.0
-0.7190000 0.0
-0.7180000 0.0
-0.7170000 0.0
-0.7160000 0.0
-0.7150000 0.0
-0.7140000 0.0
-0.7130000 0.0
-0.7120000 0.0
-0.7110000 0.0
-0.7100000 0.0
-0.7090000 0.0
-0.7080000 0.0
-0.7070000 0.0
-0.7060000 0.0
-0.7050000 0.0
-0.7040000 0.0
-0.7030000 0.0
-0.7020000 0.0
-0.7010000 0.0
-0.7000000 0.0
-0.6990000 0.0
-0.6980000 0.0
-0.6970000 0.0
-0.6960000 0.0
-0.6950000 0.0
-0.6940000 0.0
-0.6930000 0.0
-0.6920000 0.0
-0.6910000 0.0
-0.6900000 0.0
-0.6890000 0.0
-0.6880000 0.0
-0.6870000 0.0
-0.6860000 0.0
-0.6850000 0.0
-0.6840000 0.0
-0.6830000 0.0
-0.6820000 0.0
-0.6810000 0.0
-0.6800000 0.0
-0.6790000 0.0
-0.6780000 0.0
-0.6770000 0.0
-0.6760000 0.0
-0.6750000 0.0
-0.6740000 0.0
-0.6730000 0.0
-0.6720000 0.0
-0.6710000 0.0
-0.6700000 0.0
-0.6690000 0.0
-0.6680000 0.0
-0.6670000 0.0
-0.6660000 0.0
-0.6650000 0.0
-0.6640000 0.0
-0.6630000 0.0
-0.6620000 0.0
-0.6610000 0.0
-0.6600000 0.0
-0.6590000 0.0
-0.6580000 0.0
-0.6570000 0.0
-0.6560000 0.0
-0.6550000 0.0
-0.6540000 0.0
-0.6530000 0.0
-0.6520000 0.0
-0.6510000 0.0
-0.6500000 0.0
-0.6490000 0.0
-0.6480000 0.0
-0.6470000 0.0
-0.6460000 0.0
-0.6450000 0.0
-0.6440000 0.0
-0.6430000 0.0
-0.6420000 0.0
-0.6410000 0.0
-0.6400000 0.0
-0.6390000 0.0
-0.6380000 0.0
-0.6370000 0.0
-0.6360000 0.0
-0.6350000 0.0
-0.6340000 0.0
-0.6330000 0.0
-0.6320000 0.0
-0.6310000 0.0
-0.6300000 0.0
-0.6290000 0.0
-0.6280000 0.0
-0.6270000 0.0
-0.6260000 0.0
-0.6250000 0.0
-0.6240000 0.0
-0.6230000 0.0
-0.6220000 0.0
-0.6210000 0.0
-0.6200000 0.0
-0.6190000 0.0
-0.6180000 0.0
-0.6170000 0.0
-0.6160000 0.0
-0.6150000 0.0
-0.6140000 0.0
-0.6130000 0.0
-0.6120000 0.0
-0.6110000 0.0
-0.6100000 0.0
-0.6090000 0.0
-0.6080000 0.0
-0.6070000 0.0
-0.6060000 0.0
-0.6050000 0.0
-0.6040000 0.0
-0.6030000 0.0
-0.6020000 0.0
-0.6010000 0.0
-0.6000000 0.0
-0.5990000 0.0
-0.5980000 0.0
-0.5970000 0.0
-0.5960000 0.0
-0.5950000 0.0
-0.5940000 0.0
-0.5930000 0.0
-0.5920000 0.0
-0.5910000 0.0
-0.5900000 0.0
-0.5890000 0.0
-0.5880000 0.0
-0.5870000 0.0
-0.5860000 0.0
-0.5850000 0.0
-0.5840000 0.0
-0.5830000 0.0
-0.5820000 0.0
-0.5810000 0.0
-0.5800000 0.0
-0.5790000 0.0
-0.5780000 0.0
-0.5770000 0.0
-0.5760000 0.0
-0.5750000 0.0
-0.5740000 0.0
-0.5730000 0.0
-0.5720000 0.0
-0.5710000 0.0
-0.5700000 0.0
-0.5690000 0.0
-0.5680000 0.0
-0.5670000 0.0
-0.5660000 0.0
-0.5650000 0.0
-0.5640000 0.0
-0.5630000 0.0
-0.5620000 0.0
-0.5610000 0.0
-0.5600000 0.0
-0.5590000 0.0
-0.5580000 0.0
-0.5570000 0.0
-0.5560000 0.0
-0.5550000 0.0
-0.5540000 0.0
-0.5530000 0.0
-0.5520000 0.0
-0.5510000 0.0
-0.5500000 0.0
-0.5490000 0.0
-0.5480000 0.0
-0.5470000 0.0
-0.5460000 0.0
-0.5450000 0.0
-0.5440000 0.0
-0.5430000 0.0
-0.5420000 0.0
-0.5410000 0.0
-0.5400000 0.0
-0.5390000 0.0
-0.5380000 0.0
-0.5370000 0.0
-0.5360000 0.0
-0.5350000 0.0
-0.5340000 0.0
-0.5330000 0.0
-0.5320000 0.0
-0.5310000 0.0
-0.5300000 0.0
-0.5290000 0.0
-0.5280000 0.0
-0.5270000 0.0
-0.5260000 0.0
-0.5250000 0.0
-0.5240000 0.0
-0.5230000 0.0
-0.5220000 0.0
-0.5210000 0.0
-0.5200000 0.0
-0.5190000 0.0
-0.5180000 0.0
-0.5170000 0.0
-0.5160000 0.0
-0.5150000 0.0
-0.5140000 0.0
-0.5130000 0.0
-0.5120000 0.0
-0.5110000 0.0
-0.5100000 0.0
-0.5090000 0.0
-0.5080000 0.0
-0.5070000 0.0
-0.5060000 0.0
-0.5050000 0.0
-0.5040000 0.0
-0.5030000 0.0
-0.5020000 0.0
-0.5010000 0.0
-0.5000000 0.0
-0.4990000 0.0
-0.4980000 0.0
-0.4970000 0.0
-0.4960000 0.0
-0.4950000 0.0
-0.4940000 0.0
-0.4930000 0.0
-0.4920000 0.0
-0.4910000 0.0
-0.4900000 0.0
-0.4890000 0.0
-0.4880000 0.0
-0.4870000 0.0
-0.4860000 0.0
-0.4850000 0.0
-0.4840000 0.0
-0.4830000 0.0
-0.4820000 0.0
-0.4810000 0.0
-0.4800000 0.0
-0.4790000 0.0
-0.4780000 0.0
-0.4770000 0.0
-0.4760000 0.0
-0.4750000 0.0
-0.4740000 0.0
-0.4730000 0.0
-0.4720000 0.0
-0.4710000 0.0
-0.4700000 0.0
-0.4690000 0.0
-0.4680000 0.0
-0.4670000 0.0
-0.4660000 0.0
-0.4650000 0.0
-0.4640000 0.0
-0.4630000 0.0
-0.4620000 0.0
-0.4610000 0.0
-0.4600000 0.0
-0.4590000 0.0
-0.4580000 0.0
-0.4570000 0.0
-0.4560000 0.0
-0.4550000 0.0
-0.4540000 0.0
-0.4530000 0.0
-0.4520000 0.0
-0.4510000 0.0
-0.4500000 0.0
-0.4490000 0.0
-0.4480000 0.0
-0.4470000 0.0
-0.4460000 0.0
-0.4450000 0.0
-0.4440000 0.0
-0.4430000 0.0
-0.4420000 0.0
-0.4410000 0.0
-0.4400000 0.0
-0.4390000 0.0
-0.4380000 0.0
-0.4370000 0.0
-0.4360000 0.0
-0.4350000 0.0
-0.4340000 0.0
-0.4330000 0.0
-0.4320000 0.0
-0.4310000 0.0
-0.4300000 0.0
-0.4290000 0.0
-0.4280000 0.0
-0.4270000 0.0
-0.4260000 0.0
-0.4250000 0.0
-0.4240000 0.0
-0.4230000 0.0
-0.4220000 0.0
-0.4210000 0.0
-0.4200000 0.0
-0.4190000 0.0
-0.4180000 0.0
-0.4170000 0.0
-0.4160000 0.0
-0.4150000 0.0
-0.4140000 0.0
-0.4130000 0.0
-0.4120000 0.0
-0.4110000 0.0
-0.4100000 0.0
-0.4090000 0.0
-0.4080000 0.0
-0.4070000 0.0
-0.4060000 0.0
-0.4050000 0.0
-0.4040000 0.0
-0.4030000 0.0
-0.4020000 0.0
-0.4010000 0.0
-0.4000000 0.0
-0.3990000 0.0
-0.3980000 0.0
-0.3970000 0.0
-0.3960000 0.0
-0.3950000 0.0
-0.3940000 0.0
-0.3930000 0.0
-0.3920000 0.0
-0.3910000 0.0
-0.3900000 0.0
-0.3890000 0.0
-0.3880000 0.0
-0.3870000 0.0
-0.3860000 0.0
-0.3850000 0.0
-0.3840000 0.0
-0.3830000 0.0
-0.3820000 0.0
-0.3810000 0.0
-0.3800000 0.0
-0.3790000 0.0
-0.3780000 0.0
-0.3770000 0.0
-0.3760000 0.0
-0.3750000 0.0
-0.3740000 0.0
-0.3730000 0.0
-0.3720000 0.0
-0.3710000 0.0
-0.3700000 0.0
-0.3690000 0.0
-0.3680000 0.0
-0.3670000 0.0
-0.3660000 0.0
-0.3650000 0.0
-0.3640000 0.0
-0.3630000 0.0
-0.3620000 0.0
-0.3610000 0.0
-0.3600000 0.0
-0.3590000 0.0
-0.3580000 0.0
-0.3570000 0.0
-0.3560000 0.0
-0.3550000 0.0
-0.3540000 0.0
-0.3530000 0.0
-0.3520000 0.0
-0.3510000 0.0
-0.3500000 0.0
-0.3490000 0.0
-0.3480000 0.0
-0.3470000 0.0
-0.3460000 0.0
-0.3450000 0.0
-0.3440000 0.0
-0.3430000 0.0
-0.3420000 0.0
-0.3410000 0.0
-0.3400000 0.0
-0.3390000 0.0
-0.3380000 0.0
-0.3370000 0.0
-0.3360000 0.0
-0.3350000 0.0
-0.3340000 0.0
-0.3330000 0.0
-0.3320000 0.0
-0.3310000 0.0
-0.3300000 0.0
-0.3290000 0.0
-0.3280000 0.0
-0.3270000 0.0
-0.3260000 0.0
-0.3250000 0.0
-0.3240000 0.0
-0.3230000 0.0
-0.3220000 0.0
-0.3210000 0.0
-0.3200000 0.0
-0.3190000 0.0
-0.3180000 0.0
-0.3170000 0.0
-0.3160000 0.0
-0.3150000 0.0
-0.3140000 0.0
-0.3130000 0.0
-0.3120000 0.0
-0.3110000 0.0
-0.3100000 0.0
-0.3090000 0.0
-0.3080000 0.0
-0.3070000 0.0
-0.3060000 0.0
-0.3050000 0.0
-0.3040000 0.0
-0.3030000 0.0
-0.3020000 0.0
-0.3010000 0.0
-0.3000000 0.0
-0.2990000 0.0
-0.2980000 0.0
-0.2970000 0.0
-0.2960000 0.0
-0.2950000 0.0
-0.2940000 0.0
-0.2930000 0.0
-0.2920000 0.0
-0.2910000 0.0
-0.2900000 0.0
-0.2890000 0.0
-0.2880000 0.0
-0.2870000 0.0
-0.2860000 0.0
-0.2850000 0.0
-0.2840000 0.0
-0.2830000 0.0
-0.2820000 0.0
-0.2810000 0.0
-0.2800000 0.0
-0.2790000 0.0
-0.2780000 0.0
-0.2770000 0.0
-0.2760000 0.0
-0.2750000 0.0
-0.2740000 0.0
-0.2730000 0.0
-0.2720000 0.0
-0.2710000 0.0
-0.2700000 0.0
-0.2690000 0.0
-0.2680000 0.0
-0.2670000 0.0
-0.2660000 0.0
-0.2650000 0.0
-0.2640000 0.0
-0.2630000 0.0
-0.2620000 0.0
-0.2610000 0.0
-0.2600000 0.0
-0.2590000 0.0
-0.2580000 0.0
-0.2570000 0.0
-0.2560000 0.0
-0.2550000 0.0
-0.2540000 0.0
-0.2530000 0.0
-0.2520000 0.0
-0.2510000 0.0
-0.2500000 0.0
-0.2490000 0.0
-0.2480000 0.0
-0.2470000 0.0
-0.2460000 0.0
-0.2450000 0.0
-0.2440000 0.0
-0.2430000 0.0
-0.2420000 0.0
-0.2410000 0.0
-0.2400000 0.0
-0.2390000 0.0
-0.2380000 0.0
-0.2370000 0.0
-0.2360000 0.0
-0.2350000 0.0
-0.2340000 0.0
-0.2330000 0.0
-0.2320000 0.0
-0.2310000 0.0
-0.2300000 0.0
-0.2290000 0.0
-0.2280000 0.0
-0.2270000 0.0
-0.2260000 0.0
-0.2250000 0.0
-0.2240000 0.0
-0.2230000 0.0
-0.2220000 0.0
-0.2210000 0.0
-0.2200000 0.0
-0.2190000 0.0
-0.2180000 0.0
-0.2170000 0.0
-0.2160000 0.0
-0.2150000 0.0
-0.2140000 0.0
-0.2130000 0.0
-0.2120000 0.0
-0.2110000 0.0
-0.2100000 0.0
-0.2090000 0.0
-0.2080000 0.0
-0.2070000 0.0
-0.2060000 0.0
-0.2050000 0.0
-0.2040000 0.0
-0.2030000 0.0
-0.2020000 0.0
-0.2010000 0.0
-0.2000000 0.0
-0.1990000 0.0
-0.1980000 0.0
-0.1970000 0.0
-0.1960000 0.0
-0.1950000 0.0
-0.1940000 0.0
-0.1930000 0.0
-0.1920000 0.0
-0.1910000 0.0
-0.1900000 0.0
-0.1890000 0.0
-0.1880000 0.0
-0.1870000 0.0
-0.1860000 0.0
-0.1850000 0.0
-0.1840000 0.0
-0.1830000 0.0
-0.1820000 0.0
-0.1810000 0.0
-0.1800000 0.0
-0.1790000 0.0
-0.1780000 0.0
-0.1770000 0.0
-0.1760000 0.0
-0.1750000 0.0
-0.1740000 0.0
-0.1730000 0.0
-0.1720000 0.0
-0.1710000 0.0
-0.1700000 0.0
-0.1690000 0.0
-0.1680000 0.0
-0.1670000 0.0
-0.1660000 0.0
-0.1650000 0.0
-0.1640000 0.0
-0.1630000 0.0
-0.1620000 0.0
-0.1610000 0.0
-0.1600000 0.0
-0.1590000 0.0
-0.1580000 0.0
-0.1570000 0.0
-0.1560000 0.0
-0.1550000 0.0
-0.1540000 0.0
-0.1530000 0.0
-0.1520000 0.0
-0.1510000 0.0
-0.1500000 0.0
-0.1490000 0.0
-0.1480000 0.0
-0.1470000 0.0
-0.1460000 0.0
-0.1450000 0.0
-0.1440000 0.0
-0.1430000 0.0
-0.1420000 0.0
-0.1410000 0.0
-0.1400000 0.0
-0.1390000 0.0
-0.1380000 0.0
-0.1370000 0.0
-0.1360000 0.0
-0.1350000 0.0
-0.1340000 0.0
-0.1330000 0.0
-0.1320000 0.0
-0.1310000 0.0
-0.1300000 0.0
-0.1290000 0.0
-0.1280000 0.0
-0.1270000 0.0
-0.1260000 0.0
-0.1250000 0.0
-0.1240000 0.0
-0.1230000 0.0
-0.1220000 0.0
-0.1210000 0.0
-0.1200000 0.0
-0.1190000 0.0
-0.1180000 0.0
-0.1170000 0.0
-0.1160000 0.0
-0.1150000 0.0
-0.1140000 0.0
-0.1130000 0.0
-0.1120000 0.0
-0.1110000 0.0
-0.1100000 0.0
-0.1090000 0.0
-0.1080000 0.0
-0.1070000 0.0
-0.1060000 0.0
-0.1050000 0.0
-0.1040000 0.0
-0.1030000 0.0
-0.1020000 0.0
-0.1010000 0.0
-0.1000000 0.0
-9.8999999E-02 0.0
-9.7999997E-02 0.0
-9.7000003E-02 0.0
-9.6000001E-02 0.0
-9.4999999E-02 0.0
-9.3999997E-02 0.0
-9.3000002E-02 0.0
-9.2000000E-02 0.0
-9.0999998E-02 0.0
-9.0000004E-02 0.0
-8.9000002E-02 0.0
-8.8000000E-02 0.0
-8.6999997E-02 0.0
-8.6000003E-02 0.0
-8.5000001E-02 0.0
-8.3999999E-02 0.0
-8.2999997E-02 0.0
-8.2000002E-02 0.0
-8.1000000E-02 0.0
-7.9999998E-02 0.0
-7.9000004E-02 0.0
-7.8000002E-02 0.0
-7.7000000E-02 0.0
-7.5999998E-02 0.0
-7.5000003E-02 0.0
-7.4000001E-02 0.0
-7.2999999E-02 0.0
-7.1999997E-02 0.0
-7.1000002E-02 0.0
-7.0000000E-02 0.0
-6.8999998E-02 0.0
-6.8000004E-02 0.0
-6.7000002E-02 0.0
-6.6000000E-02 0.0
-6.4999998E-02 0.0
-6.4000003E-02 0.0
-6.3000001E-02 0.0
-6.1999999E-02 0.0
-6.1000001E-02 0.0
-5.9999999E-02 0.0
-5.9000000E-02 0.0
-5.7999998E-02 0.0
-5.7000000E-02 0.0
-5.6000002E-02 0.0
-5.5000000E-02 0.0
-5.4000001E-02 0.0
-5.2999999E-02 0.0
-5.2000001E-02 0.0
-5.0999999E-02 0.0
-5.0000001E-02 0.0
-4.8999999E-02 0.0
-4.8000000E-02 0.0
-4.6999998E-02 0.0
-4.6000000E-02 0.0
-4.5000002E-02 0.0
-4.4000000E-02 0.0
-4.3000001E-02 0.0
-4.1999999E-02 0.0
-4.1000001E-02 0.0
-3.9999999E-02 0.0
-3.9000001E-02 0.0
-3.7999999E-02 0.0
-3.7000000E-02 0.0
-3.5999998E-02 0.0
-3.5000000E-02 0.0
-3.4000002E-02 0.0
-3.3000000E-02 0.0
-3.2000002E-02 0.0
-3.0999999E-02 0.0
-2.9999999E-02 0.0
-2.8999999E-02 0.0
-2.8000001E-02 0.0
-2.7000001E-02 0.0
-2.6000001E-02 0.0
-2.5000000E-02 0.0
-2.4000000E-02 0.0
-2.3000000E-02 0.0
-2.2000000E-02 0.0
-2.1000000E-02 0.0
-2.0000000E-02 0.0
-1.8999999E-02 0.0
-1.7999999E-02 0.0
-1.7000001E-02 0.0
-1.6000001E-02 0.0
-1.5000000E-02 0.0
-1.4000000E-02 0.0
-1.3000000E-02 0.0
-1.2000000E-02 0.0
-1.1000000E-02 0.0
-9.9999998E-03 0.0
-8.9999996E-03 0.0
-8.0000004E-03 0.0
-7.0000002E-03 0.0
-6.0000001E-03 0.0
-4.9999999E-03 0.0
-4.0000002E-03 0.0
-3.0000000E-03 0.0
-2.0000001E-03 0.0
-1.0000000E-03 0.0
0.0000000E+00 0.0
1.0000000E-03 0.0
2.0000001E-03 0.0
3.0000000E-03 0.0
4.0000002E-03 0.0
4.9999999E-03 0.0
6.0000001E-03 0.0
7.0000002E-03 0.0
8.0000004E-03 0.0
8.9999996E-03 0.0
9.9999998E-03 0.0
1.1000000E-02 0.0
1.2000000E-02 0.0
1.3000000E-02 0.0
1.4000000E-02 0.0
1.5000000E-02 0.0
1.6000001E-02 0.0
1.7000001E-02 0.0
1.7999999E-02 0.0
1.8999999E-02 0.0
2.0000000E-02 0.0
2.1000000E-02 0.0
2.2000000E-02 0.0
2.3000000E-02 0.0
2.4000000E-02 0.0
2.5000000E-02 0.0
2.6000001E-02 0.0
2.7000001E-02 0.0
2.8000001E-02 0.0
2.8999999E-02 0.0
2.9999999E-02 0.0
3.0999999E-02 0.0
3.2000002E-02 0.0
3.3000000E-02 0.0
3.4000002E-02 0.0
3.5000000E-02 0.0
3.5999998E-02 0.0
3.7000000E-02 0.0
3.7999999E-02 0.0
3.9000001E-02 0.0
3.9999999E-02 0.0
4.1000001E-02 0.0
4.1999999E-02 0.0
4.3000001E-02 0.0
4.4000000E-02 0.0
4.5000002E-02 0.0
4.6000000E-02 0.0
4.6999998E-02 0.0
4.8000000E-02 0.0
4.8999999E-02 0.0
5.0000001E-02 0.0
5.0999999E-02 0.0
5.2000001E-02 0.0
5.2999999E-02 0.0
5.4000001E-02 0.0
5.5000000E-02 0.0
5.6000002E-02 0.0
5.7000000E-02 0.0
5.7999998E-02 0.0
5.9000000E-02 0.0
5.9999999E-02 0.0
6.1000001E-02 0.0
6.1999999E-02 0.0
6.3000001E-02 0.0
6.4000003E-02 0.0
6.4999998E-02 0.0
6.6000000E-02 0.0
6.7000002E-02 0.0
6.8000004E-02 0.0
6.8999998E-02 0.0
7.0000000E-02 0.0
7.1000002E-02 0.0
7.1999997E-02 0.0
7.2999999E-02 0.0
7.4000001E-02 0.0
7.5000003E-02 0.0
7.5999998E-02 0.0
7.7000000E-02 0.0
7.8000002E-02 0.0
7.9000004E-02 0.0
7.9999998E-02 0.0
8.1000000E-02 0.0
8.2000002E-02 0.0
8.2999997E-02 0.0
8.3999999E-02 0.0
8.5000001E-02 0.0
8.6000003E-02 0.0
8.6999997E-02 0.0
8.8000000E-02 0.0
8.9000002E-02 0.0
9.0000004E-02 0.0
9.0999998E-02 0.0
9.2000000E-02 0.0
9.3000002E-02 0.0
9.3999997E-02 0.0
9.4999999E-02 0.0
9.6000001E-02 0.0
9.7000003E-02 0.0
9.7999997E-02 0.0
9.8999999E-02 0.0
0.1000000 0.0
0.1010000 0.0
0.1020000 0.0
0.1030000 0.0
0.1040000 0.0
0.1050000 0.0
0.1060000 0.0
0.1070000 0.0
0.1080000 0.0
0.1090000 0.0
0.1100000 0.0
0.1110000 0.0
0.1120000 0.0
0.1130000 0.0
0.1140000 0.0
0.1150000 0.0
0.1160000 0.0
0.1170000 0.0
0.1180000 0.0
0.1190000 0.0
0.1200000 0.0
0.1210000 0.0
0.1220000 0.0
0.1230000 0.0
0.1240000 0.0
0.1250000 0.0
0.1260000 0.0
0.1270000 0.0
0.1280000 0.0
0.1290000 0.0
0.1300000 0.0
0.1310000 0.0
0.1320000 0.0
0.1330000 0.0
0.1340000 0.0
0.1350000 0.0
0.1360000 0.0
0.1370000 0.0
0.1380000 0.0
0.1390000 0.0
0.1400000 0.0
0.1410000 0.0
0.1420000 0.0
0.1430000 0.0
0.1440000 0.0
0.1450000 0.0
0.1460000 0.0
0.1470000 0.0
0.1480000 0.0
0.1490000 0.0
0.1500000 0.0
0.1510000 0.0
0.1520000 0.0
0.1530000 0.0
0.1540000 0.0
0.1550000 0.0
0.1560000 0.0
0.1570000 0.0
0.1580000 0.0
0.1590000 0.0
0.1600000 0.0
0.1610000 0.0
0.1620000 0.0
0.1630000 0.0
0.1640000 0.0
0.1650000 0.0
0.1660000 0.0
0.1670000 0.0
0.1680000 0.0
0.1690000 0.0
0.1700000 0.0
0.1710000 0.0
0.1720000 0.0
0.1730000 0.0
0.1740000 0.0
0.1750000 0.0
0.1760000 0.0
0.1770000 0.0
0.1780000 0.0
0.1790000 0.0
0.1800000 0.0
0.1810000 0.0
0.1820000 0.0
0.1830000 0.0
0.1840000 0.0
0.1850000 0.0
0.1860000 0.0
0.1870000 0.0
0.1880000 0.0
0.1890000 0.0
0.1900000 0.0
0.1910000 -1.3500403999999999e-36
0.1920000 -2.8792011999999997e-36
0.1930000 -4.5026915e-36
0.1940000 -6.0119397999999995e-36
0.1950000 -7.1363232e-36
0.1960000 -7.6517718e-36
0.1970000 -7.3288711e-36
0.1980000 -5.9363605e-36
0.1990000 -3.3972491e-36
0.2000000 0.0
0.2010000 4.6179889e-36
0.2020000 9.8241336e-36
0.2030000 1.5220713e-35
0.2040000 2.0183896999999998e-35
0.2050000 2.3986484999999998e-35
0.2060000 2.5812937999999997e-35
0.2070000 2.4928261e-35
0.2080000 2.0654626000000002e-35
0.2090000 1.2536953000000002e-35
0.2100000 0.0
0.2110000 -1.5806879e-35
0.2120000 -3.4440533e-35
0.2130000 -5.4546756e-35
0.2140000 -7.408458700000001e-35
0.2150000 -9.0669598e-35
0.2160000 -1.0159918e-34
0.2170000 -1.0407891e-34
0.2180000 -9.5545848e-35
0.2190000 -7.4021347e-35
0.2200000 -3.848823e-35
0.2210000 1.0693605999999999e-35
0.2220000 7.155880600000001e-35
0.2230000 1.4034678e-34
0.2240000 2.1128881e-34
0.2250000 2.7693625e-34
0.2260000 3.2843068000000003e-34
0.2270000 3.5627070999999997e-34
0.2280000 3.5114126999999998e-34
0.2290000 3.0505381e-34
0.2300000 2.1256701e-34
0.2310000 7.2058973e-35
0.2320000 -1.1311036e-34
0.2330000 -3.3377532000000004e-34
0.2340000 -5.7435351e-34
0.2350000 -8.1307152e-34
0.2360000 -1.0227678e-33
0.2370000 -1.1725584e-33
0.2380000 -1.2303101999999999e-33
0.2390000 -1.1658786e-33
0.2400000 -9.5494029e-34
0.2410000 -5.8314629e-34
0.2420000 -5.0218663e-35
0.2430000 6.2643869000000005e-34
0.2440000 1.4092979e-33
0.2450000 2.2396467999999998e-33
0.2460000 3.0387077e-33
0.2470000 3.7111817e-33
0.2480000 4.1514933e-33
0.2490000 4.2526435e-33
0.2500000 3.9174447999999996e-33
0.2510000 3.0714665999999997e-33
0.2520000 1.676726e-33
0.2530000 -2.5515553e-34
0.2540000 -2.6518739000000003e-33
0.2550000 -5.3731227e-33
0.2560000 -8.2087302e-33
0.2570000 -1.0883777e-32
0.2580000 -1.3071842e-32
0.2590000 -1.4416943e-32
0.2600000 -1.4563977e-32
0.2610000 -1.319648e-32
0.2620000 -1.0079542999999999e-32
0.2630000 -5.1045991e-33
0.2640000 1.6681258e-33
0.2650000 9.9745046e-33
0.2660000 1.9324147e-32
0.2670000 2.8996163e-32
0.2680000 3.8057835e-32
0.2690000 4.5409746000000003e-32
0.2700000 4.985902e-32
0.2710000 5.021987399999999e-32
0.2720000 4.5437649999999997e-32
0.2730000 3.4729234e-32
0.2740000 1.7729425e-32
0.2750000 -5.3702396e-33
0.2760000 -3.3706075e-32
0.2770000 -6.5667504e-32
0.2780000 -9.8880133e-32
0.2790000 -1.3026197999999999e-31
0.2800000 -1.5616446e-31
0.2810000 -1.7260392e-31
0.2820000 -1.7558181e-31
0.2830000 -1.6148253999999998e-31
0.2840000 -1.2752727e-31
0.2850000 -7.2251999e-32
0.2860000 4.0316927999999996e-33
0.2870000 9.8843059e-32
0.2880000 2.0725983999999997e-31
0.2890000 3.2182229e-31
0.2900000 4.326639099999999e-31
0.2910000 5.2790853e-31
0.2920000 5.9435709e-31
0.2930000 6.1846394e-31
0.2940000 5.8757519e-31
0.2950000 4.9136972e-31
0.2960000 3.2341068e-31
0.2970000 8.2683556e-32
0.2980000 -2.2502944e-31
0.2990000 -5.8610795e-31
0.3000000 -9.7855981e-31
0.3010000 -1.3721626e-30
0.3020000 -1.7294199e-30
0.3030000 -2.0074281e-30
0.3040000 -2.1606847e-30
0.3050000 -2.1447852e-30
0.3060000 -1.9208674e-30
0.3070000 -1.460551e-30
0.3080000 -7.510280399999999e-31
0.3090000 2.0013752000000003e-31
0.3100000 1.3610128e-30
0.3110000 2.6726483e-30
0.3120000 4.0483294e-30
0.3130000 5.3752183e-30
0.3140000 6.518771499999999e-30
0.3150000 7.3301459e-30
0.3160000 7.6565819e-30
0.3170000 7.3544816e-30
0.3180000 6.3045917e-30
0.3190000 4.428382e-30
0.3200000 1.7044047000000002e-30
0.3210000 -1.8168397e-30
0.3220000 -6.0011966000000005e-30
0.3230000 -1.0624052e-29
0.3240000 -1.5370111e-29
0.3250000 -1.9841214e-29
0.3260000 -2.3573272e-29
0.3270000 -2.6062774e-29
0.3280000 -2.6802654e-29
0.3290000 -2.5326341e-29
0.3300000 -2.1257943e-29
0.3310000 -1.4365467e-29
0.3320000 -4.6130762e-30
0.3330000 7.792348499999999e-30
0.3340000 2.2365642000000001e-29
0.3350000 3.8324217000000003e-29
0.3360000 5.4590517e-29
0.3370000 6.9820495e-29
0.3380000 8.2461183e-29
0.3390000 9.083863900000001e-29
0.3400000 9.327521299999999e-29
0.3410000 8.823232400000001e-29
0.3420000 7.447197799999999e-29
0.3430000 5.1227381e-29
0.3440000 1.8370005e-29
0.3450000 -2.3441642999999998e-29
0.3460000 -7.264798199999999e-29
0.3470000 -1.2672586e-28
0.3480000 -1.8219359e-28
0.3490000 -2.3469719000000003e-28
0.3500000 -2.7918756e-28
0.3510000 -3.101928e-28
0.3520000 -3.2218261e-28
0.3530000 -3.1001407000000002e-28
0.3540000 -2.694383e-28
0.3550000 -1.9763948e-28
0.3560000 -9.376821600000001e-29
0.3570000 4.0575370999999997e-29
0.3580000 2.0095851e-28
0.3590000 3.7988415000000004e-28
0.3600000 5.667604099999999e-28
0.3610000 7.4811447e-28
0.3620000 9.0808319e-28
0.3630000 1.0291962999999999e-27
0.3640000 1.0934491e-27
0.3650000 1.0836358e-27
0.3660000 9.848896500000001e-28
0.3670000 7.86349e-28
0.3680000 4.8284042e-28
0.3690000 7.6449817e-29
0.3700000 -4.2216509e-28
0.3710000 -9.9287655e-28
0.3720000 -1.6057545000000001e-27
0.3730000 -2.221438e-27
0.3740000 -2.7923201e-27
0.3750000 -3.2646113e-27
0.3760000 -3.5812934999999995e-27
0.3770000 -3.6859076e-27
0.3780000 -3.5270413e-27
0.3790000 -3.0633065e-27
0.3800000 -2.2685156e-27
0.3810000 -1.1366936e-27
0.3820000 3.1348806e-28
0.3830000 2.0353101e-27
0.3840000 3.9520937e-27
0.3850000 5.9572077e-27
0.3860000 7.9163587e-27
0.3870000 9.672426400000001e-27
0.3880000 1.1052949e-26
0.3890000 1.1880199999999999e-26
0.3900000 1.1983568999999999e-26
0.3910000 1.1213756999999999e-26
0.3920000 9.4580349e-27
0.3930000 6.6556365e-27
0.3940000 2.8121343e-27
0.3950000 -1.9884556e-27
0.3960000 -7.575175400000001e-27
0.3970000 -1.3686527e-26
0.3980000 -1.9972944e-26
0.3990000 -2.6006268e-26
0.4000000 -3.1296789999999997e-26
0.4010000 -3.5317995000000003e-26
0.4020000 -3.7538541e-26
0.4030000 -3.7460452e-26
0.4040000 -3.4661782e-26
0.4050000 -2.8841436e-26
0.4060000 -1.9863224e-26
0.4070000 -7.7957365e-27
0.4080000 7.0556173e-27
0.4090000 2.4128163e-26
0.4100000 4.2596712e-26
0.4110000 6.1386561e-26
0.4120000 7.9207052e-26
0.4130000 9.460686e-26
0.4140000 1.0605082999999998e-25
0.4150000 1.1201652e-25
0.4160000 1.1110682999999998e-25
0.4170000 1.0217346000000001e-25
0.4180000 8.444387199999999e-26
0.4190000 5.7643218e-26
0.4200000 2.2101476e-26
0.4210000 -2.1164718000000002e-26
0.4220000 -7.0405884e-26
0.4230000 -1.2313877e-25
0.4240000 -1.7619869e-25
0.4250000 -2.2585055e-25
0.4260000 -2.6796087e-25
0.4270000 -2.9822873e-25
0.4280000 -3.1246920999999997e-25
0.4290000 -3.069378e-25
0.4300000 -2.7867921e-25
0.4310000 -2.2587952e-25
0.4320000 -1.4819636e-25
0.4330000 -4.7039409e-26
0.4340000 7.422833e-26
0.4350000 2.1019673e-25
0.4360000 3.5344836e-25
0.4370000 4.9475237e-25
0.4380000 6.2342576e-25
0.4390000 7.2786485e-25
0.4400000 7.9623899e-25
0.4410000 8.173242999999999e-25
0.4420000 7.814413e-25
0.4430000 6.8144694e-25
0.4440000 5.1371847e-25
0.4450000 2.790549e-25
0.4460000 -1.6584058e-26
0.4470000 -3.6158472e-25
0.4480000 -7.3851317e-25
0.4490000 -1.1243481e-24
0.4500000 -1.4911674e-24
0.4510000 -1.8073241e-24
0.4520000 -2.0391147e-24
0.4530000 -2.1529106e-24
0.4540000 -2.1176842e-24
0.4550000 -1.9078194e-24
0.4560000 -1.5060581e-24
0.4570000 -9.0639286e-25
0.4580000 -1.1669038e-25
0.4590000 8.3919716e-25
0.4600000 1.9200781999999998e-24
0.4610000 3.0670687e-24
0.4620000 4.2044524e-24
0.4630000 5.2419289000000005e-24
0.4640000 6.0783526e-24
0.4650000 6.6069819e-24
0.4660000 6.722163e-24
0.4670000 6.3272518e-24
0.4680000 5.3434547e-24
0.4690000 3.7191516e-24
0.4700000 1.4391424e-24
0.4710000 -1.4668354999999999e-24
0.4720000 -4.9170529e-24
0.4730000 -8.772962800000001e-24
0.4740000 -1.2837369999999999e-23
0.4750000 -1.6856295e-23
0.4760000 -2.0525125e-23
0.4770000 -2.3499479e-23
0.4780000 -2.5410927999999997e-23
0.4790000 -2.5887526e-23
0.4800000 -2.4578623e-23
0.4810000 -2.1183218e-23
0.4820000 -1.5480601e-23
0.4830000 -7.3617356e-24
0.4840000 3.1405471e-24
0.4850000 1.5824746e-23
0.4860000 3.0299664e-23
0.4870000 4.5971663000000004e-23
0.4880000 6.204253e-23
0.4890000 7.7520237e-23
0.4900000 9.1244257e-23
0.4910000 1.0192666000000001e-22
0.4920000 1.0820937e-22
0.4930000 1.0873705e-22
0.4940000 1.0224394000000001e-22
0.4950000 8.765195200000001e-23
0.4960000 6.417596e-23
0.4970000 3.1431122e-23
0.4980000 -1.0463929e-23
0.4990000 -6.0795217e-23
0.5000000 -1.1818053999999999e-22
0.5010000 -1.8052356e-22
0.5020000 -2.4500255e-22
0.5030000 -3.0810098999999998e-22
0.5040000 -3.6568577999999996e-22
0.5050000 -4.1313711000000004e-22
0.5060000 -4.4553152e-22
0.5070000 -4.5787743e-22
0.5080000 -4.4539809e-22
0.5090000 -4.0385437999999995e-22
0.5100000 -3.2989546e-22
0.5110000 -2.2142166e-22
0.5120000 -7.794117800000001e-23
0.5130000 9.9101647e-23
0.5140000 3.0605032000000003e-22
0.5150000 5.3683752e-22
0.5160000 7.8288852e-22
0.5170000 1.0331506000000001e-21
0.5180000 1.2742681e-21
0.5190000 1.4909189e-21
0.5200000 1.6663215e-21
0.5210000 1.7829127e-21
0.5220000 1.8231883e-21
0.5230000 1.770686e-21
0.5240000 1.6110821e-21
0.5250000 1.3333586999999999e-21
0.5260000 9.3098911e-22
0.5270000 4.0307901e-22
0.5280000 -2.4460624e-22
0.5290000 -9.988044e-22
0.5300000 -1.8381865e-21
0.5310000 -2.7331282e-21
0.5320000 -3.6458939000000004e-21
0.5330000 -4.5312887e-21
0.5340000 -5.3378191000000004e-21
0.5350000 -6.0093852e-21
0.5360000 -6.4874968e-21
0.5370000 -6.7139775e-21
0.5380000 -6.6340955000000005e-21
0.5390000 -6.2000138e-21
0.5400000 -5.3744336000000006e-21
0.5410000 -4.134261e-21
0.5420000 -2.4741111e-21
0.5430000 -4.0943309000000003e-22
0.5440000 2.0209662e-21
0.5450000 4.75323e-21
0.5460000 7.6978063e-21
0.5470000 1.0740051e-20
0.5480000 1.3742232e-20
0.5490000 1.6547057e-20
0.5500000 1.8982755e-20
0.5510000 2.0869704e-20
0.5520000 2.2028466999999998e-20
0.5530000 2.2289057000000002e-20
0.5540000 2.1501092e-20
0.5550000 1.954449e-20
0.5560000 1.6340185000000002e-20
0.5570000 1.1860318e-20
0.5580000 6.137305000000001e-21
0.5590000 -7.2888917e-22
0.5600000 -8.5658922e-21
0.5610000 -1.7127111999999998e-20
0.5620000 -2.6093509e-20
0.5630000 -3.5079405e-20
0.5640000 -4.3642608e-20
0.5650000 -5.1298965999999995e-20
0.5660000 -5.7541256e-20
0.5670000 -6.1862043e-20
0.5680000 -6.3779886e-20
0.5690000 -6.2868064e-20
0.5700000 -5.8784607e-20
0.5710000 -5.1302318e-20
0.5720000 -4.0337167e-20
0.5730000 -2.5973319999999998e-20
0.5740000 -8.483018899999999e-21
0.5750000 1.1660546e-20
0.5760000 3.3779069e-20
0.5770000 5.6995198e-20
0.5780000 8.025002e-20
0.5790000 1.0233283000000001e-19
0.5800000 1.2192341e-19
0.5810000 1.3764645e-19
0.5820000 1.4813713e-19
0.5830000 1.5211615e-19
0.5840000 1.4847153e-19
0.5850000 1.3634404e-19
0.5860000 1.1521232e-19
0.5870000 8.4973057e-20
0.5880000 4.601128e-20
0.5890000 -7.4434903e-22
0.5900000 -5.3786677000000006e-20
0.5910000 -1.1102053e-19
0.5920000 -1.6978304e-19
0.5930000 -2.2689748e-19
0.5940000 -2.78763e-19
0.5950000 -3.2148152e-19
0.5960000 -3.5102092e-19
0.5970000 -3.6341199e-19
0.5980000 -3.549743e-19
0.5990000 -3.2256431e-19
0.6000000 -2.6383624e-19
0.6010000 -1.7750474e-19
0.6020000 -6.3596224e-20
0.6030000 7.6325637e-20
0.6040000 2.3897581e-19
0.6050000 4.1922111e-19
0.6060000 6.1002636e-19
0.6070000 8.024879e-19
0.6080000 9.859673e-19
0.6090000 1.1483345e-18
0.6100000 1.2763267e-18
0.6110000 1.3560242e-18
0.6120000 1.3734391000000002e-18
0.6130000 1.3152075000000001e-18
0.6140000 1.1693676e-18
0.6150000 9.2620221e-19
0.6160000 5.7911512e-19
0.6170000 1.2550676e-19
0.6180000 -4.3239287000000003e-19
0.6190000 -1.0867786e-18
0.6200000 -1.8236604e-18
0.6210000 -2.6224395e-18
0.6220000 -3.4557183e-18
0.6230000 -4.2893903000000004e-18
0.6240000 -5.0830517e-18
0.6250000 -5.7907638e-18
0.6260000 -6.3621925000000005e-18
0.6270000 -6.744125699999999e-18
0.6280000 -6.882373400000001e-18
0.6290000 -6.7240155e-18
0.6300000 -6.2199626e-18
0.6310000 -5.3277627e-18
0.6320000 -4.0145757e-18
0.6330000 -2.2602154000000002e-18
0.6340000 -6.0138176e-20
0.6350000 2.5717511e-18
0.6360000 5.6006214999999996e-18
0.6370000 8.9687187e-18
0.6380000 1.2594000999999999e-17
0.6390000 1.6369559e-17
0.6400000 2.0163965e-17
0.6410000 2.3822654e-17
0.6420000 2.7170474e-17
0.6430000 3.001542e-17
0.6440000 3.2153635e-17
0.6450000 3.3375629e-17
0.6460000 3.3473655e-17
0.6470000 3.2250133e-17
0.6480000 2.9526943999999997e-17
0.6490000 2.5155356e-17
0.6500000 1.9026312e-17
0.6510000 1.1080720000000001e-17
0.6520000 1.3193749e-18
0.6530000 -1.0187913999999999e-17
0.6540000 -2.3294442999999997e-17
0.6550000 -3.7770429e-17
0.6560000 -5.3299011e-17
0.6570000 -6.9474853e-17
0.6580000 -8.5805771e-17
0.6590000 -1.0171773e-16
0.6600000 -1.1656348e-16
0.6610000 -1.2963509e-16
0.6620000 -1.4018032e-16
0.6630000 -1.4742288e-16
0.6640000 -1.5058637e-16
0.6650000 -1.4892150999999999e-16
0.6660000 -1.4173624e-16
0.6670000 -1.2842787999999999e-16
0.6680000 -1.0851672e-16
0.6690000 -8.1679903e-17
0.6700000 -4.7784626000000003e-17
0.6710000 -6.9193322e-18
0.6720000 4.0578286e-17
0.6730000 9.409790499999999e-17
0.6740000 1.5273916e-16
0.6750000 2.1530151e-16
0.6760000 2.8028269e-16
0.6770000 3.4588678999999997e-16
0.6780000 4.1004311e-16
0.6790000 4.7043627e-16
0.6800000 5.2454823e-16
0.6810000 5.6971238e-16
0.6820000 6.0317915e-16
0.6830000 6.221931e-16
0.6840000 6.2407969e-16
0.6850000 6.063409699999999e-16
0.6860000 5.6675769e-16
0.6870000 5.0349591e-16
0.6880000 4.1521476e-16
0.6890000 3.0117295000000003e-16
0.6900000 1.613297e-16
0.6910000 -3.562864e-18
0.6920000 -1.918803e-16
0.6930000 -4.0106311e-16
0.6940000 -6.2757478e-16
0.6950000 -8.668840400000001e-16
0.6960000 -1.1134753e-15
0.6970000 -1.3608896e-15
0.6980000 -1.6017993999999998e-15
0.6990000 -1.8281175e-15
0.7000000 -2.0311435000000003e-15
0.7010000 -2.2017449e-15
0.7020000 -2.3305728e-15
0.7030000 -2.4083114e-15
0.7040000 -2.4259553e-15
0.7050000 -2.3751112e-15
0.7060000 -2.2483184e-15
0.7070000 -2.0393799e-15
0.7080000 -1.7436961e-15
0.7090000 -1.3585918e-15
0.7100000 -8.8362709e-16
0.7110000 -3.2087949e-16
0.7120000 3.248122e-16
0.7130000 1.0456547999999999e-15
0.7140000 1.8307694e-15
0.7150000 2.6661318e-15
0.7160000 3.534596e-15
0.7170000 4.4160073e-15
0.7180000 5.2874139000000005e-15
0.7190000 6.1233818e-15
0.7200000 6.8964132e-15
0.7210000 7.5774714e-15
0.7220000 8.1366058e-15
0.7230000 8.5436759e-15
0.7240000 8.7691581e-15
0.7250000 8.785025399999999e-15
0.7260000 8.5656882e-15
0.7270000 8.0889648e-15
0.7280000 7.3370709e-15
0.7290000 6.2975967e-15
0.7300000 4.9644412000000004e-15
0.7310000 3.3386793e-15
0.7320000 1.4293271e-15
0.7330000 -7.460246800000001e-16
0.7340000 -3.1607402e-15
0.7350000 -5.7788618e-15
0.7360000 -8.555052600000001e-15
0.7370000 -1.1434783e-14
0.7380000 -1.4354788e-14
0.7390000 -1.724379e-14
0.7400000 -2.0023527e-14
0.7410000 -2.2610057e-14
0.7420000 -2.4915358000000002e-14
0.7430000 -2.6849189e-14
0.7440000 -2.8321203e-14
0.7450000 -2.9243275e-14
0.7460000 -2.9532013e-14
0.7470000 -2.9111387e-14
0.7480000 -2.791544e-14
0.7490000 -2.5890997e-14
0.7500000 -2.3000314000000003e-14
0.7510000 -1.9223597e-14
0.7520000 -1.4561297e-14
0.7530000 -9.0361111e-15
0.7540000 -2.694611e-15
0.7550000 4.39158e-15
0.7560000 1.2125138e-14
0.7570000 2.0382974e-14
0.7580000 2.9016818000000004e-14
0.7590000 3.785449e-14
0.7600000 4.6701886999999994e-14
0.7610000 5.5345715000000007e-14
0.7620000 6.3556942e-14
0.7630000 7.1094953e-14
0.7640000 7.7712393e-14
0.7650000 8.316059399999999e-14
0.7660000 8.7195536e-14
0.7670000 8.958421599999999e-14
0.7680000 9.0111325e-14
0.7690000 8.858606200000001e-14
0.7700000 8.4848963e-14
0.7710000 7.877854799999999e-14
0.7720000 7.0297631e-14
0.7730000 5.9379074e-14
0.7740000 4.6050847e-14
0.7750000 3.0400158000000005e-14
0.7760000 1.2576529e-14
0.7770000 -7.206395499999999e-15
0.7780000 -2.8670427000000004e-14
0.7790000 -5.1473917e-14
0.7800000 -7.5214456e-14
0.7810000 -9.943324000000001e-14
0.7820000 -1.2362116e-13
0.7830000 -1.4722653e-13
0.7840000 -1.6966455e-13
0.7850000 -1.9032818e-13
0.7860000 -2.0860047999999998e-13
0.7870000 -2.2386816e-13
0.7880000 -2.3553614999999997e-13
0.7890000 -2.4304268e-13
0.7900000 -2.4587499e-13
0.7910000 -2.4358497e-13
0.7920000 -2.3580449e-13
0.7930000 -2.2225995999999999e-13
0.7940000 -2.0278597999999998e-13
0.7950000 -1.7733723e-13
0.7960000 -1.4599864e-13
0.7970000 -1.089932e-13
0.7980000 -6.6687137e-14
0.7990000 -1.9592161e-14
0.8000000 3.1635474e-14
0.8010000 8.6199345e-14
0.8020000 1.4317076999999998e-13
0.8030000 2.0150033e-13
0.8040000 2.6003295e-13
0.8050000 3.175265e-13
0.8060000 3.7267362e-13
0.8070000 4.2412659000000005e-13
0.8080000 4.7052481e-13
0.8090000 5.1052429e-13
0.8100000 5.428289e-13
0.8110000 5.6622247e-13
0.8120000 5.7960118e-13
0.8130000 5.8200566e-13
0.8140000 5.7265149e-13
0.8150000 5.50958e-13
0.8160000 5.1657414e-13
0.8170000 4.694006699999999e-13
0.8180000 4.0960807e-13
0.8190000 3.376494e-13
0.8200000 2.542676e-13
0.8210000 1.604965e-13
0.8220000 5.765542e-14
0.8230000 -5.266313e-14
0.8240000 -1.6861259999999999e-13
0.8250000 -2.8811843e-13
0.8260000 -4.0891075000000005e-13
0.8270000 -5.2856342e-13
0.8280000 -6.4453875e-13
0.8290000 -7.5423727e-13
0.8300000 -8.5505172e-13
0.8310000 -9.4442395e-13
0.8320000 -1.0199042000000001e-12
0.8330000 -1.0792105e-12
0.8340000 -1.1202884e-12
0.8350000 -1.1413674e-12
0.8360000 -1.1410152e-12
0.8370000 -1.1181862e-12
0.8380000 -1.0722642e-12
0.8390000 -1.0030969e-12
0.8400000 -9.110229e-13
0.8410000 -7.9688741e-13
0.8420000 -6.6204845e-13
0.8430000 -5.083710899999999e-13
0.8440000 -3.3821015e-13
0.8450000 -1.5438094e-13
0.8460000 3.9881797e-14
0.8470000 2.4097636e-13
0.8480000 4.4499736e-13
0.8490000 6.4780877e-13
0.8500000 8.451256e-13
0.8510000 1.0326026e-12
0.8520000 1.2059283e-12
0.8530000 1.3609228e-12
0.8540000 1.493636e-12
0.8550000 1.6004469000000001e-12
0.8560000 1.6781571e-12
0.8570000 1.7240813999999999e-12
0.8580000 1.7361289e-12
0.8590000 1.7128753e-12
0.8600000 1.6536225999999999e-12
0.8610000 1.5584450999999999e-12
0.8620000 1.4282197e-12
0.8630000 1.2646403e-12
0.8640000 1.0702133e-12
0.8650000 8.4823497e-13
0.8660000 6.0275038e-13
0.8670000 3.3849390999999997e-13
0.8680000 6.081137e-14
0.8690000 -2.2443437999999998e-13
0.8700000 -5.1097343e-13
0.8710000 -7.9225219e-13
0.8720000 -1.0615684e-12
0.8730000 -1.3122147e-12
0.8740000 -1.5376286e-12
0.8750000 -1.7315446e-12
0.8760000 -1.8881469e-12
0.8770000 -2.0022183e-12
0.8780000 -2.0692815e-12
0.8790000 -2.0857307000000002e-12
0.8800000 -2.0489498e-12
0.8810000 -1.9574142000000002e-12
0.8820000 -1.8107725e-12
0.8830000 -1.6099081e-12
0.8840000 -1.3569763e-12
0.8850000 -1.0554158000000002e-12
0.8860000 -7.099351200000001e-13
0.8870000 -3.2647142e-13
0.8880000 8.7877641e-14
0.8890000 5.2494812e-13
0.8900000 9.7562957e-13
0.8910000 1.4300085e-12
0.8920000 1.8775337e-12
0.8930000 2.3072010000000003e-12
0.8940000 2.7077535999999997e-12
0.8950000 3.0678957e-12
0.8960000 3.3765155999999997e-12
0.8970000 3.6229143999999997e-12
0.8980000 3.7970353e-12
0.8990000 3.8896905e-12
0.9000000 3.8927825e-12
0.9010000 3.7995123e-12
0.9020000 3.6045748e-12
0.9030000 3.3043345e-12
0.9040000 2.8969794e-12
0.9050000 2.3826503e-12
0.9060000 1.7635414e-12
0.9070000 1.0439712000000001e-12
0.9080000 2.3042074e-13
0.9090000 -6.684614199999999e-13
0.9100000 -1.6418895e-12
0.9110000 -2.6770061e-12
0.9120000 -3.7589830999999996e-12
0.9130000 -4.8711571e-12
0.9140000 -5.9952009e-12
0.9150000 -7.1113261e-12
0.9160000 -8.1985186e-12
0.9170000 -9.2348038e-12
0.9180000 -1.0197537e-11
0.9190000 -1.1063723e-11
0.9200000 -1.1810348e-11
0.9210000 -1.2414745e-11
0.9220000 -1.2854956e-11
0.9230000 -1.311012e-11
0.9240000 -1.3160858e-11
0.9250000 -1.2989666e-11
0.9260000 -1.2581303e-11
0.9270000 -1.1923169e-11
0.9280000 -1.1005676000000001e-11
0.9290000 -9.8225925e-12
0.9300000 -8.371373e-12
0.9310000 -6.653449199999999e-12
0.9320000 -4.6744875e-12
0.9330000 -2.4446048000000003e-12
0.9340000 2.1466658999999998e-14
0.9350000 2.7042706e-12
0.9360000 5.5795781000000005e-12
0.9370000 8.618408499999999e-12
0.9380000 1.1787121000000001e-11
0.9390000 1.5047588e-11
0.9400000 1.8357446e-11
0.9410000 2.1670434e-11
0.9420000 2.4936818e-11
0.9430000 2.8103904999999997e-11
0.9440000 3.1116640000000004e-11
0.9450000 3.3918284e-11
0.9460000 3.6451181e-11
0.9470000 3.8657586e-11
0.9480000 4.0480569000000004e-11
0.9490000 4.1864957000000003e-11
0.9500000 4.2758329e-11
0.9510000 4.3112034e-11
0.9520000 4.2882215000000004e-11
0.9530000 4.2030827e-11
0.9540000 4.0526623e-11
0.9550000 3.8346103e-11
0.9560000 3.5474376999999995e-11
0.9570000 3.1905947999999997e-11
0.9580000 2.7645377000000003e-11
0.9590000 2.2707826e-11
0.9600000 1.7119430000000002e-11
0.9610000 1.0917528e-11
0.9620000 4.1506823e-12
0.9630000 -3.1214685000000004e-12
0.9640000 -1.0828579999999999e-11
0.9650000 -1.8890163e-11
0.9660000 -2.7216359e-11
0.9670000 -3.5708909e-11
0.9680000 -4.4262321e-11
0.9690000 -5.2765208999999996e-11
0.9700000 -6.1101786e-11
0.9710000 -6.9153499e-11
0.9720000 -7.6800778e-11
0.9730000 -8.3924827e-11
0.9740000 -9.040949399999999e-11
0.9750000 -9.6143146e-11
0.9760000 -1.0102048e-10
0.9770000 -1.0494431e-10
0.9780000 -1.0782718e-10
0.9790000 -1.0959292000000001e-10
0.9800000 -1.1017798000000001e-10
0.9810000 -1.0953253999999999e-10
0.9820000 -1.0762141999999999e-10
0.9830000 -1.0442474000000001e-10
0.9840000 -9.9938265e-11
0.9850000 -9.4173562e-11
0.9860000 -8.7157798e-11
0.9870000 -7.8933295e-11
0.9880000 -6.9556849e-11
0.9890000 -5.9098782e-11
0.9900000 -4.7641784e-11
0.9910000 -3.5279594000000005e-11
0.9920000 -2.2115503000000002e-11
0.9930000 -8.260772800000001e-12
0.9940000 6.1670185e-12
0.9950000 2.1045649e-11
0.9960000 3.6249901e-11
0.9970000 5.1653148e-11
0.9980000 6.7128817e-11
0.9990000 8.2551728e-11
1.000000 9.7799254e-11
1.001000 1.1275228e-10
1.002000 1.2729593e-10
1.003000 1.4132008e-10
1.004000 1.5471967000000001e-10
1.005000 1.6739471000000002e-10
1.006000 1.7925019e-10
1.007000 1.9019571e-10
1.008000 2.0014498e-10
1.009000 2.0901529e-10
1.010000 2.1672672e-10
1.011000 2.2320154000000003e-10
1.012000 2.2836344000000002e-10
1.013000 2.3213699000000002e-10
1.014000 2.3444703e-10
1.015000 2.3521843999999997e-10
1.016000 2.34376e-10
1.017000 2.3184446999999998e-10
1.018000 2.2754906e-10
1.019000 2.2141604999999998e-10
1.020000 2.1337385000000002e-10
1.021000 2.0335437e-10
1.022000 1.9129457e-10
1.023000 1.7713845e-10
1.024000 1.608392e-10
1.025000 1.4236164e-10
1.026000 1.2168478e-10
1.027000 9.880450400000001e-11
1.028000 7.3736335e-11
1.029000 4.6518155000000006e-11
1.030000 1.7212831999999998e-11
1.031000 -1.4089312000000002e-11
1.032000 -4.7268286999999995e-11
1.033000 -8.217256100000001e-11
1.034000 -1.1861757e-10
1.035000 -1.5638471e-10
1.036000 -1.9522088e-10
1.037000 -2.3483852e-10
1.038000 -2.7491645999999997e-10
1.039000 -3.1510132999999996e-10
1.040000 -3.5500966e-10
1.041000 -3.9423074e-10
1.042000 -4.3233026e-10
1.043000 -4.688544699999999e-10
1.044000 -5.033352199999999e-10
1.045000 -5.3529559e-10
1.046000 -5.6425602e-10
1.047000 -5.8974102e-10
1.048000 -6.1128637e-10
1.049000 -6.2844651e-10
1.050000 -6.4080239e-10
1.051000 -6.4796913e-10
1.052000 -6.496040699999999e-10
1.053000 -6.4541415e-10
1.054000 -6.351634899999999e-10
1.055000 -6.1868019e-10
1.056000 -5.9586251e-10
1.057000 -5.6668437e-10
1.058000 -5.3119991e-10
1.059000 -4.895469e-10
1.060000 -4.4194878e-10
1.061000 -3.8871554e-10
1.062000 -3.3024276e-10
1.063000 -2.6700942e-10
1.064000 -1.9957368999999999e-10
1.065000 -1.2856718e-10
1.066000 -5.468728799999999e-11
1.067000 2.1312031e-11
1.068000 9.8631249e-11
1.069000 1.7643775e-10
1.070000 2.5387971e-10
1.071000 3.3010109e-10
1.072000 4.0425766e-10
1.073000 4.755335400000001e-10
1.074000 5.4315801e-10
1.075000 6.0642229e-10
1.076000 6.646956899999999e-10
1.077000 7.1744091e-10
1.078000 7.6422792e-10
1.079000 8.047458500000001e-10
1.080000 8.388129600000001e-10
1.081000 8.6638335e-10
1.082000 8.8755123e-10
1.083000 9.0255138e-10
1.084000 9.1175626e-10
1.085000 9.156691e-10
1.086000 9.149133699999999e-10
1.087000 9.1021817e-10
1.088000 9.0240003e-10
1.089000 8.923413199999999e-10
1.090000 8.8096553e-10
1.091000 8.6921e-10
1.092000 8.579965700000001e-10
1.093000 8.4820111e-10
1.094000 8.4062219e-10
1.095000 8.3595075e-10
1.096000 8.3474035e-10
1.097000 8.373800799999999e-10
1.098000 8.440703899999999e-10
1.099000 8.5480312e-10
1.100000 8.693463500000001e-10
1.101000 8.872348199999999e-10
1.102000 9.077668300000001e-10
1.103000 9.3000763e-10
1.104000 9.5280043e-10
1.105000 9.7478414e-10
1.106000 9.9441861e-10
1.107000 1.0100167e-09
1.108000 1.0197827e-09
1.109000 1.0218563e-09
1.110000 1.0143614e-09
1.111000 9.9545832e-10
1.112000 9.6339828e-10
1.113000 9.165784500000001e-10
1.114000 8.5359645e-10
1.115000 7.73302e-10
1.116000 6.748445099999999e-10
1.117000 5.5771494e-10
1.118000 4.2178019000000004e-10
1.119000 2.6730859e-10
1.120000 9.498538e-11
1.121000 -9.408292299999999e-11
1.122000 -2.9837612e-10
1.123000 -5.1598018e-10
1.124000 -7.4461973e-10
1.125000 -9.8170265e-10
1.126000 -1.2243763000000001e-09
1.127000 -1.4695951e-09
1.128000 -1.7141964999999999e-09
1.129000 -1.9549857e-09
1.130000 -2.1888259999999997e-09
1.131000 -2.4127332e-09
1.132000 -2.6239703e-09
1.133000 -2.8201427e-09
1.134000 -2.9992887e-09
1.135000 -3.1599636000000002e-09
1.136000 -3.3013155e-09
1.137000 -3.4231486e-09
1.138000 -3.5259747e-09
1.139000 -3.6110468999999997e-09
1.140000 -3.6803775e-09
1.141000 -3.7367373e-09
1.142000 -3.7836335e-09
1.143000 -3.8252682e-09
1.144000 -3.8664783e-09
1.145000 -3.9126521e-09
1.146000 -3.9696284e-09
1.147000 -4.0435787e-09
1.148000 -4.140869199999999e-09
1.149000 -4.2679124e-09
1.150000 -4.4310030999999994e-09
1.151000 -4.6361467000000006e-09
1.152000 -4.8888788999999994e-09
1.153000 -5.194082e-09
1.154000 -5.5558002999999995e-09
1.155000 -5.9770569999999995e-09
1.156000 -6.4596772e-09
1.157000 -7.0041181e-09
1.158000 -7.6093097e-09
1.159000 -8.2725139e-09
1.160000 -8.9891948e-09
1.161000 -9.7529151e-09
1.162000 -1.055525e-08
1.163000 -1.1385728e-08
1.164000 -1.2231802e-08
1.165000 -1.3078845e-08
1.166000 -1.3910180999999998e-08
1.167000 -1.4707149000000002e-08
1.168000 -1.5449202e-08
1.169000 -1.6114040999999998e-08
1.170000 -1.6677794e-08
1.171000 -1.7115226e-08
1.172000 -1.7399998e-08
1.173000 -1.7504961e-08
1.174000 -1.7402496000000002e-08
1.175000 -1.7064890000000002e-08
1.176000 -1.6464757e-08
1.177000 -1.5575498000000002e-08
1.178000 -1.4371788000000001e-08
1.179000 -1.2830110999999999e-08
1.180000 -1.0929305e-08
1.181000 -8.651152000000001e-09
1.182000 -5.9809622999999995e-09
1.183000 -2.9081843e-09
1.184000 5.7299382e-10
1.185000 4.4630508000000005e-09
1.186000 8.7565587e-09
1.187000 1.3441645e-08
1.188000 1.8499501e-08
1.189000 2.3903948e-08
1.190000 2.9621082999999998e-08
1.191000 3.5609007000000004e-08
1.192000 4.1817669e-08
1.193000 4.8188813999999996e-08
1.194000 5.4656079999999996e-08
1.195000 6.1145206e-08
1.196000 6.757444e-08
1.197000 7.3855072e-08
1.198000 7.9892148e-08
1.199000 8.558536100000001e-08
1.200000 9.083011e-08
1.201000 9.5518715e-08
1.202000 9.954181900000001e-08
1.203000 1.0278993e-07
1.204000 1.0515508e-07
1.205000 1.0653265e-07
1.206000 1.0682323e-07
1.207000 1.0593461e-07
1.208000 1.0378377000000001e-07
1.209000 1.0029892e-07
1.210000 9.542148199999999e-08
1.211000 8.9108004e-08
1.212000 8.1332063e-08
1.213000 7.2085932e-08
1.214000 6.1382138e-08
1.215000 4.9254817000000005e-08
1.216000 3.5760808e-08
1.217000 2.0980512e-08
1.218000 5.0184377e-09
1.219000 -1.1996555e-08
1.220000 -2.9911351e-08
1.221000 -4.8549004e-08
1.222000 -6.770951600000001e-08
1.223000 -8.717097e-08
1.224000 -1.0669097999999999e-07
1.225000 -1.2600846999999998e-07
1.226000 -1.4484579e-07
1.227000 -1.6291102000000002e-07
1.228000 -1.7990063e-07
1.229000 -1.9550226000000002e-07
1.230000 -2.0939768e-07
1.231000 -2.2126587000000002e-07
1.232000 -2.3078619000000001e-07
1.233000 -2.3764148e-07
1.234000 -2.4152125e-07
1.235000 -2.4212461e-07
1.236000 -2.3916324e-07
1.237000 -2.3236402000000002e-07
1.238000 -2.2147151e-07
1.239000 -2.0625010999999999e-07
1.240000 -1.8648594e-07
1.241000 -1.6198837999999998e-07
1.242000 -1.325912e-07
1.243000 -9.815339699999999e-08
1.244000 -5.8559552000000006e-08
1.245000 -1.3719913e-08
1.246000 3.6430003e-08
1.247000 9.1930114e-08
1.248000 1.5279681000000001e-07
1.249000 2.1902435e-07
1.250000 2.9058651e-07
1.251000 3.6743846e-07
1.252000 4.4951891e-07
1.253000 5.3675233e-07
1.254000 6.290514299999999e-07
1.255000 7.2631949e-07
1.256000 8.2845304e-07
1.257000 9.3534416e-07
1.258000 1.0468832000000001e-06
1.259000 1.1629608e-06
1.260000 1.2834708e-06
1.261000 1.4083113e-06
1.262000 1.537388e-06
1.263000 1.6706148999999998e-06
1.264000 1.8079168e-06
1.265000 1.9492301e-06
1.266000 2.0945046999999997e-06
1.267000 2.2437046e-06
1.268000 2.3968095000000002e-06
1.269000 2.5538153e-06
1.270000 2.7147351000000003e-06
1.271000 2.8795997e-06
1.272000 3.0484581999999997e-06
1.273000 3.2213783999999998e-06
1.274000 3.3984476999999998e-06
1.275000 3.5797732999999997e-06
1.276000 3.7654825000000002e-06
1.277000 3.955723599999999e-06
1.278000 4.1506652e-06
1.279000 4.3504983e-06
1.280000 4.5554355e-06
1.281000 4.7657117000000005e-06
1.282000 4.981584900000001e-06
1.283000 5.2033354e-06
1.284000 5.4312668e-06
1.285000 5.6657065e-06
1.286000 5.9070047e-06
1.287000 6.1555347e-06
1.288000 6.4116924999999994e-06
1.289000 6.6758965e-06
1.290000 6.9485850000000005e-06
1.291000 7.230217800000001e-06
1.292000 7.5212718e-06
1.293000 7.822242100000001e-06
1.294000 8.1336374e-06
1.295000 8.4559794e-06
1.296000 8.7897995e-06
1.297000 9.1356355e-06
1.298000 9.4940305e-06
1.299000 9.8655271e-06
1.300000 1.0250665e-05
1.301000 1.0649977e-05
1.302000 1.1063986999999999e-05
1.303000 1.1493206e-05
1.304000 1.1938127e-05
1.305000 1.2399222e-05
1.306000 1.2876943e-05
1.307000 1.3371711999999999e-05
1.308000 1.3883926999999998e-05
1.309000 1.4413953000000001e-05
1.310000 1.4962126999999999e-05
1.311000 1.5528751e-05
1.312000 1.6114095999999998e-05
1.313000 1.67184e-05
1.314000 1.7341871e-05
1.315000 1.7984689e-05
1.316000 1.8647006e-05
1.317000 1.9328947e-05
1.318000 2.0030618e-05
1.319000 2.0752108e-05
1.320000 2.1493491e-05
1.321000 2.2254834000000002e-05
1.322000 2.3036198e-05
1.323000 2.3837644e-05
1.324000 2.4659240999999998e-05
1.325000 2.5501066000000003e-05
1.326000 2.6363216e-05
1.327000 2.7245798000000004e-05
1.328000 2.8148952000000003e-05
1.329000 2.9072842e-05
1.330000 3.0017661999999998e-05
1.331000 3.0983642e-05
1.332000 3.1971047e-05
1.333000 3.2980178999999996e-05
1.334000 3.4011379e-05
1.335000 3.5065028e-05
1.336000 3.6141549e-05
1.337000 3.7241395e-05
1.338000 3.8365064000000005e-05
1.339000 3.9513085e-05
1.340000 4.0686024e-05
1.341000 4.1884471e-05
1.342000 4.3109046e-05
1.343000 4.4360396999999995e-05
1.344000 4.5639186e-05
1.345000 4.6946101e-05
1.346000 4.8281838999999996e-05
1.347000 4.964711e-05
1.348000 5.1042639000000005e-05
1.349000 5.2469153e-05
1.350000 5.3927386e-05
1.351000 5.5418076e-05
1.352000 5.6941963e-05
1.353000 5.849979100000001e-05
1.354000 6.009231e-05
1.355000 6.1720272e-05
1.356000 6.3384425e-05
1.357000 6.5085533e-05
1.358000 6.6824362e-05
1.359000 6.8601696e-05
1.360000 7.041832100000001e-05
1.361000 7.2275043e-05
1.362000 7.417268599999999e-05
1.363000 7.6112093e-05
1.364000 7.8094126e-05
1.365000 8.0119685e-05
1.366000 8.218968299999999e-05
1.367000 8.4305066e-05
1.368000 8.6466815e-05
1.369000 8.867593799999999e-05
1.370000 9.093347400000001e-05
1.371000 9.3240499e-05
1.372000 9.559811400000001e-05
1.373000 9.800745599999999e-05
1.374000 0.0001004697
1.375000 0.00010298602
1.376000 0.00010555763
1.377000 0.00010818576
1.378000 0.00011087168000000001
1.379000 0.00011361665000000001
1.380000 0.00011642194000000001
1.381000 0.00011928885
1.382000 0.00012221866
1.383000 0.00012521266999999999
1.384000 0.00012827217
1.385000 0.00013139844
1.386000 0.00013459277
1.387000 0.00013785642
1.388000 0.00014119067
1.389000 0.00014459679
1.390000 0.000148076
1.391000 0.00015162957
1.392000 0.00015525872
1.393000 0.00015896467999999998
1.394000 0.00016274869
1.395000 0.00016661198
1.396000 0.0001705558
1.397000 0.00017458138
1.398000 0.00017869
1.399000 0.00018288292999999999
1.400000 0.00018716147999999999
1.401000 0.00019152695999999998
1.402000 0.00019598076
1.403000 0.00020052423
1.404000 0.00020515884
1.405000 0.000209886
1.406000 0.00021470725999999998
1.407000 0.00021962414
1.408000 0.00022463823
1.409000 0.00022975116000000003
1.410000 0.00023496461
1.411000 0.00024028027
1.412000 0.00024569990000000003
1.413000 0.00025122526
1.414000 0.00025685816999999997
1.415000 0.00026260047
1.416000 0.000268454
1.417000 0.00027442068
1.418000 0.00028050238
1.419000 0.00028670102
1.420000 0.00029301852
1.421000 0.00029945684
1.422000 0.00030601789000000003
1.423000 0.00031270363
1.424000 0.00031951604
1.425000 0.00032645705
1.426000 0.00033352865
1.427000 0.0003407328
1.428000 0.00034807151
1.429000 0.00035554681
1.430000 0.00036316072999999997
1.431000 0.00037091538000000004
1.432000 0.00037881283999999997
1.433000 0.0003868553
1.434000 0.00039504494
1.435000 0.00040338409
1.436000 0.00041187509
1.437000 0.00042052033999999996
1.438000 0.00042932238
1.439000 0.00043828381000000005
1.440000 0.00044740732
1.441000 0.00045669576
1.442000 0.00046615204999999997
1.443000 0.00047577919
1.444000 0.00048558031
1.445000 0.0004955587
1.446000 0.00050571766
1.447000 0.00051606071
1.448000 0.00052659138
1.449000 0.00053731337
1.450000 0.0005482304000000001
1.451000 0.00055934629
1.452000 0.00057066495
1.453000 0.00058219034
1.454000 0.00059392646
1.455000 0.0006058773600000001
1.456000 0.00061804712
1.457000 0.0006304399
1.458000 0.0006430598200000001
1.459000 0.00065591098
1.460000 0.00066899756
1.461000 0.00068232371
1.462000 0.00069589355
1.463000 0.0007097112300000001
1.464000 0.00072378089
1.465000 0.0007381066600000001
1.466000 0.00075269263
1.467000 0.0007675430399999999
1.468000 0.0007826619400000001
1.469000 0.00079805359
1.470000 0.00081372227
1.471000 0.00082967217
1.472000 0.00084590774
1.473000 0.00086243335
1.474000 0.00087925346
1.475000 0.00089637279
1.476000 0.00091379607
1.477000 0.00093152812
1.478000 0.0009495739499999999
1.479000 0.0009679388299999999
1.480000 0.00098662804
1.481000 0.0010056470000000001
1.482000 0.0010250015
1.483000 0.0010446974000000002
1.484000 0.0010647405
1.485000 0.0010851373
1.486000 0.0011058941
1.487000 0.0011270173
1.488000 0.0011485137000000001
1.489000 0.0011703902
1.490000 0.0011926537
1.491000 0.0012153114
1.492000 0.0012383705
1.493000 0.0012618385
1.494000 0.0012857227
1.495000 0.0013100307
1.496000 0.0013347701000000001
1.497000 0.0013599484
1.498000 0.0013855735
1.499000 0.0014116531
1.500000 0.0014381949
1.501000 0.0014652067
1.502000 0.0014926963
1.503000 0.0015206715
1.504000 0.0015491403
1.505000 0.0015781105000000001
1.506000 0.0016075899
1.507000 0.0016375865
1.508000 0.0016681084
1.509000 0.0016991635
1.510000 0.0017307599
1.511000 0.0017629056
1.512000 0.0017956089999999999
1.513000 0.0018288783
1.514000 0.0018627218999999998
1.515000 0.0018971483
1.516000 0.0019321662000000002
1.517000 0.0019677842000000003
1.518000 0.0020040112
1.519000 0.0020408563
1.520000 0.0020783286999999998
1.521000 0.0021164376000000003
1.522000 0.0021551925
1.523000 0.0021946031000000003
1.524000 0.0022346789000000002
1.525000 0.0022754300999999998
1.526000 0.0023168664
1.527000 0.0023589984
1.528000 0.0024018362
1.529000 0.0024453902
1.530000 0.0024896712000000002
1.531000 0.0025346897
1.532000 0.0025804567
1.533000 0.0026269832000000003
1.534000 0.0026742802
1.535000 0.002722359
1.536000 0.0027712311
1.537000 0.0028209079
1.538000 0.0028714012
1.539000 0.0029227229
1.540000 0.0029748848
1.541000 0.0030278992
1.542000 0.0030817788
1.543000 0.0031365358
1.544000 0.0031921834000000005
1.545000 0.0032487347
1.546000 0.0033062028
1.547000 0.0033646014
1.548000 0.0034239445
1.549000 0.0034842465999999996
1.550000 0.0035455218
1.551000 0.0036077854
1.552000 0.0036710524
1.553000 0.003735338
1.554000 0.0038006587
1.555000 0.0038670303
1.556000 0.0039344694
1.557000 0.0040029929
1.558000 0.004072618
1.559000 0.0041433621
1.560000 0.0042152431
1.561000 0.004288278800000001
1.562000 0.0043624877
1.563000 0.0044378885
1.564000 0.0045144996
1.565000 0.00459234
1.566000 0.0046714289
1.567000 0.0047517856999999995
1.568000 0.0048334295999999995
1.569000 0.0049163806
1.570000 0.005000658
1.571000 0.0050862818
1.572000 0.0051732717
1.573000 0.005261648
1.574000 0.0053514304
1.575000 0.005442639700000001
1.576000 0.0055352957
1.577000 0.005629419
1.578000 0.0057250298
1.579000 0.0058221493
1.580000 0.0059207981
1.581000 0.006020997199999999
1.582000 0.006122767800000001
1.583000 0.006226131499999999
1.584000 0.006331110500000001
1.585000 0.0064377257999999995
1.586000 0.006546000799999999
1.587000 0.0066559573
1.588000 0.0067676185
1.589000 0.006881007000000001
1.590000 0.0069961468
1.591000 0.0071130627
1.592000 0.007231778
1.593000 0.0073523181000000005
1.594000 0.0074747076999999995
1.595000 0.0075989723
1.596000 0.007725137400000001
1.597000 0.0078532299
1.598000 0.007983276000000001
1.599000 0.0081153026
1.600000 0.008249337399999999
1.601000 0.0083854073
1.602000 0.008523540599999999
1.603000 0.008663765
1.604000 0.008806109
1.605000 0.0089506015
1.606000 0.009097271700000001
1.607000 0.0092461487
1.608000 0.0093972616
1.609000 0.0095506402
1.610000 0.009706315200000001
1.611000 0.0098643162
1.612000 0.010024673
1.613000 0.010187418
1.614000 0.01035258
1.615000 0.010520192999999999
1.616000 0.010690287
1.617000 0.010862893
1.618000 0.011038046000000001
1.619000 0.011215777
1.620000 0.011396118
1.621000 0.011579105999999999
1.622000 0.011764772
1.623000 0.011953152
1.624000 0.01214428
1.625000 0.012338192
1.626000 0.012534924000000001
1.627000 0.012734511999999998
1.628000 0.012936992999999999
1.629000 0.013142405000000001
1.630000 0.013350787
1.631000 0.013562177000000002
1.632000 0.013776612
1.633000 0.013994136
1.634000 0.014214785
1.635000 0.014438602000000002
1.636000 0.014665628
1.637000 0.014895905000000001
1.638000 0.015129475
1.639000 0.015366382000000001
1.640000 0.015606667000000001
1.641000 0.015850374
1.642000 0.016097548
1.643000 0.016348233
1.644000 0.016602474
1.645000 0.016860315
1.646000 0.017121802
1.647000 0.017386982999999998
1.648000 0.017655903
1.649000 0.017928609
1.650000 0.018205146999999998
1.651000 0.018485569
1.652000 0.018769919
1.653000 0.019058248
1.654000 0.019350602999999997
1.655000 0.019647036
1.656000 0.019947595000000002
1.657000 0.020252333
1.658000 0.020561299
1.659000 0.020874545
1.660000 0.021192124
1.661000 0.02151409
1.662000 0.021840494
1.663000 0.022171391000000002
1.664000 0.022506835
1.665000 0.022846881
1.666000 0.023191584
1.667000 0.023541
1.668000 0.023895186
1.669000 0.0242542
1.670000 0.024618098
1.671000 0.024986935999999998
1.672000 0.025360778
1.673000 0.025739678
1.674000 0.026123694000000003
1.675000 0.026512888000000002
1.676000 0.026907321
1.677000 0.02730705
1.678000 0.027712141
1.679000 0.02812265
1.680000 0.028538640000000004
1.681000 0.028960173999999998
1.682000 0.029387309999999996
1.683000 0.029820116
1.684000 0.030258652999999996
1.685000 0.030702984000000003
1.686000 0.031153174000000002
1.687000 0.031609286
1.688000 0.032071388
1.689000 0.032539545999999996
1.690000 0.033013825
1.691000 0.033494295
1.692000 0.033981021
1.693000 0.034474075
1.694000 0.034973523
1.695000 0.035479441
1.696000 0.035991894999999996
1.697000 0.036510962
1.698000 0.037036714
1.699000 0.037569227000000004
1.700000 0.038108576
1.701000 0.038654839999999996
1.702000 0.039208095
1.703000 0.03976842
1.704000 0.040335895
1.705000 0.0409106
1.706000 0.041492618
1.707000 0.042082029
1.708000 0.042678919
1.709000 0.043283374
1.710000 0.043895476999999995
1.711000 0.044515313
1.712000 0.045142969
1.713000 0.045778532999999996
1.714000 0.046422091
1.715000 0.047073734
1.716000 0.04773355
1.717000 0.048401629
1.718000 0.049078057
1.719000 0.049762928000000005
1.720000 0.05045633299999999
1.721000 0.051158358
1.722000 0.051869096999999996
1.723000 0.052588636999999994
1.724000 0.053317077
1.725000 0.054054503999999996
1.726000 0.054801011000000004
1.727000 0.055556692
1.728000 0.056321645000000004
1.729000 0.057095959
1.730000 0.057879725
1.731000 0.058673042999999994
1.732000 0.059476006000000005
1.733000 0.060288707000000004
1.734000 0.061111244999999995
1.735000 0.061943714000000004
1.736000 0.062786211
1.737000 0.063638837
1.738000 0.06450169
1.739000 0.06537486299999999
1.740000 0.06625846099999999
1.741000 0.067152584
1.742000 0.068057328
1.743000 0.068972801
1.744000 0.0698991
1.745000 0.070836331
1.746000 0.071784598
1.747000 0.072744006
1.748000 0.073714659
1.749000 0.074696663
1.750000 0.075690122
1.751000 0.07669514200000001
1.752000 0.077711832
1.753000 0.078740303
1.754000 0.079780666
1.755000 0.080833031
1.756000 0.081897504
1.757000 0.0829742
1.758000 0.084063236
1.759000 0.085164717
1.760000 0.086278765
1.761000 0.087405491
1.762000 0.088545016
1.763000 0.089697452
1.764000 0.090862921
1.765000 0.092041545
1.766000 0.09323344
1.767000 0.094438728
1.768000 0.095657533
1.769000 0.096889975
1.770000 0.098136172
1.771000 0.099396263
1.772000 0.10067037000000001
1.773000 0.10195861
1.774000 0.10326112
1.775000 0.10457804
1.776000 0.10590948
1.777000 0.10725558
1.778000 0.10861646
1.779000 0.10999226999999999
1.780000 0.11138313
1.781000 0.11278917000000001
1.782000 0.11421052999999999
1.783000 0.11564734
1.784000 0.11709974
1.785000 0.11856785
1.786000 0.12005182
1.787000 0.12155179
1.788000 0.12306788
1.789000 0.12460023
1.790000 0.12614897
1.791000 0.12771423999999998
1.792000 0.12929618999999998
1.793000 0.13089493
1.794000 0.13251061
1.795000 0.13414336999999998
1.796000 0.13579334
1.797000 0.13746065
1.798000 0.13914545
1.799000 0.14084786000000002
1.800000 0.14256802
1.801000 0.14430608
1.802000 0.14606217000000002
1.803000 0.14783643
1.804000 0.14962899999999998
1.805000 0.15144000999999999
1.806000 0.15326961
1.807000 0.15511793000000001
1.808000 0.15698513
1.809000 0.15887134
1.810000 0.1607767
1.811000 0.16270134
1.812000 0.16464543
1.813000 0.16660911
1.814000 0.16859253
1.815000 0.17059581999999998
1.816000 0.17261913
1.817000 0.17466261
1.818000 0.17672642
1.819000 0.1788107
1.820000 0.18091559000000002
1.821000 0.18304127
1.822000 0.18518785999999998
1.823000 0.18735552
1.824000 0.18954441
1.825000 0.19175467000000002
1.826000 0.19398647
1.827000 0.19623993
1.828000 0.19851525000000003
1.829000 0.20081254
1.830000 0.20313198
1.831000 0.20547369000000001
1.832000 0.20783785999999999
1.833000 0.21022459999999998
1.834000 0.21263412
1.835000 0.21506653
1.836000 0.21752198000000003
1.837000 0.22000065000000002
1.838000 0.2225027
1.839000 0.22502825999999998
1.840000 0.22757747
1.841000 0.23015053
1.842000 0.23274755
1.843000 0.23536871
1.844000 0.23801414999999998
1.845000 0.24068402
1.846000 0.2433785
1.847000 0.24609771
1.848000 0.24884182000000002
1.849000 0.251611
1.850000 0.25440535999999997
1.851000 0.25722508
1.852000 0.26007031999999997
1.853000 0.26294121
1.854000 0.26583793
1.855000 0.2687606
1.856000 0.27170940000000005
1.857000 0.27468446999999996
1.858000 0.27768596
1.859000 0.28071401
1.860000 0.28376877
1.861000 0.2868504
1.862000 0.28995904
1.863000 0.29309484999999996
1.864000 0.29625797000000004
1.865000 0.29944854
1.866000 0.30266671
1.867000 0.30591262
1.868000 0.30918642999999996
1.869000 0.31248827
1.870000 0.31581828
1.871000 0.31917663
1.872000 0.32256343
1.873000 0.32597885000000004
1.874000 0.32942302
1.875000 0.33289609
1.876000 0.33639818
1.877000 0.33992946
1.878000 0.34349004
1.879000 0.34708008
1.880000 0.35069974000000004
1.881000 0.35434911999999996
1.882000 0.35802838
1.883000 0.36173768
1.884000 0.36547713
1.885000 0.36924686
1.886000 0.37304705
1.887000 0.37687782000000003
1.888000 0.38073929
1.889000 0.38463160999999996
1.890000 0.38855493
1.891000 0.39250934000000004
1.892000 0.39649502999999997
1.893000 0.40051211
1.894000 0.40456071
1.895000 0.40864097
1.896000 0.41275304
1.897000 0.416897
1.898000 0.42107300999999997
1.899000 0.42528119000000003
1.900000 0.42952169
1.901000 0.4337946
1.902000 0.43810005
1.903000 0.44243815000000003
1.904000 0.44680904000000005
1.905000 0.45121279999999997
1.906000 0.45564952
1.907000 0.46011936000000003
1.908000 0.46462244
1.909000 0.46915887
1.910000 0.47372873000000004
1.911000 0.47833212
1.912000 0.48296913
1.913000 0.48763989
1.914000 0.49234452
1.915000 0.49708308999999995
1.916000 0.5018557
1.917000 0.5066624399999999
1.918000 0.51150341
1.919000 0.5163786499999999
1.920000 0.5212882999999999
1.921000 0.52623246
1.922000 0.53121122
1.923000 0.53622462
1.924000 0.54127276
1.925000 0.5463557299999999
1.926000 0.5514736299999999
1.927000 0.5566265
1.928000 0.56181443
1.929000 0.56703747
1.930000 0.57229572
1.931000 0.57758922
1.932000 0.58291806
1.933000 0.58828234
1.934000 0.5936820500000001
1.935000 0.5991173
1.936000 0.6045881200000001
1.937000 0.6100945600000001
1.938000 0.61563668
1.939000 0.62121456
1.940000 0.6268282000000001
1.941000 0.63247764
1.942000 0.638163
1.943000 0.6438842499999999
1.944000 0.6496414100000001
1.945000 0.65543456
1.946000 0.66126371
1.947000 0.6671289
1.948000 0.67303013
1.949000 0.6789674499999999
1.950000 0.68494086
1.951000 0.69095036
1.952000 0.69699599
1.953000 0.70307776
1.954000 0.70919567
1.955000 0.71534975
1.956000 0.72153998
1.957000 0.7277663799999999
1.958000 0.73402892
1.959000 0.74032759
1.960000 0.7466624
1.961000 0.7530333499999999
1.962000 0.75944038
1.963000 0.7658835
1.964000 0.77236271
1.965000 0.77887792
1.966000 0.78542912
1.967000 0.79201637
1.968000 0.7986395599999999
1.969000 0.8052986099999999
1.970000 0.8119935199999999
1.971000 0.81872428
1.972000 0.82549071
1.973000 0.8322929
1.974000 0.83913067
1.975000 0.84600402
1.976000 0.85291294
1.977000 0.85985726
1.978000 0.86683696
1.979000 0.87385187
1.980000 0.88090198
1.981000 0.8879872000000001
1.982000 0.89510744
1.983000 0.90226261
1.984000 0.90945261
1.985000 0.91667725
1.986000 0.92393644
1.987000 0.9312300900000001
1.988000 0.93855811
1.989000 0.9459203100000001
1.990000 0.9533166
1.991000 0.96074687
1.992000 0.9682109600000001
1.993000 0.9757086599999999
1.994000 0.9832399000000001
1.995000 0.9908045600000001
1.996000 0.99840239
1.997000 1.0060333
1.998000 1.013697
1.999000 1.0213935
2.000000 1.0291225
2.001000 1.0368838999999999
2.002000 1.0446775
2.003000 1.052503
2.004000 1.0603604
2.005000 1.0682493
2.006000 1.0761698
2.007000 1.0841213
2.008000 1.0921039000000001
2.009000 1.1001172
2.010000 1.1081611999999998
2.011000 1.1162353999999999
2.012000 1.1243395999999999
2.013000 1.1324738
2.014000 1.1406376
2.015000 1.1488307
2.016000 1.157053
2.017000 1.1653041
2.018000 1.1735837
2.019000 1.1818917
2.020000 1.1902276
2.021000 1.1985914
2.022000 1.2069826000000001
2.023000 1.215401
2.024000 1.2238463
2.025000 1.2323182
2.026000 1.2408163
2.027000 1.2493404
2.028000 1.25789
2.029000 1.266465
2.030000 1.2750648999999998
2.031000 1.2836893999999999
2.032000 1.2923382
2.033000 1.301011
2.034000 1.3097073000000001
2.035000 1.3184269
2.036000 1.3271693
2.037000 1.3359342
2.038000 1.3447212
2.039000 1.3535299
2.040000 1.36236
2.041000 1.371211
2.042000 1.3800824999999999
2.043000 1.3889741
2.044000 1.3978855000000001
2.045000 1.4068161
2.046000 1.4157657000000001
2.047000 1.4247336
2.048000 1.4337196
2.049000 1.4427232
2.050000 1.4517438
2.051000 1.460781
2.052000 1.4698345
2.053000 1.4789037
2.054000 1.4879881
2.055000 1.4970873
2.056000 1.5062006
2.057000 1.5153278
2.058000 1.5244681
2.059000 1.5336212999999999
2.060000 1.5427866000000001
2.061000 1.5519637
2.062000 1.5611519
2.063000 1.5703506999999999
2.064000 1.5795595999999998
2.065000 1.588778
2.066000 1.5980054000000001
2.067000 1.6072411000000002
2.068000 1.6164849
2.069000 1.6257359
2.070000 1.6349934
2.071000 1.6442571
2.072000 1.6535264
2.073000 1.6628005000000001
2.074000 1.6720789
2.075000 1.6813609999999999
2.076000 1.6906461000000002
2.077000 1.6999336
2.078000 1.709223
2.079000 1.7185137
2.080000 1.7278047
2.081000 1.7370957999999999
2.082000 1.7463861
2.083000 1.7556749
2.084000 1.7649617
2.085000 1.7742457
2.086000 1.7835263000000001
2.087000 1.7928027
2.088000 1.8020744000000002
2.089000 1.8113405
2.090000 1.8206002
2.091000 1.8298531
2.092000 1.8390982999999999
2.093000 1.8483349999999998
2.094000 1.8575624999999998
2.095000 1.8667802
2.096000 1.8759873
2.097000 1.885183
2.098000 1.8943666000000001
2.099000 1.9035370999999999
2.100000 1.9126938999999998
2.101000 1.9218362999999998
2.102000 1.9309634
2.103000 1.9400744
2.104000 1.9491686000000001
2.105000 1.9582450000000002
2.106000 1.9673031
2.107000 1.9763418000000001
2.108000 1.9853603000000002
2.109000 1.9943578
2.110000 2.0033335
2.111000 2.0122866999999998
2.112000 2.0212164
2.113000 2.0301217
2.114000 2.0390018999999997
2.115000 2.047856
2.116000 2.056683
2.117000 2.0654824
2.118000 2.0742529999999997
2.119000 2.0829940000000002
2.120000 2.0917047
2.121000 2.1003839
2.122000 2.1090307999999998
2.123000 2.1176446
2.124000 2.1262243
2.125000 2.134769
2.126000 2.1432778
2.127000 2.1517495
2.128000 2.1601833
2.129000 2.1685784999999997
2.130000 2.1769337
2.131000 2.1852484
2.132000 2.1935213
2.133000 2.2017516
2.134000 2.2099381
2.135000 2.2180801
2.136000 2.2261765
2.137000 2.2342261
2.138000 2.2422282
2.139000 2.2501817
2.140000 2.2580855
2.141000 2.2659386
2.142000 2.2737401
2.143000 2.2814889000000003
2.144000 2.289184
2.145000 2.2968243999999998
2.146000 2.3044091
2.147000 2.311937
2.148000 2.3194071
2.149000 2.3268184
2.150000 2.3341699
2.151000 2.3414603
2.152000 2.3486888
2.153000 2.3558542
2.154000 2.3629555
2.155000 2.3699917
2.156000 2.3769615
2.157000 2.3838641000000003
2.158000 2.3906983
2.159000 2.3974631
2.160000 2.4041573
2.161000 2.4107797
2.162000 2.4173295
2.163000 2.4238054
2.164000 2.4302064000000003
2.165000 2.4365311
2.166000 2.4427787999999997
2.167000 2.4489481
2.168000 2.455038
2.169000 2.4610475
2.170000 2.4669752
2.171000 2.4728201
2.172000 2.4785811
2.173000 2.484257
2.174000 2.4898468
2.175000 2.4953492
2.176000 2.5007631999999997
2.177000 2.5060875
2.178000 2.511321
2.179000 2.5164627
2.180000 2.5215112
2.181000 2.5264656
2.182000 2.5313247
2.183000 2.5360872999999997
2.184000 2.5407523000000003
2.185000 2.5453186
2.186000 2.5497848
2.187000 2.5541501
2.188000 2.5584131
2.189000 2.5625728
2.190000 2.5666278
2.191000 2.5705772000000002
2.192000 2.5744198
2.193000 2.5781544
2.194000 2.5817798
2.195000 2.585295
2.196000 2.5886986
2.197000 2.5919897
2.198000 2.595167
2.199000 2.5982294
2.200000 2.6011758
2.201000 2.6040047
2.202000 2.6067153999999997
2.203000 2.6093066
2.204000 2.611777
2.205000 2.6141254
2.206000 2.6163509
2.207000 2.6184521999999997
2.208000 2.6204281
2.209000 2.6222775
2.210000 2.6239993
2.211000 2.6255924
2.212000 2.6270555
2.213000 2.6283875
2.214000 2.6295874
2.215000 2.630654
2.216000 2.631586
2.217000 2.6323823
2.218000 2.6330419000000003
2.219000 2.6335636
2.220000 2.6339464
2.221000 2.6341891
2.222000 2.6342904000000003
2.223000 2.6342494000000003
2.224000 2.634065
2.225000 2.6337361
2.226000 2.6332615
2.227000 2.6326400999999997
2.228000 2.6318708
2.229000 2.6309527
2.230000 2.6298845
2.231000 2.6286652
2.232000 2.6272938
2.233000 2.625769
2.234000 2.6240897999999997
2.235000 2.6222553
2.236000 2.6202643
2.237000 2.6181158
2.238000 2.6158087
2.239000 2.6133420000000003
2.240000 2.6107145
2.241000 2.6079254
2.242000 2.6049735000000003
2.243000 2.6018579
2.244000 2.5985774
2.245000 2.5951311
2.246000 2.5915181
2.247000 2.5877372999999997
2.248000 2.5837878
2.249000 2.5796684
2.250000 2.5753782999999997
2.251000 2.5709165
2.252000 2.5662819
2.253000 2.5614736999999996
2.254000 2.5564909
2.255000 2.5513325
2.256000 2.5459977
2.257000 2.5404854
2.258000 2.5347948
2.259000 2.5289251
2.260000 2.5228752
2.261000 2.5166443
2.262000 2.5102315
2.263000 2.5036359
2.264000 2.4968568
2.265000 2.4898930999999997
2.266000 2.4827440999999997
2.267000 2.475409
2.268000 2.4678869
2.269000 2.4601771
2.270000 2.4522787
2.271000 2.4441909
2.272000 2.4359129
2.273000 2.427444
2.274000 2.4187835
2.275000 2.4099305
2.276000 2.4008844000000003
2.277000 2.3916443999999997
2.278000 2.3822097
2.279000 2.3725798
2.280000 2.3627538
2.281000 2.3527310999999997
2.282000 2.3425112
2.283000 2.3320932
2.284000 2.3214764999999997
2.285000 2.3106605
2.286000 2.2996446
2.287000 2.2884281
2.288000 2.2770105
2.289000 2.2653911
2.290000 2.2535695000000002
2.291000 2.241545
2.292000 2.2293169
2.293000 2.2168849
2.294000 2.2042483
2.295000 2.1914069
2.296000 2.17836
2.297000 2.1651071
2.298000 2.1516476
2.299000 2.1379812
2.300000 2.1241073999999998
2.301000 2.1100258
2.302000 2.095736
2.303000 2.0812375000000003
2.304000 2.0665301
2.305000 2.0516131
2.306000 2.0364864
2.307000 2.0211495
2.308000 2.0056024
2.309000 1.9898444000000002
2.310000 1.9738754
2.311000 1.9576952
2.312000 1.9413034
2.313000 1.9246995
2.314000 1.9078838
2.315000 1.8908557
2.316000 1.8736152
2.317000 1.856162
2.318000 1.8384960999999997
2.319000 1.8206174
2.320000 1.8025255
2.321000 1.7842203
2.322000 1.7657019
2.323000 1.7469702
2.324000 1.7280251
2.325000 1.7088666999999997
2.326000 1.6894948
2.327000 1.6699094
2.328000 1.6501106
2.329000 1.6300984
2.330000 1.6098728
2.331000 1.589434
2.332000 1.5687820000000001
2.333000 1.5479167999999999
2.334000 1.5268386999999999
2.335000 1.5055479
2.336000 1.4840443
2.337000 1.4623282
2.338000 1.4403999
2.339000 1.4182595
2.340000 1.3959072
2.341000 1.3733433
2.342000 1.350568
2.343000 1.3275817
2.344000 1.3043846
2.345000 1.2809770999999999
2.346000 1.2573594000000001
2.347000 1.233532
2.348000 1.2094952
2.349000 1.1852494
2.350000 1.1607951
2.351000 1.1361325
2.352000 1.1112623
2.353000 1.0861848
2.354000 1.0609007
2.355000 1.0354103
2.356000 1.0097141
2.357000 0.98381294
2.358000 0.95770713
2.359000 0.9313972699999999
2.360000 0.9048841
2.361000 0.87816808
2.362000 0.85124997
2.363000 0.82413042
2.364000 0.7968101700000001
2.365000 0.76928991
2.366000 0.7415703499999999
2.367000 0.7136522799999999
2.368000 0.68553644
2.369000 0.6572236300000001
2.370000 0.62871468
2.371000 0.60001048
2.372000 0.57111182
2.373000 0.54201963
2.374000 0.5127348
2.375000 0.4832583
2.376000 0.45359101999999996
2.377000 0.42373398
2.378000 0.39368812
2.379000 0.3634545
2.380000 0.33303413
2.381000 0.30242808
2.382000 0.27163739000000003
2.383000 0.24066318
2.384000 0.20950658
2.385000 0.17816870999999998
2.386000 0.14665076
2.387000 0.11495387000000001
2.388000 0.083079259
2.389000 0.05102815299999999
2.390000 0.018801785
2.391000 -0.013598583
2.392000 -0.046171667
2.393000 -0.078916166
2.394000 -0.11183076
2.395000 -0.1449141
2.396000 -0.17816481
2.397000 -0.21158152000000002
2.398000 -0.24516282
2.399000 -0.27890732
2.400000 -0.31281353
2.401000 -0.34688003
2.402000 -0.3811053
2.403000 -0.41548787
2.404000 -0.4500262
2.405000 -0.48471875
2.406000 -0.51956396
2.407000 -0.55456026
2.408000 -0.589706
2.409000 -0.62499964
2.410000 -0.66043944
2.411000 -0.69602379
2.412000 -0.731751
2.413000 -0.76761935
2.414000 -0.8036270700000001
2.415000 -0.83977254
2.416000 -0.87605389
2.417000 -0.91246935
2.418000 -0.94901714
2.419000 -0.98569542
2.420000 -1.0225023
2.421000 -1.059436
2.422000 -1.0964945
2.423000 -1.1336761000000002
2.424000 -1.1709787
2.425000 -1.2084004000000002
2.426000 -1.2459394000000001
2.427000 -1.2835935
2.428000 -1.3213607
2.429000 -1.3592392
2.430000 -1.3972267999999999
2.431000 -1.4353216
2.432000 -1.4735213
2.433000 -1.5118241
2.434000 -1.5502278
2.435000 -1.5887301
2.436000 -1.6273292000000001
2.437000 -1.6660227
2.438000 -1.7048082999999998
2.439000 -1.7436839999999998
2.440000 -1.7826475000000002
2.441000 -1.8216968
2.442000 -1.8608294
2.443000 -1.9000432
2.444000 -1.9393357
2.445000 -1.9787046999999998
2.446000 -2.0181481000000003
2.447000 -2.0576634
2.448000 -2.0972481000000003
2.449000 -2.1369001
2.450000 -2.1766169
2.451000 -2.2163961
2.452000 -2.2562353
2.453000 -2.296132
2.454000 -2.3360839
2.455000 -2.3760885
2.456000 -2.4161432
2.457000 -2.4562458
2.458000 -2.4963934
2.459000 -2.5365837
2.460000 -2.5768139999999997
2.461000 -2.617082
2.462000 -2.657385
2.463000 -2.6977204
2.464000 -2.7380856
2.465000 -2.778478
2.466000 -2.8188949
2.467000 -2.8593338999999998
2.468000 -2.8997922
2.469000 -2.9402671
2.470000 -2.9807562
2.471000 -3.0212566
2.472000 -3.0617656
2.473000 -3.1022806
2.474000 -3.1427986999999997
2.475000 -3.1833175999999996
2.476000 -3.2238342
2.477000 -3.2643459999999997
2.478000 -3.3048503
2.479000 -3.3453442
2.480000 -3.3858247
2.481000 -3.4262896
2.482000 -3.4667358000000004
2.483000 -3.5071604
2.484000 -3.5475608
2.485000 -3.587934
2.486000 -3.6282773999999995
2.487000 -3.6685879999999997
2.488000 -3.7088628999999997
2.489000 -3.7490994
2.490000 -3.7892944999999996
2.491000 -3.8294456999999995
2.492000 -3.8695499
2.493000 -3.9096043
2.494000 -3.9496057
2.495000 -3.9895516
2.496000 -4.029439
2.497000 -4.069265
2.498000 -4.1090265
2.499000 -4.1487209
2.500000 -4.188345
2.501000 -4.227895999999999
2.502000 -4.2673711
2.503000 -4.3067671
2.504000 -4.3460812
2.505000 -4.3853104
2.506000 -4.4244520000000005
2.507000 -4.4635028
2.508000 -4.5024596
2.509000 -4.54132
2.510000 -4.5800805
2.511000 -4.6187385999999995
2.512000 -4.6572909000000005
2.513000 -4.6957348
2.514000 -4.7340669
2.515000 -4.7722846
2.516000 -4.8103847
2.517000 -4.8483644
2.518000 -4.8862204
2.519000 -4.9239501
2.520000 -4.9615502
2.521000 -4.9990181
2.522000 -5.0363503
2.523000 -5.073544399999999
2.524000 -5.1105972
2.525000 -5.1475056
2.526000 -5.1842667
2.527000 -5.220877799999999
2.528000 -5.2573353
2.529000 -5.2936368
2.530000 -5.3297792
2.531000 -5.3657595
2.532000 -5.401574800000001
2.533000 -5.4372221
2.534000 -5.4726988
2.535000 -5.508001500000001
2.536000 -5.5431277
2.537000 -5.5780742000000005
2.538000 -5.6128383
2.539000 -5.6474168
2.540000 -5.6818068
2.541000 -5.7160057
2.542000 -5.7500105
2.543000 -5.7838183
2.544000 -5.817426
2.545000 -5.850831
2.546000 -5.884030500000001
2.547000 -5.9170213
2.548000 -5.9498008
2.549000 -5.9823661999999995
2.550000 -6.0147144
2.551000 -6.046842799999999
2.552000 -6.0787488
2.553000 -6.1104294
2.554000 -6.1418816000000005
2.555000 -6.1731029
2.556000 -6.2040903
2.557000 -6.234841
2.558000 -6.2653527
2.559000 -6.295622100000001
2.560000 -6.3256464999999995
2.561000 -6.3554235
2.562000 -6.3849501
2.563000 -6.4142242000000005
2.564000 -6.4432427
2.565000 -6.4720027
2.566000 -6.5005019
2.567000 -6.5287374
2.568000 -6.556706900000001
2.569000 -6.5844074
2.570000 -6.6118367
2.571000 -6.6389918
2.572000 -6.6658705
2.573000 -6.6924706
2.574000 -6.718789
2.575000 -6.7448229
2.576000 -6.7705706
2.577000 -6.7960292
2.578000 -6.8211965
2.579000 -6.8460695000000005
2.580000 -6.870646
2.581000 -6.894924500000001
2.582000 -6.9189012
2.583000 -6.9425747
2.584000 -6.965942699999999
2.585000 -6.9890022
2.586000 -7.0117511
2.587000 -7.0341878
2.588000 -7.0563093
2.589000 -7.0781133999999994
2.590000 -7.0995979
2.591000 -7.120760499999999
2.592000 -7.1415998
2.593000 -7.162112700000001
2.594000 -7.1822970999999995
2.595000 -7.202151399999999
2.596000 -7.2216734
2.597000 -7.2408608999999995
2.598000 -7.2597116
2.599000 -7.2782233000000005
2.600000 -7.2963946
2.601000 -7.3142231
2.602000 -7.3317073
2.603000 -7.3488451999999995
2.604000 -7.3656343
2.605000 -7.3820733
2.606000 -7.398159799999999
2.607000 -7.4138924
2.608000 -7.429269700000001
2.609000 -7.444289299999999
2.610000 -7.4589498
2.611000 -7.473249
2.612000 -7.4871853
2.613000 -7.500757299999999
2.614000 -7.5139634
2.615000 -7.5268014999999995
2.616000 -7.5392701
2.617000 -7.5513683
2.618000 -7.5630939999999995
2.619000 -7.5744458
2.620000 -7.5854219
2.621000 -7.596021899999999
2.622000 -7.6062433
2.623000 -7.6160848
2.624000 -7.6255456
2.625000 -7.6346241
2.626000 -7.6433189
2.627000 -7.6516293
2.628000 -7.659553
2.629000 -7.667089300000001
2.630000 -7.674237300000001
2.631000 -7.6809958
2.632000 -7.687363799999999
2.633000 -7.6933399
2.634000 -7.6989225999999995
2.635000 -7.7041112
2.636000 -7.7089049
2.637000 -7.713303000000001
2.638000 -7.7173039
2.639000 -7.720907
2.640000 -7.7241115
2.641000 -7.7269167
2.642000 -7.7293217
2.643000 -7.7313252
2.644000 -7.7329271
2.645000 -7.734126600000001
2.646000 -7.734922299999999
2.647000 -7.7353142
2.648000 -7.7353016
2.649000 -7.7348843
2.650000 -7.7340610000000005
2.651000 -7.732831699999999
2.652000 -7.7311955
2.653000 -7.7291526
2.654000 -7.726702100000001
2.655000 -7.7238432999999995
2.656000 -7.7205762
2.657000 -7.7169009
2.658000 -7.7128163999999995
2.659000 -7.708323
2.660000 -7.703420499999999
2.661000 -7.6981083
2.662000 -7.692387
2.663000 -7.6862559
2.664000 -7.679715
2.665000 -7.6727644
2.666000 -7.6654047
2.667000 -7.6576352
2.668000 -7.649456000000001
2.669000 -7.640867699999999
2.670000 -7.6318704
2.671000 -7.622464
2.672000 -7.612648599999999
2.673000 -7.6024249
2.674000 -7.5917929
2.675000 -7.5807534
2.676000 -7.569306300000001
2.677000 -7.5574525
2.678000 -7.545192500000001
2.679000 -7.532526600000001
2.680000 -7.5194553
2.681000 -7.505978600000001
2.682000 -7.4920982
2.683000 -7.477814
2.684000 -7.4631266
2.685000 -7.448037
2.686000 -7.432546499999999
2.687000 -7.4166551
2.688000 -7.4003637
2.689000 -7.3836729000000005
2.690000 -7.366584199999999
2.691000 -7.349098499999999
2.692000 -7.3312163
2.693000 -7.312938600000001
2.694000 -7.2942667000000005
2.695000 -7.2752014
2.696000 -7.2557442
2.697000 -7.2358958
2.698000 -7.2156578
2.699000 -7.195030900000001
2.700000 -7.1740165
2.701000 -7.152616200000001
2.702000 -7.130831499999999
2.703000 -7.108663
2.704000 -7.086112399999999
2.705000 -7.0631817
2.706000 -7.0398718
2.707000 -7.0161842000000005
2.708000 -6.9921203
2.709000 -6.9676824
2.710000 -6.9428719999999995
2.711000 -6.9176897
2.712000 -6.8921387
2.713000 -6.866219599999999
2.714000 -6.8399347
2.715000 -6.813285500000001
2.716000 -6.7862742
2.717000 -6.7589022
2.718000 -6.7311719000000005
2.719000 -6.7030855
2.720000 -6.6746444
2.721000 -6.6458508
2.722000 -6.6167064
2.723000 -6.5872133
2.724000 -6.5573744000000005
2.725000 -6.5271914
2.726000 -6.4966664
2.727000 -6.4658016
2.728000 -6.4345993
2.729000 -6.403061699999999
2.730000 -6.3711911
2.731000 -6.3389897
2.732000 -6.3064598
2.733000 -6.2736042
2.734000 -6.2404253
2.735000 -6.2069252
2.736000 -6.1731067
2.737000 -6.1389722
2.738000 -6.1045244
2.739000 -6.069766
2.740000 -6.0346995
2.741000 -5.9993275
2.742000 -5.9636526000000005
2.743000 -5.9276778000000006
2.744000 -5.8914058
2.745000 -5.854839500000001
2.746000 -5.817981400000001
2.747000 -5.780834700000001
2.748000 -5.7434019
2.749000 -5.7056859
2.750000 -5.6676902
2.751000 -5.6294173
2.752000 -5.5908701999999995
2.753000 -5.552052
2.754000 -5.5129658
2.755000 -5.473614899999999
2.756000 -5.434002
2.757000 -5.3941302
2.758000 -5.3540032
2.759000 -5.3136237
2.760000 -5.272995300000001
2.761000 -5.2321211
2.762000 -5.1910043
2.763000 -5.149648
2.764000 -5.1080558
2.765000 -5.0662309
2.766000 -5.0241768
2.767000 -4.981897
2.768000 -4.9393948
2.769000 -4.8966736
2.770000 -4.853737000000001
2.771000 -4.8105884
2.772000 -4.7672313
2.773000 -4.7236692
2.774000 -4.679906000000001
2.775000 -4.635945
2.776000 -4.5917898
2.777000 -4.547444
2.778000 -4.5029110999999995
2.779000 -4.458195
2.780000 -4.4132993
2.781000 -4.3682277
2.782000 -4.3229841
2.783000 -4.277572
2.784000 -4.2319953
2.785000 -4.1862577
2.786000 -4.1403628999999995
2.787000 -4.0943146
2.788000 -4.0481169
2.789000 -4.0017735
2.790000 -3.9552881999999996
2.791000 -3.9086651
2.792000 -3.8619079000000003
2.793000 -3.8150206
2.794000 -3.7680071
2.795000 -3.7208713999999996
2.796000 -3.6736172
2.797000 -3.626249
2.798000 -3.5787705
2.799000 -3.5311855000000003
2.800000 -3.4834985
2.801000 -3.4357131
2.802000 -3.3878338
2.803000 -3.3398643
2.804000 -3.2918087999999996
2.805000 -3.2436716999999997
2.806000 -3.1954568
2.807000 -3.1471685
2.808000 -3.0988105
2.809000 -3.0503873
2.810000 -3.001903
2.811000 -2.9533617000000003
2.812000 -2.9047674999999997
2.813000 -2.8561248
2.814000 -2.8074376
2.815000 -2.7587103
2.816000 -2.7099468
2.817000 -2.6611512999999998
2.818000 -2.6123282000000003
2.819000 -2.5634813999999997
2.820000 -2.5146153
2.821000 -2.4657340999999997
2.822000 -2.4168419
2.823000 -2.3679430000000004
2.824000 -2.3190415
2.825000 -2.2701415999999996
2.826000 -2.2212476
2.827000 -2.1723634
2.828000 -2.1234933000000003
2.829000 -2.0746417
2.830000 -2.0258127
2.831000 -1.9770104
2.832000 -1.9282392999999998
2.833000 -1.8795034
2.834000 -1.8308068
2.835000 -1.7821536999999998
2.836000 -1.7335486
2.837000 -1.6849954
2.838000 -1.6364983999999998
2.839000 -1.588062
2.840000 -1.5396902000000001
2.841000 -1.4913873
2.842000 -1.4431574
2.843000 -1.3950048
2.844000 -1.3469337
2.845000 -1.2989482
2.846000 -1.2510526
2.847000 -1.2032511
2.848000 -1.1555477
2.849000 -1.1079467
2.850000 -1.0604522
2.851000 -1.0130685000000001
2.852000 -0.9657995799999999
2.853000 -0.9186496000000001
2.854000 -0.87162266
2.855000 -0.8247229300000001
2.856000 -0.77795442
2.857000 -0.73132128
2.858000 -0.68482752
2.859000 -0.6384772200000001
2.860000 -0.59227441
2.861000 -0.5462230600000001
2.862000 -0.50032721
2.863000 -0.45459083999999994
2.864000 -0.40901792000000003
2.865000 -0.36361238
2.866000 -0.31837815999999997
2.867000 -0.27331917
2.868000 -0.22843929
2.869000 -0.18374244
2.870000 -0.13923245
2.871000 -0.094913156
2.872000 -0.050788389999999996
2.873000 -0.0068619607
2.874000 0.03686235
2.875000 0.080380775
2.876000 0.12368957
2.877000 0.16678501
2.878000 0.20966337
2.879000 0.25232097
2.880000 0.29475414
2.881000 0.33695926
2.882000 0.37893268999999996
2.883000 0.42067082
2.884000 0.46217008
2.885000 0.50342688
2.886000 0.54443772
2.887000 0.5851991
2.888000 0.62570749
2.889000 0.66595944
2.890000 0.70595155
2.891000 0.7456803700000001
2.892000 0.7851425599999999
2.893000 0.82433466
2.894000 0.8632534199999999
2.895000 0.90189558
2.896000 0.94025778
2.897000 0.97833676
2.898000 1.0161293
2.899000 1.0536321
2.900000 1.0908423
2.901000 1.1277565
2.902000 1.1643716
2.903000 1.2006846
2.904000 1.2366925000000002
2.905000 1.2723923
2.906000 1.3077809
2.907000 1.3428554000000001
2.908000 1.3776129
2.909000 1.4120505
2.910000 1.4461654
2.911000 1.4799549
2.912000 1.5134161
2.913000 1.5465464
2.914000 1.5793430000000002
2.915000 1.6118031000000002
2.916000 1.6439244
2.917000 1.6757041
2.918000 1.7071398000000002
2.919000 1.7382288
2.920000 1.768969
2.921000 1.7993577
2.922000 1.8293925
2.923000 1.8590711
2.924000 1.8883914000000002
2.925000 1.9173508999999997
2.926000 1.9459475
2.927000 1.9741788999999998
2.928000 2.0020428999999997
2.929000 2.0295376
2.930000 2.0566607
2.931000 2.0834103
2.932000 2.1097844
2.933000 2.135781
2.934000 2.1613982
2.935000 2.186634
2.936000 2.2114865
2.937000 2.2359543
2.938000 2.2600351
2.939000 2.2837274
2.940000 2.3070296
2.941000 2.32994
2.942000 2.3524569
2.943000 2.3745788
2.944000 2.3963042
2.945000 2.4176314
2.946000 2.4385592000000003
2.947000 2.4590861
2.948000 2.4792107
2.949000 2.4989318
2.950000 2.5182482
2.951000 2.5371585
2.952000 2.5556616
2.953000 2.5737565
2.954000 2.5914419
2.955000 2.608717
2.956000 2.6255809
2.957000 2.6420325
2.958000 2.658071
2.959000 2.6736954
2.960000 2.6889052
2.961000 2.7036997
2.962000 2.718078
2.963000 2.7320396000000002
2.964000 2.745584
2.965000 2.7587106
2.966000 2.7714191
2.967000 2.7837088
2.968000 2.7955794999999997
2.969000 2.8070307999999997
2.970000 2.8180625
2.971000 2.8286743999999997
2.972000 2.838866
2.973000 2.8486375
2.974000 2.8579885
2.975000 2.8669192
2.976000 2.8754294
2.977000 2.883519
2.978000 2.8911883
2.979000 2.8984373
2.980000 2.9052664
2.981000 2.9116752999999997
2.982000 2.9176647
2.983000 2.9232347
2.984000 2.9283857
2.985000 2.9331179
2.986000 2.937432
2.987000 2.9413283
2.988000 2.9448073000000003
2.989000 2.9478697
2.990000 2.950516
2.991000 2.952747
2.992000 2.9545635
2.993000 2.9559661
2.994000 2.9569555000000003
2.995000 2.9575329
2.996000 2.9576991
2.997000 2.9574551000000002
2.998000 2.9568018
2.999000 2.9557404999999997
3.000000 2.9542722
3.001000 2.9523982
3.002000 2.9501196
3.003000 2.9474378
3.004000 2.9443542
3.005000 2.9408700999999997
3.006000 2.9369868
3.007000 2.9327061000000003
3.008000 2.9280294
3.009000 2.9229583
3.010000 2.9174944000000003
3.011000 2.9116394
3.012000 2.9053949
3.013000 2.8987627
3.014000 2.8917449
3.015000 2.8843429
3.016000 2.8765589
3.017000 2.8683947
3.018000 2.8598525
3.019000 2.8509339000000002
3.020000 2.8416414000000003
3.021000 2.8319769000000004
3.022000 2.8219424
3.023000 2.8115403
3.024000 2.8007727
3.025000 2.7896421
3.026000 2.7781505
3.027000 2.7663006
3.028000 2.7540945
3.029000 2.7415346
3.030000 2.7286237
3.031000 2.7153641
3.032000 2.7017584
3.033000 2.6878092
3.034000 2.6735192000000003
3.035000 2.6588911
3.036000 2.6439276
3.037000 2.6286315
3.038000 2.6130055999999997
3.039000 2.5970528
3.040000 2.5807761
3.041000 2.5641781999999997
3.042000 2.5472622
3.043000 2.5300313
3.044000 2.5124883000000002
3.045000 2.4946366
3.046000 2.4764791
3.047000 2.4580192
3.048000 2.4392599
3.049000 2.4202047
3.050000 2.4008568
3.051000 2.3812197
3.052000 2.3612967
3.053000 2.3410911
3.054000 2.3206066
3.055000 2.2998465
3.056000 2.2788144999999997
3.057000 2.2575142
3.058000 2.2359489999999997
3.059000 2.2141229
3.060000 2.1920394
3.061000 2.169702
3.062000 2.1471146
3.063000 2.1242812
3.064000 2.1012052999999997
3.065000 2.0778909000000003
3.066000 2.0543419
3.067000 2.0305621
3.068000 2.0065553
3.069000 1.9823259
3.070000 1.9578774
3.071000 1.9332141
3.072000 1.9083396999999998
3.073000 1.8832587
3.074000 1.8579748999999999
3.075000 1.8324924999999999
3.076000 1.8068155
3.077000 1.7809482
3.078000 1.7548949
3.079000 1.7286594999999998
3.080000 1.7022463
3.081000 1.6756596
3.082000 1.6489036
3.083000 1.6219827999999998
3.084000 1.5949015
3.085000 1.5676638
3.086000 1.5402742
3.087000 1.512737
3.088000 1.4850567000000001
3.089000 1.4572376999999999
3.090000 1.4292845
3.091000 1.4012014
3.092000 1.3729932
3.093000 1.3446642
3.094000 1.316219
3.095000 1.2876622
3.096000 1.2589984
3.097000 1.2302321
3.098000 1.2013681
3.099000 1.1724109
3.100000 1.1433652
3.101000 1.1142357
3.102000 1.0850271
3.103000 1.0557442
3.104000 1.0263916
3.105000 0.99697411
3.106000 0.96749645
3.107000 0.9379633700000001
3.108000 0.90837972
3.109000 0.8787502500000001
3.110000 0.8490797099999999
3.111000 0.81937294
3.112000 0.7896347899999999
3.113000 0.75986995
3.114000 0.73008332
3.115000 0.7002797
3.116000 0.6704638700000001
3.117000 0.64064069
3.118000 0.6108149900000001
3.119000 0.58099157
3.120000 0.55117533
3.121000 0.521371
3.122000 0.49158349
3.123000 0.46181758
3.124000 0.43207812
3.125000 0.40236995999999997
3.126000 0.3726979
3.127000 0.34306683
3.128000 0.31348155
3.129000 0.28394689
3.130000 0.25446771
3.131000 0.22504883999999997
3.132000 0.19569513
3.133000 0.16641143
3.134000 0.13720256
3.135000 0.10807337
3.136000 0.079028716
3.137000 0.050073426000000004
3.138000 0.021212337
3.139000 -0.0075497112
3.140000 -0.036207885999999995
3.141000 -0.064757362
3.142000 -0.093193311
3.143000 -0.12151092999999999
3.144000 -0.14970539
3.145000 -0.1777719
3.146000 -0.20570569000000002
3.147000 -0.23350196
3.148000 -0.26115596
3.149000 -0.28866292
3.150000 -0.3160181
3.151000 -0.34321679
3.152000 -0.3702543
3.153000 -0.39712591
3.154000 -0.42382697999999996
3.155000 -0.45035281
3.156000 -0.47669881000000003
3.157000 -0.50286036
3.158000 -0.52883285
3.159000 -0.55461172
3.160000 -0.5801924
3.161000 -0.60557039
3.162000 -0.6307410999999999
3.163000 -0.65570013
3.164000 -0.68044299
3.165000 -0.70496523
3.166000 -0.72926241
3.167000 -0.75333016
3.168000 -0.77716406
3.169000 -0.8007598100000001
3.170000 -0.8241129999999999
3.171000 -0.8472192999999999
3.172000 -0.8700745200000001
3.173000 -0.89267427
3.174000 -0.91501437
3.175000 -0.93709063
3.176000 -0.95889876
3.177000 -0.98043466
3.178000 -1.0016941
3.179000 -1.022673
3.180000 -1.0433672
3.181000 -1.0637727
3.182000 -1.0838853000000002
3.183000 -1.1037012000000002
3.184000 -1.1232160999999998
3.185000 -1.1424261999999998
3.186000 -1.1613276000000001
3.187000 -1.1799163
3.188000 -1.1981884999999999
3.189000 -1.2161403
3.190000 -1.2337677999999999
3.191000 -1.2510672999999999
3.192000 -1.2680350999999999
3.193000 -1.2846674
3.194000 -1.3009605
3.195000 -1.3169109
3.196000 -1.3325149
3.197000 -1.347769
3.198000 -1.3626696
3.199000 -1.3772132
3.200000 -1.3913963999999999
3.201000 -1.4052158000000001
3.202000 -1.418668
3.203000 -1.4317498
3.204000 -1.4444578
3.205000 -1.4567887
3.206000 -1.4687396
3.207000 -1.4803070999999999
3.208000 -1.4914881
3.209000 -1.5022795
3.210000 -1.5126784
3.211000 -1.5226819
3.212000 -1.5322868
3.213000 -1.5414903
3.214000 -1.5502896
3.215000 -1.5586819
3.216000 -1.5666645
3.217000 -1.5742345000000002
3.218000 -1.5813892999999999
3.219000 -1.5881262999999999
3.220000 -1.5944429
3.221000 -1.6003364999999998
3.222000 -1.6058046
3.223000 -1.6108448000000002
3.224000 -1.6154545999999999
3.225000 -1.6196318
3.226000 -1.6233739
3.227000 -1.6266785999999998
3.228000 -1.6295437
3.229000 -1.6319672
3.230000 -1.6339468
3.231000 -1.6354803000000002
3.232000 -1.6365658
3.233000 -1.6372014000000001
3.234000 -1.6373849
3.235000 -1.6371144
3.236000 -1.6363882
3.237000 -1.6352043
3.238000 -1.633561
3.239000 -1.6314568
3.240000 -1.6288897
3.241000 -1.6258582000000001
3.242000 -1.6223608999999999
3.243000 -1.6183963
3.244000 -1.6139627
3.245000 -1.6090589
3.246000 -1.6036834999999998
3.247000 -1.5978350999999997
3.248000 -1.5915126000000002
3.249000 -1.5847147999999998
3.250000 -1.5774406
3.251000 -1.5696888999999998
3.252000 -1.5614587
3.253000 -1.5527491
3.254000 -1.5435591
3.255000 -1.533888
3.256000 -1.5237349
3.257000 -1.5130991999999999
3.258000 -1.5019801
3.259000 -1.4903771
3.260000 -1.4782895
3.261000 -1.4657170000000002
3.262000 -1.4526588999999999
3.263000 -1.439115
3.264000 -1.4250848999999999
3.265000 -1.4105684
3.266000 -1.3955651
3.267000 -1.3800748999999999
3.268000 -1.3640977
3.269000 -1.3476333999999999
3.270000 -1.3306818999999999
3.271000 -1.3132433000000001
3.272000 -1.2953177999999999
3.273000 -1.2769054
3.274000 -1.2580061999999999
3.275000 -1.2386207
3.276000 -1.2187489
3.277000 -1.1983914
3.278000 -1.1775485
3.279000 -1.1562206
3.280000 -1.1344082
3.281000 -1.1121119000000002
3.282000 -1.0893323
3.283000 -1.0660701
3.284000 -1.0423261
3.285000 -1.0181008999999999
3.286000 -0.9933955
3.287000 -0.96821077
3.288000 -0.9425476199999999
3.289000 -0.9164070700000001
3.290000 -0.88979024
3.291000 -0.8626982599999999
3.292000 -0.83513223
3.293000 -0.8070935499999999
3.294000 -0.77858339
3.295000 -0.74960319
3.296000 -0.7201544
3.297000 -0.69023846
3.298000 -0.65985695
3.299000 -0.62901145
3.300000 -0.59770364
3.301000 -0.56593525
3.302000 -0.533708
3.303000 -0.50102375
3.304000 -0.4678844
3.305000 -0.43429183
3.306000 -0.40024808000000006
3.307000 -0.36575515
3.308000 -0.33081514
3.309000 -0.29543019000000004
3.310000 -0.25960249
3.311000 -0.2233343
3.312000 -0.18662787
3.313000 -0.14948556
3.314000 -0.11190976000000001
3.315000 -0.07390287899999999
3.316000 -0.035467424
3.317000 0.0033940862000000002
3.318000 0.042679071
3.319000 0.0823849
3.320000 0.12250889999999999
3.321000 0.16304833
3.322000 0.20400044
3.323000 0.2453624
3.324000 0.28713134
3.325000 0.32930432
3.326000 0.37187841
3.327000 0.41485056
3.328000 0.45821769
3.329000 0.5019767199999999
3.330000 0.5461244399999999
3.331000 0.5906576299999999
3.332000 0.6355730399999999
3.333000 0.68086735
3.334000 0.7265371700000001
3.335000 0.77257906
3.336000 0.81898961
3.337000 0.86576529
3.338000 0.91290241
3.339000 0.9603975299999999
3.340000 1.0082468
3.341000 1.0564467
3.342000 1.1049934000000001
3.343000 1.153883
3.344000 1.2031117
3.345000 1.2526757
3.346000 1.3025709
3.347000 1.3527934
3.348000 1.4033392
3.349000 1.4542042
3.350000 1.5053843
3.351000 1.5568753
3.352000 1.6086729000000002
3.353000 1.660773
3.354000 1.7131712000000001
3.355000 1.7658634
3.356000 1.8188449999999998
3.357000 1.8721119000000002
3.358000 1.9256593999999998
3.359000 1.9794831
3.360000 2.0335786000000002
3.361000 2.0879414
3.362000 2.1425668
3.363000 2.1974503999999997
3.364000 2.2525872999999996
3.365000 2.3079731
3.366000 2.363603
3.367000 2.4194723000000002
3.368000 2.4755763
3.369000 2.5319101
3.370000 2.588469
3.371000 2.645248
3.372000 2.7022423
3.373000 2.7594469
3.374000 2.816857
3.375000 2.8744677
3.376000 2.9322738
3.377000 2.9902704
3.378000 3.0484525
3.379000 3.106815
3.380000 3.1653527
3.381000 3.2240603
3.382000 3.2829328999999996
3.383000 3.3419654
3.384000 3.4011524
3.385000 3.4604885000000003
3.386000 3.5199683000000004
3.387000 3.5795867
3.388000 3.6393385
3.389000 3.6992181
3.390000 3.7592199
3.391000 3.8193386000000005
3.392000 3.8795691
3.393000 3.9399054000000002
3.394000 4.000342300000001
3.395000 4.0608740999999995
3.396000 4.1214954
3.397000 4.1822005
3.398000 4.242983799999999
3.399000 4.3038397999999995
3.400000 4.3647628
3.401000 4.4257469
3.402000 4.486786899999999
3.403000 4.5478769
3.404000 4.6090111
3.405000 4.6701841
3.406000 4.7313899
3.407000 4.7926231999999995
3.408000 4.853877799999999
3.409000 4.9151484000000005
3.410000 4.976429
3.411000 5.037713800000001
3.412000 5.0989971
3.413000 5.1602732
3.414000 5.2215364
3.415000 5.282780900000001
3.416000 5.3440008
3.417000 5.4051906
3.418000 5.4663442
3.419000 5.5274557
3.420000 5.5885196
3.421000 5.6495298
3.422000 5.7104807
3.423000 5.7713665
3.424000 5.8321811
3.425000 5.892919
3.426000 5.9535742
3.427000 6.0141407000000005
3.428000 6.0746126
3.429000 6.1349843
3.430000 6.1952498
3.431000 6.2554032
3.432000 6.3154384
3.433000 6.3753501
3.434000 6.435132
3.435000 6.4947783999999995
3.436000 6.5542831999999995
3.437000 6.6136405
3.438000 6.6728442999999995
3.439000 6.7318894
3.440000 6.7907691
3.441000 6.8494782
3.442000 6.9080107
3.443000 6.9663607
3.444000 7.0245220999999995
3.445000 7.0824891
3.446000 7.140255700000001
3.447000 7.1978167
3.448000 7.255166
3.449000 7.3122978000000005
3.450000 7.3692061
3.451000 7.4258856
3.452000 7.482330500000001
3.453000 7.5385347000000005
3.454000 7.5944923
3.455000 7.650198
3.456000 7.7056468
3.457000 7.7608317
3.458000 7.8157477
3.459000 7.8703895
3.460000 7.9247512
3.461000 7.978826799999999
3.462000 8.032611000000001
3.463000 8.086098699999999
3.464000 8.139284
3.465000 8.192160699999999
3.466000 8.244723800000001
3.467000 8.296968
3.468000 8.3488882
3.469000 8.4004782
3.470000 8.451733
3.471000 8.502647300000001
3.472000 8.5532151
3.473000 8.6034313
3.474000 8.6532906
3.475000 8.7027878
3.476000 8.7519176
3.477000 8.8006742
3.478000 8.849053099999999
3.479000 8.897048999999999
3.480000 8.944656
3.481000 8.991868799999999
3.482000 9.038683
3.483000 9.0850934
3.484000 9.1310941
3.485000 9.176680399999999
3.486000 9.2218481
3.487000 9.266591100000001
3.488000 9.3109049
3.489000 9.3547843
3.490000 9.3982242
3.491000 9.44122
3.492000 9.483766600000001
3.493000 9.5258594
3.494000 9.5674939
3.495000 9.6086651
3.496000 9.6493684
3.497000 9.6895985
3.498000 9.7293511
3.499000 9.768621600000001
3.500000 9.8074064
3.501000 9.8456994
3.502000 9.883496899999999
3.503000 9.920794500000001
3.504000 9.9575885
3.505000 9.9938735
3.506000 10.02965
3.507000 10.0649
3.508000 10.09963
3.509000 10.13384
3.510000 10.16752
3.511000 10.200660000000001
3.512000 10.23327
3.513000 10.26533
3.514000 10.296850000000001
3.515000 10.32781
3.516000 10.35822
3.517000 10.388079999999999
3.518000 10.41737
3.519000 10.4461
3.520000 10.474260000000001
3.521000 10.50184
3.522000 10.528849999999998
3.523000 10.55528
3.524000 10.581119999999999
3.525000 10.60638
3.526000 10.63104
3.527000 10.65512
3.528000 10.67859
3.529000 10.70146
3.530000 10.72373
3.531000 10.74539
3.532000 10.76644
3.533000 10.78687
3.534000 10.80669
3.535000 10.825890000000001
3.536000 10.84446
3.537000 10.86241
3.538000 10.879719999999999
3.539000 10.89641
3.540000 10.91246
3.541000 10.92787
3.542000 10.94265
3.543000 10.95678
3.544000 10.97026
3.545000 10.983089999999999
3.546000 10.995280000000001
3.547000 11.00681
3.548000 11.01768
3.549000 11.0279
3.550000 11.037460000000001
3.551000 11.04635
3.552000 11.05458
3.553000 11.062149999999999
3.554000 11.06904
3.555000 11.07526
3.556000 11.080810000000001
3.557000 11.08569
3.558000 11.089889999999999
3.559000 11.093409999999999
3.560000 11.096250000000001
3.561000 11.09841
3.562000 11.09989
3.563000 11.10068
3.564000 11.10079
3.565000 11.100200000000001
3.566000 11.09893
3.567000 11.09697
3.568000 11.09432
3.569000 11.09097
3.570000 11.08693
3.571000 11.08219
3.572000 11.07676
3.573000 11.07063
3.574000 11.0638
3.575000 11.05627
3.576000 11.04804
3.577000 11.03911
3.578000 11.02948
3.579000 11.01914
3.580000 11.0081
3.581000 10.99636
3.582000 10.98392
3.583000 10.97077
3.584000 10.95691
3.585000 10.942350000000001
3.586000 10.92708
3.587000 10.9111
3.588000 10.89442
3.589000 10.877040000000001
3.590000 10.85894
3.591000 10.84015
3.592000 10.82064
3.593000 10.80043
3.594000 10.77951
3.595000 10.75789
3.596000 10.73556
3.597000 10.712530000000001
3.598000 10.68879
3.599000 10.66435
3.600000 10.6392
3.601000 10.61336
3.602000 10.58681
3.603000 10.55956
3.604000 10.531600000000001
3.605000 10.50295
3.606000 10.4736
3.607000 10.44355
3.608000 10.41281
3.609000 10.38136
3.610000 10.34923
3.611000 10.3164
3.612000 10.282869999999999
3.613000 10.24866
3.614000 10.213750000000001
3.615000 10.17816
3.616000 10.14188
3.617000 10.10491
3.618000 10.067260000000001
3.619000 10.028929999999999
3.620000 9.9899106
3.621000 9.9502161
3.622000 9.9098437
3.623000 9.8687954
3.624000 9.8270737
3.625000 9.7846799
3.626000 9.7416155
3.627000 9.697883599999999
3.628000 9.6534856
3.629000 9.6084237
3.630000 9.562701
3.631000 9.5163189
3.632000 9.4692796
3.633000 9.4215862
3.634000 9.3732409
3.635000 9.3242466
3.636000 9.2746057
3.637000 9.2243202
3.638000 9.173394
3.639000 9.1218293
3.640000 9.0696283
3.641000 9.0167947
3.642000 8.9633308
3.643000 8.909239600000001
3.644000 8.8545248
3.645000 8.7991886
3.646000 8.743234
3.647000 8.6866647
3.648000 8.6294837
3.649000 8.571694
3.650000 8.513299400000001
3.651000 8.454302700000001
3.652000 8.3947077
3.653000 8.334517499999999
3.654000 8.2737356
3.655000 8.2123652
3.656000 8.1504099
3.657000 8.087873499999999
3.658000 8.024759600000001
3.659000 7.961072
3.660000 7.8968145000000005
3.661000 7.831989999999999
3.662000 7.7666029
3.663000 7.7006571
3.664000 7.6341562000000005
3.665000 7.567104700000001
3.666000 7.499505600000001
3.667000 7.4313641
3.668000 7.3626831
3.669000 7.2934672
3.670000 7.2237208
3.671000 7.1534485
3.672000 7.082653799999999
3.673000 7.0113413
3.674000 6.9395155
3.675000 6.86718
3.676000 6.7943402
3.677000 6.7210004
3.678000 6.647164399999999
3.679000 6.572837400000001
3.680000 6.498024600000001
3.681000 6.4227298
3.682000 6.3469581
3.683000 6.270714099999999
3.684000 6.1940029
3.685000 6.116829399999999
3.686000 6.0391985
3.687000 5.9611145
3.688000 5.8825832
3.689000 5.8036093
3.690000 5.7241976
3.691000 5.6443535
3.692000 5.5640817
3.693000 5.4833878
3.694000 5.4022767
3.695000 5.3207539
3.696000 5.2388243
3.697000 5.1564936
3.698000 5.0737668
3.699000 4.9906492
3.700000 4.9071465000000005
3.701000 4.8232637
3.702000 4.7390061999999995
3.703000 4.6543795999999995
3.704000 4.5693893
3.705000 4.4840406999999995
3.706000 4.398339200000001
3.707000 4.3122906
3.708000 4.2259004000000004
3.709000 4.1391741
3.710000 4.0521175
3.711000 3.9647359
3.712000 3.8770352
3.713000 3.7890211
3.714000 3.7006993
3.715000 3.6120753999999997
3.716000 3.5231553
3.717000 3.4339447
3.718000 3.3444494
3.719000 3.2546751
3.720000 3.1646281
3.721000 3.0743141
3.722000 2.9837389
3.723000 2.8929085
3.724000 2.8018288
3.725000 2.7105059000000002
3.726000 2.6189457999999997
3.727000 2.5271544
3.728000 2.4351380999999996
3.729000 2.3429029
3.730000 2.2504548
3.731000 2.1577999
3.732000 2.0649444
3.733000 1.9718947
3.734000 1.8786568
3.735000 1.785237
3.736000 1.6916415
3.737000 1.5978765
3.738000 1.5039483
3.739000 1.4098632
3.740000 1.3156275
3.741000 1.2212475
3.742000 1.1267294
3.743000 1.0320797
3.744000 0.93730455
3.745000 0.8424104199999999
3.746000 0.74740364
3.747000 0.6522906
3.748000 0.55707763
3.749000 0.46177106
3.750000 0.36637732
3.751000 0.27090275999999996
3.752000 0.1753538
3.753000 0.079736835
3.754000 -0.015941741000000002
3.755000 -0.11167552
3.756000 -0.20745808999999998
3.757000 -0.30328300999999996
3.758000 -0.39914390000000005
3.759000 -0.49503432
3.760000 -0.59094778
3.761000 -0.68687792
3.762000 -0.7828182499999999
3.763000 -0.8787623600000001
3.764000 -0.9747037700000001
3.765000 -1.070636
3.766000 -1.1665527
3.767000 -1.2624472
3.768000 -1.3583133
3.769000 -1.4541442999999998
3.770000 -1.5499339
3.771000 -1.6456757
3.772000 -1.7413629
3.773000 -1.8369893000000002
3.774000 -1.9325484
3.775000 -2.0280337
3.776000 -2.1234388
3.777000 -2.218757
3.778000 -2.3139821
3.779000 -2.4091076
3.780000 -2.5041269
3.781000 -2.5990336999999997
3.782000 -2.6938215000000003
3.783000 -2.7884839
3.784000 -2.8830145000000003
3.785000 -2.9774068000000002
3.786000 -3.0716546
3.787000 -3.1657512999999997
3.788000 -3.2596909
3.789000 -3.3534664999999997
3.790000 -3.4470722
3.791000 -3.5405013999999997
3.792000 -3.6337479999999998
3.793000 -3.7268057
3.794000 -3.8196679
3.795000 -3.9123289
3.796000 -4.0047821
3.797000 -4.097021
3.798000 -4.189039800000001
3.799000 -4.280831999999999
3.800000 -4.3723918
3.801000 -4.4637129
3.802000 -4.5547891
3.803000 -4.6456143
3.804000 -4.7361821
3.805000 -4.8264865
3.806000 -4.9165215
3.807000 -5.0062809
3.808000 -5.0957587
3.809000 -5.1849488
3.810000 -5.2738454
3.811000 -5.3624425
3.812000 -5.4507338
3.813000 -5.5387132
3.814000 -5.6263752
3.815000 -5.7137135
3.816000 -5.8007222
3.817000 -5.8873955
3.818000 -5.9737273
3.819000 -6.0597118
3.820000 -6.1453432
3.821000 -6.2306158
3.822000 -6.3155234
3.823000 -6.4000607
3.824000 -6.484221699999999
3.825000 -6.5680005
3.826000 -6.651391800000001
3.827000 -6.7343898
3.828000 -6.8169884
3.829000 -6.8991825
3.830000 -6.980966
3.831000 -7.062333799999999
3.832000 -7.1432799000000005
3.833000 -7.2237991
3.834000 -7.3038861
3.835000 -7.3835351
3.836000 -7.4627407
3.837000 -7.541497799999999
3.838000 -7.6198011999999995
3.839000 -7.6976455999999995
3.840000 -7.7750258
3.841000 -7.8519367
3.842000 -7.928372899999999
3.843000 -8.0043294
3.844000 -8.079800800000001
3.845000 -8.1547827
3.846000 -8.229269799999999
3.847000 -8.3032571
3.848000 -8.3767392
3.849000 -8.4497117
3.850000 -8.52217
3.851000 -8.594109099999999
3.852000 -8.6655237
3.853000 -8.7364092
3.854000 -8.806761400000001
3.855000 -8.8765755
3.856000 -8.9458466
3.857000 -9.014569999999999
3.858000 -9.0827413
3.859000 -9.1503553
3.860000 -9.2174083
3.861000 -9.283895000000001
3.862000 -9.349811800000001
3.863000 -9.4151542
3.864000 -9.4799176
3.865000 -9.544097599999999
3.866000 -9.6076898
3.867000 -9.6706897
3.868000 -9.733093499999999
3.869000 -9.7948968
3.870000 -9.8560959
3.871000 -9.916686299999999
3.872000 -9.9766642
3.873000 -10.03603
3.874000 -10.09477
3.875000 -10.15288
3.876000 -10.210370000000001
3.877000 -10.26722
3.878000 -10.32344
3.879000 -10.37902
3.880000 -10.43396
3.881000 -10.48825
3.882000 -10.54189
3.883000 -10.59487
3.884000 -10.6472
3.885000 -10.69886
3.886000 -10.74987
3.887000 -10.8002
3.888000 -10.84986
3.889000 -10.89885
3.890000 -10.94717
3.891000 -10.9948
3.892000 -11.04175
3.893000 -11.088009999999999
3.894000 -11.13359
3.895000 -11.17847
3.896000 -11.222650000000002
3.897000 -11.26614
3.898000 -11.30893
3.899000 -11.35102
3.900000 -11.3924
3.901000 -11.433069999999999
3.902000 -11.47303
3.903000 -11.51227
3.904000 -11.5508
3.905000 -11.588619999999999
3.906000 -11.62571
3.907000 -11.66207
3.908000 -11.69772
3.909000 -11.73263
3.910000 -11.76682
3.911000 -11.80027
3.912000 -11.83299
3.913000 -11.86497
3.914000 -11.89622
3.915000 -11.92672
3.916000 -11.95649
3.917000 -11.985510000000001
3.918000 -12.01378
3.919000 -12.04131
3.920000 -12.06809
3.921000 -12.09412
3.922000 -12.119399999999999
3.923000 -12.14393
3.924000 -12.1677
3.925000 -12.190719999999999
3.926000 -12.21298
3.927000 -12.234490000000001
3.928000 -12.255230000000001
3.929000 -12.275220000000001
3.930000 -12.29444
3.931000 -12.3129
3.932000 -12.3306
3.933000 -12.34754
3.934000 -12.36371
3.935000 -12.37911
3.936000 -12.39375
3.937000 -12.40763
3.938000 -12.42073
3.939000 -12.43307
3.940000 -12.44464
3.941000 -12.455449999999999
3.942000 -12.46548
3.943000 -12.47475
3.944000 -12.48324
3.945000 -12.490969999999999
3.946000 -12.49793
3.947000 -12.504119999999999
3.948000 -12.50954
3.949000 -12.51419
3.950000 -12.51807
3.951000 -12.521180000000001
3.952000 -12.52352
3.953000 -12.5251
3.954000 -12.5259
3.955000 -12.525939999999999
3.956000 -12.525210000000001
3.957000 -12.523719999999999
3.958000 -12.521450000000002
3.959000 -12.51843
3.960000 -12.514629999999999
3.961000 -12.510080000000002
3.962000 -12.504760000000001
3.963000 -12.49868
3.964000 -12.49183
3.965000 -12.48423
3.966000 -12.47587
3.967000 -12.46674
3.968000 -12.45686
3.969000 -12.44623
3.970000 -12.43484
3.971000 -12.4227
3.972000 -12.4098
3.973000 -12.39616
3.974000 -12.38177
3.975000 -12.36663
3.976000 -12.35074
3.977000 -12.334109999999999
3.978000 -12.31674
3.979000 -12.298630000000001
3.980000 -12.27978
3.981000 -12.26019
3.982000 -12.23988
3.983000 -12.21882
3.984000 -12.197040000000001
3.985000 -12.17454
3.986000 -12.151299999999999
3.987000 -12.12735
3.988000 -12.10267
3.989000 -12.07728
3.990000 -12.051169999999999
3.991000 -12.02435
3.992000 -11.99681
3.993000 -11.96857
3.994000 -11.93963
3.995000 -11.909980000000001
3.996000 -11.87964
3.997000 -11.84859
3.998000 -11.81686
3.999000 -11.78443
4.000000 -11.75131
4.001000 -11.717519999999999
4.002000 -11.68303
4.003000 -11.647870000000001
4.004000 -11.61204
4.005000 -11.57553
4.006000 -11.53836
4.007000 -11.50051
4.008000 -11.46201
4.009000 -11.42285
4.010000 -11.38303
4.011000 -11.34256
4.012000 -11.30144
4.013000 -11.25968
4.014000 -11.21728
4.015000 -11.174240000000001
4.016000 -11.130569999999999
4.017000 -11.086269999999999
4.018000 -11.04134
4.019000 -10.9958
4.020000 -10.94963
4.021000 -10.90285
4.022000 -10.85547
4.023000 -10.80748
4.024000 -10.758890000000001
4.025000 -10.7097
4.026000 -10.65993
4.027000 -10.60956
4.028000 -10.558620000000001
4.029000 -10.50709
4.030000 -10.455
4.031000 -10.40233
4.032000 -10.3491
4.033000 -10.29531
4.034000 -10.24097
4.035000 -10.18608
4.036000 -10.13064
4.037000 -10.07466
4.038000 -10.01815
4.039000 -9.9611036
4.040000 -9.903535199999999
4.041000 -9.8454461
4.042000 -9.786842
4.043000 -9.7277276
4.044000 -9.6681081
4.045000 -9.6079893
4.046000 -9.5473759
4.047000 -9.486272900000001
4.048000 -9.4246857
4.049000 -9.362620100000001
4.050000 -9.3000807
4.051000 -9.2370734
4.052000 -9.1736034
4.053000 -9.1096766
4.054000 -9.0452984
4.055000 -8.9804739
4.056000 -8.915209
4.057000 -8.8495091
4.058000 -8.7833799
4.059000 -8.7168276
4.060000 -8.649857299999999
4.061000 -8.582475800000001
4.062000 -8.5146874
4.063000 -8.446499000000001
4.064000 -8.3779164
4.065000 -8.3089449
4.066000 -8.2395911
4.067000 -8.1698604
4.068000 -8.0997594
4.069000 -8.029293299999999
4.070000 -7.9584688
4.071000 -7.8872919
4.072000 -7.8157686
4.073000 -7.7439055
4.074000 -7.6717078999999995
4.075000 -7.5991824
4.076000 -7.5263359
4.077000 -7.4531734
4.078000 -7.379701700000001
4.079000 -7.3059276
4.080000 -7.2318569
4.081000 -7.1574956
4.082000 -7.0828505
4.083000 -7.0079282
4.084000 -6.9327347
4.085000 -6.857276
4.086000 -6.781559400000001
4.087000 -6.7055903
4.088000 -6.629376100000001
4.089000 -6.5529227
4.090000 -6.4762369
4.091000 -6.3993245000000005
4.092000 -6.3221931
4.093000 -6.2448483
4.094000 -6.1672971
4.095000 -6.0895458
4.096000 -6.0116012
4.097000 -5.9334695
4.098000 -5.8551576
4.099000 -5.7766721
4.100000 -5.698019599999999
4.101000 -5.619206699999999
4.102000 -5.5402402
4.103000 -5.4611266
4.104000 -5.3818725
4.105000 -5.302484300000001
4.106000 -5.2229691
4.107000 -5.1433336
4.108000 -5.0635841
4.109000 -4.9837276
4.110000 -4.9037706
4.111000 -4.8237201
4.112000 -4.7435827999999995
4.113000 -4.663365
4.114000 -4.5830738
4.115000 -4.5027155
4.116000 -4.4222973
4.117000 -4.3418258000000005
4.118000 -4.2613074
4.119000 -4.1807491
4.120000 -4.1001577
4.121000 -4.0195394
4.122000 -3.9389013999999998
4.123000 -3.85825
4.124000 -3.7775923000000002
4.125000 -3.6969345000000002
4.126000 -3.6162834999999998
4.127000 -3.5356458
4.128000 -3.4550283
4.129000 -3.3744372
4.130000 -3.2938793
4.131000 -3.2133613
4.132000 -3.1328894000000003
4.133000 -3.0524705
4.134000 -2.9721109
4.135000 -2.8918173
4.136000 -2.8115959999999998
4.137000 -2.7314534000000004
4.138000 -2.6513964000000003
4.139000 -2.571431
4.140000 -2.4915637
4.141000 -2.4118012
4.142000 -2.3321496
4.143000 -2.2526154
4.144000 -2.1732049
4.145000 -2.0939246000000002
4.146000 -2.0147806
4.147000 -1.9357793
4.148000 -1.8569269999999998
4.149000 -1.7782301
4.150000 -1.6996946
4.151000 -1.6213269999999997
4.152000 -1.5431333
4.153000 -1.4651199
4.154000 -1.3872928
4.155000 -1.3096582
4.156000 -1.2322223
4.157000 -1.1549911
4.158000 -1.0779709
4.159000 -1.0011674
4.160000 -0.9245868799999999
4.161000 -0.84823519
4.162000 -0.77211834
4.163000 -0.69624223
4.164000 -0.62061278
4.165000 -0.54523582
4.166000 -0.47011711
4.167000 -0.39526247
4.168000 -0.32067762
4.169000 -0.24636825999999998
4.170000 -0.17233999
4.171000 -0.098598422
4.172000 -0.025149123000000002
4.173000 0.048002417
4.174000 0.12085073
4.175000 0.19339042
4.176000 0.26561610999999996
4.177000 0.33752247999999996
4.178000 0.40910426
4.179000 0.48035621000000006
4.180000 0.55127316
4.181000 0.62185
4.182000 0.69208159
4.183000 0.7619629099999999
4.184000 0.8314889900000001
4.185000 0.90065477
4.186000 0.9694554799999999
4.187000 1.0378862
4.188000 1.1059421
4.189000 1.1736184
4.190000 1.2409104
4.191000 1.3078135
4.192000 1.3743228
4.193000 1.4404340999999998
4.194000 1.5061426
4.195000 1.5714439
4.196000 1.6363336
4.197000 1.7008071999999999
4.198000 1.7648603999999999
4.199000 1.8284889
4.200000 1.8916886000000002
4.201000 1.9544551000000001
4.202000 2.0167844
4.203000 2.0786724999999997
4.204000 2.1401154
4.205000 2.201109
4.206000 2.2616496
4.207000 2.3217332
4.208000 2.3813561
4.209000 2.4405144
4.210000 2.4992049
4.211000 2.5574235
4.212000 2.615167
4.213000 2.672432
4.214000 2.7292149
4.215000 2.7855126
4.216000 2.8413218000000002
4.217000 2.8966391000000002
4.218000 2.9514616
4.219000 3.0057861000000003
4.220000 3.0596096
4.221000 3.1129293
4.222000 3.1657424000000005
4.223000 3.2180462
4.224000 3.2698378
4.225000 3.3211145999999996
4.226000 3.3718738999999998
4.227000 3.4221131000000002
4.228000 3.4718301
4.229000 3.5210226
4.230000 3.5696879
4.231000 3.6178239000000003
4.232000 3.6654286000000003
4.233000 3.7124995000000003
4.234000 3.7590347000000004
4.235000 3.8050324000000004
4.236000 3.8504905999999997
4.237000 3.8954074999999997
4.238000 3.9397812999999995
4.239000 3.9836101
4.240000 4.0268923999999995
4.241000 4.0696263
4.242000 4.1118108
4.243000 4.1534442
4.244000 4.1945253000000005
4.245000 4.2350523
4.246000 4.2750246999999995
4.247000 4.3144409
4.248000 4.3532997
4.249000 4.3916002
4.250000 4.4293415000000005
4.251000 4.4665229
4.252000 4.5031432
4.253000 4.5392022
4.254000 4.574699
4.255000 4.6096329
4.256000 4.6440035
4.257000 4.6778105
4.258000 4.7110535
4.259000 4.7437325
4.260000 4.7758467
4.261000 4.807396600000001
4.262000 4.8383817
4.263000 4.868802400000001
4.264000 4.8986588
4.265000 4.9279507
4.266000 4.9566787
4.267000 4.984843
4.268000 5.0124444
4.269000 5.0394829
4.270000 5.0659593
4.271000 5.091874300000001
4.272000 5.1172286
4.273000 5.142023
4.274000 5.1662583
4.275000 5.1899351000000005
4.276000 5.213055
4.277000 5.2356187
4.278000 5.2576274
4.279000 5.2790824
4.280000 5.299985
4.281000 5.3203367
4.282000 5.3401385
4.283000 5.3593922
4.284000 5.3780992
4.285000 5.3962611
4.286000 5.4138798
4.287000 5.4309569
4.288000 5.447494600000001
4.289000 5.4634944
4.290000 5.4789584
4.291000 5.4938886
4.292000 5.5082869
4.293000 5.522155799999999
4.294000 5.535497100000001
4.295000 5.5483136
4.296000 5.5606075
4.297000 5.5723809
4.298000 5.5836365
4.299000 5.5943768
4.300000 5.604605
4.301000 5.6143232
4.302000 5.6235343
4.303000 5.6322414
4.304000 5.640447099999999
4.305000 5.6481548
4.306000 5.6553669
4.307000 5.662087
4.308000 5.6683183
4.309000 5.6740638
4.310000 5.6793271999999995
4.311000 5.6841116
4.312000 5.6884207
4.313000 5.6922577
4.314000 5.6956264999999995
4.315000 5.6985304
4.316000 5.7009734
4.317000 5.702959
4.318000 5.7044912000000005
4.319000 5.7055738
4.320000 5.7062108
4.321000 5.7064064
4.322000 5.7061642
4.323000 5.7054887999999995
4.324000 5.7043843
4.325000 5.7028547
4.326000 5.700904100000001
4.327000 5.6985375
4.328000 5.6957584
4.329000 5.6925718
4.330000 5.6889821
4.331000 5.6849938
4.332000 5.6806114
4.333000 5.6758393
4.334000 5.6706823
4.335000 5.6651451
4.336000 5.6592327
4.337000 5.6529495999999995
4.338000 5.6463007
4.339000 5.6392907999999995
4.340000 5.6319248
4.341000 5.624207500000001
4.342000 5.6161441
4.343000 5.6077398
4.344000 5.5989996
4.345000 5.5899285
4.346000 5.5805318
4.347000 5.5708148
4.348000 5.5607828999999995
4.349000 5.5504411
4.350000 5.539795
4.351000 5.5288497
4.352000 5.5176109
4.353000 5.5060841
4.354000 5.4942746
4.355000 5.4821882
4.356000 5.4698303
4.357000 5.4572068
4.358000 5.4443233
4.359000 5.4311853
4.360000 5.4177985
4.361000 5.4041687
4.362000 5.3903021
4.363000 5.376204100000001
4.364000 5.3618803999999995
4.365000 5.3473372
4.366000 5.3325802
4.367000 5.3176153
4.368000 5.3024486
4.369000 5.2870858
4.370000 5.2715331
4.371000 5.2557963999999995
4.372000 5.2398816
4.373000 5.223795
4.374000 5.2075423
4.375000 5.191129800000001
4.376000 5.1745631
4.377000 5.1578484
4.378000 5.1409918999999995
4.379000 5.123999700000001
4.380000 5.1068779
4.381000 5.0896324
4.382000 5.0722692
4.383000 5.0547946
4.384000 5.037215
4.385000 5.0195362
4.386000 5.0017644
4.387000 4.9839057
4.388000 4.9659662
4.389000 4.9479522
4.390000 4.9298696
4.391000 4.9117252
4.392000 4.8935246
4.393000 4.8752744
4.394000 4.8569806
4.395000 4.8386496
4.396000 4.8202872
4.397000 4.8018998999999996
4.398000 4.783494
4.399000 4.7650754
4.400000 4.7466505
4.401000 4.7282256
4.402000 4.7098067
4.403000 4.6914
4.404000 4.673012
4.405000 4.6546484999999995
4.406000 4.6363156000000005
4.407000 4.61802
4.408000 4.5997672000000005
4.409000 4.5815635
4.410000 4.563415099999999
4.411000 4.545328
4.412000 4.5273084
4.413000 4.5093622
4.414000 4.4914953
4.415000 4.4737138000000005
4.416000 4.4560235
4.417000 4.4384308
4.418000 4.4209413
4.419000 4.4035606
4.420000 4.386295
4.421000 4.3691501
4.422000 4.3521319
4.423000 4.3352459
4.424000 4.318498099999999
4.425000 4.3018941
4.426000 4.2854398
4.427000 4.2691406
4.428000 4.2530023
4.429000 4.2370301
4.430000 4.22123
4.431000 4.2056073
4.432000 4.1901674
4.433000 4.1749161
4.434000 4.1598585
4.435000 4.1450001
4.436000 4.130346
4.437000 4.1159019
4.438000 4.1016728
4.439000 4.0876638
4.440000 4.0738806
4.441000 4.060328
4.442000 4.0470112
4.443000 4.0339351
4.444000 4.0211048
4.445000 4.0085252
4.446000 3.9962016000000005
4.447000 3.9841387
4.448000 3.9723411
4.449000 3.960814
4.450000 3.9495617
4.451000 3.9385892
4.452000 3.9279014
4.453000 3.9175026
4.454000 3.9073974
4.455000 3.8975902
4.456000 3.8880855
4.457000 3.8788877
4.458000 3.8700013999999996
4.459000 3.861431
4.460000 3.8531803000000004
4.461000 3.8452536000000004
4.462000 3.8376551
4.463000 3.8303889
4.464000 3.8234591
4.465000 3.8168695
4.466000 3.810624
4.467000 3.8047264999999997
4.468000 3.7991807000000004
4.469000 3.7939901999999996
4.470000 3.7891589000000003
4.471000 3.7846901
4.472000 3.7805874000000004
4.473000 3.7768543
4.474000 3.7734941
4.475000 3.7705100999999996
4.476000 3.7679053999999996
4.477000 3.7656832000000002
4.478000 3.7638467
4.479000 3.7623987
4.480000 3.7613422
4.481000 3.7606802000000004
4.482000 3.7604153
4.483000 3.7605505
4.484000 3.7610881
4.485000 3.762031
4.486000 3.7633814
4.487000 3.765142
4.488000 3.7673153
4.489000 3.7699033
4.490000 3.7729084000000004
4.491000 3.7763326999999998
4.492000 3.7801783999999996
4.493000 3.7844475
4.494000 3.7891421000000003
4.495000 3.794264
4.496000 3.7998147
4.497000 3.8057964
4.498000 3.8122106000000002
4.499000 3.8190587999999996
4.500000 3.8263429
4.501000 3.8340639000000003
4.502000 3.8422234
4.503000 3.8508229
4.504000 3.8598631
4.505000 3.8693454000000003
4.506000 3.8792711
4.507000 3.8896408
4.508000 3.9004557
4.509000 3.9117165000000003
4.510000 3.923424
4.511000 3.9355788
4.512000 3.9481815000000005
4.513000 3.9612327
4.514000 3.9747328
4.515000 3.9886817
4.516000 4.0030804
4.517000 4.0179286
4.518000 4.0332265
4.519000 4.048974100000001
4.520000 4.0651713
4.521000 4.0818181000000004
4.522000 4.0989142
4.523000 4.1164591999999995
4.524000 4.1344531
4.525000 4.1528951
4.526000 4.171785
4.527000 4.1911218
4.528000 4.2109054
4.529000 4.2311344
4.530000 4.251808700000001
4.531000 4.272927
4.532000 4.2944882
4.533000 4.3164916
4.534000 4.338935800000001
4.535000 4.361819799999999
4.536000 4.3851424
4.537000 4.4089019
4.538000 4.4330973
4.539000 4.457726699999999
4.540000 4.482789
4.541000 4.5082819
4.542000 4.5342039
4.543000 4.5605533
4.544000 4.587328100000001
4.545000 4.6145264
4.546000 4.6421461
4.547000 4.6701849
4.548000 4.6986405
4.549000 4.7275107
4.550000 4.756793
4.551000 4.7864851
4.552000 4.8165843
4.553000 4.8470877
4.554000 4.877993099999999
4.555000 4.9092971
4.556000 4.9409971
4.557000 4.9730904
4.558000 5.0055739
4.559000 5.038444
4.560000 5.0716978
4.561000 5.1053323
4.562000 5.1393438
4.563000 5.1737294
4.564000 5.2084852
4.565000 5.243608
4.566000 5.279094
4.567000 5.3149398
4.568000 5.3511415
4.569000 5.3876954999999995
4.570000 5.4245979
4.571000 5.4618448
4.572000 5.4994322
4.573000 5.5373561
4.574000 5.5756126
4.575000 5.6141973
4.576000 5.6531063999999995
4.577000 5.6923352000000005
4.578000 5.7318799
4.579000 5.7717357
4.580000 5.8118984
4.581000 5.852363599999999
4.582000 5.893126499999999
4.583000 5.9341826
4.584000 5.9755269
4.585000 6.0171552
4.586000 6.0590625000000005
4.587000 6.1012439
4.588000 6.1436944
4.589000 6.1864089
4.590000 6.229382800000001
4.591000 6.2726103
4.592000 6.316086599999999
4.593000 6.359806699999999
4.594000 6.4037651
4.595000 6.4479560000000005
4.596000 6.4923748
4.597000 6.5370156999999995
4.598000 6.581872699999999
4.599000 6.6269413
4.600000 6.6722147
4.601000 6.717687799999999
4.602000 6.7633554
4.603000 6.8092108
4.604000 6.8552487
4.605000 6.901463100000001
4.606000 6.947848199999999
4.607000 6.9943979
4.608000 7.041106399999999
4.609000 7.0879683
4.610000 7.1349762
4.611000 7.182125
4.612000 7.229408599999999
4.613000 7.2768204
4.614000 7.324354399999999
4.615000 7.3720038
4.616000 7.4197635
4.617000 7.467625999999999
4.618000 7.515585399999999
4.619000 7.5636357
4.620000 7.6117702
4.621000 7.6599821
4.622000 7.7082656
4.623000 7.7566139000000005
4.624000 7.8050204
4.625000 7.8534782
4.626000 7.901980699999999
4.627000 7.950522
4.628000 7.9990953000000005
4.629000 8.0476932
4.630000 8.0963098
4.631000 8.1449382
4.632000 8.1935711
4.633000 8.242202599999999
4.634000 8.2908258
4.635000 8.3394334
4.636000 8.388018599999999
4.637000 8.4365748
4.638000 8.4850952
4.639000 8.5335732
4.640000 8.5820012
4.641000 8.6303726
4.642000 8.6786807
4.643000 8.7269187
4.644000 8.7750793
4.645000 8.8231556
4.646000 8.871141100000001
4.647000 8.9190282
4.648000 8.9668103
4.649000 9.014480599999999
4.650000 9.0620317
4.651000 9.1094568
4.652000 9.1567487
4.653000 9.2039004
4.654000 9.250905399999999
4.655000 9.2977561
4.656000 9.3444459
4.657000 9.3909673
4.658000 9.437313699999999
4.659000 9.4834782
4.660000 9.5294535
4.661000 9.5752329
4.662000 9.620808799999999
4.663000 9.666174700000001
4.664000 9.711323700000001
4.665000 9.7562484
4.666000 9.8009422
4.667000 9.8453976
4.668000 9.8896079
4.669000 9.9335663
4.670000 9.977266199999999
4.671000 10.0207
4.672000 10.06386
4.673000 10.10674
4.674000 10.14934
4.675000 10.19164
4.676000 10.23364
4.677000 10.27534
4.678000 10.31672
4.679000 10.35778
4.680000 10.39851
4.681000 10.43891
4.682000 10.47897
4.683000 10.51868
4.684000 10.55804
4.685000 10.59703
4.686000 10.63566
4.687000 10.673910000000001
4.688000 10.71179
4.689000 10.74927
4.690000 10.786370000000002
4.691000 10.82306
4.692000 10.859340000000001
4.693000 10.89522
4.694000 10.930670000000001
4.695000 10.9657
4.696000 11.00029
4.697000 11.03445
4.698000 11.06816
4.699000 11.101410000000001
4.700000 11.134220000000001
4.701000 11.16655
4.702000 11.19842
4.703000 11.22981
4.704000 11.260720000000001
4.705000 11.29115
4.706000 11.321069999999999
4.707000 11.3505
4.708000 11.37943
4.709000 11.40784
4.710000 11.43573
4.711000 11.463099999999999
4.712000 11.48995
4.713000 11.51626
4.714000 11.54203
4.715000 11.56725
4.716000 11.59193
4.717000 11.61604
4.718000 11.6396
4.719000 11.66259
4.720000 11.68501
4.721000 11.706859999999999
4.722000 11.72812
4.723000 11.748790000000001
4.724000 11.76887
4.725000 11.78836
4.726000 11.80724
4.727000 11.825520000000001
4.728000 11.84319
4.729000 11.86024
4.730000 11.87666
4.731000 11.89246
4.732000 11.90764
4.733000 11.92217
4.734000 11.93607
4.735000 11.94932
4.736000 11.96192
4.737000 11.97387
4.738000 11.98517
4.739000 11.9958
4.740000 12.00576
4.741000 12.01506
4.742000 12.02368
4.743000 12.03162
4.744000 12.038889999999999
4.745000 12.04546
4.746000 12.05135
4.747000 12.05654
4.748000 12.06103
4.749000 12.06483
4.750000 12.06792
4.751000 12.0703
4.752000 12.07197
4.753000 12.07293
4.754000 12.07317
4.755000 12.07269
4.756000 12.07149
4.757000 12.06956
4.758000 12.066889999999999
4.759000 12.063500000000001
4.760000 12.05937
4.761000 12.05451
4.762000 12.0489
4.763000 12.04256
4.764000 12.03546
4.765000 12.02762
4.766000 12.01903
4.767000 12.00968
4.768000 11.99959
4.769000 11.98873
4.770000 11.97712
4.771000 11.96474
4.772000 11.95161
4.773000 11.93771
4.774000 11.92304
4.775000 11.90761
4.776000 11.8914
4.777000 11.87443
4.778000 11.85668
4.779000 11.83816
4.780000 11.81886
4.781000 11.79879
4.782000 11.777940000000001
4.783000 11.756310000000001
4.784000 11.7339
4.785000 11.71072
4.786000 11.68674
4.787000 11.66199
4.788000 11.63645
4.789000 11.61013
4.790000 11.583029999999999
4.791000 11.55514
4.792000 11.52646
4.793000 11.497
4.794000 11.466750000000001
4.795000 11.43572
4.796000 11.4039
4.797000 11.37129
4.798000 11.33789
4.799000 11.30371
4.800000 11.26874
4.801000 11.23299
4.802000 11.196449999999999
4.803000 11.15912
4.804000 11.12101
4.805000 11.08212
4.806000 11.042440000000001
4.807000 11.00198
4.808000 10.96074
4.809000 10.918709999999999
4.810000 10.87591
4.811000 10.83232
4.812000 10.78796
4.813000 10.74282
4.814000 10.6969
4.815000 10.65021
4.816000 10.60275
4.817000 10.55451
4.818000 10.50551
4.819000 10.455739999999999
4.820000 10.4052
4.821000 10.35389
4.822000 10.301820000000001
4.823000 10.24899
4.824000 10.195400000000001
4.825000 10.14106
4.826000 10.08596
4.827000 10.030100000000001
4.828000 9.9734955
4.829000 9.9161416
4.830000 9.8580413
4.831000 9.7991973
4.832000 9.7396128
4.833000 9.679289200000001
4.834000 9.6182302
4.835000 9.556438
4.836000 9.493915
4.837000 9.4306648
4.838000 9.3666896
4.839000 9.3019933
4.840000 9.236578600000001
4.841000 9.1704488
4.842000 9.103606599999999
4.843000 9.0360552
4.844000 8.9677989
4.845000 8.8988401
4.846000 8.8291831
4.847000 8.758831
4.848000 8.687787499999999
4.849000 8.6160563
4.850000 8.5436419
4.851000 8.4705472
4.852000 8.396776000000001
4.853000 8.3223328
4.854000 8.247222
4.855000 8.1714466
4.856000 8.0950119
4.857000 8.0179214
4.858000 7.9401791
4.859000 7.8617901
4.860000 7.782757999999999
4.861000 7.7030882
4.862000 7.6227844000000005
4.863000 7.541850999999999
4.864000 7.4602932
4.865000 7.3781155
4.866000 7.2953224
4.867000 7.2119184
4.868000 7.1279086000000005
4.869000 7.0432983
4.870000 6.958092000000001
4.871000 6.872294800000001
4.872000 6.7859112999999995
4.873000 6.6989467
4.874000 6.6114061
4.875000 6.5232947
4.876000 6.4346179
4.877000 6.3453808
4.878000 6.255588700000001
4.879000 6.165247
4.880000 6.0743611
4.881000 5.9829365
4.882000 5.8909788999999995
4.883000 5.7984937
4.884000 5.7054862
4.885000 5.6119625
4.886000 5.5179279
4.887000 5.4233886
4.888000 5.3283501
4.889000 5.2328184
4.890000 5.1367994
4.891000 5.0402991
4.892000 4.943323899999999
4.893000 4.8458792
4.894000 4.7479715
4.895000 4.6496071
4.896000 4.5507919
4.897000 4.4515323
4.898000 4.3518346
4.899000 4.2517047
4.900000 4.1511495
4.901000 4.0501755
4.902000 3.9487886999999997
4.903000 3.8469958999999996
4.904000 3.7448034
4.905000 3.6422178
4.906000 3.5392459
4.907000 3.4358940999999996
4.908000 3.332169
4.909000 3.2280773
4.910000 3.1236256
4.911000 3.0188207
4.912000 2.9136691
4.913000 2.8081778
4.914000 2.7023535
4.915000 2.5962029
4.916000 2.4897328
4.917000 2.3829499
4.918000 2.2758612
4.919000 2.1684736
4.920000 2.0607937
4.921000 1.9528286999999998
4.922000 1.8445853
4.923000 1.7360706
4.924000 1.6272916
4.925000 1.5182552
4.926000 1.4089684999999998
4.927000 1.2994383999999999
4.928000 1.1896722
4.929000 1.0796768
4.930000 0.9694592999999999
4.931000 0.85902708
4.932000 0.74838717
4.933000 0.63754679
4.934000 0.5265132100000001
4.935000 0.41529369
4.936000 0.30389549
4.937000 0.19232596000000002
4.938000 0.080592412
4.939000 -0.031297776
4.940000 -0.14333724
4.941000 -0.25551857
4.942000 -0.36783437
4.943000 -0.48027723
4.944000 -0.5928397200000001
4.945000 -0.70551438
4.946000 -0.81829373
4.947000 -0.9311704000000001
4.948000 -1.0441368
4.949000 -1.1571856
4.950000 -1.2703093
4.951000 -1.3835004
4.952000 -1.4967514
4.953000 -1.6100550000000002
4.954000 -1.7234037
4.955000 -1.83679
4.956000 -1.9502064
4.957000 -2.0636456
4.958000 -2.1771001
4.959000 -2.2905625
4.960000 -2.4040254
4.961000 -2.5174813
4.962000 -2.6309229
4.963000 -2.7443428
4.964000 -2.8577334999999997
4.965000 -2.9710878
4.966000 -3.0843982
4.967000 -3.1976576999999997
4.968000 -3.3108585
4.969000 -3.4239933000000002
4.970000 -3.5370547
4.971000 -3.6500353
4.972000 -3.762928
4.973000 -3.8757253
4.974000 -3.9884198000000004
4.975000 -4.1010041
4.976000 -4.213471
4.977000 -4.3258130999999995
4.978000 -4.4380229
4.979000 -4.550093
4.980000 -4.6620164
4.981000 -4.773785500000001
4.982000 -4.8853934
4.983000 -4.996832100000001
4.984000 -5.108095
4.985000 -5.2191742
4.986000 -5.3300627
4.987000 -5.4407533
4.988000 -5.551238700000001
4.989000 -5.6615117999999995
4.990000 -5.7715651
4.991000 -5.8813915
4.992000 -5.9909839
4.993000 -6.100334999999999
4.994000 -6.2094375
4.995000 -6.3182846
4.996000 -6.4268693
4.997000 -6.5351844
4.998000 -6.6432223
4.999000 -6.7509763
5.000000 -6.858439700000001
5.001000 -6.965605900000001
5.002000 -7.0724674
5.003000 -7.1790174
5.004000 -7.2852485
5.005000 -7.391154799999999
5.006000 -7.496728699999999
5.007000 -7.6019637
5.008000 -7.706853
5.009000 -7.811390599999999
5.010000 -7.9155691
5.011000 -8.0193818
5.012000 -8.1228219
5.013000 -8.2258835
5.014000 -8.3285592
5.015000 -8.4308431
5.016000 -8.5327283
5.017000 -8.634208899999999
5.018000 -8.7352782
5.019000 -8.8359296
5.020000 -8.9361563
5.021000 -9.0359524
5.022000 -9.1353118
5.023000 -9.234228
5.024000 -9.3326941
5.025000 -9.430705
5.026000 -9.528254
5.027000 -9.6253343
5.028000 -9.721940799999999
5.029000 -9.8180667
5.030000 -9.913706
5.031000 -10.008849999999999
5.032000 -10.1035
5.033000 -10.19765
5.034000 -10.29128
5.035000 -10.384400000000001
5.036000 -10.47699
5.037000 -10.56906
5.038000 -10.660590000000001
5.039000 -10.75159
5.040000 -10.84204
5.041000 -10.93193
5.042000 -11.02128
5.043000 -11.110059999999999
5.044000 -11.19827
5.045000 -11.285910000000001
5.046000 -11.37297
5.047000 -11.45945
5.048000 -11.54533
5.049000 -11.63063
5.050000 -11.71532
5.051000 -11.79941
5.052000 -11.88289
5.053000 -11.96575
5.054000 -12.048
5.055000 -12.129620000000001
5.056000 -12.210600000000001
5.057000 -12.29096
5.058000 -12.37067
5.059000 -12.44974
5.060000 -12.52816
5.061000 -12.60593
5.062000 -12.68303
5.063000 -12.75948
5.064000 -12.835260000000002
5.065000 -12.91036
5.066000 -12.984789999999998
5.067000 -13.05853
5.068000 -13.131590000000001
5.069000 -13.20396
5.070000 -13.27564
5.071000 -13.346620000000001
5.072000 -13.416900000000002
5.073000 -13.48647
5.074000 -13.555329999999998
5.075000 -13.62347
5.076000 -13.690900000000001
5.077000 -13.757610000000001
5.078000 -13.82359
5.079000 -13.888829999999999
5.080000 -13.95335
5.081000 -14.01713
5.082000 -14.08017
5.083000 -14.142460000000002
5.084000 -14.20401
5.085000 -14.2648
5.086000 -14.32484
5.087000 -14.38412
5.088000 -14.44264
5.089000 -14.500399999999999
5.090000 -14.55738
5.091000 -14.613599999999998
5.092000 -14.669039999999999
5.093000 -14.723700000000001
5.094000 -14.77758
5.095000 -14.83068
5.096000 -14.883
5.097000 -14.934520000000001
5.098000 -14.98526
5.099000 -15.035200000000001
5.100000 -15.08434
5.101000 -15.13268
5.102000 -15.18023
5.103000 -15.22696
5.104000 -15.27289
5.105000 -15.318019999999999
5.106000 -15.362329999999998
5.107000 -15.405830000000002
5.108000 -15.448509999999999
5.109000 -15.49038
5.110000 -15.531429999999999
5.111000 -15.571660000000001
5.112000 -15.611059999999998
5.113000 -15.649640000000002
5.114000 -15.687400000000002
5.115000 -15.72432
5.116000 -15.76042
5.117000 -15.79569
5.118000 -15.83012
5.119000 -15.86372
5.120000 -15.89649
5.121000 -15.92842
5.122000 -15.959509999999998
5.123000 -15.98976
5.124000 -16.01917
5.125000 -16.04775
5.126000 -16.07548
5.127000 -16.102359999999997
5.128000 -16.128400000000003
5.129000 -16.1536
5.130000 -16.17795
5.131000 -16.20145
5.132000 -16.22411
5.133000 -16.245919999999998
5.134000 -16.26688
5.135000 -16.286990000000003
5.136000 -16.30625
5.137000 -16.324659999999998
5.138000 -16.342219999999998
5.139000 -16.35894
5.140000 -16.3748
5.141000 -16.38981
5.142000 -16.40397
5.143000 -16.417270000000002
5.144000 -16.42973
5.145000 -16.44134
5.146000 -16.45209
5.147000 -16.462
5.148000 -16.47106
5.149000 -16.47927
5.150000 -16.486629999999998
5.151000 -16.49314
5.152000 -16.49881
5.153000 -16.503619999999998
5.154000 -16.5076
5.155000 -16.510730000000002
5.156000 -16.51301
5.157000 -16.51445
5.158000 -16.515050000000002
5.159000 -16.51481
5.160000 -16.513720000000003
5.161000 -16.511799999999997
5.162000 -16.50904
5.163000 -16.50545
5.164000 -16.50102
5.165000 -16.49575
5.166000 -16.48965
5.167000 -16.48273
5.168000 -16.47497
5.169000 -16.46639
5.170000 -16.456979999999998
5.171000 -16.446740000000002
5.172000 -16.43569
5.173000 -16.42381
5.174000 -16.41111
5.175000 -16.3976
5.176000 -16.38327
5.177000 -16.36813
5.178000 -16.35218
5.179000 -16.335430000000002
5.180000 -16.31786
5.181000 -16.299500000000002
5.182000 -16.280330000000003
5.183000 -16.26036
5.184000 -16.239600000000003
5.185000 -16.218040000000002
5.186000 -16.19569
5.187000 -16.17255
5.188000 -16.14863
5.189000 -16.12392
5.190000 -16.09844
5.191000 -16.07217
5.192000 -16.04513
5.193000 -16.017329999999998
5.194000 -15.98875
5.195000 -15.959409999999998
5.196000 -15.9293
5.197000 -15.898439999999999
5.198000 -15.86682
5.199000 -15.83445
5.200000 -15.80133
5.201000 -15.76746
5.202000 -15.73286
5.203000 -15.697510000000001
5.204000 -15.661430000000001
5.205000 -15.62462
5.206000 -15.58709
5.207000 -15.54882
5.208000 -15.50984
5.209000 -15.470149999999999
5.210000 -15.42974
5.211000 -15.38862
5.212000 -15.3468
5.213000 -15.30427
5.214000 -15.26106
5.215000 -15.217149999999998
5.216000 -15.172550000000001
5.217000 -15.127270000000001
5.218000 -15.08131
5.219000 -15.03467
5.220000 -14.987359999999999
5.221000 -14.93939
5.222000 -14.89076
5.223000 -14.841470000000001
5.224000 -14.79152
5.225000 -14.740929999999999
5.226000 -14.6897
5.227000 -14.637820000000001
5.228000 -14.58532
5.229000 -14.53218
5.230000 -14.47842
5.231000 -14.42404
5.232000 -14.36904
5.233000 -14.31344
5.234000 -14.257230000000002
5.235000 -14.20042
5.236000 -14.14302
5.237000 -14.08502
5.238000 -14.026440000000001
5.239000 -13.967289999999998
5.240000 -13.907549999999999
5.241000 -13.847249999999999
5.242000 -13.78639
5.243000 -13.72497
5.244000 -13.663
5.245000 -13.600470000000001
5.246000 -13.53741
5.247000 -13.47381
5.248000 -13.409679999999998
5.249000 -13.34502
5.250000 -13.279840000000002
5.251000 -13.21415
5.252000 -13.14795
5.253000 -13.08125
5.254000 -13.01405
5.255000 -12.946360000000002
5.256000 -12.87819
5.257000 -12.809529999999999
5.258000 -12.7404
5.259000 -12.67081
5.260000 -12.60075
5.261000 -12.530230000000001
5.262000 -12.45927
5.263000 -12.38786
5.264000 -12.316009999999999
5.265000 -12.24373
5.266000 -12.17102
5.267000 -12.09789
5.268000 -12.02435
5.269000 -11.9504
5.270000 -11.876050000000001
5.271000 -11.801300000000001
5.272000 -11.72616
5.273000 -11.65063
5.274000 -11.574729999999999
5.275000 -11.498460000000001
5.276000 -11.42182
5.277000 -11.34482
5.278000 -11.26747
5.279000 -11.189770000000001
5.280000 -11.11173
5.281000 -11.03335
5.282000 -10.95465
5.283000 -10.87562
5.284000 -10.79628
5.285000 -10.71663
5.286000 -10.63668
5.287000 -10.55643
5.288000 -10.47589
5.289000 -10.395069999999999
5.290000 -10.31397
5.291000 -10.2326
5.292000 -10.15097
5.293000 -10.06908
5.294000 -9.9869378
5.295000 -9.904553700000001
5.296000 -9.821932799999999
5.297000 -9.7390808
5.298000 -9.656005400000002
5.299000 -9.5727123
5.300000 -9.4892085
5.301000 -9.4055004
5.302000 -9.321595
5.303000 -9.237498800000001
5.304000 -9.1532186
5.305000 -9.068761
5.306000 -8.9841321
5.307000 -8.899339300000001
5.308000 -8.8143885
5.309000 -8.7292865
5.310000 -8.6440399
5.311000 -8.5586548
5.312000 -8.473138500000001
5.313000 -8.387497100000001
5.314000 -8.3017364
5.315000 -8.215864
5.316000 -8.1298858
5.317000 -8.0438085
5.318000 -7.9576388
5.319000 -7.8713827
5.320000 -7.785046800000001
5.321000 -7.698637999999999
5.322000 -7.6121628
5.323000 -7.5256273
5.324000 -7.439037399999999
5.325000 -7.3524006
5.326000 -7.265722800000001
5.327000 -7.179010700000001
5.328000 -7.0922703
5.329000 -7.0055082
5.330000 -6.9187313
5.331000 -6.8319455
5.332000 -6.7451574
5.333000 -6.658373800000001
5.334000 -6.571600599999999
5.335000 -6.4848445
5.336000 -6.3981116
5.337000 -6.3114084
5.338000 -6.2247418
5.339000 -6.1381176
5.340000 -6.0515422
5.341000 -5.9650224000000005
5.342000 -5.878564
5.343000 -5.7921734
5.344000 -5.7058573
5.345000 -5.6196216
5.346000 -5.5334724
5.347000 -5.4474164
5.348000 -5.3614594
5.349000 -5.2756079
5.350000 -5.1898681
5.351000 -5.104246
5.352000 -5.0187476
5.353000 -4.9333792
5.354000 -4.8481468
5.355000 -4.7630563
5.356000 -4.6781141
5.357000 -4.5933258
5.358000 -4.5086976
5.359000 -4.4242352
5.360000 -4.3399449
5.361000 -4.2558324
5.362000 -4.171903400000001
5.363000 -4.0881641
5.364000 -4.00462
5.365000 -3.9212771
5.366000 -3.8381409
5.367000 -3.7552174000000003
5.368000 -3.6725122
5.369000 -3.5900309999999998
5.370000 -3.5077792
5.371000 -3.4257624
5.372000 -3.3439863
5.373000 -3.2624565000000003
5.374000 -3.1811785
5.375000 -3.1001575
5.376000 -3.0193992
5.377000 -2.9389089
5.378000 -2.8586918
5.379000 -2.7787534999999997
5.380000 -2.6990990999999998
5.381000 -2.6197338
5.382000 -2.5406630999999997
5.383000 -2.4618918
5.384000 -2.3834253
5.385000 -2.3052687
5.386000 -2.2274271
5.387000 -2.1499053
5.388000 -2.0727085
5.389000 -1.9958415999999999
5.390000 -1.9193094000000002
5.391000 -1.8431170000000001
5.392000 -1.7672691
5.393000 -1.6917706000000001
5.394000 -1.616626
5.395000 -1.5418404
5.396000 -1.4674182
5.397000 -1.3933643
5.398000 -1.3196831
5.399000 -1.2463793
5.400000 -1.1734574
5.401000 -1.100922
5.402000 -1.0287775000000001
5.403000 -0.9570281999999999
5.404000 -0.8856786400000001
5.405000 -0.8147331000000001
5.406000 -0.7441959300000001
5.407000 -0.6740714
5.408000 -0.6043636699999999
5.409000 -0.535077
5.410000 -0.46621546999999997
5.411000 -0.39778324
5.412000 -0.32978435
5.413000 -0.26222283
5.414000 -0.19510268
5.415000 -0.12842783
5.416000 -0.062202185
5.417000 0.0035704121
5.418000 0.068886142
5.419000 0.13374123
5.420000 0.19813192000000002
5.421000 0.26205454
5.422000 0.32550544
5.423000 0.38848099999999997
5.424000 0.45097768000000005
5.425000 0.51299194
5.426000 0.57452028
5.427000 0.63555925
5.428000 0.69610551
5.429000 0.7561556500000001
5.430000 0.8157064199999999
5.431000 0.87475451
5.432000 0.9332967
5.433000 0.99132983
5.434000 1.0488508
5.435000 1.1058566
5.436000 1.1623442
5.437000 1.2183106000000001
5.438000 1.2737527
5.439000 1.328668
5.440000 1.3830534
5.441000 1.4369063
5.442000 1.4902239
5.443000 1.5430035
5.444000 1.5952427000000002
5.445000 1.6469386999999998
5.446000 1.6980892
5.447000 1.7486917000000002
5.448000 1.7987438000000002
5.449000 1.848243
5.450000 1.8971873000000001
5.451000 1.9455744000000001
5.452000 1.9934019
5.453000 2.0406678
5.454000 2.0873701000000002
5.455000 2.1335067
5.456000 2.1790756
5.457000 2.2240749
5.458000 2.2685025000000003
5.459000 2.3123568
5.460000 2.3556357
5.461000 2.3983376
5.462000 2.4404608000000003
5.463000 2.4820032999999997
5.464000 2.5229637
5.465000 2.56334
5.466000 2.603131
5.467000 2.6423348
5.468000 2.6809501
5.469000 2.718975
5.470000 2.7564083999999998
5.471000 2.7932487
5.472000 2.8294945
5.473000 2.8651444
5.474000 2.900197
5.475000 2.9346511
5.476000 2.9685052
5.477000 3.0017583
5.478000 3.0344091
5.479000 3.0664567
5.480000 3.0978998
5.481000 3.1287376
5.482000 3.1589687
5.483000 3.1885921999999995
5.484000 3.2176074
5.485000 3.2460134000000003
5.486000 3.2738097
5.487000 3.3009954
5.488000 3.3275694000000002
5.489000 3.3535317
5.490000 3.3788811
5.491000 3.4036174000000003
5.492000 3.4277401999999997
5.493000 3.451249
5.494000 3.4741431000000005
5.495000 3.4964226000000003
5.496000 3.5180870000000004
5.497000 3.5391364000000003
5.498000 3.55957
5.499000 3.5793882
5.500000 3.5985905999999996
5.501000 3.6171772
5.502000 3.6351476000000003
5.503000 3.6525022
5.504000 3.6692411000000003
5.505000 3.6853641
5.506000 3.7008713999999996
5.507000 3.7157628999999996
5.508000 3.7300389000000003
5.509000 3.7436998999999997
5.510000 3.7567459
5.511000 3.7691768
5.512000 3.7809934000000003
5.513000 3.7921958
5.514000 3.8027842
5.515000 3.8127590000000002
5.516000 3.8221207
5.517000 3.8308699
5.518000 3.8390066000000003
5.519000 3.8465317
5.520000 3.8534455000000003
5.521000 3.8597483
5.522000 3.8654409000000003
5.523000 3.8705241
5.524000 3.8749982000000003
5.525000 3.8788639
5.526000 3.882122
5.527000 3.8847737
5.528000 3.8868193000000004
5.529000 3.8882594999999998
5.530000 3.8890954
5.531000 3.8893275
5.532000 3.8889571999999997
5.533000 3.8879853
5.534000 3.8864127999999996
5.535000 3.8842406000000005
5.536000 3.8814697000000002
5.537000 3.8781013000000004
5.538000 3.8741365
5.539000 3.8695768
5.540000 3.8644228000000003
5.541000 3.8586758
5.542000 3.8523372
5.543000 3.8454086
5.544000 3.8378905999999997
5.545000 3.8297851
5.546000 3.8210932000000004
5.547000 3.8118160999999997
5.548000 3.8019557
5.549000 3.7915129
5.550000 3.7804894
5.551000 3.7688866
5.552000 3.756706
5.553000 3.7439492
5.554000 3.7306174999999997
5.555000 3.7167124000000005
5.556000 3.7022359999999996
5.557000 3.6871895
5.558000 3.6715746
5.559000 3.6553929999999997
5.560000 3.6386467999999996
5.561000 3.6213368000000004
5.562000 3.6034655
5.563000 3.5850342
5.564000 3.5660448999999996
5.565000 3.5464995
5.566000 3.5263993
5.567000 3.5057466
5.568000 3.4845429999999995
5.569000 3.4627906999999998
5.570000 3.4404911000000005
5.571000 3.4176465000000005
5.572000 3.3942588000000002
5.573000 3.3703297
5.574000 3.3458617000000004
5.575000 3.3208564000000003
5.576000 3.2953162000000003
5.577000 3.2692429
5.578000 3.2426383000000003
5.579000 3.2155052000000004
5.580000 3.1878453
5.581000 3.1596607999999997
5.582000 3.1309538
5.583000 3.1017264
5.584000 3.0719811
5.585000 3.0417199999999998
5.586000 3.0109454
5.587000 2.9796597
5.588000 2.9478649
5.589000 2.9155634
5.590000 2.8827576
5.591000 2.8494498
5.592000 2.8156423999999998
5.593000 2.7813377
5.594000 2.7465381
5.595000 2.711246
5.596000 2.6754635999999996
5.597000 2.6391936
5.598000 2.6024384
5.599000 2.5652006000000003
5.600000 2.5274824000000002
5.601000 2.4892865
5.602000 2.4506152
5.603000 2.4114709000000003
5.604000 2.3718564
5.605000 2.3317741
5.606000 2.2912266
5.607000 2.2502162
5.608000 2.2087457
5.609000 2.1668175
5.610000 2.1244343
5.611000 2.0815984999999997
5.612000 2.0383129
5.613000 1.99458
5.614000 1.9504023999999998
5.615000 1.9057827
5.616000 1.8607236
5.617000 1.8152278000000002
5.618000 1.7692979000000002
5.619000 1.7229367
5.620000 1.6761469
5.621000 1.6289312
5.622000 1.5812924
5.623000 1.5332332
5.624000 1.4847564
5.625000 1.4358648
5.626000 1.3865613
5.627000 1.3368488
5.628000 1.2867302
5.629000 1.2362082
5.630000 1.1852859
5.631000 1.1339660999999999
5.632000 1.0822519
5.633000 1.0301461
5.634000 0.9776518700000001
5.635000 0.92477202
5.636000 0.87150969
5.637000 0.8178678300000001
5.638000 0.76384949
5.639000 0.70945774
5.640000 0.6546955999999999
5.641000 0.59956615
5.642000 0.5440724499999999
5.643000 0.48821759
5.644000 0.43200464000000005
5.645000 0.37543671
5.646000 0.31851688
5.647000 0.26124828
5.648000 0.20363398000000002
5.649000 0.1456771
5.650000 0.08738078199999999
5.651000 0.028748132
5.652000 -0.030217717999999998
5.653000 -0.089513644
5.654000 -0.14913651
5.655000 -0.20908317999999998
5.656000 -0.26935048
5.657000 -0.32993527
5.658000 -0.39083436
5.659000 -0.45204460999999996
5.660000 -0.51356279
5.661000 -0.5753857099999999
5.662000 -0.6375101400000001
5.663000 -0.69993283
5.664000 -0.7626505100000001
5.665000 -0.82565993
5.666000 -0.8889577399999999
5.667000 -0.95254071
5.668000 -1.0164054
5.669000 -1.0805486
5.670000 -1.1449668
5.671000 -1.2096566
5.672000 -1.2746146999999999
5.673000 -1.3398376
5.674000 -1.4053219000000001
5.675000 -1.4710641
5.676000 -1.5370606
5.677000 -1.6033079
5.678000 -1.6698024999999999
5.679000 -1.7365408999999998
5.680000 -1.8035196
5.681000 -1.8707348
5.682000 -1.938183
5.683000 -2.0058607999999998
5.684000 -2.0737644
5.685000 -2.1418903
5.686000 -2.2102349
5.687000 -2.2787943
5.688000 -2.3475651
5.689000 -2.4165435
5.690000 -2.4857258
5.691000 -2.5551086
5.692000 -2.6246879
5.693000 -2.6944602
5.694000 -2.7644216999999998
5.695000 -2.8345687
5.696000 -2.9048974000000003
5.697000 -2.9754041
5.698000 -3.0460849000000003
5.699000 -3.1169364
5.700000 -3.1879544
5.701000 -3.2591354000000003
5.702000 -3.3304755
5.703000 -3.4019709000000002
5.704000 -3.4736179
5.705000 -3.5454123999999996
5.706000 -3.6173508
5.707000 -3.6894292
5.708000 -3.7616439
5.709000 -3.8339905
5.710000 -3.9064657
5.711000 -3.9790648999999996
5.712000 -4.0517848
5.713000 -4.1246209
5.714000 -4.1975696
5.715000 -4.2706266
5.716000 -4.343788
5.717000 -4.4170495
5.718000 -4.4904076
5.719000 -4.5638576
5.720000 -4.6373956000000005
5.721000 -4.711017399999999
5.722000 -4.7847189
5.723000 -4.858496000000001
5.724000 -4.9323443000000005
5.725000 -5.0062597
5.726000 -5.0802376
5.727000 -5.154274
5.728000 -5.2283648000000005
5.729000 -5.3025056
5.730000 -5.376691699999999
5.731000 -5.4509193
5.732000 -5.5251836999999995
5.733000 -5.5994809
5.734000 -5.673806
5.735000 -5.748155
5.736000 -5.8225237
5.737000 -5.8969073
5.738000 -5.9713017
5.739000 -6.0457025
5.740000 -6.1201051
5.741000 -6.1945051
5.742000 -6.268897700000001
5.743000 -6.343279
5.744000 -6.4176448
5.745000 -6.4919896
5.746000 -6.5663099
5.747000 -6.6406004
5.748000 -6.7148574000000005
5.749000 -6.789075599999999
5.750000 -6.8632506
5.751000 -6.937378600000001
5.752000 -7.0114546
5.753000 -7.085473100000001
5.754000 -7.1594305
5.755000 -7.2333217
5.756000 -7.307142
5.757000 -7.3808871
5.758000 -7.454551800000001
5.759000 -7.5281315
5.760000 -7.6016217
5.761000 -7.675017400000001
5.762000 -7.748314000000001
5.763000 -7.8215063
5.764000 -7.894589000000001
5.765000 -7.967558499999999
5.766000 -8.0404088
5.767000 -8.1131354
5.768000 -8.1857331
5.769000 -8.2581975
5.770000 -8.3305232
5.771000 -8.4027059
5.772000 -8.4747396
5.773000 -8.546619900000001
5.774000 -8.6183421
5.775000 -8.6899005
5.776000 -8.761290500000001
5.777000 -8.8325068
5.778000 -8.903544400000001
5.779000 -8.9743987
5.780000 -9.0450644
5.781000 -9.115536500000001
5.782000 -9.1858096
5.783000 -9.2558794
5.784000 -9.3257405
5.785000 -9.395387
5.786000 -9.464814500000001
5.787000 -9.5340185
5.788000 -9.602993
5.789000 -9.6717335
5.790000 -9.7402342
5.791000 -9.8084904
5.792000 -9.8764971
5.793000 -9.9442489
5.794000 -10.01174
5.795000 -10.07897
5.796000 -10.14592
5.797000 -10.2126
5.798000 -10.279
5.799000 -10.34512
5.800000 -10.41094
5.801000 -10.47646
5.802000 -10.54169
5.803000 -10.60661
5.804000 -10.67121
5.805000 -10.7355
5.806000 -10.79946
5.807000 -10.863100000000001
5.808000 -10.9264
5.809000 -10.98936
5.810000 -11.05198
5.811000 -11.11425
5.812000 -11.17617
5.813000 -11.23772
5.814000 -11.29891
5.815000 -11.359729999999999
5.816000 -11.42017
5.817000 -11.480229999999999
5.818000 -11.5399
5.819000 -11.59918
5.820000 -11.65806
5.821000 -11.71654
5.822000 -11.7746
5.823000 -11.83226
5.824000 -11.88949
5.825000 -11.9463
5.826000 -12.00267
5.827000 -12.05861
5.828000 -12.11411
5.829000 -12.16916
5.830000 -12.22376
5.831000 -12.2779
5.832000 -12.33157
5.833000 -12.38478
5.834000 -12.43751
5.835000 -12.48977
5.836000 -12.541540000000001
5.837000 -12.59282
5.838000 -12.6436
5.839000 -12.693879999999998
5.840000 -12.743660000000002
5.841000 -12.79293
5.842000 -12.841669999999999
5.843000 -12.8899
5.844000 -12.9376
5.845000 -12.984770000000001
5.846000 -13.031400000000001
5.847000 -13.07748
5.848000 -13.123019999999999
5.849000 -13.168009999999999
5.850000 -13.21243
5.851000 -13.2563
5.852000 -13.29959
5.853000 -13.342300000000002
5.854000 -13.38444
5.855000 -13.425999999999998
5.856000 -13.46696
5.857000 -13.507330000000001
5.858000 -13.54709
5.859000 -13.58625
5.860000 -13.6248
5.861000 -13.66273
5.862000 -13.70005
5.863000 -13.73673
5.864000 -13.772780000000001
5.865000 -13.808200000000001
5.866000 -13.84297
5.867000 -13.87709
5.868000 -13.91056
5.869000 -13.94338
5.870000 -13.97553
5.871000 -14.007010000000001
5.872000 -14.03782
5.873000 -14.06796
5.874000 -14.09741
5.875000 -14.126169999999998
5.876000 -14.154240000000001
5.877000 -14.18161
5.878000 -14.20828
5.879000 -14.234240000000002
5.880000 -14.25949
5.881000 -14.28403
5.882000 -14.307839999999999
5.883000 -14.33093
5.884000 -14.353279999999998
5.885000 -14.374899999999998
5.886000 -14.39578
5.887000 -14.415919999999998
5.888000 -14.435300000000002
5.889000 -14.453940000000001
5.890000 -14.47181
5.891000 -14.48892
5.892000 -14.505270000000001
5.893000 -14.520839999999998
5.894000 -14.535639999999999
5.895000 -14.54965
5.896000 -14.562890000000001
5.897000 -14.575330000000001
5.898000 -14.586979999999999
5.899000 -14.59783
5.900000 -14.607880000000002
5.901000 -14.61713
5.902000 -14.625560000000002
5.903000 -14.633180000000001
5.904000 -14.63998
5.905000 -14.645959999999999
5.906000 -14.651110000000001
5.907000 -14.655429999999999
5.908000 -14.65891
5.909000 -14.661560000000001
5.910000 -14.66336
5.911000 -14.66432
5.912000 -14.66442
5.913000 -14.663670000000002
5.914000 -14.662059999999999
5.915000 -14.659600000000001
5.916000 -14.65626
5.917000 -14.65206
5.918000 -14.646980000000001
5.919000 -14.641029999999999
5.920000 -14.63419
5.921000 -14.62648
5.922000 -14.61788
5.923000 -14.608380000000002
5.924000 -14.597999999999999
5.925000 -14.58672
5.926000 -14.574539999999999
5.927000 -14.56145
5.928000 -14.547460000000001
5.929000 -14.53257
5.930000 -14.516760000000001
5.931000 -14.50003
5.932000 -14.48239
5.933000 -14.46383
5.934000 -14.44434
5.935000 -14.423929999999999
5.936000 -14.402590000000002
5.937000 -14.38032
5.938000 -14.35711
5.939000 -14.33297
5.940000 -14.30789
5.941000 -14.281859999999998
5.942000 -14.254900000000001
5.943000 -14.226980000000001
5.944000 -14.19812
5.945000 -14.16831
5.946000 -14.137540000000001
5.947000 -14.10582
5.948000 -14.07314
5.949000 -14.039499999999999
5.950000 -14.004900000000001
5.951000 -13.969339999999999
5.952000 -13.932810000000002
5.953000 -13.89531
5.954000 -13.85684
5.955000 -13.8174
5.956000 -13.77699
5.957000 -13.7356
5.958000 -13.693240000000001
5.959000 -13.6499
5.960000 -13.60558
5.961000 -13.56027
5.962000 -13.513990000000002
5.963000 -13.466719999999999
5.964000 -13.41847
5.965000 -13.36922
5.966000 -13.319
5.967000 -13.267780000000002
5.968000 -13.21557
5.969000 -13.16238
5.970000 -13.10819
5.971000 -13.05301
5.972000 -12.99684
5.973000 -12.93967
5.974000 -12.881509999999999
5.975000 -12.82236
5.976000 -12.76221
5.977000 -12.70107
5.978000 -12.63893
5.979000 -12.575790000000001
5.980000 -12.51166
5.981000 -12.44653
5.982000 -12.38041
5.983000 -12.31328
5.984000 -12.24517
5.985000 -12.17605
5.986000 -12.10594
5.987000 -12.034839999999999
5.988000 -11.96274
5.989000 -11.88964
5.990000 -11.81555
5.991000 -11.74046
5.992000 -11.664380000000001
5.993000 -11.58731
5.994000 -11.50924
5.995000 -11.43019
5.996000 -11.35014
5.997000 -11.2691
5.998000 -11.18707
5.999000 -11.10405
6.000000 -11.02004
6.001000 -10.93505
6.002000 -10.84907
6.003000 -10.7621
6.004000 -10.674150000000001
6.005000 -10.58522
6.006000 -10.49531
6.007000 -10.40442
6.008000 -10.31255
6.009000 -10.2197
6.010000 -10.12588
6.011000 -10.031080000000001
6.012000 -9.935315
6.013000 -9.8385774
6.014000 -9.7408719
6.015000 -9.6422009
6.016000 -9.5425658
6.017000 -9.4419688
6.018000 -9.340412200000001
6.019000 -9.2378981
6.020000 -9.1344289
6.021000 -9.030006799999999
6.022000 -8.9246348
6.023000 -8.818315
6.024000 -8.7110505
6.025000 -8.6028434
6.026000 -8.4936969
6.027000 -8.3836131
6.028000 -8.2725957
6.029000 -8.1606477
6.030000 -8.0477715
6.031000 -7.9339705
6.032000 -7.819247999999999
6.033000 -7.7036068
6.034000 -7.5870506
6.035000 -7.469582600000001
6.036000 -7.3512062
6.037000 -7.2319247
6.038000 -7.1117416
6.039000 -6.99066
6.040000 -6.8686835
6.041000 -6.7458160000000005
6.042000 -6.6220611
6.043000 -6.497422599999999
6.044000 -6.3719042
6.045000 -6.2455095
6.046000 -6.1182428
6.047000 -5.990107699999999
6.048000 -5.861108000000001
6.049000 -5.7312481
6.050000 -5.6005318
6.051000 -5.4689635
6.052000 -5.336547299999999
6.053000 -5.2032873
6.054000 -5.0691884
6.055000 -4.9342547
6.056000 -4.7984906
6.057000 -4.6619006
6.058000 -4.5244895
6.059000 -4.3862622
6.060000 -4.2472232
6.061000 -4.1073777
6.062000 -3.9667305
6.063000 -3.8252863999999995
6.064000 -3.6830507
6.065000 -3.5400286000000003
6.066000 -3.3962253
6.067000 -3.2516461000000003
6.068000 -3.1062961
6.069000 -2.9601807
6.070000 -2.8133055000000002
6.071000 -2.6656760000000004
6.072000 -2.5172979
6.073000 -2.3681765
6.074000 -2.2183178000000003
6.075000 -2.0677274
6.076000 -1.9164111000000001
6.077000 -1.7643748000000001
6.078000 -1.6116241
6.079000 -1.458165
6.080000 -1.3040036
6.081000 -1.1491457999999999
6.082000 -0.99359751
6.083000 -0.83736489
6.084000 -0.68045398
6.085000 -0.52287094
6.086000 -0.36462191
6.087000 -0.20571314
6.088000 -0.046150861
6.089000 0.11405863
6.090000 0.27490899
6.091000 0.43639382000000004
6.092000 0.59850677
6.093000 0.76124128
6.094000 0.9245908799999999
6.095000 1.088549
6.096000 1.253109
6.097000 1.4182641
6.098000 1.5840078
6.099000 1.7503330000000001
6.100000 1.9172331
6.101000 2.0847010999999998
6.102000 2.2527302
6.103000 2.4213131999999997
6.104000 2.590443
6.105000 2.7601127
6.106000 2.9303150000000002
6.107000 3.1010428
6.108000 3.2722887
6.109000 3.4440454000000003
6.110000 3.6163054
6.111000 3.7890617
6.112000 3.9623063
6.113000 4.1360319
6.114000 4.3102309
6.115000 4.484896
6.116000 4.6600193
6.117000 4.835593
6.118000 5.0116096
6.119000 5.1880613
6.120000 5.3649403
6.121000 5.542238800000001
6.122000 5.7199489
6.123000 5.8980629
6.124000 6.0765728
6.125000 6.2554702
6.126000 6.4347476
6.127000 6.6143966999999995
6.128000 6.7944094999999995
6.129000 6.9747783
6.130000 7.155494399999999
6.131000 7.3365502
6.132000 7.517936799999999
6.133000 7.6996468
6.134000 7.8816711999999995
6.135000 8.0640025
6.136000 8.246631899999999
6.137000 8.429551100000001
6.138000 8.612752
6.139000 8.7962262
6.140000 8.979965
6.141000 9.1639601
6.142000 9.3482032
6.143000 9.5326856
6.144000 9.717398900000001
6.145000 9.9023342
6.146000 10.08748
6.147000 10.27284
6.148000 10.45839
6.149000 10.64413
6.150000 10.83004
6.151000 11.01613
6.152000 11.202380000000002
6.153000 11.38878
6.154000 11.575330000000001
6.155000 11.76201
6.156000 11.94882
6.157000 12.13574
6.158000 12.32277
6.159000 12.50991
6.160000 12.697130000000001
6.161000 12.88444
6.162000 13.071810000000001
6.163000 13.25925
6.164000 13.44675
6.165000 13.634289999999998
6.166000 13.82186
6.167000 14.009469999999999
6.168000 14.197090000000001
6.169000 14.384720000000002
6.170000 14.57235
6.171000 14.75997
6.172000 14.94756
6.173000 15.13514
6.174000 15.322669999999999
6.175000 15.51016
6.176000 15.69759
6.177000 15.884960000000001
6.178000 16.07225
6.179000 16.25946
6.180000 16.446569999999998
6.181000 16.63359
6.182000 16.82049
6.183000 17.00727
6.184000 17.19392
6.185000 17.38043
6.186000 17.566789999999997
6.187000 17.75299
6.188000 17.93903
6.189000 18.124879999999997
6.190000 18.310560000000002
6.191000 18.49603
6.192000 18.6813
6.193000 18.86636
6.194000 19.051190000000002
6.195000 19.23578
6.196000 19.42014
6.197000 19.60424
6.198000 19.78808
6.199000 19.971639999999997
6.200000 20.15493
6.201000 20.33793
6.202000 20.52062
6.203000 20.703
6.204000 20.88507
6.205000 21.06681
6.206000 21.2482
6.207000 21.42925
6.208000 21.609939999999998
6.209000 21.79026
6.210000 21.97021
6.211000 22.14976
6.212000 22.32893
6.213000 22.50768
6.214000 22.686020000000003
6.215000 22.86393
6.216000 23.041410000000003
6.217000 23.21844
6.218000 23.39502
6.219000 23.57114
6.220000 23.74678
6.221000 23.92194
6.222000 24.096600000000002
6.223000 24.27077
6.224000 24.44442
6.225000 24.617549999999998
6.226000 24.79016
6.227000 24.96222
6.228000 25.13373
6.229000 25.30469
6.230000 25.47508
6.231000 25.644889999999997
6.232000 25.81411
6.233000 25.98274
6.234000 26.150760000000002
6.235000 26.318170000000002
6.236000 26.48495
6.237000 26.6511
6.238000 26.8166
6.239000 26.981450000000002
6.240000 27.14564
6.241000 27.30916
6.242000 27.472
6.243000 27.634140000000002
6.244000 27.795589999999997
6.245000 27.95632
6.246000 28.11634
6.247000 28.275630000000003
6.248000 28.434179999999998
6.249000 28.59198
6.250000 28.749029999999998
6.251000 28.90531
6.252000 29.060809999999996
6.253000 29.21553
6.254000 29.369459999999997
6.255000 29.522579999999998
6.256000 29.674889999999998
6.257000 29.826380000000004
6.258000 29.97703
6.259000 30.12685
6.260000 30.275809999999996
6.261000 30.42392
6.262000 30.57116
6.263000 30.717519999999997
6.264000 30.86299
6.265000 31.00757
6.266000 31.15125
6.267000 31.29401
6.268000 31.43585
6.269000 31.576759999999997
6.270000 31.71672
6.271000 31.855739999999997
6.272000 31.9938
6.273000 32.130900000000004
6.274000 32.26702
6.275000 32.40215
6.276000 32.53629
6.277000 32.66943
6.278000 32.80156
6.279000 32.93267
6.280000 33.06275
6.281000 33.1918
6.282000 33.3198
6.283000 33.446740000000005
6.284000 33.57263
6.285000 33.69744
6.286000 33.82118
6.287000 33.94382
6.288000 34.06537
6.289000 34.18581
6.290000 34.30515
6.291000 34.42335
6.292000 34.54043
6.293000 34.656369999999995
6.294000 34.77117
6.295000 34.8848
6.296000 34.99727
6.297000 35.10857
6.298000 35.21869
6.299000 35.327619999999996
6.300000 35.43535
6.301000 35.54188
6.302000 35.6472
6.303000 35.751290000000004
6.304000 35.854150000000004
6.305000 35.95578
6.306000 36.05616
6.307000 36.15529
6.308000 36.25315
6.309000 36.34975
6.310000 36.44507
6.311000 36.539100000000005
6.312000 36.63185
6.313000 36.72329
6.314000 36.81342
6.315000 36.90224
6.316000 36.98974
6.317000 37.07591
6.318000 37.16074
6.319000 37.24422
6.320000 37.326350000000005
6.321000 37.40713
6.322000 37.48653
6.323000 37.56456
6.324000 37.64122
6.325000 37.716480000000004
6.326000 37.790350000000004
6.327000 37.86281
6.328000 37.93387
6.329000 38.0035
6.330000 38.07172
6.331000 38.13851
6.332000 38.20386
6.333000 38.26777
6.334000 38.33023
6.335000 38.39123
6.336000 38.45077
6.337000 38.50884
6.338000 38.56543
6.339000 38.62054
6.340000 38.67416
6.341000 38.72629
6.342000 38.77691
6.343000 38.82603
6.344000 38.87363
6.345000 38.91971
6.346000 38.96427
6.347000 39.00729
6.348000 39.04877
6.349000 39.08871
6.350000 39.1271
6.351000 39.16393
6.352000 39.19919
6.353000 39.23289
6.354000 39.26502
6.355000 39.295570000000005
6.356000 39.32453
6.357000 39.3519
6.358000 39.37768
6.359000 39.401849999999996
6.360000 39.42442
6.361000 39.445370000000004
6.362000 39.46471
6.363000 39.482420000000005
6.364000 39.498509999999996
6.365000 39.512969999999996
6.366000 39.52578
6.367000 39.53696
6.368000 39.54649
6.369000 39.55437
6.370000 39.56059
6.371000 39.565149999999996
6.372000 39.56805
6.373000 39.56928
6.374000 39.56883
6.375000 39.5667
6.376000 39.5629
6.377000 39.5574
6.378000 39.55022
6.379000 39.54133
6.380000 39.53075
6.381000 39.51847
6.382000 39.50448
6.383000 39.48879
6.384000 39.47137
6.385000 39.452239999999996
6.386000 39.43139
6.387000 39.40882
6.388000 39.38451
6.389000 39.35848
6.390000 39.33071
6.391000 39.301199999999994
6.392000 39.269949999999994
6.393000 39.236959999999996
6.394000 39.20223
6.395000 39.16574
6.396000 39.1275
6.397000 39.0875
6.398000 39.04575
6.399000 39.00224
6.400000 38.95696
6.401000 38.90992
6.402000 38.86111
6.403000 38.810539999999996
6.404000 38.75819
6.405000 38.70406
6.406000 38.64817
6.407000 38.59049
6.408000 38.53104
6.409000 38.4698
6.410000 38.406780000000005
6.411000 38.34198
6.412000 38.2754
6.413000 38.207029999999996
6.414000 38.13687
6.415000 38.06492
6.416000 37.99118
6.417000 37.91565
6.418000 37.838319999999996
6.419000 37.759209999999996
6.420000 37.6783
6.421000 37.595600000000005
6.422000 37.511100000000006
6.423000 37.424809999999994
6.424000 37.33672
6.425000 37.246829999999996
6.426000 37.15515
6.427000 37.06167
6.428000 36.96639
6.429000 36.86931
6.430000 36.77044
6.431000 36.66977
6.432000 36.5673
6.433000 36.46303
6.434000 36.35697
6.435000 36.249120000000005
6.436000 36.13946
6.437000 36.02802
6.438000 35.914770000000004
6.439000 35.79974
6.440000 35.68291
6.441000 35.564299999999996
6.442000 35.44389
6.443000 35.32169
6.444000 35.19771
6.445000 35.07195
6.446000 34.944399999999995
6.447000 34.81507
6.448000 34.68396
6.449000 34.55107
6.450000 34.41641
6.451000 34.27998
6.452000 34.14177
6.453000 34.00179
6.454000 33.86005
6.455000 33.71654
6.456000 33.571279999999994
6.457000 33.42426
6.458000 33.27548
6.459000 33.12495
6.460000 32.97267
6.461000 32.81865
6.462000 32.66288
6.463000 32.50538
6.464000 32.34614
6.465000 32.18516
6.466000 32.02246
6.467000 31.85804
6.468000 31.69189
6.469000 31.524029999999996
6.470000 31.35446
6.471000 31.18317
6.472000 31.010189999999998
6.473000 30.8355
6.474000 30.65912
6.475000 30.481039999999997
6.476000 30.301280000000002
6.477000 30.119839999999996
6.478000 29.93672
6.479000 29.751929999999998
6.480000 29.565469999999998
6.481000 29.377350000000003
6.482000 29.18757
6.483000 28.996139999999997
6.484000 28.803060000000002
6.485000 28.60834
6.486000 28.41199
6.487000 28.214
6.488000 28.014400000000002
6.489000 27.81317
6.490000 27.61034
6.491000 27.4059
6.492000 27.199859999999997
6.493000 26.99223
6.494000 26.78301
6.495000 26.572210000000002
6.496000 26.359840000000002
6.497000 26.14591
6.498000 25.930419999999998
6.499000 25.71338
6.500000 25.494790000000002
6.501000 25.27467
6.502000 25.053019999999997
6.503000 24.82985
6.504000 24.60516
6.505000 24.37897
6.506000 24.15128
6.507000 23.92211
6.508000 23.69145
6.509000 23.45931
6.510000 23.22571
6.511000 22.99066
6.512000 22.754160000000002
6.513000 22.51621
6.514000 22.27684
6.515000 22.03604
6.516000 21.79382
6.517000 21.55021
6.518000 21.30519
6.519000 21.05879
6.520000 20.81102
6.521000 20.56187
6.522000 20.31137
6.523000 20.05951
6.524000 19.80632
6.525000 19.55179
6.526000 19.29595
6.527000 19.03879
6.528000 18.780340000000002
6.529000 18.5206
6.530000 18.25957
6.531000 17.99728
6.532000 17.73372
6.533000 17.468919999999997
6.534000 17.20288
6.535000 16.93561
6.536000 16.66713
6.537000 16.39744
6.538000 16.12656
6.539000 15.854489999999998
6.540000 15.581249999999999
6.541000 15.306849999999999
6.542000 15.0313
6.543000 14.75462
6.544000 14.47681
6.545000 14.19788
6.546000 13.917850000000001
6.547000 13.63673
6.548000 13.35454
6.549000 13.071269999999998
6.550000 12.78696
6.551000 12.501599999999998
6.552000 12.21522
6.553000 11.92781
6.554000 11.63941
6.555000 11.350010000000001
6.556000 11.05964
6.557000 10.7683
6.558000 10.476009999999999
6.559000 10.18278
6.560000 9.8886207
6.561000 9.5935509
6.562000 9.2975818
6.563000 9.0007268
6.564000 8.7029994
6.565000 8.4044121
6.566000 8.104980000000001
6.567000 7.804715600000001
6.568000 7.5036331999999994
6.569000 7.2017469
6.570000 6.89907
6.571000 6.595616799999999
6.572000 6.291401400000001
6.573000 5.9864379
6.574000 5.6807406
6.575000 5.3743236
6.576000 5.0672013
6.577000 4.7593879999999995
6.578000 4.4508986
6.579000 4.1417476
6.580000 3.8319495000000003
6.581000 3.5215191999999997
6.582000 3.2104712
6.583000 2.898821
6.584000 2.5865834
6.585000 2.2737734
6.586000 1.9604063
6.587000 1.6464971
6.588000 1.3320615
6.589000 1.0171146
6.590000 0.70167212
6.591000 0.38574949999999997
6.592000 0.069362402
6.593000 -0.24747345999999998
6.594000 -0.5647423199999999
6.595000 -0.8824284199999999
6.596000 -1.2005158
6.597000 -1.5189885
6.598000 -1.8378306
6.599000 -2.157026
6.600000 -2.4765585
6.601000 -2.7964121
6.602000 -3.1165704
6.603000 -3.4370172999999995
6.604000 -3.7577365
6.605000 -4.0787116
6.606000 -4.3999261999999995
6.607000 -4.721364
6.608000 -5.0430086
6.609000 -5.3648435
6.610000 -5.686852
6.611000 -6.0090173
6.612000 -6.3313231
6.613000 -6.6537522000000004
6.614000 -6.976288599999999
6.615000 -7.2989151
6.616000 -7.6216146
6.617000 -7.9443708
6.618000 -8.2671665
6.619000 -8.5899845
6.620000 -8.9128084
6.621000 -9.2356205
6.622000 -9.5584042
6.623000 -9.8811425
6.624000 -10.20382
6.625000 -10.52641
6.626000 -10.84891
6.627000 -11.17129
6.628000 -11.49354
6.629000 -11.81564
6.630000 -12.13758
6.631000 -12.45933
6.632000 -12.78087
6.633000 -13.1022
6.634000 -13.423289999999998
6.635000 -13.744129999999998
6.636000 -14.064689999999999
6.637000 -14.38496
6.638000 -14.70493
6.639000 -15.02457
6.640000 -15.343860000000001
6.641000 -15.662799999999999
6.642000 -15.981349999999999
6.643000 -16.29951
6.644000 -16.61726
6.645000 -16.93458
6.646000 -17.25145
6.647000 -17.56785
6.648000 -17.883760000000002
6.649000 -18.199180000000002
6.650000 -18.51408
6.651000 -18.82844
6.652000 -19.14224
6.653000 -19.45547
6.654000 -19.76812
6.655000 -20.08015
6.656000 -20.391560000000002
6.657000 -20.70233
6.658000 -21.012430000000002
6.659000 -21.32186
6.660000 -21.6306
6.661000 -21.93862
6.662000 -22.2459
6.663000 -22.55245
6.664000 -22.858220000000003
6.665000 -23.16321
6.666000 -23.467399999999998
6.667000 -23.77077
6.668000 -24.0733
6.669000 -24.374979999999997
6.670000 -24.67579
6.671000 -24.9757
6.672000 -25.27471
6.673000 -25.57279
6.674000 -25.869930000000004
6.675000 -26.166109999999996
6.676000 -26.461309999999997
6.677000 -26.755509999999997
6.678000 -27.04871
6.679000 -27.34087
6.680000 -27.63198
6.681000 -27.92203
6.682000 -28.210990000000002
6.683000 -28.498859999999997
6.684000 -28.7856
6.685000 -29.071209999999997
6.686000 -29.35567
6.687000 -29.638959999999997
6.688000 -29.92106
6.689000 -30.20197
6.690000 -30.48165
6.691000 -30.76009
6.692000 -31.03728
6.693000 -31.313200000000002
6.694000 -31.58783
6.695000 -31.861159999999998
6.696000 -32.13316
6.697000 -32.40383
6.698000 -32.67315
6.699000 -32.9411
6.700000 -33.20766
6.701000 -33.47282
6.702000 -33.73655
6.703000 -33.99886
6.704000 -34.25971
6.705000 -34.5191
6.706000 -34.777
6.707000 -35.0334
6.708000 -35.28829
6.709000 -35.541650000000004
6.710000 -35.793459999999996
6.711000 -36.043710000000004
6.712000 -36.29238
6.713000 -36.53946
6.714000 -36.78492
6.715000 -37.02877
6.716000 -37.27097
6.717000 -37.51152
6.718000 -37.7504
6.719000 -37.98759
6.720000 -38.223079999999996
6.721000 -38.456849999999996
6.722000 -38.6889
6.723000 -38.9192
6.724000 -39.14774
6.725000 -39.3745
6.726000 -39.59948
6.727000 -39.82264
6.728000 -40.04399
6.729000 -40.263510000000004
6.730000 -40.48118
6.731000 -40.69699
6.732000 -40.91092
6.733000 -41.12296
6.734000 -41.3331
6.735000 -41.54132
6.736000 -41.74761
6.737000 -41.95195
6.738000 -42.154340000000005
6.739000 -42.35475
6.740000 -42.553180000000005
6.741000 -42.74961
6.742000 -42.94403
6.743000 -43.13642
6.744000 -43.32678
6.745000 -43.51509
6.746000 -43.70133
6.747000 -43.8855
6.748000 -44.06758
6.749000 -44.24757
6.750000 -44.42544
6.751000 -44.60119
6.752000 -44.7748
6.753000 -44.94627
6.754000 -45.11558
6.755000 -45.28272
6.756000 -45.44768
6.757000 -45.61045
6.758000 -45.771010000000004
6.759000 -45.92935
6.760000 -46.085480000000004
6.761000 -46.239360000000005
6.762000 -46.391
6.763000 -46.54038
6.764000 -46.68749
6.765000 -46.83232
6.766000 -46.97486
6.767000 -47.11511
6.768000 -47.25305
6.769000 -47.38866
6.770000 -47.521950000000004
6.771000 -47.652899999999995
6.772000 -47.78151
6.773000 -47.90775
6.774000 -48.03163
6.775000 -48.15314
6.776000 -48.27226
6.777000 -48.38898
6.778000 -48.50331
6.779000 -48.61523
6.780000 -48.72472
6.781000 -48.831790000000005
6.782000 -48.936429999999994
6.783000 -49.03862
6.784000 -49.138369999999995
6.785000 -49.23565
6.786000 -49.33047
6.787000 -49.42282
6.788000 -49.512679999999996
6.789000 -49.60006
6.790000 -49.68495
6.791000 -49.76733
6.792000 -49.84721
6.793000 -49.92457
6.794000 -49.99941
6.795000 -50.07172
6.796000 -50.14150000000001
6.797000 -50.20875
6.798000 -50.27345
6.799000 -50.3356
6.800000 -50.39519
6.801000 -50.45223
6.802000 -50.5067
6.803000 -50.5586
6.804000 -50.60791999999999
6.805000 -50.65467
6.806000 -50.698829999999994
6.807000 -50.740399999999994
6.808000 -50.779379999999996
6.809000 -50.81577000000001
6.810000 -50.84955
6.811000 -50.88073
6.812000 -50.9093
6.813000 -50.93527
6.814000 -50.958619999999996
6.815000 -50.979350000000004
6.816000 -50.99745
6.817000 -51.01293999999999
6.818000 -51.0258
6.819000 -51.03604000000001
6.820000 -51.04364
6.821000 -51.048610000000004
6.822000 -51.05094
6.823000 -51.05064
6.824000 -51.0477
6.825000 -51.042120000000004
6.826000 -51.033899999999996
6.827000 -51.023039999999995
6.828000 -51.00954
6.829000 -50.993390000000005
6.830000 -50.9746
6.831000 -50.95316
6.832000 -50.929069999999996
6.833000 -50.90234
6.834000 -50.872969999999995
6.835000 -50.84094999999999
6.836000 -50.80628
6.837000 -50.76898
6.838000 -50.729020000000006
6.839000 -50.68643
6.840000 -50.6412
6.841000 -50.59332
6.842000 -50.54281
6.843000 -50.48966
6.844000 -50.433870000000006
6.845000 -50.375460000000004
6.846000 -50.314400000000006
6.847000 -50.25072
6.848000 -50.18441
6.849000 -50.11548
6.850000 -50.04392
6.851000 -49.96974
6.852000 -49.89294
6.853000 -49.81353
6.854000 -49.73151
6.855000 -49.646879999999996
6.856000 -49.55965
6.857000 -49.469809999999995
6.858000 -49.377379999999995
6.859000 -49.28236
6.860000 -49.18475
6.861000 -49.08455
6.862000 -48.981770000000004
6.863000 -48.876419999999996
6.864000 -48.76849
6.865000 -48.658
6.866000 -48.54495
6.867000 -48.42935
6.868000 -48.311189999999996
6.869000 -48.190490000000004
6.870000 -48.06725
6.871000 -47.94148
6.872000 -47.81318
6.873000 -47.68236
6.874000 -47.54902
6.875000 -47.41318
6.876000 -47.274840000000005
6.877000 -47.134009999999996
6.878000 -46.990680000000005
6.879000 -46.84488
6.880000 -46.69661
6.881000 -46.545880000000004
6.882000 -46.392689999999995
6.883000 -46.23705
6.884000 -46.078970000000005
6.885000 -45.91845
6.886000 -45.75552
6.887000 -45.59017
6.888000 -45.42241
6.889000 -45.25226
6.890000 -45.07972
6.891000 -44.9048
6.892000 -44.727509999999995
6.893000 -44.54786
6.894000 -44.36586
6.895000 -44.18151
6.896000 -43.99484
6.897000 -43.80584
6.898000 -43.61453
6.899000 -43.42092
6.900000 -43.22502
6.901000 -43.02683
6.902000 -42.82638
6.903000 -42.623670000000004
6.904000 -42.41871
6.905000 -42.211510000000004
6.906000 -42.00208
6.907000 -41.79043
6.908000 -41.57659
6.909000 -41.36055
6.910000 -41.14232
6.911000 -40.92193
6.912000 -40.699380000000005
6.913000 -40.47468
6.914000 -40.24785
6.915000 -40.0189
6.916000 -39.78783
6.917000 -39.554669999999994
6.918000 -39.31943
6.919000 -39.08211
6.920000 -38.842729999999996
6.921000 -38.60132
6.922000 -38.35787
6.923000 -38.1124
6.924000 -37.864920000000005
6.925000 -37.61546
6.926000 -37.36402
6.927000 -37.11061
6.928000 -36.85526
6.929000 -36.597970000000004
6.930000 -36.33876
6.931000 -36.07765
6.932000 -35.81465
6.933000 -35.54976
6.934000 -35.28302
6.935000 -35.014430000000004
6.936000 -34.744009999999996
6.937000 -34.47177
6.938000 -34.19773
6.939000 -33.9219
6.940000 -33.64431
6.941000 -33.36495
6.942000 -33.08387
6.943000 -32.80105
6.944000 -32.516529999999996
6.945000 -32.23032
6.946000 -31.942429999999998
6.947000 -31.65289
6.948000 -31.361689999999996
6.949000 -31.068869999999997
6.950000 -30.77444
6.951000 -30.47842
6.952000 -30.180820000000004
6.953000 -29.881649999999997
6.954000 -29.58094
6.955000 -29.278710000000004
6.956000 -28.97497
6.957000 -28.669719999999998
6.958000 -28.36301
6.959000 -28.054829999999995
6.960000 -27.745209999999997
6.961000 -27.43417
6.962000 -27.12172
6.963000 -26.80788
6.964000 -26.49266
6.965000 -26.1761
6.966000 -25.858189999999997
6.967000 -25.53897
6.968000 -25.218449999999997
6.969000 -24.89664
6.970000 -24.57357
6.971000 -24.24925
6.972000 -23.9237
6.973000 -23.59694
6.974000 -23.268990000000002
6.975000 -22.939870000000003
6.976000 -22.609589999999997
6.977000 -22.27817
6.978000 -21.94564
6.979000 -21.61201
6.980000 -21.2773
6.981000 -20.94153
6.982000 -20.60472
6.983000 -20.26688
6.984000 -19.92805
6.985000 -19.58822
6.986000 -19.247429999999998
6.987000 -18.9057
6.988000 -18.56303
6.989000 -18.21946
6.990000 -17.87501
6.991000 -17.52968
6.992000 -17.1835
6.993000 -16.836499999999997
6.994000 -16.48868
6.995000 -16.14007
6.996000 -15.79069
6.997000 -15.44056
6.998000 -15.0897
6.999000 -14.738119999999999
7.000000 -14.385860000000001
7.001000 -14.032919999999999
7.002000 -13.67933
7.003000 -13.32511
7.004000 -12.970270000000001
7.005000 -12.61484
7.006000 -12.25884
7.007000 -11.90229
7.008000 -11.5452
7.009000 -11.1876
7.010000 -10.82951
7.011000 -10.47095
7.012000 -10.11194
7.013000 -9.7524926
7.014000 -9.392637800000001
7.015000 -9.0323925
7.016000 -8.671777
7.017000 -8.3108112
7.018000 -7.949516900000001
7.019000 -7.5879134
7.020000 -7.2260216
7.021000 -6.8638615
7.022000 -6.501454099999999
7.023000 -6.1388195
7.024000 -5.775977999999999
7.025000 -5.412950400000001
7.026000 -5.0497569
7.027000 -4.686418199999999
7.028000 -4.3229546
7.029000 -3.9593864
7.030000 -3.5957339999999998
7.031000 -3.2320178999999998
7.032000 -2.8682584
7.033000 -2.504476
7.034000 -2.1406908
7.035000 -1.7769232
7.036000 -1.4131935
7.037000 -1.0495219
7.038000 -0.68592867
7.039000 -0.32243395999999996
7.040000 0.040941965000000004
7.041000 0.40417891
7.042000 0.7672566900000001
7.043000 1.1301551
7.044000 1.4928540000000001
7.045000 1.8553333
7.046000 2.2175727
7.047000 2.5795521
7.048000 2.9412515
7.049000 3.3026505
7.050000 3.6637291000000003
7.051000 4.0244672
7.052000 4.3848448
7.053000 4.7448415
7.054000 5.1044371
7.055000 5.4636116999999995
7.056000 5.8223449
7.057000 6.1806168
7.058000 6.5384075
7.059000 6.895696399999999
7.060000 7.2524637
7.061000 7.608688600000001
7.062000 7.964351799999999
7.063000 8.319433
7.064000 8.673912999999999
7.065000 9.0277709
7.066000 9.380987300000001
7.067000 9.7335428
7.068000 10.085420000000001
7.069000 10.436589999999999
7.070000 10.787040000000001
7.071000 11.136759999999999
7.072000 11.485710000000001
7.073000 11.833879999999999
7.074000 12.18126
7.075000 12.52781
7.076000 12.873529999999999
7.077000 13.218399999999999
7.078000 13.562389999999999
7.079000 13.90548
7.080000 14.247660000000002
7.081000 14.588909999999998
7.082000 14.929210000000001
7.083000 15.26854
7.084000 15.60688
7.085000 15.944220000000001
7.086000 16.28053
7.087000 16.61579
7.088000 16.950000000000003
7.089000 17.28312
7.090000 17.61515
7.091000 17.94606
7.092000 18.275830000000003
7.093000 18.60446
7.094000 18.93191
7.095000 19.25817
7.096000 19.58323
7.097000 19.907059999999998
7.098000 20.22965
7.099000 20.55098
7.100000 20.87104
7.101000 21.18979
7.102000 21.50724
7.103000 21.82335
7.104000 22.13812
7.105000 22.45152
7.106000 22.76354
7.107000 23.07416
7.108000 23.38336
7.109000 23.691129999999998
7.110000 23.99745
7.111000 24.3023
7.112000 24.60566
7.113000 24.90753
7.114000 25.20787
7.115000 25.50668
7.116000 25.803939999999997
7.117000 26.09964
7.118000 26.39375
7.119000 26.68626
7.120000 26.977149999999998
7.121000 27.26641
7.122000 27.55403
7.123000 27.839979999999997
7.124000 28.12425
7.125000 28.40683
7.126000 28.6877
7.127000 28.966839999999998
7.128000 29.24425
7.129000 29.5199
7.130000 29.793779999999998
7.131000 30.06587
7.132000 30.336170000000003
7.133000 30.60465
7.134000 30.8713
7.135000 31.136120000000002
7.136000 31.399070000000002
7.137000 31.660149999999998
7.138000 31.91935
7.139000 32.17665
7.140000 32.43203
7.141000 32.68549
7.142000 32.93701
7.143000 33.186569999999996
7.144000 33.43416
7.145000 33.67978
7.146000 33.9234
7.147000 34.16501
7.148000 34.4046
7.149000 34.64215
7.150000 34.87766
7.151000 35.111110000000004
7.152000 35.34249
7.153000 35.57178
7.154000 35.79898
7.155000 36.024060000000006
7.156000 36.24703
7.157000 36.46786
7.158000 36.686550000000004
7.159000 36.90308
7.160000 37.117450000000005
7.161000 37.32963
7.162000 37.53963
7.163000 37.74742
7.164000 37.95299
7.165000 38.15635
7.166000 38.357459999999996
7.167000 38.55634
7.168000 38.752950000000006
7.169000 38.9473
7.170000 39.13938
7.171000 39.32916
7.172000 39.51665
7.173000 39.70183
7.174000 39.88469
7.175000 40.065220000000004
7.176000 40.24342
7.177000 40.419270000000004
7.178000 40.59277
7.179000 40.763909999999996
7.180000 40.93267
7.181000 41.099039999999995
7.182000 41.26303
7.183000 41.424620000000004
7.184000 41.5838
7.185000 41.74057
7.186000 41.89491
7.187000 42.046820000000004
7.188000 42.19628
7.189000 42.3433
7.190000 42.48787
7.191000 42.62997
7.192000 42.769600000000004
7.193000 42.90676
7.194000 43.041430000000005
7.195000 43.173610000000004
7.196000 43.30329
7.197000 43.43047
7.198000 43.555139999999994
7.199000 43.67729
7.200000 43.79691
7.201000 43.913999999999994
7.202000 44.02856
7.203000 44.140570000000004
7.204000 44.25004
7.205000 44.35695
7.206000 44.46131
7.207000 44.5631
7.208000 44.66232
7.209000 44.75897
7.210000 44.85303
7.211000 44.94451
7.212000 45.0334
7.213000 45.1197
7.214000 45.20341
7.215000 45.2845
7.216000 45.363
7.217000 45.43888
7.218000 45.51215
7.219000 45.58281
7.220000 45.650839999999995
7.221000 45.71625
7.222000 45.77903
7.223000 45.83919
7.224000 45.89671
7.225000 45.9516
7.226000 46.00386
7.227000 46.05348
7.228000 46.100449999999995
7.229000 46.144780000000004
7.230000 46.18647
7.231000 46.225519999999996
7.232000 46.26192
7.233000 46.29566
7.234000 46.32676
7.235000 46.35521
7.236000 46.38101
7.237000 46.40416
7.238000 46.42465
7.239000 46.44249
7.240000 46.45768
7.241000 46.47022
7.242000 46.4801
7.243000 46.48732
7.244000 46.491890000000005
7.245000 46.49381
7.246000 46.49308
7.247000 46.48969
7.248000 46.48366
7.249000 46.47497
7.250000 46.46363
7.251000 46.44965
7.252000 46.43301
7.253000 46.41373
7.254000 46.39181
7.255000 46.36725
7.256000 46.34004
7.257000 46.3102
7.258000 46.27771
7.259000 46.2426
7.260000 46.20486
7.261000 46.164480000000005
7.262000 46.12148
7.263000 46.07587
7.264000 46.02763
7.265000 45.97678
7.266000 45.92331
7.267000 45.867239999999995
7.268000 45.808569999999996
7.269000 45.7473
7.270000 45.68343
7.271000 45.61697
7.272000 45.54792
7.273000 45.476290000000006
7.274000 45.40209
7.275000 45.32531
7.276000 45.24597
7.277000 45.16406
7.278000 45.0796
7.279000 44.99259
7.280000 44.90303
7.281000 44.81093
7.282000 44.7163
7.283000 44.61914
7.284000 44.51946
7.285000 44.417269999999995
7.286000 44.31257
7.287000 44.20536
7.288000 44.09567
7.289000 43.98348
7.290000 43.86881
7.291000 43.75167
7.292000 43.63206
7.293000 43.50999
7.294000 43.38548
7.295000 43.25852
7.296000 43.12912
7.297000 42.99729
7.298000 42.86305
7.299000 42.7264
7.300000 42.58735
7.301000 42.445899999999995
7.302000 42.30207
7.303000 42.155860000000004
7.304000 42.007290000000005
7.305000 41.85635
7.306000 41.70308
7.307000 41.54746
7.308000 41.389520000000005
7.309000 41.229260000000004
7.310000 41.06669
7.311000 40.90182
7.312000 40.73467
7.313000 40.56523
7.314000 40.39353
7.315000 40.21958
7.316000 40.04337
7.317000 39.86494
7.318000 39.68427
7.319000 39.5014
7.320000 39.31633
7.321000 39.129059999999996
7.322000 38.939620000000005
7.323000 38.74801
7.324000 38.55424
7.325000 38.35832
7.326000 38.16028
7.327000 37.96012
7.328000 37.75785
7.329000 37.55348
7.330000 37.34703
7.331000 37.138510000000004
7.332000 36.92794
7.333000 36.71531
7.334000 36.50066
7.335000 36.28399
7.336000 36.06532
7.337000 35.84465
7.338000 35.622009999999996
7.339000 35.397400000000005
7.340000 35.17084
7.341000 34.94234
7.342000 34.71192
7.343000 34.47959
7.344000 34.24537
7.345000 34.009260000000005
7.346000 33.77129
7.347000 33.53147
7.348000 33.289809999999996
7.349000 33.046330000000005
7.350000 32.80104
7.351000 32.55396
7.352000 32.30511
7.353000 32.05449
7.354000 31.802130000000002
7.355000 31.54803
7.356000 31.292219999999997
7.357000 31.03472
7.358000 30.77553
7.359000 30.51467
7.360000 30.25216
7.361000 29.98801
7.362000 29.72225
7.363000 29.45488
7.364000 29.18593
7.365000 28.91541
7.366000 28.643340000000002
7.367000 28.369719999999997
7.368000 28.094599999999996
7.369000 27.817960000000003
7.370000 27.539849999999998
7.371000 27.26026
7.372000 26.979219999999998
7.373000 26.69675
7.374000 26.41286
7.375000 26.12757
7.376000 25.8409
7.377000 25.55287
7.378000 25.26349
7.379000 24.97278
7.380000 24.68076
7.381000 24.387439999999998
7.382000 24.09285
7.383000 23.79701
7.384000 23.49992
7.385000 23.20161
7.386000 22.9021
7.387000 22.601399999999998
7.388000 22.29954
7.389000 21.99653
7.390000 21.69239
7.391000 21.38713
7.392000 21.08079
7.393000 20.77337
7.394000 20.46489
7.395000 20.15538
7.396000 19.84485
7.397000 19.53333
7.398000 19.22082
7.399000 18.90736
7.400000 18.59295
7.401000 18.27762
7.402000 17.961389999999998
7.403000 17.644280000000002
7.404000 17.32631
7.405000 17.00749
7.406000 16.68785
7.407000 16.36741
7.408000 16.04618
7.409000 15.724189999999998
7.410000 15.40145
7.411000 15.078
7.412000 14.75383
7.413000 14.42899
7.414000 14.10348
7.415000 13.77733
7.416000 13.45055
7.417000 13.123180000000001
7.418000 12.795219999999999
7.419000 12.46669
7.420000 12.137630000000001
7.421000 11.80804
7.422000 11.47795
7.423000 11.14738
7.424000 10.81635
7.425000 10.48488
7.426000 10.15299
7.427000 9.8206952
7.428000 9.4880231
7.429000 9.1549926
7.430000 8.821623
7.431000 8.4879354
7.432000 8.1539504
7.433000 7.819688299999999
7.434000 7.485169899999999
7.435000 7.150416099999999
7.436000 6.815447700000001
7.437000 6.4802848
7.438000 6.1449479
7.439000 5.8094583
7.440000 5.4738365
7.441000 5.1381033
7.442000 4.8022795
7.443000 4.4663858
7.444000 4.1304428
7.445000 3.7944714999999998
7.446000 3.4584928
7.447000 3.1225275
7.448000 2.7865963000000002
7.449000 2.4507198
7.450000 2.1149192
7.451000 1.779215
7.452000 1.4436281
7.453000 1.1081793
7.454000 0.77288933
7.455000 0.43777892999999996
7.456000 0.10286883999999999
7.457000 -0.23182023000000002
7.458000 -0.5662675899999999
7.459000 -0.90045258
7.460000 -1.2343545
7.461000 -1.5679526999999998
7.462000 -1.9012267
7.463000 -2.2341557
7.464000 -2.5667191999999996
7.465000 -2.8988969
7.466000 -3.2306679
7.467000 -3.5620119
7.468000 -3.8929086
7.469000 -4.2233374
7.470000 -4.5532782
7.471000 -4.882710400000001
7.472000 -5.2116137
7.473000 -5.5399675
7.474000 -5.8677516999999995
7.475000 -6.1949461999999995
7.476000 -6.5215304000000005
7.477000 -6.8474852
7.478000 -7.1727894
7.479000 -7.497423100000001
7.480000 -7.8213662
7.481000 -8.1445992
7.482000 -8.4671013
7.483000 -8.7888531
7.484000 -9.1098346
7.485000 -9.4300255
7.486000 -9.7494066
7.487000 -10.06796
7.488000 -10.38566
7.489000 -10.702490000000001
7.490000 -11.01843
7.491000 -11.33347
7.492000 -11.64758
7.493000 -11.96074
7.494000 -12.27293
7.495000 -12.584129999999998
7.496000 -12.894340000000001
7.497000 -13.20351
7.498000 -13.51164
7.499000 -13.818710000000001
7.500000 -14.1247
7.501000 -14.429590000000001
7.502000 -14.733360000000001
7.503000 -15.035989999999998
7.504000 -15.33746
7.505000 -15.63776
7.506000 -15.93686
7.507000 -16.234750000000002
7.508000 -16.531409999999997
7.509000 -16.82682
7.510000 -17.12096
7.511000 -17.413819999999998
7.512000 -17.70538
7.513000 -17.99561
7.514000 -18.28451
7.515000 -18.57205
7.516000 -18.85822
7.517000 -19.143
7.518000 -19.426370000000002
7.519000 -19.70831
7.520000 -19.98881
7.521000 -20.267850000000003
7.522000 -20.54541
7.523000 -20.82148
7.524000 -21.09604
7.525000 -21.36908
7.526000 -21.64057
7.527000 -21.9105
7.528000 -22.17885
7.529000 -22.44561
7.530000 -22.71077
7.531000 -22.97429
7.532000 -23.23618
7.533000 -23.49641
7.534000 -23.75496
7.535000 -24.01183
7.536000 -24.26699
7.537000 -24.520429999999998
7.538000 -24.77214
7.539000 -25.022100000000002
7.540000 -25.27029
7.541000 -25.516689999999997
7.542000 -25.761309999999998
7.543000 -26.004110000000004
7.544000 -26.245079999999998
7.545000 -26.484220000000004
7.546000 -26.7215
7.547000 -26.95692
7.548000 -27.19045
7.549000 -27.422079999999998
7.550000 -27.651799999999998
7.551000 -27.8796
7.552000 -28.105459999999997
7.553000 -28.329369999999997
7.554000 -28.55131
7.555000 -28.771279999999997
7.556000 -28.98925
7.557000 -29.205219999999997
7.558000 -29.41917
7.559000 -29.6311
7.560000 -29.840980000000002
7.561000 -30.04881
7.562000 -30.254579999999997
7.563000 -30.45826
7.564000 -30.65986
7.565000 -30.859350000000003
7.566000 -31.056729999999998
7.567000 -31.251990000000003
7.568000 -31.44512
7.569000 -31.63609
7.570000 -31.82491
7.571000 -32.01156
7.572000 -32.19603
7.573000 -32.37831
7.574000 -32.558389999999996
7.575000 -32.73626
7.576000 -32.91191
7.577000 -33.08533
7.578000 -33.25651
7.579000 -33.42544
7.580000 -33.5921
7.581000 -33.7565
7.582000 -33.91862
7.583000 -34.07845
7.584000 -34.23599
7.585000 -34.39122
7.586000 -34.54413
7.587000 -34.69473
7.588000 -34.84299
7.589000 -34.988910000000004
7.590000 -35.13249
7.591000 -35.27371
7.592000 -35.41257
7.593000 -35.54906
7.594000 -35.68318
7.595000 -35.81491
7.596000 -35.94424
7.597000 -36.071180000000005
7.598000 -36.195719999999994
7.599000 -36.31785
7.600000 -36.437560000000005
7.601000 -36.55485
7.602000 -36.6697
7.603000 -36.78213
7.604000 -36.89211
7.605000 -36.99965
7.606000 -37.10473
7.607000 -37.20736
7.608000 -37.30753
7.609000 -37.40523
7.610000 -37.50047
7.611000 -37.59323
7.612000 -37.68351
7.613000 -37.77131
7.614000 -37.85661
7.615000 -37.93943
7.616000 -38.019760000000005
7.617000 -38.09758
7.618000 -38.17291
7.619000 -38.24573
7.620000 -38.31604
7.621000 -38.38384
7.622000 -38.44914
7.623000 -38.51191
7.624000 -38.57217
7.625000 -38.62991
7.626000 -38.68513
7.627000 -38.73783
7.628000 -38.78801
7.629000 -38.83566
7.630000 -38.88078
7.631000 -38.92338
7.632000 -38.96345
7.633000 -39.00099
7.634000 -39.036
7.635000 -39.06848
7.636000 -39.09843
7.637000 -39.12585
7.638000 -39.15075
7.639000 -39.17311
7.640000 -39.192949999999996
7.641000 -39.210260000000005
7.642000 -39.22504
7.643000 -39.23729
7.644000 -39.24703
7.645000 -39.25424
7.646000 -39.25892
7.647000 -39.261089999999996
7.648000 -39.26075
7.649000 -39.25789
7.650000 -39.25251
7.651000 -39.24463
7.652000 -39.23424
7.653000 -39.22135
7.654000 -39.20595
7.655000 -39.18806
7.656000 -39.16767
7.657000 -39.14479
7.658000 -39.11943
7.659000 -39.09159
7.660000 -39.06126
7.661000 -39.02847
7.662000 -38.9932
7.663000 -38.955459999999995
7.664000 -38.91527
7.665000 -38.87263
7.666000 -38.827529999999996
7.667000 -38.77999
7.668000 -38.73001
7.669000 -38.6776
7.670000 -38.62276
7.671000 -38.5655
7.672000 -38.50582
7.673000 -38.443729999999995
7.674000 -38.379239999999996
7.675000 -38.31236
7.676000 -38.24308
7.677000 -38.17142
7.678000 -38.097379999999994
7.679000 -38.02098
7.680000 -37.942209999999996
7.681000 -37.86108
7.682000 -37.77761
7.683000 -37.6918
7.684000 -37.60365
7.685000 -37.51318
7.686000 -37.4204
7.687000 -37.32531
7.688000 -37.22792
7.689000 -37.12825
7.690000 -37.02629
7.691000 -36.92206
7.692000 -36.815560000000005
7.693000 -36.70682
7.694000 -36.59583
7.695000 -36.48261
7.696000 -36.36717
7.697000 -36.24951
7.698000 -36.12966
7.699000 -36.00761
7.700000 -35.883379999999995
7.701000 -35.75698
7.702000 -35.62842
7.703000 -35.49771
7.704000 -35.364869999999996
7.705000 -35.2299
7.706000 -35.09281
7.707000 -34.953630000000004
7.708000 -34.812349999999995
7.709000 -34.669
7.710000 -34.523579999999995
7.711000 -34.3761
7.712000 -34.22658
7.713000 -34.07503
7.714000 -33.92147
7.715000 -33.7659
7.716000 -33.608329999999995
7.717000 -33.44879
7.718000 -33.28728
7.719000 -33.12381
7.720000 -32.9584
7.721000 -32.79107
7.722000 -32.62182
7.723000 -32.45066
7.724000 -32.27762
7.725000 -32.10271
7.726000 -31.92593
7.727000 -31.747310000000002
7.728000 -31.566860000000002
7.729000 -31.384590000000003
7.730000 -31.200519999999997
7.731000 -31.01465
7.732000 -30.827009999999998
7.733000 -30.63761
7.734000 -30.446469999999998
7.735000 -30.253600000000002
7.736000 -30.059010000000004
7.737000 -29.86272
7.738000 -29.66475
7.739000 -29.46511
7.740000 -29.263820000000003
7.741000 -29.06089
7.742000 -28.856330000000003
7.743000 -28.65018
7.744000 -28.44243
7.745000 -28.23311
7.746000 -28.022239999999996
7.747000 -27.809820000000002
7.748000 -27.59588
7.749000 -27.38043
7.750000 -27.163490000000003
7.751000 -26.945069999999998
7.752000 -26.725199999999997
7.753000 -26.503880000000002
7.754000 -26.281139999999997
7.755000 -26.056990000000003
7.756000 -25.83145
7.757000 -25.604529999999997
7.758000 -25.376260000000002
7.759000 -25.146649999999998
7.760000 -24.91572
7.761000 -24.68348
7.762000 -24.44996
7.763000 -24.21517
7.764000 -23.97913
7.765000 -23.74185
7.766000 -23.50336
7.767000 -23.26367
7.768000 -23.0228
7.769000 -22.78077
7.770000 -22.537589999999998
7.771000 -22.29329
7.772000 -22.04788
7.773000 -21.80139
7.774000 -21.55382
7.775000 -21.3052
7.776000 -21.05555
7.777000 -20.80488
7.778000 -20.55321
7.779000 -20.30057
7.780000 -20.04697
7.781000 -19.79243
7.782000 -19.53696
7.783000 -19.28059
7.784000 -19.02334
7.785000 -18.76522
7.786000 -18.506249999999998
7.787000 -18.24646
7.788000 -17.98585
7.789000 -17.72446
7.790000 -17.46229
7.791000 -17.19937
7.792000 -16.93572
7.793000 -16.67135
7.794000 -16.406290000000002
7.795000 -16.14055
7.796000 -15.874160000000002
7.797000 -15.60712
7.798000 -15.339469999999999
7.799000 -15.071219999999999
7.800000 -14.80239
7.801000 -14.533
7.802000 -14.263069999999999
7.803000 -13.992609999999999
7.804000 -13.72166
7.805000 -13.450219999999998
7.806000 -13.17832
7.807000 -12.90598
7.808000 -12.63321
7.809000 -12.36004
7.810000 -12.08648
7.811000 -11.81256
7.812000 -11.5383
7.813000 -11.26371
7.814000 -10.98881
7.815000 -10.71363
7.816000 -10.43818
7.817000 -10.16248
7.818000 -9.886553900000001
7.819000 -9.610419
7.820000 -9.3340948
7.821000 -9.057601499999999
7.822000 -8.7809578
7.823000 -8.5041828
7.824000 -8.227296200000001
7.825000 -7.950317899999999
7.826000 -7.6732665
7.827000 -7.396161599999999
7.828000 -7.119022299999999
7.829000 -6.8418681999999995
7.830000 -6.5647185
7.831000 -6.2875926
7.832000 -6.01051
7.833000 -5.7334896
7.834000 -5.4565508
7.835000 -5.1797129
7.836000 -4.9029954
7.837000 -4.6264172
7.838000 -4.3499973
7.839000 -4.0737551
7.840000 -3.7977099
7.841000 -3.5218805
7.842000 -3.2462861000000003
7.843000 -2.9709458
7.844000 -2.6958786
7.845000 -2.4211032
7.846000 -2.1466387
7.847000 -1.8725038
7.848000 -1.5987171000000002
7.849000 -1.3252974000000002
7.850000 -1.0522631
7.851000 -0.77963294
7.852000 -0.50742528
7.853000 -0.23565853
7.854000 0.035649029
7.855000 0.30647917
7.856000 0.57681375
7.857000 0.84663471
7.858000 1.1159238999999999
7.859000 1.3846635
7.860000 1.6528355000000001
7.861000 1.920422
7.862000 2.1874053
7.863000 2.4537677
7.864000 2.7194915
7.865000 2.9845592
7.866000 3.2489527
7.867000 3.5126548
7.868000 3.7756484
7.869000 4.0379155
7.870000 4.2994387000000005
7.871000 4.5602009
7.872000 4.8201848
7.873000 5.079373
7.874000 5.3377483
7.875000 5.5952936
7.876000 5.8519917999999995
7.877000 6.1078262
7.878000 6.3627794
7.879000 6.616834600000001
7.880000 6.8699747
7.881000 7.1221836
7.882000 7.373444699999999
7.883000 7.623741000000001
7.884000 7.8730568000000005
7.885000 8.121375
7.886000 8.3686799
7.887000 8.614955100000001
7.888000 8.860185
7.889000 9.104353900000001
7.890000 9.3474455
7.891000 9.589444799999999
7.892000 9.8303363
7.893000 10.0701
7.894000 10.30873
7.895000 10.54621
7.896000 10.78252
7.897000 11.01764
7.898000 11.25157
7.899000 11.48428
7.900000 11.715770000000001
7.901000 11.94601
7.902000 12.174999999999999
7.903000 12.40272
7.904000 12.62915
7.905000 12.854289999999999
7.906000 13.07811
7.907000 13.300609999999999
7.908000 13.52177
7.909000 13.74157
7.910000 13.96001
7.911000 14.17707
7.912000 14.392740000000002
7.913000 14.607000000000001
7.914000 14.819840000000001
7.915000 15.031249999999998
7.916000 15.241209999999999
7.917000 15.44971
7.918000 15.65675
7.919000 15.8623
7.920000 16.06635
7.921000 16.2689
7.922000 16.469929999999998
7.923000 16.66942
7.924000 16.86737
7.925000 17.06376
7.926000 17.258589999999998
7.927000 17.451829999999998
7.928000 17.64349
7.929000 17.83354
7.930000 18.021980000000003
7.931000 18.2088
7.932000 18.39398
7.933000 18.57751
7.934000 18.75939
7.935000 18.939600000000002
7.936000 19.11814
7.937000 19.29498
7.938000 19.47013
7.939000 19.64357
7.940000 19.8153
7.941000 19.9853
7.942000 20.153560000000002
7.943000 20.32007
7.944000 20.484830000000002
7.945000 20.64783
7.946000 20.80906
7.947000 20.968500000000002
7.948000 21.12615
7.949000 21.282
7.950000 21.43605
7.951000 21.58828
7.952000 21.73868
7.953000 21.887249999999998
7.954000 22.03399
7.955000 22.17887
7.956000 22.3219
7.957000 22.46307
7.958000 22.60237
7.959000 22.73979
7.960000 22.875329999999998
7.961000 23.00897
7.962000 23.14072
7.963000 23.27056
7.964000 23.3985
7.965000 23.52452
7.966000 23.64861
7.967000 23.77078
7.968000 23.891009999999998
7.969000 24.0093
7.970000 24.12565
7.971000 24.24005
7.972000 24.35249
7.973000 24.46298
7.974000 24.57149
7.975000 24.678040000000003
7.976000 24.78261
7.977000 24.88521
7.978000 24.98582
7.979000 25.08444
7.980000 25.18107
7.981000 25.2757
7.982000 25.36834
7.983000 25.458969999999997
7.984000 25.5476
7.985000 25.634220000000003
7.986000 25.718819999999997
7.987000 25.801410000000004
7.988000 25.88198
7.989000 25.96052
7.990000 26.03704
7.991000 26.111539999999998
7.992000 26.184
7.993000 26.254440000000002
7.994000 26.322839999999996
7.995000 26.389200000000002
7.996000 26.453529999999997
7.997000 26.515810000000002
7.998000 26.576060000000002
7.999000 26.634269999999997
8.000000 26.69044
8.001000 26.74456
8.002000 26.79663
8.003000 26.84667
8.004000 26.89465
8.005000 26.940589999999997
8.006000 26.98449
8.007000 27.026339999999998
8.008000 27.06614
8.009000 27.103899999999996
8.010000 27.139609999999998
8.011000 27.17328
8.012000 27.204909999999998
8.013000 27.23449
8.014000 27.26203
8.015000 27.28753
8.016000 27.31099
8.017000 27.332410000000003
8.018000 27.351799999999997
8.019000 27.369149999999998
8.020000 27.38447
8.021000 27.39775
8.022000 27.409010000000002
8.023000 27.41825
8.024000 27.42546
8.025000 27.43064
8.026000 27.433809999999998
8.027000 27.434960000000004
8.028000 27.4341
8.029000 27.43123
8.030000 27.42635
8.031000 27.41947
8.032000 27.410590000000003
8.033000 27.39971
8.034000 27.386850000000003
8.035000 27.37199
8.036000 27.35516
8.037000 27.336339999999996
8.038000 27.315549999999998
8.039000 27.29279
8.040000 27.26806
8.041000 27.24138
8.042000 27.212740000000004
8.043000 27.18215
8.044000 27.149610000000003
8.045000 27.11514
8.046000 27.07874
8.047000 27.040399999999998
8.048000 27.000140000000002
8.049000 26.957969999999996
8.050000 26.913890000000002
8.051000 26.867910000000002
8.052000 26.82002
8.053000 26.77025
8.054000 26.71859
8.055000 26.66505
8.056000 26.609640000000002
8.057000 26.552369999999996
8.058000 26.49324
8.059000 26.432250000000003
8.060000 26.369429999999998
8.061000 26.304769999999998
8.062000 26.238280000000003
8.063000 26.16997
8.064000 26.09984
8.065000 26.02791
8.066000 25.954179999999997
8.067000 25.87867
8.068000 25.801370000000002
8.069000 25.722299999999997
8.070000 25.641469999999998
8.071000 25.558880000000002
8.072000 25.47455
8.073000 25.38847
8.074000 25.300669999999997
8.075000 25.21115
8.076000 25.11992
8.077000 25.026989999999998
8.078000 24.932370000000002
8.079000 24.83606
8.080000 24.73809
8.081000 24.63845
8.082000 24.53717
8.083000 24.43424
8.084000 24.32968
8.085000 24.22351
8.086000 24.11572
8.087000 24.00634
8.088000 23.89536
8.089000 23.782809999999998
8.090000 23.66869
8.091000 23.55302
8.092000 23.43581
8.093000 23.31706
8.094000 23.19679
8.095000 23.075010000000002
8.096000 22.95173
8.097000 22.82696
8.098000 22.70072
8.099000 22.57301
8.100000 22.44385
8.101000 22.31326
8.102000 22.18123
8.103000 22.04779
8.104000 21.912950000000002
8.105000 21.776709999999998
8.106000 21.6391
8.107000 21.50012
8.108000 21.35978
8.109000 21.218110000000003
8.110000 21.07511
8.111000 20.93079
8.112000 20.78517
8.113000 20.63826
8.114000 20.49007
8.115000 20.34062
8.116000 20.18992
8.117000 20.03799
8.118000 19.88483
8.119000 19.73046
8.120000 19.57489
8.121000 19.41814
8.122000 19.26022
8.123000 19.10115
8.124000 18.94093
8.125000 18.77959
8.126000 18.61714
8.127000 18.45358
8.128000 18.28894
8.129000 18.12323
8.130000 17.95646
8.131000 17.78865
8.132000 17.61982
8.133000 17.44996
8.134000 17.27912
8.135000 17.10728
8.136000 16.93448
8.137000 16.760720000000003
8.138000 16.586029999999997
8.139000 16.41041
8.140000 16.23388
8.141000 16.056449999999998
8.142000 15.87815
8.143000 15.69898
8.144000 15.518970000000001
8.145000 15.33812
8.146000 15.15645
8.147000 14.973980000000001
8.148000 14.790719999999999
8.149000 14.6067
8.150000 14.421909999999999
8.151000 14.236389999999998
8.152000 14.05015
8.153000 13.86319
8.154000 13.67554
8.155000 13.48722
8.156000 13.29823
8.157000 13.108600000000001
8.158000 12.91834
8.159000 12.727469999999999
8.160000 12.536
8.161000 12.34394
8.162000 12.15132
8.163000 11.95816
8.164000 11.76445
8.165000 11.570229999999999
8.166000 11.37551
8.167000 11.18031
8.168000 10.98463
8.169000 10.788499999999999
8.170000 10.59193
8.171000 10.39495
8.172000 10.19755
8.173000 9.999772199999999
8.174000 9.801618
8.175000 9.6031077
8.176000 9.4042569
8.177000 9.2050828
8.178000 9.005601
8.179000 8.805827800000001
8.180000 8.605779700000001
8.181000 8.4054723
8.182000 8.2049228
8.183000 8.004146800000001
8.184000 7.8031614
8.185000 7.6019824
8.186000 7.4006267
8.187000 7.1991101
8.188000 6.9974497
8.189000 6.7956619
8.190000 6.5937623
8.191000 6.3917682000000005
8.192000 6.1896954
8.193000 5.9875606999999995
8.194000 5.7853803
8.195000 5.5831708
8.196000 5.3809486
8.197000 5.1787302
8.198000 4.9765315
8.199000 4.7743693
8.200000 4.57226
8.201000 4.37022
8.202000 4.1682653
8.203000 3.9664127000000002
8.204000 3.7646781999999996
8.205000 3.5630781000000002
8.206000 3.3616286000000004
8.207000 3.1603459000000003
8.208000 2.9592466
8.209000 2.7583467
8.210000 2.5576623
8.211000 2.3572097
8.212000 2.1570047
8.213000 1.9570636999999997
8.214000 1.7574026999999999
8.215000 1.5580378000000001
8.216000 1.3589848
8.217000 1.1602597
8.218000 0.9618785200000001
8.219000 0.76385709
8.220000 0.56621125
8.221000 0.36895685
8.222000 0.17210961
8.223000 -0.024314737
8.224000 -0.22030051
8.225000 -0.41583208000000005
8.226000 -0.61089383
8.227000 -0.80547025
8.228000 -0.99954577
8.229000 -1.193105
8.230000 -1.3861325
8.231000 -1.5786128
8.232000 -1.7705308
8.233000 -1.9618712
8.234000 -2.1526188
8.235000 -2.3427585
8.236000 -2.5322752
8.237000 -2.7211539
8.238000 -2.9093798
8.239000 -3.0969379
8.240000 -3.2838135999999998
8.241000 -3.4699921000000002
8.242000 -3.6554586000000002
8.243000 -3.8401986999999997
8.244000 -4.0241979
8.245000 -4.207442
8.246000 -4.3899164
8.247000 -4.571607
8.248000 -4.7524992
8.249000 -4.9325794
8.250000 -5.1118333
8.251000 -5.2902471
8.252000 -5.4678071
8.253000 -5.6444991
8.254000 -5.8203097
8.255000 -5.9952248
8.256000 -6.1692312
8.257000 -6.3423149
8.258000 -6.5144627999999996
8.259000 -6.685661499999999
8.260000 -6.8558984
8.261000 -7.0251592
8.262000 -7.1934313
8.263000 -7.3607013
8.264000 -7.5269558
8.265000 -7.692182799999999
8.266000 -7.856369000000001
8.267000 -8.019501
8.268000 -8.1815667
8.269000 -8.3425537
8.270000 -8.5024491
8.271000 -8.661240300000001
8.272000 -8.818915500000001
8.273000 -8.975461899999999
8.274000 -9.1308676
8.275000 -9.2851199
8.276000 -9.4382077
8.277000 -9.5901184
8.278000 -9.7408406
8.279000 -9.8903626
8.280000 -10.03867
8.281000 -10.18576
8.282000 -10.33161
8.283000 -10.47622
8.284000 -10.61957
8.285000 -10.761660000000001
8.286000 -10.90246
8.287000 -11.04198
8.288000 -11.18019
8.289000 -11.3171
8.290000 -11.45269
8.291000 -11.58695
8.292000 -11.71986
8.293000 -11.85143
8.294000 -11.98164
8.295000 -12.110479999999999
8.296000 -12.23794
8.297000 -12.36401
8.298000 -12.48869
8.299000 -12.61196
8.300000 -12.733810000000002
8.301000 -12.85424
8.302000 -12.97323
8.303000 -13.09079
8.304000 -13.20689
8.305000 -13.32154
8.306000 -13.43472
8.307000 -13.546420000000001
8.308000 -13.656640000000001
8.309000 -13.765369999999999
8.310000 -13.87261
8.311000 -13.97833
8.312000 -14.082539999999998
8.313000 -14.185229999999999
8.314000 -14.286389999999999
8.315000 -14.386019999999998
8.316000 -14.4841
8.317000 -14.58063
8.318000 -14.6756
8.319000 -14.76901
8.320000 -14.86086
8.321000 -14.951120000000001
8.322000 -15.0398
8.323000 -15.1269
8.324000 -15.2124
8.325000 -15.296299999999999
8.326000 -15.37859
8.327000 -15.45927
8.328000 -15.53834
8.329000 -15.61578
8.330000 -15.69159
8.331000 -15.76578
8.332000 -15.83832
8.333000 -15.90922
8.334000 -15.978480000000001
8.335000 -16.04609
8.336000 -16.11204
8.337000 -16.17633
8.338000 -16.23896
8.339000 -16.29992
8.340000 -16.35922
8.341000 -16.416829999999997
8.342000 -16.47277
8.343000 -16.52703
8.344000 -16.5796
8.345000 -16.63049
8.346000 -16.67969
8.347000 -16.7272
8.348000 -16.77301
8.349000 -16.81712
8.350000 -16.85954
8.351000 -16.90026
8.352000 -16.93927
8.353000 -16.97658
8.354000 -17.01218
8.355000 -17.04608
8.356000 -17.07826
8.357000 -17.10874
8.358000 -17.13751
8.359000 -17.16457
8.360000 -17.18992
8.361000 -17.213549999999998
8.362000 -17.23548
8.363000 -17.25569
8.364000 -17.27419
8.365000 -17.29098
8.366000 -17.306060000000002
8.367000 -17.31943
8.368000 -17.33109
8.369000 -17.34105
8.370000 -17.34929
8.371000 -17.35583
8.372000 -17.36067
8.373000 -17.363799999999998
8.374000 -17.36523
8.375000 -17.36496
8.376000 -17.363
8.377000 -17.35933
8.378000 -17.35397
8.379000 -17.346919999999997
8.380000 -17.33819
8.381000 -17.32776
8.382000 -17.315649999999998
8.383000 -17.301859999999998
8.384000 -17.286389999999997
8.385000 -17.26924
8.386000 -17.25042
8.387000 -17.22994
8.388000 -17.20779
8.389000 -17.18398
8.390000 -17.15851
8.391000 -17.13138
8.392000 -17.10261
8.393000 -17.072190000000003
8.394000 -17.04013
8.395000 -17.00644
8.396000 -16.97112
8.397000 -16.93417
8.398000 -16.895599999999998
8.399000 -16.855410000000003
8.400000 -16.81362
8.401000 -16.77022
8.402000 -16.72522
8.403000 -16.67863
8.404000 -16.63045
8.405000 -16.5807
8.406000 -16.52937
8.407000 -16.47647
8.408000 -16.42201
8.409000 -16.366
8.410000 -16.308439999999997
8.411000 -16.24934
8.412000 -16.18871
8.413000 -16.12655
8.414000 -16.06288
8.415000 -15.99769
8.416000 -15.931000000000001
8.417000 -15.86282
8.418000 -15.79314
8.419000 -15.72199
8.420000 -15.649370000000001
8.421000 -15.57528
8.422000 -15.49975
8.423000 -15.422759999999998
8.424000 -15.34434
8.425000 -15.26449
8.426000 -15.18322
8.427000 -15.10054
8.428000 -15.016470000000002
8.429000 -14.931
8.430000 -14.84415
8.431000 -14.755930000000001
8.432000 -14.66635
8.433000 -14.57542
8.434000 -14.48314
8.435000 -14.38954
8.436000 -14.294609999999999
8.437000 -14.198369999999999
8.438000 -14.10084
8.439000 -14.00201
8.440000 -13.90191
8.441000 -13.80053
8.442000 -13.697909999999998
8.443000 -13.594029999999998
8.444000 -13.48893
8.445000 -13.3826
8.446000 -13.27506
8.447000 -13.166310000000001
8.448000 -13.05638
8.449000 -12.94528
8.450000 -12.833
8.451000 -12.71958
8.452000 -12.60501
8.453000 -12.489310000000001
8.454000 -12.3725
8.455000 -12.254579999999999
8.456000 -12.13557
8.457000 -12.01547
8.458000 -11.894309999999999
8.459000 -11.77209
8.460000 -11.64884
8.461000 -11.52455
8.462000 -11.399239999999999
8.463000 -11.27293
8.464000 -11.145629999999999
8.465000 -11.01736
8.466000 -10.888119999999999
8.467000 -10.75793
8.468000 -10.6268
8.469000 -10.49476
8.470000 -10.3618
8.471000 -10.22795
8.472000 -10.09322
8.473000 -9.9576153
8.474000 -9.8211624
8.475000 -9.6838713
8.476000 -9.545755400000001
8.477000 -9.4068289
8.478000 -9.2671067
8.479000 -9.1266029
8.480000 -8.9853317
8.481000 -8.8433079
8.482000 -8.700546600000001
8.483000 -8.5570611
8.484000 -8.412867
8.485000 -8.267978600000001
8.486000 -8.1224106
8.487000 -7.9761781
8.488000 -7.8292958
8.489000 -7.6817781
8.490000 -7.5336403999999995
8.491000 -7.384897799999999
8.492000 -7.235564999999999
8.493000 -7.0856571
8.494000 -6.9351897
8.495000 -6.7841776000000005
8.496000 -6.6326365
8.497000 -6.4805821
8.498000 -6.3280292000000005
8.499000 -6.1749935
8.500000 -6.0214903
8.501000 -5.8675356
8.502000 -5.7131451
8.503000 -5.5583343
8.504000 -5.403119
8.505000 -5.2475147
8.506000 -5.0915375
8.507000 -4.9352031
8.508000 -4.7785275
8.509000 -4.6215266
8.510000 -4.4642162
8.511000 -4.3066122
8.512000 -4.1487303
8.513000 -3.9905865
8.514000 -3.8321967999999997
8.515000 -3.6735769
8.516000 -3.5147429
8.517000 -3.3557106
8.518000 -3.1964958
8.519000 -3.0371143
8.520000 -2.8775821
8.521000 -2.717915
8.522000 -2.5581287
8.523000 -2.3982391
8.524000 -2.2382619
8.525000 -2.078213
8.526000 -1.9181081999999998
8.527000 -1.7579634
8.528000 -1.5977941
8.529000 -1.4376164
8.530000 -1.2774459
8.531000 -1.1172985
8.532000 -0.95718987
8.533000 -0.7971359399999999
8.534000 -0.63715247
8.535000 -0.47725527999999995
8.536000 -0.31746021
8.537000 -0.15778308
8.538000 0.0017602837
8.539000 0.16115403
8.540000 0.32038235
8.541000 0.4794294
8.542000 0.63827941
8.543000 0.7969166200000001
8.544000 0.9553251800000001
8.545000 1.1134894
8.546000 1.2713935
8.547000 1.4290219
8.548000 1.586359
8.549000 1.7433889
8.550000 1.9000963999999998
8.551000 2.0564659
8.552000 2.2124818
8.553000 2.3681289000000003
8.554000 2.5233917000000003
8.555000 2.6782552
8.556000 2.8327039
8.557000 2.9867228
8.558000 3.1402968
8.559000 3.2934107
8.560000 3.4460496
8.561000 3.5981987
8.562000 3.7498429
8.563000 3.9009675
8.564000 4.051557900000001
8.565000 4.2015992
8.566000 4.3510769
8.567000 4.4999763
8.568000 4.6482831000000004
8.569000 4.7959827
8.570000 4.9430605000000005
8.571000 5.0895028
8.572000 5.2352946
8.573000 5.3804222
8.574000 5.5248715
8.575000 5.6686286
8.576000 5.811679
8.577000 5.9540093
8.578000 6.0956057
8.579000 6.2364541000000004
8.580000 6.376541400000001
8.581000 6.5158539
8.582000 6.6543779999999995
8.583000 6.7920998
8.584000 6.9290064
8.585000 7.0650853
8.586000 7.200323
8.587000 7.3347062
8.588000 7.468222099999999
8.589000 7.600858100000001
8.590000 7.7326007
8.591000 7.863438100000001
8.592000 7.9933576
8.593000 8.1223466
8.594000 8.250393
8.595000 8.3774842
8.596000 8.5036084
8.597000 8.6287536
8.598000 8.7529078
8.599000 8.876058500000001
8.600000 8.9981943
8.601000 9.1193043
8.602000 9.239375599999999
8.603000 9.3583971
8.604000 9.4763577
8.605000 9.5932461
8.606000 9.7090513
8.607000 9.8237619
8.608000 9.9373668
8.609000 10.049850000000001
8.610000 10.16122
8.611000 10.27144
8.612000 10.38051
8.613000 10.48843
8.614000 10.59518
8.615000 10.70074
8.616000 10.80512
8.617000 10.9083
8.618000 11.01027
8.619000 11.11102
8.620000 11.21054
8.621000 11.30883
8.622000 11.40587
8.623000 11.50165
8.624000 11.59617
8.625000 11.68941
8.626000 11.781369999999999
8.627000 11.87204
8.628000 11.96142
8.629000 12.049479999999999
8.630000 12.136230000000001
8.631000 12.22166
8.632000 12.30575
8.633000 12.38851
8.634000 12.46992
8.635000 12.549969999999998
8.636000 12.62866
8.637000 12.70599
8.638000 12.78194
8.639000 12.8565
8.640000 12.92968
8.641000 13.001460000000002
8.642000 13.071840000000002
8.643000 13.14081
8.644000 13.208359999999999
8.645000 13.27449
8.646000 13.33919
8.647000 13.40246
8.648000 13.46428
8.649000 13.52467
8.650000 13.5836
8.651000 13.64107
8.652000 13.697090000000001
8.653000 13.75163
8.654000 13.80471
8.655000 13.856309999999999
8.656000 13.90642
8.657000 13.95506
8.658000 14.0022
8.659000 14.04785
8.660000 14.091999999999999
8.661000 14.13465
8.662000 14.17579
8.663000 14.215420000000002
8.664000 14.25355
8.665000 14.290149999999999
8.666000 14.32524
8.667000 14.35881
8.668000 14.39085
8.669000 14.42136
8.670000 14.45035
8.671000 14.477799999999998
8.672000 14.503720000000001
8.673000 14.52811
8.674000 14.550959999999998
8.675000 14.57226
8.676000 14.592030000000001
8.677000 14.61026
8.678000 14.62694
8.679000 14.642079999999998
8.680000 14.65567
8.681000 14.667720000000001
8.682000 14.67822
8.683000 14.68717
8.684000 14.694579999999998
8.685000 14.70043
8.686000 14.70474
8.687000 14.707500000000001
8.688000 14.70871
8.689000 14.708379999999998
8.690000 14.70649
8.691000 14.70306
8.692000 14.69808
8.693000 14.69156
8.694000 14.683489999999999
8.695000 14.67388
8.696000 14.662729999999998
8.697000 14.65004
8.698000 14.63581
8.699000 14.620040000000001
8.700000 14.60273
8.701000 14.58389
8.702000 14.563519999999999
8.703000 14.54163
8.704000 14.5182
8.705000 14.49326
8.706000 14.46679
8.707000 14.438809999999998
8.708000 14.40931
8.709000 14.3783
8.710000 14.34578
8.711000 14.311760000000001
8.712000 14.276240000000001
8.713000 14.23922
8.714000 14.200709999999999
8.715000 14.16072
8.716000 14.11923
8.717000 14.076279999999999
8.718000 14.03184
8.719000 13.98594
8.720000 13.93857
8.721000 13.889750000000001
8.722000 13.83947
8.723000 13.787740000000001
8.724000 13.734560000000002
8.725000 13.67995
8.726000 13.62391
8.727000 13.566439999999998
8.728000 13.50756
8.729000 13.44725
8.730000 13.38554
8.731000 13.322429999999999
8.732000 13.257930000000002
8.733000 13.192029999999999
8.734000 13.124749999999999
8.735000 13.0561
8.736000 12.98608
8.737000 12.914700000000002
8.738000 12.84196
8.739000 12.767880000000002
8.740000 12.69246
8.741000 12.61571
8.742000 12.53763
8.743000 12.45824
8.744000 12.37753
8.745000 12.295530000000001
8.746000 12.212240000000001
8.747000 12.12766
8.748000 12.04181
8.749000 11.95469
8.750000 11.866309999999999
8.751000 11.77668
8.752000 11.68581
8.753000 11.593720000000001
8.754000 11.500399999999999
8.755000 11.405859999999999
8.756000 11.31012
8.757000 11.21319
8.758000 11.115079999999999
8.759000 11.01579
8.760000 10.91534
8.761000 10.813730000000001
8.762000 10.710980000000001
8.763000 10.60709
8.764000 10.50208
8.765000 10.39596
8.766000 10.28874
8.767000 10.18042
8.768000 10.07103
8.769000 9.960559
8.770000 9.849033499999999
8.771000 9.7364597
8.772000 9.6228488
8.773000 9.5082127
8.774000 9.392561800000001
8.775000 9.275908
8.776000 9.1582626
8.777000 9.0396374
8.778000 8.9200445
8.779000 8.7994948
8.780000 8.6780004
8.781000 8.5555725
8.782000 8.4322236
8.783000 8.3079658
8.784000 8.1828117
8.785000 8.056772500000001
8.786000 7.9298615
8.787000 7.802090000000001
8.788000 7.6734713999999995
8.789000 7.5440176
8.790000 7.4137412
8.791000 7.282654900000001
8.792000 7.1507722
8.793000 7.018104899999999
8.794000 6.8846665
8.795000 6.7504697
8.796000 6.6155276999999995
8.797000 6.4798534000000005
8.798000 6.3434601
8.799000 6.2063608
8.800000 6.068569
8.801000 5.9300977999999995
8.802000 5.7909612
8.803000 5.6511723
8.804000 5.5107448
8.805000 5.3696923
8.806000 5.2280288
8.807000 5.0857678
8.808000 4.942923400000001
8.809000 4.7995094
8.810000 4.655539999999999
8.811000 4.5110288999999995
8.812000 4.3659903
8.813000 4.2204387
8.814000 4.074388
8.815000 3.9278522000000002
8.816000 3.7808459
8.817000 3.6333833
8.818000 3.4854785
8.819000 3.3371459999999997
8.820000 3.1884003
8.821000 3.0392559
8.822000 2.8897272000000003
8.823000 2.7398286
8.824000 2.5895746
8.825000 2.4389798000000003
8.826000 2.2880586000000003
8.827000 2.1368258
8.828000 1.9852957
8.829000 1.833483
8.830000 1.6814025
8.831000 1.5290687
8.832000 1.3764962
8.833000 1.2236997
8.834000 1.0706939
8.835000 0.9174936499999999
8.836000 0.76411357
8.837000 0.61056842
8.838000 0.456873
8.839000 0.30304207
8.840000 0.14909045999999998
8.841000 -0.0049670089
8.842000 -0.1591155
8.843000 -0.31334015
8.844000 -0.46762605
8.845000 -0.62195836
8.846000 -0.7763220900000001
8.847000 -0.93070231
8.848000 -1.0850841
8.849000 -1.2394525
8.850000 -1.3937925
8.851000 -1.5480891
8.852000 -1.7023272999999999
8.853000 -1.8564921
8.854000 -2.0105684
8.855000 -2.1645414
8.856000 -2.3183959
8.857000 -2.472117
8.858000 -2.6256897
8.859000 -2.779099
8.860000 -2.93233
8.861000 -3.0853679
8.862000 -3.2381978
8.863000 -3.3908046999999994
8.864000 -3.5431738999999998
8.865000 -3.6952905
8.866000 -3.8471401000000003
8.867000 -3.9987076000000004
8.868000 -4.1499786
8.869000 -4.3009385
8.870000 -4.4515728999999995
8.871000 -4.6018671
8.872000 -4.7518066999999995
8.873000 -4.901377500000001
8.874000 -5.0505649
8.875000 -5.1993545
8.876000 -5.3477321
8.877000 -5.4956835
8.878000 -5.6431945
8.879000 -5.7902507
8.880000 -5.9368383
8.881000 -6.0829431000000005
8.882000 -6.2285509
8.883000 -6.3736476
8.884000 -6.5182193999999996
8.885000 -6.662251800000001
8.886000 -6.805731399999999
8.887000 -6.9486438999999995
8.888000 -7.0909753
8.889000 -7.232712199999999
8.890000 -7.3738404
8.891000 -7.5143455999999995
8.892000 -7.654214700000001
8.893000 -7.793434
8.894000 -7.9319894
8.895000 -8.0698676
8.896000 -8.207054399999999
8.897000 -8.3435364
8.898000 -8.4793009
8.899000 -8.6143337
8.900000 -8.7486215
8.901000 -8.8821508
8.902000 -9.0149082
8.903000 -9.1468811
8.904000 -9.278056
8.905000 -9.408420300000001
8.906000 -9.5379606
8.907000 -9.6666642
8.908000 -9.794518400000001
8.909000 -9.9215105
8.910000 -10.04763
8.911000 -10.17286
8.912000 -10.29719
8.913000 -10.42061
8.914000 -10.543099999999999
8.915000 -10.66466
8.916000 -10.78528
8.917000 -10.90493
8.918000 -11.02361
8.919000 -11.14131
8.920000 -11.25801
8.921000 -11.373709999999999
8.922000 -11.488389999999999
8.923000 -11.60205
8.924000 -11.71466
8.925000 -11.82622
8.926000 -11.936720000000001
8.927000 -12.04615
8.928000 -12.1545
8.929000 -12.261750000000001
8.930000 -12.3679
8.931000 -12.47293
8.932000 -12.57683
8.933000 -12.679599999999999
8.934000 -12.78122
8.935000 -12.881680000000001
8.936000 -12.98098
8.937000 -13.079089999999999
8.938000 -13.17602
8.939000 -13.271759999999999
8.940000 -13.36628
8.941000 -13.459589999999999
8.942000 -13.55167
8.943000 -13.64252
8.944000 -13.73212
8.945000 -13.82046
8.946000 -13.90754
8.947000 -13.99335
8.948000 -14.07787
8.949000 -14.1611
8.950000 -14.24304
8.951000 -14.323659999999999
8.952000 -14.402970000000002
8.953000 -14.48095
8.954000 -14.5576
8.955000 -14.6329
8.956000 -14.706859999999999
8.957000 -14.77946
8.958000 -14.85069
8.959000 -14.920549999999999
8.960000 -14.98903
8.961000 -15.056130000000001
8.962000 -15.12183
8.963000 -15.18612
8.964000 -15.249009999999998
8.965000 -15.310480000000002
8.966000 -15.370529999999999
8.967000 -15.42916
8.968000 -15.486340000000002
8.969000 -15.54209
8.970000 -15.59639
8.971000 -15.64923
8.972000 -15.70062
8.973000 -15.750539999999999
8.974000 -15.798989999999998
8.975000 -15.84596
8.976000 -15.891459999999999
8.977000 -15.93546
8.978000 -15.97798
8.979000 -16.01899
8.980000 -16.058510000000002
8.981000 -16.09652
8.982000 -16.13301
8.983000 -16.168
8.984000 -16.20146
8.985000 -16.2334
8.986000 -16.26381
8.987000 -16.29268
8.988000 -16.32003
8.989000 -16.34583
8.990000 -16.37009
8.991000 -16.392799999999998
8.992000 -16.41397
8.993000 -16.43358
8.994000 -16.45163
8.995000 -16.46813
8.996000 -16.483069999999998
8.997000 -16.49644
8.998000 -16.50825
8.999000 -16.51848
9.000000 -16.52715
9.001000 -16.53424
9.002000 -16.53976
9.003000 -16.54371
9.004000 -16.54607
9.005000 -16.54686
9.006000 -16.54606
9.007000 -16.543689999999998
9.008000 -16.53973
9.009000 -16.534190000000002
9.010000 -16.52707
9.011000 -16.51836
9.012000 -16.50806
9.013000 -16.49618
9.014000 -16.48272
9.015000 -16.467670000000002
9.016000 -16.45104
9.017000 -16.43282
9.018000 -16.41302
9.019000 -16.39164
9.020000 -16.368679999999998
9.021000 -16.34413
9.022000 -16.31801
9.023000 -16.290309999999998
9.024000 -16.26103
9.025000 -16.23017
9.026000 -16.19774
9.027000 -16.16375
9.028000 -16.12818
9.029000 -16.09104
9.030000 -16.05234
9.031000 -16.01207
9.032000 -15.97025
9.033000 -15.926870000000001
9.034000 -15.88193
9.035000 -15.83544
9.036000 -15.787399999999998
9.037000 -15.73782
9.038000 -15.68669
9.039000 -15.63403
9.040000 -15.57983
9.041000 -15.52409
9.042000 -15.466830000000002
9.043000 -15.408050000000001
9.044000 -15.347740000000002
9.045000 -15.28592
9.046000 -15.22259
9.047000 -15.15775
9.048000 -15.09141
9.049000 -15.02358
9.050000 -14.95425
9.051000 -14.88343
9.052000 -14.81114
9.053000 -14.73737
9.054000 -14.662130000000001
9.055000 -14.58542
9.056000 -14.507259999999999
9.057000 -14.42765
9.058000 -14.34659
9.059000 -14.26409
9.060000 -14.18016
9.061000 -14.0948
9.062000 -14.00803
9.063000 -13.91984
9.064000 -13.83025
9.065000 -13.739270000000001
9.066000 -13.64689
9.067000 -13.55313
9.068000 -13.458
9.069000 -13.361500000000001
9.070000 -13.263639999999999
9.071000 -13.164439999999999
9.072000 -13.06389
9.073000 -12.962000000000002
9.074000 -12.85879
9.075000 -12.75426
9.076000 -12.64842
9.077000 -12.54129
9.078000 -12.43286
9.079000 -12.32314
9.080000 -12.212159999999999
9.081000 -12.09991
9.082000 -11.9864
9.083000 -11.87165
9.084000 -11.755659999999999
9.085000 -11.63845
9.086000 -11.52001
9.087000 -11.40037
9.088000 -11.27953
9.089000 -11.15751
9.090000 -11.03431
9.091000 -10.90994
9.092000 -10.78441
9.093000 -10.65774
9.094000 -10.52994
9.095000 -10.40101
9.096000 -10.27096
9.097000 -10.13982
9.098000 -10.00759
9.099000 -9.8742716
9.100000 -9.7398899
9.101000 -9.6044526
9.102000 -9.467970600000001
9.103000 -9.330456
9.104000 -9.1919206
9.105000 -9.0523772
9.106000 -8.9118369
9.107000 -8.7703124
9.108000 -8.627815499999999
9.109000 -8.484359099999999
9.110000 -8.339955699999999
9.111000 -8.194617899999999
9.112000 -8.0483578
9.113000 -7.9011887000000005
9.114000 -7.7531233
9.115000 -7.6041742999999995
9.116000 -7.4543543
9.117000 -7.3036775
9.118000 -7.1521558
9.119000 -6.999802600000001
9.120000 -6.8466321
9.121000 -6.6926569
9.122000 -6.5378904
9.123000 -6.3823462
9.124000 -6.2260382000000005
9.125000 -6.0689799
9.126000 -5.9111852
9.127000 -5.7526682000000005
9.128000 -5.5934425
9.129000 -5.4335225000000005
9.130000 -5.2729219
9.131000 -5.1116552
9.132000 -4.9497366000000005
9.133000 -4.7871806
9.134000 -4.624001300000001
9.135000 -4.4602137
9.136000 -4.2958319000000005
9.137000 -4.1308708
9.138000 -3.965345
9.139000 -3.7992697
9.140000 -3.6326590999999997
9.141000 -3.4655284
9.142000 -3.2978929999999997
9.143000 -3.1297672999999997
9.144000 -2.9611666
9.145000 -2.7921058
9.146000 -2.6226003
9.147000 -2.4526651999999998
9.148000 -2.2823159
9.149000 -2.1115676
9.150000 -1.9404355000000002
9.151000 -1.7689353
9.152000 -1.5970822
9.153000 -1.4248919
9.154000 -1.2523796
9.155000 -1.0795611999999999
9.156000 -0.90645207
9.157000 -0.73306793
9.158000 -0.55942447
9.159000 -0.38553735
9.160000 -0.21142229
9.161000 -0.037095073
9.162000 0.1374285
9.163000 0.31213261999999997
9.164000 0.48700146999999994
9.165000 0.66201915
9.166000 0.83716977
9.167000 1.0124374999999999
9.168000 1.1878064000000002
9.169000 1.3632605
9.170000 1.5387837999999998
9.171000 1.7143603
9.172000 1.8899743
9.173000 2.0656095999999997
9.174000 2.2412503
9.175000 2.4168803999999997
9.176000 2.5924839
9.177000 2.7680445000000002
9.178000 2.9435467
9.179000 3.118974
9.180000 3.2943107
9.181000 3.4695405999999998
9.182000 3.6446473999999998
9.183000 3.8196158000000002
9.184000 3.9944291
9.185000 4.1690715
9.186000 4.3435268
9.187000 4.5177791
9.188000 4.6918124
9.189000 4.8656102
9.190000 5.039156999999999
9.191000 5.2124362
9.192000 5.385432
9.193000 5.5581283
9.194000 5.7305090000000005
9.195000 5.9025582
9.196000 6.0742598
9.197000 6.2455978000000005
9.198000 6.4165562
9.199000 6.5871186999999995
9.200000 6.7572698
9.201000 6.9269933
9.202000 7.0962735
9.203000 7.2650947
9.204000 7.4334413
9.205000 7.6012969
9.206000 7.7686459
9.207000 7.9354733
9.208000 8.1017628
9.209000 8.2674995
9.210000 8.4326677
9.211000 8.5972518
9.212000 8.761236799999999
9.213000 8.924607199999999
9.214000 9.087348
9.215000 9.2494443
9.216000 9.410880500000001
9.217000 9.5716417
9.218000 9.7317137
9.219000 9.8910809
9.220000 10.04973
9.221000 10.20764
9.222000 10.36481
9.223000 10.52121
9.224000 10.676829999999999
9.225000 10.83166
9.226000 10.98569
9.227000 11.13889
9.228000 11.29125
9.229000 11.44277
9.230000 11.59342
9.231000 11.7432
9.232000 11.89208
9.233000 12.040049999999999
9.234000 12.1871
9.235000 12.33322
9.236000 12.478390000000001
9.237000 12.6226
9.238000 12.765830000000001
9.239000 12.908069999999999
9.240000 13.0493
9.241000 13.189519999999998
9.242000 13.32871
9.243000 13.466849999999999
9.244000 13.60393
9.245000 13.73995
9.246000 13.874880000000001
9.247000 14.008709999999999
9.248000 14.14144
9.249000 14.27304
9.250000 14.4035
9.251000 14.53282
9.252000 14.660980000000002
9.253000 14.78796
9.254000 14.913760000000002
9.255000 15.03837
9.256000 15.16176
9.257000 15.283930000000002
9.258000 15.40487
9.259000 15.524569999999999
9.260000 15.643009999999999
9.261000 15.76019
9.262000 15.87608
9.263000 15.990689999999999
9.264000 16.104
9.265000 16.215989999999998
9.266000 16.32667
9.267000 16.43601
9.268000 16.54401
9.269000 16.65065
9.270000 16.75593
9.271000 16.859840000000002
9.272000 16.96236
9.273000 17.06349
9.274000 17.163220000000003
9.275000 17.26153
9.276000 17.35842
9.277000 17.45387
9.278000 17.54789
9.279000 17.640449999999998
9.280000 17.73155
9.281000 17.821180000000002
9.282000 17.90934
9.283000 17.996000000000002
9.284000 18.08117
9.285000 18.164839999999998
9.286000 18.24699
9.287000 18.32763
9.288000 18.40673
9.289000 18.4843
9.290000 18.56032
9.291000 18.634790000000002
9.292000 18.7077
9.293000 18.77904
9.294000 18.84881
9.295000 18.91699
9.296000 18.98359
9.297000 19.04859
9.298000 19.11198
9.299000 19.17377
9.300000 19.23395
9.301000 19.2925
9.302000 19.34943
9.303000 19.40472
9.304000 19.45837
9.305000 19.510379999999998
9.306000 19.56074
9.307000 19.60945
9.308000 19.656489999999998
9.309000 19.70187
9.310000 19.74558
9.311000 19.78761
9.312000 19.82796
9.313000 19.86664
9.314000 19.90362
9.315000 19.93891
9.316000 19.97251
9.317000 20.0044
9.318000 20.0346
9.319000 20.06308
9.320000 20.08986
9.321000 20.11492
9.322000 20.13827
9.323000 20.1599
9.324000 20.17981
9.325000 20.197989999999997
9.326000 20.21444
9.327000 20.22917
9.328000 20.24217
9.329000 20.25343
9.330000 20.26296
9.331000 20.27075
9.332000 20.27681
9.333000 20.28113
9.334000 20.2837
9.335000 20.28454
9.336000 20.28363
9.337000 20.28098
9.338000 20.27659
9.339000 20.27046
9.340000 20.26258
9.341000 20.25296
9.342000 20.241590000000002
9.343000 20.228479999999998
9.344000 20.21363
9.345000 20.19704
9.346000 20.17871
9.347000 20.15864
9.348000 20.13682
9.349000 20.11327
9.350000 20.08799
9.351000 20.06097
9.352000 20.03221
9.353000 20.001730000000002
9.354000 19.96952
9.355000 19.93558
9.356000 19.899919999999998
9.357000 19.86254
9.358000 19.82344
9.359000 19.78262
9.360000 19.74009
9.361000 19.69585
9.362000 19.649910000000002
9.363000 19.602259999999998
9.364000 19.55291
9.365000 19.50187
9.366000 19.44914
9.367000 19.39472
9.368000 19.33861
9.369000 19.280829999999998
9.370000 19.22137
9.371000 19.16024
9.372000 19.09745
9.373000 19.033
9.374000 18.96689
9.375000 18.89913
9.376000 18.82972
9.377000 18.75868
9.378000 18.68601
9.379000 18.6117
9.380000 18.53577
9.381000 18.45823
9.382000 18.379080000000002
9.383000 18.29832
9.384000 18.215970000000002
9.385000 18.13203
9.386000 18.046509999999998
9.387000 17.959410000000002
9.388000 17.870739999999998
9.389000 17.78051
9.390000 17.68873
9.391000 17.5954
9.392000 17.50053
9.393000 17.404130000000002
9.394000 17.30621
9.395000 17.20678
9.396000 17.10584
9.397000 17.00341
9.398000 16.89948
9.399000 16.79408
9.400000 16.6872
9.401000 16.578860000000002
9.402000 16.46907
9.403000 16.357840000000003
9.404000 16.24517
9.405000 16.13108
9.406000 16.01557
9.407000 15.898660000000001
9.408000 15.780350000000002
9.409000 15.660660000000002
9.410000 15.53959
9.411000 15.417159999999999
9.412000 15.293370000000001
9.413000 15.16823
9.414000 15.04177
9.415000 14.913969999999999
9.416000 14.78487
9.417000 14.65446
9.418000 14.52277
9.419000 14.38979
9.420000 14.25554
9.421000 14.12004
9.422000 13.98329
9.423000 13.8453
9.424000 13.7061
9.425000 13.565679999999999
9.426000 13.424059999999999
9.427000 13.28126
9.428000 13.137270000000001
9.429000 12.99213
9.430000 12.84584
9.431000 12.698400000000001
9.432000 12.549840000000001
9.433000 12.400170000000001
9.434000 12.24939
9.435000 12.097529999999999
9.436000 11.94459
9.437000 11.79059
9.438000 11.635539999999999
9.439000 11.47945
9.440000 11.32234
9.441000 11.16422
9.442000 11.005099999999999
9.443000 10.845
9.444000 10.68393
9.445000 10.52191
9.446000 10.35894
9.447000 10.195039999999999
9.448000 10.03023
9.449000 9.8645195
9.450000 9.6979231
9.451000 9.5304549
9.452000 9.362129099999999
9.453000 9.19296
9.454000 9.0229623
9.455000 8.8521503
9.456000 8.6805381
9.457000 8.5081413
9.458000 8.334974200000001
9.459000 8.1610508
9.460000 7.9863869
9.461000 7.8109965
9.462000 7.6348953
9.463000 7.458097499999999
9.464000 7.280618
9.465000 7.1024723
9.466000 6.9236755
9.467000 6.7442425
9.468000 6.564188
9.469000 6.3835277999999995
9.470000 6.2022768
9.471000 6.0204502
9.472000 5.8380637
9.473000 5.6551322
9.474000 5.4716714
9.475000 5.2876964
9.476000 5.1032227
9.477000 4.9182661
9.478000 4.732842000000001
9.479000 4.546966
9.480000 4.3606538
9.481000 4.173921
9.482000 3.9867837
9.483000 3.7992574
9.484000 3.6113579
9.485000 3.4231014999999996
9.486000 3.2345038
9.487000 3.0455809
9.488000 2.8563488
9.489000 2.6668236000000003
9.490000 2.4770213
9.491000 2.2869581
9.492000 2.0966502
9.493000 1.9061135
9.494000 1.7153643
9.495000 1.5244187
9.496000 1.3332928000000002
9.497000 1.1420026
9.498000 0.9505644400000001
9.499000 0.75899423
9.500000 0.56730807
9.501000 0.37552202
9.502000 0.1836521
9.503000 -0.0082857041
9.504000 -0.2002754
9.505000 -0.39230101
9.506000 -0.58434661
9.507000 -0.77639623
9.508000 -0.96843392
9.509000 -1.1604439
9.510000 -1.3524100000000001
9.511000 -1.5443165
9.512000 -1.7361472999999998
9.513000 -1.9278864999999998
9.514000 -2.1195182999999997
9.515000 -2.3110265
9.516000 -2.5023952
9.517000 -2.6936086
9.518000 -2.8846504
9.519000 -3.0755049
9.520000 -3.2661557
9.521000 -3.4565873
9.522000 -3.6467834999999997
9.523000 -3.8367283000000003
9.524000 -4.0264051
9.525000 -4.2157989
9.526000 -4.4048931
9.527000 -4.5936719
9.528000 -4.7821194
9.529000 -4.9702196999999995
9.530000 -5.1579569
9.531000 -5.3453155
9.532000 -5.5322792000000005
9.533000 -5.7188327999999995
9.534000 -5.9049606
9.535000 -6.090647
9.536000 -6.275876599999999
9.537000 -6.4606338999999995
9.538000 -6.6449031000000005
9.539000 -6.828669499999999
9.540000 -7.0119180000000005
9.541000 -7.1946330000000005
9.542000 -7.3767997
9.543000 -7.5584032
9.544000 -7.7394283999999995
9.545000 -7.919860600000001
9.546000 -8.0996849
9.547000 -8.278887
9.548000 -8.4574521
9.549000 -8.6353652
9.550000 -8.8126123
9.551000 -8.9891784
9.552000 -9.1650493
9.553000 -9.340211
9.554000 -9.5146492
9.555000 -9.6883491
9.556000 -9.8612964
9.557000 -10.03348
9.558000 -10.20488
9.559000 -10.37548
9.560000 -10.54528
9.561000 -10.714260000000001
9.562000 -10.882390000000001
9.563000 -11.04968
9.564000 -11.216099999999999
9.565000 -11.38165
9.566000 -11.5463
9.567000 -11.710049999999999
9.568000 -11.87288
9.569000 -12.03477
9.570000 -12.19572
9.571000 -12.35571
9.572000 -12.514729999999998
9.573000 -12.67276
9.574000 -12.82979
9.575000 -12.98581
9.576000 -13.14081
9.577000 -13.29477
9.578000 -13.44768
9.579000 -13.599530000000001
9.580000 -13.750309999999999
9.581000 -13.89999
9.582000 -14.04858
9.583000 -14.19606
9.584000 -14.34241
9.585000 -14.487630000000001
9.586000 -14.6317
9.587000 -14.77461
9.588000 -14.916350000000001
9.589000 -15.056910000000002
9.590000 -15.19627
9.591000 -15.33443
9.592000 -15.471380000000002
9.593000 -15.607099999999999
9.594000 -15.74157
9.595000 -15.8748
9.596000 -16.00677
9.597000 -16.13747
9.598000 -16.26689
9.599000 -16.39501
9.600000 -16.521839999999997
9.601000 -16.64735
9.602000 -16.771539999999998
9.603000 -16.8944
9.604000 -17.01591
9.605000 -17.13607
9.606000 -17.25487
9.607000 -17.3723
9.608000 -17.48835
9.609000 -17.60302
9.610000 -17.71628
9.611000 -17.82813
9.612000 -17.938570000000002
9.613000 -18.04759
9.614000 -18.155170000000002
9.615000 -18.2613
9.616000 -18.36599
9.617000 -18.46922
9.618000 -18.570980000000002
9.619000 -18.67126
9.620000 -18.77006
9.621000 -18.86737
9.622000 -18.96319
9.623000 -19.057489999999998
9.624000 -19.15028
9.625000 -19.24155
9.626000 -19.331290000000003
9.627000 -19.41949
9.628000 -19.506149999999998
9.629000 -19.59126
9.630000 -19.67481
9.631000 -19.75679
9.632000 -19.83721
9.633000 -19.91605
9.634000 -19.9933
9.635000 -20.06897
9.636000 -20.14304
9.637000 -20.215510000000002
9.638000 -20.28637
9.639000 -20.35562
9.640000 -20.42324
9.641000 -20.489250000000002
9.642000 -20.553630000000002
9.643000 -20.61637
9.644000 -20.67748
9.645000 -20.73694
9.646000 -20.79476
9.647000 -20.850920000000002
9.648000 -20.90543
9.649000 -20.958280000000002
9.650000 -21.00946
9.651000 -21.05898
9.652000 -21.106820000000003
9.653000 -21.153
9.654000 -21.19749
9.655000 -21.2403
9.656000 -21.28143
9.657000 -21.32088
9.658000 -21.35863
9.659000 -21.39469
9.660000 -21.42906
9.661000 -21.461730000000003
9.662000 -21.49269
9.663000 -21.52196
9.664000 -21.54952
9.665000 -21.57537
9.666000 -21.59952
9.667000 -21.62196
9.668000 -21.64268
9.669000 -21.66169
9.670000 -21.678990000000002
9.671000 -21.69456
9.672000 -21.70843
9.673000 -21.72057
9.674000 -21.731
9.675000 -21.7397
9.676000 -21.746689999999997
9.677000 -21.75196
9.678000 -21.7555
9.679000 -21.75733
9.680000 -21.75743
9.681000 -21.75582
9.682000 -21.752489999999998
9.683000 -21.74743
9.684000 -21.74067
9.685000 -21.73218
9.686000 -21.72198
9.687000 -21.71007
9.688000 -21.69644
9.689000 -21.68111
9.690000 -21.66406
9.691000 -21.645310000000002
9.692000 -21.62486
9.693000 -21.6027
9.694000 -21.57885
9.695000 -21.55329
9.696000 -21.52604
9.697000 -21.4971
9.698000 -21.46647
9.699000 -21.43416
9.700000 -21.40016
9.701000 -21.36448
9.702000 -21.32712
9.703000 -21.28809
9.704000 -21.2474
9.705000 -21.20503
9.706000 -21.160999999999998
9.707000 -21.11532
9.708000 -21.06798
9.709000 -21.018990000000002
9.710000 -20.96836
9.711000 -20.91608
9.712000 -20.86217
9.713000 -20.806620000000002
9.714000 -20.74945
9.715000 -20.69066
9.716000 -20.63025
9.717000 -20.56823
9.718000 -20.5046
9.719000 -20.43938
9.720000 -20.37256
9.721000 -20.30415
9.722000 -20.234160000000003
9.723000 -20.162589999999998
9.724000 -20.08945
9.725000 -20.01475
9.726000 -19.9385
9.727000 -19.86069
9.728000 -19.78135
9.729000 -19.70046
9.730000 -19.61805
9.731000 -19.534119999999998
9.732000 -19.44868
9.733000 -19.36172
9.734000 -19.27328
9.735000 -19.183339999999998
9.736000 -19.091910000000002
9.737000 -18.99902
9.738000 -18.90465
9.739000 -18.80883
9.740000 -18.71156
9.741000 -18.61285
9.742000 -18.51271
9.743000 -18.41114
9.744000 -18.30816
9.745000 -18.20378
9.746000 -18.09799
9.747000 -17.99082
9.748000 -17.88227
9.749000 -17.772360000000003
9.750000 -17.661080000000002
9.751000 -17.54846
9.752000 -17.43449
9.753000 -17.319200000000002
9.754000 -17.20259
9.755000 -17.08466
9.756000 -16.96544
9.757000 -16.844929999999998
9.758000 -16.72314
9.759000 -16.60009
9.760000 -16.47577
9.761000 -16.35021
9.762000 -16.22342
9.763000 -16.0954
9.764000 -15.966159999999999
9.765000 -15.83572
9.766000 -15.704099999999999
9.767000 -15.57129
9.768000 -15.437310000000002
9.769000 -15.302180000000002
9.770000 -15.165899999999999
9.771000 -15.02849
9.772000 -14.889959999999999
9.773000 -14.750309999999999
9.774000 -14.60957
9.775000 -14.467740000000001
9.776000 -14.32484
9.777000 -14.180880000000002
9.778000 -14.035870000000001
9.779000 -13.88983
9.780000 -13.74276
9.781000 -13.59468
9.782000 -13.445599999999999
9.783000 -13.29554
9.784000 -13.14451
9.785000 -12.99251
9.786000 -12.83957
9.787000 -12.6857
9.788000 -12.53091
9.789000 -12.37522
9.790000 -12.21863
9.791000 -12.06116
9.792000 -11.90283
9.793000 -11.74365
9.794000 -11.58363
9.795000 -11.422789999999999
9.796000 -11.26113
9.797000 -11.09868
9.798000 -10.93545
9.799000 -10.77145
9.800000 -10.6067
9.801000 -10.4412
9.802000 -10.27498
9.803000 -10.10805
9.804000 -9.940418600000001
9.805000 -9.772104800000001
9.806000 -9.603121100000001
9.807000 -9.4334826
9.808000 -9.2632033
9.809000 -9.0922982
9.810000 -8.9207813
9.811000 -8.7486677
9.812000 -8.5759714
9.813000 -8.4027067
9.814000 -8.2288891
9.815000 -8.0545336
9.816000 -7.8796542999999994
9.817000 -7.7042668999999995
9.818000 -7.5283855
9.819000 -7.352025800000001
9.820000 -7.175203400000001
9.821000 -6.997932499999999
9.822000 -6.8202294
9.823000 -6.6421092
9.824000 -6.4635865
9.825000 -6.284677199999999
9.826000 -6.1053969
9.827000 -5.9257612
9.828000 -5.7457853000000005
9.829000 -5.565485
9.830000 -5.3848758
9.831000 -5.2039731
9.832000 -5.0227924999999995
9.833000 -4.8413496
9.834000 -4.6596602
9.835000 -4.4777393
9.836000 -4.2956028
9.837000 -4.1132662
9.838000 -3.9307449
9.839000 -3.7480541
9.840000 -3.5652094
9.841000 -3.3822261
9.842000 -3.1991199
9.843000 -3.0159058
9.844000 -2.8325994
9.845000 -2.6492156
9.846000 -2.46577
9.847000 -2.2822779
9.848000 -2.0987544000000002
9.849000 -1.915215
9.850000 -1.7316747000000001
9.851000 -1.548149
9.852000 -1.3646528999999998
9.853000 -1.1812018
9.854000 -0.99781109
9.855000 -0.81449598
9.856000 -0.63127177
9.857000 -0.44815376999999995
9.858000 -0.26515729
9.859000 -0.082297676
9.860000 0.10040972999999999
9.861000 0.28294958
9.862000 0.46530649999999996
9.863000 0.64746519
9.864000 0.82941027
9.865000 1.0111264
9.866000 1.1925982
9.867000 1.3738104
9.868000 1.5547477
9.869000 1.7353945999999998
9.870000 1.9157361000000002
9.871000 2.0957569
9.872000 2.2754418
9.873000 2.4547756
9.874000 2.6337432
9.875000 2.8123297
9.876000 2.99052
9.877000 3.168299
9.878000 3.3456523000000002
9.879000 3.5225647999999996
9.880000 3.6990217999999997
9.881000 3.8750086
9.882000 4.0505104
9.883000 4.225513
9.884000 4.4000018
9.885000 4.573962799999999
9.886000 4.7473818
9.887000 4.9202442
9.888000 5.092535900000001
9.889000 5.264243100000001
9.890000 5.4353517
9.891000 5.6058481
9.892000 5.775718400000001
9.893000 5.9449486
9.894000 6.1135255
9.895000 6.281434700000001
9.896000 6.4486638
9.897000 6.6151984
9.898000 6.781026
9.899000 6.9461331
9.900000 7.1105063
9.901000 7.2741321999999995
9.902000 7.4369982
9.903000 7.599091500000001
9.904000 7.7603988
9.905000 7.920907400000001
9.906000 8.0806047
9.907000 8.2394779
9.908000 8.3975136
9.909000 8.5547
9.910000 8.7110244
9.911000 8.8664748
9.912000 9.0210378
9.913000 9.1747016
9.914000 9.3274541
9.915000 9.479283500000001
9.916000 9.630177199999999
9.917000 9.7801231
9.918000 9.9291094
9.919000 10.07712
9.920000 10.22416
9.921000 10.37019
9.922000 10.51522
9.923000 10.65924
9.924000 10.80222
9.925000 10.94417
9.926000 11.085059999999999
9.927000 11.22489
9.928000 11.36365
9.929000 11.50132
9.930000 11.6379
9.931000 11.77338
9.932000 11.90774
9.933000 12.04097
9.934000 12.17307
9.935000 12.304030000000001
9.936000 12.43383
9.937000 12.56246
9.938000 12.689919999999999
9.939000 12.8162
9.940000 12.94129
9.941000 13.065180000000002
9.942000 13.187850000000001
9.943000 13.30931
9.944000 13.429540000000001
9.945000 13.54853
9.946000 13.66628
9.947000 13.78277
9.948000 13.898
9.949000 14.011960000000002
9.950000 14.124649999999999
9.951000 14.23605
9.952000 14.34615
9.953000 14.45496
9.954000 14.562449999999998
9.955000 14.668629999999999
9.956000 14.77349
9.957000 14.877009999999999
9.958000 14.9792
9.959000 15.08004
9.960000 15.17953
9.961000 15.277660000000001
9.962000 15.37443
9.963000 15.46982
9.964000 15.563830000000001
9.965000 15.65646
9.966000 15.7477
9.967000 15.83754
9.968000 15.925980000000001
9.969000 16.01301
9.970000 16.09862
9.971000 16.18282
9.972000 16.26559
9.973000 16.34693
9.974000 16.426840000000002
9.975000 16.505300000000002
9.976000 16.58233
9.977000 16.6579
9.978000 16.73202
9.979000 16.80469
9.980000 16.87589
9.981000 16.94563
9.982000 17.0139
9.983000 17.0807
9.984000 17.14602
9.985000 17.20987
9.986000 17.27223
9.987000 17.333109999999998
9.988000 17.3925
9.989000 17.450409999999998
9.990000 17.50682
9.991000 17.56174
9.992000 17.61516
9.993000 17.66708
9.994000 17.7175
9.995000 17.76642
9.996000 17.81383
9.997000 17.85974
9.998000 17.904139999999998
9.999000 17.94703
10.00000 17.98841
10.00100 18.02828
10.00200 18.06664
10.00300 18.10348
10.00400 18.13881
10.00500 18.172620000000002
10.00600 18.204919999999998
10.00700 18.23571
10.00800 18.26498
10.00900 18.29273
10.01000 18.31896
10.01100 18.343690000000002
10.01200 18.366889999999998
10.01300 18.388579999999997
10.01400 18.408759999999997
10.01500 18.42742
10.01600 18.44458
10.01700 18.46022
10.01800 18.47435
10.01900 18.48697
10.02000 18.49809
10.02100 18.5077
10.02200 18.51581
10.02300 18.52241
10.02400 18.52752
10.02500 18.53113
10.02600 18.533250000000002
10.02700 18.53388
10.02800 18.53302
10.02900 18.53067
10.03000 18.52684
10.03100 18.52153
10.03200 18.51475
10.03300 18.50649
10.03400 18.49677
10.03500 18.48558
10.03600 18.47293
10.03700 18.458830000000003
10.03800 18.443270000000002
10.03900 18.42626
10.04000 18.407809999999998
10.04100 18.387919999999998
10.04200 18.36659
10.04300 18.34384
10.04400 18.31966
10.04500 18.29406
10.04600 18.26704
10.04700 18.23862
10.04800 18.20879
10.04900 18.17756
10.05000 18.144940000000002
10.05100 18.11092
10.05200 18.07553
10.05300 18.03876
10.05400 18.00061
10.05500 17.9611
10.05600 17.92023
10.05700 17.87801
10.05800 17.834439999999997
10.05900 17.78953
10.06000 17.743290000000002
10.06100 17.69572
10.06200 17.646829999999998
10.06300 17.596619999999998
10.06400 17.54511
10.06500 17.4923
10.06600 17.438190000000002
10.06700 17.3828
10.06800 17.32613
10.06900 17.2682
10.07000 17.209
10.07100 17.14854
10.07200 17.08684
10.07300 17.02391
10.07400 16.95974
10.07500 16.89435
10.07600 16.827749999999998
10.07700 16.75994
10.07800 16.69094
10.07900 16.62075
10.08000 16.54939
10.08100 16.476850000000002
10.08200 16.40316
10.08300 16.32831
10.08400 16.25233
10.08500 16.17521
10.08600 16.09697
10.08700 16.017609999999998
10.08800 15.937149999999999
10.08900 15.8556
10.09000 15.77296
10.09100 15.689239999999998
10.09200 15.604460000000001
10.09300 15.51863
10.09400 15.43175
10.09500 15.34383
10.09600 15.254880000000002
10.09700 15.16492
10.09800 15.07395
10.09900 14.98199
10.10000 14.88903
10.10100 14.795110000000001
10.10200 14.70021
10.10300 14.60436
10.10400 14.50757
10.10500 14.409839999999999
10.10600 14.31118
10.10700 14.21161
10.10800 14.111139999999999
10.10900 14.00978
10.11000 13.90754
10.11100 13.80443
10.11200 13.70046
10.11300 13.595640000000001
10.11400 13.48998
10.11500 13.383500000000002
10.11600 13.276209999999999
10.11700 13.168109999999999
10.11800 13.05922
10.11900 12.949559999999998
10.12000 12.83913
10.12100 12.727939999999998
10.12200 12.616
10.12300 12.50334
10.12400 12.389949999999999
10.12500 12.27586
10.12600 12.16107
10.12700 12.045599999999999
10.12800 11.92945
10.12900 11.81264
10.13000 11.695179999999999
10.13100 11.577079999999999
10.13200 11.458359999999999
10.13300 11.33902
10.13400 11.21908
10.13500 11.09855
10.13600 10.97745
10.13700 10.85577
10.13800 10.73354
10.13900 10.61077
10.14000 10.48747
10.14100 10.36365
10.14200 10.239320000000001
10.14300 10.11449
10.14400 9.9891864
10.14500 9.863406399999999
10.14600 9.737166799999999
10.14700 9.6104793
10.14800 9.483356
10.14900 9.3558088
10.15000 9.2278495
10.15100 9.0994909
10.15200 8.9707449
10.15300 8.8416234
10.15400 8.712139
10.15500 8.5823037
10.15600 8.4521294
10.15700 8.3216287
10.15800 8.190813700000001
10.15900 8.0596969
10.16000 7.9282902
10.16100 7.7966064
10.16200 7.664657399999999
10.16300 7.5324558
10.16400 7.400013499999999
10.16500 7.267343299999999
10.16600 7.1344569
10.16700 7.0013672
10.16800 6.8680868
10.16900 6.7346267
10.17000 6.6010006
10.17100 6.4672194
10.17200 6.333295999999999
10.17300 6.1992424999999995
10.17400 6.065071
10.17500 5.9307937
10.17600 5.7964221
10.17700 5.6619685
10.17800 5.527444900000001
10.17900 5.3928632
10.18000 5.2582353
10.18100 5.1235728
10.18200 4.9888875
10.18300 4.8541911
10.18400 4.719495
10.18500 4.5848109
10.18600 4.450150600000001
10.18700 4.3155253
10.18800 4.1809462
10.18900 4.0464252
10.19000 3.9119732
10.19100 3.7776012
10.19200 3.6433209
10.19300 3.5091433999999997
10.19400 3.3750795
10.19500 3.2411404
10.19600 3.1073369
10.19700 2.9736802
10.19800 2.8401810999999997
10.19900 2.7068503
10.20000 2.5736988999999997
10.20100 2.4407377
10.20200 2.3079775000000002
10.20300 2.1754289
10.20400 2.0431029
10.20500 1.9110098
10.20600 1.7791606000000002
10.20700 1.6475661
10.20800 1.5162366
10.20900 1.385183
10.21000 1.2544157999999999
10.21100 1.1239455
10.21200 0.9937827499999999
10.21300 0.8639380300000001
10.21400 0.73442184
10.21500 0.60524461
10.21600 0.47641671
10.21700 0.34794847
10.21800 0.21985020000000002
10.21900 0.092132087
10.22000 -0.035195696
10.22100 -0.16212309
10.22200 -0.28864008
10.22300 -0.4147368
10.22400 -0.5404034200000001
10.22500 -0.66563026
10.22600 -0.7904076899999999
10.22700 -0.91472631
10.22800 -1.0385768
10.22900 -1.1619496999999999
10.23000 -1.2848361000000001
10.23100 -1.407227
10.23200 -1.5291134
10.23300 -1.6504865
10.23400 -1.7713379000000002
10.23500 -1.8916588
10.23600 -2.0114409
10.23700 -2.1306759
10.23800 -2.2493556000000003
10.23900 -2.3674719
10.24000 -2.4850167
10.24100 -2.6019821
10.24200 -2.7183602000000002
10.24300 -2.8341431
10.24400 -2.9493233
10.24500 -3.0638929
10.24600 -3.1778444
10.24700 -3.2911699000000003
10.24800 -3.4038622
10.24900 -3.5159137
10.25000 -3.627317
10.25100 -3.7380647000000002
10.25200 -3.8481492999999998
10.25300 -3.9575633
10.25400 -4.0662996
10.25500 -4.174350899999999
10.25600 -4.281710100000001
10.25700 -4.38837
10.25800 -4.4943235999999995
10.25900 -4.599563799999999
10.26000 -4.7040835
10.26100 -4.8078761
10.26200 -4.910934699999999
10.26300 -5.0132528
10.26400 -5.114824
10.26500 -5.215641499999999
10.26600 -5.3156991
10.26700 -5.4149902999999995
10.26800 -5.5135094
10.26900 -5.6112505
10.27000 -5.708207600000001
10.27100 -5.8043752
10.27200 -5.8997475
10.27300 -5.9943195
10.27400 -6.0880858
10.27500 -6.1810412
10.27600 -6.2731802000000005
10.27700 -6.3644989999999995
10.27800 -6.4549923
10.27900 -6.5446556000000005
10.28000 -6.633483599999999
10.28100 -6.7214727000000005
10.28200 -6.8086185
10.28300 -6.894916299999999
10.28400 -6.980362499999999
10.28500 -7.0649534
10.28600 -7.148684600000001
10.28700 -7.231552199999999
10.28800 -7.3135518
10.28900 -7.3946804
10.29000 -7.474934299999999
10.29100 -7.554309100000001
10.29200 -7.6328017
10.29300 -7.7104092
10.29400 -7.7871278
10.29500 -7.8629538
10.29600 -7.9378843
10.29700 -8.0119155
10.29800 -8.0850452
10.29900 -8.1572697
10.30000 -8.2285866
10.30100 -8.298992400000001
10.30200 -8.3684847
10.30300 -8.4370606
10.30400 -8.5047178
10.30500 -8.5714541
10.30600 -8.6372666
10.30700 -8.7021537
10.30800 -8.7661125
10.30900 -8.8291414
10.31000 -8.891238999999999
10.31100 -8.9524031
10.31200 -9.0126321
10.31300 -9.071923799999999
10.31400 -9.1302775
10.31500 -9.1876917
10.31600 -9.2441656
10.31700 -9.2996977
10.31800 -9.3542866
10.31900 -9.4079323
10.32000 -9.460633999999999
10.32100 -9.5123902
10.32200 -9.5632009
10.32300 -9.6130654
10.32400 -9.6619837
10.32500 -9.709955
10.32600 -9.7569801
10.32700 -9.8030582
10.32800 -9.8481894
10.32900 -9.8923735
10.33000 -9.9356115
10.33100 -9.9779032
10.33200 -10.01925
10.33300 -10.059650000000001
10.33400 -10.0991
10.33500 -10.13762
10.33600 -10.175180000000001
10.33700 -10.21181
10.33800 -10.247489999999999
10.33900 -10.28223
10.34000 -10.31604
10.34100 -10.3489
10.34200 -10.380830000000001
10.34300 -10.411819999999999
10.34400 -10.441880000000001
10.34500 -10.471
10.34600 -10.4992
10.34700 -10.52646
10.34800 -10.5528
10.34900 -10.5782
10.35000 -10.602689999999999
10.35100 -10.626249999999999
10.35200 -10.6489
10.35300 -10.67062
10.35400 -10.69143
10.35500 -10.71132
10.35600 -10.73031
10.35700 -10.748380000000001
10.35800 -10.76555
10.35900 -10.78181
10.36000 -10.797170000000001
10.36100 -10.81164
10.36200 -10.8252
10.36300 -10.83788
10.36400 -10.84966
10.36500 -10.86056
10.36600 -10.87057
10.36700 -10.8797
10.36800 -10.887960000000001
10.36900 -10.895340000000001
10.37000 -10.90186
10.37100 -10.9075
10.37200 -10.912289999999999
10.37300 -10.916220000000001
10.37400 -10.91929
10.37500 -10.92151
10.37600 -10.92289
10.37700 -10.92343
10.37800 -10.92313
10.37900 -10.92199
10.38000 -10.92003
10.38100 -10.917250000000001
10.38200 -10.91364
10.38300 -10.90923
10.38400 -10.904
10.38500 -10.897969999999999
10.38600 -10.89114
10.38700 -10.88352
10.38800 -10.875110000000001
10.38900 -10.86591
10.39000 -10.855929999999999
10.39100 -10.84517
10.39200 -10.83365
10.39300 -10.821359999999999
10.39400 -10.80832
10.39500 -10.79451
10.39600 -10.779959999999999
10.39700 -10.76466
10.39800 -10.74862
10.39900 -10.73185
10.40000 -10.71435
10.40100 -10.69613
10.40200 -10.67719
10.40300 -10.65753
10.40400 -10.63717
10.40500 -10.616109999999999
10.40600 -10.59435
10.40700 -10.5719
10.40800 -10.548770000000001
10.40900 -10.52496
10.41000 -10.50047
10.41100 -10.47532
10.41200 -10.44952
10.41300 -10.423060000000001
10.41400 -10.39595
10.41500 -10.3682
10.41600 -10.33982
10.41700 -10.31081
10.41800 -10.281179999999999
10.41900 -10.25094
10.42000 -10.220089999999999
10.42100 -10.18865
10.42200 -10.156600000000001
10.42300 -10.123980000000001
10.42400 -10.090770000000001
10.42500 -10.05699
10.42600 -10.022649999999999
10.42700 -9.987748400000001
10.42800 -9.9522941
10.42900 -9.9162951
10.43000 -9.8797582
10.43100 -9.8426901
10.43200 -9.8050974
10.43300 -9.766987
10.43400 -9.7283654
10.43500 -9.6892394
10.43600 -9.649616499999999
10.43700 -9.6095026
10.43800 -9.5689051
10.43900 -9.5278308
10.44000 -9.4862863
10.44100 -9.4442785
10.44200 -9.4018139
10.44300 -9.3588993
10.44400 -9.3155421
10.44500 -9.2717491
10.44600 -9.227526899999999
10.44700 -9.1828831
10.44800 -9.1378242
10.44900 -9.0923578
10.45000 -9.0464912
10.45100 -9.0002313
10.45200 -8.953585499999999
10.45300 -8.906561100000001
10.45400 -8.859164999999999
10.45500 -8.8114053
10.45600 -8.7632887
10.45700 -8.7148227
10.45800 -8.666015400000001
10.45900 -8.6168736
10.46000 -8.5674047
10.46100 -8.517617
10.46200 -8.467516999999999
10.46300 -8.4171124
10.46400 -8.3664104
10.46500 -8.3154194
10.46600 -8.264146
10.46700 -8.2125977
10.46800 -8.1607819
10.46900 -8.108706
10.47000 -8.056377600000001
10.47100 -8.0038033
10.47200 -7.950990600000001
10.47300 -7.897946999999999
10.47400 -7.8446798
10.47500 -7.791195800000001
10.47600 -7.7375025
10.47700 -7.6836063999999995
10.47800 -7.6295152
10.47900 -7.5752355
10.48000 -7.520774800000001
10.48100 -7.4661404000000005
10.48200 -7.4113384
10.48300 -7.3563769
10.48400 -7.301262
10.48500 -7.2460018
10.48600 -7.1906023
10.48700 -7.1350709
10.48800 -7.079414300000001
10.48900 -7.0236392
10.49000 -6.9677532
10.49100 -6.911762100000001
10.49200 -6.855673299999999
10.49300 -6.7994937
10.49400 -6.7432299
10.49500 -6.6868894
10.49600 -6.6304780999999995
10.49700 -6.5740027
10.49800 -6.5174699
10.49900 -6.460886400000001
10.50000 -6.4042591
10.50100 -6.3475937
10.50200 -6.290896999999999
10.50300 -6.2341757
10.50400 -6.1774366
10.50500 -6.1206855
10.50600 -6.0639292
10.50700 -6.0071737
10.50800 -5.9504256
10.50900 -5.8936913
10.51000 -5.8369767
10.51100 -5.7802885999999996
10.51200 -5.7236329
10.51300 -5.6670159
10.51400 -5.6104437
10.51500 -5.5539228000000005
10.51600 -5.4974589
10.51700 -5.4410584
10.51800 -5.3847272
10.51900 -5.3284712
10.52000 -5.2722968
10.52100 -5.2162096
10.52200 -5.1602155
10.52300 -5.1043205
10.52400 -5.0485302
10.52500 -4.9928501
10.52600 -4.9372859
10.52700 -4.8818432000000005
10.52800 -4.8265275
10.52900 -4.7713444
10.53000 -4.7162987
10.53100 -4.6613961
10.53200 -4.6066418
10.53300 -4.5520406
10.53400 -4.4975977
10.53500 -4.4433180000000005
10.53600 -4.389206300000001
10.53700 -4.3352675
10.53800 -4.2815063
10.53900 -4.2279273
10.54000 -4.1745353
10.54100 -4.1213345
10.54200 -4.0683296
10.54300 -4.0155251000000005
10.54400 -3.9629254000000005
10.54500 -3.9105347999999998
10.54600 -3.8583577
10.54700 -3.8063980999999996
10.54800 -3.7546604999999995
10.54900 -3.703149
10.55000 -3.6518677999999998
10.55100 -3.6008213
10.55200 -3.5500131999999995
10.55300 -3.4994476
10.55400 -3.4491286000000003
10.55500 -3.3990603
10.55600 -3.3492465
10.55700 -3.2996912000000003
10.55800 -3.2503981
10.55900 -3.2013707
10.56000 -3.152613
10.56100 -3.1041282999999997
10.56200 -3.0559203
10.56300 -3.0079924
10.56400 -2.9603478
10.56500 -2.9129898
10.56600 -2.8659215
10.56700 -2.8191458
10.56800 -2.7726658
10.56900 -2.7264841
10.57000 -2.6806034
10.57100 -2.6350264
10.57200 -2.5897555
10.57300 -2.5447933
10.57400 -2.500142
10.57500 -2.4558038
10.57600 -2.4117809
10.57700 -2.3680754
10.57800 -2.3246892000000003
10.57900 -2.2816245
10.58000 -2.2388831000000002
10.58100 -2.1964667
10.58200 -2.1543775000000003
10.58300 -2.112617
10.58400 -2.0711871
10.58500 -2.0300893
10.58600 -1.9893254999999999
10.58700 -1.9488972
10.58800 -1.908806
10.58900 -1.8690534
10.59000 -1.8296411
10.59100 -1.7905707
10.59200 -1.7518433
10.59300 -1.7134605
10.59400 -1.6754238000000001
10.59500 -1.6377343
10.59600 -1.6003933000000001
10.59700 -1.5634021000000002
10.59800 -1.5267617
10.59900 -1.4904732
10.60000 -1.4545374999999998
10.60100 -1.4189553000000001
10.60200 -1.3837277000000001
10.60300 -1.3488551999999998
10.60400 -1.3143383
10.60500 -1.2801775
10.60600 -1.2463732
10.60700 -1.2129256
10.60800 -1.1798348
10.60900 -1.1471009
10.61000 -1.1147237
10.61100 -1.0827032
10.61200 -1.0510389
10.61300 -1.0197304
10.61400 -0.98877735
10.61500 -0.95817912
10.61600 -0.92793489
10.61700 -0.898044
10.61800 -0.8685056099999999
10.61900 -0.8393187999999999
10.62000 -0.81048263
10.62100 -0.78199599
10.62200 -0.7538578
10.62300 -0.7260669
10.62400 -0.69862208
10.62500 -0.67152213
10.62600 -0.6447657499999999
10.62700 -0.61835158
10.62800 -0.59227827
10.62900 -0.56654443
10.63000 -0.5411486600000001
10.63100 -0.51608942
10.63200 -0.49136518999999995
10.63300 -0.46697440999999995
10.63400 -0.44291546
10.63500 -0.41918670999999996
10.63600 -0.39578647999999994
10.63700 -0.37271306000000004
10.63800 -0.34996467000000003
10.63900 -0.32753951
10.64000 -0.30543571
10.64100 -0.2836514
10.64200 -0.26218463
10.64300 -0.24103343000000002
10.64400 -0.22019574000000003
10.64500 -0.19966948
10.64600 -0.17945253
10.64700 -0.15954269999999998
10.64800 -0.13993776
10.64900 -0.12063539
10.65000 -0.10163327
10.65100 -0.082929002
10.65200 -0.06452013
10.65300 -0.04640414
10.65400 -0.028578450999999998
10.65500 -0.011040424
10.65600 0.0062126499000000005
10.65700 0.023183538
10.65800 0.039875068
10.65900 0.056290149
10.66000 0.07243175099999999
10.66100 0.088302925
10.66200 0.10390679
10.66300 0.11924652000000001
10.66400 0.13432537
10.66500 0.14914668
10.66600 0.16371385
10.66700 0.17803035
10.66800 0.19209972
10.66900 0.20592555
10.67000 0.21951153999999998
10.67100 0.23286142
10.67200 0.24597898999999998
10.67300 0.25886805
10.67400 0.27153252
10.67500 0.28397632
10.67600 0.29620344
10.67700 0.30821788
10.67800 0.32002368999999997
10.67900 0.33162492
10.68000 0.34302565999999995
10.68100 0.35422998
10.68200 0.36524201
10.68300 0.37606586999999997
10.68400 0.38670565
10.68500 0.39716548999999995
10.68600 0.40744948
10.68700 0.41756169
10.68800 0.42750621
10.68900 0.43728715
10.69000 0.4469086
10.69100 0.45637465
10.69200 0.46568937000000005
10.69300 0.47485679000000003
10.69400 0.48388108
10.69500 0.49276627
10.69600 0.50151646
10.69700 0.51013576
10.69800 0.5186283
10.69900 0.52699824
10.70000 0.53524976
10.70100 0.54338705
10.70200 0.5514143499999999
10.70300 0.55933599
10.70400 0.56715631
10.70500 0.57487963
10.70600 0.58251042
10.70700 0.59005311
10.70800 0.59751216
10.70900 0.6048920999999999
10.71000 0.61219754
10.71100 0.61943303
10.71200 0.62660323
10.71300 0.63371276
10.71400 0.64076632
10.71500 0.6477685599999999
10.71600 0.6547241500000001
10.71700 0.66163782
10.71800 0.66851424
10.71900 0.67535811
10.72000 0.68217409
10.72100 0.6889668800000001
10.72200 0.69574104
10.72300 0.70250123
10.72400 0.70925206
10.72500 0.7159981400000001
10.72600 0.72274399
10.72700 0.72949412
10.72800 0.73625301
10.72900 0.74302517
10.73000 0.74981502
10.73100 0.7566269999999999
10.73200 0.7634654599999999
10.73300 0.77033485
10.73400 0.77723949
10.73500 0.78418385
10.73600 0.7911722200000001
10.73700 0.79820892
10.73800 0.8052983300000001
10.73900 0.81244484
10.74000 0.8196528099999999
10.74100 0.8269266200000001
10.74200 0.8342706599999999
10.74300 0.8416892
10.74400 0.84918672
10.74500 0.85676759
10.74600 0.8644361999999999
10.74700 0.8721970000000001
10.74800 0.8800542899999999
10.74900 0.88801254
10.75000 0.8960760200000001
10.75100 0.90424921
10.75200 0.9125364
10.75300 0.92094196
10.75400 0.92947017
10.75500 0.93812523
10.75600 0.94691142
10.75700 0.95583284
10.75800 0.9648936800000001
10.75900 0.9740980300000001
10.76000 0.9834498199999999
10.76100 0.9929531300000001
10.76200 1.0026116999999999
10.76300 1.0124295
10.76400 1.0224102000000002
10.76500 1.0325575999999999
10.76600 1.0428753000000002
10.76700 1.0533668
10.76800 1.0640357
10.76900 1.0748854
10.77000 1.0859193
10.77100 1.0971407
10.77200 1.108553
10.77300 1.1201592999999999
10.77400 1.1319628
10.77500 1.1439667
10.77600 1.1561739999999998
10.77700 1.1685878
10.77800 1.181211
10.77900 1.1940465
10.78000 1.2070973
10.78100 1.2203663
10.78200 1.2338562000000002
10.78300 1.2475698
10.78400 1.2615100000000001
10.78500 1.2756794999999999
10.78600 1.2900809
10.78700 1.3047169
10.78800 1.3195900999999999
10.78900 1.3347032
10.79000 1.3500586
10.79100 1.365659
10.79200 1.3815069
10.79300 1.3976047
10.79400 1.4139549
10.79500 1.4305599
10.79600 1.4474221
10.79700 1.4645437000000001
10.79800 1.481927
10.79900 1.4995744
10.80000 1.5174879000000001
10.80100 1.5356698
10.80200 1.5541220999999998
10.80300 1.572847
10.80400 1.5918463
10.80500 1.6111218999999999
10.80600 1.6306758000000001
10.80700 1.6505098
10.80800 1.6706256
10.80900 1.6910249
10.81000 1.7117092
10.81100 1.73268
10.81200 1.7539388
10.81300 1.7754869999999998
10.81400 1.7973257
10.81500 1.8194562
10.81600 1.8418793999999998
10.81700 1.8645965
10.81800 1.8876081
10.81900 1.9109152
10.82000 1.9345183
10.82100 1.9584180999999998
10.82200 1.982615
10.82300 2.0071093
10.82400 2.0319015
10.82500 2.0569915
10.82600 2.0823795
10.82700 2.1080655999999998
10.82800 2.1340495
10.82900 2.1603310000000002
10.83000 2.1869101
10.83100 2.2137862
10.83200 2.2409588
10.83300 2.2684276
10.83400 2.2961922
10.83500 2.3242518
10.83600 2.3526058
10.83700 2.3812534
10.83800 2.4101941
10.83900 2.439427
10.84000 2.4689512000000002
10.84100 2.498766
10.84200 2.5288705
10.84300 2.5592638
10.84400 2.5899449000000003
10.84500 2.6209129
10.84600 2.6521668000000003
10.84700 2.6837052999999997
10.84800 2.7155275
10.84900 2.7476322
10.85000 2.7800181999999998
10.85100 2.8126843
10.85200 2.8456291
10.85300 2.8788513
10.85400 2.9123493
10.85500 2.9461214
10.85600 2.9801663
10.85700 3.0144822000000002
10.85800 3.0490672
10.85900 3.0839194
10.86000 3.1190367
10.86100 3.1544171000000003
10.86200 3.1900585
10.86300 3.2259583000000003
10.86400 3.2621142
10.86500 3.2985236000000002
10.86600 3.3351839
10.86700 3.3720922
10.86800 3.409246
10.86900 3.4466423
10.87000 3.4842777999999996
10.87100 3.5221495
10.87200 3.560254
10.87300 3.5985883000000003
10.87400 3.6371488
10.87500 3.6759321
10.87600 3.7149344
10.87700 3.7541524
10.87800 3.7935823
10.87900 3.8332208999999997
10.88000 3.873064
10.88100 3.9131075
10.88200 3.9533481000000004
10.88300 3.9937817
10.88400 4.0344041
10.88500 4.0752113
10.88600 4.1161995
10.88700 4.1573647
10.88800 4.1987028
10.88900 4.240209200000001
10.89000 4.28188
10.89100 4.3237109
10.89200 4.3656975000000005
10.89300 4.4078354
10.89400 4.45012
10.89500 4.492547
10.89600 4.5351118
10.89700 4.5778096
10.89800 4.6206355
10.89900 4.6635848
10.90000 4.7066525
10.90100 4.7498334
10.90200 4.793122400000001
10.90300 4.8365146
10.90400 4.8800044
10.90500 4.9235865
10.90600 4.9672559
10.90700 5.0110064
10.90800 5.054833
10.90900 5.0987296
10.91000 5.1426906
10.91100 5.1867101
10.91200 5.230782199999999
10.91300 5.2749011999999995
10.91400 5.3190608
10.91500 5.3632554
10.91600 5.4074786999999995
10.91700 5.4517247
10.91800 5.4959871
10.91900 5.5402599
10.92000 5.5845369
10.92100 5.6288116
10.92200 5.6730781
10.92300 5.7173301
10.92400 5.7615608
10.92500 5.8057643
10.92600 5.8499344
10.92700 5.8940645
10.92800 5.9381485
10.92900 5.9821796
10.93000 6.0261514
10.93100 6.0700577
10.93200 6.1138917
10.93300 6.1576471
10.93400 6.2013172
10.93500 6.2448952
10.93600 6.288375
10.93700 6.3317493
10.93800 6.375011799999999
10.93900 6.4181551
10.94000 6.4611733000000005
10.94100 6.504058799999999
10.94200 6.5468051
10.94300 6.5894045
10.94400 6.6318505
10.94500 6.6741361999999995
10.94600 6.7162544
10.94700 6.7581974
10.94800 6.7999586
10.94900 6.8415307
10.95000 6.882906
10.95100 6.924077100000001
10.95200 6.965036700000001
10.95300 7.005777200000001
10.95400 7.046291200000001
10.95500 7.086571299999999
10.95600 7.1266099999999994
10.95700 7.166399800000001
10.95800 7.205932600000001
10.95900 7.2452008999999995
10.96000 7.2841972
10.96100 7.3229142
10.96200 7.3613435
10.96300 7.3994778
10.96400 7.4373096
10.96500 7.4748307
10.96600 7.5120337
10.96700 7.5489111
10.96800 7.5854547
10.96900 7.621657099999999
10.97000 7.657510800000001
10.97100 7.6930076
10.97200 7.7281401
10.97300 7.7629007
10.97400 7.7972814
10.97500 7.8312747
10.97600 7.8648731
10.97700 7.8980692
10.97800 7.930854699999999
10.97900 7.963223
10.98000 7.995165899999999
10.98100 8.026675899999999
10.98200 8.057745500000001
10.98300 8.088367400000001
10.98400 8.1185341
10.98500 8.1482381
10.98600 8.1774719
10.98700 8.2062289
10.98800 8.2345009
10.98900 8.262281100000001
10.99000 8.2895622
10.99100 8.3163373
10.99200 8.3425984
10.99300 8.3683386
10.99400 8.3935507
10.99500 8.4182277
10.99600 8.442361700000001
10.99700 8.465946500000001
10.99800 8.488974
10.99900 8.511437500000001
11.00000 8.5333295
11.00100 8.5546426
11.00200 8.575369400000001
11.00300 8.5955031
11.00400 8.6150363
11.00500 8.6339623
11.00600 8.652272799999999
11.00700 8.6699612
11.00800 8.6870208
11.00900 8.7034434
11.01000 8.7192222
11.01100 8.7343507
11.01200 8.7488212
11.01300 8.762626299999999
11.01400 8.7757595
11.01500 8.7882139
11.01600 8.799982100000001
11.01700 8.8110574
11.01800 8.821432999999999
11.01900 8.8311031
11.02000 8.8400602
11.02100 8.8482976
11.02200 8.8558085
11.02300 8.862587099999999
11.02400 8.8686273
11.02500 8.873922400000001
11.02600 8.8784657
11.02700 8.8822521
11.02800 8.8852748
11.02900 8.8875286
11.03000 8.8890076
11.03100 8.8897057
11.03200 8.889617
11.03300 8.8887356
11.03400 8.887057
11.03500 8.884574500000001
11.03600 8.8812836
11.03700 8.8771783
11.03800 8.8722534
11.03900 8.8665038
11.04000 8.8599242
11.04100 8.8525102
11.04200 8.8442557
11.04300 8.835155499999999
11.04400 8.8252053
11.04500 8.814399700000001
11.04600 8.8027336
11.04700 8.7902024
11.04800 8.7768011
11.04900 8.7625258
11.05000 8.7473705
11.05100 8.7313317
11.05200 8.7144047
11.05300 8.6965844
11.05400 8.6778671
11.05500 8.658248200000001
11.05600 8.6377233
11.05700 8.616288800000001
11.05800 8.5939407
11.05900 8.5706756
11.06000 8.546488700000001
11.06100 8.521377300000001
11.06200 8.4953375
11.06300 8.4683657
11.06400 8.4404588
11.06500 8.4116131
11.06600 8.3818264
11.06700 8.351095
11.06800 8.3194166
11.06900 8.2867883
11.07000 8.2532071
11.07100 8.2186706
11.07200 8.1831761
11.07300 8.1467211
11.07400 8.109303599999999
11.07500 8.0709219
11.07600 8.0315731
11.07700 7.991255799999999
11.07800 7.9499677
11.07900 7.9077072
11.08000 7.8644723
11.08100 7.8202613
11.08200 7.7750728
11.08300 7.7289052
11.08400 7.681757999999999
11.08500 7.6336287
11.08600 7.584516700000001
11.08700 7.5344204999999995
11.08800 7.4833393
11.08900 7.431272399999999
11.09000 7.3782191
11.09100 7.3241785
11.09200 7.2691493
11.09300 7.2131321
11.09400 7.156125500000001
11.09500 7.0981294
11.09600 7.0391439
11.09700 6.979169000000001
11.09800 6.918204599999999
11.09900 6.856251500000001
11.10000 6.7933097
11.10100 6.729379300000001
11.10200 6.6644616
11.10300 6.598556799999999
11.10400 6.5316662
11.10500 6.4637907
11.10600 6.394931700000001
11.10700 6.3250907
11.10800 6.2542684
11.10900 6.1824672
11.11000 6.1096884
11.11100 6.035934
11.11200 5.9612062
11.11300 5.8855072
11.11400 5.8088388
11.11500 5.7312038
11.11600 5.6526046
11.11700 5.573044
11.11800 5.4925244
11.11900 5.4110494000000005
11.12000 5.3286213
11.12100 5.2452438
11.12200 5.160919600000001
11.12300 5.0756524999999995
11.12400 4.989446
11.12500 4.9023036
11.12600 4.8142287999999995
11.12700 4.7252256
11.12800 4.6352983
11.12900 4.5444507000000005
11.13000 4.4526867999999995
11.13100 4.3600107999999995
11.13200 4.2664275
11.13300 4.1719411
11.13400 4.0765565
11.13500 3.9802782000000003
11.13600 3.8831106999999996
11.13700 3.7850592
11.13800 3.6861289
11.13900 3.5863247
11.14000 3.4856516999999996
11.14100 3.3841152
11.14200 3.2817207
11.14300 3.1784738999999997
11.14400 3.0743806
11.14500 2.9694462
11.14600 2.863677
11.14700 2.757079
11.14800 2.6496582
11.14900 2.5414212
11.15000 2.4323742999999998
11.15100 2.322524
11.15200 2.2118770999999997
11.15300 2.1004407
11.15400 1.9882215
11.15500 1.8752267999999999
11.15600 1.7614637
11.15700 1.6469397000000001
11.15800 1.5316623999999999
11.15900 1.4156396
11.16000 1.2988789
11.16100 1.1813885
11.16200 1.0631763
11.16300 0.9442508199999999
11.16400 0.8246203000000001
11.16500 0.70429319
11.16600 0.58327825
11.16700 0.46158418999999995
11.16800 0.33921998000000003
11.16900 0.21619461
11.17000 0.092517288
11.17100 -0.031802742
11.17200 -0.15675608
11.17300 -0.28233326000000003
11.17400 -0.40852464999999993
11.17500 -0.53532054
11.17600 -0.66271112
11.17700 -0.79068653
11.17800 -0.91923671
11.17900 -1.0483516
11.18000 -1.1780212
11.18100 -1.3082352
11.18200 -1.4389832
11.18300 -1.5702549
11.18400 -1.7020399
11.18500 -1.8343274999999999
11.18600 -1.9671073000000001
11.18700 -2.1003686
11.18800 -2.2341004
11.18900 -2.3682918
11.19000 -2.5029322
11.19100 -2.6380103
11.19200 -2.7735149
11.19300 -2.909435
11.19400 -3.045759
11.19500 -3.1824756
11.19600 -3.319573
11.19700 -3.45704
11.19800 -3.5948642000000004
11.19900 -3.7330341000000002
11.20000 -3.8715374
11.20100 -4.010362199999999
11.20200 -4.149496200000001
11.20300 -4.2889270999999995
11.20400 -4.4286426
11.20500 -4.5686297
11.20600 -4.7088761
11.20700 -4.8493687
11.20800 -4.9900949
11.20900 -5.1310416
11.21000 -5.2721959
11.21100 -5.4135446
11.21200 -5.5550747
11.21300 -5.6967723999999995
11.21400 -5.8386248
11.21500 -5.9806183
11.21600 -6.1227392
11.21700 -6.264974199999999
11.21800 -6.4073093
11.21900 -6.5497316
11.22000 -6.692227000000001
11.22100 -6.834781199999999
11.22200 -6.977380800000001
11.22300 -7.120011699999999
11.22400 -7.2626598
11.22500 -7.4053116
11.22600 -7.547953000000001
11.22700 -7.6905698
11.22800 -7.8331478
11.22900 -7.9756737
11.23000 -8.1181325
11.23100 -8.2605101
11.23200 -8.402792400000001
11.23300 -8.5449651
11.23400 -8.687014099999999
11.23500 -8.8289246
11.23600 -8.9706823
11.23700 -9.1122724
11.23800 -9.2536807
11.23900 -9.3948923
11.24000 -9.5358931
11.24100 -9.6766673
11.24200 -9.8172009
11.24300 -9.9574789
11.24400 -10.09749
11.24500 -10.23721
11.24600 -10.37663
11.24700 -10.51573
11.24800 -10.65451
11.24900 -10.79293
11.25000 -10.931000000000001
11.25100 -11.06869
11.25200 -11.20599
11.25300 -11.34288
11.25400 -11.47934
11.25500 -11.61537
11.25600 -11.75095
11.25700 -11.88606
11.25800 -12.02068
11.25900 -12.1548
11.26000 -12.28842
11.26100 -12.4215
11.26200 -12.55403
11.26300 -12.68601
11.26400 -12.81741
11.26500 -12.94822
11.26600 -13.07842
11.26700 -13.208
11.26800 -13.33695
11.26900 -13.465240000000001
11.27000 -13.592870000000001
11.27100 -13.719809999999999
11.27200 -13.84606
11.27300 -13.97159
11.27400 -14.096400000000001
11.27500 -14.220469999999999
11.27600 -14.34377
11.27700 -14.466309999999998
11.27800 -14.58806
11.27900 -14.70901
11.28000 -14.829139999999999
11.28100 -14.94844
11.28200 -15.066889999999999
11.28300 -15.18448
11.28400 -15.30119
11.28500 -15.417010000000001
11.28600 -15.53193
11.28700 -15.645919999999998
11.28800 -15.758980000000001
11.28900 -15.871089999999999
11.29000 -15.98222
11.29100 -16.092380000000002
11.29200 -16.20155
11.29300 -16.3097
11.29400 -16.416819999999998
11.29500 -16.52291
11.29600 -16.62794
11.29700 -16.7319
11.29800 -16.83478
11.29900 -16.93656
11.30000 -17.03723
11.30100 -17.136770000000002
11.30200 -17.23516
11.30300 -17.33241
11.30400 -17.42848
11.30500 -17.52337
11.30600 -17.617060000000002
11.30700 -17.70953
11.30800 -17.80079
11.30900 -17.890800000000002
11.31000 -17.97956
11.31100 -18.067050000000002
11.31200 -18.15327
11.31300 -18.238190000000003
11.31400 -18.3218
11.31500 -18.4041
11.31600 -18.48506
11.31700 -18.56468
11.31800 -18.64294
11.31900 -18.71983
11.32000 -18.79533
11.32100 -18.86944
11.32200 -18.942149999999998
11.32300 -19.01343
11.32400 -19.08328
11.32500 -19.15169
11.32600 -19.21864
11.32700 -19.284119999999998
11.32800 -19.348119999999998
11.32900 -19.41063
11.33000 -19.47164
11.33100 -19.53113
11.33200 -19.589100000000002
11.33300 -19.64553
11.33400 -19.700409999999998
11.33500 -19.75373
11.33600 -19.80548
11.33700 -19.85565
11.33800 -19.90422
11.33900 -19.95119
11.34000 -19.99655
11.34100 -20.04028
11.34200 -20.08237
11.34300 -20.12282
11.34400 -20.16161
11.34500 -20.19873
11.34600 -20.23418
11.34700 -20.26794
11.34800 -20.3
11.34900 -20.33036
11.35000 -20.358999999999998
11.35100 -20.38592
11.35200 -20.411099999999998
11.35300 -20.434540000000002
11.35400 -20.45622
11.35500 -20.47615
11.35600 -20.49431
11.35700 -20.51069
11.35800 -20.525280000000002
11.35900 -20.53809
11.36000 -20.54909
11.36100 -20.55828
11.36200 -20.56566
11.36300 -20.57121
11.36400 -20.57493
11.36500 -20.57682
11.36600 -20.57686
11.36700 -20.57506
11.36800 -20.5714
11.36900 -20.56587
11.37000 -20.558480000000003
11.37100 -20.549220000000002
11.37200 -20.53807
11.37300 -20.52504
11.37400 -20.51012
11.37500 -20.4933
11.37600 -20.47459
11.37700 -20.453969999999998
11.37800 -20.431440000000002
11.37900 -20.40699
11.38000 -20.38063
11.38100 -20.352339999999998
11.38200 -20.322119999999998
11.38300 -20.28998
11.38400 -20.255889999999997
11.38500 -20.21987
11.38600 -20.18191
11.38700 -20.142
11.38800 -20.10014
11.38900 -20.05633
11.39000 -20.010559999999998
11.39100 -19.96284
11.39200 -19.913149999999998
11.39300 -19.86151
11.39400 -19.80789
11.39500 -19.75231
11.39600 -19.694770000000002
11.39700 -19.635250000000003
11.39800 -19.57376
11.39900 -19.51029
11.40000 -19.44485
11.40100 -19.37744
11.40200 -19.308049999999998
11.40300 -19.23669
11.40400 -19.16335
11.40500 -19.08804
11.40600 -19.01075
11.40700 -18.93148
11.40800 -18.85024
11.40900 -18.767039999999998
11.41000 -18.68185
11.41100 -18.5947
11.41200 -18.50558
11.41300 -18.4145
11.41400 -18.32145
11.41500 -18.22643
11.41600 -18.12946
11.41700 -18.03053
11.41800 -17.92965
11.41900 -17.826819999999998
11.42000 -17.72204
11.42100 -17.61531
11.42200 -17.50665
11.42300 -17.39604
11.42400 -17.28351
11.42500 -17.16905
11.42600 -17.05266
11.42700 -16.93436
11.42800 -16.81414
11.42900 -16.69201
11.43000 -16.56798
11.43100 -16.44204
11.43200 -16.31422
11.43300 -16.1845
11.43400 -16.0529
11.43500 -15.919430000000002
11.43600 -15.78409
11.43700 -15.64688
11.43800 -15.50782
11.43900 -15.36691
11.44000 -15.22415
11.44100 -15.07956
11.44200 -14.933150000000001
11.44300 -14.784910000000002
11.44400 -14.63485
11.44500 -14.482999999999999
11.44600 -14.32935
11.44700 -14.173910000000001
11.44800 -14.01669
11.44900 -13.857700000000001
11.45000 -13.69695
11.45100 -13.534450000000001
11.45200 -13.370209999999998
11.45300 -13.20424
11.45400 -13.036539999999999
11.45500 -12.86713
11.45600 -12.696019999999999
11.45700 -12.523219999999998
11.45800 -12.34874
11.45900 -12.17259
11.46000 -11.994779999999999
11.46100 -11.81533
11.46200 -11.63424
11.46300 -11.45152
11.46400 -11.267190000000001
11.46500 -11.08127
11.46600 -10.89375
11.46700 -10.70467
11.46800 -10.51401
11.46900 -10.32181
11.47000 -10.12808
11.47100 -9.9328153
11.47200 -9.736044000000001
11.47300 -9.5377766
11.47400 -9.3380257
11.47500 -9.1368064
11.47600 -8.934132
11.47700 -8.730016599999999
11.47800 -8.5244752
11.47900 -8.317522
11.48000 -8.1091717
11.48100 -7.899439299999999
11.48200 -7.6883398000000005
11.48300 -7.4758887
11.48400 -7.262101
11.48500 -7.0469931
11.48600 -6.8305805
11.48700 -6.6128798
11.48800 -6.3939065
11.48900 -6.1736770000000005
11.49000 -5.9522081
11.49100 -5.7295169999999995
11.49200 -5.5056199
11.49300 -5.2805346
11.49400 -5.054277900000001
11.49500 -4.8268676
11.49600 -4.598320999999999
11.49700 -4.3686558
11.49800 -4.1378900000000005
11.49900 -3.9060420999999996
11.50000 -3.6731299
11.50100 -3.439172
11.50200 -3.204187
11.50300 -2.9681934
11.50400 -2.73121
11.50500 -2.493256
11.50600 -2.2543501
11.50700 -2.0145118
11.50800 -1.7737605
11.50900 -1.5321154
11.51000 -1.2895963
11.51100 -1.0462228
11.51200 -0.8020146699999999
11.51300 -0.55699185
11.51400 -0.31117429
11.51500 -0.06458209799999999
11.51600 0.18276453
11.51700 0.43084532999999997
11.51800 0.67963987
11.51900 0.9291277299999999
11.52000 1.1792882
11.52100 1.4301008
11.52200 1.6815444
11.52300 1.9335983
11.52400 2.1862416
11.52500 2.4394529
11.52600 2.6932113
11.52700 2.9474951
11.52800 3.2022830000000004
11.52900 3.4575533
11.53000 3.7132844
11.53100 3.9694544
11.53200 4.2260412
11.53300 4.4830229
11.53400 4.7403768
11.53500 4.9980808
11.53600 5.2561123
11.53700 5.5144485
11.53800 5.7730667
11.53900 6.0319442
11.54000 6.291057899999999
11.54100 6.550384300000001
11.54200 6.8099007
11.54300 7.069584
11.54400 7.3294103
11.54500 7.5893565999999995
11.54600 7.849399
11.54700 8.109513699999999
11.54800 8.3696775
11.54900 8.6298667
11.55000 8.8900574
11.55100 9.1502257
11.55200 9.4103478
11.55300 9.6703999
11.55400 9.9303581
11.55500 10.1902
11.55600 10.4499
11.55700 10.709430000000001
11.55800 10.96878
11.55900 11.227910000000001
11.56000 11.4868
11.56100 11.745429999999999
11.56200 12.00378
11.56300 12.26182
11.56400 12.51952
11.56500 12.776879999999998
11.56600 13.03384
11.56700 13.29041
11.56800 13.546549999999998
11.56900 13.802229999999998
11.57000 14.05744
11.57100 14.312159999999999
11.57200 14.56634
11.57300 14.81998
11.57400 15.073049999999999
11.57500 15.32553
11.57600 15.57738
11.57700 15.828600000000002
11.57800 16.07914
11.57900 16.329
11.58000 16.57814
11.58100 16.82654
11.58200 17.07418
11.58300 17.32103
11.58400 17.56707
11.58500 17.812269999999998
11.58600 18.056620000000002
11.58700 18.300079999999998
11.58800 18.54263
11.58900 18.78425
11.59000 19.02492
11.59100 19.2646
11.59200 19.50328
11.59300 19.740930000000002
11.59400 19.977529999999998
11.59500 20.21305
11.59600 20.447470000000003
11.59700 20.680770000000003
11.59800 20.91292
11.59900 21.143890000000003
11.60000 21.37367
11.60100 21.602240000000002
11.60200 21.82956
11.60300 22.05561
11.60400 22.28038
11.60500 22.50383
11.60600 22.72594
11.60700 22.9467
11.60800 23.16608
11.60900 23.38406
11.61000 23.6006
11.61100 23.8157
11.61200 24.029329999999998
11.61300 24.24146
11.61400 24.452080000000002
11.61500 24.66116
11.61600 24.868689999999997
11.61700 25.07463
11.61800 25.27896
11.61900 25.48167
11.62000 25.68274
11.62100 25.88214
11.62200 26.07985
11.62300 26.27584
11.62400 26.470110000000002
11.62500 26.66263
11.62600 26.853369999999998
11.62700 27.042319999999997
11.62800 27.22946
11.62900 27.414759999999998
11.63000 27.59821
11.63100 27.77978
11.63200 27.959450000000004
11.63300 28.137210000000003
11.63400 28.31303
11.63500 28.4869
11.63600 28.65879
11.63700 28.82869
11.63800 28.99657
11.63900 29.16242
11.64000 29.326219999999996
11.64100 29.487940000000002
11.64200 29.64757
11.64300 29.8051
11.64400 29.96049
11.64500 30.11374
11.64600 30.264829999999996
11.64700 30.41373
11.64800 30.56043
11.64900 30.70492
11.65000 30.847160000000002
11.65100 30.987160000000003
11.65200 31.12489
11.65300 31.260329999999996
11.65400 31.39346
11.65500 31.524279999999997
11.65600 31.65275
11.65700 31.778879999999997
11.65800 31.902639999999998
11.65900 32.024010000000004
11.66000 32.14298
11.66100 32.25954
11.66200 32.37367
11.66300 32.48536
11.66400 32.59458
11.66500 32.70133
11.66600 32.8056
11.66700 32.907360000000004
11.66800 33.006609999999995
11.66900 33.10333
11.67000 33.19751
11.67100 33.28914
11.67200 33.3782
11.67300 33.464670000000005
11.67400 33.54856
11.67500 33.62984
11.67600 33.7085
11.67700 33.78454
11.67800 33.85793
11.67900 33.92867
11.68000 33.99675
11.68100 34.062160000000006
11.68200 34.124880000000005
11.68300 34.1849
11.68400 34.24222
11.68500 34.29682
11.68600 34.34869
11.68700 34.39783
11.68800 34.444219999999994
11.68900 34.48786
11.69000 34.52874
11.69100 34.566829999999996
11.69200 34.602149999999995
11.69300 34.63468
11.69400 34.66442
11.69500 34.69134
11.69600 34.71546
11.69700 34.73675
11.69800 34.755219999999994
11.69900 34.77086
11.70000 34.78365
11.70100 34.793600000000005
11.70200 34.8007
11.70300 34.80495
11.70400 34.80633
11.70500 34.80484
11.70600 34.80049
11.70700 34.79326
11.70800 34.78315
11.70900 34.77016
11.71000 34.75428
11.71100 34.735510000000005
11.71200 34.71385
11.71300 34.68929
11.71400 34.66184
11.71500 34.631479999999996
11.71600 34.59823
11.71700 34.56207
11.71800 34.522999999999996
11.71900 34.481030000000004
11.72000 34.43616
11.72100 34.38837
11.72200 34.33768
11.72300 34.28408
11.72400 34.227560000000004
11.72500 34.168150000000004
11.72600 34.105819999999994
11.72700 34.04058
11.72800 33.972429999999996
11.72900 33.901379999999996
11.73000 33.82743
11.73100 33.75057
11.73200 33.67081
11.73300 33.58815
11.73400 33.5026
11.73500 33.41415
11.73600 33.32282
11.73700 33.228590000000004
11.73800 33.13149
11.73900 33.03151
11.74000 32.92865
11.74100 32.82293
11.74200 32.71434
11.74300 32.60289
11.74400 32.48859
11.74500 32.37145
11.74600 32.25146
11.74700 32.128640000000004
11.74800 32.00299
11.74900 31.87453
11.75000 31.74325
11.75100 31.609159999999996
11.75200 31.47228
11.75300 31.33262
11.75400 31.190170000000002
11.75500 31.04495
11.75600 30.896970000000003
11.75700 30.746240000000004
11.75800 30.592760000000002
11.75900 30.43655
11.76000 30.27762
11.76100 30.115979999999997
11.76200 29.95164
11.76300 29.7846
11.76400 29.61488
11.76500 29.4425
11.76600 29.26746
11.76700 29.089779999999998
11.76800 28.90946
11.76900 28.72652
11.77000 28.540969999999998
11.77100 28.35283
11.77200 28.162100000000002
11.77300 27.968809999999998
11.77400 27.77296
11.77500 27.574569999999998
11.77600 27.373649999999998
11.77700 27.17022
11.77800 26.964290000000002
11.77900 26.755869999999998
11.78000 26.544990000000002
11.78100 26.33165
11.78200 26.11587
11.78300 25.89767
11.78400 25.67706
11.78500 25.45407
11.78600 25.228689999999997
11.78700 25.00097
11.78800 24.7709
11.78900 24.53852
11.79000 24.30382
11.79100 24.066850000000002
11.79200 23.8276
11.79300 23.586109999999998
11.79400 23.34238
11.79500 23.096449999999997
11.79600 22.84832
11.79700 22.598019999999998
11.79800 22.34556
11.79900 22.09098
11.80000 21.83428
11.80100 21.57549
11.80200 21.31462
11.80300 21.05171
11.80400 20.786769999999997
11.80500 20.51982
11.80600 20.25088
11.80700 19.979969999999998
11.80800 19.70713
11.80900 19.432360000000003
11.81000 19.1557
11.81100 18.87715
11.81200 18.59676
11.81300 18.31454
11.81400 18.0305
11.81500 17.74469
11.81600 17.45711
11.81700 17.16779
11.81800 16.87677
11.81900 16.58405
11.82000 16.28966
11.82100 15.993640000000001
11.82200 15.695990000000002
11.82300 15.39675
11.82400 15.09595
11.82500 14.793600000000001
11.82600 14.489730000000002
11.82700 14.18437
11.82800 13.87754
11.82900 13.56927
11.83000 13.259580000000001
11.83100 12.9485
11.83200 12.636059999999999
11.83300 12.32228
11.83400 12.00718
11.83500 11.6908
11.83600 11.37316
11.83700 11.05429
11.83800 10.73421
11.83900 10.41296
11.84000 10.09056
11.84100 9.7670317
11.84200 9.4424121
11.84300 9.1167264
11.84400 8.790002
11.84500 8.462268100000001
11.84600 8.133552199999999
11.84700 7.8038834
11.84800 7.47329
11.84900 7.141801
11.85000 6.8094455
11.85100 6.476251800000001
11.85200 6.1422493000000005
11.85300 5.8074672000000005
11.85400 5.4719344
11.85500 5.1356804
11.85600 4.7987346
11.85700 4.4611263999999995
11.85800 4.1228849
11.85900 3.7840400000000005
11.86000 3.4446213000000006
11.86100 3.1046584
11.86200 2.7641809999999998
11.86300 2.4232188000000003
11.86400 2.0818016000000004
11.86500 1.739959
11.86600 1.3977213
11.86700 1.0551183
11.86800 0.71217995
11.86900 0.3689365
11.87000 0.025418043
11.87100 -0.31834517
11.87200 -0.66232285
11.87300 -1.0064847
11.87400 -1.3508001
11.87500 -1.6952387999999998
11.87600 -2.0397700000000003
11.87700 -2.3843631
11.87800 -2.7289875
11.87900 -3.0736122
11.88000 -3.4182068
11.88100 -3.7627398999999997
11.88200 -4.107181
11.88300 -4.4514987999999995
11.88400 -4.7956623
11.88500 -5.1396407
11.88600 -5.4834027
11.88700 -5.8269173
11.88800 -6.1701536
11.88900 -6.5130807
11.89000 -6.8556674
11.89100 -7.1978822
11.89200 -7.5396948
11.89300 -7.881073700000001
11.89400 -8.2219876
11.89500 -8.5624062
11.89600 -8.9022987
11.89700 -9.2416339
11.89800 -9.5803812
11.89900 -9.9185102
11.90000 -10.255989999999999
11.90100 -10.59279
11.90200 -10.928880000000001
11.90300 -11.26423
11.90400 -11.59881
11.90500 -11.93259
11.90600 -12.26553
11.90700 -12.597610000000001
11.90800 -12.928809999999999
11.90900 -13.25908
11.91000 -13.5884
11.91100 -13.91673
11.91200 -14.24406
11.91300 -14.570340000000002
11.91400 -14.89556
11.91500 -15.219669999999999
11.91600 -15.54265
11.91700 -15.86448
11.91800 -16.185109999999998
11.91900 -16.50453
11.92000 -16.82269
11.92100 -17.13959
11.92200 -17.45517
11.92300 -17.76942
11.92400 -18.0823
11.92500 -18.39379
11.92600 -18.70386
11.92700 -19.01248
11.92800 -19.31961
11.92900 -19.625239999999998
11.93000 -19.92933
11.93100 -20.23185
11.93200 -20.53278
11.93300 -20.83209
11.93400 -21.12975
11.93500 -21.42573
11.93600 -21.72
11.93700 -22.01254
11.93800 -22.30331
11.93900 -22.5923
11.94000 -22.87948
11.94100 -23.16481
11.94200 -23.448269999999997
11.94300 -23.72984
11.94400 -24.00948
11.94500 -24.28717
11.94600 -24.5629
11.94700 -24.83662
11.94800 -25.10831
11.94900 -25.37795
11.95000 -25.645519999999998
11.95100 -25.91099
11.95200 -26.17433
11.95300 -26.43552
11.95400 -26.69454
11.95500 -26.95135
11.95600 -27.20595
11.95700 -27.4583
11.95800 -27.70838
11.95900 -27.956170000000004
11.96000 -28.20164
11.96100 -28.444779999999998
11.96200 -28.68555
11.96300 -28.923939999999998
11.96400 -29.15992
11.96500 -29.39348
11.96600 -29.62458
11.96700 -29.853220000000004
11.96800 -30.07936
11.96900 -30.30299
11.97000 -30.524079999999998
11.97100 -30.74261
11.97200 -30.95857
11.97300 -31.171929999999996
11.97400 -31.38267
11.97500 -31.590780000000002
11.97600 -31.796219999999998
11.97700 -31.99899
11.97800 -32.19905
11.97900 -32.3964
11.98000 -32.59102
11.98100 -32.782869999999996
11.98200 -32.97195
11.98300 -33.15824
11.98400 -33.34172
11.98500 -33.52236
11.98600 -33.70017
11.98700 -33.8751
11.98800 -34.04716
11.98900 -34.21631
11.99000 -34.38256
11.99100 -34.54587
11.99200 -34.70623
11.99300 -34.863640000000004
11.99400 -35.01806
11.99500 -35.169489999999996
11.99600 -35.31792
11.99700 -35.463319999999996
11.99800 -35.60569
11.99900 -35.74501
12.00000 -35.88127
12.00100 -36.01445
12.00200 -36.144549999999995
12.00300 -36.271550000000005
12.00400 -36.39543
12.00500 -36.51619
12.00600 -36.63381
12.00700 -36.74829
12.00800 -36.859609999999996
12.00900 -36.96777
12.01000 -37.072739999999996
12.01100 -37.17453
12.01200 -37.27312
12.01300 -37.3685
12.01400 -37.460660000000004
12.01500 -37.5496
12.01600 -37.6353
12.01700 -37.71776
12.01800 -37.79696
12.01900 -37.87291
12.02000 -37.94559
12.02100 -38.01499
12.02200 -38.08112
12.02300 -38.14395
12.02400 -38.20349
12.02500 -38.25973
12.02600 -38.31266
12.02700 -38.36228
12.02800 -38.40858
12.02900 -38.45156
12.03000 -38.4912
12.03100 -38.527519999999996
12.03200 -38.5605
12.03300 -38.59014
12.03400 -38.616440000000004
12.03500 -38.63939
12.03600 -38.658989999999996
12.03700 -38.67524
12.03800 -38.68813
12.03900 -38.69767
12.04000 -38.70386
12.04100 -38.70668
12.04200 -38.70615
12.04300 -38.70226
12.04400 -38.695
12.04500 -38.68439
12.04600 -38.67043
12.04700 -38.65311
12.04800 -38.63243
12.04900 -38.60839
12.05000 -38.58101
12.05100 -38.55027
12.05200 -38.51619
12.05300 -38.47876
12.05400 -38.438
12.05500 -38.393890000000006
12.05600 -38.34646
12.05700 -38.29569
12.05800 -38.2416
12.05900 -38.18418
12.06000 -38.123459999999994
12.06100 -38.05942
12.06200 -37.99207
12.06300 -37.92143
12.06400 -37.847500000000004
12.06500 -37.77028
12.06600 -37.68978
12.06700 -37.60601
12.06800 -37.51897
12.06900 -37.42868
12.07000 -37.33514
12.07100 -37.23836
12.07200 -37.13834
12.07300 -37.035109999999996
12.07400 -36.92866
12.07500 -36.81901
12.07600 -36.70616
12.07700 -36.59013
12.07800 -36.47093
12.07900 -36.34856
12.08000 -36.22305
12.08100 -36.09439
12.08200 -35.96261
12.08300 -35.82772
12.08400 -35.68972
12.08500 -35.54864
12.08600 -35.40448
12.08700 -35.25726
12.08800 -35.106989999999996
12.08900 -34.95368
12.09000 -34.79736
12.09100 -34.63803
12.09200 -34.47571
12.09300 -34.31042
12.09400 -34.14217
12.09500 -33.97097
12.09600 -33.79685
12.09700 -33.61981
12.09800 -33.43988
12.09900 -33.25708
12.10000 -33.07141
12.10100 -32.882909999999995
12.10200 -32.691579999999995
12.10300 -32.49744
12.10400 -32.300509999999996
12.10500 -32.10081
12.10600 -31.898359999999997
12.10700 -31.693179999999998
12.10800 -31.48528
12.10900 -31.27469
12.11000 -31.061420000000002
12.11100 -30.845499999999998
12.11200 -30.62694
12.11300 -30.405759999999997
12.11400 -30.18199
12.11500 -29.95565
12.11600 -29.726750000000003
12.11700 -29.495320000000003
12.11800 -29.26138
12.11900 -29.02495
12.12000 -28.786050000000003
12.12100 -28.5447
12.12200 -28.30094
12.12300 -28.05477
12.12400 -27.80622
12.12500 -27.55532
12.12600 -27.302100000000003
12.12700 -27.046559999999996
12.12800 -26.78874
12.12900 -26.528669999999998
12.13000 -26.26636
12.13100 -26.001839999999998
12.13200 -25.73514
12.13300 -25.46629
12.13400 -25.1953
12.13500 -24.9222
12.13600 -24.64703
12.13700 -24.3698
12.13800 -24.09055
12.13900 -23.80929
12.14000 -23.526069999999997
12.14100 -23.2409
12.14200 -22.95381
12.14300 -22.66483
12.14400 -22.37399
12.14500 -22.081310000000002
12.14600 -21.78683
12.14700 -21.49056
12.14800 -21.192549999999997
12.14900 -20.89282
12.15000 -20.59139
12.15100 -20.28829
12.15200 -19.98356
12.15300 -19.677220000000002
12.15400 -19.3693
12.15500 -19.059829999999998
12.15600 -18.74884
12.15700 -18.43635
12.15800 -18.12241
12.15900 -17.80702
12.16000 -17.49024
12.16100 -17.17207
12.16200 -16.85257
12.16300 -16.53174
12.16400 -16.20963
12.16500 -15.88626
12.16600 -15.56167
12.16700 -15.235879999999998
12.16800 -14.908930000000002
12.16900 -14.580850000000002
12.17000 -14.25166
12.17100 -13.92139
12.17200 -13.59009
12.17300 -13.25778
12.17400 -12.924479999999999
12.17500 -12.59025
12.17600 -12.255090000000001
12.17700 -11.91906
12.17800 -11.58217
12.17900 -11.24446
12.18000 -10.90597
12.18100 -10.56672
12.18200 -10.22675
12.18300 -9.8860852
12.18400 -9.5447674
12.18500 -9.2028253
12.18600 -8.8602915
12.18700 -8.5171983
12.18800 -8.173579
12.18900 -7.8294665
12.19000 -7.4848935
12.19100 -7.1398928999999995
12.19200 -6.794497400000001
12.19300 -6.4487398
12.19400 -6.1026532
12.19500 -5.7562705
12.19600 -5.4096241
12.19700 -5.062747
12.19800 -4.7156721
12.19900 -4.3684322
12.20000 -4.0210597
12.20100 -3.6735877
12.20200 -3.3260487
12.20300 -2.9784754
12.20400 -2.6309004000000002
12.20500 -2.2833563000000003
12.20600 -1.9358758
12.20700 -1.5884912
12.20800 -1.2412352
12.20900 -0.8941405499999999
12.21000 -0.54723956
12.21100 -0.20056479
12.21200 0.14585125999999998
12.21300 0.49197609000000003
12.21400 0.8377772800000001
12.21500 1.1832224
12.21600 1.528279
12.21700 1.8729148000000002
12.21800 2.2170974
12.21900 2.5607944000000002
12.22000 2.9039735
12.22100 3.2466024000000004
12.22200 3.5886489
12.22300 3.9300807
12.22400 4.270865799999999
12.22500 4.6109721
12.22600 4.9503673
12.22700 5.2890196
12.22800 5.6268971
12.22900 5.9639677
12.23000 6.300199800000001
12.23100 6.635561600000001
12.23200 6.970021099999999
12.23300 7.3035471
12.23400 7.6361075
12.23500 7.967671
12.23600 8.2982071
12.23700 8.627683699999999
12.23800 8.956070200000001
12.23900 9.2833363
12.24000 9.6094504
12.24100 9.9343821
12.24200 10.2581
12.24300 10.580580000000001
12.24400 10.90178
12.24500 11.221680000000001
12.24600 11.54024
12.24700 11.85744
12.24800 12.17325
12.24900 12.487639999999999
12.25000 12.80058
12.25100 13.11204
12.25200 13.421990000000001
12.25300 13.730400000000001
12.25400 14.03724
12.25500 14.34249
12.25600 14.646120000000002
12.25700 14.9481
12.25800 15.2484
12.25900 15.54699
12.26000 15.843850000000002
12.26100 16.138949999999998
12.26200 16.43225
12.26300 16.723750000000003
12.26400 17.0134
12.26500 17.30118
12.26600 17.587059999999997
12.26700 17.87102
12.26800 18.15304
12.26900 18.433069999999997
12.27000 18.71111
12.27100 18.987109999999998
12.27200 19.26107
12.27300 19.53295
12.27400 19.802719999999997
12.27500 20.07036
12.27600 20.33585
12.27700 20.59916
12.27800 20.86027
12.27900 21.11915
12.28000 21.37578
12.28100 21.63013
12.28200 21.88218
12.28300 22.13192
12.28400 22.37931
12.28500 22.62433
12.28600 22.86696
12.28700 23.10718
12.28800 23.34497
12.28900 23.580309999999997
12.29000 23.81316
12.29100 24.04353
12.29200 24.27137
12.29300 24.49668
12.29400 24.71943
12.29500 24.939610000000002
12.29600 25.15718
12.29700 25.372139999999998
12.29800 25.58447
12.29900 25.79415
12.30000 26.00115
12.30100 26.205460000000002
12.30200 26.407069999999997
12.30300 26.60595
12.30400 26.80209
12.30500 26.995469999999997
12.30600 27.18607
12.30700 27.37388
12.30800 27.558880000000002
12.30900 27.74104
12.31000 27.92037
12.31100 28.09684
12.31200 28.27043
12.31300 28.441139999999997
12.31400 28.60894
12.31500 28.77381
12.31600 28.93576
12.31700 29.09475
12.31800 29.25078
12.31900 29.40384
12.32000 29.5539
12.32100 29.70096
12.32200 29.845
12.32300 29.98601
12.32400 30.12398
12.32500 30.2589
12.32600 30.39075
12.32700 30.51953
12.32800 30.645220000000002
12.32900 30.76781
12.33000 30.88729
12.33100 31.00366
12.33200 31.11689
12.33300 31.227
12.33400 31.333949999999998
12.33500 31.437759999999997
12.33600 31.5384
12.33700 31.63587
12.33800 31.73017
12.33900 31.82129
12.34000 31.909209999999998
12.34100 31.99394
12.34200 32.07547
12.34300 32.15379
12.34400 32.228899999999996
12.34500 32.30079
12.34600 32.36946
12.34700 32.4349
12.34800 32.49711
12.34900 32.55608
12.35000 32.611810000000006
12.35100 32.664300000000004
12.35200 32.713550000000005
12.35300 32.75954
12.35400 32.80229
12.35500 32.841789999999996
12.35600 32.87803
12.35700 32.911010000000005
12.35800 32.94073
12.35900 32.967200000000005
12.36000 32.990399999999994
12.36100 33.01035
12.36200 33.02703
12.36300 33.04045
12.36400 33.050610000000006
12.36500 33.057520000000004
12.36600 33.06116
12.36700 33.06154
12.36800 33.05867
12.36900 33.052550000000004
12.37000 33.043169999999996
12.37100 33.03055
12.37200 33.01468
12.37300 32.99557
12.37400 32.97322
12.37500 32.94763
12.37600 32.91882
12.37700 32.88678
12.37800 32.85151
12.37900 32.81304
12.38000 32.77135
12.38100 32.72647
12.38200 32.678380000000004
12.38300 32.627109999999995
12.38400 32.572649999999996
12.38500 32.51502
12.38600 32.45422
12.38700 32.39026
12.38800 32.32315
12.38900 32.252900000000004
12.39000 32.17951
12.39100 32.10301
12.39200 32.02338
12.39300 31.940649999999998
12.39400 31.85483
12.39500 31.765929999999997
12.39600 31.67395
12.39700 31.578899999999997
12.39800 31.480809999999998
12.39900 31.37968
12.40000 31.27552
12.40100 31.16835
12.40200 31.05817
12.40300 30.945
12.40400 30.828860000000002
12.40500 30.709750000000003
12.40600 30.587690000000002
12.40700 30.46269
12.40800 30.33476
12.40900 30.20392
12.41000 30.070190000000004
12.41100 29.93358
12.41200 29.7941
12.41300 29.65176
12.41400 29.5066
12.41500 29.358610000000002
12.41600 29.207810000000002
12.41700 29.054229999999997
12.41800 28.897879999999997
12.41900 28.738770000000002
12.42000 28.57692
12.42100 28.412349999999996
12.42200 28.24508
12.42300 28.07512
12.42400 27.902500000000003
12.42500 27.727230000000002
12.42600 27.549319999999998
12.42700 27.36881
12.42800 27.18571
12.42900 27.000030000000002
12.43000 26.8118
12.43100 26.62104
12.43200 26.427780000000002
12.43300 26.23202
12.43400 26.03379
12.43500 25.833109999999998
12.43600 25.63002
12.43700 25.42451
12.43800 25.21662
12.43900 25.00637
12.44000 24.793789999999998
12.44100 24.57888
12.44200 24.36169
12.44300 24.142220000000002
12.44400 23.9205
12.44500 23.69657
12.44600 23.47042
12.44700 23.2421
12.44800 23.01163
12.44900 22.77902
12.45000 22.54431
12.45100 22.30751
12.45200 22.06866
12.45300 21.827759999999998
12.45400 21.58486
12.45500 21.33997
12.45600 21.093120000000003
12.45700 20.84433
12.45800 20.593629999999997
12.45900 20.34104
12.46000 20.086599999999997
12.46100 19.83031
12.46200 19.57222
12.46300 19.31234
12.46400 19.050710000000002
12.46500 18.78735
12.46600 18.52228
12.46700 18.25554
12.46800 17.98714
12.46900 17.71712
12.47000 17.44551
12.47100 17.17233
12.47200 16.89761
12.47300 16.62138
12.47400 16.34366
12.47500 16.06449
12.47600 15.78389
12.47700 15.5019
12.47800 15.21853
12.47900 14.93382
12.48000 14.64781
12.48100 14.360500000000002
12.48200 14.07195
12.48300 13.782169999999999
12.48400 13.49119
12.48500 13.199050000000002
12.48600 12.90577
12.48700 12.61138
12.48800 12.315909999999999
12.48900 12.019390000000001
12.49000 11.721860000000001
12.49100 11.42333
12.49200 11.12384
12.49300 10.82342
12.49400 10.5221
12.49500 10.21991
12.49600 9.9168748
12.49700 9.6130267
12.49800 9.3083955
12.49900 9.0030111
12.50000 8.6969025
12.50100 8.3901003
12.50200 8.0826342
12.50300 7.7745340999999994
12.50400 7.4658304
12.50500 7.1565531
12.50600 6.8467319
12.50700 6.536397300000001
12.50800 6.22558
12.50900 5.9143096
12.51000 5.6026168
12.51100 5.2905321
12.51200 4.9780861000000005
12.51300 4.6653088
12.51400 4.3522313
12.51500 4.0388841
12.51600 3.7252977
12.51700 3.4115030999999996
12.51800 3.0975306000000002
12.51900 2.783411
12.52000 2.4691751
12.52100 2.1548537999999997
12.52200 1.8404774
12.52300 1.5260769
12.52400 1.2116829
12.52500 0.89732604
12.52600 0.58303699
12.52700 0.26884633
12.52800 -0.045215423000000005
12.52900 -0.35911782000000003
12.53000 -0.67283046
12.53100 -0.9863229499999999
12.53200 -1.2995649999999999
12.53300 -1.6125265999999998
12.53400 -1.9251773
12.53500 -2.2374874
12.53600 -2.5494268
12.53700 -2.8609658
12.53800 -3.1720746
12.53900 -3.4827236
12.54000 -3.7928835000000003
12.54100 -4.1025244
12.54200 -4.4116173000000005
12.54300 -4.7201328
12.54400 -5.0280418000000004
12.54500 -5.3353157
12.54600 -5.641925
12.54700 -5.9478413
12.54800 -6.2530354
12.54900 -6.557478799999999
12.55000 -6.8611436
12.55100 -7.164000700000001
12.55200 -7.4660219
12.55300 -7.7671781
12.55400 -8.0674417
12.55500 -8.3667845
12.55600 -8.6651787
12.55700 -8.9625962
12.55800 -9.2590086
12.55900 -9.554388399999999
12.56000 -9.8487072
12.56100 -10.14194
12.56200 -10.434050000000001
12.56300 -10.72502
12.56400 -11.01482
12.56500 -11.30343
12.56600 -11.5908
12.56700 -11.87693
12.56800 -12.161769999999999
12.56900 -12.44531
12.57000 -12.72751
12.57100 -13.008349999999998
12.57200 -13.28781
12.57300 -13.565859999999999
12.57400 -13.84246
12.57500 -14.1176
12.57600 -14.39126
12.57700 -14.663390000000001
12.57800 -14.93398
12.57900 -15.20301
12.58000 -15.47045
12.58100 -15.73627
12.58200 -16.00045
12.58300 -16.26296
12.58400 -16.523789999999998
12.58500 -16.78291
12.58600 -17.04029
12.58700 -17.29591
12.58800 -17.54975
12.58900 -17.80179
12.59000 -18.052
12.59100 -18.300359999999998
12.59200 -18.54685
12.59300 -18.79145
12.59400 -19.03414
12.59500 -19.27488
12.59600 -19.51367
12.59700 -19.750490000000003
12.59800 -19.9853
12.59900 -20.21809
12.60000 -20.44885
12.60100 -20.67754
12.60200 -20.904149999999998
12.60300 -21.12865
12.60400 -21.351039999999998
12.60500 -21.57128
12.60600 -21.789369999999998
12.60700 -22.00527
12.60800 -22.21897
12.60900 -22.43045
12.61000 -22.63969
12.61100 -22.84668
12.61200 -23.051389999999998
12.61300 -23.2538
12.61400 -23.45391
12.61500 -23.65168
12.61600 -23.847099999999998
12.61700 -24.04016
12.61800 -24.23084
12.61900 -24.41911
12.62000 -24.60497
12.62100 -24.7884
12.62200 -24.96938
12.62300 -25.14789
12.62400 -25.32392
12.62500 -25.49746
12.62600 -25.66848
12.62700 -25.83699
12.62800 -26.002950000000002
12.62900 -26.16636
12.63000 -26.3272
12.63100 -26.48547
12.63200 -26.641140000000004
12.63300 -26.794210000000003
12.63400 -26.94466
12.63500 -27.092470000000002
12.63600 -27.237650000000002
12.63700 -27.38018
12.63800 -27.52004
12.63900 -27.65722
12.64000 -27.791719999999998
12.64100 -27.923520000000003
12.64200 -28.05261
12.64300 -28.17899
12.64400 -28.30264
12.64500 -28.42355
12.64600 -28.541719999999998
12.64700 -28.65713
12.64800 -28.76978
12.64900 -28.87965
12.65000 -28.98675
12.65100 -29.091050000000003
12.65200 -29.19256
12.65300 -29.29126
12.65400 -29.387150000000002
12.65500 -29.480220000000003
12.65600 -29.570459999999997
12.65700 -29.657869999999996
12.65800 -29.74244
12.65900 -29.82417
12.66000 -29.903039999999997
12.66100 -29.97905
12.66200 -30.052200000000003
12.66300 -30.122480000000003
12.66400 -30.189890000000002
12.66500 -30.25442
12.66600 -30.31606
12.66700 -30.374830000000003
12.66800 -30.430699999999998
12.66900 -30.48367
12.67000 -30.533749999999998
12.67100 -30.580940000000002
12.67200 -30.62522
12.67300 -30.6666
12.67400 -30.70507
12.67500 -30.740630000000003
12.67600 -30.773289999999996
12.67700 -30.80304
12.67800 -30.82988
12.67900 -30.8538
12.68000 -30.874819999999996
12.68100 -30.892930000000003
12.68200 -30.90813
12.68300 -30.92042
12.68400 -30.9298
12.68500 -30.93627
12.68600 -30.93984
12.68700 -30.94051
12.68800 -30.938280000000002
12.68900 -30.933149999999998
12.69000 -30.92512
12.69100 -30.914209999999997
12.69200 -30.9004
12.69300 -30.883709999999997
12.69400 -30.86413
12.69500 -30.84168
12.69600 -30.816349999999996
12.69700 -30.788159999999998
12.69800 -30.757099999999998
12.69900 -30.72318
12.70000 -30.68641
12.70100 -30.646790000000003
12.70200 -30.60432
12.70300 -30.559019999999997
12.70400 -30.510890000000003
12.70500 -30.45993
12.70600 -30.40616
12.70700 -30.349569999999996
12.70800 -30.29018
12.70900 -30.22799
12.71000 -30.163020000000003
12.71100 -30.095260000000003
12.71200 -30.02474
12.71300 -29.95144
12.71400 -29.875400000000003
12.71500 -29.7966
12.71600 -29.715069999999997
12.71700 -29.630820000000003
12.71800 -29.54384
12.71900 -29.45416
12.72000 -29.36178
12.72100 -29.26671
12.72200 -29.168969999999998
12.72300 -29.068559999999998
12.72400 -28.96551
12.72500 -28.859810000000003
12.72600 -28.75148
12.72700 -28.640539999999998
12.72800 -28.527
12.72900 -28.41086
12.73000 -28.29215
12.73100 -28.170879999999997
12.73200 -28.047050000000002
12.73300 -27.920689999999997
12.73400 -27.7918
12.73500 -27.660410000000002
12.73600 -27.526519999999998
12.73700 -27.390150000000002
12.73800 -27.25132
12.73900 -27.110030000000002
12.74000 -26.96631
12.74100 -26.820169999999997
12.74200 -26.67162
12.74300 -26.520690000000002
12.74400 -26.36738
12.74500 -26.21171
12.74600 -26.053710000000002
12.74700 -25.893369999999997
12.74800 -25.73072
12.74900 -25.56579
12.75000 -25.39857
12.75100 -25.22909
12.75200 -25.057380000000002
12.75300 -24.88343
12.75400 -24.70728
12.75500 -24.52894
12.75600 -24.34842
12.75700 -24.16575
12.75800 -23.98095
12.75900 -23.79403
12.76000 -23.60501
12.76100 -23.413909999999998
12.76200 -23.220750000000002
12.76300 -23.02555
12.76400 -22.82834
12.76500 -22.62912
12.76600 -22.42792
12.76700 -22.22476
12.76800 -22.019669999999998
12.76900 -21.81266
12.77000 -21.603749999999998
12.77100 -21.39296
12.77200 -21.18032
12.77300 -20.96585
12.77400 -20.749570000000002
12.77500 -20.531489999999998
12.77600 -20.31166
12.77700 -20.090069999999997
12.77800 -19.86676
12.77900 -19.64176
12.78000 -19.41507
12.78100 -19.18673
12.78200 -18.95675
12.78300 -18.72517
12.78400 -18.49199
12.78500 -18.25725
12.78600 -18.02097
12.78700 -17.783170000000002
12.78800 -17.543870000000002
12.78900 -17.303089999999997
12.79000 -17.06087
12.79100 -16.81722
12.79200 -16.57216
12.79300 -16.32572
12.79400 -16.077930000000002
12.79500 -15.828800000000001
12.79600 -15.578349999999999
12.79700 -15.32663
12.79800 -15.07363
12.79900 -14.8194
12.80000 -14.563960000000002
12.80100 -14.30732
12.80200 -14.049510000000001
12.80300 -13.79056
12.80400 -13.5305
12.80500 -13.26934
12.80600 -13.007109999999999
12.80700 -12.74384
12.80800 -12.479560000000001
12.80900 -12.21427
12.81000 -11.94802
12.81100 -11.68083
12.81200 -11.41272
12.81300 -11.14372
12.81400 -10.873850000000001
12.81500 -10.60314
12.81600 -10.33161
12.81700 -10.0593
12.81800 -9.786218400000001
12.81900 -9.5124029
12.82000 -9.237875800000001
12.82100 -8.962663299999999
12.82200 -8.6867906
12.82300 -8.4102839
12.82400 -8.1331693
12.82500 -7.855472700000001
12.82600 -7.5772204
12.82700 -7.2984383
12.82800 -7.019151699999999
12.82900 -6.739387700000001
12.83000 -6.4591712999999995
12.83100 -6.1785288000000005
12.83200 -5.8974858
12.83300 -5.6160685
12.83400 -5.3343024
12.83500 -5.0522134
12.83600 -4.7698274
12.83700 -4.4871703
12.83800 -4.2042676
12.83900 -3.9211452
12.84000 -3.6378291
12.84100 -3.3543445
12.84200 -3.0707174999999998
12.84300 -2.7869734999999998
12.84400 -2.5031382
12.84500 -2.2192372
12.84600 -1.9352963
12.84700 -1.6513409
12.84800 -1.3673967
12.84900 -1.0834892
12.85000 -0.79964409
12.85100 -0.51588677
12.85200 -0.23224279
12.85300 0.05126229400000001
12.85400 0.33460297
12.85500 0.6177537599999999
12.85600 0.90068923
12.85700 1.1833839000000002
12.85800 1.4658124
12.85900 1.7479494000000002
12.86000 2.0297695
12.86100 2.3112474
12.86200 2.5923578
12.86300 2.8730756
12.86400 3.1533754999999997
12.86500 3.4332323999999996
12.86600 3.7126213
12.86700 3.9915173999999998
12.86800 4.2698957
12.86900 4.5477312
12.87000 4.8249997
12.87100 5.1016763
12.87200 5.3777367
12.87300 5.653156699999999
12.87400 5.9279117999999995
12.87500 6.2019779999999995
12.87600 6.4753316000000005
12.87700 6.7479484
12.87800 7.0198051999999995
12.87900 7.290877399999999
12.88000 7.5611426999999996
12.88100 7.8305773
12.88200 8.0991581
12.88300 8.3668619
12.88400 8.6336665
12.88500 8.8995486
12.88600 9.164485299999999
12.88700 9.4284549
12.88800 9.6914344
12.88900 9.9534012
12.89000 10.21433
12.89100 10.474210000000001
12.89200 10.73301
12.89300 10.9907
12.89400 11.24728
12.89500 11.502709999999999
12.89600 11.75698
12.89700 12.01006
12.89800 12.26193
12.89900 12.51257
12.90000 12.76196
12.90100 13.010079999999999
12.90200 13.2569
12.90300 13.502410000000001
12.90400 13.74659
12.90500 13.98941
12.90600 14.23085
12.90700 14.4709
12.90800 14.709539999999999
12.90900 14.94673
12.91000 15.18247
12.91100 15.416730000000001
12.91200 15.6495
12.91300 15.880749999999999
12.91400 16.11047
12.91500 16.338639999999998
12.91600 16.56523
12.91700 16.79023
12.91800 17.01362
12.91900 17.23539
12.92000 17.45551
12.92100 17.67396
12.92200 17.89074
12.92300 18.10582
12.92400 18.31919
12.92500 18.530820000000002
12.92600 18.74071
12.92700 18.94883
12.92800 19.155179999999998
12.92900 19.35972
12.93000 19.56246
12.93100 19.76337
12.93200 19.96244
12.93300 20.159650000000003
12.93400 20.35499
12.93500 20.54844
12.93600 20.73999
12.93700 20.92962
12.93800 21.11732
12.93900 21.303079999999998
12.94000 21.48688
12.94100 21.66871
12.94200 21.84855
12.94300 22.0264
12.94400 22.20223
12.94500 22.37603
12.94600 22.54779
12.94700 22.717499999999998
12.94800 22.885150000000003
12.94900 23.05072
12.95000 23.214199999999998
12.95100 23.375580000000003
12.95200 23.534840000000003
12.95300 23.69198
12.95400 23.84697
12.95500 23.99983
12.95600 24.15051
12.95700 24.29903
12.95800 24.44537
12.95900 24.58951
12.96000 24.73146
12.96100 24.871180000000003
12.96200 25.00869
12.96300 25.14397
12.96400 25.277
12.96500 25.407790000000002
12.96600 25.53631
12.96700 25.662570000000002
12.96800 25.786550000000002
12.96900 25.90825
12.97000 26.02766
12.97100 26.14477
12.97200 26.25958
12.97300 26.372069999999997
12.97400 26.48224
12.97500 26.59009
12.97600 26.695600000000002
12.97700 26.79878
12.97800 26.899610000000003
12.97900 26.99809
12.98000 27.094220000000004
12.98100 27.18799
12.98200 27.27939
12.98300 27.36843
12.98400 27.45509
12.98500 27.53937
12.98600 27.621259999999996
12.98700 27.70078
12.98800 27.7779
12.98900 27.85262
12.99000 27.92495
12.99100 27.99488
12.99200 28.06241
12.99300 28.12753
12.99400 28.19024
12.99500 28.25054
12.99600 28.30842
12.99700 28.36389
12.99800 28.416950000000003
12.99900 28.467579999999998
13.00000 28.515790000000003
13.00100 28.56159
13.00200 28.604950000000002
13.00300 28.6459
13.00400 28.68442
13.00500 28.72052
13.00600 28.7542
13.00700 28.78545
13.00800 28.814279999999997
13.00900 28.840690000000002
13.01000 28.864669999999997
13.01100 28.88624
13.01200 28.90538
13.01300 28.92211
13.01400 28.936420000000002
13.01500 28.94832
13.01600 28.957810000000002
13.01700 28.9649
13.01800 28.96957
13.01900 28.97184
13.02000 28.97171
13.02100 28.96919
13.02200 28.96427
13.02300 28.95696
13.02400 28.947270000000003
13.02500 28.9352
13.02600 28.92075
13.02700 28.90393
13.02800 28.884739999999997
13.02900 28.86319
13.03000 28.839290000000002
13.03100 28.81304
13.03200 28.78444
13.03300 28.7535
13.03400 28.72023
13.03500 28.68463
13.03600 28.64671
13.03700 28.60647
13.03800 28.56393
13.03900 28.519090000000002
13.04000 28.47195
13.04100 28.422520000000002
13.04200 28.370820000000002
13.04300 28.31684
13.04400 28.26059
13.04500 28.202090000000002
13.04600 28.14134
13.04700 28.07835
13.04800 28.013130000000004
13.04900 27.94568
13.05000 27.87602
13.05100 27.80415
13.05200 27.73008
13.05300 27.65382
13.05400 27.57539
13.05500 27.494790000000002
13.05600 27.412029999999998
13.05700 27.32712
13.05800 27.24007
13.05900 27.1509
13.06000 27.05961
13.06100 26.96621
13.06200 26.87072
13.06300 26.77315
13.06400 26.67351
13.06500 26.5718
13.06600 26.468049999999998
13.06700 26.36227
13.06800 26.25446
13.06900 26.144640000000003
13.07000 26.03282
13.07100 25.919009999999997
13.07200 25.80323
13.07300 25.68549
13.07400 25.5658
13.07500 25.44418
13.07600 25.32063
13.07700 25.19518
13.07800 25.06783
13.07900 24.9386
13.08000 24.80751
13.08100 24.67455
13.08200 24.53976
13.08300 24.40314
13.08400 24.26471
13.08500 24.124470000000002
13.08600 23.98245
13.08700 23.83866
13.08800 23.69312
13.08900 23.545830000000002
13.09000 23.396810000000002
13.09100 23.24608
13.09200 23.09365
13.09300 22.93954
13.09400 22.78377
13.09500 22.62633
13.09600 22.46727
13.09700 22.30657
13.09800 22.14428
13.09900 21.98039
13.10000 21.81493
13.10100 21.64791
13.10200 21.47935
13.10300 21.30926
13.10400 21.13767
13.10500 20.964579999999998
13.10600 20.790020000000002
13.10700 20.613999999999997
13.10800 20.43654
13.10900 20.25766
13.11000 20.07737
13.11100 19.895699999999998
13.11200 19.71265
13.11300 19.52825
13.11400 19.342509999999997
13.11500 19.155459999999998
13.11600 18.967100000000002
13.11700 18.777469999999997
13.11800 18.58656
13.11900 18.39442
13.12000 18.20104
13.12100 18.006449999999997
13.12200 17.810670000000002
13.12300 17.61372
13.12400 17.41561
13.12500 17.21636
13.12600 17.01599
13.12700 16.814519999999998
13.12800 16.61197
13.12900 16.40835
13.13000 16.203680000000002
13.13100 15.99798
13.13200 15.791269999999999
13.13300 15.58357
13.13400 15.374889999999999
13.13500 15.16526
13.13600 14.954680000000002
13.13700 14.74319
13.13800 14.5308
13.13900 14.317530000000001
13.14000 14.10339
13.14100 13.88841
13.14200 13.6726
13.14300 13.45598
13.14400 13.238579999999999
13.14500 13.020399999999999
13.14600 12.80147
13.14700 12.581809999999999
13.14800 12.36144
13.14900 12.14038
13.15000 11.91864
13.15100 11.69624
13.15200 11.47321
13.15300 11.24956
13.15400 11.025319999999999
13.15500 10.8005
13.15600 10.57512
13.15700 10.3492
13.15800 10.12276
13.15900 9.8958224
13.16000 9.668404599999999
13.16100 9.4405264
13.16200 9.2122078
13.16300 8.9834683
13.16400 8.7543264
13.16500 8.5248031
13.16600 8.2949169
13.16700 8.0646873
13.16800 7.8341343
13.16900 7.6032765
13.17000 7.3721342
13.17100 7.1407259
13.17200 6.909071699999999
13.17300 6.677190199999999
13.17400 6.4451009
13.17500 6.2128227
13.17600 5.9803747
13.17700 5.7477761
13.17800 5.5150457
13.17900 5.2822027
13.18000 5.0492659
13.18100 4.8162538999999995
13.18200 4.5831855
13.18300 4.3500796
13.18400 4.116955
13.18500 3.8838304999999997
13.18600 3.6507245
13.18700 3.4176558000000004
13.18800 3.1846430000000003
13.18900 2.9517047
13.19000 2.7188594999999998
13.19100 2.4861261
13.19200 2.2535229
13.19300 2.0210687000000003
13.19400 1.7887819999999999
13.19500 1.5566811999999999
13.19600 1.3247849
13.19700 1.0931118
13.19800 0.86168032
13.19900 0.63050897
13.20000 0.39961622
13.20100 0.1690205
13.20200 -0.061259809
13.20300 -0.29120634
13.20400 -0.52080075
13.20500 -0.75002485
13.20600 -0.9788604500000001
13.20700 -1.2072894
13.20800 -1.4352936
13.20900 -1.6628552
13.21000 -1.8899564
13.21100 -2.1165792
13.21200 -2.3427062
13.21300 -2.5683194
13.21400 -2.7934017
13.21500 -3.0179353
13.21600 -3.241903
13.21700 -3.4652877999999996
13.21800 -3.688072
13.21900 -3.9102390000000002
13.22000 -4.131772
13.22100 -4.3526538
13.22200 -4.5728676
13.22300 -4.7923971000000005
13.22400 -5.0112255
13.22500 -5.229336
13.22600 -5.4467127
13.22700 -5.6633387
13.22800 -5.879198
13.22900 -6.0942743
13.23000 -6.3085511
13.23100 -6.522012500000001
13.23200 -6.7346430999999995
13.23300 -6.9464266
13.23400 -7.1573466
13.23500 -7.3673874
13.23600 -7.576533400000001
13.23700 -7.7847688999999995
13.23800 -7.9920784
13.23900 -8.198446800000001
13.24000 -8.4038578
13.24100 -8.6082958
13.24200 -8.811745799999999
13.24300 -9.014192999999999
13.24400 -9.215620900000001
13.24500 -9.4160154
13.24600 -9.6153617
13.24700 -9.813644
13.24800 -10.01085
13.24900 -10.20696
13.25000 -10.40196
13.25100 -10.595839999999999
13.25200 -10.788590000000001
13.25300 -10.98018
13.25400 -11.17061
13.25500 -11.35986
13.25600 -11.547920000000001
13.25700 -11.73477
13.25800 -11.9204
13.25900 -12.104800000000001
13.26000 -12.28795
13.26100 -12.469850000000001
13.26200 -12.65047
13.26300 -12.829799999999999
13.26400 -13.007840000000002
13.26500 -13.18457
13.26600 -13.359969999999999
13.26700 -13.53404
13.26800 -13.706760000000001
13.26900 -13.878129999999999
13.27000 -14.04812
13.27100 -14.21673
13.27200 -14.38394
13.27300 -14.54975
13.27400 -14.71414
13.27500 -14.87709
13.27600 -15.03861
13.27700 -15.198680000000001
13.27800 -15.357280000000001
13.27900 -15.514410000000002
13.28000 -15.67005
13.28100 -15.8242
13.28200 -15.976840000000001
13.28300 -16.127959999999998
13.28400 -16.277549999999998
13.28500 -16.42561
13.28600 -16.572110000000002
13.28700 -16.71706
13.28800 -16.86043
13.28900 -17.002229999999997
13.29000 -17.14243
13.29100 -17.28104
13.29200 -17.41803
13.29300 -17.55341
13.29400 -17.68715
13.29500 -17.81926
13.29600 -17.94972
13.29700 -18.07852
13.29800 -18.20566
13.29900 -18.331120000000002
13.30000 -18.4549
13.30100 -18.57699
13.30200 -18.69738
13.30300 -18.81605
13.30400 -18.93302
13.30500 -19.04826
13.30600 -19.16177
13.30700 -19.27353
13.30800 -19.38356
13.30900 -19.49183
13.31000 -19.59834
13.31100 -19.70308
13.31200 -19.80605
13.31300 -19.90725
13.31400 -20.00665
13.31500 -20.10427
13.31600 -20.20008
13.31700 -20.2941
13.31800 -20.3863
13.31900 -20.47669
13.32000 -20.56526
13.32100 -20.652
13.32200 -20.73691
13.32300 -20.81999
13.32400 -20.90123
13.32500 -20.98062
13.32600 -21.05816
13.32700 -21.133850000000002
13.32800 -21.20768
13.32900 -21.27964
13.33000 -21.34974
13.33100 -21.41796
13.33200 -21.48431
13.33300 -21.54877
13.33400 -21.611359999999998
13.33500 -21.672050000000002
13.33600 -21.73085
13.33700 -21.78776
13.33800 -21.84276
13.33900 -21.895870000000002
13.34000 -21.94707
13.34100 -21.99636
13.34200 -22.04373
13.34300 -22.0892
13.34400 -22.13275
13.34500 -22.17438
13.34600 -22.21408
13.34700 -22.25187
13.34800 -22.28773
13.34900 -22.321659999999998
13.35000 -22.35367
13.35100 -22.38374
13.35200 -22.41189
13.35300 -22.4381
13.35400 -22.46238
13.35500 -22.48473
13.35600 -22.50514
13.35700 -22.52363
13.35800 -22.54017
13.35900 -22.55479
13.36000 -22.56747
13.36100 -22.578219999999998
13.36200 -22.58704
13.36300 -22.59393
13.36400 -22.598879999999998
13.36500 -22.60191
13.36600 -22.60301
13.36700 -22.60218
13.36800 -22.59943
13.36900 -22.59475
13.37000 -22.588150000000002
13.37100 -22.57963
13.37200 -22.56919
13.37300 -22.55683
13.37400 -22.54256
13.37500 -22.52637
13.37600 -22.50828
13.37700 -22.48827
13.37800 -22.466359999999998
13.37900 -22.44255
13.38000 -22.41684
13.38100 -22.389229999999998
13.38200 -22.35973
13.38300 -22.328329999999998
13.38400 -22.29505
13.38500 -22.25989
13.38600 -22.222839999999998
13.38700 -22.183919999999997
13.38800 -22.14312
13.38900 -22.100459999999998
13.39000 -22.05593
13.39100 -22.00955
13.39200 -21.96131
13.39300 -21.91122
13.39400 -21.85929
13.39500 -21.80551
13.39600 -21.74991
13.39700 -21.69247
13.39800 -21.63321
13.39900 -21.57214
13.40000 -21.509249999999998
13.40100 -21.44456
13.40200 -21.378069999999997
13.40300 -21.30978
13.40400 -21.239710000000002
13.40500 -21.16787
13.40600 -21.09425
13.40700 -21.01886
13.40800 -20.94172
13.40900 -20.86283
13.41000 -20.78219
13.41100 -20.69981
13.41200 -20.61571
13.41300 -20.52988
13.41400 -20.44234
13.41500 -20.353089999999998
13.41600 -20.262150000000002
13.41700 -20.16952
13.41800 -20.075200000000002
13.41900 -19.97921
13.42000 -19.88156
13.42100 -19.78225
13.42200 -19.68129
13.42300 -19.578699999999998
13.42400 -19.47447
13.42500 -19.36862
13.42600 -19.26116
13.42700 -19.1521
13.42800 -19.041449999999998
13.42900 -18.929209999999998
13.43000 -18.8154
13.43100 -18.700020000000002
13.43200 -18.583099999999998
13.43300 -18.46462
13.43400 -18.34462
13.43500 -18.22309
13.43600 -18.10005
13.43700 -17.97551
13.43800 -17.84948
13.43900 -17.721970000000002
13.44000 -17.59299
13.44100 -17.46256
13.44200 -17.33068
13.44300 -17.19737
13.44400 -17.062640000000002
13.44500 -16.9265
13.44600 -16.78896
13.44700 -16.65004
13.44800 -16.50974
13.44900 -16.36808
13.45000 -16.22508
13.45100 -16.08074
13.45200 -15.93508
13.45300 -15.78811
13.45400 -15.63985
13.45500 -15.490300000000001
13.45600 -15.33948
13.45700 -15.187410000000002
13.45800 -15.034089999999999
13.45900 -14.87955
13.46000 -14.72378
13.46100 -14.56682
13.46200 -14.408660000000001
13.46300 -14.249329999999999
13.46400 -14.08884
13.46500 -13.927200000000001
13.46600 -13.76442
13.46700 -13.60053
13.46800 -13.435530000000002
13.46900 -13.26944
13.47000 -13.10226
13.47100 -12.93403
13.47200 -12.76474
13.47300 -12.594420000000001
13.47400 -12.42308
13.47500 -12.25074
13.47600 -12.0774
13.47700 -11.903080000000001
13.47800 -11.727799999999998
13.47900 -11.55158
13.48000 -11.37442
13.48100 -11.196349999999999
13.48200 -11.01737
13.48300 -10.83751
13.48400 -10.656780000000001
13.48500 -10.47519
13.48600 -10.292769999999999
13.48700 -10.10952
13.48800 -9.925466
13.48900 -9.740623099999999
13.49000 -9.555006800000001
13.49100 -9.3686335
13.49200 -9.181520299999999
13.49300 -8.993683800000001
13.49400 -8.8051409
13.49500 -8.6159088
13.49600 -8.4260039
13.49700 -8.2354441
13.49800 -8.044246600000001
13.49900 -7.8524284
13.50000 -7.660007500000001
13.50100 -7.4670002
13.50200 -7.273424400000001
13.50300 -7.0792980000000005
13.50400 -6.8846381999999995
13.50500 -6.6894621
13.50600 -6.493787500000001
13.50700 -6.297631600000001
13.50800 -6.101011499999999
13.50900 -5.9039451
13.51000 -5.7064496
13.51100 -5.5085424000000005
13.51200 -5.3102411
13.51300 -5.111562800000001
13.51400 -4.9125250000000005
13.51500 -4.7131453
13.51600 -4.5134407
13.51700 -4.3134291
13.51800 -4.1131277
13.51900 -3.9125539000000003
13.52000 -3.7117254
13.52100 -3.5106596
13.52200 -3.3093738999999998
13.52300 -3.1078864
13.52400 -2.9062144
13.52500 -2.7043762
13.52600 -2.5023893
13.52700 -2.3002716
13.52800 -2.0980412
13.52900 -1.8957161999999999
13.53000 -1.6933147
13.53100 -1.4908549
13.53200 -1.2883552
13.53300 -1.0858338
13.53400 -0.88330926
13.53500 -0.68079988
13.53600 -0.4783242
13.53700 -0.2759008
13.53800 -0.07354828399999999
13.53900 0.12871478
13.54000 0.33086973999999997
13.54100 0.53289798
13.54200 0.73478082
13.54300 0.93649961
13.54400 1.1380358
13.54500 1.3393706
13.54600 1.5404855
13.54700 1.741362
13.54800 1.9419814
13.54900 2.1423252
13.55000 2.342375
13.55100 2.5421124
13.55200 2.7415188
13.55300 2.940576
13.55400 3.1392656
13.55500 3.3375695
13.55600 3.5354692
13.55700 3.7329468999999995
13.55800 3.9299837999999996
13.55900 4.1265626
13.56000 4.3226644
13.56100 4.518271599999999
13.56200 4.7133662
13.56300 4.9079299
13.56400 5.1019453
13.56500 5.295394
13.56600 5.4882582
13.56700 5.6805201
13.56800 5.8721613
13.56900 6.0631648
13.57000 6.253512199999999
13.57100 6.443186100000001
13.57200 6.632168600000001
13.57300 6.8204418
13.57400 7.0079877999999995
13.57500 7.1947895
13.57600 7.380829
13.57700 7.5660884
13.57800 7.7505507
13.57900 7.934198500000001
13.58000 8.1170142
13.58100 8.2989797
13.58200 8.4800787
13.58300 8.6602934
13.58400 8.8396065
13.58500 9.018001
13.58600 9.1954596
13.58700 9.3719654
13.58800 9.5475018
13.58900 9.722051800000001
13.59000 9.895598099999999
13.59100 10.06812
13.59200 10.23961
13.59300 10.41005
13.59400 10.57942
13.59500 10.7477
13.59600 10.91488
13.59700 11.08094
13.59800 11.24586
13.59900 11.40964
13.60000 11.57224
13.60100 11.73367
13.60200 11.8939
13.60300 12.05292
13.60400 12.210709999999999
13.60500 12.36725
13.60600 12.52254
13.60700 12.67655
13.60800 12.829270000000001
13.60900 12.980690000000001
13.61000 13.1308
13.61100 13.279560000000002
13.61200 13.42699
13.61300 13.57305
13.61400 13.71773
13.61500 13.861019999999998
13.61600 14.002909999999998
13.61700 14.14338
13.61800 14.282420000000002
13.61900 14.42001
13.62000 14.556140000000001
13.62100 14.690800000000001
13.62200 14.823970000000001
13.62300 14.95564
13.62400 15.08579
13.62500 15.21442
13.62600 15.3415
13.62700 15.467030000000001
13.62800 15.591
13.62900 15.713379999999999
13.63000 15.83418
13.63100 15.95336
13.63200 16.07094
13.63300 16.186880000000002
13.63400 16.301170000000003
13.63500 16.41382
13.63600 16.52479
13.63700 16.63409
13.63800 16.7417
13.63900 16.84761
13.64000 16.951810000000002
13.64100 17.05428
13.64200 17.15502
13.64300 17.25401
13.64400 17.35125
13.64500 17.44673
13.64600 17.54043
13.64700 17.63234
13.64800 17.72246
13.64900 17.81077
13.65000 17.897270000000002
13.65100 17.981949999999998
13.65200 18.0648
13.65300 18.14581
13.65400 18.22497
13.65500 18.30227
13.65600 18.37771
13.65700 18.45127
13.65800 18.522959999999998
13.65900 18.59276
13.66000 18.66066
13.66100 18.72666
13.66200 18.79075
13.66300 18.85293
13.66400 18.91318
13.66500 18.9715
13.66600 19.02788
13.66700 19.08231
13.66800 19.1348
13.66900 19.18533
13.67000 19.233900000000002
13.67100 19.2805
13.67200 19.325120000000002
13.67300 19.36776
13.67400 19.40842
13.67500 19.44708
13.67600 19.48375
13.67700 19.51841
13.67800 19.55107
13.67900 19.58172
13.68000 19.610349999999997
13.68100 19.63695
13.68200 19.66154
13.68300 19.68409
13.68400 19.70461
13.68500 19.7231
13.68600 19.739539999999998
13.68700 19.75394
13.68800 19.7663
13.68900 19.77661
13.69000 19.784869999999998
13.69100 19.791069999999998
13.69200 19.79522
13.69300 19.79732
13.69400 19.79736
13.69500 19.79534
13.69600 19.79126
13.69700 19.785130000000002
13.69800 19.77693
13.69900 19.76667
13.70000 19.754360000000002
13.70100 19.73998
13.70200 19.72355
13.70300 19.70506
13.70400 19.68451
13.70500 19.6619
13.70600 19.63724
13.70700 19.61052
13.70800 19.58176
13.70900 19.55094
13.71000 19.51807
13.71100 19.483159999999998
13.71200 19.4462
13.71300 19.4072
13.71400 19.36616
13.71500 19.32308
13.71600 19.27797
13.71700 19.230829999999997
13.71800 19.18166
13.71900 19.13047
13.72000 19.07726
13.72100 19.02203
13.72200 18.96479
13.72300 18.905530000000002
13.72400 18.844279999999998
13.72500 18.78102
13.72600 18.715770000000003
13.72700 18.64853
13.72800 18.5793
13.72900 18.5081
13.73000 18.434919999999998
13.73100 18.35977
13.73200 18.28266
13.73300 18.20359
13.73400 18.12257
13.73500 18.03962
13.73600 17.95472
13.73700 17.8679
13.73800 17.779149999999998
13.73900 17.688499999999998
13.74000 17.595930000000003
13.74100 17.50147
13.74200 17.40512
13.74300 17.30689
13.74400 17.206789999999998
13.74500 17.10483
13.74600 17.00101
13.74700 16.89535
13.74800 16.787850000000002
13.74900 16.67853
13.75000 16.56739
13.75100 16.45445
13.75200 16.33971
13.75300 16.223190000000002
13.75400 16.1049
13.75500 15.98484
13.75600 15.86303
13.75700 15.73948
13.75800 15.6142
13.75900 15.487200000000001
13.76000 15.35849
13.76100 15.22809
13.76200 15.096010000000001
13.76300 14.96225
13.76400 14.826839999999999
13.76500 14.689779999999999
13.76600 14.551079999999999
13.76700 14.410770000000001
13.76800 14.268839999999999
13.76900 14.12532
13.77000 13.98022
13.77100 13.83355
13.77200 13.68532
13.77300 13.535559999999998
13.77400 13.384260000000001
13.77500 13.23145
13.77600 13.077150000000001
13.77700 12.921360000000002
13.77800 12.76409
13.77900 12.60538
13.78000 12.445219999999999
13.78100 12.28364
13.78200 12.12065
13.78300 11.95626
13.78400 11.7905
13.78500 11.62337
13.78600 11.4549
13.78700 11.2851
13.78800 11.11398
13.78900 10.94157
13.79000 10.76788
13.79100 10.59292
13.79200 10.41672
13.79300 10.239289999999999
13.79400 10.06065
13.79500 9.8808132
13.79600 9.699802100000001
13.79700 9.5176324
13.79800 9.3343228
13.79900 9.1498911
13.80000 8.9643553
13.80100 8.7777331
13.80200 8.5900441
13.80300 8.401306
13.80400 8.2115375
13.80500 8.0207571
13.80600 7.8289837
13.80700 7.6362364000000005
13.80800 7.442534
13.80900 7.2478957
13.81000 7.052340399999999
13.81100 6.855887200000001
13.81200 6.658555600000001
13.81300 6.4603649
13.81400 6.2613346
13.81500 6.0614843
13.81600 5.8608338
13.81700 5.6594029
13.81800 5.4572113
13.81900 5.2542791
13.82000 5.050625999999999
13.82100 4.846273
13.82200 4.6412397
13.82300 4.4355471
13.82400 4.2292152
13.82500 4.0222649
13.82600 3.814717
13.82700 3.6065924999999996
13.82800 3.3979125
13.82900 3.188698
13.83000 2.9789703000000003
13.83100 2.7687508999999997
13.83200 2.5580610999999998
13.83300 2.3469225
13.83400 2.1353569
13.83500 1.9233859999999998
13.83600 1.7110316
13.83700 1.4983157
13.83800 1.2852602
13.83900 1.0718872000000002
13.84000 0.85821887
13.84100 0.6442773199999999
13.84200 0.43008476
13.84300 0.21566341000000003
13.84400 0.0010355109999999998
13.84500 -0.21377669
13.84600 -0.42875088
13.84700 -0.6438647399999999
13.84800 -0.85909599
13.84900 -1.0744221999999999
13.85000 -1.2898212
13.85100 -1.5052706
13.85200 -1.7207481
13.85300 -1.9362312
13.85400 -2.1516977
13.85500 -2.3671253
13.85600 -2.5824916
13.85700 -2.797774
13.85800 -3.0129505
13.85900 -3.2279987
13.86000 -3.4428958
13.86100 -3.6576196999999997
13.86200 -3.8721479000000003
13.86300 -4.0864583
13.86400 -4.300528
13.86500 -4.5143347
13.86600 -4.7278560999999995
13.86700 -4.9410693
13.86800 -5.1539518
13.86900 -5.3664811
13.87000 -5.5786349
13.87100 -5.7903904
13.87200 -6.001725
13.87300 -6.2126163
13.87400 -6.4230412
13.87500 -6.6329777000000005
13.87600 -6.842403099999999
13.87700 -7.0512950000000005
13.87800 -7.2596304
13.87900 -7.4673869
13.88000 -7.6745428
13.88100 -7.8810744
13.88200 -8.08696
13.88300 -8.2921773
13.88400 -8.496704
13.88500 -8.7005176
13.88600 -8.9035966
13.88700 -9.1059178
13.88800 -9.307459699999999
13.88900 -9.5082007
13.89000 -9.7081184
13.89100 -9.9071912
13.89200 -10.105400000000001
13.89300 -10.30272
13.89400 -10.499120000000001
13.89500 -10.6946
13.89600 -10.88913
13.89700 -11.08268
13.89800 -11.27523
13.89900 -11.46677
13.90000 -11.65728
13.90100 -11.84672
13.90200 -12.03509
13.90300 -12.22235
13.90400 -12.4085
13.90500 -12.593499999999999
13.90600 -12.77734
13.90700 -12.959999999999999
13.90800 -13.141459999999999
13.90900 -13.32169
13.91000 -13.500680000000001
13.91100 -13.67841
13.91200 -13.854859999999999
13.91300 -14.030000000000001
13.91400 -14.20382
13.91500 -14.37629
13.91600 -14.54741
13.91700 -14.71714
13.91800 -14.885470000000002
13.91900 -15.052370000000002
13.92000 -15.217839999999999
13.92100 -15.38185
13.92200 -15.544379999999999
13.92300 -15.70541
13.92400 -15.86493
13.92500 -16.022910000000003
13.92600 -16.17934
13.92700 -16.3342
13.92800 -16.487470000000002
13.92900 -16.639129999999998
13.93000 -16.78916
13.93100 -16.937559999999998
13.93200 -17.08429
13.93300 -17.22934
13.93400 -17.3727
13.93500 -17.51435
13.93600 -17.65426
13.93700 -17.79243
13.93800 -17.928839999999997
13.93900 -18.063470000000002
13.94000 -18.19631
13.94100 -18.32733
13.94200 -18.456529999999997
13.94300 -18.58389
13.94400 -18.70939
13.94500 -18.83301
13.94600 -18.95475
13.94700 -19.07459
13.94800 -19.19251
13.94900 -19.308500000000002
13.95000 -19.422539999999998
13.95100 -19.53463
13.95200 -19.64474
13.95300 -19.75286
13.95400 -19.858990000000002
13.95500 -19.9631
13.95600 -20.065179999999998
13.95700 -20.16522
13.95800 -20.26321
13.95900 -20.35914
13.96000 -20.45298
13.96100 -20.54474
13.96200 -20.63439
13.96300 -20.72194
13.96400 -20.80735
13.96500 -20.890629999999998
13.96600 -20.97176
13.96700 -21.05073
13.96800 -21.12753
13.96900 -21.20215
13.97000 -21.27458
13.97100 -21.3448
13.97200 -21.41282
13.97300 -21.47861
13.97400 -21.54217
13.97500 -21.60349
13.97600 -21.66256
13.97700 -21.719369999999998
13.97800 -21.77391
13.97900 -21.82618
13.98000 -21.87616
13.98100 -21.92385
13.98200 -21.96924
13.98300 -22.01232
13.98400 -22.05309
13.98500 -22.091530000000002
13.98600 -22.12764
13.98700 -22.16142
13.98800 -22.19286
13.98900 -22.22195
13.99000 -22.24868
13.99100 -22.27306
13.99200 -22.29507
13.99300 -22.314709999999998
13.99400 -22.33198
13.99500 -22.34687
13.99600 -22.35938
13.99700 -22.369500000000002
13.99800 -22.37724
13.99900 -22.38258
14.00000 -22.38552
14.00100 -22.38607
14.00200 -22.38422
14.00300 -22.379959999999997
14.00400 -22.3733
14.00500 -22.36423
14.00600 -22.35275
14.00700 -22.33886
14.00800 -22.32255
14.00900 -22.30384
14.01000 -22.28271
14.01100 -22.25917
14.01200 -22.23322
14.01300 -22.20485
14.01400 -22.17407
14.01500 -22.14088
14.01600 -22.105269999999997
14.01700 -22.067249999999998
14.01800 -22.02682
14.01900 -21.983990000000002
14.02000 -21.938750000000002
14.02100 -21.891099999999998
14.02200 -21.84105
14.02300 -21.7886
14.02400 -21.73375
14.02500 -21.67651
14.02600 -21.61688
14.02700 -21.55486
14.02800 -21.49046
14.02900 -21.42368
14.03000 -21.35452
14.03100 -21.282999999999998
14.03200 -21.20911
14.03300 -21.13286
14.03400 -21.05425
14.03500 -20.973300000000002
14.03600 -20.89001
14.03700 -20.804380000000002
14.03800 -20.71642
14.03900 -20.62614
14.04000 -20.53355
14.04100 -20.43865
14.04200 -20.34145
14.04300 -20.24195
14.04400 -20.14018
14.04500 -20.03613
14.04600 -19.92982
14.04700 -19.82124
14.04800 -19.710430000000002
14.04900 -19.59737
14.05000 -19.48209
14.05100 -19.36458
14.05200 -19.24487
14.05300 -19.12296
14.05400 -18.99887
14.05500 -18.87259
14.05600 -18.74416
14.05700 -18.61356
14.05800 -18.48083
14.05900 -18.34597
14.06000 -18.20899
14.06100 -18.0699
14.06200 -17.928720000000002
14.06300 -17.78546
14.06400 -17.640130000000003
14.06500 -17.49275
14.06600 -17.343320000000002
14.06700 -17.19187
14.06800 -17.038410000000002
14.06900 -16.88295
14.07000 -16.72551
14.07100 -16.5661
14.07200 -16.40473
14.07300 -16.24143
14.07400 -16.0762
14.07500 -15.90907
14.07600 -15.74005
14.07700 -15.56915
14.07800 -15.3964
14.07900 -15.22181
14.08000 -15.04539
14.08100 -14.86717
14.08200 -14.687159999999999
14.08300 -14.50538
14.08400 -14.32185
14.08500 -14.136580000000002
14.08600 -13.9496
14.08700 -13.760919999999999
14.08800 -13.570570000000002
14.08900 -13.37855
14.09000 -13.18489
14.09100 -12.989619999999999
14.09200 -12.79274
14.09300 -12.59428
14.09400 -12.39427
14.09500 -12.19271
14.09600 -11.989619999999999
14.09700 -11.785039999999999
14.09800 -11.57898
14.09900 -11.37147
14.10000 -11.162510000000001
14.10100 -10.95214
14.10200 -10.74037
14.10300 -10.52723
14.10400 -10.31274
14.10500 -10.096910000000001
14.10600 -9.8797821
14.10700 -9.6613653
14.10800 -9.4416849
14.10900 -9.2207633
14.11000 -8.998623499999999
14.11100 -8.7752886
14.11200 -8.550781
14.11300 -8.3251245
14.11400 -8.0983415
14.11500 -7.870456600000001
14.11600 -7.641492799999999
14.11700 -7.411474
14.11800 -7.180424
14.11900 -6.9483675
14.12000 -6.7153290000000005
14.12100 -6.481332300000001
14.12200 -6.2464025
14.12300 -6.0105644
14.12400 -5.7738431
14.12500 -5.5362634
14.12600 -5.2978508
14.12700 -5.058630900000001
14.12800 -4.8186295
14.12900 -4.5778722
14.13000 -4.3363847
14.13100 -4.0941935
14.13200 -3.8513243000000004
14.13300 -3.607804
14.13400 -3.3636584999999997
14.13500 -3.1189147
14.13600 -2.8735993
14.13700 -2.6277391
14.13800 -2.3813607
14.13900 -2.1344911
14.14000 -1.8871573999999998
14.14100 -1.6393865
14.14200 -1.3912056000000002
14.14300 -1.1426419
14.14400 -0.8937226600000001
14.14500 -0.64447508
14.14600 -0.39492645
14.14700 -0.14510417
14.14800 0.1049644
14.14900 0.35525183
14.15000 0.60573071
14.15100 0.8563735499999999
14.15200 1.1071529
14.15300 1.3580412
14.15400 1.6090107999999999
14.15500 1.8600343
14.15600 2.1110838
14.15700 2.3621319
14.15800 2.6131509
14.15900 2.8641131
14.16000 3.1149907
14.16100 3.3657557999999996
14.16200 3.6163807
14.16300 3.8668375
14.16400 4.1170985
14.16500 4.3671358
14.16600 4.6169214
14.16700 4.866426799999999
14.16800 5.1156245
14.16900 5.3644862
14.17000 5.6129839
14.17100 5.8610894
14.17200 6.1087746
14.17300 6.3560113000000005
14.17400 6.6027716
14.17500 6.849027400000001
14.17600 7.0947498
14.17700 7.3399112
14.17800 7.5844838999999995
14.17900 7.8284389999999995
14.18000 8.071748900000001
14.18100 8.3143853
14.18200 8.5563205
14.18300 8.797526399999999
14.18400 9.0379752
14.18500 9.2776395
14.18600 9.516491
14.18700 9.754502
14.18800 9.9916451
14.18900 10.22789
14.19000 10.46322
14.19100 10.69759
14.19200 10.93099
14.19300 11.16338
14.19400 11.39474
14.19500 11.62504
14.19600 11.85426
14.19700 12.08236
14.19800 12.309330000000001
14.19900 12.53513
14.20000 12.75973
14.20100 12.983120000000001
14.20200 13.205269999999999
14.20300 13.42614
14.20400 13.64572
14.20500 13.86397
14.20600 14.08087
14.20700 14.2964
14.20800 14.51053
14.20900 14.723230000000001
14.21000 14.93448
14.21100 15.144250000000001
14.21200 15.35252
14.21300 15.55926
14.21400 15.76445
14.21500 15.96807
14.21600 16.170080000000002
14.21700 16.37046
14.21800 16.569200000000002
14.21900 16.76626
14.22000 16.96162
14.22100 17.15526
14.22200 17.34715
14.22300 17.53727
14.22400 17.7256
14.22500 17.912110000000002
14.22600 18.096780000000003
14.22700 18.279590000000002
14.22800 18.46052
14.22900 18.63954
14.23000 18.81663
14.23100 18.99177
14.23200 19.16493
14.23300 19.33611
14.23400 19.50527
14.23500 19.67239
14.23600 19.83745
14.23700 20.00044
14.23800 20.16133
14.23900 20.3201
14.24000 20.47673
14.24100 20.63121
14.24200 20.78351
14.24300 20.933609999999998
14.24400 21.081500000000002
14.24500 21.22715
14.24600 21.370549999999998
14.24700 21.51168
14.24800 21.65051
14.24900 21.787039999999998
14.25000 21.92125
14.25100 22.05311
14.25200 22.18262
14.25300 22.30974
14.25400 22.43447
14.25500 22.5568
14.25600 22.67669
14.25700 22.79415
14.25800 22.90914
14.25900 23.02166
14.26000 23.1317
14.26100 23.23923
14.26200 23.34424
14.26300 23.44671
14.26400 23.54664
14.26500 23.644009999999998
14.26600 23.738799999999998
14.26700 23.83101
14.26800 23.92061
14.26900 24.0076
14.27000 24.09196
14.27100 24.17368
14.27200 24.25275
14.27300 24.32915
14.27400 24.40288
14.27500 24.47393
14.27600 24.542279999999998
14.27700 24.60792
14.27800 24.67085
14.27900 24.73105
14.28000 24.78851
14.28100 24.84323
14.28200 24.89519
14.28300 24.9444
14.28400 24.99083
14.28500 25.034489999999998
14.28600 25.075360000000003
14.28700 25.113439999999997
14.28800 25.14872
14.28900 25.181199999999997
14.29000 25.210870000000003
14.29100 25.237720000000003
14.29200 25.26175
14.29300 25.28295
14.29400 25.30132
14.29500 25.316860000000002
14.29600 25.32955
14.29700 25.33941
14.29800 25.346410000000002
14.29900 25.35057
14.30000 25.351879999999998
14.30100 25.35033
14.30200 25.34592
14.30300 25.33865
14.30400 25.328519999999997
14.30500 25.315530000000003
14.30600 25.299670000000003
14.30700 25.280960000000004
14.30800 25.259369999999997
14.30900 25.23493
14.31000 25.207610000000003
14.31100 25.17744
14.31200 25.14441
14.31300 25.10851
14.31400 25.069750000000003
14.31500 25.02814
14.31600 24.98367
14.31700 24.93634
14.31800 24.88617
14.31900 24.83315
14.32000 24.777279999999998
14.32100 24.718580000000003
14.32200 24.65703
14.32300 24.59266
14.32400 24.52547
14.32500 24.45545
14.32600 24.38262
14.32700 24.30698
14.32800 24.228540000000002
14.32900 24.147299999999998
14.33000 24.063280000000002
14.33100 23.97648
14.33200 23.8869
14.33300 23.79456
14.33400 23.69947
14.33500 23.60163
14.33600 23.50105
14.33700 23.397750000000002
14.33800 23.29173
14.33900 23.18301
14.34000 23.07159
14.34100 22.95748
14.34200 22.8407
14.34300 22.721259999999997
14.34400 22.599169999999997
14.34500 22.47444
14.34600 22.34709
14.34700 22.21712
14.34800 22.08456
14.34900 21.94941
14.35000 21.81169
14.35100 21.671409999999998
14.35200 21.52859
14.35300 21.38324
14.35400 21.23538
14.35500 21.08502
14.35600 20.93218
14.35700 20.77687
14.35800 20.61911
14.35900 20.45892
14.36000 20.296310000000002
14.36100 20.1313
14.36200 19.963910000000002
14.36300 19.79415
14.36400 19.622049999999998
14.36500 19.44762
14.36600 19.270889999999998
14.36700 19.09186
14.36800 18.91056
14.36900 18.72701
14.37000 18.54123
14.37100 18.35324
14.37200 18.16306
14.37300 17.97071
14.37400 17.77621
14.37500 17.57958
14.37600 17.38085
14.37700 17.180039999999998
14.37800 16.977159999999998
14.37900 16.77225
14.38000 16.56532
14.38100 16.356399999999997
14.38200 16.145519999999998
14.38300 15.93268
14.38400 15.71792
14.38500 15.50127
14.38600 15.28274
14.38700 15.06237
14.38800 14.84016
14.38900 14.61616
14.39000 14.39039
14.39100 14.16287
14.39200 13.93362
14.39300 13.70268
14.39400 13.47006
14.39500 13.235800000000001
14.39600 12.999920000000001
14.39700 12.76245
14.39800 12.523409999999998
14.39900 12.28283
14.40000 12.04075
14.40100 11.79718
14.40200 11.55216
14.40300 11.3057
14.40400 11.05785
14.40500 10.808629999999999
14.40600 10.55807
14.40700 10.306189999999999
14.40800 10.05303
14.40900 9.7986065
14.41000 9.5429607
14.41100 9.2861183
14.41200 9.028108399999999
14.41300 8.768961599999999
14.41400 8.5087068
14.41500 8.2473755
14.41600 7.984997300000001
14.41700 7.721602900000001
14.41800 7.4572228
14.41900 7.1918882
14.42000 6.925630600000001
14.42100 6.6584803
14.42200 6.3904695
14.42300 6.1216291
14.42400 5.8519911
14.42500 5.5815868
14.42600 5.3104483
14.42700 5.0386075
14.42800 4.7660965
14.42900 4.4929478000000005
14.43000 4.2191934
14.43100 3.9448656
14.43200 3.6699966
14.43300 3.3946194
14.43400 3.1187660999999998
14.43500 2.8424695
14.43600 2.5657624
14.43700 2.2886775000000004
14.43800 2.0112475
14.43900 1.7335053999999999
14.44000 1.455484
14.44100 1.1772162
14.44200 0.8987351299999999
14.44300 0.62007364
14.44400 0.34126479
14.44500 0.062341668
14.44600 -0.21666264999999998
14.44700 -0.49571501999999995
14.44800 -0.77478238
14.44900 -1.0538315
14.45000 -1.3328293999999998
14.45100 -1.6117427
14.45200 -1.8905384
14.45300 -2.1691833000000003
14.45400 -2.4476442
14.45500 -2.7258879
14.45600 -3.0038811
14.45700 -3.2815906999999997
14.45800 -3.5589833
14.45900 -3.8360257
14.46000 -4.1126844
14.46100 -4.3889266000000005
14.46200 -4.6647187
14.46300 -4.9400277
14.46400 -5.2148201
14.46500 -5.4890629
14.46600 -5.7627227
14.46700 -6.0357664
14.46800 -6.3081607
14.46900 -6.579873
14.47000 -6.8508700000000005
14.47100 -7.1211182
14.47200 -7.3905855
14.47300 -7.6592386
14.47400 -7.927044499999999
14.47500 -8.1939705
14.47600 -8.459984500000001
14.47700 -8.7250538
14.47800 -8.989145599999999
14.47900 -9.2522278
14.48000 -9.5142685
14.48100 -9.775235499999999
14.48200 -10.0351
14.48300 -10.29382
14.48400 -10.55138
14.48500 -10.80773
14.48600 -11.062859999999999
14.48700 -11.31672
14.48800 -11.56928
14.48900 -11.82053
14.49000 -12.070409999999999
14.49100 -12.318909999999999
14.49200 -12.565999999999999
14.49300 -12.811639999999999
14.49400 -13.055800000000001
14.49500 -13.29846
14.49600 -13.53958
14.49700 -13.77913
14.49800 -14.01709
14.49900 -14.25343
14.50000 -14.48811
14.50100 -14.721110000000001
14.50200 -14.952399999999999
14.50300 -15.18195
14.50400 -15.40973
14.50500 -15.635720000000001
14.50600 -15.859889999999998
14.50700 -16.0822
14.50800 -16.30264
14.50900 -16.521169999999998
14.51000 -16.737769999999998
14.51100 -16.9524
14.51200 -17.16505
14.51300 -17.37569
14.51400 -17.58429
14.51500 -17.79082
14.51600 -17.99526
14.51700 -18.19758
14.51800 -18.397769999999998
14.51900 -18.59578
14.52000 -18.7916
14.52100 -18.98521
14.52200 -19.17657
14.52300 -19.365679999999998
14.52400 -19.55249
14.52500 -19.73699
14.52600 -19.919159999999998
14.52700 -20.098969999999998
14.52800 -20.2764
14.52900 -20.451430000000002
14.53000 -20.62404
14.53100 -20.7942
14.53200 -20.96189
14.53300 -21.1271
14.53400 -21.2898
14.53500 -21.44997
14.53600 -21.60759
14.53700 -21.76264
14.53800 -21.91511
14.53900 -22.06497
14.54000 -22.21221
14.54100 -22.3568
14.54200 -22.498730000000002
14.54300 -22.63798
14.54400 -22.77454
14.54500 -22.90837
14.54600 -23.03948
14.54700 -23.16784
14.54800 -23.29344
14.54900 -23.41626
14.55000 -23.53628
14.55100 -23.653489999999998
14.55200 -23.767879999999998
14.55300 -23.87942
14.55400 -23.988110000000002
14.55500 -24.09394
14.55600 -24.19688
14.55700 -24.29692
14.55800 -24.39406
14.55900 -24.48828
14.56000 -24.57957
14.56100 -24.667910000000003
14.56200 -24.7533
14.56300 -24.83572
14.56400 -24.91516
14.56500 -24.99161
14.56600 -25.06507
14.56700 -25.13552
14.56800 -25.20296
14.56900 -25.26737
14.57000 -25.32875
14.57100 -25.38709
14.57200 -25.442379999999996
14.57300 -25.49461
14.57400 -25.543779999999998
14.57500 -25.589879999999997
14.57600 -25.63291
14.57700 -25.672859999999996
14.57800 -25.709720000000004
14.57900 -25.74349
14.58000 -25.77417
14.58100 -25.801750000000002
14.58200 -25.82622
14.58300 -25.8476
14.58400 -25.86586
14.58500 -25.88102
14.58600 -25.893060000000002
14.58700 -25.90199
14.58800 -25.907799999999998
14.58900 -25.9105
14.59000 -25.910090000000004
14.59100 -25.90655
14.59200 -25.8999
14.59300 -25.89014
14.59400 -25.877260000000003
14.59500 -25.861279999999997
14.59600 -25.842169999999996
14.59700 -25.819969999999998
14.59800 -25.79465
14.59900 -25.76624
14.60000 -25.73472
14.60100 -25.70011
14.60200 -25.6624
14.60300 -25.62161
14.60400 -25.57774
14.60500 -25.530789999999996
14.60600 -25.480770000000003
14.60700 -25.427680000000002
14.60800 -25.371529999999996
14.60900 -25.31233
14.61000 -25.250089999999997
14.61100 -25.184810000000002
14.61200 -25.116490000000002
14.61300 -25.04516
14.61400 -24.97081
14.61500 -24.89346
14.61600 -24.813109999999998
14.61700 -24.72978
14.61800 -24.64348
14.61900 -24.55421
14.62000 -24.46199
14.62100 -24.36683
14.62200 -24.26874
14.62300 -24.16774
14.62400 -24.06383
14.62500 -23.95704
14.62600 -23.847360000000002
14.62700 -23.734830000000002
14.62800 -23.61944
14.62900 -23.50122
14.63000 -23.38019
14.63100 -23.25635
14.63200 -23.129730000000002
14.63300 -23.000329999999998
14.63400 -22.86818
14.63500 -22.73329
14.63600 -22.595689999999998
14.63700 -22.455379999999998
14.63800 -22.31238
14.63900 -22.16672
14.64000 -22.01841
14.64100 -21.86747
14.64200 -21.71392
14.64300 -21.55778
14.64400 -21.399070000000002
14.64500 -21.23781
14.64600 -21.07401
14.64700 -20.907709999999998
14.64800 -20.73891
14.64900 -20.56765
14.65000 -20.39395
14.65100 -20.21782
14.65200 -20.03928
14.65300 -19.85837
14.65400 -19.6751
14.65500 -19.48949
14.65600 -19.301579999999998
14.65700 -19.11137
14.65800 -18.91891
14.65900 -18.72421
14.66000 -18.52729
14.66100 -18.32818
14.66200 -18.12691
14.66300 -17.9235
14.66400 -17.71798
14.66500 -17.51038
14.66600 -17.30071
14.66700 -17.089019999999998
14.66800 -16.87531
14.66900 -16.65963
14.67000 -16.442
14.67100 -16.22244
14.67200 -16.00099
14.67300 -15.77768
14.67400 -15.55252
14.67500 -15.32556
14.67600 -15.09682
14.67700 -14.86633
14.67800 -14.63411
14.67900 -14.40021
14.68000 -14.16464
14.68100 -13.92745
14.68200 -13.688649999999999
14.68300 -13.44828
14.68400 -13.206380000000001
14.68500 -12.96296
14.68600 -12.71807
14.68700 -12.47173
14.68800 -12.22398
14.68900 -11.97484
14.69000 -11.72436
14.69100 -11.47255
14.69200 -11.21946
14.69300 -10.96511
14.69400 -10.709539999999999
14.69500 -10.452770000000001
14.69600 -10.194849999999999
14.69700 -9.935806699999999
14.69800 -9.6756697
14.69900 -9.4144732
14.70000 -9.1522515
14.70100 -8.8890374
14.70200 -8.6248644
14.70300 -8.3597668
14.70400 -8.093778
14.70500 -7.8269318000000005
14.70600 -7.559263
14.70700 -7.2908051
14.70800 -7.0215926
14.70900 -6.7516595
14.71000 -6.481041
14.71100 -6.2097713
14.71200 -5.9378855
14.71300 -5.6654181
14.71400 -5.392404600000001
14.71500 -5.1188797
14.71600 -4.8448786
14.71700 -4.5704361
14.71800 -4.2955879
14.71900 -4.0203691
14.72000 -3.7448149
14.72100 -3.4689604999999997
14.72200 -3.1928416
14.72300 -2.9164935
14.72400 -2.6399513999999997
14.72500 -2.3632508
14.72600 -2.0864271
14.72700 -1.8095156000000001
14.72800 -1.5325518
14.72900 -1.255571
14.73000 -0.97860843
14.73100 -0.70169945
14.73200 -0.42487927999999997
14.73300 -0.14818314
14.73400 0.12835378
14.73500 0.4046964
14.73600 0.68080961
14.73700 0.9566583700000001
14.73800 1.2322077
14.73900 1.5074225
14.74000 1.7822681
14.74100 2.0567097
14.74200 2.3307122
14.74300 2.6042413
14.74400 2.877262
14.74500 3.14974
14.74600 3.4216404
14.74700 3.6929291
14.74800 3.9635714
14.74900 4.2335331
14.75000 4.50278
14.75100 4.7712781
14.75200 5.0389927
14.75300 5.3058904
14.75400 5.5719368
14.75500 5.8370981
14.75600 6.1013408
14.75700 6.3646316999999994
14.75800 6.626936
14.75900 6.8882212
14.76000 7.1484543
14.76100 7.4076019
14.76200 7.6656303999999995
14.76300 7.9225078
14.76400 8.1782013
14.76500 8.4326781
14.76600 8.6859055
14.76700 8.9378513
14.76800 9.1884844
14.76900 9.437772599999999
14.77000 9.685684
14.77100 9.932187200000001
14.77200 10.17725
14.77300 10.42085
14.77400 10.66294
14.77500 10.903500000000001
14.77600 11.1425
14.77700 11.37991
14.77800 11.6157
14.77900 11.84984
14.78000 12.08229
14.78100 12.31304
14.78200 12.54205
14.78300 12.76929
14.78400 12.994739999999998
14.78500 13.218369999999998
14.78600 13.44014
14.78700 13.66004
14.78800 13.878029999999999
14.78900 14.094090000000001
14.79000 14.3082
14.79100 14.52031
14.79200 14.730419999999999
14.79300 14.938489999999998
14.79400 15.14449
14.79500 15.348410000000001
14.79600 15.55021
14.79700 15.74987
14.79800 15.94737
14.79900 16.142680000000002
14.80000 16.33579
14.80100 16.52665
14.80200 16.71526
14.80300 16.90158
14.80400 17.0856
14.80500 17.26729
14.80600 17.44663
14.80700 17.6236
14.80800 17.79817
14.80900 17.97033
14.81000 18.14004
14.81100 18.3073
14.81200 18.472089999999998
14.81300 18.63437
14.81400 18.79413
14.81500 18.95136
14.81600 19.10603
14.81700 19.25812
14.81800 19.40762
14.81900 19.55451
14.82000 19.69876
14.82100 19.84037
14.82200 19.97932
14.82300 20.11558
14.82400 20.24915
14.82500 20.380010000000002
14.82600 20.508129999999998
14.82700 20.63352
14.82800 20.75615
14.82900 20.87601
14.83000 20.99309
14.83100 21.10737
14.83200 21.21884
14.83300 21.327489999999997
14.83400 21.4333
14.83500 21.53627
14.83600 21.63638
14.83700 21.733620000000002
14.83800 21.82798
14.83900 21.919449999999998
14.84000 22.008020000000002
14.84100 22.09369
14.84200 22.17644
14.84300 22.25626
14.84400 22.33315
14.84500 22.40709
14.84600 22.47808
14.84700 22.54612
14.84800 22.61119
14.84900 22.673289999999998
14.85000 22.73241
14.85100 22.78855
14.85200 22.841710000000003
14.85300 22.89187
14.85400 22.93903
14.85500 22.98318
14.85600 23.02434
14.85700 23.06248
14.85800 23.09761
14.85900 23.129720000000002
14.86000 23.15882
14.86100 23.1849
14.86200 23.20796
14.86300 23.227990000000002
14.86400 23.24501
14.86500 23.259
14.86600 23.26997
14.86700 23.277919999999998
14.86800 23.28286
14.86900 23.284769999999998
14.87000 23.28367
14.87100 23.27956
14.87200 23.27243
14.87300 23.2623
14.87400 23.24917
14.87500 23.23303
14.87600 23.21391
14.87700 23.19179
14.87800 23.166690000000003
14.87900 23.13861
14.88000 23.10756
14.88100 23.07355
14.88200 23.03658
14.88300 22.99666
14.88400 22.953789999999998
14.88500 22.90799
14.88600 22.859270000000002
14.88700 22.80763
14.88800 22.75308
14.88900 22.69563
14.89000 22.6353
14.89100 22.57209
14.89200 22.50601
14.89300 22.437070000000002
14.89400 22.365299999999998
14.89500 22.290689999999998
14.89600 22.213260000000002
14.89700 22.133020000000002
14.89800 22.04999
14.89900 21.96418
14.90000 21.875600000000002
14.90100 21.78426
14.90200 21.69019
14.90300 21.5934
14.90400 21.49389
14.90500 21.3917
14.90600 21.286820000000002
14.90700 21.17929
14.90800 21.06911
14.90900 20.9563
14.91000 20.840880000000002
14.91100 20.72287
14.91200 20.60229
14.91300 20.479149999999997
14.91400 20.35347
14.91500 20.225270000000002
14.91600 20.09458
14.91700 19.961409999999997
14.91800 19.825770000000002
14.91900 19.6877
14.92000 19.54721
14.92100 19.40433
14.92200 19.25907
14.92300 19.111449999999998
14.92400 18.9615
14.92500 18.80925
14.92600 18.6547
14.92700 18.49789
14.92800 18.33884
14.92900 18.17758
14.93000 18.01412
14.93100 17.84848
14.93200 17.680709999999998
14.93300 17.51081
14.93400 17.33881
14.93500 17.16475
14.93600 16.98863
14.93700 16.8105
14.93800 16.63037
14.93900 16.44827
14.94000 16.264229999999998
14.94100 16.07827
14.94200 15.890419999999999
14.94300 15.70071
14.94400 15.50916
14.94500 15.315809999999999
14.94600 15.12067
14.94700 14.92379
14.94800 14.725170000000002
14.94900 14.52487
14.95000 14.32289
14.95100 14.11928
14.95200 13.914060000000001
14.95300 13.707250000000002
14.95400 13.498899999999999
14.95500 13.289029999999999
14.95600 13.07766
14.95700 12.86483
14.95800 12.65057
14.95900 12.43492
14.96000 12.217889999999999
14.96100 11.99952
14.96200 11.77985
14.96300 11.5589
14.96400 11.33671
14.96500 11.113299999999999
14.96600 10.88871
14.96700 10.66297
14.96800 10.43611
14.96900 10.20816
14.97000 9.9791639
14.97100 9.7491436
14.97200 9.5181331
14.97300 9.286166
14.97400 9.0532742
14.97500 8.819490700000001
14.97600 8.5848473
14.97700 8.3493769
14.97800 8.113113
14.97900 7.876087700000001
14.98000 7.6383337
14.98100 7.3998839
14.98200 7.1607716
14.98300 6.9210298
14.98400 6.6806912
14.98500 6.4397893999999996
14.98600 6.198356700000001
14.98700 5.9564265999999995
14.98800 5.7140324
14.98900 5.4712072
14.99000 5.2279841000000005
14.99100 4.9843963
14.99200 4.7404774
14.99300 4.4962607000000006
14.99400 4.2517792
14.99500 4.0070668
14.99600 3.7621565
14.99700 3.5170816
14.99800 3.2718759
14.99900 3.0265728
15.00000 2.7812058
15.00100 2.5358083
15.00200 2.2904139
15.00300 2.0450559999999998
15.00400 1.7997682000000002
15.00500 1.5545839000000001
15.00600 1.3095367
15.00700 1.0646598
15.00800 0.8199869699999999
15.00900 0.5755513400000001
15.01000 0.33138634
15.01100 0.087525224
15.01200 -0.15599878
15.01300 -0.39915252
15.01400 -0.64190291
15.01500 -0.8842169299999999
15.01600 -1.1260618
15.01700 -1.3674047999999999
15.01800 -1.6082130000000001
15.01900 -1.848454
15.02000 -2.0880954
15.02100 -2.327105
15.02200 -2.5654506
15.02300 -2.8031002999999997
15.02400 -3.0400222
15.02500 -3.2761845999999997
15.02600 -3.5115562000000002
15.02700 -3.7461054000000003
15.02800 -3.979801
15.02900 -4.2126123
15.03000 -4.4445086
15.03100 -4.675459099999999
15.03200 -4.9054332
15.03300 -5.1344007
15.03400 -5.3623315
15.03500 -5.5891961
15.03600 -5.8149643
15.03700 -6.0396068
15.03800 -6.263094399999999
15.03900 -6.4853981
15.04000 -6.7064881000000005
15.04100 -6.926336900000001
15.04200 -7.1449153
15.04300 -7.3621944
15.04400 -7.5781472
15.04500 -7.7927447999999995
15.04600 -8.0059595
15.04700 -8.217764599999999
15.04800 -8.4281318
15.04900 -8.6370349
15.05000 -8.8444464
15.05100 -9.0503395
15.05200 -9.2546873
15.05300 -9.4574645
15.05400 -9.658644299999999
15.05500 -9.8582007
15.05600 -10.05611
15.05700 -10.25234
15.05800 -10.44688
15.05900 -10.63969
15.06000 -10.83075
15.06100 -11.02004
15.06200 -11.20753
15.06300 -11.3932
15.06400 -11.57703
15.06500 -11.758989999999999
15.06600 -11.93906
15.06700 -12.11722
15.06800 -12.29344
15.06900 -12.467699999999999
15.07000 -12.639990000000001
15.07100 -12.810270000000001
15.07200 -12.978539999999999
15.07300 -13.14476
15.07400 -13.308919999999999
15.07500 -13.470989999999999
15.07600 -13.630970000000001
15.07700 -13.78882
15.07800 -13.94453
15.07900 -14.09809
15.08000 -14.24946
15.08100 -14.398639999999999
15.08200 -14.54561
15.08300 -14.690339999999999
15.08400 -14.83283
15.08500 -14.973049999999999
15.08600 -15.11099
15.08700 -15.24664
15.08800 -15.379970000000002
15.08900 -15.51098
15.09000 -15.63964
15.09100 -15.76595
15.09200 -15.889880000000002
15.09300 -16.011429999999997
15.09400 -16.13057
15.09500 -16.247310000000002
15.09600 -16.36162
15.09700 -16.47348
15.09800 -16.582900000000002
15.09900 -16.68986
15.10000 -16.79434
15.10100 -16.896340000000002
15.10200 -16.99583
15.10300 -17.09283
15.10400 -17.1873
15.10500 -17.279249999999998
15.10600 -17.36866
15.10700 -17.45552
15.10800 -17.539830000000002
15.10900 -17.62158
15.11000 -17.70076
15.11100 -17.77736
15.11200 -17.85137
15.11300 -17.92279
15.11400 -17.99162
15.11500 -18.05784
15.11600 -18.12145
15.11700 -18.18245
15.11800 -18.24083
15.11900 -18.296580000000002
15.12000 -18.349709999999998
15.12100 -18.40021
15.12200 -18.44807
15.12300 -18.493299999999998
15.12400 -18.53589
15.12500 -18.57583
15.12600 -18.61314
15.12700 -18.6478
15.12800 -18.67981
15.12900 -18.70918
15.13000 -18.73591
15.13100 -18.759990000000002
15.13200 -18.781419999999997
15.13300 -18.80022
15.13400 -18.81637
15.13500 -18.82987
15.13600 -18.84075
15.13700 -18.84898
15.13800 -18.854580000000002
15.13900 -18.85755
15.14000 -18.857889999999998
15.14100 -18.85561
15.14200 -18.85071
15.14300 -18.84319
15.14400 -18.83306
15.14500 -18.82033
15.14600 -18.805
15.14700 -18.78707
15.14800 -18.76656
15.14900 -18.743470000000002
15.15000 -18.7178
15.15100 -18.68957
15.15200 -18.65878
15.15300 -18.62543
15.15400 -18.58955
15.15500 -18.55113
15.15600 -18.51019
15.15700 -18.46674
15.15800 -18.42078
15.15900 -18.37233
15.16000 -18.32139
15.16100 -18.26798
15.16200 -18.212120000000002
15.16300 -18.1538
15.16400 -18.093049999999998
15.16500 -18.029880000000002
15.16600 -17.96429
15.16700 -17.89631
15.16800 -17.82595
15.16900 -17.75321
15.17000 -17.67813
15.17100 -17.6007
15.17200 -17.52094
15.17300 -17.43888
15.17400 -17.35452
15.17500 -17.267879999999998
15.17600 -17.17898
15.17700 -17.08783
15.17800 -16.99445
15.17900 -16.89886
15.18000 -16.801070000000003
15.18100 -16.70111
15.18200 -16.59898
15.18300 -16.49471
15.18400 -16.38832
15.18500 -16.27983
15.18600 -16.16924
15.18700 -16.05659
15.18800 -15.94189
15.18900 -15.82517
15.19000 -15.70643
15.19100 -15.58571
15.19200 -15.463009999999999
15.19300 -15.338370000000001
15.19400 -15.21181
15.19500 -15.08334
15.19600 -14.952979999999998
15.19700 -14.82076
15.19800 -14.68671
15.19900 -14.550830000000001
15.20000 -14.41316
15.20100 -14.273710000000001
15.20200 -14.132520000000001
15.20300 -13.9896
15.20400 -13.84497
15.20500 -13.698659999999999
15.20600 -13.550699999999999
15.20700 -13.40111
15.20800 -13.249910000000002
15.20900 -13.09712
15.21000 -12.94278
15.21100 -12.786900000000001
15.21200 -12.62952
15.21300 -12.47065
15.21400 -12.310319999999999
15.21500 -12.14856
15.21600 -11.9854
15.21700 -11.82085
15.21800 -11.65495
15.21900 -11.48773
15.22000 -11.3192
15.22100 -11.1494
15.22200 -10.97835
15.22300 -10.80608
15.22400 -10.63262
15.22500 -10.45799
15.22600 -10.28222
15.22700 -10.10534
15.22800 -9.927377799999999
15.22900 -9.7483583
15.23000 -9.5683098
15.23100 -9.387260699999999
15.23200 -9.205239299999999
15.23300 -9.0222731
15.23400 -8.8383906
15.23500 -8.653619899999999
15.23600 -8.4679894
15.23700 -8.2815275
15.23800 -8.0942623
15.23900 -7.9062223000000005
15.24000 -7.7174358
15.24100 -7.5279318
15.24200 -7.3377393
15.24300 -7.1468867000000005
15.24400 -6.9554023
15.24500 -6.7633159
15.24600 -6.5706559
15.24700 -6.3774504
15.24800 -6.1837293
15.24900 -5.9895217
15.25000 -5.7948563
15.25100 -5.599762500000001
15.25200 -5.4042693
15.25300 -5.2084062
15.25400 -5.0122023
15.25500 -4.8156865
15.25600 -4.6188883
15.25700 -4.4218373
15.25800 -4.2245626000000005
15.25900 -4.0270939
15.26000 -3.8294601999999998
15.26100 -3.6316909
15.26200 -3.4338154000000003
15.26300 -3.2358628
15.26400 -3.0378625
15.26500 -2.8398437
15.26600 -2.6418356
15.26700 -2.4438674000000002
15.26800 -2.2459678
15.26900 -2.0481661
15.27000 -1.8504908
15.27100 -1.6529709
15.27200 -1.455635
15.27300 -1.2585117
15.27400 -1.0616293
15.27500 -0.86501632
15.27600 -0.66870092
15.27700 -0.47271125999999997
15.27800 -0.27707529
15.27900 -0.081820879
15.28000 0.11302421000000001
15.28100 0.30743233
15.28200 0.50137597
15.28300 0.69482774
15.28400 0.88776033
15.28500 1.0801465
15.28600 1.2719594
15.28700 1.4631718999999999
15.28800 1.6537573
15.28900 1.8436887999999998
15.29000 2.0329397
15.29100 2.2214837000000003
15.29200 2.4092944000000003
15.29300 2.5963455
15.29400 2.782611
15.29500 2.9680647000000002
15.29600 3.1526808
15.29700 3.3364337
15.29800 3.5192978
15.29900 3.7012473
15.30000 3.8822573
15.30100 4.0623024
15.30200 4.2413577
15.30300 4.4193986999999995
15.30400 4.5964003
15.30500 4.7723383
15.30600 4.9471885
15.30700 5.1209271
15.30800 5.293530199999999
15.30900 5.4649744
15.31000 5.6352362000000005
15.31100 5.8042925
15.31200 5.9721205
15.31300 6.138698
15.31400 6.3040026
15.31500 6.4680122
15.31600 6.6307046
15.31700 6.7920588
15.31800 6.952053299999999
15.31900 7.1106672
15.32000 7.2678797
15.32100 7.4236706
15.32200 7.578019799999999
15.32300 7.730907200000001
15.32400 7.8823134
15.32500 8.0322184
15.32600 8.1806041
15.32700 8.3274506
15.32800 8.472739899999999
15.32900 8.6164534
15.33000 8.7585732
15.33100 8.8990822
15.33200 9.0379618
15.33300 9.1751955
15.33400 9.3107656
15.33500 9.4446555
15.33600 9.5768489
15.33700 9.7073294
15.33800 9.836081400000001
15.33900 9.9630892
15.34000 10.08834
15.34100 10.21181
15.34200 10.33349
15.34300 10.45337
15.34400 10.57143
15.34500 10.687660000000001
15.34600 10.80204
15.34700 10.91457
15.34800 11.02522
15.34900 11.133980000000001
15.35000 11.24085
15.35100 11.34581
15.35200 11.44885
15.35300 11.54995
15.35400 11.64911
15.35500 11.74631
15.35600 11.841550000000002
15.35700 11.93481
15.35800 12.02609
15.35900 12.11537
15.36000 12.20265
15.36100 12.28792
15.36200 12.37116
15.36300 12.45237
15.36400 12.53155
15.36500 12.60868
15.36600 12.68376
15.36700 12.756780000000001
15.36800 12.82773
15.36900 12.89661
15.37000 12.963420000000001
15.37100 13.028139999999999
15.37200 13.09077
15.37300 13.151309999999999
15.37400 13.209750000000001
15.37500 13.26609
15.37600 13.32033
15.37700 13.372449999999999
15.37800 13.42247
15.37900 13.470360000000001
15.38000 13.516139999999998
15.38100 13.55981
15.38200 13.60135
15.38300 13.640759999999998
15.38400 13.67806
15.38500 13.713220000000002
15.38600 13.746269999999999
15.38700 13.77718
15.38800 13.80597
15.38900 13.83264
15.39000 13.85718
15.39100 13.8796
15.39200 13.8999
15.39300 13.918069999999998
15.39400 13.93413
15.39500 13.948070000000001
15.39600 13.9599
15.39700 13.969619999999999
15.39800 13.977229999999999
15.39900 13.98274
15.40000 13.98615
15.40100 13.987459999999999
15.40200 13.986680000000002
15.40300 13.98382
15.40400 13.978879999999998
15.40500 13.97186
15.40600 13.962769999999999
15.40700 13.95162
15.40800 13.938410000000001
15.40900 13.923160000000001
15.41000 13.90586
15.41100 13.88653
15.41200 13.865169999999999
15.41300 13.841790000000001
15.41400 13.816400000000002
15.41500 13.78901
15.41600 13.759630000000001
15.41700 13.72827
15.41800 13.694939999999999
15.41900 13.659640000000001
15.42000 13.622390000000001
15.42100 13.583200000000001
15.42200 13.54208
15.42300 13.49905
15.42400 13.454099999999999
15.42500 13.407259999999999
15.42600 13.35854
15.42700 13.307949999999998
15.42800 13.25549
15.42900 13.201199999999998
15.43000 13.14507
15.43100 13.087119999999999
15.43200 13.02737
15.43300 12.96582
15.43400 12.9025
15.43500 12.837409999999998
15.43600 12.77058
15.43700 12.70201
15.43800 12.63172
15.43900 12.55973
15.44000 12.48605
15.44100 12.41069
15.44200 12.33368
15.44300 12.25503
15.44400 12.17475
15.44500 12.09286
15.44600 12.00938
15.44700 11.92433
15.44800 11.83771
15.44900 11.74956
15.45000 11.65989
15.45100 11.56871
15.45200 11.47605
15.45300 11.38192
15.45400 11.286340000000001
15.45500 11.18933
15.45600 11.09091
15.45700 10.9911
15.45800 10.88992
15.45900 10.78739
15.46000 10.68352
15.46100 10.57835
15.46200 10.47188
15.46300 10.36415
15.46400 10.25516
15.46500 10.14495
15.46600 10.03353
15.46700 9.9209256
15.46800 9.807156
15.46900 9.6922435
15.47000 9.5762096
15.47100 9.4590768
15.47200 9.3408667
15.47300 9.2216007
15.47400 9.1013014
15.47500 8.9799911
15.47600 8.857692
15.47700 8.7344266
15.47800 8.6102173
15.47900 8.485087
15.48000 8.3590582
15.48100 8.232154
15.48200 8.1043966
15.48300 7.9758093
15.48400 7.8464149999999995
15.48500 7.716237
15.48600 7.5852983
15.48700 7.4536219
15.48800 7.3212318
15.48900 7.1881509999999995
15.49000 7.054403400000001
15.49100 6.9200121
15.49200 6.7850009
15.49300 6.649393600000001
15.49400 6.513214100000001
15.49500 6.376486300000001
15.49600 6.2392335
15.49700 6.1014805
15.49800 5.963251
15.49900 5.8245689
15.50000 5.6854587
15.50100 5.545944700000001
15.50200 5.4060508
15.50300 5.2658018
15.50400 5.125221600000001
15.50500 4.9843349
15.50600 4.8431657
15.50700 4.7017384
15.50800 4.5600776000000005
15.50900 4.4182077
15.51000 4.2761531
15.51100 4.1339383
15.51200 3.9915875000000005
15.51300 3.8491253000000003
15.51400 3.7065756
15.51500 3.5639632
15.51600 3.4213122
15.51700 3.278647
15.51800 3.1359915000000003
15.51900 2.99337
15.52000 2.8508067
15.52100 2.7083257
15.52200 2.5659509000000003
15.52300 2.4237061
15.52400 2.2816151
15.52500 2.1397019
15.52600 1.99799
15.52700 1.8565029
15.52800 1.7152642999999999
15.52900 1.5742974
15.53000 1.4336256
15.53100 1.293272
15.53200 1.1532596000000002
15.53300 1.0136114999999999
15.53400 0.8743505
15.53500 0.73549924
15.53600 0.59708045
15.53700 0.4591166
15.53800 0.32163011
15.53900 0.18464327
15.54000 0.048178257
15.54100 -0.087742857
15.54200 -0.22309811
15.54300 -0.35786566000000003
15.54400 -0.49202376999999997
15.54500 -0.62555089
15.54600 -0.75842547
15.54700 -0.8906262
15.54800 -1.0221318
15.54900 -1.1529212
15.55000 -1.2829734000000002
15.55100 -1.4122675
15.55200 -1.5407829
15.55300 -1.6684989000000001
15.55400 -1.7953951
15.55500 -1.9214511
15.55600 -2.0466469000000003
15.55700 -2.1709627
15.55800 -2.2943785
15.55900 -2.416875
15.56000 -2.5384325999999997
15.56100 -2.6590319
15.56200 -2.7786542
15.56300 -2.8972806
15.56400 -3.0148925
15.56500 -3.1314716
15.56600 -3.2469995000000003
15.56700 -3.3614583000000002
15.56800 -3.4748305
15.56900 -3.5870984000000004
15.57000 -3.6982447
15.57100 -3.8082525
15.57200 -3.9171050999999997
15.57300 -4.0247861
15.57400 -4.1312791
15.57500 -4.2365681
15.57600 -4.3406371
15.57700 -4.4434708
15.57800 -4.5450538
15.57900 -4.6453711
15.58000 -4.7444079
15.58100 -4.8421495000000006
15.58200 -4.9385816
15.58300 -5.0336901
15.58400 -5.127461299999999
15.58500 -5.2198812
15.58600 -5.3109366
15.58700 -5.4006141
15.58800 -5.4889005
15.58900 -5.5757832
15.59000 -5.6612495
15.59100 -5.7452872
15.59200 -5.8278844
15.59300 -5.909028999999999
15.59400 -5.9887093
15.59500 -6.066913899999999
15.59600 -6.1436314
15.59700 -6.2188514
15.59800 -6.2925629
15.59900 -6.3647553
15.60000 -6.4354189
15.60100 -6.5045431
15.60200 -6.5721191
15.60300 -6.6381372999999995
15.60400 -6.702588499999999
15.60500 -6.7654639
15.60600 -6.8267554
15.60700 -6.8864547
15.60800 -6.9445536
15.60900 -7.0010446
15.61000 -7.0559211
15.61100 -7.1091756
15.61200 -7.1608013999999995
15.61300 -7.2107926
15.61400 -7.2591431
15.61500 -7.3058471
15.61600 -7.350899299999999
15.61700 -7.3942944
15.61800 -7.4360281
15.61900 -7.4760959
15.62000 -7.5144931999999995
15.62100 -7.551216299999999
15.62200 -7.586262400000001
15.62300 -7.619627599999999
15.62400 -7.651308900000001
15.62500 -7.6813035
15.62600 -7.709609700000001
15.62700 -7.736224699999999
15.62800 -7.7611469
15.62900 -7.7843748
15.63000 -7.8059069999999995
15.63100 -7.8257427
15.63200 -7.8438811
15.63300 -7.860321600000001
15.63400 -7.875064
15.63500 -7.8881085
15.63600 -7.899455
15.63700 -7.9091042
15.63800 -7.917057700000001
15.63900 -7.9233155
15.64000 -7.9278789000000005
15.64100 -7.9307504
15.64200 -7.9319313000000005
15.64300 -7.9314238999999995
15.64400 -7.929230499999999
15.64500 -7.9253539
15.64600 -7.9197966
15.64700 -7.912561999999999
15.64800 -7.9036541
15.64900 -7.8930765
15.65000 -7.880833
15.65100 -7.866928
15.65200 -7.851366
15.65300 -7.8341521
15.65400 -7.8152917
15.65500 -7.7947907
15.65600 -7.772654299999999
15.65700 -7.748888399999999
15.65800 -7.7234998
15.65900 -7.6964952
15.66000 -7.667882
15.66100 -7.637666899999999
15.66200 -7.6058574000000005
15.66300 -7.5724617
15.66400 -7.5374879
15.66500 -7.500945000000001
15.66600 -7.462841300000001
15.66700 -7.4231856
15.66800 -7.3819868
15.66900 -7.3392548
15.67000 -7.2949998
15.67100 -7.2492316
15.67200 -7.2019607
15.67300 -7.1531974
15.67400 -7.1029522
15.67500 -7.0512369
15.67600 -6.9980621
15.67700 -6.9434397
15.67800 -6.8873815
15.67900 -6.8298995
15.68000 -6.771005700000001
15.68100 -6.7107126
15.68200 -6.649033
15.68300 -6.5859795
15.68400 -6.5215647
15.68500 -6.455802200000001
15.68600 -6.3887045
15.68700 -6.3202858
15.68800 -6.2505595
15.68900 -6.1795399
15.69000 -6.1072409
15.69100 -6.0336765
15.69200 -5.958861499999999
15.69300 -5.8828101
15.69400 -5.8055375
15.69500 -5.7270583
15.69600 -5.6473876999999995
15.69700 -5.5665411
15.69800 -5.4845341
15.69900 -5.4013826
15.70000 -5.3171024
15.70100 -5.2317094
15.70200 -5.1452201
15.70300 -5.0576512
15.70400 -4.969019100000001
15.70500 -4.8793409
15.70600 -4.7886338
15.70700 -4.6969153
15.70800 -4.6042025
15.70900 -4.5105132999999995
15.71000 -4.4158656
15.71100 -4.3202773
15.71200 -4.2237669
15.71300 -4.1263524
15.71400 -4.0280528
15.71500 -3.9288866999999996
15.71600 -3.8288727000000002
15.71700 -3.7280302
15.71800 -3.6263783000000003
15.71900 -3.5239358
15.72000 -3.4207225
15.72100 -3.3167578000000004
15.72200 -3.2120612
15.72300 -3.1066524
15.72400 -3.0005511
15.72500 -2.8937772
15.72600 -2.7863506
15.72700 -2.6782912999999997
15.72800 -2.5696193999999997
15.72900 -2.4603547999999997
15.73000 -2.3505176999999997
15.73100 -2.2401284
15.73200 -2.1292071999999997
15.73300 -2.0177741
15.73400 -1.9058496
15.73500 -1.7934542000000002
15.73600 -1.6806085
15.73700 -1.5673326
15.73800 -1.4536474000000001
15.73900 -1.3395734
15.74000 -1.2251314
15.74100 -1.110342
15.74200 -0.99522602
15.74300 -0.87980442
15.74400 -0.76409811
15.74500 -0.64812806
15.74600 -0.5319153400000001
15.74700 -0.41548102000000003
15.74800 -0.29884633
15.74900 -0.18203247
15.75000 -0.065060705
15.75100 0.052047648999999994
15.75200 0.16927124
15.75300 0.28658865
15.75400 0.40397849
15.75500 0.52141929
15.75600 0.63888961
15.75700 0.75636799
15.75800 0.8738329600000001
15.75900 0.99126305
15.76000 1.1086367
15.76100 1.2259326
15.76200 1.3431292
15.76300 1.4602052
15.76400 1.5771391
15.76500 1.6939096
15.76600 1.8104955999999999
15.76700 1.9268755
15.76800 2.0430284
15.76900 2.1589329
15.77000 2.2745683999999997
15.77100 2.3899133999999997
15.77200 2.5049474
15.77300 2.6196495
15.77400 2.7339987
15.77500 2.8479747
15.77600 2.9615568
15.77700 3.0747244
15.77800 3.1874570999999996
15.77900 3.2997351
15.78000 3.4115378
15.78100 3.5228454
15.78200 3.6336377000000004
15.78300 3.7438948
15.78400 3.8535971
15.78500 3.9627250000000003
15.78600 4.0712588
15.78700 4.1791793
15.78800 4.2864669
15.78900 4.3931022
15.79000 4.4990662
15.79100 4.60434
15.79200 4.7089044
15.79300 4.8127409000000005
15.79400 4.9158305
15.79500 5.0181549
15.79600 5.1196950999999995
15.79700 5.220433
15.79800 5.3203501
15.79900 5.4194286
15.80000 5.517650000000001
15.80100 5.6149967
15.80200 5.7114504
15.80300 5.8069941
15.80400 5.9016097
15.80500 5.9952799
15.80600 6.0879871
15.80700 6.1797146
15.80800 6.2704451
15.80900 6.360162
15.81000 6.4488484999999995
15.81100 6.5364882
15.81200 6.623063999999999
15.81300 6.7085601
15.81400 6.7929611
15.81500 6.8762504
15.81600 6.9584131
15.81700 7.0394337
15.81800 7.1192965
15.81900 7.197986500000001
15.82000 7.2754897
15.82100 7.3517904
15.82200 7.426875099999999
15.82300 7.5007297
15.82400 7.5733401
15.82500 7.6446928
15.82600 7.7147752
15.82700 7.783573100000001
15.82800 7.851073899999999
15.82900 7.9172648
15.83000 7.982134100000001
15.83100 8.045668899999999
15.83200 8.1078574
15.83300 8.1686884
15.83400 8.22815
15.83500 8.286230999999999
15.83600 8.342919499999999
15.83700 8.3982058
15.83800 8.4520787
15.83900 8.5045278
15.84000 8.5555427
15.84100 8.6051129
15.84200 8.6532287
15.84300 8.6998813
15.84400 8.7450601
15.84500 8.7887563
15.84600 8.8309608
15.84700 8.871664899999999
15.84800 8.910860099999999
15.84900 8.948537700000001
15.85000 8.984689399999999
15.85100 9.019307
15.85200 9.0523824
15.85300 9.0839088
15.85400 9.113878
15.85500 9.142284100000001
15.85600 9.1691189
15.85700 9.1943763
15.85800 9.2180505
15.85900 9.2401348
15.86000 9.2606239
15.86100 9.2795119
15.86200 9.2967935
15.86300 9.312464299999998
15.86400 9.3265191
15.86500 9.3389533
15.86600 9.3497634
15.86700 9.3589447
15.86800 9.3664944
15.86900 9.372409399999999
15.87000 9.3766861
15.87100 9.3793221
15.87200 9.3803152
15.87300 9.3796633
15.87400 9.377364100000001
15.87500 9.373415999999999
15.87600 9.367818399999999
15.87700 9.360569700000001
15.87800 9.3516693
15.87900 9.341117
15.88000 9.3289122
15.88100 9.3150549
15.88200 9.299545
15.88300 9.2823826
15.88400 9.2635691
15.88500 9.2431054
15.88600 9.220992
15.88700 9.197230600000001
15.88800 9.1718227
15.88900 9.1447704
15.89000 9.1160759
15.89100 9.0857409
15.89200 9.053768199999999
15.89300 9.0201601
15.89400 8.9849204
15.89500 8.9480519
15.89600 8.9095578
15.89700 8.8694416
15.89800 8.8277079
15.89900 8.7843612
15.90000 8.7394051
15.90100 8.692845
15.90200 8.6446851
15.90300 8.5949309
15.90400 8.5435882
15.90500 8.490663
15.90600 8.4361605
15.90700 8.3800875
15.90800 8.3224498
15.90900 8.2632549
15.91000 8.2025096
15.91100 8.140221200000001
15.91200 8.0763973
15.91300 8.0110461
15.91400 7.9441749
15.91500 7.875791899999999
15.91600 7.8059062
15.91700 7.7345258999999995
15.91800 7.6616608
15.91900 7.587319600000001
15.92000 7.5115122
15.92100 7.4342482
15.92200 7.355537299999999
15.92300 7.2753898999999995
15.92400 7.1938165
15.92500 7.1108274
15.92600 7.0264332
15.92700 6.9406457
15.92800 6.853475400000001
15.92900 6.7649342
15.93000 6.675033299999999
15.93100 6.5837845
15.93200 6.4911999
15.93300 6.397292
15.93400 6.3020729
15.93500 6.2055551
15.93600 6.1077513
15.93700 6.0086742
15.93800 5.9083372
15.93900 5.8067538
15.94000 5.7039368999999995
15.94100 5.5999003
15.94200 5.4946579
15.94300 5.3882234
15.94400 5.2806105
15.94500 5.1718343
15.94600 5.0619084
15.94700 4.9508478
15.94800 4.838667399999999
15.94900 4.7253817
15.95000 4.611006
15.95100 4.4955559
15.95200 4.379046300000001
15.95300 4.2614929
15.95400 4.1429117
15.95500 4.0233187
15.95600 3.9027296000000002
15.95700 3.7811611000000003
15.95800 3.6586296
15.95900 3.5351515
15.96000 3.4107439000000004
15.96100 3.2854237
15.96200 3.1592079
15.96300 3.0321138000000003
15.96400 2.9041592
15.96500 2.7753614
15.96600 2.6457384
15.96700 2.515308
15.96800 2.3840884
15.96900 2.2520976000000004
15.97000 2.119354
15.97100 1.9858759
15.97200 1.851682
15.97300 1.7167909
15.97400 1.5812213
15.97500 1.4449918000000002
15.97600 1.3081214
15.97700 1.1706291
15.97800 1.0325338
15.97900 0.89385454
15.98000 0.7546104
15.98100 0.61482056
15.98200 0.47450415
15.98300 0.33368042000000003
15.98400 0.19236867
15.98500 0.050588162000000006
15.98600 -0.091641763
15.98700 -0.23430170999999997
15.98800 -0.37737228
15.98900 -0.520834
15.99000 -0.66466737
15.99100 -0.80885282
15.99200 -0.9533708
15.99300 -1.0982016000000001
15.99400 -1.2433256
15.99500 -1.3887228999999999
15.99600 -1.5343738
15.99700 -1.6802583
15.99800 -1.8263565
15.99900 -1.9726484999999998
16.00000 -2.1191141
16.00100 -2.2657331
16.00200 -2.4124855
16.00300 -2.559351
16.00400 -2.7063092
16.00500 -2.8533397
16.00600 -3.0004222
16.00700 -3.1475361
16.00800 -3.2946613
16.00900 -3.4417767
16.01000 -3.588862
16.01100 -3.7358966000000002
16.01200 -3.88286
16.01300 -4.0297317999999995
16.01400 -4.1764911
16.01500 -4.3231178
16.01600 -4.469590999999999
16.01700 -4.6158902
16.01800 -4.761995
16.01900 -4.9078852
16.02000 -5.0535399000000005
16.02100 -5.1989395
16.02200 -5.3440634000000005
16.02300 -5.4888915
16.02400 -5.6334037
16.02500 -5.7775799
16.02600 -5.9214003
16.02700 -6.0648452
16.02800 -6.2078945
16.02900 -6.3505284
16.03000 -6.4927280000000005
16.03100 -6.6344731
16.03200 -6.7757443
16.03300 -6.916523
16.03400 -7.0567891
16.03500 -7.196524
16.03600 -7.3357083
16.03700 -7.4743226
16.03800 -7.612348300000001
16.03900 -7.749766900000001
16.04000 -7.8865588
16.04100 -8.0227055
16.04200 -8.158188299999999
16.04300 -8.292988699999999
16.04400 -8.4270887
16.04500 -8.560469
16.04600 -8.6931117
16.04700 -8.8249989
16.04800 -8.956112
16.04900 -9.0864331
16.05000 -9.2159435
16.05100 -9.3446262
16.05200 -9.4724625
16.05300 -9.5994353
16.05400 -9.725526700000001
16.05500 -9.8507188
16.05600 -9.974994500000001
16.05700 -10.09834
16.05800 -10.22073
16.05900 -10.34215
16.06000 -10.462589999999999
16.06100 -10.582030000000001
16.06200 -10.70044
16.06300 -10.81783
16.06400 -10.93416
16.06500 -11.04942
16.06600 -11.1636
16.06700 -11.27668
16.06800 -11.38865
16.06900 -11.49948
16.07000 -11.60917
16.07100 -11.7177
16.07200 -11.82505
16.07300 -11.9312
16.07400 -12.03616
16.07500 -12.139890000000001
16.07600 -12.24238
16.07700 -12.34363
16.07800 -12.44362
16.07900 -12.542320000000002
16.08000 -12.63974
16.08100 -12.735859999999999
16.08200 -12.83066
16.08300 -12.92412
16.08400 -13.01625
16.08500 -13.10702
16.08600 -13.196430000000001
16.08700 -13.28445
16.08800 -13.371089999999999
16.08900 -13.45632
16.09000 -13.54013
16.09100 -13.62252
16.09200 -13.703470000000001
16.09300 -13.78297
16.09400 -13.861019999999998
16.09500 -13.93759
16.09600 -14.01268
16.09700 -14.08627
16.09800 -14.158370000000001
16.09900 -14.228950000000001
16.10000 -14.298020000000001
16.10100 -14.36554
16.10200 -14.43153
16.10300 -14.49597
16.10400 -14.55884
16.10500 -14.62015
16.10600 -14.679870000000001
16.10700 -14.738010000000001
16.10800 -14.794550000000001
16.10900 -14.849490000000001
16.11000 -14.90282
16.11100 -14.954529999999998
16.11200 -15.004600000000002
16.11300 -15.05305
16.11400 -15.09985
16.11500 -15.145
16.11600 -15.1885
16.11700 -15.23034
16.11800 -15.270510000000002
16.11900 -15.309000000000001
16.12000 -15.34582
16.12100 -15.380949999999999
16.12200 -15.4144
16.12300 -15.44615
16.12400 -15.4762
16.12500 -15.50455
16.12600 -15.53119
16.12700 -15.556130000000001
16.12800 -15.57935
16.12900 -15.60085
16.13000 -15.620629999999998
16.13100 -15.63869
16.13200 -15.65502
16.13300 -15.669630000000002
16.13400 -15.6825
16.13500 -15.69364
16.13600 -15.70305
16.13700 -15.71072
16.13800 -15.71666
16.13900 -15.72085
16.14000 -15.723309999999998
16.14100 -15.724029999999999
16.14200 -15.723
16.14300 -15.720239999999999
16.14400 -15.71573
16.14500 -15.709480000000001
16.14600 -15.701490000000002
16.14700 -15.691749999999999
16.14800 -15.68028
16.14900 -15.66706
16.15000 -15.65211
16.15100 -15.63541
16.15200 -15.61698
16.15300 -15.59681
16.15400 -15.574910000000001
16.15500 -15.55128
16.15600 -15.525920000000001
16.15700 -15.49883
16.15800 -15.47001
16.15900 -15.43947
16.16000 -15.407219999999999
16.16100 -15.373249999999999
16.16200 -15.33757
16.16300 -15.30018
16.16400 -15.26109
16.16500 -15.2203
16.16600 -15.17782
16.16700 -15.133650000000001
16.16800 -15.087800000000001
16.16900 -15.04027
16.17000 -14.99107
16.17100 -14.94021
16.17200 -14.88768
16.17300 -14.83351
16.17400 -14.777680000000002
16.17500 -14.720220000000001
16.17600 -14.66113
16.17700 -14.60041
16.17800 -14.53807
16.17900 -14.47412
16.18000 -14.408570000000001
16.18100 -14.341429999999999
16.18200 -14.272699999999999
16.18300 -14.202390000000001
16.18400 -14.13051
16.18500 -14.05707
16.18600 -13.98208
16.18700 -13.90554
16.18800 -13.82748
16.18900 -13.747880000000002
16.19000 -13.66677
16.19100 -13.58416
16.19200 -13.50005
16.19300 -13.41445
16.19400 -13.32738
16.19500 -13.23884
16.19600 -13.148850000000001
16.19700 -13.057409999999999
16.19800 -12.96453
16.19900 -12.870239999999999
16.20000 -12.77453
16.20100 -12.677430000000001
16.20200 -12.57893
16.20300 -12.47906
16.20400 -12.37782
16.20500 -12.275229999999999
16.20600 -12.171289999999999
16.20700 -12.06603
16.20800 -11.95946
16.20900 -11.85158
16.21000 -11.74241
16.21100 -11.63196
16.21200 -11.52025
16.21300 -11.4073
16.21400 -11.2931
16.21500 -11.177679999999999
16.21600 -11.061060000000001
16.21700 -10.94324
16.21800 -10.82424
16.21900 -10.70407
16.22000 -10.582759999999999
16.22100 -10.46031
16.22200 -10.33673
16.22300 -10.21205
16.22400 -10.08628
16.22500 -9.9594384
16.22600 -9.8315328
16.22700 -9.702582699999999
16.22800 -9.5726028
16.22900 -9.4416097
16.23000 -9.3096189
16.23100 -9.176646199999999
16.23200 -9.042707799999999
16.23300 -8.9078195
16.23400 -8.7719977
16.23500 -8.6352579
16.23600 -8.4976174
16.23700 -8.3590917
16.23800 -8.2196981
16.23900 -8.0794521
16.24000 -7.9383709
16.24100 -7.7964708
16.24200 -7.6537684
16.24300 -7.5102806
16.24400 -7.3660247
16.24500 -7.221017000000001
16.24600 -7.0752747000000005
16.24700 -6.928814899999999
16.24800 -6.7816548
16.24900 -6.6338121999999995
16.25000 -6.4853035000000006
16.25100 -6.3361473
16.25200 -6.1863605
16.25300 -6.0359608
16.25400 -5.8849659
16.25500 -5.7333939
16.25600 -5.5812623
16.25700 -5.4285895
16.25800 -5.2753936
16.25900 -5.1216930000000005
16.26000 -4.967505500000001
16.26100 -4.8128497
16.26200 -4.6577439
16.26300 -4.5022067
16.26400 -4.3462567
16.26500 -4.189912199999999
16.26600 -4.0331922
16.26700 -3.876115
16.26800 -3.7186991000000003
16.26900 -3.5609636
16.27000 -3.4029271
16.27100 -3.2446079
16.27200 -3.0860249
16.27300 -2.9271968
16.27400 -2.7681421
16.27500 -2.6088797
16.27600 -2.4494279
16.27700 -2.2898054
16.27800 -2.1300308
16.27900 -1.9701225999999998
16.28000 -1.8100992
16.28100 -1.6499789
16.28200 -1.4897805
16.28300 -1.329522
16.28400 -1.169222
16.28500 -1.0088987
16.28600 -0.84857028
16.28700 -0.6882551100000001
16.28800 -0.52797142
16.28900 -0.3677374
16.29000 -0.20757127000000003
16.29100 -0.047491185000000005
16.29200 0.11248466000000001
16.29300 0.27233812
16.29400 0.43205097
16.29500 0.5916051099999999
16.29600 0.75098234
16.29700 0.91016451
16.29800 1.0691335
16.29900 1.2278712
16.30000 1.3863593
16.30100 1.5445799
16.30200 1.7025147
16.30300 1.8601455
16.30400 2.0174544
16.30500 2.1744234000000002
16.30600 2.3310345
16.30700 2.4872694
16.30800 2.6431106
16.30900 2.79854
16.31000 2.9535398
16.31100 3.1080924
16.31200 3.2621804999999995
16.31300 3.4157860999999996
16.31400 3.5688918
16.31500 3.7214804
16.31600 3.8735349
16.31700 4.025038
16.31800 4.1759726
16.31900 4.3263216
16.32000 4.4760685
16.32100 4.625196799999999
16.32200 4.7736898
16.32300 4.9215313
16.32400 5.0687052
16.32500 5.2151952
16.32600 5.3609852
16.32700 5.5060595
16.32800 5.6504022
16.32900 5.7939976
16.33000 5.9368305
16.33100 6.0788855
16.33200 6.2201474
16.33300 6.360600900000001
16.33400 6.500231500000001
16.33500 6.639023900000001
16.33600 6.7769632
16.33700 6.9140345000000005
16.33800 7.0502236
16.33900 7.1855165
16.34000 7.3198982
16.34100 7.453354399999999
16.34200 7.5858712
16.34300 7.717434300000001
16.34400 7.8480296
16.34500 7.9776436
16.34600 8.1062622
16.34700 8.233872100000001
16.34800 8.3604597
16.34900 8.4860116
16.35000 8.6105138
16.35100 8.7339535
16.35200 8.8563174
16.35300 8.9775927
16.35400 9.0977669
16.35500 9.216827199999999
16.35600 9.3347609
16.35700 9.4515555
16.35800 9.5671989
16.35900 9.6816786
16.36000 9.7949833
16.36100 9.9071003
16.36200 10.01802
16.36300 10.12773
16.36400 10.23622
16.36500 10.34347
16.36600 10.44948
16.36700 10.55424
16.36800 10.65774
16.36900 10.75996
16.37000 10.860899999999999
16.37100 10.96054
16.37200 11.05888
16.37300 11.155909999999999
16.37400 11.25161
16.37500 11.34599
16.37600 11.43902
16.37700 11.53071
16.37800 11.62104
16.37900 11.709999999999999
16.38000 11.7976
16.38100 11.88381
16.38200 11.96863
16.38300 12.05206
16.38400 12.134079999999999
16.38500 12.214690000000001
16.38600 12.29388
16.38700 12.371649999999999
16.38800 12.44799
16.38900 12.5229
16.39000 12.596350000000001
16.39100 12.66836
16.39200 12.73891
16.39300 12.808
16.39400 12.875619999999998
16.39500 12.941759999999999
16.39600 13.00643
16.39700 13.06961
16.39800 13.13131
16.39900 13.191500000000001
16.40000 13.250200000000001
16.40100 13.30739
16.40200 13.36308
16.40300 13.41725
16.40400 13.4699
16.40500 13.521040000000001
16.40600 13.57065
16.40700 13.618730000000001
16.40800 13.66528
16.40900 13.71029
16.41000 13.753770000000001
16.41100 13.79571
16.41200 13.836109999999998
16.41300 13.87496
16.41400 13.91227
16.41500 13.94803
16.41600 13.982240000000001
16.41700 14.014899999999999
16.41800 14.04601
16.41900 14.075560000000001
16.42000 14.103570000000001
16.42100 14.130019999999998
16.42200 14.154919999999999
16.42300 14.178260000000002
16.42400 14.200050000000001
16.42500 14.220289999999999
16.42600 14.238980000000002
16.42700 14.25612
16.42800 14.27171
16.42900 14.28575
16.43000 14.298250000000001
16.43100 14.30919
16.43200 14.3186
16.43300 14.326459999999999
16.43400 14.33278
16.43500 14.33757
16.43600 14.34082
16.43700 14.34253
16.43800 14.34272
16.43900 14.341380000000001
16.44000 14.33851
16.44100 14.33413
16.44200 14.32822
16.44300 14.3208
16.44400 14.311869999999999
16.44500 14.301440000000001
16.44600 14.2895
16.44700 14.27606
16.44800 14.26112
16.44900 14.244699999999998
16.45000 14.226790000000001
16.45100 14.2074
16.45200 14.18654
16.45300 14.1642
16.45400 14.1404
16.45500 14.115150000000002
16.45600 14.088439999999999
16.45700 14.06028
16.45800 14.03068
16.45900 13.999649999999999
16.46000 13.967199999999998
16.46100 13.933319999999998
16.46200 13.89803
16.46300 13.861329999999999
16.46400 13.82324
16.46500 13.78375
16.46600 13.74289
16.46700 13.70065
16.46800 13.65704
16.46900 13.612079999999999
16.47000 13.565769999999999
16.47100 13.51812
16.47200 13.469130000000002
16.47300 13.418830000000002
16.47400 13.367209999999998
16.47500 13.31428
16.47600 13.260069999999999
16.47700 13.204569999999999
16.47800 13.14779
16.47900 13.089739999999999
16.48000 13.030449999999998
16.48100 12.9699
16.48200 12.90812
16.48300 12.845110000000002
16.48400 12.78089
16.48500 12.71546
16.48600 12.64884
16.48700 12.581039999999998
16.48800 12.51206
16.48900 12.44191
16.49000 12.37062
16.49100 12.29818
16.49200 12.22462
16.49300 12.149930000000001
16.49400 12.07414
16.49500 11.99726
16.49600 11.91929
16.49700 11.84024
16.49800 11.76014
16.49900 11.67899
16.50000 11.59681
16.50100 11.5136
16.50200 11.42938
16.50300 11.34416
16.50400 11.25796
16.50500 11.170779999999999
16.50600 11.08265
16.50700 10.99357
16.50800 10.903559999999999
16.50900 10.812629999999999
16.51000 10.72079
16.51100 10.628070000000001
16.51200 10.53447
16.51300 10.440000000000001
16.51400 10.34469
16.51500 10.24854
16.51600 10.15157
16.51700 10.05379
16.51800 9.9552274
16.51900 9.8558843
16.52000 9.7557791
16.52100 9.6549265
16.52200 9.5533408
16.52300 9.4510362
16.52400 9.3480282
16.52500 9.244331
16.52600 9.1399588
16.52700 9.0349272
16.52800 8.929250399999999
16.52900 8.8229433
16.53000 8.7160207
16.53100 8.6084977
16.53200 8.500389
16.53300 8.3917089
16.53400 8.2824722
16.53500 8.1726938
16.53600 8.0623887
16.53700 7.951572499999999
16.53800 7.840259400000001
16.53900 7.7284642
16.54000 7.6162018
16.54100 7.5034879
16.54200 7.390337399999999
16.54300 7.2767653
16.54400 7.162787
16.54500 7.048418400000001
16.54600 6.9336742000000005
16.54700 6.818569500000001
16.54800 6.7031205
16.54900 6.5873422
16.55000 6.4712510000000005
16.55100 6.3548617
16.55200 6.2381905
16.55300 6.1212532
16.55400 6.0040653
16.55500 5.8866426
16.55600 5.7690013
16.55700 5.6511573
16.55800 5.5331264
16.55900 5.4149244
16.56000 5.2965671
16.56100 5.178070399999999
16.56200 5.0594505
16.56300 4.9407229
16.56400 4.8219036
16.56500 4.7030084
16.56600 4.5840532000000005
16.56700 4.4650536
16.56800 4.346025
16.56900 4.2269833
16.57000 4.1079439
16.57100 3.9889220000000005
16.57200 3.8699333000000005
16.57300 3.7509926
16.57400 3.6321152000000003
16.57500 3.5133164000000003
16.57600 3.3946115999999997
16.57700 3.2760151
16.57800 3.1575423
16.57900 3.0392077
16.58000 2.9210262
16.58100 2.8030125
16.58200 2.6851811
16.58300 2.5675464
16.58400 2.4501232
16.58500 2.3329258
16.58600 2.2159684
16.58700 2.0992653
16.58800 1.9828309999999998
16.58900 1.8666795
16.59000 1.7508249999999999
16.59100 1.6352816
16.59200 1.5200634
16.59300 1.4051844
16.59400 1.2906589
16.59500 1.1765004000000001
16.59600 1.0627232
16.59700 0.9493408700000001
16.59800 0.83636735
16.59900 0.72381636
16.60000 0.61170165
16.60100 0.5000368199999999
16.60200 0.38883549
16.60300 0.27811115
16.60400 0.16787723999999998
16.60500 0.058147102
16.60600 -0.051066
16.60700 -0.15974891
16.60800 -0.26788858
16.60900 -0.37547208
16.61000 -0.48248655999999995
16.61100 -0.58891941
16.61200 -0.69475803
16.61300 -0.79998998
16.61400 -0.9046030199999999
16.61500 -1.0085851
16.61600 -1.1119242999999999
16.61700 -1.2146086999999999
16.61800 -1.3166269
16.61900 -1.4179673
16.62000 -1.5186187
16.62100 -1.6185699000000002
16.62200 -1.71781
16.62300 -1.8163281999999998
16.62400 -1.9141139000000003
16.62500 -2.0111566
16.62600 -2.1074460999999998
16.62700 -2.202972
16.62800 -2.2977246
16.62900 -2.3916937
16.63000 -2.4848698
16.63100 -2.5772432000000003
16.63200 -2.6688043
16.63300 -2.7595438
16.63400 -2.8494526
16.63500 -2.9385213
16.63600 -3.0267408
16.63700 -3.1141024
16.63800 -3.2005973
16.63900 -3.2862164
16.64000 -3.3709510999999996
16.64100 -3.4547932
16.64200 -3.5377339
16.64300 -3.6197650999999995
16.64400 -3.7008785000000004
16.64500 -3.7810656999999996
16.64600 -3.860319
16.64700 -3.9386306
16.64800 -4.0159926
16.64900 -4.092397500000001
16.65000 -4.167838
16.65100 -4.2423066
16.65200 -4.3157961
16.65300 -4.3883
16.65400 -4.459811
16.65500 -4.5303229
16.65600 -4.5998294
16.65700 -4.6683241
16.65800 -4.7358014
16.65900 -4.802255300000001
16.66000 -4.867680399999999
16.66100 -4.9320713000000005
16.66200 -4.9954232
16.66300 -5.0577309
16.66400 -5.1189899
16.66500 -5.1791959
16.66600 -5.2383445
16.66700 -5.2964319
16.66800 -5.353454500000001
16.66900 -5.4094084
16.67000 -5.4642905
16.67100 -5.5180974
16.67200 -5.5708259
16.67300 -5.6224737
16.67400 -5.6730377999999995
16.67500 -5.7225157
16.67600 -5.7709053
16.67700 -5.8182042
16.67800 -5.8644105
16.67900 -5.9095219
16.68000 -5.9535369
16.68100 -5.9964541
16.68200 -6.0382716
16.68300 -6.078988300000001
16.68400 -6.118602699999999
16.68500 -6.1571136
16.68600 -6.19452
16.68700 -6.2308211
16.68800 -6.2660165
16.68900 -6.3001052
16.69000 -6.3330866
16.69100 -6.3649602
16.69200 -6.3957259
16.69300 -6.425383699999999
16.69400 -6.4539336
16.69500 -6.4813763
16.69600 -6.5077119
16.69700 -6.532941
16.69800 -6.557065199999999
16.69900 -6.580084599999999
16.70000 -6.6020004
16.70100 -6.6228150999999995
16.70200 -6.6425294
16.70300 -6.6611454
16.70400 -6.678664700000001
16.70500 -6.695090200000001
16.70600 -6.7104235
16.70700 -6.7246683
16.70800 -6.737826800000001
16.70900 -6.749902700000001
16.71000 -6.760898999999999
16.71100 -6.7708187
16.71200 -6.779666199999999
16.71300 -6.7874454
16.71400 -6.7941599
16.71500 -6.7998141
16.71600 -6.8044126
16.71700 -6.8079606
16.71800 -6.8104617
16.71900 -6.811921999999999
16.72000 -6.812346
16.72100 -6.8117395
16.72200 -6.8101071
16.72300 -6.807455399999999
16.72400 -6.803789
16.72500 -6.7991145
16.72600 -6.7934372000000005
16.72700 -6.7867637
16.72800 -6.7790992999999995
16.72900 -6.770451399999999
16.73000 -6.760825199999999
16.73100 -6.7502283
16.73200 -6.7386664
16.73300 -6.7261465000000005
16.73400 -6.7126751
16.73500 -6.698258999999999
16.73600 -6.6829056
16.73700 -6.6666216
16.73800 -6.6494144
16.73900 -6.6312917
16.74000 -6.6122606
16.74100 -6.5923288
16.74200 -6.5715037
16.74300 -6.549793499999999
16.74400 -6.527205599999999
16.74500 -6.503748099999999
16.74600 -6.4794301999999995
16.74700 -6.454259199999999
16.74800 -6.4282447000000005
16.74900 -6.401394300000001
16.75000 -6.373717600000001
16.75100 -6.3452236
16.75200 -6.315921200000001
16.75300 -6.2858194
16.75400 -6.2549278
16.75500 -6.2232565
16.75600 -6.1908152
16.75700 -6.1576135
16.75800 -6.1236616
16.75900 -6.0889695
16.76000 -6.0535479
16.76100 -6.017407
16.76200 -5.9805576
16.76300 -5.9430103999999995
16.76400 -5.9047759
16.76500 -5.8658652
16.76600 -5.8262896
16.76700 -5.7860598
16.76800 -5.7451870000000005
16.76900 -5.7036825
16.77000 -5.6615576
16.77100 -5.6188237
16.77200 -5.5754919
16.77300 -5.5315737
16.77400 -5.4870807
16.77500 -5.4420244
16.77600 -5.396415999999999
16.77700 -5.3502671
16.77800 -5.3035896
16.77900 -5.2563946999999995
16.78000 -5.2086938
16.78100 -5.1604985999999995
16.78200 -5.1118206
16.78300 -5.0626714
16.78400 -5.0130628
16.78500 -4.9630065000000005
16.78600 -4.9125138999999995
16.78700 -4.8615965999999995
16.78800 -4.8102666
16.78900 -4.7585357
16.79000 -4.7064155
16.79100 -4.653918399999999
16.79200 -4.6010561
16.79300 -4.5478407
16.79400 -4.4942845
16.79500 -4.4403993
16.79600 -4.386197800000001
16.79700 -4.3316923
16.79800 -4.2768952
16.79900 -4.2218186
16.80000 -4.1664756999999994
16.80100 -4.1108791
16.80200 -4.0550411
16.80300 -3.9989750999999996
16.80400 -3.9426933999999996
16.80500 -3.8862094
16.80600 -3.8295358000000004
16.80700 -3.7726857000000003
16.80800 -3.7156719999999996
16.80900 -3.6585074000000004
16.81000 -3.6012053
16.81100 -3.5437788999999995
16.81200 -3.486241
16.81300 -3.4286045
16.81400 -3.3708826
16.81500 -3.313088
16.81600 -3.2552335
16.81700 -3.1973320999999997
16.81800 -3.1393964000000003
16.81900 -3.0814389
16.82000 -3.0234724
16.82100 -2.9655093
16.82200 -2.9075619
16.82300 -2.8496425999999997
16.82400 -2.7917633
16.82500 -2.7339363
16.82600 -2.6761738999999998
16.82700 -2.6184876
16.82800 -2.5608893
16.82900 -2.5033908
16.83000 -2.4460038
16.83100 -2.38874
16.83200 -2.3316108
16.83300 -2.2746278
16.83400 -2.2178024
16.83500 -2.161146
16.83600 -2.10467
16.83700 -2.0483857000000003
16.83800 -1.9923046
16.83900 -1.9364379
16.84000 -1.8807968000000002
16.84100 -1.8253926
16.84200 -1.7702365000000002
16.84300 -1.7153399
16.84400 -1.6607137
16.84500 -1.6063694
16.84600 -1.5523179
16.84700 -1.4985705
16.84800 -1.4451380999999999
16.84900 -1.3920317999999998
16.85000 -1.3392625999999999
16.85100 -1.2868415
16.85200 -1.2347791000000001
16.85300 -1.1830864
16.85400 -1.1317741
16.85500 -1.0808527
16.85600 -1.0303326
16.85700 -0.98022427
16.85800 -0.9305379399999999
16.85900 -0.8812837299999999
16.86000 -0.8324716200000001
16.86100 -0.7841115799999999
16.86200 -0.7362132
16.86300 -0.68878601
16.86400 -0.64183944
16.86500 -0.59538269
16.86600 -0.54942486
16.86700 -0.50397478
16.86800 -0.45904121
16.86900 -0.41463268
16.87000 -0.37075758000000003
16.87100 -0.32742417
16.87200 -0.28464047000000003
16.87300 -0.2424144
16.87400 -0.20075370999999997
16.87500 -0.15966598999999998
16.87600 -0.11915871
16.87700 -0.079239166
16.87800 -0.039914553
16.87900 -0.0011919269
16.88000 0.036921783
16.88100 0.074419758
16.88200 0.11129529
16.88300 0.14754181
16.88400 0.18315283
16.88500 0.21812196
16.88600 0.25244297
16.88700 0.28610968
16.88800 0.31911603
16.88900 0.35145609
16.89000 0.38312401
16.89100 0.41411407000000006
16.89200 0.44442071
16.89300 0.47403839
16.89400 0.50296178
16.89500 0.53118565
16.89600 0.55870488
16.89700 0.58551454
16.89800 0.61160983
16.89900 0.63698604
16.90000 0.66163871
16.90100 0.6855635
16.90200 0.7087562199999999
16.90300 0.73121288
16.90400 0.75292969
16.90500 0.77390298
16.90600 0.79412935
16.90700 0.81360554
16.90800 0.83232848
16.90900 0.85029537
16.91000 0.86750351
16.91100 0.88395057
16.91200 0.89963423
16.91300 0.91455253
16.91400 0.9287037
16.91500 0.9420860600000001
16.91600 0.95469821
16.91700 0.96653895
16.91800 0.97760735
16.91900 0.9879025600000001
16.92000 0.9974239399999999
16.92100 1.006171
16.92200 1.0141436
16.92300 1.0213415
16.92400 1.0277649
16.92500 1.033414
16.92600 1.0382891
16.92700 1.0423908000000002
16.92800 1.0457197999999999
16.92900 1.0482768999999998
16.93000 1.0500631
16.93100 1.0510794
16.93200 1.051327
16.93300 1.0508073
16.93400 1.0495218
16.93500 1.0474721
16.93600 1.0446599
16.93700 1.0410869
16.93800 1.0367553999999999
16.93900 1.0316673
16.94000 1.0258249000000002
16.94100 1.0192306
16.94200 1.0118869000000001
16.94300 1.0037966
16.94400 0.99496245
16.94500 0.9853874300000001
16.94600 0.97507471
16.94700 0.96402764
16.94800 0.95224967
16.94900 0.93974452
16.95000 0.9265160200000001
16.95100 0.91256816
16.95200 0.89790523
16.95300 0.8825316999999999
16.95400 0.86645205
16.95500 0.8496712
16.95600 0.83219418
16.95700 0.81402622
16.95800 0.79517271
16.95900 0.77563939
16.96000 0.75543206
16.96100 0.73455675
16.96200 0.7130197199999999
16.96300 0.69082743
16.96400 0.66798641
16.96500 0.6445035299999999
16.96600 0.62038577
16.96700 0.59564025
16.96800 0.57027424
16.96900 0.5442951300000001
16.97000 0.51771058
16.97100 0.49052821
16.97200 0.46275589
16.97300 0.43440154
16.97400 0.40547316999999994
16.97500 0.3759789
16.97600 0.34592696
16.97700 0.31532563999999996
16.97800 0.2841833
16.97900 0.25250842
16.98000 0.22030948
16.98100 0.18759508
16.98200 0.15437389999999998
16.98300 0.12065463000000001
16.98400 0.086446072
16.98500 0.051757082
16.98600 0.016596599
16.98700 -0.019026366
16.98800 -0.055102725000000005
16.98900 -0.09162329400000001
16.99000 -0.1285788
16.99100 -0.16595988
16.99200 -0.20375703
16.99300 -0.24196069999999997
16.99400 -0.28056117999999997
16.99500 -0.31954867
16.99600 -0.35891321000000004
16.99700 -0.39864471
16.99800 -0.43873298
16.99900 -0.47916770000000003
17.00000 -0.51993835
17.00100 -0.56103431
17.00200 -0.6024447700000001
17.00300 -0.6441588500000001
17.00400 -0.6861655
17.00500 -0.7284535099999999
17.00600 -0.77101151
17.00700 -0.81382804
17.00800 -0.85689155
17.00900 -0.90019032
17.01000 -0.9437126100000001
17.01100 -0.98744649
17.01200 -1.03138
17.01300 -1.0755009
17.01400 -1.1197972
17.01500 -1.1642567
17.01600 -1.2088671
17.01700 -1.2536163
17.01800 -1.2984919
17.01900 -1.3434817
17.02000 -1.3885733
17.02100 -1.4337544
17.02200 -1.4790128
17.02300 -1.5243362
17.02400 -1.5697123
17.02500 -1.6151289999999998
17.02600 -1.660574
17.02700 -1.7060354
17.02800 -1.7515009000000001
17.02900 -1.7969584
17.03000 -1.8423958
17.03100 -1.8878011
17.03200 -1.9331623
17.03300 -1.9784673999999998
17.03400 -2.0237043
17.03500 -2.0688611999999997
17.03600 -2.113926
17.03700 -2.1588868
17.03800 -2.2037313999999997
17.03900 -2.2484479000000004
17.04000 -2.2930243999999997
17.04100 -2.3374487
17.04200 -2.3817087
17.04300 -2.4257921000000002
17.04400 -2.469687
17.04500 -2.5133809
17.04600 -2.5568618
17.04700 -2.600117
17.04800 -2.6431346000000002
17.04900 -2.6859021
17.05000 -2.7284069
17.05100 -2.7706367999999997
17.05200 -2.8125791
17.05300 -2.8542215
17.05400 -2.8955515000000003
17.05500 -2.9365566999999997
17.05600 -2.9772246
17.05700 -3.0175427
17.05800 -3.0574987
17.05900 -3.0970803
17.06000 -3.1362750000000004
17.06100 -3.1750709
17.06200 -3.2134559
17.06300 -3.2514181000000004
17.06400 -3.2889452
17.06500 -3.3260256000000004
17.06600 -3.3626478
17.06700 -3.3987998999999998
17.06800 -3.4344707000000003
17.06900 -3.4696485999999997
17.07000 -3.5043228
17.07100 -3.5384823
17.07200 -3.5721157000000003
17.07300 -3.6052125999999998
17.07400 -3.6377623999999997
17.07500 -3.6697544
17.07600 -3.7011784
17.07700 -3.7320241
17.07800 -3.7622812999999997
17.07900 -3.7919402
17.08000 -3.8209908
17.08100 -3.8494229
17.08200 -3.8772274
17.08300 -3.9043940999999998
17.08400 -3.9309137
17.08500 -3.9567764999999997
17.08600 -3.9819736000000003
17.08700 -4.0064953
17.08800 -4.0303323
17.08900 -4.0534757
17.09000 -4.075916100000001
17.09100 -4.0976446
17.09200 -4.1186523
17.09300 -4.1389301000000005
17.09400 -4.1584696999999995
17.09500 -4.1772618999999995
17.09600 -4.1952983
17.09700 -4.2125702
17.09800 -4.2290691
17.09900 -4.2447869
17.10000 -4.2597152
17.10100 -4.273846
17.10200 -4.2871714
17.10300 -4.2996834999999995
17.10400 -4.3113746
17.10500 -4.322237100000001
17.10600 -4.3322638
17.10700 -4.3414474
17.10800 -4.3497805
17.10900 -4.3572567
17.11000 -4.3638691
17.11100 -4.3696113
17.11200 -4.3744773
17.11300 -4.378460700000001
17.11400 -4.3815557
17.11500 -4.3837566
17.11600 -4.3850582
17.11700 -4.385455
17.11800 -4.384942
17.11900 -4.3835144
17.12000 -4.3811679
17.12100 -4.3778978
17.12200 -4.3737002
17.12300 -4.3685708
17.12400 -4.362506
17.12500 -4.3555025
17.12600 -4.3475565000000005
17.12700 -4.3386648999999995
17.12800 -4.3288246
17.12900 -4.3180324
17.13000 -4.3062862
17.13100 -4.293583
17.13200 -4.2799205
17.13300 -4.2652965
17.13400 -4.2497091000000005
17.13500 -4.2331565
17.13600 -4.2156365000000005
17.13700 -4.1971479
17.13800 -4.177688799999999
17.13900 -4.157258199999999
17.14000 -4.1358549
17.14100 -4.1134778
17.14200 -4.0901262
17.14300 -4.0657993
17.14400 -4.0404964
17.14500 -4.0142171
17.14600 -3.9869613999999998
17.14700 -3.9587288999999997
17.14800 -3.9295196999999997
17.14900 -3.899334
17.15000 -3.8681723000000003
17.15100 -3.8360350000000003
17.15200 -3.8029230999999997
17.15300 -3.7688375000000005
17.15400 -3.7337795
17.15500 -3.6977503
17.15600 -3.6607518999999997
17.15700 -3.6227856000000003
17.15800 -3.5838541
17.15900 -3.5439591999999998
17.16000 -3.5031036
17.16100 -3.4612902
17.16200 -3.4185220000000003
17.16300 -3.3748023000000003
17.16400 -3.3301346
17.16500 -3.2845225
17.16600 -3.2379697999999997
17.16700 -3.1904812999999996
17.16800 -3.1420611000000003
17.16900 -3.0927137
17.17000 -3.0424442
17.17100 -2.9912576
17.17200 -2.9391592
17.17300 -2.8861547
17.17400 -2.8322496
17.17500 -2.7774498000000003
17.17600 -2.7217615
17.17700 -2.6651908
17.17800 -2.607744
17.17900 -2.5494277
17.18000 -2.4902487
17.18100 -2.4302138
17.18200 -2.3693296999999998
17.18300 -2.3076037
17.18400 -2.245043
17.18500 -2.181655
17.18600 -2.1174470000000003
17.18700 -2.0524267
17.18800 -1.9866019
17.18900 -1.9199805
17.19000 -1.8525703
17.19100 -1.7843794
17.19200 -1.7154161
17.19300 -1.6456889
17.19400 -1.5752062
17.19500 -1.5039769
17.19600 -1.4320097999999999
17.19700 -1.3593139
17.19800 -1.2858986
17.19900 -1.2117731
17.20000 -1.1369472999999999
17.20100 -1.0614309
17.20200 -0.9852339499999999
17.20300 -0.9083666799999999
17.20400 -0.83083967
17.20500 -0.75266347
17.20600 -0.6738490899999999
17.20700 -0.5944076
17.20800 -0.51435037
17.20900 -0.43368894
17.21000 -0.352435
17.21100 -0.2706005
17.21200 -0.18819756999999998
17.21300 -0.10523847
17.21400 -0.02173566
17.21500 0.062298268
17.21600 0.14685056999999999
17.21700 0.23190837999999997
17.21800 0.31745872
17.21900 0.40348847
17.22000 0.4899845
17.22100 0.57693352
17.22200 0.66432222
17.22300 0.75213718
17.22400 0.84036496
17.22500 0.9289920300000001
17.22600 1.0180048000000002
17.22700 1.1073897
17.22800 1.1971331
17.22900 1.2872214
17.23000 1.3776409
17.23100 1.4683777
17.23200 1.559418
17.23300 1.650748
17.23400 1.7423540000000002
17.23500 1.8342219
17.23600 1.9263377000000002
17.23700 2.0186873000000003
17.23800 2.1112566999999998
17.23900 2.2040315
17.24000 2.2969974
17.24100 2.3901401
17.24200 2.483445
17.24300 2.5768975
17.24400 2.6704829
17.24500 2.7641863
17.24600 2.8579925999999998
17.24700 2.9518869
17.24800 3.045854
17.24900 3.1398783999999997
17.25000 3.2339446
17.25100 3.3280369
17.25200 3.4221399999999997
17.25300 3.5162374000000005
17.25400 3.6103137
17.25500 3.704353
17.25600 3.7983388
17.25700 3.8922552
17.25800 3.986086
17.25900 4.0798146
17.26000 4.1734248
17.26100 4.266900199999999
17.26200 4.3602247
17.26300 4.4533819
17.26400 4.5463550999999995
17.26500 4.6391282
17.26600 4.7316853
17.26700 4.8240095
17.26800 4.9160848999999995
17.26900 5.0078955
17.27000 5.0994250999999995
17.27100 5.1906575
17.27200 5.2815769
17.27300 5.3721673999999995
17.27400 5.4624133
17.27500 5.5522986
17.27600 5.6418076
17.27700 5.730925099999999
17.27800 5.8196354999999995
17.27900 5.907923
17.28000 5.9957728
17.28100 6.0831692
17.28200 6.170097
17.28300 6.2565409
17.28400 6.3424863
17.28500 6.427917599999999
17.28600 6.51282
17.28700 6.597178400000001
17.28800 6.6809781
17.28900 6.7642041
17.29000 6.846841400000001
17.29100 6.9288753
17.29200 7.010290800000001
17.29300 7.0910729
17.29400 7.1712069000000005
17.29500 7.2506785
17.29600 7.329472900000001
17.29700 7.4075751
17.29800 7.4849702
17.29900 7.5616433999999995
17.30000 7.6375812000000005
17.30100 7.7127680000000005
17.30200 7.7871896
17.30300 7.8608319
17.30400 7.93368
17.30500 8.005719599999999
17.30600 8.076936799999999
17.30700 8.1473172
17.30800 8.2168467
17.30900 8.2855113
17.31000 8.353297399999999
17.31100 8.4201917
17.31200 8.486180000000001
17.31300 8.5512489
17.31400 8.615385
17.31500 8.6785756
17.31600 8.7408073
17.31700 8.802067500000001
17.31800 8.862344199999999
17.31900 8.921624
17.32000 8.979895
17.32100 9.0371445
17.32200 9.0933613
17.32300 9.1485336
17.32400 9.2026494
17.32500 9.255698299999999
17.32600 9.3076684
17.32700 9.3585484
17.32800 9.4083287
17.32900 9.4569974
17.33000 9.5045447
17.33100 9.550961099999999
17.33200 9.596236099999999
17.33300 9.6403591
17.33400 9.6833214
17.33500 9.725113200000001
17.33600 9.765724800000001
17.33700 9.8051473
17.33800 9.8433718
17.33900 9.880388499999999
17.34000 9.9161901
17.34100 9.950766699999999
17.34200 9.9841103
17.34300 10.016210000000001
17.34400 10.04707
17.34500 10.07666
17.34600 10.104989999999999
17.34700 10.13205
17.34800 10.157829999999999
17.34900 10.18232
17.35000 10.20551
17.35100 10.227400000000001
17.35200 10.24799
17.35300 10.26725
17.35400 10.28519
17.35500 10.30181
17.35600 10.31709
17.35700 10.33103
17.35800 10.343620000000001
17.35900 10.35486
17.36000 10.36474
17.36100 10.37326
17.36200 10.38041
17.36300 10.38619
17.36400 10.39059
17.36500 10.39362
17.36600 10.39526
17.36700 10.39551
17.36800 10.39437
17.36900 10.39184
17.37000 10.38791
17.37100 10.38259
17.37200 10.375860000000001
17.37300 10.36773
17.37400 10.3582
17.37500 10.34727
17.37600 10.33492
17.37700 10.32117
17.37800 10.30601
17.37900 10.289439999999999
17.38000 10.271460000000001
17.38100 10.25208
17.38200 10.23128
17.38300 10.20908
17.38400 10.18547
17.38500 10.16045
17.38600 10.134020000000001
17.38700 10.10619
17.38800 10.07695
17.38900 10.04631
17.39000 10.01427
17.39100 9.9808335
17.39200 9.945995400000001
17.39300 9.909761
17.39400 9.8721333
17.39500 9.8331146
17.39600 9.7927079
17.39700 9.7509153
17.39800 9.7077407
17.39900 9.663186999999999
17.40000 9.6172586
17.40100 9.5699586
17.40200 9.521291399999999
17.40300 9.4712615
17.40400 9.4198726
17.40500 9.367130699999999
17.40600 9.313041
17.40700 9.2576079
17.40800 9.2008382
17.40900 9.1427378
17.41000 9.0833127
17.41100 9.0225697
17.41200 8.9605153
17.41300 8.8971563
17.41400 8.8325009
17.41500 8.7665558
17.41600 8.6993299
17.41700 8.6308308
17.41800 8.5610665
17.41900 8.490046099999999
17.42000 8.4177785
17.42100 8.344272499999999
17.42200 8.2695372
17.42300 8.193582300000001
17.42400 8.116416599999999
17.42500 8.038050700000001
17.42600 7.9584941
17.42700 7.877756700000001
17.42800 7.7958487000000005
17.42900 7.712780700000001
17.43000 7.628563
17.43100 7.543206199999999
17.43200 7.456721400000001
17.43300 7.3691197
17.43400 7.2804116
17.43500 7.1906082
17.43600 7.0997216000000005
17.43700 7.007762
17.43800 6.9147423
17.43900 6.820673500000001
17.44000 6.7255676
17.44100 6.6294365
17.44200 6.5322928000000005
17.44300 6.4341486
17.44400 6.3350163
17.44500 6.234909200000001
17.44600 6.1338402
17.44700 6.031822
17.44800 5.9288681
17.44900 5.8249921
17.45000 5.7202075
17.45100 5.6145281
17.45200 5.507968399999999
17.45300 5.4005425
17.45400 5.2922651
17.45500 5.183151
17.45600 5.0732151000000005
17.45700 4.9624722000000006
17.45800 4.8509382
17.45900 4.738628100000001
17.46000 4.6255581
17.46100 4.5117438000000005
17.46200 4.3972015
17.46300 4.2819474
17.46400 4.1659974
17.46500 4.0493682
17.46600 3.9320767
17.46700 3.8141392000000005
17.46800 3.6955729
17.46900 3.5763944999999997
17.47000 3.4566212
17.47100 3.3362702
17.47200 3.2153584
17.47300 3.093903
17.47400 2.9719213
17.47500 2.849431
17.47600 2.7264491
17.47700 2.6029931
17.47800 2.4790807000000004
17.47900 2.3547292
17.48000 2.2299561999999997
17.48100 2.1047791
17.48200 1.9792156
17.48300 1.8532832999999997
17.48400 1.7269999
17.48500 1.6003830000000001
17.48600 1.4734505
17.48700 1.3462199
17.48800 1.2187092
17.48900 1.0909361
17.49000 0.96291853
17.49100 0.83467457
17.49200 0.7062221399999999
17.49300 0.57757935
17.49400 0.44876430000000006
17.49500 0.31979529
17.49600 0.19069060999999998
17.49700 0.061468657999999995
17.49800 -0.067852135
17.49900 -0.19725320999999998
17.50000 -0.32671598999999996
17.50100 -0.45622177
17.50200 -0.58575179
17.50300 -0.7152872600000001
17.50400 -0.84480932
17.50500 -0.97429901
17.50600 -1.1037374
17.50700 -1.2331055
17.50800 -1.3623844
17.50900 -1.4915548
17.51000 -1.6205979999999998
17.51100 -1.7494947
17.51200 -1.878226
17.51300 -2.0067729
[truncated: 310,361 more chars]
