# Supplementary material for: 2D Synthetic dataset of numerical simulations of long-period seismicity in a volcanic edifice and related sensitivity kernels
Source: Data Brief. 2021 Jan 25;34:106673. doi: 10.1016/j.dib.2020.106673 (PMC7841316; doi:10.1016/j.dib.2020.106673)
Supplement: Supplementary Data S1 — Supplementary Raw Research Data. This is open data under the CC BY license http://creativecommons.org/licenses/by/4.0/ [file mmc1.zip › Dataset/OUTPUT_SEISMOGRAMS/9000_3000/disp_X_hetero_16000_1580_SVF7e-1Hz.semd]

-1.714286 0.0
-1.713286 0.0
-1.712286 0.0
-1.711286 0.0
-1.710286 0.0
-1.709286 0.0
-1.708286 0.0
-1.707286 0.0
-1.706286 0.0
-1.705286 0.0
-1.704286 0.0
-1.703286 0.0
-1.702286 0.0
-1.701286 0.0
-1.700286 0.0
-1.699286 0.0
-1.698286 0.0
-1.697286 0.0
-1.696286 0.0
-1.695286 0.0
-1.694286 0.0
-1.693286 0.0
-1.692286 0.0
-1.691286 0.0
-1.690286 0.0
-1.689286 0.0
-1.688286 0.0
-1.687286 0.0
-1.686286 0.0
-1.685286 0.0
-1.684286 0.0
-1.683286 0.0
-1.682286 0.0
-1.681286 0.0
-1.680286 0.0
-1.679286 0.0
-1.678286 0.0
-1.677286 0.0
-1.676286 0.0
-1.675286 0.0
-1.674286 0.0
-1.673286 0.0
-1.672286 0.0
-1.671286 0.0
-1.670286 0.0
-1.669286 0.0
-1.668286 0.0
-1.667286 0.0
-1.666286 0.0
-1.665286 0.0
-1.664286 0.0
-1.663286 0.0
-1.662286 0.0
-1.661286 0.0
-1.660286 0.0
-1.659286 0.0
-1.658286 0.0
-1.657286 0.0
-1.656286 0.0
-1.655286 0.0
-1.654286 0.0
-1.653286 0.0
-1.652286 0.0
-1.651286 0.0
-1.650286 0.0
-1.649286 0.0
-1.648286 0.0
-1.647286 0.0
-1.646286 0.0
-1.645286 0.0
-1.644286 0.0
-1.643286 0.0
-1.642286 0.0
-1.641286 0.0
-1.640286 0.0
-1.639286 0.0
-1.638286 0.0
-1.637286 0.0
-1.636286 0.0
-1.635286 0.0
-1.634286 0.0
-1.633286 0.0
-1.632286 0.0
-1.631286 0.0
-1.630286 0.0
-1.629286 0.0
-1.628286 0.0
-1.627286 0.0
-1.626286 0.0
-1.625286 0.0
-1.624286 0.0
-1.623286 0.0
-1.622286 0.0
-1.621286 0.0
-1.620286 0.0
-1.619286 0.0
-1.618286 0.0
-1.617286 0.0
-1.616286 0.0
-1.615286 0.0
-1.614286 0.0
-1.613286 0.0
-1.612286 0.0
-1.611286 0.0
-1.610286 0.0
-1.609286 0.0
-1.608286 0.0
-1.607286 0.0
-1.606286 0.0
-1.605286 0.0
-1.604286 0.0
-1.603286 0.0
-1.602286 0.0
-1.601286 0.0
-1.600286 0.0
-1.599286 0.0
-1.598286 0.0
-1.597286 0.0
-1.596286 0.0
-1.595286 0.0
-1.594286 0.0
-1.593286 0.0
-1.592286 0.0
-1.591286 0.0
-1.590286 0.0
-1.589286 0.0
-1.588286 0.0
-1.587286 0.0
-1.586286 0.0
-1.585286 0.0
-1.584286 0.0
-1.583286 0.0
-1.582286 0.0
-1.581286 0.0
-1.580286 0.0
-1.579286 0.0
-1.578286 0.0
-1.577286 0.0
-1.576286 0.0
-1.575286 0.0
-1.574286 0.0
-1.573286 0.0
-1.572286 0.0
-1.571286 0.0
-1.570286 0.0
-1.569286 0.0
-1.568286 0.0
-1.567286 0.0
-1.566286 0.0
-1.565286 0.0
-1.564286 0.0
-1.563286 0.0
-1.562286 0.0
-1.561286 0.0
-1.560286 0.0
-1.559286 0.0
-1.558286 0.0
-1.557286 0.0
-1.556286 0.0
-1.555286 0.0
-1.554286 0.0
-1.553286 0.0
-1.552286 0.0
-1.551286 0.0
-1.550286 0.0
-1.549286 0.0
-1.548286 0.0
-1.547286 0.0
-1.546286 0.0
-1.545286 0.0
-1.544286 0.0
-1.543286 0.0
-1.542286 0.0
-1.541286 0.0
-1.540286 0.0
-1.539286 0.0
-1.538286 0.0
-1.537286 0.0
-1.536286 0.0
-1.535286 0.0
-1.534286 0.0
-1.533286 0.0
-1.532286 0.0
-1.531286 0.0
-1.530286 0.0
-1.529286 0.0
-1.528286 0.0
-1.527286 0.0
-1.526286 0.0
-1.525286 0.0
-1.524286 0.0
-1.523286 0.0
-1.522286 0.0
-1.521286 0.0
-1.520286 0.0
-1.519286 0.0
-1.518286 0.0
-1.517286 0.0
-1.516286 0.0
-1.515286 0.0
-1.514286 0.0
-1.513286 0.0
-1.512286 0.0
-1.511286 0.0
-1.510286 0.0
-1.509286 0.0
-1.508286 0.0
-1.507286 0.0
-1.506286 0.0
-1.505286 0.0
-1.504286 0.0
-1.503286 0.0
-1.502286 0.0
-1.501286 0.0
-1.500286 0.0
-1.499286 0.0
-1.498286 0.0
-1.497286 0.0
-1.496286 0.0
-1.495286 0.0
-1.494286 0.0
-1.493286 0.0
-1.492286 0.0
-1.491286 0.0
-1.490286 0.0
-1.489286 0.0
-1.488286 0.0
-1.487286 0.0
-1.486286 0.0
-1.485286 0.0
-1.484286 0.0
-1.483286 0.0
-1.482286 0.0
-1.481286 0.0
-1.480286 0.0
-1.479286 0.0
-1.478286 0.0
-1.477286 0.0
-1.476286 0.0
-1.475286 0.0
-1.474286 0.0
-1.473286 0.0
-1.472286 0.0
-1.471286 0.0
-1.470286 0.0
-1.469286 0.0
-1.468286 0.0
-1.467286 0.0
-1.466286 0.0
-1.465286 0.0
-1.464286 0.0
-1.463286 0.0
-1.462286 0.0
-1.461286 0.0
-1.460286 0.0
-1.459286 0.0
-1.458286 0.0
-1.457286 0.0
-1.456286 0.0
-1.455286 0.0
-1.454286 0.0
-1.453286 0.0
-1.452286 0.0
-1.451286 0.0
-1.450286 0.0
-1.449286 0.0
-1.448286 0.0
-1.447286 0.0
-1.446286 0.0
-1.445286 0.0
-1.444286 0.0
-1.443286 0.0
-1.442286 0.0
-1.441286 0.0
-1.440286 0.0
-1.439286 0.0
-1.438286 0.0
-1.437286 0.0
-1.436286 0.0
-1.435286 0.0
-1.434286 0.0
-1.433286 0.0
-1.432286 0.0
-1.431286 0.0
-1.430286 0.0
-1.429286 0.0
-1.428286 0.0
-1.427286 0.0
-1.426286 0.0
-1.425286 0.0
-1.424286 0.0
-1.423286 0.0
-1.422286 0.0
-1.421286 0.0
-1.420286 0.0
-1.419286 0.0
-1.418286 0.0
-1.417286 0.0
-1.416286 0.0
-1.415286 0.0
-1.414286 0.0
-1.413286 0.0
-1.412286 0.0
-1.411286 0.0
-1.410286 0.0
-1.409286 0.0
-1.408286 0.0
-1.407286 0.0
-1.406286 0.0
-1.405286 0.0
-1.404286 0.0
-1.403286 0.0
-1.402286 0.0
-1.401286 0.0
-1.400286 0.0
-1.399286 0.0
-1.398286 0.0
-1.397286 0.0
-1.396286 0.0
-1.395286 0.0
-1.394286 0.0
-1.393286 0.0
-1.392286 0.0
-1.391286 0.0
-1.390286 0.0
-1.389286 0.0
-1.388286 0.0
-1.387286 0.0
-1.386286 0.0
-1.385286 0.0
-1.384286 0.0
-1.383286 0.0
-1.382286 0.0
-1.381286 0.0
-1.380286 0.0
-1.379286 0.0
-1.378286 0.0
-1.377286 0.0
-1.376286 0.0
-1.375286 0.0
-1.374286 0.0
-1.373286 0.0
-1.372286 0.0
-1.371286 0.0
-1.370286 0.0
-1.369286 0.0
-1.368286 0.0
-1.367286 0.0
-1.366286 0.0
-1.365286 0.0
-1.364286 0.0
-1.363286 0.0
-1.362286 0.0
-1.361286 0.0
-1.360286 0.0
-1.359286 0.0
-1.358286 0.0
-1.357286 0.0
-1.356286 0.0
-1.355286 0.0
-1.354286 0.0
-1.353286 0.0
-1.352286 0.0
-1.351286 0.0
-1.350286 0.0
-1.349286 0.0
-1.348286 0.0
-1.347286 0.0
-1.346286 0.0
-1.345286 0.0
-1.344286 0.0
-1.343286 0.0
-1.342286 0.0
-1.341286 0.0
-1.340286 0.0
-1.339286 0.0
-1.338286 0.0
-1.337286 0.0
-1.336286 0.0
-1.335286 0.0
-1.334286 0.0
-1.333286 0.0
-1.332286 0.0
-1.331286 0.0
-1.330286 0.0
-1.329286 0.0
-1.328286 0.0
-1.327286 0.0
-1.326286 0.0
-1.325286 0.0
-1.324286 0.0
-1.323286 0.0
-1.322286 0.0
-1.321286 0.0
-1.320286 0.0
-1.319286 0.0
-1.318286 0.0
-1.317286 0.0
-1.316286 0.0
-1.315286 0.0
-1.314286 0.0
-1.313286 0.0
-1.312286 0.0
-1.311286 0.0
-1.310286 0.0
-1.309286 0.0
-1.308286 0.0
-1.307286 0.0
-1.306286 0.0
-1.305286 0.0
-1.304286 0.0
-1.303286 0.0
-1.302286 0.0
-1.301286 0.0
-1.300286 0.0
-1.299286 0.0
-1.298286 0.0
-1.297286 0.0
-1.296286 0.0
-1.295286 0.0
-1.294286 0.0
-1.293286 0.0
-1.292286 0.0
-1.291286 0.0
-1.290286 0.0
-1.289286 0.0
-1.288286 0.0
-1.287286 0.0
-1.286286 0.0
-1.285286 0.0
-1.284286 0.0
-1.283286 0.0
-1.282286 0.0
-1.281286 0.0
-1.280286 0.0
-1.279286 0.0
-1.278286 0.0
-1.277286 0.0
-1.276286 0.0
-1.275286 0.0
-1.274286 0.0
-1.273286 0.0
-1.272286 0.0
-1.271286 0.0
-1.270286 0.0
-1.269286 0.0
-1.268286 0.0
-1.267286 0.0
-1.266286 0.0
-1.265286 0.0
-1.264286 0.0
-1.263286 0.0
-1.262286 0.0
-1.261286 0.0
-1.260286 0.0
-1.259286 0.0
-1.258286 0.0
-1.257286 0.0
-1.256286 0.0
-1.255286 0.0
-1.254286 0.0
-1.253286 0.0
-1.252286 0.0
-1.251286 0.0
-1.250286 0.0
-1.249286 0.0
-1.248286 0.0
-1.247286 0.0
-1.246286 0.0
-1.245286 0.0
-1.244286 0.0
-1.243286 0.0
-1.242286 0.0
-1.241286 0.0
-1.240286 0.0
-1.239286 0.0
-1.238286 0.0
-1.237286 0.0
-1.236286 0.0
-1.235286 0.0
-1.234286 0.0
-1.233286 0.0
-1.232286 0.0
-1.231286 0.0
-1.230286 0.0
-1.229286 0.0
-1.228286 0.0
-1.227286 0.0
-1.226286 -1.4111775999999999e-36
-1.225286 -3.3373759e-36
-1.224286 -5.1499013e-36
-1.223286 -6.363485199999999e-36
-1.222286 -6.7338635e-36
-1.221286 -6.2228756e-36
-1.220286 -4.5587916000000004e-36
-1.219286 -1.2677006000000001e-36
-1.218286 3.7375556e-36
-1.217286 1.036377e-35
-1.216286 1.8211342e-35
-1.215286 2.6665795e-35
-1.214286 3.4999862e-35
-1.213286 4.2095069e-35
-1.212286 4.6873205000000003e-35
-1.211286 4.8093594999999996e-35
-1.210286 4.4510418000000004e-35
-1.209286 3.5288614e-35
-1.208286 2.0200059999999998e-35
-1.207286 0.0
-1.206286 -2.4876501e-35
-1.205286 -5.2600937e-35
-1.204286 -8.1156077e-35
-1.203286 -1.0812502e-34
-1.202286 -1.3077478999999999e-34
-1.201286 -1.464431e-34
-1.200286 -1.5230336e-34
-1.199286 -1.4572653e-34
-1.198286 -1.2445175e-34
-1.197286 -8.691486200000001e-35
-1.196286 -3.2469673e-35
-1.195286 3.8269703e-35
-1.194286 1.2309749e-34
-1.193286 2.1805044e-34
-1.192286 3.1767301e-34
-1.191286 4.1496533e-34
-1.190286 5.0166998e-34
-1.189286 5.6874451e-34
-1.188286 6.063255e-34
-1.187286 6.0486617e-34
-1.186286 5.5548005999999995e-34
-1.185286 4.5106927e-34
-1.184286 2.8706978e-34
-1.183286 6.2534785e-35
-1.182286 -2.1882178e-34
-1.181286 -5.4788017e-34
-1.180286 -9.0955626e-34
-1.179286 -1.2827921e-33
-1.178286 -1.6410115e-33
-1.177286 -1.9531271e-33
-1.176286 -2.1850045e-33
-1.175286 -2.3018296e-33
-1.174286 -2.2703573e-33
-1.173286 -2.0619256e-33
-1.172286 -1.6556179e-33
-1.171286 -1.0415091000000001e-33
-1.170286 -2.2372637000000003e-34
-1.169286 7.7705235e-34
-1.168286 1.9218779e-33
-1.167286 3.1529869e-33
-1.166286 4.3946892e-33
-1.165286 5.555873e-33
-1.164286 6.5341943e-33
-1.163286 7.221900400000001e-33
-1.162286 7.513109e-33
-1.161286 7.3122476e-33
-1.160286 6.5432257e-33
-1.159286 5.158797e-33
-1.158286 3.1494389e-33
-1.157286 5.5098744e-34
-1.156286 -2.549816e-33
-1.155286 -6.0127322e-33
-1.154286 -9.645109099999999e-33
-1.153286 -1.3207313e-32
-1.152286 -1.6422845e-32
-1.151286 -1.8993192e-32
-1.150286 -2.0617063999999998e-32
-1.149286 -2.1013298e-32
-1.148286 -1.9946236e-32
-1.147286 -1.7252065e-32
-1.146286 -1.2864171e-32
-1.145286 -6.8353395e-33
-1.144286 6.455461400000001e-34
-1.143286 9.2446977e-33
-1.142286 1.8484661e-32
-1.141286 2.7757403e-32
-1.140286 3.6350319e-32
-1.139286 4.3485439e-32
-1.138286 4.8370940999999996e-32
-1.137286 5.0262963e-32
-1.136286 4.853444e-32
-1.135286 4.2746498999999997e-32
-1.134286 3.2716991999999997e-32
-1.133286 1.8579926999999998e-32
-1.132286 8.292459e-34
-1.131286 -1.9659491000000001e-32
-1.130286 -4.163533e-32
-1.129286 -6.3510601e-32
-1.128286 -8.343463299999999e-32
-1.127286 -9.940273200000001e-32
-1.126286 -1.0939754e-31
-1.125286 -1.1155686e-31
-1.124286 -1.0435843e-31
-1.123286 -8.680932099999999e-32
-1.122286 -5.8624723e-32
-1.121286 -2.037933e-32
-1.120286 2.6386285e-32
-1.119286 7.9121276e-32
-1.118286 1.3429687e-31
-1.117286 1.8752661e-31
-1.116286 2.3378013e-31
-1.115286 2.6768967e-31
-1.114286 2.839404e-31
-1.113286 2.7772742e-31
-1.112286 2.4525358e-31
-1.111286 1.8423446e-31
-1.110286 9.437031199999999e-32
-1.109286 -2.2259691e-32
-1.108286 -1.6092688000000002e-31
-1.107286 -3.1415028e-31
-1.106286 -4.7179972e-31
-1.105286 -6.2143332000000005e-31
-1.104286 -7.488837899999999e-31
-1.103286 -8.3909108e-31
-1.102286 -8.771580000000001e-31
-1.101286 -8.495848700000001e-31
-1.100286 -7.4561702e-31
-1.099286 -5.5861776e-31
-1.098286 -2.8736342e-31
-1.097286 6.2854992e-32
-1.096286 4.7944517e-31
-1.095286 9.421583499999999e-31
-1.094286 1.4232705e-30
-1.093286 1.8883800999999998e-30
-1.092286 2.2978706000000002e-30
-1.091286 2.6090409e-30
-1.090286 2.7788580999999996e-30
-1.089286 2.7672324e-30
-1.088286 2.5406512e-30
-1.087286 2.0759599000000002e-30
-1.086286 1.3640250999999999e-30
-1.085286 4.1297875e-31
-1.084286 -7.4928052e-31
-1.083286 -2.0736477e-30
-1.082286 -3.4897353e-30
-1.081286 -4.907405e-30
-1.080286 -6.220076e-30
-1.079286 -7.309872200000001e-30
-1.078286 -8.054541999999999e-30
-1.077286 -8.3359371e-30
-1.076286 -8.0496795e-30
-1.075286 -7.115494799999999e-30
-1.074286 -5.4875415e-30
-1.073286 -3.1639509e-30
-1.072286 -1.9471838000000001e-31
-1.071286 3.3129442e-30
-1.070286 7.192642499999999e-30
-1.069286 1.1220958e-29
-1.068286 1.5124281e-29
-1.067286 1.8590617e-29
-1.066286 2.1286315e-29
-1.065286 2.2877311e-29
-1.064286 2.3054047e-29
-1.063286 2.1558808999999998e-29
-1.062286 1.8213841e-29
-1.061286 1.2948232e-29
-1.060286 5.8213713e-30
-1.059286 -2.9593855e-30
-1.058286 -1.3029112e-29
-1.057286 -2.386582e-29
-1.056286 -3.4802718000000004e-29
-1.055286 -4.5053209999999995e-29
-1.054286 -5.3748863e-29
-1.053286 -5.9989614e-29
-1.052286 -6.290447399999999e-29
-1.051286 -6.1719933e-29
-1.050286 -5.5832272e-29
-1.049286 -4.4879077e-29
-1.048286 -2.8804612e-29
-1.047286 -7.913378e-30
-1.046286 1.70939e-29
-1.045286 4.5107154999999996e-29
-1.044286 7.4621124e-29
-1.043286 1.0377996e-28
-1.042286 1.3045369e-28
-1.041286 1.5234591e-28
-1.040286 1.6712968e-28
-1.039286 1.7260641e-28
-1.038286 1.6687972e-28
-1.037286 1.4853468e-28
-1.036286 1.168103e-28
-1.035286 7.1752796e-29
-1.034286 1.433576e-29
-1.033286 -5.3465475e-29
-1.032286 -1.2865725e-28
-1.031286 -2.072781e-28
-1.030286 -2.8452282e-28
-1.029286 -3.5494197e-28
-1.028286 -4.1271441e-28
-1.027286 -4.5198472e-28
-1.026286 -4.6725216e-28
-1.025286 -4.5379247e-28
-1.024286 -4.0808891e-28
-1.023286 -3.2824488999999998e-28
-1.022286 -2.1434814e-28
-1.021286 -6.8755299e-29
-1.020286 1.0373365e-28
-1.019286 2.9583811e-28
-1.018286 4.9791861e-28
-1.017286 6.9827246e-28
-1.016286 8.836076299999998e-28
-1.015286 1.0396890000000001e-27
-1.014286 1.1521382e-27
-1.013286 1.2073555e-27
-1.012286 1.1935194e-27
-1.011286 1.1016088e-27
-1.010286 9.2638238e-28
-1.009286 6.6724528e-28
-1.008286 3.289286e-28
-1.007286 -7.8087704e-29
-1.006286 -5.3747183e-28
-1.005286 -1.0273073e-27
-1.004286 -1.5207614e-27
-1.003286 -1.9871641e-27
-1.002286 -2.3934806e-27
-1.001286 -2.7061281e-27
-1.000286 -2.8930652e-27
-0.9992857 -2.9260467e-27
-0.9982857 -2.7829175999999998e-27
-0.9972857 -2.4497988e-27
-0.9962857 -1.9230084e-27
-0.9952857 -1.2105588e-27
-0.9942857 -3.3308131000000004e-28
-0.9932857 6.759504e-28
-0.9922857 1.7707934e-27
-0.9912857 2.8948610999999997e-27
-0.9902857 3.9830043e-27
-0.9892857 4.9645954e-27
-0.9882857 5.7673056e-27
-0.9872857 6.321407600000001e-27
-0.9862857 6.564386599999999e-27
-0.9852857 6.4455928e-27
-0.9842857 5.9306527e-27
-0.9832857 5.0053302999999995e-27
-0.9822857 3.6785449000000004e-27
-0.9812857 1.9842686e-27
-0.9802857 -1.7913032e-29
-0.9792857 -2.2437522000000002e-27
-0.9782857 -4.5868751e-27
-0.9772857 -6.9228984e-27
-0.9762857 -9.115025e-27
-0.9752857 -1.1020908e-26
-0.9742857 -1.2500484000000001e-26
-0.9732857 -1.3424406000000002e-26
-0.9722857 -1.3682601e-26
-0.9712857 -1.319249e-26
-0.9702857 -1.1906335e-26
-0.9692857 -9.817213000000001e-27
-0.9682857 -6.963168999999999e-27
-0.9672857 -3.429136e-27
-0.9662857 6.5366446e-28
-0.9652857 5.1110064e-27
-0.9642857 9.7316704e-27
-0.9632857 1.4276053e-26
-0.9622857 1.8487094e-26
-0.9612857 2.2103079e-26
-0.9602857 2.4871758e-26
-0.9592857 2.6565043e-26
-0.9582857 2.6993542999999997e-26
-0.9572857 2.6020069e-26
-0.9562857 2.357129e-26
-0.9552857 1.9646711000000002e-26
-0.9542857 1.4324325e-26
-0.9532857 7.7623415e-27
-0.9522857 1.9665605000000002e-28
-0.9512857 -8.066063e-27
-0.9502857 -1.6659573e-26
-0.9492857 -2.5173155999999997e-26
-0.9482857 -3.3169954e-26
-0.9472857 -4.0207701999999996e-26
-0.9462857 -4.5860802e-26
-0.9452857 -4.9742537999999995e-26
-0.9442857 -5.1526258e-26
-0.9432857 -5.0964265999999994e-26
-0.9422857 -4.7903375999999995e-26
-0.9412857 -4.2296262e-26
-0.9402857 -3.4207999000000005e-26
-0.9392857 -2.3817439e-26
-0.9382857 -1.1413532999999999e-26
-0.9372857 2.6130643999999997e-27
-0.9362857 1.7782441000000002e-26
-0.9352857 3.3541052e-26
-0.9342857 4.9279496999999997e-26
-0.9332857 6.4351458e-26
-0.9322857 7.8092834e-26
-0.9312857 8.9840414e-26
-0.9302857 9.8949668e-26
-0.9292857 1.0481165e-25
-0.9282857 1.0686932e-25
-0.9272857 1.0463404000000001e-25
-0.9262857 9.7703023e-26
-0.9252857 8.5778975e-26
-0.9242857 6.869249e-26
-0.9232857 4.6428022000000003e-26
-0.9222857 1.9153271e-26
-0.9212857 -1.2748822999999999e-26
-0.9202857 -4.8647194e-26
-0.9192857 -8.7631565e-26
-0.9182857 -1.2848698e-25
-0.9172857 -1.6967845e-25
-0.9162857 -2.093509e-25
-0.9152857 -2.4534951e-25
-0.9142857 -2.7526584999999997e-25
-0.9132857 -2.9651336000000003e-25
-0.9122857 -3.0643512e-25
-0.9112857 -3.0244415e-25
-0.9102857 -2.8219396e-25
-0.9092857 -2.4377429e-25
-0.9082857 -1.8592321e-25
-0.9072857 -1.0824388e-25
-0.9062857 -1.1411344e-26
-0.9052857 1.0264767000000001e-25
-0.9042857 2.3062073e-25
-0.9032857 3.6774011e-25
-0.9022857 5.0779523e-25
-0.9012857 6.4324308e-25
-0.9002857 7.654275e-25
-0.8992857 8.6491295e-25
-0.8982857 9.3193185e-25
-0.8972857 9.569362e-25
-0.8962857 9.312356599999999e-25
-0.8952857 8.4769444e-25
-0.8942857 7.0145288e-25
-0.8932857 4.9062907e-25
-0.8922857 2.1695264000000003e-25
-0.8912857 -1.1372355e-25
-0.8902857 -4.9108640999999995e-25
-0.8892857 -9.0025292e-25
-0.8882857 -1.3219317e-24
-0.8872857 -1.7328928000000002e-24
-0.8862857 -2.1067657e-24
-0.8852857 -2.4151681e-24
-0.8842857 -2.6291489000000004e-24
-0.8832857 -2.7209045e-24
-0.8822857 -2.6657002999999997e-24
-0.8812857 -2.4439103000000002e-24
-0.8802857 -2.0430619e-24
-0.8792857 -1.4597523999999999e-24
-0.8782857 -7.0129488e-25
-0.8772857 2.1305744e-25
-0.8762857 1.2514549e-24
-0.8752857 2.369498e-24
-0.8742857 3.5110929e-24
-0.8732857 4.6101893999999996e-24
-0.8722857 5.593425000000001e-24
-0.8712857 6.3836473e-24
-0.8702857 6.9042123e-24
-0.8692857 7.0839062e-24
-0.8682857 6.862256e-24
-0.8672857 6.1949395000000005e-24
-0.8662857 5.0589613000000005e-24
-0.8652857 3.4572119e-24
-0.8642857 1.4220261000000002e-24
-0.8632857 -9.826402e-25
-0.8622857 -3.6607593000000005e-24
-0.8612857 -6.485782e-24
-0.8602857 -9.3043691e-24
-0.8592857 -1.194237e-23
-0.8582857 -1.4212966e-23
-0.8572857 -1.5926745e-23
-0.8562857 -1.6903322e-23
-0.8552857 -1.6983936e-23
-0.8542857 -1.6044372e-23
-0.8532857 -1.4007374e-23
-0.8522857 -1.0853707000000001e-23
-0.8512857 -6.630963900000001e-24
-0.8502857 -1.4592723e-24
-0.8492857 4.4668728e-24
-0.8482857 1.0881253e-23
-0.8472857 1.7453439e-23
-0.8462857 2.3801296999999997e-23
-0.8452857 2.9508321e-23
-0.8442857 3.4145277000000003e-23
-0.8432857 3.7295312e-23
-0.8422857 3.8581377e-23
-0.8412857 3.7694513e-23
-0.8402857 3.4421312e-23
-0.8392857 2.8668761e-23
-0.8382857 2.0484573e-23
-0.8372857 1.007123e-23
-0.8362857 -2.2079027e-24
-0.8352857 -1.5831691000000002e-23
-0.8342857 -3.0134484e-23
-0.8332857 -4.4329851000000003e-23
-0.8322857 -5.7544583e-23
-0.8312857 -6.8862025e-23
-0.8302857 -7.7373213e-23
-0.8292857 -8.2233479e-23
-0.8282857 -8.2721729e-23
-0.8272857 -7.829902500000001e-23
-0.8262857 -6.8662739e-23
-0.8252857 -5.3792484e-23
-0.8242857 -3.398397e-23
-0.8232857 -9.8673082e-24
-0.8222857 1.7593155e-23
-0.8212857 4.7119609e-23
-0.8202857 7.7163233e-23
-0.8192857 1.0596822e-22
-0.8182857 1.3165582e-22
-0.8172857 1.5232555e-22
-0.8162857 1.6616913000000001e-22
-0.8152857 1.7159157999999998e-22
-0.8142857 1.6733286e-22
-0.8132857 1.5258212999999999e-22
-0.8122857 1.2707727e-22
-0.8112857 9.1181296e-23
-0.8102857 4.5928631e-23
-0.8092857 -6.9650582e-24
-0.8082857 -6.5134095e-23
-0.8072857 -1.2563755999999998e-22
-0.8062857 -1.8507766999999999e-22
-0.8052857 -2.3975903e-22
-0.8042857 -2.8588320999999998e-22
-0.8032857 -3.1977031e-22
-0.8022857 -3.3809636e-22
-0.8012857 -3.3813367e-22
-0.8002857 -3.179793e-22
-0.7992857 -2.7675631e-22
-0.7982857 -2.1477259e-22
-0.7972857 -1.33623e-22
-0.7962857 -3.6222883e-23
-0.7952857 7.3235953e-23
-0.7942857 1.8941176e-22
-0.7932857 3.0602214e-22
-0.7922857 4.1613149999999998e-22
-0.7912857 5.125064e-22
-0.7902857 5.8802362e-22
-0.7892857 6.3611132e-22
-0.7882857 6.5119919e-22
-0.7872857 6.291512e-22
-0.7862857 5.6765307000000005e-22
-0.7852857 4.6652666e-22
-0.7842857 3.2794541e-22
-0.7832857 1.5652841e-22
-0.7822857 -4.0703618e-23
-0.7812857 -2.5452086e-22
-0.7802857 -4.7382745000000005e-22
-0.7792857 -6.8614853e-22
-0.7782857 -8.7824539e-22
-0.7772857 -1.0368336e-21
-0.7762857 -1.1493707e-21
-0.7752857 -1.2048727e-21
-0.7742857 -1.1947137e-21
-0.7732857 -1.1133583000000001e-21
-0.7722857 -9.589774999999999e-22
-0.7712857 -7.3390104e-22
-0.7702857 -4.4486257e-22
-0.7692857 -1.0300524999999999e-22
-0.7682857 2.7637513e-22
-0.7672857 6.7435869e-22
-0.7662857 1.0691945e-21
-0.7652857 1.4373357999999999e-21
-0.7642857 1.7546761e-21
-0.7632857 1.9979324e-21
-0.7622857 2.1461048000000002e-21
-0.7612857 2.1819314000000003e-21
-0.7602857 2.0932524e-21
-0.7592857 1.8741909e-21
-0.7582857 1.5260637000000001e-21
-0.7572857 1.0579433e-21
-0.7562857 4.8680484e-22
-0.7552857 -1.6278743e-22
-0.7542857 -8.5947642e-22
-0.7532857 -1.5663854000000002e-21
-0.7522857 -2.2428336e-21
-0.7512857 -2.8464290999999997e-21
-0.7502857 -3.3354446e-21
-0.7492857 -3.6713583e-21
-0.7482857 -3.8214183e-21
-0.7472857 -3.7610808999999996e-21
-0.7462857 -3.4761616000000004e-21
-0.7452857 -2.9645468999999997e-21
-0.7442857 -2.2373275e-21
-0.7432857 -1.3192365e-21
-0.7422857 -2.4830807e-22
-0.7412857 9.252833500000001e-22
-0.7402857 2.141202e-21
-0.7392857 3.3316947e-21
-0.7382857 4.4249953e-21
-0.7372857 5.349240600000001e-21
-0.7362857 6.0367019e-21
-0.7352857 6.4281082e-21
-0.7342857 6.4768106e-21
-0.7332857 6.1525268999999996e-21
-0.7322857 5.4444163e-21
-0.7312857 4.3632484e-21
-0.7302857 2.9424704000000002e-21
-0.7292857 1.2380262e-21
-0.7282857 -6.7315954e-22
-0.7272857 -2.696042e-21
-0.7262857 -4.7215988e-21
-0.7252857 -6.6321108e-21
-0.7242857 -8.3073579e-21
-0.7232857 -9.6314401e-21
-0.7222857 -1.0499872e-20
-0.7212857 -1.0826564e-20
-0.7202857 -1.0550265e-20
-0.7192857 -9.640062e-21
-0.7182857 -8.099539700000001e-21
-0.7172857 -5.9692493e-21
-0.7162857 -3.3272181e-21
-0.7152857 -2.8731330000000003e-22
-0.7142857 3.0046099e-21
-0.7132857 6.376729399999999e-21
-0.7122857 9.639259900000001e-21
-0.7112857 1.2594129000000001e-20
-0.7102857 1.5045894e-20
-0.7092857 1.6813353e-20
-0.7082857 1.7741234e-20
-0.7072857 1.7711264e-20
-0.7062857 1.6651937e-20
-0.7052857 1.4546292e-20
-0.7042857 1.1437093e-20
-0.7032857 7.4288956e-21
-0.7022857 2.6866375e-21
-0.7012857 -2.5694285e-21
-0.7002857 -8.072449e-21
-0.6992857 -1.3521093999999999e-20
-0.6982857 -1.8594622e-20
-0.6972857 -2.2970234e-20
-0.6962857 -2.6341838e-20
-0.6952857 -2.8439228e-20
-0.6942857 -2.9046573e-20
-0.6932857 -2.8019047e-20
-0.6922857 -2.5296515000000002e-20
-0.6912857 -2.0913207e-20
-0.6902857 -1.5002553000000002e-20
-0.6892857 -7.7965282e-21
-0.6882857 3.8083333e-22
-0.6872857 9.1257802e-21
-0.6862857 1.797273e-20
-0.6852857 2.6417023e-20
-0.6842857 3.3941542e-20
-0.6832857 4.0045904e-20
-0.6822857 4.4276694999999996e-20
-0.6812857 4.6257036e-20
-0.6802857 4.5713754999999996e-20
-0.6792857 4.2500382e-20
-0.6782857 3.6614382e-20
-0.6772857 2.820726e-20
-0.6762857 1.7586461e-20
-0.6752857 5.20841e-21
-0.6742857 -8.337470299999999e-21
-0.6732857 -2.2353478000000002e-20
-0.6722857 -3.6066226e-20
-0.6712857 -4.8665796e-20
-0.6702857 -5.9349674e-20
-0.6692857 -6.736924100000001e-20
-0.6682857 -7.2076421e-20
-0.6672857 -7.2967766e-20
-0.6662857 -6.9723404e-20
-0.6652857 -6.223815700000001e-20
-0.6642857 -5.0642654e-20
-0.6632857 -3.5312430999999997e-20
-0.6622857 -1.6863723e-20
-0.6612857 3.8647715999999996e-21
-0.6602857 2.5844133000000002e-20
-0.6592857 4.7900624e-20
-0.6582857 6.8772606e-20
-0.6572857 8.7176536e-20
-0.6562857 1.0187900999999999e-19
-0.6552857 1.1177096e-19
-0.6542857 1.1594023e-19
-0.6532857 1.1373787e-19
-0.6522857 1.048342e-19
-0.6512857 8.9260432e-20
-0.6502857 6.7432532e-20
-0.6492857 4.0154636e-20
-0.6482857 8.6003231e-21
-0.6472857 -2.5728729999999998e-20
-0.6462857 -6.106592699999999e-20
-0.6452857 -9.546259e-20
-0.6442857 -1.2688707e-19
-0.6432857 -1.5333552e-19
-0.6422857 -1.7294849999999997e-19
-0.6412857 -1.8412739999999998e-19
-0.6402857 -1.8564350000000002e-19
-0.6392857 -1.7673329999999998e-19
-0.6382857 -1.5717324e-19
-0.6372857 -1.2732860000000002e-19
-0.6362857 -8.8171819e-20
-0.6352857 -4.1267361e-20
-0.6342857 1.1278097e-20
-0.6332857 6.6899413e-20
-0.6322857 1.2268802999999999e-19
-0.6312857 1.7553354e-19
-0.6302857 2.2228546000000003e-19
-0.6292857 2.5992713e-19
-0.6282857 2.8575273e-19
-0.6272857 2.9753778e-19
-0.6262857 2.93693e-19
-0.6252857 2.733923e-19
-0.6242857 2.3666599e-19
-0.6232857 1.8445251e-19
-0.6222857 1.1860313e-19
-0.6212857 4.1836742e-20
-0.6202857 -4.2355464e-20
-0.6192857 -1.2985338e-19
-0.6182857 -2.1609419e-19
-0.6172857 -2.9629404e-19
-0.6162857 -3.6569509e-19
-0.6152857 -4.1982627000000003e-19
-0.6142857 -4.5476451e-19
-0.6132857 -4.673822899999999e-19
-0.6122857 -4.5556754e-19
-0.6112857 -4.1840217e-19
-0.6102857 -3.5628717e-19
-0.6092857 -2.7100404e-19
-0.6082857 -1.6570522e-19
-0.6072857 -4.482944799999999e-20
-0.6062857 8.6058146e-20
-0.6052857 2.2049759e-19
-0.6042857 3.5142922000000004e-19
-0.6032857 4.7154061e-19
-0.6022857 5.7364959e-19
-0.6012857 6.5110492e-19
-0.6002857 6.9818341e-19
-0.5992857 7.104613899999999e-19
-0.5982857 6.8513884e-19
-0.5972857 6.212938999999999e-19
-0.5962857 5.2005043e-19
-0.5952857 3.8464262e-19
-0.5942857 2.2036728e-19
-0.5932857 3.4419014e-20
-0.5922857 -1.6438959e-19
-0.5912857 -3.6601424999999995e-19
-0.5902857 -5.596564300000001e-19
-0.5892857 -7.3431069e-19
-0.5882857 -8.7935551e-19
-0.5872857 -9.85157e-19
-0.5862857 -1.0436527e-18
-0.5852857 -1.0488821e-18
-0.5842857 -9.9743118e-19
-0.5832857 -8.8876227e-19
-0.5822857 -7.254054100000001e-19
-0.5812857 -5.1299294e-19
-0.5802857 -2.6012831e-19
-0.5792857 2.1912393e-20
-0.5782857 3.1963812e-19
-0.5772857 6.1794281e-19
-0.5762857 9.0082255e-19
-0.5752857 1.1521772e-18
-0.5742857 1.3566589000000002e-18
-0.5732857 1.5005244999999998e-18
-0.5722857 1.5724482e-18
-0.5712857 1.5642502000000002e-18
-0.5702857 1.4714997e-18
-0.5692857 1.2939563e-18
-0.5682857 1.0358179e-18
-0.5672857 7.0575421e-19
-0.5662857 3.1671185e-19
-0.5652857 -1.1450936000000002e-19
-0.5642857 -5.679008900000001e-19
-0.5632857 -1.0210902999999999e-18
-0.5622857 -1.4503551e-18
-0.5612857 -1.8317632e-18
-0.5602857 -2.1423928999999998e-18
-0.5592857 -2.3615724e-18
-0.5582857 -2.4720785000000002e-18
-0.5572857 -2.4612333e-18
-0.5562857 -2.3218326e-18
-0.5552857 -2.0528526e-18
-0.5542857 -1.6598798999999998e-18
-0.5532857 -1.1552299e-18
-0.5522857 -5.5772277e-19
-0.5512857 1.0789048999999999e-19
-0.5502857 8.118444100000001e-19
-0.5492857 1.5205929999999998e-18
-0.5482857 2.1983147e-18
-0.5472857 2.8086271e-18
-0.5462857 3.3164317e-18
-0.5452857 3.6898e-18
-0.5442857 3.9018016e-18
-0.5432857 3.932173e-18
-0.5422857 3.7687325e-18
-0.5412857 3.4084452e-18
-0.5402857 2.8580712e-18
-0.5392857 2.1343329e-18
-0.5382857 1.2635751999999999e-18
-0.5372857 2.8090868e-19
-0.5362857 -7.7114042e-19
-0.5352857 -1.844425e-18
-0.5342857 -2.8873411e-18
-0.5332857 -3.8472619e-18
-0.5322857 -4.6731291e-18
-0.5312857 -5.3180701999999995e-18
-0.5302857 -5.741913e-18
-0.5292857 -5.9134619e-18
-0.5282857 -5.812419200000001e-18
-0.5272857 -5.4308375e-18
-0.5262857 -4.7740228e-18
-0.5252857 -3.8608228999999994e-18
-0.5242857 -2.7232699e-18
-0.5232857 -1.4055731e-18
-0.5222857 3.7511105999999997e-20
-0.5212857 1.5428733999999999e-18
-0.5202857 3.0417279e-18
-0.5192857 4.4626614e-18
-0.5182857 5.734928499999999e-18
-0.5172857 6.791849499999999e-18
-0.5162857 7.574160100000001e-18
-0.5152857 8.0331555e-18
-0.5142857 8.1334744e-18
-0.5132857 7.8553834e-18
-0.5122857 7.196424200000001e-18
-0.5112857 6.1723216000000006e-18
-0.5102857 4.8170666e-18
-0.5092857 3.1821296e-18
-0.5082857 1.334789e-18
-0.5072857 -6.4439001e-19
-0.5062857 -2.664858e-18
-0.5052857 -4.6300459e-18
-0.5042857 -6.4418356999999996e-18
-0.5032857 -8.0053402e-18
-0.5022857 -9.2337745e-18
-0.5012857 -1.0053167e-17
-0.5002857 -1.0406668e-17
-0.4992857 -1.0258201e-17
-0.4982857 -9.5952389e-18
-0.4972857 -8.4305078e-18
-0.4962857 -6.8024736e-18
-0.4952857 -4.7745288e-18
-0.4942857 -2.4328608e-18
-0.4932857 1.1694812e-19
-0.4922857 2.7544581e-18
-0.4912857 5.3498559e-18
-0.4902857 7.7701327e-18
-0.4892857 9.8856536e-18
-0.4882857 1.1576792e-17
-0.4872857 1.2740289e-17
-0.4862857 1.3294996000000001e-17
-0.4852857 1.318671e-17
-0.4842857 1.2391823e-17
-0.4832857 1.0919582e-17
-0.4822857 8.8128301e-18
-0.4812857 6.1471708e-18
-0.4802857 3.0285466999999998e-18
-0.4792857 -4.1065558999999997e-19
-0.4782857 -4.0168327e-18
-0.4772857 -7.6215084e-18
-0.4762857 -1.1048536e-17
-0.4752857 -1.4121861e-17
-0.4742857 -1.6673539e-17
-0.4732857 -1.8551669e-17
-0.4722857 -1.9627937000000002e-17
-0.4712857 -1.9804433999999998e-17
-0.4702857 -1.9019476e-17
-0.4692857 -1.7252136000000002e-17
-0.4682857 -1.4525272e-17
-0.4672857 -1.0906846e-17
-0.4662857 -6.5093899e-18
-0.4652857 -1.4875458999999998e-18
-0.4642857 3.9663675e-18
-0.4632857 9.6286835e-18
-0.4622857 1.5252487e-17
-0.4612857 2.057726e-17
-0.4602857 2.5339766e-17
-0.4592857 2.9285756e-17
-0.4582857 3.2182050999999995e-17
-0.4572857 3.3828439999999997e-17
-0.4562857 3.4068824e-17
-0.4552857 3.2801012e-17
-0.4542857 2.9984617000000005e-17
-0.4532857 2.5646505e-17
-0.4522857 1.988342e-17
-0.4512857 1.2861433e-17
-0.4502857 4.8121093e-18
-0.4492857 -3.9746226e-18
-0.4482857 -1.3160675e-17
-0.4472857 -2.2372728e-17
-0.4462857 -3.1217347e-17
-0.4452857 -3.9297609e-17
-0.4442857 -4.6230513999999994e-17
-0.4432857 -5.1664341e-17
-0.4422857 -5.5295141999999996e-17
-0.4412857 -5.6881581e-17
-0.4402857 -5.6257453e-17
-0.4392857 -5.3341253999999996e-17
-0.4382857 -4.8142423000000003e-17
-0.4372857 -4.0763936000000003e-17
-0.4362857 -3.1401143000000004e-17
-0.4352857 -2.0336909e-17
-0.4342857 -7.933214e-18
-0.4332857 5.3804535e-18
-0.4322857 1.9121534e-17
-0.4312857 3.2771172e-17
-0.4302857 4.5792817e-17
-0.4292857 5.7652064e-17
-0.4282857 6.7837129e-17
-0.4272857 7.5879356e-17
-0.4262857 8.1373081e-17
-0.4252857 8.3994199e-17
-0.4242857 8.351672e-17
-0.4232857 7.982659999999999e-17
-0.4222857 7.2932179e-17
-0.4212857 6.2970473e-17
-0.4202857 5.0208793e-17
-0.4192857 3.5041079e-17
-0.4182857 1.797874e-17
-0.4172857 -3.6426146e-19
-0.4162857 -1.9291835e-17
-0.4152857 -3.8051332e-17
-0.4142857 -5.5863457e-17
-0.4132857 -7.1955449e-17
-0.4122857 -8.5596138e-17
-0.4112857 -9.613127100000001e-17
-0.4102857 -1.0301727999999999e-16
-0.4092857 -1.058517e-16
-0.4082857 -1.0439833000000001e-16
-0.4072857 -9.8605616e-17
-0.4062857 -8.8616831e-17
-0.4052857 -7.4771167e-17
-0.4042857 -5.7595211e-17
-0.4032857 -3.7784892000000004e-17
-0.4022857 -1.6178485999999998e-17
-0.4012857 6.2782407000000005e-18
-0.4002857 2.8573191e-17
-0.3992857 4.9673509000000003e-17
-0.3982857 6.8573381e-17
-0.3972857 8.4341832e-17
-0.3962857 9.6168266e-17
-0.3952857 1.0340363000000001e-16
-0.3942857 1.0559527e-16
-0.3932857 1.0251402e-16
-0.3922857 9.4172186e-17
-0.3912857 8.083166000000001e-17
-0.3902857 6.3001746e-17
-0.3892857 4.1426518000000004e-17
-0.3882857 1.706199e-17
-0.3872857 -8.9563879e-18
-0.3862857 -3.5355121e-17
-0.3852857 -6.077192e-17
-0.3842857 -8.3811491e-17
-0.3832857 -1.0310632000000001e-16
-0.3822857 -1.1738059e-16
-0.3812857 -1.2551519e-16
-0.3802857 -1.2661115e-16
-0.3792857 -1.2004901e-16
-0.3782857 -1.0554095e-16
-0.3772857 -8.3172706e-17
-0.3762857 -5.3432119000000005e-17
-0.3752857 -1.7221377999999998e-17
-0.3742857 2.4149494000000002e-17
-0.3732857 6.8989794e-17
-0.3722857 1.1527691999999998e-16
-0.3712857 1.607266e-16
-0.3702857 2.0288323e-16
-0.3692857 2.3922762000000003e-16
-0.3682857 2.672981e-16
-0.3672857 2.8481954e-16
-0.3662857 2.8983436999999997e-16
-0.3652857 2.8082806999999997e-16
-0.3642857 2.5684248e-16
-0.3632857 2.1756915999999998e-16
-0.3622857 1.6341686e-16
-0.3612857 9.5547188e-17
-0.3602857 1.5874934e-17
-0.3592857 -7.296936e-17
-0.3582857 -1.6771456999999998e-16
-0.3572857 -2.6456003e-16
-0.3562857 -3.5931841e-16
-0.3552857 -4.4758487e-16
-0.3542857 -5.2492497000000005e-16
-0.3532857 -5.8707345e-16
-0.3522857 -6.301344899999999e-16
-0.3512857 -6.507747899999999e-16
-0.3502857 -6.4640074e-16
-0.3492857 -6.15311e-16
-0.3482857 -5.5681845e-16
-0.3472857 -4.7133483e-16
-0.3462857 -3.6041437999999997e-16
-0.3452857 -2.2675318e-16
-0.3442857 -7.4143104e-17
-0.3432857 9.261975399999999e-17
-0.3422857 2.6787051e-16
-0.3412857 4.4525201e-16
-0.3402857 6.1792815e-16
-0.3392857 7.7882851e-16
-0.3382857 9.2091705e-16
-0.3372857 1.0374773000000001e-15
-0.3362857 1.1224034e-15
-0.3352857 1.1704875e-15
-0.3342857 1.1776892e-15
-0.3332857 1.1413782e-15
-0.3322857 1.0605332e-15
-0.3312857 9.358872e-16
-0.3302857 7.7000647e-16
-0.3292857 5.6729494e-16
-0.3282857 3.3391533999999996e-16
-0.3272857 7.7625658e-17
-0.3262857 -1.9246946e-16
-0.3252857 -4.662461e-16
-0.3242857 -7.329568800000001e-16
-0.3232857 -9.8168041e-16
-0.3222857 -1.2018043e-15
-0.3212857 -1.3835195e-15
-0.3202857 -1.5183016000000001e-15
-0.3192857 -1.5993511e-15
-0.3182857 -1.6219705e-15
-0.3172857 -1.5838542e-15
-0.3162857 -1.4852719e-15
-0.3152857 -1.3291337999999999e-15
-0.3142857 -1.1209286999999999e-15
-0.3132857 -8.685358400000001e-16
-0.3122857 -5.8191668e-16
-0.3112857 -2.7269911e-16
-0.3102857 4.6326219e-17
-0.3092857 3.6177398000000003e-16
-0.3082857 6.6026983e-16
-0.3072857 9.290647799999999e-16
-0.3062857 1.1566292000000002e-15
-0.3052857 1.3331993e-15
-0.3042857 1.4512502e-15
-0.3032857 1.5058755000000001e-15
-0.3022857 1.4950547999999998e-15
-0.3012857 1.4197984e-15
-0.3002857 1.2841602e-15
-0.2992857 1.0951183e-15
-0.2982857 8.6232495e-16
-0.2972857 5.9773105e-16
-0.2962857 3.1509876e-16
-0.2952857 2.9415283999999996e-17
-0.2942857 -2.4377286e-16
-0.2932857 -4.8908266e-16
-0.2922857 -6.9204867e-16
-0.2912857 -8.398790799999999e-16
-0.2902857 -9.221814799999999e-16
-0.2892857 -9.3162482e-16
-0.2882857 -8.645011799999999e-16
-0.2872857 -7.211531000000001e-16
-0.2862857 -5.062335e-16
-0.2852857 -2.2877007e-16
-0.2842857 9.7988601e-17
-0.2832857 4.5695719e-16
-0.2822857 8.2782995e-16
-0.2812857 1.1879187e-15
-0.2802857 1.5131871e-15
-0.2792857 1.7794428e-15
-0.2782857 1.9636358e-15
-0.2772857 2.0451998e-15
-0.2762857 2.0073662e-15
-0.2752857 1.8383747e-15
-0.2742857 1.5325052999999998e-15
-0.2732857 1.0908631e-15
-0.2722857 5.2185336e-16
-0.2712857 -1.5869786e-16
-0.2702857 -9.278044e-16
-0.2692857 -1.7559708e-15
-0.2682857 -2.6082179e-15
-0.2672857 -3.4454478000000004e-15
-0.2662857 -4.2260896e-15
-0.2652857 -4.9079564e-15
-0.2642857 -5.4502229e-15
-0.2632857 -5.815434400000001e-15
-0.2622857 -5.9714459999999996e-15
-0.2612857 -5.893198000000001e-15
-0.2602857 -5.5642455000000005e-15
-0.2592857 -4.9779597e-15
-0.2582857 -4.1383466e-15
-0.2572857 -3.0604346000000003e-15
-0.2562857 -1.7702106999999999e-15
-0.2552857 -3.0409444e-16
-0.2542857 1.292037e-15
-0.2532857 2.9642464e-15
-0.2522857 4.6523142e-15
-0.2512857 6.2918415e-15
-0.2502857 7.8166113e-15
-0.2492857 9.1611292e-15
-0.2482857 1.0263263e-14
-0.2472857 1.1066884000000001e-14
-0.2462857 1.1524407000000001e-14
-0.2452857 1.1599146e-14
-0.2442857 1.1267351e-14
-0.2432857 1.0519862e-14
-0.2422857 9.3632458e-15
-0.2412857 7.820365399999999e-15
-0.2402857 5.9302901e-15
-0.2392857 3.7475176e-15
-0.2382857 1.3404827e-15
-0.2372857 -1.2106305e-15
-0.2362857 -3.8167162e-15
-0.2352857 -6.3831271e-15
-0.2342857 -8.813479099999999e-15
-0.2332857 -1.1013717e-14
-0.2322857 -1.2896258e-14
-0.2312857 -1.4384002e-14
-0.2302857 -1.5414006e-14
-0.2292857 -1.5940606e-14
-0.2282857 -1.5937810000000002e-14
-0.2272857 -1.5400818e-14
-0.2262857 -1.4346532e-14
-0.2252857 -1.2813048000000001e-14
-0.2242857 -1.0858086e-14
-0.2232857 -8.5564674e-15
-0.2222857 -5.9967259e-15
-0.2212857 -3.2770506999999997e-15
-0.2202857 -5.0076203e-16
-0.2192857 2.2284391e-15
-0.2182857 4.8111938e-15
-0.2172857 7.1569367e-15
-0.2162857 9.187848399999999e-15
-0.2152857 1.0842111000000001e-14
-0.2142857 1.2076319e-14
-0.2132857 1.2866944000000001e-14
-0.2122857 1.3210802e-14
-0.2112857 1.3124529e-14
-0.2102857 1.2643125000000001e-14
-0.2092857 1.1817649e-14
-0.2082857 1.0712216e-14
-0.2072857 9.400429200000001e-15
-0.2062857 7.961444e-15
-0.2052857 6.4758249999999995e-15
-0.2042857 5.0213906e-15
-0.2032857 3.6692147e-15
-0.2022857 2.4799599e-15
-0.2012857 1.5006956000000001e-15
-0.2002857 7.623457e-16
-0.1992857 2.7789288e-16
-0.1982857 4.1442190999999996e-17
-0.1972857 2.8231364e-17
-0.1962857 1.9563660999999998e-16
-0.1952857 4.8519396e-16
-0.1942857 8.2560765e-16
-0.1932857 1.1366732e-15
-0.1922857 1.333982e-15
-0.1912857 1.3342244e-15
-0.1902857 1.0608442e-15
-0.1892857 4.4975307e-16
-0.1882857 -5.452251e-16
-0.1872857 -1.9475397e-15
-0.1862857 -3.7540788e-15
-0.1852857 -5.9326499e-15
-0.1842857 -8.4210553e-15
-0.1832857 -1.1127967999999999e-14
-0.1822857 -1.3935708e-14
-0.1812857 -1.6704912e-14
-0.1802857 -1.9280953e-14
-0.1792857 -2.1501818e-14
-0.1782857 -2.3207087999999997e-14
-0.1772857 -2.4247485e-14
-0.1762857 -2.4494435e-14
-0.1752857 -2.3849043999999996e-14
-0.1742857 -2.2249877e-14
-0.1732857 -1.9678983999999998e-14
-0.1722857 -1.6165712e-14
-0.1712857 -1.1787972e-14
-0.1702857 -6.6707431e-15
-0.1692857 -9.8183576e-16
-0.1682857 5.0749539e-15
-0.1672857 1.1268963000000001e-14
-0.1662857 1.7353586e-14
-0.1652857 2.3078413000000003e-14
-0.1642857 2.8201922e-14
-0.1632857 3.2504013e-14
-0.1622857 3.5797698e-14
-0.1612857 3.7939310000000005e-14
-0.1602857 3.8836643e-14
-0.1592857 3.8454618e-14
-0.1582857 3.6818119e-14
-0.1572857 3.4011864e-14
-0.1562857 3.0177239999999996e-14
-0.1552857 2.5506261e-14
-0.1542857 2.0232821e-14
-0.1532857 1.4621635e-14
-0.1522857 8.9552691e-15
-0.1512857 3.5197802e-15
-0.1502857 -1.4104493e-15
-0.1492857 -5.5880683000000004e-15
-0.1482857 -8.8076319e-15
-0.1472857 -1.0919298999999999e-14
-0.1462857 -1.1840653999999999e-14
-0.1452857 -1.1565944e-14
-0.1442857 -1.0172059999999999e-14
-0.1432857 -7.820646599999999e-15
-0.1422857 -4.7558339e-15
-0.1412857 -1.297222e-15
-0.1402857 2.1720774e-15
-0.1392857 5.222288e-15
-0.1382857 7.3983954e-15
-0.1372857 8.2455243e-15
-0.1362857 7.3373442e-15
-0.1352857 4.3062745000000004e-15
-0.1342857 -1.1260196e-15
-0.1332857 -9.1195498e-15
-0.1322857 -1.9690202e-14
-0.1312857 -3.2689082000000005e-14
-0.1302857 -4.7788815e-14
-0.1292857 -6.4478366e-14
-0.1282857 -8.2067646e-14
-0.1272857 -9.970266e-14
-0.1262857 -1.1639154e-13
-0.1252857 -1.3104096e-13
-0.1242857 -1.4250222e-13
-0.1232857 -1.4962503e-13
-0.1222857 -1.5131724e-13
-0.1212857 -1.4660752e-13
-0.1202857 -1.3470833e-13
-0.1192857 -1.1507568e-13
-0.1182857 -8.7462727e-14
-0.1172857 -5.1963931000000006e-14
-0.1162857 -9.047068300000001e-15
-0.1152857 4.0429306e-14
-0.1142857 9.5214698e-14
-0.1132857 1.5368297e-13
-0.1122857 2.1386659e-13
-0.1112857 2.7350836e-13
-0.1102857 3.3012982000000004e-13
-0.1092857 3.8111439e-13
-0.1082857 4.2380294e-13
-0.1072857 4.5559882e-13
-0.1062857 4.740790000000001e-13
-0.1052857 4.7710727e-13
-0.1042857 4.6294556e-13
-0.1032857 4.303591e-13
-0.1022857 3.7871068e-13
-0.1012857 3.0803994e-13
-0.1002857 2.1912345999999999e-13
-9.9285714E-02 1.1351140000000001e-13
-9.8285712E-02 -6.4622049e-15
-9.7285718E-02 -1.3769875e-13
-9.6285716E-02 -2.7638562e-13
-9.5285714E-02 -4.180792e-13
-9.4285712E-02 -5.578197700000001e-13
-9.3285717E-02 -6.902773e-13
-9.2285715E-02 -8.0992443e-13
-9.1285713E-02 -9.1123313e-13
-9.0285711E-02 -9.8888835e-13
-8.9285716E-02 -1.0380122e-12
-8.8285714E-02 -1.0543897000000001e-12
-8.7285712E-02 -1.034688e-12
-8.6285718E-02 -9.7665736e-13
-8.5285716E-02 -8.7930668e-13
-8.4285714E-02 -7.4304229e-13
-8.3285712E-02 -5.697620500000001e-13
-8.2285717E-02 -3.628975e-13
-8.1285715E-02 -1.2739852e-13
-8.0285713E-02 1.3034317e-13
-7.9285711E-02 4.0263237e-13
-7.8285716E-02 6.8066928e-13
-7.7285714E-02 9.5480468e-13
-7.6285712E-02 1.2148449000000001e-12
-7.5285718E-02 1.4503975999999998e-12
-7.4285716E-02 1.6512467000000002e-12
-7.3285714E-02 1.8077447999999999e-12
-7.2285712E-02 1.9112079000000003e-12
-7.1285717E-02 1.9542983e-12
-7.0285715E-02 1.9313819999999997e-12
-6.9285713E-02 1.8388435e-12
-6.8285711E-02 1.6753465e-12
-6.7285717E-02 1.4420279e-12
-6.6285715E-02 1.1426132000000001e-12
-6.5285712E-02 7.834472e-13
-6.4285718E-02 3.7343095e-13
-6.3285716E-02 -7.6134556e-14
-6.2285714E-02 -5.518013100000001e-13
-6.1285716E-02 -1.038319e-12
-6.0285714E-02 -1.5190658000000001e-12
-5.9285715E-02 -1.9765565000000002e-12
-5.8285713E-02 -2.3930129e-12
-5.7285715E-02 -2.7509839000000003e-12
-5.6285713E-02 -3.0339931e-12
-5.5285715E-02 -3.2271949e-12
-5.4285713E-02 -3.3180158e-12
-5.3285714E-02 -3.2967559000000002e-12
-5.2285716E-02 -3.1571249e-12
-5.1285714E-02 -2.8966911e-12
-5.0285716E-02 -2.5172174e-12
-4.9285714E-02 -2.0248661000000002e-12
-4.8285715E-02 -1.4302546e-12
-4.7285713E-02 -7.4834946e-13
-4.6285715E-02 1.8061194e-15
-4.5285713E-02 7.9753421e-13
-4.4285715E-02 1.613126e-12
-4.3285713E-02 2.4205946999999998e-12
-4.2285714E-02 3.1905586e-12
-4.1285716E-02 3.8932284e-12
-4.0285714E-02 4.4994654e-12
-3.9285716E-02 4.9818775e-12
-3.8285714E-02 5.3159127e-12
-3.7285715E-02 5.480908e-12
-3.6285713E-02 5.4610532e-12
-3.5285715E-02 5.2462307e-12
-3.4285713E-02 4.8326929e-12
-3.3285715E-02 4.2235455e-12
-3.2285713E-02 3.4290099e-12
-3.1285714E-02 2.4664456e-12
-3.0285714E-02 1.3601191e-12
-2.9285714E-02 1.4071864999999998e-13
-2.8285714E-02 -1.1553826e-12
-2.7285714E-02 -2.4870999999999998e-12
-2.6285714E-02 -3.8098244e-12
-2.5285713E-02 -5.0767923e-12
-2.4285715E-02 -6.2406013e-12
-2.3285715E-02 -7.2548243e-12
-2.2285715E-02 -8.0756738e-12
-2.1285715E-02 -8.6636637e-12
-2.0285714E-02 -8.985207599999999e-12
-1.9285714E-02 -9.014096199999999e-12
-1.8285714E-02 -8.7328033e-12
-1.7285714E-02 -8.133557999999999e-12
-1.6285714E-02 -7.219137100000001e-12
-1.5285715E-02 -6.003337199999999e-12
-1.4285714E-02 -4.5110874e-12
-1.3285714E-02 -2.7781847e-12
-1.2285714E-02 -8.5063462e-13
-1.1285714E-02 1.2163962e-12
-1.0285715E-02 3.3600018e-12
-9.2857145E-03 5.5113029e-12
-8.2857143E-03 7.597510800000001e-12
-7.2857141E-03 9.5442358e-12
-6.2857145E-03 1.1277962e-11
-5.2857143E-03 1.272862e-11
-4.2857141E-03 1.3832158999999998e-11
-3.2857142E-03 1.4533038e-11
-2.2857143E-03 1.4786529e-11
-1.2857143E-03 1.4560767e-11
-2.8571428E-04 1.3838431e-11
7.1428571E-04 1.2618017e-11
1.7142857E-03 1.091461e-11
2.7142856E-03 8.7601387e-12
3.7142858E-03 6.203054000000001e-12
4.7142855E-03 3.3074505000000003e-12
5.7142857E-03 1.5162333e-13
6.7142858E-03 -3.1739080000000002e-12
7.7142855E-03 -6.5688564e-12
8.7142857E-03 -9.9260457e-12
9.7142858E-03 -1.3134623e-11
1.0714286E-02 -1.6083520999999998e-11
1.1714286E-02 -1.8665057e-11
1.2714285E-02 -2.0778558e-11
1.3714286E-02 -2.2333912e-11
1.4714286E-02 -2.3254898e-11
1.5714286E-02 -2.3482224999999998e-11
1.6714286E-02 -2.2976133e-11
1.7714286E-02 -2.1718483e-11
1.8714286E-02 -1.9714240999999998e-11
1.9714287E-02 -1.699229e-11
2.0714285E-02 -1.3605519e-11
2.1714285E-02 -9.6301507e-12
2.2714285E-02 -5.164308e-12
2.3714285E-02 -3.2582687e-13
2.4714286E-02 4.7506432e-12
2.5714286E-02 9.917187100000001e-12
2.6714286E-02 1.5016735e-11
2.7714286E-02 1.9887628e-11
2.8714286E-02 2.4368509e-11
2.9714286E-02 2.8303407e-11
3.0714286E-02 3.1546838e-11
3.1714287E-02 3.396878e-11
3.2714285E-02 3.5459361e-11
3.3714287E-02 3.5933062e-11
3.4714285E-02 3.5332337999999995e-11
3.5714287E-02 3.3630471e-11
3.6714286E-02 3.083358e-11
3.7714284E-02 2.6981656000000003e-11
3.8714286E-02 2.2148611000000002e-11
3.9714284E-02 1.6441243e-11
4.0714286E-02 9.9971802e-12
4.1714285E-02 2.9817910999999998e-12
4.2714287E-02 -4.4158491e-12
4.3714285E-02 -1.198785e-11
4.4714287E-02 -1.9513129e-11
4.5714285E-02 -2.6763623e-11
4.6714287E-02 -3.3510911e-11
4.7714286E-02 -3.9533071e-11
4.8714284E-02 -4.4621574e-11
4.9714286E-02 -4.8588004999999996e-11
5.0714284E-02 -5.1270435e-11
5.1714286E-02 -5.2539212000000004e-11
5.2714285E-02 -5.2302016e-11
5.3714287E-02 -5.0507981e-11
5.4714285E-02 -4.7150765e-11
5.5714287E-02 -4.22704e-11
5.6714285E-02 -3.5953841e-11
5.7714287E-02 -2.8334157e-11
5.8714285E-02 -1.958832e-11
5.9714288E-02 -9.9335863e-12
6.0714286E-02 3.7744504000000006e-13
6.1714284E-02 1.1063039999999999e-11
6.2714286E-02 2.1819661e-11
6.3714288E-02 3.2330238999999996e-11
6.4714283E-02 4.2273193999999995e-11
6.5714285E-02 5.1331964e-11
6.6714287E-02 5.9204746e-11
6.7714289E-02 6.5614186e-11
6.8714283E-02 7.0316718e-11
6.9714285E-02 7.3111222e-11
7.0714287E-02 7.384672300000001e-11
7.1714282E-02 7.2428847e-11
7.2714284E-02 6.882480200000001e-11
7.3714286E-02 6.3066604e-11
7.4714288E-02 5.5252471e-11
7.5714283E-02 4.5546194999999995e-11
7.6714285E-02 3.41745e-11
7.7714287E-02 2.1422325e-11
7.8714289E-02 7.6261561e-12
7.9714283E-02 -6.8344764000000005e-12
8.0714285E-02 -2.154713e-11
8.1714287E-02 -3.6077971000000005e-11
8.2714289E-02 -4.9984349e-11
8.3714284E-02 -6.282809e-11
8.4714286E-02 -7.418913600000001e-11
8.5714288E-02 -8.3679076e-11
8.6714283E-02 -9.0954208e-11
8.7714285E-02 -9.5727636e-11
8.8714287E-02 -9.778006299999999e-11
8.9714289E-02 -9.6968831e-11
9.0714283E-02 -9.3234947e-11
9.1714285E-02 -8.660769e-11
9.2714287E-02 -7.7206611e-11
9.3714289E-02 -6.524079800000001e-11
9.4714284E-02 -5.100525e-11
9.5714286E-02 -3.4874401e-11
9.6714288E-02 -1.7292872e-11
9.7714283E-02 1.2363579e-12
9.8714285E-02 2.0166078e-11
9.9714287E-02 3.8920909e-11
0.1007143 5.691484599999999e-11
0.1017143 7.3569758e-11
0.1027143 8.8334282e-11
0.1037143 1.0070248000000001e-10
0.1047143 1.1023162e-10
0.1057143 1.1655847999999998e-10
0.1067143 1.1941354e-10
0.1077143 1.1863247e-10
0.1087143 1.1416447e-10
0.1097143 1.0607708e-10
0.1107143 9.455709900000001e-11
0.1117143 7.9907494e-11
0.1127143 6.2540359e-11
0.1137143 4.2965856e-11
0.1147143 2.1777606000000002e-11
0.1157143 -3.6523252e-13
0.1167143 -2.2758587999999997e-11
0.1177143 -4.4676204e-11
0.1187143 -6.5393741e-11
0.1197143 -8.421340900000001e-11
0.1207143 -1.0048838e-10
0.1217143 -1.1364598000000001e-10
0.1227143 -1.2320902e-10
0.1237143 -1.2881419000000002e-10
0.1247143 -1.3022718e-10
0.1257143 -1.2735344e-10
0.1267143 -1.2024459000000002e-10
0.1277143 -1.0909965000000001e-10
0.1287143 -9.4261318e-11
0.1297143 -7.6206961e-11
0.1307143 -5.5534706e-11
0.1317143 -3.2944789e-11
0.1327143 -9.2168372e-12
0.1337143 1.4816338e-11
0.1347143 3.8297561e-11
0.1357143 6.0375771e-11
0.1367143 8.023712399999999e-11
0.1377143 9.713561300000001e-11
0.1387143 1.1042213000000001e-10
0.1397143 1.1957071999999998e-10
0.1407143 1.2420117999999998e-10
0.1417143 1.2409685999999999e-10
0.1427143 1.1921689e-10
0.1437143 1.0970226e-10
0.1447143 9.5875315e-11
0.1457143 7.823221200000001e-11
0.1467143 5.7428785000000005e-11
0.1477143 3.4259764e-11
0.1487143 9.6320758e-12
0.1497143 -1.5467015e-11
0.1507143 -4.0005907999999996e-11
0.1517143 -6.294759600000001e-11
0.1527143 -8.3290135e-11
0.1537143 -1.0010717000000001e-10
0.1547143 -1.1258706e-10
0.1557143 -1.2006893e-10
0.1567143 -1.2207437e-10
0.1577143 -1.1833312999999998e-10
0.1587143 -1.08802e-10
0.1597143 -9.3675501e-11
0.1607143 -7.3388013e-11
0.1617143 -4.8606594e-11
0.1627143 -2.0214725e-11
0.1637143 1.071301e-11
0.1647143 4.2944635e-11
0.1657143 7.5132012e-11
0.1667143 1.0585836e-10
0.1677143 1.3369062e-10
0.1687143 1.5723489e-10
0.1697143 1.7519311e-10
0.1707143 1.8641884999999998e-10
0.1717143 1.8997030999999998e-10
0.1727143 1.8515816e-10
0.1737143 1.7158666e-10
0.1747143 1.4918561000000002e-10
0.1757143 1.1823220000000002e-10
0.1767143 7.9360867e-11
0.1777143 3.3560519e-11
0.1787143 -1.7841531e-11
0.1797143 -7.320902799999999e-11
0.1807143 -1.3063939e-10
0.1817143 -1.8801848000000001e-10
0.1827143 -2.4308639e-10
0.1837143 -2.9351241e-10
0.1847143 -3.3697704e-10
0.1857143 -3.7125836000000005e-10
0.1867143 -3.9432025e-10
0.1877143 -4.0439913e-10
0.1887143 -4.0008591e-10
0.1897143 -3.8040043999999994e-10
0.1907143 -3.4485503e-10
0.1917143 -2.9350428e-10
0.1927143 -2.2697879000000001e-10
0.1937143 -1.465004e-10
0.1947143 -5.3877828e-11
0.1957143 4.8518865999999996e-11
0.1967143 1.5780472e-10
0.1977143 2.7064718e-10
0.1987143 3.8335310999999997e-10
0.1997143 4.9197348e-10
0.2007143 5.9242329e-10
0.2017143 6.8061351e-10
0.2027143 7.525912199999999e-10
0.2037143 8.046834900000001e-10
0.2047143 8.3364106e-10
0.2057143 8.367757000000001e-10
0.2067143 8.120880699999999e-10
0.2077143 7.583793800000001e-10
0.2087143 6.753438500000001e-10
0.2097143 5.6363659e-10
0.2107143 4.2491401e-10
0.2117143 2.6184332e-10
0.2127143 7.8079253e-11
0.2137143 -1.2179318e-10
0.2147143 -3.3235012e-10
0.2157143 -5.474534e-10
0.2167143 -7.604061500000001e-10
0.2177143 -9.6413615e-10
0.2187143 -1.1514028e-09
0.2197143 -1.3150221e-09
0.2207143 -1.4481042e-09
0.2217143 -1.5442946999999999e-09
0.2227143 -1.5980149e-09
0.2237143 -1.6046905e-09
0.2247143 -1.5609628e-09
0.2257143 -1.4648724999999999e-09
0.2267143 -1.3160105e-09
0.2277143 -1.1156276999999999e-09
0.2287143 -8.6669786e-10
0.2297143 -5.7392936e-10
0.2307143 -2.4372197e-10
0.2317143 1.1593281e-10
0.2327143 4.9560876e-10
0.2337143 8.8465676e-10
0.2347143 1.2714679000000001e-09
0.2357143 1.6437836999999998e-09
0.2367143 1.9890441999999997e-09
0.2377143 2.2947665e-09
0.2387143 2.5489437e-09
0.2397143 2.7404516e-09
0.2407143 2.8594509e-09
0.2417143 2.8977725e-09
0.2427143 2.8492732000000002e-09
0.2437143 2.710147e-09
0.2447143 2.4791814e-09
0.2457143 2.1579473e-09
0.2467143 1.7509112e-09
0.2477143 1.2654656e-09
0.2487143 7.1186633e-10
0.2497143 1.0307985e-10
0.2507143 -5.454645e-10
0.2517143 -1.216212e-09
0.2527143 -1.8899056e-09
0.2537143 -2.5460854e-09
0.2547143 -3.1636534e-09
0.2557143 -3.7214894e-09
0.2567143 -4.1991021999999996e-09
0.2577143 -4.5772961999999995e-09
0.2587143 -4.8388359e-09
0.2597143 -4.969085900000001e-09
0.2607143 -4.9566053e-09
0.2617143 -4.7936755e-09
0.2627143 -4.4767443000000005e-09
0.2637143 -4.0067619e-09
0.2647143 -3.3893992000000005e-09
0.2657143 -2.635132e-09
0.2667143 -1.7591809999999998e-09
0.2677143 -7.8130202e-10
0.2687143 2.7457247e-10
0.2697143 1.3808412e-09
0.2707143 2.5068803e-09
0.2717143 3.6198166e-09
0.2727143 4.6854107e-09
0.2737143 5.6690281e-09
0.2747143 6.5366719000000005e-09
0.2757143 7.2560512999999996e-09
0.2767143 7.797650700000001e-09
0.2777143 8.1357705e-09
0.2787143 8.2495039e-09
0.2797143 8.1236164e-09
0.2807143 7.7492956e-09
0.2817143 7.1247487e-09
0.2827143 6.2556071e-09
0.2837143 5.1551347000000004e-09
0.2847143 3.8442079000000005e-09
0.2857143 2.3510699e-09
0.2867143 7.108441899999999e-10
0.2877143 -1.0351785e-09
0.2887143 -2.8404775e-09
0.2897143 -4.6544418e-09
0.2907143 -6.4236866e-09
0.2917143 -8.0935196e-09
0.2927143 -9.6095118e-09
0.2937143 -1.0919139e-08
0.2947143 -1.1973439999999999e-08
0.2957143 -1.2728654e-08
0.2967143 -1.3147768e-08
0.2977143 -1.3201942e-08
0.2987143 -1.2871762e-08
0.2997143 -1.214825e-08
0.3007143 -1.1033634e-08
0.3017143 -9.5417986e-09
0.3027143 -7.6984245e-09
0.3037143 -5.5407706e-09
0.3047143 -3.1171083e-09
0.3057143 -4.8579959e-10
0.3067143 2.285965e-09
0.3077143 5.1237497e-09
0.3087143 7.947741100000001e-09
0.3097143 1.0674861e-08
0.3107143 1.3221066e-08
0.3117143 1.5503782999999998e-08
0.3127143 1.7444404e-08
0.3137143 1.8970775e-08
0.3147143 2.0019598e-08
0.3157143 2.0538685e-08
0.3167143 2.0488969e-08
0.3177143 1.9846225e-08
0.3187143 1.8602419999999998e-08
0.3197143 1.6766645e-08
0.3207143 1.4365591e-08
0.3217143 1.1443515e-08
0.3227143 8.0617034e-09
0.3237143 4.297406899999999e-09
0.3247143 2.4226901e-10
0.3257143 -3.9997339e-09
0.3267143 -8.314793299999999e-09
0.3277143 -1.2582159e-08
0.3287143 -1.6677351e-08
0.3297143 -2.0475606e-08
0.3307143 -2.3855470000000002e-08
0.3317143 -2.6702451e-08
0.3327143 -2.8912599999999997e-08
0.3337143 -3.0395936e-08
0.3347143 -3.1079617e-08
0.3357143 -3.0910718e-08
0.3367143 -2.9858568e-08
0.3377143 -2.7916516e-08
0.3387143 -2.5103095e-08
0.3397143 -2.1462482e-08
0.3407143 -1.7064252999999998e-08
0.3417143 -1.2002392e-08
0.3427143 -6.3935558e-09
0.3437143 -3.7462342e-10
0.3447143 5.9004322e-09
0.3457143 1.2264285000000001e-08
0.3467143 1.8540526e-08
0.3477143 2.4548349e-08
0.3487143 3.010755e-08
0.3497143 3.504369e-08
0.3507143 3.919329e-08
0.3517143 4.2408899e-08
0.3527143 4.45639e-08
0.3537143 4.5556892e-08
0.3547143 4.5315501000000003e-08
0.3557143 4.3799522e-08
0.3567143 4.1003237e-08
0.3577143 3.6956838e-08
0.3587143 3.1726884999999997e-08
0.3597143 2.5415738999999997e-08
0.3607143 1.8159955e-08
0.3617143 1.0127647e-08
0.3627143 1.5148605e-09
0.3637143 -7.4589647e-09
0.3647143 -1.6556367e-08
0.3657143 -2.5527924e-08
0.3667143 -3.4118866e-08
0.3677143 -4.2076073e-08
0.3687143 -4.9155269e-08
0.3697143 -5.5128191e-08
0.3707143 -5.978959e-08
0.3717143 -6.2963784e-08
0.3727143 -6.4510641e-08
0.3737143 -6.4330707e-08
0.3747143 -6.236941e-08
0.3757143 -5.8620103e-08
0.3767143 -5.3125876e-08
0.3777143 -4.5980009e-08
0.3787143 -3.7325024e-08
0.3797143 -2.7350322e-08
0.3807143 -1.6288412000000002e-08
0.3817143 -4.4097972e-09
0.3827143 7.9833841e-09
0.3837143 2.0564811e-08
0.3847143 3.2992362e-08
0.3857143 4.4917206e-08
0.3867143 5.5993393e-08
0.3877143 6.588763400000001e-08
0.3887143 7.4289053e-08
0.3897143 8.09186e-08
0.3907143 8.5537877e-08
0.3917143 8.7957042e-08
0.3927143 8.8041635e-08
0.3937143 8.5718022e-08
0.3947143 8.0977286e-08
0.3957143 7.3877415e-08
0.3967143 6.4543676e-08
0.3977143 5.3167093e-08
0.3987143 4.0001041e-08
0.3997143 2.5355976e-08
0.4007143 9.592409499999999e-09
0.4017143 -6.8877237e-09
0.4027143 -2.3651120000000003e-08
0.4037143 -4.0244316e-08
0.4047143 -5.6205796e-08
0.4057143 -7.1078649e-08
0.4067143 -8.4423485e-08
0.4077143 -9.5831176e-08
0.4087143 -1.0493512999999999e-07
0.4097143 -1.1142269e-07
0.4107143 -1.1504537e-07
0.4117143 -1.1562747e-07
0.4127143 -1.1307296999999999e-07
0.4137143 -1.0737029000000001e-07
0.4147143 -9.8594877e-08
0.4157143 -8.6909313e-08
0.4167143 -7.2561046e-08
0.4177143 -5.5877619e-08
0.4187143 -3.7259537e-08
0.4197143 -1.7170883e-08
0.4207143 3.8720832e-09
0.4217143 2.5314101000000003e-08
0.4227143 4.6575498999999995e-08
0.4237143 6.706784e-08
0.4247143 8.6210178e-08
0.4257143 1.0344549e-07
0.4267143 1.182568e-07
0.4277143 1.3018262999999998e-07
0.4287143 1.3883109e-07
0.4297143 1.4389244e-07
0.4307143 1.4514959e-07
0.4317143 1.4248616999999998e-07
0.4327143 1.3589195e-07
0.4337143 1.2546547e-07
0.4347143 1.1141350000000001e-07
0.4357143 9.404757e-08
0.4367143 7.3777412e-08
0.4377143 5.110150099999999e-08
0.4387143 2.6594926e-08
0.4397143 8.948264900000001e-10
0.4407143 -2.5316182e-08
0.4417143 -5.1328214000000003e-08
0.4427143 -7.642344e-08
0.4437143 -9.9896003e-08
0.4447143 -1.21072e-07
0.4457143 -1.3932893e-07
0.4467143 -1.5411405e-07
0.4477143 -1.6496113e-07
0.4487143 -1.7150503e-07
0.4497143 -1.7349370999999999e-07
0.4507143 -1.7079724e-07
0.4517143 -1.6341356999999999e-07
0.4527143 -1.514707e-07
0.4537143 -1.3522525e-07
0.4547143 -1.1505735e-07
0.4557143 -9.1461977e-08
0.4567143 -6.5036831e-08
0.4577143 -3.6467188e-08
0.4587143 -6.5079712e-09
0.4597143 2.4036395e-08
0.4607143 5.4333849e-08
0.4617143 8.3547647e-08
0.4627143 1.1085979000000001e-07
0.4637143 1.3549419e-07
0.4647143 1.567391e-07
0.4657143 1.7396782e-07
0.4667143 1.8665745e-07
0.4677143 1.944048e-07
0.4687143 1.9693923999999998e-07
0.4697143 1.9413184e-07
0.4707143 1.8600065e-07
0.4717143 1.7271192000000002e-07
0.4727143 1.5457713e-07
0.4737143 1.3204579e-07
0.4747143 1.0569441e-07
0.4757143 7.6211676e-08
0.4767143 4.4380266e-08
0.4777143 1.1055901e-08
0.4787143 -2.2855937e-08
0.4797143 -5.6424915e-08
0.4807143 -8.8721713e-08
0.4817143 -1.1884412e-07
0.4827143 -1.4594261e-07
0.4837143 -1.6924467e-07
0.4847143 -1.880772e-07
0.4857143 -2.018862e-07
0.4867143 -2.1025340999999998e-07
0.4877143 -2.1290913e-07
0.4887143 -2.09741e-07
0.4897143 -2.0079829e-07
0.4907143 -1.8629176000000001e-07
0.4917143 -1.6658886e-07
0.4927143 -1.4220444999999999e-07
0.4937143 -1.1378725e-07
0.4947143 -8.2102453e-08
0.4957143 -4.8010861999999995e-08
0.4967143 -1.2445185e-08
0.4977143 2.3615837000000002e-08
0.4987143 5.917476e-08
0.4997143 9.3243435e-08
0.5007143 1.2487088e-07
0.5017143 1.5317023e-07
0.5027143 1.7734402e-07
0.5037143 1.9670694e-07
0.5047143 2.1070565e-07
0.5057143 2.1893474e-07
0.5067143 2.2114870000000001e-07
0.5077143 2.1726939999999998e-07
0.5087143 2.0738875000000002e-07
0.5097143 1.9176665000000003e-07
0.5107143 1.7082413000000002e-07
0.5117143 1.4513199999999998e-07
0.5127143 1.1539507e-07
0.5137143 8.2432755e-08
0.5147143 4.7156201000000003e-08
0.5157143 1.0542876e-08
0.5167143 -2.6390802999999998e-08
0.5177143 -6.2618016e-08
0.5187143 -9.7130437e-08
0.5197143 -1.2896667e-07
0.5207143 -1.572394e-07
0.5217143 -1.8116051e-07
0.5227143 -2.0006339e-07
0.5237143 -2.1342190000000002e-07
0.5247143 -2.208653e-07
0.5257143 -2.221888e-07
0.5267143 -2.1735944e-07
0.5277143 -2.0651699999999997e-07
0.5287143 -1.8997007999999997e-07
0.5297143 -1.6818731e-07
0.5307143 -1.4178402e-07
0.5317143 -1.1150472999999999e-07
0.5327143 -7.8201945e-08
0.5337143 -4.2811903999999996e-08
0.5347143 -6.3279618e-09
0.5357143 3.0227626e-08
0.5367143 6.5832706e-08
0.5377143 9.9494157e-08
0.5387143 1.3027595e-07
0.5397143 1.5732549e-07
0.5407143 1.7989756e-07
0.5417143 1.9737514e-07
0.5427143 2.0928642999999998e-07
0.5437143 2.1531786999999997e-07
0.5447143 2.1532247e-07
0.5457143 2.0932343e-07
0.5467143 1.9751296e-07
0.5477143 1.8024628e-07
0.5487143 1.5803098e-07
0.5497143 1.315121e-07
0.5507143 1.0145341999999999e-07
0.5517143 6.8715372e-08
0.5527143 3.4230263e-08
0.5537143 -1.0243791999999999e-09
0.5547143 -3.6053741e-08
0.5557143 -6.9874023e-08
0.5567143 -1.0154035e-07
0.5577143 -1.3017346e-07
0.5587143 -1.5498443e-07
0.5597143 -1.7529671e-07
0.5607143 -1.905649e-07
0.5617143 -2.0038966e-07
0.5627143 -2.0452831e-07
0.5637143 -2.0290092e-07
0.5647143 -1.955917e-07
0.5657143 -1.8284559000000002e-07
0.5667143 -1.6506025e-07
0.5677143 -1.4277364e-07
0.5687143 -1.1664763999999999e-07
0.5697143 -8.7448188e-08
0.5707143 -5.6022487000000003e-08
0.5717143 -2.3274044e-08
0.5727143 9.863758399999999e-09
0.5737143 4.2454745e-08
0.5747143 7.3586903e-08
0.5757143 1.0239840000000001e-07
0.5767143 1.2810193e-07
0.5777143 1.5000667e-07
0.5787143 1.6753725e-07
0.5797143 1.8024917e-07
0.5807143 1.8784030000000002e-07
0.5817143 1.9015808999999998e-07
0.5827143 1.8720245e-07
0.5837143 1.7912407e-07
0.5847143 1.6621846e-07
0.5857143 1.4891579000000001e-07
0.5867143 1.2776690000000002e-07
0.5877143 1.0342597e-07
0.5887143 7.6630297e-08
0.5897143 4.8177839e-08
0.5907143 1.89032e-08
0.5917143 -1.0347252e-08
0.5927143 -3.8740364e-08
0.5937143 -6.5480577e-08
0.5947143 -8.9832963e-08
0.5957143 -1.1114425e-07
0.5967143 -1.2886122e-07
0.5977143 -1.4254591999999999e-07
0.5987143 -1.5188729e-07
0.5997143 -1.5670887e-07
0.6007143 -1.5697228000000002e-07
0.6017143 -1.5277659e-07
0.6027143 -1.4435344e-07
0.6037143 -1.3205818e-07
0.6047143 -1.1635730999999999e-07
0.6057143 -9.781271300000001e-08
0.6067143 -7.7062995e-08
0.6077143 -5.4802818e-08
0.6087143 -3.1760663999999994e-08
0.6097143 -8.675844100000001e-09
0.6107143 1.3724542000000002e-08
0.6117143 3.4748004e-08
0.6127143 5.3757703999999996e-08
0.6137143 7.0191503e-08
0.6147143 8.3578489e-08
0.6157143 9.3552477e-08
0.6167143 9.986209599999999e-08
0.6177143 1.0237722e-07
0.6187143 1.0109161e-07
0.6197143 9.6121711e-08
0.6207143 8.7701624e-08
0.6217143 7.6174589e-08
0.6227143 6.1981154e-08
0.6237143 4.5644477e-08
0.6247143 2.7753222e-08
0.6257143 8.9425543e-09
0.6267143 -1.0126135e-08
0.6277143 -2.8786186999999997e-08
0.6287143 -4.6386683e-08
0.6297143 -6.2312844e-08
0.6307143 -7.6005241e-08
0.6317143 -8.6977225e-08
0.6327143 -9.483005500000001e-08
0.6337143 -9.926524e-08
0.6347143 -1.0009377e-07
0.6357143 -9.7241926e-08
0.6367143 -9.075354400000001e-08
0.6377143 -8.0788531e-08
0.6387143 -6.76179e-08
0.6397143 -5.1615283999999994e-08
0.6407143 -3.3245326e-08
0.6417143 -1.3049254999999998e-08
0.6427143 8.3718595e-09
0.6437143 3.0375663e-08
0.6447143 5.229828200000001e-08
0.6457143 7.3474704e-08
0.6467143 9.325907799999999e-08
0.6477143 1.1104437999999999e-07
0.6487143 1.262808e-07
0.6497143 1.3849227e-07
0.6507143 1.4729077e-07
0.6517143 1.5238781999999998e-07
0.6527143 1.5360305e-07
0.6537143 1.5086942e-07
0.6547143 1.4423509999999999e-07
0.6557143 1.3386204e-07
0.6567143 1.200211e-07
0.6577143 1.0308413e-07
0.6587143 8.3513119e-08
0.6597143 6.1846817e-08
0.6607143 3.8685175e-08
0.6617143 1.4672073e-08
0.6627143 -9.523160699999999e-09
0.6637143 -3.3224981e-08
0.6647143 -5.5771016e-08
0.6657143 -7.6531109e-08
0.6667143 -9.4925512e-08
0.6677143 -1.1044167e-07
0.6687143 -1.2264917e-07
0.6697143 -1.3121245e-07
0.6707143 -1.3590081000000002e-07
0.6717143 -1.3659556e-07
0.6727143 -1.3329392999999999e-07
0.6737143 -1.261098e-07
0.6747143 -1.1527099e-07
0.6757143 -1.0111338e-07
0.6767143 -8.407182700000001e-08
0.6777143 -6.466823699999999e-08
0.6787143 -4.3497109e-08
0.6797143 -2.1208912e-08
0.6807143 1.5081797000000002e-09
0.6817143 2.3947699e-08
0.6827143 4.5404863e-08
0.6837143 6.519656500000001e-08
0.6847143 8.2680768e-08
0.6857143 9.727482199999999e-08
0.6867143 1.0847212999999999e-07
0.6877143 1.1585674000000001e-07
0.6887143 1.1911542e-07
0.6897143 1.1804702e-07
0.6907143 1.1256874e-07
0.6917143 1.0271928999999999e-07
0.6927143 8.8658686e-08
0.6937143 7.066499599999999e-08
0.6947143 4.9127829999999994e-08
0.6957143 2.4538974e-08
0.6967143 -2.519693e-09
0.6977143 -3.1390651000000004e-08
0.6987143 -6.1357186e-08
0.6997143 -9.166141699999999e-08
0.7007143 -1.2152347e-07
0.7017143 -1.5016122e-07
0.7027143 -1.768102e-07
0.7037143 -2.0074302e-07
0.7047143 -2.212879e-07
0.7057143 -2.3784563e-07
0.7067143 -2.4990461e-07
0.7077143 -2.5705345e-07
0.7087143 -2.5899074e-07
0.7097143 -2.5553173000000004e-07
0.7107143 -2.4661141999999997e-07
0.7117143 -2.3228435000000002e-07
0.7127143 -2.1272073000000002e-07
0.7137143 -1.8819901e-07
0.7147143 -1.5909526e-07
0.7157143 -1.2586946e-07
0.7167143 -8.9049274e-08
0.7177143 -4.921169599999999e-08
0.7187143 -6.9631738e-09
0.7197143 3.7081146e-08
0.7207143 8.2318402e-08
0.7217143 1.2817859e-07
0.7227143 1.7414404000000001e-07
0.7237143 2.1976718e-07
0.7247143 2.6468601e-07
0.7257143 3.0863687e-07
0.7267143 3.514641e-07
0.7277143 3.9312619999999995e-07
0.7287143 4.3369831999999997e-07
0.7297143 4.733713e-07
0.7307143 5.1244688e-07
0.7317143 5.5132938e-07
0.7327143 5.905144400000001e-07
0.7337143 6.3057444e-07
0.7347143 6.721418999999999e-07
0.7357143 7.1589068e-07
0.7367143 7.625158299999999e-07
0.7377143 8.1271283e-07
0.7387143 8.6715648e-07
0.7397143 9.264809399999999e-07
0.7407143 9.912602299999999e-07
0.7417143 1.0619913e-06
0.7427143 1.1390791e-06
0.7437143 1.2228249e-06
0.7447143 1.3134184e-06
0.7457143 1.4109331000000001e-06
0.7467143 1.5153264000000002e-06
0.7477143 1.6264430000000001e-06
0.7487143 1.7440235999999998e-06
0.7497143 1.8677166e-06
0.7507143 1.9970942e-06
0.7517143 2.1316703e-06
0.7527143 2.2709226e-06
0.7537143 2.4143153e-06
0.7547143 2.5613226999999997e-06
0.7557143 2.7114533000000002e-06
0.7567143 2.8642733e-06
0.7577143 3.0194276e-06
0.7587143 3.1766589e-06
0.7597143 3.3358241e-06
0.7607143 3.4969055e-06
0.7617143 3.6600180999999997e-06
0.7627143 3.8254132e-06
0.7637143 3.9934765e-06
0.7647143 4.1647204999999995e-06
0.7657143 4.3397741e-06
0.7667143 4.5193669e-06
0.7677143 4.7043102e-06
0.7687143 4.8954753e-06
0.7697143 5.0937686e-06
0.7707143 5.3001049e-06
0.7717143 5.5153819e-06
0.7727143 5.7404531e-06
0.7737143 5.976102799999999e-06
0.7747143 6.2230228e-06
0.7757143 6.4817918e-06
0.7767143 6.7528596e-06
0.7777143 7.0365317e-06
0.7787143 7.3329637e-06
0.7797143 7.642155700000001e-06
0.7807143 7.9639563e-06
0.7817143 8.2980677e-06
0.7827143 8.6440579e-06
0.7837143 9.0013785e-06
0.7847143 9.3693842e-06
0.7857143 9.747358100000001e-06
0.7867143 1.0134539e-05
0.7877143 1.0530149e-05
0.7887143 1.0933425999999999e-05
0.7897143 1.1343652e-05
0.7907143 1.1760182e-05
0.7917143 1.2182471e-05
0.7927143 1.2610098999999999e-05
0.7937143 1.3042784000000001e-05
0.7947143 1.3480404000000002e-05
0.7957143 1.3923001e-05
0.7967143 1.4370787e-05
0.7977143 1.4824136e-05
0.7987143 1.5283581999999998e-05
0.7997143 1.5749805e-05
0.8007143 1.6223606e-05
0.8017143 1.6705887e-05
0.8027143 1.7197625e-05
0.8037143 1.7699844e-05
0.8047143 1.8213579e-05
0.8057143 1.8739853e-05
0.8067143 1.9279641e-05
0.8077143 1.9833845e-05
0.8087143 2.0403274e-05
0.8097143 2.0988612e-05
0.8107143 2.1590412000000002e-05
0.8117143 2.2209076e-05
0.8127143 2.2844854e-05
0.8137143 2.3497842e-05
0.8147143 2.4167979999999998e-05
0.8157143 2.4855072000000002e-05
0.8167143 2.5558791000000002e-05
0.8177143 2.6278704e-05
0.8187143 2.7014292e-05
0.8197143 2.7764978e-05
0.8207143 2.8530149999999997e-05
0.8217143 2.9309192000000002e-05
0.8227143 3.0101509e-05
0.8237143 3.0906563e-05
0.8247143 3.1723889e-05
0.8257143 3.2553125999999996e-05
0.8267143 3.3394033e-05
0.8277143 3.4246503e-05
0.8287143 3.511058e-05
0.8297143 3.5986457e-05
0.8307143 3.6874482000000005e-05
0.8317143 3.7775149e-05
0.8327143 3.8689092e-05
0.8337143 3.9617061000000004e-05
0.8347143 4.0559908e-05
0.8357143 4.1518570000000004e-05
0.8367143 4.2494028e-05
0.8377143 4.3487293e-05
0.8387143 4.449937e-05
0.8397143 4.5531235000000005e-05
0.8407143 4.6583813e-05
0.8417143 4.7657946e-05
0.8427143 4.8754384e-05
0.8437143 4.9873755999999996e-05
0.8447143 5.1016565e-05
0.8457143 5.2183190999999994e-05
0.8467143 5.3373872999999993e-05
0.8477143 5.458871900000001e-05
0.8487143 5.5827718000000003e-05
0.8497143 5.709075e-05
0.8507143 5.83776e-05
0.8517143 5.9687977000000006e-05
0.8527143 6.1021541e-05
0.8537143 6.2377904e-05
0.8547143 6.3756676e-05
0.8557143 6.5157479e-05
0.8567143 6.657996899999999e-05
0.8577143 6.8023843e-05
0.8587143 6.948888e-05
0.8597143 7.0974937e-05
0.8607143 7.2481976e-05
0.8617143 7.4010069e-05
0.8627143 7.5559404e-05
0.8637143 7.7130289e-05
0.8647143 7.872315e-05
0.8657143 8.0338532e-05
0.8667143 8.1977083e-05
0.8677143 8.3639571e-05
0.8687143 8.5326838e-05
0.8697143 8.703982e-05
0.8707143 8.8779512e-05
0.8717143 9.0546962e-05
0.8727143 9.2343254e-05
0.8737143 9.4169485e-05
0.8747143 9.602677e-05
0.8757143 9.791621100000001e-05
0.8767143 9.983890499999999e-05
0.8777143 0.00010179590999999999
0.8787143 0.00010378823999999999
0.8797143 0.00010581688
0.8807143 0.00010788274
0.8817143 0.00010998671
0.8827143 0.00011212959
0.8837143 0.00011431215
0.8847143 0.00011653509000000001
0.8857143 0.00011879904999999999
0.8867143 0.00012110461000000001
0.8877143 0.00012345228
0.8887143 0.0001258425
0.8897143 0.00012827564
0.8907143 0.00013075201999999999
0.8917143 0.00013327183
0.8927143 0.00013583523
0.8937143 0.00013844228
0.8947143 0.00014109295999999998
0.8957143 0.00014378716
0.8967143 0.00014652468
0.8977143 0.00014930525
0.8987143 0.00015212853
0.8997143 0.0001549941
0.9007143 0.00015790147999999998
0.9017143 0.00016085016
0.9027143 0.00016383963
0.9037143 0.00016686931
0.9047143 0.0001699387
0.9057143 0.00017304729
0.9067143 0.00017619465
0.9077143 0.0001793804
0.9087143 0.00018260428
0.9097143 0.00018586614
0.9107143 0.00018916598
0.9117143 0.00019250394
0.9127143 0.00019588032999999998
0.9137143 0.00019929559999999998
0.9147143 0.00020275033
0.9157143 0.00020624531999999997
0.9167143 0.00020978148
0.9177143 0.00021335986000000002
0.9187143 0.00021698161
0.9197143 0.00022064801
0.9207143 0.00022436036
0.9217143 0.00022812003000000002
0.9227143 0.00023192836000000003
0.9237143 0.00023578666
0.9247143 0.00023969619
0.9257143 0.00024365811000000003
0.9267143 0.00024767344000000004
0.9277143 0.00025174304
0.9287143 0.00025586761999999997
0.9297143 0.0002600477
0.9307143 0.00026428359
0.9317143 0.00026857538
0.9327143 0.00027292299
0.9337143 0.00027732617
0.9347143 0.00028178449000000003
0.9357143 0.0002862974
0.9367143 0.0002908643
0.9377143 0.00029548453
0.9387143 0.00030015746999999997
0.9397143 0.00030488256
0.9407143 0.00030965939
0.9417143 0.00031448767
0.9427143 0.00031936731
0.9437143 0.00032429855
0.9447143 0.00032928184999999997
0.9457143 0.00033431804
0.9467143 0.00033940832999999996
0.9477143 0.0003445542
0.9487143 0.00034975758000000003
0.9497143 0.00035502067000000003
0.9507143 0.00036034594
0.9517143 0.00036573620000000004
0.9527143 0.00037119444
0.9537143 0.00037672385
0.9547143 0.0003823277
0.9557143 0.00038800939999999995
0.9567143 0.00039377228
0.9577143 0.00039961965000000004
0.9587143 0.00040555465000000003
0.9597143 0.00041158023
0.9607143 0.00041769918
0.9617143 0.00042391388999999996
0.9627143 0.00043022651000000005
0.9637143 0.00043663881
0.9647143 0.00044315224999999997
0.9657143 0.00044976787000000005
0.9667143 0.0004564864
0.9677143 0.00046330824
0.9687143 0.0004702335
0.9697143 0.00047726207
0.9707143 0.00048439359999999994
0.9717143 0.00049162768
0.9727143 0.00049896375
0.9737143 0.00050640137
0.9747143 0.0005139401300000001
0.9757143 0.0005215797999999999
0.9767143 0.0005293203699999999
0.9777143 0.00053716208
0.9787143 0.00054510542
0.9797143 0.00055315127
0.9807143 0.00056130084
0.9817143 0.00056955573
0.9827143 0.00057791785
0.9837143 0.0005863894799999999
0.9847143 0.00059497315
0.9857143 0.0006036717
0.9867143 0.00061248816
0.9877143 0.00062142562
0.9887143 0.00063048728
0.9897143 0.00063967636
0.9907143 0.0006489959599999999
0.9917143 0.00065844911
0.9927143 0.0006680386400000001
0.9937143 0.00067776718
0.9947143 0.0006876369799999999
0.9957143 0.0006976500599999999
0.9967143 0.00070780802
0.9977143 0.00071811214
0.9987143 0.00072856337
0.9997143 0.00073916231
1.000714 0.0007499092099999999
1.001714 0.00076080419
1.002714 0.00077184704
1.003714 0.00078303756
1.004714 0.00079437532
1.005714 0.00080585987
1.006714 0.00081749076
1.007714 0.00082926772
1.008714 0.0008411906499999999
1.009714 0.00085325964
1.010714 0.00086547507
1.011714 0.00087783746
1.012714 0.00089034775
1.013714 0.0009030070899999999
1.014714 0.0009158170500000001
1.015714 0.00092877935
1.016714 0.000941896
1.017714 0.0009551693399999999
1.018714 0.0009686017599999999
1.019714 0.00098219598
1.020714 0.00099595472
1.021714 0.0010098807
1.022714 0.0010239768
1.023714 0.0010382454999999999
1.024714 0.0010526895
1.025714 0.001067311
1.026714 0.0010821126
1.027714 0.0010970962
1.028714 0.0011122635999999998
1.029714 0.0011276166
1.030714 0.0011431566
1.031714 0.0011588849
1.032714 0.0011748026
1.033714 0.0011909109
1.034714 0.0012072109
1.035714 0.0012237036999999998
1.036714 0.0012403904
1.037714 0.0012572727
1.038714 0.001274352
1.039714 0.0012916302
1.040714 0.0013091093999999998
1.041714 0.0013267920999999998
1.042714 0.0013446808999999999
1.043714 0.001362779
1.044714 0.0013810898
1.045714 0.0013996168
1.046714 0.0014183643
1.047714 0.0014373361
1.048714 0.0014565369
1.049714 0.0014759712
1.050714 0.0014956436
1.051714 0.0015155587
1.052714 0.0015357213000000002
1.053714 0.001556136
1.054714 0.0015768072999999998
1.055714 0.0015977399
1.056714 0.0016189382
1.057714 0.0016404064999999998
1.058714 0.0016621485
1.059714 0.0016841682999999999
1.060714 0.0017064691000000002
1.061714 0.0017290545999999998
1.062714 0.0017519279999999998
1.063714 0.0017750925000000002
1.064714 0.0017985511999999999
1.065714 0.0018223074000000001
1.066714 0.0018463641
1.067714 0.0018707244
1.068714 0.0018953915
1.069714 0.0019203691
1.070714 0.0019456607
1.071714 0.0019712705
1.072714 0.0019972024999999997
1.073714 0.0020234613
1.074714 0.0020500513
1.075714 0.0020769774
1.076714 0.0021042446
1.077714 0.0021318576000000002
1.078714 0.0021598216
1.079714 0.0021881417
1.080714 0.0022168228
1.081714 0.0022458698
1.082714 0.0022752874
1.083714 0.0023050799
1.084714 0.0023352517000000002
1.085714 0.0023658064
1.086714 0.0023967474
1.087714 0.0024280778
1.088714 0.0024598005
1.089714 0.002491918
1.090714 0.0025244324
1.091714 0.0025573459
1.092714 0.0025906604
1.093714 0.0026243773
1.094714 0.0026584984999999998
1.095714 0.0026930254999999997
1.096714 0.0027279601000000002
1.097714 0.0027633039000000002
1.098714 0.0027990594
1.099714 0.0028352288
1.100714 0.002871815
1.101714 0.0029088213
1.102714 0.0029462513
1.103714 0.0029841092
1.104714 0.0030223997
1.105714 0.0030611274
1.106714 0.0031002978999999996
1.107714 0.0031399166
1.108714 0.00317999
1.109714 0.0032205244000000004
1.110714 0.0032615259000000002
1.111714 0.0033030014
1.112714 0.0033449571
1.113714 0.0033873995999999995
1.114714 0.0034303346
1.115714 0.0034737687999999997
1.116714 0.0035177076
1.117714 0.0035621564
1.118714 0.0036071207
1.119714 0.0036526057
1.120714 0.0036986155
1.121714 0.0037451547999999995
1.122714 0.0037922277
1.123714 0.0038398382
1.124714 0.0038879902
1.125714 0.0039366878
1.126714 0.0039859347
1.127714 0.0040357349999999995
1.128714 0.004086093
1.129714 0.0041370131
1.130714 0.0041885007
1.131714 0.0042405609
1.132714 0.0042932003
1.133714 0.004346425
1.134714 0.0044002423
1.135714 0.0044546596
1.136714 0.0045096847
1.137714 0.0045653262
1.138714 0.0046215922
1.139714 0.004678492
1.140714 0.0047360343
1.141714 0.0047942285
1.142714 0.0048530833999999995
1.143714 0.0049126087
1.144714 0.0049728129
1.145714 0.0050337053999999996
1.146714 0.0050952942
1.147714 0.005157588
1.148714 0.0052205949
1.149714 0.0052843221
1.150714 0.0053487772999999995
1.151714 0.0054139666
1.152714 0.0054798966
1.153714 0.0055465727
1.154714 0.0056140008
1.155714 0.0056821867
1.156714 0.0057511359
1.157714 0.0058208538
1.158714 0.0058913462
1.159714 0.0059626193
1.160714 0.0060346796
1.161714 0.0061075334
1.162714 0.0061811887000000005
1.163714 0.006255653
1.164714 0.006330934399999999
1.165714 0.0064070424
1.166714 0.0064839864
1.167714 0.0065617765
1.168714 0.006640422399999999
1.169714 0.0067199354999999995
1.170714 0.006800326800000001
1.171714 0.006881608000000001
1.172714 0.006963790700000001
1.173714 0.0070468865
1.174714 0.007130907
1.175714 0.0072158655
1.176714 0.0073017734
1.177714 0.007388642599999999
1.178714 0.0074764845
1.179714 0.007565310100000001
1.180714 0.0076551303
1.181714 0.0077459561
1.182714 0.0078377983
1.183714 0.007930666500000001
1.184714 0.00802457
1.185714 0.0081195183
1.186714 0.0082155202
1.187714 0.0083125837
1.188714 0.008410718099999999
1.189714 0.0085099324
1.190714 0.008610235800000001
1.191714 0.0087116372
1.192714 0.0088141467
1.193714 0.008917773799999999
1.194714 0.0090225287
1.195714 0.0091284215
1.196714 0.0092354639
1.197714 0.0093436669
1.198714 0.009453042
1.199714 0.0095636009
1.200714 0.009675355200000001
1.201714 0.0097883174
1.202714 0.0099025005
1.203714 0.010017916
1.204714 0.010134577
1.205714 0.010252494
1.206714 0.010371682
1.207714 0.010492152000000001
1.208714 0.010613917
1.209714 0.010736989
1.210714 0.01086138
1.211714 0.010987103
1.212714 0.011114170999999999
1.213714 0.011242594
1.214714 0.011372384
1.215714 0.011503553
1.216714 0.011636113
1.217714 0.011770076
1.218714 0.011905453
1.219714 0.012042256000000001
1.220714 0.012180499000000001
1.221714 0.012320191
1.222714 0.012461349
1.223714 0.012603983999999999
1.224714 0.012748109
1.225714 0.01289374
1.226714 0.013040892
1.227714 0.013189579
1.228714 0.013339819000000001
1.229714 0.013491628
1.230714 0.013645019000000001
1.231714 0.013800012999999998
1.232714 0.013956624
1.233714 0.014114867
1.234714 0.014274759000000001
1.235714 0.014436315
1.236714 0.014599552000000002
1.237714 0.014764487
1.238714 0.014931135
1.239714 0.015099514
1.240714 0.015269639
1.241714 0.015441525000000001
1.242714 0.015615187
1.243714 0.015790640999999998
1.244714 0.015967902
1.245714 0.016146986999999998
1.246714 0.016327912
1.247714 0.016510693
1.248714 0.016695343999999997
1.249714 0.016881882
1.250714 0.017070321
1.251714 0.017260677
1.252714 0.017452966
1.253714 0.017647204
1.254714 0.017843407000000002
1.255714 0.018041595
1.256714 0.018241788
1.257714 0.018444001999999998
1.258714 0.018648258
1.259714 0.018854573
1.260714 0.019062967
1.261714 0.019273456999999997
1.262714 0.019486064
1.263714 0.019700805
1.264714 0.019917701
1.265714 0.020136770999999998
1.266714 0.020358035
1.267714 0.020581511
1.268714 0.020807218
1.269714 0.02103517
1.270714 0.021265389
1.271714 0.021497890999999998
1.272714 0.021732695
1.273714 0.021969818999999998
1.274714 0.022209284
1.275714 0.022451108
1.276714 0.02269531
1.277714 0.022941908
1.278714 0.02319092
1.279714 0.023442364
1.280714 0.02369626
1.281714 0.023952629
1.282714 0.024211493
1.283714 0.024472873
1.284714 0.024736795000000002
1.285714 0.025003278
1.286714 0.025272349
1.287714 0.02554403
1.288714 0.025818346
1.289714 0.026095320999999998
1.290714 0.026374979999999996
1.291714 0.026657351
1.292714 0.026942464
1.293714 0.027230340999999998
1.294714 0.027521012999999997
1.295714 0.027814507
1.296714 0.028110849
1.297714 0.028410062
1.298714 0.028712177000000002
1.299714 0.02901722
1.300714 0.029325217
1.301714 0.029636198000000002
1.302714 0.029950183999999998
1.303714 0.030267207
1.304714 0.030587288
1.305714 0.030910451000000002
1.306714 0.031236719000000003
1.307714 0.031566122
1.308714 0.031898683
1.309714 0.032234427999999996
1.310714 0.032573382
1.311714 0.032915571000000005
1.312714 0.033261022
1.313714 0.033609758
1.314714 0.03396181
1.315714 0.0343172
1.316714 0.034675957
1.317714 0.035038107
1.318714 0.035403678
1.319714 0.035772700000000004
1.320714 0.0361452
1.321714 0.036521206
1.322714 0.036900749999999996
1.323714 0.037283855
1.324714 0.037670552
1.325714 0.038060869
1.326714 0.038454839
1.327714 0.038852487
1.328714 0.039253847
1.329714 0.039658946
1.330714 0.040067814
1.331714 0.04048048
1.332714 0.04089697
1.333714 0.041317317
1.334714 0.041741546
1.335714 0.042169687
1.336714 0.042601765
1.337714 0.043037813
1.338714 0.043477856999999995
1.339714 0.043921926
1.340714 0.044370053
1.341714 0.044822262
1.342714 0.045278581
1.343714 0.045739042
1.344714 0.04620367
1.345714 0.0466725
1.346714 0.047145563
1.347714 0.047622889
1.348714 0.048104514
1.349714 0.048590469000000004
1.350714 0.049080787
1.351714 0.049575506000000005
1.352714 0.050074648
1.353714 0.050578254999999996
1.354714 0.051086361000000004
1.355714 0.051599002000000005
1.356714 0.052116206
1.357714 0.052638019999999994
1.358714 0.053164474
1.359714 0.053695607000000006
1.360714 0.054231455
1.361714 0.054772059000000005
1.362714 0.055317452999999996
1.363714 0.055867672
1.364714 0.056422764
1.365714 0.056982762
1.366714 0.057547708
1.367714 0.058117643
1.368714 0.058692601000000004
1.369714 0.059272622
1.370714 0.059857743
1.371714 0.060448004
1.372714 0.061043445
1.373714 0.061644102000000006
1.374714 0.062250014
1.375714 0.062861224
1.376714 0.063477771
1.377714 0.064099691
1.378714 0.06472702400000001
1.379714 0.065359811
1.380714 0.065998087
1.381714 0.066641893
1.382714 0.067291263
1.383714 0.067946245
1.384714 0.068606879
1.385714 0.069273199
1.386714 0.069945253
1.387714 0.070623081
1.388714 0.07130671899999999
1.389714 0.071996206
1.390714 0.072691584
1.391714 0.073392893
1.392714 0.074100174
1.393714 0.074813468
1.394714 0.075532816
1.395714 0.076258258
1.396714 0.076989841
1.397714 0.077727612
1.398714 0.078471605
1.399714 0.079221866
1.400714 0.079978444
1.401714 0.08074137699999999
1.402714 0.081510714
1.403714 0.0822865
1.404714 0.083068782
1.405714 0.083857606
1.406714 0.084653014
1.407714 0.08545505099999999
1.408714 0.086263759
1.409714 0.08707918499999999
1.410714 0.087901368
1.411714 0.08873036100000001
1.412714 0.089566206
1.413714 0.090408954
1.414714 0.09125865200000001
1.415714 0.092115352
1.416714 0.092979096
1.417714 0.093849935
1.418714 0.094727916
1.419714 0.095613091
1.420714 0.09650550199999999
1.421714 0.097405195
1.422714 0.098312215
1.423714 0.099226623
1.424714 0.10014846
1.425714 0.10107777000000001
1.426714 0.1020146
1.427714 0.10295898999999999
1.428714 0.10391101
1.429714 0.10487071
1.430714 0.10583813
1.431714 0.10681333000000001
1.432714 0.10779636
1.433714 0.10878728
1.434714 0.10978613
1.435714 0.11079296999999999
1.436714 0.11180785
1.437714 0.1128308
1.438714 0.11386189
1.439714 0.11490117999999999
1.440714 0.11594871000000001
1.441714 0.11700453000000001
1.442714 0.1180687
1.443714 0.11914127
1.444714 0.12022229000000001
1.445714 0.12131181
1.446714 0.12240987999999998
1.447714 0.12351656000000001
1.448714 0.1246319
1.449714 0.12575596
1.450714 0.12688878
1.451714 0.12803042
1.452714 0.12918090999999998
1.453714 0.13034033
1.454714 0.13150871
1.455714 0.1326861
1.456714 0.13387256
1.457714 0.13506811999999999
1.458714 0.13627285
1.459714 0.1374868
1.460714 0.13871001
1.461714 0.13994254
1.462714 0.14118446
1.463714 0.14243581
1.464714 0.14369664
1.465714 0.14496699000000002
1.466714 0.14624693
1.467714 0.14753651
1.468714 0.14883579
1.469714 0.15014481000000002
1.470714 0.15146363000000002
1.471714 0.15279231999999998
1.472714 0.15413092
1.473714 0.15547948
1.474714 0.15683808999999999
1.475714 0.15820677
1.476714 0.15958559
1.477714 0.16097461000000002
1.478714 0.1623739
1.479714 0.16378351
1.480714 0.16520349
1.481714 0.16663392
1.482714 0.16807485
1.483714 0.16952634
1.484714 0.17098845000000001
1.485714 0.17246123
1.486714 0.17394476
1.487714 0.17543909000000002
1.488714 0.17694428
1.489714 0.17846038
1.490714 0.17998746
1.491714 0.18152556
1.492714 0.18307476
1.493714 0.1846351
1.494714 0.18620664
1.495714 0.18778947
1.496714 0.18938363
1.497714 0.19098918
1.498714 0.19260619
1.499714 0.19423472
1.500714 0.19587481
1.501714 0.19752653
1.502714 0.19918994999999998
1.503714 0.20086509000000002
1.504714 0.20255204
1.505714 0.20425087
1.506714 0.20596164
1.507714 0.2076844
1.508714 0.20941922
1.509714 0.21116615
1.510714 0.21292525
1.511714 0.21469658
1.512714 0.21648019999999998
1.513714 0.21827618999999998
1.514714 0.22008460999999999
1.515714 0.22190553
1.516714 0.22373900000000002
1.517714 0.22558507
1.518714 0.22744382999999999
1.519714 0.2293153
1.520714 0.23119957000000002
1.521714 0.23309670000000002
1.522714 0.23500675000000001
1.523714 0.23692979
1.524714 0.23886586999999998
1.525714 0.24081506000000003
1.526714 0.24277741999999997
1.527714 0.24475298999999998
1.528714 0.24674186
1.529714 0.24874404000000003
1.530714 0.25075963
1.531714 0.25278865
1.532714 0.25483121000000003
1.533714 0.25688732999999997
1.534714 0.25895711
1.535714 0.26104056999999997
1.536714 0.26313777
1.537714 0.26524877
1.538714 0.26737363000000003
1.539714 0.26951241000000004
1.540714 0.27166519
1.541714 0.27383199999999996
1.542714 0.27601295
1.543714 0.27820808
1.544714 0.28041743
1.545714 0.28264106
1.546714 0.28487903
1.547714 0.28713141
1.548714 0.28939825
1.549714 0.29167963999999996
1.550714 0.29397563
1.551714 0.29628628
1.552714 0.29861166
1.553714 0.30095181
1.554714 0.3033068
1.555714 0.30567669000000003
1.556714 0.30806154999999996
1.557714 0.31046146
1.558714 0.31287645000000003
1.559714 0.31530659
1.560714 0.31775194
1.561714 0.32021257
1.562714 0.32268853000000003
1.563714 0.32517989
1.564714 0.32768669
1.565714 0.33020899000000004
1.566714 0.33274684
1.567714 0.33530034
1.568714 0.33786951000000004
1.569714 0.34045443999999997
1.570714 0.34305516
1.571714 0.34567174
1.572714 0.34830421
1.573714 0.35095266
1.574714 0.35361709999999996
1.575714 0.35629761
1.576714 0.35899426
1.577714 0.36170707999999996
1.578714 0.36443619
1.579714 0.36718159
1.580714 0.36994335
1.581714 0.37272156
1.582714 0.37551622
1.583714 0.37832742
1.584714 0.38115521999999996
1.585714 0.38399965999999996
1.586714 0.38686083
1.587714 0.38973875
1.588714 0.39263349
1.589714 0.39554513
1.590714 0.39847367
1.591714 0.40141921
1.592714 0.40438175
1.593714 0.40736137999999994
1.594714 0.4103581
1.595714 0.41337204
1.596714 0.41640321999999996
1.597714 0.41945172000000003
1.598714 0.42251757999999995
1.599714 0.42560087
1.600714 0.42870161
1.601714 0.43181981999999997
1.602714 0.43495558
1.603714 0.4381089
1.604714 0.44127986999999996
1.605714 0.44446853
1.606714 0.44767493
1.607714 0.45089913
1.608714 0.45414111
1.609714 0.45740092
1.610714 0.46067866
1.611714 0.46397434000000004
1.612714 0.46728802999999997
1.613714 0.47061979000000004
1.614714 0.47396966
1.615714 0.4773377
1.616714 0.48072399000000005
1.617714 0.48412853000000006
1.618714 0.48755133
1.619714 0.49099242
1.620714 0.49445187
1.621714 0.49792975000000006
1.622714 0.50142608
1.623714 0.5049408400000001
1.624714 0.50847414
1.625714 0.51202597
1.626714 0.51559643
1.627714 0.51918551
1.628714 0.52279332
1.629714 0.52641989
1.630714 0.53006527
1.631714 0.53372947
1.632714 0.53741257
1.633714 0.54111457
1.634714 0.54483553
1.635714 0.5485754500000001
1.636714 0.5523344
1.637714 0.55611236
1.638714 0.5599093599999999
1.639714 0.56372546
1.640714 0.56756069
1.641714 0.57141511
1.642714 0.57528871
1.643714 0.57918155
1.644714 0.5830936600000001
1.645714 0.5870251
1.646714 0.59097591
1.647714 0.5949460400000001
1.648714 0.59893555
1.649714 0.60294447
1.650714 0.60697282
1.651714 0.61102062
1.652714 0.6150879
1.653714 0.61917468
1.654714 0.62328102
1.655714 0.62740687
1.656714 0.63155233
1.657714 0.63571734
1.658714 0.63990196
1.659714 0.64410619
1.660714 0.64833006
1.661714 0.65257363
1.662714 0.6568369000000001
1.663714 0.66111987
1.664714 0.6654225300000001
1.665714 0.66974489
1.666714 0.67408695
1.667714 0.67844875
1.668714 0.6828303
1.669714 0.68723164
1.670714 0.69165276
1.671714 0.69609368
1.672714 0.70055439
1.673714 0.7050348900000001
1.674714 0.70953518
1.675714 0.71405526
1.676714 0.71859513
1.677714 0.7231548
1.678714 0.7277343399999999
1.679714 0.73233373
1.680714 0.73695299
1.681714 0.7415921
1.682714 0.74625099
1.683714 0.75092972
1.684714 0.7556282
1.685714 0.7603464600000001
1.686714 0.76508452
1.687714 0.7698423200000001
1.688714 0.77461991
1.689714 0.7794173
1.690714 0.78423442
1.691714 0.7890713400000001
1.692714 0.793928
1.693714 0.79880431
1.694714 0.8037003699999999
1.695714 0.8086161700000001
1.696714 0.8135517099999999
1.697714 0.8185069999999999
1.698714 0.82348194
1.699714 0.82847662
1.700714 0.83349086
1.701714 0.83852476
1.702714 0.8435782
1.703714 0.84865112
1.704714 0.8537435899999999
1.705714 0.8588556199999999
1.706714 0.8639872099999999
1.707714 0.8691383500000001
1.708714 0.87430896
1.709714 0.8794991300000001
1.710714 0.88470876
1.711714 0.8899378600000001
1.712714 0.8951863299999999
1.713714 0.9004542600000001
1.714714 0.9057415600000001
1.715714 0.91104815
1.716714 0.91637401
1.717714 0.9217190599999999
1.718714 0.9270831900000001
1.719714 0.9324664300000001
1.720714 0.93786875
1.721714 0.94329007
1.722714 0.94873039
1.723714 0.9541896200000001
1.724714 0.9596678399999999
1.725714 0.96516497
1.726714 0.97068092
1.727714 0.9762156799999999
1.728714 0.98176915
1.729714 0.9873413500000001
1.730714 0.99293217
1.731714 0.99854153
1.732714 1.0041693
1.733714 1.0098156
1.734714 1.0154801
1.735714 1.0211631
1.736714 1.0268642
1.737714 1.0325834
1.738714 1.0383208
1.739714 1.0440762
1.740714 1.0498497
1.741714 1.055641
1.742714 1.0614503000000002
1.743714 1.0672774
1.744714 1.0731222
1.745714 1.0789846
1.746714 1.0848645000000001
1.747714 1.0907618
1.748714 1.0966765
1.749714 1.1026084
1.750714 1.1085575
1.751714 1.1145237000000001
1.752714 1.1205069
1.753714 1.126507
1.754714 1.1325239
1.755714 1.1385576
1.756714 1.1446079
1.757714 1.1506749
1.758714 1.1567584
1.759714 1.1628584000000002
1.760714 1.1689747000000001
1.761714 1.1751072
1.762714 1.1812557
1.763714 1.1874202999999999
1.764714 1.1936005
1.765714 1.1997963999999999
1.766714 1.2060080000000002
1.767714 1.2122351
1.768714 1.2184776
1.769714 1.2247355
1.770714 1.2310086
1.771714 1.2372969
1.772714 1.2436002
1.773714 1.2499185
1.774714 1.2562516
1.775714 1.2625994
1.776714 1.2689617
1.777714 1.2753383999999999
1.778714 1.2817294
1.779714 1.2881345
1.780714 1.2945535
1.781714 1.3009862
1.782714 1.3074325
1.783714 1.3138925
1.784714 1.3203658
1.785714 1.3268525999999998
1.786714 1.3333526
1.787714 1.3398657
1.788714 1.3463918
1.789714 1.3529308
1.790714 1.3594825
1.791714 1.3660465
1.792714 1.3726228999999999
1.793714 1.3792113
1.794714 1.3858116999999999
1.795714 1.3924238
1.796714 1.3990475
1.797714 1.4056826
1.798714 1.412329
1.799714 1.4189865
1.800714 1.4256551
1.801714 1.4323344
1.802714 1.4390246
1.803714 1.4457254
1.804714 1.4524366
1.805714 1.459158
1.806714 1.4658894
1.807714 1.4726305
1.808714 1.4793811000000001
1.809714 1.486141
1.810714 1.4929100000000002
1.811714 1.4996878999999999
1.812714 1.5064743999999999
1.813714 1.5132695
1.814714 1.5200729
1.815714 1.5268845
1.816714 1.5337041
1.817714 1.5405315
1.818714 1.5473666000000001
1.819714 1.5542092
1.820714 1.5610591
1.821714 1.567916
1.822714 1.5747799
1.823714 1.5816502
1.824714 1.5885269
1.825714 1.5954096
1.826714 1.602298
1.827714 1.6091922
1.828714 1.6160918
1.829714 1.6229967
1.830714 1.6299062999999998
1.831714 1.6368208
1.832714 1.6437400000000002
1.833714 1.6506637000000002
1.834714 1.6575916
1.835714 1.6645236
1.836714 1.6714593
1.837714 1.6783983999999998
1.838714 1.6853409
1.839714 1.6922861
1.840714 1.6992342
1.841714 1.7061844
1.842714 1.7131368
1.843714 1.720091
1.844714 1.7270468
1.845714 1.734004
1.846714 1.7409621
1.847714 1.7479211000000001
1.848714 1.7548808999999999
1.849714 1.7618412
1.850714 1.7688017
1.851714 1.7757624
1.852714 1.7827228000000002
1.853714 1.7896825
1.854714 1.7966414
1.855714 1.8035989
1.856714 1.8105550000000001
1.857714 1.8175092
1.858714 1.8244611000000002
1.859714 1.8314105
1.860714 1.8383569999999998
1.861714 1.8453004
1.862714 1.8522406000000002
1.863714 1.8591772999999998
1.864714 1.8661101999999998
1.865714 1.8730391
1.866714 1.8799638
1.867714 1.8868839
1.868714 1.8937992000000001
1.869714 1.9007093999999998
1.870714 1.9076141000000002
1.871714 1.9145127000000002
1.872714 1.9214050999999999
1.873714 1.9282906999999998
1.874714 1.9351691
1.875714 1.94204
1.876714 1.9489033
1.877714 1.9557588000000001
1.878714 1.9626059000000002
1.879714 1.9694446
1.880714 1.9762745000000002
1.881714 1.9830955000000001
1.882714 1.989907
1.883714 1.9967088000000002
1.884714 2.0035008
1.885714 2.0102821
1.886714 2.0170527000000003
1.887714 2.023812
1.888714 2.0305595999999997
1.889714 2.0372953
1.890714 2.0440185
1.891714 2.0507289
1.892714 2.0574262
1.893714 2.0641102
1.894714 2.0707803
1.895714 2.0774366
1.896714 2.0840788
1.897714 2.0907065
1.898714 2.0973193
1.899714 2.1039167
1.900714 2.1104984
1.901714 2.117064
1.902714 2.1236131
1.903714 2.1301452
1.904714 2.13666
1.905714 2.1431569
1.906714 2.1496357
1.907714 2.1560960000000002
1.908714 2.1625372
1.909714 2.168959
1.910714 2.1753613
1.911714 2.1817438
1.912714 2.1881061
1.913714 2.1944478
1.914714 2.2007687000000002
1.915714 2.2070682
1.916714 2.2133458000000004
1.917714 2.2196013
1.918714 2.2258341
1.919714 2.2320438
1.920714 2.2382298
1.921714 2.2443919
1.922714 2.2505295000000003
1.923714 2.2566421
1.924714 2.2627296
1.925714 2.2687915999999997
1.926714 2.2748275
1.927714 2.2808371000000003
1.928714 2.2868203
1.929714 2.2927765
1.930714 2.2987055
1.931714 2.3046065000000002
1.932714 2.3104792
1.933714 2.3163232999999996
1.934714 2.3221379
1.935714 2.3279227
1.936714 2.3336772
1.937714 2.3394007
1.938714 2.345093
1.939714 2.3507535
1.940714 2.3563821
1.941714 2.3619782
1.942714 2.3675416
1.943714 2.3730719000000002
1.944714 2.3785688
1.945714 2.3840318
1.946714 2.3894604
1.947714 2.3948543
1.948714 2.4002129
1.949714 2.4055358
1.950714 2.4108224000000003
1.951714 2.416072
1.952714 2.4212843
1.953714 2.4264587
1.954714 2.4315948
1.955714 2.4366919
1.956714 2.4417499
1.957714 2.4467684
1.958714 2.4517471
1.959714 2.4566857
1.960714 2.4615834999999997
1.961714 2.4664404
1.962714 2.4712555000000003
1.963714 2.4760285
1.964714 2.4807591
1.965714 2.4854464
1.966714 2.49009
1.967714 2.4946893
1.968714 2.4992438
1.969714 2.5037531
1.970714 2.5082165
1.971714 2.5126340000000003
1.972714 2.5170049
1.973714 2.5213288
1.974714 2.5256054
1.975714 2.5298342000000003
1.976714 2.5340147
1.977714 2.5381468000000003
1.978714 2.5422297
1.979714 2.5462631
1.980714 2.5502462
1.981714 2.5541786
1.982714 2.5580596
1.983714 2.5618887999999997
1.984714 2.5656657
1.985714 2.5693897
1.986714 2.5730604
1.987714 2.5766773
1.988714 2.5802398
1.989714 2.5837477
1.990714 2.5872005
1.991714 2.5905978
1.992714 2.5939389999999998
1.993714 2.5972238
1.994714 2.6004516
1.995714 2.6036219999999997
1.996714 2.6067343
1.997714 2.6097881
1.998714 2.6127827999999997
1.999714 2.6157178
2.000714 2.6185926000000004
2.001714 2.6214067
2.002714 2.6241597
2.003714 2.626851
2.004714 2.6294801
2.005714 2.6320467
2.006714 2.6345503
2.007714 2.6369905
2.008714 2.6393669
2.009714 2.641679
2.010714 2.6439263
2.011714 2.6461082
2.012714 2.6482241
2.013714 2.6502734
2.014714 2.6522555999999997
2.015714 2.6541702000000003
2.016714 2.6560167
2.017714 2.6577946000000003
2.018714 2.6595034
2.019714 2.6611425
2.020714 2.6627118000000003
2.021714 2.6642105
2.022714 2.6656382
2.023714 2.6669945999999998
2.024714 2.668279
2.025714 2.6694912
2.026714 2.6706308
2.027714 2.671697
2.028714 2.6726894000000003
2.029714 2.6736075
2.030714 2.6744507
2.031714 2.6752183
2.032714 2.6759099
2.033714 2.6765252
2.034714 2.6770635
2.035714 2.6775245
2.036714 2.6779078000000003
2.037714 2.6782128999999997
2.038714 2.6784394
2.039714 2.6785867000000003
2.040714 2.6786545
2.041714 2.6786422
2.042714 2.6785495
2.043714 2.6783756999999997
2.044714 2.6781203
2.045714 2.677783
2.046714 2.677363
2.047714 2.6768599
2.048714 2.6762729999999997
2.049714 2.6756018
2.050714 2.6748462
2.051714 2.6740054
2.052714 2.6730789
2.053714 2.6720665
2.054714 2.6709678
2.055714 2.6697821999999998
2.056714 2.6685093
2.057714 2.6671486
2.058714 2.6656998
2.059714 2.6641624
2.060714 2.6625359
2.061714 2.6608199
2.062714 2.6590138999999997
2.063714 2.6571173
2.064714 2.6551299
2.065714 2.653051
2.066714 2.6508800999999997
2.067714 2.6486166
2.068714 2.6462600999999997
2.069714 2.6438104
2.070714 2.6412671
2.071714 2.6386298
2.072714 2.6358979000000002
2.073714 2.6330711
2.074714 2.630149
2.075714 2.6271312
2.076714 2.624017
2.077714 2.6208062
2.078714 2.6174981
2.079714 2.6140925
2.080714 2.6105884
2.081714 2.6069859
2.082714 2.6032843
2.083714 2.5994832
2.084714 2.5955822
2.085714 2.5915809000000003
2.086714 2.587479
2.087714 2.5832761
2.088714 2.5789719
2.089714 2.574566
2.090714 2.5700582
2.091714 2.565448
2.092714 2.5607349
2.093714 2.5559187
2.094714 2.5509989
2.095714 2.5459748
2.096714 2.540846
2.097714 2.5356123
2.098714 2.5302731
2.099714 2.5248280000000003
2.100714 2.5192769
2.101714 2.5136193000000002
2.102714 2.507855
2.103714 2.5019836
2.104714 2.4960045
2.105714 2.4899177000000003
2.106714 2.4837228
2.107714 2.4774194
2.108714 2.471007
2.109714 2.4644855
2.110714 2.4578543
2.111714 2.4511132
2.112714 2.4442617
2.113714 2.4372991
2.114714 2.4302253
2.115714 2.42304
2.116714 2.4157429
2.117714 2.4083337
2.118714 2.4008119000000003
2.119714 2.3931777000000003
2.120714 2.3854306
2.121714 2.3775702
2.122714 2.3695964
2.123714 2.3615087999999997
2.124714 2.3533071999999997
2.125714 2.3449911
2.126714 2.3365602
2.127714 2.3280142
2.128714 2.3193527
2.129714 2.3105754
2.130714 2.301682
2.131714 2.2926724
2.132714 2.2835461
2.133714 2.2743031
2.134714 2.2649432000000003
2.135714 2.2554658
2.136714 2.245871
2.137714 2.2361584
2.138714 2.2263281
2.139714 2.2163795
2.140714 2.2063127
2.141714 2.1961272
2.142714 2.1858228
2.143714 2.1753993
2.144714 2.1648563
2.145714 2.1541938
2.146714 2.1434113
2.147714 2.1325089
2.148714 2.1214861000000003
2.149714 2.1103430999999997
2.150714 2.0990794999999998
2.151714 2.0876952
2.152714 2.07619
2.153714 2.0645637000000003
2.154714 2.0528164
2.155714 2.0409478
2.156714 2.0289577999999997
2.157714 2.0168461
2.158714 2.0046124
2.159714 1.9922568000000003
2.160714 1.9797784999999999
2.161714 1.9671777000000001
2.162714 1.954454
2.163714 1.9416072999999998
2.164714 1.9286377000000001
2.165714 1.9155452
2.166714 1.9023295
2.167714 1.8889906
2.168714 1.8755285
2.169714 1.8619431
2.170714 1.8482344000000002
2.171714 1.8344024
2.172714 1.8204469
2.173714 1.8063679
2.174714 1.7921653
2.175714 1.7778387
2.176714 1.7633883
2.177714 1.7488137000000001
2.178714 1.734115
2.179714 1.7192921
2.180714 1.7043449
2.181714 1.6892737000000002
2.182714 1.6740781999999998
2.183714 1.6587587000000001
2.184714 1.6433151
2.185714 1.6277475
2.186714 1.6120558999999999
2.187714 1.5962401000000002
2.188714 1.5803003999999998
2.189714 1.5642364
2.190714 1.5480479999999999
2.191714 1.5317353
2.192714 1.5152982000000002
2.193714 1.4987367999999999
2.194714 1.482051
2.195714 1.4652408000000001
2.196714 1.4483062999999998
2.197714 1.4312475999999998
2.198714 1.4140649
2.199714 1.3967583000000001
2.200714 1.3793281
2.201714 1.3617743999999998
2.202714 1.3440973
2.203714 1.3262969
2.204714 1.3083730999999998
2.205714 1.2903259999999999
2.206714 1.2721556
2.207714 1.2538618
2.208714 1.2354448
2.209714 1.2169046
2.210714 1.1982414000000001
2.211714 1.1794552999999999
2.212714 1.1605466
2.213714 1.1415154
2.214714 1.1223619
2.215714 1.1030864
2.216714 1.0836891
2.217714 1.0641703
2.218714 1.0445303
2.219714 1.0247692
2.220714 1.0048871
2.221714 0.9848841500000001
2.222714 0.96476041
2.223714 0.9445158800000001
2.224714 0.92415074
2.225714 0.90366518
2.226714 0.8830593
2.227714 0.8623334599999999
2.228714 0.84148794
2.229714 0.8205231300000001
2.230714 0.7994393799999999
2.231714 0.77823703
2.232714 0.7569165
2.233714 0.7354781
2.234714 0.71392218
2.235714 0.69224895
2.236714 0.67045875
2.237714 0.64855176
2.238714 0.62652822
2.239714 0.6043884
2.240714 0.58213249
2.241714 0.55976068
2.242714 0.53727324
2.243714 0.51467041
2.244714 0.49195266
2.245714 0.46912036
2.246714 0.44617401
2.247714 0.42311414
2.248714 0.39994124999999997
2.249714 0.37665581000000004
2.250714 0.35325824
2.251714 0.32974887
2.252714 0.30612801
2.253714 0.28239593
2.254714 0.25855293
2.255714 0.23459936
2.256714 0.21053557
2.257714 0.18636197
2.258714 0.16207895
2.259714 0.13768695
2.260714 0.11318643
2.261714 0.088577875
2.262714 0.063861843
2.263714 0.039038886
2.264714 0.014109592
2.265714 -0.010925426
2.266714 -0.036065598000000004
2.267714 -0.061310374
2.268714 -0.08665927500000001
2.269714 -0.11211187
2.270714 -0.13766775
2.271714 -0.16332655000000001
2.272714 -0.18908787999999999
2.273714 -0.21495128
2.274714 -0.2409162
2.275714 -0.26698206
2.276714 -0.29314822
2.277714 -0.31941403
2.278714 -0.34577884
2.279714 -0.372242
2.280714 -0.39880285
2.281714 -0.42546079000000003
2.282714 -0.45221518
2.283714 -0.47906539
2.284714 -0.50601079
2.285714 -0.5330507600000001
2.286714 -0.5601848
2.287714 -0.58741239
2.288714 -0.6147330200000001
2.289714 -0.64214622
2.290714 -0.66965148
2.291714 -0.6972482
2.292714 -0.72493567
2.293714 -0.75271316
2.294714 -0.78057982
2.295714 -0.80853486
2.296714 -0.83657745
2.297714 -0.86470684
2.298714 -0.8929222800000001
2.299714 -0.92122313
2.300714 -0.94960881
2.301714 -0.9780785999999999
2.302714 -1.0066319000000001
2.303714 -1.0352681000000001
2.304714 -1.0639866
2.305714 -1.0927866
2.306714 -1.1216676
2.307714 -1.1506287
2.308714 -1.1796692
2.309714 -1.2087883000000001
2.310714 -1.2379852
2.311714 -1.2672588
2.312714 -1.2966083
2.313714 -1.3260328
2.314714 -1.3555313
2.315714 -1.3851027999999999
2.316714 -1.4147467
2.317714 -1.4444622
2.318714 -1.4742488
2.319714 -1.5041059
2.320714 -1.5340327
2.321714 -1.5640285
2.322714 -1.5940923
2.323714 -1.6242231999999999
2.324714 -1.6544204
2.325714 -1.6846828
2.326714 -1.7150097
2.327714 -1.7454
2.328714 -1.7758530000000001
2.329714 -1.8063676000000002
2.330714 -1.8369429
2.331714 -1.867578
2.332714 -1.8982717999999998
2.333714 -1.9290235
2.334714 -1.9598322000000001
2.335714 -1.9906973000000001
2.336714 -2.021618
2.337714 -2.0525936000000002
2.338714 -2.0836234
2.339714 -2.1147063
2.340714 -2.1458415
2.341714 -2.1770278
2.342714 -2.2082640000000002
2.343714 -2.2395488
2.344714 -2.2708815
2.345714 -2.3022609
2.346714 -2.3336859000000003
2.347714 -2.3651561
2.348714 -2.3966702
2.349714 -2.4282273
2.350714 -2.4598265
2.351714 -2.4914665
2.352714 -2.5231466
2.353714 -2.5548656999999997
2.354714 -2.5866231
2.355714 -2.6184179
2.356714 -2.6502491999999997
2.357714 -2.6821161
2.358714 -2.7140172000000002
2.359714 -2.7459517
2.360714 -2.7779181
2.361714 -2.8099151
2.362714 -2.8419415999999997
2.363714 -2.8739966
2.364714 -2.9060791999999998
2.365714 -2.9381884
2.366714 -2.9703235
2.367714 -3.0024834
2.368714 -3.0346669
2.369714 -3.0668732
2.370714 -3.099101
2.371714 -3.1313493999999995
2.372714 -3.1636175000000004
2.373714 -3.1959038000000004
2.374714 -3.2282077
2.375714 -3.2605279
2.376714 -3.2928638
2.377714 -3.3252135000000003
2.378714 -3.3575757999999998
2.379714 -3.3899494000000003
2.380714 -3.4223329
2.381714 -3.4547258
2.382714 -3.4871269000000003
2.383714 -3.5195353999999996
2.384714 -3.5519503
2.385714 -3.5843703999999996
2.386714 -3.6167949
2.387714 -3.6492225000000005
2.388714 -3.6816519
2.389714 -3.714082
2.390714 -3.7465118
2.391714 -3.7789397000000005
2.392714 -3.8113646
2.393714 -3.8437854000000002
2.394714 -3.8762011
2.395714 -3.9086103
2.396714 -3.9410114000000003
2.397714 -3.9734036
2.398714 -4.005785299999999
2.399714 -4.0381555
2.400714 -4.0705133
2.401714 -4.1028582
2.402714 -4.1351888
2.403714 -4.1675046
2.404714 -4.199804
2.405714 -4.2320855
2.406714 -4.2643476
2.407714 -4.2965893
2.408714 -4.3288093
2.409714 -4.3610066000000005
2.410714 -4.3931797
2.411714 -4.4253275
2.412714 -4.4574484
2.413714 -4.4895414
2.414714 -4.521605399999999
2.415714 -4.5536391
2.416714 -4.5856416
2.417714 -4.6176121
2.418714 -4.6495494
2.419714 -4.6814527
2.420714 -4.7133211
2.421714 -4.745153
2.422714 -4.7769472
2.423714 -4.8087023
2.424714 -4.8404168
2.425714 -4.8720893
2.426714 -4.9037181
2.427714 -4.9353026
2.428714 -4.9668413000000005
2.429714 -4.9983334
2.430714 -5.0297778
2.431714 -5.0611731
2.432714 -5.0925183999999994
2.433714 -5.1238123
2.434714 -5.1550541
2.435714 -5.1862422
2.436714 -5.217376
2.437714 -5.2484542
2.438714 -5.2794758
2.439714 -5.3104393
2.440714 -5.3413432
2.441714 -5.3721864
2.442714 -5.402967
2.443714 -5.4336835
2.444714 -5.4643348000000005
2.445714 -5.4949198
2.446714 -5.5254374
2.447714 -5.5558871000000005
2.448714 -5.5862676
2.449714 -5.6165785
2.450714 -5.6468181
2.451714 -5.6769852
2.452714 -5.7070788
2.453714 -5.737097599999999
2.454714 -5.767040300000001
2.455714 -5.796906
2.456714 -5.826693000000001
2.457714 -5.8564007
2.458714 -5.8860272
2.459714 -5.9155714
2.460714 -5.9450317
2.461714 -5.974406699999999
2.462714 -6.0036954
2.463714 -6.0328964
2.464714 -6.0620096
2.465714 -6.0910337000000006
2.466714 -6.119968
2.467714 -6.1488114000000005
2.468714 -6.1775628
2.469714 -6.2062208
2.470714 -6.2347837
2.471714 -6.2632501
2.472714 -6.2916189
2.473714 -6.3198887
2.474714 -6.348058600000001
2.475714 -6.376127199999999
2.476714 -6.404093700000001
2.477714 -6.4319573000000005
2.478714 -6.459716
2.479714 -6.4873695
2.480714 -6.5149158
2.481714 -6.5423548
2.482714 -6.569685
2.483714 -6.596906499999999
2.484714 -6.6240177
2.485714 -6.651017100000001
2.486714 -6.677904
2.487714 -6.7046776
2.488714 -6.7313358
2.489714 -6.757877
2.490714 -6.7843005
2.491714 -6.8106048
2.492714 -6.8367891
2.493714 -6.8628526999999995
2.494714 -6.8887941999999995
2.495714 -6.9146127
2.496714 -6.940307499999999
2.497714 -6.965877099999999
2.498714 -6.991320099999999
2.499714 -7.0166357
2.500714 -7.041823899999999
2.501714 -7.066882400000001
2.502714 -7.091811300000001
2.503714 -7.1166098
2.504714 -7.1412772
2.505714 -7.165811199999999
2.506714 -7.190211100000001
2.507714 -7.214474699999999
2.508714 -7.2386011
2.509714 -7.2625898
2.510714 -7.2864398
2.511714 -7.3101506
2.512714 -7.3337212
2.513714 -7.3571511
2.514714 -7.3804386
2.515714 -7.4035831
2.516714 -7.4265838
2.517714 -7.4494392000000005
2.518714 -7.4721485
2.519714 -7.4947119
2.520714 -7.5171277
2.521714 -7.5393945
2.522714 -7.5615123
2.523714 -7.5834795999999995
2.524714 -7.6052949
2.525714 -7.6269567
2.526714 -7.6484643000000005
2.527714 -7.6698162
2.528714 -7.6910123
2.529714 -7.7120527999999995
2.530714 -7.7329367
2.531714 -7.753663500000001
2.532714 -7.7742316
2.533714 -7.7946409999999995
2.534714 -7.814889399999999
2.535714 -7.8349769
2.536714 -7.854902
2.537714 -7.874663899999999
2.538714 -7.894261900000001
2.539714 -7.9136953
2.540714 -7.9329632
2.541714 -7.9520658
2.542714 -7.9710007
2.543714 -7.9897679
2.544714 -8.0083661
2.545714 -8.026794299999999
2.546714 -8.0450527
2.547714 -8.063140500000001
2.548714 -8.081057699999999
2.549714 -8.0988035
2.550714 -8.1163764
2.551714 -8.1337757
2.552714 -8.151000699999999
2.553714 -8.1680499
2.554714 -8.184922499999999
2.555714 -8.2016177
2.556714 -8.2181342
2.557714 -8.2344726
2.558714 -8.250632099999999
2.559714 -8.2666121
2.560714 -8.2824126
2.561714 -8.298032
2.562714 -8.3134696
2.563714 -8.3287254
2.564714 -8.3437987
2.565714 -8.3586887
2.566714 -8.373394600000001
2.567714 -8.387916500000001
2.568714 -8.4022537
2.569714 -8.416405300000001
2.570714 -8.4303714
2.571714 -8.4441505
2.572714 -8.4577419
2.573714 -8.4711447
2.574714 -8.4843583
2.575714 -8.4973834
2.576714 -8.5102186
2.577714 -8.522864400000001
2.578714 -8.5353203
2.579714 -8.5475855
2.580714 -8.5596584
2.581714 -8.5715398
2.582714 -8.5832283
2.583714 -8.594723799999999
2.584714 -8.6060256
2.585714 -8.6171336
2.586714 -8.628048000000001
2.587714 -8.6387679
2.588714 -8.649292599999999
2.589714 -8.659621300000001
2.590714 -8.669753400000001
2.591714 -8.679688
2.592714 -8.689425100000001
2.593714 -8.6989649
2.594714 -8.708307099999999
2.595714 -8.7174512
2.596714 -8.7263979
2.597714 -8.7351464
2.598714 -8.743695899999999
2.599714 -8.7520458
2.600714 -8.760196
2.601714 -8.7681465
2.602714 -8.7758973
2.603714 -8.7834477
2.604714 -8.7907977
2.605714 -8.797946600000001
2.606714 -8.8048942
2.607714 -8.81164
2.608714 -8.8181838
2.609714 -8.824525
2.610714 -8.8306636
2.611714 -8.8365994
2.612714 -8.8423327
2.613714 -8.847864
2.614714 -8.8531926
2.615714 -8.8583179
2.616714 -8.8632405
2.617714 -8.8679589
2.618714 -8.872474
2.619714 -8.876784899999999
2.620714 -8.8808924
2.621714 -8.884795800000001
2.622714 -8.888495
2.623714 -8.8919908
2.624714 -8.8952824
2.625714 -8.89837
2.626714 -8.9012526
2.627714 -8.9039303
2.628714 -8.906403899999999
2.629714 -8.908672600000001
2.630714 -8.9107372
2.631714 -8.9125969
2.632714 -8.9142524
2.633714 -8.915703
2.634714 -8.9169487
2.635714 -8.9179896
2.636714 -8.918825499999999
2.637714 -8.9194566
2.638714 -8.9198828
2.639714 -8.9201048
2.640714 -8.9201219
2.641714 -8.9199349
2.642714 -8.9195438
2.643714 -8.9189477
2.644714 -8.9181475
2.645714 -8.9171432
2.646714 -8.9159347
2.647714 -8.9145228
2.648714 -8.9129075
2.649714 -8.9110896
2.650714 -8.909068300000001
2.651714 -8.906844999999999
2.652714 -8.9044191
2.653714 -8.901791300000001
2.654714 -8.898961499999999
2.655714 -8.8959292
2.656714 -8.8926949
2.657714 -8.8892587
2.658714 -8.8856213
2.659714 -8.8817827
2.660714 -8.877743
2.661714 -8.873502199999999
2.662714 -8.869060900000001
2.663714 -8.8644192
2.664714 -8.859577
2.665714 -8.8545345
2.666714 -8.849293
2.667714 -8.8438518
2.668714 -8.838212500000001
2.669714 -8.832375
2.670714 -8.8263392
2.671714 -8.8201061
2.672714 -8.8136762
2.673714 -8.8070497
2.674714 -8.8002264
2.675714 -8.7932073
2.676714 -8.7859921
2.677714 -8.778581
2.678714 -8.7709747
2.679714 -8.7631732
2.680714 -8.7551773
2.681714 -8.7469876
2.682714 -8.738604899999999
2.683714 -8.7300301
2.684714 -8.721263
2.685714 -8.712304399999999
2.686714 -8.7031551
2.687714 -8.6938158
2.688714 -8.6842865
2.689714 -8.674567900000001
2.690714 -8.6646602
2.691714 -8.6545639
2.692714 -8.6442783
2.693714 -8.6338051
2.694714 -8.623144
2.695714 -8.6122952
2.696714 -8.601260199999999
2.697714 -8.5900389
2.698714 -8.578632
2.699714 -8.5670412
2.700714 -8.555267
2.701714 -8.5433096
2.702714 -8.5311703
2.703714 -8.518849300000001
2.704714 -8.5063472
2.705714 -8.4936641
2.706714 -8.4808014
2.707714 -8.4677592
2.708714 -8.454537400000001
2.709714 -8.4411375
2.710714 -8.427559599999999
2.711714 -8.413804299999999
2.712714 -8.399872499999999
2.713714 -8.385765600000001
2.714714 -8.3714835
2.715714 -8.3570279
2.716714 -8.3424002
2.717714 -8.3276004
2.718714 -8.3126299
2.719714 -8.2974888
2.720714 -8.2821772
2.721714 -8.2666963
2.722714 -8.2510456
2.723714 -8.235226599999999
2.724714 -8.2192399
2.725714 -8.203087
2.726714 -8.186768
2.727714 -8.1702836
2.728714 -8.153634499999999
2.729714 -8.1368215
2.730714 -8.1198461
2.731714 -8.1027091
2.732714 -8.085411
2.733714 -8.0679528
2.734714 -8.0503359
2.735714 -8.0325611
2.736714 -8.014629
2.737714 -7.9965405
2.738714 -7.9782963
2.739714 -7.9598963
2.740714 -7.9413414
2.741714 -7.9226322
2.742714 -7.9037696
2.743714 -7.884755
2.744714 -7.8655891
2.745714 -7.846273500000001
2.746714 -7.8268096
2.747714 -7.807197400000001
2.748714 -7.7874385
2.749714 -7.7675335
2.750714 -7.747484
2.751714 -7.7272907
2.752714 -7.7069543000000005
2.753714 -7.686475700000001
2.754714 -7.6658547
2.755714 -7.645092200000001
2.756714 -7.6241888
2.757714 -7.6031446
2.758714 -7.5819619000000005
2.759714 -7.5606412999999995
2.760714 -7.5391836
2.761714 -7.5175911
2.762714 -7.4958652
2.763714 -7.4740066999999994
2.764714 -7.4520171
2.765714 -7.429897
2.766714 -7.4076474
2.767714 -7.3852688
2.768714 -7.3627621
2.769714 -7.340128
2.770714 -7.317367900000001
2.771714 -7.2944819999999995
2.772714 -7.271470900000001
2.773714 -7.2483353
2.774714 -7.2250761
2.775714 -7.2016947
2.776714 -7.1781918000000005
2.777714 -7.1545689999999995
2.778714 -7.1308278000000005
2.779714 -7.1069695
2.780714 -7.082995
2.781714 -7.0589058
2.782714 -7.0347033
2.783714 -7.0103876
2.784714 -6.9859594
2.785714 -6.9614194000000005
2.786714 -6.9367684
2.787714 -6.912007200000001
2.788714 -6.8871364
2.789714 -6.862156799999999
2.790714 -6.837070000000001
2.791714 -6.8118766
2.792714 -6.7865774000000005
2.793714 -6.7611739
2.794714 -6.7356683
2.795714 -6.710061400000001
2.796714 -6.6843547
2.797714 -6.6585496
2.798714 -6.6326477
2.799714 -6.6066503999999995
2.800714 -6.5805577
2.801714 -6.5543696
2.802714 -6.5280877
2.803714 -6.5017112
2.804714 -6.475241499999999
2.805714 -6.4486794
2.806714 -6.422025700000001
2.807714 -6.395282600000001
2.808714 -6.3684508
2.809714 -6.3415319
2.810714 -6.314527200000001
2.811714 -6.287438400000001
2.812714 -6.2602668999999995
2.813714 -6.2330145
2.814714 -6.2056817
2.815714 -6.1782699
2.816714 -6.1507791
2.817714 -6.1232105
2.818714 -6.0955639999999995
2.819714 -6.0678396
2.820714 -6.040038200000001
2.821714 -6.012160300000001
2.822714 -5.9842072
2.823714 -5.95618
2.824714 -5.9280802
2.825714 -5.8999095
2.826714 -5.8716696
2.827714 -5.8433615
2.828714 -5.814987
2.829714 -5.7865471
2.830714 -5.758043
2.831714 -5.7294751999999995
2.832714 -5.7008445
2.833714 -5.6721512
2.834714 -5.643396500000001
2.835714 -5.6145802
2.836714 -5.5857035999999995
2.837714 -5.5567671
2.838714 -5.5277712999999995
2.839714 -5.4987177
2.840714 -5.4696079
2.841714 -5.4404434
2.842714 -5.4112256
2.843714 -5.3819563
2.844714 -5.3526372
2.845714 -5.3232691999999995
2.846714 -5.2938528
2.847714 -5.2643891
2.848714 -5.2348780999999995
2.849714 -5.205320599999999
2.850714 -5.1757164
2.851714 -5.1460665
2.852714 -5.1163714
2.853714 -5.0866324
2.854714 -5.0568502
2.855714 -5.0270256
2.856714 -4.9971603
2.857714 -4.9672551
2.858714 -4.937312
2.859714 -4.907331999999999
2.860714 -4.8773166
2.861714 -4.8472669
2.862714 -4.8171841
2.863714 -4.7870688
2.864714 -4.7569212
2.865714 -4.7267418
2.866714 -4.6965305
2.867714 -4.6662878
2.868714 -4.6360139
2.869714 -4.6057098
2.870714 -4.5753766
2.871714 -4.5450155
2.872714 -4.5146279
2.873714 -4.484215
2.874714 -4.4537779
2.875714 -4.4233181
2.876714 -4.3928362
2.877714 -4.362333899999999
2.878714 -4.3318115
2.879714 -4.301269700000001
2.880714 -4.2707093
2.881714 -4.240130300000001
2.882714 -4.2095332999999995
2.883714 -4.1789182
2.884714 -4.1482855
2.885714 -4.1176356
2.886714 -4.0869694
2.887714 -4.0562879
2.888714 -4.0255927
2.889714 -3.9948851
2.890714 -3.9641671000000005
2.891714 -3.9334394
2.892714 -3.9027035000000003
2.893714 -3.8719598
2.894714 -3.841209
2.895714 -3.8104512
2.896714 -3.7796870000000005
2.897714 -3.7489165
2.898714 -3.7181395999999998
2.899714 -3.6873572
2.900714 -3.6565695000000003
2.901714 -3.6257770000000002
2.902714 -3.5949799999999996
2.903714 -3.5641797000000004
2.904714 -3.5333771
2.905714 -3.5025734
2.906714 -3.4717700999999996
2.907714 -3.4409687
2.908714 -3.4101699
2.909714 -3.3793744
2.910714 -3.3485822
2.911714 -3.3177942000000002
2.912714 -3.2870099
2.913714 -3.2562292999999998
2.914714 -3.2254525
2.915714 -3.1946797
2.916714 -3.1639114000000004
2.917714 -3.1331480000000003
2.918714 -3.1023908
2.919714 -3.0716408
2.920714 -3.040899
2.921714 -3.0101663
2.922714 -2.9794436
2.923714 -2.9487321
2.924714 -2.9180324
2.925714 -2.8873453000000002
2.926714 -2.8566711000000002
2.927714 -2.8260101
2.928714 -2.7953619
2.929714 -2.7647264000000003
2.930714 -2.7341034
2.931714 -2.7034927
2.932714 -2.6728943000000003
2.933714 -2.6423087
2.934714 -2.6117367999999996
2.935714 -2.5811797000000003
2.936714 -2.5506385
2.937714 -2.5201146
2.938714 -2.4896087000000002
2.939714 -2.4591219
2.940714 -2.4286544
2.941714 -2.3982067
2.942714 -2.3677786999999997
2.943714 -2.3373706000000003
2.944714 -2.3069823
2.945714 -2.2766136
2.946714 -2.2462642
2.947714 -2.2159342
2.948714 -2.1856233
2.949714 -2.1553319
2.950714 -2.1250603999999997
2.951714 -2.0948097
2.952714 -2.0645808000000003
2.953714 -2.0343751
2.954714 -2.0041933000000003
2.955714 -1.9740365
2.956714 -1.9439053000000002
2.957714 -1.9137995
2.958714 -1.8837191
2.959714 -1.8536637000000002
2.960714 -1.8236326
2.961714 -1.7936256000000002
2.962714 -1.7636424000000002
2.963714 -1.7336829000000002
2.964714 -1.703747
2.965714 -1.673835
2.966714 -1.6439473
2.967714 -1.6140847
2.968714 -1.5842477000000001
2.969714 -1.5544373999999999
2.970714 -1.5246549
2.971714 -1.4949007
2.972714 -1.4651756999999999
2.973714 -1.4354801
2.974714 -1.4058138
2.975714 -1.3761763999999999
2.976714 -1.3465672
2.977714 -1.3169853
2.978714 -1.2874302
2.979714 -1.2579015
2.980714 -1.2283992000000001
2.981714 -1.1989235
2.982714 -1.1694749
2.983714 -1.1400540000000001
2.984714 -1.1106616999999999
2.985714 -1.0812985000000002
2.986714 -1.0519650999999999
2.987714 -1.0226618
2.988714 -0.9933890799999999
2.989714 -0.96414685
2.990714 -0.93493499
2.991714 -0.90575311
2.992714 -0.8766006700000001
2.993714 -0.84747681
2.994714 -0.8183808100000001
2.995714 -0.78931209
2.996714 -0.76027024
2.997714 -0.7312553
2.998714 -0.70226761
2.999714 -0.6733078499999999
3.000714 -0.64437683
3.001714 -0.61547547
3.002714 -0.58660451
3.003714 -0.55776443
3.004714 -0.5289553699999999
3.005714 -0.5001771700000001
3.006714 -0.47142939000000006
3.007714 -0.44271136
3.008714 -0.41402237999999997
3.009714 -0.38536163
3.010714 -0.35672837
3.011714 -0.32812194
3.012714 -0.29954182
3.013714 -0.27098779
3.014714 -0.24245987
3.015714 -0.2139583
3.016714 -0.18548362
3.017714 -0.1570365
3.018714 -0.12861757000000001
3.019714 -0.10022733
3.020714 -0.071865984
3.021714 -0.043533408
3.022714 -0.015229132000000001
3.023714 0.013047617000000001
3.024714 0.041297794
3.025714 0.069522398
3.026714 0.09772228100000001
3.027714 0.12589809
3.028714 0.15405024
3.029714 0.18217887
3.030714 0.21028388
3.031714 0.23836498
3.032714 0.26642177
3.033714 0.29445381
3.034714 0.32246059
3.035714 0.35044174
3.036714 0.37839704
3.037714 0.40632659
3.038714 0.43423069
3.039714 0.46211001
3.040714 0.48996545
3.041714 0.51779798
3.042714 0.54560867
3.043714 0.57339841
3.044714 0.60116793
3.045714 0.62891752
3.046714 0.6566472799999999
3.047714 0.68435688
3.048714 0.71204579
3.049714 0.7397135699999999
3.050714 0.76735979
3.051714 0.79498421
3.052714 0.82258694
3.053714 0.85016843
3.054714 0.87772915
3.055714 0.9052698499999999
3.056714 0.93279136
3.057714 0.9602945300000001
3.058714 0.9877801900000001
3.059714 1.0152493
3.060714 1.0427024
3.061714 1.0701403999999999
3.062714 1.0975635
3.063714 1.1249717
3.064714 1.1523649
3.065714 1.1797424
3.066714 1.2071039000000001
3.067714 1.2344488
3.068714 1.2617772
3.069714 1.2890895
3.070714 1.3163863
3.071714 1.3436685
3.072714 1.3709373
3.073714 1.3981934999999999
3.074714 1.4254379
3.075714 1.4526712000000002
3.076714 1.4798938
3.077714 1.5071062
3.078714 1.5343087
3.079714 1.5615014
3.080714 1.5886847
3.081714 1.6158583
3.082714 1.643022
3.083714 1.6701756
3.084714 1.6973188000000001
3.085714 1.7244516
3.086714 1.7515743000000001
3.087714 1.7786875
3.088714 1.8057923999999999
3.089714 1.8328901000000002
3.090714 1.8599819
3.091714 1.8870685000000003
3.092714 1.9141506
3.093714 1.9412285000000002
3.094714 1.9683022000000001
3.095714 1.9953715
3.096714 2.0224364
3.097714 2.0494971
3.098714 2.0765539
3.099714 2.1036068
3.100714 2.1306559
3.101714 2.1577013999999997
3.102714 2.1847431999999998
3.103714 2.2117818000000002
3.104714 2.2388175
3.105714 2.2658514000000003
3.106714 2.2928845
3.107714 2.319918
3.108714 2.346953
3.109714 2.3739898999999998
3.110714 2.4010289
3.111714 2.4280699
3.112714 2.4551123
3.113714 2.4821561
3.114714 2.5092008999999997
3.115714 2.5362471
3.116714 2.563295
3.117714 2.5903448
3.118714 2.6173975
3.119714 2.6444532
3.120714 2.6715122
3.121714 2.698575
3.122714 2.725642
3.123714 2.7527139
3.124714 2.7797915
3.125714 2.8068758999999996
3.126714 2.8339675
3.127714 2.8610665
3.128714 2.8881731
3.129714 2.9152866
3.130714 2.9424068
3.131714 2.9695329999999998
3.132714 2.9966652
3.133714 3.0238038
3.134714 3.0509492
3.135714 3.0781025
3.136714 3.1052643
3.137714 3.1324353
3.138714 3.1596158
3.139714 3.1868063
3.140714 3.2140065000000004
3.141714 3.2412170999999996
3.142714 3.2684386
3.143714 3.2956712
3.144714 3.3229154
3.145714 3.3501714000000002
3.146714 3.3774391
3.147714 3.4047183000000003
3.148714 3.4320083
3.149714 3.459309
3.150714 3.4866203
3.151714 3.5139427000000003
3.152714 3.5412770000000005
3.153714 3.5686240000000002
3.154714 3.5959847000000003
3.155714 3.6233593
3.156714 3.6507484
3.157714 3.678152
3.158714 3.7055697
3.159714 3.7330016
3.160714 3.7604477
3.161714 3.7879083000000002
3.162714 3.8153838
3.163714 3.8428742000000002
3.164714 3.8703798999999997
3.165714 3.8979004999999995
3.166714 3.9254355999999997
3.167714 3.9529852999999995
3.168714 3.9805490999999997
3.169714 4.008127
3.170714 4.0357199
3.171714 4.0633284
3.172714 4.0909531999999995
3.173714 4.1185945
3.174714 4.1462522
3.175714 4.1739263
3.176714 4.2016163
3.177714 4.2293221
3.178714 4.2570435
3.179714 4.2847801
3.180714 4.3125328
3.181714 4.340301500000001
3.182714 4.3680862000000005
3.183714 4.3958873
3.184714 4.423704
3.185714 4.451536
3.186714 4.479383299999999
3.187714 4.5072459
3.188714 4.535123700000001
3.189714 4.5630172
3.190714 4.5909271
3.191714 4.6188533
3.192714 4.646796
3.193714 4.6747547
3.194714 4.702729
3.195714 4.7307186
3.196714 4.7587231
3.197714 4.7867425
3.198714 4.8147772
3.199714 4.8428271
3.200714 4.8708923
3.201714 4.8989728
3.202714 4.9270678
3.203714 4.9551774
3.204714 4.9833003
3.205714 5.0114371
3.206714 5.039586900000001
3.207714 5.0677503999999995
3.208714 5.0959282
3.209714 5.1241197000000005
3.210714 5.1523253
3.211714 5.1805448
3.212714 5.2087772999999995
3.213714 5.2370224
3.214714 5.2652795
3.215714 5.2935485
3.216714 5.321829
3.217714 5.350120700000001
3.218714 5.3784233
3.219714 5.4067362
3.220714 5.4350592
3.221714 5.4633912
3.222714 5.4917317
3.223714 5.5200804
3.224714 5.5484369
3.225714 5.576801700000001
3.226714 5.605175
3.227714 5.6335568
3.228714 5.6619473
3.229714 5.6903459000000005
3.230714 5.718752
3.231714 5.7471648
3.232714 5.7755839
3.233714 5.8040082
3.234714 5.8324378
3.235714 5.8608718
3.236714 5.8893099
3.237714 5.9177518
3.238714 5.9461965999999995
3.239714 5.9746433
3.240714 6.0030915
3.241714 6.0315404
3.242714 6.059990099999999
3.243714 6.0884405
3.244714 6.1168917
3.245714 6.1453439
3.246714 6.1737966
3.247714 6.2022489
3.248714 6.2306996
3.249714 6.259147800000001
3.250714 6.287591900000001
3.251714 6.316031499999999
3.252714 6.3444659
3.253714 6.3728936
3.254714 6.4013153
3.255714 6.4297296
3.256714 6.458135700000001
3.257714 6.4865336
3.258714 6.514922500000001
3.259714 6.5433025
3.260714 6.571672100000001
3.261714 6.600032000000001
3.262714 6.6283815
3.263714 6.6567205000000005
3.264714 6.685047600000001
3.265714 6.713362
3.266714 6.7416623
3.267714 6.7699476999999995
3.268714 6.798216
3.269714 6.8264663
3.270714 6.8546981
3.271714 6.8829104
3.272714 6.911102700000001
3.273714 6.939274800000001
3.274714 6.9674261
3.275714 6.9955558
3.276714 7.0236638000000005
3.277714 7.0517488
3.278714 7.0798106
3.279714 7.1078479
3.280714 7.1358599
3.281714 7.163845
3.282714 7.1918026
3.283714 7.2197318
3.284714 7.2476305000000005
3.285714 7.2754972
3.286714 7.303331
3.287714 7.3311314
3.288714 7.358896700000001
3.289714 7.386627
3.290714 7.4143216
3.291714 7.4419804
3.292714 7.469602699999999
3.293714 7.497186999999999
3.294714 7.5247332
3.295714 7.55224
3.296714 7.5797059
3.297714 7.60713
3.298714 7.634510799999999
3.299714 7.6618478
3.300714 7.6891392000000005
3.301714 7.716383
3.302714 7.7435784
3.303714 7.7707238
3.304714 7.7978171
3.305714 7.8248583
3.306714 7.8518457999999995
3.307714 7.8787796
3.308714 7.905659099999999
3.309714 7.9324834
3.310714 7.9592519
3.311714 7.9859637
3.312714 8.0126166
3.313714 8.039209999999999
3.314714 8.0657423
3.315714 8.0922119
3.316714 8.1186168
3.317714 8.1449561
3.318714 8.1712276
3.319714 8.1974305
3.320714 8.2235634
3.321714 8.2496248
3.322714 8.2756139
3.323714 8.30153
3.324714 8.3273716
3.325714 8.3531387
3.326714 8.3788298
3.327714 8.4044449
3.328714 8.4299818
3.329714 8.4554397
3.330714 8.4808163
3.331714 8.5061111
3.332714 8.5313208
3.333714 8.5564449
3.334714 8.581481100000001
3.335714 8.6064279
3.336714 8.6312838
3.337714 8.656048
3.338714 8.680719100000001
3.339714 8.7052956
3.340714 8.729776000000001
3.341714 8.754160299999999
3.342714 8.7784469
3.343714 8.8026345
3.344714 8.8267229
3.345714 8.8507108
3.346714 8.8745959
3.347714 8.8983774
3.348714 8.922053100000001
3.349714 8.9456208
3.350714 8.969079
3.351714 8.9924254
3.352714 9.015658499999999
3.353714 9.0387769
3.354714 9.0617791
3.355714 9.0846635
3.356714 9.1074295
3.357714 9.130076299999999
3.358714 9.1526024
3.359714 9.1750078
3.360714 9.197291
3.361714 9.219450499999999
3.362714 9.2414849
3.363714 9.263391799999999
3.364714 9.2851706
3.365714 9.3068197
3.366714 9.3283363
3.367714 9.3497187
3.368714 9.370964800000001
3.369714 9.3920723
3.370714 9.4130404
3.371714 9.4338678
3.372714 9.4545528
3.373714 9.4750948
3.374714 9.495493000000002
3.375714 9.5157459
3.376714 9.5358528
3.377714 9.555812900000001
3.378714 9.575624000000001
3.379714 9.5952854
3.380714 9.614794
3.381714 9.6341483
3.382714 9.653347
3.383714 9.672386900000001
3.384714 9.6912667
3.385714 9.7099841
3.386714 9.7285375
3.387714 9.7469263
3.388714 9.7651482
3.389714 9.7832024
3.390714 9.8010883
3.391714 9.818805
3.392714 9.8363519
3.393714 9.853727399999999
3.394714 9.87093
3.395714 9.8879583
3.396714 9.9048108
3.397714 9.921485200000001
3.398714 9.93798
3.399714 9.9542923
3.400714 9.9704206
3.401714 9.9863634
3.402714 10.00212
3.403714 10.01768
3.404714 10.03306
3.405714 10.04824
3.406714 10.063229999999999
3.407714 10.07803
3.408714 10.09263
3.409714 10.10703
3.410714 10.12124
3.411714 10.13525
3.412714 10.14906
3.413714 10.16267
3.414714 10.17607
3.415714 10.18927
3.416714 10.20226
3.417714 10.21504
3.418714 10.22761
3.419714 10.23997
3.420714 10.25211
3.421714 10.264040000000001
3.422714 10.27575
3.423714 10.28724
3.424714 10.29852
3.425714 10.30958
3.426714 10.32042
3.427714 10.33103
3.428714 10.34143
3.429714 10.3516
3.430714 10.36154
3.431714 10.37125
3.432714 10.38073
3.433714 10.38998
3.434714 10.399
3.435714 10.407779999999999
3.436714 10.416319999999999
3.437714 10.424619999999999
3.438714 10.432690000000001
3.439714 10.44051
3.440714 10.4481
3.441714 10.455440000000001
3.442714 10.462539999999999
3.443714 10.4694
3.444714 10.476009999999999
3.445714 10.482370000000001
3.446714 10.48848
3.447714 10.494349999999999
3.448714 10.49996
3.449714 10.50531
3.450714 10.51042
3.451714 10.51526
3.452714 10.51985
3.453714 10.52418
3.454714 10.52825
3.455714 10.53206
3.456714 10.53561
3.457714 10.5389
3.458714 10.541920000000001
3.459714 10.54468
3.460714 10.54718
3.461714 10.5494
3.462714 10.55136
3.463714 10.55305
3.464714 10.55447
3.465714 10.55561
3.466714 10.55648
3.467714 10.55707
3.468714 10.55739
3.469714 10.55743
3.470714 10.55719
3.471714 10.55667
3.472714 10.55587
3.473714 10.5548
3.474714 10.55344
3.475714 10.55179
3.476714 10.54987
3.477714 10.54766
3.478714 10.545160000000001
3.479714 10.54238
3.480714 10.53931
3.481714 10.53595
3.482714 10.5323
3.483714 10.52835
3.484714 10.52412
3.485714 10.519589999999999
3.486714 10.514759999999999
3.487714 10.509640000000001
3.488714 10.50423
3.489714 10.49852
3.490714 10.492519999999999
3.491714 10.48621
3.492714 10.479610000000001
3.493714 10.472710000000001
3.494714 10.46551
3.495714 10.458
3.496714 10.4502
3.497714 10.44209
3.498714 10.433679999999999
3.499714 10.42496
3.500714 10.41593
3.501714 10.406600000000001
3.502714 10.39696
3.503714 10.38701
3.504714 10.37676
3.505714 10.36619
3.506714 10.355319999999999
3.507714 10.34414
3.508714 10.332650000000001
3.509714 10.32085
3.510714 10.30874
3.511714 10.29631
3.512714 10.283570000000001
3.513714 10.27052
3.514714 10.25715
3.515714 10.24347
3.516714 10.229470000000001
3.517714 10.21516
3.518714 10.200520000000001
3.519714 10.18558
3.520714 10.17031
3.521714 10.154729999999999
3.522714 10.13883
3.523714 10.12261
3.524714 10.10608
3.525714 10.08923
3.526714 10.072059999999999
3.527714 10.05457
3.528714 10.03675
3.529714 10.01862
3.530714 10.00017
3.531714 9.981398299999999
3.532714 9.9623054
3.533714 9.942891399999999
3.534714 9.9231564
3.535714 9.9030994
3.536714 9.8827206
3.537714 9.8620199
3.538714 9.8409973
3.539714 9.8196536
3.540714 9.7979888
3.541714 9.7760029
3.542714 9.7536951
3.543714 9.7310647
3.544714 9.7081102
3.545714 9.6848324
3.546714 9.661230399999999
3.547714 9.6373051
3.548714 9.6130565
3.549714 9.588486
3.550714 9.5635936
3.551714 9.538380100000001
3.552714 9.5128454
3.553714 9.4869889
3.554714 9.4608113
3.555714 9.4343118
3.556714 9.4074905
3.557714 9.3803488
3.558714 9.3528859
3.559714 9.325103499999999
3.560714 9.297000599999999
3.561714 9.2685774
3.562714 9.2398331
3.563714 9.2107676
3.564714 9.1813818
3.565714 9.1516763
3.566714 9.1216519
3.567714 9.091310199999999
3.568714 9.0606518
3.569714 9.0296768
3.570714 8.9983858
3.571714 8.9667782
3.572714 8.934854
3.573714 8.9026131
3.574714 8.8700555
3.575714 8.8371828
3.576714 8.803995
3.577714 8.7704934
3.578714 8.736679
3.579714 8.702552299999999
3.580714 8.6681128
3.581714 8.6333618
3.582714 8.598299299999999
3.583714 8.5629262
3.584714 8.5272439
3.585714 8.4912531
3.586714 8.4549561
3.587714 8.4183529
3.588714 8.3814442
3.589714 8.344230099999999
3.590714 8.3067104
3.591714 8.2688861
3.592714 8.230757
3.593714 8.192324600000001
3.594714 8.1535913
3.595714 8.114557
3.596714 8.075223900000001
3.597714 8.035592
3.598714 7.995661299999999
3.599714 7.955432699999999
3.600714 7.9149075
3.601714 7.874086499999999
3.602714 7.832972000000001
3.603714 7.791564600000001
3.604714 7.749866699999999
3.605714 7.7078789
3.606714 7.6656021
3.607714 7.623037000000001
3.608714 7.5801842
3.609714 7.5370438
3.610714 7.493618100000001
3.611714 7.4499078
3.612714 7.4059151000000005
3.613714 7.3616423
3.614714 7.3170893
3.615714 7.272258400000001
3.616714 7.227149600000001
3.617714 7.1817636
3.618714 7.136101999999999
3.619714 7.0901662000000005
3.620714 7.043957000000001
3.621714 6.997477300000001
3.622714 6.9507286
3.623714 6.9037117
3.624714 6.8564288
3.625714 6.8088807000000005
3.626714 6.761068100000001
3.627714 6.7129917
3.628714 6.6646531
3.629714 6.6160545
3.630714 6.567197299999999
3.631714 6.5180838
3.632714 6.4687155
3.633714 6.4190939
3.634714 6.3692205
3.635714 6.319095900000001
3.636714 6.268721800000001
3.637714 6.2181003
3.638714 6.1672329999999995
3.639714 6.1161224
3.640714 6.0647704
3.641714 6.013179200000001
3.642714 5.9613504
3.643714 5.9092849
3.644714 5.8569841
3.645714 5.8044489
3.646714 5.7516812999999996
3.647714 5.6986827
3.648714 5.6454553999999995
3.649714 5.592002
3.650714 5.538324599999999
3.651714 5.4844249
3.652714 5.430305
3.653714 5.3759664
3.654714 5.3214106999999995
3.655714 5.2666395999999995
3.656714 5.211655400000001
3.657714 5.15646
3.658714 5.101056000000001
3.659714 5.0454456
3.660714 4.9896304
3.661714 4.933612
3.662714 4.8773918
3.663714 4.8209716
3.664714 4.7643524
3.665714 4.7075368
3.666714 4.6505276
3.667714 4.5933269
3.668714 4.5359377
3.669714 4.4783626
3.670714 4.4206038
3.671714 4.3626632999999995
3.672714 4.3045428
3.673714 4.2462442000000005
3.674714 4.1877694
3.675714 4.1291211
3.676714 4.0703017
3.677714 4.0113132
3.678714 3.9521582
3.679714 3.8928382
3.680714 3.833355
3.681714 3.7737105
3.682714 3.7139065999999996
3.683714 3.6539458
3.684714 3.5938308
3.685714 3.5335648999999996
3.686714 3.4731507
3.687714 3.4125913
3.688714 3.3518888
3.689714 3.2910454999999996
3.690714 3.2300628999999996
3.691714 3.1689431999999997
3.692714 3.1076884
3.693714 3.0463008
3.694714 2.9847832000000003
3.695714 2.9231381
3.696714 2.8613677
3.697714 2.7994746
3.698714 2.737461
3.699714 2.6753293
3.700714 2.6130818
3.701714 2.5507212
3.702714 2.4882505
3.703714 2.425673
3.704714 2.3629921
3.705714 2.3002105
3.706714 2.2373306
3.707714 2.1743544999999997
3.708714 2.1112842
3.709714 2.0481216
3.710714 1.9848683999999999
3.711714 1.9215270999999998
3.712714 1.8581002999999998
3.713714 1.7945909999999998
3.714714 1.7310020999999998
3.715714 1.6673362
3.716714 1.6035959
3.717714 1.539784
3.718714 1.475903
3.719714 1.4119559
3.720714 1.3479456
3.721714 1.2838753
3.722714 1.2197479
3.723714 1.1555661
3.724714 1.0913323000000001
3.725714 1.0270488
3.726714 0.96271737
3.727714 0.8983401599999999
3.728714 0.8339194600000001
3.729714 0.76945787
3.730714 0.70495834
3.731714 0.64042406
3.732714 0.57585831
3.733714 0.51126424
3.734714 0.44664489
3.735714 0.38200316
3.736714 0.31734195
3.737714 0.25266394999999997
3.738714 0.18797187
3.739714 0.1232684
3.740714 0.058556161999999995
3.741714 -0.006162289400000001
3.742714 -0.070884533
3.743714 -0.13560826
3.744714 -0.20033116
3.745714 -0.26505084
3.746714 -0.32976465
3.747714 -0.39446969
3.748714 -0.45916274999999995
3.749714 -0.52384045
3.750714 -0.58849929
3.751714 -0.65313592
3.752714 -0.7177471599999999
3.753714 -0.78233015
3.754714 -0.84688216
3.755714 -0.91140075
3.756714 -0.9758835699999999
3.757714 -1.0403282999999999
3.758714 -1.1047324
3.759714 -1.1690935
3.760714 -1.2334089
3.761714 -1.2976759
3.762714 -1.3618918
3.763714 -1.4260537
3.764714 -1.4901587
3.765714 -1.5542034999999998
3.766714 -1.6181849000000001
3.767714 -1.6820997
3.768714 -1.7459445
3.769714 -1.809716
3.770714 -1.8734115999999998
3.771714 -1.9370286
3.772714 -2.0005647
3.773714 -2.064018
3.774714 -2.1273863
3.775714 -2.1906676
3.776714 -2.2538595000000003
3.777714 -2.3169594
3.778714 -2.3799645000000003
3.779714 -2.4428716
3.780714 -2.5056774
3.781714 -2.5683787
3.782714 -2.6309721
3.783714 -2.6934545
3.784714 -2.7558228000000002
3.785714 -2.8180739
3.786714 -2.8802048
3.787714 -2.942213
3.788714 -3.0040957
3.789714 -3.0658505999999996
3.790714 -3.1274755
3.791714 -3.1889684000000003
3.792714 -3.2503273
3.793714 -3.3115499
3.794714 -3.3726335000000005
3.795714 -3.4335755000000003
3.796714 -3.494373
3.797714 -3.5550222
3.798714 -3.6155201
3.799714 -3.6758634999999997
3.800714 -3.7360493000000004
3.801714 -3.7960742
3.802714 -3.8559362
3.803714 -3.9156325
3.804714 -3.9751612
3.805714 -4.034519899999999
3.806714 -4.0937066
3.807714 -4.152719299999999
3.808714 -4.2115554
3.809714 -4.2702124
3.810714 -4.3286882
3.811714 -4.3869801
3.812714 -4.4450853
3.813714 -4.5030009
3.814714 -4.5607239
3.815714 -4.6182506
3.816714 -4.675578
3.817714 -4.7327027
3.818714 -4.7896221
3.819714 -4.846333700000001
3.820714 -4.9028356
3.821714 -4.9591254000000005
3.822714 -5.0152022
3.823714 -5.0710637
3.824714 -5.1267084
3.825714 -5.1821336
3.826714 -5.2373365
3.827714 -5.2923146999999995
3.828714 -5.3470653
3.829714 -5.401585300000001
3.830714 -5.4558724000000005
3.831714 -5.5099234
3.832714 -5.563736
3.833714 -5.6173071
3.834714 -5.6706339
3.835714 -5.7237137
3.836714 -5.7765439
3.837714 -5.829123
3.838714 -5.8814492000000005
3.839714 -5.9335208999999995
3.840714 -5.985337100000001
3.841714 -6.0368962999999995
3.842714 -6.0881961
3.843714 -6.1392341
3.844714 -6.1900075999999995
3.845714 -6.240512799999999
3.846714 -6.2907472
3.847714 -6.3407086
3.848714 -6.3903943000000005
3.849714 -6.4398013
3.850714 -6.488928200000001
3.851714 -6.5377727
3.852714 -6.5863326
3.853714 -6.6346064
3.854714 -6.6825911
3.855714 -6.730286
3.856714 -6.7776896
3.857714 -6.8248011
3.858714 -6.871619099999999
3.859714 -6.918142
3.860714 -6.9643676
3.861714 -7.010292999999999
3.862714 -7.0559151
3.863714 -7.1012303
3.864714 -7.1462363
3.865714 -7.1909308
3.866714 -7.2353117
3.867714 -7.2793774
3.868714 -7.323126500000001
3.869714 -7.3665574
3.870714 -7.409668699999999
3.871714 -7.4524589
3.872714 -7.4949265
3.873714 -7.5370699
3.874714 -7.5788878
3.875714 -7.6203778
3.876714 -7.661538599999999
3.877714 -7.7023684999999995
3.878714 -7.7428654
3.879714 -7.783027
3.880714 -7.822850300000001
3.881714 -7.862332499999999
3.882714 -7.9014711
3.883714 -7.9402648000000005
3.884714 -7.978712000000001
3.885714 -8.0168128
3.886714 -8.0545664
3.887714 -8.091972
3.888714 -8.129029000000001
3.889714 -8.1657358
3.890714 -8.2020909
3.891714 -8.2380921
3.892714 -8.2737379
3.893714 -8.3090261
3.894714 -8.3439559
3.895714 -8.378525100000001
3.896714 -8.4127314
3.897714 -8.4465727
3.898714 -8.4800474
3.899714 -8.5131526
3.900714 -8.545887500000001
3.901714 -8.578250599999999
3.902714 -8.6102411
3.903714 -8.6418591
3.904714 -8.6731046
3.905714 -8.7039776
3.906714 -8.7344773
3.907714 -8.7646015
3.908714 -8.7943487
3.909714 -8.8237174
3.910714 -8.8527046
3.911714 -8.8813096
3.912714 -8.9095302
3.913714 -8.9373648
3.914714 -8.964812799999999
3.915714 -8.9918733
3.916714 -9.0185449
3.917714 -9.044826
3.918714 -9.0707153
3.919714 -9.0962127
3.920714 -9.121318200000001
3.921714 -9.146032499999999
3.922714 -9.1703549
3.923714 -9.1942854
3.924714 -9.2178226
3.925714 -9.2409648
3.926714 -9.263710699999999
3.927714 -9.2860572
3.928714 -9.3080029
3.929714 -9.329547
3.930714 -9.350688
3.931714 -9.371426
3.932714 -9.3917608
3.933714 -9.4116919
3.934714 -9.4312191
3.935714 -9.4503418
3.936714 -9.4690591
3.937714 -9.4873704
3.938714 -9.505275600000001
3.939714 -9.5227756
3.940714 -9.5398702
3.941714 -9.5565587
3.942714 -9.5728405
3.943714 -9.5887139
3.944714 -9.6041776
3.945714 -9.6192285
3.946714 -9.633866000000001
3.947714 -9.6480891
3.948714 -9.6618988
3.949714 -9.6752949
3.950714 -9.6882783
3.951714 -9.7008497
3.952714 -9.7130083
3.953714 -9.7247541
3.954714 -9.7360872
3.955714 -9.747005999999999
3.956714 -9.7575106
3.957714 -9.7676009
3.958714 -9.777277
3.959714 -9.786538799999999
3.960714 -9.7953849
3.961714 -9.8038144
3.962714 -9.811826799999999
3.963714 -9.819420399999998
3.964714 -9.8265946
3.965714 -9.833350000000001
3.966714 -9.8396875
3.967714 -9.845608499999999
3.968714 -9.8511145
3.969714 -9.8562062
3.970714 -9.8608829
3.971714 -9.8651454
3.972714 -9.8689921
3.973714 -9.8724224
3.974714 -9.8754361
3.975714 -9.8780334
3.976714 -9.8802142
3.977714 -9.881978499999999
3.978714 -9.8833263
3.979714 -9.8842569
3.980714 -9.884769499999999
3.981714 -9.8848641
3.982714 -9.884541500000001
3.983714 -9.8838016
3.984714 -9.8826468
3.985714 -9.8810777
3.986714 -9.879096599999999
3.987714 -9.8767035
3.988714 -9.8738991
3.989714 -9.8706827
3.990714 -9.8670535
3.991714 -9.86301
3.992714 -9.8585516
3.993714 -9.8536789
3.994714 -9.8483928
3.995714 -9.842693800000001
3.996714 -9.8365828
3.997714 -9.8300606
3.998714 -9.8231278
3.999714 -9.8157845
4.000714 -9.8080315
4.001714 -9.7998701
4.002714 -9.7913019
4.003714 -9.782329200000001
4.004714 -9.7729526
4.005714 -9.763173
4.006714 -9.7529903
4.007714 -9.7424038
4.008714 -9.7314127
4.009714 -9.720016300000001
4.010714 -9.7082146
4.011714 -9.6960083
4.012714 -9.6833989
4.013714 -9.6703872
4.014714 -9.656975399999999
4.015714 -9.6431658
4.016714 -9.628958299999999
4.017715 -9.6143536
4.018714 -9.5993519
4.019714 -9.583954499999999
4.020714 -9.5681623
4.021714 -9.5519774
4.022714 -9.535400600000001
4.023714 -9.5184334
4.024714 -9.5010757
4.025714 -9.4833277
4.026714 -9.4651885
4.027714 -9.4466582
4.028714 -9.4277374
4.029714 -9.4084278
4.030715 -9.3887314
4.031714 -9.3686506
4.032714 -9.3481883
4.033714 -9.3273461
4.034714 -9.3061246
4.035714 -9.2845254
4.036714 -9.2625476
4.037714 -9.2401922
4.038714 -9.217460500000001
4.039714 -9.1943532
4.040714 -9.170872
4.041714 -9.1470174
4.042714 -9.122791099999999
4.043715 -9.098193
4.044714 -9.0732232
4.045714 -9.0478815
4.046714 -9.0221703
4.047714 -8.996090299999999
4.048714 -8.9696445
4.049714 -8.9428358
4.050714 -8.9156665
4.051714 -8.8881388
4.052714 -8.860253499999999
4.053714 -8.8320121
4.054714 -8.8034138
4.055714 -8.7744594
4.056714 -8.7451495
4.057714 -8.7154858
4.058714 -8.6854696
4.059714 -8.6551033
4.060714 -8.6243883
4.061714 -8.5933268
4.062714 -8.5619189
4.063715 -8.530166
4.064714 -8.4980689
4.065714 -8.4656298
4.066714 -8.4328517
4.067714 -8.3997369
4.068714 -8.3662875
4.069714 -8.3325051
4.070714 -8.298391800000001
4.071714 -8.263947100000001
4.072714 -8.2291715
4.073714 -8.1940651
4.074714 -8.1586294
4.075714 -8.122865899999999
4.076715 -8.0867775
4.077714 -8.0503657
4.078714 -8.013632900000001
4.079714 -7.9765804
4.080714 -7.9392097999999995
4.081714 -7.901521799999999
4.082714 -7.8635179
4.083714 -7.8252003
4.084714 -7.7865712
4.085714 -7.747633800000001
4.086714 -7.7083901
4.087714 -7.668842400000001
4.088714 -7.6289915
4.089714 -7.5888388
4.090714 -7.5483844
4.091714 -7.5076289
4.092714 -7.466573299999999
4.093714 -7.4252203
4.094714 -7.383572300000001
4.095714 -7.3416322
4.096714 -7.299402400000001
4.097714 -7.2568849
4.098714 -7.2140813
4.099714 -7.1709931000000005
4.100714 -7.127621
4.101714 -7.0839673
4.102714 -7.040034200000001
4.103714 -6.995823199999999
4.104714 -6.9513373000000005
4.105714 -6.9065772
4.106714 -6.861545099999999
4.107714 -6.8162419000000005
4.108714 -6.7706682
4.109715 -6.7248247999999995
4.110714 -6.6787139
4.111714 -6.632337000000001
4.112714 -6.5856971
4.113714 -6.5387979
4.114714 -6.491641700000001
4.115714 -6.4442307
4.116714 -6.396566300000001
4.117714 -6.3486509
4.118714 -6.3004859
4.119714 -6.252072
4.120714 -6.2034111
4.121714 -6.1545059
4.122715 -6.1053582
4.123714 -6.0559697
4.124714 -6.0063425
4.125714 -5.9564784
4.126714 -5.9063781
4.127714 -5.8560435
4.128714 -5.805476
4.129714 -5.754678
4.130714 -5.7036523
4.131714 -5.6524016
4.132714 -5.6009288999999995
4.133714 -5.5492364
4.134714 -5.4973256
4.135714 -5.4451979999999995
4.136714 -5.392855
4.137714 -5.3402975
4.138714 -5.2875273
4.139714 -5.2345462000000005
4.140714 -5.1813565
4.141714 -5.1279604
4.142715 -5.0743598
4.143714 -5.0205566
4.144714 -4.9665522
4.145714 -4.9123485
4.146714 -4.8579473
4.147714 -4.8033509
4.148714 -4.7485616
4.149714 -4.6935823
4.150714 -4.6384156
4.151714 -4.5830633
4.152714 -4.5275278000000005
4.153714 -4.4718102
4.154714 -4.4159118
4.155715 -4.3598339
4.156714 -4.3035779000000005
4.157714 -4.2471457
4.158714 -4.1905399
4.159714 -4.1337628
4.160714 -4.0768165000000005
4.161714 -4.0197037
4.162714 -3.9624263
4.163714 -3.904986
4.164714 -3.8473852
4.165714 -3.7896257
4.166714 -3.7317097
4.167714 -3.6736394999999997
4.168715 -3.6154173
4.169714 -3.5570450000000005
4.170714 -3.4985244
4.171714 -3.4398567
4.172714 -3.3810433
4.173714 -3.3220854
4.174714 -3.2629843999999997
4.175714 -3.2037426
4.176714 -3.1443621999999998
4.177714 -3.0848457
4.178714 -3.0251957
4.179714 -2.9654146999999997
4.180714 -2.905505
4.181714 -2.8454684
4.182714 -2.7853068000000003
4.183714 -2.7250221000000003
4.184714 -2.6646161
4.185714 -2.6040905999999997
4.186714 -2.5434472
4.187714 -2.4826877
4.188715 -2.4218136
4.189714 -2.3608267
4.190714 -2.2997284
4.191714 -2.2385202
4.192714 -2.177204
4.193714 -2.1157820000000003
4.194714 -2.0542562
4.195714 -1.9926295
4.196714 -1.930904
4.197714 -1.8690821
4.198714 -1.8071660999999999
4.199714 -1.7451579
4.200714 -1.6830589999999999
4.201715 -1.6208710000000002
4.202714 -1.5585952
4.203714 -1.496233
4.204714 -1.4337859
4.205714 -1.3712554
4.206714 -1.3086433
4.207714 -1.2459510999999999
4.208714 -1.1831809
4.209714 -1.1203345
4.210714 -1.0574141000000001
4.211714 -0.99442163
4.212714 -0.93135945
4.213714 -0.86822966
4.214714 -0.80503458
4.215714 -0.74177617
4.216714 -0.67845639
4.217714 -0.61507695
4.218714 -0.5516395000000001
4.219714 -0.48814536999999997
4.220714 -0.42459591999999996
4.221714 -0.36099239
4.222714 -0.29733612
4.223714 -0.2336286
4.224714 -0.16987157
4.225714 -0.10606695
4.226714 -0.042216832
4.227714 0.021676626
4.228714 0.085611304
4.229714 0.1495852
4.230714 0.21359650000000002
4.231714 0.27764349
4.232714 0.34172452999999997
4.233714 0.40583805999999994
4.234715 0.46998253
4.235714 0.53415634
4.236714 0.59835794
4.237714 0.66258591
4.238714 0.72683883
4.239714 0.79111541
4.240714 0.85541438
4.241714 0.91973413
4.242714 0.9840728700000001
4.243714 1.0484286
4.244714 1.112799
4.245714 1.1771817
4.246714 1.2415746
4.247715 1.3059759
4.248714 1.3703839
4.249714 1.4347975000000002
4.250714 1.4992155999999999
4.251714 1.5636371
4.252714 1.6280607999999999
4.253714 1.6924853
4.254714 1.7569087
4.255714 1.8213296
4.256714 1.8857464000000002
4.257714 1.9501576
4.258714 2.0145619
4.259714 2.0789579999999996
4.260714 2.1433441
4.261714 2.207718
4.262714 2.2720778
4.263714 2.3364211999999998
4.264714 2.4007460000000003
4.265714 2.4650507
4.266714 2.5293341000000003
4.267715 2.5935953
4.268714 2.6578340999999996
4.269714 2.7220495000000002
4.270714 2.7862407
4.271714 2.8504062
4.272714 2.9145444
4.273714 2.9786535
4.274714 3.0427315999999998
4.275714 3.1067774
4.276714 3.1707894
4.277714 3.2347661
4.278714 3.2987062
4.279714 3.3626080000000003
4.280715 3.4264694999999996
4.281714 3.4902886
4.282714 3.5540633
4.283714 3.6177922000000002
4.284714 3.6814746
4.285714 3.7451096
4.286714 3.8086973000000004
4.287714 3.8722369999999997
4.288714 3.9357278000000004
4.289714 3.9991687999999996
4.290714 4.0625576
4.291714 4.1258919999999994
4.292714 4.1891705
4.293715 4.2523909
4.294714 4.3155525
4.295714 4.3786537
4.296714 4.4416938
4.297714 4.5046713
4.298714 4.5675848
4.299714 4.6304323
4.300714 4.6932124
4.301714 4.7559239
4.302714 4.8185658
4.303714 4.881138
4.304714 4.9436405
4.305714 5.006073
4.306714 5.0684347999999995
4.307714 5.1307242
4.308714 5.1929392
4.309714 5.2550778
4.310714 5.317137000000001
4.311714 5.3791154
4.312714 5.4410111
4.313715 5.5028237
4.314714 5.5645525000000005
4.315714 5.6261972
4.316714 5.6877561
4.317714 5.7492282
4.318714 5.810612099999999
4.319714 5.8719061
4.320714 5.9331093
4.321714 5.9942212
4.322714 6.055241799999999
4.323714 6.1161704
4.324714 6.1770067
4.325714 6.237748600000001
4.326715 6.2983945
4.327714 6.3589424
4.328714 6.4193889
4.329714 6.4797334
4.330714 6.5399751
4.331714 6.6001125
4.332714 6.6601463
4.333714 6.720076499999999
4.334714 6.7799024
4.335714 6.8396233
4.336714 6.8992369
4.337714 6.958742399999999
4.338714 7.0181385
4.339714 7.0774235
4.340714 7.1365975
4.341714 7.195660500000001
4.342714 7.254611
4.343714 7.3134482
4.344714 7.3721699
4.345714 7.4307747
4.346714 7.4892603
4.347714 7.5476244
4.348714 7.605867099999999
4.349714 7.6639876
4.350714 7.7219866
4.351714 7.7798642000000005
4.352714 7.837619599999999
4.353714 7.8952514
4.354714 7.9527579
4.355714 8.0101386
4.356714 8.0673911
4.357714 8.1245139
4.358714 8.181507100000001
4.359715 8.2383707
4.360714 8.2951039
4.361714 8.351706
4.362714 8.4081754
4.363714 8.46451
4.364714 8.5207082
4.365714 8.5767686
4.366714 8.6326897
4.367714 8.6884715
4.368714 8.7441146
4.369714 8.799618500000001
4.370714 8.8549837
4.371714 8.910208899999999
4.372715 8.9652926
4.373714 9.0202332
4.374714 9.0750292
4.375714 9.1296792
4.376714 9.184182400000001
4.377714 9.2385396
4.378714 9.2927501
4.379714 9.346813
4.380714 9.4007276
4.381714 9.4544925
4.382714 9.5081054
4.383714 9.5615648
4.384714 9.6148692
4.385714 9.6680194
4.386714 9.7210146
4.387714 9.7738549
4.388714 9.8265409
4.389714 9.879072
4.390714 9.931446600000001
4.391714 9.9836625
4.392715 10.03572
4.393714 10.08761
4.394714 10.13935
4.395714 10.19091
4.396714 10.242320000000001
4.397714 10.29356
4.398714 10.34464
4.399714 10.39555
4.400714 10.4463
4.401714 10.49688
4.402714 10.54728
4.403714 10.597520000000001
4.404714 10.64758
4.405715 10.697479999999999
4.406714 10.7472
4.407714 10.796759999999999
4.408714 10.84614
4.409714 10.895349999999999
4.410714 10.944379999999999
4.411714 10.99324
4.412714 11.04192
4.413714 11.09042
4.414714 11.13874
4.415714 11.18688
4.416714 11.23484
4.417714 11.28262
4.418715 11.33022
4.419714 11.37764
4.420714 11.42487
4.421714 11.471919999999999
4.422714 11.51879
4.423714 11.56547
4.424714 11.61196
4.425714 11.65827
4.426714 11.7044
4.427714 11.75034
4.428714 11.79608
4.429714 11.84164
4.430714 11.887
4.431714 11.932170000000001
4.432714 11.97715
4.433714 12.02192
4.434714 12.06651
4.435714 12.110899999999999
4.436714 12.15509
4.437714 12.19909
4.438715 12.24289
4.439714 12.2865
4.440714 12.3299
4.441714 12.37311
4.442714 12.41611
4.443714 12.458919999999999
4.444714 12.50152
4.445714 12.54392
4.446714 12.58611
4.447714 12.6281
4.448714 12.66987
4.449714 12.71144
4.450714 12.7528
4.451715 12.79395
4.452714 12.834889999999998
4.453714 12.875619999999998
4.454714 12.91614
4.455714 12.95646
4.456714 12.996559999999999
4.457714 13.036449999999999
4.458714 13.07612
4.459714 13.11558
4.460714 13.15483
4.461714 13.19385
4.462714 13.23266
4.463714 13.271250000000002
4.464714 13.309619999999999
4.465714 13.34777
4.466714 13.3857
4.467714 13.423399999999999
4.468714 13.46088
4.469714 13.49814
4.470714 13.535179999999999
4.471714 13.57199
4.472714 13.60857
4.473714 13.64494
4.474714 13.68107
4.475714 13.71697
4.476714 13.75265
4.477714 13.78809
4.478714 13.8233
4.479714 13.85828
4.480714 13.89302
4.481714 13.927529999999999
4.482714 13.961799999999998
4.483714 13.995830000000002
4.484715 14.029630000000001
4.485714 14.06319
4.486714 14.09651
4.487714 14.1296
4.488714 14.162440000000002
4.489714 14.19505
4.490714 14.227409999999999
4.491714 14.259540000000001
4.492714 14.291419999999999
4.493714 14.323060000000002
4.494714 14.35445
4.495714 14.38559
4.496714 14.416480000000002
4.497715 14.44713
4.498714 14.477519999999998
4.499714 14.507670000000001
4.500714 14.53756
4.501714 14.56721
4.502714 14.5966
4.503714 14.62574
4.504714 14.65462
4.505714 14.683250000000001
4.506714 14.71162
4.507714 14.739740000000001
4.508714 14.767610000000001
4.509714 14.79521
4.510714 14.822550000000001
4.511714 14.84963
4.512714 14.87645
4.513714 14.902999999999999
4.514714 14.92929
4.515714 14.955309999999999
4.516714 14.98106
4.517715 15.006549999999999
4.518714 15.03178
4.519714 15.05674
4.520714 15.081430000000001
4.521714 15.105850000000002
4.522714 15.129999999999999
4.523714 15.15389
4.524714 15.177499999999998
4.525714 15.200830000000002
4.526714 15.22389
4.527714 15.246680000000001
4.528714 15.269179999999999
4.529714 15.291409999999999
4.530715 15.313360000000001
4.531714 15.33503
4.532714 15.35641
4.533714 15.37752
4.534714 15.39834
4.535714 15.41889
4.536714 15.439149999999998
4.537714 15.459129999999998
4.538714 15.478829999999999
4.539714 15.49824
4.540714 15.51737
4.541714 15.536200000000001
4.542714 15.55475
4.543715 15.573
4.544714 15.59096
4.545714 15.60862
4.546714 15.625990000000002
4.547714 15.64307
4.548714 15.65985
4.549714 15.67633
4.550714 15.692519999999998
4.551714 15.70842
4.552714 15.72401
4.553714 15.739310000000001
4.554714 15.754299999999999
4.555714 15.769
4.556714 15.7834
4.557714 15.797500000000001
4.558714 15.81129
4.559714 15.82477
4.560714 15.83794
4.561714 15.850800000000001
4.562714 15.863360000000002
4.563715 15.8756
4.564714 15.88753
4.565714 15.899160000000002
4.566714 15.910469999999998
4.567714 15.92147
4.568714 15.932160000000001
4.569714 15.94253
4.570714 15.95259
4.571714 15.96234
4.572714 15.97177
4.573714 15.98088
4.574714 15.98968
4.575714 15.998149999999999
4.576715 16.00629
4.577714 16.014120000000002
4.578714 16.02161
4.579714 16.02878
4.580714 16.03562
4.581714 16.04213
4.582714 16.04832
4.583714 16.05419
4.584714 16.05972
4.585714 16.06494
4.586714 16.06982
4.587714 16.074379999999998
4.588714 16.0786
4.589714 16.0825
4.590714 16.08606
4.591714 16.08928
4.592714 16.09216
4.593714 16.09471
4.594714 16.09692
4.595714 16.098779999999998
4.596714 16.10031
4.597714 16.10149
4.598714 16.102330000000002
4.599714 16.10284
4.600714 16.103
4.601714 16.10283
4.602714 16.10231
4.603714 16.10145
4.604714 16.10025
4.605714 16.0987
4.606714 16.0968
4.607714 16.094549999999998
4.608714 16.09195
4.609715 16.089000000000002
4.610714 16.08569
4.611714 16.08203
4.612714 16.078020000000002
4.613714 16.07365
4.614714 16.06893
4.615714 16.06386
4.616714 16.05843
4.617714 16.05265
4.618714 16.04652
4.619714 16.040029999999998
4.620714 16.033179999999998
4.621714 16.02598
4.622715 16.01842
4.623714 16.01049
4.624714 16.00219
4.625714 15.99353
4.626714 15.984509999999998
4.627714 15.97512
4.628714 15.96536
4.629714 15.955240000000002
4.630714 15.944759999999999
4.631714 15.933910000000001
4.632714 15.922690000000001
4.633714 15.91111
4.634714 15.899160000000002
4.635714 15.886849999999999
4.636714 15.874170000000001
4.637714 15.86111
4.638714 15.84769
4.639714 15.8339
4.640714 15.819730000000002
4.641714 15.80519
4.642715 15.790270000000001
4.643714 15.77497
4.644714 15.75929
4.645714 15.74324
4.646714 15.72682
4.647714 15.71002
4.648714 15.69285
4.649714 15.6753
4.650714 15.657380000000002
4.651714 15.63908
4.652714 15.620410000000001
4.653714 15.60135
4.654714 15.581909999999999
4.655715 15.562090000000001
4.656714 15.54189
4.657714 15.52131
4.658714 15.500340000000001
4.659714 15.47898
4.660714 15.45724
4.661714 15.43511
4.662714 15.412600000000001
4.663714 15.389700000000001
4.664714 15.36642
4.665714 15.34277
4.666714 15.31873
4.667714 15.29431
4.668715 15.269499999999999
4.669714 15.24431
4.670714 15.218729999999999
4.671714 15.19276
4.672714 15.1664
4.673714 15.13965
4.674714 15.11251
4.675714 15.08498
4.676714 15.05706
4.677714 15.028749999999999
4.678714 15.000060000000001
4.679714 14.97097
4.680714 14.9415
4.681714 14.91164
4.682714 14.8814
4.683714 14.850769999999999
4.684714 14.81975
4.685714 14.78834
4.686714 14.756540000000001
4.687714 14.72434
4.688715 14.69176
4.689714 14.658769999999999
4.690714 14.62539
4.691714 14.591619999999999
4.692714 14.55745
4.693714 14.5229
4.694714 14.48795
4.695714 14.45261
4.696714 14.41688
4.697714 14.38076
4.698714 14.34426
4.699714 14.30736
4.700714 14.270079999999998
4.701715 14.232410000000002
4.702714 14.19435
4.703714 14.15589
4.704714 14.11704
4.705714 14.077799999999998
4.706714 14.03816
4.707714 13.99812
4.708714 13.95769
4.709714 13.916870000000001
4.710714 13.87566
4.711714 13.83407
4.712714 13.79208
4.713714 13.74971
4.714714 13.706960000000002
4.715714 13.663810000000002
4.716714 13.620280000000001
4.717714 13.576360000000001
4.718714 13.532060000000001
4.719714 13.48736
4.720714 13.44228
4.721714 13.3968
4.722714 13.35093
4.723714 13.30468
4.724714 13.258030000000002
4.725714 13.21099
4.726714 13.16357
4.727714 13.11577
4.728714 13.067580000000001
4.729714 13.01901
4.730714 12.97006
4.731714 12.920729999999999
4.732714 12.87102
4.733714 12.82093
4.734715 12.77045
4.735714 12.7196
4.736714 12.66835
4.737714 12.61673
4.738714 12.56472
4.739714 12.512319999999999
4.740714 12.45955
4.741714 12.40639
4.742714 12.35286
4.743714 12.29895
4.744714 12.244670000000001
4.745714 12.19001
4.746714 12.13499
4.747715 12.0796
4.748714 12.02384
4.749714 11.96771
4.750714 11.9112
4.751714 11.854330000000001
4.752714 11.79708
4.753714 11.73947
4.754714 11.68148
4.755714 11.62311
4.756714 11.56438
4.757714 11.505279999999999
4.758714 11.44582
4.759714 11.386000000000001
4.760714 11.32581
4.761714 11.26527
4.762714 11.204369999999999
4.763714 11.14311
4.764714 11.0815
4.765714 11.01953
4.766714 10.9572
4.767715 10.89452
4.768714 10.83148
4.769714 10.768089999999999
4.770714 10.704329999999999
4.771714 10.64022
4.772714 10.575759999999999
4.773714 10.51095
4.774714 10.44579
4.775714 10.38028
4.776714 10.31443
4.777714 10.248240000000001
4.778714 10.18172
4.779714 10.11486
4.780715 10.04766
4.781714 9.9801205
4.782714 9.9122487
4.783714 9.844040099999999
4.784714 9.775494799999999
4.785714 9.7066134
4.786714 9.637396800000001
4.787714 9.5678464
4.788714 9.4979644
4.789714 9.4277531
4.790714 9.3572147
4.791714 9.2863522
4.792714 9.2151687
4.793715 9.1436669
4.794714 9.0718493
4.795714 8.9997172
4.796714 8.9272715
4.797714 8.8545129
4.798714 8.7814413
4.799714 8.7080561
4.800714 8.634357900000001
4.801714 8.5603468
4.802714 8.486025
4.803714 8.4113933
4.804714 8.3364554
4.805714 8.2612135
4.806714 8.1856705
4.807714 8.1098303
4.808714 8.033695100000001
4.809714 7.9572685000000005
4.810714 7.8805521
4.811714 7.8035481
4.812714 7.726258799999999
4.813715 7.6486841
4.814714 7.5708255
4.815714 7.4926823
4.816714 7.414256
4.817714 7.3355466
4.818714 7.256554799999999
4.819714 7.1772829
4.820714 7.0977338
4.821714 7.0179105
4.822714 6.937816
4.823714 6.8574548
4.824714 6.776829800000001
4.825714 6.695944099999999
4.826715 6.614800499999999
4.827714 6.533401499999999
4.828714 6.4517476
4.829714 6.3698404
4.830714 6.2876813
4.831714 6.2052704
4.832714 6.1226092
4.833714 6.0396984
4.834714 5.9565395
4.835714 5.8731344
4.836714 5.7894852
4.837714 5.705595
4.838714 5.6214672
4.839714 5.537105400000001
4.840714 5.4525137
4.841714 5.3676955
4.842714 5.2826546
4.843714 5.1973934999999996
4.844714 5.1119138
4.845714 5.0262164
4.846714 4.9403023
4.847714 4.8541725
4.848714 4.7678281
4.849714 4.6812706
4.850714 4.5945019
4.851714 4.5075245
4.852714 4.4203416
4.853714 4.3329559
4.854714 4.2453706
4.855714 4.1575894
4.856714 4.069615499999999
4.857714 3.9814532
4.858714 3.8931061000000002
4.859715 3.8045771
4.860714 3.7158694
4.861714 3.6269844000000004
4.862714 3.5379235
4.863714 3.4486875
4.864714 3.3592774999999997
4.865714 3.2696946999999996
4.866714 3.1799413
4.867714 3.0900197
4.868714 2.9999333999999998
4.869714 2.9096859999999998
4.870714 2.8192816
4.871714 2.7287236999999998
4.872715 2.6380159
4.873714 2.5471613
4.874714 2.4561631999999998
4.875714 2.3650246
4.876714 2.2737483999999997
4.877714 2.1823373
4.878714 2.0907933
4.879714 1.9991182
4.880714 1.9073132
4.881714 1.8153800000000002
4.882714 1.7233196999999998
4.883714 1.6311346
4.884714 1.5388275999999999
4.885714 1.4464028
4.886714 1.3538645
4.887714 1.2612171
4.888714 1.1684649
4.889714 1.0756116
4.890714 0.9826605199999999
4.891714 0.88961413
4.892715 0.79647489
4.893714 0.70324498
4.894714 0.60992674
4.895714 0.5165224900000001
4.896714 0.42303456
4.897714 0.32946523
4.898714 0.23581665
4.899714 0.14209104
4.900714 0.048290921
4.901714 -0.045580592
4.902714 -0.13951974
4.903714 -0.23352217
4.904714 -0.32758331
4.905715 -0.42169861999999997
4.906714 -0.51586414
4.907714 -0.61007664
4.908714 -0.7043337000000001
4.909714 -0.79863342
4.910714 -0.8929742500000001
4.911714 -0.98735439
4.912714 -1.0817716
4.913714 -1.1762233
4.914714 -1.2707069
4.915714 -1.365219
4.916714 -1.4597565
4.917714 -1.5543164
4.918715 -1.6488953
4.919714 -1.7434897
4.920714 -1.8380959
4.921714 -1.9327097000000002
4.922714 -2.0273268
4.923714 -2.1219432
4.924714 -2.2165556
4.925714 -2.3111610000000002
4.926714 -2.4057575
4.927714 -2.5003435
4.928714 -2.5949175
4.929714 -2.6894774
4.930714 -2.7840205
4.931714 -2.8785435
4.932714 -2.9730426
4.933714 -3.0675137
4.934714 -3.1619526000000002
4.935714 -3.256356
4.936714 -3.3507202
4.937714 -3.4450415999999997
4.938715 -3.5393171
4.939714 -3.6335431000000002
4.940714 -3.7277158
4.941714 -3.8218322999999996
4.942714 -3.9158896
4.943714 -4.0098853
4.944714 -4.1038174
4.945714 -4.1976843
4.946714 -4.2914838
4.947714 -4.3852136
4.948714 -4.4788707
4.949714 -4.5724511
4.950714 -4.665950700000001
4.951715 -4.7593646000000005
4.952714 -4.8526891
4.953714 -4.9459204
4.954714 -5.039055299999999
4.955714 -5.1320907
4.956714 -5.2250236
4.957714 -5.3178512
4.958714 -5.4105707
4.959714 -5.5031791
4.960714 -5.5956736
4.961714 -5.6880519
4.962714 -5.7803109
4.963714 -5.8724489
4.964714 -5.9644632
4.965714 -6.056350800000001
4.966714 -6.1481081
4.967714 -6.2397312000000005
4.968714 -6.331215799999999
4.969714 -6.4225584
4.970714 -6.5137543
4.971714 -6.604800399999999
4.972714 -6.6956945
4.973714 -6.7864336
4.974714 -6.8770155
4.975714 -6.9674388
4.976714 -7.0577003
4.977714 -7.1477972
4.978714 -7.2377264
4.979714 -7.3274851000000005
4.980714 -7.417070900000001
4.981714 -7.506480799999999
4.982714 -7.5957119
4.983714 -7.6847613
4.984715 -7.7736251
4.985714 -7.8623004
4.986714 -7.950782800000001
4.987714 -8.039067699999999
4.988714 -8.1271522
4.989714 -8.2150325
4.990714 -8.3027065
4.991714 -8.3901726
4.992714 -8.4774293
4.993714 -8.5644737
4.994714 -8.651303500000001
4.995714 -8.7379158
4.996714 -8.8243067
4.997715 -8.9104734
4.998714 -8.9964122
4.999714 -9.0821199
5.000714 -9.167595200000001
5.001714 -9.252835099999999
5.002714 -9.3378365
5.003714 -9.4225965
5.004714 -9.5071115
5.005714 -9.5913783
5.006714 -9.6753933
5.007714 -9.759153399999999
5.008714 -9.8426573
5.009714 -9.9259034
5.010714 -10.00889
5.011714 -10.09161
5.012714 -10.17407
5.013714 -10.25627
5.014714 -10.338189999999999
5.015714 -10.41983
5.016714 -10.501199999999999
5.017715 -10.58229
5.018714 -10.6631
5.019714 -10.74362
5.020714 -10.82385
5.021714 -10.9038
5.022714 -10.98345
5.023714 -11.062809999999999
5.024714 -11.141869999999999
5.025714 -11.22063
5.026714 -11.29908
5.027714 -11.37723
5.028714 -11.455070000000001
5.029714 -11.5326
5.030715 -11.60982
5.031714 -11.686720000000001
5.032714 -11.76331
5.033714 -11.83957
5.034714 -11.91551
5.035714 -11.991119999999999
5.036714 -12.06641
5.037714 -12.14137
5.038714 -12.216000000000001
5.039714 -12.290289999999999
5.040714 -12.36425
5.041714 -12.43786
5.042714 -12.511140000000001
5.043715 -12.58407
5.044714 -12.656649999999999
5.045714 -12.72888
5.046714 -12.80077
5.047714 -12.872300000000001
5.048714 -12.94348
5.049714 -13.014310000000002
5.050714 -13.08477
5.051714 -13.154869999999999
5.052714 -13.224620000000002
5.053714 -13.29399
5.054714 -13.363
5.055714 -13.43163
5.056714 -13.4999
5.057714 -13.5678
5.058714 -13.63532
5.059714 -13.70246
5.060714 -13.769229999999999
5.061714 -13.83561
5.062714 -13.9016
5.063715 -13.96721
5.064714 -14.032420000000002
5.065714 -14.09726
5.066714 -14.1617
5.067714 -14.225750000000001
5.068714 -14.28941
5.069714 -14.35267
5.070714 -14.415529999999999
5.071714 -14.478
5.072714 -14.540059999999999
5.073714 -14.601729999999998
5.074714 -14.66299
5.075714 -14.723849999999999
5.076715 -14.7843
5.077714 -14.84434
5.078714 -14.90396
5.079714 -14.963180000000001
5.080714 -15.021970000000001
5.081714 -15.080350000000001
5.082714 -15.138309999999999
5.083714 -15.19586
5.084714 -15.25299
5.085714 -15.309700000000001
5.086714 -15.365989999999998
5.087714 -15.421850000000001
5.088714 -15.477279999999999
5.089714 -15.532290000000001
5.090714 -15.58687
5.091714 -15.64102
5.092714 -15.69474
5.093714 -15.748029999999998
5.094714 -15.80089
5.095714 -15.85331
5.096714 -15.905289999999999
5.097714 -15.95684
5.098714 -16.00794
5.099714 -16.05861
5.100714 -16.108829999999998
5.101714 -16.158620000000003
5.102714 -16.20797
5.103714 -16.25687
5.104714 -16.305339999999998
5.105714 -16.35336
5.106714 -16.40093
5.107714 -16.44806
5.108714 -16.49473
5.109715 -16.54095
5.110714 -16.58671
5.111714 -16.63203
5.112714 -16.6769
5.113714 -16.721320000000002
5.114714 -16.76529
5.115714 -16.808799999999998
5.116714 -16.85186
5.117714 -16.89446
5.118714 -16.9366
5.119714 -16.978299999999997
5.120714 -17.01953
5.121714 -17.06031
5.122715 -17.10063
5.123714 -17.14049
5.124714 -17.17989
5.125714 -17.21883
5.126714 -17.2573
5.127714 -17.29531
5.128714 -17.33286
5.129714 -17.36994
5.130714 -17.40657
5.131714 -17.44273
5.132714 -17.47844
5.133714 -17.51368
5.134714 -17.54846
5.135714 -17.58278
5.136714 -17.61663
5.137714 -17.650019999999998
5.138714 -17.68294
5.139714 -17.7154
5.140714 -17.7474
5.141714 -17.778930000000003
5.142715 -17.80999
5.143714 -17.84059
5.144714 -17.870720000000002
5.145714 -17.90038
5.146714 -17.929570000000002
5.147714 -17.95831
5.148714 -17.98658
5.149714 -18.01439
5.150714 -18.04173
5.151714 -18.06862
5.152714 -18.09504
5.153714 -18.121000000000002
5.154714 -18.14648
5.155715 -18.171509999999998
5.156714 -18.19606
5.157714 -18.22015
5.158714 -18.24378
5.159714 -18.26695
5.160714 -18.289649999999998
5.161714 -18.311890000000002
5.162714 -18.333669999999998
5.163714 -18.354989999999997
5.164714 -18.37584
5.165714 -18.39624
5.166714 -18.416179999999997
5.167714 -18.435670000000002
5.168715 -18.4547
5.169714 -18.47328
5.170714 -18.49139
5.171714 -18.50905
5.172714 -18.526239999999998
5.173714 -18.54298
5.174714 -18.55926
5.175714 -18.57509
5.176714 -18.59047
5.177714 -18.60539
5.178714 -18.61987
5.179714 -18.63389
5.180714 -18.64747
5.181714 -18.6606
5.182714 -18.67327
5.183714 -18.685499999999998
5.184714 -18.69729
5.185714 -18.70863
5.186714 -18.719530000000002
5.187714 -18.72999
5.188715 -18.739990000000002
5.189714 -18.749560000000002
5.190714 -18.75867
5.191714 -18.76735
5.192714 -18.77558
5.193714 -18.78338
5.194714 -18.79075
5.195714 -18.79768
5.196714 -18.804190000000002
5.197714 -18.81026
5.198714 -18.8159
5.199714 -18.82111
5.200714 -18.82589
5.201715 -18.83024
5.202714 -18.83416
5.203714 -18.83766
5.204714 -18.84074
5.205714 -18.84339
5.206714 -18.84563
5.207714 -18.84744
5.208714 -18.84883
5.209714 -18.8498
5.210714 -18.85036
5.211714 -18.85051
5.212714 -18.85025
5.213714 -18.84959
5.214714 -18.848509999999997
5.215714 -18.84703
5.216714 -18.84515
5.217714 -18.84285
5.218714 -18.84016
5.219714 -18.83706
5.220714 -18.83356
5.221714 -18.82967
5.222714 -18.82538
5.223714 -18.820700000000002
5.224714 -18.81562
5.225714 -18.81015
5.226714 -18.804299999999998
5.227714 -18.79805
5.228714 -18.791430000000002
5.229714 -18.784419999999997
5.230714 -18.77704
5.231714 -18.76928
5.232714 -18.76114
5.233714 -18.75263
5.234715 -18.74374
5.235714 -18.73448
5.236714 -18.72485
5.237714 -18.71485
5.238714 -18.70448
5.239714 -18.69375
5.240714 -18.682660000000002
5.241714 -18.67121
5.242714 -18.65941
5.243714 -18.64725
5.244714 -18.63474
5.245714 -18.621879999999997
5.246714 -18.60867
5.247715 -18.595110000000002
5.248714 -18.581220000000002
5.249714 -18.56698
5.250714 -18.5524
5.251714 -18.537490000000002
5.252714 -18.52224
5.253714 -18.50666
5.254714 -18.49074
5.255714 -18.4745
5.256714 -18.45793
5.257714 -18.44105
5.258714 -18.42384
5.259714 -18.40631
5.260714 -18.38847
5.261714 -18.37032
5.262714 -18.351860000000002
5.263714 -18.33308
5.264714 -18.314
5.265714 -18.294620000000002
5.266714 -18.27493
5.267715 -18.25495
5.268714 -18.23467
5.269714 -18.2141
5.270714 -18.19323
5.271714 -18.172079999999998
5.272714 -18.15063
5.273714 -18.1289
5.274714 -18.10689
5.275714 -18.084600000000002
5.276714 -18.06204
5.277714 -18.0392
5.278714 -18.016099999999998
5.279714 -17.992720000000002
5.280715 -17.96908
5.281714 -17.945169999999997
5.282714 -17.921010000000003
5.283714 -17.89658
5.284714 -17.8719
5.285714 -17.846970000000002
5.286714 -17.82179
5.287714 -17.79636
5.288714 -17.770690000000002
5.289714 -17.74478
5.290714 -17.718629999999997
5.291714 -17.69224
5.292714 -17.66562
5.293715 -17.63878
5.294714 -17.6117
5.295714 -17.5844
5.296714 -17.55688
5.297714 -17.52914
5.298714 -17.501179999999998
5.299714 -17.473
5.300714 -17.44461
5.301714 -17.41601
5.302714 -17.38721
5.303714 -17.35821
5.304714 -17.329
5.305714 -17.2996
5.306714 -17.27
5.307714 -17.24022
5.308714 -17.21024
5.309714 -17.18008
5.310714 -17.149739999999998
5.311714 -17.11922
5.312714 -17.08852
5.313715 -17.05764
5.314714 -17.0266
5.315714 -16.99539
5.316714 -16.96401
5.317714 -16.93247
5.318714 -16.900760000000002
5.319714 -16.8689
5.320714 -16.83689
5.321714 -16.80473
5.322714 -16.77242
5.323714 -16.73996
5.324714 -16.707369999999997
5.325714 -16.674629999999997
5.326715 -16.64177
5.327714 -16.60876
5.328714 -16.57563
5.329714 -16.542370000000002
5.330714 -16.50898
5.331714 -16.47547
5.332714 -16.44185
5.333714 -16.40811
5.334714 -16.37426
5.335714 -16.3403
5.336714 -16.30623
5.337714 -16.27205
5.338714 -16.237779999999997
5.339714 -16.203409999999998
5.340714 -16.168940000000003
5.341714 -16.13438
5.342714 -16.09974
5.343714 -16.064999999999998
5.344714 -16.030179999999998
5.345714 -15.995280000000001
5.346714 -15.9603
5.347714 -15.925239999999999
5.348714 -15.89012
5.349714 -15.85492
5.350714 -15.819659999999999
5.351714 -15.784329999999999
5.352714 -15.74895
5.353714 -15.71351
5.354714 -15.67801
5.355714 -15.64247
5.356714 -15.60687
5.357714 -15.57123
5.358714 -15.53555
5.359715 -15.49982
5.360714 -15.464059999999998
5.361714 -15.42827
5.362714 -15.392439999999999
5.363714 -15.35659
5.364714 -15.320710000000002
5.365714 -15.284809999999998
5.366714 -15.248890000000001
5.367714 -15.21295
5.368714 -15.177
5.369714 -15.14104
5.370714 -15.105070000000001
5.371714 -15.06909
5.372715 -15.03312
5.373714 -14.99714
5.374714 -14.961160000000001
5.375714 -14.925189999999999
5.376714 -14.88922
5.377714 -14.853259999999999
5.378714 -14.81732
5.379714 -14.781379999999999
5.380714 -14.74547
5.381714 -14.709579999999999
5.382714 -14.673720000000001
5.383714 -14.637880000000001
5.384714 -14.60208
5.385714 -14.56631
5.386714 -14.53057
5.387714 -14.49487
5.388714 -14.45922
5.389714 -14.4236
5.390714 -14.388029999999999
5.391714 -14.352519999999998
5.392715 -14.31705
5.393714 -14.28163
5.394714 -14.246269999999999
5.395714 -14.210980000000001
5.396714 -14.175740000000001
5.397714 -14.14057
5.398714 -14.10546
5.399714 -14.07043
5.400714 -14.03547
5.401714 -14.000589999999999
5.402714 -13.96578
5.403714 -13.93106
5.404714 -13.896410000000001
5.405715 -13.86185
5.406714 -13.82737
5.407714 -13.792969999999999
5.408714 -13.75867
5.409714 -13.72447
5.410714 -13.690359999999998
5.411714 -13.65635
5.412714 -13.62244
5.413714 -13.588629999999998
5.414714 -13.55493
5.415714 -13.52134
5.416714 -13.48787
5.417714 -13.4545
5.418715 -13.421259999999998
5.419714 -13.38813
5.420714 -13.35511
5.421714 -13.322220000000002
5.422714 -13.28945
5.423714 -13.25681
5.424714 -13.22429
5.425714 -13.1919
5.426714 -13.159650000000001
5.427714 -13.127530000000002
5.428714 -13.09555
5.429714 -13.06371
5.430714 -13.03202
5.431714 -13.00047
5.432714 -12.969059999999999
5.433714 -12.9378
5.434714 -12.906690000000001
5.435714 -12.875729999999999
5.436714 -12.844920000000002
5.437714 -12.81427
5.438715 -12.78377
5.439714 -12.753429999999998
5.440714 -12.723239999999999
5.441714 -12.69322
5.442714 -12.663369999999999
5.443714 -12.63368
5.444714 -12.60417
5.445714 -12.57482
5.446714 -12.54565
5.447714 -12.516659999999998
5.448714 -12.48785
5.449714 -12.45921
5.450714 -12.43074
5.451715 -12.40246
5.452714 -12.37436
5.453714 -12.34643
5.454714 -12.3187
5.455714 -12.29115
5.456714 -12.26379
5.457714 -12.23662
5.458714 -12.20964
5.459714 -12.18286
5.460714 -12.15628
5.461714 -12.129900000000001
5.462714 -12.10371
5.463714 -12.07773
5.464714 -12.05195
5.465714 -12.02637
5.466714 -12.001000000000001
5.467714 -11.975819999999999
5.468714 -11.95085
5.469714 -11.92608
5.470714 -11.90151
5.471714 -11.87716
5.472714 -11.85301
5.473714 -11.82908
5.474714 -11.80537
5.475714 -11.78187
5.476714 -11.75859
5.477714 -11.735529999999999
5.478714 -11.71269
5.479714 -11.69007
5.480714 -11.667679999999999
5.481714 -11.6455
5.482714 -11.62355
5.483714 -11.60182
5.484715 -11.58032
5.485714 -11.55903
5.486714 -11.53797
5.487714 -11.51713
5.488714 -11.49652
5.489714 -11.47614
5.490714 -11.456
5.491714 -11.43608
5.492714 -11.4164
5.493714 -11.39696
5.494714 -11.37775
5.495714 -11.35878
5.496714 -11.34004
5.497715 -11.321530000000001
5.498714 -11.30326
5.499714 -11.28522
5.500714 -11.26742
5.501714 -11.24985
5.502714 -11.23251
5.503714 -11.21542
5.504714 -11.19856
5.505714 -11.181939999999999
5.506714 -11.16556
5.507714 -11.14943
5.508714 -11.13354
5.509714 -11.11789
5.510714 -11.10249
5.511714 -11.08734
5.512714 -11.07243
5.513714 -11.05776
5.514714 -11.04333
5.515714 -11.02915
5.516714 -11.0152
5.517715 -11.00149
5.518714 -10.98802
5.519714 -10.974789999999999
5.520714 -10.96181
5.521714 -10.949069999999999
5.522714 -10.93658
5.523714 -10.92433
5.524714 -10.91233
5.525714 -10.90057
5.526714 -10.88906
5.527714 -10.87779
5.528714 -10.86677
5.529714 -10.856
5.530715 -10.84546
5.531714 -10.83517
5.532714 -10.82511
5.533714 -10.81529
5.534714 -10.80571
5.535714 -10.79637
5.536714 -10.78727
5.537714 -10.77841
5.538714 -10.76979
5.539714 -10.76142
5.540714 -10.75329
5.541714 -10.7454
5.542714 -10.73776
5.543715 -10.73035
5.544714 -10.723180000000001
5.545714 -10.716249999999999
5.546714 -10.70955
5.547714 -10.70309
5.548714 -10.69686
5.549714 -10.69086
5.550714 -10.68509
5.551714 -10.67955
5.552714 -10.67424
5.553714 -10.66916
5.554714 -10.66431
5.555714 -10.659699999999999
5.556714 -10.65532
5.557714 -10.65118
5.558714 -10.64726
5.559714 -10.643569999999999
5.560714 -10.64011
5.561714 -10.63687
5.562714 -10.63385
5.563715 -10.63105
5.564714 -10.62847
5.565714 -10.6261
5.566714 -10.62396
5.567714 -10.62203
5.568714 -10.62032
5.569714 -10.618829999999999
5.570714 -10.617550000000001
5.571714 -10.61649
5.572714 -10.615639999999999
5.573714 -10.61502
5.574714 -10.614609999999999
5.575714 -10.614410000000001
5.576715 -10.614410000000001
5.577714 -10.61463
5.578714 -10.61504
5.579714 -10.61566
5.580714 -10.61647
5.581714 -10.61748
5.582714 -10.61868
5.583714 -10.62008
5.584714 -10.62168
5.585714 -10.62347
5.586714 -10.62545
5.587714 -10.62763
5.588714 -10.63
5.589714 -10.63256
5.590714 -10.63531
5.591714 -10.638250000000001
5.592714 -10.64137
5.593714 -10.644670000000001
5.594714 -10.648150000000001
5.595714 -10.651810000000001
5.596714 -10.65563
5.597714 -10.65963
5.598714 -10.663789999999999
5.599714 -10.66812
5.600714 -10.672619999999998
5.601714 -10.67728
5.602714 -10.68211
5.603714 -10.68711
5.604714 -10.692269999999999
5.605714 -10.69759
5.606714 -10.70307
5.607714 -10.7087
5.608714 -10.71449
5.609715 -10.72042
5.610714 -10.7265
5.611714 -10.73273
5.612714 -10.7391
5.613714 -10.7456
5.614714 -10.75224
5.615714 -10.75901
5.616714 -10.76592
5.617714 -10.77295
5.618714 -10.78012
5.619714 -10.78743
5.620714 -10.79486
5.621714 -10.80242
5.622715 -10.81011
5.623714 -10.81791
5.624714 -10.82583
5.625714 -10.83386
5.626714 -10.842
5.627714 -10.85025
5.628714 -10.858600000000001
5.629714 -10.86705
5.630714 -10.8756
5.631714 -10.88425
5.632714 -10.89299
5.633714 -10.901810000000001
5.634714 -10.910730000000001
5.635714 -10.919740000000001
5.636714 -10.92884
5.637714 -10.93802
5.638714 -10.94729
5.639714 -10.95663
5.640714 -10.96605
5.641714 -10.97554
5.642715 -10.985100000000001
5.643714 -10.99472
5.644714 -11.00439
5.645714 -11.01413
5.646714 -11.02392
5.647714 -11.03377
5.648714 -11.04366
5.649714 -11.053609999999999
5.650714 -11.0636
5.651714 -11.07364
5.652714 -11.08371
5.653714 -11.09383
5.654714 -11.10398
5.655715 -11.11416
5.656714 -11.12438
5.657714 -11.13462
5.658714 -11.14488
5.659714 -11.15516
5.660714 -11.16545
5.661714 -11.175749999999999
5.662714 -11.18605
5.663714 -11.19636
5.664714 -11.20667
5.665714 -11.21698
5.666714 -11.22729
5.667714 -11.2376
5.668715 -11.2479
5.669714 -11.258189999999999
5.670714 -11.26847
5.671714 -11.27872
5.672714 -11.288960000000001
5.673714 -11.29916
5.674714 -11.30935
5.675714 -11.3195
5.676714 -11.329609999999999
5.677714 -11.33969
5.678714 -11.349720000000001
5.679714 -11.3597
5.680714 -11.36963
5.681714 -11.37951
5.682714 -11.38934
5.683714 -11.39912
5.684714 -11.408840000000001
5.685714 -11.41849
5.686714 -11.42808
5.687714 -11.4376
5.688715 -11.44704
5.689714 -11.4564
5.690714 -11.46569
5.691714 -11.47488
5.692714 -11.483989999999999
5.693714 -11.493
5.694714 -11.50191
5.695714 -11.510729999999999
5.696714 -11.51944
5.697714 -11.52804
5.698714 -11.53653
5.699714 -11.54491
5.700714 -11.55317
5.701715 -11.56132
5.702714 -11.56935
5.703714 -11.57725
5.704714 -11.58502
5.705714 -11.59266
5.706714 -11.60015
5.707714 -11.60751
5.708714 -11.61471
5.709714 -11.62177
5.710714 -11.62868
5.711714 -11.63543
5.712714 -11.64202
5.713714 -11.64845
5.714714 -11.65471
5.715714 -11.6608
5.716714 -11.66672
5.717714 -11.67247
5.718714 -11.67803
5.719714 -11.68342
5.720714 -11.68862
5.721714 -11.69363
5.722714 -11.69844
5.723714 -11.70306
5.724714 -11.70747
5.725714 -11.71167
5.726714 -11.71565
5.727714 -11.719430000000001
5.728714 -11.72299
5.729714 -11.72633
5.730714 -11.72945
5.731714 -11.732339999999999
5.732714 -11.735
5.733714 -11.73743
5.734715 -11.73962
5.735714 -11.74157
5.736714 -11.74327
5.737714 -11.74473
5.738714 -11.745940000000001
5.739714 -11.7469
5.740714 -11.747589999999999
5.741714 -11.74801
5.742714 -11.74817
5.743714 -11.748050000000001
5.744714 -11.74765
5.745714 -11.74698
5.746714 -11.746030000000001
5.747715 -11.7448
5.748714 -11.74328
5.749714 -11.74147
5.750714 -11.739370000000001
5.751714 -11.73696
5.752714 -11.73425
5.753714 -11.73124
5.754714 -11.72792
5.755714 -11.72428
5.756714 -11.720329999999999
5.757714 -11.71605
5.758714 -11.71145
5.759714 -11.706529999999999
5.760714 -11.70126
5.761714 -11.69566
5.762714 -11.689729999999999
5.763714 -11.683449999999999
5.764714 -11.67683
5.765714 -11.66987
5.766714 -11.66256
5.767715 -11.65489
5.768714 -11.64687
5.769714 -11.63848
5.770714 -11.62973
5.771714 -11.620610000000001
5.772714 -11.61111
5.773714 -11.60124
5.774714 -11.59099
5.775714 -11.580350000000001
5.776714 -11.56933
5.777714 -11.557929999999999
5.778714 -11.54612
5.779714 -11.53392
5.780715 -11.52132
5.781714 -11.50832
5.782714 -11.494909999999999
5.783714 -11.4811
5.784714 -11.46688
5.785714 -11.45224
5.786714 -11.43718
5.787714 -11.42169
5.788714 -11.40578
5.789714 -11.38943
5.790714 -11.37265
5.791714 -11.35544
5.792714 -11.33779
5.793715 -11.319700000000001
5.794714 -11.30117
5.795714 -11.28219
5.796714 -11.26276
5.797714 -11.24288
5.798714 -11.22254
5.799714 -11.201740000000001
5.800714 -11.180470000000001
5.801714 -11.158750000000001
5.802714 -11.13656
5.803714 -11.11389
5.804714 -11.09075
5.805714 -11.06713
5.806714 -11.04303
5.807714 -11.01844
5.808714 -10.993360000000001
5.809714 -10.967789999999999
5.810714 -10.94174
5.811714 -10.915189999999999
5.812714 -10.88814
5.813715 -10.8606
5.814714 -10.832550000000001
5.815714 -10.803989999999999
5.816714 -10.77492
5.817714 -10.745330000000001
5.818714 -10.71523
5.819714 -10.68461
5.820714 -10.65348
5.821714 -10.62182
5.822714 -10.58963
5.823714 -10.55692
5.824714 -10.523670000000001
5.825714 -10.48989
5.826715 -10.45557
5.827714 -10.42071
5.828714 -10.38532
5.829714 -10.34938
5.830714 -10.31291
5.831714 -10.275879999999999
5.832714 -10.2383
5.833714 -10.20017
5.834714 -10.161489999999999
5.835714 -10.12224
5.836714 -10.08243
5.837714 -10.04206
5.838714 -10.00113
5.839714 -9.9596359
5.840714 -9.9175707
5.841714 -9.8749332
5.842714 -9.8317198
5.843714 -9.7879291
5.844714 -9.7435601
5.845714 -9.6986115
5.846714 -9.6530825
5.847714 -9.6069716
5.848714 -9.5602766
5.849714 -9.5129944
5.850714 -9.4651222
5.851714 -9.4166562
5.852714 -9.3675949
5.853714 -9.317936
5.854714 -9.267679600000001
5.855714 -9.216824899999999
5.856714 -9.1653705
5.857714 -9.1133147
5.858714 -9.0606548
5.859715 -9.0073884
5.860714 -8.953514
5.861714 -8.8990293
5.862714 -8.8439338
5.863714 -8.7882265
5.864714 -8.7319069
5.865714 -8.674974
5.866714 -8.6174257
5.867714 -8.559258999999999
5.868714 -8.500471699999999
5.869714 -8.4410615
5.870714 -8.381027000000001
5.871714 -8.320367300000001
5.872715 -8.2590811
5.873714 -8.1971683
5.874714 -8.1346281
5.875714 -8.0714591
5.876714 -8.0076605
5.877714 -7.9432309000000005
5.878714 -7.878167899999999
5.879714 -7.8124709
5.880714 -7.7461383999999995
5.881714 -7.6791711
5.882714 -7.6115675
5.883714 -7.543327700000001
5.884714 -7.474450000000001
5.885714 -7.404933099999999
5.886714 -7.3347755
5.887714 -7.2639762999999995
5.888714 -7.192533500000001
5.889714 -7.120446900000001
5.890714 -7.0477158
5.891714 -6.974340199999999
5.892715 -6.9003202
5.893714 -6.8256556999999995
5.894714 -6.750346
5.895714 -6.674390299999999
5.896714 -6.5977879
5.897714 -6.520538800000001
5.898714 -6.4426422
5.899714 -6.3640982
5.900714 -6.2849067
5.901714 -6.2050662999999995
5.902714 -6.1245766
5.903714 -6.0434368
5.904714 -5.9616461
5.905715 -5.8792043000000005
5.906714 -5.796111000000001
5.907714 -5.7123668
5.908714 -5.6279723
5.909714 -5.542928
5.910714 -5.4572344
5.911714 -5.3708918
5.912714 -5.2839007
5.913714 -5.1962614
5.914714 -5.1079735
5.915714 -5.0190378
5.916714 -4.9294535
5.917714 -4.8392206
5.918715 -4.7483381
5.919714 -4.6568058
5.920714 -4.5646235
5.921714 -4.4717915
5.922714 -4.3783106
5.923714 -4.2841818
5.924714 -4.1894063
5.925714 -4.093986
5.926714 -3.9979215999999997
5.927714 -3.9012138000000003
5.928714 -3.8038634
5.929714 -3.7058707
5.930714 -3.6072373
5.931714 -3.5079635999999996
5.932714 -3.4080502
5.933714 -3.3074974999999998
5.934714 -3.2063059999999997
5.935714 -3.1044750999999997
5.936714 -3.0020049
5.937714 -2.898895
5.938715 -2.7951462
5.939714 -2.69076
5.940714 -2.5857389
5.941714 -2.4800856
5.942714 -2.3738036
5.943714 -2.2668956000000002
5.944714 -2.1593634
5.945714 -2.0512082
5.946714 -1.9424301000000002
5.947714 -1.8330293000000002
5.948714 -1.7230064
5.949714 -1.6123625
5.950714 -1.5010994
5.951715 -1.3892187
5.952714 -1.2767216
5.953714 -1.1636091
5.954714 -1.049882
5.955714 -0.93554109
5.956714 -0.8205878499999999
5.957714 -0.70502488
5.958714 -0.58885594
5.959714 -0.47208522
5.960714 -0.35471711
5.961714 -0.2367551
5.962714 -0.11820118
5.963714 0.00094404177
5.964714 0.12068102
5.965714 0.2410101
5.966714 0.361931
5.967714 0.48344238
5.968714 0.6055417900000001
5.969714 0.72822599
5.970714 0.85149165
5.971714 0.9753358599999999
5.972714 1.0997562
5.973714 1.2247505
5.974714 1.3503161
5.975714 1.4764496999999999
5.976714 1.6031469999999999
5.977714 1.7304033
5.978714 1.8582139000000002
5.979714 1.9865751
5.980714 2.1154847
5.981714 2.2449421000000003
5.982714 2.3749478
5.983714 2.5055025
5.984715 2.6366056999999996
5.985714 2.7682552
5.986714 2.9004467999999997
5.987714 3.0331751000000002
5.988714 3.1664345000000003
5.989714 3.3002198000000003
5.990714 3.4345265
5.991714 3.5693523
5.992714 3.7046935000000003
5.993714 3.8405478
5.994714 3.9769113000000003
5.995714 4.1137796
5.996714 4.2511474
5.997715 4.3890107
5.998714 4.527366499999999
5.999714 4.6662140999999995
6.000714 4.805553
6.001714 4.9453832
6.002714 5.0857034
6.003714 5.22651
6.004714 5.3677976
6.005714 5.5095591
6.006714 5.6517866
6.007714 5.7944737
6.008714 5.9376162
6.009714 6.0812104
6.010714 6.2252548
6.011714 6.3697465
6.012714 6.5146834
6.013714 6.660061300000001
6.014714 6.8058752
6.015714 6.9521196
6.016714 7.0987917
6.017715 7.2458886
6.018714 7.3934086
6.019714 7.5413495
6.020714 7.6897092
6.021714 7.8384824
6.022714 7.987661699999999
6.023714 8.1372388
6.024714 8.2872055
6.025714 8.4375545
6.026714 8.5882805
6.027714 8.7393813
6.028714 8.8908546
6.029714 9.042699599999999
6.030715 9.1949128
6.031714 9.3474902
6.032714 9.5004268
6.033714 9.6537158
6.034714 9.8073512
6.035714 9.9613287
6.036714 10.115639999999999
6.037714 10.27029
6.038714 10.425270000000001
6.039714 10.580580000000001
6.040714 10.7362
6.041714 10.89213
6.042714 11.04837
6.043715 11.2049
6.044714 11.36172
6.045714 11.51882
6.046714 11.67621
6.047714 11.83389
6.048714 11.99185
6.049714 12.15008
6.050714 12.30859
6.051714 12.46736
6.052714 12.626380000000001
6.053714 12.78565
6.054714 12.94516
6.055714 13.10491
6.056714 13.26489
6.057714 13.4251
6.058714 13.58552
6.059714 13.74616
6.060714 13.90701
6.061714 14.068050000000001
6.062714 14.22928
6.063715 14.39071
6.064714 14.55232
6.065714 14.71411
6.066714 14.87609
6.067714 15.03824
6.068714 15.20056
6.069714 15.36304
6.070714 15.52567
6.071714 15.68843
6.072714 15.851329999999999
6.073714 16.01436
6.074714 16.17751
6.075714 16.34078
6.076715 16.504170000000002
6.077714 16.66767
6.078714 16.83126
6.079714 16.99495
6.080714 17.15873
6.081714 17.322589999999998
6.082714 17.486530000000002
6.083714 17.65054
6.084714 17.81463
6.085714 17.97878
6.086714 18.14297
6.087714 18.307219999999997
6.088714 18.47149
6.089714 18.63579
6.090714 18.80011
6.091714 18.96445
6.092714 19.128790000000002
6.093714 19.29314
6.094714 19.4575
6.095714 19.62185
6.096714 19.78619
6.097714 19.950509999999998
6.098714 20.1148
6.099714 20.279059999999998
6.100714 20.44328
6.101714 20.60745
6.102714 20.77157
6.103714 20.93563
6.104714 21.09963
6.105714 21.26354
6.106714 21.42737
6.107714 21.5911
6.108714 21.75473
6.109715 21.91825
6.110714 22.08166
6.111714 22.24495
6.112714 22.40813
6.113714 22.57118
6.114714 22.734099999999998
6.115714 22.89687
6.116714 23.05949
6.117714 23.22195
6.118714 23.384240000000002
6.119714 23.54635
6.120714 23.70829
6.121714 23.87003
6.122715 24.03159
6.123714 24.19293
6.124714 24.35407
6.125714 24.51498
6.126714 24.67567
6.127714 24.83613
6.128714 24.99635
6.129714 25.15634
6.130714 25.316070000000003
6.131714 25.47556
6.132714 25.634790000000002
6.133714 25.79374
6.134714 25.952399999999997
6.135714 26.11078
6.136714 26.26886
6.137714 26.42663
6.138714 26.58409
6.139714 26.741229999999998
6.140714 26.89805
6.141714 27.05453
6.142715 27.210679999999996
6.143714 27.36648
6.144714 27.52192
6.145714 27.677010000000003
6.146714 27.831719999999997
6.147714 27.986060000000002
6.148714 28.14003
6.149714 28.29361
6.150714 28.44678
6.151714 28.59955
6.152714 28.751900000000003
6.153714 28.903820000000003
6.154714 29.055310000000002
6.155715 29.206359999999997
6.156714 29.35697
6.157714 29.507119999999997
6.158714 29.65682
6.159714 29.806060000000002
6.160714 29.954819999999998
6.161714 30.10311
6.162714 30.250909999999998
6.163714 30.39821
6.164714 30.54501
6.165714 30.691309999999998
6.166714 30.83709
6.167714 30.982349999999997
6.168715 31.127080000000003
6.169714 31.27126
6.170714 31.414900000000003
6.171714 31.55798
6.172714 31.700499999999998
6.173714 31.84244
6.174714 31.983810000000002
6.175714 32.1246
6.176714 32.2648
6.177714 32.4044
6.178714 32.54341
6.179714 32.6818
6.180714 32.81957
6.181714 32.95672
6.182714 33.09322
6.183714 33.22909
6.184714 33.3643
6.185714 33.498850000000004
6.186714 33.63273
6.187714 33.76594
6.188715 33.89847
6.189714 34.03031
6.190714 34.16145
6.191714 34.2919
6.192714 34.42164
6.193714 34.55067
6.194714 34.678979999999996
6.195714 34.80656
6.196714 34.933409999999995
6.197714 35.059509999999996
6.198714 35.184870000000004
6.199714 35.30946
6.200714 35.43329
6.201715 35.55634
6.202714 35.67861
6.203714 35.800090000000004
6.204714 35.92078
6.205714 36.040670000000006
6.206714 36.15974
6.207714 36.278
6.208714 36.39544
6.209714 36.512060000000005
6.210714 36.62784
6.211714 36.74277
6.212714 36.856860000000005
6.213714 36.97009
6.214714 37.08245
6.215714 37.19395
6.216714 37.30457
6.217714 37.4143
6.218714 37.52314
6.219714 37.63109
6.220714 37.73812
6.221714 37.84425
6.222714 37.94946
6.223714 38.053740000000005
6.224714 38.1571
6.225714 38.25952
6.226714 38.36099
6.227714 38.46152
6.228714 38.56109
6.229714 38.659690000000005
6.230714 38.75732
6.231714 38.85398
6.232714 38.949650000000005
6.233714 39.04433
6.234715 39.13801
6.235714 39.23068
6.236714 39.32235
6.237714 39.41301
6.238714 39.50264
6.239714 39.59124
6.240714 39.67881
6.241714 39.76533
6.242714 39.85082
6.243714 39.935249999999996
6.244714 40.01862
6.245714 40.10093
6.246714 40.18217
6.247715 40.26234
6.248714 40.341409999999996
6.249714 40.4194
6.250714 40.49629
6.251714 40.57208
6.252714 40.64676
6.253714 40.72033
6.254714 40.79278
6.255714 40.86411
6.256714 40.93432
6.257714 41.00339
6.258714 41.07131
6.259714 41.1381
6.260714 41.20373
6.261714 41.268209999999996
6.262714 41.33153
6.263714 41.393679999999996
6.264714 41.45466
6.265714 41.51446
6.266714 41.573080000000004
6.267715 41.6305
6.268714 41.68673
6.269714 41.741749999999996
6.270714 41.795559999999995
6.271714 41.84817
6.272714 41.89956
6.273714 41.949740000000006
6.274714 41.998689999999996
6.275714 42.04641
6.276714 42.0929
6.277714 42.13815
6.278714 42.18215
6.279714 42.22491
6.280715 42.26642
6.281714 42.306670000000004
6.282714 42.34565
6.283714 42.383379999999995
6.284714 42.41982
6.285714 42.454989999999995
6.286714 42.48888
6.287714 42.52148
6.288714 42.55279
6.289714 42.58281
6.290714 42.611529999999995
6.291714 42.638949999999994
6.292714 42.66507
6.293715 42.68988
6.294714 42.71337
6.295714 42.73554
6.296714 42.756389999999996
6.297714 42.77591
6.298714 42.794090000000004
6.299714 42.81095
6.300714 42.82647
6.301714 42.840650000000004
6.302714 42.85349
6.303714 42.86498
6.304714 42.87511
6.305714 42.883880000000005
6.306714 42.89129
6.307714 42.89735
6.308714 42.90204
6.309714 42.90537
6.310714 42.90733
6.311714 42.90791
6.312714 42.90712
6.313715 42.90494
6.314714 42.90137
6.315714 42.89642
6.316714 42.89009
6.317714 42.882360000000006
6.318714 42.87325
6.319714 42.86273
6.320714 42.85082
6.321714 42.8375
6.322714 42.82277
6.323714 42.80663
6.324714 42.78908
6.325714 42.77012
6.326715 42.74974
6.327714 42.727959999999996
6.328714 42.70476
6.329714 42.68014
6.330714 42.6541
6.331714 42.62663
6.332714 42.59773
6.333714 42.5674
6.334714 42.53564
6.335714 42.50245
6.336714 42.46783
6.337714 42.43177
6.338714 42.39428
6.339714 42.355340000000005
6.340714 42.31496
6.341714 42.273129999999995
6.342714 42.22985
6.343714 42.18513
6.344714 42.13898
6.345714 42.09138
6.346714 42.04234
6.347714 41.99185
6.348714 41.93992
6.349714 41.88653
6.350714 41.83169
6.351714 41.775400000000005
6.352714 41.71765
6.353714 41.658460000000005
6.354714 41.59781
6.355714 41.535709999999995
6.356714 41.47215
6.357714 41.407129999999995
6.358714 41.34066
6.359715 41.27272
6.360714 41.20333
6.361714 41.13249
6.362714 41.06019
6.363714 40.98644
6.364714 40.911249999999995
6.365714 40.8346
6.366714 40.75649
6.367714 40.67693
6.368714 40.59591
6.369714 40.51344
6.370714 40.429500000000004
6.371714 40.34412
6.372715 40.25728
6.373714 40.169
6.374714 40.07927
6.375714 39.98808
6.376714 39.89545
6.377714 39.801370000000006
6.378714 39.705839999999995
6.379714 39.60886
6.380714 39.510450000000006
6.381714 39.4106
6.382714 39.309309999999996
6.383714 39.206590000000006
6.384714 39.10243
6.385714 38.99682
6.386714 38.88978
6.387714 38.781310000000005
6.388714 38.6714
6.389714 38.56006
6.390714 38.4473
6.391714 38.33312
6.392715 38.21751
6.393714 38.10048
6.394714 37.98203
6.395714 37.86217
6.396714 37.74088
6.397714 37.61818
6.398714 37.49407
6.399714 37.36855
6.400714 37.24163
6.401714 37.1133
6.402714 36.98357
6.403714 36.85245
6.404714 36.71993
6.405715 36.58601
6.406714 36.450700000000005
6.407714 36.31401
6.408714 36.17595
6.409714 36.0365
6.410714 35.89568
6.411714 35.7535
6.412714 35.60994
6.413714 35.46501
6.414714 35.31872
6.415714 35.17107
6.416714 35.02207
6.417714 34.87171
6.418715 34.72
6.419714 34.56695
6.420714 34.41256
6.421714 34.25683
6.422714 34.09977
6.423714 33.941379999999995
6.424714 33.781670000000005
6.425714 33.62063
6.426714 33.4583
6.427714 33.29465
6.428714 33.1297
6.429714 32.96345
6.430714 32.79591
6.431714 32.62707
6.432714 32.45694
6.433714 32.28552
6.434714 32.11282
6.435714 31.938860000000002
6.436714 31.76362
6.437714 31.587130000000002
6.438715 31.40937
6.439714 31.23037
6.440714 31.050109999999997
6.441714 30.868620000000004
6.442714 30.68589
6.443714 30.501929999999998
6.444714 30.31675
6.445714 30.13035
6.446714 29.94274
6.447714 29.75392
6.448714 29.563899999999997
6.449714 29.372680000000003
6.450714 29.180260000000004
6.451715 28.986650000000004
6.452714 28.791870000000003
6.453714 28.595910000000003
6.454714 28.39879
6.455714 28.20052
6.456714 28.00109
6.457714 27.800520000000002
6.458714 27.59881
6.459714 27.39597
6.460714 27.19201
6.461714 26.986919999999998
6.462714 26.780730000000002
6.463714 26.57343
6.464714 26.36502
6.465714 26.15553
6.466714 25.94494
6.467714 25.73327
6.468714 25.52052
6.469714 25.30671
6.470714 25.091839999999998
6.471714 24.87592
6.472714 24.65896
6.473714 24.44097
6.474714 24.22194
6.475714 24.001900000000003
6.476714 23.78084
6.477714 23.558770000000003
6.478714 23.335710000000002
6.479714 23.11165
6.480714 22.886609999999997
6.481714 22.66059
6.482714 22.433600000000002
6.483714 22.20565
6.484715 21.97675
6.485714 21.7469
6.486714 21.51612
6.487714 21.28441
6.488714 21.05179
6.489714 20.81826
6.490714 20.58383
6.491714 20.34852
6.492714 20.11232
6.493714 19.875239999999998
6.494714 19.6373
6.495714 19.39849
6.496714 19.15883
6.497715 18.91833
6.498714 18.677
6.499714 18.434829999999998
6.500714 18.191860000000002
6.501714 17.948069999999998
6.502714 17.70349
6.503714 17.458109999999998
6.504714 17.21196
6.505714 16.965040000000002
6.506714 16.71736
6.507714 16.46893
6.508714 16.21976
6.509714 15.969859999999999
6.510714 15.719230000000001
6.511714 15.46789
6.512714 15.21583
6.513714 14.96307
6.514714 14.70963
6.515714 14.455499999999999
6.516714 14.200709999999999
6.517715 13.94527
6.518714 13.68918
6.519714 13.432459999999999
6.520714 13.1751
6.521714 12.91714
6.522714 12.65856
6.523714 12.39939
6.524714 12.13963
6.525714 11.879290000000001
6.526714 11.618390000000002
6.527714 11.356910000000001
6.528714 11.09489
6.529714 10.83232
6.530715 10.56922
6.531714 10.3056
6.532714 10.04147
6.533714 9.776848600000001
6.534714 9.5117457
6.535714 9.246172
6.536714 8.9801379
6.537714 8.7136514
6.538714 8.4467217
6.539714 8.179357600000001
6.540714 7.911568900000001
6.541714 7.6433651000000005
6.542714 7.374757499999999
6.543715 7.1057551
6.544714 6.8363681
6.545714 6.5666065
6.546714 6.2964812
6.547714 6.0260043
6.548714 5.755188700000001
6.549714 5.4840486
6.550714 5.2125987
6.551714 4.9408514
6.552714 4.6688184
6.553714 4.3965094
6.554714 4.1239314
6.555714 3.8510922
6.556714 3.5779994000000004
6.557714 3.3046614
6.558714 3.0310888
6.559714 2.7572929999999998
6.560714 2.4832858
6.561714 2.2090795
6.562714 1.9346861
6.563715 1.6601179000000001
6.564714 1.3853877
6.565714 1.1105089000000001
6.566714 0.83549526
6.567714 0.56036124
6.568714 0.28512059
6.569714 0.0097854441
6.570714 -0.26563429
6.571714 -0.5411305
6.572714 -0.81669623
6.573714 -1.0923246
6.574714 -1.3680074
6.575714 -1.6437346
6.576715 -1.919494
6.577714 -2.1952717
6.578714 -2.471053
6.579714 -2.746824
6.580714 -3.0225709
6.581714 -3.2982815
6.582714 -3.5739433000000003
6.583714 -3.849544
6.584714 -4.1250717
6.585714 -4.4005137
6.586714 -4.6758592000000005
6.587714 -4.951097799999999
6.588714 -5.2262202
6.589714 -5.5012193
6.590714 -5.7760872
6.591714 -6.0508158
6.592714 -6.3253947
6.593714 -6.5998107
6.594714 -6.8740495
6.595714 -7.1480936999999996
6.596714 -7.4219279
6.597714 -7.6955363
6.598714 -7.968905599999999
6.599714 -8.242023
6.600714 -8.5148789
6.601714 -8.7874629
6.602714 -9.0597659
6.603714 -9.3317777
6.604714 -9.6034877
6.605714 -9.8748863
6.606714 -10.14596
6.607714 -10.41671
6.608714 -10.68712
6.609715 -10.95717
6.610714 -11.22686
6.611714 -11.49618
6.612714 -11.7651
6.613714 -12.03361
6.614714 -12.30169
6.615714 -12.569320000000001
6.616714 -12.83651
6.617714 -13.10324
6.618714 -13.3695
6.619714 -13.63528
6.620714 -13.900580000000001
6.621714 -14.16539
6.622715 -14.42969
6.623714 -14.69349
6.624714 -14.95675
6.625714 -15.219479999999999
6.626714 -15.48165
6.627714 -15.743260000000001
6.628714 -16.004289999999997
6.629714 -16.26473
6.630714 -16.52456
6.631714 -16.78376
6.632714 -17.04233
6.633714 -17.30024
6.634714 -17.5575
6.635714 -17.8141
6.636714 -18.07002
6.637714 -18.32527
6.638714 -18.57984
6.639714 -18.83371
6.640714 -19.08687
6.641714 -19.33931
6.642715 -19.59102
6.643714 -19.84197
6.644714 -20.09216
6.645714 -20.34157
6.646714 -20.5902
6.647714 -20.83802
6.648714 -21.08503
6.649714 -21.33121
6.650714 -21.57656
6.651714 -21.821070000000002
6.652714 -22.064729999999997
6.653714 -22.30753
6.654714 -22.54948
6.655715 -22.790560000000003
6.656714 -23.03076
6.657714 -23.27007
6.658714 -23.50847
6.659714 -23.745939999999997
6.660714 -23.98247
6.661714 -24.21804
6.662714 -24.45264
6.663714 -24.68627
6.664714 -24.91891
6.665714 -25.15055
6.666714 -25.381189999999997
6.667714 -25.61081
6.668715 -25.83942
6.669714 -26.067
6.670714 -26.29354
6.671714 -26.51905
6.672714 -26.743499999999997
6.673714 -26.96689
6.674714 -27.189210000000003
6.675714 -27.41044
6.676714 -27.63056
6.677714 -27.84957
6.678714 -28.067429999999998
6.679714 -28.284150000000004
6.680714 -28.49972
6.681714 -28.714119999999998
6.682714 -28.92736
6.683714 -29.13943
6.684714 -29.350320000000004
6.685714 -29.560029999999998
6.686714 -29.768549999999998
6.687714 -29.97587
6.688715 -30.181980000000003
6.689714 -30.38687
6.690714 -30.590519999999998
6.691714 -30.792930000000002
6.692714 -30.994090000000003
6.693714 -31.19397
6.694714 -31.392560000000003
6.695714 -31.589850000000002
6.696714 -31.785829999999997
6.697714 -31.9805
6.698714 -32.17385
6.699714 -32.36587
6.700714 -32.556580000000004
6.701715 -32.745960000000004
6.702714 -32.934000000000005
6.703714 -33.1207
6.704714 -33.30605
6.705714 -33.49003
6.706714 -33.67263
6.707714 -33.853840000000005
6.708714 -34.03365
6.709714 -34.21205
6.710714 -34.389019999999995
6.711714 -34.56457
6.712714 -34.738659999999996
6.713714 -34.91131
6.714714 -35.0825
6.715714 -35.252230000000004
6.716714 -35.4205
6.717714 -35.58731
6.718714 -35.75265
6.719714 -35.91653
6.720714 -36.07892
6.721714 -36.23981
6.722714 -36.3992
6.723714 -36.55707
6.724714 -36.71341
6.725714 -36.8682
6.726714 -37.02144
6.727714 -37.17313
6.728714 -37.32325
6.729714 -37.4718
6.730714 -37.61878
6.731714 -37.76418
6.732714 -37.907999999999994
6.733714 -38.05024
6.734715 -38.190889999999996
6.735714 -38.32996
6.736714 -38.46744
6.737714 -38.603320000000004
6.738714 -38.73758
6.739714 -38.87022
6.740714 -39.00121
6.741714 -39.13055
6.742714 -39.25823
6.743714 -39.38425
6.744714 -39.50861
6.745714 -39.63129
6.746714 -39.7523
6.747715 -39.87164
6.748714 -39.98931
6.749714 -40.10529
6.750714 -40.21959
6.751714 -40.3322
6.752714 -40.44312
6.753714 -40.55234
6.754714 -40.65985
6.755714 -40.76565
6.756714 -40.86971
6.757714 -40.97204
6.758714 -41.07262
6.759714 -41.17145
6.760714 -41.268510000000006
6.761714 -41.363820000000004
6.762714 -41.45738
6.763714 -41.54918
6.764714 -41.63924
6.765714 -41.727540000000005
6.766714 -41.81408
6.767715 -41.89886
6.768714 -41.98187
6.769714 -42.063109999999995
6.770714 -42.14256
6.771714 -42.22023
6.772714 -42.29611
6.773714 -42.37019
6.774714 -42.44245
6.775714 -42.512899999999995
6.776714 -42.58153
6.777714 -42.648340000000005
6.778714 -42.71333
6.779714 -42.7765
6.780715 -42.83785
6.781714 -42.897400000000005
6.782714 -42.95514
6.783714 -43.01106
6.784714 -43.06517
6.785714 -43.117450000000005
6.786714 -43.16789
6.787714 -43.216480000000004
6.788714 -43.263239999999996
6.789714 -43.30814
6.790714 -43.35118
6.791714 -43.39237
6.792714 -43.4317
6.793715 -43.46917
6.794714 -43.50478
6.795714 -43.538529999999994
6.796714 -43.57044
6.797714 -43.60049
6.798714 -43.628699999999995
6.799714 -43.65507
6.800714 -43.679590000000005
6.801714 -43.70227
6.802714 -43.723079999999996
6.803714 -43.74203
6.804714 -43.759100000000004
6.805714 -43.7743
6.806714 -43.78762
6.807714 -43.79905
6.808714 -43.80862
6.809714 -43.81631
6.810714 -43.82213
6.811714 -43.82608
6.812714 -43.82817
6.813715 -43.82839
6.814714 -43.82676
6.815714 -43.823260000000005
6.816714 -43.81792
6.817714 -43.81071
6.818714 -43.801649999999995
6.819714 -43.79072
6.820714 -43.777919999999995
6.821714 -43.763239999999996
6.822714 -43.74667
6.823714 -43.72822
6.824714 -43.70789
6.825714 -43.6857
6.826715 -43.66164
6.827714 -43.63573
6.828714 -43.607980000000005
6.829714 -43.57837
6.830714 -43.54693
6.831714 -43.51363
6.832714 -43.4785
6.833714 -43.44152
6.834714 -43.40269
6.835714 -43.36202
6.836714 -43.3195
6.837714 -43.27513
6.838714 -43.228899999999996
6.839714 -43.18082
6.840714 -43.13088
6.841714 -43.0791
6.842714 -43.02548
6.843714 -42.97004
6.844714 -42.91279
6.845714 -42.85372
6.846714 -42.79286
6.847714 -42.73019
6.848714 -42.66572
6.849714 -42.59944
6.850714 -42.53135
6.851714 -42.46145
6.852714 -42.38975
6.853714 -42.31624
6.854714 -42.24093
6.855714 -42.163830000000004
6.856714 -42.08492
6.857714 -42.00423
6.858714 -41.92175
6.859715 -41.8375
6.860714 -41.75148
6.861714 -41.66372
6.862714 -41.5742
6.863714 -41.482960000000006
6.864714 -41.38997
6.865714 -41.29525
6.866714 -41.19878
6.867714 -41.10057
6.868714 -41.0006
6.869714 -40.8989
6.870714 -40.79546
6.871714 -40.690290000000005
6.872715 -40.5834
6.873714 -40.4748
6.874714 -40.3645
6.875714 -40.252500000000005
6.876714 -40.138819999999996
6.877714 -40.02346
6.878714 -39.906439999999996
6.879714 -39.78776
6.880714 -39.667429999999996
6.881714 -39.545449999999995
6.882714 -39.421820000000004
6.883714 -39.29654
6.884714 -39.16961
6.885714 -39.04103
6.886714 -38.91079
6.887714 -38.77892
6.888714 -38.64543
6.889714 -38.51031
6.890714 -38.3736
6.891714 -38.23531
6.892715 -38.09543
6.893714 -37.95398
6.894714 -37.81096
6.895714 -37.66639
6.896714 -37.52026
6.897714 -37.37258
6.898714 -37.22336
6.899714 -37.0726
6.900714 -36.9203
6.901714 -36.76647
6.902714 -36.611110000000004
6.903714 -36.45422
6.904714 -36.29582
6.905715 -36.135909999999996
6.906714 -35.97452
6.907714 -35.81166
6.908714 -35.64735
6.909714 -35.481590000000004
6.910714 -35.3144
6.911714 -35.14577
6.912714 -34.975719999999995
6.913714 -34.804249999999996
6.914714 -34.63136
6.915714 -34.45705
6.916714 -34.28134
6.917714 -34.10423
6.918715 -33.92573
6.919714 -33.74585
6.920714 -33.56459
6.921714 -33.38197
6.922714 -33.198
6.923714 -33.01268
6.924714 -32.82604
6.925714 -32.638099999999994
6.926714 -32.44886
6.927714 -32.258340000000004
6.928714 -32.066539999999996
6.929714 -31.873469999999998
6.930714 -31.67912
6.931714 -31.4835
6.932714 -31.28662
6.933714 -31.08848
6.934714 -30.889100000000003
6.935714 -30.68849
6.936714 -30.48667
6.937714 -30.28365
6.938715 -30.079430000000002
6.939714 -29.87403
6.940714 -29.66747
6.941714 -29.45975
6.942714 -29.2509
6.943714 -29.040919999999996
6.944714 -28.82983
6.945714 -28.61763
6.946714 -28.40433
6.947714 -28.18993
6.948714 -27.97443
6.949714 -27.75784
6.950714 -27.540170000000003
6.951715 -27.321430000000003
6.952714 -27.10165
6.953714 -26.88083
6.954714 -26.659
6.955714 -26.436169999999997
6.956714 -26.21234
6.957714 -25.987529999999996
6.958714 -25.76176
6.959714 -25.535020000000003
6.960714 -25.30734
6.961714 -25.07873
6.962714 -24.84919
6.963714 -24.61873
6.964714 -24.38737
6.965714 -24.15509
6.966714 -23.92193
6.967714 -23.68788
6.968714 -23.45296
6.969714 -23.217180000000003
6.970714 -22.98058
6.971714 -22.74316
6.972714 -22.50493
6.973714 -22.26592
6.974714 -22.02613
6.975714 -21.78556
6.976714 -21.544240000000002
6.977714 -21.30216
6.978714 -21.05934
6.979714 -20.81579
6.980714 -20.57151
6.981714 -20.32654
6.982714 -20.08086
6.983714 -19.83449
6.984715 -19.58745
6.985714 -19.33974
6.986714 -19.09139
6.987714 -18.84241
6.988714 -18.59281
6.989714 -18.34263
6.990714 -18.09186
6.991714 -17.840529999999998
6.992714 -17.58863
6.993714 -17.336180000000002
6.994714 -17.083190000000002
6.995714 -16.82967
6.996714 -16.57562
6.997715 -16.32107
6.998714 -16.06603
6.999714 -15.8105
7.000714 -15.554509999999999
7.001714 -15.29807
7.002714 -15.041189999999999
7.003714 -14.78388
7.004714 -14.526159999999999
7.005714 -14.268040000000001
7.006714 -14.009540000000001
7.007714 -13.750680000000001
7.008714 -13.49146
7.009714 -13.231889999999998
7.010714 -12.97199
7.011714 -12.71176
7.012714 -12.451220000000001
7.013714 -12.19036
7.014714 -11.92922
7.015714 -11.6678
7.016714 -11.40612
7.017715 -11.14419
7.018714 -10.88204
7.019714 -10.619670000000001
7.020714 -10.35709
7.021714 -10.09432
7.022714 -9.8313749
7.023714 -9.5682658
7.024714 -9.3050085
7.025714 -9.0416171
7.026714 -8.7781034
7.027714 -8.5144781
7.028714 -8.2507506
7.029714 -7.9869315
7.030715 -7.7230327
7.031714 -7.459067599999999
7.032714 -7.1950525
7.033714 -6.9310039
7.034714 -6.6669382
7.035714 -6.402870300000001
7.036714 -6.1388135
7.037714 -5.8747787
7.038714 -5.6107774
7.039714 -5.3468212
7.040714 -5.0829227999999995
7.041714 -4.8190959
7.042714 -4.5553543
7.043715 -4.2917117
7.044714 -4.028181
7.045714 -3.7647732000000005
7.046714 -3.5014987
7.047714 -3.2383691999999997
7.048714 -2.975397
7.049714 -2.7125962
7.050714 -2.4499826
7.051714 -2.1875722
7.052714 -1.9253807
7.053714 -1.6634217999999998
7.054714 -1.4017077
7.055714 -1.1402492
7.056714 -0.8790571199999999
7.057714 -0.61814282
7.058714 -0.35751918
7.059714 -0.097200333
7.060714 0.16279903
7.061714 0.42246459
7.062714 0.68178317
7.063715 0.9407429
7.064714 1.1993329000000001
7.065714 1.4575422
7.066714 1.7153589
7.067714 1.9727699
7.068714 2.229761
7.069714 2.4863176
7.070714 2.7424261
7.071714 2.998074
7.072714 3.2532501999999996
7.073714 3.5079446
7.074714 3.7621468
7.075714 4.0158451
7.076715 4.2690266
7.077714 4.5216765
7.078714 4.7737803
7.079714 5.0253235
7.080714 5.2762929
7.081714 5.5266768
7.082714 5.776464900000001
7.083714 6.0256466
7.084714 6.2742114
7.085714 6.522146600000001
7.086714 6.7694380999999995
7.087714 7.0160732
7.088714 7.2620377
7.089714 7.5073205000000005
7.090714 7.751909599999999
7.091714 7.9957947
7.092714 8.238965299999998
7.093714 8.4814094
7.094714 8.7231152
7.095714 8.964069199999999
7.096714 9.2042573
7.097714 9.4436668
7.098714 9.682285799999999
7.099714 9.9201046
7.100714 10.15712
7.101714 10.39331
7.102714 10.62867
7.103714 10.8632
7.104714 11.096870000000001
7.105714 11.329690000000001
7.106714 11.56162
7.107714 11.792660000000001
7.108714 12.0228
7.109715 12.25203
7.110714 12.48034
7.111714 12.70772
7.112714 12.934149999999999
7.113714 13.15962
7.114714 13.384129999999999
7.115714 13.60766
7.116714 13.830200000000001
7.117714 14.051739999999999
7.118714 14.27227
7.119714 14.491789999999998
7.120714 14.71029
7.121714 14.927750000000001
7.122715 15.144160000000001
7.123714 15.359519999999998
7.124714 15.573799999999999
7.125714 15.786990000000001
7.126714 15.999089999999999
7.127714 16.21009
7.128714 16.41997
7.129714 16.62873
7.130714 16.83636
7.131714 17.04286
7.132714 17.2482
7.133714 17.45238
7.134714 17.65539
7.135714 17.857219999999998
7.136714 18.05788
7.137714 18.25733
7.138714 18.45559
7.139714 18.65264
7.140714 18.84847
7.141714 19.04305
7.142715 19.23639
7.143714 19.42846
7.144714 19.61927
7.145714 19.808799999999998
7.146714 19.997049999999998
7.147714 20.18401
7.148714 20.36967
7.149714 20.55403
7.150714 20.73707
7.151714 20.91879
7.152714 21.09919
7.153714 21.27824
7.154714 21.455949999999998
7.155715 21.63231
7.156714 21.80732
7.157714 21.98095
7.158714 22.153200000000002
7.159714 22.324060000000003
7.160714 22.49352
7.161714 22.66157
7.162714 22.82821
7.163714 22.99343
7.164714 23.157220000000002
7.165714 23.31959
7.166714 23.48052
7.167714 23.64001
7.168715 23.79805
7.169714 23.954639999999998
7.170714 24.109759999999998
7.171714 24.263399999999997
7.172714 24.41556
7.173714 24.56624
7.174714 24.715429999999998
7.175714 24.86311
7.176714 25.00928
7.177714 25.153940000000002
7.178714 25.297069999999998
7.179714 25.438660000000002
7.180714 25.57872
7.181714 25.717240000000004
7.182714 25.85422
7.183714 25.989659999999997
7.184714 26.12355
7.185714 26.255879999999998
7.186714 26.38665
7.187714 26.51584
7.188715 26.64346
7.189714 26.76949
7.190714 26.893929999999997
7.191714 27.01678
7.192714 27.13803
7.193714 27.25768
7.194714 27.375709999999998
7.195714 27.49213
7.196714 27.606930000000002
7.197714 27.72011
7.198714 27.831650000000003
7.199714 27.94157
7.200714 28.04986
7.201715 28.15651
7.202714 28.26152
7.203714 28.36489
7.204714 28.46661
7.205714 28.56667
7.206714 28.665059999999997
7.207714 28.761789999999998
7.208714 28.85685
7.209714 28.95024
7.210714 29.04195
7.211714 29.131990000000002
7.212714 29.22035
7.213714 29.30702
7.214714 29.392010000000003
7.215714 29.47531
7.216714 29.556919999999998
7.217714 29.636829999999996
7.218714 29.715059999999998
7.219714 29.79158
7.220714 29.86641
7.221714 29.939539999999997
7.222714 30.010949999999998
7.223714 30.080659999999998
7.224714 30.14864
7.225714 30.21491
7.226714 30.279470000000003
7.227714 30.34231
7.228714 30.40344
7.229714 30.462850000000003
7.230714 30.52053
7.231714 30.5765
7.232714 30.63074
7.233714 30.68325
7.234715 30.73404
7.235714 30.78309
7.236714 30.830419999999997
7.237714 30.876009999999997
7.238714 30.91988
7.239714 30.96201
7.240714 31.00241
7.241714 31.041079999999997
7.242714 31.078020000000002
7.243714 31.113220000000002
7.244714 31.14669
7.245714 31.178430000000002
7.246714 31.20843
7.247715 31.236710000000002
7.248714 31.26326
7.249714 31.28808
7.250714 31.311159999999997
7.251714 31.332510000000003
7.252714 31.35212
7.253714 31.369999999999997
7.254714 31.38615
7.255714 31.40058
7.256714 31.41328
7.257714 31.424249999999997
7.258714 31.43349
7.259714 31.441019999999998
7.260714 31.446809999999996
7.261714 31.450889999999998
7.262714 31.45325
7.263714 31.45388
7.264714 31.452799999999996
7.265714 31.45001
7.266714 31.44551
7.267715 31.439289999999996
7.268714 31.431350000000002
7.269714 31.421710000000004
7.270714 31.410349999999998
7.271714 31.397289999999998
7.272714 31.382529999999996
7.273714 31.36608
7.274714 31.34794
7.275714 31.32811
7.276714 31.30659
7.277714 31.28338
7.278714 31.2585
7.279714 31.231930000000002
7.280715 31.20368
7.281714 31.17375
7.282714 31.14216
7.283714 31.10889
7.284714 31.07396
7.285714 31.037369999999996
7.286714 30.99912
7.287714 30.95922
7.288714 30.91766
7.289714 30.87446
7.290714 30.829620000000002
7.291714 30.78316
7.292714 30.735059999999997
7.293715 30.68534
7.294714 30.63399
7.295714 30.58103
7.296714 30.52645
7.297714 30.47026
7.298714 30.412460000000003
7.299714 30.35306
7.300714 30.29206
7.301714 30.229460000000003
7.302714 30.16528
7.303714 30.099520000000002
7.304714 30.032189999999996
7.305714 29.963279999999997
7.306714 29.892809999999997
7.307714 29.820790000000002
7.308714 29.747220000000002
7.309714 29.6721
7.310714 29.59545
7.311714 29.51726
7.312714 29.437540000000002
7.313715 29.3563
7.314714 29.273529999999997
7.315714 29.189239999999998
7.316714 29.103440000000003
7.317714 29.01614
7.318714 28.92735
7.319714 28.837069999999997
7.320714 28.745310000000003
7.321714 28.652070000000002
7.322714 28.55737
7.323714 28.461209999999998
7.324714 28.36361
7.325714 28.26455
7.326715 28.164060000000003
7.327714 28.062140000000003
7.328714 27.9588
7.329714 27.85404
7.330714 27.747860000000003
7.331714 27.64028
7.332714 27.531290000000002
7.333714 27.42092
7.334714 27.30916
7.335714 27.19603
7.336714 27.081529999999997
7.337714 26.96568
7.338714 26.84849
7.339714 26.729950000000002
7.340714 26.610080000000004
7.341714 26.488879999999998
7.342714 26.36637
7.343714 26.242549999999998
7.344714 26.117430000000002
7.345714 25.99102
7.346714 25.86332
7.347714 25.73434
7.348714 25.604100000000003
7.349714 25.47258
7.350714 25.339820000000003
7.351714 25.20581
7.352714 25.070569999999996
7.353714 24.9341
7.354714 24.79643
7.355714 24.65755
7.356714 24.51747
7.357714 24.37621
7.358714 24.23377
7.359715 24.09016
7.360714 23.94539
7.361714 23.79947
7.362714 23.6524
7.363714 23.50421
7.364714 23.35489
7.365714 23.204459999999997
7.366714 23.05292
7.367714 22.900290000000002
7.368714 22.74657
7.369714 22.59177
7.370714 22.43591
7.371714 22.279
7.372715 22.12104
7.373714 21.96206
7.374714 21.80205
7.375714 21.64102
7.376714 21.479
7.377714 21.31597
7.378714 21.15196
7.379714 20.98698
7.380714 20.82103
7.381714 20.654130000000002
7.382714 20.48629
7.383714 20.31751
7.384714 20.14781
7.385714 19.97719
7.386714 19.80567
7.387714 19.63326
7.388714 19.45997
7.389714 19.28581
7.390714 19.11079
7.391714 18.93493
7.392715 18.75823
7.393714 18.5807
7.394714 18.40236
7.395714 18.22321
7.396714 18.04326
7.397714 17.86254
7.398714 17.68104
7.399714 17.49877
7.400714 17.31576
7.401714 17.13201
7.402714 16.94753
7.403714 16.762340000000002
7.404714 16.576430000000002
7.405715 16.38983
7.406714 16.20255
7.407714 16.0146
7.408714 15.825990000000001
7.409714 15.636729999999998
7.410714 15.44684
7.411714 15.25632
7.412714 15.06518
7.413714 14.873449999999998
7.414714 14.68112
7.415714 14.488210000000002
7.416714 14.29473
7.417714 14.1007
7.418715 13.90612
7.419714 13.711
7.420714 13.515350000000002
7.421714 13.3192
7.422714 13.122539999999999
7.423714 12.92539
7.424714 12.72777
7.425714 12.52968
7.426714 12.33113
7.427714 12.13215
7.428714 11.93274
7.429714 11.73291
7.430714 11.53268
7.431714 11.332059999999998
7.432714 11.13105
7.433714 10.92966
7.434714 10.727920000000001
7.435714 10.52583
7.436714 10.323409999999999
7.437714 10.120650000000001
7.438715 9.917587
7.439714 9.7142182
7.440714 9.5105596
7.441714 9.306623799999999
7.442714 9.1024242
7.443714 8.8979729
7.444714 8.6932823
7.445714 8.4883653
7.446714 8.2832322
7.447714 8.0778949
7.448714 7.8723639
7.449714 7.6666504
7.450714 7.460765499999999
7.451715 7.2547205
7.452714 7.048526400000001
7.453714 6.842195199999999
7.454714 6.635738900000001
7.455714 6.4291701
7.456714 6.2225014000000005
7.457714 6.0157452
7.458714 5.8089145
7.459714 5.6020223
7.460714 5.3950805
7.461714 5.188101199999999
7.462714 4.9810957
7.463714 4.774075
7.464714 4.5670494
7.465714 4.3600295
7.466714 4.1530255
7.467714 3.9460483999999996
7.468714 3.7391089
7.469714 3.5322182
7.470714 3.3253882
7.471714 3.1186311
7.472714 2.911959
7.473714 2.7053848
7.474714 2.4989214
7.475714 2.2925816
7.476714 2.0863781
7.477714 1.8803226
7.478714 1.6744267
7.479714 1.4687009
7.480714 1.2631554999999999
7.481714 1.0578004
7.482714 0.8526457499999999
7.483714 0.6477021599999999
7.484715 0.44298051
7.485714 0.23849206000000003
7.486714 0.034248416000000004
7.487714 -0.16973868
7.488714 -0.37345737
7.489714 -0.57689557
7.490714 -0.78004105
7.491714 -0.9828814300000001
7.492714 -1.1854042
7.493714 -1.3875974
7.494714 -1.5894495000000002
7.495714 -1.7909497
7.496714 -1.9920885999999998
7.497715 -2.1928567
7.498714 -2.3932455
7.499714 -2.5932455
7.500714 -2.7928473
7.501714 -2.9920401
7.502714 -3.1908125000000003
7.503714 -3.3891525
7.504714 -3.5870481
7.505714 -3.7844874
7.506714 -3.9814591000000004
7.507714 -4.177952599999999
7.508714 -4.3739561
7.509714 -4.569459
7.510714 -4.7644503
7.511714 -4.9589191
7.512714 -5.1528551
7.513714 -5.346249
7.514714 -5.539092
7.515714 -5.7313766
7.516714 -5.9230946
7.517715 -6.114237
7.518714 -6.3047945
7.519714 -6.494756
7.520714 -6.684108800000001
7.521714 -6.872841
7.522714 -7.0609406
7.523714 -7.2483964
7.524714 -7.4351981
7.525714 -7.6213359999999994
7.526714 -7.8068011
7.527714 -7.9915844
7.528714 -8.1756763
7.529714 -8.3590679
7.530715 -8.5417494
7.531714 -8.7237127
7.532714 -8.9049496
7.533714 -9.0854526
7.534714 -9.2652135
7.535714 -9.4442248
7.536714 -9.622476200000001
7.537714 -9.7999573
7.538714 -9.976656
7.539714 -10.15256
7.540714 -10.32766
7.541714 -10.50194
7.542714 -10.6754
7.543715 -10.84803
7.544714 -11.01983
7.545714 -11.19078
7.546714 -11.36087
7.547714 -11.53011
7.548714 -11.69849
7.549714 -11.86598
7.550714 -12.0326
7.551714 -12.19832
7.552714 -12.36314
7.553714 -12.52706
7.554714 -12.69007
7.555714 -12.85214
7.556714 -13.01329
7.557714 -13.173480000000001
7.558714 -13.33272
7.559714 -13.49099
7.560714 -13.64829
7.561714 -13.80461
7.562714 -13.959959999999999
7.563715 -14.11432
7.564714 -14.267679999999999
7.565714 -14.420050000000002
7.566714 -14.571410000000002
7.567714 -14.72175
7.568714 -14.87107
7.569714 -15.01936
7.570714 -15.166599999999999
7.571714 -15.312809999999999
7.572714 -15.45795
7.573714 -15.60204
7.574714 -15.745059999999999
7.575714 -15.887
7.576715 -16.02785
7.577714 -16.16761
7.578714 -16.30627
7.579714 -16.443830000000002
7.580714 -16.5803
7.581714 -16.71565
7.582714 -16.8499
7.583714 -16.98303
7.584714 -17.11504
7.585714 -17.2459
7.586714 -17.37563
7.587714 -17.5042
7.588714 -17.631610000000002
7.589714 -17.75787
7.590714 -17.88295
7.591714 -18.00687
7.592714 -18.12961
7.593714 -18.25116
7.594714 -18.37152
7.595714 -18.49069
7.596714 -18.60867
7.597714 -18.72544
7.598714 -18.84102
7.599714 -18.95539
7.600714 -19.06856
7.601714 -19.18051
7.602714 -19.291240000000002
7.603714 -19.40073
7.604714 -19.50898
7.605714 -19.61599
7.606714 -19.72175
7.607714 -19.82626
7.608714 -19.92952
7.609715 -20.03152
7.610714 -20.13227
7.611714 -20.231759999999998
7.612714 -20.32998
7.613714 -20.42693
7.614714 -20.52261
7.615714 -20.61701
7.616714 -20.71014
7.617714 -20.80199
7.618714 -20.89255
7.619714 -20.981830000000002
7.620714 -21.06981
7.621714 -21.15649
7.622715 -21.241860000000003
7.623714 -21.32592
7.624714 -21.408659999999998
7.625714 -21.4901
7.626714 -21.570220000000003
7.627714 -21.64904
7.628714 -21.72655
7.629714 -21.80274
7.630714 -21.87762
7.631714 -21.95118
7.632714 -22.02341
7.633714 -22.09432
7.634714 -22.1639
7.635714 -22.23215
7.636714 -22.29907
7.637714 -22.36466
7.638714 -22.4289
7.639714 -22.49181
7.640714 -22.55337
7.641714 -22.61358
7.642715 -22.672439999999998
7.643714 -22.729969999999998
7.644714 -22.78615
7.645714 -22.841
7.646714 -22.8945
7.647714 -22.94667
7.648714 -22.997500000000002
7.649714 -23.04697
7.650714 -23.0951
7.651714 -23.14186
7.652714 -23.187279999999998
7.653714 -23.23134
7.654714 -23.27406
7.655715 -23.31542
7.656714 -23.35543
7.657714 -23.394090000000002
7.658714 -23.43139
7.659714 -23.46734
7.660714 -23.501929999999998
7.661714 -23.53518
7.662714 -23.56708
7.663714 -23.597640000000002
7.664714 -23.62686
7.665714 -23.65474
7.666714 -23.68126
7.667714 -23.70644
7.668715 -23.73026
7.669714 -23.75274
7.670714 -23.77386
7.671714 -23.79363
7.672714 -23.81207
7.673714 -23.829159999999998
7.674714 -23.84492
7.675714 -23.85934
7.676714 -23.872419999999998
7.677714 -23.884159999999998
7.678714 -23.89457
7.679714 -23.903650000000003
7.680714 -23.9114
7.681714 -23.917830000000002
7.682714 -23.92293
7.683714 -23.926720000000003
7.684714 -23.92918
7.685714 -23.93032
7.686714 -23.93014
7.687714 -23.92864
7.688715 -23.92581
7.689714 -23.921680000000002
7.690714 -23.91624
7.691714 -23.909489999999998
7.692714 -23.90145
7.693714 -23.89211
7.694714 -23.88148
7.695714 -23.86954
7.696714 -23.85632
7.697714 -23.8418
7.698714 -23.826
7.699714 -23.80892
7.700714 -23.79057
7.701715 -23.77094
7.702714 -23.75004
7.703714 -23.72787
7.704714 -23.704430000000002
7.705714 -23.67973
7.706714 -23.65376
7.707714 -23.62654
7.708714 -23.59808
7.709714 -23.568369999999998
7.710714 -23.53742
7.711714 -23.50524
7.712714 -23.47183
7.713714 -23.43719
7.714714 -23.401320000000002
7.715714 -23.36423
7.716714 -23.32593
7.717714 -23.28641
7.718714 -23.24569
7.719714 -23.203770000000002
7.720714 -23.16066
7.721714 -23.11635
7.722714 -23.07085
7.723714 -23.02416
7.724714 -22.97629
7.725714 -22.92725
7.726714 -22.87704
7.727714 -22.825670000000002
7.728714 -22.77314
7.729714 -22.71947
7.730714 -22.66464
7.731714 -22.60868
7.732714 -22.55157
7.733714 -22.49334
7.734715 -22.433980000000002
7.735714 -22.3735
7.736714 -22.31192
7.737714 -22.24923
7.738714 -22.18544
7.739714 -22.12055
7.740714 -22.054579999999998
7.741714 -21.98752
7.742714 -21.91938
7.743714 -21.85017
7.744714 -21.779889999999998
7.745714 -21.70856
7.746714 -21.63617
7.747715 -21.562739999999998
7.748714 -21.48827
7.749714 -21.412770000000002
7.750714 -21.33624
7.751714 -21.25868
7.752714 -21.18011
7.753714 -21.100540000000002
7.754714 -21.019959999999998
7.755714 -20.938390000000002
7.756714 -20.85584
7.757714 -20.772299999999998
7.758714 -20.68778
7.759714 -20.6023
7.760714 -20.51585
7.761714 -20.42845
7.762714 -20.34011
7.763714 -20.25083
7.764714 -20.16062
7.765714 -20.069490000000002
7.766714 -19.97745
7.767715 -19.8845
7.768714 -19.79066
7.769714 -19.69591
7.770714 -19.60029
7.771714 -19.503780000000003
7.772714 -19.406399999999998
7.773714 -19.308149999999998
7.774714 -19.20905
7.775714 -19.109090000000002
7.776714 -19.00829
7.777714 -18.90665
7.778714 -18.804190000000002
7.779714 -18.70091
7.780715 -18.59681
7.781714 -18.49192
7.782714 -18.38624
7.783714 -18.27977
7.784714 -18.172530000000002
7.785714 -18.06452
7.786714 -17.955740000000002
7.787714 -17.846210000000003
7.788714 -17.73592
7.789714 -17.6249
7.790714 -17.51315
7.791714 -17.400660000000002
7.792714 -17.28747
7.793715 -17.17356
7.794714 -17.05896
7.795714 -16.94368
7.796714 -16.82771
7.797714 -16.71108
7.798714 -16.5938
7.799714 -16.47587
7.800714 -16.3573
7.801714 -16.23809
7.802714 -16.11826
7.803714 -15.997800000000002
7.804714 -15.87674
7.805714 -15.755060000000002
7.806714 -15.63279
7.807714 -15.509929999999999
7.808714 -15.38649
7.809714 -15.26247
7.810714 -15.13789
7.811714 -15.01276
7.812714 -14.88709
7.813715 -14.760889999999998
7.814714 -14.63417
7.815714 -14.506939999999998
7.816714 -14.37921
7.817714 -14.250979999999998
7.818714 -14.12227
7.819714 -13.99307
7.820714 -13.8634
7.821714 -13.73325
7.822714 -13.602649999999999
7.823714 -13.471589999999999
7.824714 -13.340089999999998
7.825714 -13.20816
7.826715 -13.075809999999999
7.827714 -12.94305
7.828714 -12.809899999999999
7.829714 -12.67635
7.830714 -12.54243
7.831714 -12.40815
7.832714 -12.2735
7.833714 -12.13851
7.834714 -12.003179999999999
7.835714 -11.867510000000001
7.836714 -11.7315
7.837714 -11.595170000000001
7.838714 -11.45852
7.839714 -11.32155
7.840714 -11.184289999999999
7.841714 -11.04673
7.842714 -10.908900000000001
7.843714 -10.77081
7.844714 -10.63246
7.845714 -10.493860000000002
7.846714 -10.35504
7.847714 -10.21599
7.848714 -10.076730000000001
7.849714 -9.937255799999999
7.850714 -9.7975865
7.851714 -9.6577264
7.852714 -9.5176801
7.853714 -9.3774527
7.854714 -9.2370503
7.855714 -9.0964787
7.856714 -8.9557461
7.857714 -8.8148646
7.858714 -8.6738467
7.859715 -8.5327074
7.860714 -8.3914608
7.861714 -8.250118800000001
7.862714 -8.1086911
7.863714 -7.967186
7.864714 -7.825609999999999
7.865714 -7.683968500000001
7.866714 -7.542267399999999
7.867714 -7.4005134
7.868714 -7.2587132
7.869714 -7.116874300000001
7.870714 -6.9750033
7.871714 -6.8331063
7.872715 -6.6911906
7.873714 -6.5492645000000005
7.874714 -6.4073383999999995
7.875714 -6.265425700000001
7.876714 -6.1235402
7.877714 -5.9816964
7.878714 -5.8399078
7.879714 -5.6981850000000005
7.880714 -5.5565353
7.881714 -5.4149631
7.882714 -5.2734714
7.883714 -5.1320631
7.884714 -4.990742699999999
7.885714 -4.849517
7.886714 -4.7083937
7.887714 -4.5673825
7.888714 -4.4264931
7.889714 -4.2857353
7.890714 -4.145118200000001
7.891714 -4.0046521
7.892715 -3.8643471999999996
7.893714 -3.7242159
7.894714 -3.5842701999999997
7.895714 -3.4445219
7.896714 -3.3049813999999995
7.897714 -3.1656560000000002
7.898714 -3.0265493
7.899714 -2.8876632
7.900714 -2.7489988
7.901714 -2.6105577
7.902714 -2.4723447999999997
7.903714 -2.3343678999999997
7.904714 -2.1966379000000003
7.905715 -2.0591674
7.906714 -1.9219691
7.907714 -1.7850545999999998
7.908714 -1.6484344000000002
7.909714 -1.5121175
7.910714 -1.3761122000000001
7.911714 -1.2404268
7.912714 -1.1050696
7.913714 -0.9700487400000001
7.914714 -0.83537074
7.915714 -0.70104036
7.916714 -0.56706015
7.917714 -0.43343133
7.918715 -0.30015532
7.919714 -0.16723543999999999
7.920714 -0.034678317
7.921714 0.097505806
7.922714 0.22930373
7.923714 0.36070102
7.924714 0.49168407000000003
7.925714 0.62224157
7.926714 0.75236517
7.927714 0.8820492799999999
7.928714 1.01129
7.929714 1.1400838
7.930714 1.2684268
7.931714 1.3963143
7.932714 1.5237417
7.933714 1.6507044
7.934714 1.7771989
7.935714 1.9032216000000002
7.936714 2.0287680999999997
7.937714 2.1538327
7.938715 2.2784062
7.939714 2.402477
7.940714 2.5260312
7.941714 2.6490552000000003
7.942714 2.7715372
7.943714 2.8934686000000003
7.944714 3.0148452
7.945714 3.1356654999999996
7.946714 3.2559302
7.947714 3.3756394000000003
7.948714 3.4947921
7.949714 3.6133843999999997
7.950714 3.7314113000000004
7.951715 3.8488664
7.952714 3.9657429
7.953714 4.0820345
7.954714 4.197735
7.955714 4.312836
7.956714 4.4273291
7.957714 4.5412038
7.958714 4.6544492
7.959714 4.7670558000000005
7.960714 4.8790157
7.961714 4.9903255
7.962714 5.1009849
7.963714 5.2109957
7.964714 5.3203609
7.965714 5.429081999999999
7.966714 5.5371571
7.967714 5.6445818
7.968714 5.7513483
7.969714 5.8574472
7.970714 5.9628692
7.971714 6.0676053
7.972714 6.1716486
7.973714 6.2749922
7.974714 6.3776307
7.975714 6.4795576
7.976714 6.580767
7.977714 6.6812538
7.978714 6.7810148
7.979714 6.880049400000001
7.980714 6.9783591000000005
7.981714 7.0759475
7.982714 7.1728155000000005
7.983714 7.2689638
7.984715 7.364387799999999
7.985714 7.4590802
7.986714 7.5530313
7.987714 7.6462291
7.988714 7.7386647
7.989714 7.8303307
7.990714 7.9212211
7.991714 8.0113344
7.992714 8.100668299999999
7.993714 8.189223
7.994714 8.2769975
7.995714 8.3639912
7.996714 8.4502034
7.997715 8.535634
7.998714 8.620282999999999
7.999714 8.704152
8.000714 8.7872401
8.001715 8.8695437
8.002714 8.9510575
8.003715 9.0317726
8.004714 9.1116793
8.005714 9.1907687
8.006714 9.2690334
8.007714 9.3464695
8.008715 9.4230771
8.009714 9.4988585
8.010715 9.5738173
8.011714 9.6479572
8.012714 9.7212799
8.013714 9.7937852
8.014714 9.8654717
8.015715 9.9363372
8.016714 10.00638
8.017715 10.0756
8.018714 10.143979999999999
8.019714 10.21154
8.020715 10.27825
8.021714 10.34412
8.022715 10.40913
8.023714 10.47328
8.024714 10.536570000000001
8.025714 10.599
8.026714 10.66058
8.027715 10.7213
8.028714 10.781179999999999
8.029715 10.84022
8.030714 10.89842
8.031714 10.95579
8.032714 11.01231
8.033714 11.067979999999999
8.034715 11.1228
8.035714 11.17676
8.036715 11.22987
8.037714 11.2821
8.038714 11.33348
8.039714 11.383980000000001
8.040714 11.43361
8.041715 11.48237
8.042714 11.53027
8.043715 11.57729
8.044714 11.62347
8.045714 11.66879
8.046714 11.713270000000001
8.047714 11.75691
8.048715 11.7997
8.049714 11.84164
8.050714 11.88273
8.051714 11.92295
8.052714 11.96231
8.053715 12.0008
8.054714 12.03842
8.055715 12.07516
8.056714 12.111040000000001
8.057714 12.14606
8.058714 12.180209999999999
8.059714 12.21351
8.060715 12.24595
8.061714 12.27754
8.062715 12.3083
8.063714 12.33821
8.064714 12.3673
8.065714 12.39555
8.066714 12.42295
8.067715 12.44952
8.068714 12.47523
8.069715 12.500079999999999
8.070714 12.524080000000001
8.071714 12.547220000000001
8.072714 12.569510000000001
8.073714 12.590950000000001
8.074715 12.61155
8.075714 12.631310000000001
8.076715 12.650239999999998
8.077714 12.66835
8.078714 12.68565
8.079714 12.70212
8.080714 12.717780000000001
8.081715 12.73263
8.082714 12.746669999999998
8.083714 12.759889999999999
8.084714 12.77228
8.085714 12.783859999999999
8.086715 12.7946
8.087714 12.804509999999999
8.088715 12.8136
8.089714 12.821869999999999
8.090714 12.82932
8.091714 12.83598
8.092714 12.84184
8.093715 12.84692
8.094714 12.851209999999998
8.095715 12.85473
8.096714 12.857479999999999
8.097714 12.85944
8.098714 12.86063
8.099714 12.861049999999999
8.100715 12.860679999999999
8.101714 12.859539999999999
8.102715 12.85761
8.103714 12.854899999999999
8.104714 12.85141
8.105714 12.847140000000001
8.106714 12.842110000000002
8.107715 12.83632
8.108714 12.82978
8.109715 12.822510000000001
8.110714 12.814510000000002
8.111714 12.80578
8.112714 12.796330000000001
8.113714 12.78615
8.114715 12.77525
8.115714 12.763620000000001
8.116714 12.75126
8.117714 12.73818
8.118714 12.72436
8.119715 12.70981
8.120714 12.69455
8.121715 12.67857
8.122714 12.66188
8.123714 12.64448
8.124714 12.626399999999999
8.125714 12.60764
8.126715 12.588199999999999
8.127714 12.5681
8.128715 12.547349999999998
8.129714 12.525939999999999
8.130714 12.50386
8.131714 12.48113
8.132714 12.457740000000001
8.133715 12.43367
8.134714 12.40895
8.135715 12.383560000000001
8.136714 12.35752
8.137714 12.330829999999999
8.138714 12.3035
8.139714 12.27555
8.140715 12.24697
8.141714 12.217780000000001
8.142715 12.18799
8.143714 12.1576
8.144714 12.12662
8.145715 12.09505
8.146714 12.0629
8.147715 12.03015
8.148714 11.99682
8.149714 11.9629
8.150714 11.92839
8.151714 11.89328
8.152715 11.8576
8.153714 11.82134
8.154715 11.78451
8.155714 11.74714
8.156714 11.70922
8.157714 11.67077
8.158714 11.6318
8.159715 11.59232
8.160714 11.55231
8.161715 11.5118
8.162714 11.47078
8.163714 11.42926
8.164714 11.387229999999999
8.165714 11.344700000000001
8.166715 11.30166
8.167714 11.25812
8.168715 11.21407
8.169714 11.16954
8.170714 11.12452
8.171714 11.07902
8.172714 11.03307
8.173715 10.98667
8.174714 10.93983
8.175714 10.89256
8.176714 10.84486
8.177714 10.79674
8.178715 10.748190000000001
8.179714 10.69922
8.180715 10.64982
8.181714 10.6
8.182714 10.54977
8.183714 10.49913
8.184714 10.44807
8.185715 10.396619999999999
8.186714 10.34477
8.187715 10.29253
8.188714 10.23992
8.189714 10.18695
8.190714 10.13363
8.191714 10.07996
8.192715 10.025960000000001
8.193714 9.9716261
8.194715 9.916961200000001
8.195714 9.861963999999999
8.196714 9.8066337
8.197714 9.7509719
8.198714 9.6949808
8.199715 9.6386664
8.200714 9.582033800000001
8.201715 9.5250919
8.202714 9.467847599999999
8.203714 9.410310500000001
8.204714 9.3524881
8.205714 9.294389899999999
8.206715 9.2360258
8.207714 9.1774039
8.208714 9.118530900000001
8.209714 9.0594135
8.210714 9.0000555
8.211715 8.9404583
8.212714 8.880621900000001
8.213715 8.8205472
8.214714 8.7602355
8.215714 8.6996913
8.216714 8.638920599999999
8.217714 8.5779324
8.218715 8.5167356
8.219714 8.4553406
8.220715 8.393757
8.221714 8.3319932
8.222714 8.2700558
8.223714 8.2079507
8.224714 8.145684000000001
8.225715 8.0832601
8.226714 8.0206841
8.227715 7.9579592
8.228714 7.895087500000001
8.229714 7.8320712
8.230714 7.7689126
8.231714 7.705614
8.232715 7.6421790000000005
8.233714 7.5786144
8.234715 7.514928299999999
8.235714 7.4511304
8.236714 7.3872305
8.237714 7.3232383
8.238714 7.259161799999999
8.239715 7.195007100000001
8.240714 7.1307792999999995
8.241714 7.0664823000000005
8.242714 7.0021189999999995
8.243714 6.937693100000001
8.244715 6.8732083
8.245714 6.808668399999999
8.246715 6.744077099999999
8.247714 6.679439500000001
8.248714 6.6147596
8.249714 6.5500423
8.250714 6.4852946
8.251715 6.4205236999999995
8.252714 6.355737899999999
8.253715 6.2909454
8.254714 6.226153999999999
8.255714 6.1613709000000005
8.256714 6.0966015
8.257714 6.0318496
8.258715 5.9671178
8.259714 5.9024084
8.260715 5.8377236
8.261714 5.7730667
8.262714 5.7084415
8.263714 5.6438532
8.264714 5.5793069
8.265715 5.5148087
8.266714 5.4503646
8.267715 5.385980399999999
8.268714 5.3216621
8.269714 5.2574161
8.270715 5.1932488
8.271714 5.1291663000000005
8.272715 5.0651748
8.273714 5.0012786
8.274714 4.9374819
8.275714 4.8737876
8.276714 4.8101984
8.277715 4.7467172
8.278714 4.683347
8.279715 4.620092700000001
8.280714 4.5569591
8.281714 4.4939518
8.282714 4.4310770999999995
8.283714 4.3683413
8.284715 4.3057498
8.285714 4.2433072
8.286715 4.1810187999999995
8.287714 4.1188888
8.288714 4.0569212
8.289714 3.9951201999999997
8.290714 3.9334897
8.291715 3.8720336
8.292714 3.8107552000000005
8.293715 3.7496578000000005
8.294714 3.6887448000000003
8.295714 3.6280204000000005
8.296714 3.5674885000000005
8.297714 3.5071540999999997
8.298715 3.4470219
8.299714 3.3870975999999997
8.300714 3.3273861
8.301714 3.2678917000000003
8.302714 3.208619
8.303715 3.1495713000000003
8.304714 3.0907515
8.305715 3.0321632000000003
8.306714 2.9738089
8.307714 2.9156921
8.308714 2.8578159999999997
8.309714 2.8001842999999997
8.310715 2.7428005
8.311714 2.6856683
8.312715 2.6287917000000003
8.313714 2.5721747
8.314714 2.5158215
8.315714 2.4597358
8.316714 2.4039211000000003
8.317715 2.3483809
8.318714 2.2931183
8.319715 2.238136
8.320714 2.1834366000000003
8.321714 2.129023
8.322714 2.0748978
8.323714 2.0210642
8.324715 1.9675257000000002
8.325714 1.9142853000000002
8.326715 1.8613469
8.327714 1.8087141
8.328714 1.7563906
8.329714 1.7043798999999997
8.330714 1.6526855999999999
8.331715 1.6013106
8.332714 1.5502581
8.333714 1.4995303
8.334714 1.4491290000000001
8.335714 1.3990558
8.336715 1.3493123
8.337714 1.2999004
8.338715 1.2508221
8.339714 1.2020802000000002
8.340714 1.1536782
8.341714 1.1056196
8.342714 1.0579082
8.343715 1.0105477
8.344714 0.9635410299999999
8.345715 0.91689089
8.346714 0.87059941
8.347714 0.8246683499999999
8.348714 0.7790993
8.349714 0.7338935000000001
8.350715 0.68905209
8.351714 0.6445758
8.352715 0.60046534
8.353714 0.5567214
8.354714 0.5133449600000001
8.355714 0.47033755
8.356714 0.42770159999999996
8.357715 0.38544026
8.358714 0.34355727999999996
8.359715 0.30205662
8.360714 0.26094175
8.361714 0.22021544
8.362714 0.17987936999999998
8.363714 0.13993427
8.364715 0.10038021000000001
8.365714 0.061216956
8.366714 0.022444362
8.367714 -0.015937437000000002
8.368714 -0.053927972
8.369715 -0.0915265
8.370714 -0.12873204
8.371715 -0.16554339
8.372714 -0.20195905
8.373714 -0.23797704
8.374714 -0.27359493999999995
8.375714 -0.30880992
8.376715 -0.34361901
8.377714 -0.37801964
8.378715 -0.41201008
8.379714 -0.44558984
8.380714 -0.47875973
8.381714 -0.51152161
8.382714 -0.54387767
8.383715 -0.57583
8.384714 -0.6073798499999999
8.385715 -0.63852733
8.386714 -0.66927159
8.387714 -0.69961082
8.388714 -0.72954292
8.389714 -0.75906566
8.390715 -0.7881769000000001
8.391714 -0.81687486
8.392715 -0.8451578200000001
8.393714 -0.87302448
8.394714 -0.9004740000000001
8.395715 -0.92750601
8.396714 -0.95412107
8.397715 -0.98032095
8.398714 -1.0061082000000001
8.399714 -1.0314858999999998
8.400714 -1.0564571
8.401714 -1.0810239
8.402715 -1.105187
8.403714 -1.1289455
8.404715 -1.1522971
8.405714 -1.1752389
8.406714 -1.1977681
8.407714 -1.2198822
8.408714 -1.24158
8.409715 -1.2628617
8.410714 -1.283728
8.411715 -1.3041807
8.412714 -1.3242222
8.413714 -1.3438552
8.414714 -1.3630824
8.415714 -1.3819071
8.416715 -1.4003323
8.417714 -1.4183609
8.418715 -1.4359947
8.419714 -1.4532346
8.420714 -1.4700796999999999
8.421714 -1.4865278000000002
8.422714 -1.5025756
8.423715 -1.5182197
8.424714 -1.5334575
8.425714 -1.5482877000000002
8.426714 -1.5627114000000002
8.427714 -1.5767311999999998
8.428715 -1.5903508
8.429714 -1.6035751
8.430715 -1.6164087
8.431714 -1.6288558000000002
8.432714 -1.6409202
8.433714 -1.6526042
8.434714 -1.66391
8.435715 -1.6748389
8.436714 -1.685391
8.437715 -1.6955659
8.438714 -1.7053623
8.439714 -1.7147785
8.440714 -1.7238126999999999
8.441714 -1.7324636
8.442715 -1.7407314999999999
8.443714 -1.7486187
8.444715 -1.756129
8.445714 -1.7632686000000002
8.446714 -1.7700437
8.447714 -1.7764605999999998
8.448714 -1.782524
8.449715 -1.7882377
8.450714 -1.7936032000000002
8.451715 -1.7986204
8.452714 -1.8032886000000001
8.453714 -1.8076062
8.454714 -1.8115717999999998
8.455714 -1.815184
8.456715 -1.8184421999999998
8.457714 -1.8213460000000001
8.458714 -1.8238964
8.459714 -1.8260954
8.460714 -1.8279467
8.461715 -1.829455
8.462714 -1.8306272
8.463715 -1.8314701
8.464714 -1.8319908999999999
8.465714 -1.8321957
8.466714 -1.8320886
8.467714 -1.8316717999999999
8.468715 -1.830945
8.469714 -1.8299066
8.470715 -1.8285543000000002
8.471714 -1.8268863
8.472714 -1.8249018
8.473714 -1.8226014
8.474714 -1.8199876
8.475715 -1.8170636
8.476714 -1.8138341999999998
8.477715 -1.8103044
8.478714 -1.8064803
8.479714 -1.8023673
8.480714 -1.7979721
8.481714 -1.7932995999999999
8.482715 -1.7883550000000001
8.483714 -1.7831415
8.484715 -1.7776605
8.485714 -1.7719116
8.486714 -1.7658936
8.487714 -1.759604
8.488714 -1.7530413000000002
8.489715 -1.7462050999999998
8.490714 -1.7390968
8.491714 -1.7317204
8.492714 -1.7240815
8.493714 -1.7161872000000002
8.494715 -1.708045
8.495714 -1.6996622
8.496715 -1.6910452
8.497714 -1.6821994
8.498714 -1.6731286
8.499714 -1.6638361000000002
8.500714 -1.6543234
8.501715 -1.6445914
8.502714 -1.6346401
8.503715 -1.6244683
8.504714 -1.6140757
8.505714 -1.603462
8.506714 -1.5926277
8.507714 -1.5815755
8.508715 -1.5703095
8.509714 -1.5588361
8.510715 -1.5471627
8.511714 -1.5352973
8.512714 -1.5232473
8.513714 -1.5110189
8.514714 -1.4986166
8.515715 -1.486043
8.516714 -1.4732992
8.517715 -1.4603853999999998
8.518714 -1.4473013
8.519714 -1.4340467000000001
8.520715 -1.4206222
8.521714 -1.4070293
8.522715 -1.3932705
8.523714 -1.3793491999999998
8.524714 -1.3652699000000001
8.525714 -1.3510384
8.526714 -1.3366609
8.527715 -1.3221446
8.528714 -1.3074964999999998
8.529715 -1.2927231000000001
8.530714 -1.2778296
8.531714 -1.2628197
8.532714 -1.247695
8.533714 -1.2324557999999999
8.534715 -1.2171009
8.535714 -1.2016289
8.536715 -1.1860392000000002
8.537714 -1.1703325
8.538714 -1.1545115
8.539714 -1.1385803
8.540714 -1.1225446
8.541715 -1.106411
8.542714 -1.0901863
8.543715 -1.073877
8.544714 -1.0574891
8.545714 -1.0410282
8.546714 -1.0244989
8.547714 -1.0079049
8.548715 -0.9912489
8.549714 -0.9745324
8.550714 -0.9577557400000001
8.551714 -0.94091883
8.552714 -0.9240211
8.553715 -0.90706274
8.554714 -0.89004552
8.555715 -0.87297298
8.556714 -0.85585043
8.557714 -0.83868485
8.558714 -0.82148407
8.559714 -0.80425572
8.560715 -0.7870065
8.561714 -0.76974174
8.562715 -0.75246505
8.563714 -0.73517864
8.564714 -0.7178837
8.565714 -0.70058089
8.566714 -0.68327053
8.567715 -0.6659531
8.568714 -0.64862906
8.569715 -0.63129924
8.570714 -0.613965
8.571714 -0.5966287100000001
8.572714 -0.57929391
8.573714 -0.56196582
8.574715 -0.5446509900000001
8.575714 -0.52735698
8.576715 -0.5100912400000001
8.577714 -0.49286041999999997
8.578714 -0.47566965
8.579714 -0.45852195
8.580714 -0.4414184
8.581715 -0.42435885
8.582714 -0.40734271
8.583714 -0.39036972
8.584714 -0.37344084
8.585714 -0.3565581
8.586715 -0.33972447
8.587714 -0.32294358
8.588715 -0.30621944
8.589714 -0.28955638
8.590714 -0.27295906999999997
8.591714 -0.25643266
8.592714 -0.23998257
8.593715 -0.22361441999999998
8.594714 -0.20733321999999998
8.595715 -0.19114298
8.596714 -0.17504591
8.597714 -0.15904247
8.598714 -0.14313166
8.599714 -0.12731195
8.600715 -0.11158222000000001
8.601714 -0.095942762
8.602715 -0.080395822
8.603714 -0.064945425
8.604714 -0.049596955000000005
8.605714 -0.034356292000000004
8.606714 -0.019229097
8.607715 -0.0042204127
8.608714 0.010665505
8.609715 0.025424999
8.610714 0.040054804
8.611714 0.054551836
8.612714 0.06891333
8.613714 0.083137292
8.614715 0.09722275999999999
8.615714 0.11117004999999999
8.616714 0.12498036000000001
8.617714 0.13865496
8.618714 0.15219424
8.619715 0.16559706999999999
8.620714 0.17886016
8.621715 0.19197841999999998
8.622714 0.20494573
8.623714 0.21775605
8.624714 0.23040436000000003
8.625714 0.24288717999999998
8.626715 0.25520253
8.627714 0.26734944
8.628715 0.27932737
8.629714 0.29113558
8.630714 0.30277288
8.631714 0.31423781
8.632714 0.32552893
8.633715 0.33664508
8.634714 0.34758553
8.635715 0.35834953
8.636714 0.36893568
8.637714 0.37934154000000003
8.638714 0.38956318
8.639714 0.39959558999999994
8.640715 0.40943348
8.641714 0.41907211
8.642715 0.42850822
8.643714 0.43774056
8.644714 0.44676973000000003
8.645715 0.45559732
8.646714 0.46422514000000004
8.647715 0.47265412
8.648714 0.48088399000000004
8.649714 0.48891329
8.650714 0.49673989
8.651714 0.50436151
8.652715 0.5117760499999999
8.653714 0.51898179
8.654715 0.52597704
8.655714 0.53275973
8.656714 0.53932699
8.657714 0.54567549
8.658714 0.55180173
8.659715 0.5577027800000001
8.660714 0.5633771
8.661715 0.5688248699999999
8.662714 0.57404763
8.663714 0.57904762
8.664714 0.58382661
8.665714 0.58838511
8.666715 0.5927219499999999
8.667714 0.59683439
8.668715 0.60071889
8.669714 0.60437187
8.670714 0.60779052
8.671714 0.6109730800000001
8.672714 0.61391876
8.673715 0.6166271400000001
8.674714 0.6190978500000001
8.675714 0.62133009
8.676714 0.62332298
8.677714 0.6250759100000001
8.678715 0.62658908
8.679714 0.62786369
8.680715 0.62890169
8.681714 0.62970528
8.682714 0.63027591
8.683714 0.6306136
8.684714 0.63071661
8.685715 0.6305817499999999
8.686714 0.63020517
8.687715 0.62958337
8.688714 0.6287140800000001
8.689714 0.62759654
8.690714 0.62623131
8.691714 0.62461975
8.692715 0.62276316
8.693714 0.62066242
8.694715 0.61831777
8.695714 0.61572925
8.696714 0.61289696
8.697714 0.6098215
8.698714 0.60650399
8.699715 0.60294573
8.700714 0.5991475700000001
8.701715 0.5951093000000001
8.702714 0.5908296399999999
8.703714 0.5863063
8.704714 0.58153681
8.705714 0.57651945
8.706715 0.5712537999999999
8.707714 0.56574107
8.708714 0.55998382
8.709714 0.5539851299999999
8.710714 0.54774773
8.711715 0.5412735
8.712714 0.53456314
8.713715 0.52761654
8.714714 0.52043344
8.715714 0.5130136900000001
8.716714 0.5053577499999999
8.717714 0.49746647
8.718715 0.48934068
8.719714 0.48098071
8.720715 0.47238637
8.721714 0.46355687
8.722714 0.45449137999999994
8.723714 0.44518975000000005
8.724714 0.43565286000000003
8.725715 0.42588282
8.726714 0.41588264999999996
8.727715 0.40565547999999996
8.728714 0.3952038
8.729714 0.38452891
8.730714 0.37363095
8.731714 0.36250920999999997
8.732715 0.35116285999999997
8.733714 0.33959155
8.734715 0.32779591
8.735714 0.31577745
8.736714 0.30353819
8.737714 0.29108024
8.738714 0.27840531
8.739715 0.26551473000000003
8.740714 0.2524097
8.741714 0.2390916
8.742714 0.22556246000000002
8.743714 0.21182499
8.744715 0.19788228000000002
8.745714 0.18373720999999998
8.746715 0.16939198
8.747714 0.15484768999999998
8.748714 0.14010444
8.749714 0.12516184
8.750714 0.11001962
8.751715 0.094678305
8.752714 0.079139572
8.753715 0.063406065
8.754714 0.047480981
8.755714 0.031367459
8.756714 0.015068096
8.757714 -0.0014152105
8.758715 -0.018081098
8.759714 -0.034928363000000004
8.760715 -0.051955564
8.761714 -0.06916087
8.762714 -0.086542137
8.763714 -0.10409727
8.764714 -0.12182454999999999
8.765715 -0.13972283
8.766714 -0.15779141
8.767715 -0.17602955
8.768714 -0.19443599
8.769714 -0.21300847000000003
8.770715 -0.23174365000000002
8.771714 -0.25063735
8.772715 -0.26968517
8.773714 -0.28888313
8.774714 -0.30822807
8.775714 -0.32771791
8.776714 -0.34735126
8.777715 -0.36712703
8.778714 -0.38704393
8.779715 -0.40710019000000003
8.780714 -0.42729354
8.781714 -0.44762148
8.782714 -0.46808152
8.783714 -0.48867143
8.784715 -0.5093892099999999
8.785714 -0.53023277
8.786715 -0.55119945
8.787714 -0.57228594
8.788714 -0.5934883400000001
8.789714 -0.6148023499999999
8.790714 -0.63622408
8.791715 -0.65775039
8.792714 -0.67937928
8.793715 -0.70110974
8.794714 -0.72294138
8.795714 -0.74487366
8.796714 -0.7669054399999999
8.797714 -0.78903465
8.798715 -0.81125824
8.799714 -0.83357273
8.800714 -0.85597429
8.801714 -0.87845931
8.802714 -0.90102432
8.803715 -0.9236659899999999
8.804714 -0.94638066
8.805715 -0.9691644500000001
8.806714 -0.9920130500000001
8.807714 -1.0149225
8.808714 -1.0378891
8.809714 -1.0609102000000001
8.810715 -1.0839843
8.811714 -1.1071104999999999
8.812715 -1.1302881
8.813714 -1.1535161999999999
8.814714 -1.1767928
8.815714 -1.2001147
8.816714 -1.2234777000000001
8.817715 -1.2468771
8.818714 -1.2703084
8.819715 -1.2937677
8.820714 -1.3172517
8.821714 -1.3407573000000002
8.822714 -1.3642819
8.823714 -1.3878223
8.824715 -1.4113756
8.825714 -1.4349382000000002
8.826715 -1.4585074
8.827714 -1.4820807
8.828714 -1.5056564
8.829714 -1.5292332
8.830714 -1.5528094
8.831715 -1.5763827000000001
8.832714 -1.5999492
8.833714 -1.6235044
8.834714 -1.6470429000000002
8.835714 -1.6705589
8.836715 -1.694048
8.837714 -1.7175062
8.838715 -1.7409306
8.839714 -1.7643197
8.840714 -1.7876713999999998
8.841714 -1.8109841000000002
8.842714 -1.8342553000000001
8.843715 -1.8574821
8.844714 -1.8806618000000002
8.845715 -1.9037914999999999
8.846714 -1.9268690000000002
8.847714 -1.9498918
8.848714 -1.9728575000000002
8.849714 -1.9957631999999998
8.850715 -2.0186045999999997
8.851714 -2.0413768
8.852715 -2.0640744
8.853714 -2.0866925000000003
8.854714 -2.109227
8.855714 -2.1316748
8.856714 -2.1540344
8.857715 -2.1763043
8.858714 -2.1984836
8.859715 -2.2205701
8.860714 -2.2425607
8.861714 -2.2644516
8.862714 -2.2862382
8.863714 -2.3079162
8.864715 -2.329482
8.865714 -2.3509318
8.866714 -2.3722626
8.867714 -2.3934711
8.868714 -2.4145536
8.869715 -2.4355063
8.870714 -2.4563253
8.871715 -2.477007
8.872714 -2.497549
8.873714 -2.51795
8.874714 -2.5382096
8.875714 -2.5583278000000003
8.876715 -2.578304
8.877714 -2.5981359
8.878715 -2.6178205
8.879714 -2.637353
8.880714 -2.6567282000000003
8.881714 -2.6759412
8.882714 -2.6949875000000003
8.883715 -2.7138636000000003
8.884714 -2.7325665999999997
8.885715 -2.7510939000000003
8.886714 -2.769443
8.887714 -2.7876107
8.888714 -2.8055938
8.889714 -2.8233893
8.890715 -2.8409949
8.891714 -2.8584085
8.892715 -2.8756289
8.893714 -2.8926548
8.894714 -2.9094841
8.895715 -2.926114
8.896714 -2.9425401
8.897715 -2.9587571
8.898714 -2.9747594
8.899714 -2.9905425
8.900714 -3.0061027
8.901714 -3.0214379
8.902715 -3.0365471
8.903714 -3.0514300000000003
8.904715 -3.0660860000000003
8.905714 -3.0805141000000003
8.906714 -3.0947125
8.907714 -3.1086789
8.908714 -3.1224111
8.909715 -3.1359065
8.910714 -3.1491634
8.911715 -3.1621784
8.912714 -3.1749494000000005
8.913714 -3.1874724
8.914714 -3.1997427000000003
8.915714 -3.2117553
8.916715 -3.2235055999999997
8.917714 -3.2349902999999998
8.918715 -3.2462072
8.919714 -3.2571554000000003
8.920714 -3.2678355
8.921714 -3.2782484
8.922714 -3.2883945999999997
8.923715 -3.2982733
8.924714 -3.3078831
8.925714 -3.3172205000000003
8.926714 -3.3262823
8.927714 -3.3350646
8.928715 -3.3435643
8.929714 -3.3517774
8.930715 -3.3597011
8.931714 -3.3673316
8.932714 -3.3746656
8.933714 -3.3817000999999998
8.934714 -3.3884328
8.935715 -3.3948619
8.936714 -3.4009874000000004
8.937715 -3.4068099999999997
8.938714 -3.4123308999999997
8.939714 -3.4175511
8.940714 -3.4224708
8.941714 -3.4270886000000003
8.942715 -3.4314021
8.943714 -3.4354071999999998
8.944715 -3.4390993
8.945714 -3.4424737
8.946714 -3.4455266
8.947714 -3.4482546000000003
8.948714 -3.4506556
8.949715 -3.4527279
8.950714 -3.4544706
8.951715 -3.4558836000000004
8.952714 -3.4569669999999997
8.953714 -3.4577221
8.954714 -3.4581497000000003
8.955714 -3.4582517999999998
8.956715 -3.4580287000000003
8.957714 -3.4574807
8.958714 -3.4566067
8.959714 -3.4554038
8.960714 -3.4538679
8.961715 -3.4519944
8.962714 -3.449779
8.963715 -3.4472171000000005
8.964714 -3.4443058
8.965714 -3.4410436000000004
8.966714 -3.4374300000000004
8.967714 -3.4334663
8.968715 -3.4291543
8.969714 -3.4244958
8.970715 -3.4194928
8.971714 -3.414147
8.972714 -3.4084596
8.973714 -3.4024309
8.974714 -3.3960599
8.975715 -3.3893444
8.976714 -3.3822812
8.977715 -3.374866
8.978714 -3.3670951
8.979714 -3.3589638999999996
8.980714 -3.3504698
8.981714 -3.3416110999999997
8.982715 -3.3323872999999997
8.983714 -3.3228002
8.984715 -3.3128530000000005
8.985714 -3.3025488
8.986714 -3.2918915
8.987714 -3.2808848
8.988714 -3.2695308
8.989715 -3.2578312
8.990714 -3.2457851000000004
8.991714 -3.2333914
8.992714 -3.2206464999999995
8.993714 -3.2075461
8.994715 -3.1940859
8.995714 -3.1802617
8.996715 -3.1660698000000003
8.997714 -3.1515087999999998
8.998714 -3.1365786
8.999714 -3.1212809
9.000714 -3.1056188
9.001715 -3.0895965000000003
9.002714 -3.0732185
9.003715 -3.0564891
9.004714 -3.039412
9.005714 -3.0219894000000003
9.006714 -3.0042223999999997
9.007714 -2.9861106
9.008715 -2.9676517
9.009714 -2.9488426000000003
9.010715 -2.9296789
9.011714 -2.9101564
9.012714 -2.8902713
9.013714 -2.8700216000000003
9.014714 -2.8494069
9.015715 -2.8284296
9.016714 -2.8070939999999998
9.017715 -2.7854057
9.018714 -2.7633708
9.019714 -2.740995
9.020715 -2.718283
9.021714 -2.6952378
9.022715 -2.6718607
9.023714 -2.6481515
9.024714 -2.6241086
9.025714 -2.5997296
9.026714 -2.5750114
9.027715 -2.5499503999999997
9.028714 -2.5245434
9.029715 -2.4987878
9.030714 -2.4726828999999997
9.031714 -2.4462296
9.032714 -2.4194317
9.033714 -2.3922948
9.034715 -2.3648262
9.035714 -2.3370335
9.036715 -2.3089234
9.037714 -2.2805006999999997
9.038714 -2.2517677
9.039714 -2.2227243
9.040714 -2.193368
9.041715 -2.1636961
9.042714 -2.1337051
9.043715 -2.1033923999999997
9.044714 -2.0727562
9.045714 -2.0417957
9.046714 -2.0105114
9.047714 -1.9789050999999998
9.048715 -1.9469798999999999
9.049714 -1.9147409
9.050714 -1.8821945
9.051714 -1.8493485
9.052714 -1.8162109
9.053715 -1.7827890999999998
9.054714 -1.7490881999999999
9.055715 -1.7151108000000002
9.056714 -1.6808558000000002
9.057714 -1.64632
9.058714 -1.6114987
9.059714 -1.5763873000000002
9.060715 -1.5409826999999998
9.061714 -1.5052841000000001
9.062715 -1.469293
9.063714 -1.433013
9.064714 -1.3964495000000001
9.065714 -1.3596082
9.066714 -1.3224955999999999
9.067715 -1.2851181
9.068714 -1.2474827000000002
9.069715 -1.2095961
9.070714 -1.1714642000000002
9.071714 -1.1330919
9.072714 -1.0944816
9.073714 -1.0556329999999998
9.074715 -1.0165431
9.075714 -0.97720707
9.076715 -0.9376201799999999
9.077714 -0.89777885
9.078714 -0.8576826200000001
9.079714 -0.8173344699999999
9.080714 -0.77674058
9.081715 -0.73590935
9.082714 -0.69484995
9.083714 -0.6535710800000001
9.084714 -0.61208014
9.085714 -0.57038297
9.086715 -0.52848412
9.087714 -0.48638707999999997
9.088715 -0.44409451000000005
9.089714 -0.40160818
9.090714 -0.35892841
9.091714 -0.31605405000000003
9.092714 -0.27298254
9.093715 -0.22971087999999998
9.094714 -0.18623683
9.095715 -0.14256048000000002
9.096714 -0.09868529200000001
9.097714 -0.054618402
9.098714 -0.010369874999999999
9.099714 0.034048871
9.100715 0.078626972
9.101714 0.12335574
9.102715 0.16822958999999998
9.103714 0.21324600000000002
9.104714 0.25840476
9.105714 0.30370683
9.106714 0.34915328
9.107715 0.3947448
9.108714 0.44048168
9.109715 0.48636393999999994
9.110714 0.53239134
9.111714 0.57856324
9.112714 0.62487768
9.113714 0.67133056
9.114715 0.71791499
9.115714 0.76462128
9.116714 0.8114378
9.117714 0.85835289
9.118714 0.9053564599999999
9.119715 0.9524418
9.120714 0.9996063100000001
9.121715 1.0468507999999999
9.122714 1.0941787
9.123714 1.1415934
9.124714 1.1890975
9.125714 1.236691
9.126715 1.2843722
9.127714 1.3321368
9.128715 1.3799801
9.129714 1.4278964
9.130714 1.4758797000000001
9.131714 1.523923
9.132714 1.5720182999999999
9.133715 1.6201561
9.134714 1.6683267000000002
9.135715 1.7165211999999999
9.136714 1.7647328
9.137714 1.8129582000000002
9.138714 1.8611979
9.139714 1.9094553
9.140715 1.9577352
9.141714 2.0060416
9.142715 2.0543756
9.143714 2.1027346999999996
9.144714 2.151113
9.145715 2.1995019
9.146714 2.2478918
9.147715 2.2962729
9.148714 2.3446368
9.149714 2.3929764
9.150714 2.441285
9.151714 2.4895566000000002
9.152715 2.5377855
9.153714 2.5859669
9.154715 2.634098
9.155714 2.6821783
9.156714 2.7302096000000002
9.157714 2.778195
9.158714 2.826138
9.159715 2.87404
9.160714 2.9218988
9.161715 2.9697082999999997
9.162714 3.0174583
9.163714 3.0651365999999998
9.164714 3.1127309
9.165714 3.1602303999999997
9.166715 3.2076273000000004
9.167714 3.2549164999999998
9.168715 3.3020951
9.169714 3.3491619
9.170714 3.3961158
9.171714 3.4429561
9.172714 3.4896821
9.173715 3.5362937
9.174714 3.5827909
9.175714 3.6291741
9.176714 3.6754426
9.177714 3.7215936999999997
9.178715 3.7676214999999997
9.179714 3.8135166999999996
9.180715 3.8592678
9.181714 3.9048622999999996
9.182714 3.9502889
9.183714 3.9955392
9.184714 4.0406089
9.185715 4.0854968
9.186714 4.1302048000000005
9.187715 4.1747358
9.188714 4.2190921
9.189714 4.263274
9.190714 4.3072801
9.191714 4.3511078
9.192715 4.3947533
9.193714 4.4382114
9.194715 4.4814762
9.195714 4.5245409
9.196714 4.5673966
9.197714 4.6100341
9.198714 4.6524424
9.199715 4.694612
9.200714 4.7365349000000005
9.201715 4.7782067
9.202714 4.8196271
9.203714 4.8607986
9.204714 4.9017258
9.205714 4.9424127
9.206715 4.9828619
9.207714 5.0230727
9.208714 5.0630413
9.209714 5.1027607
9.210714 5.1422231
9.211715 5.1814191
9.212714 5.2203402
9.213715 5.2589782000000005
9.214714 5.297325900000001
9.215714 5.3353763999999995
9.216714 5.373124
9.217714 5.4105639
9.218715 5.4476939
9.219714 5.4845136000000005
9.220715 5.5210255
9.221714 5.5572331
9.222714 5.5931401
9.223714 5.628749
9.224714 5.6640588
9.225715 5.699065
9.226714 5.733759699999999
9.227715 5.768133000000001
9.228714 5.8021732
9.229714 5.8358695
9.230714 5.8692139
9.231714 5.9021994
9.232715 5.9348222
9.233714 5.9670802
9.234715 5.9989732
9.235714 6.0305013999999995
9.236714 6.0616661
9.237714 6.0924689999999995
9.238714 6.1229121
9.239715 6.1529967999999995
9.240714 6.1827235
9.241714 6.2120896000000005
9.242714 6.241090600000001
9.243714 6.2697187
9.244715 6.2979639
9.245714 6.325815599999999
9.246715 6.3532643
9.247714 6.3803017
9.248714 6.406922600000001
9.249714 6.4331263
9.250714 6.458912799999999
9.251715 6.4842857
9.252714 6.5092474
9.253715 6.5338016
9.254714 6.557950399999999
9.255714 6.5816939
9.256714 6.6050306
9.257714 6.627957499999999
9.258715 6.6504702
9.259714 6.6725619
9.260715 6.694225199999999
9.261714 6.7154512
9.262714 6.736231600000001
9.263714 6.756558999999999
9.264714 6.7764275
9.265715 6.795834000000001
9.266714 6.8147786
9.267715 6.8332635
9.268714 6.8512930999999995
9.269714 6.868872
9.270715 6.886004699999999
9.271714 6.902692500000001
9.272715 6.918934699999999
9.273714 6.9347292000000005
9.274714 6.9500706999999995
9.275714 6.9649518
9.276714 6.9793655999999995
9.277715 6.9933049
9.278714 7.0067614
9.279715 7.0197292
9.280714 7.0322037
9.281714 7.0441826999999995
9.282714 7.0556663
9.283714 7.066655900000001
9.284715 7.0771553
9.285714 7.0871681
9.286715 7.0966981
9.287714 7.1057484
9.288714 7.1143202
9.289714 7.1224123
9.290714 7.1300209
9.291715 7.1371399
9.292714 7.1437627
9.293715 7.1498819000000005
9.294714 7.1554914
9.295714 7.1605846
9.296714 7.1651585
9.297714 7.1692117
9.298715 7.1727447
9.299714 7.17576
9.300714 7.178261900000001
9.301714 7.1802557
9.302714 7.181745
9.303715 7.1827322
9.304714 7.1832187
9.305715 7.1832031
9.306714 7.1826816
9.307714 7.1816504000000005
9.308714 7.1801029000000005
9.309714 7.1780339
9.310715 7.1754366
9.311714 7.172307399999999
9.312715 7.1686423999999995
9.313714 7.1644403
9.314714 7.1597017
9.315714 7.1544289999999995
9.316714 7.1486279
9.317715 7.1423030999999995
9.318714 7.1354598000000005
9.319715 7.1281031
9.320714 7.1202345000000005
9.321714 7.1118540999999995
9.322714 7.1029580999999995
9.323714 7.0935421
9.324715 7.0836
9.325714 7.0731267
9.326715 7.062117
9.327714 7.0505671
9.328714 7.038475600000001
9.329714 7.0258430999999995
9.330714 7.012672
9.331715 6.9989644
9.332714 6.9847248
9.333714 6.9699577999999995
9.334714 6.9546692
9.335714 6.938862799999999
9.336715 6.922543
9.337714 6.9057114
9.338715 6.8883665
9.339714 6.8705052
9.340714 6.852122400000001
9.341714 6.8332121
9.342714 6.8137683
9.343715 6.7937873
9.344714 6.773267700000001
9.345715 6.7522109
9.346714 6.730620599999999
9.347714 6.708501999999999
9.348714 6.6858605
9.349714 6.6627018
9.350715 6.6390298
9.351714 6.6148475
9.352715 6.590157700000001
9.353714 6.5649629
9.354714 6.5392627999999995
9.355714 6.5130576
9.356714 6.4863451
9.357715 6.459121399999999
9.358714 6.431381399999999
9.359715 6.4031221
9.360714 6.374340500000001
9.361714 6.345037400000001
9.362714 6.315214900000001
9.363714 6.2848799
9.364715 6.254039000000001
9.365714 6.2227003000000005
9.366714 6.1908703
9.367714 6.1585534
9.368714 6.1257519
9.369715 6.0924657
9.370714 6.058694
9.371715 6.0244355
9.372714 5.989689
9.373714 5.9544533
9.374714 5.9187274
9.375714 5.8825105
9.376715 5.8458015
9.377714 5.8086003999999996
9.378715 5.7709087
9.379714 5.7327304
9.380714 5.6940712
9.381714 5.654938899999999
9.382714 5.6153424
9.383715 5.5752892
9.384714 5.5347841
9.385715 5.493829
9.386714 5.4524232
9.387714 5.4105643
9.388714 5.3682491
9.389714 5.3254753
9.390715 5.2822422
9.391714 5.2385513
9.392715 5.1944051
9.393714 5.149807399999999
9.394714 5.104761900000001
9.395715 5.0592728
9.396714 5.0133444
9.397715 4.9669821
9.398714 4.9201924
9.399714 4.8729829
9.400714 4.82536
9.401714 4.777329
9.402715 4.7288932
9.403714 4.6800524
9.404715 4.6308044
9.405714 4.5811456
9.406714 4.5310725000000005
9.407714 4.4805847000000005
9.408714 4.429683799999999
9.409715 4.378375
9.410714 4.326664999999999
9.411715 4.2745609
9.412714 4.222069299999999
9.413714 4.169196299999999
9.414714 4.1159466
9.415714 4.0623248
9.416715 4.0083348999999995
9.417714 3.9539814
9.418715 3.8992687999999998
9.419714 3.8442001
9.420714 3.7887767
9.421714 3.732999
9.422714 3.6768652
9.423715 3.6203741999999997
9.424714 3.5635259
9.425714 3.506323
9.426714 3.4487706
9.427714 3.3908773000000005
9.428715 3.3326525000000005
9.429714 3.2741062000000003
9.430715 3.2152459
9.431714 3.1560775
9.432714 3.0966042
9.433714 3.0368276
9.434714 2.9767495
9.435715 2.9163713
9.436714 2.8556956000000002
9.437715 2.7947252999999996
9.438714 2.7334627
9.439714 2.6719101
9.440714 2.6100688
9.441714 2.5479404
9.442715 2.485528
9.443714 2.4228366
9.444715 2.3598736
9.445714 2.2966482
9.446714 2.2331703000000003
9.447714 2.1694489
9.448714 2.1054901
9.449715 2.0412974
9.450714 1.9768719000000001
9.451715 1.9122129
9.452714 1.8473204
9.453714 1.7821956
9.454714 1.7168416
9.455714 1.6512629
9.456715 1.5854653
9.457714 1.5194544
9.458714 1.4532355000000001
9.459714 1.3868136
9.460714 1.3201943
9.461715 1.2533836
9.462714 1.1863891
9.463715 1.1192191
9.464714 1.0518819000000001
9.465714 0.98438403
9.466714 0.91672987
9.467714 0.8489210199999999
9.468715 0.7809571000000001
9.469714 0.71283719
9.470715 0.64456137
9.471714 0.57613188
9.472714 0.50755381
9.473714 0.43883431
9.474714 0.36998177
9.475715 0.30100448
9.476714 0.23190975000000003
9.477715 0.16270367
9.478714 0.093391474
9.479714 0.023978237
9.480714 -0.04553062
9.481714 -0.11512929000000001
9.482715 -0.18481206
9.483714 -0.25457412
9.484715 -0.32441225
9.485714 -0.39432487
9.486714 -0.46431142999999997
9.487714 -0.53437124
9.488714 -0.60450197
9.489715 -0.6746988300000001
9.490714 -0.74495426
9.491714 -0.8152588299999999
9.492714 -0.88560255
9.493714 -0.95597617
9.494715 -1.0263724
9.495714 -1.0967863
9.496715 -1.1672143
9.497714 -1.2376537
9.498714 -1.3081014
9.499714 -1.3785535999999998
9.500714 -1.4490061
9.501715 -1.5194541000000001
9.502714 -1.5898936999999997
9.503715 -1.6603218
9.504714 -1.7307354000000001
9.505714 -1.8011313000000002
9.506714 -1.871505
9.507714 -1.9418498999999998
9.508715 -2.0121573
9.509714 -2.0824176999999997
9.510715 -2.1526216000000002
9.511714 -2.2227609999999998
9.512714 -2.2928305
9.513714 -2.3628268
9.514714 -2.4327487
9.515715 -2.5025949
9.516714 -2.5723634
9.517715 -2.6420508999999996
9.518714 -2.7116526
9.519714 -2.7811624
9.520715 -2.8505743
9.521714 -2.9198827
9.522715 -2.9890825999999997
9.523714 -3.0581690000000004
9.524714 -3.1271365
9.525714 -3.1959782999999997
9.526714 -3.2646868
9.527715 -3.3332542
9.528714 -3.4016732000000003
9.529715 -3.469938
9.530714 -3.5380453
9.531714 -3.6059938
9.532714 -3.6737829
9.533714 -3.7414115
9.534715 -3.8088769
9.535714 -3.876175
9.536715 -3.9432988
9.537714 -4.0102404
9.538714 -4.076992
9.539714 -4.143546499999999
9.540714 -4.2098977
9.541715 -4.2760406
9.542714 -4.3419708
9.543715 -4.4076826
9.544714 -4.4731706
9.545714 -4.5384288
9.546714 -4.6034519000000005
9.547714 -4.6682358
9.548715 -4.7327779
9.549714 -4.7970764
9.550714 -4.8611306
9.551714 -4.9249381
9.552714 -4.9884956
9.553715 -5.0517973000000005
9.554714 -5.1148355
9.555715 -5.1776022
9.556714 -5.2400891
9.557714 -5.3022895
9.558714 -5.364199
9.559714 -5.425813799999999
9.560715 -5.4871317
9.561714 -5.548149
9.562715 -5.6088619
9.563714 -5.6692659999999995
9.564714 -5.7293563999999995
9.565714 -5.7891287
9.566714 -5.8485791
9.567715 -5.9077047
9.568714 -5.9665028
9.569715 -6.0249701
9.570714 -6.0831018
9.571714 -6.1408915
9.572714 -6.1983312999999995
9.573714 -6.2554136
9.574715 -6.3121319
9.575714 -6.3684814
9.576715 -6.4244598
9.577714 -6.4800657
9.578714 -6.535297599999999
9.579714 -6.590153999999999
9.580714 -6.6446319
9.581715 -6.6987276
9.582714 -6.752435900000001
9.583714 -6.8057514999999995
9.584714 -6.85867
9.585714 -6.9111883999999995
9.586715 -6.9633022
9.587714 -7.0150085
9.588715 -7.0663027000000005
9.589714 -7.117179
9.590714 -7.1676314
9.591714 -7.2176538
9.592714 -7.267241200000001
9.593715 -7.3163904
9.594714 -7.3650993
9.595715 -7.413367899999999
9.596714 -7.4611947
9.597714 -7.5085782000000005
9.598714 -7.5555153
9.599714 -7.6020002
9.600715 -7.6480277
9.601714 -7.693591700000001
9.602715 -7.738687800000001
9.603714 -7.783312400000001
9.604714 -7.8274623000000005
9.605714 -7.871136099999999
9.606714 -7.914330799999999
9.607715 -7.957043499999999
9.608714 -7.9992697
9.609715 -8.0410056
9.610714 -8.082247500000001
9.611714 -8.122993300000001
9.612714 -8.163242
9.613714 -8.2029931
9.614715 -8.242245800000001
9.615714 -8.2809977
9.616714 -8.3192445
9.617714 -8.3569817
9.618714 -8.3942026
9.619715 -8.430902699999999
9.620714 -8.4670767
9.621715 -8.502722499999999
9.622714 -8.5378379
9.623714 -8.5724227
9.624714 -8.6064763
9.625714 -8.6399958
9.626715 -8.6729787
9.627714 -8.7054215
9.628715 -8.7373205
9.629714 -8.7686732
9.630714 -8.7994784
9.631714 -8.8297345
9.632714 -8.8594399
9.633715 -8.8885933
9.634714 -8.9171909
9.635715 -8.9452289
9.636714 -8.9727029
9.637714 -8.9996092
9.638714 -9.0259455
9.639714 -9.0517111
9.640715 -9.0769067
9.641714 -9.1015324
9.642715 -9.1255873
9.643714 -9.1490708
9.644714 -9.1719806
9.645715 -9.1943122
9.646714 -9.216061999999999
9.647715 -9.2372276
9.648714 -9.2578068
9.649714 -9.277799
9.650714 -9.2972033
9.651714 -9.3160182
9.652715 -9.3342431
9.653714 -9.3518741
9.654715 -9.3689099
9.655714 -9.3853474
9.656714 -9.4011858
9.657714 -9.416426
9.658714 -9.431067899999999
9.659715 -9.4451122
9.660714 -9.458559
9.661715 -9.4714068
9.662714 -9.4836533
9.663714 -9.4952956
9.664714 -9.5063306
9.665714 -9.5167562
9.666715 -9.5265716
9.667714 -9.535777600000001
9.668715 -9.544374
9.669714 -9.5523618
9.670714 -9.5597409
9.671714 -9.5665105
9.672714 -9.572668400000001
9.673715 -9.578214599999999
9.674714 -9.5831476
9.675714 -9.5874675
9.676714 -9.5911749
9.677714 -9.5942706
9.678715 -9.596753099999999
9.679714 -9.598621
9.680715 -9.5998727
9.681714 -9.600506000000001
9.682714 -9.600518600000001
9.683714 -9.5999099
9.684714 -9.5986813
9.685715 -9.5968343
9.686714 -9.5943704
9.687715 -9.5912918
9.688714 -9.5875993
9.689714 -9.5832929
9.690714 -9.5783725
9.691714 -9.5728375
9.692715 -9.566687
9.693714 -9.559921899999999
9.694715 -9.5525421
9.695714 -9.5445484
9.696714 -9.53594
9.697714 -9.526717699999999
9.698714 -9.5168807
9.699715 -9.5064282
9.700714 -9.4953619
9.701715 -9.4836824
9.702714 -9.471391899999999
9.703714 -9.4584942
9.704714 -9.4449915
9.705714 -9.430886099999999
9.706715 -9.416179399999999
9.707714 -9.4008707
9.708714 -9.3849599
9.709714 -9.3684457
9.710714 -9.351328
9.711715 -9.333606099999999
9.712714 -9.3152814
9.713715 -9.2963539
9.714714 -9.2768252
9.715714 -9.256696
9.716714 -9.2359677
9.717714 -9.2146419
9.718715 -9.192721500000001
9.719714 -9.1702089
9.720715 -9.1471076
9.721714 -9.1234207
9.722714 -9.0991519
9.723714 -9.0743028
9.724714 -9.0488739
9.725715 -9.0228654
9.726714 -8.9962766
9.727715 -8.9691073
9.728714 -8.941358300000001
9.729714 -8.9130312
9.730714 -8.8841274
9.731714 -8.8546507
9.732715 -8.824602500000001
9.733714 -8.7939858
9.734715 -8.762803700000001
9.735714 -8.7310582
9.736714 -8.6987525
9.737714 -8.6658902
9.738714 -8.6324744
9.739715 -8.598507900000001
9.740714 -8.5639939
9.741714 -8.528933700000001
9.742714 -8.4933273
9.743714 -8.4571756
9.744715 -8.420478600000001
9.745714 -8.3832383
9.746715 -8.3454564
9.747714 -8.3071366
9.748714 -8.2682833
9.749714 -8.2289003
9.750714 -8.1889912
9.751715 -8.1485599
9.752714 -8.1076093
9.753715 -8.0661424
9.754714 -8.0241621
9.755714 -7.981672099999999
9.756714 -7.9386771
9.757714 -7.895179099999999
9.758715 -7.8511804000000005
9.759714 -7.8066833
9.760715 -7.7616878
9.761714 -7.716195300000001
9.762714 -7.6702072999999995
9.763714 -7.6237276000000005
9.764714 -7.5767592
9.765715 -7.5293079
9.766714 -7.481379100000001
9.767715 -7.4329771000000004
9.768714 -7.3841065
9.769714 -7.3347703
9.770715 -7.2849713
9.771714 -7.234712699999999
9.772715 -7.1839973
9.773714 -7.1328297
9.774714 -7.0812136
9.775714 -7.029152700000001
9.776714 -6.9766499
9.777715 -6.9237068
9.778714 -6.8703257
9.779715 -6.8165079
9.780714 -6.7622572000000005
9.781714 -6.707577400000001
9.782714 -6.6524737
9.783714 -6.5969519000000005
9.784715 -6.541018899999999
9.785714 -6.4846791
9.786715 -6.4279377
9.787714 -6.3707970000000005
9.788714 -6.3132592
9.789714 -6.255327199999999
9.790714 -6.1970035999999995
9.791715 -6.1382934
9.792714 -6.0792014
9.793715 -6.0197324000000005
9.794714 -5.959890000000001
9.795714 -5.899678199999999
9.796714 -5.839099
9.797714 -5.7781554999999996
9.798715 -5.7168513999999995
9.799714 -5.6551918
9.800714 -5.5931825
9.801714 -5.5308305
9.802714 -5.4681424
9.803715 -5.405123199999999
9.804714 -5.3417772
9.805715 -5.2781068
9.806714 -5.2141141
9.807714 -5.1498018
9.808714 -5.0851736
9.809714 -5.0202344000000005
9.810715 -4.9549900000000004
9.811714 -4.8894461
9.812715 -4.8236076
9.813714 -4.7574788
9.814714 -4.6910629
9.815714 -4.6243627
9.816714 -4.5573816
9.817715 -4.490124799999999
9.818714 -4.4225987
9.819715 -4.35481
9.820714 -4.2867657
9.821714 -4.218471399999999
9.822714 -4.1499317
9.823714 -4.081149
9.824715 -4.0121261
9.825714 -3.9428655
9.826715 -3.8733717
9.827714 -3.8036499
9.828714 -3.7337072
9.829714 -3.6635503
9.830714 -3.5931848000000004
9.831715 -3.5226148
9.832714 -3.4518438999999996
9.833714 -3.3808745
9.834714 -3.30971
9.835714 -3.2383546
9.836715 -3.1668149
9.837714 -3.0950977
9.838715 -3.0232104
9.839714 -2.9511593
9.840714 -2.878949
9.841714 -2.8065829
9.842714 -2.7340633999999997
9.843715 -2.6613933999999997
9.844714 -2.5885774
9.845715 -2.5156209
9.846714 -2.4425311
9.847714 -2.369315
9.848714 -2.2959789
9.849714 -2.2225274
9.850715 -2.1489637
9.851714 -2.0752905
9.852715 -2.0015107
9.853714 -1.9276293
9.854714 -1.8536527
9.855714 -1.7795883
9.856714 -1.7054441999999999
9.857715 -1.6312271
9.858714 -1.5569421
9.859715 -1.4825926
9.860714 -1.4081809
9.861714 -1.3337092
9.862714 -1.2591813
9.863714 -1.1846022
9.864715 -1.1099785
9.865714 -1.0353172000000002
9.866714 -0.96062496
9.867714 -0.88590691
9.868714 -0.81116678
9.869715 -0.73640761
9.870714 -0.66163302
9.871715 -0.5868480500000001
9.872714 -0.51205941
9.873714 -0.43727523
9.874714 -0.36250382999999997
9.875714 -0.28775244
9.876715 -0.21302627999999998
9.877714 -0.13832847
9.878715 -0.063660671
9.879714 0.010975621
9.880714 0.08557780499999999
9.881714 0.16014146
9.882714 0.23466044
9.883715 0.30912764000000004
9.884714 0.38353621000000004
9.885715 0.45788046
9.886714 0.5321560000000001
9.887714 0.6063594
9.888714 0.68048714
9.889714 0.7545346900000001
9.890715 0.8284959
9.891714 0.9023633799999999
9.892715 0.97612953
9.893714 1.0497877
9.894714 1.1233334
9.895715 1.196764
9.896714 1.2700784
9.897715 1.3432756000000001
9.898714 1.4163534
9.899714 1.4893073
9.900714 1.5621305
9.901714 1.6348150999999997
9.902715 1.7073529
9.903714 1.7797366
9.904715 1.8519606000000002
9.905714 1.9240213999999998
9.906714 1.9959149999999999
9.907714 2.067638
9.908714 2.1391852
9.909715 2.2105506
9.910714 2.2817279999999998
9.911715 2.3527119
9.912714 2.4234984
9.913714 2.4940852
9.914714 2.5644716
9.915714 2.6346566
9.916715 2.7046381
9.917714 2.7744113
9.918715 2.8439693
9.919714 2.9133037
9.920714 2.9824058
9.921714 3.0512683
9.922714 3.1198861
9.923715 3.1882558
9.924714 3.2563753
9.925714 3.3242423
9.926714 3.3918541
9.927714 3.4592062
9.928715 3.5262941999999997
9.929714 3.5931129
9.930715 3.6596585
9.931714 3.7259281
9.932714 3.7919194000000003
9.933714 3.8576301
9.934714 3.923057
9.935715 3.9881945
9.936714 4.0530358
9.937715 4.1175723
9.938714 4.1817959
9.939714 4.2456999
9.940714 4.3092802
9.941714 4.3725344999999995
9.942715 4.4354625
9.943714 4.498063800000001
9.944715 4.5603372
9.945714 4.6222802
9.946714 4.6838883
9.947714 4.7451567
9.948714 4.8060805
9.949715 4.8666555
9.950714 4.9268786
9.951715 4.9867466
9.952714 5.0462555
9.953714 5.1054008
9.954714 5.1641762
9.955714 5.222575
9.956715 5.2805908
9.957714 5.3382192
9.958714 5.3954575
9.959714 5.4523051
9.960714 5.5087626
9.961715 5.5648308
9.962714 5.620509
9.963715 5.6757941999999995
9.964714 5.7306819
9.965714 5.7851657
9.966714 5.8392394
9.967714 5.8928978
9.968715 5.9461363
9.969714 5.9989512000000005
9.970715 6.0513395999999995
9.971714 6.1032981
9.972714 6.1548229
9.973714 6.2059101
9.974714 6.256555799999999
9.975715 6.3067585
9.976714 6.356516500000001
9.977715 6.405830399999999
9.978714 6.4547002
9.979714 6.5031275
9.980714 6.55111
9.981714 6.5986447
9.982715 6.645725700000001
9.983714 6.6923462
9.984715 6.7385003
9.985714 6.7841813
9.986714 6.8293855
9.987714 6.8741105
9.988714 6.9183543
9.989715 6.9621167999999996
9.990714 7.0053965
9.991714 7.048191900000001
9.992714 7.090500700000001
9.993714 7.1323223
9.994715 7.173655900000001
9.995714 7.2145
9.996715 7.254854600000001
9.997714 7.2947182
9.998714 7.334088499999999
9.999714 7.3729612
10.00071 7.4113317
10.00171 7.449194
10.00271 7.4865431
10.00371 7.5233743
10.00471 7.5596862
10.00571 7.595478
10.00671 7.630751299999999
10.00771 7.665506800000001
10.00871 7.6997450999999995
10.00971 7.7334672
10.01071 7.7666721999999995
10.01171 7.7993587
10.01271 7.8315236
10.01371 7.8631654
10.01471 7.8942813
10.01571 7.9248689
10.01671 7.9549246
10.01771 7.9844445
10.01871 8.013425
10.01971 8.0418624
10.02071 8.0697536
10.02171 8.097096500000001
10.02271 8.123891799999999
10.02371 8.1501409
10.02471 8.1758462
10.02571 8.201008999999999
10.02671 8.2256317
10.02771 8.2497142
10.02871 8.2732551
10.02971 8.2962528
10.03071 8.3187044
10.03171 8.3406061
10.03271 8.361955
10.03371 8.382748099999999
10.03471 8.4029831
10.03571 8.4226586
10.03671 8.441773099999999
10.03771 8.4603257
10.03871 8.4783182
10.03971 8.495750300000001
10.04071 8.5126236
10.04171 8.528939600000001
10.04271 8.5446998
10.04371 8.5599057
10.04471 8.574558
10.04571 8.588655300000001
10.04671 8.602196
10.04771 8.6151771
10.04871 8.6275958
10.04971 8.6394489
10.05071 8.650733500000001
10.05171 8.661449000000001
10.05271 8.6715944
10.05371 8.6811706
10.05471 8.6901791
10.05571 8.6986221
10.05671 8.7065026
10.05771 8.713822799999999
10.05871 8.720584200000001
10.05971 8.7267876
10.06071 8.7324336
10.06171 8.7375216
10.06271 8.7420516
10.06371 8.7460212
10.06471 8.749429899999999
10.06571 8.752276
10.06671 8.7545589
10.06771 8.756276999999999
10.06871 8.757430300000001
10.06971 8.7580182
10.07071 8.7580428
10.07171 8.7575056
10.07271 8.7564103
10.07371 8.7547608
10.07471 8.7525591
10.07571 8.749808400000001
10.07671 8.7465093
10.07771 8.742661
10.07871 8.7382622
10.07971 8.733312
10.08071 8.727809
10.08171 8.721752500000001
10.08271 8.7151423
10.08371 8.7079801
10.08471 8.7002672
10.08571 8.692006
10.08671 8.683197199999999
10.08771 8.673842299999999
10.08871 8.6639427
10.08971 8.6535014
10.09071 8.6425215
10.09171 8.6310059
10.09271 8.6189568
10.09371 8.6063758
10.09471 8.5932627
10.09571 8.579617
10.09671 8.5654363
10.09771 8.5507199
10.09871 8.5354671
10.09971 8.5196793
10.10071 8.5033603
10.10171 8.4865138
10.10271 8.4691443
10.10371 8.4512547
10.10471 8.432848799999999
10.10571 8.413928
10.10671 8.3944932
10.10771 8.374545
10.10871 8.354085699999999
10.10971 8.3331175
10.11071 8.311641999999999
10.11171 8.2896605
10.11271 8.2671747
10.11371 8.2441844
10.11471 8.220689
10.11571 8.1966892
10.11671 8.1721857
10.11771 8.1471831
10.11871 8.1216857
10.11971 8.0956988
10.12071 8.0692284
10.12171 8.0422781
10.12271 8.014851100000001
10.12371 7.9869464
10.12471 7.9585642
10.12571 7.9297036
10.12671 7.9003647
10.12771 7.8705497
10.12871 7.8402616
10.12971 7.8095034
10.13071 7.7782787
10.13171 7.7465907000000005
10.13271 7.7144407
10.13371 7.6818302
10.13471 7.6487631
10.13571 7.615242899999999
10.13671 7.581275
10.13771 7.5468644000000005
10.13871 7.5120173
10.13971 7.476736600000001
10.14071 7.441023700000001
10.14171 7.4048787
10.14271 7.3683001
10.14371 7.331286400000001
10.14471 7.293838299999999
10.14571 7.255958799999999
10.14671 7.217653100000001
10.14771 7.1789272
10.14871 7.1397871
10.14971 7.100237900000001
10.15071 7.060282700000001
10.15171 7.019924399999999
10.15271 6.9791644999999995
10.15371 6.938006700000001
10.15471 6.896454100000001
10.15571 6.854510299999999
10.15671 6.8121798
10.15771 6.7694657000000005
10.15871 6.7263685
10.15971 6.682887699999999
10.16071 6.639023099999999
10.16171 6.5947741
10.16271 6.5501437
10.16371 6.5051354
10.16471 6.4597577
10.16571 6.414017800000001
10.16671 6.3679241
10.16771 6.321481599999999
10.16871 6.2746942
10.16971 6.2275637
10.17071 6.1800908
10.17171 6.1322767
10.17271 6.0841233
10.17371 6.0356334
10.17471 5.9868112
10.17571 5.9376605
10.17671 5.8881845
10.17771 5.8383849
10.17871 5.788262899999999
10.17971 5.737821
10.18071 5.6870632
10.18171 5.6359954
10.18271 5.5846259
10.18371 5.5329628
10.18471 5.4810133
10.18571 5.4287825
10.18671 5.3762726
10.18771 5.3234829999999995
10.18871 5.270412599999999
10.18971 5.217060099999999
10.19071 5.1634263
10.19171 5.1095147
10.19271 5.055329599999999
10.19371 5.000876600000001
10.19471 4.9461614
10.19571 4.8911881
10.19671 4.8359603
10.19771 4.7804814
10.19871 4.7247563
10.19971 4.6687905
10.20071 4.6125907
10.20171 4.5561641
10.20271 4.4995163
10.20371 4.4426512
10.20471 4.3855701
10.20571 4.3282717
10.20671 4.270755100000001
10.20771 4.213019500000001
10.20871 4.1550666
10.20971 4.0969014
10.21071 4.038531
10.21171 3.9799631
10.21271 3.9212059
10.21371 3.8622655
10.21471 3.8031466
10.21571 3.7438519
10.21671 3.6843847
10.21771 3.6247488000000003
10.21871 3.5649486
10.21971 3.5049886000000003
10.22071 3.4448727999999997
10.22171 3.3846043
10.22271 3.3241842
10.22371 3.2636125000000002
10.22471 3.2028890999999997
10.22571 3.1420152999999997
10.22671 3.0809943
10.22771 3.0198328
10.22871 2.9585395
10.22971 2.8971238
10.23071 2.8355939
10.23171 2.773956
10.23271 2.712214
10.23371 2.6503693
10.23471 2.5884232
10.23571 2.5263768
10.23671 2.4642326
10.23771 2.401994
10.23871 2.3396647
10.23971 2.2772482
10.24071 2.2147475
10.24171 2.1521645
10.24271 2.0895014
10.24371 2.0267613
10.24471 1.9639495999999999
10.24571 1.9010734
10.24671 1.8381409000000002
10.24771 1.7751610000000002
10.24871 1.7121404
10.24971 1.6490838
10.25071 1.5859927999999999
10.25171 1.5228675
10.25271 1.4597072
10.25371 1.3965121
10.25471 1.3332837
10.25571 1.2700257
10.25671 1.2067428999999998
10.25771 1.1434406
10.25871 1.0801236
10.25971 1.0167963
10.26071 0.95346263
10.26171 0.89012682
10.26271 0.8267939999999999
10.26371 0.76347031
10.26471 0.7001624399999999
10.26571 0.6368767
10.26671 0.57361796
10.26771 0.51038899
10.26871 0.44719045999999996
10.26971 0.38402183
10.27071 0.32088256
10.27171 0.25777339
10.27271 0.19469714999999999
10.27371 0.13165879
10.27471 0.06866470799999999
10.27571 0.0057217305
10.27671 -0.05716389300000001
10.27771 -0.11998698
10.27871 -0.18274339
10.27971 -0.24542955000000002
10.28071 -0.30804186
10.28171 -0.3705764
10.28271 -0.43302896
10.28371 -0.49539572000000004
10.28471 -0.55767368
10.28571 -0.61986111
10.28671 -0.68195742
10.28771 -0.7439622699999999
10.28871 -0.80587473
10.28971 -0.86769238
10.29071 -0.9294106599999999
10.29171 -0.99102333
10.29271 -1.0525232
10.29371 -1.1139033
10.29471 -1.1751578
10.29571 -1.2362823
10.29671 -1.297274
10.29771 -1.3581307
10.29871 -1.4188508
10.29971 -1.479432
10.30071 -1.5398718
10.30171 -1.6001675
10.30271 -1.6603165999999998
10.30371 -1.7203171
10.30471 -1.7801669999999998
10.30571 -1.8398646
10.30671 -1.8994071000000001
10.30771 -1.9587902000000001
10.30871 -2.0180088
10.30971 -2.0770565000000003
10.31071 -2.1359267
10.31171 -2.194614
10.31271 -2.2531142
10.31371 -2.3114250999999997
10.31471 -2.3695456
10.31571 -2.4274752
10.31671 -2.4852127
10.31771 -2.5427567
10.31871 -2.6001044
10.31971 -2.6572527
10.32071 -2.7141985
10.32171 -2.7709382000000002
10.32271 -2.8274691
10.32371 -2.883788
10.32471 -2.9398916
10.32571 -2.9957754999999997
10.32671 -3.0514346000000003
10.32771 -3.1068637999999997
10.32871 -3.1620584
10.32971 -3.2170153999999997
10.33071 -3.2717329000000004
10.33171 -3.3262104
10.33271 -3.380448
10.33371 -3.4344457000000004
10.33471 -3.488202
10.33571 -3.5417147000000004
10.33671 -3.5949799999999996
10.33771 -3.6479939000000003
10.33871 -3.7007522
10.33971 -3.7532516
10.34071 -3.8054891
10.34171 -3.8574621000000002
10.34271 -3.9091676
10.34371 -3.9606027000000004
10.34471 -4.0117636
10.34571 -4.0626466
10.34671 -4.113248700000001
10.34771 -4.1635681
10.34871 -4.2136043
10.34971 -4.2633571
10.35071 -4.3128267
10.35171 -4.362012099999999
10.35271 -4.4109114
10.35371 -4.4595204
10.35471 -4.5078344999999995
10.35571 -4.555849
10.35671 -4.6035595
10.35771 -4.6509637999999995
10.35871 -4.698060099999999
10.35971 -4.7448471
10.36071 -4.7913238
10.36171 -4.8374880000000005
10.36271 -4.8833374
10.36371 -4.928869000000001
10.36471 -4.9740806
10.36571 -5.018970400000001
10.36671 -5.0635379
10.36771 -5.1077824000000005
10.36871 -5.1517036
10.36971 -5.1952999
10.37071 -5.2385684
10.37171 -5.281505
10.37271 -5.3241048
10.37371 -5.3663641
10.37471 -5.40828
10.37571 -5.4498516
10.37671 -5.4910798
10.37771 -5.5319648
10.37871 -5.5725072
10.37971 -5.612706
10.38071 -5.6525592
10.38171 -5.6920629
10.38271 -5.7312146
10.38371 -5.7700112
10.38471 -5.8084521
10.38571 -5.8465362
10.38671 -5.8842629
10.38771 -5.9216313
10.38871 -5.9586387
10.38971 -5.9952818
10.39071 -6.0315572
10.39171 -6.0674619
10.39271 -6.1029948
10.39371 -6.138156
10.39471 -6.1729468
10.39571 -6.2073693
10.39671 -6.2414233
10.39771 -6.2751077
10.39871 -6.3084193
10.39971 -6.341353099999999
10.40071 -6.3739054
10.40171 -6.406073299999999
10.40271 -6.4378552
10.40371 -6.4692511999999995
10.40471 -6.500262800000001
10.40571 -6.5308899
10.40671 -6.561132499999999
10.40771 -6.5909892
10.40871 -6.6204585
10.40971 -6.649538100000001
10.41071 -6.6782273000000005
10.41171 -6.7065269
10.41271 -6.734437499999999
10.41371 -6.7619614
10.41471 -6.789097900000001
10.41571 -6.8158448
10.41671 -6.8421982
10.41771 -6.868153100000001
10.41871 -6.8937056
10.41971 -6.918853499999999
10.42071 -6.9435962
10.42171 -6.9679357
10.42271 -6.9918752
10.42371 -7.0154175
10.42471 -7.0385635
10.42571 -7.061313800000001
10.42671 -7.0836656
10.42771 -7.1056172
10.42871 -7.1271664999999995
10.42971 -7.148312800000001
10.43071 -7.1690567
10.43171 -7.1893983
10.43271 -7.209336800000001
10.43371 -7.228870699999999
10.43471 -7.247995599999999
10.43571 -7.266708500000001
10.43671 -7.285006300000001
10.43771 -7.3028877
10.43871 -7.320354900000001
10.43971 -7.3374115
10.44071 -7.3540621
10.44171 -7.370311
10.44271 -7.386160599999999
10.44371 -7.401609400000001
10.44471 -7.4166551
10.44571 -7.431293999999999
10.44671 -7.4455224
10.44771 -7.459338799999999
10.44871 -7.472741600000001
10.44971 -7.4857324
10.45071 -7.4983113
10.45171 -7.510478
10.45271 -7.5222328
10.45371 -7.5335741
10.45471 -7.5445003999999996
10.45571 -7.5550139000000005
10.45671 -7.565116099999999
10.45771 -7.5748123
10.45871 -7.5841069
10.45971 -7.593002899999999
10.46071 -7.6015018
10.46171 -7.6096013000000005
10.46271 -7.617297000000001
10.46371 -7.6245837
10.46471 -7.6314569
10.46571 -7.637914299999999
10.46671 -7.643955900000001
10.46771 -7.6495834
10.46871 -7.654801
10.46971 -7.659611099999999
10.47071 -7.6640159
10.47171 -7.6680161
10.47271 -7.671612499999999
10.47371 -7.6748058
10.47471 -7.6775983000000005
10.47571 -7.6799937
10.47671 -7.681994100000001
10.47771 -7.6836020000000005
10.47871 -7.6848164
10.47971 -7.6856336999999995
10.48071 -7.6860495
10.48171 -7.686058399999999
10.48271 -7.6856568
10.48371 -7.6848447
10.48471 -7.6836250999999995
10.48571 -7.6820023
10.48671 -7.6799825
10.48771 -7.677571499999999
10.48871 -7.674772300000001
10.48971 -7.6715872
10.49071 -7.6680154
10.49171 -7.6640569
10.49271 -7.659711700000001
10.49371 -7.6549798000000004
10.49471 -7.6498612999999995
10.49571 -7.644356800000001
10.49671 -7.6384656
10.49771 -7.6321840000000005
10.49871 -7.6255098
10.49971 -7.6184399
10.50071 -7.610974500000001
10.50171 -7.603115600000001
10.50271 -7.5948678
10.50371 -7.5862393
10.50471 -7.577236699999999
10.50571 -7.5678661
10.50671 -7.5581305
10.50771 -7.5480297
10.50871 -7.5375617
10.50971 -7.5267233000000004
10.51071 -7.515511699999999
10.51171 -7.503926
10.51271 -7.4919656
10.51371 -7.4796312
10.51471 -7.4669234
10.51571 -7.4538425
10.51671 -7.4403882
10.51771 -7.4265622
10.51871 -7.4123658
10.51971 -7.397804400000001
10.52071 -7.3828838999999995
10.52171 -7.3676117
10.52271 -7.351993800000001
10.52371 -7.3360331
10.52471 -7.3197305
10.52571 -7.3030837
10.52671 -7.2860874
10.52771 -7.268738
10.52871 -7.2510317
10.52971 -7.232967799999999
10.53071 -7.2145477
10.53171 -7.1957752
10.53271 -7.176653299999999
10.53371 -7.1571864
10.53471 -7.1373776
10.53571 -7.117229699999999
10.53671 -7.0967473000000005
10.53771 -7.0759349
10.53871 -7.0547968
10.53971 -7.0333384
10.54071 -7.011561800000001
10.54171 -6.9894679
10.54271 -6.9670551
10.54371 -6.9443181
10.54471 -6.9212519
10.54571 -6.8978532999999995
10.54671 -6.874121
10.54771 -6.8500571
10.54871 -6.825666900000001
10.54971 -6.800956299999999
10.55071 -6.775932
10.55171 -6.7505999999999995
10.55271 -6.7249647999999995
10.55371 -6.6990301
10.55471 -6.672797399999999
10.55571 -6.6462688000000005
10.55671 -6.619446700000001
10.55771 -6.592332600000001
10.55871 -6.564927099999999
10.55971 -6.5372296
10.56071 -6.5092362
10.56171 -6.4809442
10.56271 -6.4523511000000005
10.56371 -6.4234561999999995
10.56471 -6.394261900000001
10.56571 -6.364774
10.56671 -6.334999900000001
10.56771 -6.304948
10.56871 -6.2746257
10.56971 -6.2440377
10.57071 -6.2131867
10.57171 -6.182073099999999
10.57271 -6.150696399999999
10.57371 -6.1190557
10.57471 -6.0871504
10.57571 -6.0549807
10.57671 -6.0225468
10.57771 -5.9898484000000005
10.57871 -5.956885199999999
10.57971 -5.9236571
10.58071 -5.8901645
10.58171 -5.8564108
10.58271 -5.8224015
10.58371 -5.7881437
10.58471 -5.7536464
10.58571 -5.7189167
10.58671 -5.68396
10.58771 -5.6487788
10.58871 -5.6133714
10.58971 -5.5777352
10.59071 -5.541867
10.59171 -5.505764500000001
10.59271 -5.4694273
10.59371 -5.432856500000001
10.59471 -5.3960547
10.59571 -5.3590249
10.59671 -5.3217704999999995
10.59771 -5.284294500000001
10.59871 -5.2466001
10.59971 -5.208692699999999
10.60071 -5.1705778
10.60171 -5.1322624
10.60271 -5.093753
10.60371 -5.0550539
10.60471 -5.0161675
10.60571 -4.9770921
10.60671 -4.9378242000000006
10.60771 -4.8983593
10.60871 -4.858693499999999
10.60971 -4.8188258
10.61071 -4.7787588
10.61171 -4.738497
10.61271 -4.698047000000001
10.61371 -4.6574153
10.61471 -4.6166081
10.61571 -4.5756299
10.61671 -4.5344844
10.61771 -4.4931754
10.61871 -4.4517066000000005
10.61971 -4.4100820999999994
10.62071 -4.3683052
10.62171 -4.3263778
10.62271 -4.2842992
10.62371 -4.2420667000000005
10.62471 -4.1996766
10.62571 -4.1571252
10.62671 -4.1144114
10.62771 -4.0715373999999995
10.62871 -4.0285092
10.62971 -3.9853353
10.63071 -3.9420246999999997
10.63171 -3.898586
10.63271 -3.8550247000000004
10.63371 -3.8113441
10.63471 -3.7675454999999998
10.63571 -3.7236287999999997
10.63671 -3.679594
10.63771 -3.6354419
10.63871 -3.5911735
10.63971 -3.5467893
10.64071 -3.5022892
10.64171 -3.4576718
10.64271 -3.4129355
10.64371 -3.3680797
10.64471 -3.3231068
10.64571 -3.2780223
10.64671 -3.2328349
10.64771 -3.1875546999999997
10.64871 -3.1421918
10.64971 -3.0967534000000003
10.65071 -3.0512432
10.65171 -3.0056611
10.65271 -2.9600044999999997
10.65371 -2.9142698
10.65471 -2.8684543
10.65571 -2.8225573
10.65671 -2.7765796999999997
10.65771 -2.730524
10.65871 -2.6843926000000002
10.65971 -2.6381878000000003
10.66071 -2.5919117
10.66171 -2.5455669
10.66271 -2.4991576
10.66371 -2.4526903
10.66471 -2.4061738
10.66571 -2.3596166
10.66671 -2.3130262
10.66771 -2.2664072
10.66871 -2.2197597
10.66971 -2.1730801
10.67071 -2.1263631000000003
10.67171 -2.0796036
10.67271 -2.0327987
10.67371 -1.9859489000000001
10.67471 -1.9390583
10.67571 -1.8921329
10.67671 -1.8451795
10.67771 -1.7982042999999999
10.67871 -1.751212
10.67971 -1.7042065
10.68071 -1.6571919000000002
10.68171 -1.6101725
10.68271 -1.5631538
10.68371 -1.5161411
10.68471 -1.4691383
10.68571 -1.4221465
10.68671 -1.3751636
10.68771 -1.328185
10.68871 -1.2812051
10.68971 -1.2342198
10.69071 -1.1872282
10.69171 -1.1402341999999999
10.69271 -1.0932453
10.69371 -1.046271
10.69471 -0.9993209499999999
10.69571 -0.9524029700000001
10.69671 -0.9055219600000001
10.69771 -0.85868044
10.69871 -0.81187943
10.69971 -0.76511987
10.70071 -0.71840328
10.70171 -0.67173182
10.70271 -0.6251073
10.70371 -0.57853027
10.70471 -0.53199958
10.70571 -0.48551261
10.70671 -0.43906685999999995
10.70771 -0.39266152
10.70871 -0.34629919000000003
10.70971 -0.29998641000000004
10.71071 -0.25373274
10.71171 -0.20754882
10.71271 -0.161444
10.71371 -0.11542437
10.71471 -0.069491996
10.71571 -0.023645439
10.71671 0.022118524
10.71771 0.06780293800000001
10.71871 0.11340937000000001
10.71971 0.15893736
10.72071 0.20438496
10.72171 0.24974984
10.72271 0.29503016
10.72371 0.34022476
10.72471 0.38533248
10.72571 0.43035098
10.72671 0.47527566
10.72771 0.52009928
10.72871 0.56481287
10.72971 0.60940748
10.73071 0.6538764100000001
10.73171 0.69821663
10.73271 0.74242922
10.73371 0.7865184000000001
10.73471 0.83048958
10.73571 0.87434696
10.73671 0.91809193
10.73771 0.9617225300000001
10.73871 1.005234
10.73971 1.0486204000000001
10.74071 1.091876
10.74171 1.134996
10.74271 1.1779769
10.74371 1.2208155
10.74471 1.263508
10.74571 1.3060496
10.74671 1.3484349
10.74771 1.3906588
10.74871 1.4327185
10.74971 1.4746143
10.75071 1.516349
10.75171 1.5579279
10.75271 1.599356
10.75371 1.6406361
10.75471 1.6817676
10.75571 1.7227458000000002
10.75671 1.763563
10.75771 1.8042103999999999
10.75871 1.8446801
10.75971 1.8849662999999999
10.76071 1.9250657
10.76171 1.9649766
10.76271 2.0046979
10.76371 2.0442285
10.76471 2.0835665999999997
10.76571 2.1227103
10.76671 2.1616586
10.76771 2.200412
10.76871 2.2389729000000003
10.76971 2.2773437
10.77071 2.3155266
10.77171 2.3535211
10.77271 2.3913233999999997
10.77371 2.4289267
10.77471 2.4663220999999997
10.77571 2.5035005
10.77671 2.540455
10.77771 2.5771819000000002
10.77871 2.6136803
10.77971 2.6499517
10.78071 2.6859989
10.78171 2.7218239
10.78271 2.7574273
10.78371 2.7928086000000003
10.78471 2.8279663999999998
10.78571 2.8628996
10.78671 2.8976073
10.78771 2.9320888
10.78871 2.9663426999999998
10.78971 3.0003658
10.79071 3.0341526
10.79171 3.0676965000000003
10.79271 3.1009894
10.79371 3.1340245
10.79471 3.1667978
10.79571 3.199308
10.79671 3.2315575
10.79771 3.2635503000000003
10.79871 3.2952901
10.79971 3.32678
10.80071 3.3580203
10.80171 3.3890095000000002
10.80271 3.4197439000000003
10.80371 3.4502197
10.80471 3.4804333
10.80571 3.5103812999999997
10.80671 3.5400609999999997
10.80771 3.5694695999999997
10.80871 3.5986029000000004
10.80971 3.6274559999999996
10.81071 3.6560245
10.81171 3.6843054
10.81271 3.7122976000000003
10.81371 3.7400026000000004
10.81471 3.7674237
10.81571 3.7945647
10.81671 3.8214285
10.81771 3.8480163
10.81871 3.8743253999999996
10.81971 3.9003517000000003
10.82071 3.926089
10.82171 3.951532
10.82271 3.9766751000000005
10.82371 4.0015154
10.82471 4.0260505
10.82571 4.0502787
10.82671 4.0741988
10.82771 4.0978096
10.82871 4.1211098
10.82971 4.1440994
10.83071 4.1667784999999995
10.83171 4.1891497
10.83271 4.2112153
10.83371 4.2329777
10.83471 4.2544376
10.83571 4.2755932
10.83671 4.2964399
10.83771 4.3169722
10.83871 4.3371834
10.83971 4.3570686
10.84071 4.3766238
10.84171 4.3958481
10.84271 4.4147417
10.84371 4.4333059
10.84471 4.451542
10.84571 4.4694506
10.84671 4.4870320999999995
10.84771 4.5042865
10.84871 4.5212138
10.84971 4.5378149
10.85071 4.5540895
10.85171 4.5700375
10.85271 4.5856569
10.85371 4.6009433
10.85471 4.6158917
10.85571 4.6304967
10.85671 4.644752700000001
10.85771 4.6586569
10.85871 4.6722084
10.85971 4.685409
10.86071 4.6982612
10.86171 4.7107689
10.86271 4.7229342
10.86371 4.7347583
10.86471 4.7462406999999995
10.86571 4.7573805
10.86671 4.7681759999999995
10.86771 4.7786254
10.86871 4.7887273
10.86971 4.7984794
10.87071 4.8078783
10.87171 4.8169207
10.87271 4.8256021
10.87371 4.8339184
10.87471 4.8418678
10.87571 4.849449900000001
10.87671 4.8566669
10.87771 4.8635226
10.87871 4.870021
10.87971 4.8761658
10.88071 4.8819587
10.88171 4.8873991
10.88271 4.8924848
10.88371 4.8972126
10.88471 4.901579
10.88571 4.9055815
10.88671 4.9092177
10.88771 4.9124856
10.88871 4.915383100000001
10.88971 4.917908499999999
10.89071 4.9200602
10.89171 4.9218367999999995
10.89271 4.923239
10.89371 4.9242683000000005
10.89471 4.9249288
10.89571 4.9252246
10.89671 4.9251594
10.89771 4.9247351
10.89871 4.9239516
10.89971 4.9228068
10.90071 4.9212966
10.90171 4.9194165
10.90271 4.9171627
10.90371 4.9145330000000005
10.90471 4.9115263
10.90571 4.9081422
10.90671 4.9043816
10.90771 4.900245
10.90871 4.895732199999999
10.90971 4.8908442
10.91071 4.8855823
10.91171 4.8799481
10.91271 4.8739452000000005
10.91371 4.8675764
10.91471 4.860843699999999
10.91571 4.853747
10.91671 4.846284499999999
10.91771 4.8384525
10.91871 4.8302464
10.91971 4.8216619000000005
10.92071 4.8126966
10.92171 4.8033498
10.92271 4.7936238
10.92371 4.7835212
10.92471 4.773045
10.92571 4.762197700000001
10.92671 4.7509808
10.92771 4.7393959
10.92871 4.7274441
10.92971 4.715126
10.93071 4.702444
10.93171 4.6893995
10.93271 4.675993
10.93371 4.6622235
10.93471 4.6480887
10.93571 4.633585
10.93671 4.6187084
10.93771 4.6034563
10.93871 4.587828
10.93971 4.5718255999999995
10.94071 4.555453
10.94171 4.538714499999999
10.94271 4.5216147
10.94371 4.5041561
10.94471 4.4863399
10.94571 4.4681660999999995
10.94671 4.4496339
10.94771 4.430742599999999
10.94871 4.4114929
10.94971 4.391884800000001
10.95071 4.3719190999999995
10.95171 4.3515958
10.95271 4.3309137
10.95371 4.309871
10.95471 4.2884666000000005
10.95571 4.2667001
10.95671 4.2445734
10.95771 4.222090199999999
10.95871 4.1992556
10.95971 4.176075
10.96071 4.1525524
10.96171 4.1286893
10.96271 4.1044857
10.96371 4.0799402
10.96471 4.0550500000000005
10.96571 4.0298134
10.96671 4.0042304
10.96771 3.9783015999999995
10.96871 3.952029
10.96971 3.9254136
10.97071 3.8984571000000003
10.97171 3.8711596
10.97271 3.8435221
10.97371 3.8155455
10.97471 3.7872329000000002
10.97571 3.7585884
10.97671 3.7296169
10.97771 3.7003223000000003
10.97871 3.6707077
10.97971 3.6407739
10.98071 3.6105193
10.98171 3.5799418
10.98271 3.5490386
10.98371 3.5178084
10.98471 3.4862526
10.98571 3.4543738
10.98671 3.4221757
10.98771 3.3896625
10.98871 3.3568371
10.98971 3.3237020999999998
10.99071 3.2902591
10.99171 3.2565098
10.99271 3.2224562
10.99371 3.1881016
10.99471 3.1534489
10.99571 3.1185014
10.99671 3.0832604999999997
10.99771 3.0477260999999998
10.99871 3.0118963
10.99971 2.975769
11.00071 2.9393427
11.00171 2.9026179
11.00271 2.8655969999999997
11.00371 2.8282853
11.00471 2.790688
11.00571 2.7528111
11.00671 2.7146587
11.00771 2.6762338
11.00871 2.6375381
11.00971 2.5985725
11.01071 2.5593380999999997
11.01171 2.5198370000000003
11.01271 2.4800716
11.01371 2.4400440999999997
11.01471 2.3997564
11.01571 2.359209
11.01671 2.3184018
11.01771 2.2773344
11.01871 2.2360073000000003
11.01971 2.194423
11.02071 2.1525857999999998
11.02171 2.1105017999999998
11.02271 2.0681776
11.02371 2.025619
11.02471 1.9828299
11.02571 1.9398123
11.02671 1.8965663000000001
11.02771 1.8530916000000002
11.02871 1.809388
11.02971 1.7654561999999998
11.03071 1.7212980999999998
11.03171 1.6769165
11.03271 1.632314
11.03371 1.5874926
11.03471 1.5424541
11.03571 1.4971999999999999
11.03671 1.4517326000000002
11.03771 1.4060556
11.03871 1.3601743
11.03971 1.3140949000000002
11.04071 1.2678242
11.04171 1.2213673
11.04271 1.1747275
11.04371 1.1279059
11.04471 1.0809023
11.04571 1.033716
11.04671 0.98634707
11.04771 0.93879709
11.04871 0.89106923
11.04971 0.84316758
11.05071 0.7950965299999999
11.05171 0.7468598
11.05271 0.69846059
11.05371 0.64990162
11.05471 0.60118595
11.05571 0.55231727
11.05671 0.50330036
11.05771 0.45414069
11.05871 0.40484346000000004
11.05971 0.35541262
11.06071 0.30585043
11.06171 0.25615732
11.06271 0.20633277
11.06371 0.15637638
11.06471 0.10628903
11.06571 0.05607348299999999
11.06671 0.0057344121
11.06771 -0.04472232
11.06871 -0.09529058
11.06971 -0.14596492
11.07071 -0.19674091999999999
11.07171 -0.24761497000000002
11.07271 -0.29858376000000003
11.07371 -0.34964364
11.07471 -0.40079034
11.07571 -0.45201923
11.07671 -0.5033259299999999
11.07771 -0.5547069499999999
11.07871 -0.6061603799999999
11.07971 -0.6576856600000001
11.08071 -0.70928298
11.08171 -0.76095206
11.08271 -0.8126911699999999
11.08371 -0.86449673
11.08471 -0.9163632999999999
11.08571 -0.9682841600000001
11.08671 -1.0202528
11.08771 -1.0722636
11.08871 -1.1243124
11.08971 -1.1763957999999999
11.09071 -1.2285113
11.09171 -1.2806562000000001
11.09271 -1.3328269
11.09371 -1.3850194
11.09471 -1.4372296999999998
11.09571 -1.4894539
11.09671 -1.5416896
11.09771 -1.5939346
11.09871 -1.6461872999999998
11.09971 -1.6984457000000002
11.10071 -1.7507063
11.10171 -1.8029639
11.10271 -1.8552121000000001
11.10371 -1.9074434
11.10471 -1.959651
11.10571 -2.0118291999999998
11.10671 -2.0639744
11.10771 -2.1160839
11.10871 -2.1681566
11.10971 -2.2201909
11.11071 -2.2721846
11.11171 -2.3241347
11.11271 -2.3760375
11.11371 -2.427889
11.11471 -2.4796858
11.11571 -2.5314247
11.11671 -2.5831028999999996
11.11771 -2.6347169999999998
11.11871 -2.6862625
11.11971 -2.7377337
11.12071 -2.7891239000000003
11.12171 -2.840426
11.12271 -2.8916333
11.12371 -2.9427409
11.12471 -2.9937455
11.12571 -3.0446457
11.12671 -3.0954404
11.12771 -3.1461287
11.12871 -3.1967088999999995
11.12971 -3.2471772000000003
11.13071 -3.2975294
11.13171 -3.3477601000000003
11.13271 -3.3978640999999996
11.13371 -3.4478366000000005
11.13471 -3.4976732000000004
11.13571 -3.5473693
11.13671 -3.5969204999999995
11.13771 -3.6463212
11.13871 -3.6955655
11.13971 -3.7446473
11.14071 -3.7935622
11.14171 -3.8423065
11.14271 -3.8908783000000002
11.14371 -3.9392773
11.14471 -3.9875038000000003
11.14571 -4.0355563
11.14671 -4.0834326
11.14771 -4.131128299999999
11.14871 -4.1786376
11.14971 -4.2259533000000005
11.15071 -4.2730685
11.15171 -4.3199766
11.15271 -4.3666724
11.15371 -4.413151
11.15471 -4.4594076000000005
11.15571 -4.5054376
11.15671 -4.5512367
11.15771 -4.5968007
11.15871 -4.6421263
11.15971 -4.6872113
11.16071 -4.7320541
11.16171 -4.7766544
11.16271 -4.8210111
11.16371 -4.8651226
11.16471 -4.9089849
11.16571 -4.9525928
11.16671 -4.9959388
11.16771 -5.0390154
11.16871 -5.0818149
11.16971 -5.1243309
11.17071 -5.1665585
11.17171 -5.2084945000000005
11.17271 -5.2501362
11.17371 -5.2914813
11.17471 -5.3325284
11.17571 -5.3732749
11.17671 -5.4137185
11.17771 -5.4538573999999995
11.17871 -5.4936893
11.17971 -5.5332117
11.18071 -5.5724218
11.18171 -5.6113161
11.18271 -5.649888499999999
11.18371 -5.6881316
11.18471 -5.7260375
11.18571 -5.763598200000001
11.18671 -5.800806700000001
11.18771 -5.8376573
11.18871 -5.874147300000001
11.18971 -5.9102748
11.19071 -5.9460394
11.19171 -5.9814416
11.19271 -6.0164806
11.19371 -6.0511556
11.19471 -6.085464
11.19571 -6.1194032
11.19671 -6.1529696000000005
11.19771 -6.186159
11.19871 -6.2189668
11.19971 -6.251387299999999
11.20071 -6.283415100000001
11.20171 -6.3150428
11.20271 -6.346263700000001
11.20371 -6.377071099999999
11.20471 -6.4074613000000005
11.20571 -6.4374305000000005
11.20671 -6.4669773
11.20771 -6.496102400000001
11.20871 -6.5248064999999995
11.20971 -6.5530904
11.21071 -6.5809533
11.21171 -6.6083929999999995
11.21271 -6.6354059
11.21371 -6.6619858
11.21471 -6.688126899999999
11.21571 -6.7138232
11.21671 -6.739067299999999
11.21771 -6.7638539
11.21871 -6.788176999999999
11.21971 -6.8120316
11.22071 -6.835413699999999
11.22171 -6.8583205
11.22271 -6.8807505
11.22371 -6.9027029
11.22471 -6.9241785
11.22571 -6.9451787000000005
11.22671 -6.9657043000000005
11.22771 -6.985756
11.22871 -7.0053332
11.22971 -7.0244312
11.23071 -7.0430458
11.23171 -7.06117
11.23271 -7.0787974
11.23371 -7.0959202999999995
11.23471 -7.1125321
11.23571 -7.128628300000001
11.23671 -7.1442053
11.23771 -7.1592607
11.23871 -7.1737938
11.23971 -7.1878046
11.24071 -7.201292400000001
11.24171 -7.2142579
11.24271 -7.2267018
11.24371 -7.2386242
11.24471 -7.2500236
11.24571 -7.2608985
11.24671 -7.2712451
11.24771 -7.2810575
11.24871 -7.2903298
11.24971 -7.2990552
11.25071 -7.307226999999999
11.25171 -7.31484
11.25271 -7.3218912
11.25371 -7.3283784
11.25471 -7.3343016
11.25571 -7.3396623
11.25671 -7.3444627
11.25771 -7.3487051
11.25871 -7.3523909
11.25971 -7.3555201
11.26071 -7.3580920999999995
11.26171 -7.3601045
11.26271 -7.3615528999999995
11.26371 -7.3624335
11.26471 -7.3627412
11.26571 -7.36247
11.26671 -7.361615400000001
11.26771 -7.3601715
11.26871 -7.358133799999999
11.26971 -7.3554993
11.27071 -7.3522672
11.27171 -7.348439099999999
11.27271 -7.3440164
11.27371 -7.3390029
11.27471 -7.3334016
11.27571 -7.3272146
11.27671 -7.3204421
11.27771 -7.3130824
11.27871 -7.3051326
11.27971 -7.2965883
11.28071 -7.2874434
11.28171 -7.2776936
11.28271 -7.2673343
11.28371 -7.2563618
11.28471 -7.244774700000001
11.28571 -7.2325714
11.28671 -7.2197519
11.28771 -7.206316999999999
11.28871 -7.1922682
11.28971 -7.1776092
11.29071 -7.1623422
11.29171 -7.146471
11.29271 -7.1299978
11.29371 -7.1129233
11.29471 -7.0952459999999995
11.29571 -7.0769614999999995
11.29671 -7.0580646
11.29771 -7.0385493
11.29871 -7.0184097
11.29971 -6.9976412
11.30071 -6.9762409
11.30171 -6.9542088
11.30271 -6.931546299999999
11.30371 -6.9082566
11.30471 -6.8843432
11.30571 -6.8598084
11.30671 -6.834656
11.30771 -6.8088882
11.30871 -6.7825072
11.30971 -6.7555144
11.31071 -6.7279108
11.31171 -6.6996953999999995
11.31271 -6.6708654
11.31371 -6.641417
11.31471 -6.6113442
11.31571 -6.580641900000001
11.31671 -6.5493062
11.31771 -6.5173365
11.31871 -6.484733500000001
11.31971 -6.4515009999999995
11.32071 -6.417644
11.32171 -6.3831694
11.32271 -6.3480817
11.32371 -6.3123852
11.32471 -6.2760815
11.32571 -6.239172099999999
11.32671 -6.2016569
11.32771 -6.1635345
11.32871 -6.1248038
11.32971 -6.0854621
11.33071 -6.0455073
11.33171 -6.0049358999999995
11.33271 -5.9637442
11.33371 -5.9219304
11.33471 -5.8794934
11.33571 -5.8364354
11.33671 -5.7927605
11.33771 -5.7484757
11.33871 -5.7035889
11.33971 -5.6581073
11.34071 -5.6120366
11.34171 -5.5653796
11.34271 -5.5181369
11.34371 -5.4703072
11.34471 -5.4218877
11.34571 -5.3728759
11.34671 -5.32327
11.34771 -5.2730683
11.34871 -5.2222703
11.34971 -5.1708758
11.35071 -5.1188856
11.35171 -5.0663009
11.35271 -5.0131243
11.35371 -4.9593605
11.35471 -4.9050163
11.35571 -4.8500989
11.35671 -4.7946165999999995
11.35771 -4.7385756
11.35871 -4.6819802
11.35971 -4.6248317
11.36071 -4.567128
11.36171 -4.508866
11.36271 -4.4500414
11.36371 -4.3906517
11.36471 -4.330696199999999
11.36571 -4.2701762
11.36671 -4.2090952
11.36771 -4.1474576999999995
11.36871 -4.0852681
11.36971 -4.0225316
11.37071 -3.9592533999999997
11.37171 -3.8954396000000004
11.37271 -3.8310964000000003
11.37371 -3.7662305
11.37471 -3.700849
11.37571 -3.6349565
11.37671 -3.5685558
11.37771 -3.5016461999999997
11.37871 -3.4342259
11.37971 -3.3662912000000005
11.38071 -3.2978388999999995
11.38171 -3.2288685
11.38271 -3.1593818000000002
11.38371 -3.089384
11.38471 -3.0188821
11.38571 -2.9478839
11.38671 -2.8763968
11.38771 -2.8044278
11.38871 -2.7319819
11.38971 -2.659064
11.39071 -2.5856784
11.39171 -2.5118294999999997
11.39271 -2.4375215
11.39371 -2.3627575000000003
11.39471 -2.2875397
11.39571 -2.211868
11.39671 -2.1357417
11.39771 -2.0591592
11.39871 -1.9821208
11.39971 -1.9046286
11.40071 -1.8266883
11.40171 -1.7483080000000002
11.40271 -1.6694977999999998
11.40371 -1.5902679
11.40471 -1.5106271
11.40571 -1.4305817
11.40671 -1.3501362
11.40771 -1.2692932000000001
11.40871 -1.1880548
11.40971 -1.1064234
11.41071 -1.0244019
11.41171 -0.9419935799999999
11.41271 -0.85920142
11.41371 -0.7760278899999999
11.41471 -0.6924748900000001
11.41571 -0.60854433
11.41671 -0.52423924
11.41771 -0.43956459999999997
11.41871 -0.35452789
11.41971 -0.26913872
11.42071 -0.18340768000000002
11.42171 -0.09734472799999999
11.42271 -0.010957786
11.42371 0.075747911
11.42471 0.1627697
11.42571 0.25010658
11.42671 0.33775782
11.42771 0.42572175
11.42871 0.51399511
11.42971 0.60257306
11.43071 0.69144997
11.43171 0.7806200099999999
11.43271 0.87007787
11.43371 0.9598184399999999
11.43471 1.0498364
11.43571 1.1401255000000001
11.43671 1.2306778
11.43771 1.3214842
11.43871 1.4125351
11.43971 1.5038213999999999
11.44071 1.5953361999999998
11.44171 1.6870752
11.44271 1.7790365999999997
11.44371 1.8712196
11.44471 1.9636234
11.44571 2.0562457
11.44671 2.1490818
11.44771 2.2421248
11.44871 2.3353668
11.44971 2.4287993
11.45071 2.5224146999999997
11.45171 2.6162064
11.45271 2.7101682
11.45371 2.8042944
11.45471 2.898578
11.45571 2.9930115
11.45671 3.0875865
11.45771 3.1822953000000003
11.45871 3.2771311999999995
11.45971 3.3720896
11.46071 3.4671678999999997
11.46171 3.5623639999999996
11.46271 3.6576755000000003
11.46371 3.7530992
11.46471 3.8486283
11.46571 3.9442543
11.46671 4.0399671
11.46771 4.1357569
11.46871 4.2316154
11.46971 4.3275349
11.47071 4.4235095
11.47171 4.5195340999999996
11.47271 4.615603
11.47371 4.7117103
11.47471 4.8078484999999995
11.47571 4.9040105
11.47671 5.0001897
11.47771 5.0963808
11.47871 5.1925801
11.47971 5.288784199999999
11.48071 5.3849895000000005
11.48171 5.4811914
11.48271 5.5773824
11.48371 5.6735538000000005
11.48471 5.7696957
11.48571 5.8657974
11.48671 5.9618499
11.48771 6.0578454
11.48871 6.153778
11.48971 6.2496427
11.49071 6.3454345
11.49171 6.4411476
11.49271 6.5367751
11.49371 6.6323094
11.49471 6.727743899999999
11.49571 6.823071799999999
11.49671 6.9182888
11.49771 7.013389500000001
11.49871 7.1083695
11.49971 7.203222800000001
11.50071 7.2979435
11.50171 7.3925219
11.50271 7.4869490999999995
11.50371 7.5812146
11.50471 7.6753086999999995
11.50571 7.769224800000001
11.50671 7.8629568
11.50771 7.9565003999999995
11.50871 8.0498509
11.50971 8.1430033
11.51071 8.235951499999999
11.51171 8.3286889
11.51271 8.421208
11.51371 8.5135013
11.51471 8.6055636
11.51571 8.6973891
11.51671 8.7889716
11.51771 8.880306000000001
11.51871 8.9713849
11.51971 9.0621993
11.52071 9.1527387
11.52171 9.2429943
11.52271 9.3329571
11.52371 9.4226189
11.52471 9.5119745
11.52571 9.6010186
11.52671 9.6897475
11.52771 9.7781561
11.52871 9.8662399
11.52971 9.9539921
11.53071 10.04141
11.53171 10.12848
11.53271 10.215200000000001
11.53371 10.30156
11.53471 10.38755
11.53571 10.47318
11.53671 10.55844
11.53771 10.6433
11.53871 10.72777
11.53971 10.81184
11.54071 10.895489999999999
11.54171 10.97873
11.54271 11.06154
11.54371 11.143930000000001
11.54471 11.22588
11.54571 11.3074
11.54671 11.38847
11.54771 11.469100000000001
11.54871 11.549280000000001
11.54971 11.629000000000001
11.55071 11.708250000000001
11.55171 11.78702
11.55271 11.86531
11.55371 11.943109999999999
11.55471 12.02042
11.55571 12.09722
11.55671 12.173499999999999
11.55771 12.24927
11.55871 12.32451
11.55971 12.39921
11.56071 12.47339
11.56171 12.547030000000001
11.56271 12.620120000000002
11.56371 12.69267
11.56471 12.76468
11.56571 12.83613
11.56671 12.90701
11.56771 12.97733
11.56871 13.04708
11.56971 13.116230000000002
11.57071 13.18479
11.57171 13.252749999999999
11.57271 13.32011
11.57371 13.38685
11.57471 13.45296
11.57571 13.518450000000001
11.57671 13.583319999999999
11.57771 13.64755
11.57871 13.71114
11.57971 13.77409
11.58071 13.836409999999999
11.58171 13.89807
11.58271 13.95909
11.58371 14.019449999999999
11.58471 14.07914
11.58571 14.13816
11.58671 14.19649
11.58771 14.254140000000001
11.58871 14.311090000000002
11.58971 14.36734
11.59071 14.42288
11.59171 14.477709999999998
11.59271 14.531830000000001
11.59371 14.58523
11.59471 14.637910000000002
11.59571 14.689879999999999
11.59671 14.741119999999999
11.59771 14.791640000000001
11.59871 14.84142
11.59971 14.89047
11.60071 14.938770000000002
11.60171 14.986320000000001
11.60271 15.033109999999999
11.60371 15.07913
11.60471 15.12438
11.60571 15.16885
11.60671 15.21253
11.60771 15.25543
11.60871 15.297540000000001
11.60971 15.338860000000002
11.61071 15.379380000000001
11.61171 15.41912
11.61271 15.458060000000001
11.61371 15.496199999999998
11.61471 15.533549999999998
11.61571 15.57009
11.61671 15.60581
11.61771 15.64073
11.61871 15.67481
11.61971 15.708059999999998
11.62071 15.74047
11.62171 15.77204
11.62271 15.80276
11.62371 15.832640000000001
11.62471 15.86167
11.62571 15.88985
11.62671 15.91717
11.62771 15.943650000000002
11.62871 15.96928
11.62971 15.994050000000001
11.63071 16.017970000000002
11.63171 16.04103
11.63271 16.06323
11.63371 16.08455
11.63471 16.105
11.63571 16.12457
11.63671 16.14324
11.63771 16.16102
11.63871 16.1779
11.63971 16.19388
11.64071 16.20897
11.64171 16.22316
11.64271 16.23646
11.64371 16.24887
11.64471 16.26039
11.64571 16.27101
11.64671 16.28073
11.64771 16.28956
11.64871 16.29748
11.64971 16.304489999999998
11.65071 16.31059
11.65171 16.31577
11.65271 16.32003
11.65371 16.32335
11.65471 16.32575
11.65571 16.32721
11.65671 16.32774
11.65771 16.32735
11.65871 16.32603
11.65971 16.32379
11.66071 16.32064
11.66171 16.31656
11.66271 16.31157
11.66371 16.30566
11.66471 16.29881
11.66571 16.291040000000002
11.66671 16.28232
11.66771 16.27267
11.66871 16.26207
11.66971 16.250529999999998
11.67071 16.23804
11.67171 16.2246
11.67271 16.21022
11.67371 16.19489
11.67471 16.17863
11.67571 16.16143
11.67671 16.1433
11.67771 16.12425
11.67871 16.104280000000003
11.67971 16.08338
11.68071 16.06155
11.68171 16.03878
11.68271 16.01507
11.68371 15.990409999999999
11.68471 15.964809999999998
11.68571 15.938250000000002
11.68671 15.910750000000002
11.68771 15.882299999999999
11.68871 15.852920000000001
11.68971 15.82259
11.69071 15.791340000000002
11.69171 15.75915
11.69271 15.72604
11.69371 15.69201
11.69471 15.657070000000001
11.69571 15.621199999999998
11.69671 15.584419999999998
11.69771 15.54673
11.69871 15.508099999999999
11.69971 15.46855
11.70071 15.428059999999999
11.70171 15.38663
11.70271 15.344269999999998
11.70371 15.300980000000001
11.70471 15.25677
11.70571 15.211649999999999
11.70671 15.165619999999999
11.70771 15.11869
11.70871 15.07087
11.70971 15.02214
11.71071 14.97252
11.71171 14.92201
11.71271 14.870610000000001
11.71371 14.81831
11.71471 14.765120000000001
11.71571 14.71104
11.71671 14.65605
11.71771 14.600170000000002
11.71871 14.54339
11.71971 14.485719999999999
11.72071 14.42715
11.72171 14.3677
11.72271 14.30738
11.72371 14.2462
11.72471 14.184169999999998
11.72571 14.12129
11.72671 14.05757
11.72771 13.99301
11.72871 13.92759
11.72971 13.861329999999999
11.73071 13.79422
11.73171 13.726260000000002
11.73271 13.657459999999999
11.73371 13.587810000000001
11.73471 13.51732
11.73571 13.44599
11.73671 13.37383
11.73771 13.300839999999999
11.73871 13.227030000000001
11.73971 13.15241
11.74071 13.077
11.74171 13.000800000000002
11.74271 12.92382
11.74371 12.846070000000001
11.74471 12.767529999999999
11.74571 12.68821
11.74671 12.60811
11.74771 12.52722
11.74871 12.445549999999999
11.74971 12.36309
11.75071 12.27986
11.75171 12.195870000000001
11.75271 12.11112
11.75371 12.02561
11.75471 11.93937
11.75571 11.85239
11.75671 11.76468
11.75771 11.67626
11.75871 11.58713
11.75971 11.49729
11.76071 11.40676
11.76171 11.31553
11.76271 11.223600000000001
11.76371 11.13097
11.76471 11.03764
11.76571 10.9436
11.76671 10.84887
11.76771 10.75345
11.76871 10.65736
11.76971 10.560609999999999
11.77071 10.4632
11.77171 10.36516
11.77271 10.266490000000001
11.77371 10.16719
11.77471 10.06727
11.77571 9.966736299999999
11.77671 9.8655932
11.77771 9.7638451
11.77871 9.661494900000001
11.77971 9.5585436
11.78071 9.4549924
11.78171 9.3508415
11.78271 9.2460938
11.78371 9.140756
11.78471 9.0348378
11.78571 8.9283533
11.78671 8.8213183
11.78771 8.7137461
11.78871 8.6056493
11.78971 8.4970362
11.79071 8.3879121
11.79171 8.278279
11.79271 8.1681393
11.79371 8.057494499999999
11.79471 7.9463482
11.79571 7.8347057
11.79671 7.7225715
11.79771 7.6099508
11.79871 7.496850200000001
11.79971 7.383275
11.80071 7.2692334999999995
11.80171 7.1547359
11.80271 7.0397951
11.80371 6.9244258
11.80471 6.808642299999999
11.80571 6.6924579
11.80671 6.5758817
11.80771 6.4589188
11.80871 6.341571399999999
11.80971 6.223839099999999
11.81071 6.1057225
11.81171 5.9872229
11.81271 5.8683451
11.81371 5.7490967
11.81471 5.629486999999999
11.81571 5.5095267
11.81671 5.3892262
11.81771 5.2685965
11.81871 5.1476482
11.81971 5.026393
11.82071 4.904842
11.82171 4.783006800000001
11.82271 4.6608984
11.82371 4.538526
11.82471 4.4158954
11.82571 4.2930104
11.82671 4.169872
11.82771 4.0464811
11.82871 3.9228395
11.82971 3.798952
11.83071 3.6748271
11.83171 3.5504766
11.83271 3.4259144
11.83371 3.3011552
11.83471 3.1762123000000004
11.83571 3.0510981
11.83671 2.9258223
11.83771 2.8003937999999997
11.83871 2.6748206
11.83971 2.5491099999999998
11.84071 2.4232687
11.84171 2.2973025000000002
11.84271 2.1712160000000003
11.84371 2.0450125
11.84471 1.9186951
11.84571 1.7922681
11.84671 1.6657373
11.84771 1.5391116999999999
11.84871 1.4124036
11.84971 1.2856276
11.85071 1.1587992999999999
11.85171 1.0319337
11.85271 0.90504345
11.85371 0.77813845
11.85471 0.65122596
11.85571 0.52431123
11.85671 0.39739865
11.85771 0.27049254
11.85871 0.14359781
11.85971 0.016720017
11.86071 -0.11013473
11.86171 -0.23695976
11.86271 -0.36374766
11.86371 -0.49048988
11.86471 -0.61717625
11.86571 -0.74379477
11.86671 -0.87033184
11.86771 -0.9967734100000001
11.86871 -1.1231058999999999
11.86971 -1.2493176
11.87071 -1.3753996
11.87171 -1.5013459
11.87271 -1.6271528
11.87371 -1.7528176
11.87471 -1.8783377
11.87571 -2.0037092
11.87671 -2.1289261
11.87771 -2.2539804
11.87871 -2.3788625
11.87971 -2.503562
11.88071 -2.6280675
11.88171 -2.7523672
11.88271 -2.8764491999999997
11.88371 -3.0003011
11.88471 -3.1239113
11.88571 -3.2472689
11.88671 -3.370364
11.88771 -3.4931894
11.88871 -3.6157402999999997
11.88971 -3.7380128999999997
11.89071 -3.8600046
11.89171 -3.9817128
11.89271 -4.1031331
11.89371 -4.2242587
11.89471 -4.3450806
11.89571 -4.4655882
11.89671 -4.5857687
11.89771 -4.7056094
11.89871 -4.8250981
11.89971 -4.9442235
11.90071 -5.0629754
11.90171 -5.181344999999999
11.90271 -5.2993245
11.90371 -5.4169077
11.90471 -5.534089
11.90571 -5.6508645
11.90671 -5.7672314
11.90771 -5.8831859
11.90871 -5.9987247
11.90971 -6.1138418
11.91071 -6.2285293
11.91171 -6.342777600000001
11.91271 -6.4565748
11.91371 -6.569907799999999
11.91471 -6.682764
11.91571 -6.7951307000000005
11.91671 -6.9069989
11.91771 -7.0183598
11.91871 -7.1292065000000004
11.91971 -7.239534
11.92071 -7.3493384
11.92171 -7.458616
11.92271 -7.567364
11.92371 -7.675578399999999
11.92471 -7.7832550000000005
11.92571 -7.8903891
11.92671 -7.9969734
11.92771 -8.1029996
11.92871 -8.208457399999999
11.92971 -8.3133347
11.93071 -8.417619799999999
11.93171 -8.5213006
11.93271 -8.6243674
11.93371 -8.7268129
11.93471 -8.8286303
11.93571 -8.9298159
11.93671 -9.0303674
11.93771 -9.1302827
11.93871 -9.2295587
11.93971 -9.328191700000001
11.94071 -9.426178
11.94171 -9.523512400000001
11.94271 -9.6201882
11.94371 -9.7161971
11.94471 -9.8115303
11.94571 -9.906178
11.94671 -10.00013
11.94771 -10.09337
11.94871 -10.1859
11.94971 -10.2777
11.95071 -10.36878
11.95171 -10.459119999999999
11.95271 -10.54872
11.95371 -10.63759
11.95471 -10.72573
11.95571 -10.81312
11.95671 -10.89977
11.95771 -10.98568
11.95871 -11.070829999999999
11.95971 -11.15521
11.96071 -11.23883
11.96171 -11.321670000000001
11.96271 -11.40372
11.96371 -11.48498
11.96471 -11.565430000000001
11.96571 -11.64507
11.96671 -11.7239
11.96771 -11.80191
11.96871 -11.8791
11.96971 -11.95546
11.97071 -12.03101
11.97171 -12.105730000000001
11.97271 -12.17963
11.97371 -12.25271
11.97471 -12.32495
11.97571 -12.39635
11.97671 -12.4669
11.97771 -12.5366
11.97871 -12.60543
11.97971 -12.673390000000001
11.98071 -12.740480000000002
11.98171 -12.806690000000001
11.98271 -12.87201
11.98371 -12.936449999999999
11.98471 -13.0
11.98571 -13.062660000000001
11.98671 -13.12443
11.98771 -13.1853
11.98871 -13.24529
11.98971 -13.30439
11.99071 -13.362589999999999
11.99171 -13.41989
11.99271 -13.47628
11.99371 -13.53176
11.99471 -13.58631
11.99571 -13.63993
11.99671 -13.69262
11.99771 -13.74438
11.99871 -13.7952
11.99971 -13.845080000000001
12.00071 -13.894020000000001
12.00171 -13.942029999999999
12.00271 -13.989090000000001
12.00371 -14.03522
12.00471 -14.080409999999999
12.00571 -14.12466
12.00671 -14.167969999999999
12.00771 -14.210329999999999
12.00871 -14.25175
12.00971 -14.292209999999999
12.01071 -14.331710000000001
12.01171 -14.37024
12.01271 -14.407800000000002
12.01371 -14.444389999999999
12.01471 -14.480009999999998
12.01571 -14.51466
12.01671 -14.548330000000002
12.01771 -14.581040000000002
12.01871 -14.61279
12.01971 -14.64356
12.02071 -14.67338
12.02171 -14.702219999999999
12.02271 -14.73009
12.02371 -14.75699
12.02471 -14.78291
12.02571 -14.80785
12.02671 -14.83181
12.02771 -14.854790000000001
12.02871 -14.87678
12.02971 -14.89778
12.03071 -14.9178
12.03171 -14.93683
12.03271 -14.954870000000001
12.03371 -14.97194
12.03471 -14.98803
12.03571 -15.003150000000002
12.03671 -15.01729
12.03771 -15.030460000000001
12.03871 -15.04266
12.03971 -15.05388
12.04071 -15.06411
12.04171 -15.07337
12.04271 -15.081629999999999
12.04371 -15.08891
12.04471 -15.09521
12.04571 -15.100530000000001
12.04671 -15.10486
12.04771 -15.10821
12.04871 -15.110589999999998
12.04971 -15.112
12.05071 -15.11244
12.05171 -15.11191
12.05271 -15.11042
12.05371 -15.107970000000002
12.05471 -15.10455
12.05571 -15.10018
12.05671 -15.094840000000001
12.05771 -15.08853
12.05871 -15.081249999999999
12.05971 -15.073
12.06071 -15.063799999999999
12.06171 -15.053630000000002
12.06271 -15.0425
12.06371 -15.03043
12.06471 -15.01741
12.06571 -15.003449999999999
12.06671 -14.98855
12.06771 -14.97272
12.06871 -14.955950000000001
12.06971 -14.93825
12.07071 -14.91963
12.07171 -14.900070000000001
12.07271 -14.87959
12.07371 -14.85818
12.07471 -14.83583
12.07571 -14.81256
12.07671 -14.78836
12.07771 -14.76324
12.07871 -14.737210000000001
12.07971 -14.71027
12.08071 -14.682429999999998
12.08171 -14.65369
12.08271 -14.62407
12.08371 -14.59356
12.08471 -14.56217
12.08571 -14.529900000000001
12.08671 -14.49675
12.08771 -14.462710000000001
12.08871 -14.4278
12.08971 -14.39202
12.09071 -14.355360000000001
12.09171 -14.31783
12.09271 -14.27944
12.09371 -14.24019
12.09471 -14.200080000000002
12.09571 -14.159130000000001
12.09671 -14.11735
12.09771 -14.07474
12.09871 -14.0313
12.09971 -13.98705
12.10071 -13.94199
12.10171 -13.89612
12.10271 -13.84944
12.10371 -13.80195
12.10471 -13.75365
12.10571 -13.704540000000001
12.10671 -13.654630000000001
12.10771 -13.60393
12.10871 -13.55243
12.10971 -13.50015
12.11071 -13.4471
12.11171 -13.39327
12.11271 -13.33869
12.11371 -13.28337
12.11471 -13.2273
12.11571 -13.170499999999999
12.11671 -13.112969999999999
12.11771 -13.05472
12.11871 -12.99574
12.11971 -12.936039999999998
12.12071 -12.875619999999998
12.12171 -12.81448
12.12271 -12.75262
12.12371 -12.69006
12.12471 -12.62679
12.12571 -12.56283
12.12671 -12.498190000000001
12.12771 -12.43289
12.12871 -12.36692
12.12971 -12.30029
12.13071 -12.23303
12.13171 -12.16513
12.13271 -12.0966
12.13371 -12.02744
12.13471 -11.95766
12.13571 -11.88726
12.13671 -11.81623
12.13771 -11.744580000000001
12.13871 -11.67233
12.13971 -11.59946
12.14071 -11.52599
12.14171 -11.451939999999999
12.14271 -11.37731
12.14371 -11.30211
12.14471 -11.22637
12.14571 -11.150079999999999
12.14671 -11.07326
12.14771 -10.99591
12.14871 -10.91805
12.14971 -10.83967
12.15071 -10.76077
12.15171 -10.68137
12.15271 -10.60145
12.15371 -10.52104
12.15471 -10.44012
12.15571 -10.35871
12.15671 -10.27681
12.15771 -10.19443
12.15871 -10.1116
12.15971 -10.02832
12.16071 -9.9445999
12.16171 -9.860459
12.16271 -9.7759046
12.16371 -9.6909449
12.16471 -9.6055843
12.16571 -9.5198274
12.16671 -9.433677
12.16771 -9.347135600000001
12.16871 -9.2602074
12.16971 -9.1728956
12.17071 -9.0852052
12.17171 -8.9971438
12.17271 -8.9087211
12.17371 -8.8199474
12.17471 -8.7308362
12.17571 -8.6414009
12.17671 -8.5516565
12.17771 -8.4616154
12.17871 -8.3712891
12.17971 -8.2806863
12.18071 -8.1898123
12.18171 -8.0986708
12.18271 -8.0072641
12.18371 -7.915594400000001
12.18471 -7.8236639
12.18571 -7.7314772000000005
12.18671 -7.6390401
12.18771 -7.546360000000001
12.18871 -7.453446800000001
12.18971 -7.360311599999999
12.19071 -7.266967
12.19171 -7.1734264
12.19271 -7.0797034
12.19371 -6.9858104
12.19471 -6.891761000000001
12.19571 -6.797564
12.19671 -6.703227
12.19771 -6.6087551
12.19871 -6.514151399999999
12.19971 -6.4194165
12.20071 -6.324552
12.20171 -6.2295616
12.20271 -6.1344508
12.20371 -6.0392275
12.20471 -5.9439025999999995
12.20571 -5.8484882
12.20671 -5.7529978
12.20771 -5.6574453
12.20871 -5.5618438999999995
12.20971 -5.4662056
12.21071 -5.3705416999999995
12.21171 -5.2748617
12.21271 -5.1791731
12.21371 -5.0834812
12.21471 -4.9877893
12.21571 -4.8920996
12.21671 -4.7964137
12.21771 -4.700733700000001
12.21871 -4.6050631
12.21971 -4.5094088
12.22071 -4.4137802
12.22171 -4.31819
12.22271 -4.2226527
12.22371 -4.1271835999999995
12.22471 -4.0317975
12.22571 -3.9365075999999997
12.22671 -3.8413245
12.22771 -3.7462573
12.22871 -3.6513124
12.22971 -3.5564944
12.23071 -3.4618068
12.23171 -3.3672523
12.23271 -3.2728329
12.23371 -3.178551
12.23471 -3.0844102
12.23571 -2.9904155
12.23671 -2.8965749
12.23771 -2.8028987
12.23871 -2.7094001
12.23971 -2.6160933
12.24071 -2.5229938
12.24171 -2.4301156
12.24271 -2.3374708
12.24371 -2.2450684
12.24471 -2.1529144000000002
12.24571 -2.0610124
12.24671 -1.9693645
12.24771 -1.8779717000000002
12.24871 -1.7868359
12.24971 -1.6959593
12.25071 -1.6053462
12.25171 -1.5150028
12.25271 -1.4249368
12.25371 -1.3351579
12.25471 -1.2456781000000001
12.25571 -1.1565106
12.25671 -1.0676693
12.25771 -0.97916815
12.25871 -0.89101931
12.25971 -0.8032328400000001
12.26071 -0.71581574
12.26171 -0.62877205
12.26271 -0.54210317
12.26371 -0.45580915
12.26471 -0.36988971
12.26571 -0.28434566
12.26671 -0.19917976999999998
12.26771 -0.11439716999999999
12.26871 -0.030005514
12.26971 0.053985487
12.27071 0.13756455
12.27171 0.22071952
12.27271 0.30343791
12.27371 0.38570771
12.27471 0.46751802000000003
12.27571 0.54885964
12.27671 0.62972568
12.27771 0.71011176
12.27871 0.7900159800000001
12.27971 0.86943824
12.28071 0.94837919
12.28171 1.026839
12.28271 1.1048163
12.28371 1.1823074
12.28471 1.2593056999999999
12.28571 1.3358019
12.28671 1.4117851000000001
12.28771 1.4872429
12.28871 1.562163
12.28971 1.6365342
12.29071 1.7103462999999999
12.29171 1.7835915
12.29271 1.8562641000000002
12.29371 1.9283608
12.29471 1.9998802
12.29571 2.0708226
12.29671 2.1411886
12.29771 2.2109795
12.29871 2.2801948999999997
12.29971 2.3488324
12.30071 2.4168876999999998
12.30171 2.4843531
12.30271 2.5512191
12.30371 2.6174746
12.30471 2.6831083
12.30571 2.7481092
12.30671 2.8124679
12.30771 2.8761774
12.30871 2.9392332
12.30971 3.0016325
12.31071 3.0633751
12.31171 3.1244617
12.31271 3.1848937
12.31371 3.2446722999999995
12.31471 3.3037975
12.31571 3.3622678
12.31671 3.4200795
12.31771 3.4772269000000002
12.31871 3.5337015999999997
12.31971 3.5894942
12.32071 3.6445937999999996
12.32171 3.6989912
12.32271 3.7526779
12.32371 3.8056477999999996
12.32471 3.8578972000000005
12.32571 3.9094254000000004
12.32671 3.9602328
12.32771 4.0103219
12.32871 4.0596947000000005
12.32971 4.1083541
12.33071 4.1563007999999995
12.33171 4.2035341
12.33271 4.2500518000000005
12.33371 4.2958494
12.33471 4.3409199
12.33571 4.3852553
12.33671 4.4288464
12.33771 4.4716846
12.33871 4.5137625
12.33971 4.5550749
12.34071 4.5956183
12.34171 4.6353929
12.34271 4.6744004
12.34371 4.7126438
12.34471 4.7501266
12.34571 4.786852
12.34671 4.8228215
12.34771 4.8580348
12.34871 4.8924901
12.34971 4.9261838000000004
12.35071 4.9591105
12.35171 4.9912639
12.35271 5.0226368
12.35371 5.0532226
12.35471 5.0830148
12.35571 5.1120091
12.35671 5.1402032
12.35771 5.1675979
12.35871 5.1941961
12.35971 5.2200023
12.36071 5.2450221
12.36171 5.26926
12.36271 5.29272
12.36371 5.315403300000001
12.36471 5.3373087
12.36571 5.3584334
12.36671 5.3787727
12.36771 5.3983212
12.36871 5.4170735
12.36971 5.4350246
12.37071 5.452170199999999
12.37171 5.4685079
12.37271 5.484036
12.37371 5.4987554
12.37471 5.5126688999999995
12.37571 5.5257812
12.37671 5.5380978
12.37771 5.5496246
12.37871 5.5603672
12.37971 5.5703286
12.38071 5.579509600000001
12.38171 5.5879083000000005
12.38271 5.5955208999999995
12.38371 5.6023423
12.38471 5.6083672
12.38571 5.6135919
12.38671 5.6180138
12.38771 5.6216322
12.38871 5.6244480999999995
12.38971 5.6264646
12.39071 5.6276854
12.39171 5.6281156999999995
12.39271 5.6277614
12.39371 5.6266285
12.39471 5.6247226999999995
12.39571 5.622049
12.39671 5.6186106
12.39771 5.6144080999999995
12.39871 5.6094404
12.39971 5.603703899999999
12.40071 5.5971943
12.40171 5.5899072
12.40271 5.5818405
12.40371 5.5729937
12.40471 5.563369
12.40571 5.5529714
12.40671 5.541807
12.40771 5.5298834999999995
12.40871 5.5172071
12.40971 5.5037841
12.41071 5.4896198
12.41171 5.4747187
12.41271 5.4590844
12.41371 5.4427188
12.41471 5.4256231
12.41571 5.4077964
12.41671 5.3892370000000005
12.41771 5.3699426
12.41871 5.3499110000000005
12.41971 5.329142099999999
12.42071 5.3076383
12.42171 5.285404300000001
12.42271 5.2624479
12.42371 5.2387781
12.42471 5.2144043
12.42571 5.189335300000001
12.42671 5.1635776
12.42771 5.1371362
12.42871 5.1100135
12.42971 5.0822109
12.43071 5.053729199999999
12.43171 5.0245687
12.43271 4.9947295
12.43371 4.964212
12.43471 4.9330164000000005
12.43571 4.9011443
12.43671 4.8685979
12.43771 4.8353817
12.43871 4.801502500000001
12.43971 4.7669690000000005
12.44071 4.7317918
12.44171 4.6959817
12.44271 4.659548
12.44371 4.6224982
12.44471 4.584837
12.44571 4.5465663
12.44671 4.5076862
12.44771 4.4681963
12.44871 4.4280961
12.44971 4.3873873
12.45071 4.3460723
12.45171 4.304155
12.45271 4.2616405
12.45371 4.2185348
12.45471 4.174845299999999
12.45571 4.1305803
12.45671 4.085749000000001
12.45771 4.0403611999999995
12.45871 3.9944268999999997
12.45971 3.9479554
12.46071 3.9009538000000004
12.46171 3.8534269
12.46271 3.8053766
12.46371 3.7568029000000003
12.46471 3.7077051
12.46571 3.6580827000000005
12.46671 3.6079377000000004
12.46771 3.5572737
12.46871 3.5060979
12.46971 3.4544184999999996
12.47071 3.402245
12.47171 3.3495880999999996
12.47271 3.2964572
12.47371 3.2428619
12.47471 3.1888112000000004
12.47571 3.134314
12.47671 3.079378
12.47771 3.0240098
12.47871 2.9682141
12.47971 2.9119937
12.48071 2.8553497
12.48171 2.7982825
12.48271 2.7407929
12.48371 2.6828837
12.48471 2.6245597999999997
12.48571 2.5658298
12.48671 2.5067044
12.48771 2.4471957
12.48871 2.387316
12.48971 2.3270763
12.49071 2.2664865
12.49171 2.2055544
12.49271 2.1442862
12.49371 2.0826876000000003
12.49471 2.0207631999999998
12.49571 1.9585172000000002
12.49671 1.8959526
12.49771 1.8330721
12.49871 1.7698783
12.49971 1.7063741000000001
12.50071 1.6425636000000001
12.50171 1.5784534
12.50271 1.5140528
12.50371 1.4493735
12.50471 1.3844285
12.50571 1.3192314
12.50671 1.2537942
12.50771 1.1881271
12.50871 1.1222375999999998
12.50971 1.0561308
12.51071 0.98981066
12.51171 0.92328032
12.51271 0.8565429600000001
12.51371 0.7896024700000001
12.51471 0.72246324
12.51571 0.65513011
12.51671 0.58760843
12.51771 0.51990463
12.51871 0.45202645
12.51971 0.38398325
12.52071 0.31578627
12.52171 0.24744791
12.52271 0.17898092999999998
12.52371 0.11039706999999999
12.52471 0.041706019000000004
12.52571 -0.027085264
12.52671 -0.095972308
12.52771 -0.16495237
12.52871 -0.23402334
12.52971 -0.30318252
12.53071 -0.37242581999999996
12.53171 -0.44174738999999996
12.53271 -0.51114
12.53371 -0.58059534
12.53471 -0.6501046
12.53571 -0.7196583799999999
12.53671 -0.7892468899999999
12.53771 -0.8588596199999999
12.53871 -0.92848549
12.53971 -0.99811349
12.54071 -1.0677333
12.54171 -1.1373362
12.54271 -1.2069155
12.54371 -1.2764669
12.54471 -1.3459881999999999
12.54571 -1.4154775
12.54671 -1.4849328
12.54771 -1.55435
12.54871 -1.6237229
12.54971 -1.6930431
12.55071 -1.7623004000000002
12.55171 -1.831484
12.55271 -1.9005834999999998
12.55371 -1.9695889000000002
12.55471 -2.0384908
12.55571 -2.1072799
12.55671 -2.1759478
12.55771 -2.2444861
12.55871 -2.3128875
12.55971 -2.3811454
12.56071 -2.4492556
12.56171 -2.5172147999999996
12.56271 -2.5850205
12.56371 -2.6526701
12.56471 -2.7201593
12.56571 -2.7874816
12.56671 -2.8546283
12.56771 -2.9215883000000002
12.56871 -2.98835
12.56971 -3.054902
12.57071 -3.1212337
12.57171 -3.1873367999999997
12.57271 -3.2532036
12.57371 -3.318828
12.57471 -3.3842042
12.57571 -3.4493268
12.57671 -3.5141904000000004
12.57771 -3.5787903
12.57871 -3.6431223
12.57971 -3.7071832
12.58071 -3.7709691
12.58171 -3.8344752000000004
12.58271 -3.897696
12.58371 -3.9606228
12.58471 -4.0232461
12.58571 -4.0855546
12.58671 -4.1475367
12.58771 -4.2091823999999995
12.58871 -4.2704836
12.58971 -4.3314334
12.59071 -4.3920275
12.59171 -4.4522621
12.59271 -4.5121342
12.59371 -4.5716394000000005
12.59471 -4.6307735
12.59571 -4.6895318
12.59671 -4.7479089000000005
12.59771 -4.8058998
12.59871 -4.8634991
12.59971 -4.9207013
12.60071 -4.9774986
12.60171 -5.0338827
12.60271 -5.0898444000000005
12.60371 -5.1453736
12.60471 -5.2004609
12.60571 -5.2550989999999995
12.60671 -5.3092822
12.60771 -5.3630069
12.60871 -5.4162711
12.60971 -5.469073
12.61071 -5.52141
12.61171 -5.5732786999999995
12.61271 -5.624674300000001
12.61371 -5.6755908
12.61471 -5.7260223
12.61571 -5.775962
12.61671 -5.8254037
12.61771 -5.8743406
12.61871 -5.9227657
12.61971 -5.970671
12.62071 -6.018048899999999
12.62171 -6.0648914
12.62271 -6.111191600000001
12.62371 -6.1569441000000005
12.62471 -6.2021457
12.62571 -6.2467948
12.62671 -6.2908903
12.62771 -6.334432199999999
12.62871 -6.3774176
12.62971 -6.4198427
12.63071 -6.4617023
12.63171 -6.5029904
12.63271 -6.5436996999999995
12.63371 -6.5838248
12.63471 -6.623359
12.63571 -6.6622972
12.63671 -6.700635000000001
12.63771 -6.7383662
12.63871 -6.7754864999999995
12.63971 -6.8119898
12.64071 -6.8478726000000005
12.64171 -6.8831317
12.64271 -6.917764999999999
12.64371 -6.951771700000001
12.64471 -6.985151
12.64571 -7.017902299999999
12.64671 -7.0500225
12.64771 -7.0815071
12.64871 -7.1123503
12.64971 -7.142545999999999
12.65071 -7.1720876
12.65171 -7.200969
12.65271 -7.2291858
12.65371 -7.2567336
12.65471 -7.2836101
12.65571 -7.309811600000001
12.65671 -7.335335
12.65771 -7.3601782
12.65871 -7.3843382
12.65971 -7.4078143
12.66071 -7.4306048
12.66171 -7.45271
12.66271 -7.4741289
12.66371 -7.4948609
12.66471 -7.5149037000000005
12.66571 -7.5342536
12.66671 -7.552904600000001
12.66771 -7.5708523
12.66871 -7.5880906999999995
12.66971 -7.6046161
12.67071 -7.6204255
12.67171 -7.6355173999999995
12.67271 -7.649890299999999
12.67371 -7.6635443
12.67471 -7.6764777
12.67571 -7.688689999999999
12.67671 -7.7001788
12.67771 -7.710943400000001
12.67871 -7.7209838
12.67971 -7.730298500000001
12.68071 -7.7388875
12.68171 -7.7467494
12.68271 -7.753882600000001
12.68371 -7.760284100000001
12.68471 -7.7659495
12.68571 -7.7708751000000005
12.68671 -7.7750579
12.68771 -7.7784956
12.68871 -7.7811874
12.68971 -7.7831335
12.69071 -7.7843361
12.69171 -7.7847957999999995
12.69271 -7.7845126
12.69371 -7.7834874
12.69471 -7.7817202000000005
12.69571 -7.7792101
12.69671 -7.7759571
12.69771 -7.7719606
12.69871 -7.7672213
12.69971 -7.7617377
12.70071 -7.755508999999999
12.70171 -7.748533
12.70271 -7.740807500000001
12.70371 -7.7323288
12.70471 -7.723096
12.70571 -7.713108500000001
12.70671 -7.702367000000001
12.70771 -7.690873700000001
12.70871 -7.6786309
12.70971 -7.6656409
12.71071 -7.6519057
12.71171 -7.6374263
12.71271 -7.6222031999999995
12.71371 -7.6062374
12.71471 -7.589528700000001
12.71571 -7.572078
12.71671 -7.5538851000000005
12.71771 -7.534951700000001
12.71871 -7.5152777
12.71971 -7.494862400000001
12.72071 -7.473705
12.72171 -7.4518055
12.72271 -7.429163900000001
12.72371 -7.4057816999999995
12.72471 -7.381662
12.72571 -7.356808300000001
12.72671 -7.331224499999999
12.72771 -7.3049136
12.72871 -7.2778791
12.72971 -7.250122
12.73071 -7.221644400000001
12.73171 -7.192446299999999
12.73271 -7.162529199999999
12.73371 -7.1318932
12.73471 -7.1005397
12.73571 -7.0684701
12.73671 -7.0356861
12.73771 -7.0021875
12.73871 -6.967975899999999
12.73971 -6.9330521
12.74071 -6.8974182
12.74171 -6.8610772
12.74271 -6.8240337
12.74371 -6.7862928
12.74471 -6.747859
12.74571 -6.708737500000001
12.74671 -6.668932700000001
12.74771 -6.6284469999999995
12.74871 -6.5872826
12.74971 -6.5454400999999995
12.75071 -6.5029219
12.75171 -6.4597294
12.75271 -6.4158648
12.75371 -6.3713297
12.75471 -6.326127099999999
12.75571 -6.2802598000000005
12.75671 -6.2337298
12.75771 -6.1865407999999995
12.75871 -6.1386965
12.75971 -6.0902022
12.76071 -6.041063
12.76171 -5.9912849
12.76271 -5.9408743
12.76371 -5.8898356
12.76471 -5.8381733
12.76571 -5.7858899
12.76671 -5.7329878
12.76771 -5.6794681
12.76871 -5.6253329
12.76971 -5.5705842
12.77071 -5.5152249
12.77171 -5.4592586999999995
12.77271 -5.4026898
12.77371 -5.3455226
12.77471 -5.2877627
12.77571 -5.2294157
12.77671 -5.1704884
12.77771 -5.1109869
12.77871 -5.0509181
12.77971 -4.990289
12.78071 -4.9291052
12.78171 -4.867371899999999
12.78271 -4.805093299999999
12.78371 -4.742271499999999
12.78471 -4.6789084
12.78571 -4.6150059
12.78671 -4.5505662000000004
12.78771 -4.4855925999999995
12.78871 -4.4200893
12.78971 -4.3540616
12.79071 -4.2875152
12.79171 -4.220457
12.79271 -4.1528944
12.79371 -4.0848348
12.79471 -4.0162854
12.79571 -3.9472535000000004
12.79671 -3.8777459
12.79771 -3.8077686
12.79871 -3.7373271
12.79971 -3.6664251
12.80071 -3.5950664
12.80171 -3.5232533000000004
12.80271 -3.4509882
12.80371 -3.3782739
12.80471 -3.3051148
12.80571 -3.2315161000000003
12.80671 -3.1574842
12.80771 -3.083027
12.80871 -3.0081531000000004
12.80971 -2.9328715
12.81071 -2.8571909
12.81171 -2.7811196
12.81271 -2.7046653
12.81371 -2.6278347
12.81471 -2.5506333999999997
12.81571 -2.4730664
12.81671 -2.3951371999999997
12.81771 -2.3168490999999998
12.81871 -2.2382051
12.81971 -2.1592081
12.82071 -2.079862
12.82171 -2.0001719000000002
12.82271 -1.9201441
12.82371 -1.8397862
12.82471 -1.7591074000000002
12.82571 -1.6781172
12.82671 -1.5968254000000002
12.82771 -1.5152413
12.82871 -1.4333736
12.82971 -1.3512298
12.83071 -1.2688161
12.83171 -1.1861379
12.83271 -1.1031996
12.83371 -1.0200043
12.83471 -0.9365554
12.83571 -0.8528561299999999
12.83671 -0.76891044
12.83771 -0.68472344
12.83871 -0.60030171
12.83971 -0.51565319
12.84071 -0.43078726
12.84171 -0.34571404
12.84271 -0.26044392
12.84371 -0.17498698999999998
12.84471 -0.08935250800000001
12.84571 -0.0035485726
12.84671 0.082417979
12.84771 0.16854152
12.84871 0.25481747
12.84971 0.34124206
12.85071 0.42781191999999996
12.85171 0.51452368
12.85271 0.60137352
12.85371 0.68835658
12.85471 0.77546667
12.85571 0.86269602
12.85671 0.9500351699999999
12.85771 1.0374736
12.85871 1.1250001
12.85971 1.2126039
12.86071 1.3002748
12.86171 1.3880043
12.86271 1.4757856
12.86371 1.5636131000000002
12.86471 1.6514826999999999
12.86571 1.7393906000000001
12.86671 1.8273335000000002
12.86771 1.9153077
12.86871 2.0033091
12.86971 2.0913329000000003
12.87071 2.1793727
12.87171 2.2674214000000004
12.87271 2.3554701000000002
12.87371 2.4435088
12.87471 2.5315264
12.87571 2.6195114
12.87671 2.7074529
12.87771 2.7953412
12.87871 2.8831685
12.87971 2.9709290999999998
12.88071 3.0586192000000003
12.88171 3.146236
12.88271 3.2337770000000003
12.88371 3.3212390000000003
12.88471 3.4086183
12.88571 3.4959096
12.88671 3.5831064
12.88771 3.6702003
12.88871 3.7571825000000003
12.88971 3.8440436
12.89071 3.9307736
12.89171 4.0173616
12.89271 4.1037973
12.89371 4.1900709
12.89471 4.2761739
12.89571 4.3620996000000005
12.89671 4.447843499999999
12.89771 4.5334026
12.89871 4.6187755
12.89971 4.703960599999999
12.90071 4.7889553000000005
12.90171 4.8737559
12.90271 4.9583558
12.90371 5.0427466999999995
12.90471 5.1269185
12.90571 5.2108604000000005
12.90671 5.2945625000000005
12.90771 5.3780142
12.90871 5.461206300000001
12.90971 5.5441301
12.91071 5.6267787
12.91171 5.7091452
12.91271 5.7912249
12.91371 5.873014
12.91471 5.95451
12.91571 6.0357112
12.91671 6.1166164
12.91771 6.1972227
12.91871 6.2775269
12.91971 6.3575216
12.92071 6.4371973
12.92171 6.5165429999999995
12.92271 6.5955468
12.92371 6.6741972999999994
12.92471 6.752485
12.92571 6.8304016999999995
12.92671 6.907940699999999
12.92771 6.985098100000001
12.92871 7.0618704
12.92971 7.1382545
12.93071 7.214248199999999
12.93171 7.2898485
12.93271 7.365053100000001
12.93371 7.4398599999999995
12.93471 7.5142652000000005
12.93571 7.5882643
12.93671 7.6618508
12.93771 7.7350155
12.93871 7.807747299999999
12.93971 7.880034299999999
12.94071 7.9518653
12.94171 8.023230700000001
12.94271 8.0941238
12.94371 8.1645399
12.94471 8.234477
12.94571 8.3039351
12.94671 8.3729148
12.94771 8.4414147
12.94871 8.5094333
12.94971 8.5769668
12.95071 8.644011599999999
12.95171 8.7105617
12.95271 8.7766103
12.95371 8.8421509
12.95471 8.9071751
12.95571 8.9716733
12.95671 9.0356357
12.95771 9.0990528
12.95871 9.1619164
12.95971 9.2242196
12.96071 9.2859603
12.96171 9.347137799999999
12.96271 9.4077542
12.96371 9.467811900000001
12.96471 9.5273115
12.96571 9.5862523
12.96671 9.6446306
12.96771 9.7024411
12.96871 9.759675
12.96971 9.816324
12.97071 9.8723799
12.97171 9.9278346
12.97271 9.9826805
12.97371 10.03691
12.97471 10.09052
12.97571 10.1435
12.97671 10.19585
12.97771 10.24757
12.97871 10.29866
12.97971 10.34911
12.98071 10.39894
12.98171 10.44815
12.98271 10.49673
12.98371 10.54468
12.98471 10.592
12.98571 10.63867
12.98671 10.68469
12.98771 10.73006
12.98871 10.77475
12.98971 10.81876
12.99071 10.8621
12.99171 10.90475
12.99271 10.946720000000001
12.99371 10.98801
12.99471 11.02861
12.99571 11.06853
12.99671 11.10777
12.99771 11.14633
12.99871 11.18421
12.99971 11.22141
13.00071 11.25793
13.00171 11.29376
13.00271 11.3289
13.00371 11.363330000000001
13.00471 11.39704
13.00571 11.430029999999999
13.00671 11.4623
13.00771 11.493839999999999
13.00871 11.52465
13.00971 11.554730000000001
13.01071 11.5841
13.01171 11.61274
13.01271 11.64067
13.01371 11.66789
13.01471 11.69439
13.01571 11.720170000000001
13.01671 11.74523
13.01771 11.76956
13.01871 11.79317
13.01971 11.81605
13.02071 11.83818
13.02171 11.85957
13.02271 11.88021
13.02371 11.90009
13.02471 11.91921
13.02571 11.93758
13.02671 11.955200000000001
13.02771 11.97208
13.02871 11.98823
13.02971 12.00363
13.03071 12.01831
13.03171 12.03224
13.03271 12.045440000000001
13.03371 12.05789
13.03471 12.06959
13.03571 12.08054
13.03671 12.090729999999999
13.03771 12.10017
13.03871 12.10883
13.03971 12.11674
13.04071 12.12388
13.04171 12.13026
13.04271 12.13588
13.04371 12.14075
13.04471 12.144870000000001
13.04571 12.148249999999999
13.04671 12.1509
13.04771 12.1528
13.04871 12.15397
13.04971 12.15439
13.05071 12.15406
13.05171 12.15298
13.05271 12.15114
13.05371 12.148539999999999
13.05471 12.14517
13.05571 12.14105
13.05671 12.13616
13.05771 12.13052
13.05871 12.12414
13.05971 12.117
13.06071 12.10913
13.06171 12.10052
13.06271 12.09118
13.06371 12.08111
13.06471 12.07031
13.06571 12.05877
13.06671 12.046510000000001
13.06771 12.0335
13.06871 12.01976
13.06971 12.00527
13.07071 11.99003
13.07171 11.97405
13.07271 11.957329999999999
13.07371 11.939869999999999
13.07471 11.9217
13.07571 11.9028
13.07671 11.88319
13.07771 11.862870000000001
13.07871 11.84184
13.07971 11.82011
13.08071 11.797680000000001
13.08171 11.77454
13.08271 11.7507
13.08371 11.72615
13.08471 11.70088
13.08571 11.674909999999999
13.08671 11.64822
13.08771 11.62082
13.08871 11.59271
13.08971 11.56391
13.09071 11.534410000000001
13.09171 11.50423
13.09271 11.47337
13.09371 11.44185
13.09471 11.409650000000001
13.09571 11.3768
13.09671 11.34328
13.09771 11.309099999999999
13.09871 11.27426
13.09971 11.23875
13.10071 11.202570000000001
13.10171 11.16573
13.10271 11.128219999999999
13.10371 11.09004
13.10471 11.05122
13.10571 11.01174
13.10671 10.971630000000001
13.10771 10.93088
13.10871 10.88951
13.10971 10.84751
13.11071 10.80491
13.11171 10.76169
13.11271 10.71787
13.11371 10.67344
13.11471 10.628400000000001
13.11571 10.58274
13.11671 10.53648
13.11771 10.48961
13.11871 10.442120000000001
13.11971 10.39404
13.12071 10.34535
13.12171 10.29608
13.12271 10.24624
13.12371 10.19582
13.12471 10.144839999999999
13.12571 10.093309999999999
13.12671 10.041229999999999
13.12771 9.9886015
13.12871 9.9354327
13.12971 9.8817207
13.13071 9.8274663
13.13171 9.772669500000001
13.13271 9.7173318
13.13371 9.6614547
13.13471 9.6050419
13.13571 9.548097799999999
13.13671 9.490628500000001
13.13771 9.432642900000001
13.13871 9.3741506
13.13971 9.3151614
13.14071 9.2556849
13.14171 9.1957301
13.14271 9.135302900000001
13.14371 9.0744071
13.14471 9.0130441
13.14571 8.951214
13.14671 8.888915899999999
13.14771 8.82615
13.14871 8.762919199999999
13.14971 8.6992264
13.15071 8.6350776
13.15171 8.5704803
13.15271 8.505442
13.15371 8.439972299999999
13.15471 8.3740793
13.15571 8.3077721
13.15671 8.2410596
13.15771 8.1739493
13.15871 8.1064492
13.15971 8.0385648
13.16071 7.9702988
13.16171 7.9016535999999995
13.16271 7.832628499999999
13.16371 7.7632226
13.16471 7.6934367
13.16571 7.6232731
13.16671 7.552737700000001
13.16771 7.481838000000001
13.16871 7.4105851000000005
13.16971 7.338990300000001
13.17071 7.2670646
13.17171 7.194817100000001
13.17271 7.122255099999999
13.17371 7.0493855
13.17471 6.9762133
13.17571 6.9027431
13.17671 6.8289794
13.17771 6.7549251
13.17871 6.680583199999999
13.17971 6.6059551999999995
13.18071 6.5310434
13.18171 6.4558491
13.18271 6.3803762
13.18371 6.304631400000001
13.18471 6.2286231999999995
13.18571 6.1523639
13.18671 6.0758665
13.18771 5.9991434
13.18871 5.9222054
13.18971 5.8450595000000005
13.19071 5.7677098
13.19171 5.6901582
13.19271 5.6124057999999994
13.19371 5.5344537
13.19471 5.4563049
13.19571 5.377962800000001
13.19671 5.2994329
13.19771 5.2207202
13.19871 5.1418304
13.19971 5.0627701
13.20071 4.9835458
13.20171 4.9041666
13.20271 4.8246425
13.20371 4.7449853
13.20471 4.6652071
13.20571 4.5853186
13.20671 4.505327
13.20771 4.4252362000000005
13.20871 4.3450470999999995
13.20971 4.2647585
13.21071 4.1843696999999995
13.21171 4.1038811
13.21271 4.0232971
13.21371 3.9426245
13.21471 3.8618725
13.21571 3.7810512
13.21671 3.7001703
13.21771 3.6192387
13.21871 3.5382643
13.21971 3.4572545000000003
13.22071 3.3762176
13.22171 3.2951616
13.22271 3.2140948000000003
13.22371 3.1330243
13.22471 3.0519545
13.22571 2.9708875
13.22671 2.8898234
13.22771 2.8087609
13.22871 2.7277004000000002
13.22971 2.6466452
13.23071 2.5656022
13.23171 2.4845822
13.23271 2.4035981
13.23371 2.3226626
13.23471 2.2417873
13.23571 2.1609804
13.23671 2.0802477
13.23771 1.9995933000000001
13.23871 1.9190204999999998
13.23971 1.8385332
13.24071 1.7581357
13.24171 1.6778327999999998
13.24271 1.5976286999999998
13.24371 1.5175269
13.24471 1.4375292
13.24571 1.3576377000000002
13.24671 1.2778559
13.24771 1.1981899
13.24871 1.1186492
13.24971 1.0392459
13.25071 0.9599934299999999
13.25171 0.88090412
13.25271 0.8019872000000001
13.25371 0.72324807
13.25471 0.64468849
13.25571 0.56630797
13.25671 0.48810584
13.25771 0.41008294000000006
13.25871 0.33224245999999996
13.25971 0.25458981
13.26071 0.17713163
13.26171 0.099874637
13.26271 0.022824958
13.26371 -0.054011814
13.26471 -0.13062984
13.26571 -0.20702214
13.26671 -0.28317994
13.26771 -0.35909314
13.26871 -0.43475144000000004
13.26971 -0.5101461899999999
13.27071 -0.5852717900000001
13.27171 -0.66012642
13.27271 -0.7347113
13.27371 -0.8090290199999999
13.27471 -0.8830811799999999
13.27571 -0.95686642
13.27671 -1.0303797
13.27771 -1.1036125
13.27871 -1.1765543
13.27971 -1.2491946999999999
13.28071 -1.3215246
13.28171 -1.3935369
13.28271 -1.4652265
13.28371 -1.5365887999999999
13.28471 -1.6076192
13.28571 -1.6783126
13.28671 -1.7486636
13.28771 -1.8186676999999998
13.28871 -1.8883225
13.28971 -1.9576274
13.29071 -2.0265838
13.29171 -2.095193
13.29271 -2.1634542999999997
13.29371 -2.231364
13.29471 -2.2989137
13.29571 -2.3660924
13.29671 -2.4328878
13.29771 -2.4992886999999997
13.29871 -2.5652865
13.29971 -2.6308766
13.30071 -2.6960572
13.30171 -2.760829
13.30271 -2.8251924
13.30371 -2.8891468
13.30471 -2.9526908
13.30571 -3.0158212
13.30671 -3.0785354000000003
13.30771 -3.1408305999999997
13.30871 -3.2027047000000004
13.30971 -3.2641556
13.31071 -3.3251787999999998
13.31171 -3.3857684999999997
13.31271 -3.4459151
13.31371 -3.5056084000000003
13.31471 -3.5648376
13.31571 -3.6235951
13.31671 -3.6818765000000004
13.31771 -3.7396817999999996
13.31871 -3.7970143999999997
13.31971 -3.8538788
13.32071 -3.9102785
13.32171 -3.9662153
13.32271 -4.0216867
13.32371 -4.0766884
13.32471 -4.1312136
13.32571 -4.185256
13.32671 -4.2388093
13.32771 -4.2918675
13.32871 -4.344424999999999
13.32971 -4.3964761999999995
13.33071 -4.4480145
13.33171 -4.499033799999999
13.33271 -4.549528700000001
13.33371 -4.5994966999999995
13.33471 -4.6489388
13.33571 -4.697858500000001
13.33671 -4.746262
13.33771 -4.7941547
13.33871 -4.8415393
13.33971 -4.888415
13.34071 -4.9347766
13.34171 -4.9806163
13.34271 -5.025924
13.34371 -5.0706908
13.34471 -5.1149089000000005
13.34571 -5.1585734
13.34671 -5.2016821
13.34771 -5.2442331
13.34871 -5.2862264
13.34971 -5.3276621
13.35071 -5.3685408
13.35171 -5.4088648
13.35271 -5.448637199999999
13.35371 -5.4878618999999995
13.35471 -5.526542999999999
13.35571 -5.5646826
13.35671 -5.6022793
13.35771 -5.6393281
13.35871 -5.6758206
13.35971 -5.7117458
13.36071 -5.7470936
13.36171 -5.7818558
13.36271 -5.8160279
13.36371 -5.8496095
13.36471 -5.8826037
13.36571 -5.9150152
13.36671 -5.946849299999999
13.36771 -5.9781104
13.36871 -6.0088027
13.36971 -6.0389284000000005
13.37071 -6.0684892999999995
13.37171 -6.0974862
13.37271 -6.1259188
13.37371 -6.1537839
13.37471 -6.1810773
13.37571 -6.207791
13.37671 -6.2339168
13.37771 -6.259445800000001
13.37871 -6.2843725
13.37971 -6.3086942
13.38071 -6.3324131
13.38171 -6.3555345
13.38271 -6.3780673
13.38371 -6.4000197
13.38471 -6.4213990999999995
13.38571 -6.4422101
13.38671 -6.4624540999999995
13.38771 -6.4821295
13.38871 -6.5012327999999995
13.38971 -6.5197601999999995
13.39071 -6.5377070999999995
13.39171 -6.5550685
13.39271 -6.5718383000000005
13.39371 -6.5880112
13.39471 -6.603582199999999
13.39571 -6.6185504
13.39671 -6.6329158999999995
13.39771 -6.646683100000001
13.39871 -6.659860200000001
13.39971 -6.6724575999999995
13.40071 -6.684485799999999
13.40171 -6.695952300000001
13.40271 -6.706862900000001
13.40371 -6.717217000000001
13.40471 -6.727011500000001
13.40571 -6.7362413
13.40671 -6.7448989
13.40771 -6.7529783
13.40871 -6.760474299999999
13.40971 -6.767384
13.41071 -6.7737065
13.41171 -6.7794419999999995
13.41271 -6.7845933
13.41371 -6.789165
13.41471 -6.7931637
13.41571 -6.7965976999999995
13.41671 -6.7994772999999995
13.41771 -6.801811600000001
13.41871 -6.803606500000001
13.41971 -6.8048663
13.42071 -6.8055898
13.42171 -6.805771600000001
13.42271 -6.805404299999999
13.42371 -6.8044804
13.42471 -6.802994
13.42571 -6.8009406
13.42671 -6.7983218
13.42771 -6.7951396
13.42871 -6.791400899999999
13.42971 -6.7871131
13.43071 -6.7822835999999995
13.43171 -6.776921499999999
13.43271 -6.7710355
13.43371 -6.764632499999999
13.43471 -6.7577198
13.43571 -6.750302
13.43671 -6.7423813
13.43771 -6.7339547
13.43871 -6.7250176999999995
13.43971 -6.715562899999999
13.44071 -6.7055829
13.44171 -6.6950724
13.44271 -6.6840298
13.44371 -6.6724584
13.44471 -6.660366099999999
13.44571 -6.6477626999999995
13.44671 -6.6346586
13.44771 -6.621065700000001
13.44871 -6.6069923
13.44971 -6.592445099999999
13.45071 -6.5774292
13.45171 -6.5619476
13.45271 -6.5460011
13.45371 -6.529589
13.45471 -6.512709
13.45571 -6.4953573
13.45671 -6.4775288
13.45771 -6.459218999999999
13.45871 -6.4404257000000005
13.45971 -6.421150300000001
13.46071 -6.401398799999999
13.46171 -6.3811824
13.46271 -6.3605137
13.46371 -6.339407
13.46471 -6.3178748
13.46571 -6.2959268999999995
13.46671 -6.2735677
13.46771 -6.2507994
13.46871 -6.2276199
13.46971 -6.2040266
13.47071 -6.1800163
13.47171 -6.1555859
13.47271 -6.1307333
13.47371 -6.1054572
13.47471 -6.0797576
13.47571 -6.0536359
13.47671 -6.0270969
13.47771 -6.0001489
13.47871 -5.9728034
13.47971 -5.9450742000000005
13.48071 -5.9169758
13.48171 -5.888520199999999
13.48271 -5.8597162
13.48371 -5.8305677
13.48471 -5.8010735
13.48571 -5.7712287
13.48671 -5.7410277
13.48771 -5.7104655
13.48871 -5.6795396
13.48971 -5.648250099999999
13.49071 -5.6166008000000005
13.49171 -5.5845968
13.49271 -5.552245699999999
13.49371 -5.519555899999999
13.49471 -5.4865375
13.49571 -5.4532018
13.49671 -5.4195609
13.49771 -5.3856269
13.49871 -5.3514097
13.49971 -5.3169165
13.50071 -5.2821491
13.50171 -5.2471057000000005
13.50271 -5.2117802
13.50371 -5.1761653
13.50471 -5.1402554
13.50571 -5.1040478
13.50671 -5.067544799999999
13.50771 -5.0307531
13.50871 -4.9936831
13.50971 -4.9563470999999995
13.51071 -4.9187578
13.51171 -4.8809268
13.51271 -4.8428643000000005
13.51371 -4.8045795
13.51471 -4.7660802
13.51571 -4.7273722
13.51671 -4.6884596
13.51771 -4.6493441
13.51871 -4.6100236
13.51971 -4.5704938
13.52071 -4.530749500000001
13.52171 -4.490786
13.52271 -4.4506025
13.52371 -4.4102028
13.52471 -4.369596
13.52571 -4.3287955
13.52671 -4.2878166
13.52771 -4.2466741
13.52871 -4.2053815000000005
13.52971 -4.1639477000000005
13.53071 -4.1223783
13.53171 -4.0806759
13.53271 -4.0388413
13.53371 -3.9968744000000003
13.53471 -3.9547741
13.53571 -3.9125398
13.53671 -3.8701697999999998
13.53771 -3.8276624000000004
13.53871 -3.7850171
13.53971 -3.7422359000000003
13.54071 -3.6993238999999996
13.54171 -3.6562916000000003
13.54271 -3.6131523999999997
13.54371 -3.5699222
13.54471 -3.5266168
13.54571 -3.4832492
13.54671 -3.4398284
13.54771 -3.3963571999999997
13.54871 -3.352835
13.54971 -3.3092584
13.55071 -3.2656234
13.55171 -3.2219268000000003
13.55271 -3.1781684999999995
13.55371 -3.1343496999999996
13.55471 -3.0904735999999997
13.55571 -3.0465448
13.55671 -3.0025695000000003
13.55771 -2.9585551000000003
13.55871 -2.914512
13.55971 -2.8704520000000002
13.56071 -2.8263887000000003
13.56171 -2.7823352999999997
13.56271 -2.7383026
13.56371 -2.6942977999999997
13.56471 -2.6503228
13.56571 -2.6063751
13.56671 -2.5624493000000004
13.56771 -2.5185389
13.56871 -2.4746398999999997
13.56971 -2.4307517
13.57071 -2.3868780999999997
13.57171 -2.343026
13.57271 -2.2992052
13.57371 -2.2554263000000003
13.57471 -2.2116998
13.57571 -2.1680359
13.57671 -2.124444
13.57771 -2.0809336000000003
13.57871 -2.0375131
13.57971 -1.9941891999999999
13.58071 -1.9509668
13.58171 -1.9078465
13.58271 -1.8648261
13.58371 -1.8219003
13.58471 -1.7790635999999997
13.58571 -1.7363119999999999
13.58671 -1.6936453
13.58771 -1.6510684000000002
13.58871 -1.6085906
13.58971 -1.5662243999999999
13.59071 -1.5239833
13.59171 -1.48188
13.59271 -1.4399245
13.59371 -1.3981243
13.59471 -1.356484
13.59571 -1.3150068
13.59671 -1.2736946
13.59771 -1.2325485
13.59871 -1.1915684
13.59971 -1.1507529
13.60071 -1.1100995
13.60171 -1.0696057
13.60271 -1.0292699
13.60371 -0.98909354
13.60471 -0.94908215
13.60571 -0.90924548
13.60671 -0.86959638
13.60771 -0.83014891
13.60871 -0.7909161
13.60971 -0.75190761
13.61071 -0.71312888
13.61171 -0.67458129
13.61271 -0.6362633799999999
13.61371 -0.59817233
13.61471 -0.5603055499999999
13.61571 -0.52266149
13.61671 -0.48523978
13.61771 -0.44804104
13.61871 -0.41106655000000003
13.61971 -0.37431852
13.62071 -0.33780069
13.62171 -0.30151904
13.62271 -0.26548218
13.62371 -0.22970098
13.62471 -0.19418736
13.62571 -0.15895234
13.62671 -0.12400410999999999
13.62771 -0.089346658
13.62871 -0.054979550999999995
13.62971 -0.020898909
13.63071 0.012900705000000002
13.63171 0.046424207
13.63271 0.079674285
13.63371 0.11265068
13.63471 0.14535036
13.63571 0.17776835
13.63671 0.20989869
13.63771 0.24173511
13.63871 0.27327123000000003
13.63971 0.30450027
13.64071 0.33541488999999997
13.64171 0.36600754
13.64271 0.3962711
13.64371 0.42620027
13.64471 0.45579271000000005
13.64571 0.48504956
13.64671 0.5139750000000001
13.64771 0.54257489
13.64871 0.5708546400000001
13.64971 0.59881727
13.65071 0.6264621899999999
13.65171 0.6537850000000001
13.65271 0.6807784499999999
13.65371 0.70743402
13.65471 0.7337434700000001
13.65571 0.75970003
13.65671 0.7852986500000001
13.65771 0.81053562
13.65871 0.83540827
13.65971 0.8599143499999999
13.66071 0.88405209
13.66171 0.9078209300000001
13.66271 0.9312219899999999
13.66371 0.9542580700000001
13.66471 0.9769333499999999
13.66571 0.9992519400000001
13.66671 1.0212163
13.66771 1.0428255000000002
13.66871 1.0640756
13.66971 1.084959
13.67071 1.1054668
13.67171 1.1255901000000001
13.67271 1.1453223000000001
13.67371 1.1646599
13.67471 1.1836019
13.67571 1.2021501
13.67671 1.2203065000000002
13.67771 1.2380733
13.67871 1.2554521
13.67971 1.2724439
13.68071 1.2890497
13.68171 1.305271
13.68271 1.3211095000000002
13.68371 1.3365659
13.68471 1.3516398
13.68571 1.3663283
13.68671 1.3806256
13.68771 1.3945249
13.68871 1.4080185
13.68971 1.4211009000000001
13.69071 1.4337692000000002
13.69171 1.4460244
13.69271 1.45787
13.69371 1.4693112
13.69471 1.480353
13.69571 1.4909986
13.69671 1.5012495000000001
13.69771 1.511105
13.69871 1.5205636
13.69971 1.5296237000000001
13.70071 1.5382837999999999
13.70171 1.5465431
13.70271 1.5543999
13.70371 1.5618518
13.70471 1.568895
13.70571 1.5755257000000003
13.70671 1.5817402
13.70771 1.5875369
13.70871 1.5929174000000001
13.70971 1.5978856
13.71071 1.602448
13.71171 1.6066108
13.71271 1.6103793000000002
13.71371 1.6137559
13.71471 1.6167399999999998
13.71571 1.6193289
13.71671 1.6215187999999998
13.71771 1.6233066
13.71871 1.6246902
13.71971 1.6256692
13.72071 1.6262438000000001
13.72171 1.6264146
13.72271 1.6261813999999999
13.72371 1.6255439999999999
13.72471 1.6245024000000001
13.72571 1.6230578
13.72671 1.6212130000000002
13.72771 1.6189732
13.72871 1.6163439000000002
13.72971 1.6133305
13.73071 1.6099362
13.73171 1.6061613
13.73271 1.6020037
13.73371 1.5974594000000002
13.73471 1.5925245000000001
13.73571 1.5871963
13.73671 1.5814743999999998
13.73771 1.575361
13.73871 1.5688596
13.73971 1.5619743
13.74071 1.5547085999999999
13.74171 1.5470650000000001
13.74271 1.5390457
13.74371 1.5306526
13.74471 1.5218887
13.74571 1.5127576
13.74671 1.5032637
13.74771 1.4934105
13.74871 1.4831999
13.74971 1.4726318
13.75071 1.4617039
13.75171 1.4504131
13.75271 1.4387568
13.75371 1.4267344
13.75471 1.4143482
13.75571 1.4016027
13.75671 1.388504
13.75771 1.3750582
13.75871 1.3612704
13.75971 1.3471439
13.76071 1.3326807
13.76171 1.3178819
13.76271 1.302749
13.76371 1.2872843
13.76471 1.2714907
13.76571 1.255371
13.76671 1.2389276
13.76771 1.2221613
13.76871 1.2050718
13.76971 1.1876583
13.77071 1.1699209
13.77171 1.1518614999999999
13.77271 1.1334843000000001
13.77371 1.1147954999999998
13.77471 1.0958022
13.77571 1.076511
13.77671 1.0569271999999998
13.77771 1.0370534
13.77871 1.0168908
13.77971 0.99643953
13.78071 0.9757
13.78171 0.95467363
13.78271 0.93336301
13.78371 0.9117716
13.78471 0.88990293
13.78571 0.86775972
13.78671 0.84534399
13.78771 0.8226574400000001
13.78871 0.79970201
13.78971 0.77648107
13.79071 0.75299954
13.79171 0.72926371
13.79271 0.70528043
13.79371 0.68105585
13.79471 0.6565944300000001
13.79571 0.63189864
13.79671 0.60696932
13.79771 0.58180667
13.79871 0.55641136
13.79971 0.53078537
13.80071 0.50493232
13.80171 0.47885695999999994
13.80271 0.45256447000000005
13.80371 0.42605954
13.80471 0.39934604
13.80571 0.37242714
13.80671 0.34530577
13.80771 0.31798545
13.80871 0.29047064
13.80971 0.2627667
13.81071 0.23487932
13.81171 0.20681364000000002
13.81271 0.17857351
13.81371 0.15016134
13.81471 0.12157831000000001
13.81571 0.092825305
13.81671 0.063903903
13.81771 0.034817084000000005
13.81871 0.0055694043
13.81971 -0.023833421
13.82071 -0.053385342
13.82171 -0.083080761
13.82271 -0.11291503000000001
13.82371 -0.14288447999999998
13.82471 -0.17298594
13.82571 -0.2032161
13.82671 -0.23357105
13.82771 -0.26404606
13.82871 -0.29463605
13.82971 -0.32533614
13.83071 -0.35614213
13.83171 -0.38705084
13.83271 -0.41805985
13.83371 -0.44916691
13.83471 -0.48036924999999997
13.83571 -0.51166299
13.83671 -0.54304316
13.83771 -0.57450384
13.83871 -0.60603912
13.83971 -0.6376436
13.84071 -0.6693128500000001
13.84171 -0.70104343
13.84271 -0.7328324500000001
13.84371 -0.76467698
13.84471 -0.79657352
13.84571 -0.8285177899999999
13.84671 -0.86050499
13.84771 -0.8925301999999999
13.84871 -0.9245888299999999
13.84971 -0.9566768099999999
13.85071 -0.98879077
13.85171 -1.0209274000000002
13.85271 -1.0530830999999998
13.85371 -1.0852540000000002
13.85471 -1.117435
13.85571 -1.1496208
13.85671 -1.1818059
13.85771 -1.2139855
13.85871 -1.2461554
13.85971 -1.2783123
13.86071 -1.3104529999999999
13.86171 -1.3425744
13.86271 -1.3746729
13.86371 -1.4067441
13.86471 -1.4387831
13.86571 -1.4707848000000001
13.86671 -1.5027445
13.86771 -1.5346576
13.86871 -1.5665205000000002
13.86971 -1.5983295000000002
13.87071 -1.6300811
13.87171 -1.6617712
13.87271 -1.6933955
13.87371 -1.7249495
13.87471 -1.7564285999999998
13.87571 -1.7878281
13.87671 -1.8191444
13.87771 -1.8503740000000002
13.87871 -1.8815136
13.87971 -1.9125592
13.88071 -1.9435072000000002
13.88171 -1.9743534
13.88271 -2.0050928
13.88371 -2.0357206
13.88471 -2.0662326
13.88571 -2.0966247
13.88671 -2.1268928
13.88771 -2.157034
13.88871 -2.1870444
13.88971 -2.2169201
13.89071 -2.2466572
13.89171 -2.2762515
13.89271 -2.3056986000000004
13.89371 -2.3349945
13.89471 -2.3641352
13.89571 -2.393117
13.89671 -2.4219362
13.89771 -2.4505893
13.89871 -2.4790721000000002
13.89971 -2.5073808
13.90071 -2.5355114000000003
13.90171 -2.56346
13.90271 -2.5912231
13.90371 -2.6187972999999998
13.90471 -2.6461795
13.90571 -2.6733665
13.90671 -2.7003545
13.90771 -2.7271399
13.90871 -2.7537188
13.90971 -2.7800871000000003
13.91071 -2.8062411
13.91171 -2.8321769
13.91271 -2.8578913
13.91371 -2.8833807
13.91471 -2.9086418
13.91571 -2.9336716999999997
13.91671 -2.9584667
13.91771 -2.9830234
13.91871 -3.0073388
13.91971 -3.0314097
13.92071 -3.0552337
13.92171 -3.0788077
13.92271 -3.1021286
13.92371 -3.125193
13.92471 -3.1479973
13.92571 -3.1705372
13.92671 -3.1928091999999997
13.92771 -3.2148093
13.92871 -3.2365341
13.92971 -3.2579813
13.93071 -3.2791479999999997
13.93171 -3.300032
13.93271 -3.3206306
13.93371 -3.3409413
13.93471 -3.3609609999999996
13.93571 -3.3806872
13.93671 -3.4001167999999997
13.93771 -3.4192473000000003
13.93871 -3.4380764
13.93971 -3.4566014999999997
13.94071 -3.4748197000000003
13.94171 -3.4927275
13.94271 -3.5103213
13.94371 -3.5275977
13.94471 -3.5445530000000005
13.94571 -3.5611846000000003
13.94671 -3.5774909
13.94771 -3.5934704999999996
13.94871 -3.6091222999999997
13.94971 -3.6244452000000003
13.95071 -3.6394376
13.95171 -3.6540969999999997
13.95271 -3.6684203999999996
13.95371 -3.6824047999999996
13.95471 -3.6960475
13.95571 -3.7093457000000005
13.95671 -3.7222974
13.95771 -3.7349004
13.95871 -3.7471525
13.95971 -3.7590507000000004
13.96071 -3.7705921000000004
13.96171 -3.7817739
13.96271 -3.7925944000000005
13.96371 -3.8030524000000003
13.96471 -3.8131475
13.96571 -3.8228799
13.96671 -3.8322496999999998
13.96771 -3.8412564000000002
13.96871 -3.8498983
13.96971 -3.8581733
13.97071 -3.8660783
13.97171 -3.8736101
13.97271 -3.8807657000000004
13.97371 -3.8875426999999996
13.97471 -3.8939402
13.97571 -3.8999565
13.97671 -3.905591
13.97771 -3.9108422
13.97871 -3.9157085
13.97971 -3.9201889
13.98071 -3.9242823000000002
13.98171 -3.9279882
13.98271 -3.9313074000000006
13.98371 -3.9342407
13.98471 -3.9367883999999997
13.98571 -3.9389505999999996
13.98671 -3.9407253000000004
13.98771 -3.9421104
13.98871 -3.9431024000000003
13.98971 -3.9436989
13.99071 -3.9438969999999998
13.99171 -3.9436961999999998
13.99271 -3.9430967999999997
13.99371 -3.9420992000000004
13.99471 -3.9407045000000003
13.99571 -3.9389133
13.99671 -3.9367254999999997
13.99771 -3.9341405000000003
13.99871 -3.9311583999999997
13.99971 -3.9277788
14.00071 -3.9240021
14.00171 -3.9198287
14.00271 -3.9152589
14.00371 -3.9102922999999996
14.00471 -3.9049279
14.00571 -3.8991634
14.00671 -3.8929964999999997
14.00771 -3.8864259
14.00871 -3.8794503000000002
14.00971 -3.8720705
14.01071 -3.8642883
14.01171 -3.8561064999999997
14.01271 -3.8475270999999998
14.01371 -3.8385521999999996
14.01471 -3.8291818999999996
14.01571 -3.8194165
14.01671 -3.8092545999999996
14.01771 -3.798696
14.01871 -3.7877407
14.01971 -3.7763894
14.02071 -3.7646423999999996
14.02171 -3.7525009
14.02271 -3.7399649999999998
14.02371 -3.7270341
14.02471 -3.7137080000000005
14.02571 -3.6999869999999997
14.02671 -3.6858723
14.02771 -3.6713663
14.02871 -3.6564726
14.02971 -3.6411945
14.03071 -3.6255345
14.03171 -3.6094945000000003
14.03271 -3.5930749
14.03371 -3.5762750000000003
14.03471 -3.5590932
14.03571 -3.5415288000000005
14.03671 -3.5235818
14.03771 -3.5052529999999997
14.03871 -3.4865443000000003
14.03971 -3.4674581000000004
14.04071 -3.4479961
14.04171 -3.42816
14.04271 -3.4079518
14.04371 -3.3873729
14.04471 -3.3664253
14.04571 -3.3451121
14.04671 -3.3234369
14.04771 -3.3014029000000003
14.04871 -3.2790128000000003
14.04971 -3.2562677
14.05071 -3.2331683
14.05171 -3.2097138
14.05271 -3.185904
14.05371 -3.1617388
14.05471 -3.1372196999999997
14.05571 -3.1123497
14.05671 -3.0871323999999998
14.05771 -3.0615723
14.05871 -3.0356731000000003
14.05971 -3.0094381
14.06071 -2.9828699
14.06171 -2.9559704
14.06271 -2.9287415
14.06371 -2.9011856999999996
14.06471 -2.8733054
14.06571 -2.8451035
14.06671 -2.8165819
14.06771 -2.7877424
14.06871 -2.7585857
14.06971 -2.7291123
14.07071 -2.6993232
14.07171 -2.6692202000000003
14.07271 -2.6388068000000002
14.07371 -2.6080873
14.07471 -2.577067
14.07571 -2.5457513
14.07671 -2.5141448
14.07771 -2.4822509
14.07871 -2.450072
14.07971 -2.4176098
14.08071 -2.3848656999999998
14.08171 -2.3518415
14.08271 -2.3185395
14.08371 -2.2849625
14.08471 -2.2511136
14.08571 -2.2169955000000003
14.08671 -2.1826111
14.08771 -2.1479631
14.08871 -2.1130543
14.08971 -2.0778887
14.09071 -2.0424709
14.09171 -2.0068061000000004
14.09271 -1.9708997
14.09371 -1.9347565
14.09471 -1.8983807
14.09571 -1.8617747
14.09671 -1.8249402000000001
14.09771 -1.787878
14.09871 -1.7505895
14.09971 -1.7130766
14.10071 -1.675342
14.10171 -1.6373899
14.10271 -1.5992247000000002
14.10371 -1.560851
14.10471 -1.5222734999999998
14.10571 -1.4834967
14.10671 -1.4445249
14.10771 -1.4053629
14.10871 -1.3660153
14.10971 -1.3264873
14.11071 -1.2867834999999999
14.11171 -1.2469078999999998
14.11271 -1.2068637
14.11371 -1.1666529
14.11471 -1.1262774
14.11571 -1.0857388000000001
14.11671 -1.0450398
14.11771 -1.0041837
14.11871 -0.9631753
14.11971 -0.92202025
14.12071 -0.88072438
14.12171 -0.83929347
14.12271 -0.79773283
14.12371 -0.7560469200000001
14.12471 -0.71423985
14.12571 -0.67231539
14.12671 -0.6302771199999999
14.12771 -0.58812853
14.12871 -0.54587293
14.12971 -0.50351336
14.13071 -0.46105245
14.13171 -0.41849283
14.13271 -0.37583730000000004
14.13371 -0.33308938
14.13471 -0.29025367
14.13571 -0.2473359
14.13671 -0.20434267
14.13771 -0.16128088
14.13871 -0.11815712
14.13971 -0.074977154
14.14071 -0.031745660999999994
14.14171 0.011533695
14.14271 0.054857949999999996
14.14371 0.098224438
14.14471 0.14163045999999999
14.14571 0.18507314
14.14671 0.22854937999999997
14.14771 0.27205587999999997
14.14871 0.31558916
14.14971 0.35914539
14.15071 0.40272018
14.15171 0.44630831
14.15271 0.48990371
14.15371 0.53349966
14.15471 0.57708928
14.15571 0.62066619
14.15671 0.66422499
14.15771 0.7077616600000001
14.15871 0.75127338
14.15971 0.7947581800000001
14.16071 0.83821416
14.16171 0.88163931
14.16271 0.92503056
14.16371 0.96838428
14.16471 1.011696
14.16571 1.0549609
14.16671 1.0981736
14.16771 1.1413286999999999
14.16871 1.1844206
14.16971 1.2274429
14.17071 1.2703893000000002
14.17171 1.3132530999999998
14.17271 1.3560286
14.17371 1.3987107
14.17471 1.4412962
14.17571 1.483783
14.17671 1.5261701
14.17771 1.5684566
14.17871 1.6106407999999999
14.17971 1.6527202
14.18071 1.6946906000000002
14.18171 1.7365465
14.18271 1.7782820000000001
14.18371 1.8198908999999999
14.18471 1.8613674
14.18571 1.9027058
14.18671 1.9439008
14.18771 1.9849472
14.18871 2.0258397
14.18971 2.0665737
14.19071 2.1071448999999998
14.19171 2.1475499
14.19271 2.187787
14.19371 2.2278547
14.19471 2.2677522
14.19571 2.307478
14.19671 2.347029
14.19771 2.3864008
14.19871 2.4255872000000003
14.19971 2.4645807
14.20071 2.503374
14.20171 2.5419604
14.20271 2.5803342
14.20371 2.6184913
14.20471 2.6564283
14.20571 2.6941428
14.20671 2.7316317
14.20771 2.7688919999999997
14.20871 2.8059214
14.20971 2.8427173999999997
14.21071 2.8792785000000003
14.21171 2.9156033000000003
14.21271 2.9516902000000003
14.21371 2.9875366
14.21471 3.0231386
14.21571 3.0584903
14.21671 3.0935846
14.21771 3.1284134999999997
14.21871 3.1629699999999996
14.21971 3.1972487000000003
14.22071 3.231246
14.22171 3.2649603
14.22271 3.2983907
14.22371 3.3315368
14.22471 3.3643972
14.22571 3.3969704000000003
14.22671 3.429253
14.22771 3.4612420999999998
14.22871 3.4929346
14.22971 3.5243277
14.23071 3.5554178
14.23171 3.5862021
14.23271 3.6166757
14.23371 3.6468327
14.23471 3.6766667
14.23571 3.706171
14.23671 3.7353408
14.23771 3.7641726
14.23871 3.7926659000000003
14.23971 3.8208216000000004
14.24071 3.8486409999999998
14.24171 3.8761250999999994
14.24271 3.9032731000000003
14.24371 3.9300821999999997
14.24471 3.9565481
14.24571 3.9826661
14.24671 4.0084314
14.24771 4.0338397
14.24871 4.0588874
14.24971 4.0835716
14.25071 4.1078888000000005
14.25171 4.1318353000000005
14.25271 4.1554067
14.25371 4.1785989
14.25471 4.2014092000000005
14.25571 4.223837
14.25671 4.2458825
14.25771 4.267547700000001
14.25871 4.2888347
14.25971 4.3097444
14.26071 4.3302748
14.26171 4.3504223
14.26271 4.3701809
14.26371 4.3895446
14.26471 4.4085074
14.26571 4.4270657
14.26671 4.4452172
14.26771 4.4629607
14.26871 4.480296
14.26971 4.4972221999999995
14.27071 4.5137379
14.27171 4.5298419999999995
14.27271 4.5455333
14.27371 4.5608113999999995
14.27471 4.5756772
14.27571 4.5901321
14.27671 4.604176799999999
14.27771 4.6178114
14.27871 4.6310324
14.27971 4.6438351
14.28071 4.6562135
14.28171 4.6681612999999995
14.28271 4.6796739
14.28371 4.6907488
14.28471 4.701385999999999
14.28571 4.7115877
14.28671 4.7213562
14.28771 4.7306933
14.28871 4.7395997
14.28971 4.7480751
14.29071 4.7561184
14.29171 4.7637288
14.29271 4.7709059
14.29371 4.7776498
14.29471 4.7839608
14.29571 4.7898374
14.29671 4.7952775
14.29771 4.8002768
14.29871 4.8048306
14.29971 4.808934799999999
14.30071 4.8125871
14.30171 4.8157882
14.30271 4.8185404
14.30371 4.820848300000001
14.30471 4.8227157
14.30571 4.8241463
14.30671 4.8251409
14.30771 4.825699
14.30871 4.8258185000000005
14.30971 4.8254974
14.31071 4.8247337
14.31171 4.8235266999999995
14.31271 4.8218761
14.31371 4.8197817
14.31471 4.8172422
14.31571 4.814256
14.31671 4.8108213
14.31771 4.8069365
14.31871 4.8026018
14.31971 4.7978193000000005
14.32071 4.792593
14.32171 4.786928
14.32271 4.7808285999999995
14.32371 4.7742974
14.32471 4.7673352
14.32571 4.7599405
14.32671 4.7521099
14.32771 4.7438409
14.32871 4.735131900000001
14.32971 4.7259826
14.33071 4.7163945
14.33171 4.7063692999999995
14.33271 4.6959086999999995
14.33371 4.6850141
14.33471 4.6736866
14.33571 4.6619266
14.33671 4.649736
14.33771 4.6371173
14.33871 4.6240746999999995
14.33971 4.6106122
14.34071 4.5967333
14.34171 4.5824397
14.34271 4.567731500000001
14.34371 4.5526065
14.34471 4.5370616
14.34571 4.521095
14.34671 4.5047063
14.34771 4.4878971
14.34871 4.4706702
14.34971 4.4530302
14.35071 4.4349816
14.35171 4.4165269
14.35271 4.3976687
14.35371 4.3784086
14.35471 4.3587483
14.35571 4.3386906000000005
14.35671 4.3182388000000005
14.35771 4.2973958
14.35871 4.2761654
14.35971 4.2545486
14.36071 4.232546699999999
14.36171 4.2101584
14.36271 4.1873831
14.36371 4.1642208
14.36471 4.1406728
14.36571 4.116743400000001
14.36671 4.0924374
14.36771 4.0677603
14.36871 4.0427171
14.36971 4.0173113
14.37071 3.991545
14.37171 3.9654192
14.37271 3.9389353000000003
14.37371 3.9120945999999996
14.37471 3.8848996
14.37571 3.8573533
14.37671 3.8294591000000002
14.37771 3.8012194999999998
14.37871 3.7726365
14.37971 3.7437111
14.38071 3.7144445
14.38171 3.6848384999999997
14.38271 3.6548965000000004
14.38371 3.6246233
14.38471 3.5940245
14.38571 3.5631057
14.38671 3.5318714
14.38771 3.5003245
14.38871 3.4684673
14.38971 3.4363009
14.39071 3.4038268000000005
14.39171 3.3710472
14.39271 3.3379655
14.39371 3.3045866
14.39471 3.2709151999999997
14.39571 3.2369554000000003
14.39671 3.2027103
14.39771 3.1681828000000003
14.39871 3.1333745000000004
14.39971 3.0982878
14.40071 3.0629262
14.40171 3.0272944
14.40271 2.9913969
14.40371 2.9552389
14.40471 2.918824
14.40571 2.8821548
14.40671 2.8452333
14.40771 2.8080612
14.40871 2.7706409
14.40971 2.7329763
14.41071 2.6950726
14.41171 2.6569357
14.41271 2.6185716
14.41371 2.5799849999999998
14.41471 2.5411799999999998
14.41571 2.5021587000000003
14.41671 2.462923
14.41771 2.4234755
14.41871 2.3838196
14.41971 2.3439597
14.42071 2.3039011
14.42171 2.2636494
14.42271 2.2232091
14.42371 2.1825843000000003
14.42471 2.1417778
14.42571 2.1007929
14.42671 2.0596333000000002
14.42771 2.018304
14.42871 1.9768108
14.42971 1.9351598
14.43071 1.8933564
14.43171 1.8514045
14.43271 1.8093059000000002
14.43371 1.7670617
14.43471 1.7246725
14.43571 1.6821403
14.43671 1.6394685999999998
14.43771 1.5966626000000002
14.43871 1.5537291
14.43971 1.5106751
14.44071 1.4675071
14.44171 1.4242304000000001
14.44271 1.3808496
14.44371 1.3373685
14.44471 1.2937914
14.44571 1.2501231
14.44671 1.2063692000000001
14.44771 1.1625349
14.44871 1.1186242000000002
14.44971 1.0746399
14.45071 1.0305829
14.45171 0.98645343
14.45271 0.9422521999999999
14.45371 0.8979817899999999
14.45471 0.85364711
14.45571 0.80925552
14.45671 0.76481597
14.45771 0.72033736
14.45871 0.67582731
14.45971 0.6312915100000001
14.46071 0.58673369
14.46171 0.5421564
14.46271 0.49756197
14.46371 0.45295325
14.46471 0.40833373
14.46571 0.36370718999999996
14.46671 0.31907693000000004
14.46771 0.27444528
14.46871 0.22981364999999998
14.46971 0.18518334
14.47071 0.14055681
14.47171 0.095938751
14.47271 0.051336654
14.47371 0.006760336
14.47471 -0.037779415
14.47571 -0.082272623
14.47671 -0.12671173
14.47771 -0.17109238999999998
14.47871 -0.21541317
14.47971 -0.25967443
14.48071 -0.3038768
14.48171 -0.34801981
14.48271 -0.39210143000000003
14.48371 -0.43611825
14.48471 -0.48006628999999995
14.48571 -0.52394164
14.48671 -0.5677409
14.48771 -0.61146058
14.48871 -0.6550963
14.48971 -0.69864187
14.49071 -0.74208891
14.49171 -0.7854275399999999
14.49271 -0.8286477999999999
14.49371 -0.87174131
14.49471 -0.91470294
14.49571 -0.95753148
14.49671 -1.0002287
14.49771 -1.0427981
14.49871 -1.0852423
14.49971 -1.1275617
14.50071 -1.1697537
14.50171 -1.2118125
14.50271 -1.2537311
14.50371 -1.2955018
14.50471 -1.3371179
14.50571 -1.3785733999999998
14.50671 -1.4198628
14.50771 -1.4609802
14.50871 -1.5019186
14.50971 -1.5426707
14.51071 -1.5832296
14.51171 -1.6235903
14.51271 -1.6637512
14.51371 -1.7037138
14.51471 -1.7434826
14.51571 -1.7830621000000002
14.51671 -1.822455
14.51771 -1.8616606
14.51871 -1.9006735000000001
14.51971 -1.9394848
14.52071 -1.9780843
14.52171 -2.0164609000000002
14.52271 -2.0546064
14.52371 -2.0925146
14.52471 -2.1301813
14.52571 -2.1676039
14.52671 -2.2047795
14.52771 -2.2417052
14.52871 -2.2783777
14.52971 -2.3147952
14.53071 -2.3509577
14.53171 -2.3868674
14.53271 -2.4225274000000003
14.53371 -2.4579406
14.53471 -2.4931071
14.53571 -2.5280232
14.53671 -2.5626805
14.53771 -2.5970679
14.53871 -2.6311728999999997
14.53971 -2.6649848
14.54071 -2.698496
14.54171 -2.7317034000000002
14.54271 -2.7646075999999997
14.54371 -2.7972110000000003
14.54471 -2.8295160999999998
14.54571 -2.8615242
14.54671 -2.8932353
14.54771 -2.9246485
14.54871 -2.9557625
14.54971 -2.9865768
14.55071 -3.0170909999999997
14.55171 -3.0473041999999997
14.55271 -3.0772133
14.55371 -3.106812
14.55471 -3.1360909
14.55571 -3.1650387
14.55671 -3.1936444
14.55771 -3.2218996
14.55871 -3.249801
14.55971 -3.2773497999999996
14.56071 -3.3045514999999996
14.56171 -3.3314124
14.56271 -3.3579387
14.56371 -3.3841334
14.56471 -3.4099962999999995
14.56571 -3.4355238000000003
14.56671 -3.460712
14.56771 -3.4855559
14.56871 -3.5100508
14.56971 -3.534193
14.57071 -3.5579777999999997
14.57171 -3.5814001999999996
14.57271 -3.6044530999999997
14.57371 -3.6271293000000004
14.57471 -3.6494229000000002
14.57571 -3.671331
14.57671 -3.6928546
14.57771 -3.7139993000000002
14.57871 -3.7347726999999997
14.57971 -3.7551831
14.58071 -3.775236
14.58171 -3.7949331
14.58271 -3.8142707
14.58371 -3.8332418
14.58471 -3.8518377
14.58571 -3.8700495000000004
14.58671 -3.8878702
14.58771 -3.9052947999999996
14.58871 -3.9223209000000003
14.58971 -3.9389469000000004
14.59071 -3.9551713000000004
14.59171 -3.9709925999999998
14.59271 -3.9864108000000003
14.59371 -4.0014271
14.59471 -4.0160455
14.59571 -4.030272399999999
14.59671 -4.0441148
14.59771 -4.0575787000000005
14.59871 -4.0706668
14.59971 -4.0833771
14.60071 -4.0957034000000005
14.60171 -4.1076355
14.60271 -4.119163
14.60371 -4.130277
14.60471 -4.1409723000000005
14.60571 -4.1512482
14.60671 -4.1611068
14.60771 -4.1705523
14.60871 -4.1795891
14.60971 -4.1882217
14.61071 -4.1964531
14.61171 -4.2042859
14.61271 -4.2117234
14.61371 -4.2187683
14.61471 -4.2254232
14.61571 -4.2316891000000005
14.61671 -4.2375647
14.61771 -4.2430449
14.61871 -4.2481218
14.61971 -4.2527862
14.62071 -4.257029999999999
14.62171 -4.2608481
14.62271 -4.26424
14.62371 -4.2672098
14.62471 -4.2697653
14.62571 -4.2719159
14.62671 -4.2736694
14.62771 -4.2750318
14.62871 -4.2760067
14.62971 -4.2765945
14.63071 -4.276794600000001
14.63171 -4.2766053
14.63271 -4.2760249
14.63371 -4.2750508
14.63471 -4.2736795
14.63571 -4.271907
14.63671 -4.2697277
14.63771 -4.2671375
14.63871 -4.2641338
14.63971 -4.260717
14.64071 -4.2568922
14.64171 -4.2526677
14.64271 -4.2480535999999995
14.64371 -4.2430595
14.64471 -4.2376932
14.64571 -4.2319577
14.64671 -4.2258531
14.64771 -4.219375899999999
14.64871 -4.212521000000001
14.64971 -4.2052832
14.65071 -4.1976582
14.65171 -4.1896429
14.65271 -4.181236
14.65371 -4.1724369
14.65471 -4.1632466
14.65571 -4.1536666
14.65671 -4.1437011
14.65771 -4.133356
14.65871 -4.1226394
14.65971 -4.1115604
14.66071 -4.1001279
14.66171 -4.0883493
14.66271 -4.0762275
14.66371 -4.0637627
14.66471 -4.0509503
14.66571 -4.0377844000000005
14.66671 -4.0242586
14.66771 -4.0103681
14.66871 -3.9961103
14.66971 -3.981486
14.67071 -3.9664984
14.67171 -3.9511524
14.67271 -3.9354548000000005
14.67371 -3.9194118
14.67471 -3.903031
14.67571 -3.886319
14.67671 -3.8692827999999997
14.67771 -3.8519282
14.67871 -3.8342595
14.67971 -3.8162787
14.68071 -3.7979844999999997
14.68171 -3.7793733000000005
14.68271 -3.7604395
14.68371 -3.7411779
14.68471 -3.7215844
14.68571 -3.7016584999999997
14.68671 -3.6814034
14.68771 -3.6608249
14.68871 -3.6399316
14.68971 -3.6187327999999996
14.69071 -3.5972375000000003
14.69171 -3.5754539000000003
14.69271 -3.5533878999999997
14.69371 -3.5310439999999996
14.69471 -3.5084248
14.69571 -3.4855316999999997
14.69671 -3.4623645
14.69771 -3.4389213
14.69871 -3.4151986
14.69971 -3.3911932
14.70071 -3.3669021
14.70171 -3.3423244999999997
14.70271 -3.3174619
14.70371 -3.2923196000000003
14.70471 -3.2669056000000003
14.70571 -3.2412305000000003
14.70671 -3.2153044
14.70771 -3.1891368000000004
14.70871 -3.1627352999999996
14.70971 -3.1361047
14.71071 -3.1092472
14.71171 -3.0821633
14.71271 -3.0548517
14.71371 -3.0273106000000003
14.71471 -2.999538
14.71571 -2.9715316
14.71671 -2.9432902
14.71771 -2.9148137000000003
14.71871 -2.8861044
14.71971 -2.8571669
14.72071 -2.8280085
14.72171 -2.7986389000000003
14.72271 -2.7690688000000003
14.72371 -2.7393088
14.72471 -2.7093675
14.72571 -2.6792509
14.72671 -2.6489621000000003
14.72771 -2.6185008
14.72871 -2.5878649
14.72971 -2.5570521
14.73071 -2.5260597
14.73171 -2.4948863
14.73271 -2.4635317
14.73371 -2.4319975
14.73471 -2.4002869
14.73571 -2.3684045
14.73671 -2.3363575
14.73771 -2.3041541
14.73871 -2.2718042
14.73971 -2.2393184
14.74071 -2.2067059
14.74171 -2.173974
14.74271 -2.1411271999999997
14.74371 -2.1081662000000003
14.74471 -2.0750893
14.74571 -2.0418928999999997
14.74671 -2.0085733
14.74771 -1.9751284
14.74871 -1.9415580000000001
14.74971 -1.9078643999999998
14.75071 -1.8740524
14.75171 -1.840128
14.75271 -1.806099
14.75371 -1.7719730999999999
14.75471 -1.7377588999999998
14.75571 -1.7034648
14.75671 -1.6690992000000002
14.75771 -1.6346691
14.75871 -1.6001798
14.75971 -1.5656344999999998
14.76071 -1.5310329
14.76171 -1.4963728
14.76271 -1.4616502999999998
14.76371 -1.4268618
14.76471 -1.3920056
14.76571 -1.3570828
14.76671 -1.3220984
14.76771 -1.2870597
14.76871 -1.2519761
14.76971 -1.2168573
14.77071 -1.1817124
14.77171 -1.1465487
14.77271 -1.1113726000000002
14.77371 -1.0761886999999999
14.77471 -1.0410009
14.77571 -1.0058118
14.77671 -0.9706227099999999
14.77771 -0.9354335300000001
14.77871 -0.9002424800000001
14.77971 -0.86504696
14.78071 -0.8298445499999999
14.78171 -0.79463441
14.78271 -0.75941882
14.78371 -0.7242034199999999
14.78471 -0.68899714
14.78571 -0.6538109400000001
14.78671 -0.61865612
14.78771 -0.58354256
14.78871 -0.54847752
14.78971 -0.51346533
14.79071 -0.47850775999999995
14.79171 -0.4436051
14.79271 -0.40875697
14.79371 -0.37396299
14.79471 -0.33922312
14.79571 -0.30453737999999997
14.79671 -0.26990583
14.79771 -0.23532873
14.79871 -0.20080721
14.79971 -0.16634411
14.80071 -0.13194468
14.80171 -0.09761682599999999
14.80271 -0.063370436
14.80371 -0.029216007999999998
14.80471 0.0048371207
14.80571 0.038782333
14.80671 0.072616548
14.80771 0.10634004000000001
14.80871 0.13995531
14.80971 0.17346555
14.81071 0.20687303
14.81171 0.24017819999999998
14.81271 0.27337945
14.81371 0.3064736
14.81471 0.3394566
14.81571 0.37232398
14.81671 0.40507093
14.81771 0.43769213
14.81871 0.47018123
14.81971 0.50253081
14.82071 0.53473287
14.82171 0.56677992
14.82271 0.5986663
14.82371 0.63038929
14.82471 0.66194949
14.82571 0.69335015
14.82671 0.72459574
14.82771 0.75569018
14.82871 0.7866350899999999
14.82971 0.8174289899999999
14.83071 0.84806755
14.83171 0.87854443
14.83271 0.90885255
14.83371 0.9389854
14.83471 0.9689372999999999
14.83571 0.99870376
14.83671 1.0282806
14.83771 1.0576637999999998
14.83871 1.0868496
14.83971 1.1158344
14.84071 1.1446161
14.84171 1.1731943999999999
14.84271 1.2015710000000002
14.84371 1.2297491
14.84471 1.2577319
14.84571 1.2855211
14.84671 1.3131157
14.84771 1.3405111
14.84871 1.3677004
14.84971 1.3946751
14.85071 1.4214274
14.85171 1.4479506
14.85271 1.4742409
14.85371 1.5002966
14.85471 1.5261172
14.85571 1.5517029
14.85671 1.5770536000000002
14.85771 1.6021687999999998
14.85871 1.6270480999999999
14.85971 1.6516917999999998
14.86071 1.6761011
14.86171 1.7002771
14.86271 1.7242206
14.86371 1.7479312
14.86471 1.7714055
14.86571 1.7946384999999998
14.86671 1.8176226
14.86771 1.8403504000000002
14.86871 1.8628151999999998
14.86971 1.8850133000000002
14.87071 1.9069433
14.87171 1.9286066000000002
14.87271 1.950006
14.87371 1.9711439000000002
14.87471 1.9920217
14.87571 2.0126397000000003
14.87671 2.0329967
14.87771 2.0530915
14.87871 2.0729227
14.87971 2.0924892
14.88071 2.1117898
14.88171 2.1308225
14.88271 2.1495841
14.88371 2.1680705000000002
14.88471 2.1862766
14.88571 2.2041975
14.88671 2.22183
14.88771 2.2391731000000004
14.88871 2.2562286
14.88971 2.2729998
14.89071 2.2894908
14.89171 2.3057043999999998
14.89271 2.3216421
14.89371 2.337303
14.89471 2.3526847
14.89571 2.3677841
14.89671 2.3825979
14.89771 2.3971237
14.89871 2.4113599
14.89971 2.4253052
14.90071 2.438958
14.90171 2.4523163
14.90271 2.4653779
14.90371 2.4781412
14.90471 2.4906054
14.90571 2.5027714999999997
14.90671 2.5146420999999997
14.90771 2.5262209
14.90871 2.5375110999999997
14.90971 2.5485151
14.91071 2.5592329
14.91171 2.5696630000000003
14.91271 2.5798017
14.91371 2.5896458
14.91471 2.5991920000000004
14.91571 2.6084386
14.91671 2.6173852
14.91771 2.6260322
14.91871 2.6343806
14.91971 2.6424307000000002
14.92071 2.6501831
14.92171 2.6576377
14.92271 2.6647951
14.92371 2.6716568
14.92471 2.6782246
14.92571 2.684501
14.92671 2.6904881
14.92771 2.6961869
14.92871 2.7015969
14.92971 2.7067162
14.93071 2.711542
14.93171 2.7160715
14.93271 2.7203036
14.93371 2.7242382999999997
14.93471 2.727877
14.93571 2.7312221
14.93671 2.7342761
14.93771 2.7370412
14.93871 2.7395185
14.93971 2.741709
14.94071 2.743613
14.94171 2.7452311
14.94271 2.7465645
14.94371 2.7476149
14.94471 2.748383
14.94571 2.7488696999999997
14.94671 2.7490748
14.94771 2.7489973
14.94871 2.7486360000000003
14.94971 2.74799
14.95071 2.7470596
14.95171 2.7458465000000003
14.95271 2.7443532
14.95371 2.7425829
14.95471 2.7405387
14.95571 2.7382226999999997
14.95671 2.7356364
14.95771 2.7327802
14.95871 2.7296541
14.95971 2.7262589
14.96071 2.7225953
14.96171 2.7186647
14.96271 2.7144689
14.96371 2.7100094
14.96471 2.7052872
14.96571 2.7003029
14.96671 2.6950574
14.96771 2.6895514
14.96871 2.6837863
14.96971 2.6777647
14.97071 2.6714895
14.97171 2.6649635000000003
14.97271 2.6581895
14.97371 2.6511692
14.97471 2.6439033
14.97571 2.6363924
14.97671 2.6286367
14.97771 2.620637
14.97871 2.6123947000000003
14.97971 2.6039118
14.98071 2.5951911
14.98171 2.5862347
14.98271 2.577045
14.98371 2.5676236
14.98471 2.5579719
14.98571 2.5480917
14.98671 2.5379846
14.98771 2.5276532
14.98871 2.5170999
14.98971 2.5063273
14.99071 2.4953374999999998
14.99171 2.4841322
14.99271 2.4727127
14.99371 2.4610801
14.99471 2.4492357
14.99571 2.4371814
14.99671 2.4249198
14.99771 2.4124537000000004
14.99871 2.3997864
14.99971 2.3869205
15.00071 2.3738585
15.00171 2.3606023
15.00271 2.3471531
15.00371 2.3335122
15.00471 2.3196814999999997
15.00571 2.3056628
15.00671 2.2914585
15.00771 2.2770712
15.00871 2.2625035000000002
15.00971 2.2477576999999997
15.01071 2.232836
15.01171 2.2177409
15.01271 2.2024753
15.01371 2.1870418
15.01471 2.171444
15.01571 2.1556851
15.01671 2.1397684
15.01771 2.1236964
15.01871 2.107471
15.01971 2.0910935
15.02071 2.074565
15.02171 2.0578865
15.02271 2.0410597
15.02371 2.0240866
15.02471 2.0069698000000002
15.02571 1.9897124
15.02671 1.9723175
15.02771 1.9547885
15.02871 1.9371282
15.02971 1.91934
15.03071 1.9014267
15.03171 1.8833916999999998
15.03271 1.865238
15.03371 1.8469684
15.03471 1.8285854000000001
15.03571 1.8100906
15.03671 1.7914854
15.03771 1.7727707
15.03871 1.7539477
15.03971 1.735018
15.04071 1.715984
15.04171 1.6968492000000002
15.04271 1.6776174000000001
15.04371 1.6582929
15.04471 1.6388796
15.04571 1.6193816
15.04671 1.5998024
15.04771 1.5801450000000001
15.04871 1.5604122
15.04971 1.5406062
15.05071 1.5207292000000001
15.05171 1.5007827
15.05271 1.4807681
15.05371 1.460686
15.05471 1.4405373000000001
15.05571 1.420323
15.05671 1.400045
15.05771 1.3797061
15.05871 1.3593099000000002
15.05971 1.338861
15.06071 1.3183643999999999
15.06171 1.2978246
15.06271 1.2772459999999999
15.06371 1.2566319
15.06471 1.2359850000000001
15.06571 1.2153077
15.06671 1.1946017
15.06771 1.1738685
15.06871 1.1531094
15.06971 1.1323255
15.07071 1.1115178
15.07171 1.0906877000000001
15.07271 1.0698368
15.07371 1.0489673
15.07471 1.0280828
15.07571 1.0071874
15.07671 0.9862858800000001
15.07771 0.96538356
15.07871 0.9444851400000001
15.07971 0.92359465
15.08071 0.90271486
15.08171 0.88184765
15.08271 0.8609940300000001
15.08371 0.84015457
15.08471 0.81932964
15.08571 0.79851989
15.08671 0.77772615
15.08771 0.7569497
15.08871 0.73619224
15.08971 0.71545602
15.09071 0.69474406
15.09171 0.67406013
15.09271 0.65340884
15.09371 0.63279537
15.09471 0.61222492
15.09571 0.59170225
15.09671 0.57123108
15.09771 0.55081379
15.09871 0.5304514
15.09971 0.51014395
15.10071 0.48989104000000006
15.10171 0.46969237999999996
15.10271 0.4495482
15.10371 0.42945952
15.10471 0.40942822
15.10571 0.38945677
15.10671 0.36954822
15.10771 0.34970595
15.10871 0.3299338
15.10971 0.31023603
15.11071 0.29061711
15.11171 0.27108151
15.11271 0.25163315999999997
15.11371 0.23227506
15.11471 0.21300884
15.11571 0.19383475
15.11671 0.17475195000000002
15.11771 0.15575915
15.11871 0.13685543
15.11971 0.11804084
15.12071 0.09931681
15.12171 0.080686109
15.12271 0.062152493
15.12371 0.043720214
15.12471 0.025393601
15.12571 0.0071767412
15.12671 -0.010926583
15.12771 -0.028912894999999997
15.12871 -0.046779038
15.12971 -0.06452234800000001
15.13071 -0.082140916
15.13171 -0.099633879
15.13271 -0.11700157
15.13371 -0.13424534999999999
15.13471 -0.15136708
15.13571 -0.16836824
15.13671 -0.18524925
15.13771 -0.20200873
15.13871 -0.2186436
15.13971 -0.23514923999999998
15.14071 -0.25152045
15.14171 -0.2677521
15.14271 -0.28383990000000003
15.14371 -0.29978063
15.14471 -0.31557210999999996
15.14571 -0.33121298
15.14671 -0.34670231
15.14771 -0.36203957
15.14871 -0.37722462
15.14971 -0.39225789
15.15071 -0.40714047
15.15171 -0.42187370999999996
15.15271 -0.43645892000000003
15.15371 -0.45089643
15.15471 -0.46518506000000004
15.15571 -0.47932174
15.15671 -0.49330177999999997
15.15771 -0.5071194400000001
15.15871 -0.52076904
15.15971 -0.5342461199999999
15.16071 -0.5475478699999999
15.16171 -0.56067337
15.16271 -0.57362318
15.16371 -0.58639869
15.16471 -0.59900144
15.16571 -0.61143269
15.16671 -0.62369318
15.16771 -0.63578337
15.16871 -0.6477035600000001
15.16971 -0.65945396
15.17071 -0.67103431
15.17171 -0.6824434300000001
15.17271 -0.69367876
15.17371 -0.7047363099999999
15.17471 -0.7156108999999999
15.17571 -0.72629713
15.17671 -0.73679038
15.17771 -0.74708792
15.17871 -0.7571892299999999
15.17971 -0.76709599
15.18071 -0.7768113600000001
15.18171 -0.7863389300000001
15.18271 -0.7956815
15.18371 -0.80484068
15.18471 -0.8138165799999999
15.18571 -0.82260827
15.18671 -0.8312142499999999
15.18771 -0.8396328399999999
15.18871 -0.8478622
15.18971 -0.8559001599999999
15.19071 -0.86374395
15.19171 -0.8713900099999999
15.19271 -0.8788344499999999
15.19371 -0.88607371
15.19471 -0.89310529
15.19571 -0.8999289
15.19671 -0.90654651
15.19771 -0.91296183
15.19871 -0.91917962
15.19971 -0.92520425
15.20071 -0.93103852
15.20171 -0.93668299
15.20271 -0.94213635
15.20371 -0.94739562
15.20471 -0.95245745
15.20571 -0.95731858
15.20671 -0.96197659
15.20771 -0.96642962
15.20871 -0.9706759800000001
15.20971 -0.97471429
15.21071 -0.97854305
15.21171 -0.98216124
15.21271 -0.9855687599999999
15.21371 -0.9887671100000001
15.21471 -0.99175954
15.21571 -0.9945504399999999
15.21671 -0.9971445400000001
15.21771 -0.9995454000000001
15.21871 -1.0017544999999999
15.21971 -1.0037707
15.22071 -1.0055907
15.22171 -1.0072098
15.22271 -1.0086236
15.22371 -1.0098283
15.22471 -1.0108224000000001
15.22571 -1.0116056
15.22671 -1.0121787
15.22771 -1.0125431
15.22871 -1.0127003
15.22971 -1.0126517
15.23071 -1.0123989999999998
15.23171 -1.0119447
15.23271 -1.0112921000000001
15.23371 -1.0104448
15.23471 -1.0094062000000001
15.23571 -1.0081786000000001
15.23671 -1.0067617
15.23771 -1.005153
15.23871 -1.0033482999999999
15.23971 -1.0013426
15.24071 -0.9991315199999999
15.24171 -0.99671269
15.24271 -0.99408608
15.24371 -0.9912539300000001
15.24471 -0.98821986
15.24571 -0.9849878
15.24671 -0.98156119
15.24771 -0.9779427199999999
15.24871 -0.9741342599999999
15.24971 -0.97013749
15.25071 -0.9659540799999999
15.25171 -0.96158562
15.25271 -0.9570334999999999
15.25371 -0.95229801
15.25471 -0.94737774
15.25571 -0.94226999
15.25671 -0.9369707700000001
15.25771 -0.93147624
15.25871 -0.92578391
15.25971 -0.9198936600000001
15.26071 -0.91380812
15.26171 -0.90753203
15.26271 -0.90107126
15.26371 -0.89443149
15.26471 -0.8876169999999999
15.26571 -0.8806302199999999
15.26671 -0.87347198
15.26771 -0.86614182
15.26871 -0.85863899
15.26971 -0.8509628499999999
15.27071 -0.8431127300000001
15.27171 -0.8350879
15.27271 -0.82688695
15.27371 -0.81850793
15.27471 -0.8099488
15.27571 -0.8012078699999999
15.27671 -0.79228524
15.27771 -0.7831832400000001
15.27871 -0.77390652
15.27971 -0.76446133
15.28071 -0.75485432
15.28171 -0.74509121
15.28271 -0.73517561
15.28371 -0.72510857
15.28471 -0.71488903
15.28571 -0.70451461
15.28671 -0.69398275
15.28771 -0.68329144
15.28871 -0.6724396300000001
15.28971 -0.66142711
15.29071 -0.6502541700000001
15.29171 -0.63892137
15.29271 -0.6274295
15.29371 -0.61577992
15.29471 -0.6039751200000001
15.29571 -0.5920190399999999
15.29671 -0.57991692
15.29771 -0.56767464
15.29871 -0.55529759
15.29971 -0.54278956
15.30071 -0.53015188
15.30171 -0.5173834
15.30271 -0.5044809499999999
15.30371 -0.49144057999999996
15.30471 -0.47825873
15.30571 -0.46493337
15.30671 -0.45146435
15.30771 -0.43785330000000006
15.30871 -0.42410302
15.30971 -0.41021705
15.31071 -0.39619901
15.31171 -0.38205269000000003
15.31271 -0.36778201
15.31371 -0.35339124
15.31471 -0.33888482
15.31571 -0.32426692
15.31671 -0.30954075
15.31771 -0.29470779
15.31871 -0.27976746
15.31971 -0.26471723999999996
15.32071 -0.24955352000000003
15.32171 -0.23427268
15.32271 -0.21887235
15.32371 -0.20335220999999998
15.32471 -0.18771428
15.32571 -0.17196253
15.32671 -0.15610207
15.32771 -0.14013825
15.32871 -0.12407589999999999
15.32971 -0.10791899
15.33071 -0.091670611
15.33171 -0.075333135
15.33271 -0.058908365000000004
15.33371 -0.042397497
15.33471 -0.025800889
15.33571 -0.009117882300000001
15.33671 0.0076532211000000004
15.33771 0.024514797
15.33871 0.041469181
15.33971 0.058517732999999995
15.34071 0.07566001700000001
15.34171 0.092893373
15.34271 0.11021304999999999
15.34371 0.1276129
15.34471 0.14508637
15.34571 0.16262754999999998
15.34671 0.18023194
15.34771 0.19789676
15.34871 0.21562076
15.34971 0.23340394
15.35071 0.25124705999999997
15.35171 0.26915120000000003
15.35271 0.28711772
15.35371 0.30514805
15.35471 0.32324356
15.35571 0.34140523
15.35671 0.35963319
15.35771 0.37792628
15.35871 0.39628162
15.35971 0.41469480000000003
15.36071 0.43316009000000005
15.36171 0.45167152
15.36271 0.47022365
15.36371 0.48881234000000007
15.36471 0.50743539
15.36571 0.52609234
15.36671 0.54478412
15.36771 0.56351242
15.36871 0.58227899
15.36971 0.60108523
15.37071 0.6199317999999999
15.37171 0.6388186
15.37271 0.65774466
15.37371 0.6767082
15.37471 0.69570639
15.37571 0.7147354499999999
15.37671 0.73379069
15.37771 0.75286697
15.37871 0.77195927
15.37971 0.7910632500000001
15.38071 0.81017604
15.38171 0.8292963699999999
15.38271 0.8484248099999999
15.38371 0.86756302
15.38471 0.8867134299999999
15.38571 0.9058780000000001
15.38671 0.9250582199999999
15.38771 0.9442541699999999
15.38871 0.9634650300000001
15.38971 0.9826886499999999
15.39071 1.0019221
15.39171 1.0211619
15.39271 1.0404037
15.39371 1.0596435
15.39471 1.0788766
15.39571 1.0980992
15.39671 1.1173081
15.39771 1.1365014999999998
15.39871 1.1556792
15.39971 1.1748423
15.40071 1.1939926
15.40171 1.2131322999999998
15.40271 1.2322629
15.40371 1.2513847
15.40471 1.2704968
15.40571 1.2895968
15.40671 1.3086815
15.40771 1.3277473
15.40871 1.3467901
15.40971 1.3658063
15.41071 1.3847922000000001
15.41171 1.4037449
15.41271 1.4226618
15.41371 1.4415412
15.41471 1.4603825000000001
15.41571 1.4791862
15.41671 1.4979539
15.41771 1.5166878
15.41871 1.5353900999999999
15.41971 1.5540622
15.42071 1.5727039000000003
15.42171 1.5913133
15.42271 1.6098872
15.42371 1.6284212
15.42471 1.6469112000000001
15.42571 1.6653528
15.42671 1.6837431
15.42771 1.7020794999999997
15.42871 1.7203605
15.42971 1.7385848
15.43071 1.7567514999999998
15.43171 1.7748604000000001
15.43271 1.7929114
15.43371 1.8109057000000002
15.43471 1.8288446999999999
15.43571 1.8467296000000002
15.43671 1.8645616
15.43771 1.8823404
15.43871 1.9000638
15.43971 1.9177283999999999
15.44071 1.9353295
15.44171 1.9528626
15.44271 1.9703239000000001
15.44371 1.987711
15.44471 2.0050226
15.44571 2.0222591000000003
15.44671 2.0394213000000003
15.44771 2.0565098
15.44871 2.0735251
15.44971 2.0904671
15.45071 2.1073356000000003
15.45171 2.1241304
15.45271 2.1408515
15.45371 2.1574991000000003
15.45471 2.1740723
15.45571 2.1905698
15.45671 2.2069886
15.45771 2.2233248
15.45871 2.2395737
15.45971 2.2557316000000003
15.46071 2.2717956
15.46171 2.287765
15.46271 2.3036407
15.46371 2.3194248
15.46471 2.3351192
15.46571 2.3507254
15.46671 2.3662433
15.46771 2.381672
15.46871 2.3970094
15.46971 2.4122538
15.47071 2.4274036
15.47171 2.4424581
15.47271 2.4574164
15.47371 2.4722774
15.47471 2.4870388
15.47571 2.501698
15.47671 2.5162518
15.47771 2.5306979
15.47871 2.5450350999999998
15.47971 2.5592639999999998
15.48071 2.5733868
15.48171 2.5874063
15.48271 2.6013248
15.48371 2.6151429999999998
15.48471 2.6288597
15.48571 2.6424725
15.48671 2.6559776
15.48771 2.6693719000000002
15.48871 2.6826529000000003
15.48971 2.6958195000000003
15.49071 2.7088718000000003
15.49171 2.7218098
15.49271 2.7346328
15.49371 2.7473396
15.49471 2.7599284
15.49571 2.7723975000000003
15.49671 2.7847461
15.49771 2.7969748
15.49871 2.8090853
15.49971 2.8210802
15.50071 2.8329609
15.50171 2.8447276
15.50271 2.8563783
15.50371 2.8679093
15.50471 2.8793167
15.50571 2.8905969
15.50671 2.9017482
15.50771 2.9127707999999997
15.50871 2.9236663
15.50971 2.9344368999999997
15.51071 2.9450836000000002
15.51171 2.9556066
15.51271 2.9660045999999998
15.51371 2.9762758
15.51471 2.9864185
15.51571 2.996432
15.51671 3.0063173
15.51771 3.0160751
15.51871 3.0257065
15.51971 3.0352112
15.52071 3.044587
15.52171 3.0538306
15.52271 3.0629382
15.52371 3.071907
15.52471 3.0807359
15.52571 3.0894263
15.52671 3.0979807000000004
15.52771 3.1064024
15.52871 3.1146934
15.52971 3.1228542000000004
15.53071 3.1308834
15.53171 3.138778
15.53271 3.1465352
15.53371 3.154153
15.53471 3.1616312
15.53571 3.1689703
15.53671 3.1761717000000003
15.53771 3.1832359999999995
15.53871 3.1901624
15.53971 3.1969491000000003
15.54071 3.2035936
15.54171 3.2100934999999997
15.54271 3.2164484
15.54371 3.2226600000000003
15.54471 3.2287307000000003
15.54571 3.2346640000000004
15.54671 3.2404615999999997
15.54771 3.2461236999999996
15.54871 3.2516479
15.54971 3.2570302000000004
15.55071 3.2622665000000004
15.55171 3.2673541
15.55271 3.2722924
15.55371 3.2770827000000002
15.55471 3.2817277999999996
15.55571 3.2862294
15.55671 3.2905884000000003
15.55771 3.2948043000000005
15.55871 3.2988749
15.55971 3.3027988
15.56071 3.3065747
15.56171 3.3102039
15.56271 3.3136878000000003
15.56371 3.3170287
15.56471 3.3202283
15.56571 3.3232860000000004
15.56671 3.3261996000000003
15.56771 3.3289649
15.56871 3.3315785
15.56971 3.3340380000000005
15.57071 3.3363432
15.57171 3.3384964000000004
15.57271 3.3405006
15.57371 3.3423587999999995
15.57471 3.3440731
15.57571 3.3456430000000004
15.57671 3.347066
15.57771 3.3483397
15.57871 3.3494614
15.57971 3.3504304
15.58071 3.3512473000000003
15.58171 3.3519137999999997
15.58271 3.3524316
15.58371 3.3528011
15.58471 3.3530208999999997
15.58571 3.3530891
15.58671 3.353003
15.58771 3.3527616000000005
15.58871 3.3523649000000004
15.58971 3.3518158
15.59071 3.3511177000000005
15.59171 3.3502734999999997
15.59271 3.3492851999999997
15.59371 3.3481520000000002
15.59471 3.3468705
15.59571 3.3454369999999995
15.59671 3.3438480999999998
15.59771 3.3421016999999997
15.59871 3.3401977
15.59971 3.3381384
15.60071 3.3359259000000003
15.60171 3.3335626
15.60271 3.3310488
15.60371 3.3283837
15.60471 3.3255659
15.60571 3.3225939
15.60671 3.3194679999999996
15.60771 3.3161892999999996
15.60871 3.3127598000000003
15.60971 3.3091817000000003
15.61071 3.3054557
15.61171 3.3015806000000003
15.61271 3.2975532000000003
15.61371 3.2933693
15.61471 3.289026
15.61571 3.2845218000000003
15.61671 3.2798572999999998
15.61771 3.2750361
15.61871 3.2700621
15.61971 3.2649387
15.62071 3.2596681000000003
15.62171 3.2542504
15.62271 3.2486837
15.62371 3.2429661999999997
15.62471 3.2370955
15.62571 3.2310709
15.62671 3.2248929000000004
15.62771 3.2185625000000004
15.62871 3.2120794
15.62971 3.2054428
15.63071 3.1986512
15.63171 3.1917017
15.63271 3.1845931000000003
15.63371 3.1773251
15.63471 3.1698998
15.63571 3.1623210999999998
15.63671 3.1545932999999997
15.63771 3.1467203
15.63871 3.1387031000000003
15.63971 3.130541
15.64071 3.1222308
15.64171 3.1137681
15.64271 3.1051492
15.64371 3.0963719000000003
15.64471 3.0874357000000003
15.64571 3.0783413
15.64671 3.0690908
15.64771 3.0596856
15.64871 3.0501267
15.64971 3.0404145000000002
15.65071 3.0305497
15.65171 3.0205335
15.65271 3.0103682
15.65371 3.0000564
15.65471 2.989601
15.65571 2.9790033
15.65671 2.9682627
15.65771 2.9573761
15.65871 2.9463388
15.65971 2.9351456000000002
15.66071 2.9237924
15.66171 2.9122772
15.66271 2.9006006
15.66371 2.8887657
15.66471 2.8767766
15.66571 2.8646374
15.66671 2.8523516
15.66771 2.8399212
15.66871 2.8273474
15.66971 2.8146306
15.67071 2.8017705
15.67171 2.788767
15.67271 2.7756196
15.67371 2.7623266
15.67471 2.7488858
15.67571 2.7352931000000003
15.67671 2.7215447
15.67771 2.7076373
15.67871 2.6935691
15.67971 2.6793413
15.68071 2.6649572
15.68171 2.6504224
15.68271 2.6357433
15.68371 2.6209254
15.68471 2.6059723999999997
15.68571 2.5908858
15.68671 2.5756642
15.68771 2.5603052
15.68871 2.544805
15.68971 2.5291601
15.69071 2.5133668
15.69171 2.497422
15.69271 2.4813233
15.69371 2.4650689
15.69471 2.4486581
15.69571 2.4320915
15.69671 2.4153715
15.69771 2.3985021
15.69871 2.3814891
15.69971 2.3643387
15.70071 2.3470566
15.70171 2.3296462
15.70271 2.3121087
15.70371 2.2944421
15.70471 2.2766417
15.70571 2.2587018
15.70671 2.2406165
15.70771 2.2223804
15.70871 2.2039903
15.70971 2.1854449000000002
15.71071 2.1667451
15.71171 2.1478934
15.71271 2.1288940999999997
15.71371 2.1097520000000003
15.71471 2.0904727000000003
15.71571 2.0710619
15.71671 2.0515246
15.71771 2.0318644
15.71871 2.0120829
15.71971 1.9921793
15.72071 1.9721499
15.72171 1.9519887999999999
15.72271 1.9316890999999998
15.72371 1.9112442
15.72471 1.8906485000000002
15.72571 1.8698992
15.72671 1.8489961999999998
15.72771 1.8279428
15.72871 1.8067440000000001
15.72971 1.7854068
15.73071 1.7639388999999999
15.73171 1.7423471
15.73271 1.7206371000000003
15.73371 1.6988125
15.73471 1.6768746
15.73571 1.6548226
15.73671 1.6326526000000001
15.73771 1.6103595
15.73871 1.5879366999999998
15.73971 1.565377
15.74071 1.542675
15.74171 1.5198268
15.74271 1.4968314
15.74371 1.4736911
15.74471 1.4504110000000001
15.74571 1.4269982
15.74671 1.4034611000000001
15.74771 1.3798078
15.74871 1.356045
15.74971 1.3321773000000001
15.75071 1.3082065
15.75171 1.2841312
15.75271 1.2599477
15.75371 1.2356496
15.75471 1.2112299
15.75571 1.1866811
15.75671 1.161997
15.75771 1.1371738
15.75871 1.1122104000000002
15.75971 1.0871089
15.76071 1.0618746000000001
15.76171 1.0365152
15.76271 1.0110393
15.76371 0.9854558899999999
15.76471 0.9597723400000001
15.76571 0.93399407
15.76671 0.90812352
15.76771 0.8821601
15.76871 0.8561002099999999
15.76971 0.8299381499999999
15.77071 0.8036665599999999
15.77171 0.7772779599999999
15.77271 0.75076562
15.77371 0.72412491
15.77471 0.69735418
15.77571 0.6704551599999999
15.77671 0.64343312
15.77771 0.61629601
15.77871 0.58905343
15.77971 0.5617150599999999
15.78071 0.5342892800000001
15.78171 0.50678188
15.78271 0.47919536
15.78371 0.45152878999999996
15.78471 0.42377817
15.78571 0.3959374
15.78671 0.3679991
15.78771 0.33995591
15.78871 0.31180142
15.78971 0.28353119
15.79071 0.25514346000000004
15.79171 0.22663956
15.79271 0.19802411999999997
15.79371 0.1693047
15.79471 0.14049098000000002
15.79571 0.11159345
15.79671 0.08262185699999999
15.79771 0.053583668
15.79871 0.024482844000000004
15.79971 -0.0046807221
15.80071 -0.033910997
15.80171 -0.06321489899999999
15.80271 -0.092600851
15.80371 -0.12207718999999999
15.80471 -0.15165072
15.80571 -0.18132566
15.80671 -0.21110311999999998
15.80771 -0.24098097
15.80871 -0.27095423999999996
15.80971 -0.30101561
15.81071 -0.33115616999999997
15.81171 -0.36136627
15.81271 -0.39163669999999995
15.81371 -0.42195977
15.81471 -0.45233048
15.81571 -0.48274738
15.81671 -0.5132129400000001
15.81771 -0.54373322
15.81871 -0.57431669
15.81971 -0.60497266
15.82071 -0.63570933
15.82171 -0.66653215
15.82271 -0.69744261
15.82371 -0.728438
15.82471 -0.75951191
15.82571 -0.7906552400000001
15.82671 -0.8218577100000001
15.82771 -0.85310917
15.82871 -0.88440077
15.82971 -0.91572572
15.83071 -0.9470799
15.83171 -0.9784622999999999
15.83271 -1.009875
15.83371 -1.0413229
15.83471 -1.0728132
15.83571 -1.1043545
15.83671 -1.1359551
15.83771 -1.1676216
15.83871 -1.1993574
15.83971 -1.2311611999999998
15.84071 -1.2630275
15.84171 -1.2949468
15.84271 -1.3269071000000001
15.84371 -1.358896
15.84471 -1.3909028
15.84571 -1.4229195
15.84671 -1.4549423000000001
15.84771 -1.4869709
15.84871 -1.5190089
15.84971 -1.5510618999999999
15.85071 -1.583137
15.85171 -1.6152419
15.85271 -1.6473839000000001
15.85371 -1.6795681999999998
15.85471 -1.7117975
15.85571 -1.7440718000000002
15.85671 -1.7763864
15.85771 -1.8087335
15.85871 -1.8411018000000001
15.85971 -1.8734789000000003
15.86071 -1.9058524000000001
15.86171 -1.9382125000000001
15.86271 -1.9705532000000001
15.86371 -2.0028733
15.86471 -2.035176
15.86571 -2.0674683
15.86671 -2.0997589
15.86771 -2.1320571999999998
15.86871 -2.1643706
15.86971 -2.196704
15.87071 -2.2290590999999997
15.87171 -2.2614339
15.87271 -2.2938235000000002
15.87371 -2.3262195
15.87471 -2.3586119
15.87571 -2.3909893
15.87671 -2.4233405
15.87771 -2.4556555
15.87871 -2.4879273
15.87971 -2.5201529000000003
15.88071 -2.5523338
15.88171 -2.5844757
15.88271 -2.6165871
15.88371 -2.6486782
15.88471 -2.6807582
15.88571 -2.7128333000000002
15.88671 -2.7449062
15.88771 -2.7769748
15.88871 -2.809033
15.88971 -2.8410714
15.89071 -2.8730787
15.89171 -2.9050432
15.89271 -2.9369541
15.89371 -2.9688027
15.89471 -3.0005829
15.89571 -3.0322921
15.89671 -3.0639313
15.89771 -3.095505
15.89871 -3.1270201999999996
15.89971 -3.1584859
15.90071 -3.1899109
15.90171 -3.2213021
15.90271 -3.2526631
15.90371 -3.2839932000000003
15.90471 -3.3152871
15.90571 -3.3465347999999997
15.90671 -3.3777248
15.90771 -3.4088437
15.90871 -3.4398798
15.90971 -3.4708235
15.91071 -3.5016693
15.91171 -3.5324149
15.91271 -3.5630628
15.91371 -3.5936177
15.91471 -3.6240872
15.91571 -3.6544792
15.91671 -3.6848020000000004
15.91771 -3.7150613999999997
15.91871 -3.7452605
15.91971 -3.7753984
15.92071 -3.8054708
15.92171 -3.8354691000000005
15.92271 -3.8653820999999997
15.92371 -3.8951966999999996
15.92471 -3.9249002999999996
15.92571 -3.9544832000000003
15.92671 -3.9839382999999997
15.92771 -4.0132634
15.92871 -4.0424604
15.92971 -4.0715352000000005
15.93071 -4.1004952
15.93171 -4.1293494
15.93271 -4.1581061
15.93371 -4.186770699999999
15.93471 -4.2153463
15.93571 -4.2438317
15.93671 -4.2722218
15.93771 -4.3005079
15.93871 -4.3286793
15.93971 -4.3567233
15.94071 -4.3846276
15.94171 -4.4123821
15.94271 -4.4399802
15.94371 -4.4674188
15.94471 -4.4946991
15.94571 -4.5218263
15.94671 -4.5488078000000005
15.94771 -4.5756523
15.94871 -4.6023682
15.94971 -4.6289615
15.95071 -4.6554353
15.95171 -4.6817891
15.95271 -4.7080178
15.95371 -4.7341131
15.95471 -4.7600641999999995
15.95571 -4.7858592
15.95671 -4.8114859
15.95771 -4.8369344000000005
15.95871 -4.8621982
15.95971 -4.8872743000000005
15.96071 -4.912163700000001
15.96171 -4.9368717
15.96271 -4.9614061000000005
15.96371 -4.9857751
15.96471 -5.0099865
15.96571 -5.034046200000001
15.96671 -5.0579574
15.96771 -5.0817184
15.96871 -5.1053248
15.96971 -5.1287685
15.97071 -5.1520392
15.97171 -5.1751256
15.97271 -5.1980164
15.97371 -5.2207023
15.97471 -5.2431758
15.97571 -5.2654345
15.97671 -5.2874785
15.97771 -5.3093124
15.97871 -5.3309437
15.97971 -5.3523812
15.98071 -5.3736333
15.98171 -5.3947065
15.98271 -5.415603900000001
15.98371 -5.436324
15.98471 -5.4568619
15.98571 -5.477209
15.98671 -5.497355000000001
15.98771 -5.517289
15.98871 -5.537001
15.98971 -5.5564824
15.99071 -5.575726899999999
15.99171 -5.5947319
15.99271 -5.6134976000000005
15.99371 -5.632028
15.99471 -5.6503285
15.99571 -5.6684073
15.99671 -5.6862718999999995
15.99771 -5.7039294
15.99871 -5.7213835
15.99971 -5.7386346
16.00071 -5.7556785999999995
16.00171 -5.7725076
16.00271 -5.7891108
16.00371 -5.8054768
16.00471 -5.821595
16.00571 -5.8374569
16.00671 -5.8530577
16.00772 -5.8683958
16.00871 -5.8834732
16.00971 -5.8982939
16.01071 -5.9128642000000005
16.01171 -5.9271906
16.01271 -5.9412792
16.01371 -5.9551354
16.01472 -5.9687629
16.01571 -5.9821628
16.01671 -5.995332400000001
16.01771 -6.0082659
16.01871 -6.0209543
16.01971 -6.0333867
16.02071 -6.045552
16.02172 -6.0574409000000005
16.02271 -6.0690463
16.02371 -6.0803663
16.02471 -6.0914028
16.02571 -6.1021611
16.02671 -6.112648200000001
16.02771 -6.1228719
16.02872 -6.132838899999999
16.02971 -6.142553299999999
16.03071 -6.1520167
16.03171 -6.1612289
16.03271 -6.1701868
16.03371 -6.178885
16.03471 -6.1873171
16.03572 -6.1954755
16.03671 -6.2033512
16.03771 -6.2109362
16.03871 -6.218224
16.03971 -6.2252108
16.04071 -6.231897
16.04171 -6.2382866
16.04272 -6.2443864
16.04371 -6.2502056
16.04471 -6.2557518000000005
16.04571 -6.2610320999999995
16.04671 -6.2660486
16.04771 -6.2708005
16.04871 -6.275282799999999
16.04972 -6.279488699999999
16.05071 -6.2834099000000005
16.05171 -6.2870398
16.05271 -6.290371
16.05371 -6.2933981
16.05471 -6.2961168999999995
16.05571 -6.298524899999999
16.05672 -6.3006222
16.05771 -6.3024119
16.05871 -6.3038975
16.05971 -6.3050866
16.06071 -6.305986600000001
16.06171 -6.3066058
16.06271 -6.3069485
16.06371 -6.307015600000001
16.06471 -6.306805499999999
16.06571 -6.3063115000000005
16.06671 -6.305524699999999
16.06771 -6.3044354
16.06871 -6.303036200000001
16.06971 -6.3013211
16.07071 -6.2992878
16.07171 -6.2969371999999995
16.07271 -6.2942706
16.07372 -6.291292599999999
16.07471 -6.288008400000001
16.07571 -6.284421699999999
16.07671 -6.2805384
16.07771 -6.2763639
16.07871 -6.271901000000001
16.07971 -6.2671527000000005
16.08072 -6.262118399999999
16.08171 -6.2567942
16.08271 -6.251175000000001
16.08371 -6.2452510000000006
16.08471 -6.2390141
16.08571 -6.232456900000001
16.08671 -6.2255750999999995
16.08772 -6.2183682
16.08871 -6.2108397
16.08971 -6.2029961
16.09071 -6.194844499999999
16.09171 -6.1863922
16.09271 -6.1776444
16.09371 -6.168605
16.09472 -6.1592761000000005
16.09571 -6.1496574
16.09671 -6.1397482000000005
16.09771 -6.129546100000001
16.09871 -6.1190475
16.09971 -6.1082475
16.10071 -6.0971398
16.10172 -6.0857187999999995
16.10271 -6.0739793
16.10371 -6.0619187
16.10471 -6.0495384
16.10571 -6.036843
16.10671 -6.0238395
16.10771 -6.0105368
16.10872 -5.9969425
16.10971 -5.9830625
16.11071 -5.9688993
16.11171 -5.9544522
16.11271 -5.9397183
16.11371 -5.924693100000001
16.11471 -5.909372100000001
16.11572 -5.8937509
16.11671 -5.8778256
16.11771 -5.8615934
16.11871 -5.845052399999999
16.11971 -5.8282017999999995
16.12071 -5.8110427
16.12171 -5.7935782
16.12271 -5.7758134000000005
16.12371 -5.757755400000001
16.12471 -5.7394121
16.12571 -5.7207908000000005
16.12671 -5.7018969
16.12771 -5.6827318
16.12871 -5.663294
16.12971 -5.643579
16.13071 -5.6235805
16.13171 -5.6032922
16.13272 -5.5827092
16.13371 -5.561829
16.13471 -5.5406511
16.13571 -5.5191774
16.13671 -5.4974109
16.13771 -5.4753557
16.13871 -5.4530162
16.13972 -5.4303981
16.14071 -5.407507000000001
16.14171 -5.3843487
16.14271 -5.3609286
16.14371 -5.3372494999999995
16.14471 -5.3133123
16.14571 -5.289115
16.14672 -5.2646536
16.14771 -5.2399222000000005
16.14871 -5.214915400000001
16.14971 -5.1896296
16.15071 -5.1640633
16.15171 -5.1382183999999995
16.15271 -5.112099300000001
16.15372 -5.0857119
16.15471 -5.0590630999999995
16.15571 -5.032159
16.15671 -5.0050046
16.15771 -4.9776044
16.15871 -4.9499609
16.15971 -4.9220759
16.16072 -4.8939504000000005
16.16171 -4.8655834
16.16271 -4.8369728
16.16371 -4.808114799999999
16.16471 -4.7790058
16.16571 -4.7496423000000005
16.16671 -4.7200222
16.16772 -4.6901461
16.16871 -4.6600178
16.16971 -4.6296429
16.17071 -4.5990292
16.17171 -4.5681845
16.17271 -4.5371156
16.17371 -4.5058273
16.17472 -4.4743224999999995
16.17571 -4.442602
16.17671 -4.4106659
16.17771 -4.3785125
16.17871 -4.3461405
16.17971 -4.3135479
16.18071 -4.280732899999999
16.18172 -4.247694500000001
16.18271 -4.2144317000000004
16.18371 -4.1809451
16.18471 -4.1472375
16.18571 -4.1133132
16.18671 -4.0791787
16.18771 -4.0448412000000005
16.18871 -4.0103082
16.18971 -3.9755851
16.19071 -3.9406758
16.19171 -3.9055813
16.19271 -3.8703008999999997
16.19371 -3.8348328
16.19471 -3.7991747
16.19571 -3.7633251
16.19671 -3.7272833
16.19771 -3.6910497
16.19872 -3.6546256
16.19971 -3.6180135
16.20071 -3.5812162
16.20171 -3.5442375
16.20271 -3.5070825
16.20371 -3.4697574
16.20471 -3.4322686
16.20572 -3.394622
16.20671 -3.3568217999999996
16.20771 -3.3188712000000002
16.20871 -3.2807700000000004
16.20971 -3.2425168999999996
16.21071 -3.2041091
16.21171 -3.1655445999999996
16.21272 -3.1268219999999998
16.21371 -3.0879425
16.21471 -3.0489085
16.21571 -3.0097242
16.21671 -2.9703941
16.21771 -2.9309228
16.21871 -2.8913148
16.21972 -2.8515743
16.22071 -2.8117058999999998
16.22171 -2.7717136
16.22271 -2.7316013
16.22371 -2.6913723000000003
16.22471 -2.6510285000000002
16.22571 -2.6105702
16.22672 -2.569996
16.22771 -2.5293045
16.22871 -2.4884939
16.22971 -2.4475645
16.23071 -2.4065185
16.23171 -2.3653604
16.23271 -2.3240963
16.23372 -2.2827327
16.23471 -2.2412755
16.23571 -2.1997295
16.23671 -2.1580979
16.23771 -2.1163829
16.23871 -2.0745858999999998
16.23971 -2.0327086000000003
16.24072 -1.9907525
16.24171 -1.9487193
16.24271 -1.9066103
16.24371 -1.864426
16.24471 -1.8221667000000001
16.24571 -1.7798323
16.24671 -1.7374238
16.24771 -1.6949438000000001
16.24871 -1.6523968
16.24971 -1.6097896
16.25071 -1.567129
16.25171 -1.5244218999999999
16.25271 -1.4816732000000001
16.25371 -1.4388854
16.25471 -1.396059
16.25571 -1.3531934
16.25671 -1.3102877000000002
16.25772 -1.2673422
16.25871 -1.2243582
16.25971 -1.1813384
16.26071 -1.1382857
16.26171 -1.0952034
16.26271 -1.0520939999999999
16.26371 -1.0089599
[truncated: 721,544 more chars]
