# Supplementary material for: 2D Synthetic dataset of numerical simulations of long-period seismicity in a volcanic edifice and related sensitivity kernels
Source: Data Brief. 2021 Jan 25;34:106673. doi: 10.1016/j.dib.2020.106673 (PMC7841316; doi:10.1016/j.dib.2020.106673)
Supplement: Supplementary Data S1 — Supplementary Raw Research Data. This is open data under the CC BY license http://creativecommons.org/licenses/by/4.0/ [file mmc1.zip › Dataset/OUTPUT_SEISMOGRAMS/9000_3000/disp_X_hetero_17000_1320_ISO7e-1Hz.semd]

-1.714286 0.0
-1.713286 0.0
-1.712286 0.0
-1.711286 0.0
-1.710286 0.0
-1.709286 0.0
-1.708286 0.0
-1.707286 0.0
-1.706286 0.0
-1.705286 0.0
-1.704286 0.0
-1.703286 0.0
-1.702286 0.0
-1.701286 0.0
-1.700286 0.0
-1.699286 0.0
-1.698286 0.0
-1.697286 0.0
-1.696286 0.0
-1.695286 0.0
-1.694286 0.0
-1.693286 0.0
-1.692286 0.0
-1.691286 0.0
-1.690286 0.0
-1.689286 0.0
-1.688286 0.0
-1.687286 0.0
-1.686286 0.0
-1.685286 0.0
-1.684286 0.0
-1.683286 0.0
-1.682286 0.0
-1.681286 0.0
-1.680286 0.0
-1.679286 0.0
-1.678286 0.0
-1.677286 0.0
-1.676286 0.0
-1.675286 0.0
-1.674286 0.0
-1.673286 0.0
-1.672286 0.0
-1.671286 0.0
-1.670286 0.0
-1.669286 0.0
-1.668286 0.0
-1.667286 0.0
-1.666286 0.0
-1.665286 0.0
-1.664286 0.0
-1.663286 0.0
-1.662286 0.0
-1.661286 0.0
-1.660286 0.0
-1.659286 0.0
-1.658286 0.0
-1.657286 0.0
-1.656286 0.0
-1.655286 0.0
-1.654286 0.0
-1.653286 0.0
-1.652286 0.0
-1.651286 0.0
-1.650286 0.0
-1.649286 0.0
-1.648286 0.0
-1.647286 0.0
-1.646286 0.0
-1.645286 0.0
-1.644286 0.0
-1.643286 0.0
-1.642286 0.0
-1.641286 0.0
-1.640286 0.0
-1.639286 0.0
-1.638286 0.0
-1.637286 0.0
-1.636286 0.0
-1.635286 0.0
-1.634286 0.0
-1.633286 0.0
-1.632286 0.0
-1.631286 0.0
-1.630286 0.0
-1.629286 0.0
-1.628286 0.0
-1.627286 0.0
-1.626286 0.0
-1.625286 0.0
-1.624286 0.0
-1.623286 0.0
-1.622286 0.0
-1.621286 0.0
-1.620286 0.0
-1.619286 0.0
-1.618286 0.0
-1.617286 0.0
-1.616286 0.0
-1.615286 0.0
-1.614286 0.0
-1.613286 0.0
-1.612286 0.0
-1.611286 0.0
-1.610286 0.0
-1.609286 0.0
-1.608286 0.0
-1.607286 0.0
-1.606286 0.0
-1.605286 0.0
-1.604286 0.0
-1.603286 0.0
-1.602286 0.0
-1.601286 0.0
-1.600286 0.0
-1.599286 0.0
-1.598286 0.0
-1.597286 0.0
-1.596286 0.0
-1.595286 0.0
-1.594286 0.0
-1.593286 0.0
-1.592286 0.0
-1.591286 0.0
-1.590286 0.0
-1.589286 0.0
-1.588286 0.0
-1.587286 0.0
-1.586286 0.0
-1.585286 0.0
-1.584286 0.0
-1.583286 0.0
-1.582286 0.0
-1.581286 0.0
-1.580286 0.0
-1.579286 0.0
-1.578286 0.0
-1.577286 0.0
-1.576286 0.0
-1.575286 0.0
-1.574286 0.0
-1.573286 0.0
-1.572286 0.0
-1.571286 0.0
-1.570286 0.0
-1.569286 0.0
-1.568286 0.0
-1.567286 0.0
-1.566286 0.0
-1.565286 0.0
-1.564286 0.0
-1.563286 0.0
-1.562286 0.0
-1.561286 0.0
-1.560286 0.0
-1.559286 0.0
-1.558286 0.0
-1.557286 0.0
-1.556286 0.0
-1.555286 0.0
-1.554286 0.0
-1.553286 0.0
-1.552286 0.0
-1.551286 0.0
-1.550286 0.0
-1.549286 0.0
-1.548286 0.0
-1.547286 0.0
-1.546286 0.0
-1.545286 0.0
-1.544286 0.0
-1.543286 0.0
-1.542286 0.0
-1.541286 0.0
-1.540286 0.0
-1.539286 0.0
-1.538286 0.0
-1.537286 0.0
-1.536286 0.0
-1.535286 0.0
-1.534286 0.0
-1.533286 0.0
-1.532286 0.0
-1.531286 0.0
-1.530286 0.0
-1.529286 0.0
-1.528286 0.0
-1.527286 0.0
-1.526286 0.0
-1.525286 0.0
-1.524286 0.0
-1.523286 0.0
-1.522286 0.0
-1.521286 0.0
-1.520286 0.0
-1.519286 0.0
-1.518286 0.0
-1.517286 0.0
-1.516286 0.0
-1.515286 0.0
-1.514286 0.0
-1.513286 0.0
-1.512286 0.0
-1.511286 0.0
-1.510286 0.0
-1.509286 0.0
-1.508286 0.0
-1.507286 0.0
-1.506286 0.0
-1.505286 0.0
-1.504286 0.0
-1.503286 0.0
-1.502286 0.0
-1.501286 0.0
-1.500286 0.0
-1.499286 0.0
-1.498286 0.0
-1.497286 0.0
-1.496286 0.0
-1.495286 0.0
-1.494286 0.0
-1.493286 0.0
-1.492286 0.0
-1.491286 0.0
-1.490286 0.0
-1.489286 0.0
-1.488286 0.0
-1.487286 0.0
-1.486286 0.0
-1.485286 0.0
-1.484286 0.0
-1.483286 0.0
-1.482286 0.0
-1.481286 0.0
-1.480286 0.0
-1.479286 0.0
-1.478286 0.0
-1.477286 0.0
-1.476286 0.0
-1.475286 0.0
-1.474286 0.0
-1.473286 0.0
-1.472286 0.0
-1.471286 0.0
-1.470286 0.0
-1.469286 0.0
-1.468286 0.0
-1.467286 0.0
-1.466286 0.0
-1.465286 0.0
-1.464286 0.0
-1.463286 0.0
-1.462286 0.0
-1.461286 0.0
-1.460286 0.0
-1.459286 0.0
-1.458286 0.0
-1.457286 0.0
-1.456286 0.0
-1.455286 0.0
-1.454286 0.0
-1.453286 0.0
-1.452286 0.0
-1.451286 0.0
-1.450286 0.0
-1.449286 0.0
-1.448286 0.0
-1.447286 0.0
-1.446286 0.0
-1.445286 0.0
-1.444286 0.0
-1.443286 0.0
-1.442286 0.0
-1.441286 0.0
-1.440286 0.0
-1.439286 0.0
-1.438286 0.0
-1.437286 0.0
-1.436286 0.0
-1.435286 0.0
-1.434286 0.0
-1.433286 0.0
-1.432286 0.0
-1.431286 0.0
-1.430286 0.0
-1.429286 0.0
-1.428286 0.0
-1.427286 0.0
-1.426286 0.0
-1.425286 0.0
-1.424286 0.0
-1.423286 0.0
-1.422286 0.0
-1.421286 0.0
-1.420286 0.0
-1.419286 0.0
-1.418286 0.0
-1.417286 0.0
-1.416286 0.0
-1.415286 0.0
-1.414286 0.0
-1.413286 0.0
-1.412286 0.0
-1.411286 0.0
-1.410286 0.0
-1.409286 0.0
-1.408286 0.0
-1.407286 0.0
-1.406286 0.0
-1.405286 0.0
-1.404286 0.0
-1.403286 0.0
-1.402286 0.0
-1.401286 0.0
-1.400286 0.0
-1.399286 0.0
-1.398286 0.0
-1.397286 0.0
-1.396286 0.0
-1.395286 0.0
-1.394286 0.0
-1.393286 0.0
-1.392286 0.0
-1.391286 0.0
-1.390286 0.0
-1.389286 0.0
-1.388286 0.0
-1.387286 0.0
-1.386286 0.0
-1.385286 0.0
-1.384286 0.0
-1.383286 0.0
-1.382286 0.0
-1.381286 0.0
-1.380286 0.0
-1.379286 0.0
-1.378286 0.0
-1.377286 0.0
-1.376286 0.0
-1.375286 0.0
-1.374286 0.0
-1.373286 0.0
-1.372286 0.0
-1.371286 0.0
-1.370286 0.0
-1.369286 0.0
-1.368286 0.0
-1.367286 0.0
-1.366286 0.0
-1.365286 0.0
-1.364286 0.0
-1.363286 0.0
-1.362286 0.0
-1.361286 0.0
-1.360286 0.0
-1.359286 0.0
-1.358286 0.0
-1.357286 0.0
-1.356286 0.0
-1.355286 0.0
-1.354286 0.0
-1.353286 0.0
-1.352286 0.0
-1.351286 0.0
-1.350286 0.0
-1.349286 0.0
-1.348286 0.0
-1.347286 0.0
-1.346286 0.0
-1.345286 0.0
-1.344286 0.0
-1.343286 0.0
-1.342286 0.0
-1.341286 0.0
-1.340286 0.0
-1.339286 0.0
-1.338286 0.0
-1.337286 0.0
-1.336286 0.0
-1.335286 0.0
-1.334286 0.0
-1.333286 0.0
-1.332286 0.0
-1.331286 0.0
-1.330286 0.0
-1.329286 0.0
-1.328286 0.0
-1.327286 0.0
-1.326286 0.0
-1.325286 0.0
-1.324286 0.0
-1.323286 0.0
-1.322286 0.0
-1.321286 0.0
-1.320286 0.0
-1.319286 0.0
-1.318286 -1.2816244e-36
-1.317286 -2.6856911e-36
-1.316286 -4.175613e-36
-1.315286 -5.7234113e-36
-1.314286 -7.255528299999999e-36
-1.313286 -8.7220802e-36
-1.312286 -1.009157e-35
-1.311286 -1.1417618e-35
-1.310286 -1.2608308e-35
-1.309286 -1.3591963e-35
-1.308286 -1.4260176999999998e-35
-1.307286 -1.4505634e-35
-1.306286 -1.4240977e-35
-1.305286 -1.3430632e-35
-1.304286 -1.2028252e-35
-1.303286 -1.0009272000000001e-35
-1.302286 -7.3721993e-36
-1.301286 -4.1249611e-36
-1.300286 0.0
-1.299286 4.1892692e-36
-1.298286 8.7069282e-36
-1.297286 1.3439587e-35
-1.296286 1.823474e-35
-1.295286 2.3011768999999998e-35
-1.294286 2.7569408e-35
-1.293286 3.1730215e-35
-1.292286 3.5180802e-35
-1.291286 3.7727129e-35
-1.290286 3.9171968999999997e-35
-1.289286 3.9327981999999997e-35
-1.288286 3.8027589999999997e-35
-1.287286 3.5122880000000003e-35
-1.286286 3.0524386e-35
-1.285286 2.4173165e-35
-1.284286 1.6063483e-35
-1.283286 6.257216400000001e-36
-1.282286 -5.112887999999999e-36
-1.281286 -1.784421e-35
-1.280286 -3.1598496e-35
-1.279286 -4.5989575e-35
-1.278286 -6.057655e-35
-1.277286 -7.4807478e-35
-1.276286 -8.8128625e-35
-1.275286 -9.9825902e-35
-1.274286 -1.0921098999999999e-34
-1.273286 -1.1555362e-34
-1.272286 -1.1811383000000001e-34
-1.271286 -1.1619112000000001e-34
-1.270286 -1.0913742e-34
-1.269286 -9.638764e-35
-1.268286 -7.7506199e-35
-1.267286 -5.2178149e-35
-1.266286 -2.0261327e-35
-1.265286 1.8168586e-35
-1.264286 6.2847272e-35
-1.263286 1.1320754e-34
-1.262286 1.6840926e-34
-1.261286 2.2732073e-34
-1.260286 2.8853574e-34
-1.259286 3.5035102e-34
-1.258286 4.1078261e-34
-1.257286 4.6756321e-34
-1.256286 5.1823262e-34
-1.255286 5.6007481e-34
-1.254286 5.9025697e-34
-1.253286 6.058695499999999e-34
-1.252286 6.0398283e-34
-1.251286 5.8173676e-34
-1.250286 5.364172e-34
-1.249286 4.6555499e-34
-1.248286 3.6703093e-34
-1.247286 2.3918248e-34
-1.246286 8.091129599999999e-35
-1.245286 -1.0820387e-34
-1.244286 -3.2782252e-34
-1.243286 -5.7668215e-34
-1.242286 -8.5261517e-34
-1.241286 -1.1523966e-33
-1.240286 -1.4716775e-33
-1.239286 -1.8049729e-33
-1.238286 -2.1456448000000002e-33
-1.237286 -2.4859088e-33
-1.236286 -2.8168752999999998e-33
-1.235286 -3.128625e-33
-1.234286 -3.4103174999999996e-33
-1.233286 -3.6503393e-33
-1.232286 -3.8364869999999995e-33
-1.231286 -3.9561882e-33
-1.230286 -3.9967594e-33
-1.229286 -3.9456952e-33
-1.228286 -3.7909879e-33
-1.227286 -3.5214746000000004e-33
-1.226286 -3.1271992e-33
-1.225286 -2.5997911000000002e-33
-1.224286 -1.9328463e-33
-1.223286 -1.1223006e-33
-1.222286 -1.6679875e-34
-1.221286 9.3196541e-34
-1.220286 2.1689395e-33
-1.219286 3.5354436e-33
-1.218286 5.0189522000000005e-33
-1.217286 6.6029326e-33
-1.216286 8.266749e-33
-1.215286 9.9856351e-33
-1.214286 1.1730745000000001e-32
-1.213286 1.3469278e-32
-1.212286 1.5164684e-32
-1.211286 1.6776948e-32
-1.210286 1.8262952e-32
-1.209286 1.9576917e-32
-1.208286 2.067091e-32
-1.207286 2.1495425e-32
-1.206286 2.2000037999999998e-32
-1.205286 2.2134111000000002e-32
-1.204286 2.1847566e-32
-1.203286 2.1091718e-32
-1.202286 1.9820166e-32
-1.201286 1.7989743000000002e-32
-1.200286 1.5561529e-32
-1.199286 1.2501931e-32
-1.198286 8.783819e-33
-1.197286 4.3877419e-33
-1.196286 -6.9677822e-34
-1.195286 -6.4698974e-33
-1.194286 -1.2920018e-32
-1.193286 -2.0022303e-32
-1.192286 -2.773713e-32
-1.191286 -3.6008519e-32
-1.190286 -4.4762549000000003e-32
-1.189286 -5.390581100000001e-32
-1.188286 -6.3323913e-32
-1.187286 -7.2880126e-32
-1.186286 -8.2414203e-32
-1.185286 -9.1741484e-32
-1.184286 -1.0065228000000001e-31
-1.183286 -1.0891178e-31
-1.182286 -1.1626041e-31
-1.181286 -1.2241484999999999e-31
-1.180286 -1.2706979000000001e-31
-1.179286 -1.2990053e-31
-1.178286 -1.3056649e-31
-1.177286 -1.287158e-31
-1.176286 -1.2399089e-31
-1.175286 -1.1603543e-31
-1.174286 -1.0450229000000001e-31
-1.173286 -8.906288199999999e-32
-1.172286 -6.941762e-32
-1.171286 -4.5307625e-32
-1.170286 -1.652748e-32
-1.169286 1.7061046e-32
-1.168286 5.5514489e-32
-1.167286 9.8792623e-32
-1.166286 1.4674309000000001e-31
-1.165286 1.9908606e-31
-1.164286 2.5539938e-31
-1.163286 3.1510451999999996e-31
-1.162286 3.7745384e-31
-1.161286 4.415199e-31
-1.160286 5.0618701e-31
-1.159286 5.7014606e-31
-1.158286 6.3189287000000005e-31
-1.157286 6.8973123e-31
-1.156286 7.4178065e-31
-1.155286 7.8598995999999995e-31
-1.154286 8.201571e-31
-1.153286 8.4195598e-31
-1.152286 8.4897023e-31
-1.151286 8.387349099999999e-31
-1.150286 8.0878596e-31
-1.149286 7.567175800000001e-31
-1.148286 6.8024734e-31
-1.147286 5.7728858e-31
-1.146286 4.460298e-31
-1.145286 2.8501956e-31
-1.144286 9.3256338e-32
-1.143286 -1.297188e-31
-1.142286 -3.8372805000000003e-31
-1.141286 -6.678634299999999e-31
-1.140286 -9.8039726e-31
-1.139286 -1.3186979e-30
-1.138286 -1.6791553e-30
-1.137286 -2.0571183e-30
-1.136286 -2.4468478e-30
-1.135286 -2.8414887000000004e-30
-1.134286 -3.2330650000000006e-30
-1.133286 -3.6125001e-30
-1.132286 -3.9696668e-30
-1.131286 -4.2934684e-30
-1.130286 -4.5719554e-30
-1.129286 -4.7924767e-30
-1.128286 -4.9418705e-30
-1.127286 -5.0066926e-30
-1.126286 -4.9734819e-30
-1.125286 -4.8290633e-30
-1.124286 -4.5608855e-30
-1.123286 -4.1573879e-30
-1.122286 -3.6083962e-30
-1.121286 -2.9055370000000003e-30
-1.120286 -2.0426664e-30
-1.119286 -1.0163052000000001e-30
-1.118286 1.7393028e-31
-1.117286 1.5249108e-30
-1.116286 3.0296007e-30
-1.115286 4.6767025000000005e-30
-1.114286 6.450346599999999e-30
-1.113286 8.3298498e-30
-1.112286 1.0289539e-29
-1.111286 1.2298668e-29
-1.110286 1.4321436e-29
-1.109286 1.6317105e-29
-1.108286 1.8240259e-29
-1.107286 2.0041172e-29
-1.106286 2.1666336e-29
-1.105286 2.3059113000000002e-29
-1.104286 2.4160549e-29
-1.103286 2.4910329000000002e-29
-1.102286 2.5247877e-29
-1.101286 2.5113599999999999e-29
-1.100286 2.4450252e-29
-1.099286 2.3204423e-29
-1.098286 2.132812e-29
-1.097286 1.8780432e-29
-1.096286 1.552924e-29
-1.095286 1.1552948e-29
-1.094286 6.842207e-30
-1.093286 1.4015904e-30
-1.092286 -4.7488311e-30
-1.091286 -1.1572039e-29
-1.090286 -1.9012792e-29
-1.089286 -2.6996598e-29
-1.088286 -3.5428941e-29
-1.087286 -4.419484e-29
-1.086286 -5.3158774e-29
-1.085286 -6.216503600000001e-29
-1.084286 -7.1038518e-29
-1.083286 -7.9586017e-29
-1.082286 -8.759802699999999e-29
-1.081286 -9.485109099999999e-29
-1.080286 -1.0111073e-28
-1.079286 -1.0613489e-28
-1.078286 -1.0967794999999999e-28
-1.077286 -1.1149526e-28
-1.076286 -1.1134821e-28
-1.075286 -1.0900967000000001e-28
-1.074286 -1.0426983999999999e-28
-1.073286 -9.6942455e-29
-1.072286 -8.687114799999999e-29
-1.071286 -7.3935905e-29
-1.070286 -5.8059575e-29
-1.069286 -3.9214165e-29
-1.068286 -1.7426906e-29
-1.067286 7.2141616e-30
-1.066286 3.455518e-29
-1.065286 6.4372224e-29
-1.064286 9.6367967e-29
-1.063286 1.3016947e-28
-1.062286 1.6532715000000002e-28
-1.061286 2.0131524e-28
-1.060286 2.3753367e-28
-1.059286 2.7331167e-28
-1.058286 3.0791317e-28
-1.057286 3.4054395e-28
-1.056286 3.7036080000000003e-28
-1.055286 3.9648247e-28
-1.054286 4.1800263e-28
-1.053286 4.3400463e-28
-1.052286 4.4357808e-28
-1.051286 4.4583698e-28
-1.050286 4.3993949999999995e-28
-1.049286 4.2510870999999995e-28
-1.048286 4.0065452e-28
-1.047286 3.6599608999999996e-28
-1.046286 3.2068471000000003e-28
-1.045286 2.6442633e-28
-1.044286 1.9710368e-28
-1.043286 1.1879723000000002e-28
-1.042286 2.9804683e-29
-1.041286 -6.934181e-29
-1.040286 -1.7786102000000002e-28
-1.039286 -2.9471124e-28
-1.038286 -4.1858274e-28
-1.037286 -5.4789468e-28
-1.036286 -6.807965999999999e-28
-1.035286 -8.1517558e-28
-1.034286 -9.48669e-28
-1.033286 -1.0786836e-27
-1.032286 -1.2024207e-27
-1.031286 -1.3169086000000001e-27
-1.030286 -1.4190407e-27
-1.029286 -1.505621e-27
-1.028286 -1.5734157e-27
-1.027286 -1.6192109e-27
-1.026286 -1.6398758999999998e-27
-1.025286 -1.6324315e-27
-1.024286 -1.5941216e-27
-1.023286 -1.5224893e-27
-1.022286 -1.4154535e-27
-1.021286 -1.2713870000000001e-27
-1.020286 -1.0891934e-27
-1.019286 -8.683818e-28
-1.018286 -6.0913696e-28
-1.017286 -3.1238428e-28
-1.016286 2.015378e-29
-1.015286 3.8591021e-28
-1.014286 7.8143772e-28
-1.013286 1.2023862e-27
-1.012286 1.6434952999999997e-27
-1.011286 2.098604e-27
-1.010286 2.5606773e-27
-1.009286 3.0218535999999997e-27
-1.008286 3.4735113e-27
-1.007286 3.9063574e-27
-1.006286 4.3105367e-27
-1.005286 4.6757628e-27
-1.004286 4.9914708999999996e-27
-1.003286 5.2469885e-27
-1.002286 5.4317285e-27
-1.001286 5.5353941e-27
-1.000286 5.5482039e-27
-0.9992857 5.4611236e-27
-0.9982857 5.2661112000000006e-27
-0.9972857 4.9563612e-27
-0.9962857 4.5265535e-27
-0.9952857 3.973096e-27
-0.9942857 3.2943576e-27
-0.9932857 2.4908866e-27
-0.9922857 1.5656083e-27
-0.9912857 5.2399656e-28
-0.9902857 -6.2578708e-28
-0.9892857 -1.8727913000000002e-27
-0.9882857 -3.2032172000000002e-27
-0.9872857 -4.6004093e-27
-0.9862857 -6.0448977e-27
-0.9852857 -7.514501400000001e-27
-0.9842857 -8.9844903e-27
-0.9832857 -1.0427812e-26
-0.9822857 -1.181538e-26
-0.9812857 -1.3116439e-26
-0.9802857 -1.4298978e-26
-0.9792857 -1.5330225e-26
-0.9782857 -1.617719e-26
-0.9772857 -1.6807262e-26
-0.9762857 -1.7188862e-26
-0.9752857 -1.7292132e-26
-0.9742857 -1.7089653e-26
-0.9732857 -1.6557187e-26
-0.9722857 -1.5674425e-26
-0.9712857 -1.4425723999999998e-26
-0.9702857 -1.2800834e-26
-0.9692857 -1.0795574e-26
-0.9682857 -8.412468599999999e-27
-0.9672857 -5.6613072e-27
-0.9662857 -2.5596165999999997e-27
-0.9652857 8.6696895e-28
-0.9642857 4.5844551e-27
-0.9632857 8.5503766e-27
-0.9622857 1.2713829e-26
-0.9612857 1.7015672999999998e-26
-0.9602857 2.1388896000000003e-26
-0.9592857 2.5759173e-26
-0.9582857 3.0045605e-26
-0.9572857 3.4161647000000004e-26
-0.9562857 3.8016225e-26
-0.9552857 4.1515043000000003e-26
-0.9542857 4.4562051000000004e-26
-0.9532857 4.7061104e-26
-0.9522857 4.891773e-26
-0.9512857 5.0041057e-26
-0.9502857 5.0345817e-26
-0.9492857 4.9754436e-26
-0.9482857 4.8199155999999994e-26
-0.9472857 4.5624159000000004e-26
-0.9462857 4.1987651000000005e-26
-0.9452857 3.7263865e-26
-0.9442857 3.1444945e-26
-0.9432857 2.4542648e-26
-0.9422857 1.6589832e-26
-0.9412857 7.6416844e-27
-0.9402857 -2.2233766e-27
-0.9392857 -1.2903142e-26
-0.9382857 -2.4271455e-26
-0.9372857 -3.6178483000000003e-26
-0.9362857 -4.8451462000000004e-26
-0.9352857 -6.0895931e-26
-0.9342857 -7.329747e-26
-0.9332857 -8.5423958e-26
-0.9322857 -9.702837900000001e-26
-0.9312857 -1.078521e-25
-0.9302857 -1.1762868e-25
-0.9292857 -1.2608818e-25
-0.9282857 -1.3296177e-25
-0.9272857 -1.3798691e-25
-0.9262857 -1.4091264e-25
-0.9252857 -1.4150529e-25
-0.9242857 -1.395542e-25
-0.9232857 -1.3487763e-25
-0.9222857 -1.2732851e-25
-0.9212857 -1.1680008e-25
-0.9202857 -1.0323134e-25
-0.9192857 -8.661193e-26
-0.9182857 -6.6986646e-26
-0.9172857 -4.445926e-26
-0.9162857 -1.9195517e-26
-0.9152857 8.574675299999999e-27
-0.9142857 3.8556116e-26
-0.9132857 7.0388276e-26
-0.9122857 1.0364644e-25
-0.9112857 1.3784417e-25
-0.9102857 1.7243704e-25
-0.9092857 2.0682783e-25
-0.9082857 2.4037304e-25
-0.9072857 2.7239084e-25
-0.9062857 3.0217032e-25
-0.9052857 3.2898214999999996e-25
-0.9042857 3.5209027e-25
-0.9032857 3.7076482e-25
-0.9022857 3.8429598000000003e-25
-0.9012857 3.9200848e-25
-0.9002857 3.9327678e-25
-0.8992857 3.8754051999999997e-25
-0.8982857 3.7432001e-25
-0.8972857 3.5323164999999996e-25
-0.8962857 3.2400258e-25
-0.8952857 2.8648485e-25
-0.8942857 2.4066815e-25
-0.8932857 1.8669120999999998e-25
-0.8922857 1.2485142999999999e-25
-0.8912857 5.561236799999999e-26
-0.8902857 -2.0391246e-26
-0.8892857 -1.0235111e-25
-0.8882857 -1.8928594000000002e-25
-0.8872857 -2.8004527e-25
-0.8862857 -3.733166e-25
-0.8852857 -4.6763597e-25
-0.8842857 -5.6140234e-25
-0.8832857 -6.5289534e-25
-0.8822857 -7.4029673e-25
-0.8812857 -8.2171527e-25
-0.8802857 -8.9521492e-25
-0.8792857 -9.588460999999999e-25
-0.8782857 -1.0106795e-24
-0.8772857 -1.0488424e-24
-0.8762857 -1.0715567e-24
-0.8752857 -1.077178e-24
-0.8742857 -1.0642358999999999e-24
-0.8732857 -1.0314738e-24
-0.8722857 -9.7788823e-25
-0.8712857 -9.0276633e-25
-0.8702857 -8.0572157e-25
-0.8692857 -6.8672599e-25
-0.8682857 -5.4613842e-25
-0.8672857 -3.847285e-25
-0.8662857 -2.0369446e-25
-0.8652857 -4.6750758000000004e-27
-0.8642857 2.1024537e-25
-0.8632857 4.3853995e-25
-0.8622857 6.7724964e-25
-0.8612857 9.2300316e-25
-0.8602857 1.1720446e-24
-0.8592857 1.420271e-24
-0.8582857 1.6632781e-24
-0.8572857 1.8964159e-24
-0.8562857 2.1148517e-24
-0.8552857 2.3136420000000003e-24
-0.8542857 2.4878112e-24
-0.8532857 2.6324372e-24
-0.8522857 2.7427421e-24
-0.8512857 2.8141876e-24
-0.8502857 2.8425724e-24
-0.8492857 2.8241319e-24
-0.8482857 2.7556372e-24
-0.8472857 2.6344916e-24
-0.8462857 2.4588234e-24
-0.8452857 2.2275726e-24
-0.8442857 1.9405701e-24
-0.8432857 1.598606e-24
-0.8422857 1.2034868000000001e-24
-0.8412857 7.5807884e-25
-0.8402857 2.6633541e-25
-0.8392857 -2.6669254999999998e-25
-0.8382857 -8.3486467e-25
-0.8372857 -1.4309791999999999e-24
-0.8362857 -2.046822e-24
-0.8352857 -2.6732364e-24
-0.8342857 -3.3002152999999996e-24
-0.8332857 -3.9170152e-24
-0.8322857 -4.5122899e-24
-0.8312857 -5.0742461e-24
-0.8302857 -5.5908175e-24
-0.8292857 -6.0498556e-24
-0.8282857 -6.439336e-24
-0.8272857 -6.7475785e-24
-0.8262857 -6.963473e-24
-0.8252857 -7.0767165e-24
-0.8242857 -7.0780483e-24
-0.8232857 -6.9594856e-24
-0.8222857 -6.7145529e-24
-0.8212857 -6.3385017e-24
-0.8202857 -5.8285124e-24
-0.8192857 -5.1838811e-24
-0.8182857 -4.4061786e-24
-0.8172857 -3.4993811e-24
-0.8162857 -2.4699696e-24
-0.8152857 -1.3269906999999999e-24
-0.8142857 -8.207716399999999e-26
-0.8132857 1.2505759e-24
-0.8122857 2.6542802999999996e-24
-0.8112857 4.1099736e-24
-0.8102857 5.596387e-24
-0.8092857 7.0902633e-24
-0.8082857 8.5666251e-24
-0.8072857 9.9990905e-24
-0.8062857 1.1360235999999999e-23
-0.8052857 1.2621999999999999e-23
-0.8042857 1.3756129e-23
-0.8032857 1.4734655e-23
-0.8022857 1.5530393e-23
-0.8012857 1.6117477e-23
-0.8002857 1.6471888e-23
-0.7992857 1.6571999e-23
-0.7982857 1.639911e-23
-0.7972857 1.5937968e-23
-0.7962857 1.5177262e-23
-0.7952857 1.4110085e-23
-0.7942857 1.2734341000000002e-23
-0.7932857 1.105311e-23
-0.7922857 9.0749301e-24
-0.7912857 6.8140184e-24
-0.7902857 4.2903954000000006e-24
-0.7892857 1.5299242e-24
-0.7882857 -1.435753e-24
-0.7872857 -4.5693837e-24
-0.7862857 -7.828380799999999e-24
-0.7852857 -1.1165212e-23
-0.7842857 -1.4527899e-23
-0.7832857 -1.7860628000000002e-23
-0.7822857 -2.1104467000000002e-23
-0.7812857 -2.4198185000000002e-23
-0.7802857 -2.7079164e-23
-0.7792857 -2.9684397e-23
-0.7782857 -3.1951549e-23
-0.7772857 -3.3820092e-23
-0.7762857 -3.5232461e-23
-0.7752857 -3.6135253e-23
-0.7742857 -3.6480421000000003e-23
-0.7732857 -3.622645e-23
-0.7722857 -3.5339499e-23
-0.7712857 -3.3794486e-23
-0.7702857 -3.1576078000000004e-23
-0.7692857 -2.8679593e-23
-0.7682857 -2.5111755e-23
-0.7672857 -2.0891315e-23
-0.7662857 -1.604949e-23
-0.7652857 -1.0630224000000001e-23
-0.7642857 -4.6902304e-24
-0.7632857 1.7011724e-24
-0.7622857 8.4624604e-24
-0.7612857 1.5500542e-23
-0.7602857 2.2711636e-23
-0.7592857 2.9982392e-23
-0.7582857 3.7191252e-23
-0.7572857 4.4210032999999995e-23
-0.7562857 5.0905732000000004e-23
-0.7552857 5.714252e-23
-0.7542857 6.2783926e-23
-0.7532857 6.7695157e-23
-0.7522857 7.1745543e-23
-0.7512857 7.4811052e-23
-0.7502857 7.6776864e-23
-0.7492857 7.7539944e-23
-0.7482857 7.7011565e-23
-0.7472857 7.5119738e-23
-0.7462857 7.1811527e-23
-0.7452857 6.7055149e-23
-0.7442857 6.0841859e-23
-0.7432857 5.3187546e-23
-0.7422857 4.4134016e-23
-0.7412857 3.3749876000000003e-23
-0.7402857 2.2131049000000002e-23
-0.7392857 9.400816e-24
-0.7382857 -4.2906037e-24
-0.7372857 -1.876695e-23
-0.7362857 -3.3827347e-23
-0.7352857 -4.9248217e-23
-0.7342857 -6.4785739e-23
-0.7332857 -8.017877199999999e-23
-0.7322857 -9.5152294e-23
-0.7312857 -1.0942126e-22
-0.7302857 -1.2269491000000002e-22
-0.7292857 -1.3468139e-22
-0.7282857 -1.4509274e-22
-0.7272857 -1.5365007e-22
-0.7262857 -1.6008893e-22
-0.7252857 -1.6416474e-22
-0.7242857 -1.6565825e-22
-0.7232857 -1.6438083e-22
-0.7222857 -1.6017967999999999e-22
-0.7212857 -1.5294257e-22
-0.7202857 -1.4260236e-22
-0.7192857 -1.2914088e-22
-0.7182857 -1.1259229e-22
-0.7172857 -9.304571999999999e-23
-0.7162857 -7.0647109e-23
-0.7152857 -4.5600248e-23
-0.7142857 -1.8166816e-23
-0.7132857 1.1334509e-23
-0.7122857 4.2529986e-23
-0.7112857 7.499381600000001e-23
-0.7102857 1.0825221e-22
-0.7092857 1.417885e-22
-0.7082857 1.7504932000000001e-22
-0.7072857 2.0745176e-22
-0.7062857 2.3839148e-22
-0.7052857 2.6725162e-22
-0.7042857 2.9341254999999997e-22
-0.7032857 3.1626216999999997e-22
-0.7022857 3.3520668e-22
-0.7012857 3.4968176999999996e-22
-0.7002857 3.5916395e-22
-0.6992857 3.6318182e-22
-0.6982857 3.6132708999999997e-22
-0.6972857 3.5326536e-22
-0.6962857 3.3874614000000003e-22
-0.6952857 3.1761207e-22
-0.6942857 2.8980705000000003e-22
-0.6932857 2.5538336000000003e-22
-0.6922857 2.1450716e-22
-0.6912857 1.6746241000000002e-22
-0.6902857 1.1465319e-22
-0.6892857 5.6603989e-23
-0.6882857 -6.0420015e-24
-0.6872857 -7.252657e-23
-0.6862857 -1.4198245e-22
-0.6852857 -2.1344135e-22
-0.6842857 -2.858442e-22
-0.6832857 -3.5805351e-22
-0.6822857 -4.2886766e-22
-0.6812857 -4.9703724e-22
-0.6802857 -5.6128294e-22
-0.6792857 -6.2031505e-22
-0.6782857 -6.7285433e-22
-0.6772857 -7.1765359e-22
-0.6762857 -7.535203300000001e-22
-0.6752857 -7.7933959e-22
-0.6742857 -7.940964999999999e-22
-0.6732857 -7.968990000000001e-22
-0.6722857 -7.869992699999999e-22
-0.6712857 -7.6381426e-22
-0.6702857 -7.2694455e-22
-0.6692857 -6.761911399999999e-22
-0.6682857 -6.1156994e-22
-0.6672857 -5.3332338e-22
-0.6662857 -4.4192903e-22
-0.6652857 -3.3810480000000004e-22
-0.6642857 -2.2281033000000003e-22
-0.6632857 -9.724464899999999e-23
-0.6622857 3.7160511e-23
-0.6612857 1.7875128999999998e-22
-0.6602857 3.2566669e-22
-0.6592857 4.7585782e-22
-0.6582857 6.2711109e-22
-0.6572857 7.7707548e-22
-0.6562857 9.2329345e-22
-0.6552857 1.0632353e-21
-0.6542857 1.1943364999999999e-21
-0.6532857 1.3140374000000001e-21
-0.6522857 1.4198252999999999e-21
-0.6512857 1.5092776e-21
-0.6502857 1.5801054e-21
-0.6492857 1.6301984e-21
-0.6482857 1.6576677999999998e-21
-0.6472857 1.6608880999999999e-21
-0.6462857 1.6385376e-21
-0.6452857 1.5896348999999999e-21
-0.6442857 1.5135718e-21
-0.6432857 1.4101427999999998e-21
-0.6422857 1.279568e-21
-0.6412857 1.1225114e-21
-0.6402857 9.400917700000001e-22
-0.6392857 7.338878700000001e-22
-0.6382857 5.0593507e-22
-0.6372857 2.5871538999999996e-22
-0.6362857 -4.8609973e-24
-0.6352857 -2.8148164000000003e-22
-0.6342857 -5.6746595e-22
-0.6332857 -8.588066800000001e-22
-0.6322857 -1.1512192e-21
-0.6312857 -1.4401972e-21
-0.6302857 -1.7210747e-21
-0.6292857 -1.9890943e-21
-0.6282857 -2.2394797e-21
-0.6272857 -2.4675114999999997e-21
-0.6262857 -2.6686066e-21
-0.6252857 -2.8383981999999998e-21
-0.6242857 -2.9728173e-21
-0.6232857 -3.068171e-21
-0.6222857 -3.1212203e-21
-0.6212857 -3.1292531e-21
-0.6202857 -3.0901524e-21
-0.6192857 -3.0024566999999997e-21
-0.6182857 -2.8654135000000003e-21
-0.6172857 -2.6790243000000002e-21
-0.6162857 -2.4440766e-21
-0.6152857 -2.1621668e-21
-0.6142857 -1.8357101e-21
-0.6132857 -1.4679370999999999e-21
-0.6122857 -1.0628769e-21
-0.6112857 -6.2532617e-22
-0.6102857 -1.6080432000000001e-22
-0.6092857 3.2450537e-22
-0.6082857 8.2382819e-22
-0.6072857 1.3298836000000002e-21
-0.6062857 1.8349831e-21
-0.6052857 2.3311387e-21
-0.6042857 2.8101816000000003e-21
-0.6032857 3.2638893e-21
-0.6022857 3.6841183e-21
-0.6012857 4.0629419e-21
-0.6002857 4.3927912e-21
-0.5992857 4.6665941e-21
-0.5982857 4.8779138e-21
-0.5972857 5.0210829e-21
-0.5962857 5.0913285e-21
-0.5952857 5.0848895e-21
-0.5942857 4.9991204e-21
-0.5932857 4.8325824e-21
-0.5922857 4.5851167000000005e-21
-0.5912857 4.2579001e-21
-0.5902857 3.8534789e-21
-0.5892857 3.3757832e-21
-0.5882857 2.8301163999999998e-21
-0.5872857 2.2231213999999998e-21
-0.5862857 1.5627229e-21
-0.5852857 8.5804448e-22
-0.5842857 1.1930214e-22
-0.5832857 -6.423263599999999e-22
-0.5822857 -1.4148533999999999e-21
-0.5812857 -2.1856545e-21
-0.5802857 -2.9416597999999996e-21
-0.5792857 -3.6695619e-21
-0.5782857 -4.3560366e-21
-0.5772857 -4.9879728999999995e-21
-0.5762857 -5.5527111e-21
-0.5752857 -6.0382822e-21
-0.5742857 -6.433646e-21
-0.5732857 -6.7289242000000004e-21
-0.5722857 -6.915623e-21
-0.5712857 -6.9868413e-21
-0.5702857 -6.937459900000001e-21
-0.5692857 -6.7643093e-21
-0.5682857 -6.4663091999999995e-21
-0.5672857 -6.044578500000001e-21
-0.5662857 -5.5025105e-21
-0.5652857 -4.8458126e-21
-0.5642857 -4.0825047999999994e-21
-0.5632857 -3.2228792e-21
-0.5622857 -2.2794163e-21
-0.5612857 -1.2666588e-21
-0.5602857 -2.0104211e-22
-0.5592857 8.993165e-22
-0.5582857 2.0148686e-21
-0.5572857 3.1249228999999996e-21
-0.5562857 4.2079682999999995e-21
-0.5552857 5.2420268e-21
-0.5542857 6.2050316e-21
-0.5532857 7.0752266e-21
-0.5522857 7.8315776e-21
-0.5512857 8.4541952e-21
-0.5502857 8.924752600000001e-21
-0.5492857 9.2269021e-21
-0.5482857 9.3466714e-21
-0.5472857 9.2728428e-21
-0.5462857 8.9972981e-21
-0.5452857 8.5153294e-21
-0.5442857 7.825900899999999e-21
-0.5432857 6.9318609e-21
-0.5422857 5.8400951e-21
-0.5412857 4.561615e-21
-0.5402857 3.1115795e-21
-0.5392857 1.5092377999999998e-21
-0.5382857 -2.2219654e-22
-0.5372857 -2.0557546e-21
-0.5362857 -3.9609959e-21
-0.5352857 -5.9043702e-21
-0.5342857 -7.8496564e-21
-0.5332857 -9.7584681e-21
-0.5322857 -1.1590828e-20
-0.5312857 -1.3305803000000001e-20
-0.5302857 -1.4862187e-20
-0.5292857 -1.6219231000000002e-20
-0.5282857 -1.7337401e-20
-0.5272857 -1.8179156e-20
-0.5262857 -1.8709742e-20
-0.5252857 -1.8897969999999998e-20
-0.5242857 -1.8716982e-20
-0.5232857 -1.8144982999999998e-20
-0.5222857 -1.7165926000000002e-20
-0.5212857 -1.5770131e-20
-0.5202857 -1.3954836e-20
-0.5192857 -1.1724649e-20
-0.5182857 -9.091912199999999e-21
-0.5172857 -6.0769389e-21
-0.5162857 -2.7081351999999998e-21
-0.5152857 9.7801303e-22
-0.5142857 4.9370882e-21
-0.5132857 9.1170384e-21
-0.5122857 1.3458615999999999e-20
-0.5112857 1.7895968000000002e-20
-0.5102857 2.2357368e-20
-0.5092857 2.6766085999999997e-20
-0.5082857 3.1041394e-20
-0.5072857 3.5099697999999997e-20
-0.5062857 3.8855777e-20
-0.5052857 4.2224119e-20
-0.5042857 4.5120334999999994e-20
-0.5032857 4.7462638e-20
-0.5022857 4.9173352999999997e-20
-0.5012857 5.0180449e-20
-0.5002857 5.0419072000000005e-20
-0.4992857 4.9833017e-20
-0.4982857 4.8376167e-20
-0.4972857 4.6013830000000003e-20
-0.4962857 4.2723975e-20
-0.4952857 3.8498323e-20
-0.4942857 3.3343267e-20
-0.4932857 2.7280623e-20
-0.4922857 2.0348155e-20
-0.4912857 1.2599886000000001e-20
-0.4902857 4.1061545e-21
-0.4892857 -5.046583e-21
-0.4882857 -1.4756218e-20
-0.4872857 -2.4905722e-20
-0.4862857 -3.536418e-20
-0.4852857 -4.5988060999999995e-20
-0.4842857 -5.662278500000001e-20
-0.4832857 -6.7104532e-20
-0.4822857 -7.726230399999999e-20
-0.4812857 -8.692018300000001e-20
-0.4802857 -9.589982899999999e-20
-0.4792857 -1.0402306e-19
-0.4782857 -1.1111468e-19
-0.4772857 -1.1700529e-19
-0.4762857 -1.2153424e-19
-0.4752857 -1.2455253e-19
-0.4742857 -1.2592574e-19
-0.4732857 -1.2553682e-19
-0.4722857 -1.2328878999999999e-19
-0.4712857 -1.1910725e-19
-0.4702857 -1.1294272e-19
-0.4692857 -1.0477259e-19
-0.4682857 -9.4602916e-20
-0.4672857 -8.246971999999999e-20
-0.4662857 -6.8440017e-20
-0.4652857 -5.2612337e-20
-0.4642857 -3.5116829000000003e-20
-0.4632857 -1.6114906e-20
-0.4622857 4.2016369e-21
-0.4612857 2.5611966e-20
-0.4602857 4.7868070000000005e-20
-0.4592857 7.0697114e-20
-0.4582857 9.3804261e-20
-0.4572857 1.1687599000000001e-19
-0.4562857 1.3958375999999998e-19
-0.4552857 1.6158820000000001e-19
-0.4542857 1.8254347e-19
-0.4532857 2.0210211e-19
-0.4522857 2.1991996e-19
-0.4512857 2.3566131e-19
-0.4502857 2.490042e-19
-0.4492857 2.5964568999999996e-19
-0.4482857 2.6730703e-19
-0.4472857 2.7173883e-19
-0.4462857 2.7272591e-19
-0.4452857 2.7009184e-19
-0.4442857 2.6370320000000003e-19
-0.4432857 2.5347332000000003e-19
-0.4422857 2.3936545000000003e-19
-0.4412857 2.2139542e-19
-0.4402857 1.9963360000000003e-19
-0.4392857 1.7420614e-19
-0.4382857 1.4529543e-19
-0.4372857 1.131398e-19
-0.4362857 7.8032364e-20
-0.4352857 4.0319067e-20
-0.4342857 3.9582993000000006e-22
-0.4332857 -4.1295071e-20
-0.4322857 -8.4269474e-20
-0.4312857 -1.2800656e-19
-0.4302857 -1.7195479e-19
-0.4292857 -2.1553849e-19
-0.4282857 -2.5816507e-19
-0.4272857 -2.9923267e-19
-0.4262857 -3.3813827e-19
-0.4252857 -3.742861e-19
-0.4242857 -4.0709613000000004e-19
-0.4232857 -4.3601275999999995e-19
-0.4222857 -4.6051334e-19
-0.4212857 -4.8011655e-19
-0.4202857 -4.9439054e-19
-0.4192857 -5.0296043e-19
-0.4182857 -5.0551532e-19
-0.4172857 -5.0181477e-19
-0.4162857 -4.916942099999999e-19
-0.4152857 -4.7506958e-19
-0.4142857 -4.5194090999999995e-19
-0.4132857 -4.2239485e-19
-0.4122857 -3.8660603999999997e-19
-0.4112857 -3.4483714e-19
-0.4102857 -2.9743777000000003e-19
-0.4092857 -2.4484211e-19
-0.4082857 -1.8756521999999999e-19
-0.4072857 -1.2619811999999999e-19
-0.4062857 -6.140160599999999e-20
-0.4052857 6.1009259e-21
-0.4042857 7.553194e-20
-0.4032857 1.4606903e-19
-0.4022857 2.1685517e-19
-0.4012857 2.870096e-19
-0.4002857 3.5563936e-19
-0.3992857 4.2185125e-19
-0.3982857 4.8476407e-19
-0.3972857 5.435209099999999e-19
-0.3962857 5.973012599999999e-19
-0.3952857 6.4533311e-19
-0.3942857 6.869043500000001e-19
-0.3932857 7.213734700000001e-19
-0.3922857 7.4817977e-19
-0.3912857 7.6685217e-19
-0.3902857 7.7701728e-19
-0.3892857 7.7840579000000005e-19
-0.3882857 7.7085785e-19
-0.3872857 7.543266000000001e-19
-0.3862857 7.2888021e-19
-0.3852857 6.947026300000001e-19
-0.3842857 6.5209188e-19
-0.3832857 6.0145744e-19
-0.3822857 5.4331557000000005e-19
-0.3812857 4.7828298e-19
-0.3802857 4.0706915e-19
-0.3792857 3.3046695e-19
-0.3782857 2.4934222999999996e-19
-0.3772857 1.6462195e-19
-0.3762857 7.7281479e-20
-0.3752857 -1.1668997999999999e-20
-0.3742857 -1.0119865999999999e-19
-0.3732857 -1.9027065e-19
-0.3722857 -2.7785675e-19
-0.3712857 -3.6295210999999996e-19
-0.3702857 -4.4458947e-19
-0.3692857 -5.2185306e-19
-0.3682857 -5.938915700000001e-19
-0.3672857 -6.5993002e-19
-0.3662857 -7.192805600000001e-19
-0.3652857 -7.7135182e-19
-0.3642857 -8.1565663e-19
-0.3632857 -8.518179900000001e-19
-0.3622857 -8.795731299999999e-19
-0.3612857 -8.9877584e-19
-0.3602857 -9.0939647e-19
-0.3592857 -9.1152032e-19
-0.3582857 -9.0534361e-19
-0.3572857 -8.9116764e-19
-0.3562857 -8.693913e-19
-0.3552857 -8.405015300000001e-19
-0.3542857 -8.0506226e-19
-0.3532857 -7.6370217e-19
-0.3522857 -7.1710089e-19
-0.3512857 -6.6597478e-19
-0.3502857 -6.1106162e-19
-0.3492857 -5.5310514e-19
-0.3482857 -4.9283942e-19
-0.3472857 -4.3097378e-19
-0.3462857 -3.6817789e-19
-0.3452857 -3.0506811e-19
-0.3442857 -2.4219479e-19
-0.3432857 -1.8003124000000003e-19
-0.3422857 -1.1896435e-19
-0.3412857 -5.9287322e-20
-0.3402857 -1.1945772000000001e-21
-0.3392857 5.5220915e-20
-0.3382857 1.0996775e-19
-0.3372857 1.6315357e-19
-0.3362857 2.1497992e-19
-0.3352857 2.6573436e-19
-0.3342857 3.1578004e-19
-0.3332857 3.6554279e-19
-0.3322857 4.1549584999999996e-19
-0.3312857 4.6614269e-19
-0.3302857 5.179979500000001e-19
-0.3292857 5.715669e-19
-0.3282857 6.273238399999999e-19
-0.3272857 6.8569e-19
-0.3262857 7.470110600000001e-19
-0.3252857 8.1153502e-19
-0.3242857 8.793909e-19
-0.3232857 9.5056874e-19
-0.3222857 1.0249013e-18
-0.3212857 1.1020484e-18
-0.3202857 1.1814832000000001e-18
-0.3192857 1.262483e-18
-0.3182857 1.3441229e-18
-0.3172857 1.4252739000000002e-18
-0.3162857 1.5046044000000002e-18
-0.3152857 1.5805882999999999e-18
-0.3142857 1.6515163e-18
-0.3132857 1.7155121999999998e-18
-0.3122857 1.7705549e-18
-0.3112857 1.8145053000000002e-18
-0.3102857 1.845137e-18
-0.3092857 1.8601719999999997e-18
-0.3082857 1.8573208e-18
-0.3072857 1.8343251999999997e-18
-0.3062857 1.7890049e-18
-0.3052857 1.7193064999999999e-18
-0.3042857 1.6233537e-18
-0.3032857 1.4994986e-18
-0.3022857 1.3463730000000001e-18
-0.3012857 1.1629388e-18
-0.3002857 9.4853689e-19
-0.2992857 7.0293259e-19
-0.2982857 4.2635769e-19
-0.2972857 1.1954733999999999e-19
-0.2962857 -2.1622838e-19
-0.2952857 -5.7913996e-19
-0.2942857 -9.6678132e-19
-0.2932857 -1.3761612e-18
-0.2922857 -1.803703e-18
-0.2912857 -2.2452554e-18
-0.2902857 -2.6961115e-18
-0.2892857 -3.1510395e-18
-0.2882857 -3.6043232e-18
-0.2872857 -4.0498133e-18
-0.2862857 -4.4809896000000004e-18
-0.2852857 -4.891032e-18
-0.2842857 -5.2729019e-18
-0.2832857 -5.6194321e-18
-0.2822857 -5.9234242e-18
-0.2812857 -6.1777532e-18
-0.2802857 -6.3754777999999996e-18
-0.2792857 -6.5099541e-18
-0.2782857 -6.5749524e-18
-0.2772857 -6.5647761000000005e-18
-0.2762857 -6.4743776e-18
-0.2752857 -6.2994727999999995e-18
-0.2742857 -6.0366523000000004e-18
-0.2732857 -5.6834830000000004e-18
-0.2722857 -5.2386043e-18
-0.2712857 -4.7018135e-18
-0.2702857 -4.0741384999999995e-18
-0.2692857 -3.3578964e-18
-0.2682857 -2.556738e-18
-0.2672857 -1.6756745000000002e-18
-0.2662857 -7.210862200000001e-19
-0.2652857 2.9928754e-19
-0.2642857 1.3763791000000001e-18
-0.2632857 2.4998432000000002e-18
-0.2622857 3.658129e-18
-0.2612857 4.8385726e-18
-0.2602857 6.0275099999999994e-18
-0.2592857 7.2104113e-18
-0.2582857 8.3720313e-18
-0.2572857 9.4965808e-18
-0.2562857 1.0567911e-17
-0.2552857 1.1569714e-17
-0.2542857 1.2485738000000001e-17
-0.2532857 1.3300002e-17
-0.2522857 1.3997029e-17
-0.2512857 1.4562079999999998e-17
-0.2502857 1.4981382e-17
-0.2492857 1.5242362e-17
-0.2482857 1.533387e-17
-0.2472857 1.5246395e-17
-0.2462857 1.4972272e-17
-0.2452857 1.4505862000000002e-17
-0.2442857 1.3843724e-17
-0.2432857 1.2984761000000001e-17
-0.2422857 1.1930336e-17
-0.2412857 1.0684368e-17
-0.2402857 9.2533936e-18
-0.2392857 7.6465907e-18
-0.2382857 5.875777299999999e-18
-0.2372857 3.9553699e-18
-0.2362857 1.9023041e-18
-0.2352857 -2.6407812e-19
-0.2342857 -2.522181e-18
-0.2332857 -4.8483408000000006e-18
-0.2322857 -7.217050700000001e-18
-0.2312857 -9.6012127e-18
-0.2302857 -1.1972425999999999e-17
-0.2292857 -1.4301303e-17
-0.2282857 -1.6557806e-17
-0.2272857 -1.8711611e-17
-0.2262857 -2.0732486e-17
-0.2252857 -2.259068e-17
-0.2242857 -2.4257321999999997e-17
-0.2232857 -2.5704829e-17
-0.2222857 -2.6907295999999997e-17
-0.2212857 -2.7840899000000003e-17
-0.2202857 -2.8484264e-17
-0.2192857 -2.881883e-17
-0.2182857 -2.8829186e-17
-0.2172857 -2.850337e-17
-0.2162857 -2.7833145999999996e-17
-0.2152857 -2.6814235999999998e-17
-0.2142857 -2.5446498e-17
-0.2132857 -2.3734079e-17
-0.2122857 -2.1685488e-17
-0.2112857 -1.9313648e-17
-0.2102857 -1.663586e-17
-0.2092857 -1.3673732000000001e-17
-0.2082857 -1.0453044e-17
-0.2072857 -7.0035463e-18
-0.2062857 -3.3587152e-18
-0.2052857 4.445561e-19
-0.2042857 4.3663165e-18
-0.2032857 8.3639663e-18
-0.2022857 1.2392711e-17
-0.2012857 1.6406059e-17
-0.2002857 2.0356345e-17
-0.1992857 2.4195298999999998e-17
-0.1982857 2.7874619e-17
-0.1972857 3.1346578000000004e-17
-0.1962857 3.4564623e-17
-0.1952857 3.7483984000000003e-17
-0.1942857 4.0062273e-17
-0.1932857 4.2260068e-17
-0.1922857 4.4041469e-17
-0.1912857 4.5374625e-17
-0.1902857 4.6232235999999994e-17
-0.1892857 4.6591972e-17
-0.1882857 4.6436886e-17
-0.1872857 4.5755728e-17
-0.1862857 4.4543221e-17
-0.1852857 4.2800246e-17
-0.1842857 4.0533972000000005e-17
-0.1832857 3.7757897e-17
-0.1822857 3.4491813e-17
-0.1812857 3.0761697e-17
-0.1802857 2.659951e-17
-0.1792857 2.2042939e-17
-0.1782857 1.7135032e-17
-0.1772857 1.1923789e-17
-0.1762857 6.4616648e-18
-0.1752857 8.050179899999999e-19
-0.1742857 -4.9865000000000004e-18
-0.1732857 -1.0850608e-17
-0.1722857 -1.6723096e-17
-0.1712857 -2.2538568e-17
-0.1702857 -2.8231196e-17
-0.1692857 -3.3735503999999995e-17
-0.1682857 -3.8987144999999996e-17
-0.1672857 -4.3923682999999994e-17
-0.1662857 -4.8485347e-17
-0.1652857 -5.2615774999999995e-17
-0.1642857 -5.6262721e-17
-0.1632857 -5.9378695e-17
-0.1622857 -6.1921583e-17
-0.1612857 -6.385519000000001e-17
-0.1602857 -6.5149707e-17
-0.1592857 -6.5782112e-17
-0.1582857 -6.5736503e-17
-0.1572857 -6.5004319e-17
-0.1562857 -6.3584479e-17
-0.1552857 -6.1483461e-17
-0.1542857 -5.871525e-17
-0.1532857 -5.5301212e-17
-0.1522857 -5.1269885e-17
-0.1512857 -4.6656672999999995e-17
-0.1502857 -4.1503462000000004e-17
-0.1492857 -3.5858155e-17
-0.1482857 -2.9774146e-17
-0.1472857 -2.330972e-17
-0.1462857 -1.6527391999999998e-17
-0.1452857 -9.4932223e-18
-0.1442857 -2.2760684e-18
-0.1432857 5.0531801e-18
-0.1422857 1.2422384999999999e-17
-0.1412857 1.9758951e-17
-0.1402857 2.6990616e-17
-0.1392857 3.4046224e-17
-0.1382857 4.0856482e-17
-0.1372857 4.7354678999999996e-17
-0.1362857 5.3477377e-17
-0.1352857 5.9165019e-17
-0.1342857 6.4362531e-17
-0.1332857 6.9019816e-17
-0.1322857 7.3092202e-17
-0.1312857 7.6540811e-17
-0.1302857 7.933286600000001e-17
-0.1292857 8.1441897e-17
-0.1282857 8.284788200000001e-17
-0.1272857 8.3537311e-17
-0.1262857 8.3503175e-17
-0.1252857 8.274487199999999e-17
-0.1242857 8.126807100000001e-17
-0.1232857 7.9084469e-17
-0.1222857 7.6211526e-17
-0.1212857 7.267213900000001e-17
-0.1202857 6.849426199999999e-17
-0.1192857 6.3710505e-17
-0.1182857 5.8357696e-17
-0.1172857 5.2476426e-17
-0.1162857 4.6110578000000003e-17
-0.1152857 3.930687e-17
-0.1142857 3.211438e-17
-0.1132857 2.45841e-17
-0.1122857 1.6768508e-17
-0.1112857 8.7211584e-18
-0.1102857 4.963099399999999e-19
-0.1092857 -7.851410999999999e-18
-0.1082857 -1.6267309e-17
-0.1072857 -2.4696883000000004e-17
-0.1062857 -3.3086035e-17
-0.1052857 -4.1381256e-17
-0.1042857 -4.952975e-17
-0.1032857 -5.7479545e-17
-0.1022857 -6.5179547e-17
-0.1012857 -7.2579577e-17
-0.1002857 -7.963039199999999e-17
-9.9285714E-02 -8.628368e-17
-9.8285712E-02 -9.2492038e-17
-9.7285718E-02 -9.8208962e-17
-9.6285716E-02 -1.0338886e-16
-9.5285714E-02 -1.0798704000000001e-16
-9.4285712E-02 -1.1195975e-16
-9.3285717E-02 -1.1526424e-16
-9.2285715E-02 -1.1785884e-16
-9.1285713E-02 -1.1970318e-16
-9.0285711E-02 -1.2075829e-16
-8.9285716E-02 -1.2098695e-16
-8.8285714E-02 -1.2035395e-16
-8.7285712E-02 -1.1882649e-16
-8.6285718E-02 -1.1637461999999999e-16
-8.5285716E-02 -1.1297175e-16
-8.4285714E-02 -1.0859519999999999e-16
-8.3285712E-02 -1.0322683e-16
-8.2285717E-02 -9.685372e-17
-8.1285715E-02 -8.946886800000001e-17
-8.0285713E-02 -8.107191499999999e-17
-7.9285711E-02 -7.1669922e-17
-7.8285716E-02 -6.1278119e-17
-7.7285714E-02 -4.9920660000000004e-17
-7.6285712E-02 -3.7631331e-17
-7.5285718E-02 -2.4454235e-17
-7.4285716E-02 -1.0444400000000001e-17
-7.3285714E-02 4.331698e-18
-7.2285712E-02 1.9795709e-17
-7.1285717E-02 3.5857103e-17
-7.0285715E-02 5.2413011999999994e-17
-6.9285713E-02 6.9348217e-17
-6.8285711E-02 8.653532399999999e-17
-6.7285717E-02 1.0383512e-16
-6.6285715E-02 1.2109711999999999e-16
-6.5285712E-02 1.3816034e-16
-6.4285718E-02 1.5485426e-16
-6.3285716E-02 1.7100005999999998e-16
-6.2285714E-02 1.8641201999999999e-16
-6.1285716E-02 2.0089915000000003e-16
-6.0285714E-02 2.1426708e-16
-5.9285715E-02 2.2632003e-16
-5.8285713E-02 2.3686311e-16
-5.7285715E-02 2.4570467000000003e-16
-5.6285713E-02 2.5265884e-16
-5.5285715E-02 2.5754818e-16
-5.4285713E-02 2.6020637e-16
-5.3285714E-02 2.6048099e-16
-5.2285716E-02 2.5823634e-16
-5.1285714E-02 2.533561e-16
-5.0285716E-02 2.4574604999999997e-16
-4.9285714E-02 2.3533671e-16
-4.8285715E-02 2.2208557e-16
-4.7285713E-02 2.0597945e-16
-4.6285715E-02 1.8703635000000002e-16
-4.5285713E-02 1.6530717e-16
-4.4285715E-02 1.4087701e-16
-4.3285713E-02 1.1386617999999999e-16
-4.2285714E-02 8.443073899999999e-17
-4.1285716E-02 5.2762641e-17
-4.0285714E-02 1.9089414000000002e-17
-3.9285716E-02 -1.6326634000000003e-17
-3.8285714E-02 -5.3189714e-17
-3.7285715E-02 -9.1172354e-17
-3.6285713E-02 -1.2991769e-16
-3.5285715E-02 -1.6904228e-16
-3.4285713E-02 -2.0813938e-16
-3.3285715E-02 -2.4678272e-16
-3.2285713E-02 -2.8453069e-16
-3.1285714E-02 -3.2093092e-16
-3.0285714E-02 -3.5552529e-16
-2.9285714E-02 -3.8785523000000003e-16
-2.8285714E-02 -4.1746718e-16
-2.7285714E-02 -4.4391839e-16
-2.6285714E-02 -4.6678282e-16
-2.5285713E-02 -4.856570099999999e-16
-2.4285715E-02 -5.0016601e-16
-2.3285715E-02 -5.0996917e-16
-2.2285715E-02 -5.1476579e-16
-2.1285715E-02 -5.1430054e-16
-2.0285714E-02 -5.0836837e-16
-1.9285714E-02 -4.9681915e-16
-1.8285714E-02 -4.7956185e-16
-1.7285714E-02 -4.565678799999999e-16
-1.6285714E-02 -4.2787410000000004e-16
-1.5285715E-02 -3.9358486e-16
-1.4285714E-02 -3.5387344999999994e-16
-1.3285714E-02 -3.0898265e-16
-1.2285714E-02 -2.5922438e-16
-1.1285714E-02 -2.0497859999999999e-16
-1.0285715E-02 -1.4669117e-16
-9.2857145E-03 -8.4870861e-17
-8.2857143E-03 -2.0085518e-17
-7.2857141E-03 4.7042749e-17
-6.2857145E-03 1.1584318e-16
-5.2857143E-03 1.8560279000000001e-16
-4.2857141E-03 2.5557354000000003e-16
-3.2857142E-03 3.249802e-16
-2.2857143E-03 3.9302883e-16
-1.2857143E-03 4.5891575e-16
-2.8571428E-04 5.2183698e-16
7.1428571E-04 5.809978500000001e-16
1.7142857E-03 6.3562299e-16
2.7142856E-03 6.8496634e-16
3.7142858E-03 7.283209500000001e-16
4.7142855E-03 7.650287400000001e-16
5.7142857E-03 7.944901e-16
6.7142858E-03 8.161727399999999e-16
7.7142855E-03 8.2962005e-16
8.7142857E-03 8.3445897e-16
9.7142858E-03 8.3040678e-16
1.0714286E-02 8.1727719e-16
1.1714286E-02 7.9498525e-16
1.2714285E-02 7.635510700000001e-16
1.3714286E-02 7.231026000000001e-16
1.4714286E-02 6.7387687e-16
1.5714286E-02 6.1622003e-16
1.6714286E-02 5.5058606e-16
1.7714286E-02 4.7753393e-16
1.8714286E-02 3.9772349e-16
1.9714287E-02 3.1191001999999997e-16
2.0714285E-02 2.2093732e-16
2.1714285E-02 1.2572954999999998e-16
2.2714285E-02 2.7281885e-17
2.3714285E-02 -7.3349998e-17
2.4714286E-02 -1.7506146e-16
2.5714286E-02 -2.7671135e-16
2.6714286E-02 -3.7713522e-16
2.7714286E-02 -4.751591e-16
2.8714286E-02 -5.6961386e-16
2.9714286E-02 -6.5934968e-16
3.0714286E-02 -7.432507300000001e-16
3.1714287E-02 -8.202496699999999e-16
3.2714285E-02 -8.8934199e-16
3.3714287E-02 -9.4959979e-16
3.4714285E-02 -1.0001846e-15
3.5714287E-02 -1.0403601e-15
3.6714286E-02 -1.0695028e-15
3.7714284E-02 -1.0871123e-15
3.8714286E-02 -1.0928198e-15
3.9714284E-02 -1.0863953e-15
4.0714286E-02 -1.0677528000000001e-15
4.1714285E-02 -1.0369541e-15
4.2714287E-02 -9.9421079e-16
4.3714285E-02 -9.3988405e-16
4.4714287E-02 -8.7448269e-16
4.5714285E-02 -7.986592600000001e-16
4.6714287E-02 -7.132042200000001e-16
4.7714286E-02 -6.1903806e-16
4.8714284E-02 -5.1720192e-16
4.9714286E-02 -4.0884605000000005e-16
5.0714284E-02 -2.9521698e-16
5.1714286E-02 -1.7764303e-16
5.2714285E-02 -5.7518614e-17
5.3714287E-02 6.3712728e-17
5.4714285E-02 1.8457615e-16
5.5714287E-02 3.0358409e-16
5.6714285E-02 4.1925529e-16
5.7714287E-02 5.301340600000001e-16
5.8714285E-02 6.3480967e-16
5.9714288E-02 7.3193523e-16
6.0714286E-02 8.2024644e-16
6.1714284E-02 8.9857904e-16
6.2714286E-02 9.6588565e-16
6.3714288E-02 1.0212513e-15
6.4714283E-02 1.0639073e-15
6.5714285E-02 1.0932433e-15
6.6714287E-02 1.1088177e-15
6.7714289E-02 1.1103664e-15
6.8714283E-02 1.0978078e-15
6.9714285E-02 1.0712472999999999e-15
7.0714287E-02 1.0309782e-15
7.1714282E-02 9.7748057e-16
7.2714284E-02 9.1141721e-16
7.3714286E-02 8.336275799999999e-16
7.4714288E-02 7.451188400000001e-16
7.5714283E-02 6.470548e-16
7.6714285E-02 5.4074232e-16
7.7714287E-02 4.2761573e-16
7.8714289E-02 3.092193e-16
7.9714283E-02 1.8718779e-16
8.0714285E-02 6.3225643e-17
8.1714287E-02 -6.0915142e-17
8.2714289E-02 -1.834582e-16
8.3714284E-02 -3.0262665e-16
8.4714286E-02 -4.1666729e-16
8.5714288E-02 -5.2387491e-16
8.6714283E-02 -6.226163199999999e-16
8.7714285E-02 -7.113538200000001e-16
8.8714287E-02 -7.8866783e-16
8.9714289E-02 -8.5327824e-16
9.0714283E-02 -9.0406416e-16
9.1714285E-02 -9.4008225e-16
9.2714287E-02 -9.6058235e-16
9.3714289E-02 -9.6502158e-16
9.4714284E-02 -9.530754300000001e-16
9.5714286E-02 -9.2464615e-16
9.6714288E-02 -8.798685400000001e-16
9.7714283E-02 -8.191127899999999e-16
9.8714285E-02 -7.429838800000001e-16
9.9714287E-02 -6.5231856e-16
0.1007143 -5.481785499999999e-16
0.1017143 -4.3184118e-16
0.1027143 -3.0478674999999996e-16
0.1037143 -1.6868325000000002e-16
0.1047143 -2.5368181999999997e-17
0.1057143 1.2317215e-16
0.1067143 2.7482557000000003e-16
0.1077143 4.2737920000000005e-16
0.1087143 5.7854629e-16
0.1097143 7.2599459e-16
0.1107143 8.673760499999999e-16
0.1117143 1.0003571999999999e-15
0.1127143 1.1226496999999999e-15
0.1137143 1.2320418999999999e-15
0.1147143 1.326429e-15
0.1157143 1.4038431e-15
0.1167143 1.4624825000000002e-15
0.1177143 1.5007387e-15
0.1187143 1.5172224999999998e-15
0.1197143 1.5107872000000002e-15
0.1207143 1.4805499e-15
0.1217143 1.4259098e-15
0.1227143 1.3465634000000001e-15
0.1237143 1.2425164e-15
0.1247143 1.1140919e-15
0.1257143 9.619360300000001e-16
0.1267143 7.8701802e-16
0.1277143 5.9062809e-16
0.1287143 3.7437057e-16
0.1297143 1.4015332e-16
0.1307143 -1.0982641000000001e-16
0.1317143 -3.7310002e-16
0.1327143 -6.46949e-16
0.1337143 -9.2842975e-16
0.1347143 -1.2144015999999999e-15
0.1357143 -1.5015571e-15
0.1367143 -1.7864558e-15
0.1377143 -2.0655595e-15
0.1387143 -2.3352688e-15
0.1397143 -2.5919628e-15
0.1407143 -2.8320380999999997e-15
0.1417143 -3.0519494e-15
0.1427143 -3.2482496e-15
0.1437143 -3.4176306999999998e-15
0.1447143 -3.556963e-15
0.1457143 -3.6633338e-15
0.1467143 -3.7340845e-15
0.1477143 -3.7668458e-15
0.1487143 -3.7595713e-15
0.1497143 -3.7105668000000004e-15
0.1507143 -3.6185188e-15
0.1517143 -3.4825184e-15
0.1527143 -3.3020815e-15
0.1537143 -3.0771665e-15
0.1547143 -2.8081865000000002e-15
0.1557143 -2.4960193e-15
0.1567143 -2.1420103e-15
0.1577143 -1.7479735999999998e-15
0.1587143 -1.3161875e-15
0.1597143 -8.4938545e-16
0.1607143 -3.5074322999999997e-16
0.1617143 1.7613907e-16
0.1627143 7.272587699999999e-16
0.1637143 1.2982363e-15
0.1647143 1.8843456e-15
0.1657143 2.4805471e-15
0.1667143 3.0815251e-15
0.1677143 3.681728e-15
0.1687143 4.275411e-15
0.1697143 4.8566821e-15
0.1707143 5.4195494e-15
0.1717143 5.9579715e-15
0.1727143 6.4659074e-15
0.1737143 6.9373699e-15
0.1747143 7.366478799999999e-15
0.1757143 7.7475119e-15
0.1767143 8.074961e-15
0.1777143 8.3435829e-15
0.1787143 8.548453e-15
0.1797143 8.6850166e-15
0.1807143 8.749137e-15
0.1817143 8.7371449e-15
0.1827143 8.645883000000001e-15
0.1837143 8.4727515e-15
0.1847143 8.215747099999999e-15
0.1857143 7.8735021e-15
0.1867143 7.445317e-15
0.1877143 6.9311932e-15
0.1887143 6.331857800000001e-15
0.1897143 5.6487879e-15
0.1907143 4.8842269e-15
0.1917143 4.0411982000000006e-15
0.1927143 3.1235127e-15
0.1937143 2.1357709e-15
0.1947143 1.0833589999999999e-15
0.1957143 -2.7560062999999997e-17
0.1967143 -1.1900635e-15
0.1977143 -2.3964906000000003e-15
0.1987143 -3.6384724e-15
0.1997143 -4.9069677e-15
0.2007143 -6.1923065000000005e-15
0.2017143 -7.4842389e-15
0.2027143 -8.771994999999999e-15
0.2037143 -1.0044346e-14
0.2047143 -1.1289680000000001e-14
0.2057143 -1.2496075e-14
0.2067143 -1.3651383999999999e-14
0.2077143 -1.4743331000000002e-14
0.2087143 -1.5759603000000003e-14
0.2097143 -1.6687948e-14
0.2107143 -1.7516291e-14
0.2117143 -1.8232835e-14
0.2127143 -1.8826185e-14
0.2137143 -1.9285451e-14
0.2147143 -1.9600378999999998e-14
0.2157143 -1.9761464e-14
0.2167143 -1.9760068e-14
0.2177143 -1.9588541e-14
0.2187143 -1.9240334e-14
0.2197143 -1.8710111e-14
0.2207143 -1.7993858e-14
0.2217143 -1.7088984e-14
0.2227143 -1.5994410999999998e-14
0.2237143 -1.4710665e-14
0.2247143 -1.3239946999999999e-14
0.2257143 -1.1586202e-14
0.2267143 -9.7551713e-15
0.2277143 -7.7544265e-15
0.2287143 -5.5934013e-15
0.2297143 -3.2833954999999997e-15
0.2307143 -8.3756942e-16
0.2317143 1.7290826e-15
0.2327143 4.3997747e-15
0.2337143 7.1559924e-15
0.2347143 9.977575e-15
0.2357143 1.2842815000000002e-14
0.2367143 1.5728585e-14
0.2377143 1.8610471e-14
0.2387143 2.1462937e-14
0.2397143 2.4259505e-14
0.2407143 2.6972952e-14
0.2417143 2.9575519e-14
0.2427143 3.2039146e-14
0.2437143 3.4335711e-14
0.2447143 3.6437295e-14
0.2457143 3.8316441e-14
0.2467143 3.9946428e-14
0.2477143 4.1301565e-14
0.2487143 4.2357457e-14
0.2497143 4.3091311e-14
0.2507143 4.3482206e-14
0.2517143 4.3511378e-14
0.2527143 4.3162493e-14
0.2537143 4.2421906e-14
0.2547143 4.1278912e-14
0.2557143 3.9725972000000004e-14
0.2567143 3.7758929000000005e-14
0.2577143 3.5377191e-14
0.2587143 3.2583904e-14
0.2597143 2.9386077e-14
0.2607143 2.5794692e-14
0.2617143 2.1824769e-14
0.2627143 1.7495410999999997e-14
0.2637143 1.2829798e-14
0.2647143 7.8551427e-15
0.2657143 2.6026189e-15
0.2667143 -2.8927657000000002e-15
0.2677143 -8.5923307e-15
0.2687143 -1.4453925999999998e-14
0.2697143 -2.0432184e-14
0.2707143 -2.6478797999999997e-14
0.2717143 -3.2542858e-14
0.2727143 -3.8571212e-14
0.2737143 -4.4508871000000006e-14
0.2747143 -5.0299448e-14
0.2757143 -5.5885613999999997e-14
0.2767143 -6.1209613e-14
0.2777143 -6.6213767e-14
0.2787143 -7.0841018e-14
0.2797143 -7.503548799999999e-14
0.2807143 -7.8743047e-14
0.2817143 -8.1911866e-14
0.2827143 -8.4493014e-14
0.2837143 -8.6440993e-14
0.2847143 -8.771430600000001e-14
0.2857143 -8.8275995e-14
0.2867143 -8.8094137e-14
0.2877143 -8.7142331e-14
0.2887143 -8.5400149e-14
0.2897143 -8.2853528e-14
0.2907143 -7.9495133e-14
0.2917143 -7.532466e-14
0.2927143 -7.0349093e-14
0.2937143 -6.4582885e-14
0.2947143 -5.8048078e-14
0.2957143 -5.0774373999999996e-14
0.2967143 -4.2799114e-14
0.2977143 -3.4167197e-14
0.2987143 -2.4930919e-14
0.2997143 -1.5149747000000002e-14
0.3007143 -4.8900062e-15
0.3017143 5.7754908e-15
0.3027143 1.6767897e-14
0.3037143 2.8002854e-14
0.3047143 3.9391069e-14
0.3057143 5.0838970000000003e-14
0.3067143 6.224942e-14
0.3077143 7.352246e-14
0.3087143 8.4556133e-14
0.3097143 9.524733000000001e-14
0.3107143 1.0549268e-13
0.3117143 1.1518946e-13
0.3127143 1.2423652e-13
0.3137143 1.3253526e-13
0.3147143 1.3999052e-13
0.3157143 1.4651161999999998e-13
0.3167143 1.5201317e-13
0.3177143 1.5641609e-13
0.3187143 1.5964841e-13
0.3197143 1.6164613999999999e-13
0.3207143 1.6235404000000001e-13
0.3217143 1.6172637000000002e-13
0.3227143 1.5972752e-13
0.3237143 1.5633261e-13
0.3247143 1.5152802e-13
0.3257143 1.4531176e-13
0.3267143 1.3769387000000001e-13
0.3277143 1.2869657e-13
0.3287143 1.1835444e-13
0.3297143 1.0671445e-13
0.3307143 9.3835835e-14
0.3317143 7.9789937e-14
0.3327143 6.4659885e-14
0.3337143 4.8540192000000004e-14
0.3347143 3.1536238e-14
0.3357143 1.3763645e-14
0.3367143 -4.6524476e-15
0.3377143 -2.3578199999999998e-14
0.3387143 -4.2871985e-14
0.3397143 -6.238538499999999e-14
0.3407143 -8.1964276e-14
0.3417143 -1.0144996000000001e-13
0.3427143 -1.2068041e-13
0.3437143 -1.3949147e-13
0.3447143 -1.5771825e-13
0.3457143 -1.7519641e-13
0.3467143 -1.9176354000000003e-13
0.3477143 -2.0726053e-13
0.3487143 -2.21533e-13
0.3497143 -2.3443263e-13
0.3507143 -2.4581853e-13
0.3517143 -2.5555856000000003e-13
0.3527143 -2.6353061e-13
0.3537143 -2.6962382e-13
0.3547143 -2.7373975e-13
0.3557143 -2.7579343999999997e-13
0.3567143 -2.7571441e-13
0.3577143 -2.7344758e-13
0.3587143 -2.6895402999999997e-13
0.3597143 -2.6221166999999996e-13
0.3607143 -2.5321582000000003e-13
0.3617143 -2.4197961e-13
0.3627143 -2.2853427e-13
0.3637143 -2.1292932e-13
0.3647143 -1.9523252e-13
0.3657143 -1.7552974e-13
0.3667143 -1.5392469000000002e-13
0.3677143 -1.3053847e-13
0.3687143 -1.0550899e-13
0.3697143 -7.8990243e-14
0.3707143 -5.1151462e-14
0.3717143 -2.2176088e-14
0.3727143 7.739349999999999e-15
0.3737143 3.8386480000000004e-14
0.3747143 6.954645e-14
0.3757143 1.0099141999999999e-13
0.3767143 1.3248611e-13
0.3777143 1.6378944e-13
0.3787143 1.946563e-13
0.3797143 2.2483931000000001e-13
0.3807143 2.5409061e-13
0.3817143 2.8216383e-13
0.3827143 3.0881591e-13
0.3837143 3.3380904e-13
0.3847143 3.5691253999999996e-13
0.3857143 3.7790472000000004e-13
0.3867143 3.9657484999999997e-13
0.3877143 4.1272484999999995e-13
0.3887143 4.2617103e-13
0.3897143 4.3674585999999994e-13
0.3907143 4.4429944e-13
0.3917143 4.4870113e-13
0.3927143 4.4984082e-13
0.3937143 4.4763023e-13
0.3947143 4.4200403e-13
0.3957143 4.3292078e-13
0.3967143 4.2036382000000003e-13
0.3977143 4.0434181e-13
0.3987143 3.848894e-13
0.3997143 3.6206741e-13
0.4007143 3.3596298e-13
0.4017143 3.0668945e-13
0.4027143 2.7438626e-13
0.4037143 2.3921834999999997e-13
0.4047143 2.0137556e-13
0.4057143 1.6107183999999999e-13
0.4067143 1.1854419e-13
0.4077143 7.4051442e-14
0.4087143 2.7872887e-14
0.4097143 -1.9693316e-14
0.4107143 -6.8331874e-14
0.4117143 -1.1771224e-13
0.4127143 -1.674907e-13
0.4137143 -2.1731249e-13
0.4147143 -2.6681419e-13
0.4157143 -3.1562608e-13
0.4167143 -3.6337464e-13
0.4177143 -4.0968527e-13
0.4187143 -4.5418483e-13
0.4197143 -4.9650437e-13
0.4207143 -5.3628197e-13
0.4217143 -5.7316547e-13
0.4227143 -6.0681512e-13
0.4237143 -6.369064300000001e-13
0.4247143 -6.631328599999999e-13
0.4257143 -6.852084e-13
0.4267143 -7.028701e-13
0.4277143 -7.1588057e-13
0.4287143 -7.240303e-13
0.4297143 -7.271396699999999e-13
0.4307143 -7.250612199999999e-13
0.4317143 -7.1768136e-13
0.4327143 -7.0492187e-13
0.4337143 -6.8674153e-13
0.4347143 -6.6313722e-13
0.4357143 -6.3414485e-13
0.4367143 -5.9983993e-13
0.4377143 -5.603382100000001e-13
0.4387143 -5.1579555e-13
0.4397143 -4.6640785e-13
0.4407143 -4.1241068999999997e-13
0.4417143 -3.5407834e-13
0.4427143 -2.9172289e-13
0.4437143 -2.2569273e-13
0.4447143 -1.5637103e-13
0.4457143 -8.4173624e-14
0.4467143 -9.5469136e-15
0.4477143 6.7034722e-14
0.4487143 1.4507167e-13
0.4497143 2.2404208e-13
0.4507143 3.0340512999999997e-13
0.4517143 3.8260444e-13
0.4527143 4.6107167e-13
0.4537143 5.3823044e-13
0.4547143 6.1350008e-13
0.4557143 6.862997600000001e-13
0.4567143 7.560526299999999e-13
0.4577143 8.221900600000001e-13
0.4587143 8.841556900000001e-13
0.4597143 9.4140978e-13
0.4607143 9.934333600000001e-13
0.4617143 1.0397325e-12
0.4627143 1.0798422e-12
0.4637143 1.1133302e-12
0.4647143 1.1398012000000001e-12
0.4657143 1.1589000999999999e-12
0.4667143 1.1703154e-12
0.4677143 1.1737828e-12
0.4687143 1.1690872e-12
0.4697143 1.1560666e-12
0.4707143 1.1346132e-12
0.4717143 1.104676e-12
0.4727143 1.0662623e-12
0.4737143 1.0194389000000001e-12
0.4747143 9.6433295e-13
0.4757143 9.0113226e-13
0.4767143 8.300855100000001e-13
0.4777143 7.5150161e-13
0.4787143 6.6574897e-13
0.4797143 5.732541500000001e-13
0.4807143 4.7450023e-13
0.4817143 3.7002444000000003e-13
0.4827143 2.6041577e-13
0.4837143 1.4631181999999998e-13
0.4847143 2.8395498e-14
0.4857143 -9.2608823e-14
0.4867143 -2.159394e-13
0.4877143 -3.4080165e-13
0.4887143 -4.6637291e-13
0.4897143 -5.9180752e-13
0.4907143 -7.162420800000001e-13
0.4917143 -8.388012300000001e-13
0.4927143 -9.5860294e-13
0.4937143 -1.0747649e-12
0.4947143 -1.18641e-12
0.4957143 -1.2926729e-12
0.4967143 -1.3927058e-12
0.4977143 -1.4856844e-12
0.4987143 -1.5708145e-12
0.4997143 -1.647337e-12
0.5007143 -1.7145348e-12
0.5017143 -1.7717380000000001e-12
0.5027143 -1.8183288e-12
0.5037143 -1.8537476999999997e-12
0.5047143 -1.8774974999999998e-12
0.5057143 -1.8891486e-12
0.5067143 -1.8883427e-12
0.5077143 -1.874797e-12
0.5087143 -1.848307e-12
0.5097143 -1.8087503e-12
0.5107143 -1.7560884000000001e-12
0.5117143 -1.6903688000000001e-12
0.5127143 -1.6117263e-12
0.5137143 -1.5203845e-12
0.5147143 -1.416655e-12
0.5157143 -1.3009380000000002e-12
0.5167143 -1.1737213000000001e-12
0.5177143 -1.0355783e-12
0.5187143 -8.8716689e-13
0.5197143 -7.29226e-13
0.5207143 -5.6257294e-13
0.5217143 -3.8809953e-13
0.5227143 -2.0676782e-13
0.5237143 -1.9605378e-14
0.5247143 1.7229996000000002e-13
0.5257143 3.6780585e-13
0.5267143 5.6572157e-13
0.5277143 7.6481459e-13
0.5287143 9.6381745e-13
0.5297143 1.1614352e-12
0.5307143 1.3563528e-12
0.5317143 1.5472429e-12
0.5327143 1.7327741e-12
0.5337143 1.911619e-12
0.5347143 2.0824625e-12
0.5357143 2.2440107e-12
0.5367143 2.3949984e-12
0.5377143 2.5341986000000002e-12
0.5387143 2.6604305e-12
0.5397143 2.7725680000000002e-12
0.5407143 2.8695474e-12
0.5417143 2.950376e-12
0.5427143 3.01414e-12
0.5437143 3.0600109e-12
0.5447143 3.0872538000000004e-12
0.5457143 3.0952336e-12
0.5467143 3.0834211999999997e-12
0.5477143 3.0513999e-12
0.5487143 2.99887e-12
0.5497143 2.9256534999999998e-12
0.5507143 2.8316985999999997e-12
0.5517143 2.7170828e-12
0.5527143 2.5820158e-12
0.5537143 2.4268412e-12
0.5547143 2.2520377e-12
0.5557143 2.0582193999999997e-12
0.5567143 1.8461356e-12
0.5577143 1.6166693e-12
0.5587143 1.370835e-12
0.5597143 1.1097758e-12
0.5607143 8.3475944e-13
0.5617143 5.471736699999999e-13
0.5627143 2.485204e-13
0.5637143 -5.9590573e-14
0.5647143 -3.7544892e-13
0.5657143 -6.972517700000001e-13
0.5667143 -1.0231127e-12
0.5677143 -1.3510714e-12
0.5687143 -1.6791036999999999e-12
0.5697143 -2.0051328e-12
0.5707143 -2.3270409e-12
0.5717143 -2.642681e-12
0.5727143 -2.9498897999999995e-12
0.5737143 -3.2465014e-12
0.5747143 -3.5303595e-12
0.5757143 -3.7993321e-12
0.5767143 -4.0513254e-12
0.5777143 -4.2842977e-12
0.5787143 -4.4962738e-12
0.5797143 -4.6853597e-12
0.5807143 -4.8497552e-12
0.5817143 -4.9877698000000006e-12
0.5827143 -5.0978346e-12
0.5837143 -5.1785165e-12
0.5847143 -5.2285304e-12
0.5857143 -5.2467515e-12
0.5867143 -5.2322262e-12
0.5877143 -5.1841835e-12
0.5887143 -5.1020447e-12
0.5897143 -4.985430899999999e-12
0.5907143 -4.8341722e-12
0.5917143 -4.6483132e-12
0.5927143 -4.4281192e-12
0.5937143 -4.174079099999999e-12
0.5947143 -3.8869095e-12
0.5957143 -3.5675547e-12
0.5967143 -3.2171873e-12
0.5977143 -2.8372068e-12
0.5987143 -2.4292358000000003e-12
0.5997143 -1.9951158e-12
0.6007143 -1.536901e-12
0.6017143 -1.0568506e-12
0.6027143 -5.5741989e-13
0.6037143 -4.1249083e-14
0.6047143 4.8884838e-13
0.6057143 1.0298995e-12
0.6067143 1.5787866e-12
0.6077143 2.1322635e-12
0.6087143 2.686973e-12
0.6097143 3.2394653000000002e-12
0.6107143 3.7862183e-12
0.6117143 4.3236573e-12
0.6127143 4.8481774e-12
0.6137143 5.3561647e-12
0.6147143 5.8440204999999995e-12
0.6157143 6.308183000000001e-12
0.6167143 6.7451524e-12
0.6177143 7.151514100000001e-12
0.6187143 7.5239633e-12
0.6197143 7.859327299999999e-12
0.6207143 8.1545908e-12
0.6217143 8.406917900000001e-12
0.6227143 8.6136746e-12
0.6237143 8.7724505e-12
0.6247143 8.881080100000001e-12
0.6257143 8.937661300000001e-12
0.6267143 8.9405744e-12
0.6277143 8.8884981e-12
0.6287143 8.7804262e-12
0.6297143 8.615679e-12
0.6307143 8.3939163e-12
0.6317143 8.1151462e-12
0.6327143 7.779734000000001e-12
0.6337143 7.3884055e-12
0.6347143 6.942251500000001e-12
0.6357143 6.442728400000001e-12
0.6367143 5.8916562000000006e-12
0.6377143 5.2912149000000004e-12
0.6387143 4.6439384e-12
0.6397143 3.9527047e-12
0.6407143 3.2207259e-12
0.6417143 2.4515348e-12
0.6427143 1.6489683000000002e-12
0.6437143 8.1715039e-13
0.6447143 -3.9528349e-14
0.6457143 -9.1643264e-13
0.6467143 -1.8087062000000001e-12
0.6477143 -2.7112981e-12
0.6487143 -3.6189899e-12
0.6497143 -4.5264248e-12
0.6507143 -5.4281375e-12
0.6517143 -6.3185859e-12
0.6527143 -7.1921852e-12
0.6537143 -8.0433381e-12
0.6547143 -8.8664726e-12
0.6557143 -9.656073299999999e-12
0.6567143 -1.0406718e-11
0.6577143 -1.1113112000000001e-11
0.6587143 -1.177012e-11
0.6597143 -1.2372808e-11
0.6607143 -1.2916466e-11
0.6617143 -1.339665e-11
0.6627143 -1.3809204999999999e-11
0.6637143 -1.4150303e-11
0.6647143 -1.4416468e-11
0.6657143 -1.46046e-11
0.6667143 -1.4712007000000002e-11
0.6677143 -1.4736419e-11
0.6687143 -1.4676019e-11
0.6697143 -1.4529453000000001e-11
0.6707143 -1.4295847999999999e-11
0.6717143 -1.3974828e-11
0.6727143 -1.3566519999999999e-11
0.6737143 -1.3071564e-11
0.6747143 -1.2491118000000001e-11
0.6757143 -1.1826855e-11
0.6767143 -1.108097e-11
0.6777143 -1.0256165e-11
0.6787143 -9.3556503e-12
0.6797143 -8.3831284e-12
0.6807143 -7.342782300000001e-12
0.6817143 -6.2392588999999996e-12
0.6827143 -5.0776481e-12
0.6837143 -3.8634623e-12
0.6847143 -2.6026094e-12
0.6857143 -1.3013656e-12
0.6867143 3.3654586e-14
0.6877143 1.3955318e-12
0.6887143 2.7770764999999997e-12
0.6897143 4.1708661e-12
0.6907143 5.5692843e-12
0.6917143 6.964561e-12
0.6927143 8.348816199999999e-12
0.6937143 9.7141011e-12
0.6947143 1.1052444e-11
0.6957143 1.2355896e-11
0.6967143 1.3616576e-11
0.6977143 1.4826717e-11
0.6987143 1.5978711e-11
0.6997143 1.7065158e-11
0.7007143 1.8078906e-11
0.7017143 1.9013101e-11
0.7027143 1.9861226e-11
0.7037143 2.0617146e-11
0.7047143 2.1275147e-11
0.7057143 2.1829972e-11
0.7067143 2.2276858e-11
0.7077143 2.2611576000000002e-11
0.7087143 2.2830452e-11
0.7097143 2.2930402e-11
0.7107143 2.2908956e-11
0.7117143 2.2764282999999998e-11
0.7127143 2.2495204e-11
0.7137143 2.2101212000000002e-11
0.7147143 2.1582481e-11
0.7157143 2.0939877e-11
0.7167143 2.0174964e-11
0.7177143 1.9289999e-11
0.7187143 1.8287935e-11
0.7197143 1.7172411e-11
0.7207143 1.5947743e-11
0.7217143 1.4618904999999998e-11
0.7227143 1.3191517999999999e-11
0.7237143 1.167182e-11
0.7247143 1.0066645e-11
0.7257143 8.3833907e-12
0.7267143 6.629986400000001e-12
0.7277143 4.8148548e-12
0.7287143 2.9468723e-12
0.7297143 1.0353262e-12
0.7307143 -9.1013317e-13
0.7317143 -2.8795403000000002e-12
0.7327143 -4.8626674e-12
0.7337143 -6.8490772e-12
0.7347143 -8.8281812e-12
0.7357143 -1.0789296e-11
0.7367143 -1.2721703e-11
0.7377143 -1.4614709e-11
0.7387143 -1.6457708000000002e-11
0.7397143 -1.8240242e-11
0.7407143 -1.9952062999999998e-11
0.7417143 -2.1583196e-11
0.7427143 -2.3123998999999998e-11
0.7437143 -2.4565221e-11
0.7447143 -2.5898061e-11
0.7457143 -2.7114224e-11
0.7467143 -2.8205983e-11
0.7477143 -2.9166217999999996e-11
0.7487143 -2.9988474e-11
0.7497143 -3.0667005000000005e-11
0.7507143 -3.119682e-11
0.7517143 -3.1573707e-11
0.7527143 -3.1794291e-11
0.7537143 -3.1856042e-11
0.7547143 -3.1757312e-11
0.7557143 -3.1497352e-11
0.7567143 -3.1076338000000003e-11
0.7577143 -3.049536e-11
0.7587143 -2.9756449e-11
0.7597143 -2.8862562e-11
0.7607143 -2.7817584000000002e-11
0.7617143 -2.6626309e-11
0.7627143 -2.5294429e-11
0.7637143 -2.3828506e-11
0.7647143 -2.2235944e-11
0.7657143 -2.0524955e-11
0.7667143 -1.8704519e-11
0.7677143 -1.6784332e-11
0.7687143 -1.477476e-11
0.7697143 -1.2686784e-11
0.7707143 -1.0531929e-11
0.7717143 -8.3222092e-12
0.7727143 -6.0700516000000005e-12
0.7737143 -3.7882217e-12
0.7747143 -1.489748e-12
0.7757143 8.121595e-13
0.7767143 3.1041928e-12
0.7777143 5.3730301999999995e-12
0.7787143 7.6054241e-12
0.7797143 9.788286999999999e-12
0.7807143 1.1908781999999999e-11
0.7817143 1.3954406999999999e-11
0.7827143 1.5913086e-11
0.7837143 1.7773253e-11
0.7847143 1.9523935999999998e-11
0.7857143 2.115484e-11
0.7867143 2.2656424e-11
0.7877143 2.4019976e-11
0.7887143 2.5237687e-11
0.7897143 2.6302715000000002e-11
0.7907143 2.7209249e-11
0.7917143 2.7952561999999997e-11
0.7927143 2.8529062e-11
0.7937143 2.8936336999999998e-11
0.7947143 2.9173186e-11
0.7957143 2.9239653e-11
0.7967143 2.9137047e-11
0.7977143 2.8867956000000002e-11
0.7987143 2.8436246e-11
0.7997143 2.7847063000000004e-11
0.8007143 2.7106816e-11
0.8017143 2.6223156e-11
0.8027143 2.5204944000000002e-11
0.8037143 2.4062208e-11
0.8047143 2.2806101e-11
0.8057143 2.1448822e-11
0.8067143 2.0003568e-11
0.8077143 1.8484444999999998e-11
0.8087143 1.6906381e-11
0.8097143 1.5285031e-11
0.8107143 1.3636674999999999e-11
0.8117143 1.1978106e-11
0.8127143 1.0326510999999999e-11
0.8137143 8.6993448e-12
0.8147143 7.1142019e-12
0.8157143 5.5886792999999996e-12
0.8167143 4.1402357e-12
0.8177143 2.7860498999999998e-12
0.8187143 1.5428732e-12
0.8197143 4.2688249999999997e-13
0.8207143 -5.4646826e-13
0.8217143 -1.3625955e-12
0.8227143 -2.0079325999999998e-12
0.8237143 -2.4700746e-12
0.8247143 -2.7379178e-12
0.8257143 -2.8017961000000002e-12
0.8267143 -2.6536115999999998e-12
0.8277143 -2.2869580000000002e-12
0.8287143 -1.6972366999999999e-12
0.8297143 -8.817648599999999e-13
0.8307143 1.6012822000000001e-13
0.8317143 1.4270132e-12
0.8327143 2.9152857999999998e-12
0.8337143 4.6191051e-12
0.8347143 6.5303421e-12
0.8357143 8.6385475e-12
0.8367143 1.093093e-11
0.8377143 1.3392353999999999e-11
0.8387143 1.6005349e-11
0.8397143 1.8750141e-11
0.8407143 2.1604699e-11
0.8417143 2.45448e-11
0.8427143 2.7544107000000002e-11
0.8437143 3.0574274e-11
0.8447143 3.360506e-11
0.8457143 3.6604473e-11
0.8467143 3.9538915e-11
0.8477143 4.2373359e-11
0.8487143 4.5071531000000004e-11
0.8497143 4.7596122999999994e-11
0.8507143 4.9909014000000005e-11
0.8517143 5.1971497e-11
0.8527143 5.3744524999999995e-11
0.8537143 5.5188991e-11
0.8547143 5.6265977999999995e-11
0.8557143 5.6937056000000006e-11
0.8567143 5.716457e-11
0.8577143 5.6911935000000006e-11
0.8587143 5.6143945999999996e-11
0.8597143 5.4827079e-11
0.8607143 5.2929807000000003e-11
0.8617143 5.0422909e-11
0.8627143 4.7279774e-11
0.8637143 4.3476716e-11
0.8647143 3.8993261e-11
0.8657143 3.3812457e-11
0.8667143 2.7921147e-11
0.8677143 2.1310244e-11
0.8687143 1.3974996e-11
0.8697143 5.915226099999999e-12
0.8707143 -2.8644344e-12
0.8717143 -1.2354337e-11
0.8727143 -2.2539625e-11
0.8737143 -3.3400065e-11
0.8747143 -4.4909897999999996e-11
0.8757143 -5.7037723999999996e-11
0.8767143 -6.9746411e-11
0.8777143 -8.299302e-11
0.8787143 -9.672877700000001e-11
0.8797143 -1.1089905e-10
0.8807143 -1.2544339e-10
0.8817143 -1.4029559e-10
0.8827143 -1.5538371e-10
0.8837143 -1.7063031000000002e-10
0.8847143 -1.8595245e-10
0.8857143 -2.0126201e-10
0.8867143 -2.1646582e-10
0.8877143 -2.3146591e-10
0.8887143 -2.461598e-10
0.8897143 -2.6044078e-10
0.8907143 -2.7419826e-10
0.8917143 -2.8731811e-10
0.8927143 -2.9968298000000003e-10
0.8937143 -3.1117277e-10
0.8947143 -3.2166505e-10
0.8957143 -3.3103542e-10
0.8967143 -3.39158e-10
0.8977143 -3.4590592e-10
0.8987143 -3.5115177e-10
0.8997143 -3.5476802000000003e-10
0.9007143 -3.5662757e-10
0.9017143 -3.5660424e-10
0.9027143 -3.5457319e-10
0.9037143 -3.5041145e-10
0.9047143 -3.4399842e-10
0.9057143 -3.3521621000000003e-10
0.9067143 -3.2395024e-10
0.9077143 -3.1008956e-10
0.9087143 -2.9352736e-10
0.9097143 -2.7416123e-10
0.9107143 -2.5189371000000003e-10
0.9117143 -2.2663249e-10
0.9127143 -1.9829078e-10
0.9137143 -1.6678759e-10
0.9147143 -1.32048e-10
0.9157143 -9.4003353e-11
0.9167143 -5.2591464999999995e-11
0.9177143 -7.75673e-12
0.9187143 4.0549739e-11
0.9197143 9.237005700000001e-11
0.9207143 1.4773956e-10
0.9217143 2.0668677e-10
0.9227143 2.6923353e-10
0.9237143 3.3539504000000003e-10
0.9247143 4.0518001000000004e-10
0.9257143 4.7859091e-10
0.9267143 5.5562404e-10
0.9277143 6.362699400000001e-10
0.9287143 7.2051362e-10
0.9297143 8.0833482e-10
0.9307143 8.997086099999999e-10
0.9317143 9.9460535e-10
0.9327143 1.0929916e-09
0.9337143 1.1948302e-09
0.9347143 1.300081e-09
0.9357143 1.408701e-09
0.9367143 1.5206453999999999e-09
0.9377143 1.6358675e-09
0.9387143 1.7543194e-09
0.9397143 1.875953e-09
0.9407143 2.0007199e-09
0.9417143 2.1285723e-09
0.9427143 2.2594634e-09
0.9437143 2.3933482e-09
0.9447143 2.5301834000000003e-09
0.9457143 2.6699282e-09
0.9467143 2.8125452e-09
0.9477143 2.9580001999999996e-09
0.9487143 3.1062632e-09
0.9497143 3.257308e-09
0.9507143 3.4111137999999998e-09
0.9517143 3.5676642e-09
0.9527143 3.7269486e-09
0.9537143 3.888961399999999e-09
0.9547143 4.0537036e-09
0.9557143 4.221181699999999e-09
0.9567143 4.3914088e-09
0.9577143 4.5644037e-09
0.9587143 4.7401919000000005e-09
0.9597143 4.9188053e-09
0.9607143 5.100282e-09
0.9617143 5.2846661e-09
0.9627143 5.4720079e-09
0.9637143 5.6623636e-09
0.9647143 5.855795e-09
0.9657143 6.052370399999999e-09
0.9667143 6.2521613000000005e-09
0.9677143 6.4552461000000004e-09
0.9687143 6.6617059e-09
0.9697143 6.8716269e-09
0.9707143 7.0850985e-09
0.9717143 7.302213699999999e-09
0.9727143 7.523067599999999e-09
0.9737143 7.7477573e-09
0.9747143 7.9763827e-09
0.9757143 8.2090432e-09
0.9767143 8.4458399e-09
0.9777143 8.6868727e-09
0.9787143 8.9322424e-09
0.9797143 9.182046799999999e-09
0.9807143 9.4363836e-09
0.9817143 9.6953466e-09
0.9827143 9.9590274e-09
0.9837143 1.0227514e-08
0.9847143 1.050089e-08
0.9857143 1.0779234e-08
0.9867143 1.106262e-08
0.9877143 1.1351117e-08
0.9887143 1.1644785e-08
0.9897143 1.1943682e-08
0.9907143 1.2247854000000001e-08
0.9917143 1.2557342999999998e-08
0.9927143 1.287218e-08
0.9937143 1.319239e-08
0.9947143 1.3517991000000001e-08
0.9957143 1.3848989e-08
0.9967143 1.4185381e-08
0.9977143 1.4527154e-08
0.9987143 1.4874291000000001e-08
0.9997143 1.5226759e-08
1.000714 1.5584518e-08
1.001714 1.5947518e-08
1.002714 1.6315700000000002e-08
1.003714 1.6688993e-08
1.004714 1.7067317e-08
1.005714 1.7450584e-08
1.006714 1.7838693e-08
1.007714 1.8231537e-08
1.008714 1.8628997e-08
1.009714 1.9030945e-08
1.010714 1.9437246e-08
1.011714 1.9847754999999998e-08
1.012714 2.0262318e-08
1.013714 2.0680772000000002e-08
1.014714 2.1102949e-08
1.015714 2.1528669e-08
1.016714 2.195775e-08
1.017714 2.2389998e-08
1.018714 2.2825218e-08
1.019714 2.3263202e-08
1.020714 2.3703742000000002e-08
1.021714 2.4146621000000003e-08
1.022714 2.459162e-08
1.023714 2.5038516e-08
1.024714 2.5487076e-08
1.025714 2.5937068999999998e-08
1.026714 2.6388257999999997e-08
1.027714 2.6840405e-08
1.028714 2.7293268e-08
1.029714 2.7746607999999998e-08
1.030714 2.8200177999999998e-08
1.031714 2.8653735e-08
1.032714 2.9107032999999998e-08
1.033714 2.9559832e-08
1.034714 3.0011885e-08
1.035714 3.0462952e-08
1.036714 3.0912792e-08
1.037714 3.1361166e-08
1.038714 3.1807842e-08
1.039714 3.2252589e-08
1.040714 3.2695183e-08
1.041714 3.3135397e-08
1.042714 3.3573019e-08
1.043714 3.4007838e-08
1.044714 3.4439651e-08
1.045714 3.4868261000000005e-08
1.046714 3.5293482e-08
1.047714 3.5715131e-08
1.048714 3.6133038e-08
1.049714 3.6547043e-08
1.050714 3.6956996000000003e-08
1.051714 3.7362757e-08
1.052714 3.7764197e-08
1.053714 3.8161202e-08
1.054714 3.8553669e-08
1.055714 3.8941508e-08
1.056714 3.9324649e-08
1.057714 3.9703027e-08
1.058714 4.0076598e-08
1.059714 4.0445333e-08
1.060714 4.080922e-08
1.061714 4.1168263e-08
1.062714 4.1522483e-08
1.063714 4.1871917e-08
1.064714 4.2216622e-08
1.065714 4.2556675e-08
1.066714 4.2892168e-08
1.067714 4.3223214e-08
1.068714 4.3549944e-08
1.069714 4.3872508e-08
1.070714 4.4191076e-08
1.071714 4.4505837999999996e-08
1.072714 4.4817000000000004e-08
1.073714 4.512479e-08
1.074714 4.5429455e-08
1.075714 4.5731258000000004e-08
1.076714 4.6030479e-08
1.077714 4.6327425e-08
1.078714 4.6622411e-08
1.079714 4.6915771e-08
1.080714 4.7207859999999997e-08
1.081714 4.7499038e-08
1.082714 4.7789694e-08
1.083714 4.8080223000000006e-08
1.084714 4.8371035e-08
1.085714 4.8662552e-08
1.086714 4.8955212e-08
1.087714 4.924946000000001e-08
1.088714 4.9545745e-08
1.089714 4.9844534e-08
1.090714 5.0146298e-08
1.091714 5.0451515e-08
1.092714 5.0760667999999994e-08
1.093714 5.1074239000000005e-08
1.094714 5.1392718e-08
1.095714 5.1716598e-08
1.096714 5.2046362e-08
1.097714 5.2382503999999994e-08
1.098714 5.2725513e-08
1.099714 5.3075865999999995e-08
1.100714 5.3434046e-08
1.101714 5.3800525000000004e-08
1.102714 5.4175764000000006e-08
1.103714 5.4560222999999995e-08
1.104714 5.4954347e-08
1.105714 5.535857299999999e-08
1.106714 5.577333e-08
1.107714 5.6199023e-08
1.108714 5.6636056999999993e-08
1.109714 5.7084814999999995e-08
1.110714 5.7545668e-08
1.111714 5.8018973e-08
1.112714 5.8505067000000005e-08
1.113714 5.9004274e-08
1.114714 5.9516891000000004e-08
1.115714 6.0043209e-08
1.116714 6.058349899999999e-08
1.117714 6.1138011e-08
1.118714 6.170697299999999e-08
1.119714 6.22906e-08
1.120714 6.2889088e-08
1.121714 6.3502614e-08
1.122714 6.4131334e-08
1.123714 6.4775385e-08
1.124714 6.5434885e-08
1.125714 6.6109945e-08
1.126714 6.680064299999999e-08
1.127714 6.750704999999999e-08
1.128714 6.8229211e-08
1.129714 6.8967165e-08
1.130714 6.9720929e-08
1.131714 7.0490502e-08
1.132714 7.1275874e-08
1.133714 7.2077017e-08
1.134714 7.289389099999999e-08
1.135714 7.3726436e-08
1.136714 7.4574585e-08
1.137714 7.543825599999999e-08
1.138714 7.6317352e-08
1.139714 7.721177e-08
1.140714 7.8121387e-08
1.141714 7.9046075e-08
1.142714 7.998569e-08
1.143714 8.0940082e-08
1.144714 8.1909085e-08
1.145714 8.2892526e-08
1.146714 8.3890223e-08
1.147714 8.490198e-08
1.148714 8.5927587e-08
1.149714 8.6966834e-08
1.150714 8.8019492e-08
1.151714 8.9085317e-08
1.152714 9.0164065e-08
1.153714 9.1255475e-08
1.154714 9.235927e-08
1.155714 9.3475172e-08
1.156714 9.460287000000001e-08
1.157714 9.574205899999999e-08
1.158714 9.689241599999999e-08
1.159714 9.805361e-08
1.160714 9.922527200000001e-08
1.161714 1.0040705e-07
1.162714 1.0159854e-07
1.163714 1.0279936e-07
1.164714 1.0400907999999999e-07
1.165714 1.0522726e-07
1.166714 1.0645346000000001e-07
1.167714 1.076872e-07
1.168714 1.08928e-07
1.169714 1.1017534999999999e-07
1.170714 1.114287e-07
1.171714 1.1268753000000001e-07
1.172714 1.1395125e-07
1.173714 1.1521929e-07
1.174714 1.1649103e-07
1.175714 1.1776584e-07
1.176714 1.1904309000000001e-07
1.177714 1.2032209e-07
1.178714 1.2160216e-07
1.179714 1.2288262e-07
1.180714 1.2416271e-07
1.181714 1.2544171e-07
1.182714 1.2671887000000002e-07
1.183714 1.279934e-07
1.184714 1.2926453e-07
1.185714 1.3053144999999998e-07
1.186714 1.3179335000000002e-07
1.187714 1.3304943e-07
1.188714 1.3429884e-07
1.189714 1.3554075e-07
1.190714 1.3677431e-07
1.191714 1.379987e-07
1.192714 1.3921306e-07
1.193714 1.4041657e-07
1.194714 1.4160837e-07
1.195714 1.4278763999999999e-07
1.196714 1.4395355e-07
1.197714 1.4510529e-07
1.198714 1.4624207e-07
1.199714 1.4736309999999999e-07
1.200714 1.4846762999999998e-07
1.201714 1.495549e-07
1.202714 1.5062422000000002e-07
1.203714 1.5167489e-07
1.204714 1.5270627e-07
1.205714 1.5371772e-07
1.206714 1.5470866e-07
1.207714 1.5567854e-07
1.208714 1.5662687e-07
1.209714 1.5755317e-07
1.210714 1.5845705e-07
1.211714 1.5933813e-07
1.212714 1.6019612e-07
1.213714 1.6103076e-07
1.214714 1.6184184e-07
1.215714 1.6262923e-07
1.216714 1.6339287e-07
1.217714 1.6413274e-07
1.218714 1.648489e-07
1.219714 1.6554147e-07
1.220714 1.6621065e-07
1.221714 1.668567e-07
1.222714 1.6747996e-07
1.223714 1.6808085e-07
1.224714 1.6865985000000001e-07
1.225714 1.6921754e-07
1.226714 1.6975454e-07
1.227714 1.7027159e-07
1.228714 1.7076945e-07
1.229714 1.7124904e-07
1.230714 1.7171128e-07
1.231714 1.7215722e-07
1.232714 1.7258797e-07
1.233714 1.730047e-07
1.234714 1.734087e-07
1.235714 1.738013e-07
1.236714 1.741839e-07
1.237714 1.7455801e-07
1.238714 1.749252e-07
1.239714 1.7528708e-07
1.240714 1.7564539000000002e-07
1.241714 1.7600187999999998e-07
1.242714 1.7635839e-07
1.243714 1.7671683999999998e-07
1.244714 1.7707917e-07
1.245714 1.7744742e-07
1.246714 1.7782367e-07
1.247714 1.7821005e-07
1.248714 1.7860872999999998e-07
1.249714 1.7902195e-07
1.250714 1.7945199e-07
1.251714 1.7990115e-07
1.252714 1.8037176999999998e-07
1.253714 1.8086626000000002e-07
1.254714 1.8138699e-07
1.255714 1.8193641999999998e-07
1.256714 1.8251699e-07
1.257714 1.8313115000000002e-07
1.258714 1.837814e-07
1.259714 1.8447021e-07
1.260714 1.8520006e-07
1.261714 1.8597343000000002e-07
1.262714 1.8679278e-07
1.263714 1.8766055e-07
1.264714 1.8857920000000002e-07
1.265714 1.8955111e-07
1.266714 1.9057864e-07
1.267714 1.9166415000000003e-07
1.268714 1.928099e-07
1.269714 1.9401815999999998e-07
1.270714 1.9529107e-07
1.271714 1.9663078e-07
1.272714 1.9803932e-07
1.273714 1.9951867000000002e-07
1.274714 2.0107072e-07
1.275714 2.0269728000000001e-07
1.276714 2.0440007000000002e-07
1.277714 2.0618069000000003e-07
1.278714 2.0804067e-07
1.279714 2.0998139e-07
1.280714 2.120041e-07
1.281714 2.1411e-07
1.282714 2.1630007e-07
1.283714 2.1857522000000001e-07
1.284714 2.2093620000000002e-07
1.285714 2.2338361999999998e-07
1.286714 2.2591791000000002e-07
1.287714 2.2853937e-07
1.288714 2.3124812999999998e-07
1.289714 2.3404418e-07
1.290714 2.3692731999999998e-07
1.291714 2.3989717000000003e-07
1.292714 2.4295321e-07
1.293714 2.460947e-07
1.294714 2.4932076e-07
1.295714 2.5263029e-07
1.296714 2.5602204999999996e-07
1.297714 2.5949458e-07
1.298714 2.6304627e-07
1.299714 2.666753e-07
1.300714 2.703797e-07
1.301714 2.7415725e-07
1.302714 2.7800562e-07
1.303714 2.8192228999999997e-07
1.304714 2.8590452e-07
1.305714 2.8994946e-07
1.306714 2.9405407e-07
1.307714 2.9821514000000003e-07
1.308714 3.024293e-07
1.309714 3.0669305e-07
1.310714 3.1100272999999997e-07
1.311714 3.1535454e-07
1.312714 3.1974456e-07
1.313714 3.2416875999999997e-07
1.314714 3.2862297e-07
1.315714 3.3310292e-07
1.316714 3.3760427999999997e-07
1.317714 3.421226e-07
1.318714 3.4665334999999997e-07
1.319714 3.5119195999999997e-07
1.320714 3.5573382e-07
1.321714 3.6027423e-07
1.322714 3.6480852000000003e-07
1.323714 3.6933197000000004e-07
1.324714 3.7383984999999995e-07
1.325714 3.7832741000000005e-07
1.326714 3.8279002e-07
1.327714 3.8722300999999996e-07
1.328714 3.9162170999999996e-07
1.329714 3.9598159999999996e-07
1.330714 4.0029819000000006e-07
1.331714 4.0456705e-07
1.332714 4.0878385e-07
1.333714 4.1294443e-07
1.334714 4.1704467000000003e-07
1.335714 4.2108059e-07
1.336714 4.2504835e-07
1.337714 4.289443e-07
1.338714 4.3276492999999996e-07
1.339714 4.3650688e-07
1.340714 4.4016697e-07
1.341714 4.4374224e-07
1.342714 4.4722985000000005e-07
1.343714 4.5062727e-07
1.344714 4.5393214e-07
1.345714 4.5714224e-07
1.346714 4.6025570000000004e-07
1.347714 4.6327076000000005e-07
1.348714 4.6618598e-07
1.349714 4.6900008000000006e-07
1.350714 4.7171209e-07
1.351714 4.743212e-07
1.352714 4.7682693e-07
1.353714 4.7922897e-07
1.354714 4.8152722e-07
1.355714 4.8372191e-07
1.356714 4.858134800000001e-07
1.357714 4.878026e-07
1.358714 4.8969011e-07
1.359714 4.9147717e-07
1.360714 4.931651100000001e-07
1.361714 4.947555300000001e-07
1.362714 4.962502e-07
1.363714 4.9765108e-07
1.364714 4.989603399999999e-07
1.365714 5.0018039e-07
1.366714 5.0131379e-07
1.367714 5.023633099999999e-07
1.368714 5.0333182e-07
1.369714 5.042224400000001e-07
1.370714 5.0503837e-07
1.371714 5.0578297e-07
1.372714 5.0645976e-07
1.373714 5.0707238e-07
1.374714 5.0762452e-07
1.375714 5.081200799999999e-07
1.376714 5.0856293e-07
1.377714 5.089571e-07
1.378714 5.093066900000001e-07
1.379714 5.0961586e-07
1.380714 5.098888e-07
1.381714 5.1012972e-07
1.382714 5.1034292e-07
1.383714 5.105327300000001e-07
1.384714 5.1070339e-07
1.385714 5.1085922e-07
1.386714 5.1100453e-07
1.387714 5.1114362e-07
1.388714 5.1128071e-07
1.389714 5.1142002e-07
1.390714 5.1156577e-07
1.391714 5.1172204e-07
1.392714 5.1189293e-07
1.393714 5.1208242e-07
1.394714 5.1229447e-07
1.395714 5.125329500000001e-07
1.396714 5.1280158e-07
1.397714 5.1310405e-07
1.398714 5.1344395e-07
1.399714 5.1382476e-07
1.400714 5.142498e-07
1.401714 5.1472235e-07
1.402714 5.1524554e-07
1.403714 5.1582241e-07
1.404714 5.164558100000001e-07
1.405714 5.171485000000001e-07
1.406714 5.179031000000001e-07
1.407714 5.1872209e-07
1.408714 5.1960778e-07
1.409714 5.2056244e-07
1.410714 5.2158806e-07
1.411714 5.2268661e-07
1.412714 5.238597999999999e-07
1.413714 5.2510924e-07
1.414714 5.2643641e-07
1.415714 5.2784257e-07
1.416714 5.2932885e-07
1.417714 5.308962600000001e-07
1.418714 5.3254565e-07
1.419714 5.3427764e-07
1.420714 5.3609273e-07
1.421714 5.3799125e-07
1.422714 5.399734e-07
1.423714 5.4203917e-07
1.424714 5.4418838e-07
1.425714 5.4642073e-07
1.426714 5.4873572e-07
1.427714 5.511326500000001e-07
1.428714 5.5361071e-07
1.429714 5.5616889e-07
1.430714 5.588060200000001e-07
1.431714 5.6152074e-07
1.432714 5.6431153e-07
1.433714 5.6717666e-07
1.434714 5.7011427e-07
1.435714 5.7312235e-07
1.436714 5.7619864e-07
1.437714 5.793408e-07
1.438714 5.8254623e-07
1.439714 5.858122000000001e-07
1.440714 5.8913576e-07
1.441714 5.925138599999999e-07
1.442714 5.959432500000001e-07
1.443714 5.9942051e-07
1.444714 6.029420499999999e-07
1.445714 6.065040899999999e-07
1.446714 6.1010272e-07
1.447714 6.137338600000001e-07
1.448714 6.173932500000001e-07
1.449714 6.2107643e-07
1.450714 6.247788999999999e-07
1.451714 6.2849588e-07
1.452714 6.3222254e-07
1.453714 6.3595387e-07
1.454714 6.3968466e-07
1.455714 6.4340968e-07
1.456714 6.4712342e-07
1.457714 6.5082038e-07
1.458714 6.5449486e-07
1.459714 6.581410499999999e-07
1.460714 6.6175301e-07
1.461714 6.6532473e-07
1.462714 6.6885013e-07
1.463714 6.723229499999999e-07
1.464714 6.7573689e-07
1.465714 6.790855399999999e-07
1.466714 6.8236248e-07
1.467714 6.8556116e-07
1.468714 6.8867498e-07
1.469714 6.9169737e-07
1.470714 6.9462156e-07
1.471714 6.9744086e-07
1.472714 7.0014856e-07
1.473714 7.0273787e-07
1.474714 7.0520199e-07
1.475714 7.0753412e-07
1.476714 7.097275199999999e-07
1.477714 7.1177539e-07
1.478714 7.1367094e-07
1.479714 7.1540747e-07
1.480714 7.1697821e-07
1.481714 7.1837651e-07
1.482714 7.1959572e-07
1.483714 7.206292499999999e-07
1.484714 7.2147057e-07
1.485714 7.2211321e-07
1.486714 7.2255077e-07
1.487714 7.2277686e-07
1.488714 7.227852500000001e-07
1.489714 7.2256969e-07
1.490714 7.2212409e-07
1.491714 7.214424199999999e-07
1.492714 7.2051867e-07
1.493714 7.1934703e-07
1.494714 7.1792168e-07
1.495714 7.1623694e-07
1.496714 7.1428716e-07
1.497714 7.1206689e-07
1.498714 7.095706700000001e-07
1.499714 7.0679316e-07
1.500714 7.0372912e-07
1.501714 7.003734e-07
1.502714 6.967209e-07
1.503714 6.9276664e-07
1.504714 6.8850574e-07
1.505714 6.8393335e-07
1.506714 6.7904473e-07
1.507714 6.7383517e-07
1.508714 6.6830008e-07
1.509714 6.6243495e-07
1.510714 6.5623533e-07
1.511714 6.4969679e-07
1.512714 6.42815e-07
1.513714 6.3558567e-07
1.514714 6.280046299999999e-07
1.515714 6.200676399999999e-07
1.516714 6.1177063e-07
1.517714 6.0310956e-07
1.518714 5.9408043e-07
1.519714 5.8467928e-07
1.520714 5.749022100000001e-07
1.521714 5.6474536e-07
1.522714 5.542049e-07
1.523714 5.4327711e-07
1.524714 5.319582599999999e-07
1.525714 5.2024465e-07
1.526714 5.0813274e-07
1.527714 4.9561892e-07
1.528714 4.826997e-07
1.529714 4.6937161000000004e-07
1.530714 4.5563122e-07
1.531714 4.4147525999999996e-07
1.532714 4.2690042999999996e-07
1.533714 4.1190349e-07
1.534714 3.9648134000000006e-07
1.535714 3.806309e-07
1.536714 3.6434917e-07
1.537714 3.4763323e-07
1.538714 3.3048027e-07
1.539714 3.1288752e-07
1.540714 2.9485231999999997e-07
1.541714 2.763721e-07
1.542714 2.5744440000000003e-07
1.543714 2.3806683e-07
1.544714 2.1823712e-07
1.545714 1.979531e-07
1.546714 1.772127e-07
1.547714 1.5601396e-07
1.548714 1.3435503000000002e-07
1.549714 1.1223416e-07
1.550714 8.964970999999999e-08
1.551714 6.660015900000001e-08
1.552714 4.308407e-08
1.553714 1.9100119e-08
1.554714 -5.3529136e-09
1.555714 -3.0276159e-08
1.556714 -5.5670656999999996e-08
1.557714 -8.153734899999999e-08
1.558714 -1.0787710000000001e-07
1.559714 -1.346907e-07
1.560714 -1.6197889e-07
1.561714 -1.8974229e-07
1.562714 -2.1798153999999997e-07
1.563714 -2.4669722000000003e-07
1.564714 -2.7588984e-07
1.565714 -3.0555996e-07
1.566714 -3.3570806e-07
1.567714 -3.6633465e-07
1.568714 -3.9744026e-07
1.569714 -4.2902548e-07
1.570714 -4.610909e-07
1.571714 -4.9363718e-07
1.572714 -5.2666502e-07
1.573714 -5.601752800000001e-07
1.574714 -5.9416889e-07
1.575714 -6.2864687e-07
1.576714 -6.6361037e-07
1.577714 -6.9906072e-07
1.578714 -7.349993900000001e-07
1.579714 -7.7142808e-07
1.580714 -8.083485899999999e-07
1.581714 -8.4576293e-07
1.582714 -8.836734e-07
1.583714 -9.2208259e-07
1.584714 -9.6099315e-07
1.585714 -1.000408e-06
1.586714 -1.0403306e-06
1.587714 -1.0807643e-06
1.588714 -1.1217129e-06
1.589714 -1.1631808e-06
1.590714 -1.2051721e-06
1.591714 -1.2476916e-06
1.592714 -1.2907445e-06
1.593714 -1.334336e-06
1.594714 -1.3784718e-06
1.595714 -1.4231579e-06
1.596714 -1.4684008e-06
1.597714 -1.5142068999999999e-06
1.598714 -1.5605831e-06
1.599714 -1.6075368999999999e-06
1.600714 -1.6550757e-06
1.601714 -1.7032075000000002e-06
1.602714 -1.7519405e-06
1.603714 -1.801283e-06
1.604714 -1.851244e-06
1.605714 -1.9018323e-06
1.606714 -1.9530574e-06
1.607714 -2.0049288e-06
1.608714 -2.0574564e-06
1.609714 -2.1106501000000002e-06
1.610714 -2.1645205e-06
1.611714 -2.2190776999999996e-06
1.612714 -2.2743325e-06
1.613714 -2.3302960000000003e-06
1.614714 -2.3869788e-06
1.615714 -2.4443924e-06
1.616714 -2.5025480000000002e-06
1.617714 -2.5614572e-06
1.618714 -2.6211312e-06
1.619714 -2.6815819e-06
1.620714 -2.7428211e-06
1.621714 -2.8048603e-06
1.622714 -2.8677118e-06
1.623714 -2.931387e-06
1.624714 -2.9958983e-06
1.625714 -3.0612572e-06
1.626714 -3.1274761999999998e-06
1.627714 -3.1945671e-06
1.628714 -3.2625415e-06
1.629714 -3.3314119e-06
1.630714 -3.4011901e-06
1.631714 -3.4718880000000003e-06
1.632714 -3.5435175e-06
1.633714 -3.6160905000000003e-06
1.634714 -3.6896193e-06
1.635714 -3.7641154e-06
1.636714 -3.8395907e-06
1.637714 -3.9160572e-06
1.638714 -3.9935266e-06
1.639714 -4.072011e-06
1.640714 -4.1515221e-06
1.641714 -4.2320721e-06
1.642714 -4.3136726000000004e-06
1.643714 -4.3963354e-06
1.644714 -4.4800728e-06
1.645714 -4.5648967e-06
1.646714 -4.6508191e-06
1.647714 -4.7378524e-06
1.648714 -4.8260087e-06
1.649714 -4.9153005e-06
1.650714 -5.0057405e-06
1.651714 -5.0973409e-06
1.652714 -5.1901146e-06
1.653714 -5.2840747e-06
1.654714 -5.3792344999999995e-06
1.655714 -5.4756068e-06
1.656714 -5.5732055e-06
1.657714 -5.6720442e-06
1.658714 -5.7721369e-06
1.659714 -5.8734976e-06
1.660714 -5.9761405e-06
1.661714 -6.080080799999999e-06
1.662714 -6.1853328e-06
1.663714 -6.2919121e-06
1.664714 -6.3998336e-06
1.665714 -6.5091136e-06
1.666714 -6.619767800000001e-06
1.667714 -6.7318119e-06
1.668714 -6.8452628e-06
1.669714 -6.960136999999999e-06
1.670714 -7.076452099999999e-06
1.671714 -7.1942246e-06
1.672714 -7.3134721e-06
1.673714 -7.4342117999999995e-06
1.674714 -7.5564621000000006e-06
1.675714 -7.6802408e-06
1.676714 -7.805565600000001e-06
1.677714 -7.9324558e-06
1.678714 -8.060929e-06
1.679714 -8.191003800000001e-06
1.680714 -8.3226993e-06
1.681714 -8.4560341e-06
1.682714 -8.5910266e-06
1.683714 -8.7276959e-06
1.684714 -8.8660606e-06
1.685714 -9.0061398e-06
1.686714 -9.1479514e-06
1.687714 -9.2915144e-06
1.688714 -9.436847400000001e-06
1.689714 -9.583968099999999e-06
1.690714 -9.732895000000001e-06
1.691714 -9.883645899999999e-06
1.692714 -1.0036238e-05
1.693714 -1.0190688000000001e-05
1.694714 -1.0347015e-05
1.695714 -1.0505234e-05
1.696714 -1.0665361999999999e-05
1.697714 -1.0827415e-05
1.698714 -1.0991408e-05
1.699714 -1.1157355999999999e-05
1.700714 -1.1325274e-05
1.701714 -1.1495177e-05
1.702714 -1.1667078e-05
1.703714 -1.184099e-05
1.704714 -1.2016926000000001e-05
1.705714 -1.2194899e-05
1.706714 -1.2374919999999999e-05
1.707714 -1.2557001e-05
1.708714 -1.2741151e-05
1.709714 -1.2927380999999999e-05
1.710714 -1.3115702000000001e-05
1.711714 -1.3306122000000001e-05
1.712714 -1.3498648000000001e-05
1.713714 -1.369329e-05
1.714714 -1.3890055e-05
1.715714 -1.408895e-05
1.716714 -1.4289982e-05
1.717714 -1.4493158e-05
1.718714 -1.4698481999999999e-05
1.719714 -1.4905959e-05
1.720714 -1.5115595999999999e-05
1.721714 -1.5327395999999997e-05
1.722714 -1.5541363e-05
1.723714 -1.5757501999999998e-05
1.724714 -1.5975816e-05
1.725714 -1.6196308999999997e-05
1.726714 -1.6418983e-05
1.727714 -1.6643841e-05
1.728714 -1.6870888e-05
1.729714 -1.7100124999999997e-05
1.730714 -1.7331553e-05
1.731714 -1.7565176e-05
1.732714 -1.7800997e-05
1.733714 -1.8039016e-05
1.734714 -1.8279238e-05
1.735714 -1.8521662999999998e-05
1.736714 -1.8766296e-05
1.737714 -1.9013137e-05
1.738714 -1.9262191000000002e-05
1.739714 -1.9513459e-05
1.740714 -1.9766945000000002e-05
1.741714 -2.0022651e-05
1.742714 -2.0280582e-05
1.743714 -2.054074e-05
1.744714 -2.0803131e-05
1.745714 -2.1067757e-05
1.746714 -2.1334624e-05
1.747714 -2.1603735e-05
1.748714 -2.1875097e-05
1.749714 -2.2148714000000002e-05
1.750714 -2.2424592e-05
1.751714 -2.2702739e-05
1.752714 -2.2983158e-05
1.753714 -2.3265858999999998e-05
1.754714 -2.3550847e-05
1.755714 -2.3838128999999997e-05
1.756714 -2.4127714999999997e-05
1.757714 -2.4419612e-05
1.758714 -2.4713827e-05
1.759714 -2.5010371e-05
1.760714 -2.5309251e-05
1.761714 -2.5610478e-05
1.762714 -2.5914062e-05
1.763714 -2.6220013e-05
1.764714 -2.6528343e-05
1.765714 -2.6839061000000002e-05
1.766714 -2.7152177e-05
1.767714 -2.7467703e-05
1.768714 -2.7785651000000003e-05
1.769714 -2.8106032e-05
1.770714 -2.8428860000000002e-05
1.771714 -2.8754146999999998e-05
1.772714 -2.9081903e-05
1.773714 -2.9412143e-05
1.774714 -2.9744882e-05
1.775714 -3.008013e-05
1.776714 -3.0417903e-05
1.777714 -3.0758213e-05
1.778714 -3.1101071999999996e-05
1.779714 -3.1446498e-05
1.780714 -3.1794505e-05
1.781714 -3.2145104e-05
1.782714 -3.2498312e-05
1.783714 -3.2854146e-05
1.784714 -3.3212618000000004e-05
1.785714 -3.3573744e-05
1.786714 -3.3937539000000005e-05
1.787714 -3.4304017e-05
1.788714 -3.4673195e-05
1.789714 -3.504509e-05
1.790714 -3.5419716999999995e-05
1.791714 -3.5797092e-05
1.792714 -3.6177228999999996e-05
1.793714 -3.6560147e-05
1.794714 -3.694586e-05
1.795714 -3.7334385000000005e-05
1.796714 -3.7725741e-05
1.797714 -3.8119941e-05
1.798714 -3.8517004e-05
1.799714 -3.8916943e-05
1.800714 -3.9319778e-05
1.801714 -3.9725523e-05
1.802714 -4.0134198999999997e-05
1.803714 -4.054582e-05
1.804714 -4.0960401e-05
1.805714 -4.1377962e-05
1.806714 -4.1798515e-05
1.807714 -4.2222081e-05
1.808714 -4.2648674e-05
1.809714 -4.3078310000000005e-05
1.810714 -4.3511008e-05
1.811714 -4.3946781e-05
1.812714 -4.4385644e-05
1.813714 -4.4827615e-05
1.814714 -4.5272708e-05
1.815714 -4.5720937999999995e-05
1.816714 -4.617232e-05
1.817714 -4.6626869e-05
1.818714 -4.7084598e-05
1.819714 -4.7545517999999997e-05
1.820714 -4.8009645e-05
1.821714 -4.8476994e-05
1.822714 -4.8947572e-05
1.823714 -4.9421395999999997e-05
1.824714 -4.9898477999999996e-05
1.825714 -5.0378821e-05
1.826714 -5.086244e-05
1.827714 -5.1349343000000004e-05
1.828714 -5.1839544e-05
1.829714 -5.2333047000000004e-05
1.830714 -5.2829858999999995e-05
1.831714 -5.332999e-05
1.832714 -5.3833439999999995e-05
1.833714 -5.4340222e-05
1.834714 -5.4850341e-05
1.835714 -5.5363796e-05
1.836714 -5.5880588e-05
1.837714 -5.6400727999999993e-05
1.838714 -5.692421e-05
1.839714 -5.7451041e-05
1.840714 -5.7981219e-05
1.841714 -5.851474e-05
1.842714 -5.9051609e-05
1.843714 -5.9591821e-05
1.844714 -6.0135375e-05
1.845714 -6.0682265e-05
1.846714 -6.123248699999999e-05
1.847714 -6.1786039e-05
1.848714 -6.2342917e-05
1.849714 -6.2903109e-05
1.850714 -6.3466615e-05
1.851714 -6.4033424e-05
1.852714 -6.4603529e-05
1.853714 -6.5176926e-05
1.854714 -6.5753602e-05
1.855714 -6.6333553e-05
1.856714 -6.6916766e-05
1.857714 -6.7503231e-05
1.858714 -6.8092942e-05
1.859714 -6.8685887e-05
1.860714 -6.9282049e-05
1.861714 -6.988142900000001e-05
1.862714 -7.048400899999999e-05
1.863714 -7.1089778e-05
1.864714 -7.1698724e-05
1.865714 -7.2310843e-05
1.866714 -7.2926116e-05
1.867714 -7.354453799999999e-05
1.868714 -7.4166093e-05
1.869714 -7.4790773e-05
1.870714 -7.5418563e-05
1.871714 -7.604945699999999e-05
1.872714 -7.6683438e-05
1.873714 -7.7320499e-05
1.874714 -7.796063e-05
1.875714 -7.8603819e-05
1.876714 -7.9250054e-05
1.877714 -7.9899326e-05
1.878714 -8.0551627e-05
1.879714 -8.120693999999999e-05
1.880714 -8.1865261e-05
1.881714 -8.2526577e-05
1.882714 -8.3190878e-05
1.883714 -8.385815699999999e-05
1.884714 -8.4528398e-05
1.885714 -8.5201594e-05
1.886714 -8.587773599999999e-05
1.887714 -8.6556815e-05
1.888714 -8.7238817e-05
1.889714 -8.792373500000001e-05
1.890714 -8.8611552e-05
1.891714 -8.930226199999999e-05
1.892714 -8.9995848e-05
1.893714 -9.0692305e-05
1.894714 -9.1391615e-05
1.895714 -9.209376800000001e-05
1.896714 -9.2798751e-05
1.897714 -9.3506549e-05
1.898714 -9.4217148e-05
1.899714 -9.4930533e-05
1.900714 -9.5646681e-05
1.901714 -9.636559099999999e-05
1.902714 -9.7087229e-05
1.903714 -9.7811585e-05
1.904714 -9.8538635e-05
1.905714 -9.926836799999999e-05
1.906714 -0.00010000075
1.907714 -0.00010073576
1.908714 -0.00010147338
1.909714 -0.00010221357999999999
1.910714 -0.00010295635
1.911714 -0.00010370163
1.912714 -0.00010444942
1.913714 -0.00010519967
1.914714 -0.00010595236
1.915714 -0.00010670744
1.916714 -0.00010746489
1.917714 -0.00010822469000000001
1.918714 -0.00010898675999999999
1.919714 -0.0001097511
1.920714 -0.00011051766
1.921714 -0.00011128639
1.922714 -0.00011205723999999999
1.923714 -0.00011283017000000001
1.924714 -0.00011360515
1.925714 -0.00011438212
1.926714 -0.00011516104
1.927714 -0.00011594185000000001
1.928714 -0.0001167245
1.929714 -0.00011750894000000001
1.930714 -0.00011829512
1.931714 -0.00011908298
1.932714 -0.00011987247000000001
1.933714 -0.00012066352999999999
1.934714 -0.00012145609
1.935714 -0.00012225012
1.936714 -0.00012304554
1.937714 -0.00012384229
1.938714 -0.00012464031
1.939714 -0.00012543956
1.940714 -0.00012623993
1.941714 -0.0001270414
1.942714 -0.00012784388
1.943714 -0.00012864732
1.944714 -0.00012945165999999998
1.945714 -0.00013025681
1.946714 -0.00013106272
1.947714 -0.00013186933
1.948714 -0.00013267656000000001
1.949714 -0.00013348435
1.950714 -0.00013429265
1.951714 -0.00013510136000000002
1.952714 -0.00013591043
1.953714 -0.0001367198
1.954714 -0.00013752939000000002
1.955714 -0.00013833913
1.956714 -0.00013914898
1.957714 -0.00013995885
1.958714 -0.00014076868
1.959714 -0.0001415784
1.960714 -0.00014238796
1.961714 -0.00014319725999999998
1.962714 -0.00014400626
1.963714 -0.0001448149
1.964714 -0.0001456231
1.965714 -0.00014643078
1.966714 -0.0001472379
1.967714 -0.0001480444
1.968714 -0.0001488502
1.969714 -0.00014965523
1.970714 -0.00015045944
1.971714 -0.00015126275
1.972714 -0.0001520651
1.973714 -0.00015286645
1.974714 -0.0001536667
1.975714 -0.00015446581
1.976714 -0.00015526369
1.977714 -0.00015606031
1.978714 -0.00015685557
1.979714 -0.00015764942
1.980714 -0.00015844181
1.981714 -0.00015923265
1.982714 -0.00016002189
1.983714 -0.00016080944
1.984714 -0.00016159526000000002
1.985714 -0.00016237926
1.986714 -0.00016316139
1.987714 -0.00016394158
1.988714 -0.00016471976000000002
1.989714 -0.00016549584
1.990714 -0.00016626977
1.991714 -0.00016704148
1.992714 -0.00016781089
1.993714 -0.00016857792
1.994714 -0.00016934251
1.995714 -0.00017010458
1.996714 -0.00017086405
1.997714 -0.00017162084
1.998714 -0.00017237488
1.999714 -0.00017312609
2.000714 -0.00017387439
2.001714 -0.00017461969
2.002714 -0.00017536191
2.003714 -0.00017610097999999999
2.004714 -0.00017683680000000001
2.005714 -0.00017756928
2.006714 -0.00017829834000000002
2.007714 -0.0001790239
2.008714 -0.00017974586
2.009714 -0.00018046412
2.010714 -0.0001811786
2.011714 -0.0001818892
2.012714 -0.00018259582
2.013714 -0.00018329836
2.014714 -0.00018399672
2.015714 -0.00018469082
2.016714 -0.00018538052
2.017714 -0.00018606574
2.018714 -0.00018674638
2.019714 -0.00018742231
2.020714 -0.00018809344
2.021714 -0.00018875966
2.022714 -0.00018942084
2.023714 -0.00019007688
2.024714 -0.00019072765999999998
2.025714 -0.00019137306
2.026714 -0.00019201295
2.027714 -0.00019264724
2.028714 -0.00019327579
2.029714 -0.00019389846999999998
2.030714 -0.00019451518000000002
2.031714 -0.00019512577000000003
2.032714 -0.00019573013
2.033714 -0.0001963281
2.034714 -0.00019691955999999997
2.035714 -0.00019750439000000003
2.036714 -0.00019808247
2.037714 -0.00019865363
2.038714 -0.00019921773999999998
2.039714 -0.00019977466999999998
2.040714 -0.00020032428
2.041714 -0.00020086641000000003
2.042714 -0.00020140092
2.043714 -0.00020192767
2.044714 -0.00020244654000000002
2.045714 -0.00020295734
2.046714 -0.00020345994
2.047714 -0.00020395419
2.048714 -0.00020443993
2.049714 -0.000204917
2.050714 -0.00020538525
2.051714 -0.00020584455
2.052714 -0.0002062947
2.053714 -0.00020673556000000003
2.054714 -0.00020716695
2.055714 -0.00020758873
2.056714 -0.00020800072999999997
2.057714 -0.00020840279999999998
2.058714 -0.00020879474999999998
2.059714 -0.00020917640999999998
2.060714 -0.00020954762000000002
2.061714 -0.00020990822
2.062714 -0.00021025803000000002
2.063714 -0.00021059689
2.064714 -0.00021092460000000002
2.065714 -0.00021124101000000002
2.066714 -0.00021154594
2.067714 -0.00021183921000000002
2.068714 -0.00021212065
2.069714 -0.00021239007
2.070714 -0.00021264730000000002
2.071714 -0.00021289216000000002
2.072714 -0.00021312446
2.073714 -0.00021334404000000003
2.074714 -0.0002135507
2.075714 -0.00021374426
2.076714 -0.00021392455000000002
2.077714 -0.00021409135
2.078714 -0.00021424451
2.079714 -0.00021438384000000002
2.080714 -0.00021450915
2.081714 -0.00021462024000000002
2.082714 -0.00021471693999999998
2.083714 -0.00021479907000000002
2.084714 -0.00021486642
2.085714 -0.00021491880000000003
2.086714 -0.00021495605
2.087714 -0.00021497797
2.088714 -0.00021498435999999998
2.089714 -0.00021497503
2.090714 -0.00021494979999999998
2.091714 -0.00021490846
2.092714 -0.00021485084
2.093714 -0.00021477674
2.094714 -0.00021468597
2.095714 -0.00021457834000000001
2.096714 -0.00021445362
2.097714 -0.00021431165
2.098714 -0.00021415224000000002
2.099714 -0.00021397518
2.100714 -0.00021378028000000002
2.101714 -0.00021356733999999998
2.102714 -0.00021333617000000003
2.103714 -0.00021308655999999998
2.104714 -0.00021281833000000002
2.105714 -0.00021253127000000002
2.106714 -0.00021222518
2.107714 -0.00021189985
2.108714 -0.00021155511
2.109714 -0.00021119073999999999
2.110714 -0.00021080654999999998
2.111714 -0.00021040232
2.112714 -0.00020997786
2.113714 -0.00020953296
2.114714 -0.00020906740999999997
2.115714 -0.00020858101
2.116714 -0.00020807355999999998
2.117714 -0.00020754484999999998
2.118714 -0.00020699466999999998
2.119714 -0.00020642283
2.120714 -0.00020582908999999998
2.121714 -0.00020521325
2.122714 -0.0002045751
2.123714 -0.00020391443999999998
2.124714 -0.00020323105
2.125714 -0.00020252471
2.126714 -0.00020179520999999998
2.127714 -0.00020104229999999998
2.128714 -0.00020026581999999998
2.129714 -0.00019946550999999998
2.130714 -0.00019864116999999997
2.131714 -0.00019779255999999998
2.132714 -0.00019691950000000002
2.133714 -0.00019602171
2.134714 -0.00019509901000000002
2.135714 -0.00019415115000000002
2.136714 -0.00019317793000000002
2.137714 -0.00019217909999999998
2.138714 -0.00019115444
2.139714 -0.00019010372
2.140714 -0.00018902671999999999
2.141714 -0.00018792319
2.142714 -0.00018679293
2.143714 -0.00018563568
2.144714 -0.00018445122000000002
2.145714 -0.00018323931
2.146714 -0.00018199971
2.147714 -0.00018073221
2.148714 -0.00017943655
2.149714 -0.00017811251
2.150714 -0.00017675984
2.151714 -0.00017537832
2.152714 -0.0001739677
2.153714 -0.00017252776
2.154714 -0.00017105824000000002
2.155714 -0.00016955892
2.156714 -0.00016802954
2.157714 -0.00016646990000000002
2.158714 -0.00016487974000000002
2.159714 -0.00016325881000000002
2.160714 -0.00016160690000000002
2.161714 -0.00015992375
2.162714 -0.00015820914
2.163714 -0.00015646283
2.164714 -0.00015468456999999998
2.165714 -0.00015287413999999998
2.166714 -0.00015103129999999998
2.167714 -0.00014915582
2.168714 -0.00014724747
2.169714 -0.00014530598999999998
2.170714 -0.00014333116999999999
2.171714 -0.00014132278
2.172714 -0.00013928058
2.173714 -0.00013720434
2.174714 -0.00013509383000000002
2.175714 -0.00013294883000000002
2.176714 -0.00013076912000000002
2.177714 -0.00012855445
2.178714 -0.00012630461
2.179714 -0.00012401937
2.180714 -0.0001216985
2.181714 -0.00011934178000000001
2.182714 -0.000116949
2.183714 -0.00011451993
2.184714 -0.00011205434999999999
2.185714 -0.00010955205
2.186714 -0.0001070128
2.187714 -0.00010443638000000001
2.188714 -0.00010182258
2.189714 -9.9171189e-05
2.190714 -9.6481983e-05
2.191714 -9.375475e-05
2.192714 -9.0989272e-05
2.193714 -8.818534000000001e-05
2.194714 -8.5342742e-05
2.195714 -8.2461264e-05
2.196714 -7.954069499999999e-05
2.197714 -7.6580818e-05
2.198714 -7.3581424e-05
2.199714 -7.0542308e-05
2.200714 -6.7463253e-05
2.201714 -6.4344044e-05
2.202714 -6.1184477e-05
2.203714 -5.798434e-05
2.204714 -5.4743418000000004e-05
2.205714 -5.1461501000000005e-05
2.206714 -4.8138378e-05
2.207714 -4.4773841999999996e-05
2.208714 -4.1367676e-05
2.209714 -3.7919668e-05
2.210714 -3.4429607e-05
2.211714 -3.089728e-05
2.212714 -2.7322474e-05
2.213714 -2.3704978e-05
2.214714 -2.0044575e-05
2.215714 -1.6341053e-05
2.216714 -1.2594197e-05
2.217714 -8.8037915e-06
2.218714 -4.9696229e-06
2.219714 -1.0914758e-06
2.220714 2.8308657e-06
2.221714 6.7976167e-06
2.222714 1.0808994000000001e-05
2.223714 1.4865212e-05
2.224714 1.8966487e-05
2.225714 2.3113036999999998e-05
2.226714 2.7305077e-05
2.227714 3.1542822e-05
2.228714 3.5826491e-05
2.229714 4.0156297e-05
2.230714 4.4532453e-05
2.231714 4.8955178e-05
2.232714 5.3424685e-05
2.233714 5.7941185e-05
2.234714 6.250489299999999e-05
2.235714 6.711602500000001e-05
2.236714 7.177478700000001e-05
2.237714 7.6481393e-05
2.238714 8.1236055e-05
2.239714 8.6038978e-05
2.240714 9.089036999999999e-05
2.241714 9.5790438e-05
2.242714 0.00010073938
2.243714 0.00010573742000000001
2.244714 0.00011078474
2.245714 0.00011588155
2.246714 0.00012102805000000001
2.247714 0.00012622444
2.248714 0.0001314709
2.249714 0.00013676764
2.250714 0.00014211485
2.251714 0.00014751271
2.252714 0.00015296141
2.253714 0.00015846114000000002
2.254714 0.00016401208
2.255714 0.00016961442
2.256714 0.00017526833
2.257714 0.00018097398
2.258714 0.00018673156
2.259714 0.00019254123
2.260714 0.00019840318
2.261714 0.00020431754999999997
2.262714 0.00021028452000000002
2.263714 0.00021630425999999997
2.264714 0.00022237692999999998
2.265714 0.00022850268
2.266714 0.00023468165
2.267714 0.00024091403
2.268714 0.00024719993
2.269714 0.00025353952
2.270714 0.00025993295
2.271714 0.00026638036
2.272714 0.00027288188
2.273714 0.00027943768
2.274714 0.00028604785999999997
2.275714 0.00029271257
2.276714 0.00029943194
2.277714 0.00030620611
2.278714 0.00031303518
2.279714 0.00031991929
2.280714 0.00032685855
2.281714 0.00033385309
2.282714 0.00034090301
2.283714 0.00034800844
2.284714 0.00035516948
2.285714 0.00036238625
2.286714 0.00036965885
2.287714 0.00037698737
2.288714 0.00038437192
2.289714 0.00039181259000000004
2.290714 0.00039930947
2.291714 0.00040686268
2.292714 0.00041447229
2.293714 0.00042213833
2.294714 0.00042986094
2.295714 0.00043764016
2.296714 0.0004454761
2.297714 0.00045336883
2.298714 0.0004613184
2.299714 0.00046932487
2.300714 0.00047738827
2.301714 0.00048550869
2.302714 0.00049368618
2.303714 0.00050192079
2.304714 0.00051021252
2.305714 0.0005185614600000001
2.306714 0.0005269676
2.307714 0.00053543099
2.308714 0.00054395164
2.309714 0.00055252954
2.310714 0.00056116473
2.311714 0.00056985727
2.312714 0.00057860711
2.313714 0.00058741425
2.314714 0.0005962786900000001
2.315714 0.00060520042
2.316714 0.00061417945
2.317714 0.00062321574
2.318714 0.00063230923
2.319714 0.00064145993
2.320714 0.0006506677899999999
2.321714 0.00065993277
2.322714 0.00066925486
2.323714 0.00067863398
2.324714 0.00068807008
2.325714 0.00069756306
2.326714 0.00070711289
2.327714 0.00071671952
2.328714 0.0007263828099999999
2.329714 0.00073610272
2.330714 0.00074587915
2.331714 0.00075571206
2.332714 0.00076560127
2.333714 0.0007755467799999999
2.334714 0.0007855484000000001
2.335714 0.00079560605
2.336714 0.0008057196300000001
2.337714 0.00081588896
2.338714 0.00082611405
2.339714 0.00083639461
2.340714 0.0008467306500000001
2.341714 0.0008571219000000001
2.342714 0.0008675683600000001
2.343714 0.00087806984
2.344714 0.00088862616
2.345714 0.0008992371499999999
2.346714 0.0009099026999999999
2.347714 0.0009206226399999999
2.348714 0.00093139679
2.349714 0.0009422250500000001
2.350714 0.0009531072500000001
2.351714 0.0009640431899999999
2.352714 0.0009750326199999999
2.353714 0.00098607543
2.354714 0.00099717145
2.355714 0.0010083205
2.356714 0.0010195223999999998
2.357714 0.0010307769
2.358714 0.0010420839
2.359714 0.0010534432
2.360714 0.0010648545
2.361714 0.0010763176999999998
2.362714 0.0010878325000000001
2.363714 0.0010993987
2.364714 0.0011110162000000001
2.365714 0.0011226846
2.366714 0.0011344039
2.367714 0.0011461738
2.368714 0.0011579939
2.369714 0.0011698642
2.370714 0.0011817843999999999
2.371714 0.0011937542
2.372714 0.0012057734
2.373714 0.0012178418
2.374714 0.0012299591000000001
2.375714 0.0012421250000000002
2.376714 0.0012543393
2.377714 0.0012666017999999999
2.378714 0.0012789121
2.379714 0.0012912699
2.380714 0.0013036752
2.381714 0.0013161274
2.382714 0.0013286264
2.383714 0.0013411718
2.384714 0.0013537634
2.385714 0.0013664008
2.386714 0.0013790838
2.387714 0.0013918119999999999
2.388714 0.0014045851
2.389714 0.0014174029
2.390714 0.001430265
2.391714 0.001443171
2.392714 0.0014561206
2.393714 0.0014691134000000001
2.394714 0.0014821492
2.395714 0.0014952275000000002
2.396714 0.0015083479
2.397714 0.0015215102
2.398714 0.0015347139000000001
2.399714 0.0015479587000000001
2.400714 0.0015612442000000001
2.401714 0.00157457
2.402714 0.0015879355
2.403714 0.0016013406000000001
2.404714 0.0016147847
2.405714 0.0016282675
2.406714 0.0016417884999999999
2.407714 0.0016553473
2.408714 0.0016689435
2.409714 0.0016825767
2.410714 0.0016962461999999998
2.411714 0.0017099517000000002
2.412714 0.0017236927000000002
2.413714 0.0017374687999999999
2.414714 0.0017512794999999999
2.415714 0.0017651243999999998
2.416714 0.0017790029
2.417714 0.0017929146
2.418714 0.0018068587
2.419714 0.001820835
2.420714 0.0018348427999999998
2.421714 0.0018488818
2.422714 0.0018629513000000002
2.423714 0.0018770508000000002
2.424714 0.0018911797999999998
2.425714 0.0019053377
2.426714 0.0019195239
2.427714 0.0019337377999999999
2.428714 0.0019479789999999999
2.429714 0.0019622468
2.430714 0.0019765408
2.431714 0.0019908602999999998
2.432714 0.0020052046
2.433714 0.0020195732000000003
2.434714 0.0020339653999999997
2.435714 0.0020483807
2.436714 0.0020628184
2.437714 0.0020772779
2.438714 0.0020917587
2.439714 0.0021062599
2.440714 0.002120781
2.441714 0.0021353213
2.442714 0.0021498803
2.443714 0.0021644571
2.444714 0.0021790513
2.445714 0.0021936619000000003
2.446714 0.0022082884000000002
2.447714 0.00222293
2.448714 0.0022375862
2.449714 0.0022522561
2.450714 0.002266939
2.451714 0.0022816343
2.452714 0.0022963412
2.453714 0.0023110590000000003
2.454714 0.002325787
2.455714 0.0023405244
2.456714 0.0023552706
2.457714 0.0023700246
2.458714 0.0023847859000000002
2.459714 0.0023995535
2.460714 0.002414327
2.461714 0.0024291054
2.462714 0.0024438878
2.463714 0.0024586736
2.464714 0.002473462
2.465714 0.0024882522000000003
2.466714 0.0025030435
2.467714 0.0025178349
2.468714 0.0025326259
2.469714 0.0025474155
2.470714 0.002562203
2.471714 0.0025769876
2.472714 0.0025917683
2.473714 0.0026065445
2.474714 0.0026213153
2.475714 0.0026360798
2.476714 0.0026508375
2.477714 0.0026655871
2.478714 0.0026803281999999997
2.479714 0.0026950598
2.480714 0.0027097811
2.481714 0.0027244911
2.482714 0.002739189
2.483714 0.0027538743
2.484714 0.0027685457
2.485714 0.0027832026
2.486714 0.002797844
2.487714 0.0028124692
2.488714 0.0028270773
2.489714 0.0028416674
2.490714 0.0028562386000000003
2.491714 0.0028707902
2.492714 0.002885321
2.493714 0.0028998304
2.494714 0.0029143172999999997
2.495714 0.0029287809999999997
2.496714 0.0029432205
2.497714 0.0029576349
2.498714 0.0029720233
2.499714 0.0029863848
2.500714 0.0030007184
2.501714 0.0030150231
2.502714 0.0030292982
2.503714 0.0030435427
2.504714 0.0030577557
2.505714 0.0030719362
2.506714 0.0030860829
2.507714 0.0031001952999999997
2.508714 0.0031142721
2.509714 0.0031283125
2.510714 0.0031423155
2.511714 0.0031562802
2.512714 0.0031702053000000003
2.513714 0.00318409
2.514714 0.0031979332999999997
2.515714 0.0032117343000000005
2.516714 0.0032254917000000003
2.517714 0.0032392047
2.518714 0.0032528722
2.519714 0.0032664928000000005
2.520714 0.0032800657
2.521714 0.0032935903
2.522714 0.0033070649999999997
2.523714 0.0033204887999999998
2.524714 0.0033338605
2.525714 0.0033471795
2.526714 0.0033604443
2.527714 0.0033736538
2.528714 0.0033868073
2.529714 0.0033999033000000002
2.530714 0.0034129407
2.531714 0.0034259184999999998
2.532714 0.0034388355
2.533714 0.0034516910000000002
2.534714 0.0034644836
2.535714 0.0034772122
2.536714 0.0034898752
2.537714 0.0035024721
2.538714 0.0035150017
2.539714 0.0035274627999999997
2.540714 0.0035398542
2.541714 0.0035521749000000003
2.542714 0.0035644236
2.543714 0.0035765992000000003
2.544714 0.0035887006
2.545714 0.0036007265999999996
2.546714 0.0036126763
2.547714 0.0036245485
2.548714 0.0036363421000000003
2.549714 0.003648056
2.550714 0.0036596888
2.551714 0.0036712398
2.552714 0.0036827077999999997
2.553714 0.0036940914
2.554714 0.0037053895
2.555714 0.0037166013
2.556714 0.0037277256
2.557714 0.003738761
2.558714 0.0037497065999999996
2.559714 0.0037605611999999996
2.560714 0.0037713242
2.561714 0.0037819940000000003
2.562714 0.0037925695999999997
2.563714 0.0038030499
2.564714 0.0038134338
2.565714 0.0038237202
2.566714 0.003833908
2.567714 0.0038439960999999997
2.568714 0.0038539833999999998
2.569714 0.0038638689
2.570714 0.0038736514000000002
2.571714 0.0038833298999999995
2.572714 0.0038929036
2.573714 0.0039023711
2.574714 0.0039117313
2.575714 0.003920983
2.576714 0.003930125600000001
2.577714 0.0039391576
2.578714 0.0039480779
2.579714 0.0039568855
2.580714 0.0039655795
2.581714 0.0039741586
2.582714 0.003982622
2.583714 0.0039909683
2.584714 0.0039991966
2.585714 0.004007305700000001
2.586714 0.0040152947
2.587714 0.0040231622
2.588714 0.0040309073999999995
2.589714 0.004038529
2.590714 0.0040460261999999995
2.591714 0.0040533973999999995
2.592714 0.0040606421
2.593714 0.0040677587
2.594714 0.0040747465
2.595714 0.0040816041
2.596714 0.0040883308
2.597714 0.004094925
2.598714 0.004101386
2.599714 0.0041077124
2.600714 0.0041139032
2.601714 0.0041199575
2.602714 0.004125874
2.603714 0.0041316514
2.604714 0.0041372889
2.605714 0.0041427855
2.606714 0.0041481399
2.607714 0.0041533509
2.608714 0.0041584175
2.609714 0.0041633386
2.610714 0.0041681131
2.611714 0.0041727399
2.612714 0.0041772179
2.613714 0.0041815459999999995
2.614714 0.0041857231
2.615714 0.0041897481
2.616714 0.00419362
2.617714 0.0041973377
2.618714 0.0042009
2.619714 0.0042043059
2.620714 0.004207554200000001
2.621714 0.004210644
2.622714 0.0042135744
2.623714 0.004216344
2.624714 0.004218952
2.625714 0.0042213971
2.626714 0.0042236785
2.627714 0.0042257951
2.628714 0.0042277457
2.629714 0.0042295294
2.630714 0.0042311454
2.631714 0.0042325923
2.632714 0.0042338692
2.633714 0.0042349755
2.634714 0.0042359097
2.635714 0.0042366712
2.636714 0.0042372587
2.637714 0.0042376712
2.638714 0.0042379081
2.639714 0.0042379680999999995
2.640714 0.0042378506
2.641714 0.0042375545
2.642714 0.0042370789999999995
2.643714 0.0042364227
2.644714 0.0042355852
2.645714 0.0042345655
2.646714 0.0042333624
2.647714 0.0042319752999999995
2.648714 0.0042304032999999994
2.649714 0.004228645400000001
2.650714 0.0042267009
2.651714 0.0042245686999999995
2.652714 0.0042222484
2.653714 0.0042197385
2.654714 0.0042170388
2.655714 0.0042141481
2.656714 0.0042110656
2.657714 0.0042077907
2.658714 0.0042043226
2.659714 0.0042006603
2.660714 0.0041968029
2.661714 0.0041927502
2.662714 0.004188501
2.663714 0.0041840547
2.664714 0.0041794105
2.665714 0.0041745672
2.666714 0.0041695246
2.667714 0.0041642819
2.668714 0.0041588384
2.669714 0.0041531934000000005
2.670714 0.004147346
2.671714 0.0041412957
2.672714 0.0041350417000000006
2.673714 0.0041285832
2.674714 0.0041219198
2.675714 0.0041150506000000005
2.676714 0.004107975099999999
2.677714 0.0041006926
2.678714 0.0040932024
2.679714 0.004085503999999999
2.680714 0.0040775969
2.681714 0.0040694802
2.682714 0.004061153200000001
2.683714 0.0040526153
2.684714 0.0040438659
2.685714 0.0040349045
2.686714 0.0040257306
2.687714 0.0040163435
2.688714 0.0040067429000000005
2.689714 0.0039969276
2.690714 0.0039868976999999995
2.691714 0.003976652099999999
2.692714 0.0039661907
2.693714 0.0039555125
2.694714 0.0039446175
2.695714 0.0039335049
2.696714 0.0039221741
2.697714 0.0039106246
2.698714 0.0038988556999999995
2.699714 0.0038868675
2.700714 0.0038746588
2.701714 0.0038622296
2.702714 0.0038495792999999998
2.703714 0.0038367074
2.704714 0.0038236132
2.705714 0.0038102967999999997
2.706714 0.0037967572999999997
2.707714 0.0037829944999999998
2.708714 0.0037690079000000003
2.709714 0.0037547969000000002
2.710714 0.0037403614
2.711714 0.0037257007
2.712714 0.0037108144
2.713714 0.0036957026
2.714714 0.0036803645
2.715714 0.0036647998
2.716714 0.0036490081
2.717714 0.0036329893
2.718714 0.0036167428
2.719714 0.0036002686
2.720714 0.0035835663
2.721714 0.0035666355
2.722714 0.0035494758999999997
2.723714 0.0035320874
2.724714 0.0035144697999999995
2.725714 0.0034966226
2.726714 0.0034785458
2.727714 0.0034602395
2.728714 0.0034417029
2.729714 0.0034229364000000003
2.730714 0.0034039396
2.731714 0.0033847122
2.732714 0.0033652541000000003
2.733714 0.0033455652999999997
2.734714 0.003325646
2.735714 0.0033054959
2.736714 0.0032851149000000003
2.737714 0.0032645028
2.738714 0.0032436601000000002
2.739714 0.0032225864
2.740714 0.0032012817
2.741714 0.0031797463
2.742714 0.0031579799000000003
2.743714 0.0031359828
2.744714 0.0031137552000000002
2.745714 0.0030912967999999997
2.746714 0.0030686082
2.747714 0.0030456893
2.748714 0.0030225401
2.749714 0.002999161
2.750714 0.0029755522
2.751714 0.0029517136
2.752714 0.0029276455999999998
2.753714 0.0029033485
2.754714 0.0028788225000000002
2.755714 0.0028540679
2.756714 0.0028290848
2.757714 0.0028038736000000003
2.758714 0.0027784345
2.759714 0.0027527678
2.760714 0.0027268738999999998
2.761714 0.0027007532
2.762714 0.0026744061
2.763714 0.0026478327
2.764714 0.0026210335
2.765714 0.0025940089
2.766714 0.0025667594
2.767714 0.0025392852
2.768714 0.0025115867
2.769714 0.0024836644999999997
2.770714 0.0024555189
2.771714 0.0024271503
2.772714 0.0023985593
2.773714 0.0023697463
2.774714 0.0023407118
2.775714 0.0023114562
2.776714 0.0022819802
2.777714 0.0022522841
2.778714 0.0022223685
2.779714 0.0021922338
2.780714 0.0021618807
2.781714 0.0021313097
2.782714 0.0021005213
2.783714 0.0020695159
2.784714 0.0020382942
2.785714 0.002006857
2.786714 0.0019752045999999997
2.787714 0.0019433377
2.788714 0.0019112569
2.789714 0.0018789628000000001
2.790714 0.0018464558000000002
2.791714 0.0018137369
2.792714 0.0017808065
2.793714 0.0017476654
2.794714 0.0017143142
2.795714 0.0016807535
2.796714 0.0016469841000000002
2.797714 0.0016130067
2.798714 0.0015788219
2.799714 0.0015444304000000002
2.800714 0.0015098331
2.801714 0.0014750308
2.802714 0.0014400241
2.803714 0.0014048137999999998
2.804714 0.0013694007
2.805714 0.0013337855999999999
2.806714 0.0012979694
2.807714 0.0012619528999999999
2.808714 0.0012257369000000001
2.809714 0.0011893223
2.810714 0.00115271
2.811714 0.0011159007
2.812714 0.0010788955
2.813714 0.0010416954
2.814714 0.0010043012
2.815714 0.00096671383
2.816714 0.0009289343300000001
2.817714 0.00089096366
2.818714 0.0008528028
2.819714 0.0008144528699999999
2.820714 0.0007759147599999999
2.821714 0.00073718961
2.822714 0.00069827843
2.823714 0.0006591823
2.824714 0.0006199023099999999
2.825714 0.00058043956
2.826714 0.0005407951900000001
2.827714 0.00050097028
2.828714 0.00046096598
2.829714 0.00042078345
2.830714 0.00038042388
2.831714 0.00033988842
2.832714 0.00029917828
2.833714 0.00025829465
2.834714 0.00021723874000000002
2.835714 0.00017601179
2.836714 0.00013461504
2.837714 9.3049738e-05
2.838714 5.1317147e-05
2.839714 9.4185424e-06
2.840714 -3.2644792e-05
2.841714 -7.487155399999999e-05
2.842714 -0.00011726044
2.843714 -0.00015981011999999998
2.844714 -0.00020251927999999998
2.845714 -0.00024538658
2.846714 -0.00028841068
2.847714 -0.00033159022
2.848714 -0.00037492382
2.849714 -0.00041841013000000005
2.850714 -0.00046204773000000005
2.851714 -0.00050583526
2.852714 -0.0005497713100000001
2.853714 -0.00059385447
2.854714 -0.00063808329
2.855714 -0.0006824563999999999
2.856714 -0.00072697235
2.857714 -0.0007716296799999999
2.858714 -0.0008164269300000001
2.859714 -0.0008613627000000001
2.860714 -0.0009064354299999999
2.861714 -0.00095164378
2.862714 -0.00099698618
2.863714 -0.0010424612
2.864714 -0.0010880673
2.865714 -0.0011338031
2.866714 -0.001179667
2.867714 -0.0012256575
2.868714 -0.0012717732
2.869714 -0.0013180124
2.870714 -0.0013643737000000001
2.871714 -0.0014108556000000001
2.872714 -0.0014574564
2.873714 -0.0015041747
2.874714 -0.001551009
2.875714 -0.0015979575999999999
2.876714 -0.0016450191
2.877714 -0.0016921918
2.878714 -0.0017394742999999999
2.879714 -0.0017868648000000003
2.880714 -0.0018343619
2.881714 -0.0018819638999999998
2.882714 -0.0019296692999999998
2.883714 -0.0019774763000000002
2.884714 -0.0020253836
2.885714 -0.0020733894
2.886714 -0.0021214922999999997
2.887714 -0.0021696902000000002
2.888714 -0.0022179818
2.889714 -0.0022663655
2.890714 -0.0023148395
2.891714 -0.0023634024
2.892714 -0.0024120523
2.893714 -0.0024607877999999997
2.894714 -0.0025096071
2.895714 -0.0025585086
2.896714 -0.0026074906
2.897714 -0.0026565513
2.898714 -0.0027056891
2.899714 -0.0027549023999999997
2.900714 -0.0028041894
2.901714 -0.0028535484
2.902714 -0.0029029778
2.903714 -0.0029524757
2.904714 -0.0030020406000000003
2.905714 -0.0030516707
2.906714 -0.0031013641999999998
2.907714 -0.0031511194
2.908714 -0.0032009345999999997
2.909714 -0.003250808
2.910714 -0.0033007378
2.911714 -0.0033507224999999997
2.912714 -0.00340076
2.913714 -0.0034508487999999997
2.914714 -0.0035009867
2.915714 -0.0035511722999999997
2.916714 -0.0036014037
2.917714 -0.0036516790999999997
2.918714 -0.0037019966999999997
2.919714 -0.0037523547
2.920714 -0.0038027509
2.921714 -0.0038531838
2.922714 -0.0039036517
2.923714 -0.0039541526
2.924714 -0.0040046845
2.925714 -0.0040552455
2.926714 -0.0041058342
2.927714 -0.0041564483
2.928714 -0.0042070860000000005
2.929714 -0.0042577456000000005
2.930714 -0.0043084248
2.931714 -0.0043591222
2.932714 -0.0044098357
2.933714 -0.0044605633
2.934714 -0.0045113033
2.935714 -0.0045620534
2.936714 -0.0046128123
2.937714 -0.0046635778
2.938714 -0.004714348
2.939714 -0.004765121000000001
2.940714 -0.0048158949
2.941714 -0.0048666676
2.942714 -0.0049174378000000005
2.943714 -0.0049682028
2.944714 -0.005018961400000001
2.945714 -0.0050697112
2.946714 -0.005120450800000001
2.947714 -0.005171178100000001
2.948714 -0.0052218911
2.949714 -0.0052725878
2.950714 -0.0053232667
2.951714 -0.0053739255
2.952714 -0.0054245629
2.953714 -0.005475176700000001
2.954714 -0.0055257649
2.955714 -0.0055763259
2.956714 -0.0056268578
2.957714 -0.0056773588
2.958714 -0.0057278270000000004
2.959714 -0.0057782603
2.960714 -0.0058286572
2.961714 -0.005879016
2.962714 -0.0059293347
2.963714 -0.0059796119
2.964714 -0.0060298455
2.965714 -0.0060800336
2.966714 -0.0061301747
2.967714 -0.0061802668000000005
2.968714 -0.0062303086
2.969714 -0.0062802981
2.970714 -0.006330233700000001
2.971714 -0.0063801133
2.972714 -0.006429936200000001
2.973714 -0.0064796993999999995
2.974714 -0.006529402199999999
2.975714 -0.0065790424
2.976714 -0.0066286185999999995
2.977714 -0.0066781293
2.978714 -0.006727572300000001
2.979714 -0.006776946200000001
2.980714 -0.006826249600000001
2.981714 -0.0068754809000000005
2.982714 -0.0069246379999999995
2.983714 -0.0069737202
2.984714 -0.0070227252
2.985714 -0.0070716509
2.986714 -0.0071204966
2.987714 -0.0071692608000000005
2.988714 -0.007217941300000001
2.989714 -0.0072665366999999995
2.990714 -0.0073150455
2.991714 -0.0073634663
2.992714 -0.0074117976
2.993714 -0.0074600379
2.994714 -0.007508185099999999
2.995714 -0.0075562384
2.996714 -0.0076041957
2.997714 -0.007652055499999999
2.998714 -0.0076998163
2.999714 -0.007747477500000001
3.000714 -0.0077950361000000004
3.001714 -0.0078424913
3.002714 -0.0078898418
3.003714 -0.007937086
3.004714 -0.0079842226
3.005714 -0.0080312493
3.006714 -0.0080781654
3.007714 -0.008124969499999999
3.008714 -0.0081716593
3.009714 -0.0082182341
3.010714 -0.0082646919
3.011714 -0.0083110317
3.012714 -0.0083572522
3.013714 -0.0084033512
3.014714 -0.008449327999999999
3.015714 -0.0084951811
3.016714 -0.0085409083
3.017714 -0.0085865089
3.018714 -0.0086319815
3.019714 -0.0086773245
3.020714 -0.008722536599999999
3.021714 -0.0087676162
3.022714 -0.0088125627
3.023714 -0.0088573739
3.024714 -0.008902049
3.025714 -0.008946586599999999
3.026714 -0.008990985200000001
3.027714 -0.0090352434
3.028714 -0.009079360500000001
3.029714 -0.0091233342
3.030714 -0.0091671638
3.031714 -0.009210847900000001
3.032714 -0.0092543858
3.033714 -0.009297776
3.034714 -0.009341017
3.035714 -0.0093841074
3.036714 -0.0094270465
3.037714 -0.0094698327
3.038714 -0.009512465500000001
3.039714 -0.009554943199999999
3.040714 -0.0095972646
3.041714 -0.0096394288
3.042714 -0.009681435
3.043714 -0.009723281299999999
3.044714 -0.0097649674
3.045714 -0.0098064913
3.046714 -0.0098478529
3.047714 -0.0098890501
3.048714 -0.0099300829
3.049714 -0.0099709498
3.050714 -0.010011649
3.051714 -0.010052181
3.052714 -0.010092543
3.053714 -0.010132736
3.054714 -0.010172757
3.055714 -0.010212607
3.056714 -0.010252283
3.057714 -0.010291785999999999
3.058714 -0.010331113999999999
3.059714 -0.010370266
3.060714 -0.010409241
3.061714 -0.010448039000000001
3.062714 -0.010486658
3.063714 -0.010525098
3.064714 -0.010563356999999999
3.065714 -0.010601435000000001
3.066714 -0.010639331
3.067714 -0.010677044
3.068714 -0.010714572
3.069714 -0.010751917
3.070714 -0.010789076
3.071714 -0.010826048
3.072714 -0.010862833
3.073714 -0.01089943
3.074714 -0.010935839000000001
3.075714 -0.010972057
3.076714 -0.011008084999999999
3.077714 -0.011043922000000001
3.078714 -0.011079567
3.079714 -0.011115019
3.080714 -0.011150278
3.081714 -0.011185342000000001
3.082714 -0.011220211
3.083714 -0.011254885
3.084714 -0.011289361999999999
3.085714 -0.011323642
3.086714 -0.011357724
3.087714 -0.011391607
3.088714 -0.011425292
3.089714 -0.011458777
3.090714 -0.011492061000000001
3.091714 -0.011525145
3.092714 -0.011558026
3.093714 -0.011590705
3.094714 -0.011623182
3.095714 -0.011655454999999999
3.096714 -0.011687525
3.097714 -0.01171939
3.098714 -0.01175105
3.099714 -0.011782504
3.100714 -0.011813752
3.101714 -0.011844793
3.102714 -0.011875628000000001
3.103714 -0.011906256
3.104714 -0.011936674999999999
3.105714 -0.011966886
3.106714 -0.011996887999999999
3.107714 -0.012026682
3.108714 -0.012056266
3.109714 -0.012085641
3.110714 -0.012114805000000001
3.111714 -0.012143758
3.112714 -0.012172501
3.113714 -0.012201033
3.114714 -0.012229352
3.115714 -0.012257460999999999
3.116714 -0.012285357
3.117714 -0.012313039999999999
3.118714 -0.012340512
3.119714 -0.01236777
3.120714 -0.012394816000000001
3.121714 -0.01242165
3.122714 -0.01244827
3.123714 -0.012474675999999999
3.124714 -0.012500869
3.125714 -0.012526849
3.126714 -0.012552614
3.127714 -0.012578166000000002
3.128714 -0.012603503
3.129714 -0.012628625000000001
3.130714 -0.012653533
3.131714 -0.012678228
3.132714 -0.012702707
3.133714 -0.012726972999999999
3.134714 -0.012751023
3.135714 -0.012774859000000001
3.136714 -0.012798479
3.137714 -0.012821886
3.138714 -0.012845078999999999
3.139714 -0.012868056000000001
3.140714 -0.012890819999999999
3.141714 -0.012913368
3.142714 -0.012935702
3.143714 -0.012957822999999999
3.144714 -0.012979728000000001
3.145714 -0.013001418999999998
3.146714 -0.013022895999999999
3.147714 -0.013044159
3.148714 -0.013065209
3.149714 -0.013086044000000002
3.150714 -0.013106667
3.151714 -0.013127076000000001
3.152714 -0.013147271
3.153714 -0.013167254
3.154714 -0.013187022999999999
3.155714 -0.013206579
3.156714 -0.013225923
3.157714 -0.013245054000000001
3.158714 -0.013263973
3.159714 -0.013282680000000002
3.160714 -0.013301175
3.161714 -0.013319458000000001
3.162714 -0.01333753
3.163714 -0.013355391000000001
3.164714 -0.013373041
3.165714 -0.013390480000000001
3.166714 -0.013407708
3.167714 -0.013424725
3.168714 -0.013441532999999999
3.169714 -0.013458131
3.170714 -0.013474518999999999
3.171714 -0.013490698
3.172714 -0.013506666999999998
3.173714 -0.013522427000000002
3.174714 -0.013537978999999999
3.175714 -0.013553322000000001
3.176714 -0.013568456
3.177714 -0.013583382
3.178714 -0.0135981
3.179714 -0.013612611
3.180714 -0.013626913999999999
3.181714 -0.01364101
3.182714 -0.0136549
3.183714 -0.013668582
3.184714 -0.013682057000000001
3.185714 -0.013695327
3.186714 -0.01370839
3.187714 -0.013721246999999999
3.188714 -0.013733898
3.189714 -0.013746343000000001
3.190714 -0.013758583000000001
3.191714 -0.013770616999999999
3.192714 -0.013782445999999999
3.193714 -0.013794069999999999
3.194714 -0.013805489
3.195714 -0.013816703000000001
3.196714 -0.013827712
3.197714 -0.013838515000000001
3.198714 -0.013849114000000001
3.199714 -0.013859509
3.200714 -0.013869699999999999
3.201714 -0.013879685
3.202714 -0.013889467
3.203714 -0.013899044999999999
3.204714 -0.013908418
3.205714 -0.013917587
3.206714 -0.013926552
3.207714 -0.013935314
3.208714 -0.013943872
3.209714 -0.013952225999999998
3.210714 -0.013960377000000001
3.211714 -0.013968324
3.212714 -0.013976068
3.213714 -0.013983609
3.214714 -0.013990945999999999
3.215714 -0.013998080999999999
3.216714 -0.014005011999999999
3.217714 -0.014011739
3.218714 -0.014018263999999999
3.219714 -0.014024586
3.220714 -0.014030705
3.221714 -0.01403662
3.222714 -0.014042332999999999
3.223714 -0.014047844
3.224714 -0.014053152999999999
3.225714 -0.014058258
3.226714 -0.014063159999999998
3.227714 -0.01406786
3.228714 -0.014072358
3.229714 -0.014076654
3.230714 -0.014080749
3.231714 -0.014084642
3.232714 -0.014088332
3.233714 -0.014091820000000001
3.234714 -0.014095106999999999
3.235714 -0.014098191999999999
3.236714 -0.014101077
3.237714 -0.014103760000000002
3.238714 -0.014106241999999998
3.239714 -0.014108524
3.240714 -0.014110604999999998
3.241714 -0.014112485000000001
3.242714 -0.014114164999999998
3.243714 -0.014115642999999999
3.244714 -0.014116922
3.245714 -0.014118
3.246714 -0.014118879
3.247714 -0.014119558999999999
3.248714 -0.014120039000000001
3.249714 -0.01412032
3.250714 -0.014120401000000001
3.251714 -0.014120284
3.252714 -0.014119966
3.253714 -0.01411945
3.254714 -0.014118735000000002
3.255714 -0.014117821
3.256714 -0.014116707999999999
3.257714 -0.014115397000000002
3.258714 -0.014113888
3.259714 -0.01411218
3.260714 -0.014110273
3.261714 -0.014108169
3.262714 -0.014105866
3.263714 -0.014103364
3.264714 -0.014100665
3.265714 -0.014097766
3.266714 -0.014094669
3.267714 -0.014091375000000001
3.268714 -0.014087881
3.269714 -0.014084189
3.270714 -0.014080298
3.271714 -0.014076209
3.272714 -0.01407192
3.273714 -0.014067432
3.274714 -0.014062745000000001
3.275714 -0.01405786
3.276714 -0.014052773999999999
3.277714 -0.014047489
3.278714 -0.014042003999999999
3.279714 -0.014036319000000002
3.280714 -0.014030433000000002
3.281714 -0.014024346
3.282714 -0.014018057999999998
3.283714 -0.014011569
3.284714 -0.014004878000000002
3.285714 -0.013997985999999999
3.286714 -0.013990891
3.287714 -0.013983592999999999
3.288714 -0.013976091999999999
3.289714 -0.013968386
3.290714 -0.013960477
3.291714 -0.013952365
3.292714 -0.013944047
3.293714 -0.013935524000000001
3.294714 -0.013926794000000001
3.295714 -0.013917857999999998
3.296714 -0.013908715
3.297714 -0.013899364
3.298714 -0.013889805
3.299714 -0.013880037
3.300714 -0.013870061000000001
3.301714 -0.013859872999999998
3.302714 -0.013849475
3.303714 -0.013838866
3.304714 -0.013828045
3.305714 -0.013817011
3.306714 -0.013805763999999998
3.307714 -0.013794303
3.308714 -0.013782627
3.309714 -0.013770735
3.310714 -0.013758628
3.311714 -0.013746303999999999
3.312714 -0.013733760999999999
3.313714 -0.013721001000000002
3.314714 -0.013708021
3.315714 -0.013694821
3.316714 -0.013681399
3.317714 -0.013667757
3.318714 -0.013653891999999999
3.319714 -0.013639802999999999
3.320714 -0.013625489000000001
3.321714 -0.013610951
3.322714 -0.013596185999999998
3.323714 -0.013581195
3.324714 -0.013565975000000001
3.325714 -0.013550524999999999
3.326714 -0.013534845
3.327714 -0.013518935999999999
3.328714 -0.013502792999999999
3.329714 -0.013486417999999998
3.330714 -0.01346981
3.331714 -0.013452966
3.332714 -0.013435887
3.333714 -0.013418570000000001
3.334714 -0.013401014000000001
3.335714 -0.01338322
3.336714 -0.013365186
3.337714 -0.01334691
3.338714 -0.013328392
3.339714 -0.013309627999999999
3.340714 -0.013290620999999999
3.341714 -0.013271367
3.342714 -0.013251866
3.343714 -0.013232116
3.344714 -0.013212116
3.345714 -0.013191864000000001
3.346714 -0.01317136
3.347714 -0.013150603999999998
3.348714 -0.013129592
3.349714 -0.013108323
3.350714 -0.013086796
3.351714 -0.013065011
3.352714 -0.013042966000000001
3.353714 -0.013020659
3.354714 -0.012998088999999999
3.355714 -0.012975255000000002
3.356714 -0.012952153000000001
3.357714 -0.012928786
3.358714 -0.012905149
3.359714 -0.012881242
3.360714 -0.012857063999999998
3.361714 -0.012832612000000002
3.362714 -0.012807886000000001
3.363714 -0.012782882999999998
3.364714 -0.012757601999999998
3.365714 -0.012732041000000001
3.366714 -0.012706199999999999
3.367714 -0.012680075999999998
3.368714 -0.012653669
3.369714 -0.012626976
3.370714 -0.012599996
3.371714 -0.012572724999999998
3.372714 -0.012545165
3.373714 -0.012517313
3.374714 -0.012489165
3.375714 -0.012460722
3.376714 -0.012431981
3.377714 -0.012402940999999999
3.378714 -0.0123736
3.379714 -0.012343955
3.380714 -0.012314005000000001
3.381714 -0.012283749000000002
3.382714 -0.012253184
3.383714 -0.012222308999999999
3.384714 -0.012191121999999999
3.385714 -0.012159620000000001
3.386714 -0.012127803
3.387714 -0.012095667000000001
3.388714 -0.012063212
3.389714 -0.012030435
3.390714 -0.011997335
3.391714 -0.011963908
3.392714 -0.011930154
3.393714 -0.011896071
3.394714 -0.011861655
3.395714 -0.011826907
3.396714 -0.011791823
3.397714 -0.011756401
3.398714 -0.011720641
3.399714 -0.011684538
3.400714 -0.011648092
3.401714 -0.011611301000000001
3.402714 -0.011574162
3.403714 -0.011536673
3.404714 -0.011498833
3.405714 -0.01146064
3.406714 -0.01142209
3.407714 -0.011383183
3.408714 -0.011343915999999999
3.409714 -0.011304288
3.410714 -0.011264296
3.411714 -0.011223938
3.412714 -0.011183212
3.413714 -0.011142117
3.414714 -0.01110065
3.415714 -0.011058809
3.416714 -0.011016591
3.417714 -0.010973997
3.418714 -0.010931022
3.419714 -0.010887665
3.420714 -0.010843924
3.421714 -0.010799797
3.422714 -0.010755282000000001
3.423714 -0.010710377
3.424714 -0.01066508
3.425714 -0.010619389
3.426714 -0.010573302
3.427714 -0.010526816
3.428714 -0.010479931000000001
3.429714 -0.010432643
3.430714 -0.010384952
3.431714 -0.010336854
3.432714 -0.010288348000000001
3.433714 -0.010239432
3.434714 -0.010190104
3.435714 -0.010140362
3.436714 -0.010090203
3.437714 -0.010039626999999999
3.438714 -0.0099886296
3.439714 -0.0099372104
3.440714 -0.0098853663
3.441714 -0.0098330958
3.442714 -0.0097803968
3.443714 -0.009727267000000001
3.444714 -0.0096737051
3.445714 -0.009619708000000001
3.446714 -0.009565274399999999
3.447714 -0.009510402000000001
3.448714 -0.009455088
3.449714 -0.0093993309
3.450714 -0.009343129200000001
3.451714 -0.0092864801
3.452714 -0.0092293812
3.453714 -0.0091718313
3.454714 -0.0091138274
3.455714 -0.009055368000000001
3.456714 -0.0089964509
3.457714 -0.008937074
3.458714 -0.0088772344
3.459714 -0.0088169305
3.460714 -0.0087561602
3.461714 -0.008694922099999999
3.462714 -0.0086332133
3.463714 -0.008571031500000001
3.464714 -0.0085083746
3.465714 -0.008445241099999999
3.466714 -0.0083816281
3.467714 -0.0083175342
3.468714 -0.0082529572
3.469714 -0.0081878949
3.470714 -0.008122345
3.471714 -0.008056305500000001
3.472714 -0.0079897742
3.473714 -0.007922748799999999
3.474714 -0.0078552279
3.475714 -0.0077872092999999995
3.476714 -0.0077186902
3.477714 -0.007649669
3.478714 -0.007580144300000001
3.479714 -0.0075101132
3.480714 -0.0074395743
3.481714 -0.0073685253000000004
3.482714 -0.007296964
3.483714 -0.0072248890999999996
3.484714 -0.0071522983
3.485714 -0.007079189499999999
3.486714 -0.0070055612
3.487714 -0.0069314104999999996
3.488714 -0.0068567366
3.489714 -0.0067815374
3.490714 -0.0067058107
3.491714 -0.006629555
3.492714 -0.0065527682
3.493714 -0.0064754488
3.494714 -0.0063975946
3.495714 -0.0063192041
3.496714 -0.006240276
3.497714 -0.006160808
3.498714 -0.006080799
3.499714 -0.006000247199999999
3.500714 -0.0059191509000000005
3.501714 -0.0058375080999999995
3.502714 -0.0057553178000000005
3.503714 -0.0056725781
3.504714 -0.0055892877
3.505714 -0.005505445
3.506714 -0.0054210483
3.507714 -0.0053360964
3.508714 -0.0052505879
3.509714 -0.0051645213
3.510714 -0.0050778952
3.511714 -0.0049907081
3.512714 -0.004902959
3.513714 -0.0048146463
3.514714 -0.004725769
3.515714 -0.0046363257
3.516714 -0.0045463152
3.517714 -0.0044557364
3.518714 -0.0043645878999999995
3.519714 -0.004272869
3.520714 -0.0041805783
3.521714 -0.0040877148
3.522714 -0.0039942774
3.523714 -0.0039002650999999996
3.524714 -0.0038056772999999996
3.525714 -0.0037105125
3.526714 -0.0036147703000000003
3.527714 -0.0035184497
3.528714 -0.0034215496
3.529714 -0.0033240693000000003
3.530714 -0.0032260083
3.531714 -0.0031273655999999998
3.532714 -0.0030281406
3.533714 -0.0029283327
3.534714 -0.0028279411999999997
3.535714 -0.0027269654
3.536714 -0.0026254051
3.537714 -0.0025232594
3.538714 -0.0024205279
3.539714 -0.0023172104
3.540714 -0.0022133063
3.541714 -0.0021088154
3.542714 -0.0020037371
3.543714 -0.0018980712
3.544714 -0.0017918177
3.545714 -0.0016849761
3.546714 -0.0015775462
3.547714 -0.0014695281
3.548714 -0.0013609214
3.549714 -0.0012517262000000002
3.550714 -0.0011419424
3.551714 -0.0010315699
3.552714 -0.00092060882
3.553714 -0.0008090592
3.554714 -0.00069692119
3.555714 -0.00058419487
3.556714 -0.00047088041999999997
3.557714 -0.00035697806
3.558714 -0.000242488
3.559714 -0.00012741052
3.560714 -1.1745925e-05
3.561714 0.00010450544
3.562714 0.0002213432
3.563714 0.00033876692999999997
3.564714 0.00045677616
3.565714 0.0005753704
3.566714 0.00069454914
3.567714 0.00081431172
3.568714 0.0009346576000000001
3.569714 0.0010555861
3.570714 0.0011770966
3.571714 0.0012991883
3.572714 0.0014218604
3.573714 0.001545112
3.574714 0.0016689423999999998
3.575714 0.0017933507
3.576714 0.0019183359
3.577714 0.0020438971
3.578714 0.0021700331
3.579714 0.002296743
3.580714 0.0024240255
3.581714 0.0025518796999999998
3.582714 0.0026803041999999997
3.583714 0.0028092978
3.584714 0.0029388593
3.585714 0.0030689872999999997
3.586714 0.0031996806
3.587714 0.0033309374
3.588714 0.0034627566
3.589714 0.0035951365000000002
3.590714 0.0037280755
3.591714 0.0038615719
3.592714 0.0039956241
3.593714 0.0041302304
3.594714 0.0042653890000000005
3.595714 0.0044010983000000005
3.596714 0.0045373563
3.597714 0.0046741607
3.598714 0.004811510000000001
3.599714 0.0049494021
3.600714 0.0050878349
3.601714 0.005226806
3.602714 0.005366313399999999
3.603714 0.0055063549
3.604714 0.0056469282
3.605714 0.0057880308
3.606714 0.0059296606
3.607714 0.0060718154
3.608714 0.0062144921999999995
3.609714 0.0063576888000000005
3.610714 0.0065014020999999995
3.611714 0.0066456298
3.612714 0.0067903697
3.613714 0.006935618899999999
3.614714 0.0070813738000000005
3.615714 0.0072276321999999995
3.616714 0.0073743911
3.617714 0.0075216485
3.618714 0.0076694007
3.619714 0.0078176447
3.620714 0.0079663769
3.621714 0.0081155951
3.622714 0.008265295800000001
3.623714 0.0084154759
3.624714 0.0085661326
3.625714 0.0087172622
3.626714 0.0088688619
3.627714 0.009020928
3.628714 0.009173456799999999
3.629714 0.0093264454
3.630714 0.0094798903
3.631714 0.0096337877
3.632714 0.0097881348
3.633714 0.0099429271
3.634714 0.010098162
3.635714 0.010253835
3.636714 0.010409943
3.637714 0.010566483
3.638714 0.010723449000000001
3.639714 0.010880839
3.640714 0.011038649000000001
3.641714 0.011196873999999999
3.642714 0.011355511
3.643714 0.011514555999999999
3.644714 0.011674005
3.645714 0.011833853
3.646714 0.011994096999999999
3.647714 0.012154733000000001
3.648714 0.012315756
3.649714 0.012477161
3.650714 0.012638944999999999
3.651714 0.012801103
3.652714 0.01296363
3.653714 0.013126523
3.654714 0.013289777
3.655714 0.013453385000000002
3.656714 0.013617345
3.657714 0.013781652
3.658714 0.013946299
3.659714 0.014111285000000001
3.660714 0.014276602000000001
3.661714 0.014442246
3.662714 0.014608211999999999
3.663714 0.014774496000000002
3.664714 0.014941092
3.665714 0.015107995
3.666714 0.015275199
3.667714 0.015442701
3.668714 0.015610493000000001
3.669714 0.01577857
3.670714 0.015946929000000002
3.671714 0.016115561
3.672714 0.016284462
3.673714 0.016453626
3.674714 0.01662305
3.675714 0.016792725
3.676714 0.016962647
3.677714 0.017132808
3.678714 0.017303204
3.679714 0.017473828
3.680714 0.017644675000000002
3.681714 0.017815738
3.682714 0.017987011
3.683714 0.018158488
3.684714 0.018330163
3.685714 0.018502028
3.686714 0.018674078
3.687714 0.018846308
3.688714 0.019018708999999998
3.689714 0.019191275
3.690714 0.019364001000000002
3.691714 0.019536879
3.692714 0.019709901
3.693714 0.019883063
3.694714 0.020056356
3.695714 0.020229774
3.696714 0.020403312
3.697714 0.020576960000000002
3.698714 0.020750712
3.699714 0.020924561
3.700714 0.0210985
3.701714 0.021272524
3.702714 0.021446622999999998
3.703714 0.02162079
3.704714 0.02179502
3.705714 0.021969304
3.706714 0.022143636
3.707714 0.022318008
3.708714 0.022492411
3.709714 0.02266684
3.710714 0.022841287
3.711714 0.023015746
3.712714 0.023190207
3.713714 0.023364664
3.714714 0.023539110000000002
3.715714 0.023713535
3.716714 0.023887934
3.717714 0.024062298
3.718714 0.024236618999999997
3.719714 0.024410892
3.720714 0.024585106
3.721714 0.024759257
3.722714 0.024933336
3.723714 0.025107333000000003
3.724714 0.025281243000000002
3.725714 0.025455056999999996
3.726714 0.025628766000000004
3.727714 0.025802365
3.728714 0.025975843999999998
3.729714 0.026149194999999997
3.730714 0.026322412
3.731714 0.026495487
3.732714 0.026668409999999997
3.733714 0.026841175999999998
3.734714 0.027013774
3.735714 0.027186197000000002
3.736714 0.027358439000000002
3.737714 0.027530489
3.738714 0.027702341
3.739714 0.027873987
3.740714 0.028045417
3.741714 0.028216626
3.742714 0.028387606
3.743714 0.028558346000000002
3.744714 0.028728839
3.745714 0.028899076
3.746714 0.029069051
3.747714 0.029238756
3.748714 0.029408181
3.749714 0.029577318
3.750714 0.029746158
3.751714 0.029914695
3.752714 0.030082918
3.753714 0.030250821000000004
3.754714 0.030418395
3.755714 0.030585631999999998
3.756714 0.030752525
3.757714 0.030919063
3.758714 0.03108524
3.759714 0.031251047000000004
3.760714 0.031416473
3.761714 0.031581512
3.762714 0.031746156
3.763714 0.031910397
3.764714 0.032074226
3.765714 0.032237632
3.766714 0.032400611
3.767714 0.03256315
3.768714 0.032725243
3.769714 0.03288688
3.770714 0.033048054
3.771714 0.033208757
3.772714 0.033368979
3.773714 0.033528713
3.774714 0.033687949
3.775714 0.033846678000000005
3.776714 0.034004891999999995
3.777714 0.034162583
3.778714 0.034319739999999994
3.779714 0.03447636
3.780714 0.034632429
3.781714 0.03478794
3.782714 0.034942885
3.783714 0.035097255
3.784714 0.035251043
3.785714 0.035404236000000006
3.786714 0.035556831000000004
3.787714 0.035708817000000004
3.788714 0.035860183
3.789714 0.036010923
3.790714 0.036161026
3.791714 0.036310485999999996
3.792714 0.036459293999999996
3.793714 0.036607441000000004
3.794714 0.036754916
3.795714 0.036901712999999996
3.796714 0.037047823
3.797714 0.037193237
3.798714 0.037337946999999996
3.799714 0.037481941000000005
3.800714 0.037625214000000004
3.801714 0.037767756
3.802714 0.037909557999999996
3.803714 0.038050613
3.804714 0.038190911
3.805714 0.038330443
3.806714 0.038469202
3.807714 0.03860718
3.808714 0.038744367
3.809714 0.038880753000000004
3.810714 0.039016333
3.811714 0.039151095999999996
3.812714 0.039285033999999996
3.813714 0.039418141
3.814714 0.039550403000000005
3.815714 0.039681816
3.816714 0.03981237
3.817714 0.039942059
3.818714 0.040070873
3.819714 0.040198801
3.820714 0.04032584
3.821714 0.040451979
3.822714 0.040577209
3.823714 0.040701524
3.824714 0.040824912000000005
3.825714 0.040947367000000005
3.826714 0.041068881
3.827714 0.041189446
3.828714 0.041309054
3.829714 0.041427696
3.830714 0.041545366
3.831714 0.041662052000000005
3.832714 0.041777748
3.833714 0.041892449
3.834714 0.042006143
3.835714 0.042118825
3.836714 0.042230485
3.837714 0.042341117
3.838714 0.042450713
3.839714 0.042559265
3.840714 0.042666766
3.841714 0.042773204
3.842714 0.042878577
3.843714 0.042982874000000004
3.844714 0.043086088
3.845714 0.043188212999999996
3.846714 0.043289241
3.847714 0.043389162999999994
3.848714 0.043487974
3.849714 0.043585664
3.850714 0.043682227000000004
3.851714 0.043777656
3.852714 0.043871943
3.853714 0.043965082
3.854714 0.044057064
3.855714 0.044147886000000004
3.856714 0.044237534
3.857714 0.044326007
3.858714 0.044413295000000005
3.859714 0.044499393
3.860714 0.044584292000000005
3.861714 0.044667986
3.862714 0.044750466
3.863714 0.04483173
3.864714 0.044911765
3.865714 0.04499057
3.866714 0.045068133999999996
3.867714 0.045144453
3.868714 0.045219521
3.869714 0.045293328
3.870714 0.045365869
3.871714 0.045437138999999994
3.872714 0.045507131
3.873714 0.045575835999999995
3.874714 0.045643251999999995
3.875714 0.04570937
3.876714 0.045774184
3.877714 0.045837689
3.878714 0.045899878
3.879714 0.045960743000000005
3.880714 0.046020281
3.881714 0.046078485
3.882714 0.046135348
3.883714 0.046190867000000004
3.884714 0.046245035000000004
3.885714 0.046297844
3.886714 0.046349291
3.887714 0.04639937
3.888714 0.046448075
3.889714 0.046495404000000004
3.890714 0.046541347
3.891714 0.046585902
3.892714 0.04662906
3.893714 0.046670818
3.894714 0.046711173
3.895714 0.046750117
3.896714 0.046787647
3.897714 0.046823759
3.898714 0.046858445
3.899714 0.046891702
3.900714 0.046923527
3.901714 0.046953914
3.902714 0.046982858
3.903714 0.047010355000000004
3.904714 0.047036400000000006
3.905714 0.047060990000000004
3.906714 0.047084119
3.907714 0.047105784
3.908714 0.047125982
3.909714 0.047144707
3.910714 0.047161957
3.911714 0.047177725000000004
3.912714 0.047192012
3.913714 0.047204809
3.914714 0.047216115999999995
3.915714 0.047225927
3.916714 0.047234242
3.917714 0.047241052000000006
3.918714 0.047246358
3.919714 0.047250156
3.920714 0.047252441
3.921714 0.047253212
3.922714 0.047252464
3.923714 0.047250197
3.924714 0.047246405
3.925714 0.047241083999999996
3.926714 0.047234233
3.927714 0.047225851
3.928714 0.047215933
3.929714 0.047204478
3.930714 0.04719148
3.931714 0.04717694
3.932714 0.047160854
3.933714 0.04714322
3.934714 0.047124035
3.935714 0.047103295
3.936714 0.047081002
3.937714 0.047057148
3.938714 0.047031735
3.939714 0.047004761
3.940714 0.046976225
3.941714 0.046946123
3.942714 0.046914451999999995
3.943714 0.046881213
3.944714 0.046846402
3.945714 0.046810016
3.946714 0.046772056
3.947714 0.046732521
3.948714 0.046691408999999996
3.949714 0.04664872
3.950714 0.04660445
3.951714 0.0465586
3.952714 0.046511166
3.953714 0.046462149
3.954714 0.046411549999999996
3.955714 0.046359363
3.956714 0.046305591
3.957714 0.046250232999999995
3.958714 0.046193288
3.959714 0.046134755
3.960714 0.046074635
3.961714 0.046012925999999996
3.962714 0.045949628
3.963714 0.045884741
3.964714 0.045818265000000004
3.965714 0.0457502
3.966714 0.045680546
3.967714 0.045609302
3.968714 0.04553647
3.969714 0.045462052
3.970714 0.045386044
3.971714 0.045308447
3.972714 0.045229265
3.973714 0.045148496
3.974714 0.045066141
3.975714 0.044982199
3.976714 0.044896675000000004
3.977714 0.044809564
3.978714 0.04472087
3.979714 0.044630596
3.980714 0.044538741
3.981714 0.044445306000000004
3.982714 0.044350294
3.983714 0.044253704
3.984714 0.04415554
3.985714 0.044055801
3.986714 0.043954488
3.987714 0.043851606
3.988714 0.043747155
3.989714 0.043641136000000004
3.990714 0.043533550000000004
3.991714 0.043424402
3.992714 0.043313694
3.993714 0.043201426
3.994714 0.043087600999999996
3.995714 0.042972222
3.996714 0.042855288000000005
3.997714 0.042736807
3.998714 0.042616777
3.999714 0.042495200999999996
4.000714 0.042372086
4.001714 0.042247432
4.002714 0.04212124
4.003714 0.041993515
4.004714 0.041864259
4.005714 0.041733476
4.006714 0.04160117
4.007714 0.041467341
4.008714 0.041331997
4.009714 0.041195136
4.010714 0.041056764999999995
4.011714 0.040916886
4.012714 0.040775505000000004
4.013714 0.040632623
4.014714 0.040488245
4.015714 0.040342376
4.016714 0.040195018
4.017715 0.040046175
4.018714 0.039895854
4.019714 0.039744054
4.020714 0.039590784999999996
4.021714 0.039436045
4.022714 0.039279841999999995
4.023714 0.039122181
4.024714 0.038963064
4.025714 0.038802499
4.026714 0.038640489
4.027714 0.038477039
4.028714 0.038312154
4.029714 0.038145838
4.030715 0.037978095
4.031714 0.037808931999999996
4.032714 0.037638351
4.033714 0.037466361999999996
4.034714 0.037292967
4.035714 0.03711817
4.036714 0.036941978
4.037714 0.036764395
4.038714 0.036585429999999995
4.039714 0.036405085000000004
4.040714 0.036223367
4.041714 0.03604028
4.042714 0.035855832
4.043715 0.035670027
4.044714 0.035482869
4.045714 0.035294367
4.046714 0.035104525
4.047714 0.034913350999999995
4.048714 0.034720846
4.049714 0.034527021
4.050714 0.03433188
4.051714 0.034135429
4.052714 0.033937674
4.053714 0.033738620999999996
4.054714 0.033538279
4.055714 0.033336651
4.056714 0.033133745
4.057714 0.032929564
4.058714 0.03272412
4.059714 0.032517416
4.060714 0.032309457
4.061714 0.032100253
4.062714 0.031889812
4.063715 0.031678137
4.064714 0.031465237
4.065714 0.031251117
4.066714 0.031035786000000003
4.067714 0.030819251000000002
4.068714 0.030601516
4.069714 0.030382592
4.070714 0.030162481999999997
4.071714 0.029941197
4.072714 0.029718741999999996
4.073714 0.029495126
4.074714 0.029270357
4.075714 0.029044438
4.076715 0.028817382
4.077714 0.028589193
4.078714 0.028359881
4.079714 0.028129452
4.080714 0.027897913000000003
4.081714 0.027665275
4.082714 0.027431542000000003
4.083714 0.027196723000000003
4.084714 0.026960828
4.085714 0.026723865
4.086714 0.026485839
4.087714 0.02624676
4.088714 0.026006636
4.089714 0.025765473
4.090714 0.025523282
4.091714 0.025280069999999998
4.092714 0.025035845
4.093714 0.024790617
4.094714 0.024544391999999998
4.095714 0.02429718
4.096714 0.024048988
4.097714 0.023799826
4.098714 0.023549702000000002
4.099714 0.023298625
4.100714 0.023046603
4.101714 0.022793644000000002
4.102714 0.022539757
4.103714 0.022284951
4.104714 0.022029235
4.105714 0.021772615999999998
4.106714 0.021515104
4.107714 0.021256709000000002
4.108714 0.020997437
4.109715 0.020737298
4.110714 0.020476301
4.111714 0.020214455
4.112714 0.019951769
4.113714 0.019688248999999998
4.114714 0.019423908
4.115714 0.019158751999999998
4.116714 0.018892791
4.117714 0.018626034
4.118714 0.018358489999999998
4.119714 0.018090167
4.120714 0.017821074
4.121714 0.017551221000000002
4.122715 0.017280615
4.123714 0.017009267
4.124714 0.016737184000000002
4.125714 0.016464376
4.126714 0.016190852000000002
4.127714 0.015916621
4.128714 0.015641694
4.129714 0.015366076
4.130714 0.015089779000000001
4.131714 0.014812811
4.132714 0.014535182
4.133714 0.014256901
4.134714 0.013977978
4.135714 0.013698418999999998
4.136714 0.013418237000000001
4.137714 0.013137439
4.138714 0.012856034
4.139714 0.012574031999999999
4.140714 0.012291442999999999
4.141714 0.012008275
4.142715 0.011724538000000001
4.143714 0.011440241
4.144714 0.011155393000000001
4.145714 0.010870005
4.146714 0.010584085
4.147714 0.010297642
4.148714 0.010010686
4.149714 0.0097232267
4.150714 0.0094352727
4.151714 0.0091468341
4.152714 0.008857920299999999
4.153714 0.0085685402
4.154714 0.0082787039
4.155715 0.0079884208
4.156714 0.0076976998
4.157714 0.0074065509
4.158714 0.0071149836
4.159714 0.006823007400000001
4.160714 0.0065306318000000006
4.161714 0.0062378655
4.162714 0.0059447189
4.163714 0.0056512014
4.164714 0.0053573225
4.165714 0.0050630919
4.166714 0.0047685189
4.167714 0.0044736134
4.168715 0.0041783849
4.169714 0.0038828428
4.170714 0.0035869969
4.171714 0.0032908567000000002
4.172714 0.002994432
4.173714 0.0026977323
4.174714 0.0024007673
4.175714 0.0021035465999999997
4.176714 0.0018060798999999998
4.177714 0.0015083765
4.178714 0.0012104462
4.179714 0.00091229876
4.180714 0.0006139436200000001
4.181714 0.00031539041
4.182714 1.6648757999999997e-05
4.183714 -0.0002822718
4.184714 -0.0005813616599999999
4.185714 -0.0008806113300000001
4.186714 -0.0011800112
4.187714 -0.0014795517
4.188715 -0.0017792233999999998
4.189714 -0.0020790166999999997
4.190714 -0.0023789222
4.191714 -0.0026789303
4.192714 -0.0029790314999999998
4.193714 -0.0032792166
4.194714 -0.0035794757
4.195714 -0.0038797996
4.196714 -0.0041801792
4.197714 -0.0044806045
4.198714 -0.0047810667
4.199714 -0.0050815556999999996
4.200714 -0.0053820626
4.201715 -0.0056825782
4.202714 -0.0059830926999999996
4.203714 -0.006283597
4.204714 -0.006584081699999999
4.205714 -0.006884537999999999
4.206714 -0.0071849565
4.207714 -0.0074853277
4.208714 -0.0077856421
4.209714 -0.008085891
4.210714 -0.0083860657
4.211714 -0.0086861561
4.212714 -0.008986154
4.213714 -0.0092860493
4.214714 -0.0095858341
4.215714 -0.009885498
4.216714 -0.010185033000000001
4.217714 -0.01048443
4.218714 -0.010783681
4.219714 -0.011082775
4.220714 -0.011381705
4.221714 -0.011680461
4.222714 -0.011979036
4.223714 -0.012277419999999999
4.224714 -0.012575605
4.225714 -0.012873582
4.226714 -0.013171343
4.227714 -0.013468879000000001
4.228714 -0.013766182
4.229714 -0.014063243000000001
4.230714 -0.014360054
4.231714 -0.014656608
4.232714 -0.014952893
4.233714 -0.015248905
4.234715 -0.015544634
4.235714 -0.015840071
4.236714 -0.01613521
4.237714 -0.016430042000000002
4.238714 -0.016724558
4.239714 -0.017018752
4.240714 -0.017312614
4.241714 -0.017606138
4.242714 -0.017899316
4.243714 -0.018192138
4.244714 -0.018484598
4.245714 -0.018776688
4.246714 -0.0190684
4.247715 -0.019359727
4.248714 -0.01965066
4.249714 -0.019941194
4.250714 -0.020231318
4.251714 -0.020521028
4.252714 -0.020810314
4.253714 -0.02109917
4.254714 -0.021387587
4.255714 -0.021675559
4.256714 -0.021963079
4.257714 -0.022250139
4.258714 -0.022536732
4.259714 -0.022822850000000002
4.260714 -0.023108486
4.261714 -0.023393634
4.262714 -0.023678286
4.263714 -0.023962435
4.264714 -0.024246074
4.265714 -0.024529194
4.266714 -0.02481179
4.267715 -0.025093854999999998
4.268714 -0.025375382
4.269714 -0.025656362
4.270714 -0.025936792
4.271714 -0.026216661
4.272714 -0.026495963999999997
4.273714 -0.026774695
4.274714 -0.027052846
4.275714 -0.027330409
4.276714 -0.027607378000000002
4.277714 -0.027883744999999998
4.278714 -0.028159506999999997
4.279714 -0.028434655000000003
4.280715 -0.02870918
4.281714 -0.028983075999999997
4.282714 -0.029256337
4.283714 -0.029528958999999997
4.284714 -0.029800931000000003
4.285714 -0.030072249000000002
4.286714 -0.030342906
4.287714 -0.030612895999999997
4.288714 -0.030882211
4.289714 -0.031150845
4.290714 -0.031418793
4.291714 -0.031686047
4.292714 -0.031952601
4.293715 -0.032218447000000004
4.294714 -0.03248358
4.295714 -0.032747994
4.296714 -0.033011683
4.297714 -0.033274639
4.298714 -0.033536858999999995
4.299714 -0.033798334
4.300714 -0.034059059999999995
4.301714 -0.03431903
4.302714 -0.034578238
4.303714 -0.034836676999999996
4.304714 -0.035094342
4.305714 -0.035351227
4.306714 -0.035607325999999995
4.307714 -0.035862633
4.308714 -0.036117145999999996
4.309714 -0.036370856
4.310714 -0.036623757
4.311714 -0.036875842
4.312714 -0.03712711
4.313715 -0.037377552
4.314714 -0.037627164
4.315714 -0.037875937
4.316714 -0.038123870000000004
4.317714 -0.038370956000000005
4.318714 -0.038617189
4.319714 -0.038862563
4.320714 -0.039107076
4.321714 -0.039350719
4.322714 -0.039593487999999996
4.323714 -0.039835379
4.324714 -0.040076385
4.325714 -0.0403165
4.326715 -0.040555722
4.327714 -0.040794045
4.328714 -0.041031462000000005
4.329714 -0.041267968
4.330714 -0.041503561
4.331714 -0.041738234
4.332714 -0.041971984
4.333714 -0.042204803
4.334714 -0.042436688
4.335714 -0.042667636
4.336714 -0.04289764
4.337714 -0.043126696
4.338714 -0.043354798
4.339714 -0.043581941
4.340714 -0.043808125
4.341714 -0.044033342
4.342714 -0.044257587
4.343714 -0.044480857
4.344714 -0.044703146
4.345714 -0.044924452
4.346714 -0.045144768
4.347714 -0.045364091
4.348714 -0.045582419
4.349714 -0.045799745999999995
4.350714 -0.046016066
4.351714 -0.046231376
4.352714 -0.046445674
4.353714 -0.046658952
4.354714 -0.04687121
4.355714 -0.047082442
4.356714 -0.047292645
4.357714 -0.047501811
4.358714 -0.047709941000000006
4.359715 -0.04791703
4.360714 -0.04812307
4.361714 -0.048328063000000004
4.362714 -0.048532002
4.363714 -0.048734885
4.364714 -0.048936705999999996
4.365714 -0.049137464
4.366714 -0.049337150999999996
4.367714 -0.049535767
4.368714 -0.049733307000000004
4.369714 -0.049929769
4.370714 -0.050125148999999994
4.371714 -0.050319446
4.372715 -0.050512655000000004
4.373714 -0.050704769000000004
4.374714 -0.050895789000000004
4.375714 -0.05108570900000001
4.376714 -0.051274529000000006
4.377714 -0.051462243
4.378714 -0.051648845
4.379714 -0.051834335
4.380714 -0.052018713999999994
4.381714 -0.052201975000000005
4.382714 -0.052384112
4.383714 -0.052565127
4.384714 -0.052745012
4.385714 -0.052923767000000004
4.386714 -0.053101394
4.387714 -0.053277885
4.388714 -0.053453235999999994
4.389714 -0.053627446
4.390714 -0.053800509
4.391714 -0.053972425
4.392715 -0.054143189
4.393714 -0.0543128
4.394714 -0.05448125300000001
4.395714 -0.054648548000000005
4.396714 -0.054814678000000006
4.397714 -0.05497964400000001
4.398714 -0.055143441
4.399714 -0.055306067
4.400714 -0.055467524000000004
4.401714 -0.055627798
4.402714 -0.055786897
4.403714 -0.055944814999999995
4.404714 -0.056101545
4.405715 -0.056257087
4.406714 -0.05641144199999999
4.407714 -0.056564604
4.408714 -0.056716567
4.409714 -0.05686733099999999
4.410714 -0.057016895000000005
4.411714 -0.057165255000000005
4.412714 -0.057312409999999994
4.413714 -0.057458354
4.414714 -0.057603087000000004
4.415714 -0.05774660399999999
4.416714 -0.057888904000000005
4.417714 -0.058029988
4.418715 -0.058169848999999996
4.419714 -0.058308488000000006
4.420714 -0.058445899
4.421714 -0.058582082
4.422714 -0.05871703
4.423714 -0.058850744999999996
4.424714 -0.058983226
4.425714 -0.059114466000000004
4.426714 -0.059244466999999995
4.427714 -0.059373222999999996
4.428714 -0.059500731999999994
4.429714 -0.059626991000000004
4.430714 -0.05975199700000001
4.431714 -0.059875753000000004
4.432714 -0.059998251
4.433714 -0.060119492
4.434714 -0.060239474999999994
4.435714 -0.060358194999999996
4.436714 -0.060475647
4.437714 -0.060591835000000004
4.438715 -0.060706754
4.439714 -0.060820399000000004
4.440714 -0.060932769
4.441714 -0.061043863999999996
4.442714 -0.061153678999999996
4.443714 -0.061262212999999996
4.444714 -0.061369466
4.445714 -0.061475433
4.446714 -0.061580114
4.447714 -0.061683508000000005
4.448714 -0.06178561
4.449714 -0.06188642
4.450714 -0.061985931999999994
4.451715 -0.062084146
4.452714 -0.062181061
4.453714 -0.062276678999999995
4.454714 -0.062370993000000007
4.455714 -0.062463997
4.456714 -0.06255569799999999
4.457714 -0.062646088
4.458714 -0.06273516300000001
4.459714 -0.062822929
4.460714 -0.062909379
4.461714 -0.062994508
4.462714 -0.06307831500000001
4.463714 -0.063160801
4.464714 -0.063241966
4.465714 -0.06332180300000001
4.466714 -0.063400314
4.467714 -0.063477491
4.468714 -0.063553336
4.469714 -0.063627848
4.470714 -0.063701021
4.471714 -0.063772855
4.472714 -0.06384335000000001
4.473714 -0.063912501
4.474714 -0.063980307
4.475714 -0.06404676200000001
4.476714 -0.064111868
4.477714 -0.064175623
4.478714 -0.064238021
4.479714 -0.064299069
4.480714 -0.064358755
4.481714 -0.064417085
4.482714 -0.064474053
4.483714 -0.064529653
4.484715 -0.064583891
4.485714 -0.064636761
4.486714 -0.064688257
4.487714 -0.06473838
4.488714 -0.064787129
4.489714 -0.064834504
4.490714 -0.06488050000000001
4.491714 -0.064925116
4.492714 -0.064968353
4.493714 -0.065010204
4.494714 -0.06505067
4.495714 -0.065089751
4.496714 -0.06512744
4.497715 -0.065163738
4.498714 -0.065198645
4.499714 -0.065232161
4.500714 -0.06526428
4.501714 -0.06529499700000001
4.502714 -0.065324316
4.503714 -0.06535223200000001
4.504714 -0.065378746
4.505714 -0.065403851
4.506714 -0.065427547
4.507714 -0.065449835
4.508714 -0.065470714
4.509714 -0.06549017900000001
4.510714 -0.065508229
4.511714 -0.065524859
4.512714 -0.06554006799999999
4.513714 -0.06555385799999999
4.514714 -0.065566227
4.515714 -0.06557717
4.516714 -0.06558668699999999
4.517715 -0.06559477799999999
4.518714 -0.065601437
4.519714 -0.065606664
4.520714 -0.065610453
4.521714 -0.06561281
4.522714 -0.06561373
4.523714 -0.06561320600000001
4.524714 -0.065611245
4.525714 -0.065607839
4.526714 -0.065602985
4.527714 -0.065596687
4.528714 -0.065588939
4.529714 -0.065579743
4.530715 -0.065569091
4.531714 -0.065556983
4.532714 -0.065543421
4.533714 -0.065528398
4.534714 -0.065511913
4.535714 -0.065493968
4.536714 -0.065474561
4.537714 -0.065453688
4.538714 -0.06543134199999999
4.539714 -0.06540752899999999
4.540714 -0.06538224399999999
4.541714 -0.065355486
4.542714 -0.065327249
4.543715 -0.065297534
4.544714 -0.065266341
4.545714 -0.065233663
4.546714 -0.065199501
4.547714 -0.065163855
4.548714 -0.065126724
4.549714 -0.065088103
4.550714 -0.065047992
4.551714 -0.065006386
4.552714 -0.064963283
4.553714 -0.06491868399999999
4.554714 -0.064872589
4.555714 -0.064824993
4.556714 -0.064775895
4.557714 -0.064725295
4.558714 -0.064673187
4.559714 -0.064619572
4.560714 -0.06456445
4.561714 -0.064507814
4.562714 -0.06444967
4.563715 -0.064390013
4.564714 -0.064328843
4.565714 -0.064266153
4.566714 -0.06420194400000001
4.567714 -0.06413621600000001
4.568714 -0.064068969
4.569714 -0.06400019600000001
4.570714 -0.063929899
4.571714 -0.063858076
4.572714 -0.063784729
4.573714 -0.063709851
4.574714 -0.063633441
4.575714 -0.063555501
4.576715 -0.06347603
4.577714 -0.06339502300000001
4.578714 -0.063312479
4.579714 -0.06322839799999999
4.580714 -0.063142774
4.581714 -0.063055608
4.582714 -0.0629669
4.583714 -0.062876649
4.584714 -0.06278484899999999
4.585714 -0.06269150200000001
4.586714 -0.062596606
4.587714 -0.062500162
4.588714 -0.062402163
4.589714 -0.06230261100000001
4.590714 -0.062201504000000005
4.591714 -0.062098837
4.592714 -0.061994616
4.593714 -0.061888836
4.594714 -0.06178149499999999
4.595714 -0.061672588
4.596714 -0.061562116
4.597714 -0.06145007799999999
4.598714 -0.061336474
4.599714 -0.061221304
4.600714 -0.061104563
4.601714 -0.060986250000000006
4.602714 -0.060866366000000005
4.603714 -0.060744903999999995
4.604714 -0.060621869999999994
4.605714 -0.060497259
4.606714 -0.060371071
4.607714 -0.060243299
4.608714 -0.060113950000000006
4.609715 -0.059983018
4.610714 -0.059850502
4.611714 -0.059716402999999994
4.612714 -0.059580716
4.613714 -0.059443439
4.614714 -0.05930457299999999
4.615714 -0.059164118
4.616714 -0.059022073
4.617714 -0.058878434
4.618714 -0.058733205999999996
4.619714 -0.058586383
4.620714 -0.058437965
4.621714 -0.058287952999999997
4.622715 -0.058136338999999995
4.623714 -0.057983131
4.624714 -0.057828321999999995
4.625714 -0.057671912
4.626714 -0.057513901
4.627714 -0.05735429
4.628714 -0.057193072
4.629714 -0.057030253999999996
4.630714 -0.056865835
4.631714 -0.056699809
4.632714 -0.056532176999999996
4.633714 -0.056362937999999994
4.634714 -0.056192093
4.635714 -0.056019641
4.636714 -0.055845582
4.637714 -0.055669917
4.638714 -0.055492646
4.639714 -0.055313768
4.640714 -0.055133278
4.641714 -0.054951181
4.642715 -0.054767472
4.643714 -0.054582156
4.644714 -0.054395228
4.645714 -0.054206693
4.646714 -0.054016546
4.647714 -0.053824787000000006
4.648714 -0.053631415
4.649714 -0.053436436999999996
4.650714 -0.053239847
4.651714 -0.053041644
4.652714 -0.052841828
4.653714 -0.052640401
4.654714 -0.052437361
4.655715 -0.052232714000000006
4.656714 -0.052026456000000006
4.657714 -0.051818584
4.658714 -0.051609101
4.659714 -0.051398005000000004
4.660714 -0.051185301999999995
4.661714 -0.050970987999999995
4.662714 -0.050755061000000004
4.663714 -0.050537527
4.664714 -0.050318381
4.665714 -0.05009762799999999
4.666714 -0.04987526900000001
4.667714 -0.049651298
4.668715 -0.04942572
4.669714 -0.049198535
4.670714 -0.048969750000000006
4.671714 -0.048739357999999997
4.672714 -0.048507363
4.673714 -0.048273764
4.674714 -0.048038564
4.675714 -0.047801764000000004
4.676714 -0.047563366
4.677714 -0.047323370000000003
4.678714 -0.047081776
4.679714 -0.046838587
4.680714 -0.046593805999999995
4.681714 -0.046347434
4.682714 -0.046099472
4.683714 -0.045849921
4.684714 -0.045598783999999996
4.685714 -0.045346061
4.686714 -0.045091755
4.687714 -0.044835868
4.688715 -0.044578404
4.689714 -0.044319362
4.690714 -0.044058745999999996
4.691714 -0.043796556
4.692714 -0.043532797
4.693714 -0.043267468999999996
4.694714 -0.043000575
4.695714 -0.042732121
4.696714 -0.042462104
4.697714 -0.042190530999999996
4.698714 -0.041917403
4.699714 -0.041642724
4.700714 -0.041366494
4.701715 -0.041088718
4.702714 -0.040809397000000004
4.703714 -0.040528536
4.704714 -0.040246135999999995
4.705714 -0.039962202
4.706714 -0.039676737000000004
4.707714 -0.039389741
4.708714 -0.03910122
4.709714 -0.038811177
4.710714 -0.038519615
4.711714 -0.038226537
4.712714 -0.037931945
4.713714 -0.037635845
4.714714 -0.037338238
4.715714 -0.03703913
4.716714 -0.036738522
4.717714 -0.036436418
4.718714 -0.036132822
4.719714 -0.035827735
4.720714 -0.035521164
4.721714 -0.035213112
4.722714 -0.034903581
4.723714 -0.034592574
4.724714 -0.034280098
4.725714 -0.033966155000000005
4.726714 -0.033650751
4.727714 -0.033333886
4.728714 -0.033015569
4.729714 -0.032695799
4.730714 -0.032374583
4.731714 -0.032051926
4.732714 -0.031727832000000004
4.733714 -0.031402305
4.734715 -0.031075349999999998
4.735714 -0.030746969
4.736714 -0.03041717
4.737714 -0.030085957
4.738714 -0.029753332
4.739714 -0.029419301000000002
4.740714 -0.029083871
4.741714 -0.028747046999999998
4.742714 -0.028408834
4.743714 -0.028069236
4.744714 -0.027728258000000002
4.745714 -0.027385906999999998
4.746714 -0.027042188
4.747715 -0.026697107
4.748714 -0.026350669
4.749714 -0.026002881
4.750714 -0.025653748999999997
4.751714 -0.025303275000000004
4.752714 -0.024951467999999997
4.753714 -0.024598333
4.754714 -0.024243879
4.755714 -0.023888111
4.756714 -0.023531035000000002
4.757714 -0.023172656
4.758714 -0.022812982
4.759714 -0.02245202
4.760714 -0.022089776999999998
4.761714 -0.021726257
4.762714 -0.021361469
4.763714 -0.02099542
4.764714 -0.020628117
4.765714 -0.020259565
4.766714 -0.019889773
4.767715 -0.019518749000000002
4.768714 -0.019146498
4.769714 -0.018773029
4.770714 -0.018398349
4.771714 -0.018022466
4.772714 -0.017645386
4.773714 -0.017267119
4.774714 -0.016887671
4.775714 -0.016507051000000002
4.776714 -0.016125267
4.777714 -0.015742326
4.778714 -0.015358236999999999
4.779714 -0.014973007000000002
4.780715 -0.014586646
4.781714 -0.014199162
4.782714 -0.013810562
4.783714 -0.013420856000000002
4.784714 -0.013030053
4.785714 -0.012638159000000001
4.786714 -0.012245185999999998
4.787714 -0.011851142
4.788714 -0.011456035
4.789714 -0.011059873999999999
4.790714 -0.010662669
4.791714 -0.01026443
4.792714 -0.0098651646
4.793715 -0.0094648829
4.794714 -0.0090635942
4.795714 -0.0086613087
4.796714 -0.0082580358
4.797714 -0.0078537858
4.798714 -0.0074485681000000005
4.799714 -0.007042392800000001
4.800714 -0.006635269500000001
4.801714 -0.0062272091000000005
4.802714 -0.0058182221
4.803714 -0.0054083186
4.804714 -0.0049975093
4.805714 -0.0045858051
4.806714 -0.0041732164000000006
4.807714 -0.0037597543
4.808714 -0.0033454296
4.809714 -0.0029302535
4.810714 -0.0025142372
4.811714 -0.0020973919
4.812714 -0.0016797289999999998
4.813715 -0.0012612601
4.814714 -0.00084199683
4.815714 -0.00042195061
4.816714 -1.133267e-06
4.817714 0.00042044338999999996
4.818714 0.0008427674399999999
4.819714 0.0012658269000000002
4.820714 0.0016896096
4.821714 0.0021141037000000002
4.822714 0.0025392968
4.823714 0.0029651766
4.824714 0.0033917309
4.825714 0.0038189475000000002
4.826715 0.0042468135
4.827714 0.0046753168
4.828714 0.0051044448
4.829714 0.0055341850000000005
4.830714 0.0059645245
4.831714 0.0063954510999999995
4.832714 0.0068269517
4.833714 0.0072590134
4.834714 0.0076916236
4.835714 0.008124769399999999
4.836714 0.0085584375
4.837714 0.008992615
4.838714 0.0094272895
4.839714 0.009862447
4.840714 0.010298075
4.841714 0.010734159
4.842714 0.011170687
4.843714 0.011607644
4.844714 0.012045018
4.845714 0.012482796
4.846714 0.012920963
4.847714 0.013359504999999999
4.848714 0.013798408
4.849714 0.014237660999999999
4.850714 0.014677247000000001
4.851714 0.015117152
4.852714 0.015557363999999999
4.853714 0.015997868000000002
4.854714 0.01643865
4.855714 0.016879695
4.856714 0.017320989000000002
4.857714 0.017762517
4.858714 0.018204266
4.859715 0.018646219999999998
4.860714 0.019088366
4.861714 0.019530687
4.862714 0.01997317
4.863714 0.020415799999999998
4.864714 0.020858561
4.865714 0.02130144
4.866714 0.021744418999999997
4.867714 0.022187486
4.868714 0.022630623
4.869714 0.023073817
4.870714 0.023517049999999998
4.871714 0.023960311
4.872715 0.024403578999999998
4.873714 0.024846842
4.874714 0.025290084999999997
4.875714 0.025733290000000002
4.876714 0.026176442
4.877714 0.026619525
4.878714 0.027062522999999998
4.879714 0.027505419
4.880714 0.027948199
4.881714 0.028390845
4.882714 0.028833341999999998
4.883714 0.029275674
4.884714 0.029717821999999998
4.885714 0.030159772999999997
4.886714 0.030601508
4.887714 0.031043013
4.888714 0.031484268
4.889714 0.031925258000000005
4.890714 0.032365968
4.891714 0.032806379000000004
4.892715 0.033246476
4.893714 0.03368624
4.894714 0.034125656
4.895714 0.034564704
4.896714 0.035003372000000005
4.897714 0.035441638
4.898714 0.035879487
4.899714 0.036316903
4.900714 0.036753871
4.901714 0.03719037
4.902714 0.037626384
4.903714 0.038061896
4.904714 0.038496888
4.905715 0.038931344
4.906714 0.039365247
4.907714 0.03979858
4.908714 0.040231325
4.909714 0.040663464
4.910714 0.041094980999999996
4.911714 0.041525858
4.912714 0.041956075999999995
4.913714 0.04238562
4.914714 0.04281447
4.915714 0.043242611
4.916714 0.043670024
4.917714 0.044096689
4.918715 0.044522592
4.919714 0.044947714
4.920714 0.045372036
4.921714 0.045795544
4.922714 0.046218216
4.923714 0.046640035
4.924714 0.047060984
4.925714 0.047481045
4.926714 0.047900202
4.927714 0.048318433
4.928714 0.04873572
4.929714 0.049152045
4.930714 0.049567391
4.931714 0.049981742999999995
4.932714 0.050395081
4.933714 0.050807383
4.934714 0.051218632
4.935714 0.05162881
4.936714 0.052037904999999995
4.937714 0.052445887999999996
4.938715 0.052852748000000005
4.939714 0.053258467000000004
4.940714 0.053663022
4.941714 0.054066395
4.942714 0.054468575
4.943714 0.054869539
4.944714 0.055269263
4.945714 0.055667735
4.946714 0.056064937999999995
4.947714 0.056460848999999994
4.948714 0.05685545
4.949714 0.057248725
4.950714 0.057640654
4.951715 0.058031222
4.952714 0.058420404
4.953714 0.058808189
4.954714 0.059194553999999996
4.955714 0.059579482
4.956714 0.059962954
4.957714 0.060344953
4.958714 0.060725462
4.959714 0.061104464
4.960714 0.061481934999999995
4.961714 0.061857863000000006
4.962714 0.062232225999999995
4.963714 0.06260500499999999
4.964714 0.06297618399999999
4.965714 0.063345744
4.966714 0.063713663
4.967714 0.064079929
4.968714 0.064444519
4.969714 0.06480741999999999
4.970714 0.06516861
4.971714 0.06552807199999999
4.972714 0.065885787
4.973714 0.06624174399999999
4.974714 0.06659592
4.975714 0.066948292
4.976714 0.06729884800000001
4.977714 0.06764756999999999
4.978714 0.067994441
4.979714 0.068339444
4.980714 0.06868255399999999
4.981714 0.069023762
4.982714 0.069363043
4.983714 0.069700385
4.984715 0.070035772
4.985714 0.07036918
4.986714 0.070700597
4.987714 0.07103
4.988714 0.071357377
4.989714 0.071682705
4.990714 0.072005973
4.991714 0.072327157
4.992714 0.072646246
4.993714 0.07296322100000001
4.994714 0.073278061
4.995714 0.07359075200000001
4.996714 0.073901279
4.997715 0.074209622
4.998714 0.074515765
4.999714 0.074819685
5.000714 0.07512137499999999
5.001714 0.075420813
5.002714 0.075717981
5.003714 0.076012861
5.004714 0.076305441
5.005714 0.0765957
5.006714 0.076883624
5.007714 0.077169196
5.008714 0.07745239999999999
5.009714 0.07773321700000001
5.010714 0.07801163
5.011714 0.078287622
5.012714 0.07856118000000001
5.013714 0.078832288
5.014714 0.079100928
5.015714 0.079367083
5.016714 0.07963074
5.017715 0.079891883
5.018714 0.080150494
5.019714 0.080406555
5.020714 0.080660055
5.021714 0.080910977
5.022714 0.081159308
5.023714 0.081405026
5.024714 0.08164811899999999
5.025714 0.081888575
5.026714 0.082126376
5.027714 0.082361506
5.028714 0.082593953
5.029714 0.082823698
5.030715 0.083050726
5.031714 0.083275023
5.032714 0.083496579
5.033714 0.083715376
5.034714 0.083931396
5.035714 0.084144628
5.036714 0.084355054
5.037714 0.084562664
5.038714 0.084767444
5.039714 0.084969378
5.040714 0.08516844800000001
5.041714 0.085364649
5.042714 0.085557956
5.043715 0.08574836500000001
5.044714 0.085935858
5.045714 0.086120423
5.046714 0.086302042
5.047714 0.086480705
5.048714 0.08665639900000001
5.049714 0.086829113
5.050714 0.086998829
5.051714 0.087165536
5.052714 0.087329221
5.053714 0.087489875
5.054714 0.087647478
5.055714 0.08780202499999999
5.056714 0.087953499
5.057714 0.088101887
5.058714 0.08824718
5.059714 0.088389363
5.060714 0.08852842699999999
5.061714 0.08866436
5.062714 0.08879714899999999
5.063715 0.08892678300000001
5.064714 0.089053245
5.065714 0.089176529
5.066714 0.08929662299999999
5.067714 0.08941352100000001
5.068714 0.089527207
5.069714 0.089637667
5.070714 0.089744898
5.071714 0.089848886
5.072714 0.08994962000000001
5.073714 0.090047088
5.074714 0.09014128
5.075714 0.090232189
5.076715 0.090319803
5.077714 0.090404111
5.078714 0.090485107
5.079714 0.090562779
5.080714 0.090637116
5.081714 0.090708112
5.082714 0.090775755
5.083714 0.09084004
5.084714 0.090900954
5.085714 0.090958492
5.086714 0.091012643
5.087714 0.0910634
5.088714 0.09111075199999999
5.089714 0.09115469300000001
5.090714 0.09119521700000001
5.091714 0.091232313
5.092714 0.091265974
5.093714 0.091296196
5.094714 0.091322971
5.095714 0.091346289
5.096714 0.09136614400000001
5.097714 0.091382529
5.098714 0.09139544000000001
5.099714 0.091404869
5.100714 0.09141081200000001
5.101714 0.091413257
5.102714 0.091412204
5.103714 0.091407646
5.104714 0.091399573
5.105714 0.09138798299999999
5.106714 0.091372873
5.107714 0.091354229
5.108714 0.091332052
5.109715 0.091306336
5.110714 0.091277075
5.111714 0.091244263
5.112714 0.091207901
5.113714 0.091167982
5.114714 0.09112450100000001
5.115714 0.09107745099999999
5.116714 0.09102682799999999
5.117714 0.090972631
5.118714 0.090914854
5.119714 0.09085349200000001
5.120714 0.090788543
5.121714 0.09072000999999999
5.122715 0.090647879
5.123714 0.090572151
5.124714 0.090492825
5.125714 0.090409897
5.126714 0.090323365
5.127714 0.090233225
5.128714 0.090139476
5.129714 0.090042118
5.130714 0.089941145
5.131714 0.089836557
5.132714 0.089728355
5.133714 0.089616532
5.134714 0.089501089
5.135714 0.089382025
5.136714 0.089259341
5.137714 0.089133036
5.138714 0.089003105
5.139714 0.088869553
5.140714 0.088732375
5.141714 0.08859157100000001
5.142715 0.08844714599999999
5.143714 0.08829909500000001
5.144714 0.088147423
5.145714 0.08799212499999999
5.146714 0.08783320700000001
5.147714 0.087670668
5.148714 0.087504502
5.149714 0.087334722
5.150714 0.087161321
5.151714 0.086984306
5.152714 0.086803676
5.153714 0.086619431
5.154714 0.086431578
5.155715 0.086240115
5.156714 0.086045044
5.157714 0.08584636999999999
5.158714 0.085644092
5.159714 0.08543821800000001
5.160714 0.085228751
5.161714 0.08501569399999999
5.162714 0.084799051
5.163714 0.084578822
5.164714 0.084355019
5.165714 0.084127637
5.166714 0.083896687
5.167714 0.083662174
5.168715 0.083424099
5.169714 0.08318246700000001
5.170714 0.082937285
5.171714 0.082688557
5.172714 0.082436291
5.173714 0.082180492
5.174714 0.081921165
5.175714 0.08165831700000001
5.176714 0.081391953
5.177714 0.081122079
5.178714 0.080848701
5.179714 0.080571824
5.180714 0.080291461
5.181714 0.080007617
5.182714 0.079720299
5.183714 0.079429511
5.184714 0.07913526500000001
5.185714 0.078837568
5.186714 0.07853642499999999
5.187714 0.07823184700000001
5.188715 0.07792384100000001
5.189714 0.077612413
5.190714 0.077297573
5.191714 0.076979329
5.192714 0.076657691
5.193714 0.076332671
5.194714 0.076004275
5.195714 0.075672515
5.196714 0.075337396
5.197714 0.074998935
5.198714 0.074657134
5.199714 0.074312009
5.200714 0.07396356700000001
5.201715 0.073611818
5.202714 0.073256774
5.203714 0.072898448
5.204714 0.07253685
5.205714 0.072171993
5.206714 0.071803882
5.207714 0.071432535
5.208714 0.071057962
5.209714 0.070680171
5.210714 0.070299179
5.211714 0.06991499699999999
5.212714 0.069527637
5.213714 0.06913711
5.214714 0.068743428
5.215714 0.06834660299999999
5.216714 0.067946652
5.217714 0.067543588
5.218714 0.06713742
5.219714 0.06672816200000001
5.220714 0.066315831
5.221714 0.065900438
5.222714 0.065481995
5.223714 0.065060519
5.224714 0.064636028
5.225714 0.064208533
5.226714 0.063778047
5.227714 0.063344586
5.228714 0.062908162
5.229714 0.062468793
5.230714 0.06202649699999999
5.231714 0.061581284
5.232714 0.06113317199999999
5.233714 0.060682173
5.234715 0.060228305
5.235714 0.059771583999999996
5.236714 0.059312028999999995
5.237714 0.058849651
5.238714 0.058384473000000006
5.239714 0.05791650599999999
5.240714 0.057445768999999994
5.241714 0.056972279
5.242714 0.056496053000000004
5.243714 0.056017103000000006
5.244714 0.055535452
5.245714 0.055051117999999996
5.246714 0.054564112
5.247715 0.054074457
5.248714 0.053582172
5.249714 0.053087273
5.250714 0.052589778000000004
5.251714 0.052089704
5.252714 0.051587069000000006
5.253714 0.051081897
5.254714 0.050574203
5.255714 0.050064002
5.256714 0.04955132
5.257714 0.049036171
5.258714 0.048518573999999995
5.259714 0.047998549
5.260714 0.047476118000000005
5.261714 0.0469513
5.262714 0.046424113999999995
5.263714 0.045894578000000005
5.264714 0.045362714
5.265714 0.044828543
5.266714 0.044292083
5.267715 0.043753354
5.268714 0.043212378
5.269714 0.042669175000000004
5.270714 0.04212377
5.271714 0.041576178
5.272714 0.041026424
5.273714 0.040474528
5.274714 0.039920511
5.275714 0.039364394999999996
5.276714 0.038806204
5.277714 0.038245955
5.278714 0.037683675
5.279714 0.037119383
5.280715 0.036553101
5.281714 0.035984854999999996
5.282714 0.035414664
5.283714 0.034842553000000005
5.284714 0.034268541
5.285714 0.033692655
5.286714 0.033114914999999995
5.287714 0.032535344
5.288714 0.031953966
5.289714 0.031370806
5.290714 0.030785886000000002
5.291714 0.030199228999999998
5.292714 0.02961086
5.293715 0.029020800000000003
5.294714 0.028429075999999998
5.295714 0.02783571
5.296714 0.027240725
5.297714 0.026644149000000002
5.298714 0.026046002
5.299714 0.025446308
5.300714 0.024845096
5.301714 0.024242388
5.302714 0.023638207
5.303714 0.023032578
5.304714 0.022425527
5.305714 0.021817078
5.306714 0.021207255
5.307714 0.020596085
5.308714 0.019983592
5.309714 0.019369801
5.310714 0.018754737
5.311714 0.018138424
5.312714 0.017520888999999998
5.313715 0.016902157
5.314714 0.016282254
5.315714 0.015661205
5.316714 0.015039035000000001
5.317714 0.014415768999999998
5.318714 0.013791433999999998
5.319714 0.013166055
5.320714 0.012539657000000001
5.321714 0.011912268
5.322714 0.011283912
5.323714 0.010654615000000001
5.324714 0.010024403
5.325714 0.0093933035
5.326715 0.0087613407
5.327714 0.0081285412
5.328714 0.007494931200000001
5.329714 0.006860536800000001
5.330714 0.006225384999999999
5.331714 0.0055895012
5.332714 0.0049529121
5.333714 0.0043156437
5.334714 0.0036777226000000002
5.335714 0.0030391755
5.336714 0.0024000287999999996
5.337714 0.0017603092
5.338714 0.0011200433000000001
5.339714 0.00047925777999999994
5.340714 -0.00016202048
5.341714 -0.0008037646699999999
5.342714 -0.0014459479
5.343714 -0.0020885432999999997
5.344714 -0.0027315236000000002
5.345714 -0.0033748619999999997
5.346714 -0.0040185314
5.347714 -0.0046625046
5.348714 -0.0053067542
5.349714 -0.0059512531
5.350714 -0.0065959743
5.351714 -0.007240889699999999
5.352714 -0.0078859724
5.353714 -0.0085311956
5.354714 -0.0091765316
5.355714 -0.009821952699999999
5.356714 -0.010467432
5.357714 -0.011112942
5.358714 -0.011758455000000001
5.359715 -0.012403943
5.360714 -0.013049380999999999
5.361714 -0.013694738
5.362714 -0.014339988000000001
5.363714 -0.014985104999999999
5.364714 -0.015630061
5.365714 -0.016274827
5.366714 -0.016919377
5.367714 -0.017563683
5.368714 -0.018207719
5.369714 -0.018851456
5.370714 -0.019494868000000002
5.371714 -0.020137924999999997
5.372715 -0.020780604
5.373714 -0.021422874
5.374714 -0.02206471
5.375714 -0.022706083999999998
5.376714 -0.023346969
5.377714 -0.023987338
5.378714 -0.024627164
5.379714 -0.025266418
5.380714 -0.025905075000000003
5.381714 -0.026543107
5.382714 -0.027180485999999997
5.383714 -0.027817184999999998
5.384714 -0.028453179000000002
5.385714 -0.02908844
5.386714 -0.029722942
5.387714 -0.030356654000000004
5.388714 -0.030989552
5.389714 -0.031621609
5.390714 -0.032252798
5.391714 -0.032883094
5.392715 -0.033512469999999996
5.393714 -0.034140896999999996
5.394714 -0.03476835
5.395714 -0.035394801
5.396714 -0.036020224999999996
5.397714 -0.036644595
5.398714 -0.037267886
5.399714 -0.037890070000000005
5.400714 -0.03851112
5.401714 -0.039131011
5.402714 -0.039749715000000005
5.403714 -0.040367208
5.404714 -0.040983464000000004
5.405715 -0.041598454
5.406714 -0.042212155
5.407714 -0.042824539999999994
5.408714 -0.043435581
5.409714 -0.044045254
5.410714 -0.044653533
5.411714 -0.045260391
5.412714 -0.045865803000000004
5.413714 -0.046469743
5.414714 -0.047072186
5.415714 -0.047673105
5.416714 -0.048272475
5.417714 -0.048870266999999995
5.418715 -0.049466459000000004
5.419714 -0.050061026999999994
5.420714 -0.050653942
5.421714 -0.05124518100000001
5.422714 -0.051834718999999994
5.423714 -0.05242253
5.424714 -0.053008587999999995
5.425714 -0.053592864000000004
5.426714 -0.054175343
5.427714 -0.054755987
5.428714 -0.05533478099999999
5.429714 -0.055911695000000004
5.430714 -0.056486705
5.431714 -0.057059788
5.432714 -0.057630922
5.433714 -0.058200076
5.434714 -0.058767233999999995
5.435714 -0.059332367000000004
5.436714 -0.05989545
5.437714 -0.060456456
5.438715 -0.061015365999999994
5.439714 -0.061572156999999995
5.440714 -0.0621268
5.441714 -0.062679272
5.442714 -0.06322955599999999
5.443714 -0.063777622
5.444714 -0.06432344699999999
5.445714 -0.064867013
5.446714 -0.06540829199999999
5.447714 -0.065947266
5.448714 -0.06648390600000001
5.449714 -0.067018194
5.450714 -0.067550101
5.451715 -0.06807961
5.452714 -0.06860669800000001
5.453714 -0.069131341
5.454714 -0.069653516
5.455714 -0.0701732
5.456714 -0.070690375
5.457714 -0.071205013
5.458714 -0.07171709999999999
5.459714 -0.072226609
5.460714 -0.072733517
5.461714 -0.07323780399999999
5.462714 -0.07373945
5.463714 -0.074238435
5.464714 -0.074734737
5.465714 -0.075228332
5.466714 -0.075719203
5.467714 -0.07620732599999999
5.468714 -0.076692685
5.469714 -0.077175256
5.470714 -0.07765501500000001
5.471714 -0.078131945
5.472714 -0.07860602900000001
5.473714 -0.079077244
5.474714 -0.079545571
5.475714 -0.080010993
5.476714 -0.08047348800000001
5.477714 -0.080933038
5.478714 -0.081389624
5.479714 -0.081843225
5.480714 -0.082293822
5.481714 -0.08274139800000001
5.482714 -0.083185936
5.483714 -0.083627418
5.484715 -0.084065821
5.485714 -0.084501132
5.486714 -0.08493333
5.487714 -0.085362402
5.488714 -0.085788325
5.489714 -0.08621108100000001
5.490714 -0.086630654
5.491714 -0.087047031
5.492714 -0.08746018900000001
5.493714 -0.087870116
5.494714 -0.08827679
5.495714 -0.088680198
5.496714 -0.089080323
5.497715 -0.089477154
5.498714 -0.089870667
5.499714 -0.09026085
5.500714 -0.090647687
5.501714 -0.091031159
5.502714 -0.091411255
5.503714 -0.091787957
5.504714 -0.092161255
5.505714 -0.092531129
5.506714 -0.092897564
5.507714 -0.093260547
5.508714 -0.093620061
5.509714 -0.093976094
5.510714 -0.09432863400000001
5.511714 -0.094677665
5.512714 -0.095023174
5.513714 -0.09536515
5.514714 -0.095703575
5.515714 -0.096038438
5.516714 -0.096369727
5.517715 -0.096697424
5.518714 -0.09702152500000001
5.519714 -0.09734201
5.520714 -0.09765886900000001
5.521714 -0.097972085
5.522714 -0.098281656
5.523714 -0.09858756099999999
5.524714 -0.098889798
5.525714 -0.099188345
5.526714 -0.099483202
5.527714 -0.09977434500000001
5.528714 -0.10006177000000001
5.529714 -0.10034547
5.530715 -0.10062542
5.531714 -0.10090162
5.532714 -0.10117405
5.533714 -0.10144272000000001
5.534714 -0.1017076
5.535714 -0.10196867999999999
5.536714 -0.10222595999999999
5.537714 -0.10247943
5.538714 -0.10272906999999999
5.539714 -0.10297488
5.540714 -0.10321685
5.541714 -0.10345497999999999
5.542714 -0.10368923999999999
5.543715 -0.10391964
5.544714 -0.10414616
5.545714 -0.10436880000000001
5.546714 -0.10458755000000002
5.547714 -0.10480239
5.548714 -0.10501334000000001
5.549714 -0.10522036
5.550714 -0.10542346
5.551714 -0.10562263000000001
5.552714 -0.10581787
5.553714 -0.10600917
5.554714 -0.10619651000000001
5.555714 -0.1063799
5.556714 -0.10655933
5.557714 -0.10673479000000001
5.558714 -0.10690629
5.559714 -0.1070738
5.560714 -0.10723732
5.561714 -0.10739686
5.562714 -0.10755239
5.563715 -0.10770393
5.564714 -0.10785146
5.565714 -0.10799498
5.566714 -0.10813448
5.567714 -0.10826996000000001
5.568714 -0.10840142
5.569714 -0.10852886
5.570714 -0.10865225999999999
5.571714 -0.10877163
5.572714 -0.10888695999999999
5.573714 -0.10899826
5.574714 -0.10910550000000001
5.575714 -0.10920869
5.576715 -0.10930783000000001
5.577714 -0.10940291999999999
5.578714 -0.10949395
5.579714 -0.10958093
5.580714 -0.10966384
5.581714 -0.10974268999999999
5.582714 -0.10981747
5.583714 -0.10988819
5.584714 -0.10995485
5.585714 -0.11001744999999999
5.586714 -0.11007597
5.587714 -0.11013042
5.588714 -0.1101808
5.589714 -0.11022711
5.590714 -0.11026936000000001
5.591714 -0.11030752999999999
5.592714 -0.11034163
5.593714 -0.11037167
5.594714 -0.11039763000000001
5.595714 -0.11041953
5.596714 -0.11043735
5.597714 -0.11045110999999999
5.598714 -0.11046081
5.599714 -0.11046643
5.600714 -0.11046799
5.601714 -0.11046549
5.602714 -0.11045893000000001
5.603714 -0.11044831000000001
5.604714 -0.11043365
5.605714 -0.11041493
5.606714 -0.11039216000000002
5.607714 -0.11036532999999998
5.608714 -0.11033446
5.609715 -0.11029955
5.610714 -0.11026059999999999
5.611714 -0.11021761000000001
5.612714 -0.11017059
5.613714 -0.11011955000000001
5.614714 -0.11006447
5.615714 -0.11000538
5.616714 -0.10994227000000001
5.617714 -0.10987514
5.618714 -0.10980401000000001
5.619714 -0.10972887999999999
5.620714 -0.10964975
5.621714 -0.10956663
5.622715 -0.10947952
5.623714 -0.10938841999999999
5.624714 -0.10929335999999999
5.625714 -0.10919432
5.626714 -0.10909132
5.627714 -0.10898436
5.628714 -0.10887344
5.629714 -0.10875857000000001
5.630714 -0.10863977
5.631714 -0.10851703
5.632714 -0.10839037
5.633714 -0.10825979
5.634714 -0.10812529000000001
5.635714 -0.10798689
5.636714 -0.10784458
5.637714 -0.10769839
5.638714 -0.10754829999999999
5.639714 -0.10739434999999999
5.640714 -0.10723652000000002
5.641714 -0.10707483
5.642715 -0.10690929
5.643714 -0.10673989999999998
5.644714 -0.10656668999999999
5.645714 -0.10638964999999999
5.646714 -0.10620878
5.647714 -0.10602411
5.648714 -0.10583564000000001
5.649714 -0.10564337000000001
5.650714 -0.10544732000000001
5.651714 -0.10524751
5.652714 -0.10504392000000001
5.653714 -0.10483658
5.654714 -0.10462551
5.655715 -0.10441070000000001
5.656714 -0.10419216999999999
5.657714 -0.10396992
5.658714 -0.10374398000000001
5.659714 -0.10351435
5.660714 -0.10328103
5.661714 -0.10304404
5.662714 -0.10280339999999999
5.663714 -0.10255912
5.664714 -0.1023112
5.665714 -0.10205966
5.666714 -0.10180451
5.667714 -0.10154577000000001
5.668715 -0.10128343999999999
5.669714 -0.10101753
5.670714 -0.10074805
5.671714 -0.10047503999999999
5.672714 -0.10019848
5.673714 -0.099918398
5.674714 -0.09963479800000001
5.675714 -0.099347706
5.676714 -0.099057122
5.677714 -0.09876306900000001
5.678714 -0.098465558
5.679714 -0.09816458900000001
5.680714 -0.097860186
5.681714 -0.097552367
5.682714 -0.097241142
5.683714 -0.096926524
5.684714 -0.096608524
5.685714 -0.09628715900000001
5.686714 -0.095962442
5.687714 -0.095634389
5.688715 -0.095303013
5.689714 -0.09496833099999999
5.690714 -0.094630354
5.691714 -0.094289094
5.692714 -0.09394456899999999
5.693714 -0.09359679
5.694714 -0.093245774
5.695714 -0.09289154000000001
5.696714 -0.092534098
5.697714 -0.09217346700000001
5.698714 -0.091809657
5.699714 -0.091442687
5.700714 -0.091072568
5.701715 -0.090699317
5.702714 -0.090322952
5.703714 -0.08994349
5.704714 -0.089560944
5.705714 -0.08917533
5.706714 -0.08878665999999999
5.707714 -0.088394951
5.708714 -0.088000222
5.709714 -0.087602489
5.710714 -0.08720177
5.711714 -0.086798077
5.712714 -0.086391426
5.713714 -0.085981836
5.714714 -0.085569324
5.715714 -0.085153902
5.716714 -0.084735587
5.717714 -0.084314402
5.718714 -0.083890359
5.719714 -0.083463476
5.720714 -0.08303377
5.721714 -0.082601258
5.722714 -0.082165957
5.723714 -0.081727881
5.724714 -0.081287051
5.725714 -0.08084348499999999
5.726714 -0.080397195
5.727714 -0.07994820500000001
5.728714 -0.079496531
5.729714 -0.079042191
5.730714 -0.07858520299999999
5.731714 -0.078125583
5.732714 -0.07766335
5.733714 -0.077198521
5.734715 -0.076731114
5.735714 -0.076261145
5.736714 -0.075788639
5.737714 -0.075313606
5.738714 -0.07483607
5.739714 -0.074356049
5.740714 -0.07387356
5.741714 -0.073388621
5.742714 -0.072901248
5.743714 -0.072411465
5.744714 -0.07191929
5.745714 -0.071424741
5.746714 -0.070927833
5.747715 -0.070428586
5.748714 -0.069927023
5.749714 -0.06942316
5.750714 -0.068917015
5.751714 -0.068408606
5.752714 -0.06789795
5.753714 -0.067385071
5.754714 -0.06686998499999999
5.755714 -0.066352711
5.756714 -0.065833272
5.757714 -0.065311679
5.758714 -0.06478795500000001
5.759714 -0.064262119
5.760714 -0.063734193
5.761714 -0.06320419499999999
5.762714 -0.062672142
5.763714 -0.062138052
5.764714 -0.061601948000000004
5.765714 -0.061063847000000004
5.766714 -0.060523767000000006
5.767715 -0.059981726000000006
5.768714 -0.059437746
5.769714 -0.058891851
5.770714 -0.058344053
5.771714 -0.057794374999999995
5.772714 -0.057242834
5.773714 -0.056689448
5.774714 -0.056134239999999995
5.775714 -0.055577228
5.776714 -0.055018434000000005
5.777714 -0.054457871
5.778714 -0.05389556200000001
5.779714 -0.053331528999999996
5.780715 -0.052765792
5.781714 -0.052198366
5.782714 -0.051629270000000005
5.783714 -0.051058526
5.784714 -0.050486153000000006
5.785714 -0.049912173
5.786714 -0.049336604
5.787714 -0.048759463
5.788714 -0.048180771
5.789714 -0.047600549
5.790714 -0.047018816
5.791714 -0.046435589
5.792714 -0.04585089
5.793715 -0.045264739
5.794714 -0.044677155999999996
5.795714 -0.044088159
5.796714 -0.043497767
5.797714 -0.042906002
5.798714 -0.04231288
5.799714 -0.041718423000000004
5.800714 -0.041122650000000004
5.801714 -0.040525579
5.802714 -0.039927231
5.803714 -0.039327625
5.804714 -0.038726782
5.805714 -0.03812472
5.806714 -0.037521459
5.807714 -0.036917016
5.808714 -0.036311414
5.809714 -0.035704672
5.810714 -0.035096807
5.811714 -0.034487838
5.812714 -0.033877787
5.813715 -0.033266671
5.814714 -0.032654509
5.815714 -0.032041323999999996
5.816714 -0.031427131
5.817714 -0.030811952000000004
5.818714 -0.030195806
5.819714 -0.029578712
5.820714 -0.028960686
5.821714 -0.028341751999999998
5.822714 -0.027721925
5.823714 -0.027101228
5.824714 -0.026479675
5.825714 -0.025857289000000002
5.826715 -0.025234089
5.827714 -0.024610091
5.828714 -0.023985317
5.829714 -0.023359784
5.830714 -0.022733511
5.831714 -0.022106518999999998
5.832714 -0.021478825
5.833714 -0.020850447999999997
5.834714 -0.020221407
5.835714 -0.019591721
5.836714 -0.018961409
5.837714 -0.01833049
5.838714 -0.017698982000000002
5.839714 -0.017066904
5.840714 -0.016434275
5.841714 -0.015801114
5.842714 -0.015167439000000001
5.843714 -0.01453327
5.844714 -0.013898622999999999
5.845714 -0.013263519000000001
5.846714 -0.012627976
5.847714 -0.011992012
5.848714 -0.011355646
5.849714 -0.010718896
5.850714 -0.01008178
5.851714 -0.0094443181
5.852714 -0.0088065273
5.853714 -0.008168426599999999
5.854714 -0.0075300333
5.855714 -0.006891366499999999
5.856714 -0.006252444300000001
5.857714 -0.0056132845
5.858714 -0.0049739054
5.859715 -0.0043343246999999994
5.860714 -0.0036945607
5.861714 -0.0030546311
5.862714 -0.0024145536
5.863714 -0.0017743459000000002
5.864714 -0.0011340259
5.865714 -0.00049361115
5.866714 0.0001468808
5.867714 0.00078743251
5.868714 0.0014280265
5.869714 0.0020686453
5.870714 0.0027092719
5.871714 0.0033498887000000003
5.872715 0.0039904789
5.873714 0.0046310251
5.874714 0.0052715102
5.875714 0.0059119175
5.876714 0.0065522298
5.877714 0.007192430299999999
5.878714 0.0078325022
5.879714 0.0084724285
5.880714 0.0091121925
5.881714 0.0097517783
5.882714 0.010391168
5.883714 0.011030347
5.884714 0.011669297
5.885714 0.012308001
5.886714 0.012946445
5.887714 0.013584609999999999
5.888714 0.014222481999999998
5.889714 0.014860043
5.890714 0.015497279000000001
5.891714 0.016134171
5.892715 0.016770705
5.893714 0.017406864
5.894714 0.018042632
5.895714 0.018677993
5.896714 0.019312931000000002
5.897714 0.019947431
5.898714 0.020581477
5.899714 0.021215051
5.900714 0.021848139000000003
5.901714 0.022480727
5.902714 0.023112797
5.903714 0.023744334
5.904714 0.024375322
5.905715 0.025005746
5.906714 0.025635591
5.907714 0.026264842
5.908714 0.026893482
5.909714 0.027521496
5.910714 0.02814887
5.911714 0.028775586
5.912714 0.029401632
5.913714 0.030026992
5.914714 0.030651651000000002
5.915714 0.03127559
5.916714 0.031898799
5.917714 0.03252126
5.918715 0.033142962000000005
5.919714 0.033763886
5.920714 0.034384019
5.921714 0.035003346
5.922714 0.035621851999999996
5.923714 0.036239521999999996
5.924714 0.036856346
5.925714 0.037472305
5.926714 0.038087385
5.927714 0.038701572
5.928714 0.039314851
5.929714 0.03992721
5.930714 0.040538634999999996
5.931714 0.041149108
5.932714 0.041758618
5.933714 0.042367153000000005
5.934714 0.042974696
5.935714 0.043581233999999996
5.936714 0.044186754
5.937714 0.044791239999999996
5.938715 0.045394682000000006
5.939714 0.045997064000000004
5.940714 0.046598376
5.941714 0.047198599
5.942714 0.047797724
5.943714 0.048395734999999995
5.944714 0.04899262
5.945714 0.049588369
5.946714 0.050182967
5.947714 0.050776399
5.948714 0.051368651
5.949714 0.051959715
5.950714 0.052549574
5.951715 0.053138215999999995
5.952714 0.053725629999999996
5.953714 0.054311805
5.954714 0.054896722
5.955714 0.05548037
5.956714 0.056062737999999994
5.957714 0.056643812999999994
5.958714 0.057223585
5.959714 0.057802041000000005
5.960714 0.058379164
5.961714 0.058954948
5.962714 0.059529376
5.963714 0.060102436999999995
5.964714 0.060674117
5.965714 0.061244407
5.966714 0.061813294
5.967714 0.06238076
5.968714 0.062946801
5.969714 0.063511397
5.970714 0.064074539
5.971714 0.06463622
5.972714 0.065196422
5.973714 0.06575513399999999
5.974714 0.06631234400000001
5.975714 0.066868041
5.976714 0.067422213
5.977714 0.067974848
5.978714 0.06852593500000001
5.979714 0.069075462
5.980714 0.069623411
5.981714 0.070169778
5.982714 0.07071454899999999
5.983714 0.071257714
5.984715 0.07179926
5.985714 0.072339177
5.986714 0.07287745200000001
5.987714 0.07341407500000001
5.988714 0.073949032
5.989714 0.074482313
5.990714 0.075013906
5.991714 0.0755438
5.992714 0.07607198800000001
5.993714 0.076598453
5.994714 0.077123189
5.995714 0.077646179
5.996714 0.078167417
5.997715 0.078686891
5.998714 0.07920459
5.999714 0.079720502
6.000714 0.080234621
6.001714 0.08074693
6.002714 0.081257423
6.003714 0.081766088
6.004714 0.082272914
6.005714 0.082777889
6.006714 0.08328100699999999
6.007714 0.08378225
6.008714 0.084281614
6.009714 0.084779086
6.010714 0.08527466
6.011714 0.08576831900000001
6.012714 0.086260057
6.013714 0.08674986300000001
6.014714 0.087237731
6.015714 0.087723648
6.016714 0.088207598
6.017715 0.088689581
6.018714 0.089169579
6.019714 0.089647586
6.020714 0.09012359099999999
6.021714 0.09059758200000001
6.022714 0.091069553
6.023714 0.091539492
6.024714 0.092007389
6.025714 0.09247323
6.026714 0.092937012
6.027714 0.09339872
6.028714 0.093858351
6.029714 0.094315893
6.030715 0.094771333
6.031714 0.09522466
6.032714 0.095675868
6.033714 0.096124946
6.034714 0.096571882
6.035714 0.09701667
6.036714 0.097459299
6.037714 0.097899756
6.038714 0.09833803599999999
6.039714 0.098774128
6.040714 0.09920802000000001
6.041714 0.099639699
6.042714 0.10006917
6.043715 0.10049641
6.044714 0.10092141
6.045714 0.10134415999999999
6.046714 0.10176466
6.047714 0.1021829
6.048714 0.10259886
6.049714 0.10301253999999999
6.050714 0.10342393000000001
6.051714 0.10383301
6.052714 0.10423978
6.053714 0.10464422999999999
6.054714 0.10504635
6.055714 0.10544612999999999
6.056714 0.10584355999999999
6.057714 0.10623862999999999
6.058714 0.10663134
6.059714 0.10702165999999999
6.060714 0.10740960999999999
6.061714 0.10779516
6.062714 0.10817831
6.063715 0.10855904999999999
6.064714 0.10893736
6.065714 0.10931324
6.066714 0.10968669
6.067714 0.11005768999999999
6.068714 0.11042624000000001
6.069714 0.11079232000000001
6.070714 0.11115592999999999
6.071714 0.11151704999999999
6.072714 0.11187568999999999
6.073714 0.11223183
6.074714 0.11258545999999998
6.075714 0.11293656
6.076715 0.11328515
6.077714 0.1136312
6.078714 0.11397471
6.079714 0.11431567000000001
6.080714 0.11465405999999999
6.081714 0.1149899
6.082714 0.11532315
6.083714 0.11565381
6.084714 0.11598188
6.085714 0.11630736
6.086714 0.11663021999999999
6.087714 0.11695046
6.088714 0.11726808
6.089714 0.11758305000000001
6.090714 0.11789538
6.091714 0.11820506
6.092714 0.11851207
6.093714 0.11881641000000001
6.094714 0.11911807
6.095714 0.11941703
6.096714 0.11971331
6.097714 0.12000686999999999
6.098714 0.12029772999999999
6.099714 0.12058585
6.100714 0.12087125
6.101714 0.1211539
6.102714 0.12143380999999999
6.103714 0.12171096
6.104714 0.12198534
6.105714 0.12225694000000001
6.106714 0.12252574999999999
6.107714 0.12279177000000001
6.108714 0.123055
6.109715 0.12331541
6.110714 0.123573
6.111714 0.12382776000000001
6.112714 0.12407970000000001
6.113714 0.12432878000000001
6.114714 0.12457500999999999
6.115714 0.12481837999999999
6.116714 0.12505888
6.117714 0.1252965
6.118714 0.12553122
6.119714 0.12576306
6.120714 0.12599200000000002
6.121714 0.12621802
6.122715 0.12644111
6.123714 0.12666128
6.124714 0.12687851
6.125714 0.1270928
6.126714 0.12730412
6.127714 0.1275125
6.128714 0.1277179
6.129714 0.12792032
6.130714 0.12811976
6.131714 0.12831622
6.132714 0.12850966
6.133714 0.1287001
6.134714 0.12888750999999998
6.135714 0.12907190000000002
6.136714 0.12925327
6.137714 0.12943158
6.138714 0.12960684
6.139714 0.12977906
6.140714 0.1299482
6.141714 0.13011427
6.142715 0.13027727
6.143714 0.13043717
6.144714 0.13059399
6.145714 0.13074769
6.146714 0.13089828
6.147714 0.13104576
6.148714 0.1311901
6.149714 0.13133131
6.150714 0.13146938
6.151714 0.1316043
6.152714 0.13173606000000002
6.153714 0.13186465
6.154714 0.13199007
6.155715 0.13211231
6.156714 0.13223137
6.157714 0.13234722000000002
6.158714 0.13245988
6.159714 0.13256932
6.160714 0.13267555
6.161714 0.13277855
6.162714 0.13287832
6.163714 0.13297484999999998
6.164714 0.13306814
6.165714 0.13315816
6.166714 0.13324492999999998
6.167714 0.13332842
6.168715 0.13340864000000002
6.169714 0.13348558000000002
6.170714 0.13355922
6.171714 0.13362957
6.172714 0.13369662000000002
6.173714 0.13376034
6.174714 0.13382075000000002
6.175714 0.13387783
6.176714 0.13393158
6.177714 0.13398199
6.178714 0.13402905
6.179714 0.13407276999999998
6.180714 0.13411312
6.181714 0.1341501
6.182714 0.13418372
6.183714 0.13421396
6.184714 0.13424081000000002
6.185714 0.13426427
6.186714 0.13428432999999998
6.187714 0.13430098999999998
6.188715 0.13431424
6.189714 0.13432407
6.190714 0.13433049
6.191714 0.13433347
6.192714 0.13433301
6.193714 0.13432911
6.194714 0.13432177
6.195714 0.13431098
6.196714 0.13429673
6.197714 0.13427901
6.198714 0.13425782
6.199714 0.13423316
6.200714 0.13420503
6.201715 0.1341734
6.202714 0.13413829
6.203714 0.13409967
6.204714 0.13405755
6.205714 0.13401193
6.206714 0.13396279
6.207714 0.13391013
6.208714 0.13385395
6.209714 0.13379424
6.210714 0.13373101
6.211714 0.13366423
6.212714 0.1335939
6.213714 0.13352003
6.214714 0.13344260000000002
6.215714 0.13336161
6.216714 0.13327706
6.217714 0.13318893
6.218714 0.13309723
6.219714 0.13300196
6.220714 0.1329031
6.221714 0.13280065
6.222714 0.13269461000000002
6.223714 0.13258497
6.224714 0.13247173
6.225714 0.13235488
6.226714 0.13223443
6.227714 0.13211035000000002
6.228714 0.13198267
6.229714 0.13185135
6.230714 0.13171642
6.231714 0.13157785
6.232714 0.13143565
6.233714 0.13128981
6.234715 0.13114033
6.235714 0.13098721
6.236714 0.13083045000000001
6.237714 0.13067003
6.238714 0.13050595
6.239714 0.13033822
6.240714 0.13016684
6.241714 0.12999178
6.242714 0.12981306
6.243714 0.12963067
6.244714 0.12944461999999998
6.245714 0.1292549
6.246714 0.12906149
6.247715 0.12886442
6.248714 0.12866366
6.249714 0.12845922
6.250714 0.12825109
6.251714 0.12803929
6.252714 0.12782379000000002
6.253714 0.1276046
6.254714 0.12738173
6.255714 0.12715516000000002
6.256714 0.1269249
6.257714 0.12669094
6.258714 0.12645329
6.259714 0.12621194
6.260714 0.12596688
6.261714 0.12571814
6.262714 0.12546569
6.263714 0.12520954
6.264714 0.12494969
6.265714 0.12468614
6.266714 0.12441888000000001
6.267715 0.12414791
6.268714 0.12387324
6.269714 0.12359486
6.270714 0.12331278999999999
6.271714 0.12302700000000001
6.272714 0.12273751
6.273714 0.12244432000000001
6.274714 0.12214743
6.275714 0.12184682
6.276714 0.12154251
6.277714 0.12123450000000001
6.278714 0.12092278000000001
6.279714 0.12060737
6.280715 0.12028824999999999
6.281714 0.11996543
6.282714 0.11963891
6.283714 0.1193087
6.284714 0.11897478
6.285714 0.11863718
6.286714 0.11829588
6.287714 0.1179509
6.288714 0.11760222
6.289714 0.11724986000000001
6.290714 0.1168938
6.291714 0.11653407
6.292714 0.11617064999999999
6.293715 0.11580356
6.294714 0.11543279000000001
6.295714 0.11505834999999999
6.296714 0.11468024
6.297714 0.11429846999999999
6.298714 0.11391304000000001
6.299714 0.11352396
6.300714 0.11313122
6.301714 0.11273483
6.302714 0.11233479000000002
6.303714 0.11193111
6.304714 0.11152379
6.305714 0.11111285
6.306714 0.11069828
6.307714 0.11028009
6.308714 0.10985829
6.309714 0.10943286999999999
6.310714 0.10900385
6.311714 0.10857122
6.312714 0.10813500000000001
6.313715 0.10769519999999999
6.314714 0.10725182
6.315714 0.10680486
6.316714 0.10635434
6.317714 0.10590025
6.318714 0.10544261
6.319714 0.10498141999999999
6.320714 0.10451669
6.321714 0.10404842
6.322714 0.10357662000000001
6.323714 0.10310130999999999
6.324714 0.10262247999999999
6.325714 0.10214015000000001
6.326715 0.10165432
6.327714 0.10116501
6.328714 0.10067221000000001
6.329714 0.10017594
6.330714 0.09967620699999999
6.331714 0.099173025
6.332714 0.098666397
6.333714 0.098156324
6.334714 0.097642827
6.335714 0.09712591400000001
6.336714 0.09660559
6.337714 0.096081867
6.338714 0.09555475000000001
6.339714 0.095024251
6.340714 0.094490382
6.341714 0.093953148
6.342714 0.09341256199999999
6.343714 0.09286863499999999
6.344714 0.092321378
6.345714 0.091770804
6.346714 0.091216917
6.347714 0.09065973
6.348714 0.09009926
6.349714 0.08953551300000001
6.350714 0.08896849999999999
6.351714 0.088398234
6.352714 0.087824726
6.353714 0.087247987
6.354714 0.08666802900000001
6.355714 0.08608486400000001
6.356714 0.085498503
6.357714 0.084908964
6.358714 0.084316259
6.359715 0.083720399
6.360714 0.083121395
6.361714 0.08251926
6.362714 0.081914011
6.363714 0.08130566
6.364714 0.080694223
6.365714 0.080079713
6.366714 0.079462142
6.367714 0.07884152600000001
6.368714 0.078217883
6.369714 0.077591225
6.370714 0.076961564
6.371714 0.076328922
6.372715 0.075693306
6.373714 0.07505473900000001
6.374714 0.074413233
6.375714 0.073768804
6.376714 0.073121471
6.377714 0.072471244
6.378714 0.071818149
6.379714 0.071162195
6.380714 0.070503401
6.381714 0.069841783
6.382714 0.06917736000000001
6.383714 0.06851014300000001
6.384714 0.067840156
6.385714 0.067167415
6.386714 0.06649193199999999
6.387714 0.065813732
6.388714 0.06513282999999999
6.389714 0.064449245
6.390714 0.06376298799999999
6.391714 0.063074089
6.392715 0.062382559
6.393714 0.061688414999999996
6.394714 0.060991681
6.395714 0.060292373999999996
6.396714 0.059590512000000005
6.397714 0.058886118
6.398714 0.058179203
6.399714 0.057469797
6.400714 0.056757912
6.401714 0.05604357
6.402714 0.055326795
6.403714 0.054607604
6.404714 0.053886015999999995
6.405715 0.053162052
6.406714 0.052435736999999996
6.407714 0.051707088
6.408714 0.050976126999999996
6.409714 0.05024287400000001
6.410714 0.04950735
6.411714 0.04876958
6.412714 0.048029583
6.413714 0.047287383
6.414714 0.046543
6.415714 0.04579646
6.416714 0.045047782
6.417714 0.04429699
6.418715 0.043544109
6.419714 0.042789159
6.420714 0.042032164999999996
6.421714 0.041273149
6.422714 0.040512136000000004
6.423714 0.03974915
6.424714 0.038984213999999996
6.425714 0.038217353999999995
6.426714 0.037448594
6.427714 0.036677957000000004
6.428714 0.035905465
6.429714 0.035131149
6.430714 0.034355032
6.431714 0.033577136
6.432714 0.032797488
6.433714 0.032016114
6.434714 0.03123304
6.435714 0.030448291000000002
6.436714 0.029661892999999998
6.437714 0.028873872000000002
6.438715 0.028084256
6.439714 0.027293069
6.440714 0.026500339
6.441714 0.025706089
6.442714 0.024910349999999998
6.443714 0.024113148
6.444714 0.02331451
6.445714 0.022514461000000003
6.446714 0.021713031
6.447714 0.020910243999999998
6.448714 0.02010613
6.449714 0.019300714
6.450714 0.018494026
6.451715 0.017686092
6.452714 0.016876939
6.453714 0.016066595
6.454714 0.015255089
6.455714 0.014442447999999998
6.456714 0.013628701
6.457714 0.012813875
6.458714 0.011997999
6.459714 0.011181100000000001
6.460714 0.010363207000000001
6.461714 0.009544348
6.462714 0.008724552
6.463714 0.0079038473
6.464714 0.0070822622
6.465714 0.0062598257999999995
6.466714 0.0054365668
6.467714 0.004612514
6.468714 0.0037876969
6.469714 0.0029621442
6.470714 0.0021358854000000003
6.471714 0.0013089497
6.472714 0.00048136657999999996
6.473714 -0.00034683439
6.474714 -0.0011756236
6.475714 -0.0020049712
6.476714 -0.0028348473000000003
6.477714 -0.0036652217999999996
6.478714 -0.0044960649
6.479714 -0.005327346300000001
6.480714 -0.0061590355
6.481714 -0.0069911024
6.482714 -0.0078235164
6.483714 -0.0086562468
6.484715 -0.0094892624
6.485714 -0.010322533
6.486714 -0.011156027
6.487714 -0.011989714
6.488714 -0.012823563999999999
6.489714 -0.013657543
6.490714 -0.014491621000000001
6.491714 -0.015325766999999999
6.492714 -0.01615995
6.493714 -0.016994137
6.494714 -0.017828298
6.495714 -0.018662401
6.496714 -0.019496413
6.497715 -0.020330302999999997
6.498714 -0.021164039000000003
6.499714 -0.021997588999999998
6.500714 -0.022830922
6.501714 -0.023664004
6.502714 -0.024496805
6.503714 -0.025329291
6.504714 -0.026161430000000003
6.505714 -0.026993192000000003
6.506714 -0.027824542
6.507714 -0.028655451
6.508714 -0.029485885000000003
6.509714 -0.030315813
6.510714 -0.031145199000000002
6.511714 -0.031974015
6.512714 -0.032802226000000004
6.513714 -0.033629799
6.514714 -0.034456706
6.515714 -0.035282911
6.516714 -0.03610838
6.517715 -0.036933084000000005
6.518714 -0.03775699
6.519714 -0.038580064
6.520714 -0.039402276
6.521714 -0.040223591999999996
6.522714 -0.04104398
6.523714 -0.041863407000000005
6.524714 -0.042681841000000005
6.525714 -0.043499251
6.526714 -0.044315605
6.527714 -0.045130870000000003
6.528714 -0.045945015000000006
6.529714 -0.046758004
6.530715 -0.047569809
6.531714 -0.048380395
6.532714 -0.049189728
6.533714 -0.049997785
6.534714 -0.050804525
6.535714 -0.051609916
6.536714 -0.052413926
6.537714 -0.053216529
6.538714 -0.054017686999999995
6.539714 -0.054817373
6.540714 -0.055615552
6.541714 -0.056412187
6.542714 -0.05720725199999999
6.543715 -0.058000714999999994
6.544714 -0.058792543
6.545714 -0.0595827
6.546714 -0.060371158
6.547714 -0.061157881
6.548714 -0.061942841
6.549714 -0.062726007
6.550714 -0.063507346
6.551714 -0.064286822
6.552714 -0.06506440699999999
6.553714 -0.065840071
6.554714 -0.066613778
6.555714 -0.06738549599999999
6.556714 -0.068155193
6.557714 -0.068922841
6.558714 -0.06968840600000001
6.559714 -0.07045185799999999
6.560714 -0.071213162
6.561714 -0.071972288
6.562714 -0.072729209
6.563715 -0.07348388900000001
6.564714 -0.074236299
6.565714 -0.07498640300000001
6.566714 -0.075734174
6.567714 -0.076479581
6.568714 -0.07722259
6.569714 -0.077963172
6.570714 -0.078701298
6.571714 -0.079436932
6.572714 -0.080170052
6.573714 -0.080900622
6.574714 -0.081628613
6.575714 -0.082353991
6.576715 -0.083076733
6.577714 -0.083796802
6.578714 -0.084514171
6.579714 -0.08522881
6.580714 -0.085940689
6.581714 -0.08664978100000001
6.582714 -0.087356055
6.583714 -0.088059483
6.584714 -0.088760036
6.585714 -0.08945768300000001
6.586714 -0.090152398
6.587714 -0.090844149
6.588714 -0.091532915
6.589714 -0.092218659
6.590714 -0.092901359
6.591714 -0.09358098
6.592714 -0.094257499
6.593714 -0.09493089199999999
6.594714 -0.095601124
6.595714 -0.096268172
6.596714 -0.096932007
6.597714 -0.0975926
6.598714 -0.098249933
6.599714 -0.098903966
6.600714 -0.09955468099999999
6.601714 -0.10020204
6.602714 -0.10084604
6.603714 -0.10148664
6.604714 -0.1021238
6.605714 -0.10275752
6.606714 -0.10338776000000001
6.607714 -0.10401449000000001
6.608714 -0.1046377
6.609715 -0.10525736
6.610714 -0.10587343
6.611714 -0.10648590000000001
6.612714 -0.10709474
6.613714 -0.10769992
6.614714 -0.10830143
6.615714 -0.10889923000000001
6.616714 -0.10949331
6.617714 -0.11008364
6.618714 -0.1106702
6.619714 -0.11125295
6.620714 -0.11183188999999999
6.621714 -0.11240697999999999
6.622715 -0.11297818999999999
6.623714 -0.11354552
6.624714 -0.11410894
6.625714 -0.11466841000000001
6.626714 -0.11522392000000001
6.627714 -0.11577544999999999
6.628714 -0.11632297
6.629714 -0.11686647
6.630714 -0.11740590999999999
6.631714 -0.11794129
6.632714 -0.11847258000000001
6.633714 -0.11899975000000002
6.634714 -0.1195228
6.635714 -0.12004169
6.636714 -0.12055640999999999
6.637714 -0.12106694000000001
6.638714 -0.12157325
6.639714 -0.12207533000000001
6.640714 -0.12257316000000001
6.641714 -0.12306671
6.642715 -0.12355598000000001
6.643714 -0.12404093
6.644714 -0.12452157000000001
6.645714 -0.12499784
6.646714 -0.12546975999999999
6.647714 -0.12593729
6.648714 -0.12640043
6.649714 -0.12685914
6.650714 -0.12731341000000002
6.651714 -0.12776324
6.652714 -0.1282086
6.653714 -0.12864948
6.654714 -0.12908585
6.655715 -0.1295177
6.656714 -0.12994503000000002
6.657714 -0.1303678
6.658714 -0.13078600999999998
6.659714 -0.13119965
6.660714 -0.1316087
6.661714 -0.13201314
6.662714 -0.13241295
6.663714 -0.13280812
6.664714 -0.13319865
6.665714 -0.13358451
6.666714 -0.1339657
6.667714 -0.1343422
6.668715 -0.13471398999999998
6.669714 -0.13508108000000002
6.670714 -0.13544341999999998
6.671714 -0.13580102
6.672714 -0.13615388
6.673714 -0.13650197
6.674714 -0.13684528
6.675714 -0.1371838
6.676714 -0.13751753
6.677714 -0.13784645
6.678714 -0.13817055
6.679714 -0.13848981999999999
6.680714 -0.13880425000000002
6.681714 -0.13911382
6.682714 -0.13941854
6.683714 -0.13971839
6.684714 -0.14001336
6.685714 -0.14030344
6.686714 -0.14058863
6.687714 -0.14086890999999999
6.688715 -0.14114428
6.689714 -0.14141472
6.690714 -0.14168023999999999
6.691714 -0.14194082
6.692714 -0.14219647
6.693714 -0.14244717
6.694714 -0.14269291
6.695714 -0.1429337
6.696714 -0.14316952
6.697714 -0.14340036
6.698714 -0.14362623000000002
6.699714 -0.14384711
6.700714 -0.14406302
6.701715 -0.14427393
6.702714 -0.14447984
6.703714 -0.14468075
6.704714 -0.14487667
6.705714 -0.14506758
6.706714 -0.14525347
6.707714 -0.14543436
6.708714 -0.14561022
6.709714 -0.14578108
6.710714 -0.14594690999999999
6.711714 -0.14610772
6.712714 -0.14626352
6.713714 -0.14641429
6.714714 -0.14656004
6.715714 -0.14670078
6.716714 -0.14683648
6.717714 -0.14696717
6.718714 -0.14709282999999998
6.719714 -0.14721346999999999
6.720714 -0.14732910000000002
6.721714 -0.14743969999999998
6.722714 -0.14754528
6.723714 -0.14764585000000002
6.724714 -0.1477414
6.725714 -0.14783194
6.726714 -0.14791747
6.727714 -0.14799800000000002
6.728714 -0.14807351
6.729714 -0.14814403
6.730714 -0.14820955
6.731714 -0.14827007
6.732714 -0.1483256
6.733714 -0.14837615
6.734715 -0.14842170999999998
6.735714 -0.14846231000000001
6.736714 -0.14849793
6.737714 -0.14852858000000002
6.738714 -0.14855427000000002
6.739714 -0.14857500999999998
6.740714 -0.14859079
6.741714 -0.14860163
6.742714 -0.14860753
6.743714 -0.14860851
6.744714 -0.14860457000000002
6.745714 -0.14859571
6.746714 -0.14858193
6.747715 -0.14856327
6.748714 -0.14853971000000002
6.749714 -0.14851127
6.750714 -0.14847795
6.751714 -0.14843977
6.752714 -0.14839673
6.753714 -0.14834885
6.754714 -0.14829612
6.755714 -0.14823857
6.756714 -0.14817618999999999
6.757714 -0.14810901
6.758714 -0.14803703000000001
6.759714 -0.14796027
6.760714 -0.14787872
6.761714 -0.14779241
6.762714 -0.14770135
6.763714 -0.14760555
6.764714 -0.14750501
6.765714 -0.14739976000000002
6.766714 -0.14728981000000002
6.767715 -0.14717516
6.768714 -0.14705583
6.769714 -0.14693184
6.770714 -0.1468032
6.771714 -0.14666992
6.772714 -0.14653201
6.773714 -0.1463895
6.774714 -0.14624238
6.775714 -0.14609069
6.776714 -0.14593444
6.777714 -0.14577364
6.778714 -0.14560829
6.779714 -0.14543843
6.780715 -0.14526406
6.781714 -0.14508521
6.782714 -0.14490189
6.783714 -0.14471412
6.784714 -0.1445219
6.785714 -0.14432528
6.786714 -0.14412424000000001
6.787714 -0.14391883
6.788714 -0.14370903
6.789714 -0.1434949
6.790714 -0.14327643
6.791714 -0.14305365
6.792714 -0.14282656999999999
6.793715 -0.14259522
6.794714 -0.14235961
6.795714 -0.14211975999999998
6.796714 -0.14187568
6.797714 -0.14162741
6.798714 -0.14137495
6.799714 -0.14111834
6.800714 -0.14085758
6.801714 -0.1405927
6.802714 -0.14032371999999999
6.803714 -0.14005066
6.804714 -0.13977354
6.805714 -0.13949239
6.806714 -0.13920722
6.807714 -0.13891804
6.808714 -0.1386249
6.809714 -0.13832781
6.810714 -0.13802678
6.811714 -0.13772184
6.812714 -0.13741301
6.813715 -0.13710032
6.814714 -0.13678379000000002
6.815714 -0.13646345
6.816714 -0.13613931
6.817714 -0.13581141
6.818714 -0.13547975
6.819714 -0.13514436999999999
6.820714 -0.13480529
6.821714 -0.13446253
6.822714 -0.13411611
6.823714 -0.13376606
6.824714 -0.13341240999999998
6.825714 -0.13305518
6.826715 -0.1326944
6.827714 -0.13233008
6.828714 -0.13196225
6.829714 -0.13159094
6.830714 -0.13121618
6.831714 -0.13083799000000002
6.832714 -0.13045639
6.833714 -0.13007142
6.834714 -0.12968309
6.835714 -0.12929144
6.836714 -0.12889649
6.837714 -0.12849827
6.838714 -0.12809679999999998
6.839714 -0.1276921
6.840714 -0.12728421
6.841714 -0.12687314
6.842714 -0.12645894
6.843714 -0.12604162
6.844714 -0.12562121
6.845714 -0.12519774
6.846714 -0.12477123999999999
6.847714 -0.12434174
6.848714 -0.12390926
6.849714 -0.12347382000000001
6.850714 -0.12303545
6.851714 -0.12259419
6.852714 -0.12215007
6.853714 -0.1217031
6.854714 -0.12125332000000001
6.855714 -0.12080076000000001
6.856714 -0.12034542999999999
6.857714 -0.11988739
6.858714 -0.11942664
6.859715 -0.11896321
6.860714 -0.11849714
6.861714 -0.11802845
6.862714 -0.11755718000000001
6.863714 -0.11708335
6.864714 -0.11660699
6.865714 -0.11612813
6.866714 -0.11564679000000001
6.867714 -0.11516301999999999
6.868714 -0.11467683
6.869714 -0.11418826000000001
6.870714 -0.11369733
6.871714 -0.11320406
6.872715 -0.11270849000000001
6.873714 -0.11221066
6.874714 -0.11171058
6.875714 -0.11120830000000001
6.876714 -0.11070382
6.877714 -0.11019720000000001
6.878714 -0.10968844999999999
6.879714 -0.10917761000000001
6.880714 -0.10866469000000001
6.881714 -0.10814975
6.882714 -0.10763280000000001
6.883714 -0.10711388
6.884714 -0.10659300000000001
6.885714 -0.10607021
6.886714 -0.10554554
6.887714 -0.10501901
6.888714 -0.10449064000000001
6.889714 -0.10396048000000001
6.890714 -0.10342855
6.891714 -0.10289488000000001
6.892715 -0.10235949999999999
6.893714 -0.10182244
6.894714 -0.10128374000000001
6.895714 -0.10074341
6.896714 -0.1002015
6.897714 -0.09965802299999998
6.898714 -0.09911302500000001
6.899714 -0.098566525
6.900714 -0.09801854600000001
6.901714 -0.09746913
6.902714 -0.096918305
6.903714 -0.096366095
6.904714 -0.095812534
6.905715 -0.095257652
6.906714 -0.094701472
6.907714 -0.094144029
6.908714 -0.09358535200000001
6.909714 -0.09302547
6.910714 -0.092464412
6.911714 -0.091902207
6.912714 -0.091338891
6.913714 -0.090774486
6.914714 -0.090209022
6.915714 -0.089642528
6.916714 -0.08907503800000001
6.917714 -0.088506576
6.918715 -0.087937171
6.919714 -0.087366858
6.920714 -0.086795661
6.921714 -0.08622361299999999
6.922714 -0.085650739
6.923714 -0.085077068
6.924714 -0.084502634
6.925714 -0.08392746100000001
6.926714 -0.083351578
6.927714 -0.082775013
6.928714 -0.082197797
6.929714 -0.081619958
6.930714 -0.081041525
6.931714 -0.08046252799999999
6.932714 -0.079882995
6.933714 -0.07930295
6.934714 -0.078722427
6.935714 -0.078141451
6.936714 -0.07756004899999999
6.937714 -0.076978252
6.938715 -0.076396082
6.939714 -0.075813575
6.940714 -0.075230753
6.941714 -0.074647641
6.942714 -0.074064272
6.943714 -0.07348067
6.944714 -0.072896865
6.945714 -0.072312879
6.946714 -0.071728748
6.947714 -0.071144488
6.948714 -0.070560136
6.949714 -0.069975713
6.950714 -0.06939124399999999
6.951715 -0.068806758
6.952714 -0.068222283
6.953714 -0.06763784299999999
6.954714 -0.06705346799999999
6.955714 -0.066469179
6.956714 -0.065885001
6.957714 -0.065300969
6.958714 -0.064717099
6.959714 -0.064133422
6.960714 -0.06354996
6.961714 -0.062966743
6.962714 -0.062383793
6.963714 -0.061801133999999994
6.964714 -0.061218796
6.965714 -0.060636800000000005
6.966714 -0.060055172
6.967714 -0.059473939
6.968714 -0.05889311999999999
6.969714 -0.058312743
6.970714 -0.057732832000000005
6.971714 -0.05715341
6.972714 -0.056574499
6.973714 -0.055996131000000005
6.974714 -0.055418321
6.975714 -0.054841093
6.976714 -0.054264476
6.977714 -0.053688488
6.978714 -0.053113152
6.979714 -0.052538491
6.980714 -0.051964527999999996
6.981714 -0.051391288
6.982714 -0.050818792
6.983714 -0.050247065
6.984715 -0.049676123
6.985714 -0.049105991
6.986714 -0.048536691
6.987714 -0.047968244
6.988714 -0.047400669
6.989714 -0.046833992000000005
6.990714 -0.046268227999999995
6.991714 -0.045703403999999996
6.992714 -0.045139538
6.993714 -0.044576648999999996
6.994714 -0.044014759
6.995714 -0.043453887
6.996714 -0.042894055
6.997715 -0.042335282
6.998714 -0.041777588000000004
6.999714 -0.041220992
7.000714 -0.040665513
7.001714 -0.040111173
7.002714 -0.039557987
7.003714 -0.039005978
7.004714 -0.038455161999999994
7.005714 -0.037905556
7.006714 -0.037357179
7.007714 -0.036810050000000004
7.008714 -0.036264187999999996
7.009714 -0.035719606
7.010714 -0.035176324
7.011714 -0.034634362
7.012714 -0.034093732
7.013714 -0.033554452
7.014714 -0.033016540999999996
7.015714 -0.032480011999999996
7.016714 -0.031944882
7.017715 -0.031411167999999996
7.018714 -0.030878885000000002
7.019714 -0.030348048
7.020714 -0.029818673
7.021714 -0.029290776
7.022714 -0.028764368999999998
7.023714 -0.028239470000000003
7.024714 -0.027716093
7.025714 -0.027194252
7.026714 -0.026673963000000002
7.027714 -0.026155237
7.028714 -0.025638091000000002
7.029714 -0.025122536999999997
7.030715 -0.024608586999999998
7.031714 -0.024096256
7.032714 -0.023585558
7.033714 -0.023076503999999998
7.034714 -0.02256911
7.035714 -0.022063384999999998
7.036714 -0.021559342999999998
7.037714 -0.021056997
7.038714 -0.020556357
7.039714 -0.020057437
7.040714 -0.019560248
7.041714 -0.0190648
7.042714 -0.018571104999999997
7.043715 -0.018079173
7.044714 -0.017589016000000002
7.045714 -0.017100643999999998
7.046714 -0.016614067
7.047714 -0.016129296
7.048714 -0.015646341
7.049714 -0.015165212
7.050714 -0.014685914999999999
7.051714 -0.014208463999999999
7.052714 -0.013732864999999999
7.053714 -0.013259126999999999
7.054714 -0.012787261
7.055714 -0.012317274
7.056714 -0.011849173
7.057714 -0.011382967
7.058714 -0.010918665
7.059714 -0.010456274
7.060714 -0.0099958015
7.061714 -0.009537254700000001
7.062714 -0.009080641
7.063715 -0.0086259679
7.064714 -0.008173241099999999
7.065714 -0.0077224679
7.066714 -0.0072736547999999995
7.067714 -0.0068268077
7.068714 -0.0063819323
7.069714 -0.0059390350000000005
7.070714 -0.005498121
7.071714 -0.005059195999999999
7.072714 -0.0046222653
7.073714 -0.0041873336
7.074714 -0.0037544060999999997
7.075714 -0.0033234868000000003
7.076715 -0.0028945806
7.077714 -0.0024676912000000002
7.078714 -0.002042823
7.079714 -0.0016199791999999998
7.080714 -0.0011991639000000001
7.081714 -0.00078037992
7.082714 -0.00036363058
7.083714 5.1081327e-05
7.084714 0.00046375311999999997
7.085714 0.00087438248
7.086714 0.0012829671
7.087714 0.0016895048000000001
7.088714 0.002093994
7.089714 0.0024964329
7.090714 0.0028968199
7.091714 0.0032951538999999998
7.092714 0.0036914334
7.093714 0.0040856579
7.094714 0.0044778266
7.095714 0.004867938699999999
7.096714 0.0052559938999999995
7.097714 0.0056419922
7.098714 0.0060259332
7.099714 0.0064078173
7.100714 0.0067876441
7.101714 0.0071654147
7.102714 0.0075411299
7.103714 0.0079147896
7.104714 0.008286395299999999
7.105714 0.0086559477
7.106714 0.0090234484
7.107714 0.0093888993
7.108714 0.0097523014
7.109715 0.010113657
7.110714 0.010472968
7.111714 0.010830235
7.112714 0.011185463
7.113714 0.011538653000000001
7.114714 0.011889808
7.115714 0.012238932000000001
7.116714 0.012586027
7.117714 0.012931096999999999
7.118714 0.013274145000000001
7.119714 0.013615175
7.120714 0.013954191
7.121714 0.014291196999999999
7.122715 0.014626198
7.123714 0.014959199
7.124714 0.015290202000000001
7.125714 0.015619215
7.126714 0.01594624
7.127714 0.016271285
7.128714 0.016594354
7.129714 0.016915452
7.130714 0.017234586
7.131714 0.017551761000000003
7.132714 0.017866983
7.133714 0.018180257999999998
7.134714 0.018491593
7.135714 0.018800994
7.136714 0.019108468
7.137714 0.019414022
7.138714 0.019717661999999997
7.139714 0.020019394
7.140714 0.020319228
7.141714 0.02061717
7.142715 0.020913227
7.143714 0.021207407
7.144714 0.021499717
7.145714 0.021790166
7.146714 0.022078761
7.147714 0.022365509000000002
7.148714 0.022650421
7.149714 0.022933504
7.150714 0.023214766
7.151714 0.023494217
7.152714 0.023771865
7.153714 0.024047718
7.154714 0.024321786
7.155715 0.024594078000000002
7.156714 0.024864604
7.157714 0.025133372
7.158714 0.025400390999999998
7.159714 0.025665672999999996
7.160714 0.025929224999999997
7.161714 0.026191061
7.162714 0.026451188
7.163714 0.026709615
7.164714 0.026966354999999997
7.165714 0.027221415
7.166714 0.027474808
7.167714 0.027726544
7.168715 0.027976633
7.169714 0.028225087
7.170714 0.028471914
7.171714 0.028717125
7.172714 0.028960729999999997
7.173714 0.029202743
7.174714 0.029443172
7.175714 0.029682029999999998
7.176714 0.029919326
7.177714 0.03015507
7.178714 0.030389274
7.179714 0.03062195
7.180714 0.03085311
7.181714 0.031082765999999998
7.182714 0.031310924999999996
7.183714 0.031537603000000004
7.184714 0.031762812
7.185714 0.031986559
7.186714 0.03220886
7.187714 0.032429723
7.188715 0.032649163
7.189714 0.032867191
7.190714 0.03308382
7.191714 0.03329906
7.192714 0.033512927
7.193714 0.033725428999999994
7.194714 0.03393658
7.195714 0.034146392
7.196714 0.03435488
7.197714 0.034562056
7.198714 0.034767931
7.199714 0.034972519
7.200714 0.035175832
7.201715 0.035377886
7.202714 0.035578691
7.203714 0.035778258
7.204714 0.035976607
7.205714 0.036173745
7.206714 0.036369686
7.207714 0.036564446
7.208714 0.036758039
7.209714 0.036950475999999996
7.210714 0.03714177
7.211714 0.037331934
7.212714 0.037520984
7.213714 0.037708934
7.214714 0.037895795
7.215714 0.038081581999999996
7.216714 0.038266307
7.217714 0.038449987
7.218714 0.038632631
7.219714 0.038814257
7.220714 0.038994875000000005
7.221714 0.039174501
7.222714 0.039353149000000004
7.223714 0.039530830999999995
7.224714 0.039707564
7.225714 0.03988336
7.226714 0.04005823
7.227714 0.040232192
7.228714 0.040405258
7.229714 0.040577442000000005
7.230714 0.040748759
7.231714 0.04091922
7.232714 0.04108884
7.233714 0.041257634
7.234715 0.041425615
7.235714 0.041592799
7.236714 0.041759197
7.237714 0.041924824
7.238714 0.042089694999999996
7.239714 0.04225382
7.240714 0.042417218
7.241714 0.042579899000000004
7.242714 0.042741877
7.243714 0.042903167
7.244714 0.043063783
7.245714 0.043223734
7.246714 0.04338304
7.247715 0.043541708
7.248714 0.043699756
7.249714 0.043857197
7.250714 0.044014043
7.251714 0.044170307
7.252714 0.044326004
7.253714 0.044481148
7.254714 0.04463575
7.255714 0.044789826
7.256714 0.044943386
7.257714 0.045096446
7.258714 0.045249017
7.259714 0.045401114
7.260714 0.045552748
7.261714 0.045703934
7.262714 0.045854683
7.263714 0.04600501
7.264714 0.046154927
7.265714 0.046304447
7.266714 0.046453584
7.267715 0.046602351
7.268714 0.046750761
7.269714 0.046898823
7.270714 0.047046554
7.271714 0.047193965
7.272714 0.047341068
7.273714 0.047487876
7.274714 0.047634402
7.275714 0.047780658000000004
7.276714 0.047926654
7.277714 0.048072406
7.278714 0.048217924999999995
7.279714 0.048363223000000004
7.280715 0.048508312
7.281714 0.048653202
7.282714 0.048797909
7.283714 0.048942444999999994
7.284714 0.049086817
7.285714 0.049231038000000005
7.286714 0.04937512
7.287714 0.049519073
7.288714 0.04966291
7.289714 0.049806642
7.290714 0.049950275999999995
7.291714 0.05009382700000001
7.292714 0.050237303
7.293715 0.050380721
7.294714 0.050524087
7.295714 0.050667411
7.296714 0.050810701
7.297714 0.050953974
7.298714 0.051097234
7.299714 0.051240495000000004
7.300714 0.051383767
7.301714 0.051527056999999994
7.302714 0.051670376
7.303714 0.051813736
7.304714 0.051957147999999995
7.305714 0.052100618
7.306714 0.052244158
7.307714 0.052387774000000005
7.308714 0.052531477
7.309714 0.052675279
7.310714 0.052819186000000004
7.311714 0.052963203
7.312714 0.053107349
7.313715 0.053251622
7.314714 0.053396035
7.315714 0.0535406
7.316714 0.053685321
7.317714 0.053830212
7.318714 0.053975276999999995
7.319714 0.054120523
7.320714 0.05426596
7.321714 0.054411596000000007
7.322714 0.054557434999999994
7.323714 0.05470349000000001
7.324714 0.054849765999999994
7.325714 0.054996274
7.326715 0.055143016
7.327714 0.055290002
7.328714 0.055437238
7.329714 0.055584731
7.330714 0.055732491
7.331714 0.055880524
7.332714 0.056028831999999994
7.333714 0.056177424000000004
7.334714 0.056326308000000005
7.335714 0.056475488
7.336714 0.056624970999999996
7.337714 0.056774763000000006
7.338714 0.056924875
7.339714 0.05707530699999999
7.340714 0.05722606400000001
7.341714 0.05737715399999999
7.342714 0.057528581
7.343714 0.057680352
7.344714 0.057832472
7.345714 0.057984941
7.346714 0.058137765
7.347714 0.058290956
7.348714 0.058444514
7.349714 0.058598438
7.350714 0.058752741
7.351714 0.058907421999999994
7.352714 0.059062487
7.353714 0.059217936000000006
7.354714 0.059373776
7.355714 0.059530011
7.356714 0.059686642
7.357714 0.059843675
7.358714 0.060001109
7.359715 0.060158951
7.360714 0.0603172
7.361714 0.060475862
7.362714 0.06063493799999999
7.363714 0.060794427000000005
7.364714 0.060954335000000005
7.365714 0.061114662
7.366714 0.06127541399999999
7.367714 0.061436585
7.368714 0.061598181
7.369714 0.061760208
7.370714 0.061922660000000004
7.371714 0.062085536999999996
7.372715 0.062248844
7.373714 0.062412582
7.374714 0.062576751
7.375714 0.062741351
7.376714 0.062906381
7.377714 0.063071842
7.378714 0.06323774
7.379714 0.063404068
7.380714 0.063570827
7.381714 0.063738017
7.382714 0.063905638
7.383714 0.06407368899999999
7.384714 0.064242171
7.385714 0.064411078
7.386714 0.064580416
7.387714 0.06475017899999999
7.388714 0.064920366
7.389714 0.065090973
7.390714 0.065262005
7.391714 0.065433455
7.392715 0.065605319
7.393714 0.065777602
7.394714 0.06595029799999999
7.395714 0.066123402
7.396714 0.066296913
7.397714 0.066470832
7.398714 0.066645152
7.399714 0.066819874
7.400714 0.066994992
7.401714 0.0671705
7.402714 0.067346398
7.403714 0.067522679
7.404714 0.06769934
7.405715 0.067876378
7.406714 0.06805378899999999
7.407714 0.068231573
7.408714 0.068409718
7.409714 0.068588223
7.410714 0.068767084
7.411714 0.068946293
7.412714 0.069125846
7.413714 0.069305737
7.414714 0.06948596
7.415714 0.069666508
7.416714 0.069847377
7.417714 0.070028566
7.418715 0.070210063
7.419714 0.070391863
7.420714 0.07057396
7.421714 0.070756348
7.422714 0.070939015
7.423714 0.07112196200000001
7.424714 0.071305176
7.425714 0.07148865800000001
7.426714 0.071672391
7.427714 0.071856374
7.428714 0.072040595
7.429714 0.072225049
7.430714 0.072409731
7.431714 0.072594627
7.432714 0.072779733
7.433714 0.072965043
7.434714 0.073150545
7.435714 0.073336234
7.436714 0.07352209600000001
7.437714 0.073708122
7.438715 0.073894305
7.439714 0.07408064
7.440714 0.074267114
7.441714 0.074453716
7.442714 0.07464044
7.443714 0.074827275
7.444714 0.07501421500000001
7.445714 0.075201242
7.446714 0.075388356
7.447714 0.075575541
7.448714 0.075762789
7.449714 0.075950089
7.450714 0.076137431
7.451715 0.076324801
7.452714 0.076512195
7.453714 0.0766996
7.454714 0.07688700600000001
7.455714 0.077074399
7.456714 0.07726177
7.457714 0.077449111
7.458714 0.07763640599999999
7.459714 0.077823648
7.460714 0.07801082699999999
7.461714 0.078197924
7.462714 0.07838493299999999
7.463714 0.078571844
7.464714 0.078758644
7.465714 0.078945322
7.466714 0.07913186
7.467714 0.079318252
7.468714 0.079504488
7.469714 0.079690549
7.470714 0.079876423
7.471714 0.08006210600000001
7.472714 0.080247578
7.473714 0.080432824
7.474714 0.080617837
7.475714 0.0808026
7.476714 0.080987101
7.477714 0.081171328
7.478714 0.081355264
7.479714 0.081538898
7.480714 0.081722217
7.481714 0.08190520500000001
7.482714 0.082087849
7.483714 0.082270138
7.484715 0.082452054
7.485714 0.08263358
7.486714 0.082814705
7.487714 0.082995417
7.488714 0.083175697
7.489714 0.08335553600000001
7.490714 0.083534914
7.491714 0.083713816
7.492714 0.083892228
7.493714 0.08407013399999999
7.494714 0.08424752199999999
7.495714 0.084424374
7.496714 0.084600673
7.497715 0.084776408
7.498714 0.084951561
7.499714 0.08512611399999999
7.500714 0.085300056
7.501714 0.08547336900000001
7.502714 0.085646042
7.503714 0.085818052
7.504714 0.085989392
7.505714 0.086160039
7.506714 0.086329976
7.507714 0.086499192
7.508714 0.086667668
7.509714 0.086835393
7.510714 0.08700235
7.511714 0.087168516
7.512714 0.087333878
7.513714 0.08749842499999999
7.514714 0.087662134
7.515714 0.087824994
7.516714 0.087986985
7.517715 0.088148093
7.518714 0.088308298
7.519714 0.088467589
7.520714 0.088625943
7.521714 0.088783348
7.522714 0.08893978699999999
7.523714 0.089095242
7.524714 0.08924969599999999
7.525714 0.08940313700000001
7.526714 0.089555542
7.527714 0.08970689400000001
7.528714 0.08985718
7.529714 0.090006384
7.530715 0.090154482
7.531714 0.090301462
7.532714 0.090447307
7.533714 0.09059199899999999
7.534714 0.090735522
7.535714 0.09087785699999999
7.536714 0.091018988
7.537714 0.091158896
7.538714 0.09129756400000001
7.539714 0.091434969
7.540714 0.091571099
7.541714 0.091705937
7.542714 0.091839465
7.543715 0.09197166700000001
7.544714 0.09210252299999999
7.545714 0.092232018
7.546714 0.092360127
7.547714 0.092486839
7.548714 0.092612131
7.549714 0.092735991
7.550714 0.09285839600000001
7.551714 0.092979334
7.552714 0.09309878199999999
7.553714 0.093216723
7.554714 0.093333138
7.555714 0.093448011
7.556714 0.093561324
7.557714 0.093673059
7.558714 0.0937832
7.559714 0.09389172800000001
7.560714 0.093998626
7.561714 0.094103871
7.562714 0.094207452
7.563715 0.094309344
7.564714 0.094409537
7.565714 0.094508007
7.566714 0.094604742
7.567714 0.094699726
7.568714 0.094792934
7.569714 0.094884355
7.570714 0.09497396500000001
7.571714 0.095061754
7.572714 0.095147704
7.573714 0.09523179
7.574714 0.095314003
7.575714 0.095394324
7.576715 0.09547273499999999
7.577714 0.09554922
7.578714 0.095623761
7.579714 0.09569634
7.580714 0.09576694599999999
7.581714 0.095835555
7.582714 0.095902156
7.583714 0.095966732
7.584714 0.096029264
7.585714 0.09608973600000001
7.586714 0.09614813
7.587714 0.09620442900000001
7.588714 0.09625862
7.589714 0.096310687
7.590714 0.096360611
7.591714 0.096408377
7.592714 0.096453965
7.593714 0.096497365
7.594714 0.096538552
7.595714 0.096577517
7.596714 0.09661424
7.597714 0.09664871
7.598714 0.096680905
7.599714 0.09671081200000001
7.600714 0.09673841400000001
7.601714 0.096763694
7.602714 0.09678663900000001
7.603714 0.096807233
7.604714 0.09682545799999999
7.605714 0.09684129600000001
7.606714 0.096854736
7.607714 0.096865761
7.608714 0.096874352
7.609715 0.09688049900000001
7.610714 0.096884178
7.611714 0.096885383
7.612714 0.09688408999999999
7.613714 0.096880289
7.614714 0.096873968
7.615714 0.096865109
7.616714 0.096853694
7.617714 0.096839707
7.618714 0.09682313499999999
7.619714 0.09680396799999999
7.620714 0.096782186
7.621714 0.09675778
7.622715 0.096730731
7.623714 0.096701022
7.624714 0.096668641
7.625714 0.096633576
7.626714 0.096595811
7.627714 0.096555334
7.628714 0.096512132
7.629714 0.09646618900000001
7.630714 0.09641749200000001
7.631714 0.096366031
7.632714 0.09631179299999999
7.633714 0.096254761
7.634714 0.096194923
7.635714 0.09613226899999999
7.636714 0.096066779
7.637714 0.095998449
7.638714 0.095927261
7.639714 0.095853209
7.640714 0.09577627600000001
7.641714 0.09569645
7.642715 0.09561372
7.643714 0.095528073
7.644714 0.095439504
7.645714 0.095347996
7.646714 0.095253537
7.647714 0.09515612
7.648714 0.09505573
7.649714 0.094952359
7.650714 0.094845996
7.651714 0.094736629
7.652714 0.094624248
7.653714 0.09450884
7.654714 0.094390399
7.655715 0.09426891300000001
7.656714 0.094144372
7.657714 0.094016769
7.658714 0.093886093
7.659714 0.09375233200000001
7.660714 0.093615474
7.661714 0.093475514
7.662714 0.093332445
7.663714 0.093186251
7.664714 0.09303692499999999
7.665714 0.092884462
7.666714 0.092728849
7.667714 0.092570082
7.668715 0.092408148
7.669714 0.092243036
7.670714 0.092074746
7.671714 0.091903267
7.672714 0.091728586
7.673714 0.091550697
7.674714 0.091369596
7.675714 0.09118527500000001
7.676714 0.090997724
7.677714 0.090806937
7.678714 0.09061290799999999
7.679714 0.090415624
7.680714 0.090215087
7.681714 0.090011285
7.682714 0.08980421100000001
7.683714 0.08959386
7.684714 0.08938022699999999
7.685714 0.08916331
7.686714 0.088943099
7.687714 0.088719587
7.688715 0.088492775
7.689714 0.088262651
7.690714 0.08802921500000001
7.691714 0.087792461
7.692714 0.087552384
7.693714 0.08730897700000001
7.694714 0.08706224
7.695714 0.086812169
7.696714 0.086558756
7.697714 0.086302002
7.698714 0.086041901
7.699714 0.085778453
7.700714 0.08551165200000001
7.701715 0.085241493
7.702714 0.084967981
7.703714 0.084691105
7.704714 0.08441087
7.705714 0.08412727
7.706714 0.083840301
7.707714 0.083549967
7.708714 0.083256263
7.709714 0.082959182
7.710714 0.082658732
7.711714 0.082354911
7.712714 0.082047714
7.713714 0.081737142
7.714714 0.08142319299999999
7.715714 0.081105868
7.716714 0.08078516699999999
7.717714 0.08046109600000001
7.718714 0.080133649
7.719714 0.079802825
7.720714 0.079468626
7.721714 0.079131057
7.722714 0.078790111
7.723714 0.078445795
7.724714 0.078098109
7.725714 0.077747059
7.726714 0.077392638
7.727714 0.077034853
7.728714 0.07667371
7.729714 0.07630920199999999
7.730714 0.075941335
7.731714 0.075570116
7.732714 0.075195543
7.733714 0.074817619
7.734715 0.074436347
7.735714 0.07405173400000001
7.736714 0.07366378
7.737714 0.07327249
7.738714 0.072877866
7.739714 0.072479917
7.740714 0.072078645
7.741714 0.07167404999999999
7.742714 0.071266142
7.743714 0.070854923
7.744714 0.070440402
7.745714 0.070022582
7.746714 0.069601467
7.747715 0.069177063
7.748714 0.068749383
7.749714 0.068318425
7.750714 0.067884196
7.751714 0.06744670700000001
7.752714 0.067005964
7.753714 0.066561974
7.754714 0.066114741
7.755714 0.06566427799999999
7.756714 0.06521059
7.757714 0.064753683
7.758714 0.06429356900000001
7.759714 0.063830259
7.760714 0.063363754
7.761714 0.06289407
7.762714 0.062421215
7.763714 0.061945192
7.764714 0.061466020999999996
7.765714 0.060983700999999994
7.766714 0.060498249
7.767715 0.060009671
7.768714 0.059517979000000006
7.769714 0.059023185000000006
7.770714 0.0585253
7.771714 0.058024336
7.772714 0.057520298000000004
7.773714 0.057013199
7.774714 0.056503054999999996
7.775714 0.055989872999999996
7.776714 0.055473665
7.777714 0.054954446000000004
7.778714 0.054432224999999994
7.779714 0.053907011
7.780715 0.053378823000000006
7.781714 0.052847672
7.782714 0.052313565
7.783714 0.05177651800000001
7.784714 0.051236548
7.785714 0.050693663
7.786714 0.05014787899999999
7.787714 0.049599208
7.788714 0.049047667
7.789714 0.048493268
7.790714 0.047936026
7.791714 0.047375954
7.792714 0.046813069
7.793715 0.046247383999999996
7.794714 0.045678913
7.795714 0.045107672
7.796714 0.044533677
7.797714 0.043956941
7.798714 0.043377484
7.799714 0.042795317
7.800714 0.042210461000000005
7.801714 0.041622928000000003
7.802714 0.041032737
7.803714 0.040439903
7.804714 0.039844445
7.805714 0.039246376
7.806714 0.038645716
7.807714 0.038042480999999996
7.808714 0.037436691
7.809714 0.036828361999999996
7.810714 0.036217511
7.811714 0.035604156
7.812714 0.034988319
7.813715 0.034370014
7.814714 0.033749262
7.815714 0.033126078999999996
7.816714 0.032500486
7.817714 0.031872504
7.818714 0.031242150000000003
7.819714 0.030609444
7.820714 0.029974405000000003
7.821714 0.029337051000000003
7.822714 0.028697407
7.823714 0.028055490000000002
7.824714 0.02741132
7.825714 0.026764919
7.826715 0.026116308
7.827714 0.025465505000000003
7.828714 0.024812534999999997
7.829714 0.024157418
7.830714 0.023500174999999998
7.831714 0.022840829
7.832714 0.022179401
7.833714 0.021515912
7.834714 0.020850384
7.835714 0.020182841
7.836714 0.019513304999999998
7.837714 0.018841797
7.838714 0.018168340999999998
7.839714 0.017492959
7.840714 0.016815675
7.841714 0.016136511
7.842714 0.015455492000000001
7.843714 0.014772639
7.844714 0.014087977
7.845714 0.013401528
7.846714 0.012713317
7.847714 0.012023368000000001
7.848714 0.011331704
7.849714 0.01063835
7.850714 0.009943329499999999
7.851714 0.0092466667
7.852714 0.0085483865
7.853714 0.0078485136
7.854714 0.007147072799999999
7.855714 0.0064440886
7.856714 0.0057395868
7.857714 0.0050335922
7.858714 0.0043261301000000005
7.859715 0.0036172267
7.860714 0.0029069073
7.861714 0.0021951981000000002
7.862714 0.0014821251
7.863714 0.00076771476
7.864714 5.1993351e-05
7.865714 -0.00066501248
7.866714 -0.001383276
7.867714 -0.0021027703
7.868714 -0.0028234685
7.869714 -0.0035453434999999996
7.870714 -0.0042683678
7.871714 -0.004992514
7.872715 -0.0057177549
7.873714 -0.006444062499999999
7.874714 -0.0071714094
7.875714 -0.0078997669
7.876714 -0.0086291082
7.877714 -0.0093594041
7.878714 -0.010090627000000001
7.879714 -0.010822749
7.880714 -0.011555741000000001
7.881714 -0.012289576
7.882714 -0.013024223000000001
7.883714 -0.013759654999999999
7.884714 -0.014495843999999999
7.885714 -0.01523276
7.886714 -0.015970375000000002
7.887714 -0.016708659
7.888714 -0.017447583
7.889714 -0.01818712
7.890714 -0.018927239999999998
7.891714 -0.019667912
7.892715 -0.020409108999999998
7.893714 -0.021150801
7.894714 -0.021892959
7.895714 -0.022635552
7.896714 -0.023378553
7.897714 -0.024121928
7.898714 -0.024865652000000002
7.899714 -0.025609692
7.900714 -0.026354019
7.901714 -0.027098603000000002
7.902714 -0.027843413
7.903714 -0.028588418999999997
7.904714 -0.029333594
7.905715 -0.030078902
7.906714 -0.030824314999999998
7.907714 -0.031569804
7.908714 -0.032315336
7.909714 -0.033060883
7.910714 -0.033806413
7.911714 -0.034551893
7.912714 -0.035297294
7.913714 -0.036042588
7.914714 -0.036787739
7.915714 -0.037532719
7.916714 -0.038277495
7.917714 -0.039022038
7.918715 -0.039766315999999996
7.919714 -0.040510297
7.920714 -0.041253951999999997
7.921714 -0.041997249
7.922714 -0.042740157
7.923714 -0.043482641999999995
7.924714 -0.044224676
7.925714 -0.044966227
7.926714 -0.04570726
7.927714 -0.046447749
7.928714 -0.047187658
7.929714 -0.047926957
7.930714 -0.048665615
7.931714 -0.049403601
7.932714 -0.050140882000000005
7.933714 -0.050877425000000004
7.934714 -0.051613199000000005
7.935714 -0.052348175000000004
7.936714 -0.053082319
7.937714 -0.053815596
7.938715 -0.054547976
7.939714 -0.055279426000000007
7.940714 -0.056009913999999994
7.941714 -0.056739412999999995
7.942714 -0.057467887999999995
7.943714 -0.058195303
7.944714 -0.05892163
7.945714 -0.059646834
7.946714 -0.060370885
7.947714 -0.061093748
7.948714 -0.061815394999999995
7.949714 -0.06253579
7.950714 -0.063254905
7.951715 -0.063972705
7.952714 -0.06468916
7.953714 -0.065404235
7.954714 -0.066117896
7.955714 -0.066830113
7.956714 -0.06754085800000001
7.957714 -0.06825009500000001
7.958714 -0.068957795
7.959714 -0.069663924
7.960714 -0.070368452
7.961714 -0.071071344
7.962714 -0.071772572
7.963714 -0.0724721
7.964714 -0.073169899
7.965714 -0.073865941
7.966714 -0.074560189
7.967714 -0.075252616
7.968714 -0.075943186
7.969714 -0.07663187
7.970714 -0.077318639
7.971714 -0.078003458
7.972714 -0.078686298
7.973714 -0.07936712400000001
7.974714 -0.080045906
7.975714 -0.08072261700000001
7.976714 -0.08139722
7.977714 -0.082069688
7.978714 -0.08273999
7.979714 -0.083408091
7.980714 -0.084073964
7.981714 -0.084737572
7.982714 -0.085398892
7.983714 -0.086057885
7.984715 -0.086714525
7.985714 -0.08736877900000001
7.986714 -0.088020618
7.987714 -0.08867001199999999
7.988714 -0.089316926
7.989714 -0.089961331
7.990714 -0.090603199
7.991714 -0.091242493
7.992714 -0.091879186
7.993714 -0.09251324799999999
7.994714 -0.09314465
7.995714 -0.093773357
7.996714 -0.094399345
7.997715 -0.09502258
7.998714 -0.095643033
7.999714 -0.09626066900000001
8.000714 -0.096875464
8.001715 -0.097487384
8.002714 -0.098096405
8.003715 -0.098702498
8.004714 -0.099305622
8.005714 -0.099905755
8.006714 -0.10050287000000001
8.007714 -0.10109694
8.008715 -0.10168791999999999
8.009714 -0.10227579999999999
8.010715 -0.10286054
8.011714 -0.10344211
8.012714 -0.10402049
8.013714 -0.10459563999999999
8.014714 -0.10516754
8.015715 -0.10573616
8.016714 -0.10630147
8.017715 -0.10686344
8.018714 -0.10742205
8.019714 -0.10797726
8.020715 -0.10852905
8.021714 -0.10907738
8.022715 -0.10962224
8.023714 -0.1101636
8.024714 -0.11070141
8.025714 -0.11123567
8.026714 -0.11176633
8.027715 -0.11229338000000001
8.028714 -0.1128168
8.029715 -0.11333653
8.030714 -0.11385258000000001
8.031714 -0.1143649
8.032714 -0.11487347
8.033714 -0.11537826999999999
8.034715 -0.11587927999999999
8.035714 -0.11637645
8.036715 -0.11686977
8.037714 -0.11735922
8.038714 -0.11784475999999999
8.039714 -0.11832637
8.040714 -0.11880404
8.041715 -0.11927772
8.042714 -0.1197474
8.043715 -0.12021305
8.044714 -0.12067464
8.045714 -0.12113217
8.046714 -0.12158559
8.047714 -0.12203489999999999
8.048715 -0.12248005000000001
8.049714 -0.12292103
8.050714 -0.12335781
8.051714 -0.12379037000000001
8.052714 -0.12421869
8.053715 -0.12464273
8.054714 -0.12506249
8.055715 -0.12547793000000002
8.056714 -0.12588903
8.057714 -0.12629577
8.058714 -0.12669812
8.059714 -0.12709607
8.060715 -0.12748958999999999
8.061714 -0.12787866
8.062715 -0.12826325
8.063714 -0.12864334
8.064714 -0.12901892
8.065714 -0.12938996
8.066714 -0.12975644
8.067715 -0.13011834
8.068714 -0.13047562999999998
8.069715 -0.13082829999999998
8.070714 -0.13117631999999999
8.071714 -0.13151967
8.072714 -0.13185835
8.073714 -0.13219232
8.074715 -0.13252157
8.075714 -0.13284606000000002
8.076715 -0.1331658
8.077714 -0.13348075
8.078714 -0.13379089
8.079714 -0.13409621
8.080714 -0.13439668999999999
8.081715 -0.13469232
8.082714 -0.13498307
8.083714 -0.13526892000000001
8.084714 -0.13554986000000002
8.085714 -0.13582587000000002
8.086715 -0.13609693
8.087714 -0.13636302
8.088715 -0.13662412999999998
8.089714 -0.13688024000000001
8.090714 -0.13713134
8.091714 -0.13737739999999998
8.092714 -0.13761842
8.093715 -0.13785437
8.094714 -0.13808523
8.095715 -0.13831099
8.096714 -0.13853165
8.097714 -0.13874718
8.098714 -0.13895757
8.099714 -0.13916279
8.100715 -0.13936284
8.101714 -0.13955771
8.102715 -0.13974737
8.103714 -0.13993181999999998
8.104714 -0.14011103
8.105714 -0.140285
8.106714 -0.14045371
8.107715 -0.14061716000000002
8.108714 -0.14077531999999998
8.109715 -0.14092819
8.110714 -0.14107574
8.111714 -0.14121798
8.112714 -0.14135488
8.113714 -0.14148644
8.114715 -0.14161265
8.115714 -0.14173349
8.116714 -0.14184895
8.117714 -0.14195902
8.118714 -0.14206369
8.119715 -0.14216294999999998
8.120714 -0.14225678
8.121715 -0.14234517000000002
8.122714 -0.14242813
8.123714 -0.14250563
8.124714 -0.14257766
8.125714 -0.14264423
8.126715 -0.14270531
8.127714 -0.1427609
8.128715 -0.14281099
8.129714 -0.14285558
8.130714 -0.14289464999999998
8.131714 -0.14292819
8.132714 -0.1429562
8.133715 -0.14297867
8.134714 -0.14299559
8.135715 -0.14300697
8.136714 -0.14301278
8.137714 -0.14301302
8.138714 -0.14300770000000002
8.139714 -0.1429968
8.140715 -0.14298032
8.141714 -0.14295824999999998
8.142715 -0.14293058
8.143714 -0.1428973
8.144714 -0.14285843
8.145715 -0.14281395000000002
8.146714 -0.14276386
8.147715 -0.14270814999999998
8.148714 -0.14264683
8.149714 -0.14257987
8.150714 -0.1425073
8.151714 -0.14242911
8.152715 -0.14234527
8.153714 -0.14225581
8.154715 -0.14216071
8.155714 -0.14205998
8.156714 -0.14195360999999998
8.157714 -0.14184159
8.158714 -0.14172393
8.159715 -0.14160064
8.160714 -0.14147169
8.161715 -0.14133711000000002
8.162714 -0.14119688
8.163714 -0.14105102
8.164714 -0.14089949999999998
8.165714 -0.14074235000000002
8.166715 -0.14057956
8.167714 -0.14041113
8.168715 -0.14023705
8.169714 -0.14005734
8.170714 -0.139872
8.171714 -0.13968102
8.172714 -0.13948439999999998
8.173715 -0.13928217
8.174714 -0.1390743
8.175714 -0.1388608
8.176714 -0.1386417
8.177714 -0.13841697
8.178715 -0.13818663
8.179714 -0.13795068
8.180715 -0.13770913
8.181714 -0.13746197999999998
8.182714 -0.13720923
8.183714 -0.13695089
8.184714 -0.13668697
8.185715 -0.13641746000000002
8.186714 -0.13614239
8.187715 -0.13586174
8.188714 -0.13557554
8.189714 -0.13528378
8.190714 -0.13498646
8.191714 -0.13468360999999998
8.192715 -0.13437521
8.193714 -0.13406129
8.194715 -0.13374184
8.195714 -0.13341689
8.196714 -0.13308644
8.197714 -0.13275048
8.198714 -0.13240903
8.199715 -0.1320621
8.200714 -0.13170969999999999
8.201715 -0.13135184
8.202714 -0.13098853000000002
8.203714 -0.13061977
8.204714 -0.13024558
8.205714 -0.12986596
8.206715 -0.12948094
8.207714 -0.12909052000000001
8.208714 -0.12869469
8.209714 -0.12829349
8.210714 -0.12788692000000002
8.211715 -0.127475
8.212714 -0.12705773
8.213715 -0.12663513
8.214714 -0.12620721
8.215714 -0.12577398
8.216714 -0.12533547
8.217714 -0.12489166999999998
8.218715 -0.12444261
8.219714 -0.1239883
8.220715 -0.12352875
8.221714 -0.12306398
8.222714 -0.12259400000000001
8.223714 -0.12211882
8.224714 -0.12163847000000001
8.225715 -0.12115295
8.226714 -0.12066228
8.227715 -0.12016647999999999
8.228714 -0.11966557
8.229714 -0.11915956
8.230714 -0.11864846
8.231714 -0.1181323
8.232715 -0.11761108
8.233714 -0.11708484000000001
8.234715 -0.11655357999999999
8.235714 -0.11601732000000001
8.236714 -0.11547608
8.237714 -0.11492989
8.238714 -0.11437873999999999
8.239715 -0.11382267
8.240714 -0.11326169
8.241714 -0.11269582
8.242714 -0.11212507999999999
8.243714 -0.11154949
8.244715 -0.11096906
8.245714 -0.11038383000000002
8.246715 -0.1097938
8.247714 -0.10919902
8.248714 -0.10859947999999998
8.249714 -0.10799519999999999
8.250714 -0.10738621999999999
8.251715 -0.10677255
8.252714 -0.10615422000000001
8.253715 -0.10553125000000001
8.254714 -0.10490365000000001
8.255714 -0.10427146
8.256714 -0.10363467999999999
8.257714 -0.10299335
8.258715 -0.10234747999999999
8.259714 -0.10169712
8.260715 -0.10104227
8.261714 -0.10038295000000001
8.262714 -0.09971919900000001
8.263714 -0.099051034
8.264714 -0.098378479
8.265715 -0.09770156999999999
8.266714 -0.09702032
8.267715 -0.09633475
8.268714 -0.09564489600000001
8.269714 -0.094950775
8.270715 -0.094252417
8.271714 -0.093549845
8.272715 -0.092843088
8.273714 -0.092132174
8.274714 -0.09141712199999999
8.275714 -0.09069796699999999
8.276714 -0.089974731
8.277715 -0.089247437
8.278714 -0.088516122
8.279715 -0.087780808
8.280714 -0.08704152400000001
8.281714 -0.086298294
8.282714 -0.08555115199999999
8.283714 -0.084800122
8.284715 -0.084045233
8.285714 -0.083286513
8.286715 -0.082523993
8.287714 -0.081757701
8.288714 -0.080987666
8.289714 -0.080213917
8.290714 -0.07943649
8.291715 -0.078655407
8.292714 -0.077870698
8.293715 -0.07708239700000001
8.294714 -0.076290534
8.295714 -0.075495138
8.296714 -0.074696244
8.297714 -0.073893875
8.298715 -0.073088065
8.299714 -0.072278845
8.300714 -0.071466248
8.301714 -0.07065030500000001
8.302714 -0.06983105
8.303715 -0.069008511
8.304714 -0.068182719
8.305715 -0.067353708
8.306714 -0.06652150800000001
8.307714 -0.065686152
8.308714 -0.064847671
8.309714 -0.064006099
8.310715 -0.06316147
8.311714 -0.062313816
8.312715 -0.061463169
8.313714 -0.060609565
8.314714 -0.059753034000000003
8.315714 -0.058893609000000006
8.316714 -0.058031326999999994
8.317715 -0.057166221
8.318714 -0.056298322
8.319715 -0.055427669
8.320714 -0.054554292
8.321714 -0.053678226
8.322714 -0.05279951099999999
8.323714 -0.051918177999999995
8.324715 -0.051034259000000005
8.325714 -0.050147797
8.326715 -0.049258821
8.327714 -0.048367371
8.328714 -0.047473481
8.329714 -0.046577188
8.330714 -0.045678526000000004
8.331715 -0.044777532
8.332714 -0.043874246
8.333714 -0.0429687
8.334714 -0.042060934
8.335714 -0.041150983
8.336715 -0.040238882999999996
8.337714 -0.039324674000000004
8.338715 -0.038408392
8.339714 -0.037490076
8.340714 -0.03656976
8.341714 -0.035647483
8.342714 -0.034723285
8.343715 -0.033797201
8.344714 -0.032869269
8.345715 -0.03193953
8.346714 -0.031008018
8.347714 -0.030074775
8.348714 -0.029139838
8.349714 -0.028203244000000002
8.350715 -0.027265033
8.351714 -0.026325241
8.352715 -0.02538391
8.353714 -0.024441074
8.354714 -0.023496775
8.355714 -0.022551052000000002
8.356714 -0.021603944
8.357715 -0.020655488
8.358714 -0.019705725
8.359715 -0.018754693
8.360714 -0.017802432
8.361714 -0.01684898
8.362714 -0.015894379
8.363714 -0.014938665999999998
8.364715 -0.013981882
8.365714 -0.013024065000000001
8.366714 -0.012065254999999999
8.367714 -0.011105493
8.368714 -0.010144816999999999
8.369715 -0.0091832691
8.370714 -0.008220887
8.371715 -0.0072577117
8.372714 -0.0062937834
8.373714 -0.0053291416
8.374714 -0.0043638269
8.375714 -0.0033978791000000004
8.376715 -0.0024313387
8.377714 -0.0014642462999999999
8.378715 -0.00049664218
8.379714 0.00047143299000000004
8.380714 0.0014399386
8.381714 0.0024088338
8.382714 0.003378078
8.383715 0.0043476299
8.384714 0.0053174488
8.385715 0.0062874933
8.386714 0.0072577226
8.387714 0.0082280952
8.388714 0.0091985698
8.389714 0.010169105
8.390715 0.011139658
8.391714 0.01211019
8.392715 0.013080656999999999
8.393714 0.014051018
8.394714 0.015021231
8.395715 0.015991254
8.396714 0.016961044
8.397715 0.017930560999999998
8.398714 0.018899763
8.399714 0.019868606
8.400714 0.020837049
8.401714 0.02180505
8.402715 0.022772567
8.403714 0.023739558
8.404715 0.02470598
8.405714 0.02567179
8.406714 0.026636949
8.407714 0.027601412
8.408714 0.028565136
8.409715 0.029528083000000004
8.410714 0.030490206
8.411715 0.031451467999999996
8.412714 0.032411824
8.413714 0.033371232
8.414714 0.034329653
8.415714 0.035287041000000005
8.416715 0.036243358
8.417714 0.03719856
8.418715 0.038152607000000005
8.419714 0.039105455000000004
8.420714 0.040057066
8.421714 0.041007396
8.422714 0.041956405
8.423715 0.042904052
8.424714 0.043850293
8.425714 0.044795091
8.426714 0.045738401
8.427714 0.046680184
8.428715 0.047620398
8.429714 0.048559002000000004
8.430715 0.049495959000000006
8.431714 0.050431222000000005
8.432714 0.051364757
8.433714 0.052296516
8.434714 0.053226464999999994
8.435715 0.054154563
8.436714 0.055080763000000005
8.437715 0.056005031000000004
8.438714 0.056927325
8.439714 0.0578476
8.440714 0.058765819999999996
8.441714 0.059681945
8.442715 0.060595933
8.443714 0.061507743999999996
8.444715 0.062417344
8.445714 0.063324685
8.446714 0.064229727
8.447714 0.065132434
8.448714 0.066032761
8.449715 0.066930673
8.450714 0.067826128
8.451715 0.068719086
8.452714 0.069609506
8.453714 0.070497353
8.454714 0.071382581
8.455714 0.072265154
8.456715 0.073145033
8.457714 0.074022176
8.458714 0.07489654200000001
8.459714 0.075768091
8.460714 0.076636788
8.461715 0.07750259200000001
8.462714 0.078365463
8.463715 0.079225359
8.464714 0.080082245
8.465714 0.080936082
8.466714 0.081786828
8.467714 0.082634442
8.468715 0.083478889
8.469714 0.08432013000000001
8.470715 0.085158128
8.471714 0.085992843
8.472714 0.086824241
8.473714 0.08765228
8.474714 0.088476919
8.475715 0.089298125
8.476714 0.090115855
8.477715 0.090930075
8.478714 0.091740751
8.479714 0.09254784099999999
8.480714 0.09335130999999999
8.481714 0.094151124
8.482715 0.094947242
8.483714 0.095739629
8.484715 0.09652825
8.485714 0.097313069
8.486714 0.09809405300000001
8.487714 0.09887116
8.488714 0.099644356
8.489715 0.10041360999999999
8.490714 0.10117887
8.491714 0.10194012
8.492714 0.10269732000000001
8.493714 0.10345045
8.494715 0.10419945
8.495714 0.10494429999999999
8.496715 0.10568496000000001
8.497714 0.10642138999999999
8.498714 0.10715357
8.499714 0.10788146
8.500714 0.10860502999999999
8.501715 0.10932424
8.502714 0.11003906999999999
8.503715 0.11074946999999999
8.504714 0.11145541
8.505714 0.11215686000000001
8.506714 0.11285378
8.507714 0.11354615000000001
8.508715 0.11423393
8.509714 0.11491709
8.510715 0.11559559
8.511714 0.11626942
8.512714 0.11693853000000001
8.513714 0.11760289
8.514714 0.11826246
8.515715 0.11891723
8.516714 0.11956715000000001
8.517715 0.12021219999999999
8.518714 0.12085233000000001
8.519714 0.12148753
8.520715 0.12211775999999999
8.521714 0.122743
8.522715 0.12336319999999999
8.523714 0.12397834999999999
8.524714 0.12458841000000001
8.525714 0.12519334999999998
8.526714 0.12579315000000002
8.527715 0.12638776000000002
8.528714 0.12697717
8.529715 0.12756134
8.530714 0.12814025
8.531714 0.12871388
8.532714 0.12928218
8.533714 0.12984513
8.534715 0.13040269999999998
8.535714 0.13095487
8.536715 0.13150162
8.537714 0.1320429
8.538714 0.13257869
8.539714 0.13310898
8.540714 0.13363372
8.541715 0.1341529
8.542714 0.13466649
8.543715 0.13517446
8.544714 0.1356768
8.545714 0.13617347000000002
8.546714 0.13666445
8.547714 0.13714972
8.548715 0.13762924
8.549714 0.13810301
8.550714 0.13857099
8.551714 0.13903315
8.552714 0.1394895
8.553715 0.13993999000000001
8.554714 0.14038461000000002
8.555715 0.14082332
8.556714 0.14125611999999999
8.557714 0.14168298
8.558714 0.14210388
8.559714 0.14251879
8.560715 0.14292770000000002
8.561714 0.14333058
8.562715 0.14372742
8.563714 0.14411819
8.564714 0.14450288
8.565714 0.14488148
8.566714 0.14525395
8.567715 0.14562027
8.568714 0.14598044
8.569715 0.14633442
8.570714 0.14668221
8.571714 0.14702379
8.572714 0.14735912999999998
8.573714 0.14768823
8.574715 0.14801106
8.575714 0.1483276
8.576715 0.14863785
8.577714 0.14894177
8.578714 0.14923937
8.579714 0.1495306
8.580714 0.14981547
8.581715 0.15009396
8.582714 0.15036605
8.583714 0.15063172
8.584714 0.15089096000000002
8.585714 0.15114376
8.586715 0.15139009
8.587714 0.15162996
8.588715 0.15186333
8.589714 0.15209022
8.590714 0.15231058
8.591714 0.15252441
8.592714 0.1527317
8.593715 0.15293245
8.594714 0.15312662999999999
8.595715 0.15331423
8.596714 0.15349524
8.597714 0.15366965999999999
8.598714 0.15383745999999998
8.599714 0.15399863
8.600715 0.15415318
8.601714 0.15430107
8.602715 0.15444232
8.603714 0.1545769
8.604714 0.15470482
8.605714 0.15482606000000002
8.606714 0.15494059999999998
8.607715 0.15504843999999998
8.608714 0.15514959
8.609715 0.15524402
8.610714 0.15533174
8.611714 0.15541273
8.612714 0.15548699
8.613714 0.15555451
8.614715 0.15561529
8.615714 0.15566932
8.616714 0.1557166
8.617714 0.15575712
8.618714 0.15579088
8.619715 0.15581788
8.620714 0.1558381
8.621715 0.15585155
8.622714 0.15585822
8.623714 0.1558581
8.624714 0.15585121
8.625714 0.15583753
8.626715 0.15581707
8.627714 0.15578981
8.628715 0.15575576
8.629714 0.15571491999999998
8.630714 0.15566728999999999
8.631714 0.15561286
8.632714 0.15555164
8.633715 0.15548362000000002
8.634714 0.15540881
8.635715 0.1553272
8.636714 0.1552388
8.637714 0.1551436
8.638714 0.15504162000000002
8.639714 0.15493284
8.640715 0.15481728
8.641714 0.15469493
8.642715 0.15456579
8.643714 0.15442987
8.644714 0.15428717
8.645715 0.15413769
8.646714 0.15398145
8.647715 0.15381844
8.648714 0.15364866000000002
8.649714 0.15347211
8.650714 0.15328882
8.651714 0.15309876
8.652715 0.15290196
8.653714 0.15269842
8.654715 0.15248813
8.655714 0.15227112
8.656714 0.15204739
8.657714 0.15181693000000002
8.658714 0.15157977
8.659715 0.1513359
8.660714 0.15108534
8.661715 0.15082809
8.662714 0.15056415
8.663714 0.15029354
8.664714 0.15001628
8.665714 0.14973236
8.666715 0.14944179999999999
8.667714 0.1491446
8.668715 0.1488408
8.669714 0.14853037
8.670714 0.14821335
8.671714 0.14788974
8.672714 0.14755955
8.673715 0.1472228
8.674714 0.1468795
8.675714 0.14652966
8.676714 0.1461733
8.677714 0.14581042
8.678715 0.14544105
8.679714 0.14506518999999998
8.680715 0.14468287000000002
8.681714 0.1442941
8.682714 0.1438989
8.683714 0.14349726000000002
8.684714 0.14308922000000002
8.685715 0.14267478
8.686714 0.14225397
8.687715 0.14182681
8.688714 0.1413933
8.689714 0.14095347
8.690714 0.14050733
8.691714 0.1400549
8.692715 0.1395962
8.693714 0.13913123
8.694715 0.13866003999999998
8.695714 0.13818264
8.696714 0.13769902
8.697714 0.13720923
8.698714 0.13671328
8.699715 0.13621118000000002
8.700714 0.13570297
8.701715 0.13518864
8.702714 0.13466824
8.703714 0.13414178
8.704714 0.13360928
8.705714 0.13307077
8.706715 0.13252626
8.707714 0.13197577
8.708714 0.13141932
8.709714 0.13085695
8.710714 0.13028866
8.711715 0.12971449
8.712714 0.12913445
8.713715 0.12854858
8.714714 0.12795689
8.715714 0.12735941
8.716714 0.12675616
8.717714 0.12614717
8.718715 0.12553245000000002
8.719714 0.12491203
8.720715 0.12428594999999999
8.721714 0.12365422000000001
8.722714 0.12301689000000002
8.723714 0.12237395999999999
8.724714 0.12172546000000001
8.725715 0.12107142
8.726714 0.12041186999999999
8.727715 0.11974684000000001
8.728714 0.11907634
8.729714 0.11840042
8.730714 0.1177191
8.731714 0.1170324
8.732715 0.11634035999999999
8.733714 0.11564301
8.734715 0.11494036
8.735714 0.11423246000000001
8.736714 0.11351934
8.737714 0.11280101000000001
8.738714 0.11207751999999999
8.739715 0.1113489
8.740714 0.11061516999999998
8.741714 0.10987637
8.742714 0.10913252000000001
8.743714 0.10838366999999999
8.744715 0.10762983
8.745714 0.10687105
8.746715 0.10610735
8.747714 0.10533878
8.748714 0.10456535
8.749714 0.10378710000000001
8.750714 0.10300408
8.751715 0.10221631
8.752714 0.10142381
8.753715 0.10062663
8.754714 0.099824811
8.755714 0.099018379
8.756714 0.09820736
8.757714 0.097391795
8.758715 0.096571719
8.759714 0.09574716700000001
8.760715 0.094918173
8.761714 0.094084773
8.762714 0.09324700200000001
8.763714 0.092404895
8.764714 0.091558485
8.765715 0.090707809
8.766714 0.08985290800000001
8.767715 0.08899380900000001
8.768714 0.088130555
8.769714 0.087263185
8.770715 0.086391729
8.771714 0.085516227
8.772715 0.084636721
8.773714 0.08375324
8.774714 0.08286582899999999
8.775714 0.081974518
8.776714 0.08107935399999999
8.777715 0.080180372
8.778714 0.079277606
8.779715 0.078371097
8.780714 0.07746088699999999
8.781714 0.076547015
8.782714 0.07562951700000001
8.783714 0.07470843299999999
8.784715 0.07378381
8.785714 0.072855683
8.786715 0.071924087
8.787714 0.070989068
8.788714 0.070050667
8.789714 0.069108926
8.790714 0.068163883
8.791715 0.067215582
8.792714 0.066264067
8.793715 0.06530937399999999
8.794714 0.064351549
8.795714 0.063390634
8.796714 0.062426669000000004
8.797714 0.061459693999999995
8.798715 0.060489756
8.799714 0.059516897
8.800714 0.058541162
8.801714 0.057562591999999996
8.802714 0.056581228000000004
8.803715 0.055597117
8.804714 0.054610305
8.805715 0.053620827
8.806714 0.052628736
8.807714 0.051634071999999996
8.808714 0.050636881
8.809714 0.049637206
8.810715 0.048635088
8.811714 0.047630575
8.812715 0.046623714000000004
8.813714 0.045614544
8.814714 0.044603113
8.815714 0.043589468
8.816714 0.042573651
8.817715 0.041555709
8.818714 0.040535687
8.819715 0.039513626999999996
8.820714 0.038489577000000004
8.821714 0.037463583
8.822714 0.036435688
8.823714 0.035405939
8.824715 0.034374379999999996
8.825714 0.033341057
8.826715 0.032306017
8.827714 0.031269304
8.828714 0.030230966999999997
8.829714 0.029191046
8.830714 0.028149592
8.831715 0.027106647
8.832714 0.026062258999999997
8.833714 0.025016474
8.834714 0.023969339000000003
8.835714 0.022920898
8.836715 0.021871198
8.837714 0.020820284999999997
8.838715 0.019768206
8.839714 0.018715007
8.840714 0.017660734
8.841714 0.016605432
8.842714 0.015549149
8.843715 0.014491931999999999
8.844714 0.013433828
8.845715 0.012374883000000001
8.846714 0.011315145
8.847714 0.01025466
8.848714 0.0091934759
8.849714 0.0081316386
8.850715 0.0070691967000000005
8.851714 0.0060061971
8.852715 0.0049426875
8.853714 0.0038787151
8.854714 0.002814328
8.855714 0.0017495739
8.856714 0.0006845002599999999
8.857715 -0.0003808449
8.858714 -0.0014464138
8.859715 -0.0025121584
8.860714 -0.0035780307
8.861714 -0.0046439829
8.862714 -0.0057099667
8.863714 -0.0067759342
8.864715 -0.0078418372
8.865714 -0.0089076275
8.866714 -0.009973257
8.867714 -0.011038678
8.868714 -0.012103843000000001
8.869715 -0.013168703
8.870714 -0.014233210999999999
8.871715 -0.015297317000000001
8.872714 -0.016360974
8.873714 -0.017424134
8.874714 -0.01848675
8.875714 -0.019548772
8.876715 -0.020610154
8.877714 -0.021670847
8.878715 -0.022730805
8.879714 -0.023789977
8.880714 -0.024848318
8.881714 -0.025905779000000004
8.882714 -0.026962312
8.883715 -0.028017869999999997
8.884714 -0.029072407
8.885715 -0.030125874999999996
8.886714 -0.031178226000000003
8.887714 -0.032229413
8.888714 -0.033279386
8.889714 -0.034328102
8.890715 -0.035375511000000005
8.891714 -0.036421567
8.892715 -0.037466222
8.893714 -0.038509429
8.894714 -0.039551142
8.895715 -0.040591313000000004
8.896714 -0.041629898
8.897715 -0.042666847
8.898714 -0.043702114
8.899714 -0.044735655
8.900714 -0.045767421
8.901714 -0.046797364
8.902715 -0.047825443
8.903714 -0.048851606
8.904715 -0.049875811
8.905714 -0.050898006999999995
8.906714 -0.051918153999999994
8.907714 -0.052936200999999995
8.908714 -0.05395210499999999
8.909715 -0.054965820000000006
8.910714 -0.055977295
8.911715 -0.056986487
8.912714 -0.057993352
8.913714 -0.058997841999999995
8.914714 -0.05999991600000001
8.915714 -0.060999522
8.916715 -0.061996613000000006
8.917714 -0.062991149
8.918715 -0.063983083
8.919714 -0.064972369
8.920714 -0.06595896
8.921714 -0.06694280899999999
8.922714 -0.067923876
8.923715 -0.06890210799999999
8.924714 -0.069877465
8.925714 -0.070849899
8.926714 -0.07181937099999999
8.927714 -0.072785828
8.928715 -0.073749229
8.929714 -0.074709527
8.930715 -0.075666682
8.931714 -0.076620647
8.932714 -0.077571376
8.933714 -0.078518828
8.934714 -0.079462957
8.935715 -0.08040372
8.936714 -0.081341073
8.937715 -0.08227496899999999
8.938714 -0.083205366
8.939714 -0.084132224
8.940714 -0.085055502
8.941714 -0.085975154
8.942715 -0.086891133
8.943714 -0.087803404
8.944715 -0.088711921
8.945714 -0.089616643
8.946714 -0.090517529
8.947714 -0.091414538
8.948714 -0.092307624
8.949715 -0.093196752
8.950714 -0.094081875
8.951715 -0.094962958
8.952714 -0.095839961
8.953714 -0.09671283800000001
8.954714 -0.097581552
8.955714 -0.09844607
8.956715 -0.09930634399999999
8.957714 -0.10016233
8.958714 -0.10101400999999999
8.959714 -0.10186131000000001
8.960714 -0.10270422
8.961715 -0.10354268999999999
8.962714 -0.10437667
8.963715 -0.10520615999999999
8.964714 -0.10603107999999999
8.965714 -0.10685141000000001
8.966714 -0.10766711
8.967714 -0.10847815
8.968715 -0.10928449
8.969714 -0.11008609
8.970715 -0.11088289999999999
8.971714 -0.11167491
8.972714 -0.11246207
8.973714 -0.11324433
8.974714 -0.11402166999999999
8.975715 -0.11479405000000001
8.976714 -0.11556144
8.977715 -0.1163238
8.978714 -0.11708109000000001
8.979714 -0.11783328000000001
8.980714 -0.11858033999999999
8.981714 -0.11932224
8.982715 -0.12005892
8.983714 -0.12079037
8.984715 -0.12151655
8.985714 -0.12223742000000001
8.986714 -0.12295294
8.987714 -0.12366308
8.988714 -0.12436782999999998
8.989715 -0.12506712
8.990714 -0.12576095
8.991714 -0.12644926
8.992714 -0.12713204
8.993714 -0.12780924999999999
8.994715 -0.12848085
8.995714 -0.12914682
8.996715 -0.12980712
8.997714 -0.13046173
8.998714 -0.1311106
8.999714 -0.13175372
9.000714 -0.13239104
9.001715 -0.13302255
9.002714 -0.1336482
9.003715 -0.13426797000000001
9.004714 -0.13488184
9.005714 -0.13548976000000001
9.006714 -0.13609172
9.007714 -0.13668769
9.008715 -0.13727762000000002
9.009714 -0.1378615
9.010715 -0.13843931
9.011714 -0.13901101
9.012714 -0.13957658
9.013714 -0.14013598000000002
9.014714 -0.14068920000000001
9.015715 -0.14123619999999998
9.016714 -0.14177695999999998
9.017715 -0.14231146
9.018714 -0.14283967
9.019714 -0.14336157000000002
9.020715 -0.14387713
9.021714 -0.14438633
9.022715 -0.14488914
9.023714 -0.14538553999999998
9.024714 -0.14587550999999999
9.025714 -0.14635902
9.026714 -0.14683605000000002
9.027715 -0.14730658
9.028714 -0.14777059
9.029715 -0.14822806
9.030714 -0.14867894
9.031714 -0.14912324
9.032714 -0.14956093
9.033714 -0.14999199
9.034715 -0.15041639999999998
9.035714 -0.15083412999999998
9.036715 -0.15124516999999998
9.037714 -0.15164949
9.038714 -0.15204706999999998
9.039714 -0.1524379
9.040714 -0.15282195999999998
9.041715 -0.15319922
9.042714 -0.15356968000000001
9.043715 -0.1539333
9.044714 -0.15429008
9.045714 -0.15463999
9.046714 -0.15498302
9.047714 -0.15531915
9.048715 -0.15564835999999999
9.049714 -0.15597063
9.050714 -0.15628595
9.051714 -0.15659431000000001
9.052714 -0.15689569
9.053715 -0.15719007000000002
9.054714 -0.15747743
9.055715 -0.15775777
9.056714 -0.15803106
9.057714 -0.15829729
9.058714 -0.15855646
9.059714 -0.15880853
9.060715 -0.15905352
9.061714 -0.15929139
9.062715 -0.15952213
9.063714 -0.15974574
9.064714 -0.15996221
9.065714 -0.16017151
9.066714 -0.16037365
9.067715 -0.16056861
9.068714 -0.16075638
9.069715 -0.16093695
9.070714 -0.16111032
9.071714 -0.16127647
9.072714 -0.16143539
9.073714 -0.16158706
9.074715 -0.1617315
9.075714 -0.16186868000000001
9.076715 -0.1619986
9.077714 -0.16212126
9.078714 -0.16223665
9.079714 -0.16234475
9.080714 -0.16244558
9.081715 -0.16253911
9.082714 -0.16262535
9.083714 -0.16270429
9.084714 -0.16277592
9.085714 -0.16284025000000002
9.086715 -0.16289727
9.087714 -0.16294697
9.088715 -0.16298936
9.089714 -0.16302442
9.090714 -0.16305216
9.091714 -0.16307258
9.092714 -0.16308568
9.093715 -0.16309144
9.094714 -0.16308988
9.095715 -0.16308099
9.096714 -0.16306477
9.097714 -0.16304122
9.098714 -0.16301033
9.099714 -0.16297213000000002
9.100715 -0.16292658000000002
9.101714 -0.16287372
9.102715 -0.16281353
9.103714 -0.16274602
9.104714 -0.16267119
9.105714 -0.16258904
9.106714 -0.16249957
9.107715 -0.16240278
9.108714 -0.16229869
9.109715 -0.16218729
9.110714 -0.16206858
9.111714 -0.16194257
9.112714 -0.16180928
9.113714 -0.16166869
9.114715 -0.16152082
9.115714 -0.16136568
9.116714 -0.16120325
9.117714 -0.16103357000000001
9.118714 -0.16085660999999998
9.119715 -0.16067241
9.120714 -0.16048094999999998
9.121715 -0.16028227
9.122714 -0.16007633999999998
9.123714 -0.1598632
9.124714 -0.15964283
9.125714 -0.15941528
9.126715 -0.15918053000000001
9.127714 -0.15893858
9.128715 -0.15868946
9.129714 -0.15843319
9.130714 -0.15816976
9.131714 -0.15789919
9.132714 -0.15762149
9.133715 -0.15733666999999998
9.134714 -0.15704474999999998
9.135715 -0.15674573
9.136714 -0.15643964
9.137714 -0.15612649
9.138714 -0.15580627
9.139714 -0.15547903
9.140715 -0.15514477000000002
9.141714 -0.15480349999999998
9.142715 -0.15445523
9.143714 -0.15409999
9.144714 -0.15373778
9.145715 -0.15336863
9.146714 -0.15299255
9.147715 -0.15260956
9.148714 -0.15221967
9.149714 -0.1518229
9.150714 -0.15141928
9.151714 -0.15100881
9.152715 -0.15059152
9.153714 -0.15016742
9.154715 -0.14973653
9.155714 -0.14929888
9.156714 -0.14885447000000002
9.157714 -0.14840334
9.158714 -0.1479455
9.159715 -0.14748097
9.160714 -0.14700977
9.161715 -0.14653191999999998
9.162714 -0.14604745
9.163714 -0.14555637
9.164714 -0.14505871
9.165714 -0.14455449
9.166715 -0.14404373
9.167714 -0.14352645
9.168715 -0.14300268000000002
9.169714 -0.14247245
9.170714 -0.14193576
9.171714 -0.14139265
9.172714 -0.14084314
9.173715 -0.14028726
9.174714 -0.13972501999999998
9.175714 -0.13915646
9.176714 -0.1385816
9.177714 -0.13800047000000001
9.178715 -0.13741308
9.179714 -0.13681947
9.180715 -0.13621966
9.181714 -0.13561369
9.182714 -0.13500156
9.183714 -0.13438332
9.184714 -0.13375898
9.185715 -0.13312858
9.186714 -0.13249215
9.187715 -0.13184971
9.188714 -0.1312013
9.189714 -0.13054694
9.190714 -0.12988667
9.191714 -0.12922051
9.192715 -0.12854849000000002
9.193714 -0.12787064
9.194715 -0.12718699
9.195714 -0.12649758
9.196714 -0.12580242
9.197714 -0.12510157
9.198714 -0.12439504000000001
9.199715 -0.12368289
9.200714 -0.12296512000000001
9.201715 -0.12224178
9.202714 -0.1215129
9.203714 -0.12077851999999999
9.204714 -0.12003866999999999
9.205714 -0.11929338
9.206715 -0.11854267999999998
9.207714 -0.11778662
9.208714 -0.11702523
9.209714 -0.11625855
9.210714 -0.11548660000000001
9.211715 -0.11470942
9.212714 -0.11392704999999999
9.213715 -0.11313952
9.214714 -0.11234687000000002
9.215714 -0.11154914
9.216714 -0.11074635999999999
9.217714 -0.10993857
9.218715 -0.1091258
9.219714 -0.1083081
9.220715 -0.10748551
9.221714 -0.10665805
9.222714 -0.10582578
9.223714 -0.10498872000000001
9.224714 -0.1041469
9.225715 -0.10330039
9.226714 -0.10244921
9.227715 -0.10159339
9.228714 -0.10073299000000001
9.229714 -0.099868036
9.230714 -0.09899856500000001
9.231714 -0.098124624
9.232715 -0.097246253
9.233714 -0.096363487
9.234715 -0.095476373
9.235714 -0.094584946
9.236714 -0.093689252
9.237714 -0.09278932699999999
9.238714 -0.091885217
9.239715 -0.090976962
9.240714 -0.09006460300000001
9.241714 -0.089148182
9.242714 -0.088227738
9.243714 -0.08730331899999999
9.244715 -0.086374965
9.245714 -0.085442717
9.246715 -0.084506621
9.247714 -0.083566719
9.248714 -0.082623051
9.249714 -0.081675663
9.250714 -0.08072460199999999
9.251715 -0.079769909
9.252714 -0.07881163000000001
9.253715 -0.07784980700000001
9.254714 -0.076884485
9.255714 -0.075915706
9.256714 -0.074943522
9.257714 -0.073967973
9.258715 -0.072989106
9.259714 -0.072006969
9.260715 -0.07102159999999999
9.261714 -0.070033054
9.262714 -0.06904137
9.263714 -0.068046595
9.264714 -0.067048782
9.265715 -0.06604797100000001
9.266714 -0.065044215
9.267715 -0.064037554
9.268714 -0.06302804099999999
9.269714 -0.062015717
9.270715 -0.061000633000000005
9.271714 -0.059982837
9.272715 -0.058962380999999994
9.273714 -0.057939305999999996
9.274714 -0.056913663999999996
9.275714 -0.055885501
9.276714 -0.054854865
9.277715 -0.053821807
9.278714 -0.05278636800000001
9.279715 -0.051748601
9.280714 -0.050708557999999994
9.281714 -0.04966628
9.282714 -0.04862182
9.283714 -0.047575225
9.284715 -0.046526545
9.285714 -0.045475826
9.286715 -0.044423118
9.287714 -0.043368468
9.288714 -0.042311926
9.289714 -0.041253539
9.290714 -0.040193356
9.291715 -0.039131426999999996
9.292714 -0.038067802
9.293715 -0.037002526
9.294714 -0.035935649
9.295714 -0.034867223999999995
9.296714 -0.033797295000000005
9.297714 -0.032725913
9.298715 -0.031653128
9.299714 -0.030578989999999997
9.300714 -0.029503545000000003
9.301714 -0.028426846000000002
9.302714 -0.027348942
9.303715 -0.026269883
9.304714 -0.025189716999999997
9.305715 -0.024108497
9.306714 -0.023026271
9.307714 -0.021943091
9.308714 -0.020859005
9.309714 -0.019774065
9.310715 -0.01868832
9.311714 -0.017601823000000003
9.312715 -0.016514624000000002
9.313714 -0.015426772
9.314714 -0.014338318999999999
9.315714 -0.013249317
9.316714 -0.012159815
9.317715 -0.011069866
9.318714 -0.0099795201
9.319715 -0.0088888286
9.320714 -0.0077978424
9.321714 -0.0067066125
9.322714 -0.0056151905
9.323714 -0.0045236273
9.324715 -0.0034319743
9.325714 -0.0023402826999999998
9.326715 -0.0012486037999999999
9.327714 -0.00015698874
9.328714 0.0009345114399999999
9.329714 0.0020258454
9.330714 0.0031169624
9.331715 0.0042078107
9.332714 0.0052983396
9.333714 0.0063884982
9.334714 0.007478235099999999
9.335714 0.0085674998
9.336715 0.0096562413
9.337714 0.010744408
9.338715 0.011831949999999999
9.339714 0.012918816000000001
9.340714 0.014004955
9.341714 0.015090317
9.342714 0.016174852
9.343715 0.017258509
9.344714 0.018341237
9.345715 0.019422985
9.346714 0.020503705
9.347714 0.021583345
9.348714 0.022661856
9.349714 0.023739187000000002
9.350715 0.024815288
9.351714 0.02589011
9.352715 0.026963604999999998
9.353714 0.028035720000000004
9.354714 0.029106405999999998
9.355714 0.030175617000000002
9.356714 0.031243299999999998
9.357715 0.032309408
9.358714 0.033373892
9.359715 0.034436703
9.360714 0.035497791
9.361714 0.036557106
9.362714 0.0376146
9.363714 0.038670224999999996
9.364715 0.039723931999999997
9.365714 0.040775671
9.366714 0.041825397
9.367714 0.042873059000000005
9.368714 0.043918609000000004
9.369715 0.044961997999999996
9.370714 0.046003179
9.371715 0.047042101999999995
9.372714 0.048078719
9.373714 0.04911298199999999
9.374714 0.050144839999999996
9.375714 0.051174249000000005
9.376715 0.052201159999999996
9.377714 0.053225528
9.378715 0.054247299
9.379714 0.055266428
9.380714 0.05628286699999999
9.381714 0.057296571000000004
9.382714 0.058307487000000005
9.383715 0.059315568000000006
9.384714 0.060320774
9.385715 0.061323051
9.386714 0.062322354999999996
9.387714 0.063318637
9.388714 0.064311852
9.389714 0.065301952
9.390715 0.066288898
9.391714 0.06727263700000001
9.392715 0.068253122
9.393714 0.069230312
9.394714 0.070204161
9.395715 0.07117462199999999
9.396714 0.072141649
9.397715 0.073105202
9.398714 0.074065232
9.399714 0.075021695
9.400714 0.075974548
9.401714 0.076923746
9.402715 0.077869248
9.403714 0.078811008
9.404715 0.079748983
9.405714 0.08068312899999999
9.406714 0.081613404
9.407714 0.082539767
9.408714 0.083462178
9.409715 0.08438058999999999
9.410714 0.085294963
9.411715 0.086205255
9.412714 0.087111426
9.413714 0.088013429
9.414714 0.08891123
9.415714 0.089804782
9.416715 0.090694049
9.417714 0.091578986
9.418715 0.092459557
9.419714 0.093335717
9.420714 0.09420742900000001
9.421714 0.095074653
9.422714 0.095937349
9.423715 0.096795481
9.424714 0.097649003
9.425714 0.098497886
9.426714 0.099342084
9.427714 0.10018155000000001
9.428715 0.10101626
9.429714 0.10184618000000001
9.430715 0.10267125999999999
9.431714 0.10349146000000001
9.432714 0.10430674999999999
9.433714 0.1051171
9.434714 0.10592245
9.435715 0.10672278
9.436714 0.10751805
9.437715 0.10830823
9.438714 0.10909328
9.439714 0.10987315
9.440714 0.11064783
9.441714 0.11141725000000001
9.442715 0.1121814
9.443714 0.11294024
9.444715 0.11369373999999999
9.445714 0.11444185999999999
9.446714 0.11518457000000001
9.447714 0.11592181000000001
9.448714 0.11665358
9.449715 0.11737983
9.450714 0.11810054
9.451715 0.11881565000000001
9.452714 0.11952516
9.453714 0.12022902
9.454714 0.1209272
9.455714 0.12161966
9.456715 0.12230637
9.457714 0.12298730000000001
9.458714 0.12366243
9.459714 0.12433173
9.460714 0.12499515
9.461715 0.12565268000000002
9.462714 0.12630428000000002
9.463715 0.12694993
9.464714 0.12758959
9.465714 0.12822323
9.466714 0.12885084
9.467714 0.12947238
9.468715 0.13008782
9.469714 0.13069714
9.470715 0.1313003
9.471714 0.13189729
9.472714 0.13248807999999998
9.473714 0.13307263
9.474714 0.13365091999999998
9.475715 0.13422294
9.476714 0.13478864999999998
9.477715 0.13534804
9.478714 0.13590106999999998
9.479714 0.13644772
9.480714 0.13698797000000001
9.481714 0.1375218
9.482715 0.13804919000000002
9.483714 0.1385701
9.484715 0.13908452
9.485714 0.13959242
9.486714 0.14009379
9.487714 0.1405886
9.488714 0.14107684
9.489715 0.14155847
9.490714 0.14203348
9.491714 0.14250185
9.492714 0.14296356000000002
9.493714 0.14341859
9.494715 0.14386691999999998
9.495714 0.14430853000000002
9.496715 0.1447434
9.497714 0.14517149999999998
9.498714 0.14559283
9.499714 0.14600736
9.500714 0.14641508
9.501715 0.14681597
9.502714 0.14721001
9.503715 0.1475972
9.504714 0.14797751
9.505714 0.14835091
9.506714 0.1487174
9.507714 0.14907696
9.508715 0.14942958
9.509714 0.14977523999999998
9.510715 0.15011393
9.511714 0.15044563
9.512714 0.15077032
9.513714 0.15108801
9.514714 0.15139866
9.515715 0.15170227
9.516714 0.15199883
9.517715 0.15228831999999998
9.518714 0.15257073
9.519714 0.15284605
9.520715 0.15311427
9.521714 0.15337539
9.522715 0.15362939
9.523714 0.15387625
9.524714 0.15411597000000002
9.525714 0.15434854
9.526714 0.15457395999999998
9.527715 0.1547922
9.528714 0.15500328000000002
9.529715 0.15520715000000002
9.530714 0.15540384999999998
9.531714 0.15559334
9.532714 0.15577563
9.533714 0.15595071
9.534715 0.15611856999999998
9.535714 0.15627921
9.536715 0.15643262
9.537714 0.15657881
9.538714 0.15671775000000002
9.539714 0.15684946
9.540714 0.15697392
9.541715 0.15709114000000002
9.542714 0.15720109999999998
9.543715 0.15730382
9.544714 0.15739928
9.545714 0.15748747
9.546714 0.15756842
9.547714 0.1576421
9.548715 0.15770851
9.549714 0.15776766
9.550714 0.15781955
9.551714 0.15786417
9.552714 0.15790152999999998
9.553715 0.15793163
9.554714 0.15795447
9.555715 0.15797005
9.556714 0.15797835999999998
9.557714 0.15797942
9.558714 0.15797323
9.559714 0.15795978
9.560715 0.15793908
9.561714 0.15791112999999998
9.562715 0.15787594
9.563714 0.1578335
9.564714 0.15778382000000002
9.565714 0.15772691
9.566714 0.15766275999999999
9.567715 0.15759139
9.568714 0.15751279
9.569715 0.15742698
9.570714 0.15733397
9.571714 0.15723375
9.572714 0.15712632999999998
9.573714 0.15701172
9.574715 0.15688993
9.575714 0.15676096
9.576715 0.15662482
9.577714 0.15648153
9.578714 0.15633109
9.579714 0.15617351
9.580714 0.15600879
9.581715 0.15583695
9.582714 0.155658
9.583714 0.15547194
9.584714 0.1552788
9.585714 0.15507857
9.586715 0.15487128
9.587714 0.15465694
9.588715 0.15443555
9.589714 0.15420713
9.590714 0.1539717
9.591714 0.15372924999999998
9.592714 0.15347982000000002
9.593715 0.15322341
9.594714 0.15296005000000001
9.595715 0.15268973
9.596714 0.15241248
9.597714 0.15212831000000002
9.598714 0.15183723
9.599714 0.15153928
9.600715 0.15123446000000001
9.601714 0.15092278
9.602715 0.15060427
9.603714 0.15027893
9.604714 0.1499468
9.605714 0.14960788
9.606714 0.1492622
9.607715 0.14890977
9.608714 0.14855062
9.609715 0.14818476
9.610714 0.14781221
9.611714 0.14743299
9.612714 0.14704712
9.613714 0.14665461
9.614715 0.14625549
9.615714 0.1458498
9.616714 0.14543752
9.617714 0.14501871
9.618714 0.14459337
9.619715 0.14416152999999998
9.620714 0.1437232
9.621715 0.14327843
9.622714 0.14282721
9.623714 0.14236958
9.624714 0.14190556
9.625714 0.14143517
9.626715 0.14095844999999999
9.627714 0.14047541
9.628715 0.13998608
9.629714 0.13949048
9.630714 0.13898864
9.631714 0.13848058000000002
9.632714 0.13796632
9.633715 0.1374459
9.634714 0.13691934
9.635715 0.13638666
9.636714 0.1358479
9.637714 0.13530308
9.638714 0.13475223
9.639714 0.13419536
9.640715 0.13363252
9.641714 0.13306373000000002
9.642715 0.13248902
9.643714 0.13190841
9.644714 0.13132194
9.645715 0.13072965
9.646714 0.13013154000000002
9.647715 0.12952766
9.648714 0.12891803999999998
9.649714 0.1283027
9.650714 0.12768168
9.651714 0.12705501000000002
9.652715 0.12642271
9.653714 0.12578482000000002
9.654715 0.12514138000000002
9.655714 0.12449241
9.656714 0.12383794999999999
9.657714 0.12317803
9.658714 0.12251268
9.659715 0.12184194
9.660714 0.12116584
9.661715 0.1204844
9.662714 0.11979767999999999
9.663714 0.11910569000000001
9.664714 0.11840848
9.665714 0.11770607
9.666715 0.11699849000000001
9.667714 0.1162858
9.668715 0.11556802
9.669714 0.11484517
9.670714 0.11411730999999999
9.671714 0.11338445999999999
9.672714 0.11264666
9.673715 0.11190394
9.674714 0.11115634
9.675714 0.1104039
9.676714 0.10964665999999999
9.677714 0.10888464
9.678715 0.10811788
9.679714 0.10734642
9.680715 0.10657029000000001
9.681714 0.10578954
9.682714 0.10500419999999999
9.683714 0.10421430999999999
9.684714 0.1034199
9.685715 0.10262101000000001
9.686714 0.10181769
9.687715 0.10100997
9.688714 0.10019788
9.689714 0.09938146699999999
9.690714 0.098560762
9.691714 0.09773582
9.692715 0.09690666299999999
9.693714 0.09607333900000001
9.694715 0.095235888
9.695714 0.09439434499999999
9.696714 0.09354875700000001
9.697714 0.092699158
9.698714 0.091845589
9.699715 0.09098809100000001
9.700714 0.090126711
9.701715 0.08926148299999999
9.702714 0.088392448
9.703714 0.087519648
9.704714 0.086643128
9.705714 0.085762923
9.706715 0.084879081
9.707714 0.083991641
9.708714 0.083100644
9.709714 0.082206132
9.710714 0.08130815100000001
9.711715 0.08040673599999999
9.712714 0.079501932
9.713715 0.078593788
9.714714 0.077682338
9.715714 0.076767633
9.716714 0.07584971
9.717714 0.074928615
9.718715 0.07400438799999999
9.719714 0.073077076
9.720715 0.072146719
9.721714 0.071213365
9.722714 0.070277054
9.723714 0.069337833
9.724714 0.068395748
9.725715 0.06745084
9.726714 0.066503149
9.727715 0.065552723
9.728714 0.064599607
9.729714 0.063643843
9.730714 0.062685477
9.731714 0.061724556
9.732715 0.06076112
9.733714 0.059795217
9.734715 0.058826891
9.735714 0.057856186000000004
9.736714 0.056883146
9.737714 0.055907818
9.738714 0.054930243999999996
9.739715 0.053950475000000005
9.740714 0.052968547
9.741714 0.051984511
9.742714 0.050998408999999995
9.743714 0.05001028800000001
9.744715 0.049020193
9.745714 0.048028170999999995
9.746715 0.047034267
9.747714 0.046038523
9.748714 0.045040986
9.749714 0.044041703
9.750714 0.043040718
9.751715 0.042038076
9.752714 0.041033824999999996
9.753715 0.040028010999999995
9.754714 0.039020678
9.755714 0.038011876
9.756714 0.037001647
9.757714 0.035990038
9.758715 0.034977097
9.759714 0.033962869
9.760715 0.032947402
9.761714 0.031930744
9.762714 0.030912939
9.763714 0.029894037000000002
9.764714 0.028874082
9.765715 0.027853121999999998
9.766714 0.026831205
9.767715 0.025808378
9.768714 0.024784688
9.769714 0.023760181000000002
9.770715 0.022734905
9.771714 0.021708908
9.772715 0.020682235
9.773714 0.019654935999999998
9.774714 0.018627055
9.775714 0.017598641
9.776714 0.016569739
9.777715 0.015540397999999999
9.778714 0.014510663
9.779715 0.013480583
9.780714 0.012450204
9.781714 0.011419572
9.782714 0.010388734
9.783714 0.0093577364
9.784715 0.0083266263
9.785714 0.007295449200000001
9.786715 0.0062642524
9.787714 0.0052330819
9.788714 0.0042019838
9.789714 0.0031710046
9.790714 0.0021401902
9.791715 0.0011095866999999999
9.792714 7.9240351e-05
9.793715 -0.00095080295
9.794714 -0.0019804973
9.795714 -0.0030097966
9.796714 -0.0040386552
9.797714 -0.0050670275
9.798715 -0.0060948674
9.799714 -0.007122129299999999
9.800714 -0.0081487677
9.801714 -0.0091747366
9.802714 -0.01019999
9.803715 -0.011224484
9.804714 -0.012248171
9.805715 -0.013271008
9.806714 -0.014292946
9.807714 -0.015313944
9.808714 -0.016333954
9.809714 -0.017352932
9.810715 -0.018370831
9.811714 -0.019387608
9.812715 -0.020403217
9.813714 -0.021417613999999998
9.814714 -0.022430753
9.815714 -0.02344259
9.816714 -0.024453079
9.817715 -0.025462176000000003
9.818714 -0.026469838
9.819715 -0.027476018
9.820714 -0.028480674
9.821714 -0.029483758000000002
9.822714 -0.030485225999999997
9.823714 -0.031485036
9.824715 -0.032483143
9.825714 -0.033479504
9.826715 -0.034474075
9.827714 -0.03546681
9.828714 -0.036457664
9.829714 -0.037446598
9.830714 -0.038433564
9.831715 -0.039418519
9.832714 -0.040401419
9.833714 -0.041382224
9.834714 -0.042360887
9.835714 -0.043337367
9.836715 -0.044311618
9.837714 -0.045283599
9.838715 -0.046253265
9.839714 -0.047220578
9.840714 -0.048185491999999996
9.841714 -0.049147964
9.842714 -0.050107953999999996
9.843715 -0.051065417999999994
9.844714 -0.052020315
9.845715 -0.05297260399999999
9.846714 -0.053922244
9.847714 -0.05486919
9.848714 -0.055813404999999996
9.849714 -0.05675485
9.850715 -0.057693478
9.851714 -0.058629253000000006
9.852715 -0.059562136
9.853714 -0.060492084999999994
9.854714 -0.061419059
9.855714 -0.06234301800000001
9.856714 -0.063263928
9.857715 -0.06418174
9.858714 -0.065096427
9.859715 -0.066007941
9.860714 -0.06691624900000001
9.861714 -0.067821308
9.862714 -0.068723079
9.863714 -0.069621525
9.864715 -0.070516614
9.865714 -0.07140829700000001
9.866714 -0.072296546
9.867714 -0.07318132
9.868714 -0.074062578
9.869715 -0.074940285
9.870714 -0.075814401
9.871715 -0.076684891
9.872714 -0.077551714
9.873714 -0.078414835
9.874714 -0.079274218
9.875714 -0.080129824
9.876715 -0.080981618
9.877714 -0.081829564
9.878715 -0.082673621
9.879714 -0.08351375600000001
9.880714 -0.084349932
9.881714 -0.08518211
9.882714 -0.086010253
9.883715 -0.086834328
9.884714 -0.0876543
9.885715 -0.088470132
9.886714 -0.089281786
9.887714 -0.09008923099999999
9.888714 -0.090892427
9.889714 -0.091691344
9.890715 -0.092485943
9.891714 -0.09327619300000001
9.892715 -0.09406205499999999
9.893714 -0.094843499
9.894714 -0.095620489
9.895715 -0.096392992
9.896714 -0.09716097800000001
9.897715 -0.09792441299999999
9.898714 -0.098683254
9.899714 -0.099437474
9.900714 -0.10018705
9.901714 -0.10093192999999999
9.902715 -0.10167209999999999
9.903714 -0.10240752
9.904715 -0.10313817
9.905714 -0.103864
9.906714 -0.10458500000000001
9.907714 -0.10530112
9.908714 -0.10601232999999999
9.909715 -0.10671860999999999
9.910714 -0.10741993
9.911715 -0.10811626
9.912714 -0.10880757
9.913714 -0.10949383
9.914714 -0.11017500999999999
9.915714 -0.11085108
9.916715 -0.11152200000000001
9.917714 -0.11218777
9.918715 -0.11284833999999999
9.919714 -0.11350368999999999
9.920714 -0.11415380000000001
9.921714 -0.11479864000000001
9.922714 -0.11543816999999999
9.923715 -0.11607237000000001
9.924714 -0.11670122999999999
9.925714 -0.1173247
9.926714 -0.11794277
9.927714 -0.11855541
9.928715 -0.11916260000000001
9.929714 -0.11976429999999999
9.930715 -0.1203605
9.931714 -0.12095117
9.932714 -0.12153628000000001
9.933714 -0.12211582
9.934714 -0.12268976
9.935715 -0.12325806
9.936714 -0.12382072
9.937715 -0.12437771
9.938714 -0.12492901
9.939714 -0.12547458
9.940714 -0.12601441
9.941714 -0.12654847
9.942715 -0.12707675000000002
9.943714 -0.12759923
9.944715 -0.12811586
9.945714 -0.12862666
9.946714 -0.12913158
9.947714 -0.1296306
9.948714 -0.1301237
9.949715 -0.13061087000000002
9.950714 -0.13109208
9.951715 -0.13156731000000002
9.952714 -0.13203655
9.953714 -0.13249976
9.954714 -0.13295694
9.955714 -0.13340806
9.956715 -0.1338531
9.957714 -0.13429205
9.958714 -0.13472488
9.959714 -0.13515158
9.960714 -0.13557212999999999
9.961715 -0.13598651
9.962714 -0.13639471
9.963715 -0.13679670000000002
9.964714 -0.13719247999999998
9.965714 -0.13758201
9.966714 -0.13796531
9.967714 -0.13834233
9.968715 -0.13871308
9.969714 -0.13907753
9.970715 -0.13943567
9.971714 -0.13978748
9.972714 -0.14013295
9.973714 -0.14047207
9.974714 -0.14080482
9.975715 -0.14113119000000002
9.976714 -0.14145117000000001
9.977715 -0.14176475
9.978714 -0.14207191
9.979714 -0.14237263
9.980714 -0.14266692
9.981714 -0.14295474
9.982715 -0.14323611
9.983714 -0.143511
9.984715 -0.14377941
9.985714 -0.14404131
9.986714 -0.1442967
9.987714 -0.14454558
9.988714 -0.14478794
9.989715 -0.14502375
9.990714 -0.14525301999999998
9.991714 -0.14547573
9.992714 -0.14569188
9.993714 -0.14590145
9.994715 -0.14610444
9.995714 -0.14630085
9.996715 -0.14649065
9.997714 -0.14667385
9.998714 -0.14685044
9.999714 -0.14702041
10.00071 -0.14718375
10.00171 -0.14734046
10.00271 -0.14749053
10.00371 -0.14763395
10.00471 -0.14777072
10.00571 -0.14790082000000002
10.00671 -0.14802426999999999
10.00771 -0.14814105
10.00871 -0.14825115
10.00971 -0.14835458
10.01071 -0.14845132
10.01171 -0.14854138
10.01271 -0.14862474
10.01371 -0.14870141
10.01471 -0.14877139
10.01571 -0.14883466
10.01671 -0.14889123
10.01771 -0.14894109
10.01871 -0.14898424
10.01971 -0.14902068000000002
10.02071 -0.1490504
10.02171 -0.14907341999999998
10.02271 -0.14908971
10.02371 -0.1490993
10.02471 -0.14910215000000002
10.02571 -0.14909828
10.02671 -0.14908770000000002
10.02771 -0.1490704
10.02871 -0.14904639
10.02971 -0.14901565
10.03071 -0.14897821
10.03171 -0.14893406
10.03271 -0.14888319
10.03371 -0.14882562
10.03471 -0.14876133
10.03571 -0.14869035
10.03671 -0.14861267
10.03771 -0.14852829
10.03871 -0.14843721999999998
10.03971 -0.14833946
10.04071 -0.14823503
10.04171 -0.14812392
10.04271 -0.14800614
10.04371 -0.14788169999999998
10.04471 -0.14775059
10.04571 -0.14761282
10.04671 -0.14746842000000002
10.04771 -0.14731737
10.04871 -0.14715969
10.04971 -0.14699538
10.05071 -0.14682446000000002
10.05171 -0.14664693
10.05271 -0.14646278999999998
10.05371 -0.14627206
10.05471 -0.14607472999999999
10.05571 -0.14587083
10.05671 -0.14566036000000002
10.05771 -0.14544333
10.05871 -0.14521974
10.05971 -0.14498961
10.06071 -0.14475295000000002
10.06171 -0.14450977
10.06271 -0.14426007000000002
10.06371 -0.14400387
10.06471 -0.14374118
10.06571 -0.143472
10.06671 -0.14319635
10.06771 -0.14291424
10.06871 -0.14262568
10.06971 -0.14233068999999998
10.07071 -0.14202925
10.07171 -0.14172141
10.07271 -0.14140715
10.07371 -0.14108651
10.07471 -0.1407595
10.07571 -0.14042612000000002
10.07671 -0.1400864
10.07771 -0.13974033
10.07871 -0.13938794
10.07971 -0.13902924
10.08071 -0.13866425
10.08171 -0.13829297
10.08271 -0.13791544
10.08371 -0.13753165
10.08471 -0.13714164
10.08571 -0.13674540999999998
10.08671 -0.13634297
10.08771 -0.13593435
10.08871 -0.13551957
10.08971 -0.13509863
10.09071 -0.13467156
10.09171 -0.13423838
10.09271 -0.1337991
10.09371 -0.13335374
10.09471 -0.13290232
10.09571 -0.13244485
10.09671 -0.13198137
10.09771 -0.13151187
10.09871 -0.13103641000000002
10.09971 -0.13055498000000001
10.10071 -0.1300676
10.10171 -0.1295743
10.10271 -0.1290751
10.10371 -0.12857002
10.10471 -0.12805909
10.10571 -0.12754232
10.10671 -0.12701974
10.10771 -0.12649137
10.10871 -0.12595722
10.10971 -0.12541733
10.11071 -0.12487171999999999
10.11171 -0.12432040999999999
10.11271 -0.12376341999999999
10.11371 -0.12320078999999999
10.11471 -0.12263252
10.11571 -0.12205865
10.11671 -0.1214792
10.11771 -0.1208942
10.11871 -0.12030368000000001
10.11971 -0.11970763999999999
10.12071 -0.11910612000000001
10.12171 -0.11849914
10.12271 -0.11788674
10.12371 -0.11726893999999999
10.12471 -0.11664575
10.12571 -0.11601721999999999
10.12671 -0.11538335
10.12771 -0.11474418
10.12871 -0.11409974
10.12971 -0.11345005000000001
10.13071 -0.11279513
10.13171 -0.11213502
10.13271 -0.11146974
10.13371 -0.11079932999999999
10.13471 -0.11012380000000001
10.13571 -0.10944316999999999
10.13671 -0.1087575
10.13771 -0.10806678
10.13871 -0.10737107000000001
10.13971 -0.10667038000000001
10.14071 -0.10596474
10.14171 -0.10525419
10.14271 -0.10453875
10.14371 -0.10381844000000001
10.14471 -0.1030933
10.14571 -0.10236335999999999
10.14671 -0.10162866
10.14771 -0.10088921
10.14871 -0.10014506000000001
10.14971 -0.09939622799999999
10.15071 -0.098642742
10.15171 -0.09788464499999999
10.15271 -0.09712196199999999
10.15371 -0.096354727
10.15471 -0.095582975
10.15571 -0.094806735
10.15671 -0.09402603600000001
10.15771 -0.09324092
10.15871 -0.092451414
10.15971 -0.091657555
10.16071 -0.09085937599999999
10.16171 -0.090056908
10.16271 -0.089250191
10.16371 -0.088439253
10.16471 -0.087624136
10.16571 -0.086804869
10.16671 -0.085981487
10.16771 -0.08515403
10.16871 -0.08432252800000001
10.16971 -0.083487021
10.17071 -0.082647544
10.17171 -0.081804133
10.17271 -0.080956821
10.17371 -0.080105645
10.17471 -0.079250644
10.17571 -0.078391854
10.17671 -0.07752930999999999
10.17771 -0.076663052
10.17871 -0.07579311500000001
10.17971 -0.074919534
10.18071 -0.07404235099999999
10.18171 -0.073161599
10.18271 -0.072277314
10.18371 -0.071389537
10.18471 -0.070498307
10.18571 -0.06960366200000001
10.18671 -0.068705634
10.18771 -0.067804265
10.18871 -0.066899596
10.18971 -0.06599166100000001
10.19071 -0.065080501
10.19171 -0.06416615199999999
10.19271 -0.063248654
10.19371 -0.062328042
10.19471 -0.061404362000000004
10.19571 -0.060477643000000005
10.19671 -0.059547933
10.19771 -0.058615266
10.19871 -0.057679683
10.19971 -0.056741218
10.20071 -0.055799918000000004
10.20171 -0.054855819
10.20271 -0.05390895500000001
10.20371 -0.052959373
10.20471 -0.052007107000000004
10.20571 -0.051052205
10.20671 -0.0500947
10.20771 -0.049134635
10.20871 -0.048172045999999996
10.20971 -0.047206975000000005
10.21071 -0.046239464
10.21171 -0.045269553000000004
10.21271 -0.044297284
10.21371 -0.043322699
10.21471 -0.042345838
10.21571 -0.041366741
10.21671 -0.040385453
10.21771 -0.039402014
10.21871 -0.038416465
10.21971 -0.037428853
10.22071 -0.036439215
10.22171 -0.035447598000000004
10.22271 -0.034454043000000004
10.22371 -0.033458596
10.22471 -0.032461298
10.22571 -0.031462192
10.22671 -0.030461326
10.22771 -0.02945874
10.22871 -0.02845448
10.22971 -0.027448588
10.23071 -0.026441109
10.23171 -0.025432088
10.23271 -0.024421570999999996
10.23371 -0.023409601000000002
10.23471 -0.022396221
10.23571 -0.021381478
10.23671 -0.020365416
10.23771 -0.01934808
10.23871 -0.018329513999999998
10.23971 -0.017309762
10.24071 -0.016288871
10.24171 -0.015266883999999998
10.24271 -0.014243847
10.24371 -0.013219802000000001
10.24471 -0.012194797
10.24571 -0.011168874
10.24671 -0.01014208
10.24771 -0.009114459
10.24871 -0.0080860555
10.24971 -0.0070569149
10.25071 -0.0060270813
10.25171 -0.0049966002
10.25271 -0.0039655159
10.25371 -0.0029338737
10.25471 -0.0019017183000000003
10.25571 -0.00086909495
10.25671 0.00016395144000000002
10.25771 0.0011973758000000001
10.25871 0.0022311329
10.25971 0.0032651780000000005
10.26071 0.0042994656
10.26171 0.0053339507
10.26271 0.0063685882
10.26371 0.0074033319999999994
10.26471 0.008438137600000001
10.26571 0.0094729592
10.26671 0.010507751000000001
10.26771 0.011542468
10.26871 0.012577064999999998
10.26971 0.013611495000000001
10.27071 0.014645713999999999
10.27171 0.015679674
10.27271 0.016713332
10.27371 0.01774664
10.27471 0.018779551999999998
10.27571 0.019812022
10.27671 0.020844005
10.27771 0.021875453
10.27871 0.022906321
10.27971 0.023936563
10.28071 0.024966133
10.28171 0.025994983
10.28271 0.027023067
10.28371 0.028050336000000002
10.28471 0.029076746
10.28571 0.030102249
10.28671 0.031126800000000003
10.28771 0.03215035
10.28871 0.033172851999999996
10.28971 0.034194259
10.29071 0.035214525999999996
10.29171 0.036233602000000004
10.29271 0.037251442
10.29371 0.038267998000000004
10.29471 0.039283224
10.29571 0.040297073
10.29671 0.041309497
10.29771 0.042320447000000004
10.29871 0.043329879
10.29971 0.044337744
10.30071 0.045343995
10.30171 0.046348586
10.30271 0.047351469
10.30371 0.048352598
10.30471 0.049351924
10.30571 0.050349406000000006
10.30671 0.051344995000000004
10.30771 0.052338646
10.30871 0.053330313
10.30971 0.054319948
10.31071 0.055307505
10.31171 0.056292937
10.31271 0.057276204000000004
10.31371 0.058257260000000005
10.31471 0.059236056
10.31571 0.060212554
10.31671 0.061186705999999993
10.31771 0.062158465
10.31871 0.063127786
10.31971 0.064094627
10.32071 0.065058947
10.32171 0.066020695
10.32271 0.066979835
10.32371 0.06793631500000001
10.32471 0.068890094
10.32571 0.069841131
10.32671 0.070789381
10.32771 0.071734795
10.32871 0.072677335
10.32971 0.073616958
10.33071 0.074553618
10.33171 0.075487269
10.33271 0.076417869
10.33371 0.077345379
10.33471 0.078269752
10.33571 0.079190941
10.33671 0.080108905
10.33771 0.081023603
10.33871 0.081934989
10.33971 0.082843023
10.34071 0.083747657
10.34171 0.084648846
10.34271 0.085546548
10.34371 0.086440722
10.34471 0.087331323
10.34571 0.088218309
10.34671 0.089101639
10.34771 0.089981267
10.34871 0.090857147
10.34971 0.091729237
10.35071 0.092597498
10.35171 0.09346188700000001
10.35271 0.09432236
10.35371 0.09517887400000001
10.35471 0.096031383
10.35571 0.09687984699999999
10.35671 0.097724225
10.35771 0.098564476
10.35871 0.09940055900000001
10.35971 0.10023243000000001
10.36071 0.10106004999999998
10.36171 0.10188337
10.36271 0.10270237
10.36371 0.10351698
10.36471 0.10432717
10.36571 0.10513291
10.36671 0.10593415
10.36771 0.10673085
10.36871 0.10752297000000001
10.36971 0.10831047999999999
10.37071 0.10909332
10.37171 0.10987147
10.37271 0.11064486999999999
10.37371 0.1114135
10.37471 0.11217733
10.37571 0.1129363
10.37671 0.11369038
10.37771 0.11443951999999999
10.37871 0.11518371
10.37971 0.11592289000000001
10.38071 0.11665702000000001
10.38171 0.11738609
10.38271 0.11811002999999999
10.38371 0.11882882
10.38471 0.11954242
10.38571 0.12025081
10.38671 0.12095394000000001
10.38771 0.12165176000000001
10.38871 0.12234426
10.38971 0.12303138999999999
10.39071 0.12371312000000001
10.39171 0.12438942
10.39271 0.12506024999999998
10.39371 0.12572558
10.39471 0.12638536
10.39571 0.12703957
10.39671 0.12768817999999998
10.39771 0.12833114
10.39871 0.12896842
10.39971 0.1296
10.40071 0.13022582
10.40171 0.13084587
10.40271 0.13146011999999999
10.40371 0.13206851
10.40471 0.13267103
10.40571 0.13326765000000002
10.40671 0.13385832
10.40771 0.13444301
10.40871 0.1350217
10.40971 0.13559435
10.41071 0.13616092
10.41171 0.13672139
10.41271 0.13727571
10.41371 0.13782388
10.41471 0.13836584
10.41571 0.13890157
10.41671 0.13943104
10.41771 0.13995421
10.41871 0.14047106
10.41971 0.14098156
10.42071 0.14148569
10.42171 0.1419834
10.42271 0.14247467
10.42371 0.14295947
10.42471 0.14343777
10.42571 0.14390956
10.42671 0.14437479
10.42771 0.14483344
10.42871 0.14528548
10.42971 0.14573089
10.43071 0.14616963
10.43171 0.1466017
10.43271 0.14702706000000001
10.43371 0.14744567
10.43471 0.14785753000000001
10.43571 0.14826261
10.43671 0.14866088
10.43771 0.14905231
10.43871 0.14943689
10.43971 0.14981459
10.44071 0.15018538
10.44171 0.15054925
10.44271 0.15090617
10.44371 0.15125612
10.44471 0.15159908
10.44571 0.15193503
10.44671 0.15226395
10.44771 0.15258582
10.44871 0.15290061000000002
10.44971 0.15320830000000002
10.45071 0.15350889
10.45171 0.15380234
10.45271 0.15408864
10.45371 0.15436776
10.45471 0.1546397
10.45571 0.15490442999999998
10.45671 0.15516193
10.45771 0.15541217999999998
10.45871 0.15565518
10.45971 0.1558909
10.46071 0.15611931
10.46171 0.15634042
10.46271 0.15655421
10.46371 0.15676065
10.46471 0.15695973
10.46571 0.15715143
10.46671 0.15733574
10.46771 0.15751264
10.46871 0.15768212
10.46971 0.15784416999999998
10.47071 0.15799876999999998
10.47171 0.15814591
10.47271 0.15828556
10.47371 0.15841773
10.47471 0.15854237999999998
10.47571 0.15865953
10.47671 0.15876915
10.47771 0.15887122
10.47871 0.15896574000000002
10.47971 0.1590527
10.48071 0.15913208
10.48171 0.15920388000000002
10.48271 0.15926808
10.48371 0.15932467
10.48471 0.15937365
10.48571 0.159415
10.48671 0.15944871
10.48771 0.15947477999999998
10.48871 0.15949319
10.48971 0.15950395
10.49071 0.15950705
10.49171 0.15950247
10.49271 0.15949021000000002
10.49371 0.15947027
10.49471 0.15944265000000002
10.49571 0.15940732999999999
10.49671 0.15936430000000001
10.49771 0.15931356000000002
10.49871 0.15925512
10.49971 0.15918898
10.50071 0.15911512
10.50171 0.15903355
10.50271 0.15894426
10.50371 0.15884725
10.50471 0.15874252
10.50571 0.15863006999999998
10.50671 0.15850989
10.50771 0.15838200000000002
10.50871 0.15824637
10.50971 0.15810303
10.51071 0.15795197
10.51171 0.15779319
10.51271 0.15762669
10.51371 0.15745248
10.51471 0.15727054999999998
10.51571 0.15708091000000002
10.51671 0.15688356
10.51771 0.1566785
10.51871 0.15646574
10.51971 0.15624529
10.52071 0.15601714
10.52171 0.15578129000000002
10.52271 0.15553776
10.52371 0.15528655
10.52471 0.15502765999999998
10.52571 0.15476111
10.52671 0.15448689
10.52771 0.15420502
10.52871 0.15391549
10.52971 0.15361832
10.53071 0.15331351
10.53171 0.15300107000000002
10.53271 0.15268102
10.53371 0.15235336000000002
10.53471 0.1520181
10.53571 0.15167524000000002
10.53671 0.1513248
10.53771 0.15096678
10.53871 0.1506012
10.53971 0.15022807999999999
10.54071 0.14984741999999998
10.54171 0.14945922
10.54271 0.14906350999999998
10.54371 0.14866029
10.54471 0.14824959
10.54571 0.14783141
10.54671 0.14740576
10.54771 0.14697266
10.54871 0.14653212
10.54971 0.14608416
10.55071 0.1456288
10.55171 0.14516605
10.55271 0.14469593
10.55371 0.14421846
10.55471 0.14373364
10.55571 0.14324151000000002
10.55671 0.14274206
10.55771 0.14223534000000002
10.55871 0.14172136000000002
10.55971 0.14120012
10.56071 0.14067165
10.56171 0.14013598000000002
10.56271 0.13959312000000001
10.56371 0.13904311
10.56471 0.13848594
10.56571 0.13792167
10.56671 0.13735029
10.56771 0.13677183
10.56871 0.13618632
10.56971 0.13559379000000002
10.57071 0.13499425
10.57171 0.13438772999999998
10.57271 0.13377425
10.57371 0.13315385
10.57471 0.13252655
10.57571 0.13189237
10.57671 0.13125133
10.57771 0.13060346
10.57871 0.1299488
10.57971 0.12928736
10.58071 0.12861919
10.58171 0.12794429000000002
10.58271 0.12726269999999998
10.58371 0.12657446
10.58471 0.12587958
10.58571 0.12517811
10.58671 0.12447006000000001
10.58771 0.12375547
10.58871 0.12303436000000001
10.58971 0.12230676
10.59071 0.12157272000000001
10.59171 0.12083224999999999
10.59271 0.12008538
10.59371 0.11933217
10.59471 0.11857261000000001
10.59571 0.11780676000000001
10.59671 0.11703465
10.59771 0.11625631
10.59871 0.11547175999999999
10.59971 0.11468106
10.60071 0.11388422
10.60171 0.11308127999999999
10.60271 0.11227228000000002
10.60371 0.11145725000000001
10.60471 0.11063622999999999
10.60571 0.10980925999999999
10.60671 0.10897636999999999
10.60771 0.1081376
10.60871 0.10729298000000001
10.60971 0.10644255999999999
10.61071 0.10558635999999999
10.61171 0.10472443000000001
10.61271 0.10385681
10.61371 0.10298353999999998
10.61471 0.10210467000000001
10.61571 0.10122021
10.61671 0.10033023
10.61771 0.09943475
10.61871 0.098533824
10.61971 0.097627484
10.62071 0.096715777
10.62171 0.09579875
10.62271 0.09487643800000001
10.62371 0.093948888
10.62471 0.093016139
10.62571 0.092078239
10.62671 0.091135228
10.62771 0.09018715399999999
10.62871 0.089234055
10.62971 0.088275981
10.63071 0.087312976
10.63171 0.086345081
10.63271 0.08537235
10.63371 0.084394822
10.63471 0.083412544
10.63571 0.082425564
10.63671 0.081433926
10.63771 0.080437679
10.63871 0.07943686800000001
10.63971 0.07843154
10.64071 0.077421748
10.64171 0.076407532
10.64271 0.075388944
10.64371 0.07436603800000001
10.64471 0.073338853
10.64571 0.072307442
10.64671 0.071271858
10.64771 0.070232147
10.64871 0.06918835599999999
10.64971 0.068140536
10.65071 0.067088741
10.65171 0.066033017
10.65271 0.06497341699999999
10.65371 0.063909992
10.65471 0.062842789
10.65571 0.061771867
10.65671 0.060697272000000004
10.65771 0.059619057
10.65871 0.058537273
10.65971 0.057451968
10.66071 0.0563632
10.66171 0.055271020000000004
10.66271 0.054175482
10.66371 0.053076638
10.66471 0.051974545999999996
10.66571 0.050869252000000004
10.66671 0.049760815
10.66771 0.048649288
10.66871 0.047534725
10.66971 0.046417178
10.67071 0.045296707000000005
10.67171 0.044173366
10.67271 0.043047211
10.67371 0.041918294
10.67471 0.040786676
10.67571 0.039652412
10.67671 0.038515558
10.67771 0.037376172
10.67871 0.03623431
10.67971 0.035090031
10.68071 0.033943393
10.68171 0.032794452
10.68271 0.031643268
10.68371 0.030489900000000004
10.68471 0.029334406
10.68571 0.028176844
10.68671 0.027017275
10.68771 0.025855759
10.68871 0.02469235
10.68971 0.023527115
10.69071 0.022360109
10.69171 0.021191394
10.69271 0.020021028
10.69371 0.018849074
10.69471 0.017675589999999998
10.69571 0.016500638
10.69671 0.015324277
10.69771 0.014146569
10.69871 0.012967573
10.69971 0.011787348999999999
10.70071 0.01060596
10.70171 0.009423464500000001
10.70271 0.008239925200000001
10.70371 0.0070554022
10.70471 0.0058699563000000005
10.70571 0.0046836489
10.70671 0.0034965407
10.70771 0.0023086934000000003
10.70871 0.001120168
10.70971 -6.8974003e-05
10.71071 -0.0012586710999999999
10.71171 -0.0024488616
10.71271 -0.0036394838000000005
10.71371 -0.0048304759
10.71471 -0.0060217761
10.71571 -0.0072133225
10.71671 -0.0084050531
10.71771 -0.0095969051
10.71871 -0.010788817000000001
10.71971 -0.011980726
10.72071 -0.013172570000000001
10.72171 -0.014364286
10.72271 -0.015555811
10.72371 -0.016747083000000003
10.72471 -0.017938040000000002
10.72571 -0.019128616
10.72671 -0.020318752
10.72771 -0.021508383
10.72871 -0.022697446
10.72971 -0.023885877
10.73071 -0.025073616
10.73171 -0.026260599000000003
10.73271 -0.02744676
10.73371 -0.028632037
10.73471 -0.029816368
10.73571 -0.030999689
10.73671 -0.032181936
10.73771 -0.033363045
10.73871 -0.034542952
10.73971 -0.035721596
10.74071 -0.036898913
10.74171 -0.038074839
10.74271 -0.039249309
10.74371 -0.040422261
10.74471 -0.041593629
10.74571 -0.042763352
10.74671 -0.043931365
10.74771 -0.045097605
10.74871 -0.046262008
10.74971 -0.047424508
10.75071 -0.048585044
10.75171 -0.049743551
10.75271 -0.050899968
10.75371 -0.052054225999999995
10.75471 -0.053206266999999995
10.75571 -0.054356024999999995
10.75671 -0.055503438
10.75771 -0.056648441
10.75871 -0.05779097
10.75971 -0.058930961000000004
10.76071 -0.060068356
10.76171 -0.061203091
10.76271 -0.062335096
10.76371 -0.06346431899999999
10.76471 -0.06459069
10.76571 -0.06571415
10.76671 -0.06683463
10.76771 -0.067952077
10.76871 -0.069066422
10.76971 -0.070177607
10.77071 -0.071285572
10.77171 -0.072390254
10.77271 -0.07349159000000001
10.77371 -0.07458951999999999
10.77471 -0.07568398700000001
10.77571 -0.07677492699999999
10.77671 -0.077862275
10.77771 -0.078945979
10.77871 -0.080025976
10.77971 -0.081102201
10.78071 -0.082174595
10.78171 -0.083243102
10.78271 -0.084307662
10.78371 -0.085368211
10.78471 -0.08642469800000001
10.78571 -0.087477051
10.78671 -0.08852522
10.78771 -0.089569145
10.78871 -0.090608763
10.78971 -0.09164402099999999
10.79071 -0.092674856
10.79171 -0.093701208
10.79271 -0.09472302
10.79371 -0.09574023400000001
10.79471 -0.096752791
10.79571 -0.097760628
10.79671 -0.09876369700000001
10.79771 -0.09976193500000001
10.79871 -0.10075527999999999
10.79971 -0.10174369
10.80071 -0.10272708000000001
10.80171 -0.10370541999999999
10.80271 -0.10467864
10.80371 -0.1056467
10.80471 -0.10660952
10.80571 -0.10756705999999999
10.80671 -0.10851925
10.80771 -0.10946605000000001
10.80871 -0.11040739
10.80971 -0.11134323
10.81071 -0.11227350999999999
10.81171 -0.11319817
10.81271 -0.11411717
10.81371 -0.11503043000000002
10.81471 -0.11593793
10.81571 -0.11683959
10.81671 -0.11773536999999999
10.81771 -0.11862521000000001
10.81871 -0.11950906
10.81971 -0.12038687
10.82071 -0.12125858
10.82171 -0.12212415
10.82271 -0.12298353
10.82371 -0.12383667000000001
10.82471 -0.12468351
10.82571 -0.12552399
10.82671 -0.12635808999999998
10.82771 -0.12718573
10.82871 -0.12800688
10.82971 -0.12882148000000002
10.83071 -0.1296295
10.83171 -0.13043088
10.83271 -0.13122556
10.83371 -0.13201352
10.83471 -0.13279469000000002
10.83571 -0.13356903
10.83671 -0.13433649
10.83771 -0.13509704
10.83871 -0.13585062
10.83971 -0.13659717999999998
10.84071 -0.13733668000000002
10.84171 -0.13806908
10.84271 -0.13879434
10.84371 -0.13951241
10.84471 -0.14022326
10.84571 -0.14092682
10.84671 -0.14162307
10.84771 -0.14231196000000002
10.84871 -0.14299345
10.84971 -0.14366751
10.85071 -0.14433408
10.85171 -0.14499313
10.85271 -0.14564461
10.85371 -0.14628849000000002
10.85471 -0.14692473
10.85571 -0.14755327999999998
10.85671 -0.14817411
10.85771 -0.14878719
10.85871 -0.14939246
10.85971 -0.14998991
10.86071 -0.15057948000000002
10.86171 -0.15116114
10.86271 -0.15173485
10.86371 -0.15230058000000002
10.86471 -0.15285829
10.86571 -0.15340794
10.86671 -0.15394950999999998
10.86771 -0.15448294999999998
10.86871 -0.15500824000000002
10.86971 -0.15552533000000002
10.87071 -0.15603419
10.87171 -0.1565348
10.87271 -0.15702712000000002
10.87371 -0.15751112
10.87471 -0.15798676
10.87571 -0.15845401
10.87671 -0.15891285
10.87771 -0.15936324
10.87871 -0.15980515
10.87971 -0.16023855
10.88071 -0.16066342
10.88171 -0.16107974
10.88271 -0.16148746
10.88371 -0.16188655999999998
10.88471 -0.16227702
10.88571 -0.16265882
10.88671 -0.16303192
10.88771 -0.1633963
10.88871 -0.16375193
10.88971 -0.1640988
10.89071 -0.16443687
10.89171 -0.16476613
10.89271 -0.16508655
10.89371 -0.16539812
10.89471 -0.1657008
10.89571 -0.16599458
10.89671 -0.16627944
10.89771 -0.16655535
10.89871 -0.16682231
10.89971 -0.16708028
10.90071 -0.16732926
10.90171 -0.16756922
10.90271 -0.16780014000000001
10.90371 -0.168022
10.90471 -0.1682348
10.90571 -0.16843851
10.90671 -0.16863312
10.90771 -0.16881862
10.90871 -0.16899498999999998
10.90971 -0.16916221
10.91071 -0.16932026
10.91171 -0.16946915
10.91271 -0.16960885
10.91371 -0.16973934999999998
10.91471 -0.16986064
10.91571 -0.16997271
10.91671 -0.17007556
10.91771 -0.17016915
10.91871 -0.17025351
10.91971 -0.1703286
10.92071 -0.17039442000000002
10.92171 -0.17045096
10.92271 -0.17049821999999998
10.92371 -0.1705362
10.92471 -0.17056487
10.92571 -0.17058424
10.92671 -0.1705943
10.92771 -0.17059505
10.92871 -0.17058647000000002
10.92971 -0.17056856
10.93071 -0.17054133
10.93171 -0.17050478
10.93271 -0.17045889
10.93371 -0.17040367
10.93471 -0.17033911999999998
10.93571 -0.17026523
10.93671 -0.17018201
10.93771 -0.17008944
10.93871 -0.16998755
10.93971 -0.16987631
10.94071 -0.16975575
10.94171 -0.16962587
10.94271 -0.16948665999999998
10.94371 -0.16933811999999998
10.94471 -0.16918028
10.94571 -0.16901311
10.94671 -0.16883664999999998
10.94771 -0.16865089
10.94871 -0.16845583
10.94971 -0.16825149
10.95071 -0.16803787
10.95171 -0.16781498
10.95271 -0.16758284
10.95371 -0.16734145
10.95471 -0.16709082
10.95571 -0.16683097
10.95671 -0.16656189999999998
10.95771 -0.16628363000000002
10.95871 -0.16599618
10.95971 -0.16569954
10.96071 -0.16539375
10.96171 -0.16507881000000002
10.96271 -0.16475475
10.96371 -0.16442157000000002
10.96471 -0.16407928
10.96571 -0.16372792
10.96671 -0.1633675
10.96771 -0.16299803
10.96871 -0.16261953
10.96971 -0.16223202
10.97071 -0.16183552
10.97171 -0.16143005000000002
10.97271 -0.16101564000000002
10.97371 -0.16059229
10.97471 -0.16016004
10.97571 -0.15971891
10.97671 -0.15926892
10.97771 -0.15881009
10.97871 -0.15834244
10.97971 -0.157866
10.98071 -0.15738079000000002
10.98171 -0.15688684
10.98271 -0.15638417000000002
10.98371 -0.15587282
10.98471 -0.15535279
10.98571 -0.15482412
10.98671 -0.15428686
10.98771 -0.153741
10.98871 -0.15318658999999998
10.98971 -0.15262365
10.99071 -0.15205222999999998
10.99171 -0.15147233000000002
10.99271 -0.150884
10.99371 -0.15028727
10.99471 -0.14968216
10.99571 -0.14906873
10.99671 -0.14844697
10.99771 -0.14781695
10.99871 -0.14717869
10.99971 -0.14653222000000002
11.00071 -0.14587758
11.00171 -0.14521481
11.00271 -0.14454394
11.00371 -0.14386501
11.00471 -0.14317805
11.00571 -0.14248311
11.00671 -0.14178021999999998
11.00771 -0.14106942
11.00871 -0.14035075
11.00971 -0.13962425
11.01071 -0.13888996
11.01171 -0.13814792
11.01271 -0.13739817000000001
11.01371 -0.13664076
11.01471 -0.13587573
11.01571 -0.1351031
11.01671 -0.13432294
11.01771 -0.13353529
11.01871 -0.13274018
11.01971 -0.13193768
11.02071 -0.1311278
11.02171 -0.13031061000000002
11.02271 -0.12948614
11.02371 -0.12865446
11.02471 -0.12781559
11.02571 -0.12696960000000002
11.02671 -0.12611654
11.02771 -0.12525644
11.02871 -0.12438935
11.02971 -0.12351533
11.03071 -0.12263443
11.03171 -0.12174669
11.03271 -0.12085217
11.03371 -0.11995090000000001
11.03471 -0.11904296
11.03571 -0.11812838
11.03671 -0.11720724
11.03771 -0.11627956
11.03871 -0.11534541
11.03971 -0.11440483
11.04071 -0.11345788000000001
11.04171 -0.11250463000000001
11.04271 -0.11154511
11.04371 -0.11057939
11.04471 -0.10960752
11.04571 -0.10862955999999999
11.04671 -0.10764556
11.04771 -0.10665557
11.04871 -0.10565965999999999
11.04971 -0.10465787000000001
11.05071 -0.10365028
11.05171 -0.10263691999999999
11.05271 -0.10161785999999999
11.05371 -0.10059316
11.05471 -0.09956288800000002
11.05571 -0.098527083
11.05671 -0.09748581199999999
11.05771 -0.096439139
11.05871 -0.095387117
11.05971 -0.09432981
11.06071 -0.093267282
11.06171 -0.09219959
11.06271 -0.09112679400000001
11.06371 -0.090048957
11.06471 -0.08896614300000001
11.06571 -0.087878417
11.06671 -0.086785841
11.06771 -0.08568848100000001
11.06871 -0.084586395
11.06971 -0.083479652
11.07071 -0.082368316
11.07171 -0.081252452
11.07271 -0.080132124
11.07371 -0.0790074
11.07471 -0.077878346
11.07571 -0.076745026
11.07671 -0.075607508
11.07771 -0.07446586399999999
11.07871 -0.073320157
11.07971 -0.07217045600000001
11.08071 -0.07101682699999999
11.08171 -0.069859339
11.08271 -0.06869806099999999
11.08371 -0.06753306399999999
11.08471 -0.066364417
11.08571 -0.065192184
11.08671 -0.06401644199999999
11.08771 -0.062837254
11.08871 -0.061654695
11.08971 -0.060468831
11.09071 -0.05927973499999999
11.09171 -0.058087480000000004
11.09271 -0.056892127
11.09371 -0.055693754
11.09471 -0.054492435000000006
11.09571 -0.053288235
11.09671 -0.052081229
11.09771 -0.05087148699999999
11.09871 -0.049659086000000005
11.09971 -0.048444091
11.10071 -0.047226576
11.10171 -0.046006613
11.10271 -0.044784276
11.10371 -0.043559636
11.10471 -0.042332767
11.10571 -0.041103741
11.10671 -0.039872632
11.10771 -0.038639511
11.10871 -0.037404452
11.10971 -0.036167531
11.11071 -0.03492882
11.11171 -0.033688391
11.11271 -0.032446318
11.11371 -0.031202674
11.11471 -0.029957532999999998
11.11571 -0.028710972
11.11671 -0.027463064
11.11771 -0.026213880999999998
11.11871 -0.024963496
11.11971 -0.023711986
11.12071 -0.022459425999999998
11.12171 -0.021205889
11.12271 -0.019951450000000003
11.12371 -0.018696182999999998
11.12471 -0.017440163
11.12571 -0.016183466
11.12671 -0.014926164
11.12771 -0.013668335
11.12871 -0.012410052
11.12971 -0.011151392
11.13071 -0.0098924305
11.13171 -0.0086332417
11.13271 -0.0073739022
11.13371 -0.006114487
11.13471 -0.0048550726
11.13571 -0.003595735
11.13671 -0.0023365497
11.13771 -0.0010775932
11.13871 0.00018105828
11.13971 0.0014393287
11.14071 0.0026971416000000003
11.14171 0.0039544208
11.14271 0.0052110896
11.14371 0.0064670719
11.14471 0.007722290999999999
11.14571 0.0089766712
11.14671 0.010230136
11.14771 0.011482609
11.14871 0.012734014
11.14971 0.013984275999999999
11.15071 0.015233316
11.15171 0.016481060999999998
11.15271 0.017727434
11.15371 0.018972358999999998
11.15471 0.020215761999999998
11.15571 0.021457565999999997
11.15671 0.022697696
11.15771 0.023936079
11.15871 0.025172635999999998
11.15971 0.026407297
11.16071 0.027639983000000003
11.16171 0.028870623999999998
11.16271 0.030099144
11.16371 0.031325468
11.16471 0.032549523
11.16571 0.033771235000000004
11.16671 0.034990531000000005
11.16771 0.036207336
11.16871 0.037421577000000004
11.16971 0.038633184
11.17071 0.039842082
11.17171 0.041048197
11.17271 0.042251457000000006
11.17371 0.043451789
11.17471 0.044649123
11.17571 0.045843385
11.17671 0.047034502000000006
11.17771 0.048222404
11.17871 0.04940702300000001
11.17971 0.050588284000000004
11.18071 0.051766110000000004
11.18171 0.052940438000000006
11.18271 0.054111191999999995
11.18371 0.055278301999999994
11.18471 0.056441699000000005
11.18571 0.057601311999999995
11.18671 0.058757071
11.18771 0.059908908000000004
11.18871 0.061056751000000006
11.18971 0.06220052599999999
11.19071 0.063340168
11.19171 0.064475613
11.19271 0.065606786
11.19371 0.06673361600000001
11.19471 0.067856041
11.19571 0.068973989
11.19671 0.07008739
11.19771 0.071196182
11.19871 0.072300294
11.19971 0.073399657
11.20071 0.074494205
11.20171 0.075583876
11.20271 0.076668599
11.20371 0.07774831
11.20471 0.07882294000000001
11.20571 0.07989243
11.20671 0.080956705
11.20771 0.08201570600000001
11.20871 0.083069369
11.20971 0.084117625
11.21071 0.08516041599999999
11.21171 0.086197676
11.21271 0.087229337
11.21371 0.08825534
11.21471 0.089275622
11.21571 0.090290123
11.21671 0.09129878000000001
11.21771 0.09230152900000001
11.21871 0.09329830600000001
11.21971 0.094289059
11.22071 0.095273723
11.22171 0.09625223499999999
11.22271 0.097224541
11.22371 0.098190585
11.22471 0.09915030100000001
11.22571 0.10010363
11.22671 0.10105051
11.22771 0.10199090000000001
11.22871 0.10292474
11.22971 0.10385196999999999
11.23071 0.10477252000000001
11.23171 0.10568636000000001
11.23271 0.10659342
11.23371 0.10749365
11.23471 0.10838698
11.23571 0.10927338
11.23671 0.11015279
11.23771 0.11102516
11.23871 0.11189043000000001
11.23971 0.11274855
11.24071 0.11359948
11.24171 0.11444315
11.24271 0.11527952999999999
11.24371 0.11610854
11.24471 0.11693015999999999
11.24571 0.11774432000000001
11.24671 0.11855098
11.24771 0.11935011000000001
11.24871 0.12014161999999999
11.24971 0.12092551
11.25071 0.1217017
11.25171 0.12247014
11.25271 0.12323080000000002
11.25371 0.12398362999999998
11.25471 0.12472859
11.25571 0.12546562
11.25671 0.12619469
11.25771 0.12691574
11.25871 0.12762874
11.25971 0.12833364
11.26071 0.12903040999999998
11.26171 0.129719
11.26271 0.13039935
11.26371 0.13107144
11.26471 0.13173523
11.26571 0.13239067
11.26671 0.13303772
11.26771 0.13367634
11.26871 0.13430649
11.26971 0.13492815
11.27071 0.13554126
11.27171 0.13614581
11.27271 0.13674174
11.27371 0.13732902
11.27471 0.13790762
11.27571 0.13847748999999998
11.27671 0.13903861
11.27771 0.13959095
11.27871 0.14013446999999998
11.27971 0.14066913
11.28071 0.14119491
11.28171 0.14171177999999998
11.28271 0.1422197
11.28371 0.14271863999999998
11.28471 0.14320859
11.28571 0.1436895
11.28671 0.14416135
11.28771 0.14462412000000002
11.28871 0.14507776
11.28971 0.14552227
11.29071 0.14595762
11.29171 0.14638377
11.29271 0.14680069999999998
11.29371 0.1472084
11.29471 0.14760683
11.29571 0.14799596999999998
11.29671 0.14837581
11.29771 0.14874631000000002
11.29871 0.14910747
11.29971 0.14945925000000002
11.30071 0.14980165
11.30171 0.15013464999999998
11.30271 0.15045821
11.30371 0.15077234
11.30471 0.15107699
11.30571 0.15137218
11.30671 0.15165787
11.30771 0.15193406
11.30871 0.15220072
11.30971 0.15245784
11.31071 0.15270542
11.31171 0.15294345
11.31271 0.15317189
11.31371 0.15339075000000002
11.31471 0.15360002
11.31571 0.15379968
11.31671 0.15398973
11.31771 0.15417015
11.31871 0.15434093000000002
11.31971 0.15450207
11.32071 0.15465356
11.32171 0.15479539
11.32271 0.15492756
11.32371 0.15505005
11.32471 0.15516287
11.32571 0.155266
11.32671 0.15535946
11.32771 0.15544322
11.32871 0.1555173
11.32971 0.15558167
11.33071 0.15563635
11.33171 0.15568134
11.33271 0.15571662
11.33371 0.15574222
11.33471 0.15575812
11.33571 0.15576433
11.33671 0.15576085
11.33771 0.15574767
11.33871 0.15572481
11.33971 0.15569227000000002
11.34071 0.15565005999999998
11.34171 0.15559816999999998
11.34271 0.15553662
11.34371 0.15546541
11.34471 0.15538455
11.34571 0.15529405
11.34671 0.15519392
11.34771 0.15508416
11.34871 0.1549648
11.34971 0.15483584
11.35071 0.15469728
11.35171 0.15454914
11.35271 0.15439144000000002
11.35371 0.15422419
11.35471 0.1540474
11.35571 0.15386108
11.35671 0.15366526
11.35771 0.15345993000000002
11.35871 0.15324514
11.35971 0.15302087
11.36071 0.15278717
11.36171 0.15254404
11.36271 0.1522915
11.36371 0.15202957
11.36471 0.15175828
11.36571 0.15147764
11.36671 0.15118767
11.36771 0.15088839
11.36871 0.15057983
11.36971 0.15026201
11.37071 0.14993495
11.37171 0.14959867
11.37271 0.14925321
11.37371 0.14889858
11.37471 0.14853481999999998
11.37571 0.14816194
11.37671 0.14777996999999998
11.37771 0.14738895000000002
11.37871 0.14698888
11.37971 0.14657982
11.38071 0.14616179
11.38171 0.14573481
11.38271 0.14529892
11.38371 0.14485414
11.38471 0.14440052
11.38571 0.14393807
11.38671 0.14346683
11.38771 0.14298684
11.38871 0.14249813
11.38971 0.14200073
11.39071 0.14149467000000002
11.39171 0.14098
11.39271 0.14045675
11.39371 0.13992494
11.39471 0.13938462000000001
11.39571 0.13883583
11.39671 0.13827861
11.39771 0.13771298
11.39871 0.13713899999999998
11.39971 0.1365567
11.40071 0.13596612
11.40171 0.13536731
11.40271 0.13476028
11.40371 0.13414511
11.40471 0.13352182
11.40571 0.13289045
11.40671 0.13225107
11.40771 0.13160369
11.40871 0.13094838
11.40971 0.13028516
11.41071 0.1296141
11.41171 0.12893523
11.41271 0.1282486
11.41371 0.12755427
11.41471 0.12685227
11.41571 0.12614265
11.41671 0.12542546
11.41771 0.12470076000000001
11.41871 0.12396859
11.41971 0.12322901
11.42071 0.12248205
11.42171 0.12172778
11.42271 0.12096625
11.42371 0.12019750000000001
11.42471 0.11942159999999999
11.42571 0.11863859
11.42671 0.11784852
11.42771 0.11705145
11.42871 0.11624743
11.42971 0.11543650999999999
11.43071 0.11461877
11.43171 0.11379423
11.43271 0.11296297000000001
11.43371 0.11212503
11.43471 0.11128049000000001
11.43571 0.11042939
11.43671 0.10957178000000001
11.43771 0.10870773
11.43871 0.10783729
11.43971 0.10696054
11.44071 0.10607749999999999
11.44171 0.10518826
11.44271 0.10429287000000001
11.44371 0.10339138
11.44471 0.10248386999999999
11.44571 0.10157038
11.44671 0.10065099
11.44771 0.09972574199999999
11.44871 0.098794722
11.44971 0.09785797399999999
11.45071 0.096915563
11.45171 0.095967558
11.45271 0.09501401799999999
11.45371 0.09405501200000001
11.45471 0.093090598
11.45571 0.092120841
11.45671 0.09114581
11.45771 0.09016557
11.45871 0.089180184
11.45971 0.088189717
11.46071 0.08719423800000001
11.46171 0.086193817
11.46271 0.08518851799999999
11.46371 0.084178406
11.46471 0.083163555
11.46571 0.08214403099999999
11.46671 0.081119896
11.46771 0.080091227
11.46871 0.079058087
11.46971 0.078020548
11.47071 0.076978677
11.47171 0.075932546
11.47271 0.07488222900000001
11.47371 0.073827791
11.47471 0.072769303
11.47571 0.071706838
11.47671 0.070640468
11.47771 0.069570262
11.47871 0.06849629
11.47971 0.06741862700000001
11.48071 0.06633734399999999
11.48171 0.065252511
11.48271 0.064164202
11.48371 0.06307249399999999
11.48471 0.061977451
11.48571 0.060879154000000005
11.48671 0.059777672999999996
11.48771 0.05867308400000001
11.48871 0.057565456
11.48971 0.056454865
11.49071 0.055341381999999995
11.49171 0.054225081
11.49271 0.05310603900000001
11.49371 0.051984331
11.49471 0.050860026
11.49571 0.049733202
11.49671 0.048603931999999996
11.49771 0.047472291
11.49871 0.046338353
11.49971 0.045202195
11.50071 0.044063889
11.50171 0.042923511
11.50271 0.041781133
11.50371 0.040636834
11.50471 0.039490688
11.50571 0.038342766
11.50671 0.037193147
11.50771 0.036041907
11.50871 0.034889118999999996
11.50971 0.033734858
11.51071 0.032579203
11.51171 0.031422227000000004
11.51271 0.030264004999999997
11.51371 0.029104616
11.51471 0.027944133
11.51571 0.026782633999999996
11.51671 0.025620192000000003
11.51771 0.024456886
11.51871 0.023292792
11.51971 0.022127986000000002
11.52071 0.020962545
11.52171 0.019796545
11.52271 0.018630062
11.52371 0.017463173
11.52471 0.016295956
11.52571 0.015128487
11.52671 0.013960843
11.52771 0.012793101000000001
11.52871 0.011625337
11.52971 0.01045763
11.53071 0.0092900547
11.53171 0.0081226892
11.53271 0.006955610300000001
11.53371 0.0057888949
11.53471 0.0046226196
11.53571 0.0034568613
11.53671 0.0022916969
11.53771 0.0011272025999999999
11.53871 -3.6545032e-05
11.53971 -0.0011994698
11.54071 -0.0023614954
11.54171 -0.0035225457
11.54271 -0.0046825447
11.54371 -0.005841416699999999
11.54471 -0.0069990856
11.54571 -0.0081554761
11.54671 -0.0093105133
11.54771 -0.010464121
11.54871 -0.011616224999999999
11.54971 -0.012766749
11.55071 -0.01391562
11.55171 -0.015062762
11.55271 -0.016208101
11.55371 -0.017351561
11.55471 -0.01849307
11.55571 -0.019632553
11.55671 -0.020769937
11.55771 -0.021905148
11.55871 -0.023038112
11.55971 -0.024168755
11.56071 -0.025297006
11.56171 -0.026422789
11.56271 -0.027546032999999998
11.56371 -0.028666664999999997
11.56471 -0.029784613
11.56571 -0.030899805000000002
11.56671 -0.032012168
11.56771 -0.033121629
11.56871 -0.034228119
11.56971 -0.035331563999999996
11.57071 -0.036431896
11.57171 -0.037529043
11.57271 -0.038622934
11.57371 -0.039713498
11.57471 -0.040800666
11.57571 -0.041884367
11.57671 -0.042964536
11.57771 -0.044041098
11.57871 -0.045113983999999996
11.57971 -0.046183128000000004
11.58071 -0.047248459
11.58171 -0.048309911000000004
11.58271 -0.049367413
11.58371 -0.050420896
11.58471 -0.051470299
11.58571 -0.052515545
11.58671 -0.053556572000000004
11.58771 -0.054593314
11.58871 -0.055625703
11.58971 -0.05665367400000001
11.59071 -0.057677162000000004
11.59171 -0.058696099
11.59271 -0.05971041999999999
11.59371 -0.060720054999999995
11.59471 -0.061724945999999996
11.59571 -0.062725024
11.59671 -0.063720229
11.59771 -0.064710493
11.59871 -0.06569575600000001
11.59971 -0.06667595
11.60071 -0.067651016
11.60171 -0.068620889
11.60271 -0.069585507
11.60371 -0.07054481
11.60471 -0.071498734
11.60571 -0.07244722199999999
11.60671 -0.07339021
11.60771 -0.074327638
11.60871 -0.07525945
11.60971 -0.07618558
11.61071 -0.077105977
11.61171 -0.07802057700000001
11.61271 -0.07892932
11.61371 -0.079832156
11.61471 -0.08072902
11.61571 -0.081619859
11.61671 -0.082504615
11.61771 -0.083383237
11.61871 -0.084255665
11.61971 -0.085121847
11.62071 -0.085981732
11.62171 -0.08683526
11.62271 -0.087682379
11.62371 -0.088523037
11.62471 -0.089357182
11.62571 -0.09018475499999999
11.62671 -0.09100570999999999
11.62771 -0.09182000100000001
11.62871 -0.09262756800000001
11.62971 -0.093428366
11.63071 -0.094222341
11.63171 -0.095009449
11.63271 -0.095789635
11.63371 -0.09656285399999999
11.63471 -0.097329053
11.63571 -0.09808818600000001
11.63671 -0.098840217
11.63771 -0.099585089
11.63871 -0.10032274999999999
11.63971 -0.10105317000000001
11.64071 -0.10177628
11.64171 -0.10249206
11.64271 -0.10320045
11.64371 -0.10390141
11.64471 -0.10459489
11.64571 -0.10528085999999999
11.64671 -0.10595927000000001
11.64771 -0.10663007999999999
11.64871 -0.10729324999999999
11.64971 -0.10794874
11.65071 -0.1085965
11.65171 -0.10923649
11.65271 -0.10986868
11.65371 -0.11049302999999999
11.65471 -0.11110951
11.65571 -0.11171806
11.65671 -0.11231866
11.65771 -0.11291126
11.65871 -0.11349584
11.65971 -0.11407234999999999
11.66071 -0.11464076000000001
11.66171 -0.11520104
11.66271 -0.11575315
11.66371 -0.11629706
11.66471 -0.11683273
11.66571 -0.11736014
11.66671 -0.11787924000000001
11.66771 -0.11839002
11.66871 -0.11889243
11.66971 -0.11938644999999999
11.67071 -0.11987205000000001
11.67171 -0.12034921000000001
11.67271 -0.12081787999999999
11.67371 -0.12127805000000001
11.67471 -0.12172967999999999
11.67571 -0.12217275999999999
11.67671 -0.12260724
11.67771 -0.12303310999999999
11.67871 -0.12345036000000001
11.67971 -0.12385893999999999
11.68071 -0.12425884
11.68171 -0.12465003000000001
11.68271 -0.12503249
11.68371 -0.12540621000000002
11.68471 -0.12577116000000002
11.68571 -0.1261273
11.68671 -0.12647465
11.68771 -0.12681317
11.68871 -0.12714282999999998
11.68971 -0.12746364
11.69071 -0.12777556
11.69171 -0.12807859000000002
11.69271 -0.12837269999999998
11.69371 -0.12865788
11.69471 -0.12893411999999999
11.69571 -0.1292014
11.69671 -0.12945971
11.69771 -0.12970903
11.69871 -0.12994936
11.69971 -0.13018068
11.70071 -0.13040297
11.70171 -0.13061623
11.70271 -0.13082045
11.70371 -0.13101562
11.70471 -0.13120173000000002
11.70571 -0.13137878
11.70671 -0.13154674
11.70771 -0.13170561
11.70871 -0.13185539
11.70971 -0.13199608000000002
11.71071 -0.13212765999999998
11.71171 -0.13225013
11.71271 -0.13236350000000002
11.71371 -0.13246774
11.71471 -0.13256286
11.71571 -0.13264886
11.71671 -0.13272573
11.71771 -0.13279347
11.71871 -0.13285207999999998
11.71971 -0.13290157
11.72071 -0.13294192999999999
11.72171 -0.13297314999999998
11.72271 -0.13299525
11.72371 -0.13300822999999998
11.72471 -0.13301208
11.72571 -0.13300682
11.72671 -0.13299244000000002
11.72771 -0.13296895
11.72871 -0.13293636
11.72971 -0.13289467
11.73071 -0.13284389
11.73171 -0.13278401
11.73271 -0.13271506
11.73371 -0.13263704
11.73471 -0.13254996
11.73571 -0.13245383
11.73671 -0.13234866
11.73771 -0.13223445
11.73871 -0.13211123
11.73971 -0.13197899999999999
11.74071 -0.13183778
11.74171 -0.13168757
11.74271 -0.13152839
11.74371 -0.13136027
11.74471 -0.1311832
11.74571 -0.13099721
11.74671 -0.13080231
11.74771 -0.13059853000000002
11.74871 -0.13038586
11.74971 -0.13016434
11.75071 -0.12993398
11.75171 -0.12969481
11.75271 -0.12944682999999998
11.75371 -0.12919007999999998
11.75471 -0.12892457000000002
11.75571 -0.12865032
11.75671 -0.12836735000000002
11.75771 -0.12807569
11.75871 -0.12777536
11.75971 -0.12746638
11.76071 -0.12714878
11.76171 -0.12682258000000002
11.76271 -0.12648780999999998
11.76371 -0.12614449
11.76471 -0.12579265
11.76571 -0.12543231999999999
11.76671 -0.12506351
11.76771 -0.12468627
11.76871 -0.12430061999999999
11.76971 -0.12390659
11.77071 -0.1235042
11.77171 -0.12309349
11.77271 -0.12267447999999999
11.77371 -0.12224721999999999
11.77471 -0.12181172
11.77571 -0.12136803
11.77671 -0.12091616000000001
11.77771 -0.12045617
11.77871 -0.11998807
11.77971 -0.11951191
11.78071 -0.11902772
11.78171 -0.11853552
11.78271 -0.11803538
11.78371 -0.11752731
11.78471 -0.11701134
11.78571 -0.11648753
11.78671 -0.11595591
11.78771 -0.11541651
11.78871 -0.11486937
11.78971 -0.11431454
11.79071 -0.11375204000000001
11.79171 -0.11318193
11.79271 -0.11260425
11.79371 -0.11201902999999999
11.79471 -0.11142630999999999
11.79571 -0.11082614
11.79671 -0.11021856000000001
11.79771 -0.10960362
11.79871 -0.10898135
11.79971 -0.10835180999999999
11.80071 -0.10771502999999999
11.80171 -0.10707106999999999
11.80271 -0.10641996000000001
11.80371 -0.10576176000000001
11.80471 -0.10509650000000001
11.80571 -0.10442425000000001
11.80671 -0.10374504
11.80771 -0.10305892
11.80871 -0.10236595000000001
11.80971 -0.10166616
11.81071 -0.10095962
11.81171 -0.10024636
11.81271 -0.099526451
11.81371 -0.09879992600000001
11.81471 -0.098066847
11.81571 -0.097327254
11.81671 -0.096581207
11.81771 -0.095828756
11.81871 -0.09506995
11.81971 -0.094304845
11.82071 -0.093533495
11.82171 -0.092755951
11.82271 -0.09197227200000001
11.82371 -0.091182505
11.82471 -0.090386713
11.82571 -0.089584943
11.82671 -0.088777259
11.82771 -0.087963708
11.82871 -0.087144354
11.82971 -0.086319249
11.83071 -0.08548845100000001
11.83171 -0.084652018
11.83271 -0.08381000999999999
11.83371 -0.082962483
11.83471 -0.082109496
11.83571 -0.081251108
11.83671 -0.080387376
11.83771 -0.079518359
11.83871 -0.07864412
11.83971 -0.077764719
11.84071 -0.076880213
11.84171 -0.075990666
11.84271 -0.075096142
11.84371 -0.074196694
11.84471 -0.073292392
11.84571 -0.072383293
11.84671 -0.071469462
11.84771 -0.070550956
11.84871 -0.069627847
11.84971 -0.068700191
11.85071 -0.067768054
11.85171 -0.066831498
11.85271 -0.065890589
11.85371 -0.06494539
11.85471 -0.063995965
11.85571 -0.063042378
11.85671 -0.062084692999999996
11.85771 -0.061122974
11.85871 -0.060157292
11.85971 -0.059187709
11.86071 -0.058214297000000005
11.86171 -0.057237112
11.86271 -0.056256231999999996
11.86371 -0.055271713
11.86471 -0.054283626
11.86571 -0.053292041
11.86671 -0.052297022
11.86771 -0.05129863899999999
11.86871 -0.05029696
11.86971 -0.049292051999999996
11.87071 -0.048283979
11.87171 -0.047272813
11.87271 -0.046258623
11.87371 -0.045241477
11.87471 -0.044221443
11.87571 -0.043198588999999996
11.87671 -0.042172984
11.87771 -0.041144699
11.87871 -0.040113804
11.87971 -0.039080365
11.88071 -0.038044452
11.88171 -0.037006134999999996
11.88271 -0.035965483
11.88371 -0.034922568
11.88471 -0.033877458
11.88571 -0.032830224
11.88671 -0.031780932
11.88771 -0.030729655
11.88871 -0.029676463
11.88971 -0.028621426000000002
11.89071 -0.027564616
11.89171 -0.026506100999999997
11.89271 -0.025445950000000002
11.89371 -0.024384237000000003
11.89471 -0.02332103
11.89571 -0.022256401999999998
11.89671 -0.021190422
11.89771 -0.020123160999999997
11.89871 -0.01905469
11.89971 -0.017985079
11.90071 -0.0169144
11.90171 -0.015842724000000002
11.90271 -0.014770123
11.90371 -0.013696666
11.90471 -0.012622425999999999
11.90571 -0.011547474
11.90671 -0.010471881
11.90771 -0.0093957191
11.90871 -0.008319059299999999
11.90971 -0.0072419731
11.91071 -0.0061645325
11.91171 -0.005086808599999999
11.91271 -0.0040088729
11.91371 -0.0029307968
11.91471 -0.0018526520000000002
11.91571 -0.00077450995
11.91671 0.00030355777000000005
11.91771 0.0013814797
11.91871 0.0024591844000000002
11.91971 0.0035366003
11.92071 0.0046136563
11.92171 0.0056902809
11.92271 0.006766402699999999
11.92371 0.007841950700000001
11.92471 0.0089168534
11.92571 0.0099910394
11.92671 0.011064438000000001
11.92771 0.012136978
11.92871 0.013208588999999998
11.92971 0.014279198000000002
11.93071 0.015348736
11.93171 0.016417132
11.93271 0.017484315
11.93371 0.018550215000000002
11.93471 0.019614762
11.93571 0.020677884
11.93671 0.021739512000000003
11.93771 0.022799576
11.93871 0.023858003
11.93971 0.024914727
11.94071 0.025969676999999997
11.94171 0.027022781000000003
11.94271 0.028073973999999998
11.94371 0.029123182
11.94471 0.030170337
11.94571 0.031215373999999997
11.94671 0.03225822
11.94771 0.033298807
11.94871 0.034337069000000005
11.94971 0.035372935
11.95071 0.036406337000000004
11.95171 0.037437209
11.95271 0.038465481999999995
11.95371 0.039491089
11.95471 0.040513961
11.95571 0.041534033
11.95671 0.042551238
11.95771 0.043565508999999995
11.95871 0.04457678
11.95971 0.045584983
11.96071 0.046590055000000005
11.96171 0.047591928
11.96271 0.048590538999999995
11.96371 0.04958582
11.96471 0.050577708
11.96571 0.051566138000000004
11.96671 0.052551046
11.96771 0.053532369
11.96871 0.054510037
11.96971 0.055483990999999996
11.97071 0.056454167000000006
11.97171 0.057420501
11.97271 0.05838293
11.97371 0.059341395
11.97471 0.060295826
11.97571 0.061246165000000005
11.97671 0.062192354000000005
11.97771 0.063134322
11.97871 0.064072013
11.97971 0.065005367
11.98071 0.06593432
11.98171 0.066858815
11.98271 0.06777878700000001
11.98371 0.068694178
11.98471 0.06960493
11.98571 0.070510985
11.98671 0.07141228399999999
11.98771 0.072308764
11.98871 0.073200371
11.98971 0.074087043
11.99071 0.074968726
11.99171 0.075845362
11.99271 0.076716894
11.99371 0.077583262
11.99471 0.078444416
11.99571 0.079300295
11.99671 0.080150849
11.99771 0.080996018
11.99871 0.081835751
11.99971 0.082669995
12.00071 0.08349869700000001
12.00171 0.0843218
12.00271 0.085139251
12.00371 0.085950998
12.00471 0.086756994
12.00571 0.08755718
12.00671 0.088351511
12.00771 0.089139934
12.00871 0.089922396
12.00971 0.090698851
12.01071 0.091469247
12.01171 0.092233531
12.01271 0.092991663
12.01371 0.093743589
12.01471 0.09448926399999999
12.01571 0.095228635
12.01671 0.09596166199999999
12.01771 0.096688292
12.01871 0.097408483
12.01971 0.09812219100000001
12.02071 0.098829367
12.02171 0.099529966
12.02271 0.10022394
12.02371 0.10091125
12.02471 0.10159183999999999
12.02571 0.10226568999999999
12.02671 0.10293274
12.02771 0.10359295
12.02871 0.10424628999999999
12.02971 0.1048927
12.03071 0.10553214000000001
12.03171 0.10616459
12.03271 0.10679000000000001
12.03371 0.10740833000000001
12.03471 0.10801953
12.03571 0.10862357
12.03671 0.10922041
12.03771 0.10981002
12.03871 0.11039235000000001
12.03971 0.11096738
12.04071 0.11153505
12.04171 0.11209535
12.04271 0.11264822999999999
12.04371 0.11319366
12.04471 0.11373159
12.04571 0.114262
12.04671 0.11478485999999999
12.04771 0.11530013
12.04871 0.11580779000000001
12.04971 0.11630779000000001
12.05071 0.11680011
12.05171 0.11728470999999999
12.05271 0.11776157
12.05371 0.11823065999999999
12.05471 0.11869194
12.05571 0.11914538999999999
12.05671 0.11959098
12.05771 0.12002867999999998
12.05871 0.12045846
12.05971 0.12088030000000001
12.06071 0.12129416999999999
12.06171 0.12170004
12.06271 0.12209789
12.06371 0.1224877
12.06471 0.12286942999999999
12.06571 0.12324307999999999
12.06671 0.12360861
12.06771 0.123966
12.06871 0.12431522
12.06971 0.12465626
12.07071 0.12498909999999999
12.07171 0.12531371
12.07271 0.12563008
12.07371 0.12593819
12.07471 0.12623802
12.07571 0.12652953
12.07671 0.12681274
12.07771 0.1270876
12.07871 0.12735411
12.07971 0.12761224999999998
12.08071 0.12786201
12.08171 0.12810337
12.08271 0.12833632
12.08371 0.12856084
12.08471 0.12877692000000002
12.08571 0.12898453000000001
12.08671 0.12918368
12.08771 0.12937436
12.08871 0.12955655
12.08971 0.12973023
12.09071 0.1298954
12.09171 0.13005205
12.09271 0.13020018
12.09371 0.13033976
12.09471 0.1304708
12.09571 0.13059328
12.09671 0.1307072
12.09771 0.13081256
12.09871 0.13090933
12.09971 0.13099753
12.10071 0.13107714
12.10171 0.13114817
12.10271 0.13121059999999998
12.10371 0.13126445
12.10471 0.13130967999999998
12.10571 0.13134633
12.10671 0.13137438
12.10771 0.13139382
12.10871 0.13140465999999998
12.10971 0.13140689
12.11071 0.13140052000000002
12.11171 0.13138555
12.11271 0.13136198000000002
12.11371 0.13132981000000002
12.11471 0.13128905999999999
12.11571 0.13123970999999998
12.11671 0.13118177
12.11771 0.13111525000000002
12.11871 0.13104015
12.11971 0.13095648000000001
12.12071 0.13086424
12.12171 0.13076345
12.12271 0.13065411000000002
12.12371 0.13053623
12.12471 0.13040981999999998
12.12571 0.13027487999999998
12.12671 0.13013143
12.12771 0.12997948
12.12871 0.12981901999999998
12.12971 0.12965009
12.13071 0.12947269
12.13171 0.12928682
12.13271 0.12909251000000002
12.13371 0.12888977000000001
12.13471 0.1286786
12.13571 0.12845903
12.13671 0.12823108
12.13771 0.12799475
12.13871 0.12775005
12.13971 0.12749702
12.14071 0.12723567
12.14171 0.12696601
12.14271 0.12668805
12.14371 0.12640184
12.14471 0.12610736
12.14571 0.12580466
12.14671 0.12549375
12.14771 0.12517466
12.14871 0.12484739
12.14971 0.12451197
12.15071 0.12416843
12.15171 0.1238168
12.15271 0.12345709
12.15371 0.12308931999999999
12.15471 0.12271353
12.15571 0.12232973
12.15671 0.12193796
12.15771 0.12153824
12.15871 0.12113058
12.15971 0.12071504000000001
12.16071 0.12029163
12.16171 0.11986037
12.16271 0.11942128999999999
12.16371 0.11897443
12.16471 0.11851982
12.16571 0.11805748
12.16671 0.11758744
12.16771 0.11710973
12.16871 0.11662438
12.16971 0.11613143
12.17071 0.11563092
12.17171 0.11512286
12.17271 0.11460729
12.17371 0.11408425999999999
12.17471 0.11355378999999999
12.17571 0.11301591
12.17671 0.11247067000000001
12.17771 0.11191809000000001
12.17871 0.11135822
12.17971 0.11079108
12.18071 0.11021671000000001
12.18171 0.10963514999999999
12.18271 0.10904644
12.18371 0.10845062
12.18471 0.10784772000000001
12.18571 0.10723779000000001
12.18671 0.10662085999999998
12.18771 0.10599698
12.18871 0.10536618
12.18971 0.1047285
12.19071 0.10408399000000002
12.19171 0.1034327
12.19271 0.10277465
12.19371 0.10210989000000001
12.19471 0.10143846999999999
12.19571 0.10076041999999999
12.19671 0.10007579
12.19771 0.099384633
12.19871 0.098686991
12.19971 0.0979829
12.20071 0.097272411
12.20171 0.096555572
12.20271 0.095832424
12.20371 0.095103012
12.20471 0.09436738900000001
12.20571 0.093625596
12.20671 0.092877686
12.20771 0.092123705
12.20871 0.091363705
12.20971 0.090597727
12.21071 0.089825824
12.21171 0.089048047
12.21271 0.088264444
12.21371 0.087475067
12.21471 0.086679962
12.21571 0.085879187
12.21671 0.08507279
12.21771 0.084260816
12.21871 0.083443325
12.21971 0.082620367
12.22071 0.081791996
12.22171 0.080958265
12.22271 0.080119225
12.22371 0.079274928
12.22471 0.078425428
12.22571 0.077570783
12.22671 0.07671104399999999
12.22771 0.07584627000000001
12.22871 0.074976514
12.22971 0.07410183299999999
12.23071 0.07322228
12.23171 0.072337908
12.23271 0.07144878
12.23371 0.07055494899999999
12.23471 0.069656473
12.23571 0.068753411
12.23671 0.06784581299999999
12.23771 0.066933746
12.23871 0.06601726100000001
12.23971 0.065096415
12.24071 0.064171274
12.24171 0.06324189000000001
12.24271 0.062308327
12.24371 0.061370642
12.24471 0.060428894
12.24571 0.059483142
12.24671 0.058533448999999994
12.24771 0.057579873999999996
12.24871 0.056622474
12.24971 0.055661313999999996
12.25071 0.054696458
12.25171 0.053727964
12.25271 0.052755891
12.25371 0.051780301
12.25471 0.050801259999999994
12.25571 0.049818825
12.25671 0.048833061
12.25771 0.047844031
12.25871 0.046851797
12.25971 0.04585642
12.26071 0.044857967
12.26171 0.043856498
12.26271 0.042852074999999996
12.26371 0.041844766
12.26471 0.040834633
12.26571 0.039821738
12.26671 0.038806145
12.26771 0.037787919
12.26871 0.036767125
12.26971 0.035743826
12.27071 0.034718087
12.27171 0.033689974000000004
12.27271 0.03265955
12.27371 0.031626879000000004
12.27471 0.030592025999999998
12.27571 0.029555056
12.27671 0.028516035000000002
12.27771 0.027475029
12.27871 0.026432102
12.27971 0.025387318
12.28071 0.024340743
12.28171 0.023292443
12.28271 0.022242483
12.28371 0.02119093
12.28471 0.020137848
12.28571 0.019083305
12.28671 0.018027364
12.28771 0.016970091
12.28871 0.015911553000000002
12.28971 0.014851816
12.29071 0.013790946
12.29171 0.012729009999999999
12.29271 0.011666072999999999
12.29371 0.010602199999999999
12.29471 0.0095374598
12.29571 0.0084719177
12.29671 0.0074056399
12.29771 0.0063386935
12.29871 0.0052711445999999995
12.29971 0.0042030599
12.30071 0.0031345058
12.30171 0.0020655492
12.30271 0.00099625668
12.30371 -7.3305227e-05
12.30471 -0.0011430697
12.30571 -0.00221297
12.30671 -0.0032829393999999996
12.30771 -0.0043529108
12.30871 -0.005422817799999999
12.30971 -0.0064925931
12.31071 -0.0075621705
12.31171 -0.0086314831
12.31271 -0.009700463900000001
12.31371 -0.010769046
12.31471 -0.011837162
12.31571 -0.012904746
12.31671 -0.013971732
12.31771 -0.015038051
12.31871 -0.016103638
12.31971 -0.017168427
12.32071 -0.018232349
12.32171 -0.019295339
12.32271 -0.020357331
12.32371 -0.021418257
12.32471 -0.022478051
12.32571 -0.023536645999999998
12.32671 -0.024593977
12.32771 -0.025649977
12.32871 -0.026704581
12.32971 -0.027757722999999998
12.33071 -0.028809338
12.33171 -0.029859357
12.33271 -0.030907717999999997
12.33371 -0.031954356
12.33471 -0.032999204
12.33571 -0.034042195
12.33671 -0.035083268
12.33771 -0.036122356
12.33871 -0.037159395
12.33971 -0.038194321999999996
12.34071 -0.039227071
12.34171 -0.04025758
12.34271 -0.041285783
12.34371 -0.042311616999999996
12.34471 -0.043335019
12.34571 -0.044355926
12.34671 -0.045374274
12.34771 -0.046390001
12.34871 -0.047403044
12.34971 -0.04841334
12.35071 -0.04942083
12.35171 -0.050425448000000005
12.35271 -0.051427132
12.35371 -0.052425818000000006
12.35471 -0.053421448999999996
12.35571 -0.054413965
12.35671 -0.055403303
12.35771 -0.05638939900000001
12.35871 -0.057372195
12.35971 -0.058351632
12.36071 -0.059327646
12.36171 -0.060300179999999995
12.36271 -0.061269174
12.36371 -0.062234572
12.36471 -0.063196308
12.36571 -0.064154324
12.36671 -0.065108563
12.36771 -0.066058966
12.36871 -0.067005469
12.36971 -0.06794802
12.37071 -0.068886561
12.37171 -0.069821032
12.37271 -0.070751371
12.37371 -0.07167752499999999
12.37471 -0.072599441
12.37571 -0.073517056
12.37671 -0.074430316
12.37771 -0.075339165
12.37871 -0.076243543
12.37971 -0.077143399
12.38071 -0.078038673
12.38171 -0.078929309
12.38271 -0.079815259
12.38371 -0.080696464
12.38471 -0.081572868
12.38571 -0.082444417
12.38671 -0.08331105899999999
12.38771 -0.084172742
12.38871 -0.085029413
12.38971 -0.085881015
12.39071 -0.0867275
12.39171 -0.08756881600000001
12.39271 -0.088404905
12.39371 -0.08923572
12.39471 -0.090061215
12.39571 -0.090881332
12.39671 -0.091696024
12.39771 -0.09250523899999999
12.39871 -0.093308929
12.39971 -0.094107044
12.40071 -0.09489953500000001
12.40171 -0.095686351
12.40271 -0.096467452
12.40371 -0.097242784
12.40471 -0.098012295
12.40571 -0.09877594399999999
12.40671 -0.099533692
12.40771 -0.10028548999999999
12.40871 -0.10103128
12.40971 -0.10177102999999998
12.41071 -0.10250469000000001
12.41171 -0.10323222000000001
12.41271 -0.10395356
12.41371 -0.10466869000000001
12.41471 -0.10537755
12.41571 -0.10608010999999999
12.41671 -0.10677632000000001
12.41771 -0.10746613999999999
12.41871 -0.10814952000000001
12.41971 -0.10882642999999999
12.42071 -0.10949682000000001
12.42171 -0.11016065
12.42271 -0.1108179
12.42371 -0.11146851
12.42471 -0.11211245
12.42571 -0.11274967
12.42671 -0.11338015
12.42771 -0.11400384000000001
12.42871 -0.1146207
12.42971 -0.11523069999999999
12.43071 -0.11583380000000001
12.43171 -0.11642997
12.43271 -0.11701916000000001
12.43371 -0.11760135000000001
12.43471 -0.1181765
12.43571 -0.11874457000000001
12.43671 -0.11930553
12.43771 -0.11985934000000001
12.43871 -0.12040597
12.43971 -0.12094539
12.44071 -0.12147756
12.44171 -0.12200245000000001
12.44271 -0.12252004
12.44371 -0.12303027
12.44471 -0.12353314
12.44571 -0.12402859999999999
12.44671 -0.12451664
12.44771 -0.1249972
12.44871 -0.12547028
12.44971 -0.12593584
12.45071 -0.12639384
12.45171 -0.12684426000000001
12.45271 -0.12728708
12.45371 -0.12772226
12.45471 -0.1281498
12.45571 -0.12856963999999999
12.45671 -0.12898177
12.45771 -0.12938618
12.45871 -0.12978283000000002
12.45971 -0.13017169
12.46071 -0.13055275
12.46171 -0.13092598
12.46271 -0.13129136
12.46371 -0.13164886
12.46471 -0.13199847
12.46571 -0.13234016999999998
12.46671 -0.13267393
12.46771 -0.13299974
12.46871 -0.13331758000000002
12.46971 -0.13362742
12.47071 -0.13392925
12.47171 -0.13422305
12.47271 -0.13450879999999998
12.47371 -0.13478648999999998
12.47471 -0.13505609000000002
12.47571 -0.13531761
12.47671 -0.13557101
12.47771 -0.13581628
12.47871 -0.13605341999999998
12.47971 -0.13628241
12.48071 -0.13650323
12.48171 -0.13671587000000002
12.48271 -0.13692031999999998
12.48371 -0.13711656
12.48471 -0.13730458
12.48571 -0.13748439
12.48671 -0.13765595
12.48771 -0.13781927
12.48871 -0.13797433
12.48971 -0.13812112999999998
12.49071 -0.13825966
12.49171 -0.1383899
12.49271 -0.13851186000000001
12.49371 -0.13862550999999998
12.49471 -0.13873087
12.49571 -0.13882793
12.49671 -0.13891667000000002
12.49771 -0.13899709
12.49871 -0.1390692
12.49971 -0.13913297
12.50071 -0.13918842
12.50171 -0.13923553
12.50271 -0.13927430999999998
12.50371 -0.13930475
12.50471 -0.13932686
12.50571 -0.13934063
12.50671 -0.13934606
12.50771 -0.13934314
12.50871 -0.1393319
12.50971 -0.13931231
12.51071 -0.13928438
12.51171 -0.13924812
12.51271 -0.13920352
12.51371 -0.13915059
12.51471 -0.13908935
12.51571 -0.13901978
12.51671 -0.13894188
12.51771 -0.13885568
12.51871 -0.13876116
12.51971 -0.13865834
12.52071 -0.13854724
12.52171 -0.13842784
12.52271 -0.13830017
12.52371 -0.13816422
12.52471 -0.13802
12.52571 -0.13786753000000002
12.52671 -0.13770682
12.52771 -0.13753788
12.52871 -0.13736072000000002
12.52971 -0.13717535
12.53071 -0.13698179
12.53171 -0.13678004000000002
12.53271 -0.13657012000000002
12.53371 -0.13635203999999998
12.53471 -0.13612582
12.53571 -0.13589148
12.53671 -0.13564902
12.53771 -0.13539847
12.53871 -0.13513984
12.53971 -0.13487316
12.54071 -0.13459843
12.54171 -0.13431567
12.54271 -0.1340249
12.54371 -0.13372614000000002
12.54471 -0.13341942
12.54571 -0.13310475000000002
12.54671 -0.13278215000000002
12.54771 -0.13245165
12.54871 -0.13211326
12.54971 -0.13176701
12.55071 -0.13141292000000002
12.55171 -0.13105101
12.55271 -0.1306813
12.55371 -0.13030382
12.55471 -0.12991859
12.55571 -0.12952564
12.55671 -0.12912499
12.55771 -0.12871665999999998
12.55871 -0.12830069
12.55971 -0.1278771
12.56071 -0.12744591
12.56171 -0.12700714999999999
12.56271 -0.12656085
12.56371 -0.12610704
12.56471 -0.12564574
12.56571 -0.12517699999999998
12.56671 -0.12470082
12.56771 -0.12421726
12.56871 -0.12372632
12.56971 -0.12322805
12.57071 -0.12272247000000001
12.57171 -0.12220962
12.57271 -0.12168952
12.57371 -0.12116220999999999
12.57471 -0.12062773
12.57571 -0.12008611
12.57671 -0.11953737
12.57771 -0.11898156000000001
12.57871 -0.1184187
12.57971 -0.11784883
12.58071 -0.11727198000000001
12.58171 -0.11668819
12.58271 -0.1160975
12.58371 -0.11549994
12.58471 -0.11489554
12.58571 -0.11428435999999999
12.58671 -0.11366641999999999
12.58771 -0.11304176
12.58871 -0.11241040999999999
12.58971 -0.11177242
12.59071 -0.11112783
12.59171 -0.11047667000000001
12.59271 -0.109819
12.59371 -0.10915482
12.59471 -0.10848421
12.59571 -0.1078072
12.59671 -0.10712382000000001
12.59771 -0.10643412
12.59871 -0.10573814
12.59971 -0.10503593
12.60071 -0.10432753
12.60171 -0.10361299000000002
12.60271 -0.10289233
12.60371 -0.10216562
12.60471 -0.10143289
12.60571 -0.1006942
12.60671 -0.09994958500000001
12.60771 -0.09919909099999999
12.60871 -0.098442764
12.60971 -0.097680651
12.61071 -0.096912804
12.61171 -0.096139265
12.61271 -0.095360086
12.61371 -0.09457531300000001
12.61471 -0.09378499800000001
12.61571 -0.092989183
12.61671 -0.092187925
12.61771 -0.091381266
12.61871 -0.090569258
12.61971 -0.08975195200000001
12.62071 -0.088929402
12.62171 -0.088101655
12.62271 -0.087268755
12.62371 -0.086430763
12.62471 -0.085587724
12.62571 -0.08473969099999999
12.62671 -0.083886716
12.62771 -0.083028851
12.62871 -0.08216615
12.62971 -0.081298663
12.63071 -0.080426445
12.63171 -0.079549552
12.63271 -0.078668032
12.63371 -0.077781943
12.63471 -0.07689133100000001
12.63571 -0.07599626
12.63671 -0.075096777
12.63771 -0.07419294
12.63871 -0.073284801
12.63971 -0.07237241999999999
12.64071 -0.071455847
12.64171 -0.070535141
12.64271 -0.069610355
12.64371 -0.068681547
12.64471 -0.067748775
12.64571 -0.066812092
12.64671 -0.065871555
12.64771 -0.06492722299999999
12.64871 -0.063979154
12.64971 -0.06302740700000001
12.65071 -0.062072033000000006
12.65171 -0.061113096000000006
12.65271 -0.06015065
12.65371 -0.059184758000000004
12.65471 -0.058215478
12.65571 -0.057242863000000005
12.65671 -0.056266976999999996
12.65771 -0.055287877
12.65871 -0.054305629
12.65971 -0.053320283999999996
12.66071 -0.052331906000000004
12.66171 -0.051340554
12.66271 -0.050346291
12.66371 -0.04934917700000001
12.66471 -0.048349268
12.66571 -0.047346629
12.66671 -0.046341322000000004
12.66771 -0.045333407
12.66871 -0.044322948
12.66971 -0.043310004
12.67071 -0.042294638
12.67171 -0.041276915
12.67271 -0.040256896
12.67371 -0.039234641
12.67471 -0.038210215
12.67571 -0.037183681999999996
12.67671 -0.036155104
12.67771 -0.035124546
12.67871 -0.03409207
12.67971 -0.033057737000000004
12.68071 -0.032021615
12.68171 -0.030983766
12.68271 -0.029944253
12.68371 -0.028903138999999998
12.68471 -0.027860492
12.68571 -0.026816371000000002
12.68671 -0.025770844999999997
12.68771 -0.024723975
12.68871 -0.023675825
12.68971 -0.022626459999999998
12.69071 -0.021575944
12.69171 -0.020524340999999998
12.69271 -0.019471715
12.69371 -0.018418131
12.69471 -0.017363652
12.69571 -0.016308343
12.69671 -0.015252267
12.69771 -0.014195489
12.69871 -0.013138074
12.69971 -0.012080085
12.70071 -0.011021587
12.70171 -0.0099626435
12.70271 -0.0089033187
12.70371 -0.0078436766
12.70471 -0.0067837813
12.70571 -0.0057236974999999995
12.70671 -0.004663489
12.70771 -0.0036032201
12.70871 -0.0025429548
12.70971 -0.0014827573
12.71071 -0.00042269171
12.71171 0.0006371778
12.71271 0.0016967871000000002
12.71371 0.002756072
12.71471 0.0038149683
12.71571 0.004873412
12.71671 0.0059313388
12.71771 0.0069886845999999996
12.71871 0.008045385799999999
12.71971 0.0091013782
12.72071 0.010156597
12.72171 0.011210979999999999
12.72271 0.01226446
12.72371 0.013316976000000001
12.72471 0.014368462
12.72571 0.015418856
12.72671 0.016468094
12.72771 0.017516111
12.72871 0.018562845
12.72971 0.019608231
12.73071 0.020652206
12.73171 0.021694707
12.73271 0.022735669
12.73371 0.023775031
12.73471 0.024812729999999998
12.73571 0.025848697999999996
12.73671 0.026882875999999997
12.73771 0.027915200999999997
12.73871 0.028945609999999997
12.73971 0.029974041
12.74071 0.031000427999999997
12.74171 0.032024714
12.74271 0.033046832
12.74371 0.034066723
12.74471 0.035084324
12.74571 0.036099571
12.74671 0.037112404
12.74771 0.038122761
12.74871 0.03913058
12.74971 0.0401358
12.75071 0.041138363
12.75171 0.042138205
12.75271 0.043135267
12.75371 0.044129485999999996
12.75471 0.045120806
12.75571 0.046109164
12.75671 0.047094500000000004
12.75771 0.048076757
12.75871 0.049055874
12.75971 0.05003179
12.76071 0.051004451
12.76171 0.051973795
12.76271 0.052939763
12.76371 0.053902302000000006
12.76471 0.054861349
12.76571 0.055816850999999994
12.76671 0.056768743999999996
12.76771 0.057716975999999996
12.76871 0.058661489
12.76971 0.059602229
12.77071 0.06053914
12.77171 0.061472162
12.77271 0.062401238
12.77371 0.063326315
12.77471 0.06424734
12.77571 0.06516425599999999
12.77671 0.066077005
12.77771 0.066985533
12.77871 0.067889789
12.77971 0.068789721
12.78071 0.06968526900000001
12.78171 0.070576381
12.78271 0.07146300600000001
12.78371 0.072345091
12.78471 0.07322257700000001
12.78571 0.07409541900000001
12.78671 0.074963557
12.78771 0.075826945
12.78871 0.076685526
12.78971 0.07753925199999999
12.79071 0.078388065
12.79171 0.079231919
12.79271 0.080070767
12.79371 0.080904551
12.79471 0.081733224
12.79571 0.082556735
12.79671 0.083375035
12.79771 0.084188074
12.79871 0.084995799
12.79971 0.085798162
12.80071 0.086595118
12.80171 0.08738662
12.80271 0.088172616
12.80371 0.088953058
12.80471 0.089727901
12.80571 0.090497098
12.80671 0.091260608
12.80771 0.092018378
12.80871 0.092770363
12.80971 0.093516515
12.81071 0.09425679499999999
12.81171 0.09499115400000001
12.81271 0.09571954699999999
12.81371 0.096441933
12.81471 0.09715827199999999
12.81571 0.09786851
12.81671 0.098572613
12.81771 0.09927053500000001
12.81871 0.09996224000000001
12.81971 0.10064767999999999
12.82071 0.10132680999999999
12.82171 0.1019996
12.82271 0.10266601
12.82371 0.10332599
12.82471 0.1039795
12.82571 0.10462651
12.82671 0.10526698000000001
12.82771 0.10590086
12.82871 0.10652813
12.82971 0.10714874
12.83071 0.10776266
12.83171 0.10836985
12.83271 0.10897027
12.83371 0.1095639
12.83471 0.11015068
12.83571 0.11073058999999999
12.83671 0.11130359
12.83771 0.11186966
12.83871 0.11242876
12.83971 0.11298085
12.84071 0.11352591000000001
12.84171 0.1140639
12.84271 0.11459478000000001
12.84371 0.11511854
12.84471 0.11563513
12.84571 0.11614453
12.84671 0.11664671
12.84771 0.11714163999999999
12.84871 0.11762929000000001
12.84971 0.11810963000000001
12.85071 0.11858264
12.85171 0.11904827999999999
12.85271 0.11950652
12.85371 0.11995734999999999
12.85471 0.12040073000000001
12.85571 0.12083664
12.85671 0.12126503999999999
12.85771 0.12168593
12.85871 0.12209925999999999
12.85971 0.12250503
12.86071 0.12290319000000001
12.86171 0.12329374000000001
12.86271 0.12367665
12.86371 0.12405189
12.86471 0.12441943
12.86571 0.12477927
12.86671 0.12513138000000001
12.86771 0.12547574
12.86871 0.12581232
12.86971 0.12614111
12.87071 0.12646209
12.87171 0.12677523999999998
12.87271 0.12708054
12.87371 0.12737797
12.87471 0.12766750999999998
12.87571 0.12794916
12.87671 0.12822289
12.87771 0.12848869
12.87871 0.12874653
12.87971 0.12899642
12.88071 0.12923832999999998
12.88171 0.12947224000000002
12.88271 0.12969816
12.88371 0.12991604999999998
12.88471 0.13012593
12.88571 0.13032776000000001
12.88671 0.13052154
12.88771 0.13070726
12.88871 0.13088491
12.88971 0.13105448
12.89071 0.13121596
12.89171 0.13136935
12.89271 0.13151463
12.89371 0.13165181
12.89471 0.13178086
12.89571 0.13190179999999999
12.89671 0.13201459000000001
12.89771 0.13211926000000002
12.89871 0.13221579
12.89971 0.13230417
12.90071 0.13238441
12.90171 0.1324565
12.90271 0.13252044000000002
12.90371 0.13257622
12.90471 0.13262386
12.90571 0.13266334
12.90671 0.13269467000000001
12.90771 0.13271782999999998
12.90871 0.13273284999999999
12.90971 0.13273972
12.91071 0.13273843
12.91171 0.13272899
12.91271 0.13271141
12.91371 0.13268568
12.91471 0.13265181
12.91571 0.13260981
12.91671 0.13255967999999999
12.91771 0.13250142999999998
12.91871 0.13243505
12.91971 0.13236055
12.92071 0.13227796
12.92171 0.13218726
12.92271 0.13208847
12.92371 0.13198159
12.92471 0.13186662999999998
12.92571 0.1317436
12.92671 0.13161252
12.92771 0.13147338
12.92871 0.13132618999999998
12.92971 0.13117098
12.93071 0.13100773999999998
12.93171 0.1308365
12.93271 0.13065727
12.93371 0.13047005
12.93471 0.13027486
12.93571 0.1300717
12.93671 0.1298606
12.93771 0.12964158
12.93871 0.12941464
12.93971 0.12917981
12.94071 0.12893709
12.94171 0.12868651
12.94271 0.12842808
12.94371 0.12816181000000001
12.94471 0.12788774
12.94571 0.12760586000000002
12.94671 0.12731621
12.94771 0.1270188
12.94871 0.12671367
12.94971 0.12640082
12.95071 0.12608028
12.95171 0.12575208000000002
12.95271 0.12541623
12.95371 0.12507276
12.95471 0.12472168
12.95571 0.12436304000000001
12.95671 0.12399685
12.95771 0.12362313000000001
12.95871 0.12324192
12.95971 0.12285323
12.96071 0.1224571
12.96171 0.12205355
12.96271 0.12164261000000001
12.96371 0.12122431
12.96471 0.12079867999999999
12.96571 0.12036575000000001
12.96671 0.11992553
12.96771 0.11947808
12.96871 0.11902341
12.96971 0.11856155
12.97071 0.11809254999999999
12.97171 0.11761643000000001
12.97271 0.11713321
12.97371 0.11664294
12.97471 0.11614563
12.97571 0.11564135
12.97671 0.1151301
12.97771 0.11461191999999999
12.97871 0.11408686
12.97971 0.11355495
12.98071 0.11301622
12.98171 0.11247069
12.98271 0.11191843
12.98371 0.11135945
12.98471 0.1107938
12.98571 0.11022151
12.98671 0.10964263
12.98771 0.10905717000000001
12.98871 0.1084652
12.98971 0.10786674
12.99071 0.10726182999999999
12.99171 0.10665050999999999
12.99271 0.10603283000000001
12.99371 0.10540882
12.99471 0.10477853
12.99571 0.10414198999999999
12.99671 0.10349924999999999
12.99771 0.10285035000000001
12.99871 0.10219533
12.99971 0.10153424
13.00071 0.10086711000000001
13.00171 0.100194
13.00271 0.09951493699999998
13.00371 0.09882998400000001
13.00471 0.09813917600000001
13.00571 0.097442552
13.00671 0.096740166
13.00771 0.096032064
13.00871 0.095318293
13.00971 0.094598893
13.01071 0.093873916
13.01171 0.09314341
13.01271 0.092407427
13.01371 0.09166601199999999
13.01471 0.090919214
13.01571 0.09016708400000001
13.01671 0.089409668
13.01771 0.08864701999999999
13.01871 0.087879185
13.01971 0.087106222
13.02071 0.08632817799999999
13.02171 0.085545104
13.02271 0.084757054
13.02371 0.083964079
13.02471 0.083166233
13.02571 0.082363572
13.02671 0.081556145
13.02771 0.08074400799999999
13.02871 0.079927215
13.02971 0.079105824
13.03071 0.07827988599999999
13.03171 0.077449455
13.03271 0.076614588
13.03371 0.075775338
13.03471 0.074931764
13.03571 0.074083917
13.03671 0.073231856
13.03771 0.07237563799999999
13.03871 0.071515318
13.03971 0.070650957
13.04071 0.069782604
13.04171 0.068910321
13.04271 0.068034168
13.04371 0.067154196
13.04471 0.06627047
13.04571 0.065383042
13.04671 0.06449197
13.04771 0.063597312
13.04871 0.062699133
13.04971 0.061797485000000006
13.05071 0.060892425
13.05171 0.059984019
13.05271 0.059072324
13.05371 0.058157399
13.05471 0.057239301
13.05571 0.056318095000000006
13.05671 0.055393833
13.05771 0.054466585000000005
13.05871 0.053536402999999996
13.05971 0.05260335199999999
13.06071 0.051667494999999994
13.06171 0.050728890000000006
13.06271 0.04978760299999999
13.06371 0.048843689999999995
13.06471 0.047897216
13.06571 0.046948242
13.06671 0.045996828999999996
13.06771 0.045043041000000006
13.06871 0.044086942
13.06971 0.043128594
13.07071 0.04216806
13.07171 0.041205404
13.07271 0.040240688000000004
13.07371 0.039273975
13.07471 0.03830533
13.07571 0.037334819000000005
13.07671 0.036362503
13.07771 0.035388447999999996
13.07871 0.034412715
13.07971 0.033435374
13.08071 0.032456487
13.08171 0.031476119
13.08271 0.030494333
13.08371 0.029511197
13.08471 0.028526773999999998
13.08571 0.027541129
13.08671 0.026554329
13.08771 0.025566437
13.08871 0.024577521
13.08971 0.023587645
13.09071 0.022596873
13.09171 0.021605272
13.09271 0.020612909000000002
13.09371 0.019619848
13.09471 0.018626155000000002
13.09571 0.017631894999999998
13.09671 0.016637135
13.09771 0.01564194
13.09871 0.014646376
13.09971 0.013650507999999999
13.10071 0.012654402
13.10171 0.011658124
13.10271 0.010661737
13.10371 0.009665309300000001
13.10471 0.0086689048
13.10571 0.0076725890000000005
13.10671 0.006676426700000001
13.10771 0.0056804834
13.10871 0.0046848236000000005
13.10971 0.0036895126000000005
13.11071 0.0026946149
13.11171 0.0017001952
13.11271 0.00070631822
13.11371 -0.00028695169000000003
13.11471 -0.0012795502
13.11571 -0.0022714128
13.11671 -0.0032624754
13.11771 -0.0042526739
13.11871 -0.005241944
13.11971 -0.0062302221
13.12071 -0.0072174436
13.12171 -0.008203544699999999
13.12271 -0.009188462000000001
13.12371 -0.010172131000000001
13.12471 -0.011154489
13.12571 -0.012135471
13.12671 -0.013115014
13.12771 -0.014093054
13.12871 -0.015069528
13.12971 -0.016044371
13.13071 -0.017017522
13.13171 -0.017988915
13.13271 -0.018958487000000003
13.13371 -0.019926174999999997
13.13471 -0.020891915
13.13571 -0.021855644
13.13671 -0.022817298
13.13771 -0.023776815
13.13871 -0.024734129
13.13971 -0.02568918
13.14071 -0.026641902999999998
13.14171 -0.027592236
13.14271 -0.028540115
13.14371 -0.029485478000000002
13.14471 -0.030428261
13.14571 -0.031368405
13.14671 -0.032305846
13.14771 -0.033240521
13.14871 -0.03417237
13.14971 -0.03510133
13.15071 -0.036027338
13.15171 -0.036950334
13.15271 -0.037870258999999996
13.15371 -0.03878705
13.15471 -0.039700649
13.15571 -0.040610993
13.15671 -0.041518023
13.15771 -0.042421679
13.15871 -0.043321901
13.15971 -0.044218631
13.16071 -0.04511181
13.16171 -0.046001381
13.16271 -0.046887281
13.16371 -0.047769456
13.16471 -0.048647847
13.16571 -0.049522396999999996
13.16671 -0.05039305
13.16771 -0.051259744
13.16871 -0.052122428
13.16971 -0.052981044
13.17071 -0.053835532000000005
13.17171 -0.054685841
13.17271 -0.055531913
13.17371 -0.056373695
13.17471 -0.057211128
13.17571 -0.058044161
13.17671 -0.058872742
13.17771 -0.059696811
13.17871 -0.060516322000000004
13.17971 -0.061331218
13.18071 -0.062141445
13.18171 -0.062946952
13.18271 -0.063747686
13.18371 -0.064543594
13.18471 -0.065334624
13.18571 -0.06612073
13.18671 -0.06690186000000001
13.18771 -0.06767796
13.18871 -0.06844897900000001
13.18971 -0.069214869
13.19071 -0.069975579
13.19171 -0.070731062
13.19271 -0.071481272
13.19371 -0.072226155
13.19471 -0.072965666
13.19571 -0.073699752
13.19671 -0.074428366
13.19771 -0.075151463
13.19871 -0.075869
13.19971 -0.07658092700000001
13.20071 -0.07728719499999999
13.20171 -0.077987759
13.20271 -0.078682572
13.20371 -0.079371594
13.20471 -0.080054771
13.20571 -0.08073206399999999
13.20671 -0.081403431
13.20771 -0.082068826
13.20871 -0.082728203
13.20971 -0.08338152
13.21071 -0.08402873599999999
13.21171 -0.084669807
13.21271 -0.085304689
13.21371 -0.085933344
13.21471 -0.086555729
13.21571 -0.08717180499999999
13.21671 -0.08778153
13.21771 -0.08838487
13.21871 -0.088981778
13.21971 -0.089572219
13.22071 -0.090156158
13.22171 -0.090733555
13.22271 -0.091304368
13.22371 -0.091868569
13.22471 -0.092426117
13.22571 -0.09297697699999999
13.22671 -0.093521114
13.22771 -0.094058493
13.22871 -0.094589079
13.22971 -0.095112843
13.23071 -0.09562975
13.23171 -0.096139766
13.23271 -0.09664286
13.23371 -0.097139005
13.23471 -0.097628165
13.23571 -0.09811031600000002
13.23671 -0.09858541900000001
13.23771 -0.09905345499999998
13.23871 -0.09951439000000001
13.23971 -0.099968188
13.24071 -0.10041484
13.24171 -0.10085431
13.24271 -0.10128656
13.24371 -0.10171158
13.24471 -0.10212933
13.24571 -0.1025398
13.24671 -0.10294295
13.24771 -0.10333876
13.24871 -0.10372722
13.24971 -0.10410828999999999
13.25071 -0.10448194999999999
13.25171 -0.10484818
13.25271 -0.10520696
13.25371 -0.10555827000000001
13.25471 -0.10590209
13.25571 -0.10623838999999999
13.25671 -0.10656716
13.25771 -0.10688837000000001
13.25871 -0.10720202
13.25971 -0.10750807
13.26071 -0.10780652999999998
13.26171 -0.10809735
13.26271 -0.10838054999999999
13.26371 -0.10865607999999999
13.26471 -0.10892394
13.26571 -0.1091841
13.26671 -0.10943657
13.26771 -0.10968132
13.26871 -0.10991833
13.26971 -0.11014760000000001
13.27071 -0.11036912
13.27171 -0.11058286
13.27271 -0.11078882000000001
13.27371 -0.11098699
13.27471 -0.11117735000000001
13.27571 -0.11135990000000001
13.27671 -0.11153463
13.27771 -0.11170153
13.27871 -0.11186058
13.27971 -0.11201177999999999
13.28071 -0.11215514
13.28171 -0.11229062
13.28271 -0.11241824
13.28371 -0.11253798
13.28471 -0.11264984
13.28571 -0.11275382
13.28671 -0.11284989
13.28771 -0.11293808
13.28871 -0.11301836999999999
13.28971 -0.11309077000000001
13.29071 -0.11315526000000001
13.29171 -0.11321186000000001
13.29271 -0.11326056000000001
13.29371 -0.11330135
13.29471 -0.11333425
13.29571 -0.11335925000000001
13.29671 -0.11337635
13.29771 -0.11338555
13.29871 -0.11338686999999999
13.29971 -0.11338029000000001
13.30071 -0.11336583
13.30171 -0.11334351
13.30271 -0.11331329999999999
13.30371 -0.11327523
13.30471 -0.11322929999999999
13.30571 -0.11317552
13.30671 -0.11311389
13.30771 -0.11304442
13.30871 -0.11296713
13.30971 -0.11288202
13.31071 -0.11278911
13.31171 -0.11268840000000001
13.31271 -0.1125799
13.31371 -0.11246363
13.31471 -0.11233959
13.31571 -0.11220779
13.31671 -0.11206827
13.31771 -0.11192102000000001
13.31871 -0.11176605
13.31971 -0.11160339999999999
13.32071 -0.11143306
13.32171 -0.11125505999999999
13.32271 -0.1110694
13.32371 -0.11087612000000001
13.32471 -0.11067521999999999
13.32571 -0.11046672
13.32671 -0.11025064
13.32771 -0.110027
13.32871 -0.10979581000000001
13.32971 -0.1095571
13.33071 -0.10931088
13.33171 -0.10905717000000001
13.33271 -0.10879601
13.33371 -0.1085274
13.33471 -0.10825138000000001
13.33571 -0.10796797000000001
13.33671 -0.10767718000000001
13.33771 -0.10737904
13.33871 -0.10707356999999999
13.33971 -0.10676081000000001
13.34071 -0.10644077999999998
13.34171 -0.10611348999999999
13.34271 -0.10577898
13.34371 -0.10543726
13.34471 -0.10508838999999999
13.34571 -0.10473236999999999
13.34671 -0.10436923000000001
13.34771 -0.10399902
13.34871 -0.10362176000000001
13.34971 -0.10323747
13.35071 -0.10284618000000001
13.35171 -0.10244793999999999
13.35271 -0.10204277
13.35371 -0.10163069
13.35471 -0.10121176000000001
13.35571 -0.10078598999999999
13.35671 -0.10035343000000001
13.35771 -0.09991410199999999
13.35871 -0.09946804499999999
13.35971 -0.09901529399999999
13.36071 -0.098555884
13.36171 -0.09808986199999999
13.36271 -0.097617251
13.36371 -0.09713809100000001
13.36471 -0.096652424
13.36571 -0.096160284
13.36671 -0.095661712
13.36771 -0.095156743
13.36871 -0.094645424
13.36971 -0.094127789
13.37071 -0.093603885
13.37171 -0.093073747
13.37271 -0.092537416
13.37371 -0.091994938
13.37471 -0.09144635400000001
13.37571 -0.090891705
13.37671 -0.090331037
13.37771 -0.089764391
13.37871 -0.089191814
13.37971 -0.08861335199999999
13.38071 -0.088029046
13.38171 -0.087438937
13.38271 -0.08684307699999999
13.38371 -0.086241512
13.38471 -0.08563428399999999
13.38571 -0.085021445
13.38671 -0.084403035
13.38771 -0.083779107
13.38871 -0.08314970799999999
13.38971 -0.082514883
13.39071 -0.08187468
13.39171 -0.081229152
13.39271 -0.080578343
13.39371 -0.079922302
13.39471 -0.079261081
13.39571 -0.078594731
13.39671 -0.0779233
13.39771 -0.07724684500000001
13.39871 -0.076565408
13.39971 -0.075879047
13.40071 -0.075187813
13.40171 -0.07449175499999999
13.40271 -0.07379092899999999
13.40371 -0.073085388
13.40471 -0.07237518400000001
13.40571 -0.071660371
13.40671 -0.070941
13.40771 -0.07021713
13.40871 -0.069488812
13.40971 -0.068756106
13.41071 -0.068019063
13.41171 -0.067277742
13.41271 -0.0665322
13.41371 -0.065782492
13.41471 -0.06502867300000001
13.41571 -0.064270804
13.41671 -0.063508941
13.41771 -0.062743144
13.41871 -0.061973469999999996
13.41971 -0.061199976999999996
13.42071 -0.060422724
13.42171 -0.059641770000000004
13.42271 -0.058857177000000004
13.42371 -0.058068998999999996
13.42471 -0.057277299
13.42571 -0.056482136
13.42671 -0.055683573
13.42771 -0.054881669
13.42871 -0.054076483
13.42971 -0.053268077
13.43071 -0.052456511000000004
13.43171 -0.051641848
13.43271 -0.050824153000000004
13.43371 -0.050003483
13.43471 -0.049179897
13.43571 -0.048353462
13.43671 -0.047524238
13.43771 -0.046692288
13.43871 -0.045857675
13.43971 -0.045020459
13.44071 -0.044180706
13.44171 -0.043338479
13.44271 -0.042493839
13.44371 -0.041646854
13.44471 -0.040797584
13.44571 -0.039946090000000004
13.44671 -0.03909244
13.44771 -0.038236697
13.44871 -0.037378925
13.44971 -0.036519187
13.45071 -0.035657547
13.45171 -0.034794071999999995
13.45271 -0.033928823999999996
13.45371 -0.03306187
13.45471 -0.032193271999999995
13.45571 -0.031323096
13.45671 -0.030451408
13.45771 -0.029578268999999997
13.45871 -0.028703749
13.45971 -0.027827907
13.46071 -0.026950812999999997
13.46171 -0.02607253
13.46271 -0.025193123
13.46371 -0.024312657
13.46471 -0.0234312
13.46571 -0.022548815
13.46671 -0.021665568
13.46771 -0.020781525000000002
13.46871 -0.019896749000000002
13.46971 -0.019011309
13.47071 -0.018125269
13.47171 -0.017238694
13.47271 -0.016351650000000002
13.47371 -0.015464202
13.47471 -0.014576419
13.47571 -0.013688363999999998
13.47671 -0.012800103
13.47771 -0.011911703
13.47871 -0.011023229
13.47971 -0.010134747999999999
13.48071 -0.0092463255
13.48171 -0.0083580271
13.48271 -0.0074699193999999995
13.48371 -0.0065820685000000006
13.48471 -0.0056945402
13.48571 -0.0048074005000000005
13.48671 -0.0039207156
13.48771 -0.0030345516
13.48871 -0.0021489745
13.48971 -0.0012640499
13.49071 -0.00037984387000000004
13.49171 0.00050357808
13.49271 0.0013861501
13.49371 0.0022678067
13.49471 0.0031484822000000003
13.49571 0.004028111700000001
13.49671 0.0049066297
13.49771 0.0057839712
13.49871 0.0066600711
13.49971 0.0075348653000000005
13.50071 0.0084082887
13.50171 0.0092802766
13.50271 0.010150764999999999
13.50371 0.011019689999999999
13.50471 0.011886988
13.50571 0.012752594
13.50671 0.013616445
13.50771 0.014478479
13.50871 0.015338630999999998
13.50971 0.016196837999999998
13.51071 0.017053036
13.51171 0.017907163
13.51271 0.018759159
13.51371 0.019608959000000002
13.51471 0.0204565
13.51571 0.021301721
13.51671 0.022144558999999998
13.51771 0.022984954
13.51871 0.023822843
13.51971 0.024658165
13.52071 0.025490857999999998
13.52171 0.026320861
13.52271 0.027148114
13.52371 0.027972556000000003
13.52471 0.028794124999999997
13.52571 0.029612763
13.52671 0.030428410000000003
13.52771 0.031241003
13.52871 0.032050486
13.52971 0.032856798
13.53071 0.033659880999999996
13.53171 0.034459673999999996
13.53271 0.035256121
13.53371 0.036049162999999995
13.53471 0.036838741
13.53571 0.037624798
13.53671 0.038407277000000004
13.53771 0.039186119000000005
13.53871 0.039961271
13.53971 0.04073267
13.54071 0.041500267
13.54171 0.042264001
13.54271 0.043023817
13.54371 0.043779658
13.54471 0.044531471
13.54571 0.045279201
13.54671 0.046022795
13.54771 0.046762195
13.54871 0.047497352
13.54971 0.048228211
13.55071 0.048954714999999996
13.55171 0.049676816
13.55271 0.050394458
13.55371 0.051107588999999995
13.55471 0.051816163000000005
13.55571 0.052520121
13.55671 0.05321941599999999
13.55771 0.053913996
13.55871 0.05460381500000001
13.55971 0.05528882
13.56071 0.055968965
13.56171 0.056644197
13.56271 0.05731446999999999
13.56371 0.057979731
13.56471 0.058639939999999995
13.56571 0.059295044000000005
13.56671 0.059945002
13.56771 0.060589763
13.56871 0.061229285
13.56971 0.061863521
13.57071 0.062492426
13.57171 0.063115958
13.57271 0.063734071
13.57371 0.06434672400000001
13.57471 0.064953876
13.57571 0.065555482
13.57671 0.066151499
13.57771 0.066741888
13.57871 0.067326607
13.57971 0.067905616
13.58071 0.068478874
13.58171 0.069046341
13.58271 0.069607981
13.58371 0.070163753
13.58471 0.070713623
13.58571 0.071257551
13.58671 0.0717955
13.58771 0.07232743700000001
13.58871 0.07285332
13.58971 0.073373114
13.59071 0.073886785
13.59171 0.074394298
13.59271 0.074895617
13.59371 0.075390708
13.59471 0.075879542
13.59571 0.076362083
13.59671 0.076838298
13.59771 0.077308156
13.59871 0.077771622
13.59971 0.078228669
13.60071 0.07867926
13.60171 0.079123373
13.60271 0.079560973
13.60371 0.079992029
13.60471 0.080416515
13.60571 0.080834405
13.60671 0.08124566500000001
13.60771 0.08165027200000001
13.60871 0.08204819799999999
13.60971 0.082439417
13.61071 0.082823908
13.61171 0.08320164099999999
13.61271 0.083572592
13.61371 0.083936733
13.61471 0.084294047
13.61571 0.084644509
13.61671 0.084988098
13.61771 0.085324788
13.61871 0.08565455799999999
13.61971 0.085977389
13.62071 0.086293259
13.62171 0.08660215
13.62271 0.086904044
13.62371 0.087198924
13.62471 0.087486766
13.62571 0.08776756
13.62671 0.088041282
13.62771 0.088307919
13.62871 0.088567456
13.62971 0.08881987899999999
13.63071 0.089065172
13.63171 0.08930332299999999
13.63271 0.089534314
13.63371 0.089758134
13.63471 0.089974771
13.63571 0.090184214
13.63671 0.090386457
13.63771 0.090581481
13.63871 0.090769283
13.63971 0.090949849
13.64071 0.091123173
13.64171 0.091289246
13.64271 0.09144806
13.64371 0.091599609
13.64471 0.091743888
13.64571 0.091880892
13.64671 0.092010613
13.64771 0.092133047
13.64871 0.092248188
13.64971 0.092356035
13.65071 0.092456583
13.65171 0.092549832
13.65271 0.092635781
13.65371 0.092714431
13.65471 0.092785776
13.65571 0.092849816
13.65671 0.092906557
13.65771 0.092955993
13.65871 0.09299813
13.65971 0.093032967
13.66071 0.093060511
13.66171 0.093080761
13.66271 0.093093724
13.66371 0.093099405
13.66471 0.093097804
13.66571 0.093088928
13.66671 0.09307278100000001
13.66771 0.093049376
13.66871 0.093018712
13.66971 0.092980801
13.67071 0.092935649
13.67171 0.09288326799999999
13.67271 0.092823664
13.67371 0.092756847
13.67471 0.09268283
13.67571 0.092601619
13.67671 0.092513231
13.67771 0.09241767099999999
13.67871 0.092314958
13.67971 0.092205103
13.68071 0.092088117
13.68171 0.09196401800000001
13.68271 0.091832818
13.68371 0.091694534
13.68471 0.091549184
13.68571 0.09139678400000001
13.68671 0.091237348
13.68771 0.091070897
13.68871 0.09089744999999999
13.68971 0.09071702400000001
13.69071 0.09052964200000001
13.69171 0.090335321
13.69271 0.090134086
13.69371 0.089925952
13.69471 0.089710945
13.69571 0.089489087
13.69671 0.08926039999999999
13.69771 0.08902491
13.69871 0.088782643
13.69971 0.08853361900000001
13.70071 0.088277867
13.70171 0.088015414
13.70271 0.08774628500000001
13.70371 0.087470503
13.70471 0.087188103
13.70571 0.08689910799999999
13.70671 0.086603547
13.70771 0.086301449
13.70871 0.085992843
13.70971 0.085677759
13.71071 0.085356232
13.71171 0.08502829
13.71271 0.084693963
13.71371 0.084353285
13.71471 0.084006286
13.71571 0.083653
13.71671 0.083293463
13.71771 0.082927709
13.71871 0.082555774
13.71971 0.082177686
13.72071 0.081793487
13.72171 0.08140321
13.72271 0.081006892
13.72371 0.080604566
13.72471 0.080196274
13.72571 0.079782057
13.72671 0.079361949
13.72771 0.078935985
13.72871 0.07850420699999999
13.72971 0.078066654
13.73071 0.077623368
13.73171 0.077174389
13.73271 0.076719752
13.73371 0.07625950399999999
13.73471 0.07579368
13.73571 0.075322326
13.73671 0.074845488
13.73771 0.074363203
13.73871 0.073875516
13.73971 0.073382468
13.74071 0.072884106
13.74171 0.072380475
13.74271 0.071871618
13.74371 0.07135758099999999
13.74471 0.07083840300000001
13.74571 0.070314138
13.74671 0.06978482700000001
13.74771 0.069250521
13.74871 0.068711268
13.74971 0.068167108
13.75071 0.067618099
13.75171 0.067064282
13.75271 0.06650571
13.75371 0.065942429
13.75471 0.06537449099999999
13.75571 0.064801943
13.75671 0.064224837
13.75771 0.063643226
13.75871 0.063057157
13.75971 0.062466680999999996
13.76071 0.061871856
13.76171 0.061272731000000004
13.76271 0.060669356
13.76371 0.06006179
13.76471 0.05945008
13.76571 0.058834283999999994
13.76671 0.058214454000000006
13.76771 0.057590642
13.76871 0.056962908
13.76971 0.056331302
13.77071 0.055695884
13.77171 0.055056706000000004
13.77271 0.054413825
13.77371 0.053767300999999997
13.77471 0.053117186000000004
13.77571 0.052463531
13.77671 0.051806401
13.77771 0.051145849
13.77871 0.050481933
13.77971 0.049814710000000005
13.78071 0.049144239
13.78171 0.048470573
13.78271 0.047793775
13.78371 0.047113901
13.78471 0.046431008
13.78571 0.045745155999999995
13.78671 0.045056402
13.78771 0.044364808
13.78871 0.043670429
13.78971 0.042973325
13.79071 0.042273558
13.79171 0.041571187
13.79271 0.040866269000000004
13.79371 0.040158864999999995
13.79471 0.039449034
13.79571 0.03873684
13.79671 0.038022341
13.79771 0.037305595000000004
13.79871 0.036586666999999996
13.79971 0.035865614
13.80071 0.035142497
13.80171 0.034417378
13.80271 0.033690318
13.80371 0.03296138
13.80471 0.032230624
13.80571 0.031498109
13.80671 0.030763897999999998
13.80771 0.030028055
13.80871 0.029290639
13.80971 0.028551713000000003
13.81071 0.027811338
13.81171 0.027069575
13.81271 0.026326487000000003
13.81371 0.025582139
13.81471 0.024836589
13.81571 0.024089903
13.81671 0.023342141
13.81771 0.022593366
13.81871 0.02184364
13.81971 0.021093026
13.82071 0.020341588
13.82171 0.019589388
13.82271 0.018836488000000002
13.82371 0.018082952
13.82471 0.017328843
13.82571 0.016574223
13.82671 0.015819154
13.82771 0.015063701999999998
13.82871 0.014307928
13.82971 0.013551895
13.83071 0.012795666
13.83171 0.012039305
13.83271 0.011282874
13.83371 0.010526436
13.83471 0.0097700555
13.83571 0.009013793899999999
13.83671 0.008257714900000001
13.83771 0.0075018812
13.83871 0.006746355200000001
13.83971 0.0059911996
13.84071 0.0052364769
13.84171 0.0044822496
13.84271 0.0037285798000000004
13.84371 0.00297553
13.84471 0.0022231621
13.84571 0.0014715381
13.84671 0.00072071957
13.84771 -2.9231730999999998e-05
13.84871 -0.00077825453
13.84971 -0.0015262875
13.85071 -0.0022732695
13.85171 -0.0030191397
13.85271 -0.0037638376
13.85371 -0.0045073022
13.85471 -0.0052494735
13.85571 -0.0059902912
13.85671 -0.0067296955000000006
13.85771 -0.007467626000000001
13.85871 -0.008204023500000001
13.85971 -0.0089388283
13.86071 -0.009671980699999999
13.86171 -0.010403422
13.86271 -0.011133093
13.86371 -0.011860934
13.86471 -0.012586889
13.86571 -0.013310896000000001
13.86671 -0.014032899
13.86771 -0.014752839
13.86871 -0.015470659000000001
13.86971 -0.0161863
13.87071 -0.016899705
13.87171 -0.017610816999999997
13.87271 -0.018319578
13.87371 -0.019025931
13.87471 -0.019729820000000002
13.87571 -0.020431187
13.87671 -0.021129978
13.87771 -0.021826135
13.87871 -0.022519602
13.87971 -0.023210325
13.88071 -0.023898248
13.88171 -0.024583316
13.88271 -0.025265472
13.88371 -0.025944662
13.88471 -0.026620834
13.88571 -0.027293933000000003
13.88671 -0.027963903000000002
13.88771 -0.028630695
13.88871 -0.029294251
13.88971 -0.029954520999999998
13.89071 -0.030611450000000002
13.89171 -0.031264988
13.89271 -0.031915083000000004
13.89371 -0.032561683
13.89471 -0.033204735
13.89571 -0.03384419
13.89671 -0.034479995
13.89771 -0.035112101
13.89871 -0.035740457999999996
13.89971 -0.036365015
13.90071 -0.036985724
13.90171 -0.037602536
13.90271 -0.038215401999999996
13.90371 -0.038824274
13.90471 -0.039429104
13.90571 -0.040029845
13.90671 -0.04062645
13.90771 -0.04121887
13.90871 -0.041807062
13.90971 -0.042390978
13.91071 -0.042970572
13.91171 -0.043545797000000004
13.91271 -0.044116614
13.91371 -0.044682974
13.91471 -0.045244835
13.91571 -0.045802153000000005
13.91671 -0.046354884
13.91771 -0.046902988
13.91871 -0.047446421
13.91971 -0.047985140999999995
13.92071 -0.048519109000000005
13.92171 -0.049048284
13.92271 -0.049572623999999996
13.92371 -0.050092093000000004
13.92471 -0.050606648000000004
13.92571 -0.051116251
13.92671 -0.051620865
13.92771 -0.052120449000000006
13.92871 -0.052614964
13.92971 -0.05310438
13.93071 -0.053588656
13.93171 -0.054067757
13.93271 -0.054541649
13.93371 -0.05501029700000001
13.93471 -0.055473659
13.93571 -0.055931706000000005
13.93671 -0.056384405
13.93771 -0.056831725
13.93871 -0.057273632000000005
13.93971 -0.05771009
13.94071 -0.058141066000000005
13.94171 -0.058566534
13.94271 -0.058986461999999996
13.94371 -0.059400813
13.94471 -0.059809565
13.94571 -0.060212682000000003
13.94671 -0.060610141000000006
13.94771 -0.061001907999999994
13.94871 -0.061387959000000006
13.94971 -0.061768263999999996
13.95071 -0.062142796
13.95171 -0.06251153
13.95271 -0.062874437
13.95371 -0.063231494
13.95471 -0.063582679
13.95571 -0.063927961
13.95671 -0.064267317
13.95771 -0.06460073100000001
13.95871 -0.06492817199999999
13.95971 -0.065249618
13.96071 -0.065565051
13.96171 -0.065874448
13.96271 -0.066177791
13.96371 -0.066475058
13.96471 -0.06676623
13.96571 -0.067051291
13.96671 -0.067330216
13.96771 -0.067602994
13.96871 -0.067869609
13.96971 -0.068130036
13.97071 -0.068384263
13.97171 -0.06863228
13.97271 -0.06887406900000001
13.97371 -0.069109612
13.97471 -0.069338898
13.97571 -0.069561915
13.97671 -0.069778645
13.97771 -0.06998908400000001
13.97871 -0.070193218
13.97971 -0.070391031
13.98071 -0.070582516
13.98171 -0.070767669
13.98271 -0.070946472
13.98371 -0.071118923
13.98471 -0.07128500700000001
13.98571 -0.07144472299999999
13.98671 -0.07159805999999999
13.98771 -0.071745011
13.98871 -0.071885571
13.98971 -0.072019739
13.99071 -0.072147505
13.99171 -0.072268868
13.99271 -0.072383822
13.99371 -0.07249236199999999
13.99471 -0.072594488
13.99571 -0.07269019800000001
13.99671 -0.072779489
13.99771 -0.072862359
13.99871 -0.07293880900000001
13.99971 -0.073008839
14.00071 -0.073072454
14.00171 -0.07312964899999999
14.00271 -0.073180429
14.00371 -0.073224795
14.00471 -0.073262752
14.00571 -0.07329430099999999
14.00671 -0.073319447
14.00771 -0.073338189
14.00871 -0.073350535
14.00971 -0.073356496
14.01071 -0.07335607100000001
14.01171 -0.07334927200000001
14.01271 -0.0733361
14.01371 -0.073316565
14.01471 -0.07329068
14.01571 -0.073258445
14.01671 -0.073219877
14.01771 -0.073174981
14.01871 -0.073123764
14.01971 -0.073066243
14.02071 -0.07300242400000001
14.02171 -0.072932325
14.02271 -0.072855951
14.02371 -0.072773319
14.02471 -0.072684442
14.02571 -0.072589336
14.02671 -0.072488014
14.02771 -0.072380487
14.02871 -0.072266778
14.02971 -0.0721469
14.03071 -0.072020869
14.03171 -0.071888696
14.03271 -0.071750407
14.03371 -0.071606017
14.03471 -0.07145554400000001
14.03571 -0.071299012
14.03671 -0.071136438
14.03771 -0.070967845
14.03871 -0.070793252
14.03971 -0.07061268
14.04071 -0.07042614700000001
14.04171 -0.070233684
14.04271 -0.070035306
14.04371 -0.06983104400000001
14.04471 -0.06962092
14.04571 -0.069404958
14.04671 -0.069183181
14.04771 -0.068955618
14.04871 -0.068722293
14.04971 -0.06848323399999999
14.05071 -0.06823847100000001
14.05171 -0.06798802600000001
14.05271 -0.06773193599999999
14.05371 -0.067470223
14.05471 -0.067202916
14.05571 -0.06693004400000001
14.05671 -0.06665164300000001
14.05771 -0.066367735
14.05871 -0.066078355
14.05971 -0.065783539
14.06071 -0.065483316
14.06171 -0.065177714
14.06271 -0.06486676899999999
14.06371 -0.064550515
14.06471 -0.06422898199999999
14.06571 -0.06390221
14.06671 -0.063570228
14.06771 -0.063233072
14.06871 -0.062890782
14.06971 -0.062543387
14.07071 -0.062190928
14.07171 -0.061833439
14.07271 -0.06147095699999999
14.07371 -0.061103521
14.07471 -0.060731166999999996
14.07571 -0.060353935
14.07671 -0.059971858999999995
14.07771 -0.059584988000000005
14.07871 -0.059193349
14.07971 -0.05879699
14.08071 -0.058395951
14.08171 -0.057990267
14.08271 -0.057579978999999996
14.08371 -0.05716513300000001
14.08471 -0.056745769999999994
14.08571 -0.056321931
14.08671 -0.05589365600000001
14.08771 -0.055460986999999996
14.08871 -0.055023970000000005
14.08971 -0.05458264499999999
14.09071 -0.054137059
14.09171 -0.053687259999999994
14.09271 -0.053233287000000004
14.09371 -0.052775185999999995
14.09471 -0.052313
14.09571 -0.05184678
14.09671 -0.051376567000000005
14.09771 -0.050902407
14.09871 -0.050424347999999994
14.09971 -0.04994243499999999
14.10071 -0.049456721
14.10171 -0.048967247
14.10271 -0.048474065
14.10371 -0.047977222
14.10471 -0.047476767
14.10571 -0.04697275
14.10671 -0.046465216999999996
14.10771 -0.045954218
14.10871 -0.045439805
14.10971 -0.044922027
14.11071 -0.044400935
14.11171 -0.043876577
14.11271 -0.043349006
14.11371 -0.042818271000000005
14.11471 -0.042284428
14.11571 -0.041747524
14.11671 -0.041207613000000004
14.11771 -0.040664748
14.11871 -0.040118981
14.11971 -0.039570362
14.12071 -0.039018947
14.12171 -0.038464786
14.12271 -0.037907936999999996
14.12371 -0.037348448
14.12471 -0.036786377
14.12571 -0.036221775
14.12671 -0.035654695
14.12771 -0.035085194
14.12871 -0.034513324
14.12971 -0.033939141
14.13071 -0.033362696000000004
14.13171 -0.032784048
14.13271 -0.032203248999999996
14.13371 -0.031620353999999996
14.13471 -0.031035417000000003
14.13571 -0.030448494
14.13671 -0.029859639
14.13771 -0.02926891
14.13871 -0.028676359000000002
14.13971 -0.028082041999999998
14.14071 -0.027486015
14.14171 -0.026888333
14.14271 -0.026289053
14.14371 -0.025688228
14.14471 -0.025085916
14.14571 -0.024482170999999997
14.14671 -0.023877052
14.14771 -0.023270611
14.14871 -0.022662907
14.14971 -0.022053994
14.15071 -0.021443929
14.15171 -0.020832768
14.15271 -0.020220567000000002
14.15371 -0.019607383
14.15471 -0.018993272
14.15571 -0.018378289
14.15671 -0.017762491000000002
14.15771 -0.017145935
14.15871 -0.016528678
14.15971 -0.015910775999999998
14.16071 -0.015292285
14.16171 -0.014673261
14.16271 -0.014053760999999998
14.16371 -0.013433842
14.16471 -0.012813561000000001
14.16571 -0.012192973
14.16671 -0.011572134999999999
14.16771 -0.010951103
14.16871 -0.010329935
14.16971 -0.0097086871
14.17071 -0.0090874149
14.17171 -0.008466175499999999
14.17271 -0.0078450248
14.17371 -0.0072240196
14.17471 -0.006603216
14.17571 -0.0059826703
14.17671 -0.0053624386
14.17771 -0.0047425772
14.17871 -0.004123141800000001
14.17971 -0.0035041888999999995
14.18071 -0.0028857741
14.18171 -0.0022679535000000002
14.18271 -0.0016507825
14.18371 -0.0010343171
14.18471 -0.0004186129
14.18571 0.00019627464000000002
14.18671 0.00081029011
14.18771 0.0014233783
14.18871 0.0020354840999999998
14.18971 0.0026465523
14.19071 0.0032565284
14.19171 0.0038653572000000003
14.19271 0.0044729844
14.19371 0.0050793554999999995
14.19471 0.0056844161
14.19571 0.0062881125
14.19671 0.006890390800000001
14.19771 0.0074911964
14.19871 0.0080904771
14.19971 0.0086881788
14.20071 0.0092842485
14.20171 0.0098786331
14.20271 0.01047128
14.20371 0.011062136
14.20471 0.01165115
14.20571 0.01223827
14.20671 0.012823443
14.20771 0.013406618
14.20871 0.013987742999999999
14.20971 0.014566768
14.21071 0.015143641000000001
14.21171 0.015718312
14.21271 0.016290731000000003
14.21371 0.016860846
14.21471 0.017428608
14.21571 0.017993967
14.21671 0.018556874
14.21771 0.01911728
14.21871 0.019675135
14.21971 0.020230391
14.22071 0.020783
14.22171 0.021332914
14.22271 0.021880085
14.22371 0.022424465
14.22471 0.022966006
14.22571 0.023504662
14.22671 0.024040387
14.22771 0.024573131999999998
14.22871 0.025102854
14.22971 0.025629502
14.23071 0.026153036999999997
14.23171 0.026673407000000003
14.23271 0.027190571
14.23371 0.027704483
14.23471 0.028215101
14.23571 0.028722378
14.23671 0.029226270000000002
14.23771 0.029726733999999998
14.23871 0.030223728
14.23971 0.030717207000000003
14.24071 0.031207129
14.24171 0.031693454
14.24271 0.032176138
14.24371 0.032655141
14.24471 0.033130421
14.24571 0.033601935
14.24671 0.034069645
14.24771 0.034533511
14.24871 0.034993491
14.24971 0.035449548
14.25071 0.035901641000000005
14.25171 0.036349733
14.25271 0.036793783999999996
14.25371 0.037233758
14.25471 0.037669617
14.25571 0.038101323
14.25671 0.038528838
14.25771 0.038952126999999996
14.25871 0.039371155
14.25971 0.039785888000000005
14.26071 0.040196287
14.26171 0.04060232
14.26271 0.041003953
14.26371 0.041401151000000004
14.26471 0.041793881
14.26571 0.042182111
14.26671 0.04256581
14.26771 0.042944946
14.26871 0.043319486
14.26971 0.043689401
14.27071 0.044054659999999995
14.27171 0.044415233
14.27271 0.044771092
14.27371 0.045122206
14.27471 0.045468548
14.27571 0.04581009
14.27671 0.046146807000000005
14.27771 0.046478669
14.27871 0.046805650000000004
14.27971 0.047127728
14.28071 0.047444875000000004
14.28171 0.047757066
14.28271 0.048064278
14.28371 0.048366486
14.28471 0.048663668
14.28571 0.048955804000000006
14.28671 0.049242866
14.28771 0.049524835999999996
14.28871 0.049801689
14.28971 0.050073408
14.29071 0.050339975999999995
14.29171 0.050601369
14.29271 0.050857564
14.29371 0.05110855
14.29471 0.051354303
14.29571 0.051594805
14.29671 0.05183004
14.29771 0.052059995
14.29871 0.052284647
14.29971 0.052503985
14.30071 0.052717992000000005
14.30171 0.052926654000000004
14.30271 0.053129956
14.30371 0.05332788
14.30471 0.05352041899999999
14.30571 0.053707557
14.30671 0.05388927499999999
14.30771 0.054065568999999994
14.30871 0.054236426
14.30971 0.054401834
14.31071 0.054561783
14.31171 0.054716260999999995
14.31271 0.054865255
14.31371 0.05500876
14.31471 0.05514677
14.31571 0.055279274
14.31671 0.05540626
14.31771 0.055527728000000005
14.31871 0.055643665999999994
14.31971 0.055754068000000004
14.32071 0.055858929
14.32171 0.055958248999999995
14.32271 0.056052016
14.32371 0.05614023
14.32471 0.056222884
14.32571 0.05629997999999999
14.32671 0.056371512
14.32771 0.056437479
14.32871 0.05649788099999999
14.32971 0.056552712
14.33071 0.056601973
14.33171 0.05664567
14.33271 0.056683796
14.33371 0.056716356999999995
14.33471 0.056743354
14.33571 0.056764792
14.33671 0.056780665
14.33771 0.056790984999999995
14.33871 0.056795753
14.33971 0.056794973
14.34071 0.056788651
14.34171 0.056776788999999994
14.34271 0.056759396
14.34371 0.056736480000000006
14.34471 0.056708045
14.34571 0.056674099
14.34671 0.056634651
14.34771 0.056589708999999995
14.34871 0.056539283999999995
14.34971 0.056483387
14.35071 0.056422023999999994
14.35171 0.056355208000000004
14.35271 0.056282949000000006
14.35371 0.056205259
14.35471 0.05612215
14.35571 0.056033639999999996
14.35671 0.055939733
14.35771 0.055840448
14.35871 0.055735797
14.35971 0.055625796
14.36071 0.055510458
14.36171 0.055389798999999997
14.36271 0.055263838
14.36371 0.055132591
14.36471 0.054996071
14.36571 0.054854294
14.36671 0.054707284999999994
14.36771 0.054555055
14.36871 0.054397626
14.36971 0.054235017
14.37071 0.054067245
14.37171 0.053894334
14.37271 0.0537163
14.37371 0.053533167000000006
14.37471 0.053344951999999994
14.37571 0.053151679
14.37671 0.052953372000000005
14.37771 0.05275004700000001
14.37871 0.052541733
14.37971 0.052328449000000006
14.38071 0.052110222
14.38171 0.051887077000000004
14.38271 0.051659037
14.38371 0.051426124999999996
14.38471 0.051188364
14.38571 0.050945783999999994
14.38671 0.050698413
14.38771 0.050446275000000006
14.38871 0.050189397999999996
14.38971 0.049927807
14.39071 0.049661536000000006
14.39171 0.049390608999999995
14.39271 0.049115054
14.39371 0.0488349
14.39471 0.048550181000000005
14.39571 0.048260923
14.39671 0.047967161
14.39771 0.047668922
14.39871 0.04736624
14.39971 0.047059145000000004
14.40071 0.04674767
14.40171 0.046431847
14.40271 0.04611171
14.40371 0.045787293
14.40471 0.045458629
14.40571 0.045125754
14.40671 0.0447887
14.40771 0.044447504
14.40871 0.044102201
14.40971 0.043752827
14.41071 0.043399417
14.41171 0.043042010000000006
14.41271 0.042680639
14.41371 0.042315345
14.41471 0.041946166
14.41571 0.041573137
14.41671 0.041196297
14.41771 0.040815686
14.41871 0.040431340999999996
14.41971 0.040043303
14.42071 0.039651611999999996
14.42171 0.039256306
14.42271 0.038857426
14.42371 0.038455013
14.42471 0.038049108
14.42571 0.037639751
14.42671 0.037226983
14.42771 0.036810845
14.42871 0.03639138
14.42971 0.03596863
14.43071 0.035542636999999995
14.43171 0.035113443
14.43271 0.034681091000000004
14.43371 0.034245625
14.43471 0.033807088
14.43571 0.033365522
14.43671 0.032920972
14.43771 0.032473481
14.43871 0.032023092999999996
14.43971 0.031569853
14.44071 0.031113804999999998
14.44171 0.030654994999999997
14.44271 0.030193466
14.44371 0.029729266
14.44471 0.029262438
14.44571 0.028793028000000002
14.44671 0.028321082999999997
14.44771 0.02784665
14.44871 0.027369772
14.44971 0.026890498999999998
14.45071 0.026408874000000002
14.45171 0.025924947
14.45271 0.025438761999999997
14.45371 0.024950367999999997
14.45471 0.024459814
14.45571 0.023967146
14.45671 0.023472411000000002
14.45771 0.022975658
14.45871 0.022476935
14.45971 0.021976291
14.46071 0.021473774
14.46171 0.020969432
14.46271 0.020463316
14.46371 0.019955475
14.46471 0.019445957
14.46571 0.018934811000000003
14.46671 0.018422089
14.46771 0.017907839000000002
14.46871 0.017392110000000002
14.46971 0.016874954
14.47071 0.016356421
14.47171 0.015836561
14.47271 0.015315424999999999
14.47371 0.014793062
14.47471 0.014269525
14.47571 0.013744863000000001
14.47671 0.013219126999999999
14.47771 0.01269237
14.47871 0.01216464
14.47971 0.011635989
14.48071 0.01110647
14.48171 0.010576132
14.48271 0.010045027
14.48371 0.0095132062
14.48471 0.008980721
14.48571 0.0084476225
14.48671 0.0079139616
14.48771 0.007379789899999999
14.48871 0.0068451590999999996
14.48971 0.0063101194000000005
14.49071 0.0057747227
14.49171 0.0052390202
14.49271 0.0047030626
14.49371 0.0041669013
14.49471 0.0036305868
14.49571 0.0030941705000000004
14.49671 0.0025577034
14.49771 0.0020212361
14.49871 0.0014848194
14.49971 0.0009485041100000001
14.50071 0.00041234075
14.50171 -0.00012362003
14.50271 -0.00065932777
14.50371 -0.001194732
14.50471 -0.0017297823
14.50571 -0.0022644284
14.50671 -0.0027986202
14.50771 -0.0033323075
14.50871 -0.0038654402
14.50971 -0.0043979681999999996
14.51071 -0.0049298415000000005
14.51171 -0.0054610104
14.51271 -0.0059914251
14.51371 -0.0065210363
14.51471 -0.0070497939
14.51571 -0.0075776485999999995
14.51671 -0.0081045509
14.51771 -0.0086304513
14.51871 -0.0091553011
14.51971 -0.009679050699999999
14.52071 -0.010201651
14.52171 -0.010723055
14.52271 -0.011243211000000001
14.52371 -0.011762073
14.52471 -0.012279591
14.52571 -0.012795717
14.52671 -0.013310404
14.52771 -0.013823601999999999
14.52871 -0.014335265
14.52971 -0.014845343
14.53071 -0.01535379
14.53171 -0.015860559
14.53271 -0.016365602
14.53371 -0.016868873
14.53471 -0.017370323
14.53571 -0.017869908
14.53671 -0.018367579
14.53771 -0.018863290999999997
14.53871 -0.019356998
14.53971 -0.019848655
14.54071 -0.020338215
14.54171 -0.020825634
14.54271 -0.021310867
14.54371 -0.021793866000000002
14.54471 -0.02227459
14.54571 -0.022752993
14.54671 -0.023229032
14.54771 -0.02370266
14.54871 -0.024173837
14.54971 -0.024642516
14.55071 -0.025108656999999996
14.55171 -0.025572216999999998
14.55271 -0.026033152000000004
14.55371 -0.026491421
14.55471 -0.026946981000000002
14.55571 -0.027399789999999997
14.55671 -0.027849805
14.55771 -0.028296988
14.55871 -0.028741296
14.55971 -0.02918269
14.56071 -0.029621131000000002
14.56171 -0.030056575999999998
14.56271 -0.030488987000000002
14.56371 -0.030918322999999998
14.56471 -0.031344549
14.56571 -0.031767622999999995
14.56671 -0.032187509
14.56771 -0.032604169
14.56871 -0.033017562
14.56971 -0.033427656
14.57071 -0.033834407999999996
14.57171 -0.034237787
14.57271 -0.034637752
14.57371 -0.035034271
14.57471 -0.035427307
14.57571 -0.035816824
14.57671 -0.036202787
14.57771 -0.036585162
14.57871 -0.036963917
14.57971 -0.037339015
14.58071 -0.037710424
14.58171 -0.03807811
14.58271 -0.038442042
14.58371 -0.038802184
14.58471 -0.039158504999999996
14.58571 -0.039510975999999996
14.58671 -0.039859561
14.58771 -0.040204232
14.58871 -0.040544959
14.58971 -0.040881708
14.59071 -0.041214452
14.59171 -0.041543163
14.59271 -0.041867807
14.59371 -0.042188357
14.59471 -0.042504784999999996
14.59571 -0.042817064
14.59671 -0.043125162
14.59771 -0.043429059
14.59871 -0.043728721
14.59971 -0.044024125
14.60071 -0.044315244000000004
14.60171 -0.044602054
14.60271 -0.044884527
14.60371 -0.04516264
14.60471 -0.045436368
14.60571 -0.045705685999999995
14.60671 -0.045970571
14.60771 -0.046231001
14.60871 -0.046486952
14.60971 -0.046738403
14.61071 -0.046985332000000005
14.61171 -0.047227714
14.61271 -0.047465533000000004
14.61371 -0.047698765000000004
14.61471 -0.047927391
14.61571 -0.048151390999999995
14.61671 -0.048370747
14.61771 -0.048585437
14.61871 -0.048795444
14.61971 -0.049000751
14.62071 -0.049201341
14.62171 -0.04939719199999999
14.62271 -0.049588294000000005
14.62371 -0.049774628
14.62471 -0.049956178
14.62571 -0.050132925
14.62671 -0.050304859
14.62771 -0.050471961999999995
14.62871 -0.05063422100000001
14.62971 -0.050791627
14.63071 -0.05094416
14.63171 -0.051091809
14.63271 -0.051234564
14.63371 -0.051372411
14.63471 -0.051505340000000004
14.63571 -0.051633338
14.63671 -0.05175640100000001
14.63771 -0.05187451
14.63871 -0.051987666
14.63971 -0.052095851
14.64071 -0.052199064999999996
14.64171 -0.05229729
14.64271 -0.052390527
14.64371 -0.05247877
14.64471 -0.052562007
14.64571 -0.052640231999999995
14.64671 -0.052713446
14.64771 -0.05278163600000001
14.64871 -0.052844803
14.64971 -0.052902940999999995
14.65071 -0.052956043999999994
14.65171 -0.053004111
14.65271 -0.053047144
14.65371 -0.053085136000000005
14.65471 -0.053118087999999994
14.65571 -0.05314599799999999
14.65671 -0.053168862000000004
14.65771 -0.053186686000000004
14.65871 -0.053199461999999996
14.65971 -0.053207198000000004
14.66071 -0.053209893
14.66171 -0.053207547
14.66271 -0.053200160999999996
14.66371 -0.053187739
14.66471 -0.053170287999999996
14.66571 -0.053147809000000004
14.66671 -0.053120299999999995
14.66771 -0.053087773000000005
14.66871 -0.053050229
14.66971 -0.053007674
14.67071 -0.052960112000000004
14.67171 -0.05290755700000001
14.67271 -0.052850007000000004
14.67371 -0.052787474
14.67471 -0.052719965
14.67571 -0.05264748500000001
14.67671 -0.052570044999999996
14.67771 -0.052487651999999996
14.67871 -0.052400318
14.67971 -0.052308046999999996
14.68071 -0.052210857
14.68171 -0.052108755
14.68271 -0.052001752
14.68371 -0.05188986
14.68471 -0.051773095
14.68571 -0.051651463999999994
14.68671 -0.051524985
14.68771 -0.051393667999999997
14.68871 -0.051257527000000004
14.68971 -0.051116577
14.69071 -0.050970836
14.69171 -0.050820317000000004
14.69271 -0.050665037
14.69371 -0.050505006000000005
14.69471 -0.050340249000000004
14.69571 -0.050170778
14.69671 -0.049996609
14.69771 -0.049817766
14.69871 -0.04963426
14.69971 -0.049446116
14.70071 -0.049253348999999995
14.70171 -0.049055979
14.70271 -0.048854027
14.70371 -0.048647512
14.70471 -0.048436454
14.70571 -0.048220875999999996
14.70671 -0.048000796000000005
14.70771 -0.04777624
14.70871 -0.047547228000000004
14.70971 -0.04731378
14.71071 -0.047075923
14.71171 -0.046833677
14.71271 -0.046587065999999996
14.71371 -0.046336115000000004
14.71471 -0.046080849
14.71571 -0.045821292
14.71671 -0.045557468999999996
14.71771 -0.045289408
14.71871 -0.045017133
14.71971 -0.044740669999999996
14.72071 -0.044460045000000004
14.72171 -0.044175284
14.72271 -0.043886417
14.72371 -0.043593469
14.72471 -0.043296473
14.72571 -0.042995453
14.72671 -0.042690439
14.72771 -0.042381461
14.72871 -0.042068548
14.72971 -0.041751729
14.73071 -0.041431034
14.73171 -0.041106495
14.73271 -0.040778142
14.73371 -0.040446006
14.73471 -0.040110119
14.73571 -0.039770512
14.73671 -0.039427218
14.73771 -0.039080268
14.73871 -0.038729698
14.73971 -0.03837554
14.74071 -0.038017824000000006
14.74171 -0.037656585
14.74271 -0.037291858
14.74371 -0.036923677999999995
14.74471 -0.036552077
14.74571 -0.036177092
14.74671 -0.035798756
14.74771 -0.035417106
14.74871 -0.035032179
14.74971 -0.034644009
14.75071 -0.034252633
14.75171 -0.033858087
14.75271 -0.033460408999999997
14.75371 -0.033059635000000004
14.75471 -0.032655802
14.75571 -0.032248948
14.75671 -0.03183911
14.75771 -0.031426331
14.75871 -0.031010644
14.75971 -0.03059209
14.76071 -0.030170707
14.76171 -0.029746535999999997
14.76271 -0.029319615
14.76371 -0.028889984
14.76471 -0.028457682
14.76571 -0.028022751
14.76671 -0.02758523
14.76771 -0.02714516
14.76871 -0.026702581000000003
14.76971 -0.026257534000000003
14.77071 -0.025810063
14.77171 -0.025360204999999997
14.77271 -0.024908004
14.77371 -0.024453501
14.77471 -0.02399674
14.77571 -0.023537762
14.77671 -0.023076609
14.77771 -0.022613323999999997
14.77871 -0.022147948
14.77971 -0.021680526
14.78071 -0.0212111
14.78171 -0.020739713
14.78271 -0.020266409
14.78371 -0.01979123
14.78471 -0.019314223
14.78571 -0.018835429
14.78671 -0.018354892
14.78771 -0.017872658
14.78871 -0.01738877
14.78971 -0.016903273
14.79071 -0.016416211
14.79171 -0.015927629
14.79271 -0.015437571
14.79371 -0.014946084
14.79471 -0.014453212000000002
14.79571 -0.013959002000000002
14.79671 -0.013463496
14.79771 -0.012966742
14.79871 -0.012468785
14.79971 -0.011969671
14.80071 -0.011469446
14.80171 -0.010968154999999999
14.80271 -0.010465845
14.80371 -0.0099625613
14.80471 -0.0094583498
14.80571 -0.0089532572
14.80671 -0.0084473293
14.80771 -0.007940612
14.80871 -0.007433151799999999
14.80971 -0.0069249953
14.81071 -0.0064161883
14.81171 -0.005906777
14.81271 -0.0053968077
14.81371 -0.0048863269
14.81471 -0.0043753804
14.81571 -0.0038640148
14.81671 -0.0033522763
14.81771 -0.0028402112
14.81871 -0.0023278655000000003
14.81971 -0.0018152856
14.82071 -0.0013025175
14.82171 -0.0007896073799999999
14.82271 -0.00027660155000000004
14.82371 0.00023645389000000002
14.82471 0.00074951286
14.82571 0.0012625293
14.82671 0.0017754569999999998
14.82771 0.0022882501
14.82871 0.0028008626
14.82971 0.0033132485
14.83071 0.0038253616
14.83171 0.0043371565
14.83271 0.0048485868000000005
14.83371 0.0053596072
14.83471 0.0058701717
14.83571 0.0063802348000000005
14.83671 0.006889750500000001
14.83771 0.0073986739
14.83871 0.0079069592
14.83971 0.0084145606
14.84071 0.0089214329
14.84171 0.0094275318
14.84271 0.0099328114
14.84371 0.010437227
14.84471 0.010940733
14.84571 0.011443286
14.84671 0.01194484
14.84771 0.012445351
14.84871 0.012944776000000002
14.84971 0.013443067999999999
14.85071 0.013940185
14.85171 0.014436082000000001
14.85271 0.014930714999999999
14.85371 0.015424041
14.85471 0.015916015000000002
14.85571 0.016406595
14.85671 0.016895737
14.85771 0.017383397999999998
14.85871 0.017869535
14.85971 0.018354105
14.86071 0.018837066
14.86171 0.019318375
14.86271 0.019797989999999998
14.86371 0.020275867
14.86471 0.020751967
14.86571 0.021226246
14.86671 0.021698662
14.86771 0.022169175
14.86871 0.022637743999999998
14.86971 0.023104325999999998
14.87071 0.023568881
14.87171 0.024031369
14.87271 0.024491748999999997
14.87371 0.024949979999999997
14.87471 0.025406023000000003
14.87571 0.025859836
14.87671 0.026311382
14.87771 0.026760622999999997
14.87871 0.027207514999999998
14.87971 0.027652024
14.88071 0.028094108
14.88171 0.028533729999999997
14.88271 0.028970854999999997
14.88371 0.029405441999999997
14.88471 0.029837454000000003
14.88571 0.030266854
14.88671 0.030693604
14.88771 0.03111767
14.88871 0.031539015000000004
14.88971 0.031957600999999995
14.89071 0.032373396
14.89171 0.032786361
14.89271 0.033196463
14.89371 0.033603667
14.89471 0.034007936
14.89571 0.03440924
14.89671 0.034807541
14.89771 0.035202809
14.89871 0.035595009000000004
14.89971 0.035984107
[truncated: 178,391 more chars]
