# Supplementary material for: 2D Synthetic dataset of numerical simulations of long-period seismicity in a volcanic edifice and related sensitivity kernels
Source: Data Brief. 2021 Jan 25;34:106673. doi: 10.1016/j.dib.2020.106673 (PMC7841316; doi:10.1016/j.dib.2020.106673)
Supplement: Supplementary Data S1 — Supplementary Raw Research Data. This is open data under the CC BY license http://creativecommons.org/licenses/by/4.0/ [file mmc1.zip › Dataset/OUTPUT_SEISMOGRAMS/9000_3000/disp_X_hetero_17000_1320_SVF1e0Hz.semd]

-1.200000 0.0
-1.199000 0.0
-1.198000 0.0
-1.197000 0.0
-1.196000 0.0
-1.195000 0.0
-1.194000 0.0
-1.193000 0.0
-1.192000 0.0
-1.191000 0.0
-1.190000 0.0
-1.189000 0.0
-1.188000 0.0
-1.187000 0.0
-1.186000 0.0
-1.185000 0.0
-1.184000 0.0
-1.183000 0.0
-1.182000 0.0
-1.181000 0.0
-1.180000 0.0
-1.179000 0.0
-1.178000 0.0
-1.177000 0.0
-1.176000 0.0
-1.175000 0.0
-1.174000 0.0
-1.173000 0.0
-1.172000 0.0
-1.171000 0.0
-1.170000 0.0
-1.169000 0.0
-1.168000 0.0
-1.167000 0.0
-1.166000 0.0
-1.165000 0.0
-1.164000 0.0
-1.163000 0.0
-1.162000 0.0
-1.161000 0.0
-1.160000 0.0
-1.159000 0.0
-1.158000 0.0
-1.157000 0.0
-1.156000 0.0
-1.155000 0.0
-1.154000 0.0
-1.153000 0.0
-1.152000 0.0
-1.151000 0.0
-1.150000 0.0
-1.149000 0.0
-1.148000 0.0
-1.147000 0.0
-1.146000 0.0
-1.145000 0.0
-1.144000 0.0
-1.143000 0.0
-1.142000 0.0
-1.141000 0.0
-1.140000 0.0
-1.139000 0.0
-1.138000 0.0
-1.137000 0.0
-1.136000 0.0
-1.135000 0.0
-1.134000 0.0
-1.133000 0.0
-1.132000 0.0
-1.131000 0.0
-1.130000 0.0
-1.129000 0.0
-1.128000 0.0
-1.127000 0.0
-1.126000 0.0
-1.125000 0.0
-1.124000 0.0
-1.123000 0.0
-1.122000 0.0
-1.121000 0.0
-1.120000 0.0
-1.119000 0.0
-1.118000 0.0
-1.117000 0.0
-1.116000 0.0
-1.115000 0.0
-1.114000 0.0
-1.113000 0.0
-1.112000 0.0
-1.111000 0.0
-1.110000 0.0
-1.109000 0.0
-1.108000 0.0
-1.107000 0.0
-1.106000 0.0
-1.105000 0.0
-1.104000 0.0
-1.103000 0.0
-1.102000 0.0
-1.101000 0.0
-1.100000 0.0
-1.099000 0.0
-1.098000 0.0
-1.097000 0.0
-1.096000 0.0
-1.095000 0.0
-1.094000 0.0
-1.093000 0.0
-1.092000 0.0
-1.091000 0.0
-1.090000 0.0
-1.089000 0.0
-1.088000 0.0
-1.087000 0.0
-1.086000 0.0
-1.085000 0.0
-1.084000 0.0
-1.083000 0.0
-1.082000 0.0
-1.081000 0.0
-1.080000 0.0
-1.079000 0.0
-1.078000 0.0
-1.077000 0.0
-1.076000 0.0
-1.075000 0.0
-1.074000 0.0
-1.073000 0.0
-1.072000 0.0
-1.071000 0.0
-1.070000 0.0
-1.069000 0.0
-1.068000 0.0
-1.067000 0.0
-1.066000 0.0
-1.065000 0.0
-1.064000 0.0
-1.063000 0.0
-1.062000 0.0
-1.061000 0.0
-1.060000 0.0
-1.059000 0.0
-1.058000 0.0
-1.057000 0.0
-1.056000 0.0
-1.055000 0.0
-1.054000 0.0
-1.053000 0.0
-1.052000 0.0
-1.051000 0.0
-1.050000 0.0
-1.049000 0.0
-1.048000 0.0
-1.047000 0.0
-1.046000 0.0
-1.045000 0.0
-1.044000 0.0
-1.043000 0.0
-1.042000 0.0
-1.041000 0.0
-1.040000 0.0
-1.039000 0.0
-1.038000 0.0
-1.037000 0.0
-1.036000 0.0
-1.035000 0.0
-1.034000 0.0
-1.033000 0.0
-1.032000 0.0
-1.031000 0.0
-1.030000 0.0
-1.029000 0.0
-1.028000 0.0
-1.027000 0.0
-1.026000 0.0
-1.025000 0.0
-1.024000 0.0
-1.023000 0.0
-1.022000 0.0
-1.021000 0.0
-1.020000 0.0
-1.019000 0.0
-1.018000 0.0
-1.017000 0.0
-1.016000 0.0
-1.015000 0.0
-1.014000 0.0
-1.013000 0.0
-1.012000 0.0
-1.011000 0.0
-1.010000 0.0
-1.009000 0.0
-1.008000 0.0
-1.007000 0.0
-1.006000 0.0
-1.005000 0.0
-1.004000 0.0
-1.003000 0.0
-1.002000 0.0
-1.001000 0.0
-1.000000 0.0
-0.9990000 0.0
-0.9980000 0.0
-0.9970000 0.0
-0.9960000 0.0
-0.9950000 0.0
-0.9940000 0.0
-0.9930000 0.0
-0.9920000 0.0
-0.9910000 0.0
-0.9900000 0.0
-0.9890000 0.0
-0.9880000 0.0
-0.9870000 0.0
-0.9860000 0.0
-0.9850000 0.0
-0.9840000 0.0
-0.9830000 0.0
-0.9820000 0.0
-0.9810000 0.0
-0.9800000 0.0
-0.9790000 0.0
-0.9780000 0.0
-0.9770000 0.0
-0.9760000 0.0
-0.9750000 0.0
-0.9740000 0.0
-0.9730000 0.0
-0.9720000 0.0
-0.9710000 0.0
-0.9700000 0.0
-0.9690000 0.0
-0.9680000 0.0
-0.9670000 0.0
-0.9660000 0.0
-0.9650000 0.0
-0.9640000 0.0
-0.9630000 0.0
-0.9620000 0.0
-0.9610000 0.0
-0.9600000 0.0
-0.9590000 0.0
-0.9580000 0.0
-0.9570000 0.0
-0.9560000 0.0
-0.9550000 0.0
-0.9540000 0.0
-0.9530000 0.0
-0.9520000 0.0
-0.9510000 0.0
-0.9500000 0.0
-0.9490000 0.0
-0.9480000 0.0
-0.9470000 0.0
-0.9460000 0.0
-0.9450000 0.0
-0.9440000 0.0
-0.9430000 0.0
-0.9420000 0.0
-0.9410000 0.0
-0.9400000 0.0
-0.9390000 0.0
-0.9380000 0.0
-0.9370000 0.0
-0.9360000 0.0
-0.9350000 0.0
-0.9340000 0.0
-0.9330000 0.0
-0.9320000 0.0
-0.9310000 0.0
-0.9300000 0.0
-0.9290000 0.0
-0.9280000 0.0
-0.9270000 0.0
-0.9260000 0.0
-0.9250000 0.0
-0.9240000 0.0
-0.9230000 0.0
-0.9220000 0.0
-0.9210000 0.0
-0.9200000 0.0
-0.9190000 0.0
-0.9180000 0.0
-0.9170000 0.0
-0.9160000 0.0
-0.9150000 0.0
-0.9140000 0.0
-0.9130000 0.0
-0.9120000 0.0
-0.9110000 0.0
-0.9100000 0.0
-0.9090000 0.0
-0.9080000 0.0
-0.9070000 0.0
-0.9060000 0.0
-0.9050000 0.0
-0.9040000 0.0
-0.9030000 0.0
-0.9020000 0.0
-0.9010000 0.0
-0.9000000 0.0
-0.8990000 0.0
-0.8980000 0.0
-0.8970000 0.0
-0.8960000 0.0
-0.8950000 0.0
-0.8940000 0.0
-0.8930000 0.0
-0.8920000 0.0
-0.8910000 0.0
-0.8900000 0.0
-0.8890000 0.0
-0.8880000 0.0
-0.8870000 0.0
-0.8860000 0.0
-0.8850000 0.0
-0.8840000 0.0
-0.8830000 0.0
-0.8820000 0.0
-0.8810000 0.0
-0.8800000 0.0
-0.8790000 0.0
-0.8780000 0.0
-0.8770000 0.0
-0.8760000 0.0
-0.8750000 0.0
-0.8740000 0.0
-0.8730000 0.0
-0.8720000 0.0
-0.8710000 0.0
-0.8700000 0.0
-0.8690000 0.0
-0.8680000 0.0
-0.8670000 0.0
-0.8660000 0.0
-0.8650000 0.0
-0.8640000 0.0
-0.8630000 0.0
-0.8620000 0.0
-0.8610000 0.0
-0.8600000 0.0
-0.8590000 0.0
-0.8580000 0.0
-0.8570000 0.0
-0.8560000 0.0
-0.8550000 0.0
-0.8540000 0.0
-0.8530000 0.0
-0.8520000 0.0
-0.8510000 0.0
-0.8500000 0.0
-0.8490000 0.0
-0.8480000 0.0
-0.8470000 0.0
-0.8460000 0.0
-0.8450000 0.0
-0.8440000 0.0
-0.8430000 0.0
-0.8420000 0.0
-0.8410000 0.0
-0.8400000 0.0
-0.8390000 0.0
-0.8380000 0.0
-0.8370000 0.0
-0.8360000 0.0
-0.8350000 0.0
-0.8340000 0.0
-0.8330000 0.0
-0.8320000 0.0
-0.8310000 0.0
-0.8300000 0.0
-0.8290000 0.0
-0.8280000 0.0
-0.8270000 0.0
-0.8260000 0.0
-0.8250000 0.0
-0.8240000 0.0
-0.8230000 0.0
-0.8220000 0.0
-0.8210000 0.0
-0.8200000 0.0
-0.8190000 0.0
-0.8180000 0.0
-0.8170000 0.0
-0.8160000 0.0
-0.8150000 0.0
-0.8140000 0.0
-0.8130000 0.0
-0.8120000 0.0
-0.8110000 0.0
-0.8100000 0.0
-0.8090000 0.0
-0.8080000 0.0
-0.8070000 0.0
-0.8060000 0.0
-0.8050000 0.0
-0.8040000 0.0
-0.8030000 0.0
-0.8020000 0.0
-0.8010000 0.0
-0.8000000 0.0
-0.7990000 0.0
-0.7980000 0.0
-0.7970000 0.0
-0.7960000 0.0
-0.7950000 0.0
-0.7940000 0.0
-0.7930000 0.0
-0.7920000 0.0
-0.7910000 0.0
-0.7900000 0.0
-0.7890000 0.0
-0.7880000 0.0
-0.7870000 0.0
-0.7860000 0.0
-0.7850000 0.0
-0.7840000 0.0
-0.7830000 0.0
-0.7820000 0.0
-0.7810000 0.0
-0.7800000 0.0
-0.7790000 0.0
-0.7780000 0.0
-0.7770000 0.0
-0.7760000 0.0
-0.7750000 0.0
-0.7740000 0.0
-0.7730000 0.0
-0.7720000 0.0
-0.7710000 0.0
-0.7700000 0.0
-0.7690000 0.0
-0.7680000 0.0
-0.7670000 0.0
-0.7660000 0.0
-0.7650000 0.0
-0.7640000 0.0
-0.7630000 0.0
-0.7620000 0.0
-0.7610000 0.0
-0.7600000 0.0
-0.7590000 0.0
-0.7580000 0.0
-0.7570000 0.0
-0.7560000 0.0
-0.7550000 0.0
-0.7540000 0.0
-0.7530000 0.0
-0.7520000 0.0
-0.7510000 0.0
-0.7500000 0.0
-0.7490000 0.0
-0.7480000 0.0
-0.7470000 0.0
-0.7460000 0.0
-0.7450000 0.0
-0.7440000 0.0
-0.7430000 0.0
-0.7420000 0.0
-0.7410000 0.0
-0.7400000 0.0
-0.7390000 0.0
-0.7380000 0.0
-0.7370000 0.0
-0.7360000 0.0
-0.7350000 0.0
-0.7340000 0.0
-0.7330000 0.0
-0.7320000 0.0
-0.7310000 0.0
-0.7300000 0.0
-0.7290000 0.0
-0.7280000 0.0
-0.7270000 0.0
-0.7260000 0.0
-0.7250000 0.0
-0.7240000 0.0
-0.7230000 0.0
-0.7220000 0.0
-0.7210000 0.0
-0.7200000 0.0
-0.7190000 0.0
-0.7180000 0.0
-0.7170000 0.0
-0.7160000 0.0
-0.7150000 0.0
-0.7140000 0.0
-0.7130000 0.0
-0.7120000 0.0
-0.7110000 0.0
-0.7100000 0.0
-0.7090000 0.0
-0.7080000 0.0
-0.7070000 0.0
-0.7060000 0.0
-0.7050000 0.0
-0.7040000 0.0
-0.7030000 0.0
-0.7020000 0.0
-0.7010000 0.0
-0.7000000 0.0
-0.6990000 0.0
-0.6980000 0.0
-0.6970000 0.0
-0.6960000 0.0
-0.6950000 0.0
-0.6940000 0.0
-0.6930000 0.0
-0.6920000 0.0
-0.6910000 0.0
-0.6900000 0.0
-0.6890000 0.0
-0.6880000 0.0
-0.6870000 0.0
-0.6860000 0.0
-0.6850000 0.0
-0.6840000 0.0
-0.6830000 0.0
-0.6820000 0.0
-0.6810000 0.0
-0.6800000 0.0
-0.6790000 0.0
-0.6780000 0.0
-0.6770000 0.0
-0.6760000 0.0
-0.6750000 0.0
-0.6740000 0.0
-0.6730000 0.0
-0.6720000 0.0
-0.6710000 0.0
-0.6700000 0.0
-0.6690000 0.0
-0.6680000 0.0
-0.6670000 0.0
-0.6660000 0.0
-0.6650000 0.0
-0.6640000 0.0
-0.6630000 0.0
-0.6620000 0.0
-0.6610000 0.0
-0.6600000 0.0
-0.6590000 0.0
-0.6580000 0.0
-0.6570000 0.0
-0.6560000 0.0
-0.6550000 0.0
-0.6540000 0.0
-0.6530000 0.0
-0.6520000 0.0
-0.6510000 0.0
-0.6500000 0.0
-0.6490000 0.0
-0.6480000 0.0
-0.6470000 0.0
-0.6460000 0.0
-0.6450000 0.0
-0.6440000 0.0
-0.6430000 0.0
-0.6420000 0.0
-0.6410000 0.0
-0.6400000 0.0
-0.6390000 0.0
-0.6380000 0.0
-0.6370000 0.0
-0.6360000 0.0
-0.6350000 0.0
-0.6340000 0.0
-0.6330000 0.0
-0.6320000 0.0
-0.6310000 0.0
-0.6300000 0.0
-0.6290000 0.0
-0.6280000 0.0
-0.6270000 0.0
-0.6260000 0.0
-0.6250000 0.0
-0.6240000 0.0
-0.6230000 0.0
-0.6220000 0.0
-0.6210000 0.0
-0.6200000 0.0
-0.6190000 0.0
-0.6180000 0.0
-0.6170000 0.0
-0.6160000 0.0
-0.6150000 0.0
-0.6140000 0.0
-0.6130000 0.0
-0.6120000 0.0
-0.6110000 0.0
-0.6100000 0.0
-0.6090000 0.0
-0.6080000 0.0
-0.6070000 0.0
-0.6060000 0.0
-0.6050000 0.0
-0.6040000 0.0
-0.6030000 0.0
-0.6020000 0.0
-0.6010000 0.0
-0.6000000 0.0
-0.5990000 0.0
-0.5980000 0.0
-0.5970000 0.0
-0.5960000 0.0
-0.5950000 0.0
-0.5940000 0.0
-0.5930000 0.0
-0.5920000 0.0
-0.5910000 0.0
-0.5900000 0.0
-0.5890000 0.0
-0.5880000 0.0
-0.5870000 0.0
-0.5860000 0.0
-0.5850000 0.0
-0.5840000 0.0
-0.5830000 0.0
-0.5820000 0.0
-0.5810000 0.0
-0.5800000 0.0
-0.5790000 0.0
-0.5780000 0.0
-0.5770000 0.0
-0.5760000 0.0
-0.5750000 0.0
-0.5740000 0.0
-0.5730000 0.0
-0.5720000 0.0
-0.5710000 0.0
-0.5700000 0.0
-0.5690000 0.0
-0.5680000 0.0
-0.5670000 0.0
-0.5660000 0.0
-0.5650000 0.0
-0.5640000 0.0
-0.5630000 0.0
-0.5620000 0.0
-0.5610000 0.0
-0.5600000 0.0
-0.5590000 0.0
-0.5580000 0.0
-0.5570000 0.0
-0.5560000 0.0
-0.5550000 0.0
-0.5540000 0.0
-0.5530000 0.0
-0.5520000 0.0
-0.5510000 0.0
-0.5500000 0.0
-0.5490000 0.0
-0.5480000 0.0
-0.5470000 0.0
-0.5460000 0.0
-0.5450000 0.0
-0.5440000 0.0
-0.5430000 0.0
-0.5420000 0.0
-0.5410000 0.0
-0.5400000 0.0
-0.5390000 0.0
-0.5380000 0.0
-0.5370000 0.0
-0.5360000 0.0
-0.5350000 0.0
-0.5340000 0.0
-0.5330000 0.0
-0.5320000 0.0
-0.5310000 0.0
-0.5300000 0.0
-0.5290000 0.0
-0.5280000 0.0
-0.5270000 0.0
-0.5260000 0.0
-0.5250000 0.0
-0.5240000 0.0
-0.5230000 0.0
-0.5220000 0.0
-0.5210000 0.0
-0.5200000 0.0
-0.5190000 0.0
-0.5180000 0.0
-0.5170000 0.0
-0.5160000 0.0
-0.5150000 0.0
-0.5140000 0.0
-0.5130000 0.0
-0.5120000 0.0
-0.5110000 0.0
-0.5100000 0.0
-0.5090000 0.0
-0.5080000 0.0
-0.5070000 0.0
-0.5060000 0.0
-0.5050000 0.0
-0.5040000 0.0
-0.5030000 0.0
-0.5020000 0.0
-0.5010000 0.0
-0.5000000 0.0
-0.4990000 0.0
-0.4980000 0.0
-0.4970000 0.0
-0.4960000 0.0
-0.4950000 0.0
-0.4940000 0.0
-0.4930000 0.0
-0.4920000 0.0
-0.4910000 0.0
-0.4900000 0.0
-0.4890000 0.0
-0.4880000 0.0
-0.4870000 0.0
-0.4860000 0.0
-0.4850000 0.0
-0.4840000 0.0
-0.4830000 0.0
-0.4820000 0.0
-0.4810000 0.0
-0.4800000 0.0
-0.4790000 0.0
-0.4780000 0.0
-0.4770000 0.0
-0.4760000 0.0
-0.4750000 0.0
-0.4740000 0.0
-0.4730000 0.0
-0.4720000 0.0
-0.4710000 0.0
-0.4700000 0.0
-0.4690000 0.0
-0.4680000 0.0
-0.4670000 0.0
-0.4660000 0.0
-0.4650000 0.0
-0.4640000 0.0
-0.4630000 0.0
-0.4620000 0.0
-0.4610000 0.0
-0.4600000 0.0
-0.4590000 0.0
-0.4580000 0.0
-0.4570000 0.0
-0.4560000 0.0
-0.4550000 0.0
-0.4540000 0.0
-0.4530000 0.0
-0.4520000 0.0
-0.4510000 0.0
-0.4500000 0.0
-0.4490000 0.0
-0.4480000 0.0
-0.4470000 0.0
-0.4460000 0.0
-0.4450000 0.0
-0.4440000 0.0
-0.4430000 0.0
-0.4420000 0.0
-0.4410000 0.0
-0.4400000 0.0
-0.4390000 0.0
-0.4380000 0.0
-0.4370000 0.0
-0.4360000 0.0
-0.4350000 0.0
-0.4340000 0.0
-0.4330000 0.0
-0.4320000 0.0
-0.4310000 0.0
-0.4300000 0.0
-0.4290000 0.0
-0.4280000 0.0
-0.4270000 0.0
-0.4260000 0.0
-0.4250000 0.0
-0.4240000 0.0
-0.4230000 0.0
-0.4220000 0.0
-0.4210000 0.0
-0.4200000 0.0
-0.4190000 0.0
-0.4180000 0.0
-0.4170000 0.0
-0.4160000 0.0
-0.4150000 0.0
-0.4140000 0.0
-0.4130000 0.0
-0.4120000 0.0
-0.4110000 0.0
-0.4100000 0.0
-0.4090000 0.0
-0.4080000 0.0
-0.4070000 0.0
-0.4060000 0.0
-0.4050000 0.0
-0.4040000 0.0
-0.4030000 0.0
-0.4020000 0.0
-0.4010000 0.0
-0.4000000 0.0
-0.3990000 0.0
-0.3980000 0.0
-0.3970000 0.0
-0.3960000 0.0
-0.3950000 0.0
-0.3940000 0.0
-0.3930000 0.0
-0.3920000 0.0
-0.3910000 0.0
-0.3900000 0.0
-0.3890000 0.0
-0.3880000 0.0
-0.3870000 0.0
-0.3860000 0.0
-0.3850000 0.0
-0.3840000 0.0
-0.3830000 0.0
-0.3820000 0.0
-0.3810000 0.0
-0.3800000 0.0
-0.3790000 0.0
-0.3780000 0.0
-0.3770000 0.0
-0.3760000 0.0
-0.3750000 0.0
-0.3740000 0.0
-0.3730000 0.0
-0.3720000 0.0
-0.3710000 0.0
-0.3700000 0.0
-0.3690000 0.0
-0.3680000 0.0
-0.3670000 0.0
-0.3660000 0.0
-0.3650000 0.0
-0.3640000 0.0
-0.3630000 0.0
-0.3620000 0.0
-0.3610000 0.0
-0.3600000 0.0
-0.3590000 0.0
-0.3580000 0.0
-0.3570000 0.0
-0.3560000 0.0
-0.3550000 0.0
-0.3540000 0.0
-0.3530000 0.0
-0.3520000 0.0
-0.3510000 0.0
-0.3500000 0.0
-0.3490000 0.0
-0.3480000 0.0
-0.3470000 0.0
-0.3460000 0.0
-0.3450000 0.0
-0.3440000 0.0
-0.3430000 0.0
-0.3420000 0.0
-0.3410000 0.0
-0.3400000 0.0
-0.3390000 0.0
-0.3380000 0.0
-0.3370000 0.0
-0.3360000 0.0
-0.3350000 0.0
-0.3340000 0.0
-0.3330000 0.0
-0.3320000 0.0
-0.3310000 0.0
-0.3300000 0.0
-0.3290000 0.0
-0.3280000 0.0
-0.3270000 0.0
-0.3260000 0.0
-0.3250000 0.0
-0.3240000 0.0
-0.3230000 0.0
-0.3220000 0.0
-0.3210000 0.0
-0.3200000 0.0
-0.3190000 0.0
-0.3180000 0.0
-0.3170000 0.0
-0.3160000 0.0
-0.3150000 0.0
-0.3140000 0.0
-0.3130000 0.0
-0.3120000 0.0
-0.3110000 0.0
-0.3100000 0.0
-0.3090000 0.0
-0.3080000 0.0
-0.3070000 0.0
-0.3060000 0.0
-0.3050000 0.0
-0.3040000 0.0
-0.3030000 0.0
-0.3020000 0.0
-0.3010000 0.0
-0.3000000 0.0
-0.2990000 0.0
-0.2980000 0.0
-0.2970000 0.0
-0.2960000 0.0
-0.2950000 0.0
-0.2940000 0.0
-0.2930000 0.0
-0.2920000 0.0
-0.2910000 0.0
-0.2900000 0.0
-0.2890000 0.0
-0.2880000 0.0
-0.2870000 0.0
-0.2860000 0.0
-0.2850000 0.0
-0.2840000 0.0
-0.2830000 0.0
-0.2820000 0.0
-0.2810000 0.0
-0.2800000 0.0
-0.2790000 0.0
-0.2780000 0.0
-0.2770000 0.0
-0.2760000 0.0
-0.2750000 0.0
-0.2740000 0.0
-0.2730000 0.0
-0.2720000 0.0
-0.2710000 0.0
-0.2700000 0.0
-0.2690000 0.0
-0.2680000 0.0
-0.2670000 0.0
-0.2660000 0.0
-0.2650000 0.0
-0.2640000 0.0
-0.2630000 0.0
-0.2620000 0.0
-0.2610000 0.0
-0.2600000 0.0
-0.2590000 0.0
-0.2580000 0.0
-0.2570000 0.0
-0.2560000 0.0
-0.2550000 0.0
-0.2540000 0.0
-0.2530000 0.0
-0.2520000 0.0
-0.2510000 0.0
-0.2500000 0.0
-0.2490000 0.0
-0.2480000 0.0
-0.2470000 0.0
-0.2460000 0.0
-0.2450000 0.0
-0.2440000 0.0
-0.2430000 0.0
-0.2420000 0.0
-0.2410000 0.0
-0.2400000 0.0
-0.2390000 0.0
-0.2380000 0.0
-0.2370000 0.0
-0.2360000 0.0
-0.2350000 0.0
-0.2340000 0.0
-0.2330000 0.0
-0.2320000 0.0
-0.2310000 0.0
-0.2300000 0.0
-0.2290000 0.0
-0.2280000 0.0
-0.2270000 0.0
-0.2260000 0.0
-0.2250000 0.0
-0.2240000 0.0
-0.2230000 0.0
-0.2220000 0.0
-0.2210000 0.0
-0.2200000 0.0
-0.2190000 0.0
-0.2180000 0.0
-0.2170000 0.0
-0.2160000 0.0
-0.2150000 0.0
-0.2140000 0.0
-0.2130000 0.0
-0.2120000 0.0
-0.2110000 0.0
-0.2100000 0.0
-0.2090000 0.0
-0.2080000 0.0
-0.2070000 0.0
-0.2060000 0.0
-0.2050000 0.0
-0.2040000 0.0
-0.2030000 0.0
-0.2020000 0.0
-0.2010000 0.0
-0.2000000 0.0
-0.1990000 0.0
-0.1980000 0.0
-0.1970000 0.0
-0.1960000 0.0
-0.1950000 0.0
-0.1940000 0.0
-0.1930000 0.0
-0.1920000 0.0
-0.1910000 0.0
-0.1900000 0.0
-0.1890000 0.0
-0.1880000 0.0
-0.1870000 0.0
-0.1860000 0.0
-0.1850000 0.0
-0.1840000 0.0
-0.1830000 0.0
-0.1820000 0.0
-0.1810000 0.0
-0.1800000 0.0
-0.1790000 0.0
-0.1780000 0.0
-0.1770000 0.0
-0.1760000 0.0
-0.1750000 0.0
-0.1740000 0.0
-0.1730000 0.0
-0.1720000 0.0
-0.1710000 0.0
-0.1700000 0.0
-0.1690000 0.0
-0.1680000 0.0
-0.1670000 0.0
-0.1660000 0.0
-0.1650000 0.0
-0.1640000 0.0
-0.1630000 0.0
-0.1620000 0.0
-0.1610000 0.0
-0.1600000 0.0
-0.1590000 0.0
-0.1580000 0.0
-0.1570000 0.0
-0.1560000 0.0
-0.1550000 0.0
-0.1540000 0.0
-0.1530000 0.0
-0.1520000 0.0
-0.1510000 0.0
-0.1500000 0.0
-0.1490000 0.0
-0.1480000 0.0
-0.1470000 0.0
-0.1460000 0.0
-0.1450000 0.0
-0.1440000 0.0
-0.1430000 0.0
-0.1420000 0.0
-0.1410000 0.0
-0.1400000 0.0
-0.1390000 0.0
-0.1380000 0.0
-0.1370000 0.0
-0.1360000 0.0
-0.1350000 0.0
-0.1340000 0.0
-0.1330000 0.0
-0.1320000 0.0
-0.1310000 0.0
-0.1300000 0.0
-0.1290000 0.0
-0.1280000 0.0
-0.1270000 0.0
-0.1260000 0.0
-0.1250000 0.0
-0.1240000 0.0
-0.1230000 0.0
-0.1220000 0.0
-0.1210000 0.0
-0.1200000 0.0
-0.1190000 0.0
-0.1180000 0.0
-0.1170000 0.0
-0.1160000 0.0
-0.1150000 0.0
-0.1140000 0.0
-0.1130000 0.0
-0.1120000 0.0
-0.1110000 0.0
-0.1100000 0.0
-0.1090000 0.0
-0.1080000 0.0
-0.1070000 0.0
-0.1060000 0.0
-0.1050000 0.0
-0.1040000 0.0
-0.1030000 0.0
-0.1020000 0.0
-0.1010000 0.0
-0.1000000 0.0
-9.8999999E-02 0.0
-9.7999997E-02 0.0
-9.7000003E-02 0.0
-9.6000001E-02 0.0
-9.4999999E-02 0.0
-9.3999997E-02 0.0
-9.3000002E-02 0.0
-9.2000000E-02 0.0
-9.0999998E-02 0.0
-9.0000004E-02 0.0
-8.9000002E-02 0.0
-8.8000000E-02 0.0
-8.6999997E-02 0.0
-8.6000003E-02 0.0
-8.5000001E-02 0.0
-8.3999999E-02 0.0
-8.2999997E-02 0.0
-8.2000002E-02 0.0
-8.1000000E-02 0.0
-7.9999998E-02 0.0
-7.9000004E-02 0.0
-7.8000002E-02 0.0
-7.7000000E-02 0.0
-7.5999998E-02 0.0
-7.5000003E-02 0.0
-7.4000001E-02 0.0
-7.2999999E-02 0.0
-7.1999997E-02 0.0
-7.1000002E-02 0.0
-7.0000000E-02 0.0
-6.8999998E-02 0.0
-6.8000004E-02 0.0
-6.7000002E-02 0.0
-6.6000000E-02 0.0
-6.4999998E-02 0.0
-6.4000003E-02 0.0
-6.3000001E-02 0.0
-6.1999999E-02 0.0
-6.1000001E-02 0.0
-5.9999999E-02 0.0
-5.9000000E-02 0.0
-5.7999998E-02 0.0
-5.7000000E-02 0.0
-5.6000002E-02 0.0
-5.5000000E-02 0.0
-5.4000001E-02 0.0
-5.2999999E-02 0.0
-5.2000001E-02 0.0
-5.0999999E-02 0.0
-5.0000001E-02 0.0
-4.8999999E-02 0.0
-4.8000000E-02 0.0
-4.6999998E-02 0.0
-4.6000000E-02 0.0
-4.5000002E-02 0.0
-4.4000000E-02 0.0
-4.3000001E-02 0.0
-4.1999999E-02 0.0
-4.1000001E-02 0.0
-3.9999999E-02 0.0
-3.9000001E-02 0.0
-3.7999999E-02 0.0
-3.7000000E-02 0.0
-3.5999998E-02 0.0
-3.5000000E-02 0.0
-3.4000002E-02 0.0
-3.3000000E-02 0.0
-3.2000002E-02 0.0
-3.0999999E-02 0.0
-2.9999999E-02 0.0
-2.8999999E-02 0.0
-2.8000001E-02 0.0
-2.7000001E-02 0.0
-2.6000001E-02 0.0
-2.5000000E-02 0.0
-2.4000000E-02 0.0
-2.3000000E-02 0.0
-2.2000000E-02 0.0
-2.1000000E-02 0.0
-2.0000000E-02 0.0
-1.8999999E-02 0.0
-1.7999999E-02 0.0
-1.7000001E-02 0.0
-1.6000001E-02 0.0
-1.5000000E-02 0.0
-1.4000000E-02 0.0
-1.3000000E-02 0.0
-1.2000000E-02 0.0
-1.1000000E-02 0.0
-9.9999998E-03 0.0
-8.9999996E-03 0.0
-8.0000004E-03 0.0
-7.0000002E-03 0.0
-6.0000001E-03 0.0
-4.9999999E-03 0.0
-4.0000002E-03 0.0
-3.0000000E-03 0.0
-2.0000001E-03 0.0
-1.0000000E-03 0.0
0.0000000E+00 0.0
1.0000000E-03 0.0
2.0000001E-03 0.0
3.0000000E-03 0.0
4.0000002E-03 0.0
4.9999999E-03 0.0
6.0000001E-03 0.0
7.0000002E-03 0.0
8.0000004E-03 0.0
8.9999996E-03 0.0
9.9999998E-03 0.0
1.1000000E-02 0.0
1.2000000E-02 0.0
1.3000000E-02 0.0
1.4000000E-02 0.0
1.5000000E-02 0.0
1.6000001E-02 0.0
1.7000001E-02 0.0
1.7999999E-02 0.0
1.8999999E-02 0.0
2.0000000E-02 0.0
2.1000000E-02 0.0
2.2000000E-02 0.0
2.3000000E-02 0.0
2.4000000E-02 0.0
2.5000000E-02 0.0
2.6000001E-02 0.0
2.7000001E-02 0.0
2.8000001E-02 0.0
2.8999999E-02 0.0
2.9999999E-02 0.0
3.0999999E-02 0.0
3.2000002E-02 0.0
3.3000000E-02 0.0
3.4000002E-02 0.0
3.5000000E-02 0.0
3.5999998E-02 0.0
3.7000000E-02 0.0
3.7999999E-02 0.0
3.9000001E-02 0.0
3.9999999E-02 0.0
4.1000001E-02 0.0
4.1999999E-02 0.0
4.3000001E-02 0.0
4.4000000E-02 0.0
4.5000002E-02 0.0
4.6000000E-02 0.0
4.6999998E-02 0.0
4.8000000E-02 0.0
4.8999999E-02 0.0
5.0000001E-02 0.0
5.0999999E-02 0.0
5.2000001E-02 0.0
5.2999999E-02 0.0
5.4000001E-02 0.0
5.5000000E-02 0.0
5.6000002E-02 0.0
5.7000000E-02 0.0
5.7999998E-02 0.0
5.9000000E-02 0.0
5.9999999E-02 0.0
6.1000001E-02 0.0
6.1999999E-02 0.0
6.3000001E-02 0.0
6.4000003E-02 0.0
6.4999998E-02 0.0
6.6000000E-02 0.0
6.7000002E-02 0.0
6.8000004E-02 0.0
6.8999998E-02 0.0
7.0000000E-02 0.0
7.1000002E-02 0.0
7.1999997E-02 0.0
7.2999999E-02 0.0
7.4000001E-02 0.0
7.5000003E-02 0.0
7.5999998E-02 0.0
7.7000000E-02 0.0
7.8000002E-02 0.0
7.9000004E-02 0.0
7.9999998E-02 0.0
8.1000000E-02 0.0
8.2000002E-02 0.0
8.2999997E-02 0.0
8.3999999E-02 0.0
8.5000001E-02 0.0
8.6000003E-02 0.0
8.6999997E-02 0.0
8.8000000E-02 0.0
8.9000002E-02 0.0
9.0000004E-02 0.0
9.0999998E-02 0.0
9.2000000E-02 0.0
9.3000002E-02 0.0
9.3999997E-02 0.0
9.4999999E-02 0.0
9.6000001E-02 0.0
9.7000003E-02 0.0
9.7999997E-02 0.0
9.8999999E-02 0.0
0.1000000 0.0
0.1010000 0.0
0.1020000 0.0
0.1030000 0.0
0.1040000 0.0
0.1050000 0.0
0.1060000 0.0
0.1070000 0.0
0.1080000 0.0
0.1090000 0.0
0.1100000 0.0
0.1110000 0.0
0.1120000 0.0
0.1130000 0.0
0.1140000 0.0
0.1150000 0.0
0.1160000 0.0
0.1170000 0.0
0.1180000 0.0
0.1190000 0.0
0.1200000 0.0
0.1210000 0.0
0.1220000 0.0
0.1230000 0.0
0.1240000 0.0
0.1250000 0.0
0.1260000 0.0
0.1270000 0.0
0.1280000 0.0
0.1290000 0.0
0.1300000 0.0
0.1310000 0.0
0.1320000 0.0
0.1330000 0.0
0.1340000 0.0
0.1350000 0.0
0.1360000 0.0
0.1370000 0.0
0.1380000 0.0
0.1390000 0.0
0.1400000 0.0
0.1410000 0.0
0.1420000 0.0
0.1430000 0.0
0.1440000 0.0
0.1450000 0.0
0.1460000 0.0
0.1470000 0.0
0.1480000 0.0
0.1490000 0.0
0.1500000 0.0
0.1510000 0.0
0.1520000 0.0
0.1530000 0.0
0.1540000 0.0
0.1550000 0.0
0.1560000 0.0
0.1570000 0.0
0.1580000 0.0
0.1590000 0.0
0.1600000 0.0
0.1610000 0.0
0.1620000 0.0
0.1630000 0.0
0.1640000 0.0
0.1650000 0.0
0.1660000 0.0
0.1670000 0.0
0.1680000 0.0
0.1690000 0.0
0.1700000 0.0
0.1710000 0.0
0.1720000 0.0
0.1730000 0.0
0.1740000 0.0
0.1750000 0.0
0.1760000 0.0
0.1770000 0.0
0.1780000 0.0
0.1790000 0.0
0.1800000 0.0
0.1810000 0.0
0.1820000 0.0
0.1830000 0.0
0.1840000 0.0
0.1850000 0.0
0.1860000 0.0
0.1870000 0.0
0.1880000 0.0
0.1890000 0.0
0.1900000 0.0
0.1910000 0.0
0.1920000 0.0
0.1930000 0.0
0.1940000 0.0
0.1950000 0.0
0.1960000 0.0
0.1970000 0.0
0.1980000 0.0
0.1990000 0.0
0.2000000 0.0
0.2010000 0.0
0.2020000 0.0
0.2030000 0.0
0.2040000 0.0
0.2050000 0.0
0.2060000 0.0
0.2070000 0.0
0.2080000 0.0
0.2090000 0.0
0.2100000 0.0
0.2110000 0.0
0.2120000 0.0
0.2130000 0.0
0.2140000 0.0
0.2150000 0.0
0.2160000 0.0
0.2170000 0.0
0.2180000 0.0
0.2190000 0.0
0.2200000 0.0
0.2210000 0.0
0.2220000 0.0
0.2230000 0.0
0.2240000 0.0
0.2250000 0.0
0.2260000 0.0
0.2270000 0.0
0.2280000 0.0
0.2290000 0.0
0.2300000 0.0
0.2310000 0.0
0.2320000 0.0
0.2330000 0.0
0.2340000 0.0
0.2350000 0.0
0.2360000 0.0
0.2370000 0.0
0.2380000 0.0
0.2390000 0.0
0.2400000 0.0
0.2410000 0.0
0.2420000 0.0
0.2430000 0.0
0.2440000 0.0
0.2450000 0.0
0.2460000 0.0
0.2470000 0.0
0.2480000 0.0
0.2490000 0.0
0.2500000 0.0
0.2510000 0.0
0.2520000 0.0
0.2530000 0.0
0.2540000 0.0
0.2550000 0.0
0.2560000 0.0
0.2570000 0.0
0.2580000 0.0
0.2590000 0.0
0.2600000 0.0
0.2610000 0.0
0.2620000 0.0
0.2630000 0.0
0.2640000 0.0
0.2650000 0.0
0.2660000 0.0
0.2670000 0.0
0.2680000 0.0
0.2690000 0.0
0.2700000 0.0
0.2710000 0.0
0.2720000 0.0
0.2730000 0.0
0.2740000 0.0
0.2750000 0.0
0.2760000 0.0
0.2770000 0.0
0.2780000 0.0
0.2790000 0.0
0.2800000 0.0
0.2810000 0.0
0.2820000 0.0
0.2830000 0.0
0.2840000 0.0
0.2850000 0.0
0.2860000 0.0
0.2870000 0.0
0.2880000 0.0
0.2890000 0.0
0.2900000 0.0
0.2910000 0.0
0.2920000 0.0
0.2930000 0.0
0.2940000 0.0
0.2950000 0.0
0.2960000 0.0
0.2970000 0.0
0.2980000 0.0
0.2990000 0.0
0.3000000 0.0
0.3010000 0.0
0.3020000 0.0
0.3030000 0.0
0.3040000 0.0
0.3050000 0.0
0.3060000 0.0
0.3070000 0.0
0.3080000 0.0
0.3090000 0.0
0.3100000 0.0
0.3110000 0.0
0.3120000 0.0
0.3130000 0.0
0.3140000 0.0
0.3150000 0.0
0.3160000 0.0
0.3170000 0.0
0.3180000 0.0
0.3190000 0.0
0.3200000 0.0
0.3210000 0.0
0.3220000 0.0
0.3230000 0.0
0.3240000 0.0
0.3250000 0.0
0.3260000 0.0
0.3270000 0.0
0.3280000 0.0
0.3290000 0.0
0.3300000 0.0
0.3310000 0.0
0.3320000 0.0
0.3330000 0.0
0.3340000 0.0
0.3350000 0.0
0.3360000 0.0
0.3370000 0.0
0.3380000 0.0
0.3390000 0.0
0.3400000 0.0
0.3410000 0.0
0.3420000 0.0
0.3430000 0.0
0.3440000 0.0
0.3450000 0.0
0.3460000 0.0
0.3470000 0.0
0.3480000 0.0
0.3490000 0.0
0.3500000 0.0
0.3510000 0.0
0.3520000 0.0
0.3530000 0.0
0.3540000 0.0
0.3550000 0.0
0.3560000 0.0
0.3570000 0.0
0.3580000 0.0
0.3590000 0.0
0.3600000 0.0
0.3610000 0.0
0.3620000 0.0
0.3630000 0.0
0.3640000 0.0
0.3650000 0.0
0.3660000 0.0
0.3670000 0.0
0.3680000 0.0
0.3690000 0.0
0.3700000 0.0
0.3710000 0.0
0.3720000 0.0
0.3730000 0.0
0.3740000 0.0
0.3750000 0.0
0.3760000 0.0
0.3770000 0.0
0.3780000 0.0
0.3790000 0.0
0.3800000 0.0
0.3810000 0.0
0.3820000 0.0
0.3830000 0.0
0.3840000 0.0
0.3850000 0.0
0.3860000 0.0
0.3870000 0.0
0.3880000 0.0
0.3890000 0.0
0.3900000 0.0
0.3910000 0.0
0.3920000 0.0
0.3930000 0.0
0.3940000 0.0
0.3950000 0.0
0.3960000 0.0
0.3970000 0.0
0.3980000 0.0
0.3990000 0.0
0.4000000 0.0
0.4010000 0.0
0.4020000 0.0
0.4030000 0.0
0.4040000 1.55034e-36
0.4050000 3.862821e-36
0.4060000 6.882841200000001e-36
0.4070000 1.0374252e-35
0.4080000 1.3939487e-35
0.4090000 1.7068064e-35
0.4100000 1.921538e-35
0.4110000 1.9639021e-35
0.4120000 1.7813314e-35
0.4130000 1.3260425e-35
0.4140000 5.7835248e-36
0.4150000 -4.644002e-36
0.4160000 -1.7641918e-35
0.4170000 -3.2365114e-35
0.4180000 -4.7517977e-35
0.4190000 -6.1307691e-35
0.4200000 -7.170853599999999e-35
0.4210000 -7.6522017e-35
0.4220000 -7.3613258e-35
0.4230000 -6.123882799999999e-35
0.4240000 -3.8311957e-35
0.4250000 -4.6684997999999996e-36
0.4260000 3.8562155000000004e-35
0.4270000 8.8784351e-35
0.4280000 1.4179571e-34
0.4290000 1.9194847000000001e-34
0.4300000 2.3241787e-34
0.4310000 2.5560199e-34
0.4320000 2.5398102e-34
0.4330000 2.2096621e-34
0.4340000 1.51936e-34
0.4350000 4.5354641e-35
0.4360000 -9.628010099999999e-35
0.4370000 -2.6547816e-34
0.4380000 -4.4943711e-34
0.4390000 -6.3010594000000005e-34
0.4400000 -7.8491275e-34
0.4410000 -8.8825172e-34
0.4420000 -9.1366697e-34
0.4430000 -8.3681717e-34
0.4440000 -6.3892838999999995e-34
0.4450000 -3.1051544e-34
0.4460000 1.4498557999999999e-34
0.4470000 7.0815671e-34
0.4480000 1.3415941000000001e-33
0.4490000 1.9894876e-33
0.4500000 2.5792553000000002e-33
0.4510000 3.0255729e-33
0.4520000 3.2369975e-33
0.4530000 3.1250431e-33
0.4540000 2.6152729000000002e-33
0.4550000 1.6598161000000002e-33
0.4560000 2.5002718e-34
0.4570000 -1.5720578e-33
0.4580000 -3.7050717999999995e-33
0.4590000 -5.9842758999999995e-33
0.4600000 -8.183766999999999e-33
0.4610000 -1.0026323e-32
0.4620000 -1.1201735999999999e-32
0.4630000 -1.1393837e-32
0.4640000 -1.0315206999999999e-32
0.4650000 -7.7478027e-33
0.4660000 -3.5863067000000005e-33
0.4670000 2.1199673e-33
0.4680000 9.1319054e-33
0.4690000 1.6997577e-32
0.4700000 2.5047454e-32
0.4710000 3.241296e-32
0.4720000 3.8072308e-32
0.4730000 4.0925575e-32
0.4740000 3.9898074e-32
0.4750000 3.4067785e-32
0.4760000 2.2808817e-32
0.4770000 5.9389585e-33
0.4780000 -1.6143955e-32
0.4790000 -4.2354912000000003e-32
0.4800000 -7.086317500000001e-32
0.4810000 -9.9101181e-32
0.4820000 -1.2385717e-31
0.4830000 -1.4146255e-31
0.4840000 -1.4807784000000001e-31
0.4850000 -1.4007047e-31
0.4860000 -1.1446684e-31
0.4870000 -6.9448018e-32
0.4880000 -4.8459403999999996e-33
0.4890000 7.741332799999999e-32
0.4900000 1.7298088e-31
0.4910000 2.7493509e-31
0.4920000 3.7387186e-31
0.4930000 4.5828554e-31
0.4940000 5.1527211e-31
0.4950000 5.3156038e-31
0.4960000 4.9484271000000006e-31
0.4970000 3.9533756e-31
0.4980000 2.2747568000000003e-31
0.4990000 -8.4391368e-33
0.5000000 -3.047767e-31
0.5010000 -6.4554036e-31
0.5020000 -1.0059517e-30
0.5030000 -1.3528594e-30
0.5040000 -1.6461317e-30
0.5050000 -1.8411283e-30
0.5060000 -1.8922607e-30
0.5070000 -1.7575335999999997e-30
0.5080000 -1.4038361999999999e-30
0.5090000 -8.126152e-31
0.5100000 1.4566223e-32
0.5110000 1.0511866e-30
0.5120000 2.2423191e-30
0.5130000 3.5032741e-30
0.5140000 4.720979e-30
0.5150000 5.7586205e-30
0.5160000 6.463860599999999e-30
0.5170000 6.6806571e-30
0.5180000 6.2643452e-30
0.5190000 5.0992404e-30
0.5200000 3.1175691e-30
0.5210000 3.181344e-31
0.5220000 -3.2172431e-30
0.5230000 -7.3117048e-30
0.5240000 -1.1688025000000001e-29
0.5250000 -1.5972118999999998e-29
0.5260000 -1.9707145e-29
0.5270000 -2.2379327e-29
0.5280000 -2.3455698999999998e-29
0.5290000 -2.2432878e-29
0.5300000 -1.8894589e-29
0.5310000 -1.2574368e-29
0.5320000 -3.4183843e-30
0.5330000 8.3577237e-30
0.5340000 2.2225098e-29
0.5350000 3.7318343999999996e-29
0.5360000 5.2439819e-29
0.5370000 6.6097568e-29
0.5380000 7.658116700000001e-29
0.5390000 8.207699300000001e-29
0.5400000 8.082096400000001e-29
0.5410000 7.1282702e-29
0.5420000 5.2370676e-29
0.5430000 2.3643386e-29
0.5440000 -1.4492358e-29
0.5450000 -6.0618118e-29
0.5460000 -1.1219937e-28
0.5470000 -1.6556347e-28
0.5480000 -2.159817e-28
0.5490000 -2.5787109e-28
0.5500000 -2.8512539e-28
0.5510000 -2.9157321e-28
0.5520000 -2.7154971e-28
0.5530000 -2.2055404e-28
0.5540000 -1.3595064999999999e-28
0.5550000 -1.7658457e-29
0.5560000 1.3123902e-28
0.5570000 3.0403795e-28
0.5580000 4.9019062e-28
0.5590000 6.7538805e-28
0.5600000 8.4201123e-28
0.5610000 9.6999319e-28
0.5620000 1.0381065e-27
0.5630000 1.0256549999999999e-27
0.5640000 9.145063900000001e-28
0.5650000 6.9135671e-28
0.5660000 3.5007522999999997e-28
0.5670000 -1.0606886e-28
0.5680000 -6.6252230999999995e-28
0.5690000 -1.2921573e-27
0.5700000 -1.9548217999999997e-27
0.5710000 -2.5979633e-27
0.5720000 -3.158508e-27
0.5730000 -3.5661106000000004e-27
0.5740000 -3.7477919999999996e-27
0.5750000 -3.6338624e-27
0.5760000 -3.1648912e-27
0.5770000 -2.2993428e-27
0.5780000 -1.0213506e-27
0.5790000 6.5201989999999995e-28
0.5800000 2.6647708000000004e-27
0.5810000 4.9180363000000004e-27
0.5820000 7.2690097e-27
0.5830000 9.5334622e-27
0.5840000 1.1492415e-26
0.5850000 1.2903314e-26
0.5860000 1.351572e-26
0.5870000 1.3091171e-26
0.5880000 1.1426404999999999e-26
0.5890000 8.3787275e-27
0.5900000 3.891801e-27
0.5910000 -1.9802181e-27
0.5920000 -9.0525972e-27
0.5930000 -1.6996573000000002e-26
0.5940000 -2.5335084e-26
0.5950000 -3.3450038e-26
0.5960000 -4.0602961e-26
0.5970000 -4.5970214e-26
0.5980000 -4.8692982999999996e-26
0.5990000 -4.7940999e-26
0.6000000 -4.2987787e-26
0.6010000 -3.3293582e-26
0.6020000 -1.8590861e-26
0.6030000 1.0340307e-27
0.6040000 2.5070552e-26
0.6050000 5.25331e-26
0.6060000 8.193775499999999e-26
0.6070000 1.1131441e-25
0.6080000 1.3826066e-25
0.6090000 1.6004193e-25
0.6100000 1.7373949e-25
0.6110000 1.7644465e-25
0.6120000 1.6549318e-25
0.6130000 1.3873002e-25
0.6140000 9.478944699999999e-26
0.6150000 3.3372086e-26
0.6160000 -4.4503724999999997e-26
0.6170000 -1.3630090999999998e-25
0.6180000 -2.3783921e-25
0.6190000 -3.4327235999999997e-25
0.6200000 -4.4518992e-25
0.6210000 -5.3486056e-25
0.6220000 -6.0262806e-25
0.6230000 -6.3845968e-25
0.6240000 -6.3263671e-25
0.6250000 -5.7656326e-25
0.6260000 -4.636560400000001e-25
0.6270000 -2.9026428e-25
0.6280000 -5.6556647e-26
0.6290000 2.326979e-25
0.6300000 5.6753462e-25
0.6310000 9.324641700000001e-25
0.6320000 1.3064879999999998e-24
0.6330000 1.6635257e-24
0.6340000 1.9733021e-24
0.6350000 2.2027235000000002e-24
0.6360000 2.3177351e-24
0.6370000 2.285622e-24
0.6380000 2.0776707000000002e-24
0.6390000 1.6720719e-24
0.6400000 1.0569001e-24
0.6410000 2.3297343e-25
0.6420000 -7.8363786e-25
0.6430000 -1.9596969e-24
0.6440000 -3.2437329e-24
0.6450000 -4.5660594e-24
0.6460000 -5.8400852e-24
0.6470000 -6.9650711e-24
0.6480000 -7.830420100000001e-24
0.6490000 -8.3214897e-24
0.6500000 -8.3268108e-24
0.6510000 -7.7464834e-24
0.6520000 -6.5013890999999996e-24
0.6530000 -4.5427372000000004e-24
0.6540000 -1.8613626e-24
0.6550000 1.5039196e-24
0.6560000 5.4596366999999996e-24
0.6570000 9.8534274e-24
0.6580000 1.4472999000000002e-23
0.6590000 1.9048939e-23
0.6600000 2.3261879e-23
0.6610000 2.675438e-23
0.6620000 2.9147570000000005e-23
0.6630000 3.0062321e-23
0.6640000 2.9144407e-23
0.6650000 2.6092679e-23
0.6660000 2.0688982e-23
0.6670000 1.282816e-23
0.6680000 2.5462283999999998e-24
0.6690000 -9.9554906e-24
0.6700000 -2.4292498e-23
0.6710000 -3.9887827e-23
0.6720000 -5.5973453e-23
0.6730000 -7.160421900000001e-23
0.6740000 -8.5685578e-23
0.6750000 -9.7015889e-23
0.6760000 -1.0434313e-22
0.6770000 -1.06435e-22
0.6780000 -1.0216023e-22
0.6790000 -9.0578261e-23
0.6800000 -7.1032798e-23
0.6810000 -4.3244339e-23
0.6820000 -7.3956979e-24
0.6830000 3.579605e-23
0.6840000 8.502780699999999e-23
0.6850000 1.3838568e-22
0.6860000 1.933532e-22
0.6870000 2.4685775e-22
0.6880000 2.9535885e-22
0.6890000 3.3498004000000004e-22
0.6900000 3.6168389e-22
0.6910000 3.7148659e-22
0.6920000 3.6070653e-22
0.6930000 3.26237e-22
0.6940000 2.6583135e-22
0.6950000 1.7838573e-22
0.6960000 6.4202061e-23
0.6970000 -7.478712e-23
0.6980000 -2.3485184e-22
0.6990000 -4.1037467000000005e-22
0.7000000 -5.9385587e-22
0.7010000 -7.7602835e-22
0.7020000 -9.4609429e-22
0.7030000 -1.0920888999999999e-21
0.7040000 -1.2013714e-21
0.7050000 -1.2612359e-21
0.7060000 -1.2596249e-21
0.7070000 -1.1859244e-21
0.7080000 -1.0318049e-21
0.7090000 -7.9207086e-22
0.7100000 -4.6547089e-22
0.7110000 -5.541735e-23
0.7120000 4.294399e-22
0.7130000 9.748392799999999e-22
0.7140000 1.5607856e-21
0.7150000 2.1617267e-21
0.7160000 2.7470647999999998e-21
0.7170000 3.2820260999999997e-21
0.7180000 3.728896600000001e-21
0.7190000 4.0486128e-21
0.7200000 4.2026734999999995e-21
0.7210000 4.1553201000000006e-21
0.7220000 3.8759056e-21
0.7230000 3.3413535e-21
0.7240000 2.5385885e-21
0.7250000 1.4668007e-21
0.7260000 1.3940358e-22
0.7270000 -1.4144747999999998e-21
0.7280000 -3.1491059000000002e-21
0.7290000 -5.0020263e-21
0.7300000 -6.8947648e-21
0.7310000 -8.7345292e-21
0.7320000 -1.0416894e-20
0.7330000 -1.1829503e-20
0.7340000 -1.2856738999999999e-20
0.7350000 -1.3385247000000002e-20
0.7360000 -1.3310166000000001e-20
0.7370000 -1.2541824e-20
0.7380000 -1.1012634999999999e-20
0.7390000 -8.6838496e-21
0.7400000 -5.5518137e-21
0.7410000 -1.6533130999999999e-21
0.7420000 2.9303743e-21
0.7430000 8.0711319e-21
0.7440000 1.3593705000000002e-20
0.7450000 1.9277778e-20
0.7460000 2.4862616e-20
0.7470000 3.0054443999999995e-20
0.7480000 3.4536525e-20
0.7490000 3.7981816999999995e-20
0.7500000 4.0067952000000003e-20
0.7510000 4.0494045e-20
0.7520000 3.8998792000000004e-20
0.7530000 3.5379086e-20
0.7540000 2.9508305000000003e-20
0.7550000 2.1353297999999997e-20
0.7560000 1.0989056e-20
0.7570000 -1.3900067999999999e-21
0.7580000 -1.5463162e-20
0.7590000 -3.0781814e-20
0.7600000 -4.677409e-20
0.7610000 -6.2756154e-20
0.7620000 -7.795061000000001e-20
0.7630000 -9.1512035e-20
0.7640000 -1.0255932000000001e-19
0.7650000 -1.102141e-19
0.7660000 -1.1364432e-19
0.7670000 -1.1211125e-19
0.7680000 -1.0501836999999999e-19
0.7690000 -9.195974500000001e-20
0.7700000 -7.2765494e-20
0.7710000 -4.7541847e-20
0.7720000 -1.6702998999999998e-20
0.7730000 1.9007874e-20
0.7740000 5.8510871e-20
0.7750000 1.0039707e-19
0.7760000 1.4295328999999999e-19
0.7770000 1.8420510999999998e-19
0.7780000 2.2197826e-19
0.7790000 2.5397811e-19
0.7800000 2.7788559e-19
0.7810000 2.9146717e-19
0.7820000 2.9269542e-19
0.7830000 2.7987589e-19
0.7840000 2.5177482e-19
0.7850000 2.0774163999999998e-19
0.7860000 1.4782006e-19
0.7870000 7.2840291e-20
0.7880000 -1.5513976e-20
0.7890000 -1.1467081e-19
0.7900000 -2.2117331e-19
0.7910000 -3.3072596999999997e-19
0.7920000 -4.3828758e-19
0.7930000 -5.382128999999999e-19
0.7940000 -6.2444248e-19
0.7950000 -6.907388700000001e-19
0.7960000 -7.3096392e-19
0.7970000 -7.3939009e-19
0.7980000 -7.1103525e-19
0.7990000 -6.4200989e-19
0.8000000 -5.298606e-19
0.8010000 -3.7389489e-19
0.8020000 -1.7546889999999999e-19
0.8030000 6.1779885e-20
0.8040000 3.317736e-19
0.8050000 6.259254300000001e-19
0.8060000 9.331778300000001e-19
0.8070000 1.2401601e-18
0.8080000 1.531475e-18
0.8090000 1.7901193e-18
0.8100000 1.9980391e-18
0.8110000 2.1368109e-18
0.8120000 2.1884411000000003e-18
0.8130000 2.1362584e-18
0.8140000 1.9658804e-18
0.8150000 1.6662153000000001e-18
0.8160000 1.2304652e-18
0.8170000 6.570861100000001e-19
0.8180000 -4.9343146e-20
0.8190000 -8.7739274e-19
0.8200000 -1.8082441e-18
0.8210000 -2.8153945e-18
0.8220000 -3.864646e-18
0.8230000 -4.9144241e-18
0.8240000 -5.9164552e-18
0.8250000 -6.8168271e-18
0.8260000 -7.5574387e-18
0.8270000 -8.0778407e-18
0.8280000 -8.3174387e-18
0.8290000 -8.2180252e-18
0.8300000 -7.7265842e-18
0.8310000 -6.7982905e-18
0.8320000 -5.3996147e-18
0.8330000 -3.5114237e-18
0.8340000 -1.1319541e-18
0.8350000 1.7204739999999998e-18
0.8360000 5.0051465e-18
0.8370000 8.6571935e-18
0.8380000 1.2586516000000001e-17
0.8390000 1.6677543e-17
0.8400000 2.0789937e-17
0.8410000 2.4760357e-17
0.8420000 2.8405343e-17
0.8430000 3.1525407e-17
0.8440000 3.3910272e-17
0.8450000 3.5345311e-17
0.8460000 3.5619025e-17
0.8470000 3.4531497e-17
0.8480000 3.1903599e-17
0.8490000 2.7586742000000002e-17
0.8500000 2.1472888000000002e-17
0.8510000 1.3504490999999999e-17
0.8520000 3.684013e-18
0.8530000 -7.9173928e-18
0.8540000 -2.115244e-17
0.8550000 -3.5791953e-17
0.8560000 -5.1521193e-17
0.8570000 -6.7938727e-17
0.8580000 -8.455815e-17
0.8590000 -1.0081305e-16
0.8600000 -1.1606539e-16
0.8610000 -1.2961761999999998e-16
0.8620000 -1.4072835e-16
0.8630000 -1.4863184e-16
0.8640000 -1.5256087e-16
0.8650000 -1.5177278e-16
0.8660000 -1.4557826999999998e-16
0.8670000 -1.3337221e-16
0.8680000 -1.1466593e-16
0.8690000 -8.911975699999999e-17
0.8700000 -5.6575132e-17
0.8710000 -1.708495e-17
0.8720000 2.9059023e-17
0.8730000 8.1302952e-17
0.8740000 1.3881322e-16
0.8750000 2.0046548e-16
0.8760000 2.6484179e-16
0.8770000 3.3023668e-16
0.8780000 3.9467355e-16
0.8790000 4.5593161e-16
0.8800000 5.1158441e-16
0.8810000 5.590496e-16
0.8820000 5.956504000000001e-16
0.8830000 6.1868759e-16
0.8840000 6.2552163e-16
0.8850000 6.1366342e-16
0.8860000 5.808717e-16
0.8870000 5.252551800000001e-16
0.8880000 4.4537658e-16
0.8890000 3.4035581e-16
0.8900000 2.0996868999999998e-16
0.8910000 5.4737984e-17
0.8920000 -1.2398729999999999e-16
0.8930000 -3.2396789e-16
0.8940000 -5.420295399999999e-16
0.8950000 -7.740410400000001e-16
0.8960000 -1.0149186e-15
0.8970000 -1.2586592e-15
0.8980000 -1.4984056e-15
0.8990000 -1.7265446e-15
0.9000000 -1.93484e-15
0.9010000 -2.1145984e-15
0.9020000 -2.2568703e-15
0.9030000 -2.3526805e-15
0.9040000 -2.393287e-15
0.9050000 -2.3704628999999997e-15
0.9060000 -2.2767964e-15
0.9070000 -2.1060017e-15
0.9080000 -1.8532318e-15
0.9090000 -1.5153873e-15
0.9100000 -1.0914082e-15
0.9110000 -5.8254112e-16
0.9120000 7.4289873e-18
0.9130000 6.719945000000001e-16
0.9140000 1.4017967e-15
0.9150000 2.184564e-15
0.9160000 3.005125e-15
0.9170000 3.8455048000000006e-15
0.9180000 4.6851086e-15
0.9190000 5.5009999e-15
0.9200000 6.2682714e-15
0.9210000 6.9605118e-15
0.9220000 7.5503584e-15
0.9230000 8.0101418e-15
0.9240000 8.3125967e-15
0.9250000 8.4316432e-15
0.9260000 8.3432097e-15
0.9270000 8.0260911e-15
0.9280000 7.4628116e-15
0.9290000 6.6404788999999996e-15
0.9300000 5.5515995e-15
0.9310000 4.1948291e-15
0.9320000 2.5756388e-15
0.9330000 7.068626399999999e-16
0.9340000 -1.3908920999999998e-15
0.9350000 -3.6890022e-15
0.9360000 -6.1507668e-15
0.9370000 -8.7315544e-15
0.9380000 -1.1379164e-14
0.9390000 -1.4034418999999999e-14
0.9400000 -1.6631992e-14
0.9410000 -1.9101468e-14
0.9420000 -2.1368623e-14
0.9430000 -2.3356928e-14
0.9440000 -2.4989243e-14
0.9450000 -2.6189665999999997e-14
0.9460000 -2.6885532e-14
0.9470000 -2.7009496000000002e-14
0.9480000 -2.6501670000000003e-14
0.9490000 -2.5311756e-14
0.9500000 -2.340113e-14
0.9510000 -2.0744814e-14
0.9520000 -1.7333285e-14
0.9530000 -1.3174056999999999e-14
0.9540000 -8.2929826e-15
0.9550000 -2.7352218e-15
0.9560000 3.434175e-15
0.9570000 1.0130110000000001e-14
0.9580000 1.724774e-14
0.9590000 2.4663281000000002e-14
0.9600000 3.22353e-14
0.9610000 3.9806546e-14
0.9620000 4.7206268000000005e-14
0.9630000 5.4253032e-14
0.9640000 6.0757996e-14
0.9650000 6.6528609e-14
0.9660000 7.1372648e-14
0.9670000 7.5102557e-14
0.9680000 7.754000100000001e-14
0.9690000 7.8520531e-14
0.9700000 7.7898274e-14
0.9710000 7.5550537e-14
0.9720000 7.138223e-14
0.9730000 6.5329968e-14
0.9740000 5.736578300000001e-14
0.9750000 4.7500289e-14
0.9760000 3.5785265e-14
0.9770000 2.2315471999999998e-14
0.9780000 7.2297028e-15
0.9790000 -9.2890411e-15
0.9800000 -2.7014311000000003e-14
0.9810000 -4.5677919e-14
0.9820000 -6.497264199999999e-14
0.9830000 -8.4555895e-14
0.9840000 -1.0405438e-13
0.9850000 -1.230696e-13
0.9860000 -1.4118432000000002e-13
0.9870000 -1.5796969e-13
0.9880000 -1.7299308e-13
0.9890000 -1.8582647e-13
0.9900000 -1.9605517999999998e-13
0.9910000 -2.0328691e-13
0.9920000 -2.0716077000000002e-13
0.9930000 -2.0735635e-13
0.9940000 -2.0360233e-13
0.9950000 -1.9568475e-13
0.9960000 -1.8345469e-13
0.9970000 -1.66835e-13
0.9980000 -1.4582607e-13
0.9990000 -1.2051059e-13
1.000000 -9.1056847e-14
1.001000 -5.772077399999999e-14
1.002000 -2.0846391e-14
1.003000 1.9135276e-14
1.004000 6.1708939e-14
1.005000 1.0627945e-13
1.006000 1.5217784e-13
1.007000 1.9866904e-13
1.008000 2.4496110000000003e-13
1.009000 2.9021598e-13
1.010000 3.3356157e-13
1.011000 3.741051e-13
1.012000 4.1094751999999997e-13
1.013000 4.4319872e-13
1.014000 4.6999338e-13
1.015000 4.9050738e-13
1.016000 5.039741899999999e-13
1.017000 5.0970136e-13
1.018000 5.070864799999999e-13
1.019000 4.9563265e-13
1.020000 4.7496284e-13
1.021000 4.4483329e-13
1.022000 4.051453e-13
1.023000 3.5595521999999996e-13
1.024000 2.9748269e-13
1.025000 2.3011638e-13
1.026000 1.5441757e-13
1.027000 7.1120825e-14
1.028000 -1.8867877e-14
1.029000 -1.1447607e-13
1.030000 -2.1447268e-13
1.031000 -3.1747902000000003e-13
1.032000 -4.2198279e-13
1.033000 -5.2635512e-13
1.034000 -6.2887059e-13
1.035000 -7.2773005e-13
1.036000 -8.2108604e-13
1.037000 -9.070707299999999e-13
1.038000 -9.8382546e-13
1.039000 -1.0495326e-12
1.040000 -1.1024483e-12
1.041000 -1.1409361e-12
1.042000 -1.1635012e-12
1.043000 -1.1688239e-12
1.044000 -1.1557926e-12
1.045000 -1.1235355e-12
1.046000 -1.0714496e-12
1.047000 -9.992273999999999e-13
1.048000 -9.0688031e-13
1.049000 -7.9475721e-13
1.050000 -6.6355922e-13
1.051000 -5.1434864e-13
1.052000 -3.4855217e-13
1.053000 -1.679579e-13
1.054000 2.5294401999999998e-14
1.055000 2.2872998e-13
1.056000 4.3956284000000004e-13
1.057000 6.5472678e-13
1.058000 8.7091343e-13
1.059000 1.0846171e-12
1.060000 1.2921864000000001e-12
1.061000 1.4898811000000001e-12
1.062000 1.6739353e-12
1.063000 1.8406238e-12
1.064000 1.9863326e-12
1.065000 2.1076316e-12
1.066000 2.2013478e-12
1.067000 2.2646385000000003e-12
1.068000 2.2950622e-12
1.069000 2.2906464e-12
1.070000 2.2499501e-12
1.071000 2.1721194e-12
1.072000 2.0569358e-12
1.073000 1.9048538e-12
1.074000 1.7170274e-12
1.075000 1.495325e-12
1.076000 1.2423303e-12
1.077000 9.6132819e-13
1.078000 6.5627677e-13
1.079000 3.3176282e-13
1.080000 -7.0575473e-15
1.081000 -3.5453394e-13
1.082000 -7.0461118e-13
1.083000 -1.0509328e-12
1.084000 -1.3869568000000002e-12
1.085000 -1.7060824e-12
1.086000 -2.0017855e-12
1.087000 -2.2677606e-12
1.088000 -2.4980669e-12
1.089000 -2.6872749e-12
1.090000 -2.8306115e-12
1.091000 -2.9240994e-12
1.092000 -2.9646871e-12
1.093000 -2.9503689e-12
1.094000 -2.8802864000000004e-12
1.095000 -2.7548136e-12
1.096000 -2.575619e-12
1.097000 -2.3457031e-12
1.098000 -2.0694084e-12
1.099000 -1.7524005e-12
1.100000 -1.4016179999999999e-12
1.101000 -1.0251903e-12
1.102000 -6.3232284e-13
1.103000 -2.3315054e-13
1.104000 1.614405e-13
1.105000 5.4002069e-13
1.106000 8.9085157e-13
1.107000 1.2021448e-12
1.108000 1.4623409e-12
1.109000 1.6604033e-12
1.110000 1.7861226e-12
1.111000 1.830425e-12
1.112000 1.7856781e-12
1.113000 1.6459880999999998e-12
1.114000 1.4074809e-12
1.115000 1.0685585e-12
1.116000 6.301262299999999e-13
1.117000 9.5780855e-14
1.118000 -5.2804606e-13
1.119000 -1.2319958999999999e-12
1.120000 -2.0037486000000002e-12
1.121000 -2.8280497e-12
1.122000 -3.6868048e-12
1.123000 -4.5592433e-12
1.124000 -5.4221526999999994e-12
1.125000 -6.250185600000001e-12
1.126000 -7.0162389000000006e-12
1.127000 -7.691896700000001e-12
1.128000 -8.2479433e-12
1.129000 -8.6549312e-12
1.130000 -8.8837988e-12
1.131000 -8.9065359e-12
1.132000 -8.6968749e-12
1.133000 -8.2310068e-12
1.134000 -7.4883012e-12
1.135000 -6.452020700000001e-12
1.136000 -5.110014599999999e-12
1.137000 -3.4553713000000004e-12
1.138000 -1.4870236e-12
1.139000 7.8972117e-13
1.140000 3.3627305999999997e-12
1.141000 6.2126987e-12
1.142000 9.3129084e-12
1.143000 1.2629122e-11
1.144000 1.6119608e-11
1.145000 1.9735309e-11
1.146000 2.3420174000000002e-11
1.147000 2.7111627e-11
1.148000 3.0741219e-11
1.149000 3.4235413e-11
1.150000 3.7516537e-11
1.151000 4.0503871e-11
1.152000 4.3114873999999996e-11
1.153000 4.5266525e-11
1.154000 4.6876771e-11
1.155000 4.7866051e-11
1.156000 4.8158884e-11
1.157000 4.7685483e-11
1.158000 4.6383389e-11
1.159000 4.419906e-11
1.160000 4.1089444e-11
1.161000 3.7023432999999996e-11
1.162000 3.1983224e-11
1.163000 2.5965536e-11
1.164000 1.8982648e-11
1.165000 1.1063249999999999e-11
1.166000 2.2530629e-12
1.167000 -7.3847897e-12
1.168000 -1.7769664e-11
1.169000 -2.8803565000000003e-11
1.170000 -4.0371599e-11
1.171000 -5.2342728e-11
1.172000 -6.457082e-11
1.173000 -7.6895993e-11
1.174000 -8.914622e-11
1.175000 -1.0113925e-10
1.176000 -1.1268473999999999e-10
1.177000 -1.2358666e-10
1.178000 -1.3364578999999999e-10
1.179000 -1.4266254e-10
1.180000 -1.5043981e-10
1.181000 -1.5678589e-10
1.182000 -1.6151755e-10
1.183000 -1.6446302e-10
1.184000 -1.6546494e-10
1.185000 -1.6438331999999998e-10
1.186000 -1.6109825e-10
1.187000 -1.5551252e-10
1.188000 -1.4755397e-10
1.189000 -1.3717765e-10
1.190000 -1.2436761e-10
1.191000 -1.091384e-10
1.192000 -9.1536284e-11
1.193000 -7.1639932e-11
1.194000 -4.9560837999999994e-11
1.195000 -2.5443276000000002e-11
1.196000 5.361510199999999e-13
1.197000 2.8169388e-11
1.198000 5.7218228e-11
1.199000 8.741599600000001e-11
1.200000 1.1846966999999998e-10
1.201000 1.5006233e-10
1.202000 1.8185603e-10
1.203000 2.1349489e-10
1.204000 2.4460863e-10
1.205000 2.7481617e-10
1.206000 3.0372968e-10
1.207000 3.3095857e-10
1.208000 3.5611379e-10
1.209000 3.7881221999999997e-10
1.210000 3.9868096e-10
1.211000 4.153618e-10
1.212000 4.2851555999999995e-10
1.213000 4.3782629e-10
1.214000 4.4300553e-10
1.215000 4.4379617e-10
1.216000 4.3997631e-10
1.217000 4.3136267e-10
1.218000 4.1781396e-10
1.219000 3.9923364e-10
1.220000 3.7557253000000003e-10
1.221000 3.4683103e-10
1.222000 3.130608e-10
1.223000 2.743661e-10
1.224000 2.3090466000000003e-10
1.225000 1.8288807999999998e-10
1.226000 1.3058169e-10
1.227000 7.430391999999999e-11
1.228000 1.442517e-11
1.229000 -4.8633873000000004e-11
1.230000 -1.1440443000000001e-10
1.231000 -1.8237237e-10
1.232000 -2.5198149e-10
1.233000 -3.2263723e-10
1.234000 -3.9371101999999997e-10
1.235000 -4.6454503000000005e-10
1.236000 -5.3445737e-10
1.237000 -6.027477600000001e-10
1.238000 -6.6870363e-10
1.239000 -7.3160644e-10
1.240000 -7.907383900000001e-10
1.241000 -8.4538956e-10
1.242000 -8.9486474e-10
1.243000 -9.3849121e-10
1.244000 -9.7562557e-10
1.245000 -1.0056614999999999e-09
1.246000 -1.0280368e-09
1.247000 -1.0422403e-09
1.248000 -1.0478192e-09
1.249000 -1.0443849e-09
1.250000 -1.0316195e-09
1.251000 -1.0092809e-09
1.252000 -9.7720807e-10
1.253000 -9.3532491e-10
1.254000 -8.836438499999999e-10
1.255000 -8.2226838e-10
1.256000 -7.5139461e-10
1.257000 -6.713120500000001e-10
1.258000 -5.8240331e-10
1.259000 -4.851427399999999e-10
1.260000 -3.8009399999999996e-10
1.261000 -2.6790653e-10
1.262000 -1.4931114e-10
1.263000 -2.5114383e-11
1.264000 1.0380796999999999e-10
1.265000 2.3651836e-10
1.266000 3.7202576000000004e-10
1.267000 5.0929478e-10
1.268000 6.4725534e-10
1.269000 7.8481293e-10
1.270000 9.2085922e-10
1.271000 1.0542832e-09
1.272000 1.1839821e-09
1.273000 1.3088722000000001e-09
1.274000 1.4279001e-09
1.275000 1.5400528000000001e-09
1.276000 1.6443679999999998e-09
1.277000 1.7399431e-09
1.278000 1.8259441e-09
1.279000 1.9016129e-09
1.280000 1.9662741999999998e-09
1.281000 2.0193406e-09
1.282000 2.0603172e-09
1.283000 2.0888045000000003e-09
1.284000 2.1044999e-09
1.285000 2.1071982999999998e-09
1.286000 2.0967909999999997e-09
1.287000 2.0732634e-09
1.288000 2.0366919999999997e-09
1.289000 1.9872392e-09
1.290000 1.9251484e-09
1.291000 1.8507369e-09
1.292000 1.7643888e-09
1.293000 1.6665475e-09
1.294000 1.5577067e-09
1.295000 1.4384023999999999e-09
1.296000 1.3092038e-09
1.297000 1.1707046e-09
1.298000 1.0235148e-09
1.299000 8.6825261e-10
1.300000 7.055367100000001e-10
1.301000 5.3597981e-10
1.302000 3.6018228e-10
1.303000 1.7872727e-10
1.304000 -7.8235744e-12
1.305000 -1.9893317e-10
1.306000 -3.9409114e-10
1.307000 -5.9281477e-10
1.308000 -7.946491599999999e-10
1.309000 -9.9916594e-10
1.310000 -1.2059617e-09
1.311000 -1.4146551e-09
1.312000 -1.6248834000000001e-09
1.313000 -1.836298e-09
1.314000 -2.0485599e-09
1.315000 -2.2613354e-09
1.316000 -2.4742893e-09
1.317000 -2.6870808e-09
1.318000 -2.8993564e-09
1.319000 -3.1107457e-09
1.320000 -3.3208549999999997e-09
1.321000 -3.529263e-09
1.322000 -3.7355146999999995e-09
1.323000 -3.9391174e-09
1.324000 -4.1395363e-09
1.325000 -4.3361904e-09
1.326000 -4.5284491e-09
1.327000 -4.7156278999999995e-09
1.328000 -4.8969863e-09
1.329000 -5.0717246e-09
1.330000 -5.2389818e-09
1.331000 -5.3978315e-09
1.332000 -5.5472821e-09
1.333000 -5.6862726000000005e-09
1.334000 -5.8136717999999996e-09
1.335000 -5.9282759e-09
1.336000 -6.0288072999999995e-09
1.337000 -6.113913500000001e-09
1.338000 -6.1821658999999995e-09
1.339000 -6.2320586e-09
1.340000 -6.2620097e-09
1.341000 -6.2703613e-09
1.342000 -6.255382999999999e-09
1.343000 -6.2152720000000004e-09
1.344000 -6.1481605000000006e-09
1.345000 -6.052118499999999e-09
1.346000 -5.9251645000000004e-09
1.347000 -5.7652723e-09
1.348000 -5.5703841e-09
1.349000 -5.3384252e-09
1.350000 -5.0673184e-09
1.351000 -4.7550054e-09
1.352000 -4.3994662e-09
1.353000 -3.9987451e-09
1.354000 -3.5509758e-09
1.355000 -3.0544126000000004e-09
1.356000 -2.50746e-09
1.357000 -1.9087077000000002e-09
1.358000 -1.2569658e-09
1.359000 -5.5130128e-10
1.360000 2.0892337e-10
1.361000 1.0240118e-09
1.362000 1.8938943999999997e-09
1.363000 2.8180899999999997e-09
1.364000 3.7956683e-09
1.365000 4.8252128e-09
1.366000 5.9047871e-09
1.367000 7.0319028e-09
1.368000 8.2034907e-09
1.369000 9.4158764e-09
1.370000 1.0664759e-08
1.371000 1.1945193e-08
1.372000 1.3251584999999999e-08
1.373000 1.4577677e-08
1.374000 1.5916557e-08
1.375000 1.7260664e-08
1.376000 1.8601796e-08
1.377000 1.9931143e-08
1.378000 2.1239301e-08
1.379000 2.2516317e-08
1.380000 2.3751728e-08
1.381000 2.4934614999999998e-08
1.382000 2.6053654000000002e-08
1.383000 2.7097182999999997e-08
1.384000 2.8053276000000002e-08
1.385000 2.8909819e-08
1.386000 2.9654594999999996e-08
1.387000 3.0275374e-08
1.388000 3.0760011e-08
1.389000 3.1096548e-08
1.390000 3.127332e-08
1.391000 3.1279062999999995e-08
1.392000 3.1103028e-08
1.393000 3.0735103e-08
1.394000 3.0165914e-08
1.395000 2.9386957e-08
1.396000 2.8390704e-08
1.397000 2.7170721000000003e-08
1.398000 2.5721777000000002e-08
1.399000 2.4039948e-08
1.400000 2.2122712e-08
1.401000 1.9969047e-08
1.402000 1.7579511000000002e-08
1.403000 1.4956314e-08
1.404000 1.2103374000000001e-08
1.405000 9.0263734e-09
1.406000 5.7327872e-09
1.407000 2.2319042e-09
1.408000 -1.4651664e-09
1.409000 -5.345507e-09
1.410000 -9.39442e-09
1.411000 -1.3595466e-08
1.412000 -1.7930526999999998e-08
1.413000 -2.2379869e-08
1.414000 -2.6922239e-08
1.415000 -3.1534961e-08
1.416000 -3.6194034000000004e-08
1.417000 -4.0874268000000005e-08
1.418000 -4.5549392e-08
1.419000 -5.0192199999999995e-08
1.420000 -5.4774673999999994e-08
1.421000 -5.9268118e-08
1.422000 -6.3643285e-08
1.423000 -6.787052e-08
1.424000 -7.1919859e-08
1.425000 -7.5761142e-08
1.426000 -7.9364115e-08
1.427000 -8.269852e-08
1.428000 -8.573415299999999e-08
1.429000 -8.844092100000001e-08
1.430000 -9.0788893e-08
1.431000 -9.2748298e-08
1.432000 -9.428955399999999e-08
1.433000 -9.538325700000001e-08
1.434000 -9.600013e-08
1.435000 -9.611103000000001e-08
1.436000 -9.568685799999999e-08
1.437000 -9.4698549e-08
1.438000 -9.3116953e-08
1.439000 -9.0912816e-08
1.440000 -8.8056684e-08
1.441000 -8.4518836e-08
1.442000 -8.026922999999999e-08
1.443000 -7.5277423e-08
1.444000 -6.9512518e-08
1.445000 -6.2943117e-08
1.446000 -5.553728e-08
1.447000 -4.7262472e-08
1.448000 -3.808556e-08
1.449000 -2.7972769e-08
1.450000 -1.6889667e-08
1.451000 -4.8011588000000004e-09
1.452000 8.3285406e-09
1.453000 2.2535916e-08
1.454000 3.785818e-08
1.455000 5.4333304999999996e-08
1.456000 7.2000067e-08
1.457000 9.0898089e-08
1.458000 1.1106793e-07
1.459000 1.3255119e-07
1.460000 1.5539058999999999e-07
1.461000 1.7963013000000002e-07
1.462000 2.0531525000000002e-07
1.463000 2.3249296e-07
1.464000 2.6121210000000004e-07
1.465000 2.9152349e-07
1.466000 3.2348019999999997e-07
1.467000 3.5713772e-07
1.468000 3.9255421000000003e-07
1.469000 4.2979074e-07
1.470000 4.6891143999999996e-07
1.471000 5.099837e-07
1.472000 5.530783399999999e-07
1.473000 5.982696999999999e-07
1.474000 6.4563568e-07
1.475000 6.9525781e-07
1.476000 7.4722113e-07
1.477000 8.0161415e-07
1.478000 8.5852854e-07
1.479000 9.1805914e-07
1.480000 9.8030331e-07
1.481000 1.0453607999999999e-06
1.482000 1.1133331e-06
1.483000 1.184323e-06
1.484000 1.2584343e-06
1.485000 1.3357707e-06
1.486000 1.4164355e-06
1.487000 1.5005309e-06
1.488000 1.5881573e-06
1.489000 1.6794131e-06
1.490000 1.7743929e-06
1.491000 1.8731885000000001e-06
1.492000 1.9758875e-06
1.493000 2.0825732e-06
1.494000 2.1933241e-06
1.495000 2.3082139e-06
1.496000 2.4273117e-06
1.497000 2.5506814000000003e-06
1.498000 2.678383e-06
1.499000 2.810472e-06
1.500000 2.9470005e-06
1.501000 3.0880177e-06
1.502000 3.2335706e-06
1.503000 3.3837050000000002e-06
1.504000 3.5384677000000002e-06
1.505000 3.6979056e-06
1.506000 3.8620687e-06
1.507000 4.0310105e-06
1.508000 4.2047901e-06
1.509000 4.3834731e-06
1.510000 4.567132799999999e-06
1.511000 4.7558519e-06
1.512000 4.9497242e-06
1.513000 5.1488545000000005e-06
1.514000 5.3533611e-06
1.515000 5.5633762e-06
1.516000 5.7790466e-06
1.517000 6.000534100000001e-06
1.518000 6.2280158e-06
1.519000 6.461686299999999e-06
1.520000 6.7017545000000005e-06
1.521000 6.9484471999999995e-06
1.522000 7.202005e-06
1.523000 7.462685399999999e-06
1.524000 7.7307597e-06
1.525000 8.006513499999999e-06
1.526000 8.2902453e-06
1.527000 8.5822649e-06
1.528000 8.882894100000001e-06
1.529000 9.1924633e-06
1.530000 9.5113116e-06
1.531000 9.8397862e-06
1.532000 1.017824e-05
1.533000 1.052703e-05
1.534000 1.0886519e-05
1.535000 1.1257072e-05
1.536000 1.1639054e-05
1.537000 1.2032832000000002e-05
1.538000 1.2438777e-05
1.539000 1.2857252e-05
1.540000 1.3288626999999999e-05
1.541000 1.3733265e-05
1.542000 1.4191531e-05
1.543000 1.4663785999999998e-05
1.544000 1.515039e-05
1.545000 1.5651699e-05
1.546000 1.616807e-05
1.547000 1.6699856e-05
1.548000 1.7247407e-05
1.549000 1.7811074000000002e-05
1.550000 1.8391201e-05
1.551000 1.8988132e-05
1.552000 1.960221e-05
1.553000 2.0233774e-05
1.554000 2.0883161e-05
1.555000 2.1550701e-05
1.556000 2.2236726e-05
1.557000 2.2941562e-05
1.558000 2.366553e-05
1.559000 2.4408945e-05
1.560000 2.5172122000000003e-05
1.561000 2.5955367e-05
1.562000 2.6758979999999998e-05
1.563000 2.7583254999999998e-05
1.564000 2.8428482e-05
1.565000 2.9294944000000003e-05
1.566000 3.0182915e-05
1.567000 3.1092665e-05
1.568000 3.2024462e-05
1.569000 3.2978562e-05
1.570000 3.3955223e-05
1.571000 3.4954698e-05
1.572000 3.5977237e-05
1.573000 3.7023096e-05
1.574000 3.8092526e-05
1.575000 3.9185784e-05
1.576000 4.0303135e-05
1.577000 4.1444851999999996e-05
1.578000 4.2611219e-05
1.579000 4.3802532e-05
1.580000 4.5019107e-05
1.581000 4.6261272e-05
1.582000 4.7529383e-05
1.583000 4.8823819e-05
1.584000 5.0144984999999994e-05
1.585000 5.149331600000001e-05
1.586000 5.2869279e-05
1.587000 5.4273369e-05
1.588000 5.5706124000000004e-05
1.589000 5.716810800000001e-05
1.590000 5.8659936e-05
1.591000 6.0182248e-05
1.592000 6.1735727e-05
1.593000 6.3321096e-05
1.594000 6.4939115e-05
1.595000 6.6590587e-05
1.596000 6.8276341e-05
1.597000 6.999725299999999e-05
1.598000 7.1754226e-05
1.599000 7.3548199e-05
1.600000 7.5380137e-05
1.601000 7.7251036e-05
1.602000 7.9161919e-05
1.603000 8.1113825e-05
1.604000 8.3107824e-05
1.605000 8.5145001e-05
1.606000 8.7226454e-05
1.607000 8.9353296e-05
1.608000 9.1526647e-05
1.609000 9.3747639e-05
1.610000 9.601740199999999e-05
1.611000 9.833708e-05
1.612000 0.00010070780000000001
1.613000 0.00010313070999999999
1.614000 0.00010560693
1.615000 0.00010813759
1.616000 0.00011072379
1.617000 0.00011336666
1.618000 0.00011606727999999999
1.619000 0.00011882673000000001
1.620000 0.00012164609
1.621000 0.0001245264
1.622000 0.00012746871
1.623000 0.00013047403000000001
1.624000 0.00013354338
1.625000 0.00013667775000000002
1.626000 0.00013987813
1.627000 0.00014314545
1.628000 0.00014648069
1.629000 0.00014988477
1.630000 0.00015335863
1.631000 0.00015690318
1.632000 0.00016051932999999998
1.633000 0.00016420800999999998
1.634000 0.00016797011
1.635000 0.00017180656
1.636000 0.00017571828999999998
1.637000 0.00017970622
1.638000 0.00018377132
1.639000 0.00018791457
1.640000 0.00019213696000000002
1.641000 0.00019643955999999998
1.642000 0.00020082343
1.643000 0.00020528969
1.644000 0.00020983953
1.645000 0.00021447418
1.646000 0.00021919491
1.647000 0.00022400309
1.648000 0.00022890015
1.649000 0.00023388757
1.650000 0.00023896694
1.651000 0.00024413994
1.652000 0.0002494083
1.653000 0.00025477386
1.654000 0.00026023856
1.655000 0.0002658044
1.656000 0.00027147348000000003
1.657000 0.000277248
1.658000 0.00028313023000000004
1.659000 0.00028912254
1.660000 0.00029522738999999997
1.661000 0.00030144731
1.662000 0.0003077849
1.663000 0.00031424283
1.664000 0.00032082386999999997
1.665000 0.0003275308
1.666000 0.0003343665
1.667000 0.00034133385999999996
1.668000 0.00034843586
1.669000 0.00035567548
1.670000 0.00036305577999999996
1.671000 0.0003705798
1.672000 0.00037825061999999997
1.673000 0.00038607131999999995
1.674000 0.00039404498999999997
1.675000 0.00040217477999999996
1.676000 0.00041046378000000004
1.677000 0.00041891511999999996
1.678000 0.00042753186
1.679000 0.00043631712
1.680000 0.00044527401
1.681000 0.00045440556
1.682000 0.00046371479
1.683000 0.00047320477000000003
1.684000 0.00048287852
1.685000 0.00049273899
1.686000 0.0005027891799999999
1.687000 0.0005130320000000001
1.688000 0.00052347041
1.689000 0.00053410736
1.690000 0.00054494571
1.691000 0.0005559883900000001
1.692000 0.0005672382499999999
1.693000 0.0005786982
1.694000 0.00059037111
1.695000 0.00060225984
1.696000 0.0006143673100000001
1.697000 0.0006266964599999999
1.698000 0.0006392502199999999
1.699000 0.00065203153
1.700000 0.00066504344
1.701000 0.00067828896
1.702000 0.00069177122
1.703000 0.00070549336
1.704000 0.0007194586
1.705000 0.00073367032
1.706000 0.00074813183
1.707000 0.00076284668
1.708000 0.0007778184200000001
1.709000 0.00079305082
1.710000 0.0008085477
1.711000 0.0008243129699999999
1.712000 0.00084035073
1.713000 0.00085666525
1.714000 0.00087326089
1.715000 0.00089014211
1.716000 0.0009073136399999999
1.717000 0.00092478022
1.718000 0.00094254692
1.719000 0.00096061885
1.720000 0.00097900138
1.721000 0.00099769986
1.722000 0.0010167199
1.723000 0.0010360674
1.724000 0.0010557479
1.725000 0.0010757677
1.726000 0.0010961328
1.727000 0.0011168496
1.728000 0.0011379243000000001
1.729000 0.0011593635
1.730000 0.0011811736
1.731000 0.0012033614
1.732000 0.0012259335
1.733000 0.0012488967999999998
1.734000 0.0012722579999999999
1.735000 0.0012960241
1.736000 0.001320202
1.737000 0.0013447984999999999
1.738000 0.0013698208000000002
1.739000 0.0013952758
1.740000 0.0014211706
1.741000 0.0014475121
1.742000 0.0014743075
1.743000 0.0015015637999999999
1.744000 0.0015292882000000002
1.745000 0.0015574877999999998
1.746000 0.0015861697
1.747000 0.0016153410000000002
1.748000 0.0016450090999999998
1.749000 0.0016751809999999998
1.750000 0.0017058643
1.751000 0.0017370661
1.752000 0.001768794
1.753000 0.0018010553
1.754000 0.0018338576
1.755000 0.0018672088
1.756000 0.0019011164
1.757000 0.0019355883
1.758000 0.0019706325
1.759000 0.0020062571
1.760000 0.0020424703
1.761000 0.0020792804
1.762000 0.0021166959
1.763000 0.0021547256
1.764000 0.0021933779999999997
1.765000 0.0022326623
1.766000 0.0022725875
1.767000 0.002313163
1.768000 0.0023543979999999997
1.769000 0.0023963024
1.770000 0.0024388861
1.771000 0.0024821589
1.772000 0.0025261312
1.773000 0.0025708134
1.774000 0.0026162163
1.775000 0.0026623506
1.776000 0.0027092276
1.777000 0.0027568585000000002
1.778000 0.0028052551
1.779000 0.0028544291
1.780000 0.0029043927
1.781000 0.0029551584
1.782000 0.0030067386000000003
1.783000 0.0030591462000000005
1.784000 0.0031123946000000003
1.785000 0.0031664968000000003
1.786000 0.0032214666000000003
1.787000 0.0032773183
1.788000 0.0033340660999999997
1.789000 0.0033917239999999996
1.790000 0.0034503070999999997
1.791000 0.0035098303
1.792000 0.0035703088
1.793000 0.0036317579
1.794000 0.0036941932
1.795000 0.0037576308000000004
1.796000 0.0038220867000000004
1.797000 0.0038875769
1.798000 0.0039541177
1.799000 0.0040217259
1.800000 0.004090418199999999
1.801000 0.0041602114
1.802000 0.0042311221
1.803000 0.0043031672
1.804000 0.0043763641
1.805000 0.0044507295
1.806000 0.0045262808
1.807000 0.0046030353
1.808000 0.0046810103
1.809000 0.0047602229000000005
1.810000 0.004840691
1.811000 0.0049224316
1.812000 0.0050054623
1.813000 0.0050898005
1.814000 0.005175463999999999
1.815000 0.0052624706
1.816000 0.0053508382
1.817000 0.0054405846
1.818000 0.0055317279
1.819000 0.0056242865
1.820000 0.0057182788
1.821000 0.005813723
1.822000 0.0059106383999999994
1.823000 0.0060090439
1.824000 0.0061089588000000005
1.825000 0.0062104023999999996
1.826000 0.0063133943000000005
1.827000 0.0064179556
1.828000 0.006524106
1.829000 0.0066318666
1.830000 0.0067412576999999994
1.831000 0.0068523019
1.832000 0.0069650203
1.833000 0.007079435500000001
1.834000 0.0071955699
1.835000 0.0073134463
1.836000 0.0074330876999999995
1.837000 0.007554518400000001
1.838000 0.0076777621999999995
1.839000 0.0078028432
1.840000 0.007929786099999999
1.841000 0.0080586164
1.842000 0.0081893595
1.843000 0.008322040999999999
1.844000 0.0084566876
1.845000 0.008593325800000001
1.846000 0.008731981500000001
1.847000 0.0088726825
1.848000 0.0090154565
1.849000 0.009160331
1.850000 0.0093073344
1.851000 0.0094564944
1.852000 0.009607840900000001
1.853000 0.0097614022
1.854000 0.0099172081
1.855000 0.010075288
1.856000 0.010235673
1.857000 0.010398392999999999
1.858000 0.010563478
1.859000 0.01073096
1.860000 0.010900871000000001
1.861000 0.011073242
1.862000 0.011248106
1.863000 0.011425495
1.864000 0.011605443
1.865000 0.011787984000000001
1.866000 0.011973151000000001
1.867000 0.012160978
1.868000 0.012351501
1.869000 0.012544754
1.870000 0.012740772000000001
1.871000 0.012939593999999999
1.872000 0.013141252999999999
1.873000 0.013345787000000001
1.874000 0.013553234999999999
1.875000 0.013763634
1.876000 0.013977020000000001
1.877000 0.014193433000000002
1.878000 0.014412912000000002
1.879000 0.014635496
1.880000 0.014861223000000002
1.881000 0.015090135000000001
1.882000 0.015322272
1.883000 0.015557672000000002
1.884000 0.015796379
1.885000 0.016038431
1.886000 0.016283873
1.887000 0.016532742
1.888000 0.016785084
1.889000 0.017040938999999998
1.890000 0.01730035
1.891000 0.017563361
1.892000 0.017830014
1.893000 0.018100352
1.894000 0.01837442
1.895000 0.018652261
1.896000 0.01893392
1.897000 0.019219443000000003
1.898000 0.019508874
1.899000 0.019802258
1.900000 0.020099642
1.901000 0.020401072
1.902000 0.020706595
1.903000 0.021016259000000002
1.904000 0.02133011
1.905000 0.021648199
1.906000 0.021970572
1.907000 0.02229728
1.908000 0.022628374
1.909000 0.022963901999999998
1.910000 0.023303916
1.911000 0.023648467
1.912000 0.023997609
1.913000 0.024351392
1.914000 0.024709870999999998
1.915000 0.025073098
1.916000 0.025441131000000002
1.917000 0.025814021
1.918000 0.026191823
1.919000 0.026574594
1.920000 0.026962387999999997
1.921000 0.027355263999999997
1.922000 0.027753279000000002
1.923000 0.028156491999999998
1.924000 0.028564957999999998
1.925000 0.028978739000000003
1.926000 0.029397892999999998
1.927000 0.02982248
1.928000 0.030252559000000002
1.929000 0.030688194
1.930000 0.031129443
1.931000 0.03157637
1.932000 0.032029036000000004
1.933000 0.032487509
1.934000 0.032951849
1.935000 0.03342212
1.936000 0.03389839
1.937000 0.034380725
1.938000 0.034869189
1.939000 0.035363852
1.940000 0.035864781
1.941000 0.036372044
1.942000 0.036885712
1.943000 0.037405852
1.944000 0.037932539
1.945000 0.038465843
1.946000 0.039005835
1.947000 0.039552589
1.948000 0.040106178
1.949000 0.040666675
1.950000 0.041234156
1.951000 0.041808694
1.952000 0.042390369
1.953000 0.042979253
1.954000 0.043575425
1.955000 0.044178959999999996
1.956000 0.044789937
1.957000 0.045408434
1.958000 0.046034527
1.959000 0.046668295
1.960000 0.047309818999999996
1.961000 0.047959175
1.962000 0.048616444
1.963000 0.049281708
1.964000 0.049955043
1.965000 0.050636526
1.966000 0.051326246
1.967000 0.05202427899999999
1.968000 0.05273071
1.969000 0.053445616999999994
1.970000 0.054169085
1.971000 0.054901198
1.972000 0.055642036000000006
1.973000 0.056391687
1.974000 0.057150231
1.975000 0.057917758
1.976000 0.058694353
1.977000 0.059480104
1.978000 0.060275098
1.979000 0.061079422999999994
1.980000 0.061893166000000006
1.981000 0.062716421
1.982000 0.063549279
1.983000 0.064391829
1.984000 0.06524417
1.985000 0.066106388
1.986000 0.06697858300000001
1.987000 0.067860849
1.988000 0.068753283
1.989000 0.069655979
1.990000 0.070569036
1.991000 0.071492553
1.992000 0.07242662799999999
1.993000 0.073371362
1.994000 0.074326852
1.995000 0.075293204
1.996000 0.076270517
1.997000 0.077258894
1.998000 0.078258442
1.999000 0.07926925900000001
2.000000 0.08029145
2.001000 0.081325119
2.002000 0.082370371
2.003000 0.083427312
2.004000 0.084496045
2.005000 0.085576682
2.006000 0.086669327
2.007000 0.087774085
2.008000 0.08889106699999999
2.009000 0.090020377
2.010000 0.091162126
2.011000 0.092316425
2.012000 0.093483384
2.013000 0.094663107
2.014000 0.09585571200000001
2.015000 0.097061309
2.016000 0.09828000299999999
2.017000 0.09951191000000001
2.018000 0.10075715
2.019000 0.10201583
2.020000 0.10328805999999999
2.021000 0.10457397
2.022000 0.10587367
2.023000 0.10718727
2.024000 0.10851488000000001
2.025000 0.10985662000000002
2.026000 0.11121262
2.027000 0.11258296000000001
2.028000 0.11396779
2.029000 0.11536721999999999
2.030000 0.11678137
2.031000 0.11821035
2.032000 0.11965429
2.033000 0.12111329000000001
2.034000 0.12258747999999998
2.035000 0.12407697999999999
2.036000 0.1255819
2.037000 0.12710236
2.038000 0.1286385
2.039000 0.13019042
2.040000 0.13175824
2.041000 0.1333421
2.042000 0.1349421
2.043000 0.13655836000000002
2.044000 0.13819103
2.045000 0.1398402
2.046000 0.14150603
2.047000 0.14318861000000002
2.048000 0.14488809
2.049000 0.14660458999999998
2.050000 0.14833823
2.051000 0.15008914
2.052000 0.15185745
2.053000 0.1536433
2.054000 0.15544681000000002
2.055000 0.1572681
2.056000 0.15910732
2.057000 0.16096459
2.058000 0.16284004
2.059000 0.16473379999999999
2.060000 0.16664602
2.061000 0.16857681
2.062000 0.17052631999999998
2.063000 0.17249467
2.064000 0.17448199
2.065000 0.17648843
2.066000 0.17851411
2.067000 0.18055915
2.068000 0.18262371
2.069000 0.1847079
2.070000 0.18681185
2.071000 0.18893571
2.072000 0.19107959
2.073000 0.19324363
2.074000 0.19542795999999998
2.075000 0.1976327
2.076000 0.19985798000000002
2.077000 0.20210393999999998
2.078000 0.20437071
2.079000 0.20665841
2.080000 0.20896717999999997
2.081000 0.21129714
2.082000 0.21364842999999997
2.083000 0.21602116000000002
2.084000 0.21841544999999998
2.085000 0.22083146
2.086000 0.22326931
2.087000 0.22572911999999998
2.088000 0.22821103
2.089000 0.23071517000000002
2.090000 0.23324166000000002
2.091000 0.23579062
2.092000 0.23836221000000002
2.093000 0.24095653
2.094000 0.24357373
2.095000 0.24621394
2.096000 0.24887726
2.097000 0.25156387
2.098000 0.25427385999999996
2.099000 0.25700738
2.100000 0.25976456000000003
2.101000 0.26254551000000004
2.102000 0.26535038
2.103000 0.26817926999999997
2.104000 0.27103233
2.105000 0.27390968000000004
2.106000 0.27681144
2.107000 0.27973778
2.108000 0.28268876
2.109000 0.28566454999999996
2.110000 0.28866527000000003
2.111000 0.29169105
2.112000 0.29474199
2.113000 0.29781824
2.114000 0.30091992
2.115000 0.30404713
2.116000 0.30720003
2.117000 0.31037871
2.118000 0.3135833
2.119000 0.31681394
2.120000 0.32007072999999997
2.121000 0.3233538
2.122000 0.32666326
2.123000 0.32999923
2.124000 0.33336184
2.125000 0.33675120000000003
2.126000 0.34016743
2.127000 0.34361065
2.128000 0.34708097
2.129000 0.3505785
2.130000 0.35410337000000003
2.131000 0.35765567
2.132000 0.36123552999999997
2.133000 0.36484306
2.134000 0.36847834
2.135000 0.37214148
2.136000 0.37583262
2.137000 0.37955183
2.138000 0.38329922
2.139000 0.38707489
2.140000 0.39087897
2.141000 0.3947115
2.142000 0.39857263
2.143000 0.40246238999999995
2.144000 0.40638093000000003
2.145000 0.41032829
2.146000 0.41430457000000004
2.147000 0.41830990999999995
2.148000 0.42234436
2.149000 0.426408
2.150000 0.43050088000000003
2.151000 0.43462314999999996
2.152000 0.43877483999999994
2.153000 0.44295602
2.154000 0.4471668
2.155000 0.45140726000000003
2.156000 0.45567741999999994
2.157000 0.45997738
2.158000 0.46430724
2.159000 0.46866704
2.160000 0.47305686999999996
2.161000 0.47747679
2.162000 0.48192688
2.163000 0.4864072
2.164000 0.49091782
2.165000 0.49545880999999997
2.166000 0.50003021
2.167000 0.50463211
2.168000 0.50926455
2.169000 0.51392759
2.170000 0.51862127
2.171000 0.5233456400000001
2.172000 0.52810078
2.173000 0.53288676
2.174000 0.53770356
2.175000 0.54255128
2.176000 0.54742997
2.177000 0.55233962
2.178000 0.55728029
2.179000 0.56225201
2.180000 0.5672548399999999
2.181000 0.5722888300000001
2.182000 0.57735397
2.183000 0.58245026
2.184000 0.58757775
2.185000 0.59273648
2.186000 0.59792642
2.187000 0.60314764
2.188000 0.60840012
2.189000 0.61368383
2.190000 0.61899885
2.191000 0.62434515
2.192000 0.62972275
2.193000 0.63513159
2.194000 0.64057172
2.195000 0.6460431
2.196000 0.65154578
2.197000 0.65707969
2.198000 0.66264481
2.199000 0.66824113
2.200000 0.6738686500000001
2.201000 0.67952732
2.202000 0.68521714
2.203000 0.6909380199999999
2.204000 0.6966900100000001
2.205000 0.7024730100000001
2.206000 0.70828698
2.207000 0.71413191
2.208000 0.72000776
2.209000 0.7259144399999999
2.210000 0.73185191
2.211000 0.7378201
2.212000 0.74381898
2.213000 0.7498485
2.214000 0.75590857
2.215000 0.7619990999999999
2.216000 0.76812003
2.217000 0.7742712700000001
2.218000 0.78045274
2.219000 0.78666443
2.220000 0.7929061499999999
2.221000 0.7991778700000001
2.222000 0.80547938
2.223000 0.8118106999999999
2.224000 0.81817172
2.225000 0.82456227
2.226000 0.8309822499999999
2.227000 0.8374315699999999
2.228000 0.8439101299999999
2.229000 0.85041774
2.230000 0.8569543199999999
2.231000 0.86351978
2.232000 0.8701139099999999
2.233000 0.8767366400000001
2.234000 0.8833877699999999
2.235000 0.8900672199999999
2.236000 0.8967747899999999
2.237000 0.9035102999999999
2.238000 0.91027366
2.239000 0.91706468
2.240000 0.92388317
2.241000 0.93072895
2.242000 0.93760192
2.243000 0.9445019100000001
2.244000 0.95142862
2.245000 0.9583819699999999
2.246000 0.9653617600000001
2.247000 0.9723677300000001
2.248000 0.9793997699999999
2.249000 0.98645762
2.250000 0.9935410699999999
2.251000 1.0006499
2.252000 1.0077839
2.253000 1.0149428999999999
2.254000 1.0221265
2.255000 1.0293347
2.256000 1.0365671
2.257000 1.0438234
2.258000 1.0511034000000001
2.259000 1.0584069
2.260000 1.0657337
2.261000 1.0730834999999999
2.262000 1.0804559
2.263000 1.0878507000000002
2.264000 1.0952677
2.265000 1.1027064
2.266000 1.1101668
2.267000 1.1176484
2.268000 1.1251509
2.269000 1.132674
2.270000 1.1402175
2.271000 1.1477809
2.272000 1.1553641
2.273000 1.1629666
2.274000 1.1705882
2.275000 1.1782285
2.276000 1.1858871
2.277000 1.1935637000000001
2.278000 1.201258
2.279000 1.2089697
2.280000 1.2166983
2.281000 1.2244434
2.282000 1.2322048
2.283000 1.2399820000000001
2.284000 1.2477746
2.285000 1.2555824
2.286000 1.2634047000000002
2.287000 1.2712414
2.288000 1.2790920000000001
2.289000 1.2869561
2.290000 1.2948332
2.291000 1.302723
2.292000 1.310625
2.293000 1.3185388
2.294000 1.3264639999999999
2.295000 1.3344000999999999
2.296000 1.3423467
2.297000 1.3503033
2.298000 1.3582694
2.299000 1.3662447
2.300000 1.3742287
2.301000 1.3822207
2.302000 1.3902205
2.303000 1.3982275
2.304000 1.4062411000000001
2.305000 1.4142609
2.306000 1.4222864
2.307000 1.4303171
2.308000 1.4383525
2.309000 1.4463919
2.310000 1.454435
2.311000 1.4624811999999998
2.312000 1.4705298
2.313000 1.4785806000000001
2.314000 1.4866327000000001
2.315000 1.4946857
2.316000 1.5027392000000002
2.317000 1.5107923
2.318000 1.5188447
2.319000 1.5268956999999999
2.320000 1.5349447999999999
2.321000 1.5429912000000001
2.322000 1.5510346
2.323000 1.5590741
2.324000 1.5671093
2.325000 1.5751395000000001
2.326000 1.5831642
2.327000 1.5911827
2.328000 1.5991943000000002
2.329000 1.6071985
2.330000 1.6151946000000001
2.331000 1.6231820000000001
2.332000 1.6311598999999999
2.333000 1.6391277
2.334000 1.6470848
2.335000 1.6550303999999998
2.336000 1.662964
2.337000 1.6708849000000001
2.338000 1.6787923999999999
2.339000 1.6866857
2.340000 1.6945641
2.341000 1.7024271
2.342000 1.7102738999999998
2.343000 1.7181035
2.344000 1.7259156000000002
2.345000 1.7337093000000001
2.346000 1.7414838
2.347000 1.7492383999999999
2.348000 1.7569723999999998
2.349000 1.7646851000000001
2.350000 1.7723757999999998
2.351000 1.7800435
2.352000 1.7876877999999998
2.353000 1.7953077000000002
2.354000 1.8029025
2.355000 1.8104713000000001
2.356000 1.8180136
2.357000 1.8255284
2.358000 1.8330149
2.359000 1.8404726
2.360000 1.8479005
2.361000 1.8552975999999999
2.362000 1.8626634
2.363000 1.869997
2.364000 1.8772975
2.365000 1.8845642
2.366000 1.8917963
2.367000 1.8989928
2.368000 1.906153
2.369000 1.9132759
2.370000 1.9203609
2.371000 1.9274069
2.372000 1.9344132
2.373000 1.941379
2.374000 1.9483032
2.375000 1.9551849
2.376000 1.9620234
2.377000 1.968818
2.378000 1.9755675
2.379000 1.9822711
2.380000 1.9889279999999998
2.381000 1.9955371999999998
2.382000 2.0020979000000003
2.383000 2.0086089
2.384000 2.0150696999999997
2.385000 2.0214792
2.386000 2.0278366
2.387000 2.0341409
2.388000 2.0403912
2.389000 2.0465866
2.390000 2.052726
2.391000 2.0588087
2.392000 2.0648336
2.393000 2.0707997999999996
2.394000 2.0767065000000002
2.395000 2.0825526
2.396000 2.0883369999999997
2.397000 2.0940591
2.398000 2.0997177999999996
2.399000 2.105312
2.400000 2.1108409000000004
2.401000 2.1163037
2.402000 2.1216992
2.403000 2.1270264
2.404000 2.1322845
2.405000 2.1374725
2.406000 2.1425894000000003
2.407000 2.1476341
2.408000 2.1526057
2.409000 2.1575034
2.410000 2.1623259
2.411000 2.1670724999999997
2.412000 2.171742
2.413000 2.1763334
2.414000 2.1808457999999997
2.415000 2.1852784
2.416000 2.1896299
2.417000 2.1938995
2.418000 2.1980861000000003
2.419000 2.2021888
2.420000 2.2062065
2.421000 2.2101382
2.422000 2.2139831
2.423000 2.2177398
2.424000 2.2214077
2.425000 2.2249857
2.426000 2.2284728
2.427000 2.2318678000000003
2.428000 2.2351699
2.429000 2.2383781
2.430000 2.2414913000000003
2.431000 2.2445086
2.432000 2.2474291
2.433000 2.2502515
2.434000 2.2529751
2.435000 2.2555986
2.436000 2.2581212
2.437000 2.2605419
2.438000 2.2628596
2.439000 2.2650734
2.440000 2.2671822
2.441000 2.2691851
2.442000 2.2710811
2.443000 2.2728691
2.444000 2.2745481
2.445000 2.276117
2.446000 2.2775751
2.447000 2.2789212
2.448000 2.2801543
2.449000 2.2812733
2.450000 2.2822775
2.451000 2.2831658
2.452000 2.2839371
2.453000 2.2845905
2.454000 2.2851251
2.455000 2.2855397
2.456000 2.2858337
2.457000 2.2860058
2.458000 2.2860551
2.459000 2.2859808
2.460000 2.2857817
2.461000 2.285457
2.462000 2.2850057
2.463000 2.284427
2.464000 2.2837197
2.465000 2.282883
2.466000 2.2819160000000003
2.467000 2.2808177
2.468000 2.2795873
2.469000 2.2782236
2.470000 2.2767261
2.471000 2.2750935
2.472000 2.2733251
2.473000 2.2714199
2.474000 2.2693772
2.475000 2.2671958
2.476000 2.264875
2.477000 2.2624139000000003
2.478000 2.2598116
2.479000 2.2570672
2.480000 2.2541797
2.481000 2.2511484
2.482000 2.2479724
2.483000 2.2446509
2.484000 2.2411829
2.485000 2.2375677
2.486000 2.2338044000000004
2.487000 2.2298921
2.488000 2.22583
2.489000 2.2216172999999997
2.490000 2.2172530999999998
2.491000 2.2127368
2.492000 2.2080675000000003
2.493000 2.2032442999999997
2.494000 2.1982666
2.495000 2.1931335
2.496000 2.1878444
2.497000 2.1823984000000003
2.498000 2.1767947999999997
2.499000 2.1710329
2.500000 2.1651119
2.501000 2.1590311
2.502000 2.1527898
2.503000 2.1463873
2.504000 2.1398230000000003
2.505000 2.133096
2.506000 2.1262057
2.507000 2.1191515
2.508000 2.1119328
2.509000 2.1045489
2.510000 2.0969991
2.511000 2.0892827
2.512000 2.0813992
2.513000 2.0733479
2.514000 2.0651284999999997
2.515000 2.05674
2.516000 2.0481821
2.517000 2.0394539
2.518000 2.0305552000000002
2.519000 2.0214852
2.520000 2.0122435000000003
2.521000 2.0028295000000003
2.522000 1.9932427999999998
2.523000 1.9834828
2.524000 1.9735489
2.525000 1.9634409
2.526000 1.953158
2.527000 1.9426999999999999
2.528000 1.9320662999999998
2.529000 1.9212564
2.530000 1.9102701999999998
2.531000 1.8991069999999999
2.532000 1.8877665
2.533000 1.8762482
2.534000 1.8645518
2.535000 1.8526767999999998
2.536000 1.8406231
2.537000 1.8283904
2.538000 1.8159781
2.539000 1.803386
2.540000 1.7906141
2.541000 1.7776618000000002
2.542000 1.7645288
2.543000 1.7512151999999999
2.544000 1.7377203
2.545000 1.7240442000000002
2.546000 1.7101867
2.547000 1.6961474
2.548000 1.6819263000000002
2.549000 1.6675229999999999
2.550000 1.6529375999999998
2.551000 1.6381698
2.552000 1.6232196
2.553000 1.6080866999999999
2.554000 1.5927713
2.555000 1.5772732
2.556000 1.5615922
2.557000 1.5457284
2.558000 1.5296817
2.559000 1.5134521
2.560000 1.4970396000000001
2.561000 1.4804441
2.562000 1.4636659
2.563000 1.4467048
2.564000 1.4295611
2.565000 1.4122345
2.566000 1.3947255
2.567000 1.377034
2.568000 1.3591602
2.569000 1.3411043
2.570000 1.3228663
2.571000 1.3044465
2.572000 1.2858451
2.573000 1.2670623
2.574000 1.2480982999999999
2.575000 1.2289532
2.576000 1.2096275
2.577000 1.1901213000000002
2.578000 1.1704350000000001
2.579000 1.1505689
2.580000 1.1305232
2.581000 1.1102984
2.582000 1.0898948
2.583000 1.0693127
2.584000 1.0485526
2.585000 1.0276148
2.586000 1.0064998
2.587000 0.98520797
2.588000 0.96373986
2.589000 0.94209593
2.590000 0.9202767199999999
2.591000 0.8982827000000001
2.592000 0.8761143299999999
2.593000 0.8537722799999999
2.594000 0.83125709
2.595000 0.80856942
2.596000 0.7857098200000001
2.597000 0.76267896
2.598000 0.73947748
2.599000 0.71610603
2.600000 0.6925653700000001
2.601000 0.66885618
2.602000 0.64497921
2.603000 0.62093525
2.604000 0.59672501
2.605000 0.5723493199999999
2.606000 0.54780901
2.607000 0.52310489
2.608000 0.49823783
2.609000 0.47320868000000005
2.610000 0.44801831000000003
2.611000 0.42266761999999997
2.612000 0.39715753000000004
2.613000 0.37148902
2.614000 0.345663
2.615000 0.31968048
2.616000 0.29354241999999997
2.617000 0.26724982999999997
2.618000 0.24080374000000002
2.619000 0.21420519000000002
2.620000 0.18745526
2.621000 0.16055501
2.622000 0.13350553
2.623000 0.10630795
2.624000 0.078963389
2.625000 0.051473011
2.626000 0.023837979999999998
2.627000 -0.0039405142
2.628000 -0.031861261
2.629000 -0.059923035
2.630000 -0.08812458299999999
2.631000 -0.11646465
2.632000 -0.14494193
2.633000 -0.17355513
2.634000 -0.20230291
2.635000 -0.23118395000000003
2.636000 -0.26019686
2.637000 -0.28934025
2.638000 -0.31861272
2.639000 -0.34801285
2.640000 -0.37753919999999996
2.641000 -0.40719029000000007
2.642000 -0.43696463
2.643000 -0.46686074
2.644000 -0.49687708
2.645000 -0.5270121600000001
2.646000 -0.55726436
2.647000 -0.58763213
2.648000 -0.6181139
2.649000 -0.64870804
2.650000 -0.67941295
2.651000 -0.71022697
2.652000 -0.74114841
2.653000 -0.77217566
2.654000 -0.8033069800000001
2.655000 -0.8345406499999999
2.656000 -0.865875
2.657000 -0.89730816
2.658000 -0.9288384599999999
2.659000 -0.9604641199999999
2.660000 -0.99218339
2.661000 -1.0239944
2.662000 -1.0558953
2.663000 -1.0878842
2.664000 -1.1199594
2.665000 -1.1521188999999998
2.666000 -1.1843608
2.667000 -1.2166832
2.668000 -1.2490842
2.669000 -1.2815617
2.670000 -1.3141139
2.671000 -1.3467388
2.672000 -1.3794344
2.673000 -1.4121986
2.674000 -1.4450294000000001
2.675000 -1.4779247
2.676000 -1.5108826
2.677000 -1.5439008
2.678000 -1.5769774
2.679000 -1.6101101
2.680000 -1.6432969
2.681000 -1.6765355999999998
2.682000 -1.7098242
2.683000 -1.7431604
2.684000 -1.776542
2.685000 -1.8099668
2.686000 -1.8434327000000001
2.687000 -1.8769373999999999
2.688000 -1.9104785999999998
2.689000 -1.9440543000000001
2.690000 -1.9776620000000003
2.691000 -2.0112995000000002
2.692000 -2.0449645999999997
2.693000 -2.0786548
2.694000 -2.1123678999999997
2.695000 -2.1461017
2.696000 -2.1798538
2.697000 -2.2136217
2.698000 -2.2474032
2.699000 -2.2811959
2.700000 -2.3149973
2.701000 -2.348805
2.702000 -2.3826169
2.703000 -2.4164301999999998
2.704000 -2.4502426
2.705000 -2.4840519
2.706000 -2.5178553999999997
2.707000 -2.5516506000000003
2.708000 -2.5854353
2.709000 -2.6192067
2.710000 -2.6529625
2.711000 -2.6867002
2.712000 -2.7204173000000003
2.713000 -2.754111
2.714000 -2.7877791
2.715000 -2.821419
2.716000 -2.8550282
2.717000 -2.8886041000000002
2.718000 -2.9221440000000003
2.719000 -2.9556453
2.720000 -2.9891056999999996
2.721000 -3.0225225
2.722000 -3.0558931
2.723000 -3.0892147
2.724000 -3.1224849
2.725000 -3.1557012
2.726000 -3.1888608
2.727000 -3.2219611
2.728000 -3.2549995999999997
2.729000 -3.2879733
2.730000 -3.3208798999999996
2.731000 -3.3537164
2.732000 -3.3864804
2.733000 -3.4191689999999997
2.734000 -3.4517799
2.735000 -3.4843102
2.736000 -3.5167574999999998
2.737000 -3.5491187
2.738000 -3.5813913000000004
2.739000 -3.6135726
2.740000 -3.64566
2.741000 -3.6776508999999997
2.742000 -3.7095424
2.743000 -3.7413318
2.744000 -3.7730165
2.745000 -3.8045939
2.746000 -3.8360611000000002
2.747000 -3.8674153000000002
2.748000 -3.8986541
2.749000 -3.9297748
2.750000 -3.9607748
2.751000 -3.9916512
2.752000 -4.0224012
2.753000 -4.053022299999999
2.754000 -4.083512000000001
2.755000 -4.1138675
2.756000 -4.144085899999999
2.757000 -4.1741647
2.758000 -4.2041011
2.759000 -4.2338926
2.760000 -4.2635363
2.761000 -4.2930294
2.762000 -4.3223698
2.763000 -4.3515544
2.764000 -4.380580800000001
2.765000 -4.4094458
2.766000 -4.4381473
2.767000 -4.4666823
2.768000 -4.4950485
2.769000 -4.523243
2.770000 -4.551263199999999
2.771000 -4.5791063
2.772000 -4.60677
2.773000 -4.6342514
2.774000 -4.6615481
2.775000 -4.6886574
2.776000 -4.7155771
2.777000 -4.7423041999999995
2.778000 -4.7688361
2.779000 -4.7951702
2.780000 -4.8213039
2.781000 -4.8472345
2.782000 -4.8729599
2.783000 -4.898477
2.784000 -4.9237836
2.785000 -4.9488772
2.786000 -4.9737554
2.787000 -4.9984153000000004
2.788000 -5.0228547
2.789000 -5.047071
2.790000 -5.0710618
2.791000 -5.0948247
2.792000 -5.118357
2.793000 -5.1416565
2.794000 -5.1647205000000005
2.795000 -5.1875468
2.796000 -5.2101329000000005
2.797000 -5.2324764
2.798000 -5.254574900000001
2.799000 -5.2764263
2.800000 -5.2980281
2.801000 -5.3193778
2.802000 -5.3404734000000005
2.803000 -5.3613123
2.804000 -5.3818926000000005
2.805000 -5.4022118
2.806000 -5.4222677
2.807000 -5.4420579
2.808000 -5.4615803
2.809000 -5.4808330000000005
2.810000 -5.4998133
2.811000 -5.5185195
2.812000 -5.5369493
2.813000 -5.5551004
2.814000 -5.5729706
2.815000 -5.5905581
2.816000 -5.6078609
2.817000 -5.624876899999999
2.818000 -5.6416038
2.819000 -5.6580398
2.820000 -5.674183
2.821000 -5.690031100000001
2.822000 -5.7055824
2.823000 -5.7208347999999996
2.824000 -5.7357863
2.825000 -5.7504352
2.826000 -5.7647798
2.827000 -5.778817800000001
2.828000 -5.7925478
2.829000 -5.8059677
2.830000 -5.8190759000000005
2.831000 -5.8318704
2.832000 -5.844349800000001
2.833000 -5.8565121
2.834000 -5.8683556
2.835000 -5.8798786
2.836000 -5.8910795
2.837000 -5.9019569
2.838000 -5.9125092
2.839000 -5.9227344
2.840000 -5.9326313
2.841000 -5.942198299999999
2.842000 -5.951434
2.843000 -5.9603367
2.844000 -5.9689052
2.845000 -5.9771380999999995
2.846000 -5.9850339
2.847000 -5.992591
2.848000 -5.9998084
2.849000 -6.0066845
2.850000 -6.0132183
2.851000 -6.0194086
2.852000 -6.025254
2.853000 -6.030753300000001
2.854000 -6.0359053000000005
2.855000 -6.0407091
2.856000 -6.0451634
2.857000 -6.0492672
2.858000 -6.0530193
2.859000 -6.0564186
2.860000 -6.0594644
2.861000 -6.0621556
2.862000 -6.0644913
2.863000 -6.0664706
2.864000 -6.0680926
2.865000 -6.0693566
2.866000 -6.070261400000001
2.867000 -6.0708065
2.868000 -6.0709909
2.869000 -6.0708139
2.870000 -6.0702752
2.871000 -6.0693737
2.872000 -6.068109
2.873000 -6.0664807000000005
2.874000 -6.064488
2.875000 -6.0621303
2.876000 -6.0594071
2.877000 -6.0563181
2.878000 -6.0528625
2.879000 -6.0490403
2.880000 -6.0448512
2.881000 -6.0402948
2.882000 -6.0353708
2.883000 -6.0300786
2.884000 -6.0244184
2.885000 -6.0183898
2.886000 -6.0119926999999995
2.887000 -6.0052268
2.888000 -5.9980921
2.889000 -5.990589
2.890000 -5.9827170999999995
2.891000 -5.9744763999999995
2.892000 -5.9658669
2.893000 -5.9568889
2.894000 -5.9475422
2.895000 -5.9378274
2.896000 -5.9277441
2.897000 -5.9172932
2.898000 -5.9064746
2.899000 -5.8952883
2.900000 -5.883735
2.901000 -5.8718152
2.902000 -5.8595289
2.903000 -5.8468767
2.904000 -5.833859
2.905000 -5.8204763
2.906000 -5.8067292
2.907000 -5.7926182
2.908000 -5.7781439
2.909000 -5.7633072
2.910000 -5.7481084000000005
2.911000 -5.7325482
2.912000 -5.7166278
2.913000 -5.7003476
2.914000 -5.6837086
2.915000 -5.6667112
2.916000 -5.6493569
2.917000 -5.6316465
2.918000 -5.6135807
2.919000 -5.5951606
2.920000 -5.5763874
2.921000 -5.5572622
2.922000 -5.5377856
2.923000 -5.5179592
2.924000 -5.4977842
2.925000 -5.4772619
2.926000 -5.4563936
2.927000 -5.4351803
2.928000 -5.4136235
2.929000 -5.3917244
2.930000 -5.3694848
2.931000 -5.3469058
2.932000 -5.3239889
2.933000 -5.3007361
2.934000 -5.2771483
2.935000 -5.2532274
2.936000 -5.228975
2.937000 -5.204392599999999
2.938000 -5.179482
2.939000 -5.1542449999999995
2.940000 -5.1286831
2.941000 -5.102798699999999
2.942000 -5.0765932
2.943000 -5.0500682999999995
2.944000 -5.0232261000000005
2.945000 -4.996068800000001
2.946000 -4.9685980999999995
2.947000 -4.940816
2.948000 -4.9127247
2.949000 -4.8843261
2.950000 -4.855622400000001
2.951000 -4.826615800000001
2.952000 -4.7973081
2.953000 -4.7677021
2.954000 -4.7378
2.955000 -4.7076039
2.956000 -4.6771161
2.957000 -4.6463389
2.958000 -4.6152748
2.959000 -4.5839261
2.960000 -4.552295399999999
2.961000 -4.520385
2.962000 -4.488197700000001
2.963000 -4.4557359
2.964000 -4.4230022
2.965000 -4.3899991
2.966000 -4.3567292
2.967000 -4.3231953
2.968000 -4.2894002
2.969000 -4.2553462
2.970000 -4.2210363
2.971000 -4.1864734
2.972000 -4.1516602
2.973000 -4.116599600000001
2.974000 -4.0812947
2.975000 -4.045748
2.976000 -4.0099625
2.977000 -3.9739411000000002
2.978000 -3.9376873999999997
2.979000 -3.9012037
2.980000 -3.8644932
2.981000 -3.8275591999999996
2.982000 -3.7904050000000002
2.983000 -3.7530333
2.984000 -3.7154473
2.985000 -3.6776505
2.986000 -3.6396461999999996
2.987000 -3.6014374
2.988000 -3.5630278
2.989000 -3.5244204000000003
2.990000 -3.4856184999999997
2.991000 -3.4466255
2.992000 -3.4074451999999997
2.993000 -3.3680804
2.994000 -3.328535
2.995000 -3.2888125999999995
2.996000 -3.2489166
2.997000 -3.2088503
2.998000 -3.1686176
2.999000 -3.1282216000000003
3.000000 -3.0876663
3.001000 -3.0469552
3.002000 -3.0060919
3.003000 -2.9650802
3.004000 -2.9239237
3.005000 -2.8826263
3.006000 -2.8411914
3.007000 -2.7996229
3.008000 -2.7579246
3.009000 -2.7161003999999997
3.010000 -2.674154
3.011000 -2.6320891
3.012000 -2.5899096999999998
3.013000 -2.5476197
3.014000 -2.5052227
3.015000 -2.4627229
3.016000 -2.420124
3.017000 -2.3774302
3.018000 -2.3346452
3.019000 -2.2917731
3.020000 -2.2488177
3.021000 -2.2057831
3.022000 -2.1626735
3.023000 -2.1194927
3.024000 -2.0762449
3.025000 -2.0329341000000003
3.026000 -1.9895645
3.027000 -1.9461399000000001
3.028000 -1.9026646
3.029000 -1.8591428
3.030000 -1.8155785
3.031000 -1.7719759000000002
3.032000 -1.7283389
3.033000 -1.684672
3.034000 -1.6409791999999999
3.035000 -1.5972647999999998
3.036000 -1.5535329
3.037000 -1.5097876
3.038000 -1.4660332
3.039000 -1.422274
3.040000 -1.3785142000000001
3.041000 -1.3347578
3.042000 -1.2910092
3.043000 -1.2472727
3.044000 -1.2035525
3.045000 -1.1598528000000001
3.046000 -1.116178
3.047000 -1.0725322000000002
3.048000 -1.0289198
3.049000 -0.9853449699999999
3.050000 -0.94181215
3.051000 -0.8983255399999999
3.052000 -0.8548894899999999
3.053000 -0.8115083000000001
3.054000 -0.76818629
3.055000 -0.7249278
3.056000 -0.6817371600000001
3.057000 -0.63861865
3.058000 -0.5955766
3.059000 -0.55261534
3.060000 -0.5097392000000001
3.061000 -0.46695252
3.062000 -0.42425961999999995
3.063000 -0.38166481999999996
3.064000 -0.33917241
3.065000 -0.29678671
3.066000 -0.25451202
3.067000 -0.21235263
3.068000 -0.17031283
3.069000 -0.1283969
3.070000 -0.086609111
3.071000 -0.044953724
3.072000 -0.0034349952
3.073000 0.037942835
3.074000 0.07917553299999999
3.075000 0.12025888
3.076000 0.16118866999999998
3.077000 0.20196070000000002
3.078000 0.24257075999999997
3.079000 0.2830147
3.080000 0.32328835
3.081000 0.36338754
3.082000 0.40330812
3.083000 0.44304593
3.084000 0.48259688
3.085000 0.5219568499999999
3.086000 0.56112171
3.087000 0.60008741
3.088000 0.63884985
3.089000 0.67740493
3.090000 0.71574864
3.091000 0.75387689
3.092000 0.7917856799999999
3.093000 0.8294710000000001
3.094000 0.8669287899999999
3.095000 0.90415515
3.096000 0.94114598
3.097000 0.97789746
3.098000 1.0144056000000001
3.099000 1.0506664000000001
3.100000 1.0866761
3.101000 1.1224308
3.102000 1.1579266
3.103000 1.1931596
3.104000 1.2281260999999999
3.105000 1.2628224000000001
3.106000 1.2972445000000001
3.107000 1.3313889
3.108000 1.3652517
3.109000 1.3988292
3.110000 1.4321178
3.111000 1.4651139
3.112000 1.497814
3.113000 1.5302141999999999
3.114000 1.5623112
3.115000 1.5941014999999998
3.116000 1.6255813000000001
3.117000 1.6567474
3.118000 1.6875962000000002
3.119000 1.7181243999999998
3.120000 1.7483285000000002
3.121000 1.7782051
3.122000 1.8077508999999998
3.123000 1.8369627999999998
3.124000 1.8658373999999998
3.125000 1.8943712000000001
3.126000 1.9225611999999999
3.127000 1.9504042
3.128000 1.9778970999999999
3.129000 2.0050365
3.130000 2.0318197
3.131000 2.0582434
3.132000 2.0843046
3.133000 2.1100003
3.134000 2.1353276
3.135000 2.1602836
3.136000 2.1848653
3.137000 2.20907
3.138000 2.2328946999999997
3.139000 2.2563368
3.140000 2.2793936
3.141000 2.3020621
3.142000 2.3243399
3.143000 2.3462245
3.144000 2.3677131
3.145000 2.3888032999999997
3.146000 2.4094924
3.147000 2.4297781
3.148000 2.449658
3.149000 2.4691297
3.150000 2.4881909
3.151000 2.5068391
3.152000 2.5250724
3.153000 2.5428882
3.154000 2.5602845
3.155000 2.5772594
3.156000 2.5938105
3.157000 2.6099358
3.158000 2.6256332000000002
3.159000 2.6409009
3.160000 2.6557369
3.161000 2.6701394
3.162000 2.6841065
3.163000 2.6976362
3.164000 2.7107269
3.165000 2.7233768
3.166000 2.7355844
3.167000 2.747348
3.168000 2.7586659
3.169000 2.7695369000000003
3.170000 2.7799590999999997
3.171000 2.7899314
3.172000 2.7994521000000003
3.173000 2.8085202
3.174000 2.8171342
3.175000 2.8252929
3.176000 2.8329952
3.177000 2.8402397
3.178000 2.8470255
3.179000 2.8533516
3.180000 2.8592171
3.181000 2.8646208
3.182000 2.8695621
3.183000 2.8740399
3.184000 2.8780535
3.185000 2.8816022
3.186000 2.8846854
3.187000 2.8873025
3.188000 2.8894527
3.189000 2.8911356
3.190000 2.8923506000000003
3.191000 2.8930973
3.192000 2.8933754
3.193000 2.8931845000000003
3.194000 2.8925242
3.195000 2.8913943
3.196000 2.8897947
3.197000 2.8877253
3.198000 2.8851857
3.199000 2.8821763000000002
3.200000 2.8786967
3.201000 2.8747471
3.202000 2.8703278
3.203000 2.8654387
3.204000 2.8600803
3.205000 2.8542524
3.206000 2.8479557
3.207000 2.8411906
3.208000 2.8339574
3.209000 2.8262565
3.210000 2.8180884
3.211000 2.8094539000000003
3.212000 2.8003535999999998
3.213000 2.7907881999999997
3.214000 2.7807584
3.215000 2.7702649999999998
3.216000 2.7593087
3.217000 2.7478907
3.218000 2.7360119
3.219000 2.7236732
3.220000 2.7108757
3.221000 2.6976204999999998
3.222000 2.6839089
3.223000 2.669742
3.224000 2.6551211
3.225000 2.6400476999999998
3.226000 2.6245228999999997
3.227000 2.6085483
3.228000 2.5921252999999997
3.229000 2.5752555999999998
3.230000 2.5579406
3.231000 2.5401821
3.232000 2.5219817
3.233000 2.5033410999999997
3.234000 2.4842619999999997
3.235000 2.4647463000000003
3.236000 2.4447961
3.237000 2.4244132
3.238000 2.4035994
3.239000 2.382357
3.240000 2.3606881
3.241000 2.3385948
3.242000 2.3160791
3.243000 2.2931436
3.244000 2.2697903
3.245000 2.2460219
3.246000 2.2218404
3.247000 2.1972485
3.248000 2.1722486
3.249000 2.1468434000000003
3.250000 2.1210356
3.251000 2.0948276
3.252000 2.0682221
3.253000 2.0412222
3.254000 2.0138303
3.255000 1.9860494999999998
3.256000 1.9578828
3.257000 1.9293329000000001
3.258000 1.9004028
3.259000 1.8710958
3.260000 1.8414146999999998
3.261000 1.8113628
3.262000 1.7809430000000002
3.263000 1.7501589000000002
3.264000 1.7190134
3.265000 1.6875099
3.266000 1.6556520000000001
3.267000 1.6234427999999999
3.268000 1.5908858000000001
3.269000 1.5579845
3.270000 1.5247424
3.271000 1.4911631
3.272000 1.4572501999999998
3.273000 1.4230072999999999
3.274000 1.3884382
3.275000 1.3535466
3.276000 1.3183363
3.277000 1.2828111
3.278000 1.2469749
3.279000 1.2108317
3.280000 1.1743853
3.281000 1.1376397999999999
3.282000 1.1005992
3.283000 1.0632676
3.284000 1.0256492000000001
3.285000 0.98774806
3.286000 0.9495684900000001
3.287000 0.9111146400000001
3.288000 0.8723909
3.289000 0.83340146
3.290000 0.7941507699999999
3.291000 0.75464319
3.292000 0.71488312
3.293000 0.67487503
3.294000 0.63462341
3.295000 0.5941327700000001
3.296000 0.55340761
3.297000 0.51245256
3.298000 0.47127227
3.299000 0.42987130999999995
3.300000 0.38825439
3.301000 0.3464262
3.302000 0.30439147
3.303000 0.26215496
3.304000 0.21972146
3.305000 0.1770958
3.306000 0.13428282
3.307000 0.091287401
3.308000 0.048114458
3.309000 0.004768927500000001
3.310000 -0.03874423
3.311000 -0.082420016
3.312000 -0.12625341
3.313000 -0.17023934000000002
3.314000 -0.21437276
3.315000 -0.25864854
3.316000 -0.30306154
3.317000 -0.34760662999999997
3.318000 -0.39227860999999997
3.319000 -0.43707229000000003
3.320000 -0.48198248
3.321000 -0.52700387
3.322000 -0.57213125
3.323000 -0.6173592999999999
3.324000 -0.66268267
3.325000 -0.7080961
3.326000 -0.75359424
3.327000 -0.79917172
3.328000 -0.8448231
3.329000 -0.8905431300000001
3.330000 -0.93632629
3.331000 -0.9821672
3.332000 -1.0280604
3.333000 -1.0740005000000001
3.334000 -1.1199821
3.335000 -1.1659996000000001
3.336000 -1.2120475
3.337000 -1.2581204000000001
3.338000 -1.3042128
3.339000 -1.3503190999999999
3.340000 -1.3964339
3.341000 -1.4425515999999998
3.342000 -1.4886667
3.343000 -1.5347736
3.344000 -1.5808665999999998
3.345000 -1.6269404
3.346000 -1.6729893
3.347000 -1.7190075999999999
3.348000 -1.7649898000000002
3.349000 -1.8109305
3.350000 -1.8568238000000001
3.351000 -1.9026642999999999
3.352000 -1.948446
3.353000 -1.9941637
3.354000 -2.0398116
3.355000 -2.0853842
3.356000 -2.1308757000000003
3.357000 -2.1762807
3.358000 -2.2215933
3.359000 -2.266808
3.360000 -2.3119193
3.361000 -2.3569212999999998
3.362000 -2.4018086000000003
3.363000 -2.4465758
3.364000 -2.4912171
3.365000 -2.5357269000000002
3.366000 -2.5800996
3.367000 -2.6243296
3.368000 -2.6684113
3.369000 -2.7123393
3.370000 -2.7561080000000002
3.371000 -2.7997117
3.372000 -2.8431451
3.373000 -2.8864026000000003
3.374000 -2.9294786999999998
3.375000 -2.972368
3.376000 -3.0150647999999998
3.377000 -3.0575639000000003
3.378000 -3.0998595
3.379000 -3.1419463000000003
3.380000 -3.183819
3.381000 -3.2254722
3.382000 -3.2669004
3.383000 -3.308098
3.384000 -3.3490598000000005
3.385000 -3.3897806000000004
3.386000 -3.4302548
3.387000 -3.4704771
3.388000 -3.510442
3.389000 -3.5501446999999997
3.390000 -3.5895795
3.391000 -3.6287412
3.392000 -3.667625
3.393000 -3.7062254
3.394000 -3.744537
3.395000 -3.7825550999999997
3.396000 -3.820274
3.397000 -3.857689
3.398000 -3.8947951
3.399000 -3.9315872
3.400000 -3.9680600000000004
3.401000 -4.0042086999999995
3.402000 -4.0400285
3.403000 -4.0755142
3.404000 -4.1106611
3.405000 -4.1454642999999995
3.406000 -4.1799188
3.407000 -4.2140201
3.408000 -4.247763
3.409000 -4.2811430999999995
3.410000 -4.3141555
3.411000 -4.3467958
3.412000 -4.379059
3.413000 -4.410940399999999
3.414000 -4.4424358999999995
3.415000 -4.4735406
3.416000 -4.5042496000000005
3.417000 -4.534559
3.418000 -4.5644641
3.419000 -4.5939606
3.420000 -4.6230439
3.421000 -4.65171
3.422000 -4.6799544
3.423000 -4.7077727
3.424000 -4.735161000000001
3.425000 -4.762115
3.426000 -4.7886301
3.427000 -4.8147026
3.428000 -4.8403285
3.429000 -4.8655037
3.430000 -4.8902243
3.431000 -4.9144864
3.432000 -4.9382862
3.433000 -4.9616195
3.434000 -4.9844828
3.435000 -5.0068721
3.436000 -5.0287839000000005
3.437000 -5.0502148
3.438000 -5.0711609
3.439000 -5.0916187
3.440000 -5.1115848
3.441000 -5.1310557999999995
3.442000 -5.1500283
3.443000 -5.1684987
3.444000 -5.1864639
3.445000 -5.2039206
3.446000 -5.2208657999999994
3.447000 -5.2372962
3.448000 -5.2532084
3.449000 -5.2685998
3.450000 -5.2834671
3.451000 -5.2978072
3.452000 -5.3116176
3.453000 -5.3248953000000006
3.454000 -5.3376373
3.455000 -5.3498406
3.456000 -5.361503
3.457000 -5.3726215
3.458000 -5.3831935
3.459000 -5.3932164
3.460000 -5.4026879
3.461000 -5.4116055
3.462000 -5.4199666
3.463000 -5.4277688
3.464000 -5.4350104
3.465000 -5.441688699999999
3.466000 -5.4478016
3.467000 -5.453347
3.468000 -5.4583229
3.469000 -5.462727
3.470000 -5.4665577
3.471000 -5.4698132
3.472000 -5.4724917
3.473000 -5.4745913
3.474000 -5.4761101
3.475000 -5.4770465999999995
3.476000 -5.4773994
3.477000 -5.4771669
3.478000 -5.4763481
3.479000 -5.4749411
3.480000 -5.4729447
3.481000 -5.4703574999999995
3.482000 -5.4671787
3.483000 -5.4634068000000005
3.484000 -5.4590408
3.485000 -5.454079800000001
3.486000 -5.448522799999999
3.487000 -5.4423686
3.488000 -5.4356165
3.489000 -5.4282658
3.490000 -5.420316
3.491000 -5.4117660999999995
3.492000 -5.4026157
3.493000 -5.392864
3.494000 -5.382511
3.495000 -5.3715561
3.496000 -5.3599987
3.497000 -5.3478386
3.498000 -5.3350754
3.499000 -5.3217094
3.500000 -5.3077403
3.501000 -5.2931678
3.502000 -5.277992
3.503000 -5.262213200000001
3.504000 -5.2458316
3.505000 -5.2288473
3.506000 -5.2112605
3.507000 -5.1930714
3.508000 -5.174280700000001
3.509000 -5.1548887
3.510000 -5.1348958
3.511000 -5.1143028
3.512000 -5.0931104
3.513000 -5.0713189
3.514000 -5.0489295
3.515000 -5.0259426000000005
3.516000 -5.0023593
3.517000 -4.978180699999999
3.518000 -4.9534079
3.519000 -4.9280416
3.520000 -4.9020831000000005
3.521000 -4.8755333
3.522000 -4.848393799999999
3.523000 -4.8206660999999995
3.524000 -4.7923513
3.525000 -4.7634508
3.526000 -4.7339663
3.527000 -4.7038991
3.528000 -4.6732508
3.529000 -4.6420231
3.530000 -4.6102181
3.531000 -4.5778375
3.532000 -4.5448832
3.533000 -4.5113571
3.534000 -4.4772609999999995
3.535000 -4.4425972
3.536000 -4.4073679
3.537000 -4.3715749
3.538000 -4.3352209
3.539000 -4.2983081
3.540000 -4.2608388
3.541000 -4.2228155
3.542000 -4.1842405
3.543000 -4.1451167
3.544000 -4.1054465
3.545000 -4.065232399999999
3.546000 -4.0244773
3.547000 -3.983184
3.548000 -3.9413552999999997
3.549000 -3.8989939000000002
3.550000 -3.8561026999999997
3.551000 -3.8126849
3.552000 -3.7687435999999996
3.553000 -3.7242815
3.554000 -3.6793020000000003
3.555000 -3.6338083
3.556000 -3.5878036
3.557000 -3.5412911
3.558000 -3.4942746
3.559000 -3.4467570000000003
3.560000 -3.3987418
3.561000 -3.3502324999999997
3.562000 -3.3012330999999997
3.563000 -3.2517467
3.564000 -3.2017775
3.565000 -3.1513289
3.566000 -3.1004045000000002
3.567000 -3.0490085000000002
3.568000 -2.9971446999999998
3.569000 -2.9448168
3.570000 -2.8920291000000002
3.571000 -2.8387856
3.572000 -2.7850902
3.573000 -2.7309472
3.574000 -2.6763607
3.575000 -2.621335
3.576000 -2.5658743
3.577000 -2.5099831
3.578000 -2.4536656
3.579000 -2.3969263
3.580000 -2.3397696999999997
3.581000 -2.2822004
3.582000 -2.2242227999999997
3.583000 -2.1658415
3.584000 -2.1070613
3.585000 -2.0478864999999997
3.586000 -1.9883222999999999
3.587000 -1.9283731
3.588000 -1.8680438000000001
3.589000 -1.8073393
3.590000 -1.7462644999999999
3.591000 -1.6848242
3.592000 -1.6230233
3.593000 -1.5608669
3.594000 -1.4983601
3.595000 -1.4355077
3.596000 -1.3723151
3.597000 -1.3087871
3.598000 -1.2449291
3.599000 -1.1807461
3.600000 -1.1162435
3.601000 -1.0514264
3.602000 -0.9863002200000001
3.603000 -0.9208702500000001
3.604000 -0.85514188
3.605000 -0.7891205099999999
3.606000 -0.7228116
3.607000 -0.6562206
3.608000 -0.5893530299999999
3.609000 -0.52221441
3.610000 -0.45481031
3.611000 -0.38714637
3.612000 -0.31922818000000003
3.613000 -0.25106142
3.614000 -0.18265177
3.615000 -0.11400497
3.616000 -0.045126723
3.617000 0.023977186
3.618000 0.093300967
3.619000 0.1628388
3.620000 0.23258484
3.621000 0.30253327
3.622000 0.37267818
3.623000 0.44301371
3.624000 0.51353388
3.625000 0.58423281
3.626000 0.65510455
3.627000 0.72614313
3.628000 0.7973426
3.629000 0.86869691
3.630000 0.94020003
3.631000 1.011846
3.632000 1.0836288
3.633000 1.1555424
3.634000 1.2275806
3.635000 1.2997374000000002
3.636000 1.3720067
3.637000 1.4443823999999998
3.638000 1.5168584
3.639000 1.5894284
3.640000 1.6620864999999998
3.641000 1.7348265
3.642000 1.8076422
3.643000 1.8805275
3.644000 1.9534761
3.645000 2.0264819
3.646000 2.0995386000000003
3.647000 2.1726402
3.648000 2.2457803
3.649000 2.3189528
3.650000 2.3921516
3.651000 2.4653703
3.652000 2.5386028
3.653000 2.6118429
3.654000 2.6850844
3.655000 2.758321
3.656000 2.8315463999999997
3.657000 2.9047545
3.658000 2.9779391
3.659000 3.051094
3.660000 3.1242128
3.661000 3.1972896
3.662000 3.2703179999999996
3.663000 3.343292
3.664000 3.4162048
3.665000 3.489051
3.666000 3.5618238000000004
3.667000 3.6345173
3.668000 3.707125
3.669000 3.7796412000000004
3.670000 3.8520597
3.671000 3.9243739
3.672000 3.9965781999999996
3.673000 4.068666
3.674000 4.1406315
3.675000 4.2124681
3.676000 4.2841703
3.677000 4.3557315999999995
3.678000 4.4271462
3.679000 4.498408
3.680000 4.5695106999999995
3.681000 4.640448500000001
3.682000 4.7112156
3.683000 4.7818057
3.684000 4.852213
3.685000 4.9224312999999995
3.686000 4.9924549
3.687000 5.062278
3.688000 5.131894699999999
3.689000 5.2012991
3.690000 5.2704852
3.691000 5.3394474
3.692000 5.4081801
3.693000 5.4766774
3.694000 5.5449337000000005
3.695000 5.6129429
3.696000 5.680700000000001
3.697000 5.748198899999999
3.698000 5.8154341
3.699000 5.8823999
3.700000 5.9490908000000005
3.701000 6.0155012
3.702000 6.0816254
3.703000 6.1474584
3.704000 6.2129945
3.705000 6.2782279999999995
3.706000 6.3431539
3.707000 6.407766
3.708000 6.4720601
3.709000 6.536029999999999
3.710000 6.5996706000000005
3.711000 6.662976700000001
3.712000 6.725943099999999
3.713000 6.788565200000001
3.714000 6.8508372
3.715000 6.912753700000001
3.716000 6.9743097
3.717000 7.0355006
3.718000 7.0963204
3.719000 7.1567655
3.720000 7.2168298
3.721000 7.276509000000001
3.722000 7.3357977000000005
3.723000 7.3946916
3.724000 7.453186100000001
3.725000 7.5112760000000005
3.726000 7.5689569
3.727000 7.626223599999999
3.728000 7.683072200000001
3.729000 7.7394977
3.730000 7.7954963
3.731000 7.8510627
3.732000 7.9061933
3.733000 7.9608828
3.734000 8.0151275
3.735000 8.0689229
3.736000 8.1222653
3.737000 8.175149600000001
3.738000 8.227572599999998
3.739000 8.27953
3.740000 8.3310172
3.741000 8.3820306
3.742000 8.4325656
3.743000 8.4826186
3.744000 8.5321866
3.745000 8.581264299999999
3.746000 8.629848800000001
3.747000 8.677936299999999
3.748000 8.7255232
3.749000 8.7726057
3.750000 8.81918
3.751000 8.8652425
3.752000 8.9107893
3.753000 8.9558177
3.754000 9.0003245
3.755000 9.0443052
3.756000 9.0877578
3.757000 9.1306783
3.758000 9.173063200000001
3.759000 9.214910099999999
3.760000 9.256215399999999
3.761000 9.2969768
3.762000 9.3371905
3.763000 9.3768537
3.764000 9.415964
3.765000 9.4545186
3.766000 9.4925143
3.767000 9.5299482
3.768000 9.5668182
3.769000 9.6031219
3.770000 9.6388564
3.771000 9.6740186
3.772000 9.7086072
3.773000 9.742619099999999
3.774000 9.7760528
3.775000 9.808905399999999
3.776000 9.841174599999999
3.777000 9.872859
3.778000 9.9039555
3.779000 9.9344626
3.780000 9.9643789
3.781000 9.9937014
3.782000 10.02243
3.783000 10.05056
3.784000 10.078090000000001
3.785000 10.105020000000001
3.786000 10.13135
3.787000 10.15708
3.788000 10.1822
3.789000 10.20671
3.790000 10.23062
3.791000 10.25391
3.792000 10.2766
3.793000 10.29867
3.794000 10.320129999999999
3.795000 10.34098
3.796000 10.36121
3.797000 10.380830000000001
3.798000 10.39982
3.799000 10.418199999999999
3.800000 10.43596
3.801000 10.4531
3.802000 10.46962
3.803000 10.48552
3.804000 10.5008
3.805000 10.515460000000001
3.806000 10.52949
3.807000 10.5429
3.808000 10.55568
3.809000 10.56784
3.810000 10.579379999999999
3.811000 10.59029
3.812000 10.600579999999999
3.813000 10.61024
3.814000 10.61928
3.815000 10.62769
3.816000 10.63548
3.817000 10.64264
3.818000 10.64918
3.819000 10.655100000000001
3.820000 10.66039
3.821000 10.66506
3.822000 10.6691
3.823000 10.67253
3.824000 10.675329999999999
3.825000 10.6775
3.826000 10.67906
3.827000 10.68
3.828000 10.68032
3.829000 10.680019999999999
3.830000 10.6791
3.831000 10.67756
3.832000 10.675410000000001
3.833000 10.67265
3.834000 10.669270000000001
3.835000 10.665280000000001
3.836000 10.66068
3.837000 10.65546
3.838000 10.64964
3.839000 10.64321
3.840000 10.636180000000001
3.841000 10.628540000000001
3.842000 10.6203
3.843000 10.611460000000001
3.844000 10.60201
3.845000 10.59197
3.846000 10.58134
3.847000 10.5701
3.848000 10.55828
3.849000 10.54586
3.850000 10.53285
3.851000 10.51926
3.852000 10.50508
3.853000 10.49032
3.854000 10.47497
3.855000 10.45905
3.856000 10.44255
3.857000 10.42547
3.858000 10.40782
3.859000 10.3896
3.860000 10.37082
3.861000 10.35146
3.862000 10.33155
3.863000 10.31107
3.864000 10.29003
3.865000 10.26844
3.866000 10.2463
3.867000 10.2236
3.868000 10.20036
3.869000 10.17657
3.870000 10.15225
3.871000 10.12738
3.872000 10.10197
3.873000 10.07604
3.874000 10.04957
3.875000 10.02257
3.876000 9.995055899999999
3.877000 9.9670164
3.878000 9.9384591
3.879000 9.9093869
3.880000 9.8798037
3.881000 9.8497123
3.882000 9.8191157
3.883000 9.788017
3.884000 9.7564206
3.885000 9.7243287
3.886000 9.691745000000001
3.887000 9.6586734
3.888000 9.6251175
3.889000 9.5910802
3.890000 9.556564700000001
3.891000 9.5215753
3.892000 9.486115
3.893000 9.450188299999999
3.894000 9.413798199999999
3.895000 9.3769483
3.896000 9.3396425
3.897000 9.3018845
3.898000 9.2636786
3.899000 9.225028
3.900000 9.1859363
3.901000 9.146408000000001
3.902000 9.106446799999999
3.903000 9.0660572
3.904000 9.0252422
3.905000 8.9840062
3.906000 8.9423537
3.907000 8.9002877
3.908000 8.8578135
3.909000 8.8149346
3.910000 8.771655
3.911000 8.7279789
3.912000 8.6839102
3.913000 8.639453399999999
3.914000 8.5946128
3.915000 8.5493922
3.916000 8.5037962
3.917000 8.4578291
3.918000 8.4114954
3.919000 8.3647989
3.920000 8.317744000000001
3.921000 8.2703352
3.922000 8.222576199999999
3.923000 8.1744723
3.924000 8.1260271
3.925000 8.077246
3.926000 8.0281325
3.927000 7.9786912
3.928000 7.928926499999999
3.929000 7.8788428999999995
3.930000 7.828445
3.931000 7.7777370999999995
3.932000 7.7267237
3.933000 7.675409299999999
3.934000 7.623798399999999
3.935000 7.571895400000001
3.936000 7.5197048
3.937000 7.4672312000000005
3.938000 7.4144796
3.939000 7.3614538
3.940000 7.308159
3.941000 7.2545998
3.942000 7.2007805
3.943000 7.1467057
3.944000 7.0923798
3.945000 7.037807999999999
3.946000 6.9829948
3.947000 6.927944
3.948000 6.872660699999999
3.949000 6.8171494
3.950000 6.7614152999999995
3.951000 6.7054621999999995
3.952000 6.649295199999999
3.953000 6.5929189
3.954000 6.5363377
3.955000 6.4795561
3.956000 6.422579300000001
3.957000 6.365411
3.958000 6.308056400000001
3.959000 6.250520099999999
3.960000 6.1928067
3.961000 6.1349209
3.962000 6.0768671
3.963000 6.018650200000001
3.964000 5.9602745
3.965000 5.9017446
3.966000 5.8430653
3.967000 5.7842407
3.968000 5.7252761
3.969000 5.6661755000000005
3.970000 5.6069437
3.971000 5.5475853
3.972000 5.4881047
3.973000 5.4285064
3.974000 5.3687949
3.975000 5.3089749
3.976000 5.2490506
3.977000 5.1890269
3.978000 5.1289082
3.979000 5.0686985
3.980000 5.0084025
3.981000 4.9480248
3.982000 4.8875697
3.983000 4.827041599999999
3.984000 4.7664445
3.985000 4.705783
3.986000 4.6450615
3.987000 4.5842845
3.988000 4.5234561
3.989000 4.4625804
3.990000 4.4016618
3.991000 4.3407045
3.992000 4.279713
3.993000 4.2186912
3.994000 4.1576438
3.995000 4.0965747
3.996000 4.0354881
3.997000 3.9743885
3.998000 3.9132795999999996
3.999000 3.8521659
4.000000 3.7910513999999997
4.001000 3.7299402
4.002000 3.6688365000000003
4.003000 3.6077444
4.004000 3.5466678000000003
4.005000 3.4856111000000003
4.006000 3.4245782
4.007000 3.3635727999999996
4.008000 3.3025995000000004
4.009000 3.2416619
4.010000 3.1807638999999996
4.011000 3.1199094
4.012000 3.0591024
4.013000 2.9983466
4.014000 2.937646
4.015000 2.8770043
4.016000 2.8164253
4.017000 2.7559126
4.018000 2.6954701
4.019000 2.6351014
4.020000 2.57481
4.021000 2.5145996
4.022000 2.4544736
4.023000 2.3944357
4.024000 2.3344895
4.025000 2.2746382
4.026000 2.2148855
4.027000 2.1552347
4.028000 2.0956891
4.029000 2.0362521
4.030000 1.9769269999999999
4.031000 1.9177172
4.032000 1.8586259
4.033000 1.7996565
4.034000 1.740812
4.035000 1.6820956000000002
4.036000 1.6235108000000003
4.037000 1.5650604
4.038000 1.5067477
4.039000 1.4485757
4.040000 1.3905476
4.041000 1.3326664
4.042000 1.274935
4.043000 1.2173564
4.044000 1.1599338000000001
4.045000 1.1026698
4.046000 1.0455675
4.047000 0.98862983
4.048000 0.93185948
4.049000 0.8752592800000001
4.050000 0.8188320299999999
4.051000 0.76258038
4.052000 0.70650713
4.053000 0.65061487
4.054000 0.59490628
4.055000 0.53938394
4.056000 0.48405043999999997
4.057000 0.42890823
4.058000 0.37395984
4.059000 0.31920772
4.060000 0.26465428999999996
4.061000 0.21030189999999999
4.062000 0.15615290999999998
4.063000 0.10220963
4.064000 0.048474317999999995
4.065000 -0.0050507777
4.066000 -0.058363453999999995
4.067000 -0.11146154999999999
4.068000 -0.16434292
4.069000 -0.21700547
4.070000 -0.26944713
4.071000 -0.32166587
4.072000 -0.3736597
4.073000 -0.42542665999999996
4.074000 -0.47696479999999997
4.075000 -0.5282722400000001
4.076000 -0.57934709
4.077000 -0.63018757
4.078000 -0.6807918700000001
4.079000 -0.73115821
4.080000 -0.7812849199999999
4.081000 -0.8311702900000001
4.082000 -0.88081267
4.083000 -0.93021039
4.084000 -0.97936196
4.085000 -1.0282658
4.086000 -1.0769203999999999
4.087000 -1.1253243
4.088000 -1.173476
4.089000 -1.2213742
4.090000 -1.2690175
4.091000 -1.3164045
4.092000 -1.363534
4.093000 -1.4104047
4.094000 -1.4570153000000001
4.095000 -1.5033647
4.096000 -1.5494516999999999
4.097000 -1.5952751
4.098000 -1.6408339
4.099000 -1.6861269
4.100000 -1.7311532
4.101000 -1.7759116
4.102000 -1.8204013
4.103000 -1.864621
4.104000 -1.9085702
4.105000 -1.9522477
4.106000 -1.9956527000000002
4.107000 -2.0387845
4.108000 -2.0816421000000003
4.109000 -2.1242248
4.110000 -2.1665318
4.111000 -2.2085626
4.112000 -2.2503162
4.113000 -2.2917923
4.114000 -2.3329899000000003
4.115000 -2.3739086
4.116000 -2.414548
4.117000 -2.4549074
4.118000 -2.4949863999999997
4.119000 -2.5347844
4.120000 -2.574301
4.121000 -2.6135359
4.122000 -2.6524886000000003
4.123000 -2.691159
4.124000 -2.7295468
4.125000 -2.7676515
4.126000 -2.8054731
4.127000 -2.8430112
4.128000 -2.8802657
4.129000 -2.9172366000000003
4.130000 -2.9539237
4.131000 -2.9903267000000002
4.132000 -3.0264455999999997
4.133000 -3.0622805
4.134000 -3.0978313
4.135000 -3.133098
4.136000 -3.1680804
4.137000 -3.2027788
4.138000 -3.2371934999999996
4.139000 -3.2713238
4.140000 -3.3051707
4.141000 -3.3387337
4.142000 -3.3720132
4.143000 -3.4050092
4.144000 -3.4377221
4.145000 -3.4701522
4.146000 -3.5022996
4.147000 -3.5341650000000002
4.148000 -3.5657484000000004
4.149000 -3.5970497999999997
4.150000 -3.6280699
4.151000 -3.6588091000000005
4.152000 -3.6892679
4.153000 -3.7194468
4.154000 -3.749346
4.155000 -3.7789661000000003
4.156000 -3.8083076
4.157000 -3.8373711999999998
4.158000 -3.8661573
4.159000 -3.8946666
4.160000 -3.9228998
4.161000 -3.9508574
4.162000 -3.9785399999999997
4.163000 -4.0059485
4.164000 -4.0330835
4.165000 -4.0599457999999995
4.166000 -4.0865358
4.167000 -4.1128546
4.168000 -4.1389029
4.169000 -4.164681600000001
4.170000 -4.1901909
4.171000 -4.215432
4.172000 -4.2404059
4.173000 -4.2651132
4.174000 -4.2895544
4.175000 -4.3137308
4.176000 -4.3376431
4.177000 -4.361292
4.178000 -4.3846786
4.179000 -4.4078037
4.180000 -4.4306681
4.181000 -4.4532727
4.182000 -4.4756184999999995
4.183000 -4.4977065
4.184000 -4.5195375
4.185000 -4.5411125
4.186000 -4.5624323
4.187000 -4.5834981
4.188000 -4.6043105
4.189000 -4.6248708
4.190000 -4.64518
4.191000 -4.6652392
4.192000 -4.6850495
4.193000 -4.7046117
4.194000 -4.7239274
4.195000 -4.7429971
4.196000 -4.7618221
4.197000 -4.7804039
4.198000 -4.798743099999999
4.199000 -4.816841
4.200000 -4.8346989
4.201000 -4.852318
4.202000 -4.8696995
4.203000 -4.886844399999999
4.204000 -4.9037538
4.205000 -4.920429400000001
4.206000 -4.9368717
4.207000 -4.9530823
4.208000 -4.9690623
4.209000 -4.9848132000000005
4.210000 -5.0003361
4.211000 -5.0156320999999995
4.212000 -5.0307024
4.213000 -5.0455485
4.214000 -5.0601713
4.215000 -5.0745722
4.216000 -5.0887525
4.217000 -5.1027134
4.218000 -5.1164559999999994
4.219000 -5.1299817999999995
4.220000 -5.1432919
4.221000 -5.1563874
4.222000 -5.1692694
4.223000 -5.1819394999999995
4.224000 -5.1943991
4.225000 -5.206649
4.226000 -5.2186905999999995
4.227000 -5.2305250999999995
4.228000 -5.242154
4.229000 -5.2535783
4.230000 -5.2647997
4.231000 -5.275818699999999
4.232000 -5.2866369
4.233000 -5.297255900000001
4.234000 -5.3076766
4.235000 -5.3179003
4.236000 -5.327928099999999
4.237000 -5.3377609999999995
4.238000 -5.3474005
4.239000 -5.3568479
4.240000 -5.3661045
4.241000 -5.3751711
4.242000 -5.3840492
4.243000 -5.3927399000000005
4.244000 -5.4012444
4.245000 -5.4095641
4.246000 -5.4176997
4.247000 -5.425652899999999
4.248000 -5.4334242
4.249000 -5.441015200000001
4.250000 -5.4484271
4.251000 -5.4556607999999995
4.252000 -5.4627175999999995
4.253000 -5.4695986
4.254000 -5.4763049
4.255000 -5.4828379
4.256000 -5.4891985
4.257000 -5.4953877
4.258000 -5.5014069999999995
4.259000 -5.5072572
4.260000 -5.512939800000001
4.261000 -5.5184554
4.262000 -5.5238057
4.263000 -5.5289917
4.264000 -5.5340141
4.265000 -5.5388745
4.266000 -5.5435736
4.267000 -5.5481125
4.268000 -5.5524927
4.269000 -5.5567149
4.270000 -5.560780299999999
4.271000 -5.5646896
4.272000 -5.5684444
4.273000 -5.5720452
4.274000 -5.5754934
4.275000 -5.5787899
4.276000 -5.5819355
4.277000 -5.584931399999999
4.278000 -5.5877782
4.279000 -5.590477600000001
4.280000 -5.5930298
4.281000 -5.5954359
4.282000 -5.5976972
4.283000 -5.5998139
4.284000 -5.6017876
4.285000 -5.6036185000000005
4.286000 -5.605308
4.287000 -5.6068568999999995
4.288000 -5.6082658
4.289000 -5.6095358
4.290000 -5.6106675
4.291000 -5.6116622
4.292000 -5.6125205
4.293000 -5.6132428
4.294000 -5.6138303
4.295000 -5.6142841
4.296000 -5.6146044
4.297000 -5.6147922
4.298000 -5.6148484
4.299000 -5.6147735999999995
4.300000 -5.6145686999999995
4.301000 -5.6142341
4.302000 -5.6137711
4.303000 -5.6131799
4.304000 -5.6124613
4.305000 -5.611616
4.306000 -5.6106444
4.307000 -5.609547699999999
4.308000 -5.6083262000000005
4.309000 -5.606980200000001
4.310000 -5.6055106
4.311000 -5.6039181000000005
4.312000 -5.6022029
4.313000 -5.6003656
4.314000 -5.5984069
4.315000 -5.5963270000000005
4.316000 -5.5941269
4.317000 -5.5918064
4.318000 -5.5893663
4.319000 -5.5868074
4.320000 -5.5841297
4.321000 -5.5813334999999995
4.322000 -5.5784196
4.323000 -5.5753879
4.324000 -5.572239300000001
4.325000 -5.5689741
4.326000 -5.5655926000000004
4.327000 -5.5620953
4.328000 -5.5584826
4.329000 -5.5547547
4.330000 -5.5509124
4.331000 -5.5469558
4.332000 -5.5428851
4.333000 -5.5387009
4.334000 -5.5344038
4.335000 -5.5299938
4.336000 -5.5254712999999995
4.337000 -5.5208366
4.338000 -5.5160902
4.339000 -5.511232499999999
4.340000 -5.5062637
4.341000 -5.5011839
4.342000 -5.4959938
4.343000 -5.4906934
4.344000 -5.4852828
4.345000 -5.4797627
4.346000 -5.474133
4.347000 -5.4683939
4.348000 -5.4625455
4.349000 -5.4565884
4.350000 -5.4505225
4.351000 -5.4443479
4.352000 -5.438064799999999
4.353000 -5.4316729
4.354000 -5.425173
4.355000 -5.4185648
4.356000 -5.4118481
4.357000 -5.4050233
4.358000 -5.3980901999999995
4.359000 -5.391049
4.360000 -5.3838998
4.361000 -5.3766426
4.362000 -5.3692773
4.363000 -5.3618036
4.364000 -5.354221900000001
4.365000 -5.3465322
4.366000 -5.338734
4.367000 -5.3308278
4.368000 -5.3228136
4.369000 -5.314691
4.370000 -5.30646
4.371000 -5.2981205000000005
4.372000 -5.2896727
4.373000 -5.2811164
4.374000 -5.2724518
4.375000 -5.2636784
4.376000 -5.2547965
4.377000 -5.245805900000001
4.378000 -5.2367064999999995
4.379000 -5.2274983
4.380000 -5.218181
4.381000 -5.2087544999999995
4.382000 -5.1992189
4.383000 -5.189574100000001
4.384000 -5.1798198
4.385000 -5.169956
4.386000 -5.1599823
4.387000 -5.1498987000000005
4.388000 -5.1397052
4.389000 -5.1294018
4.390000 -5.1189881
4.391000 -5.1084638
4.392000 -5.0978292000000005
4.393000 -5.087084
4.394000 -5.0762277000000005
4.395000 -5.0652605
4.396000 -5.0541822
4.397000 -5.0429925
4.398000 -5.0316915
4.399000 -5.0202791
4.400000 -5.0087549000000005
4.401000 -4.9971189
4.402000 -4.9853712
4.403000 -4.9735114
4.404000 -4.9615394
4.405000 -4.9494549999999995
4.406000 -4.937258
4.407000 -4.9249485
4.408000 -4.9125262
4.409000 -4.8999909
4.410000 -4.8873425
4.411000 -4.8745807
4.412000 -4.8617054
4.413000 -4.8487164
4.414000 -4.8356138
4.415000 -4.822397199999999
4.416000 -4.8090667
4.417000 -4.7956217
4.418000 -4.782062
4.419000 -4.7683876
4.420000 -4.7545981
4.421000 -4.7406934
4.422000 -4.7266733
4.423000 -4.7125377
4.424000 -4.6982862
4.425000 -4.6839185
4.426000 -4.6694346
4.427000 -4.6548343999999995
4.428000 -4.6401177
4.429000 -4.6252838999999994
4.430000 -4.6103331999999995
4.431000 -4.5952652
4.432000 -4.5800798
4.433000 -4.564776999999999
4.434000 -4.5493565
4.435000 -4.533818
4.436000 -4.5181617
4.437000 -4.502387
4.438000 -4.4864941
4.439000 -4.4704828
4.440000 -4.4543531
4.441000 -4.4381049
4.442000 -4.4217382
4.443000 -4.4052526
4.444000 -4.3886483
4.445000 -4.3719251
4.446000 -4.355083
4.447000 -4.3381218
4.448000 -4.3210417
4.449000 -4.3038424
4.450000 -4.2865239
4.451000 -4.2690862
4.452000 -4.2515293000000005
4.453000 -4.2338528
4.454000 -4.2160571000000004
4.455000 -4.1981418
4.456000 -4.1801069
4.457000 -4.1619528
4.458000 -4.1436791
4.459000 -4.125285900000001
4.460000 -4.1067734
4.461000 -4.0881414
4.462000 -4.0693898
4.463000 -4.0505189
4.464000 -4.0315289
4.465000 -4.0124193
4.466000 -3.9931908000000003
4.467000 -3.9738431999999997
4.468000 -3.9543767
4.469000 -3.9347912999999997
4.470000 -3.9150870999999996
4.471000 -3.8952645
4.472000 -3.8753233999999996
4.473000 -3.8552641999999997
4.474000 -3.8350873
4.475000 -3.8147925999999996
4.476000 -3.7943803
4.477000 -3.7738506
4.478000 -3.7532039000000004
4.479000 -3.7324402
4.480000 -3.71156
4.481000 -3.6905635
4.482000 -3.6694508
4.483000 -3.6482222
4.484000 -3.6268782
4.485000 -3.6054187
4.486000 -3.583844
4.487000 -3.5621545999999995
4.488000 -3.5403509
4.489000 -3.5184328000000002
4.490000 -3.4964006
4.491000 -3.4742548999999996
4.492000 -3.4519959000000005
4.493000 -3.4296237
4.494000 -3.4071386
4.495000 -3.384541
4.496000 -3.3618311999999997
4.497000 -3.3390097
4.498000 -3.3160765000000003
4.499000 -3.2930322
4.500000 -3.2698773
4.501000 -3.2466117000000003
4.502000 -3.2232363
4.503000 -3.1997517
4.504000 -3.1761578999999998
4.505000 -3.1524558000000003
4.506000 -3.1286455999999996
4.507000 -3.1047277
4.508000 -3.0807029
4.509000 -3.0565718
4.510000 -3.0323349
4.511000 -3.0079928999999996
4.512000 -2.9835464
4.513000 -2.958996
4.514000 -2.9343424
4.515000 -2.9095862
4.516000 -2.8847281
4.517000 -2.8597688
4.518000 -2.8347092000000003
4.519000 -2.8095499
4.520000 -2.7842917
4.521000 -2.7589353
4.522000 -2.7334813
4.523000 -2.7079307
4.524000 -2.6822841
4.525000 -2.6565423
4.526000 -2.6307063
4.527000 -2.6047766
4.528000 -2.5787542
4.529000 -2.5526397
4.530000 -2.5264341
4.531000 -2.5001382
4.532000 -2.4737528
4.533000 -2.4472786
4.534000 -2.4207164999999997
4.535000 -2.3940675000000002
4.536000 -2.3673324
4.537000 -2.3405120000000004
4.538000 -2.3136072
4.539000 -2.2866188999999997
4.540000 -2.259548
4.541000 -2.2323955
4.542000 -2.2051623
4.543000 -2.1778494
4.544000 -2.1504577
4.545000 -2.1229882
4.546000 -2.0954419
4.547000 -2.0678197999999997
4.548000 -2.040123
4.549000 -2.0123525
4.550000 -1.9845093
4.551000 -1.9565945
4.552000 -1.9286092000000001
4.553000 -1.9005546000000002
4.554000 -1.8724317000000001
4.555000 -1.8442415
4.556000 -1.8159851
4.557000 -1.7876638
4.558000 -1.7592788000000001
4.559000 -1.730831
4.560000 -1.7023217
4.561000 -1.6737521000000002
4.562000 -1.6451232
4.563000 -1.6164362
4.564000 -1.5876925
4.565000 -1.558893
4.566000 -1.5300391
4.567000 -1.501132
4.568000 -1.4721728
4.569000 -1.4431628
4.570000 -1.4141033
4.571000 -1.3849956
4.572000 -1.3558408
4.573000 -1.3266403
4.574000 -1.2973953
4.575000 -1.2681072
4.576000 -1.2387772
4.577000 -1.2094067
4.578000 -1.1799972
4.579000 -1.1505497999999998
4.580000 -1.1210659
4.581000 -1.0915468
4.582000 -1.0619941000000002
4.583000 -1.0324091
4.584000 -1.0027931
4.585000 -0.9731475300000001
4.586000 -0.9434738200000001
4.587000 -0.9137732900000001
4.588000 -0.88404743
4.589000 -0.8542975399999999
4.590000 -0.82452511
4.591000 -0.79473155
4.592000 -0.7649182800000001
4.593000 -0.73508667
4.594000 -0.7052382
4.595000 -0.67537422
4.596000 -0.64549623
4.597000 -0.61560562
4.598000 -0.58570378
4.599000 -0.55579217
4.600000 -0.52587227
4.601000 -0.49594548
4.602000 -0.46601322999999995
4.603000 -0.43607699000000005
4.604000 -0.40613817999999996
4.605000 -0.37619828
4.606000 -0.34625875
4.607000 -0.31632106
4.608000 -0.28638667
4.609000 -0.25645706
4.610000 -0.22653369
4.611000 -0.19661806999999998
4.612000 -0.16671168
4.613000 -0.13681599
4.614000 -0.10693250000000001
4.615000 -0.07706271099999999
4.616000 -0.04720811
4.617000 -0.017370192
4.618000 0.012449552999999999
4.619000 0.042249638
4.620000 0.072028569
4.621000 0.10178487
4.622000 0.13151707
4.623000 0.16122366999999999
4.624000 0.19090322
4.625000 0.22055425
4.626000 0.25017529
4.627000 0.27976490000000004
4.628000 0.30932163
4.629000 0.33884405
4.630000 0.36833069999999996
4.631000 0.39778017000000004
4.632000 0.42719101
4.633000 0.45656179999999996
4.634000 0.48589115000000005
4.635000 0.51517761
4.636000 0.5444197900000001
4.637000 0.57361624
4.638000 0.60276557
4.639000 0.63186632
4.640000 0.66091707
4.641000 0.6899164099999999
4.642000 0.7188629400000001
4.643000 0.7477551699999999
4.644000 0.77659171
4.645000 0.80537107
4.646000 0.8340918500000001
4.647000 0.86275265
4.648000 0.89135198
4.649000 0.9198884500000001
4.650000 0.94836056
4.651000 0.97676693
4.652000 1.0051061
4.653000 1.0333767
4.654000 1.0615773
4.655000 1.0897065
4.656000 1.1177628
4.657000 1.1457451
4.658000 1.1736519
4.659000 1.2014817
4.660000 1.2292334999999999
4.661000 1.2569058
4.662000 1.2844972
4.663000 1.3120066
4.664000 1.3394327
4.665000 1.3667742
4.666000 1.3940299
4.667000 1.4211985999999999
4.668000 1.4482792
4.669000 1.4752705
4.670000 1.5021712
4.671000 1.5289802
4.672000 1.5556965
4.673000 1.5823189000000002
4.674000 1.6088463000000002
4.675000 1.6352776
4.676000 1.6616117
4.677000 1.6878475
4.678000 1.7139837000000002
4.679000 1.7400195999999999
4.680000 1.7659538999999997
4.681000 1.7917857
4.682000 1.8175136
4.683000 1.8431369
4.684000 1.8686544
4.685000 1.8940649999999999
4.686000 1.9193677
4.687000 1.9445617
4.688000 1.9696457
4.689000 1.9946188
4.690000 2.0194799
4.691000 2.0442280999999998
4.692000 2.0688623
4.693000 2.0933816000000003
4.694000 2.1177851000000003
4.695000 2.1420719
4.696000 2.166241
4.697000 2.1902915
4.698000 2.2142223999999997
4.699000 2.238033
4.700000 2.2617222999999997
4.701000 2.2852896
4.702000 2.3087339
4.703000 2.3320546
4.704000 2.3552508999999997
4.705000 2.3783220000000003
4.706000 2.4012672
4.707000 2.4240855
4.708000 2.4467765999999997
4.709000 2.4693396
4.710000 2.4917737
4.711000 2.5140785
4.712000 2.5362531
4.713000 2.5582969
4.714000 2.5802094
4.715000 2.6019901
4.716000 2.6236382999999996
4.717000 2.6451534
4.718000 2.6665349000000003
4.719000 2.6877822
4.720000 2.7088949
4.721000 2.7298725999999998
4.722000 2.7507147
4.723000 2.7714206000000003
4.724000 2.79199
4.725000 2.8124224
4.726000 2.8327176
4.727000 2.852875
4.728000 2.8728943
4.729000 2.8927751
4.730000 2.9125170999999996
4.731000 2.9321199
4.732000 2.9515835
4.733000 2.9709073
4.734000 2.9900912
4.735000 3.0091349
4.736000 3.0280381
4.737000 3.0468008
4.738000 3.0654224
4.739000 3.083903
4.740000 3.1022424
4.741000 3.1204404
4.742000 3.1384967
4.743000 3.1564113
4.744000 3.1741843
4.745000 3.1918152999999996
4.746000 3.2093044
4.747000 3.2266512999999994
4.748000 3.2438561
4.749000 3.2609187
4.750000 3.2778389999999997
4.751000 3.2946173
4.752000 3.3112532999999997
4.753000 3.3277471000000003
4.754000 3.3440988999999997
4.755000 3.3603083
4.756000 3.3763758999999998
4.757000 3.3923015000000003
4.758000 3.4080852000000004
4.759000 3.4237269
4.760000 3.4392271
4.761000 3.4545860999999998
4.762000 3.4698039
4.763000 3.4848806000000003
4.764000 3.4998164
4.765000 3.5146116999999997
4.766000 3.529267
4.767000 3.5437822
4.768000 3.5581578
4.769000 3.5723943
4.770000 3.5864919000000004
4.771000 3.6004510000000005
4.772000 3.6142717999999996
4.773000 3.6279548000000004
4.774000 3.6415003
4.775000 3.6549091
4.776000 3.6681812000000003
4.777000 3.6813173
4.778000 3.6943179
4.779000 3.7071832
4.780000 3.7199139999999997
4.781000 3.7325103
4.782000 3.7449732
4.783000 3.7573028
4.784000 3.7694998
4.785000 3.7815645
4.786000 3.7934978
4.787000 3.8052998
4.788000 3.8169712000000002
4.789000 3.8285125000000004
4.790000 3.8399246
4.791000 3.8512077
4.792000 3.8623627000000003
4.793000 3.8733903
4.794000 3.8842909000000003
4.795000 3.8950656
4.796000 3.9057147
4.797000 3.916239
4.798000 3.9266392999999997
4.799000 3.9369161999999998
4.800000 3.9470706
4.801000 3.9571031999999997
4.802000 3.9670147000000004
4.803000 3.9768063
4.804000 3.9864782
4.805000 3.9960317
4.806000 4.0054675
4.807000 4.0147863
4.808000 4.0239893
4.809000 4.0330771
4.810000 4.0420506000000005
4.811000 4.0509105
4.812000 4.0596578
4.813000 4.0682934
4.814000 4.0768184
4.815000 4.0852334
4.816000 4.0935393
4.817000 4.1017372000000005
4.818000 4.109827800000001
4.819000 4.1178118
4.820000 4.1256905
4.821000 4.1334648000000005
4.822000 4.1411351
4.823000 4.1487031
4.824000 4.156169299999999
4.825000 4.163534599999999
4.826000 4.1708
4.827000 4.1779663000000005
4.828000 4.1850347
4.829000 4.1920058000000004
4.830000 4.1988809
4.831000 4.2056609
4.832000 4.2123466999999994
4.833000 4.2189397
4.834000 4.2254407
4.835000 4.2318508
4.836000 4.2381708
4.837000 4.2444021
4.838000 4.2505454
4.839000 4.256602
4.840000 4.2625729
4.841000 4.2684592
4.842000 4.2742625
4.843000 4.2799834
4.844000 4.2856228000000005
4.845000 4.291182
4.846000 4.2966623
4.847000 4.3020647
4.848000 4.3073904
4.849000 4.3126401
4.850000 4.3178152
4.851000 4.3229166
4.852000 4.3279458
4.853000 4.3329034
4.854000 4.3377906
4.855000 4.342608500000001
4.856000 4.347358300000001
4.857000 4.352041
4.858000 4.3566573
4.859000 4.3612085
4.860000 4.365696
4.861000 4.3701205
4.862000 4.374483199999999
4.863000 4.3787848
4.864000 4.3830268
4.865000 4.3872099
4.866000 4.391335300000001
4.867000 4.3954041
4.868000 4.3994173
4.869000 4.403376199999999
4.870000 4.4072814000000005
4.871000 4.4111345
4.872000 4.4149362
4.873000 4.4186871000000005
4.874000 4.422389
4.875000 4.4260424
4.876000 4.4296484
4.877000 4.4332083
4.878000 4.4367228
4.879000 4.4401933
4.880000 4.4436201
4.881000 4.4470049
4.882000 4.4503484
4.883000 4.4536516
4.884000 4.4569153
4.885000 4.4601407
4.886000 4.4633284
4.887000 4.4664795999999996
4.888000 4.469595099999999
4.889000 4.4726759
4.890000 4.4757232
4.891000 4.4787377
4.892000 4.4817202
4.893000 4.4846717
4.894000 4.4875931
4.895000 4.4904854
4.896000 4.4933494
4.897000 4.4961859
4.898000 4.498995799999999
4.899000 4.5017801
4.900000 4.5045394000000005
4.901000 4.5072749000000005
4.902000 4.5099873
4.903000 4.5126773
4.904000 4.5153460999999995
4.905000 4.5179941
4.906000 4.520622299999999
4.907000 4.5232315000000005
4.908000 4.5258224
4.909000 4.5283961999999995
4.910000 4.5309532
4.911000 4.5334943
4.912000 4.5360204
4.913000 4.538532
4.914000 4.5410298000000004
4.915000 4.5435142
4.916000 4.5459863
4.917000 4.5484465
4.918000 4.550895499999999
4.919000 4.5533339999999995
4.920000 4.5557622
4.921000 4.558181
4.922000 4.5605909
4.923000 4.5629922
4.924000 4.5653854
4.925000 4.5677710000000005
4.926000 4.57015
4.927000 4.5725223
4.928000 4.5748882
4.929000 4.5772485000000005
4.930000 4.5796037
4.931000 4.581954
4.932000 4.5842998
4.933000 4.5866419
4.934000 4.5889802
4.935000 4.5913156
4.936000 4.593648
4.937000 4.595978199999999
4.938000 4.5983061
4.939000 4.6006326
4.940000 4.6029575000000005
4.941000 4.6052817
4.942000 4.6076052
4.943000 4.6099283
4.944000 4.6122514
4.945000 4.6145748
4.946000 4.6168987
4.947000 4.6192233
4.948000 4.621549
4.949000 4.6238757999999995
4.950000 4.6262041
4.951000 4.6285339
4.952000 4.6308655
4.953000 4.6331986999999994
4.954000 4.635533700000001
4.955000 4.6378706
4.956000 4.640209700000001
4.957000 4.6425506
4.958000 4.644893499999999
4.959000 4.6472382
4.960000 4.6495847
4.961000 4.6519328
4.962000 4.6542827
4.963000 4.6566341
4.964000 4.6589866
4.965000 4.6613406
4.966000 4.6636954
4.967000 4.6660513
4.968000 4.6684075
4.969000 4.6707645
4.970000 4.6731215
4.971000 4.6754785
4.972000 4.6778355000000005
4.973000 4.6801921
4.974000 4.682548000000001
4.975000 4.6849027
4.976000 4.6872564
4.977000 4.689608499999999
4.978000 4.6919588
4.979000 4.6943069
4.980000 4.6966527000000005
4.981000 4.6989955
4.982000 4.7013354
4.983000 4.7036719
4.984000 4.7060043
4.985000 4.7083322
4.986000 4.7106557
4.987000 4.7129739
4.988000 4.7152861999999995
4.989000 4.7175925
4.990000 4.7198918
4.991000 4.7221839
4.992000 4.7244679
4.993000 4.7267437
4.994000 4.7290102
4.995000 4.7312669000000005
4.996000 4.7335133
4.997000 4.7357485
4.998000 4.7379717
4.999000 4.7401823
5.000000 4.7423795
5.001000 4.7445625
5.002000 4.7467306
5.003000 4.7488831000000005
5.004000 4.7510192
5.005000 4.7531381
5.006000 4.7552388
5.007000 4.7573205
5.008000 4.7593828
5.009000 4.7614243
5.010000 4.763444499999999
5.011000 4.7654424
5.012000 4.7674172
5.013000 4.7693681
5.014000 4.7712941
5.015000 4.773194
5.016000 4.7750674
5.017000 4.7769132999999995
5.018000 4.7787305
5.019000 4.7805179
5.020000 4.7822747
5.021000 4.7840003
5.022000 4.7856931
5.023000 4.7873523
5.024000 4.7889769
5.025000 4.7905657
5.026000 4.7921177
5.027000 4.7936317
5.028000 4.7951068999999995
5.029000 4.7965419
5.030000 4.7979355
5.031000 4.7992866
5.032000 4.8005942
5.033000 4.8018567
5.034000 4.803073
5.035000 4.804242
5.036000 4.8053626000000005
5.037000 4.8064336
5.038000 4.8074536000000005
5.039000 4.8084214
5.040000 4.8093356
5.041000 4.810194999999999
5.042000 4.8109986000000005
5.043000 4.8117448
5.044000 4.8124325
5.045000 4.8130605
5.046000 4.8136275
5.047000 4.8141319000000005
5.048000 4.8145726
5.049000 4.8149481000000005
5.050000 4.8152573
5.051000 4.8154987
5.052000 4.8156712
5.053000 4.8157733
5.054000 4.8158035
5.055000 4.8157603
5.056000 4.8156425
5.057000 4.8154488
5.058000 4.8151776
5.059000 4.814827800000001
5.060000 4.8143975
5.061000 4.8138853
5.062000 4.81329
5.063000 4.8126101
5.064000 4.8118438999999995
5.065000 4.810989999999999
5.066000 4.8100468
5.067000 4.809013
5.068000 4.807886900000001
5.069000 4.8066672
5.070000 4.8053522
5.071000 4.8039407
5.072000 4.8024308
5.073000 4.8008211
5.074000 4.7991104
5.075000 4.7972969999999995
5.076000 4.7953792
5.077000 4.7933556
5.078000 4.7912251
5.079000 4.7889858
5.080000 4.7866363000000005
5.081000 4.7841754
5.082000 4.7816012
5.083000 4.7789123
5.084000 4.7761075
5.085000 4.773185
5.086000 4.7701433
5.087000 4.766981299999999
5.088000 4.7636971
5.089000 4.7602892
5.090000 4.7567565
5.091000 4.7530971
5.092000 4.7493093
5.093000 4.7453918
5.094000 4.7413431
5.095000 4.7371615
5.096000 4.7328453999999995
5.097000 4.7283933000000005
5.098000 4.7238036999999995
5.099000 4.719075200000001
5.100000 4.7142059
5.101000 4.7091942
5.102000 4.7040388
5.103000 4.6987381
5.104000 4.6932906
5.105000 4.6876945
5.106000 4.6819482
5.107000 4.6760503
5.108000 4.6699997
5.109000 4.6637945
5.110000 4.657433200000001
5.111000 4.6509143
5.112000 4.6442363
5.113000 4.6373982
5.114000 4.6303980000000005
5.115000 4.6232346
5.116000 4.6159066
5.117000 4.6084125
5.118000 4.600750700000001
5.119000 4.592920100000001
5.120000 4.5849193
5.121000 4.5767467
5.122000 4.568401
5.123000 4.5598809
5.124000 4.5511853
5.125000 4.5423124
5.126000 4.5332611
5.127000 4.5240298
5.128000 4.5146171
5.129000 4.5050219
5.130000 4.4952426
5.131000 4.4852778
5.132000 4.4751264
5.133000 4.4647869
5.134000 4.4542577
5.135000 4.4435374
5.136000 4.432625
5.137000 4.4215187
5.138000 4.4102177
5.139000 4.3987203
5.140000 4.3870252
5.141000 4.3751311
5.142000 4.3630365
5.143000 4.3507405
5.144000 4.3382417
5.145000 4.3255389
5.146000 4.312630700000001
5.147000 4.2995162
5.148000 4.2861942
5.149000 4.2726632
5.150000 4.2589225
5.151000 4.2449709
5.152000 4.230807
5.153000 4.21643
5.154000 4.2018387
5.155000 4.1870322
5.156000 4.1720092
5.157000 4.1567691
5.158000 4.1413106
5.159000 4.1256331
5.160000 4.1097354
5.161000 4.0936164999999995
5.162000 4.0772755
5.163000 4.0607113
5.164000 4.0439229
5.165000 4.026909900000001
5.166000 4.0096708
5.167000 3.9922051
5.168000 3.9745114999999998
5.169000 3.9565894999999998
5.170000 3.9384379999999997
5.171000 3.9200559000000004
5.172000 3.9014425
5.173000 3.882597
5.174000 3.8635182999999995
5.175000 3.844206
5.176000 3.8246591000000003
5.177000 3.8048763
5.178000 3.7848573000000005
5.179000 3.7646013999999997
5.180000 3.7441074999999997
5.181000 3.7233751
5.182000 3.7024032
5.183000 3.6811914000000003
5.184000 3.659739
5.185000 3.6380451000000003
5.186000 3.6161095
5.187000 3.5939313
5.188000 3.5715099
5.189000 3.5488448999999997
5.190000 3.5259359
5.191000 3.5027821
5.192000 3.4793830999999997
5.193000 3.4557383999999995
5.194000 3.4318477
5.195000 3.4077103999999996
5.196000 3.3833262000000004
5.197000 3.3586948999999997
5.198000 3.3338159
5.199000 3.3086888
5.200000 3.2833133
5.201000 3.2576893000000005
5.202000 3.231816
5.203000 3.2056935
5.204000 3.1793214
5.205000 3.1526998
5.206000 3.1258280999999997
5.207000 3.0987062
5.208000 3.0713338
5.209000 3.0437108
5.210000 3.0158371
5.211000 2.9877124
5.212000 2.9593366999999997
5.213000 2.9307097
5.214000 2.9018316
5.215000 2.8727020999999997
5.216000 2.8433213
5.217000 2.813689
5.218000 2.7838055
5.219000 2.7536707000000002
5.220000 2.7232844
5.221000 2.6926471
5.222000 2.6617587
5.223000 2.6306191
5.224000 2.5992287
5.225000 2.5675876
5.226000 2.535696
5.227000 2.503554
5.228000 2.471162
5.229000 2.4385201
5.230000 2.4056286
5.231000 2.3724878
5.232000 2.339098
5.233000 2.3054596
5.234000 2.2715729000000002
5.235000 2.237438
5.236000 2.2030556999999997
5.237000 2.1684259
5.238000 2.1335494
5.239000 2.0984263999999997
5.240000 2.0630576
5.241000 2.0274432
5.242000 1.991584
5.243000 1.9554801
5.244000 1.9191325
5.245000 1.8825413999999998
5.246000 1.8457076
5.247000 1.8086316000000002
5.248000 1.7713141000000001
5.249000 1.7337557
5.250000 1.6959571999999998
5.251000 1.6579194
5.252000 1.6196427999999998
5.253000 1.5811282999999998
5.254000 1.5423768
5.255000 1.5033889999999999
5.256000 1.4641659
5.257000 1.4247083
5.258000 1.385017
5.259000 1.3450931
5.260000 1.3049374
5.261000 1.264551
5.262000 1.2239348
5.263000 1.1830897999999999
5.264000 1.1420171
5.265000 1.1007177
5.266000 1.0591926
5.267000 1.0174429
5.268000 0.97546978
5.269000 0.93327425
5.270000 0.8908575400000001
5.271000 0.84822075
5.272000 0.80536511
5.273000 0.76229172
5.274000 0.7190018
5.275000 0.6754966
5.276000 0.6317773799999999
5.277000 0.5878454099999999
5.278000 0.54370193
5.279000 0.49934829999999997
5.280000 0.45478586000000004
5.281000 0.41001596999999995
5.282000 0.36504003
5.283000 0.31985948000000003
5.284000 0.27447575999999996
5.285000 0.22889032999999998
5.286000 0.18310472
5.287000 0.13712047
5.288000 0.090939144
5.289000 0.044562336
5.290000 -0.0020083347
5.291000 -0.048771215
5.292000 -0.09572462899999999
5.293000 -0.14286685999999998
5.294000 -0.1901962
5.295000 -0.23771087
5.296000 -0.28540909
5.297000 -0.33328908
5.298000 -0.381349
5.299000 -0.42958702000000004
5.300000 -0.47800126000000004
5.301000 -0.52658985
5.302000 -0.57535092
5.303000 -0.62428252
5.304000 -0.67338278
5.305000 -0.72264969
5.306000 -0.77208132
5.307000 -0.82167573
5.308000 -0.8714309
5.309000 -0.9213447600000001
5.310000 -0.9714153600000001
5.311000 -1.0216407
5.312000 -1.0720186
5.313000 -1.122547
5.314000 -1.1732239
5.315000 -1.2240471
5.316000 -1.2750146
5.317000 -1.3261241
5.318000 -1.3773735
5.319000 -1.4287605
5.320000 -1.480283
5.321000 -1.5319387
5.322000 -1.5837253999999998
5.323000 -1.6356407
5.324000 -1.6876822
5.325000 -1.7398478
5.326000 -1.7921350999999999
5.327000 -1.8445415
5.328000 -1.8970647999999999
5.329000 -1.9497022
5.330000 -2.0024516
5.331000 -2.0553103
5.332000 -2.1082758999999998
5.333000 -2.1613458
5.334000 -2.2145174
5.335000 -2.2677882
5.336000 -2.3211556
5.337000 -2.3746166
5.338000 -2.428169
5.339000 -2.4818098
5.340000 -2.5355365
5.341000 -2.5893463
5.342000 -2.6432363
5.343000 -2.6972039
5.344000 -2.7512461
5.345000 -2.8053602
5.346000 -2.8595435
5.347000 -2.9137928
5.348000 -2.9681055
5.349000 -3.0224785
5.350000 -3.0769091
5.351000 -3.1313945000000003
5.352000 -3.1859312
5.353000 -3.2405168
5.354000 -3.2951482
5.355000 -3.3498224
5.356000 -3.4045361000000005
5.357000 -3.4592867
5.358000 -3.5140708
5.359000 -3.5688855
5.360000 -3.6237277
5.361000 -3.6785945
5.362000 -3.733483
5.363000 -3.7883896
5.364000 -3.8433112
5.365000 -3.8982447000000002
5.366000 -3.9531872000000003
5.367000 -4.0081352
5.368000 -4.0630858
5.369000 -4.1180357
5.370000 -4.172981500000001
5.371000 -4.2279202
5.372000 -4.2828482
5.373000 -4.3377623
5.374000 -4.3926593
5.375000 -4.4475358
5.376000 -4.502388799999999
5.377000 -4.5572147
5.378000 -4.6120096
5.379000 -4.6667706
5.380000 -4.7214944
5.381000 -4.7761772
5.382000 -4.8308156
5.383000 -4.885406
5.384000 -4.939945
5.385000 -4.9944293
5.386000 -5.048855
5.387000 -5.1032189
5.388000 -5.1575173
5.389000 -5.211746300000001
5.390000 -5.2659027
5.391000 -5.3199824
5.392000 -5.3739823
5.393000 -5.4278985
5.394000 -5.481727
5.395000 -5.5354647
5.396000 -5.5891078
5.397000 -5.6426521
5.398000 -5.6960944
5.399000 -5.7494309
5.400000 -5.8026578
5.401000 -5.8557715
5.402000 -5.9087683
5.403000 -5.9616443
5.404000 -6.014395899999999
5.405000 -6.067019
5.406000 -6.119510200000001
5.407000 -6.1718654
5.408000 -6.2240809
5.409000 -6.276153
5.410000 -6.328077599999999
5.411000 -6.379851
5.412000 -6.431469300000001
5.413000 -6.4829289999999995
5.414000 -6.5342255
5.415000 -6.585355099999999
5.416000 -6.6363141
5.417000 -6.687098700000001
5.418000 -6.7377046
5.419000 -6.7881279
5.420000 -6.8383649
5.421000 -6.8884118999999995
5.422000 -6.938264500000001
5.423000 -6.9879182
5.424000 -7.0373692000000005
5.425000 -7.086613799999999
5.426000 -7.1356483
5.427000 -7.1844682
5.428000 -7.2330691
5.429000 -7.281447200000001
5.430000 -7.3295988
5.431000 -7.3775195
5.432000 -7.425205399999999
5.433000 -7.4726529
5.434000 -7.5198576
5.435000 -7.566814900000001
5.436000 -7.6135211
5.437000 -7.659972499999999
5.438000 -7.7061646
5.439000 -7.7520937
5.440000 -7.7977553
5.441000 -7.8431457
5.442000 -7.8882612000000005
5.443000 -7.9330973
5.444000 -7.9776503
5.445000 -8.0219157
5.446000 -8.0658898
5.447000 -8.1095681
5.448000 -8.152946799999999
5.449000 -8.1960216
5.450000 -8.2387887
5.451000 -8.2812443
5.452000 -8.3233833
5.453000 -8.365202700000001
5.454000 -8.406698
5.455000 -8.4478647
5.456000 -8.488699
5.457000 -8.529197400000001
5.458000 -8.569354599999999
5.459000 -8.6091675
5.460000 -8.6486317
5.461000 -8.6877428
5.462000 -8.726497
5.463000 -8.7648898
5.464000 -8.8029176
5.465000 -8.8405766
5.466000 -8.877862200000001
5.467000 -8.9147702
5.468000 -8.9512967
5.469000 -8.9874379
5.470000 -9.0231895
5.471000 -9.0585478
5.472000 -9.0935081
5.473000 -9.1280669
5.474000 -9.1622204
5.475000 -9.195964
5.476000 -9.2292942
5.477000 -9.2622072
5.478000 -9.2946991
5.479000 -9.326765700000001
5.480000 -9.3584031
5.481000 -9.3896069
5.482000 -9.420373999999999
5.483000 -9.450700099999999
5.484000 -9.4805814
5.485000 -9.5100135
5.486000 -9.5389932
5.487000 -9.5675163
5.488000 -9.5955789
5.489000 -9.6231773
5.490000 -9.650307900000001
5.491000 -9.6769668
5.492000 -9.7031504
5.493000 -9.728854100000001
5.494000 -9.7540751
5.495000 -9.7788088
5.496000 -9.8030522
5.497000 -9.8268017
5.498000 -9.8500527
5.499000 -9.8728023
5.500000 -9.8950468
5.501000 -9.9167824
5.502000 -9.9380061
5.503000 -9.9587135
5.504000 -9.978901599999999
5.505000 -9.9985667
5.506000 -10.017710000000001
5.507000 -10.03632
5.508000 -10.05439
5.509000 -10.07193
5.510000 -10.08893
5.511000 -10.10539
5.512000 -10.12129
5.513000 -10.13665
5.514000 -10.15146
5.515000 -10.16571
5.516000 -10.1794
5.517000 -10.19253
5.518000 -10.20509
5.519000 -10.217080000000001
5.520000 -10.2285
5.521000 -10.23934
5.522000 -10.24961
5.523000 -10.25929
5.524000 -10.26839
5.525000 -10.2769
5.526000 -10.28481
5.527000 -10.29214
5.528000 -10.29887
5.529000 -10.30499
5.530000 -10.310519999999999
5.531000 -10.315439999999999
5.532000 -10.319749999999999
5.533000 -10.323450000000001
5.534000 -10.32653
5.535000 -10.329
5.536000 -10.33085
5.537000 -10.332080000000001
5.538000 -10.33268
5.539000 -10.33266
5.540000 -10.33201
5.541000 -10.33073
5.542000 -10.328809999999999
5.543000 -10.32626
5.544000 -10.32307
5.545000 -10.31924
5.546000 -10.31476
5.547000 -10.30964
5.548000 -10.30388
5.549000 -10.29746
5.550000 -10.2904
5.551000 -10.28268
5.552000 -10.27431
5.553000 -10.26528
5.554000 -10.25559
5.555000 -10.24525
5.556000 -10.23424
5.557000 -10.222570000000001
5.558000 -10.21023
5.559000 -10.19722
5.560000 -10.18355
5.561000 -10.1692
5.562000 -10.15418
5.563000 -10.138490000000001
5.564000 -10.122119999999999
5.565000 -10.10508
5.566000 -10.087359999999999
5.567000 -10.06896
5.568000 -10.04988
5.569000 -10.03012
5.570000 -10.00967
5.571000 -9.9885397
5.572000 -9.9667244
5.573000 -9.9442229
5.574000 -9.9210344
5.575000 -9.897158300000001
5.576000 -9.8725937
5.577000 -9.84734
5.578000 -9.8213971
5.579000 -9.7947635
5.580000 -9.7674392
5.581000 -9.739424300000001
5.582000 -9.7107179
5.583000 -9.681319400000001
5.584000 -9.6512295
5.585000 -9.6204475
5.586000 -9.5889732
5.587000 -9.5568061
5.588000 -9.5239468
5.589000 -9.4903953
5.590000 -9.456151
5.591000 -9.4212145
5.592000 -9.3855858
5.593000 -9.3492657
5.594000 -9.312253400000001
5.595000 -9.2745505
5.596000 -9.2361562
5.597000 -9.1970712
5.598000 -9.157296299999999
5.599000 -9.1168314
5.600000 -9.0756774
5.601000 -9.0338349
5.602000 -8.9913048
5.603000 -8.9480877
5.604000 -8.9041844
5.605000 -8.8595964
5.606000 -8.8143237
5.607000 -8.7683678
5.608000 -8.721729400000001
5.609000 -8.67441
5.610000 -8.6264111
5.611000 -8.577733499999999
5.612000 -8.5283794
5.613000 -8.4783494
5.614000 -8.4276453
5.615000 -8.376269
5.616000 -8.3242223
5.617000 -8.2715064
5.618000 -8.2181238
5.619000 -8.164075799999999
5.620000 -8.1093647
5.621000 -8.0539927
5.622000 -7.9979613
5.623000 -7.9412736
5.624000 -7.883931
5.625000 -7.8259356
5.626000 -7.7672906
5.627000 -7.7079974
5.628000 -7.648059
5.629000 -7.5874783
5.630000 -7.5262569
5.631000 -7.464398399999999
5.632000 -7.4019052
5.633000 -7.338779400000001
5.634000 -7.2750240999999995
5.635000 -7.2106428000000005
5.636000 -7.145638
5.637000 -7.080012600000001
5.638000 -7.0137694
5.639000 -6.9469123999999995
5.640000 -6.8794444
5.641000 -6.8113684999999995
5.642000 -6.742688300000001
5.643000 -6.6734067999999995
5.644000 -6.6035278
5.645000 -6.533055
5.646000 -6.4619921
5.647000 -6.390342899999999
5.648000 -6.318111699999999
5.649000 -6.2453017
5.650000 -6.1719168
5.651000 -6.0979616
5.652000 -6.0234398
5.653000 -5.9483558
5.654000 -5.8727138
5.655000 -5.7965181999999995
5.656000 -5.7197731
5.657000 -5.6424834
5.658000 -5.5646531
5.659000 -5.4862872
5.660000 -5.40739
5.661000 -5.327966399999999
5.662000 -5.248021
5.663000 -5.1675584
5.664000 -5.0865836
5.665000 -5.005101499999999
5.666000 -4.9231172
5.667000 -4.8406351
5.668000 -4.757661
5.669000 -4.6741996
5.670000 -4.5902561
5.671000 -4.5058358
5.672000 -4.4209439
5.673000 -4.3355856
5.674000 -4.249766800000001
5.675000 -4.1634925
5.676000 -4.0767685
5.677000 -3.9896004
5.678000 -3.9019938999999995
5.679000 -3.8139548000000003
5.680000 -3.7254888999999998
5.681000 -3.6366019
5.682000 -3.5472997
5.683000 -3.4575883000000003
5.684000 -3.3674743
5.685000 -3.2769632
5.686000 -3.1860616
5.687000 -3.0947754
5.688000 -3.0031111
5.689000 -2.9110750000000003
5.690000 -2.8186737
5.691000 -2.7259134
5.692000 -2.6328007
5.693000 -2.5393421
5.694000 -2.4455441
5.695000 -2.3514135
5.696000 -2.2569569
5.697000 -2.1621810000000004
5.698000 -2.0670926
5.699000 -1.9716985999999999
5.700000 -1.8760055000000002
5.701000 -1.7800205999999998
5.702000 -1.6837507
5.703000 -1.5872028
5.704000 -1.4903839
5.705000 -1.3933011
5.706000 -1.2959616
5.707000 -1.1983726
5.708000 -1.1005413
5.709000 -1.002475
5.710000 -0.9041810399999999
5.711000 -0.8056668600000001
5.712000 -0.70693991
5.713000 -0.6080076999999999
5.714000 -0.50887777
5.715000 -0.40955776
5.716000 -0.31005535
5.717000 -0.21037823
5.718000 -0.11053414
5.719000 -0.010530894
5.720000 0.089623674
5.721000 0.18992169
5.722000 0.29035525
5.723000 0.39091641
5.724000 0.49159722000000006
5.725000 0.5923897
5.726000 0.69328579
5.727000 0.79427753
5.728000 0.89535685
5.729000 0.99651562
5.730000 1.0977458
5.731000 1.1990394
5.732000 1.3003883
5.733000 1.4017843
5.734000 1.5032193
5.735000 1.6046852
5.736000 1.7061738
5.737000 1.807677
5.738000 1.9091866999999998
5.739000 2.0106947
5.740000 2.1121927
5.741000 2.2136725
5.742000 2.315126
5.743000 2.4165448
5.744000 2.5179205
5.745000 2.6192450999999997
5.746000 2.72051
5.747000 2.8217072
5.748000 2.9228279
5.749000 3.023864
5.750000 3.1248068
5.751000 3.2256479999999996
5.752000 3.3263791
5.753000 3.4269914
5.754000 3.5274766
5.755000 3.6278259
5.756000 3.7280309999999997
5.757000 3.8280834
5.758000 3.927974
5.759000 4.0276945
5.760000 4.1272361
5.761000 4.2265903
5.762000 4.3257486
5.763000 4.4247024
5.764000 4.5234431
5.765000 4.6219617
5.766000 4.7202501
5.767000 4.8182994
5.768000 4.9161009
5.769000 5.0136465999999995
5.770000 5.110927299999999
5.771000 5.207935
5.772000 5.304661
5.773000 5.4010969
5.774000 5.4972339
5.775000 5.5930641
5.776000 5.6885786000000005
5.777000 5.7837695
5.778000 5.878628
5.779000 5.9731457
5.780000 6.0673144
5.781000 6.1611257
5.782000 6.2545717
5.783000 6.3476436
5.784000 6.440333299999999
5.785000 6.5326326
5.786000 6.6245332
5.787000 6.7160271
5.788000 6.807106
5.789000 6.8977609
5.790000 6.9879845
5.791000 7.077768399999999
5.792000 7.1671046
5.793000 7.255984799999999
5.794000 7.3444016
5.795000 7.432345999999999
5.796000 7.5198106000000005
5.797000 7.606787199999999
5.798000 7.6932676
5.799000 7.779243600000001
5.800000 7.864707699999999
5.801000 7.9496525
5.802000 8.034069800000001
5.803000 8.117952200000001
5.804000 8.2012914
5.805000 8.284080000000001
5.806000 8.366309900000001
5.807000 8.4479734
5.808000 8.5290641
5.809000 8.6095735
5.810000 8.689494400000001
5.811000 8.7688193
5.812000 8.8475406
5.813000 8.9256518
5.814000 9.0031445
5.815000 9.0800121
5.816000 9.156247200000001
5.817000 9.2318431
5.818000 9.3067922
5.819000 9.3810871
5.820000 9.454722
5.821000 9.5276885
5.822000 9.599980700000001
5.823000 9.6715912
5.824000 9.742513299999999
5.825000 9.8127402
5.826000 9.8822653
5.827000 9.9510819
5.828000 10.01918
5.829000 10.08656
5.830000 10.15321
5.831000 10.21913
5.832000 10.284310000000001
5.833000 10.34874
5.834000 10.41241
5.835000 10.47533
5.836000 10.53748
5.837000 10.59885
5.838000 10.65945
5.839000 10.71927
5.840000 10.7783
5.841000 10.83653
5.842000 10.89396
5.843000 10.95058
5.844000 11.006390000000001
5.845000 11.06139
5.846000 11.115559999999999
5.847000 11.168899999999999
5.848000 11.22141
5.849000 11.27308
5.850000 11.32391
5.851000 11.373890000000001
5.852000 11.423020000000001
5.853000 11.47128
5.854000 11.51869
5.855000 11.56522
5.856000 11.61088
5.857000 11.65567
5.858000 11.69957
5.859000 11.74259
5.860000 11.78471
5.861000 11.82595
5.862000 11.86628
5.863000 11.90571
5.864000 11.944230000000001
5.865000 11.98184
5.866000 12.01853
5.867000 12.0543
5.868000 12.08916
5.869000 12.12308
5.870000 12.15608
5.871000 12.18814
5.872000 12.21926
5.873000 12.249450000000001
5.874000 12.278690000000001
5.875000 12.30698
5.876000 12.33433
5.877000 12.36072
5.878000 12.38615
5.879000 12.410630000000001
5.880000 12.434149999999999
5.881000 12.4567
5.882000 12.47829
5.883000 12.49891
5.884000 12.51856
5.885000 12.53723
5.886000 12.55493
5.887000 12.571650000000002
5.888000 12.587390000000001
5.889000 12.602150000000002
5.890000 12.61593
5.891000 12.62872
5.892000 12.64053
5.893000 12.65134
5.894000 12.661169999999998
5.895000 12.67
5.896000 12.67785
5.897000 12.6847
5.898000 12.69055
5.899000 12.695400000000001
5.900000 12.69926
5.901000 12.70213
5.902000 12.703990000000001
5.903000 12.70485
5.904000 12.70471
5.905000 12.703570000000001
5.906000 12.70143
5.907000 12.69829
5.908000 12.69414
5.909000 12.68899
5.910000 12.682850000000002
5.911000 12.6757
5.912000 12.667539999999999
5.913000 12.65839
5.914000 12.64823
5.915000 12.63707
5.916000 12.62491
5.917000 12.611749999999999
5.918000 12.5976
5.919000 12.58244
5.920000 12.566279999999999
5.921000 12.54913
5.922000 12.53098
5.923000 12.51184
5.924000 12.491710000000001
5.925000 12.47058
5.926000 12.44846
5.927000 12.42535
5.928000 12.40125
5.929000 12.37617
5.930000 12.3501
5.931000 12.32305
5.932000 12.295010000000001
5.933000 12.266
5.934000 12.23601
5.935000 12.20504
5.936000 12.17311
5.937000 12.1402
5.938000 12.10632
5.939000 12.07147
5.940000 12.03566
5.941000 11.998899999999999
5.942000 11.961170000000001
5.943000 11.92248
5.944000 11.882850000000001
5.945000 11.84226
5.946000 11.80073
5.947000 11.75825
5.948000 11.71483
5.949000 11.67048
5.950000 11.62519
5.951000 11.57897
5.952000 11.53182
5.953000 11.483740000000001
5.954000 11.434750000000001
5.955000 11.38484
5.956000 11.33402
5.957000 11.28228
5.958000 11.22965
5.959000 11.17611
5.960000 11.12167
5.961000 11.06634
5.962000 11.010119999999999
5.963000 10.95301
5.964000 10.89503
5.965000 10.83616
5.966000 10.77643
5.967000 10.71583
5.968000 10.65437
5.969000 10.59205
5.970000 10.52887
5.971000 10.46485
5.972000 10.399980000000001
5.973000 10.33428
5.974000 10.26774
5.975000 10.200380000000001
5.976000 10.132190000000001
5.977000 10.06318
5.978000 9.9933594
5.979000 9.9227317
5.980000 9.851302200000001
5.981000 9.7790763
5.982000 9.706059100000001
5.983000 9.6322559
5.984000 9.5576726
5.985000 9.482315199999999
5.986000 9.4061889
5.987000 9.3292996
5.988000 9.2516534
5.989000 9.173255399999999
5.990000 9.0941124
5.991000 9.014229499999999
5.992000 8.9336134
5.993000 8.8522695
5.994000 8.7702043
5.995000 8.6874239
5.996000 8.6039349
5.997000 8.5197426
5.998000 8.434854399999999
5.999000 8.3492756
6.000000 8.2630135
6.001000 8.1760742
6.002000 8.0884635
6.003000 8.0001891
6.004000 7.911256699999999
6.005000 7.821673199999999
6.006000 7.7314451
6.007000 7.6405793
6.008000 7.5490825
6.009000 7.456961300000001
6.010000 7.364222400000001
6.011000 7.2708733
6.012000 7.176920000000001
6.013000 7.082369900000001
6.014000 6.9872297
6.015000 6.8915068999999995
6.016000 6.795208199999999
6.017000 6.6983402
6.018000 6.6009104
6.019000 6.502925599999999
6.020000 6.4043931999999995
6.021000 6.3053198
6.022000 6.2057126
6.023000 6.1055791
6.024000 6.0049262
6.025000 5.9037611
6.026000 5.8020912000000004
6.027000 5.6999236
6.028000 5.5972658
6.029000 5.4941248
6.030000 5.3905081
6.031000 5.2864230999999995
6.032000 5.1818769
6.033000 5.0768774
6.034000 4.9714316
6.035000 4.8655469
6.036000 4.7592308
6.037000 4.6524912
6.038000 4.5453351
6.039000 4.4377702999999995
6.040000 4.3298043
6.041000 4.2214446
6.042000 4.1126985
6.043000 4.003574
6.044000 3.8940783999999997
6.045000 3.7842192
6.046000 3.6740042
6.047000 3.5634409999999996
6.048000 3.4525372
6.049000 3.3413004
6.050000 3.229738
6.051000 3.1178577
6.052000 3.005667
6.053000 2.8931736999999997
6.054000 2.7803851
6.055000 2.667309
6.056000 2.5539527
6.057000 2.4403239
6.058000 2.3264302
6.059000 2.2122789
6.060000 2.0978777
6.061000 1.9832339
6.062000 1.8683553
6.063000 1.753249
6.064000 1.6379228
6.065000 1.5223839
6.066000 1.40664
6.067000 1.2906984
6.068000 1.1745666
6.069000 1.0582521
6.070000 0.9417621399999999
6.071000 0.8251044000000001
6.072000 0.70828618
6.073000 0.59131496
6.074000 0.47419812
6.075000 0.35694309
6.076000 0.23955728
6.077000 0.12204807
6.078000 0.0044228265
6.079000 -0.11331106999999999
6.080000 -0.23114630000000003
6.081000 -0.34907549
6.082000 -0.46709133
6.083000 -0.5851865700000001
6.084000 -0.70335395
6.085000 -0.82158623
6.086000 -0.93987621
6.087000 -1.0582167
6.088000 -1.1766005
6.089000 -1.2950206
6.090000 -1.4134699
6.091000 -1.5319412
6.092000 -1.6504277
6.093000 -1.7689221000000002
6.094000 -1.8874176
6.095000 -2.0059073
6.096000 -2.1243844000000003
6.097000 -2.2428418
6.098000 -2.3612726
6.099000 -2.4796702
6.100000 -2.5980277
6.101000 -2.7163383999999997
6.102000 -2.8345955999999997
6.103000 -2.9527925
6.104000 -3.0709224
6.105000 -3.1889789000000004
6.106000 -3.3069551
6.107000 -3.4248445000000003
6.108000 -3.5426404000000002
6.109000 -3.6603364999999997
6.110000 -3.7779264
6.111000 -3.8954033999999997
6.112000 -4.0127613
6.113000 -4.1299935
6.114000 -4.2470939
6.115000 -4.3640558
6.116000 -4.480873
6.117000 -4.5975398
6.118000 -4.7140493999999995
6.119000 -4.8303958
6.120000 -4.9465731
6.121000 -5.0625748999999995
6.122000 -5.1783957
6.123000 -5.294029
6.124000 -5.4094691
6.125000 -5.5247098
6.126000 -5.6397457
6.127000 -5.7545707
6.128000 -5.8691788
6.129000 -5.983565
6.130000 -6.0977232
6.131000 -6.211647800000001
6.132000 -6.3253328
6.133000 -6.438773100000001
6.134000 -6.5519638
6.135000 -6.6648982
6.136000 -6.7775719
6.137000 -6.889978800000001
6.138000 -7.002114500000001
6.139000 -7.1139731
6.140000 -7.225549200000001
6.141000 -7.3368378
6.142000 -7.4478343
6.143000 -7.558532799999999
6.144000 -7.6689281
6.145000 -7.7790156
6.146000 -7.8887902
6.147000 -7.9982473999999995
6.148000 -8.1073813
6.149000 -8.2161881
6.150000 -8.324661899999999
6.151000 -8.4327988
6.152000 -8.5405938
6.153000 -8.6480424
6.154000 -8.7551393
6.155000 -8.861880699999999
6.156000 -8.9682616
6.157000 -9.0742782
6.158000 -9.1799252
6.159000 -9.2851989
6.160000 -9.3900949
6.161000 -9.4946094
6.162000 -9.5987372
6.163000 -9.7024754
6.164000 -9.8058194
6.165000 -9.9087648
6.166000 -10.01131
6.167000 -10.11344
6.168000 -10.21517
6.169000 -10.31649
6.170000 -10.41738
6.171000 -10.517859999999999
6.172000 -10.61791
6.173000 -10.71753
6.174000 -10.81671
6.175000 -10.91547
6.176000 -11.013779999999999
6.177000 -11.111650000000001
6.178000 -11.20907
6.179000 -11.306049999999999
6.180000 -11.402569999999999
6.181000 -11.49864
6.182000 -11.59424
6.183000 -11.68938
6.184000 -11.78406
6.185000 -11.87827
6.186000 -11.972
6.187000 -12.06526
6.188000 -12.15804
6.189000 -12.250350000000001
6.190000 -12.34216
6.191000 -12.433489999999999
6.192000 -12.52433
6.193000 -12.61468
6.194000 -12.70453
6.195000 -12.79389
6.196000 -12.882750000000001
6.197000 -12.9711
6.198000 -13.05895
6.199000 -13.146289999999999
6.200000 -13.233120000000001
6.201000 -13.319439999999998
6.202000 -13.405249999999999
6.203000 -13.49053
6.204000 -13.575300000000002
6.205000 -13.659550000000001
6.206000 -13.743279999999999
6.207000 -13.82648
6.208000 -13.909160000000002
6.209000 -13.9913
6.210000 -14.07292
6.211000 -14.154
6.212000 -14.234550000000002
6.213000 -14.314560000000002
6.214000 -14.394029999999999
6.215000 -14.47296
6.216000 -14.55135
6.217000 -14.6292
6.218000 -14.70651
6.219000 -14.78326
6.220000 -14.85947
6.221000 -14.93513
6.222000 -15.01023
6.223000 -15.08479
6.224000 -15.15878
6.225000 -15.23223
6.226000 -15.305109999999999
6.227000 -15.37744
6.228000 -15.449209999999999
6.229000 -15.520410000000002
6.230000 -15.59106
6.231000 -15.661140000000001
6.232000 -15.730659999999999
6.233000 -15.79961
6.234000 -15.867999999999999
6.235000 -15.93582
6.236000 -16.00308
6.237000 -16.06976
6.238000 -16.13588
6.239000 -16.20143
6.240000 -16.26641
6.241000 -16.33081
6.242000 -16.39465
6.243000 -16.457910000000002
6.244000 -16.520599999999998
6.245000 -16.582720000000002
6.246000 -16.64426
6.247000 -16.70523
6.248000 -16.76563
6.249000 -16.82545
6.250000 -16.88469
6.251000 -16.94336
6.252000 -17.001450000000002
6.253000 -17.058970000000002
6.254000 -17.11591
6.255000 -17.17227
6.256000 -17.22805
6.257000 -17.28326
6.258000 -17.33789
6.259000 -17.39193
6.260000 -17.4454
6.261000 -17.4983
6.262000 -17.55061
6.263000 -17.602339999999998
6.264000 -17.653489999999998
6.265000 -17.70406
6.266000 -17.75405
6.267000 -17.803459999999998
6.268000 -17.8523
6.269000 -17.900550000000003
6.270000 -17.94822
6.271000 -17.99532
6.272000 -18.04183
6.273000 -18.08776
6.274000 -18.133119999999998
6.275000 -18.1779
6.276000 -18.222089999999998
6.277000 -18.26571
6.278000 -18.30876
6.279000 -18.351219999999998
6.280000 -18.39311
6.281000 -18.43441
6.282000 -18.475150000000003
6.283000 -18.5153
6.284000 -18.55488
6.285000 -18.59389
6.286000 -18.63232
6.287000 -18.67017
6.288000 -18.70745
6.289000 -18.74416
6.290000 -18.7803
6.291000 -18.81586
6.292000 -18.85085
6.293000 -18.885270000000002
6.294000 -18.91911
6.295000 -18.95239
6.296000 -18.9851
6.297000 -19.017239999999997
6.298000 -19.04881
6.299000 -19.07981
6.300000 -19.11024
6.301000 -19.14011
6.302000 -19.16941
6.303000 -19.19815
6.304000 -19.22632
6.305000 -19.25392
6.306000 -19.28097
6.307000 -19.30744
6.308000 -19.33336
6.309000 -19.358719999999998
6.310000 -19.38351
6.311000 -19.40774
6.312000 -19.43142
6.313000 -19.454530000000002
6.314000 -19.47709
6.315000 -19.49909
6.316000 -19.52053
6.317000 -19.54141
6.318000 -19.56174
6.319000 -19.58152
6.320000 -19.60074
6.321000 -19.619410000000002
6.322000 -19.63752
6.323000 -19.655079999999998
6.324000 -19.67209
6.325000 -19.68855
6.326000 -19.704459999999997
6.327000 -19.71982
6.328000 -19.73462
6.329000 -19.74889
6.330000 -19.7626
6.331000 -19.77577
6.332000 -19.78839
6.333000 -19.80046
6.334000 -19.811999999999998
6.335000 -19.82298
6.336000 -19.83343
6.337000 -19.84333
6.338000 -19.85269
6.339000 -19.86152
6.340000 -19.8698
6.341000 -19.87754
6.342000 -19.88475
6.343000 -19.89141
6.344000 -19.89755
6.345000 -19.90314
6.346000 -19.9082
6.347000 -19.91273
6.348000 -19.916719999999998
6.349000 -19.920189999999998
6.350000 -19.92311
6.351000 -19.92551
6.352000 -19.92738
6.353000 -19.92872
6.354000 -19.92953
6.355000 -19.92981
6.356000 -19.92956
6.357000 -19.92878
6.358000 -19.92748
6.359000 -19.92565
6.360000 -19.923299999999998
6.361000 -19.92042
6.362000 -19.917009999999998
6.363000 -19.91308
6.364000 -19.90863
6.365000 -19.90365
6.366000 -19.89815
6.367000 -19.892129999999998
6.368000 -19.88559
6.369000 -19.878519999999998
6.370000 -19.87094
6.371000 -19.862830000000002
6.372000 -19.8542
6.373000 -19.84506
6.374000 -19.83539
6.375000 -19.82521
6.376000 -19.81451
6.377000 -19.8033
6.378000 -19.79156
6.379000 -19.77931
6.380000 -19.76655
6.381000 -19.75327
6.382000 -19.73947
6.383000 -19.72516
6.384000 -19.710340000000002
6.385000 -19.695
6.386000 -19.67915
6.387000 -19.662779999999998
6.388000 -19.64591
6.389000 -19.628519999999998
6.390000 -19.61062
6.391000 -19.592200000000002
6.392000 -19.57328
6.393000 -19.55384
6.394000 -19.53389
6.395000 -19.51343
6.396000 -19.49247
6.397000 -19.47099
6.398000 -19.44899
6.399000 -19.426489999999998
6.400000 -19.403480000000002
6.401000 -19.37996
6.402000 -19.355919999999998
6.403000 -19.33138
6.404000 -19.30632
6.405000 -19.28076
6.406000 -19.25469
6.407000 -19.2281
6.408000 -19.20101
6.409000 -19.173399999999997
6.410000 -19.14528
6.411000 -19.11666
6.412000 -19.087519999999998
6.413000 -19.05788
6.414000 -19.027720000000002
6.415000 -18.997059999999998
6.416000 -18.96588
6.417000 -18.93419
6.418000 -18.901989999999998
6.419000 -18.86929
6.420000 -18.83607
6.421000 -18.80234
6.422000 -18.768099999999997
6.423000 -18.733359999999998
6.424000 -18.6981
6.425000 -18.66233
6.426000 -18.62604
6.427000 -18.58925
6.428000 -18.55195
6.429000 -18.51413
6.430000 -18.4758
6.431000 -18.43696
6.432000 -18.39761
6.433000 -18.35775
6.434000 -18.31737
6.435000 -18.27648
6.436000 -18.23507
6.437000 -18.19315
6.438000 -18.15071
6.439000 -18.10776
6.440000 -18.0643
6.441000 -18.02032
6.442000 -17.975820000000002
6.443000 -17.93081
6.444000 -17.885270000000002
6.445000 -17.83922
6.446000 -17.792659999999998
6.447000 -17.74557
6.448000 -17.697969999999998
6.449000 -17.64984
6.450000 -17.6012
6.451000 -17.55203
6.452000 -17.50235
6.453000 -17.45214
6.454000 -17.401410000000002
6.455000 -17.35016
6.456000 -17.298379999999998
6.457000 -17.24608
6.458000 -17.19325
6.459000 -17.13991
6.460000 -17.08603
6.461000 -17.03163
6.462000 -16.9767
6.463000 -16.92124
6.464000 -16.865260000000003
6.465000 -16.80875
6.466000 -16.75171
6.467000 -16.694129999999998
6.468000 -16.636029999999998
6.469000 -16.5774
6.470000 -16.518240000000002
6.471000 -16.45854
6.472000 -16.39831
6.473000 -16.33755
6.474000 -16.27625
6.475000 -16.21442
6.476000 -16.15206
6.477000 -16.08915
6.478000 -16.02572
6.479000 -15.961739999999999
6.480000 -15.89723
6.481000 -15.832189999999999
6.482000 -15.7666
6.483000 -15.70047
6.484000 -15.63381
6.485000 -15.5666
6.486000 -15.49886
6.487000 -15.43057
6.488000 -15.36174
6.489000 -15.292359999999999
6.490000 -15.222450000000002
6.491000 -15.151980000000002
6.492000 -15.080969999999999
6.493000 -15.00942
6.494000 -14.937320000000001
6.495000 -14.864669999999998
6.496000 -14.791480000000002
6.497000 -14.717730000000001
6.498000 -14.64344
6.499000 -14.56859
6.500000 -14.49319
6.501000 -14.417240000000001
6.502000 -14.340739999999998
6.503000 -14.26369
6.504000 -14.18608
6.505000 -14.10791
6.506000 -14.0292
6.507000 -13.949919999999999
6.508000 -13.87009
6.509000 -13.7897
6.510000 -13.70876
6.511000 -13.627249999999998
6.512000 -13.545189999999998
6.513000 -13.46257
6.514000 -13.379389999999999
6.515000 -13.29565
6.516000 -13.21135
6.517000 -13.126489999999999
6.518000 -13.04107
6.519000 -12.955079999999999
6.520000 -12.868540000000001
6.521000 -12.781429999999999
6.522000 -12.693760000000001
6.523000 -12.605530000000002
6.524000 -12.51674
6.525000 -12.427380000000001
6.526000 -12.33746
6.527000 -12.24698
6.528000 -12.15593
6.529000 -12.06432
6.530000 -11.972140000000001
6.531000 -11.8794
6.532000 -11.78609
6.533000 -11.69222
6.534000 -11.59778
6.535000 -11.50277
6.536000 -11.407200000000001
6.537000 -11.311060000000001
6.538000 -11.21436
6.539000 -11.11708
6.540000 -11.01924
6.541000 -10.920829999999999
6.542000 -10.82186
6.543000 -10.72231
6.544000 -10.6222
6.545000 -10.521519999999999
6.546000 -10.42027
6.547000 -10.31845
6.548000 -10.21606
6.549000 -10.1131
6.550000 -10.00958
6.551000 -9.905488799999999
6.552000 -9.800829
6.553000 -9.6956015
6.554000 -9.5898062
6.555000 -9.4834432
6.556000 -9.376514
6.557000 -9.2690177
6.558000 -9.1609553
6.559000 -9.0523273
6.560000 -8.9431338
6.561000 -8.8333756
6.562000 -8.7230533
6.563000 -8.6121678
6.564000 -8.5007191
6.565000 -8.3887078
6.566000 -8.2761347
6.567000 -8.1630006
6.568000 -8.0493063
6.569000 -7.935052400000001
6.570000 -7.820239700000001
6.571000 -7.704868199999999
6.572000 -7.5889394
6.573000 -7.472454000000001
6.574000 -7.3554128
6.575000 -7.237817300000001
6.576000 -7.1196675
6.577000 -7.0009649
6.578000 -6.8817101
6.579000 -6.7619048
6.580000 -6.641548899999999
6.581000 -6.5206446
6.582000 -6.399191899999999
6.583000 -6.277192400000001
6.584000 -6.1546475
6.585000 -6.0315579
6.586000 -5.9079248
6.587000 -5.7837497
6.588000 -5.6590341
6.589000 -5.533779
6.590000 -5.4079857
6.591000 -5.2816555
6.592000 -5.1547903999999996
6.593000 -5.0273914
6.594000 -4.8994601
6.595000 -4.7709983
6.596000 -4.6420075
6.597000 -4.512489599999999
6.598000 -4.382446
6.599000 -4.251878700000001
6.600000 -4.1207895
6.601000 -3.9891802
6.602000 -3.8570531
6.603000 -3.7244095999999995
6.604000 -3.5912525
6.605000 -3.4575831
6.606000 -3.3234041
6.607000 -3.1887174
6.608000 -3.0535255
6.609000 -2.9178305
6.610000 -2.7816346
6.611000 -2.6449403
6.612000 -2.5077499
6.613000 -2.3700662
6.614000 -2.2318915
6.615000 -2.0932281
6.616000 -1.954079
6.617000 -1.8144466000000001
6.618000 -1.6743336000000002
6.619000 -1.5337428
6.620000 -1.392677
6.621000 -1.2511388
6.622000 -1.1091313
6.623000 -0.96665733
6.624000 -0.82371971
6.625000 -0.68032141
6.626000 -0.5364654600000001
6.627000 -0.39215488
6.628000 -0.24739278
6.629000 -0.10218224000000001
6.630000 0.043473547
6.631000 0.18957142
6.632000 0.33610812
6.633000 0.48308037
6.634000 0.6304848
6.635000 0.77831801
6.636000 0.92657655
6.637000 1.0752569
6.638000 1.2243556
6.639000 1.3738689
6.640000 1.5237931999999998
6.641000 1.6741248
6.642000 1.8248596999999998
6.643000 1.9759944000000003
6.644000 2.1275247
6.645000 2.2794466
6.646000 2.4317563
6.647000 2.5844494
6.648000 2.7375218
6.649000 2.8909693
6.650000 3.0447876
6.651000 3.1989723
6.652000 3.3535193999999997
6.653000 3.508424
6.654000 3.6636818
6.655000 3.8192882999999997
6.656000 3.9752387000000002
6.657000 4.1315287
6.658000 4.2881537
6.659000 4.4451088
6.660000 4.602389
6.661000 4.7599901
6.662000 4.917907
6.663000 5.0761349
6.664000 5.2346691
6.665000 5.3935047
6.666000 5.5526365
6.667000 5.7120599
6.668000 5.8717698
6.669000 6.0317609
6.670000 6.1920281
6.671000 6.352566900000001
6.672000 6.513371299999999
6.673000 6.6744365
6.674000 6.835757200000001
6.675000 6.9973282999999995
6.676000 7.159144400000001
6.677000 7.3211998000000005
6.678000 7.4834898
6.679000 7.6460078000000005
6.680000 7.8087485999999995
6.681000 7.971707
6.682000 8.1348769
6.683000 8.2982525
6.684000 8.4618285
6.685000 8.6255983
6.686000 8.7895565
6.687000 8.9536965
6.688000 9.118013099999999
6.689000 9.282499600000001
6.690000 9.4471492
6.691000 9.6119568
6.692000 9.776915599999999
6.693000 9.942019
6.694000 10.10726
6.695000 10.272639999999999
6.696000 10.43814
6.697000 10.60376
6.698000 10.76949
6.699000 10.93533
6.700000 11.101270000000001
6.701000 11.267299999999999
6.702000 11.43342
6.703000 11.59961
6.704000 11.76588
6.705000 11.932220000000001
6.706000 12.09862
6.707000 12.26507
6.708000 12.43156
6.709000 12.5981
6.710000 12.76467
6.711000 12.93126
6.712000 13.09787
6.713000 13.264500000000002
6.714000 13.43113
6.715000 13.597760000000001
6.716000 13.764380000000001
6.717000 13.930980000000002
6.718000 14.097560000000001
6.719000 14.264109999999999
6.720000 14.43062
6.721000 14.597080000000002
6.722000 14.763490000000001
6.723000 14.92985
6.724000 15.096129999999999
6.725000 15.26235
6.726000 15.42848
6.727000 15.594520000000001
6.728000 15.760469999999998
6.729000 15.926309999999999
6.730000 16.09204
6.731000 16.25765
6.732000 16.42314
6.733000 16.58849
6.734000 16.7537
6.735000 16.91876
6.736000 17.083660000000002
6.737000 17.2484
6.738000 17.412959999999998
6.739000 17.57735
6.740000 17.74154
6.741000 17.905540000000002
6.742000 18.06934
6.743000 18.23293
6.744000 18.39629
6.745000 18.55943
6.746000 18.72233
6.747000 18.88499
6.748000 19.04739
6.749000 19.20954
6.750000 19.37142
6.751000 19.53302
6.752000 19.69434
6.753000 19.85537
6.754000 20.0161
6.755000 20.17653
6.756000 20.33663
6.757000 20.49642
6.758000 20.65587
6.759000 20.81498
6.760000 20.97374
6.761000 21.13215
6.762000 21.29019
6.763000 21.44786
6.764000 21.605150000000002
6.765000 21.762059999999998
6.766000 21.918570000000003
6.767000 22.074669999999998
6.768000 22.230359999999997
6.769000 22.38563
6.770000 22.540470000000003
6.771000 22.69487
6.772000 22.84883
6.773000 23.00234
6.774000 23.15538
6.775000 23.30796
6.776000 23.46006
6.777000 23.61167
6.778000 23.76279
6.779000 23.91341
6.780000 24.06351
6.781000 24.2131
6.782000 24.36216
6.783000 24.51069
6.784000 24.65868
6.785000 24.80611
6.786000 24.95298
6.787000 25.099290000000003
6.788000 25.24502
6.789000 25.39017
6.790000 25.53472
6.791000 25.678669999999997
6.792000 25.822010000000002
6.793000 25.96474
6.794000 26.10684
6.795000 26.248310000000004
6.796000 26.38914
6.797000 26.529320000000002
6.798000 26.66883
6.799000 26.80769
6.800000 26.94587
6.801000 27.083370000000002
6.802000 27.22018
6.803000 27.35629
6.804000 27.4917
6.805000 27.6264
6.806000 27.76038
6.807000 27.89363
6.808000 28.026139999999998
6.809000 28.15791
6.810000 28.28893
6.811000 28.41919
6.812000 28.548679999999997
6.813000 28.6774
6.814000 28.80534
6.815000 28.93249
6.816000 29.058840000000004
6.817000 29.18439
6.818000 29.30913
6.819000 29.43304
6.820000 29.556130000000003
6.821000 29.67839
6.822000 29.799799999999998
6.823000 29.920360000000002
6.824000 30.04006
6.825000 30.1589
6.826000 30.27687
6.827000 30.393959999999996
6.828000 30.51016
6.829000 30.62546
6.830000 30.739860000000004
6.831000 30.853360000000002
6.832000 30.965939999999996
6.833000 31.07759
6.834000 31.18831
6.835000 31.298090000000002
6.836000 31.40693
6.837000 31.51482
6.838000 31.62175
6.839000 31.7277
6.840000 31.832690000000003
6.841000 31.936700000000002
6.842000 32.03972
6.843000 32.14175
6.844000 32.24277
6.845000 32.34279
6.846000 32.4418
6.847000 32.53979
6.848000 32.63675
6.849000 32.732679999999995
6.850000 32.82757
6.851000 32.92141
6.852000 33.01421
6.853000 33.105940000000004
6.854000 33.19661
6.855000 33.28621
6.856000 33.37474
6.857000 33.462180000000004
6.858000 33.54853
6.859000 33.633790000000005
6.860000 33.71795
6.861000 33.800999999999995
6.862000 33.88295
6.863000 33.96377
6.864000 34.04347
6.865000 34.12204
6.866000 34.19947
6.867000 34.27577
6.868000 34.35091
6.869000 34.42491
6.870000 34.49774
6.871000 34.56942
6.872000 34.639920000000004
6.873000 34.70926
6.874000 34.777409999999996
6.875000 34.84438
6.876000 34.910160000000005
6.877000 34.97474
6.878000 35.03813
6.879000 35.10031
6.880000 35.16127
6.881000 35.22103
6.882000 35.27957
6.883000 35.33688
6.884000 35.39297
6.885000 35.44782
6.886000 35.50144
6.887000 35.553810000000006
6.888000 35.60494
6.889000 35.65481
6.890000 35.70344
6.891000 35.7508
6.892000 35.7969
6.893000 35.84173
6.894000 35.88529
6.895000 35.927569999999996
6.896000 35.96857
6.897000 36.008289999999995
6.898000 36.04672
6.899000 36.08386
6.900000 36.1197
6.901000 36.15425
6.902000 36.18749
6.903000 36.21943
6.904000 36.25006
6.905000 36.27938
6.906000 36.30738
6.907000 36.33406
6.908000 36.359429999999996
6.909000 36.38346
6.910000 36.406169999999996
6.911000 36.42755
6.912000 36.447590000000005
6.913000 36.466300000000004
6.914000 36.483670000000004
6.915000 36.499700000000004
6.916000 36.51438
6.917000 36.52772
6.918000 36.5397
6.919000 36.55034
6.920000 36.559619999999995
6.921000 36.56754
6.922000 36.57411
6.923000 36.57931
6.924000 36.58316
6.925000 36.58563
6.926000 36.58674
6.927000 36.58648
6.928000 36.58485
6.929000 36.58184
6.930000 36.57746
6.931000 36.5717
6.932000 36.56456
6.933000 36.55604
6.934000 36.54614
6.935000 36.53486
6.936000 36.52219
6.937000 36.50814
6.938000 36.49271
6.939000 36.47588
6.940000 36.45767
6.941000 36.43807
6.942000 36.41708
6.943000 36.3947
6.944000 36.37092
6.945000 36.34576
6.946000 36.31921
6.947000 36.291259999999994
6.948000 36.261919999999996
6.949000 36.23118
6.950000 36.19906
6.951000 36.16554
6.952000 36.130630000000004
6.953000 36.09432
6.954000 36.05662
6.955000 36.01753
6.956000 35.97704
6.957000 35.935159999999996
6.958000 35.89189
6.959000 35.84723
6.960000 35.80117
6.961000 35.75372
6.962000 35.70488
6.963000 35.65465
6.964000 35.603030000000004
6.965000 35.55001
6.966000 35.49561
6.967000 35.43982
6.968000 35.38263
6.969000 35.32407
6.970000 35.264109999999995
6.971000 35.20277
6.972000 35.14005
6.973000 35.07594
6.974000 35.01045
6.975000 34.943580000000004
6.976000 34.87534
6.977000 34.80571
6.978000 34.73471
6.979000 34.66234
6.980000 34.58859
6.981000 34.51348
6.982000 34.43699
6.983000 34.35915
6.984000 34.279939999999996
6.985000 34.19936
6.986000 34.11743
6.987000 34.03414
6.988000 33.9495
6.989000 33.863510000000005
6.990000 33.77616
6.991000 33.68748
6.992000 33.59744
6.993000 33.50607
6.994000 33.41336
6.995000 33.31931
6.996000 33.22392
6.997000 33.12721
6.998000 33.02917
6.999000 32.929809999999996
7.000000 32.82912
7.001000 32.72712
7.002000 32.62379
7.003000 32.51916
7.004000 32.413219999999995
7.005000 32.30597
7.006000 32.19742
7.007000 32.087579999999996
7.008000 31.97643
7.009000 31.863999999999997
7.010000 31.750270000000004
7.011000 31.63526
7.012000 31.518970000000003
7.013000 31.401400000000002
7.014000 31.282559999999997
7.015000 31.162450000000003
7.016000 31.041079999999997
7.017000 30.918449999999996
7.018000 30.794549999999997
7.019000 30.669410000000003
7.020000 30.54302
7.021000 30.41539
7.022000 30.28651
7.023000 30.1564
7.024000 30.025059999999996
7.025000 29.8925
7.026000 29.75872
7.027000 29.62371
7.028000 29.4875
7.029000 29.350080000000002
7.030000 29.21146
7.031000 29.07164
7.032000 28.93062
7.033000 28.78842
7.034000 28.645039999999998
7.035000 28.50049
7.036000 28.354760000000002
7.037000 28.20787
7.038000 28.059810000000002
7.039000 27.910610000000002
7.040000 27.76025
7.041000 27.608739999999997
7.042000 27.4561
7.043000 27.30232
7.044000 27.14742
7.045000 26.9914
7.046000 26.83426
7.047000 26.67601
7.048000 26.516650000000002
7.049000 26.3562
7.050000 26.194650000000003
7.051000 26.03202
7.052000 25.86831
7.053000 25.70352
7.054000 25.537670000000002
7.055000 25.370749999999997
7.056000 25.202780000000004
7.057000 25.03376
7.058000 24.8637
7.059000 24.692600000000002
7.060000 24.52047
7.061000 24.34732
7.062000 24.17316
7.063000 23.99798
7.064000 23.8218
7.065000 23.64462
7.066000 23.46645
7.067000 23.2873
7.068000 23.10717
7.069000 22.926070000000003
7.070000 22.744
7.071000 22.56099
7.072000 22.37702
7.073000 22.19211
7.074000 22.00626
7.075000 21.81949
7.076000 21.631800000000002
7.077000 21.44319
7.078000 21.25368
7.079000 21.06327
7.080000 20.87197
7.081000 20.67979
7.082000 20.48673
7.083000 20.2928
7.084000 20.098019999999998
7.085000 19.90238
7.086000 19.70589
7.087000 19.50857
7.088000 19.31042
7.089000 19.111439999999998
7.090000 18.91166
7.091000 18.71106
7.092000 18.50967
7.093000 18.30749
7.094000 18.10453
7.095000 17.90079
7.096000 17.69629
7.097000 17.49102
7.098000 17.28501
7.099000 17.07826
7.100000 16.87077
7.101000 16.66255
7.102000 16.453609999999998
7.103000 16.24397
7.104000 16.033620000000003
7.105000 15.82258
7.106000 15.610859999999999
7.107000 15.39846
7.108000 15.185390000000002
7.109000 14.97166
7.110000 14.75728
7.111000 14.54226
7.112000 14.326600000000001
7.113000 14.110320000000002
7.114000 13.89342
7.115000 13.67591
7.116000 13.45781
7.117000 13.239119999999998
7.118000 13.019839999999999
7.119000 12.79999
7.120000 12.579580000000002
7.121000 12.35862
7.122000 12.13711
7.123000 11.91507
7.124000 11.6925
7.125000 11.46941
7.126000 11.24582
7.127000 11.02172
7.128000 10.797139999999999
7.129000 10.57207
7.130000 10.34654
7.131000 10.12054
7.132000 9.894088700000001
7.133000 9.6671931
7.134000 9.439863299999999
7.135000 9.2121072
7.136000 8.9839354
7.137000 8.7553561
7.138000 8.526378900000001
7.139000 8.2970135
7.140000 8.0672689
7.141000 7.837154
7.142000 7.6066785
7.143000 7.3758513
7.144000 7.144682099999999
7.145000 6.9131806000000005
7.146000 6.6813557999999995
7.147000 6.4492180999999995
7.148000 6.216776
7.149000 5.9840396
7.150000 5.7510182
7.151000 5.5177219
7.152000 5.28416
7.153000 5.0503425
7.154000 4.8162792
7.155000 4.581979700000001
7.156000 4.347454
7.157000 4.1127119
7.158000 3.8777631
7.159000 3.6426174999999996
7.160000 3.4072854
7.161000 3.1717761999999996
7.162000 2.9361004
7.163000 2.7002677
7.164000 2.4642880999999996
7.165000 2.2281716
7.166000 1.9919280000000001
7.167000 1.7555675
7.168000 1.5190998
7.169000 1.2825351
7.170000 1.0458834000000001
7.171000 0.80915447
7.172000 0.5723584399999999
7.173000 0.33550528
7.174000 0.098604953
7.175000 -0.13833253
7.176000 -0.37529715
7.177000 -0.61227889
7.178000 -0.84926775
7.179000 -1.0862537
7.180000 -1.3232267
7.181000 -1.5601766
7.182000 -1.7970935000000001
7.183000 -2.0339671999999998
7.184000 -2.2707876
7.185000 -2.5075447
7.186000 -2.7442284
7.187000 -2.9808285
7.188000 -3.2173347
7.189000 -3.4537370999999997
7.190000 -3.6900256
7.191000 -3.92619
7.192000 -4.1622199
7.193000 -4.3981053
7.194000 -4.6338361
7.195000 -4.8694022
7.196000 -5.1047936
7.197000 -5.3399999
7.198000 -5.5750109
7.199000 -5.8098167
7.200000 -6.0444068
7.201000 -6.2787711999999996
7.202000 -6.512899699999999
7.203000 -6.7467824
7.204000 -6.9804094999999995
7.205000 -7.2137699
7.206000 -7.4468546
7.207000 -7.6796524
7.208000 -7.9121538000000005
7.209000 -8.144348899999999
7.210000 -8.3762273
7.211000 -8.6077787
7.212000 -8.8389933
7.213000 -9.0698607
7.214000 -9.300370500000001
7.215000 -9.530513000000001
7.216000 -9.7602777
7.217000 -9.989655
7.218000 -10.21863
7.219000 -10.44721
7.220000 -10.675360000000001
7.221000 -10.90308
7.222000 -11.130370000000001
7.223000 -11.35721
7.224000 -11.583590000000001
7.225000 -11.8095
7.226000 -12.034930000000001
7.227000 -12.259879999999999
7.228000 -12.48432
7.229000 -12.70826
7.230000 -12.93167
7.231000 -13.154560000000002
7.232000 -13.37692
7.233000 -13.59872
7.234000 -13.81996
7.235000 -14.040639999999998
7.236000 -14.26074
7.237000 -14.48025
7.238000 -14.69916
7.239000 -14.91747
7.240000 -15.13516
7.241000 -15.352219999999999
7.242000 -15.56865
7.243000 -15.784429999999999
7.244000 -15.999559999999999
7.245000 -16.21402
7.246000 -16.4278
7.247000 -16.6409
7.248000 -16.85331
7.249000 -17.06501
7.250000 -17.276
7.251000 -17.48627
7.252000 -17.69581
7.253000 -17.904600000000002
7.254000 -18.11264
7.255000 -18.31992
7.256000 -18.526419999999998
7.257000 -18.73215
7.258000 -18.93709
7.259000 -19.14123
7.260000 -19.344549999999998
7.261000 -19.547069999999998
7.262000 -19.74875
7.263000 -19.9496
7.264000 -20.1496
7.265000 -20.348740000000003
7.266000 -20.54703
7.267000 -20.74443
7.268000 -20.94096
7.269000 -21.136589999999998
7.270000 -21.33133
7.271000 -21.52515
7.272000 -21.71806
7.273000 -21.91004
7.274000 -22.10109
7.275000 -22.29119
7.276000 -22.480339999999998
7.277000 -22.66853
7.278000 -22.85575
7.279000 -23.041990000000002
7.280000 -23.22724
7.281000 -23.4115
7.282000 -23.59475
7.283000 -23.777
7.284000 -23.95822
7.285000 -24.13841
7.286000 -24.31756
7.287000 -24.49567
7.288000 -24.67273
7.289000 -24.84872
7.290000 -25.023640000000004
7.291000 -25.19748
7.292000 -25.37023
7.293000 -25.54188
7.294000 -25.712439999999997
7.295000 -25.881880000000002
7.296000 -26.0502
7.297000 -26.21739
7.298000 -26.383440000000004
7.299000 -26.54836
7.300000 -26.71211
7.301000 -26.87471
7.302000 -27.036139999999996
7.303000 -27.196399999999997
7.304000 -27.355469999999997
7.305000 -27.51335
7.306000 -27.67004
7.307000 -27.825519999999997
7.308000 -27.979779999999998
7.309000 -28.13283
7.310000 -28.28465
7.311000 -28.43523
7.312000 -28.58458
7.313000 -28.73268
7.314000 -28.879519999999996
7.315000 -29.0251
7.316000 -29.1694
7.317000 -29.312440000000002
7.318000 -29.454190000000004
7.319000 -29.59465
7.320000 -29.73382
7.321000 -29.87169
7.322000 -30.008240000000004
7.323000 -30.14349
7.324000 -30.27741
7.325000 -30.409999999999997
7.326000 -30.541269999999997
7.327000 -30.67119
7.328000 -30.79976
7.329000 -30.926979999999997
7.330000 -31.05284
7.331000 -31.177339999999997
7.332000 -31.300470000000004
7.333000 -31.42222
7.334000 -31.542589999999997
7.335000 -31.66157
7.336000 -31.77916
7.337000 -31.89535
7.338000 -32.01014
7.339000 -32.123509999999996
7.340000 -32.23547
7.341000 -32.346000000000004
7.342000 -32.45512
7.343000 -32.562799999999996
7.344000 -32.66904
7.345000 -32.773849999999996
7.346000 -32.8772
7.347000 -32.97911
7.348000 -33.07956
7.349000 -33.17854
7.350000 -33.27606
7.351000 -33.37211
7.352000 -33.46668
7.353000 -33.55978
7.354000 -33.65139
7.355000 -33.741510000000005
7.356000 -33.830130000000004
7.357000 -33.91726
7.358000 -34.00289
7.359000 -34.08701
7.360000 -34.16963
7.361000 -34.25072
7.362000 -34.330310000000004
7.363000 -34.40836
7.364000 -34.4849
7.365000 -34.5599
7.366000 -34.63337
7.367000 -34.70531
7.368000 -34.77571
7.369000 -34.844570000000004
7.370000 -34.911880000000004
7.371000 -34.97764
7.372000 -35.041850000000004
7.373000 -35.1045
7.374000 -35.165600000000005
7.375000 -35.225139999999996
7.376000 -35.283120000000004
7.377000 -35.33953
7.378000 -35.39437
7.379000 -35.44764
7.380000 -35.499340000000004
7.381000 -35.54947
7.382000 -35.598020000000005
7.383000 -35.64499
7.384000 -35.69038
7.385000 -35.73418
7.386000 -35.7764
7.387000 -35.81704
7.388000 -35.85608
7.389000 -35.89354
7.390000 -35.9294
7.391000 -35.96367
7.392000 -35.99634
7.393000 -36.027409999999996
7.394000 -36.05689
7.395000 -36.08477
7.396000 -36.11104
7.397000 -36.13572
7.398000 -36.15879
7.399000 -36.18026
7.400000 -36.200120000000005
7.401000 -36.21838
7.402000 -36.23503
7.403000 -36.25007
7.404000 -36.26351
7.405000 -36.27534
7.406000 -36.28556
7.407000 -36.29417
7.408000 -36.30117
7.409000 -36.30656
7.410000 -36.310340000000004
7.411000 -36.31252
7.412000 -36.313089999999995
7.413000 -36.31206
7.414000 -36.30941
7.415000 -36.30516
7.416000 -36.29931
7.417000 -36.29185
7.418000 -36.282779999999995
7.419000 -36.27212
7.420000 -36.25985
7.421000 -36.24598
7.422000 -36.23051
7.423000 -36.213440000000006
7.424000 -36.19477
7.425000 -36.17451
7.426000 -36.152649999999994
7.427000 -36.1292
7.428000 -36.10416
7.429000 -36.07753
7.430000 -36.0493
7.431000 -36.0195
7.432000 -35.9881
7.433000 -35.95512
7.434000 -35.92056
7.435000 -35.88443
7.436000 -35.84671
7.437000 -35.80742
7.438000 -35.76655
7.439000 -35.72412
7.440000 -35.680119999999995
7.441000 -35.63455
7.442000 -35.58743
7.443000 -35.538740000000004
7.444000 -35.4885
7.445000 -35.4367
7.446000 -35.38335
7.447000 -35.32846
7.448000 -35.27203
7.449000 -35.21405
7.450000 -35.15454
7.451000 -35.0935
7.452000 -35.03093
7.453000 -34.96683
7.454000 -34.90121
7.455000 -34.83407
7.456000 -34.76543
7.457000 -34.69527
7.458000 -34.62361
7.459000 -34.55045
7.460000 -34.47579
7.461000 -34.39964
7.462000 -34.322
7.463000 -34.242869999999996
7.464000 -34.16227
7.465000 -34.0802
7.466000 -33.99665
7.467000 -33.91164
7.468000 -33.82517
7.469000 -33.73724
7.470000 -33.64786
7.471000 -33.55703
7.472000 -33.46477
7.473000 -33.37106
7.474000 -33.27594
7.475000 -33.17938
7.476000 -33.08141
7.477000 -32.98202
7.478000 -32.88122
7.479000 -32.77903
7.480000 -32.67543
7.481000 -32.57045
7.482000 -32.46408
7.483000 -32.35633
7.484000 -32.24722
7.485000 -32.13673
7.486000 -32.02489
7.487000 -31.9117
7.488000 -31.797150000000002
7.489000 -31.68127
7.490000 -31.564049999999998
7.491000 -31.44551
7.492000 -31.32564
7.493000 -31.20447
7.494000 -31.081979999999998
7.495000 -30.9582
7.496000 -30.833129999999997
7.497000 -30.70676
7.498000 -30.57913
7.499000 -30.45022
7.500000 -30.32004
7.501000 -30.18861
7.502000 -30.055929999999996
7.503000 -29.92201
7.504000 -29.786849999999998
7.505000 -29.650470000000002
7.506000 -29.512870000000003
7.507000 -29.37405
7.508000 -29.23404
7.509000 -29.092820000000003
7.510000 -28.950419999999998
7.511000 -28.80684
7.512000 -28.662090000000003
7.513000 -28.516170000000002
7.514000 -28.369100000000003
7.515000 -28.220869999999998
7.516000 -28.07151
7.517000 -27.921020000000002
7.518000 -27.76941
7.519000 -27.61668
7.520000 -27.46285
7.521000 -27.307920000000003
7.522000 -27.1519
7.523000 -26.9948
7.524000 -26.83663
7.525000 -26.677400000000002
7.526000 -26.51711
7.527000 -26.355790000000002
7.528000 -26.19342
7.529000 -26.03003
7.530000 -25.86562
7.531000 -25.700200000000002
7.532000 -25.53379
7.533000 -25.36638
7.534000 -25.197989999999997
7.535000 -25.028640000000003
7.536000 -24.85832
7.537000 -24.68704
7.538000 -24.51482
7.539000 -24.34167
7.540000 -24.1676
7.541000 -23.99261
7.542000 -23.81672
7.543000 -23.63993
7.544000 -23.46225
7.545000 -23.2837
7.546000 -23.10429
7.547000 -22.92402
7.548000 -22.74291
7.549000 -22.560959999999998
7.550000 -22.37818
7.551000 -22.1946
7.552000 -22.010199999999998
7.553000 -21.825020000000002
7.554000 -21.63904
7.555000 -21.452299999999997
7.556000 -21.26479
7.557000 -21.076529999999998
7.558000 -20.887520000000002
7.559000 -20.697779999999998
7.560000 -20.50733
7.561000 -20.31615
7.562000 -20.12428
7.563000 -19.93172
7.564000 -19.73847
7.565000 -19.54456
7.566000 -19.349990000000002
7.567000 -19.15476
7.568000 -18.9589
7.569000 -18.76241
7.570000 -18.56531
7.571000 -18.3676
7.572000 -18.16929
7.573000 -17.9704
7.574000 -17.77093
7.575000 -17.5709
7.576000 -17.37032
7.577000 -17.16919
7.578000 -16.96754
7.579000 -16.765369999999997
7.580000 -16.56268
7.581000 -16.35951
7.582000 -16.155839999999998
7.583000 -15.951699999999999
7.584000 -15.7471
7.585000 -15.542039999999998
7.586000 -15.336549999999999
7.587000 -15.13062
7.588000 -14.924280000000001
7.589000 -14.71753
7.590000 -14.510380000000001
7.591000 -14.30285
7.592000 -14.094940000000001
7.593000 -13.886680000000002
7.594000 -13.67806
7.595000 -13.469100000000001
7.596000 -13.25982
7.597000 -13.050220000000001
7.598000 -12.84032
7.599000 -12.63012
7.600000 -12.41963
7.601000 -12.20888
7.602000 -11.997860000000001
7.603000 -11.7866
7.604000 -11.5751
7.605000 -11.36337
7.606000 -11.15143
7.607000 -10.93928
7.608000 -10.72694
7.609000 -10.51442
7.610000 -10.301730000000001
7.611000 -10.08888
7.612000 -9.8758847
7.613000 -9.662752600000001
7.614000 -9.4494969
7.615000 -9.2361279
7.616000 -9.0226576
7.617000 -8.8090979
7.618000 -8.5954599
7.619000 -8.3817557
7.620000 -8.167996299999999
7.621000 -7.9541929
7.622000 -7.7403575
7.623000 -7.526502
7.624000 -7.3126368
7.625000 -7.0987746000000005
7.626000 -6.8849257999999995
7.627000 -6.671102299999999
7.628000 -6.457316100000001
7.629000 -6.243578
7.630000 -6.029899400000001
7.631000 -5.816292
7.632000 -5.602766900000001
7.633000 -5.389335399999999
7.634000 -5.1760089
7.635000 -4.9627986
7.636000 -4.749715699999999
7.637000 -4.5367718
7.638000 -4.3239776
7.639000 -4.1113444
7.640000 -3.8988836
7.641000 -3.6866060999999997
7.642000 -3.4745231000000003
7.643000 -3.2626457999999996
7.644000 -3.0509850000000003
7.645000 -2.8395521
7.646000 -2.6283581
7.647000 -2.4174141
7.648000 -2.2067311999999997
7.649000 -1.9963207
7.650000 -1.7861934
7.651000 -1.5763605
7.652000 -1.366833
7.653000 -1.1576221
7.654000 -0.9487387700000001
7.655000 -0.74019404
7.656000 -0.53199893
7.657000 -0.3241644
7.658000 -0.11670141
7.659000 0.090379105
7.660000 0.29706627
7.661000 0.50334926
7.662000 0.70921727
7.663000 0.91465954
7.664000 1.1196653
7.665000 1.324224
7.666000 1.528325
7.667000 1.7319577
7.668000 1.9351114999999999
7.669000 2.1377761
7.670000 2.3399408999999998
7.671000 2.5415953
7.672000 2.7427291
7.673000 2.9433320999999997
7.674000 3.1433936000000005
7.675000 3.3429038
7.676000 3.5418522
7.677000 3.7402283
7.678000 3.9380223
7.679000 4.1352239
7.680000 4.3318231
7.681000 4.5278095
7.682000 4.723173399999999
7.683000 4.917904399999999
7.684000 5.1119927
7.685000 5.3054284
7.686000 5.4982018
7.687000 5.6903023
7.688000 5.8817208
7.689000 6.0724471
7.690000 6.2624715
7.691000 6.4517841
7.692000 6.6403754
7.693000 6.8282358
7.694000 7.0153564
7.695000 7.2017267
7.696000 7.3873378
7.697000 7.5721808
7.698000 7.7562459
7.699000 7.939523499999999
7.700000 8.1220046
7.701000 8.3036803
7.702000 8.4845416
7.703000 8.664579699999999
7.704000 8.8437855
7.705000 9.0221494
7.706000 9.1996633
7.707000 9.3763188
7.708000 9.5521063
7.709000 9.7270176
7.710000 9.9010438
7.711000 10.07418
7.712000 10.246410000000001
7.713000 10.41773
7.714000 10.58813
7.715000 10.7576
7.716000 10.92614
7.717000 11.09373
7.718000 11.26038
7.719000 11.42606
7.720000 11.590770000000001
7.721000 11.7545
7.722000 11.91725
7.723000 12.078999999999999
7.724000 12.23975
7.725000 12.3995
7.726000 12.55822
7.727000 12.71592
7.728000 12.87259
7.729000 13.028210000000001
7.730000 13.18279
7.731000 13.336310000000001
7.732000 13.48877
7.733000 13.64015
7.734000 13.79046
7.735000 13.939689999999999
7.736000 14.08782
7.737000 14.234849999999998
7.738000 14.380780000000001
7.739000 14.525599999999999
7.740000 14.669289999999998
7.741000 14.81186
7.742000 14.9533
7.743000 15.093599999999999
7.744000 15.23276
7.745000 15.37076
7.746000 15.50761
7.747000 15.643290000000002
7.748000 15.777800000000001
7.749000 15.911139999999998
7.750000 16.04329
7.751000 16.17426
7.752000 16.30403
7.753000 16.4326
7.754000 16.55997
7.755000 16.68612
7.756000 16.81106
7.757000 16.93477
7.758000 17.05725
7.759000 17.1785
7.760000 17.29851
7.761000 17.417279999999998
7.762000 17.53479
7.763000 17.651049999999998
7.764000 17.76604
7.765000 17.87977
7.766000 17.99223
7.767000 18.10341
7.768000 18.21332
7.769000 18.321930000000002
7.770000 18.42926
7.771000 18.53529
7.772000 18.64002
7.773000 18.74345
7.774000 18.845570000000002
7.775000 18.946379999999998
7.776000 19.04587
7.777000 19.14405
7.778000 19.2409
7.779000 19.33642
7.780000 19.43061
7.781000 19.52347
7.782000 19.61499
7.783000 19.70516
7.784000 19.79399
7.785000 19.88148
7.786000 19.96761
7.787000 20.05238
7.788000 20.1358
7.789000 20.21786
7.790000 20.298550000000002
7.791000 20.37787
7.792000 20.45582
7.793000 20.5324
7.794000 20.60761
7.795000 20.68143
7.796000 20.75387
7.797000 20.82493
7.798000 20.8946
7.799000 20.96289
7.800000 21.029780000000002
7.801000 21.09528
7.802000 21.159390000000002
7.803000 21.222099999999998
7.804000 21.2834
7.805000 21.34331
7.806000 21.40182
7.807000 21.458930000000002
7.808000 21.51463
7.809000 21.56892
7.810000 21.62181
7.811000 21.67329
7.812000 21.72336
7.813000 21.77202
7.814000 21.81927
7.815000 21.865109999999998
7.816000 21.90954
7.817000 21.95256
7.818000 21.994159999999997
7.819000 22.03435
7.820000 22.07313
7.821000 22.1105
7.822000 22.14645
7.823000 22.18098
7.824000 22.21411
7.825000 22.24582
7.826000 22.27611
7.827000 22.30499
7.828000 22.33246
7.829000 22.358510000000003
7.830000 22.38315
7.831000 22.406380000000002
7.832000 22.4282
7.833000 22.4486
7.834000 22.467599999999997
7.835000 22.48518
7.836000 22.501360000000002
7.837000 22.51613
7.838000 22.52949
7.839000 22.541449999999998
7.840000 22.552
7.841000 22.561149999999998
7.842000 22.5689
7.843000 22.57526
7.844000 22.58021
7.845000 22.58377
7.846000 22.585939999999997
7.847000 22.58671
7.848000 22.586100000000002
7.849000 22.5841
7.850000 22.58071
7.851000 22.57594
7.852000 22.56979
7.853000 22.56227
7.854000 22.55337
7.855000 22.5431
7.856000 22.53146
7.857000 22.51845
7.858000 22.504080000000002
7.859000 22.488349999999997
7.860000 22.47126
7.861000 22.45281
7.862000 22.43302
7.863000 22.41188
7.864000 22.389390000000002
7.865000 22.36557
7.866000 22.3404
7.867000 22.31391
7.868000 22.28608
7.869000 22.25693
7.870000 22.22645
7.871000 22.19466
7.872000 22.161559999999998
7.873000 22.12714
7.874000 22.09142
7.875000 22.05441
7.876000 22.01609
7.877000 21.976490000000002
7.878000 21.9356
7.879000 21.89343
7.880000 21.84998
7.881000 21.80527
7.882000 21.75928
7.883000 21.71204
7.884000 21.66354
7.885000 21.613789999999998
7.886000 21.5628
7.887000 21.51056
7.888000 21.4571
7.889000 21.4024
7.890000 21.34648
7.891000 21.289340000000003
7.892000 21.231
7.893000 21.17144
7.894000 21.110689999999998
7.895000 21.04874
7.896000 20.985599999999998
7.897000 20.92128
7.898000 20.85579
7.899000 20.78912
7.900000 20.7213
7.901000 20.65231
7.902000 20.582169999999998
7.903000 20.51089
7.904000 20.43847
7.905000 20.36492
7.906000 20.29025
7.907000 20.21445
7.908000 20.13755
7.909000 20.05955
7.910000 19.98045
7.911000 19.90026
7.912000 19.819
7.913000 19.73666
7.914000 19.65325
7.915000 19.56879
7.916000 19.48327
7.917000 19.396720000000002
7.918000 19.30913
7.919000 19.220509999999997
7.920000 19.13088
7.921000 19.04024
7.922000 18.948590000000003
7.923000 18.85595
7.924000 18.76233
7.925000 18.66773
7.926000 18.57216
7.927000 18.475630000000002
7.928000 18.378140000000002
7.929000 18.279719999999998
7.930000 18.18035
7.931000 18.08006
7.932000 17.978849999999998
7.933000 17.87673
7.934000 17.77371
7.935000 17.66979
7.936000 17.564989999999998
7.937000 17.45932
7.938000 17.352780000000003
7.939000 17.245379999999997
7.940000 17.13713
7.941000 17.02804
7.942000 16.91813
7.943000 16.807389999999998
7.944000 16.69584
7.945000 16.58349
7.946000 16.47035
7.947000 16.35642
7.948000 16.24172
7.949000 16.126260000000002
7.950000 16.01004
7.951000 15.893080000000001
7.952000 15.77538
7.953000 15.65696
7.954000 15.53783
7.955000 15.417990000000001
7.956000 15.29746
7.957000 15.17624
7.958000 15.05435
7.959000 14.93179
7.960000 14.80858
7.961000 14.684729999999998
7.962000 14.560239999999999
7.963000 14.43513
7.964000 14.3094
7.965000 14.18307
7.966000 14.05615
7.967000 13.928650000000001
7.968000 13.80057
7.969000 13.67194
7.970000 13.54275
7.971000 13.413020000000001
7.972000 13.28276
7.973000 13.15199
7.974000 13.0207
7.975000 12.88892
7.976000 12.756639999999999
7.977000 12.623899999999999
7.978000 12.49068
7.979000 12.35702
7.980000 12.222900000000001
7.981000 12.08836
7.982000 11.95339
7.983000 11.81801
7.984000 11.68224
7.985000 11.54607
7.986000 11.40953
7.987000 11.27262
7.988000 11.135349999999999
7.989000 10.99774
7.990000 10.85979
7.991000 10.72153
7.992000 10.58295
7.993000 10.44407
7.994000 10.3049
7.995000 10.16545
7.996000 10.025739999999999
7.997000 9.8857723
7.998000 9.7455584
7.999000 9.6051112
8.000000 9.464442
8.001000 9.3235612
8.002000 9.1824807
8.003000 9.041211
8.004000 8.899764000000001
8.005000 8.758150800000001
8.006000 8.6163826
8.007000 8.4744714
8.008000 8.3324283
8.009000 8.1902638
8.010000 8.047990500000001
8.011000 7.9056188
8.012000 7.7631608000000005
8.013000 7.6206282
8.014000 7.4780315
8.015000 7.335382699999999
8.016000 7.1926936999999995
8.017000 7.0499754999999995
8.018000 6.9072396
8.019000 6.7644969
8.020000 6.6217594
8.021000 6.479038299999999
8.022000 6.3363448
8.023000 6.19369
8.024000 6.0510855
8.025000 5.908542499999999
8.026000 5.7660721
8.027000 5.6236856
8.028000 5.4813936
8.029000 5.3392079
8.030000 5.1971391
8.031000 5.0551984
8.032000 4.9133968
8.033000 4.7717452
8.034000 4.630255
8.035000 4.4889368
8.036000 4.3478016
8.037000 4.2068604
8.038000 4.0661242
8.039000 3.9256036
8.040000 3.7853099
8.041000 3.6452538999999997
8.042000 3.5054464
8.043000 3.3658985
8.044000 3.2266211000000005
8.045000 3.0876251
8.046000 2.9489214
8.047000 2.8105208999999998
8.048000 2.6724344
8.049000 2.534673
8.050000 2.3972474
8.051000 2.2601685
8.052000 2.1234468
8.053000 1.9870933
8.054000 1.8511186999999998
8.055000 1.7155338
8.056000 1.580349
8.057000 1.4455749
8.058000 1.3112219
8.059000 1.1773004999999999
8.060000 1.0438211
8.061000 0.9107939
8.062000 0.77822907
8.063000 0.6461367499999999
8.064000 0.51452694
8.065000 0.38340967000000004
8.066000 0.25279482
8.067000 0.12269221
8.068000 -0.0068883841
8.069000 -0.13593724999999998
8.070000 -0.26444476
8.071000 -0.39240131
8.072000 -0.5197973899999999
8.073000 -0.6466234599999999
8.074000 -0.7728700500000001
8.075000 -0.8985277300000001
8.076000 -1.0235871
8.077000 -1.1480389
8.078000 -1.2718738
8.079000 -1.3950825
8.080000 -1.5176557
8.081000 -1.6395843
8.082000 -1.760859
8.083000 -1.8814708999999998
8.084000 -2.0014108999999998
8.085000 -2.1206698999999998
8.086000 -2.239239
8.087000 -2.3571093000000003
8.088000 -2.4742719
8.089000 -2.5907181
8.090000 -2.7064392
8.091000 -2.8214267
8.092000 -2.935672
8.093000 -3.0491667
8.094000 -3.1619024000000002
8.095000 -3.2738707999999996
8.096000 -3.3850636000000005
8.097000 -3.4954730000000005
8.098000 -3.6050908
8.099000 -3.7139092
8.100000 -3.8219202
8.101000 -3.9291161999999997
8.102000 -4.0354896
8.103000 -4.141032699999999
8.104000 -4.2457379
8.105000 -4.3495979
8.106000 -4.4526055
8.107000 -4.5547534
8.108000 -4.6560343
8.109000 -4.7564413
8.110000 -4.8559673
8.111000 -4.9546054999999996
8.112000 -5.0523489999999995
8.113000 -5.149190900000001
8.114000 -5.2451242
8.115000 -5.3401429
8.116000 -5.43424
8.117000 -5.527409199999999
8.118000 -5.619644399999999
8.119000 -5.7109389
8.120000 -5.8012869
8.121000 -5.890682
8.122000 -5.9791181
8.123000 -6.0665898
8.124000 -6.153091
8.125000 -6.2386163
8.126000 -6.3231595
8.127000 -6.4067155
8.128000 -6.489279100000001
8.129000 -6.5708451
8.130000 -6.6514082000000005
8.131000 -6.730963299999999
8.132000 -6.8095058
8.133000 -6.887030600000001
8.134000 -6.9635332
8.135000 -7.039008300000001
8.136000 -7.1134523000000005
8.137000 -7.1868606
8.138000 -7.259228800000001
8.139000 -7.3305525
8.140000 -7.4008278999999995
8.141000 -7.4700505
8.142000 -7.5382166
8.143000 -7.6053225
8.144000 -7.6713644
8.145000 -7.736338700000001
8.146000 -7.8002416000000006
8.147000 -7.8630693
8.148000 -7.924818999999999
8.149000 -7.985486799999999
8.150000 -8.0450699
8.151000 -8.1035644
8.152000 -8.1609681
8.153000 -8.2172774
8.154000 -8.2724899
8.155000 -8.3266027
8.156000 -8.3796129
8.157000 -8.4315181
8.158000 -8.4823161
8.159000 -8.5320048
8.160000 -8.580581800000001
8.161000 -8.628045
8.162000 -8.6743928
8.163000 -8.719623799999999
8.164000 -8.7637357
8.165000 -8.806727799999999
8.166000 -8.8485986
8.167000 -8.8893466
8.168000 -8.9289702
8.169000 -8.9674696
8.170000 -9.0048432
8.171000 -9.0410903
8.172000 -9.076210099999999
8.173000 -9.110202600000001
8.174000 -9.1430672
8.175000 -9.1748036
8.176000 -9.205411400000001
8.177000 -9.2348903
8.178000 -9.2632405
8.179000 -9.2904627
8.180000 -9.316556199999999
8.181000 -9.3415216
8.182000 -9.3653589
8.183000 -9.388069100000001
8.184000 -9.4096519
8.185000 -9.4301082
8.186000 -9.449439499999999
8.187000 -9.4676457
8.188000 -9.484727699999999
8.189000 -9.500686799999999
8.190000 -9.5155247
8.191000 -9.5292419
8.192000 -9.5418401
8.193000 -9.553320699999999
8.194000 -9.5636852
8.195000 -9.5729351
8.196000 -9.5810726
8.197000 -9.588099999999999
8.198000 -9.5940195
8.199000 -9.5988326
8.200000 -9.6025422
8.201000 -9.6051514
8.202000 -9.606662400000001
8.203000 -9.607078099999999
8.204000 -9.6064016
8.205000 -9.6046358
8.206000 -9.6017845
8.207000 -9.597849799999999
8.208000 -9.5928364
8.209000 -9.586746999999999
8.210000 -9.5795855
8.211000 -9.5713556
8.212000 -9.562061
8.213000 -9.551705400000001
8.214000 -9.5402934
8.215000 -9.5278285
8.216000 -9.5143147
8.217000 -9.4997562
8.218000 -9.484157699999999
8.219000 -9.4675228
8.220000 -9.4498567
8.221000 -9.4311632
8.222000 -9.4114475
8.223000 -9.390714
8.224000 -9.3689673
8.225000 -9.346212399999999
8.226000 -9.322453999999999
8.227000 -9.297698
8.228000 -9.2719488
8.229000 -9.2452116
8.230000 -9.2174917
8.231000 -9.1887951
8.232000 -9.1591276
8.233000 -9.1284946
8.234000 -9.0969019
8.235000 -9.0643555
8.236000 -9.030862200000001
8.237000 -8.9964271
8.238000 -8.9610577
8.239000 -8.9247599
8.240000 -8.887539799999999
8.241000 -8.8494048
8.242000 -8.8103607
8.243000 -8.770415199999999
8.244000 -8.7295748
8.245000 -8.687847099999999
8.246000 -8.6452387
8.247000 -8.601756400000001
8.248000 -8.557408299999999
8.249000 -8.5122012
8.250000 -8.4661424
8.251000 -8.4192395
8.252000 -8.3714999
8.253000 -8.3229318
8.254000 -8.2735427
8.255000 -8.2233399
8.256000 -8.172331
8.257000 -8.120524099999999
8.258000 -8.0679275
8.259000 -8.0145493
8.260000 -7.9603969999999995
8.261000 -7.9054788
8.262000 -7.8498035999999995
8.263000 -7.7933788
8.264000 -7.7362135
8.265000 -7.6783158
8.266000 -7.6196946
8.267000 -7.5603589
8.268000 -7.5003169
8.269000 -7.4395776
8.270000 -7.3781498
8.271000 -7.3160425
8.272000 -7.2532646000000005
8.273000 -7.1898252
8.274000 -7.125733800000001
8.275000 -7.060999399999999
8.276000 -6.9956318
8.277000 -6.9296405000000005
8.278000 -6.8630344999999995
8.279000 -6.7958236
8.280000 -6.728017299999999
8.281000 -6.659625499999999
8.282000 -6.5906569
8.283000 -6.5211222
8.284000 -6.4510301000000005
8.285000 -6.380391100000001
8.286000 -6.309215
8.287000 -6.237511
8.288000 -6.1652888
8.289000 -6.0925588
8.290000 -6.0193304
8.291000 -5.945614
8.292000 -5.8714189
8.293000 -5.7967555
8.294000 -5.7216339
8.295000 -5.6460641
8.296000 -5.5700563
8.297000 -5.4936204
8.298000 -5.4167669
8.299000 -5.3395059
8.300000 -5.2618477
8.301000 -5.1838029
8.302000 -5.1053822
8.303000 -5.0265957
8.304000 -4.9474545
8.305000 -4.8679687
8.306000 -4.7881495
8.307000 -4.7080074
8.308000 -4.627553
8.309000 -4.546797300000001
8.310000 -4.465751
8.311000 -4.3844253
8.312000 -4.3028306
8.313000 -4.2209782
8.314000 -4.1388787
8.315000 -4.0565431
8.316000 -3.9739825
8.317000 -3.8912077000000003
8.318000 -3.8082294
8.319000 -3.725059
8.320000 -3.6417071
8.321000 -3.5581846
8.322000 -3.4745023
8.323000 -3.3906709
8.324000 -3.3067017999999995
8.325000 -3.2226052
8.326000 -3.1383924
8.327000 -3.054074
8.328000 -2.9696607999999998
8.329000 -2.8851638
8.330000 -2.8005934999999997
8.331000 -2.7159609000000002
8.332000 -2.6312768
8.333000 -2.5465519999999997
8.334000 -2.4617974
8.335000 -2.3770237
8.336000 -2.2922417
8.337000 -2.2074625
8.338000 -2.1226967
8.339000 -2.0379553
8.340000 -1.9532490999999998
8.341000 -1.868589
8.342000 -1.7839859999999998
8.343000 -1.699451
8.344000 -1.6149949000000001
8.345000 -1.5306286
8.346000 -1.4463629
8.347000 -1.3622086
8.348000 -1.2781769
8.349000 -1.1942783000000001
8.350000 -1.1105238
8.351000 -1.0269240000000002
8.352000 -0.94348956
8.353000 -0.8602312799999999
8.354000 -0.77715968
8.355000 -0.69428529
8.356000 -0.6116186299999999
8.357000 -0.52917008
8.358000 -0.44695003999999994
8.359000 -0.36496883
8.360000 -0.28323671
8.361000 -0.20176388999999997
8.362000 -0.12056053000000001
8.363000 -0.039636748
8.364000 0.040997393
8.365000 0.12133184000000001
8.366000 0.20135662000000001
8.367000 0.28106177
8.368000 0.36043734
8.369000 0.43947347
8.370000 0.5181603100000001
8.371000 0.59648799
8.372000 0.67444667
8.373000 0.75202663
8.374000 0.8292181399999999
8.375000 0.9060113700000001
8.376000 0.98239668
8.377000 1.0583643999999999
8.378000 1.1339047999999998
8.379000 1.2090083999999999
8.380000 1.2836657
8.381000 1.357867
8.382000 1.4316031
8.383000 1.5048644
8.384000 1.5776416000000002
8.385000 1.6499255000000002
8.386000 1.7217067999999998
8.387000 1.7929764000000001
8.388000 1.8637255
8.389000 1.9339448
8.390000 2.0036254
8.391000 2.0727588000000003
8.392000 2.141336
8.393000 2.2093484
8.394000 2.2767875
8.395000 2.3436449
8.396000 2.4099123000000002
8.397000 2.4755811
8.398000 2.5406432999999997
8.399000 2.6050908
8.400000 2.6689157000000003
8.401000 2.7321098
8.402000 2.7946655000000002
8.403000 2.8565747999999997
8.404000 2.9178301
8.405000 2.9784238000000003
8.406000 3.0383483
8.407000 3.0975960000000002
8.408000 3.1561598
8.409000 3.2140318
8.410000 3.2712054
8.411000 3.3276728999999996
8.412000 3.3834271
8.413000 3.4384612000000003
8.414000 3.4927681
8.415000 3.5463411000000002
8.416000 3.5991736000000003
8.417000 3.6512583000000003
8.418000 3.7025891
8.419000 3.7531592000000003
8.420000 3.8029622
8.421000 3.8519919
8.422000 3.9002422
8.423000 3.9477068999999996
8.424000 3.9943796
8.425000 4.040255
8.426000 4.0853269
8.427000 4.129590100000001
8.428000 4.1730385000000005
8.429000 4.215667
8.430000 4.2574704
8.431000 4.298443
8.432000 4.33858
8.433000 4.3778762
8.434000 4.4163264
8.435000 4.4539257999999995
8.436000 4.4906698
8.437000 4.5265533
8.438000 4.561572099999999
8.439000 4.5957211
8.440000 4.6289962
8.441000 4.6613928
8.442000 4.6929065
8.443000 4.723533199999999
8.444000 4.7532685
8.445000 4.7821086
8.446000 4.810049
8.447000 4.8370864
8.448000 4.8632167
8.449000 4.8884362
8.450000 4.9127411
8.451000 4.9361281
8.452000 4.9585938
8.453000 4.9801353
8.454000 5.0007492000000004
8.455000 5.0204325
8.456000 5.0391823
8.457000 5.0569958999999995
8.458000 5.0738707000000005
8.459000 5.0898042
8.460000 5.104794
8.461000 5.118838
8.462000 5.1319338
8.463000 5.1440798
8.464000 5.1552739
8.465000 5.1655147
8.466000 5.1748004
8.467000 5.1831298
8.468000 5.1905014
8.469000 5.1969137
8.470000 5.202366
8.471000 5.2068569
8.472000 5.2103858
8.473000 5.2129518
8.474000 5.2145541
8.475000 5.215192200000001
8.476000 5.2148655
8.477000 5.2135736
8.478000 5.211316
8.479000 5.2080926
8.480000 5.2039027
8.481000 5.1987469
8.482000 5.1926248
8.483000 5.1855363
8.484000 5.1774818
8.485000 5.1684614
8.486000 5.1584758
8.487000 5.1475249000000005
8.488000 5.1356095999999996
8.489000 5.1227305
8.490000 5.1088884
8.491000 5.0940841
8.492000 5.0783187
8.493000 5.0615933
8.494000 5.043909
8.495000 5.0252672
8.496000 5.0056696
8.497000 4.985117499999999
8.498000 4.9636129
8.499000 4.9411575999999995
8.500000 4.9177535
8.501000 4.8934024
8.502000 4.868106500000001
8.503000 4.841868600000001
8.504000 4.8146904
8.505000 4.7865748
8.506000 4.7575243
8.507000 4.7275413
8.508000 4.6966288
8.509000 4.6647899
8.510000 4.6320271
8.511000 4.5983437
8.512000 4.5637429
8.513000 4.5282278
8.514000 4.4918016
8.515000 4.4544678
8.516000 4.4162299
8.517000 4.3770917
8.518000 4.3370567
8.519000 4.2961285
8.520000 4.2543113
8.521000 4.2116091
8.522000 4.1680258
8.523000 4.1235656
8.524000 4.0782325
8.525000 4.0320314
8.526000 3.9849669
8.527000 3.9370431999999997
8.528000 3.8882649999999996
8.529000 3.8386375
8.530000 3.7881654
8.531000 3.7368539999999997
8.532000 3.6847080999999995
8.533000 3.631733
8.534000 3.5779342
8.535000 3.523317
8.536000 3.4678865000000005
8.537000 3.4116488
8.538000 3.3546093999999997
8.539000 3.2967743
8.540000 3.238149
8.541000 3.1787395000000003
8.542000 3.1185517
8.543000 3.0575916000000003
8.544000 2.9958654
8.545000 2.9333793
8.546000 2.8701393
8.547000 2.8061518
8.548000 2.7414232
8.549000 2.6759600000000003
8.550000 2.6097685
8.551000 2.5428554
8.552000 2.4752272
8.553000 2.4068907
8.554000 2.3378525
8.555000 2.2681195
8.556000 2.1976987
8.557000 2.1265969
8.558000 2.0548213
8.559000 1.9823790000000001
8.560000 1.9092772
8.561000 1.8355232
8.562000 1.7611242999999999
8.563000 1.6860880000000003
8.564000 1.6104219
8.565000 1.5341337
8.566000 1.4572309
8.567000 1.3797214
8.568000 1.3016131
8.569000 1.2229136999999999
8.570000 1.1436313
8.571000 1.063774
8.572000 0.9833497
8.573000 0.90236664
8.574000 0.82083298
8.575000 0.73875692
8.576000 0.65614674
8.577000 0.57301079
8.578000 0.48935744
8.579000 0.40519508
8.580000 0.3205321
8.581000 0.23537703999999998
8.582000 0.14973838
8.583000 0.06362469899999999
8.584000 -0.022955435
8.585000 -0.10999339000000001
8.586000 -0.19748046
8.587000 -0.28540795
8.588000 -0.37376708000000003
8.589000 -0.46254903999999997
8.590000 -0.55174492
8.591000 -0.64134584
8.592000 -0.73134284
8.593000 -0.8217268600000001
8.594000 -0.9124889
8.595000 -1.0036197
8.596000 -1.0951103
8.597000 -1.1869512
8.598000 -1.2791332
8.599000 -1.371647
8.600000 -1.4644833
8.601000 -1.5576326
8.602000 -1.6510855000000002
8.603000 -1.7448325
8.604000 -1.838864
8.605000 -1.9331705000000001
8.606000 -2.0277423999999997
8.607000 -2.1225701999999997
8.608000 -2.2176441000000002
8.609000 -2.3129547
8.610000 -2.4084922
8.611000 -2.5042469
8.612000 -2.6002092
8.613000 -2.6963695999999997
8.614000 -2.7927183
8.615000 -2.8892456
8.616000 -2.985942
8.617000 -3.0827977
8.618000 -3.1798030999999995
8.619000 -3.2769486
8.620000 -3.3742244999999995
8.621000 -3.4716210999999997
8.622000 -3.5691287000000003
8.623000 -3.6667377
8.624000 -3.7644386
8.625000 -3.8622215
8.626000 -3.9600767
8.627000 -4.0579944999999995
8.628000 -4.1559651
8.629000 -4.253979
8.630000 -4.3520261
8.631000 -4.4500966
8.632000 -4.5481805
8.633000 -4.6462680999999995
8.634000 -4.7443498
8.635000 -4.8424155
8.636000 -4.940455
8.637000 -5.0384589
8.638000 -5.1364169
8.639000 -5.234319
8.640000 -5.3321552
8.641000 -5.4299157000000005
8.642000 -5.5275906
8.643000 -5.625169700000001
8.644000 -5.7226431
8.645000 -5.8200009
8.646000 -5.9172332
8.647000 -6.0143303
8.648000 -6.111282500000001
8.649000 -6.2080797
8.650000 -6.3047118
8.651000 -6.401169299999999
8.652000 -6.497442700000001
8.653000 -6.5935224
8.654000 -6.689398000000001
8.655000 -6.785060499999999
8.656000 -6.8805002
8.657000 -6.9757074
8.658000 -7.0706725
8.659000 -7.1653858
8.660000 -7.259837500000001
8.661000 -7.3540188
8.662000 -7.44792
8.663000 -7.5415313
8.664000 -7.634843900000001
8.665000 -7.727848
8.666000 -7.8205347
8.667000 -7.9128943
8.668000 -8.0049172
8.669000 -8.096594399999999
8.670000 -8.1879161
8.671000 -8.2788736
8.672000 -8.3694577
8.673000 -8.4596589
8.674000 -8.5494682
8.675000 -8.6388759
8.676000 -8.7278731
8.677000 -8.8164501
8.678000 -8.9045987
8.679000 -8.9923091
8.680000 -9.079572599999999
8.681000 -9.1663808
8.682000 -9.2527241
8.683000 -9.3385935
8.684000 -9.4239801
8.685000 -9.508875
8.686000 -9.59327
8.687000 -9.677156100000001
8.688000 -9.7605243
8.689000 -9.843365799999999
8.690000 -9.9256724
8.691000 -10.007439999999999
8.692000 -10.088650000000001
8.693000 -10.1693
8.694000 -10.24938
8.695000 -10.32888
8.696000 -10.4078
8.697000 -10.486130000000001
8.698000 -10.56385
8.699000 -10.64096
8.700000 -10.717459999999999
8.701000 -10.793320000000001
8.702000 -10.868559999999999
8.703000 -10.94315
8.704000 -11.01708
8.705000 -11.09036
8.706000 -11.162980000000001
8.707000 -11.234919999999999
8.708000 -11.30617
8.709000 -11.37674
8.710000 -11.44661
8.711000 -11.51577
8.712000 -11.58422
8.713000 -11.65196
8.714000 -11.718960000000001
8.715000 -11.785229999999999
8.716000 -11.850760000000001
8.717000 -11.91554
8.718000 -11.97956
8.719000 -12.04282
8.720000 -12.10532
8.721000 -12.167029999999999
8.722000 -12.22796
8.723000 -12.2881
8.724000 -12.34745
8.725000 -12.40599
8.726000 -12.46372
8.727000 -12.52064
8.728000 -12.576740000000001
8.729000 -12.631999999999998
8.730000 -12.686430000000001
8.731000 -12.74002
8.732000 -12.79276
8.733000 -12.844639999999998
8.734000 -12.895660000000001
8.735000 -12.94582
8.736000 -12.995110000000002
8.737000 -13.04351
8.738000 -13.091040000000001
8.739000 -13.137670000000002
8.740000 -13.1834
8.741000 -13.22824
8.742000 -13.27216
8.743000 -13.315170000000002
8.744000 -13.35727
8.745000 -13.39843
8.746000 -13.43867
8.747000 -13.477970000000001
8.748000 -13.516329999999998
8.749000 -13.55375
8.750000 -13.590209999999999
8.751000 -13.62572
8.752000 -13.660269999999999
8.753000 -13.69385
8.754000 -13.72646
8.755000 -13.758090000000001
8.756000 -13.78875
8.757000 -13.818420000000001
8.758000 -13.847100000000001
8.759000 -13.87479
8.760000 -13.90148
8.761000 -13.92717
8.762000 -13.95186
8.763000 -13.97554
8.764000 -13.99821
8.765000 -14.019860000000001
8.766000 -14.04049
8.767000 -14.06009
8.768000 -14.078669999999999
8.769000 -14.09622
8.770000 -14.112739999999999
8.771000 -14.128219999999999
8.772000 -14.142650000000001
8.773000 -14.15605
8.774000 -14.16839
8.775000 -14.17969
8.776000 -14.18993
8.777000 -14.19912
8.778000 -14.207249999999998
8.779000 -14.21431
8.780000 -14.22031
8.781000 -14.22524
8.782000 -14.22911
8.783000 -14.2319
8.784000 -14.233609999999999
8.785000 -14.234250000000001
8.786000 -14.233799999999999
8.787000 -14.23227
8.788000 -14.229659999999999
8.789000 -14.22596
8.790000 -14.22118
8.791000 -14.215300000000001
8.792000 -14.20833
8.793000 -14.20026
8.794000 -14.1911
8.795000 -14.18084
8.796000 -14.169490000000001
8.797000 -14.15703
8.798000 -14.143469999999999
8.799000 -14.12881
8.800000 -14.113039999999998
8.801000 -14.096169999999999
8.802000 -14.07819
8.803000 -14.05911
8.804000 -14.03892
8.805000 -14.01762
8.806000 -13.99521
8.807000 -13.97169
8.808000 -13.94707
8.809000 -13.921330000000001
8.810000 -13.894490000000001
8.811000 -13.86653
8.812000 -13.837459999999998
8.813000 -13.807279999999999
8.814000 -13.776
8.815000 -13.7436
8.816000 -13.71009
8.817000 -13.67547
8.818000 -13.63974
8.819000 -13.602900000000002
8.820000 -13.564960000000001
8.821000 -13.525899999999998
8.822000 -13.485739999999998
8.823000 -13.44447
8.824000 -13.40209
8.825000 -13.35861
8.826000 -13.314029999999999
8.827000 -13.26834
8.828000 -13.22155
8.829000 -13.17365
8.830000 -13.124659999999999
8.831000 -13.07457
8.832000 -13.023380000000001
8.833000 -12.9711
8.834000 -12.917729999999999
8.835000 -12.863260000000002
8.836000 -12.8077
8.837000 -12.75105
8.838000 -12.69332
8.839000 -12.634490000000001
8.840000 -12.574589999999999
8.841000 -12.51361
8.842000 -12.451550000000001
8.843000 -12.38841
8.844000 -12.32419
8.845000 -12.25891
8.846000 -12.19255
8.847000 -12.12513
8.848000 -12.05665
8.849000 -11.9871
8.850000 -11.91649
8.851000 -11.84483
8.852000 -11.77212
8.853000 -11.69836
8.854000 -11.62355
8.855000 -11.547699999999999
8.856000 -11.4708
8.857000 -11.39288
8.858000 -11.31392
8.859000 -11.23393
8.860000 -11.15291
8.861000 -11.07087
8.862000 -10.98782
8.863000 -10.903749999999999
8.864000 -10.81867
8.865000 -10.73259
8.866000 -10.6455
8.867000 -10.55742
8.868000 -10.46834
8.869000 -10.37828
8.870000 -10.28722
8.871000 -10.19519
8.872000 -10.10219
8.873000 -10.00821
8.874000 -9.913265
8.875000 -9.8173589
8.876000 -9.7204953
8.877000 -9.6226797
8.878000 -9.5239162
8.879000 -9.424210299999999
8.880000 -9.323566399999999
8.881000 -9.2219897
8.882000 -9.119485300000001
8.883000 -9.016058600000001
8.884000 -8.9117147
8.885000 -8.806458899999999
8.886000 -8.700296999999999
8.887000 -8.5932344
8.888000 -8.485276299999999
8.889000 -8.3764285
8.890000 -8.2666963
8.891000 -8.1560858
8.892000 -8.0446027
8.893000 -7.9322539
8.894000 -7.8190446
8.895000 -7.704981399999999
8.896000 -7.5900704
8.897000 -7.4743173999999994
8.898000 -7.3577292000000005
8.899000 -7.2403125
8.900000 -7.122073299999999
8.901000 -7.003019000000001
8.902000 -6.8831556
8.903000 -6.762489700000001
8.904000 -6.6410288
8.905000 -6.518778899999999
8.906000 -6.3957475
8.907000 -6.2719412000000005
8.908000 -6.1473675
8.909000 -6.0220331
8.910000 -5.8959451000000005
8.911000 -5.7691105
8.912000 -5.6415368
8.913000 -5.5132311000000005
8.914000 -5.3842004
8.915000 -5.2544523000000005
8.916000 -5.1239941
8.917000 -4.992833
8.918000 -4.8609767
8.919000 -4.7284327
8.920000 -4.5952085
8.921000 -4.4613115
8.922000 -4.3267496
8.923000 -4.1915301000000005
8.924000 -4.055661
8.925000 -3.9191503
8.926000 -3.7820055999999997
8.927000 -3.6442351
8.928000 -3.5058464999999996
8.929000 -3.3668481
8.930000 -3.227248
8.931000 -3.0870548
8.932000 -2.9462764
8.933000 -2.8049214
8.934000 -2.6629979
8.935000 -2.5205147
8.936000 -2.3774803
8.937000 -2.2339033
8.938000 -2.0897923
8.939000 -1.9451561999999998
8.940000 -1.8000038
8.941000 -1.6543439
8.942000 -1.5081854000000001
8.943000 -1.3615372000000001
8.944000 -1.2144084
8.945000 -1.0668081
8.946000 -0.9187454399999999
8.947000 -0.77022952
8.948000 -0.62126955
8.949000 -0.47187475
8.950000 -0.32205435
8.951000 -0.17181766
8.952000 -0.021174016
8.953000 0.12986725
8.954000 0.28129674
8.955000 0.43310503999999994
8.956000 0.58528269
8.957000 0.73782024
8.958000 0.89070816
8.959000 1.0439369
8.960000 1.1974969
8.961000 1.3513787
8.962000 1.5055724
8.963000 1.6600686999999998
8.964000 1.8148577
8.965000 1.9699296000000002
8.966000 2.1252747999999997
8.967000 2.2808835
8.968000 2.4367459
8.969000 2.592852
8.970000 2.749192
8.971000 2.905756
8.972000 3.0625341
8.973000 3.2195162
8.974000 3.3766922
8.975000 3.5340521
8.976000 3.6915861000000003
8.977000 3.8492836
8.978000 4.0071346
8.979000 4.165129
8.980000 4.3232564
8.981000 4.4815067
8.982000 4.6398696
8.983000 4.798334499999999
8.984000 4.956891
8.985000 5.1155288
8.986000 5.2742373
8.987000 5.4330061999999995
8.988000 5.591825
8.989000 5.750683
8.990000 5.9095696
8.991000 6.0684743999999995
8.992000 6.227386699999999
8.993000 6.3862957
8.994000 6.5451905
8.995000 6.7040607
8.996000 6.8628952
8.997000 7.021683500000001
8.998000 7.180415099999999
8.999000 7.3390789
9.000000 7.4976638
9.001000 7.6561593
9.002000 7.814554899999999
9.003000 7.972839499999999
9.004000 8.1310019
9.005000 8.2890317
9.006000 8.4469184
9.007000 8.6046509
9.008000 8.7622181
9.009000 8.919609300000001
9.010000 9.0768144
9.011000 9.2338219
9.012000 9.3906209
9.013000 9.547200799999999
9.014000 9.703550499999999
9.015000 9.8596595
9.016000 10.01552
9.017000 10.17111
9.018000 10.32644
9.019000 10.48148
9.020000 10.63622
9.021000 10.79066
9.022000 10.94478
9.023000 11.09858
9.024000 11.25203
9.025000 11.40514
9.026000 11.55789
9.027000 11.710270000000001
9.028000 11.86227
9.029000 12.01387
9.030000 12.16507
9.031000 12.315859999999999
9.032000 12.46623
9.033000 12.616150000000001
9.034000 12.76563
9.035000 12.91465
9.036000 13.06321
9.037000 13.21128
9.038000 13.35887
9.039000 13.50595
9.040000 13.65252
9.041000 13.798569999999998
9.042000 13.94408
9.043000 14.08905
9.044000 14.233460000000001
9.045000 14.377309999999998
9.046000 14.520579999999999
9.047000 14.663260000000001
9.048000 14.805340000000001
9.049000 14.946819999999999
9.050000 15.087670000000001
9.051000 15.227889999999999
9.052000 15.367469999999999
9.053000 15.506400000000001
9.054000 15.64467
9.055000 15.78227
9.056000 15.919179999999999
9.057000 16.0554
9.058000 16.19091
9.059000 16.325709999999997
9.060000 16.459789999999998
9.061000 16.593130000000002
9.062000 16.72573
9.063000 16.85758
9.064000 16.98865
9.065000 17.11896
9.066000 17.24848
9.067000 17.377200000000002
9.068000 17.505119999999998
9.069000 17.63222
9.070000 17.75849
9.071000 17.88393
9.072000 18.00853
9.073000 18.132270000000002
9.074000 18.25514
9.075000 18.37714
9.076000 18.49825
9.077000 18.618470000000002
9.078000 18.73778
9.079000 18.856180000000002
9.080000 18.97365
9.081000 19.09019
9.082000 19.20578
9.083000 19.32042
9.084000 19.4341
9.085000 19.54681
9.086000 19.65853
9.087000 19.76926
9.088000 19.878989999999998
9.089000 19.98771
9.090000 20.09541
9.091000 20.20208
9.092000 20.30772
9.093000 20.4123
9.094000 20.51584
9.095000 20.61831
9.096000 20.7197
9.097000 20.82001
9.098000 20.91924
9.099000 21.01736
9.100000 21.11438
9.101000 21.21028
9.102000 21.30505
9.103000 21.398690000000002
9.104000 21.4912
9.105000 21.58255
9.106000 21.672739999999997
9.107000 21.76177
9.108000 21.84963
9.109000 21.9363
9.110000 22.02178
9.111000 22.10607
9.112000 22.189149999999998
9.113000 22.27102
9.114000 22.351670000000002
9.115000 22.43109
9.116000 22.50927
9.117000 22.58621
9.118000 22.66189
9.119000 22.73632
9.120000 22.80949
9.121000 22.88138
9.122000 22.95199
9.123000 23.02132
9.124000 23.08934
9.125000 23.15607
9.126000 23.22149
9.127000 23.285600000000002
9.128000 23.34839
9.129000 23.409840000000003
9.130000 23.46996
9.131000 23.52874
9.132000 23.58617
9.133000 23.64225
9.134000 23.69697
9.135000 23.75032
9.136000 23.802300000000002
9.137000 23.852909999999998
9.138000 23.90212
9.139000 23.94995
9.140000 23.996380000000002
9.141000 24.04141
9.142000 24.08503
9.143000 24.12724
9.144000 24.168039999999998
9.145000 24.20741
9.146000 24.24535
9.147000 24.281859999999998
9.148000 24.31693
9.149000 24.350559999999998
9.150000 24.38274
9.151000 24.41348
9.152000 24.44275
9.153000 24.47056
9.154000 24.49691
9.155000 24.52179
9.156000 24.5452
9.157000 24.567130000000002
9.158000 24.587590000000002
9.159000 24.60655
9.160000 24.62403
9.161000 24.64001
9.162000 24.6545
9.163000 24.6675
9.164000 24.67899
9.165000 24.688969999999998
9.166000 24.69745
9.167000 24.70441
9.168000 24.70986
9.169000 24.71379
9.170000 24.7162
9.171000 24.71709
9.172000 24.716450000000002
9.173000 24.71428
9.174000 24.71058
9.175000 24.70535
9.176000 24.69858
9.177000 24.69028
9.178000 24.68043
9.179000 24.669050000000002
9.180000 24.65611
9.181000 24.641640000000002
9.182000 24.62561
9.183000 24.60804
9.184000 24.58892
9.185000 24.56825
9.186000 24.54603
9.187000 24.52225
9.188000 24.49692
9.189000 24.47003
9.190000 24.4416
9.191000 24.4116
9.192000 24.38005
9.193000 24.34695
9.194000 24.31229
9.195000 24.27607
9.196000 24.2383
9.197000 24.19897
9.198000 24.158089999999998
9.199000 24.11566
9.200000 24.07167
9.201000 24.026130000000002
9.202000 23.979039999999998
9.203000 23.9304
9.204000 23.880209999999998
9.205000 23.82847
9.206000 23.775180000000002
9.207000 23.72035
9.208000 23.66397
9.209000 23.60605
9.210000 23.546590000000002
9.211000 23.485590000000002
9.212000 23.42305
9.213000 23.35897
9.214000 23.29336
9.215000 23.22621
9.216000 23.157539999999997
9.217000 23.08733
9.218000 23.01561
9.219000 22.94236
9.220000 22.86758
9.221000 22.79129
9.222000 22.71349
9.223000 22.63418
9.224000 22.55335
9.225000 22.47102
9.226000 22.38719
9.227000 22.301869999999997
9.228000 22.21504
9.229000 22.12673
9.230000 22.036929999999998
9.231000 21.94565
9.232000 21.8529
9.233000 21.75866
9.234000 21.66296
9.235000 21.5658
9.236000 21.46717
9.237000 21.36709
9.238000 21.26556
9.239000 21.16259
9.240000 21.05818
9.241000 20.95233
9.242000 20.84505
9.243000 20.73635
9.244000 20.626240000000003
9.245000 20.5147
9.246000 20.40177
9.247000 20.28743
9.248000 20.1717
9.249000 20.05458
9.250000 19.93608
9.251000 19.816200000000002
9.252000 19.69495
9.253000 19.57234
9.254000 19.44837
9.255000 19.32305
9.256000 19.19639
9.257000 19.068389999999997
9.258000 18.939059999999998
9.259000 18.80842
9.260000 18.67645
9.261000 18.54318
9.262000 18.40861
9.263000 18.27275
9.264000 18.1356
9.265000 17.99717
9.266000 17.85748
9.267000 17.71652
9.268000 17.57431
9.269000 17.43085
9.270000 17.28616
9.271000 17.140240000000002
9.272000 16.99309
9.273000 16.844739999999998
9.274000 16.69519
9.275000 16.544439999999998
9.276000 16.3925
9.277000 16.23939
9.278000 16.08512
9.279000 15.92968
9.280000 15.773100000000001
9.281000 15.615380000000002
9.282000 15.456529999999999
9.283000 15.29655
9.284000 15.135470000000002
9.285000 14.97329
9.286000 14.810019999999998
9.287000 14.645669999999999
9.288000 14.48025
9.289000 14.31376
9.290000 14.146230000000001
9.291000 13.97766
9.292000 13.80806
9.293000 13.637440000000002
9.294000 13.465810000000001
9.295000 13.29319
9.296000 13.119580000000001
9.297000 12.94499
9.298000 12.769440000000001
9.299000 12.59294
9.300000 12.4155
9.301000 12.237119999999999
9.302000 12.05783
9.303000 11.87763
9.304000 11.69653
9.305000 11.51454
9.306000 11.331679999999999
9.307000 11.14796
9.308000 10.96339
9.309000 10.77797
9.310000 10.59173
9.311000 10.404679999999999
9.312000 10.21682
9.313000 10.02816
9.314000 9.838731600000001
9.315000 9.6485309
9.316000 9.4575748
9.317000 9.2658751
9.318000 9.0734437
9.319000 8.8802934
9.320000 8.6864367
9.321000 8.4918864
9.322000 8.2966551
9.323000 8.1007555
9.324000 7.9042003
9.325000 7.7070028
9.326000 7.509175699999999
9.327000 7.310731700000001
9.328000 7.111685
9.329000 6.9120482
9.330000 6.7118347
9.331000 6.511057200000001
9.332000 6.3097297999999995
9.333000 6.1078656
9.334000 5.9054784
9.335000 5.7025816
9.336000 5.4991886
9.337000 5.2953131
9.338000 5.0909687
9.339000 4.886169
9.340000 4.6809275
9.341000 4.4752583
9.342000 4.2691749
9.343000 4.0626906
9.344000 3.8558196000000002
9.345000 3.6485758
9.346000 3.4409724
9.347000 3.2330237
9.348000 3.0247433
9.349000 2.8161449000000003
9.350000 2.6072425999999997
9.351000 2.3980502
9.352000 2.1885816
9.353000 1.9788507
9.354000 1.7688717999999999
9.355000 1.5586586
9.356000 1.3482253
9.357000 1.137586
9.358000 0.9267548999999999
9.359000 0.7157461700000001
9.360000 0.5045740400000001
9.361000 0.29325287
9.362000 0.081796997
9.363000 -0.12977923
9.364000 -0.34146137000000004
9.365000 -0.55323495
9.366000 -0.7650855
9.367000 -0.9769984500000001
9.368000 -1.1889593
9.369000 -1.4009534000000001
9.370000 -1.6129662999999999
9.371000 -1.8249832000000001
9.372000 -2.0369895
9.373000 -2.2489706000000003
9.374000 -2.4609121000000003
9.375000 -2.6727990999999998
9.376000 -2.8846171
9.377000 -3.0963514
9.378000 -3.3079877
9.379000 -3.5195112
9.380000 -3.7309077000000004
9.381000 -3.9421622000000003
9.382000 -4.1532606
9.383000 -4.364188
9.384000 -4.5749303
9.385000 -4.7854729
9.386000 -4.9958013
9.387000 -5.2059013
9.388000 -5.4157585
9.389000 -5.6253586
9.390000 -5.8346871
9.391000 -6.0437299
9.392000 -6.2524728000000005
9.393000 -6.460901300000001
9.394000 -6.669001300000001
9.395000 -6.8767577
9.396000 -7.0841573
9.397000 -7.2911851
9.398000 -7.497827
9.399000 -7.704069500000001
9.400000 -7.9098977
9.401000 -8.1152976
9.402000 -8.3202548
9.403000 -8.5247554
9.404000 -8.7287851
9.405000 -8.9323297
9.406000 -9.1353752
9.407000 -9.337907300000001
9.408000 -9.539912600000001
9.409000 -9.7413763
9.410000 -9.942285
9.411000 -10.142619999999999
9.412000 -10.34238
9.413000 -10.541540000000001
9.414000 -10.740089999999999
9.415000 -10.93801
9.416000 -11.135290000000001
9.417000 -11.33192
9.418000 -11.527890000000001
9.419000 -11.72317
9.420000 -11.917769999999999
9.421000 -12.111650000000001
9.422000 -12.30481
9.423000 -12.49724
9.424000 -12.688920000000001
9.425000 -12.879840000000002
9.426000 -13.06999
9.427000 -13.25934
9.428000 -13.447899999999999
9.429000 -13.635639999999999
9.430000 -13.82255
9.431000 -14.008619999999999
9.432000 -14.19384
9.433000 -14.378189999999998
9.434000 -14.561660000000002
9.435000 -14.74424
9.436000 -14.925920000000001
9.437000 -15.10667
9.438000 -15.2865
9.439000 -15.465380000000001
9.440000 -15.64331
9.441000 -15.82027
9.442000 -15.99625
9.443000 -16.17123
9.444000 -16.345219999999998
9.445000 -16.51819
9.446000 -16.69013
9.447000 -16.86103
9.448000 -17.03088
9.449000 -17.19966
9.450000 -17.367379999999997
9.451000 -17.534
9.452000 -17.69953
9.453000 -17.86395
9.454000 -18.02725
9.455000 -18.189420000000002
9.456000 -18.350440000000003
9.457000 -18.51031
9.458000 -18.66902
9.459000 -18.82655
9.460000 -18.98289
9.461000 -19.13804
9.462000 -19.29197
9.463000 -19.44469
9.464000 -19.59618
9.465000 -19.74642
9.466000 -19.89541
9.467000 -20.04314
9.468000 -20.1896
9.469000 -20.33477
9.470000 -20.478650000000002
9.471000 -20.621229999999997
9.472000 -20.76249
9.473000 -20.90242
9.474000 -21.04102
9.475000 -21.17828
9.476000 -21.31419
9.477000 -21.448729999999998
9.478000 -21.5819
9.479000 -21.71368
9.480000 -21.844079999999998
9.481000 -21.97308
9.482000 -22.10067
9.483000 -22.22684
9.484000 -22.35158
9.485000 -22.47489
9.486000 -22.59676
9.487000 -22.71717
9.488000 -22.836129999999997
9.489000 -22.953609999999998
9.490000 -23.06963
9.491000 -23.184160000000002
9.492000 -23.2972
9.493000 -23.40873
9.494000 -23.51877
9.495000 -23.627290000000002
9.496000 -23.734289999999998
9.497000 -23.83976
9.498000 -23.94369
9.499000 -24.04609
9.500000 -24.14693
9.501000 -24.246219999999997
9.502000 -24.34394
9.503000 -24.4401
9.504000 -24.53468
9.505000 -24.62767
9.506000 -24.719070000000002
9.507000 -24.80888
9.508000 -24.89709
9.509000 -24.98369
9.510000 -25.068669999999997
9.511000 -25.152029999999996
9.512000 -25.23377
9.513000 -25.313869999999998
9.514000 -25.39234
9.515000 -25.469160000000002
9.516000 -25.54434
9.517000 -25.617859999999997
9.518000 -25.689719999999998
9.519000 -25.759919999999997
9.520000 -25.828449999999997
9.521000 -25.895319999999998
9.522000 -25.960499999999996
9.523000 -26.024
9.524000 -26.08582
9.525000 -26.14594
9.526000 -26.20438
9.527000 -26.26112
9.528000 -26.31615
9.529000 -26.36948
9.530000 -26.42111
9.531000 -26.47102
9.532000 -26.519209999999998
9.533000 -26.565689999999996
9.534000 -26.610450000000004
9.535000 -26.653480000000002
9.536000 -26.69479
9.537000 -26.734370000000002
9.538000 -26.77222
9.539000 -26.80833
9.540000 -26.842700000000004
9.541000 -26.875339999999998
9.542000 -26.906239999999997
9.543000 -26.935389999999998
9.544000 -26.962799999999998
9.545000 -26.988459999999996
9.546000 -27.01237
9.547000 -27.03453
9.548000 -27.05494
9.549000 -27.0736
9.550000 -27.090510000000002
9.551000 -27.105659999999997
9.552000 -27.11906
9.553000 -27.1307
9.554000 -27.140579999999996
9.555000 -27.148699999999998
9.556000 -27.15507
9.557000 -27.15968
9.558000 -27.16253
9.559000 -27.163619999999998
9.560000 -27.162950000000002
9.561000 -27.160529999999998
9.562000 -27.15634
9.563000 -27.1504
9.564000 -27.142709999999997
9.565000 -27.133259999999996
9.566000 -27.122059999999998
9.567000 -27.1091
9.568000 -27.09439
9.569000 -27.07793
9.570000 -27.05972
9.571000 -27.03976
9.572000 -27.01806
9.573000 -26.99461
9.574000 -26.96942
9.575000 -26.942490000000003
9.576000 -26.91382
9.577000 -26.88342
9.578000 -26.85128
9.579000 -26.817410000000002
9.580000 -26.78182
9.581000 -26.7445
9.582000 -26.70545
9.583000 -26.66469
9.584000 -26.622210000000003
9.585000 -26.578020000000002
9.586000 -26.532109999999996
9.587000 -26.4845
9.588000 -26.43519
9.589000 -26.38418
9.590000 -26.331480000000003
9.591000 -26.277089999999998
9.592000 -26.221
9.593000 -26.16324
9.594000 -26.1038
9.595000 -26.04268
9.596000 -25.97989
9.597000 -25.91544
9.598000 -25.84933
9.599000 -25.78156
9.600000 -25.71214
9.601000 -25.64108
9.602000 -25.56837
9.603000 -25.49402
9.604000 -25.418049999999997
9.605000 -25.340449999999997
9.606000 -25.26123
9.607000 -25.180390000000003
9.608000 -25.09795
9.609000 -25.0139
9.610000 -24.92825
9.611000 -24.84102
9.612000 -24.7522
9.613000 -24.66179
9.614000 -24.56982
9.615000 -24.47628
9.616000 -24.38118
9.617000 -24.28454
9.618000 -24.18634
9.619000 -24.08661
9.620000 -23.98535
9.621000 -23.88257
9.622000 -23.778270000000003
9.623000 -23.67246
9.624000 -23.56516
9.625000 -23.45636
9.626000 -23.34608
9.627000 -23.23433
9.628000 -23.12111
9.629000 -23.00643
9.630000 -22.8903
9.631000 -22.77273
9.632000 -22.65373
9.633000 -22.5333
9.634000 -22.411459999999998
9.635000 -22.28821
9.636000 -22.16357
9.637000 -22.03753
9.638000 -21.91012
9.639000 -21.781329999999997
9.640000 -21.65119
9.641000 -21.51969
9.642000 -21.38685
9.643000 -21.252670000000002
9.644000 -21.117169999999998
9.645000 -20.98035
9.646000 -20.84222
9.647000 -20.7028
9.648000 -20.562089999999998
9.649000 -20.42011
9.650000 -20.27685
9.651000 -20.132340000000003
9.652000 -19.98658
9.653000 -19.83958
9.654000 -19.69135
9.655000 -19.54191
9.656000 -19.39126
9.657000 -19.23941
9.658000 -19.08638
9.659000 -18.93217
9.660000 -18.776799999999998
9.661000 -18.62028
9.662000 -18.462609999999998
9.663000 -18.30382
9.664000 -18.1439
9.665000 -17.98288
9.666000 -17.82076
9.667000 -17.65756
9.668000 -17.493290000000002
9.669000 -17.32795
9.670000 -17.16157
9.671000 -16.99415
9.672000 -16.825699999999998
9.673000 -16.65624
9.674000 -16.48578
9.675000 -16.314329999999998
9.676000 -16.1419
9.677000 -15.96851
9.678000 -15.79417
9.679000 -15.618889999999999
9.680000 -15.44267
9.681000 -15.26555
9.682000 -15.087510000000002
9.683000 -14.90859
9.684000 -14.72879
9.685000 -14.54813
9.686000 -14.36661
9.687000 -14.18425
9.688000 -14.001069999999999
9.689000 -13.817070000000001
9.690000 -13.632269999999998
9.691000 -13.44668
9.692000 -13.26031
9.693000 -13.07318
9.694000 -12.885299999999999
9.695000 -12.69669
9.696000 -12.50735
9.697000 -12.317300000000001
9.698000 -12.12656
9.699000 -11.93513
9.700000 -11.743030000000001
9.701000 -11.55028
9.702000 -11.35688
9.703000 -11.16285
9.704000 -10.968210000000001
9.705000 -10.77296
9.706000 -10.57713
9.707000 -10.38071
9.708000 -10.18374
9.709000 -9.9862188
9.710000 -9.788162999999999
9.711000 -9.5895864
9.712000 -9.3905032
9.713000 -9.1909274
9.714000 -8.990872699999999
9.715000 -8.7903529
9.716000 -8.5893825
9.717000 -8.3879746
9.718000 -8.1861444
9.719000 -7.983905099999999
9.720000 -7.781270899999999
9.721000 -7.578256
9.722000 -7.3748752
9.723000 -7.1711421
9.724000 -6.967071399999999
9.725000 -6.7626767
9.726000 -6.5579727000000005
9.727000 -6.352973700000001
9.728000 -6.1476942
9.729000 -5.9421482999999995
9.730000 -5.7363506
9.731000 -5.5303156
9.732000 -5.3240571
9.733000 -5.117590000000001
9.734000 -4.910928
9.735000 -4.7040857
9.736000 -4.4970777
9.737000 -4.289918
9.738000 -4.0826213
9.739000 -3.8752016
9.740000 -3.6676730999999996
9.741000 -3.46005
9.742000 -3.2523467999999998
9.743000 -3.0445778999999997
9.744000 -2.8367575
9.745000 -2.6288999
9.746000 -2.4210194
9.747000 -2.2131303
9.748000 -2.005247
9.749000 -1.7973838
9.750000 -1.5895551
9.751000 -1.3817753
9.752000 -1.1740587
9.753000 -0.9664197500000001
9.754000 -0.75887293
9.755000 -0.5514326
9.756000 -0.34411326000000003
9.757000 -0.13692934999999998
9.758000 0.070104672
9.759000 0.27697436000000003
9.760000 0.4836652
9.761000 0.69016279
9.762000 0.8964526500000001
9.763000 1.1025204
9.764000 1.3083517
9.765000 1.513932
9.766000 1.7192470000000002
9.767000 1.9242825000000001
9.768000 2.1290243
9.769000 2.3334581
9.770000 2.53757
9.771000 2.7413458000000004
9.772000 2.9447714
9.773000 3.1478327
9.774000 3.350516
9.775000 3.5528079
9.776000 3.754694
9.777000 3.9561607
9.778000 4.1571945
9.779000 4.3577816
9.780000 4.5579087
9.781000 4.7575623
9.782000 4.956729
9.783000 5.155395
9.784000 5.3535473
9.785000 5.5511724
9.786000 5.748257
9.787000 5.9447881
9.788000 6.1407521
9.789000 6.3361354
9.790000 6.5309256
9.791000 6.7251086
9.792000 6.918671699999999
9.793000 7.111601500000001
9.794000 7.303884600000001
9.795000 7.495508300000001
9.796000 7.686459299999999
9.797000 7.876724
9.798000 8.0662891
9.799000 8.255142
9.800000 8.4432699
9.801000 8.6306594
9.802000 8.8172972
9.803000 9.0031713
9.804000 9.1882683
9.805000 9.3725756
9.806000 9.556080399999999
9.807000 9.7387701
9.808000 9.9206321
9.809000 10.10165
9.810000 10.28182
9.811000 10.46113
9.812000 10.639560000000001
9.813000 10.81709
9.814000 10.99373
9.815000 11.16946
9.816000 11.34426
9.817000 11.51813
9.818000 11.69104
9.819000 11.863
9.820000 12.03399
9.821000 12.203990000000001
9.822000 12.373000000000001
9.823000 12.54101
9.824000 12.708
9.825000 12.873970000000002
9.826000 13.0389
9.827000 13.20278
9.828000 13.3656
9.829000 13.527349999999998
9.830000 13.688020000000002
9.831000 13.847599999999998
9.832000 14.00608
9.833000 14.16344
9.834000 14.31969
9.835000 14.474799999999998
9.836000 14.62877
9.837000 14.78158
9.838000 14.93324
9.839000 15.08372
9.840000 15.23302
9.841000 15.381120000000001
9.842000 15.528020000000001
9.843000 15.67372
9.844000 15.818189999999998
9.845000 15.961429999999998
9.846000 16.10342
9.847000 16.24417
9.848000 16.38366
9.849000 16.52189
9.850000 16.65883
9.851000 16.7945
9.852000 16.92886
9.853000 17.06193
9.854000 17.19368
9.855000 17.32411
9.856000 17.453219999999998
9.857000 17.58099
9.858000 17.70742
9.859000 17.83249
9.860000 17.9562
9.861000 18.07855
9.862000 18.19952
9.863000 18.31911
9.864000 18.4373
9.865000 18.554100000000002
9.866000 18.66949
9.867000 18.783469999999998
9.868000 18.89603
9.869000 19.00716
9.870000 19.11686
9.871000 19.22512
9.872000 19.33193
9.873000 19.437289999999997
9.874000 19.54119
9.875000 19.64363
9.876000 19.744590000000002
9.877000 19.84408
9.878000 19.94208
9.879000 20.03859
9.880000 20.133609999999997
9.881000 20.22713
9.882000 20.31914
9.883000 20.40965
9.884000 20.498630000000002
9.885000 20.5861
9.886000 20.67204
9.887000 20.75645
9.888000 20.83933
9.889000 20.920659999999998
9.890000 21.00045
9.891000 21.0787
9.892000 21.15539
9.893000 21.23052
9.894000 21.304090000000002
9.895000 21.3761
9.896000 21.44654
9.897000 21.51541
9.898000 21.5827
9.899000 21.648410000000002
9.900000 21.71254
9.901000 21.77508
9.902000 21.83603
9.903000 21.895400000000002
9.904000 21.95316
9.905000 22.009339999999998
9.906000 22.06391
9.907000 22.11688
9.908000 22.16824
9.909000 22.218
9.910000 22.26615
9.911000 22.31269
9.912000 22.35762
9.913000 22.40093
9.914000 22.44264
9.915000 22.48272
9.916000 22.52119
9.917000 22.55804
9.918000 22.593269999999997
9.919000 22.62689
9.920000 22.65888
9.921000 22.68926
9.922000 22.71801
9.923000 22.74514
9.924000 22.77066
9.925000 22.79455
9.926000 22.81682
9.927000 22.83747
9.928000 22.85651
9.929000 22.873920000000002
9.930000 22.88971
9.931000 22.90389
9.932000 22.916449999999998
9.933000 22.92739
9.934000 22.93672
9.935000 22.94443
9.936000 22.95053
9.937000 22.95501
9.938000 22.95789
9.939000 22.95916
9.940000 22.95882
9.941000 22.95687
9.942000 22.953319999999998
9.943000 22.94816
9.944000 22.94141
9.945000 22.93306
9.946000 22.92312
9.947000 22.91158
9.948000 22.89846
9.949000 22.88375
9.950000 22.86745
9.951000 22.84958
9.952000 22.83013
9.953000 22.809099999999997
9.954000 22.78651
9.955000 22.76235
9.956000 22.736629999999998
9.957000 22.70935
9.958000 22.68052
9.959000 22.65014
9.960000 22.61822
9.961000 22.58475
9.962000 22.54975
9.963000 22.51322
9.964000 22.47517
9.965000 22.43559
9.966000 22.3945
9.967000 22.3519
9.968000 22.30779
9.969000 22.26218
9.970000 22.21508
9.971000 22.1665
9.972000 22.11643
9.973000 22.064880000000002
9.974000 22.01186
9.975000 21.95738
9.976000 21.901429999999998
9.977000 21.84404
9.978000 21.7852
9.979000 21.72492
9.980000 21.6632
9.981000 21.60006
9.982000 21.5355
9.983000 21.46953
9.984000 21.40214
9.985000 21.333360000000003
9.986000 21.26319
9.987000 21.19163
9.988000 21.1187
9.989000 21.0444
9.990000 20.96873
9.991000 20.89171
9.992000 20.81335
9.993000 20.73364
9.994000 20.65261
9.995000 20.57025
9.996000 20.48659
9.997000 20.40161
9.998000 20.315340000000003
9.999000 20.22778
10.00000 20.138939999999998
10.00100 20.048840000000002
10.00200 19.95747
10.00300 19.86484
10.00400 19.770979999999998
10.00500 19.67588
10.00600 19.57955
10.00700 19.48201
10.00800 19.38326
10.00900 19.28332
10.01000 19.18218
10.01100 19.07987
10.01200 18.976390000000002
10.01300 18.871760000000002
10.01400 18.765970000000003
10.01500 18.65905
10.01600 18.55099
10.01700 18.44182
10.01800 18.33155
10.01900 18.22017
10.02000 18.107709999999997
10.02100 17.99417
10.02200 17.87956
10.02300 17.7639
10.02400 17.64719
10.02500 17.52945
10.02600 17.410690000000002
10.02700 17.29091
10.02800 17.17013
10.02900 17.048360000000002
10.03000 16.92562
10.03100 16.8019
10.03200 16.677220000000002
10.03300 16.5516
10.03400 16.42505
10.03500 16.29757
10.03600 16.16918
10.03700 16.03989
10.03800 15.909709999999999
10.03900 15.77866
10.04000 15.646740000000001
10.04100 15.513969999999999
10.04200 15.380350000000002
10.04300 15.2459
10.04400 15.11064
10.04500 14.974570000000002
10.04600 14.837710000000001
10.04700 14.700070000000002
10.04800 14.561660000000002
10.04900 14.42249
10.05000 14.28257
10.05100 14.14193
10.05200 14.00056
10.05300 13.858490000000002
10.05400 13.715720000000001
10.05500 13.57227
10.05600 13.42815
10.05700 13.28337
10.05800 13.137950000000002
10.05900 12.99189
10.06000 12.84522
10.06100 12.69793
10.06200 12.550059999999998
10.06300 12.4016
10.06400 12.25257
10.06500 12.10299
10.06600 11.95286
10.06700 11.80221
10.06800 11.65103
10.06900 11.49935
10.07000 11.34717
10.07100 11.194519999999999
10.07200 11.0414
10.07300 10.88782
10.07400 10.7338
10.07500 10.57935
10.07600 10.42449
10.07700 10.269219999999999
10.07800 10.113560000000001
10.07900 9.9575169
10.08000 9.8011136
10.08100 9.6443579
10.08200 9.4872631
10.08300 9.329842000000001
10.08400 9.172108
10.08500 9.0140738
10.08600 8.855752599999999
10.08700 8.697158100000001
10.08800 8.5383035
10.08900 8.3792016
10.09000 8.2198665
10.09100 8.0603108
10.09200 7.900547199999999
10.09300 7.74059
10.09400 7.5804517
10.09500 7.4201457
10.09600 7.2596855
10.09700 7.099084599999999
10.09800 6.9383554
10.09900 6.7775108
10.10000 6.6165641
10.10100 6.4555287
10.10200 6.2944174
10.10300 6.1332431
10.10400 5.9720181
10.10500 5.8107559
10.10600 5.6494687
10.10700 5.488169200000001
10.10800 5.3268705
10.10900 5.1655847999999995
10.11000 5.0043244
10.11100 4.8431024
10.11200 4.6819307
10.11300 4.5208219000000005
10.11400 4.3597884
10.11500 4.1988429
10.11600 4.0379971
10.11700 3.8772639
10.11800 3.7166551
10.11900 3.5561834
10.12000 3.3958606000000002
10.12100 3.2356996
10.12200 3.0757122000000003
10.12300 2.9159108
10.12400 2.7563076
10.12500 2.5969148
10.12600 2.4377447
10.12700 2.2788092
10.12800 2.1201208
10.12900 1.9616917
10.13000 1.8035336999999998
10.13100 1.6456591
10.13200 1.4880799
10.13300 1.330808
10.13400 1.1738554
10.13500 1.0172339000000001
10.13600 0.8609553799999999
10.13700 0.70503145
10.13800 0.5494738
10.13900 0.39429404
10.14000 0.23950364
10.14100 0.08511400699999999
10.14200 -0.068863545
10.14300 -0.22241778
10.14400 -0.37553755
10.14500 -0.5282118
10.14600 -0.68042953
10.14700 -0.83217993
10.14800 -0.9834520500000001
10.14900 -1.1342352
10.15000 -1.2845187
10.15100 -1.4342920000000001
10.15200 -1.5835444
10.15300 -1.7322655999999998
10.15400 -1.8804451
10.15500 -2.0280726
10.15600 -2.1751378
10.15700 -2.3216303000000003
10.15800 -2.4675403
10.15900 -2.6128575
10.16000 -2.757572
10.16100 -2.9016739
10.16200 -3.0451531
10.16300 -3.1879999
10.16400 -3.3302046
10.16500 -3.4717578
10.16600 -3.6126494
10.16700 -3.7528705
10.16800 -3.8924109
10.16900 -4.0312618
10.17000 -4.1694138
10.17100 -4.306858
10.17200 -4.4435848
10.17300 -4.5795854
10.17400 -4.7148506999999995
10.17500 -4.8493721
10.17600 -4.9831405
10.17700 -5.116147499999999
10.17800 -5.2483842
10.17900 -5.3798422
10.18000 -5.5105127
10.18100 -5.6403878999999995
10.18200 -5.7694592
10.18300 -5.8977183
10.18400 -6.0251570999999995
10.18500 -6.1517678
10.18600 -6.277542599999999
10.18700 -6.4024732
10.18800 -6.526552100000001
10.18900 -6.6497721
10.19000 -6.772124799999999
10.19100 -6.893603500000001
10.19200 -7.0142008
10.19300 -7.1339101000000005
10.19400 -7.2527237
10.19500 -7.370634399999999
10.19600 -7.487635300000001
10.19700 -7.6037206
10.19800 -7.7188827
10.19900 -7.8331158
10.20000 -7.946413
10.20100 -8.058768500000001
10.20200 -8.1701763
10.20300 -8.2806304
10.20400 -8.3901249
10.20500 -8.4986538
10.20600 -8.6062111
10.20700 -8.7127917
10.20800 -8.8183902
10.20900 -8.9230016
10.21000 -9.0266198
10.21100 -9.129240399999999
10.21200 -9.2308581
10.21300 -9.3314677
10.21400 -9.431064899999999
10.21500 -9.529645
10.21600 -9.6272029
10.21700 -9.723733399999999
10.21800 -9.819232699999999
10.21900 -9.9136963
10.22000 -10.00712
10.22100 -10.0995
10.22200 -10.19083
10.22300 -10.2811
10.22400 -10.37032
10.22500 -10.45848
10.22600 -10.54557
10.22700 -10.631590000000001
10.22800 -10.71654
10.22900 -10.800419999999999
10.23000 -10.88321
10.23100 -10.96492
10.23200 -11.045539999999999
10.23300 -11.12507
10.23400 -11.20351
10.23500 -11.280850000000001
10.23600 -11.35709
10.23700 -11.43223
10.23800 -11.50626
10.23900 -11.57919
10.24000 -11.651010000000001
10.24100 -11.72172
10.24200 -11.791319999999999
10.24300 -11.8598
10.24400 -11.92716
10.24500 -11.99341
10.24600 -12.058539999999999
10.24700 -12.12255
10.24800 -12.18543
10.24900 -12.2472
10.25000 -12.30784
10.25100 -12.36736
10.25200 -12.42575
10.25300 -12.48301
10.25400 -12.539159999999999
10.25500 -12.594169999999998
10.25600 -12.64806
10.25700 -12.700819999999998
10.25800 -12.75246
10.25900 -12.802959999999999
10.26000 -12.852340000000002
10.26100 -12.9006
10.26200 -12.947719999999999
10.26300 -12.99372
10.26400 -13.0386
10.26500 -13.08234
10.26600 -13.12496
10.26700 -13.166459999999999
10.26800 -13.20682
10.26900 -13.24607
10.27000 -13.28419
10.27100 -13.32119
10.27200 -13.357069999999998
10.27300 -13.39182
10.27400 -13.425460000000001
10.27500 -13.45797
10.27600 -13.489370000000001
10.27700 -13.51966
10.27800 -13.54883
10.27900 -13.57689
10.28000 -13.60384
10.28100 -13.62968
10.28200 -13.65442
10.28300 -13.67805
10.28400 -13.70058
10.28500 -13.722010000000001
10.28600 -13.74235
10.28700 -13.7616
10.28800 -13.779749999999998
10.28900 -13.796820000000002
10.29000 -13.81281
10.29100 -13.827709999999998
10.29200 -13.84154
10.29300 -13.854289999999999
10.29400 -13.865969999999999
10.29500 -13.87659
10.29600 -13.88614
10.29700 -13.89463
10.29800 -13.902059999999999
10.29900 -13.908439999999999
10.30000 -13.91377
10.30100 -13.918059999999999
10.30200 -13.92131
10.30300 -13.92352
10.30400 -13.92469
10.30500 -13.92484
10.30600 -13.92396
10.30700 -13.92206
10.30800 -13.919139999999999
10.30900 -13.91521
10.31000 -13.91028
10.31100 -13.904340000000001
10.31200 -13.897409999999999
10.31300 -13.88948
10.31400 -13.88057
10.31500 -13.870669999999999
10.31600 -13.8598
10.31700 -13.84795
10.31800 -13.83514
10.31900 -13.821359999999999
10.32000 -13.80663
10.32100 -13.790949999999999
10.32200 -13.774320000000001
10.32300 -13.75675
10.32400 -13.738249999999999
10.32500 -13.718820000000001
10.32600 -13.698469999999999
10.32700 -13.677200000000001
10.32800 -13.655030000000002
10.32900 -13.631950000000002
10.33000 -13.60797
10.33100 -13.583110000000001
10.33200 -13.557350000000001
10.33300 -13.530719999999999
10.33400 -13.503219999999999
10.33500 -13.47485
10.33600 -13.44563
10.33700 -13.415550000000001
10.33800 -13.38463
10.33900 -13.35287
10.34000 -13.32028
10.34100 -13.28686
10.34200 -13.252630000000002
10.34300 -13.217580000000002
10.34400 -13.18174
10.34500 -13.145090000000001
10.34600 -13.10766
10.34700 -13.06945
10.34800 -13.03046
10.34900 -12.9907
10.35000 -12.950190000000001
10.35100 -12.908919999999998
10.35200 -12.86691
10.35300 -12.824160000000001
10.35400 -12.78068
10.35500 -12.73648
10.35600 -12.691569999999999
10.35700 -12.645950000000001
10.35800 -12.599630000000001
10.35900 -12.55261
10.36000 -12.50492
10.36100 -12.45654
10.36200 -12.4075
10.36300 -12.3578
10.36400 -12.30744
10.36500 -12.25644
10.36600 -12.2048
10.36700 -12.15253
10.36800 -12.09964
10.36900 -12.04614
10.37000 -11.99203
10.37100 -11.93732
10.37200 -11.88203
10.37300 -11.82615
10.37400 -11.76971
10.37500 -11.71269
10.37600 -11.65513
10.37700 -11.597010000000001
10.37800 -11.53836
10.37900 -11.47918
10.38000 -11.41948
10.38100 -11.35926
10.38200 -11.29854
10.38300 -11.23733
10.38400 -11.175640000000001
10.38500 -11.11346
10.38600 -11.05082
10.38700 -10.98772
10.38800 -10.92417
10.38900 -10.86018
10.39000 -10.79576
10.39100 -10.73091
10.39200 -10.66566
10.39300 -10.59999
10.39400 -10.53393
10.39500 -10.46749
10.39600 -10.40066
10.39700 -10.33347
10.39800 -10.26591
10.39900 -10.198
10.40000 -10.12975
10.40100 -10.06116
10.40200 -9.9922441
10.40300 -9.9230111
10.40400 -9.8534688
10.40500 -9.7836249
10.40600 -9.7134888
10.40700 -9.6430682
10.40800 -9.572371799999999
10.40900 -9.5014088
10.41000 -9.430187199999999
10.41100 -9.3587153
10.41200 -9.287002699999999
10.41300 -9.2150569
10.41400 -9.1428876
10.41500 -9.070503
10.41600 -8.997912
10.41700 -8.9251235
10.41800 -8.852145799999999
10.41900 -8.7789886
10.42000 -8.7056607
10.42100 -8.6321704
10.42200 -8.558527400000001
10.42300 -8.4847406
10.42400 -8.4108189
10.42500 -8.3367705
10.42600 -8.262605200000001
10.42700 -8.1883319
10.42800 -8.113959399999999
10.42900 -8.0394968
10.43000 -7.9649529999999995
10.43100 -7.8903362
10.43200 -7.8156553
10.43300 -7.7409193
10.43400 -7.6661371
10.43500 -7.5913168
10.43600 -7.5164676
10.43700 -7.441597399999999
10.43800 -7.3667153999999995
10.43900 -7.291828799999999
10.44000 -7.2169468
10.44100 -7.142077400000001
10.44200 -7.0672289
10.44300 -6.9924094000000006
10.44400 -6.9176272
10.44500 -6.8428904
10.44600 -6.7682065
10.44700 -6.6935837
10.44800 -6.619030200000001
10.44900 -6.544554199999999
10.45000 -6.470163199999999
10.45100 -6.3958652
10.45200 -6.3216686
10.45300 -6.2475808
10.45400 -6.1736096
10.45500 -6.0997628
10.45600 -6.0260478
10.45700 -5.9524729999999995
10.45800 -5.8790457
10.45900 -5.8057737
10.46000 -5.7326648
10.46100 -5.6597266
10.46200 -5.586966899999999
10.46300 -5.514393
10.46400 -5.4420125
10.46500 -5.3698331
10.46600 -5.297861999999999
10.46700 -5.2261069
10.46800 -5.154575
10.46900 -5.0832737
10.47000 -5.0122101
10.47100 -4.9413916
10.47200 -4.870824900000001
10.47300 -4.8005175
10.47400 -4.7304764
10.47500 -4.6607085
10.47600 -4.5912206
10.47700 -4.5220196
10.47800 -4.4531126
10.47900 -4.3845057
10.48000 -4.3162063
10.48100 -4.2482205
10.48200 -4.1805547
10.48300 -4.1132156
10.48400 -4.0462095
10.48500 -3.9795431999999997
10.48600 -3.9132226
10.48700 -3.8472537
10.48800 -3.7816427999999997
10.48900 -3.7163962
10.49000 -3.6515199
10.49100 -3.5870194
10.49200 -3.5229011999999997
10.49300 -3.4591708
10.49400 -3.3958337999999997
10.49500 -3.3328957999999997
10.49600 -3.2703626999999997
10.49700 -3.2082397
10.49800 -3.1465326
10.49900 -3.0852463
10.50000 -3.0243864
10.50100 -2.9639581
10.50200 -2.9039666
10.50300 -2.8444167
10.50400 -2.7853137
10.50500 -2.7266623
10.50600 -2.6684677
10.50700 -2.6107347
10.50800 -2.5534678
10.50900 -2.4966720000000002
10.51000 -2.4403520000000003
10.51100 -2.3845123
10.51200 -2.3291575
10.51300 -2.274292
10.51400 -2.2199204
10.51500 -2.1660471
10.51600 -2.1126764
10.51700 -2.0598125
10.51800 -2.0074597
10.51900 -1.9556220999999998
10.52000 -1.9043036
10.52100 -1.8535085
10.52200 -1.8032406
10.52300 -1.7535035
10.52400 -1.7043009000000002
10.52500 -1.6556366999999999
10.52600 -1.6075144
10.52700 -1.5599372
10.52800 -1.5129086
10.52900 -1.4664316
10.53000 -1.4205094
10.53100 -1.375145
10.53200 -1.3303412000000001
10.53300 -1.2861008
10.53400 -1.2424263
10.53500 -1.1993204
10.53600 -1.1567854
10.53700 -1.1148237
10.53800 -1.0734373
10.53900 -1.0326284
10.54000 -0.9923990800000001
10.54100 -0.9527511000000001
10.54200 -0.9136864
10.54300 -0.87520666
10.54400 -0.83731357
10.54500 -0.8000086999999999
10.54600 -0.76329368
10.54700 -0.72716991
10.54800 -0.69163884
10.54900 -0.65670186
10.55000 -0.6223603200000001
10.55100 -0.58861547
10.55200 -0.55546863
10.55300 -0.52292095
10.55400 -0.49097366
10.55500 -0.45962781
10.55600 -0.42888452000000005
10.55700 -0.39874483
10.55800 -0.36920968
10.55900 -0.34028001
10.56000 -0.31195665
10.56100 -0.28424037
10.56200 -0.25713185
10.56300 -0.2306317
10.56400 -0.20474039
10.56500 -0.17945835999999998
10.56600 -0.15478588000000001
10.56700 -0.13072313
10.56800 -0.10727014
10.56900 -0.084426865
10.57000 -0.062193093
10.57100 -0.04056849
10.57200 -0.019552599
10.57300 0.00085517886
10.57400 0.020655572
10.57500 0.039849439
10.57600 0.058437762
10.57700 0.076421653
10.57800 0.093802332
10.57900 0.11058114000000001
10.58000 0.12675954
10.58100 0.14233907999999998
10.58200 0.15732141
10.58300 0.17170828
10.58400 0.18550152
10.58500 0.19870303
10.58600 0.21131479
10.58700 0.22333883999999998
10.58800 0.23477729
10.58900 0.24563232
10.59000 0.25590616
10.59100 0.26560107
10.59200 0.27471934
10.59300 0.28326339
10.59400 0.29123561000000003
10.59500 0.29863846
10.59600 0.30547443
10.59700 0.31174608000000004
10.59800 0.31745601
10.59900 0.32260688000000004
10.60000 0.32720140000000003
10.60100 0.33124231000000004
10.60200 0.33473247
10.60300 0.33767475
10.60400 0.34007213999999997
10.60500 0.34192768
10.60600 0.3432445
10.60700 0.34402581
10.60800 0.34427491000000005
10.60900 0.34399522
10.61000 0.3431902
10.61100 0.34186346
10.61200 0.34001868
10.61300 0.33765964
10.61400 0.33479022999999997
10.61500 0.33141444
10.61600 0.32753635000000003
10.61700 0.32316011
10.61800 0.31829004
10.61900 0.31293046
10.62000 0.30708588
10.62100 0.3007608
10.62200 0.29395989
10.62300 0.28668783999999997
10.62400 0.27894947999999997
10.62500 0.27074968
10.62600 0.26209340000000003
10.62700 0.2529857
10.62800 0.24343168
10.62900 0.23343653999999997
10.63000 0.22300551999999998
10.63100 0.21214393999999998
10.63200 0.20085722000000003
10.63300 0.18915081
10.63400 0.17703022
10.63500 0.16450103
10.63600 0.1515689
10.63700 0.13823949
10.63800 0.12451856
10.63900 0.1104119
10.64000 0.09592534
10.64100 0.081064762
10.64200 0.065836089
10.64300 0.050245284
10.64400 0.034298340000000004
10.64500 0.018001295
10.64600 0.0013602192
10.64700 -0.01561879
10.64800 -0.032929587
10.64900 -0.050566014
10.65000 -0.06852185499999999
10.65100 -0.08679087
10.65200 -0.10536679
10.65300 -0.12424326999999999
10.65400 -0.14341397
10.65500 -0.16287247
10.65600 -0.18261232000000002
10.65700 -0.20262701000000002
10.65800 -0.22291001
10.65900 -0.24345468
10.66000 -0.26425434999999997
10.66100 -0.28530231
10.66200 -0.30659174
10.66300 -0.32811579
10.66400 -0.34986754999999997
10.66500 -0.37183999
10.66600 -0.39402604999999996
10.66700 -0.41641858000000004
10.66800 -0.43901037
10.66900 -0.46179415999999995
10.67000 -0.48476257
10.67100 -0.50790817
10.67200 -0.53122346
10.67300 -0.5547009399999999
10.67400 -0.5783329700000001
10.67500 -0.60211192
10.67600 -0.62603005
10.67700 -0.65007969
10.67800 -0.674253
10.67900 -0.69854222
10.68000 -0.72293952
10.68100 -0.74743703
10.68200 -0.77202697
10.68300 -0.79670148
10.68400 -0.8214527699999999
10.68500 -0.84627299
10.68600 -0.8711542900000001
10.68700 -0.89608897
10.68800 -0.92106927
10.68900 -0.94608748
10.69000 -0.97113587
10.69100 -0.99620679
10.69200 -1.0212925
10.69300 -1.0463855
10.69400 -1.0714781
10.69500 -1.0965627
10.69600 -1.1216316
10.69700 -1.1466773
10.69800 -1.1716921999999999
10.69900 -1.1966686
10.70000 -1.2215988
10.70100 -1.2464751
10.70200 -1.2712901
10.70300 -1.2960357
10.70400 -1.3207042
10.70500 -1.3452877
10.70600 -1.3697785
10.70700 -1.3941687
10.70800 -1.4184501
10.70900 -1.4426147999999999
10.71000 -1.466655
10.71100 -1.4905623
10.71200 -1.5143288
10.71300 -1.5379464
10.71400 -1.5614069
10.71500 -1.5847022
10.71600 -1.6078241
10.71700 -1.6307645
10.71800 -1.6535152000000002
10.71900 -1.6760681
10.72000 -1.698415
10.72100 -1.7205479
10.72200 -1.7424586999999998
10.72300 -1.7641392999999999
10.72400 -1.7855819
10.72500 -1.8067784999999998
10.72600 -1.8277208999999999
10.72700 -1.8484017
10.72800 -1.8688129000000002
10.72900 -1.8889468
10.73000 -1.9087959
10.73100 -1.9283524
10.73200 -1.9476090000000001
10.73300 -1.9665579999999998
10.73400 -1.9851921000000001
10.73500 -2.003504
10.73600 -2.0214861
10.73700 -2.0391315
10.73800 -2.0564327000000002
10.73900 -2.0733828
10.74000 -2.0899742999999997
10.74100 -2.1062003
10.74200 -2.1220537
10.74300 -2.1375273999999997
10.74400 -2.1526145
10.74500 -2.1673077999999997
10.74600 -2.1816002
10.74700 -2.1954849
10.74800 -2.208955
10.74900 -2.2220036
10.75000 -2.2346236
10.75100 -2.2468081
10.75200 -2.2585502
10.75300 -2.2698432
10.75400 -2.2806803
10.75500 -2.2910547
10.75600 -2.3009595000000003
10.75700 -2.3103882
10.75800 -2.3193341
10.75900 -2.3277905000000003
10.76000 -2.3357511
10.76100 -2.3432090999999997
10.76200 -2.3501582
10.76300 -2.356592
10.76400 -2.3625042
10.76500 -2.3678886
10.76600 -2.3727389000000003
10.76700 -2.3770491000000002
10.76800 -2.3808131
10.76900 -2.3840249
10.77000 -2.3866786
10.77100 -2.3887683
10.77200 -2.3902882
10.77300 -2.3912327
10.77400 -2.3915961
10.77500 -2.3913732
10.77600 -2.3905581
10.77700 -2.3891458
10.77800 -2.387131
10.77900 -2.3845084
10.78000 -2.381273
10.78100 -2.3774197
10.78200 -2.3729438
10.78300 -2.3678405
10.78400 -2.3621051
10.78500 -2.3557327999999997
10.78600 -2.3487194
10.78700 -2.3410602
10.78800 -2.3327511
10.78900 -2.3237877
10.79000 -2.3141658
10.79100 -2.3038816
10.79200 -2.2929309
10.79300 -2.2813099
10.79400 -2.2690147
10.79500 -2.2560417999999998
10.79600 -2.2423873
10.79700 -2.2280475
10.79800 -2.2130191
10.79900 -2.1972986
10.80000 -2.1808825
10.80100 -2.1637676000000003
10.80200 -2.1459505
10.80300 -2.1274281999999998
10.80400 -2.1081973
10.80500 -2.0882551
10.80600 -2.0675983
10.80700 -2.0462243
10.80800 -2.0241302
10.80900 -2.0013131
10.81000 -1.9777706
10.81100 -1.9535
10.81200 -1.9284987999999998
10.81300 -1.9027647
10.81400 -1.8762953999999998
10.81500 -1.8490888
10.81600 -1.8211428
10.81700 -1.7924552999999999
10.81800 -1.7630245999999998
10.81900 -1.7328489999999999
10.82000 -1.7019268
10.82100 -1.6702565999999999
10.82200 -1.6378373000000002
10.82300 -1.6046675
10.82400 -1.5707460999999998
10.82500 -1.5360723
10.82600 -1.5006454
10.82700 -1.4644647
10.82800 -1.4275298
10.82900 -1.3898402
10.83000 -1.351396
10.83100 -1.3121969
10.83200 -1.272243
10.83300 -1.2315345
10.83400 -1.1900716
10.83500 -1.1478548
10.83600 -1.1048844
10.83700 -1.0611611
10.83800 -1.0166856
10.83900 -0.97145848
10.84000 -0.92548067
10.84100 -0.87875295
10.84200 -0.83127636
10.84300 -0.78305192
10.84400 -0.7340807500000001
10.84500 -0.684364
10.84600 -0.63390289
10.84700 -0.58269873
10.84800 -0.53075296
10.84900 -0.47806702
10.85000 -0.42464249000000004
10.85100 -0.370481
10.85200 -0.31558436
10.85300 -0.25995444
10.85400 -0.20359317000000002
10.85500 -0.14650265999999998
10.85600 -0.08868514000000001
10.85700 -0.030142945
10.85800 0.029121447
10.85900 0.089105422
10.86000 0.14980622999999998
10.86100 0.21122096
10.86200 0.2733466
10.86300 0.33617993
10.86400 0.39971764
10.86500 0.46395622
10.86600 0.52889208
10.86700 0.59452141
10.86800 0.66084033
10.86900 0.72784475
10.87000 0.79553053
10.87100 0.86389324
10.87200 0.93292855
10.87300 1.0026317999999999
10.87400 1.0729983
10.87500 1.1440234
10.87600 1.2157021000000001
10.87700 1.2880294
10.87800 1.3610001
10.87900 1.4346091
10.88000 1.5088512
10.88100 1.5837209
10.88200 1.659213
10.88300 1.7353218
10.88400 1.8120416000000001
10.88500 1.8893668
10.88600 1.9672919
10.88700 2.0458108
10.88800 2.1249177
10.88900 2.2046065
10.89000 2.2848712
10.89100 2.3657059
10.89200 2.4471043000000003
10.89300 2.5290599
10.89400 2.6115663000000002
10.89500 2.6946172
10.89600 2.778206
10.89700 2.8623261
10.89800 2.9469704
10.89900 3.0321322
10.90000 3.1178048
10.90100 3.2039805999999995
10.90200 3.2906528999999995
10.90300 3.3778141999999995
10.90400 3.4654569000000004
10.90500 3.5535737999999997
10.90600 3.6421571
10.90700 3.7311994
10.90800 3.8206924000000004
10.90900 3.9106283
10.91000 4.0009994
10.91100 4.0917974
10.91200 4.1830141
10.91300 4.274641
10.91400 4.3666697999999995
10.91500 4.459092
10.91600 4.5518991
10.91700 4.6450819999999995
10.91800 4.7386322000000005
10.91900 4.8325408
10.92000 4.9267985
10.92100 5.0213966999999995
10.92200 5.1163256
10.92300 5.2115764
10.92400 5.3071398
10.92500 5.403006400000001
10.92600 5.499166600000001
10.92700 5.5956107
10.92800 5.6923293
10.92900 5.7893123
10.93000 5.8865502
10.93100 5.9840333
10.93200 6.0817517
10.93300 6.1796952
10.93400 6.277854
10.93500 6.3762181
10.93600 6.4747772999999995
10.93700 6.5735221
10.93800 6.672442
10.93900 6.771526499999999
10.94000 6.870766000000001
10.94100 6.97015
10.94200 7.0696682
10.94300 7.169309999999999
10.94400 7.2690651
10.94500 7.368923700000001
10.94600 7.4688748
10.94700 7.5689077
10.94800 7.6690122
10.94900 7.7691779
10.95000 7.8693941
10.95100 7.9696499
10.95200 8.069934700000001
10.95300 8.1702381
10.95400 8.270549
10.95500 8.3708562
10.95600 8.4711492
10.95700 8.5714161
10.95800 8.6716466
10.95900 8.7718293
10.96000 8.8719532
10.96100 8.972007
10.96200 9.0719789
10.96300 9.1718577
10.96400 9.2716321
10.96500 9.3712904
10.96600 9.470820400000001
10.96700 9.570211200000001
10.96800 9.6694514
10.96900 9.7685285
10.97000 9.8674312
10.97100 9.9661477
10.97200 10.064670000000001
10.97300 10.162980000000001
10.97400 10.26106
10.97500 10.358920000000001
10.97600 10.45653
10.97700 10.55388
10.97800 10.65096
10.97900 10.74777
10.98000 10.844280000000001
10.98100 10.94049
10.98200 11.03638
10.98300 11.13195
10.98400 11.22718
10.98500 11.32205
10.98600 11.41657
10.98700 11.510720000000001
10.98800 11.60448
10.98900 11.69784
10.99000 11.790799999999999
10.99100 11.88334
10.99200 11.97545
10.99300 12.06711
10.99400 12.158330000000001
10.99500 12.24908
10.99600 12.33935
10.99700 12.42914
10.99800 12.51843
10.99900 12.607209999999998
11.00000 12.69547
11.00100 12.78319
11.00200 12.870370000000001
11.00300 12.95699
11.00400 13.043050000000001
11.00500 13.12853
11.00600 13.213420000000001
11.00700 13.2977
11.00800 13.38137
11.00900 13.464419999999999
11.01000 13.546830000000002
11.01100 13.628589999999999
11.01200 13.7097
11.01300 13.790130000000001
11.01400 13.869880000000002
11.01500 13.948940000000002
11.01600 14.0273
11.01700 14.10494
11.01800 14.181849999999999
11.01900 14.258019999999998
11.02000 14.333450000000001
11.02100 14.408119999999998
11.02200 14.48202
11.02300 14.55514
11.02400 14.627460000000001
11.02500 14.69899
11.02600 14.7697
11.02700 14.83959
11.02800 14.908650000000002
11.02900 14.97687
11.03000 15.04423
11.03100 15.11073
11.03200 15.17635
11.03300 15.2411
11.03400 15.30495
11.03500 15.367890000000001
11.03600 15.42992
11.03700 15.49104
11.03800 15.55121
11.03900 15.61045
11.04000 15.66873
11.04100 15.72606
11.04200 15.782409999999999
11.04300 15.837780000000002
11.04400 15.89217
11.04500 15.94555
11.04600 15.997929999999998
11.04700 16.04928
11.04800 16.09962
11.04900 16.14891
11.05000 16.19717
11.05100 16.24437
11.05200 16.29051
11.05300 16.33558
11.05400 16.37956
11.05500 16.42247
11.05600 16.46427
11.05700 16.50497
11.05800 16.54456
11.05900 16.58303
11.06000 16.62037
11.06100 16.656570000000002
11.06200 16.69163
11.06300 16.72553
11.06400 16.75828
11.06500 16.78986
11.06600 16.82026
11.06700 16.84949
11.06800 16.877519999999997
11.06900 16.90435
11.07000 16.92999
11.07100 16.95441
11.07200 16.977619999999998
11.07300 16.9996
11.07400 17.02035
11.07500 17.039869999999997
11.07600 17.05815
11.07700 17.07517
11.07800 17.09094
11.07900 17.10546
11.08000 17.1187
11.08100 17.130670000000002
11.08200 17.141370000000002
11.08300 17.150779999999997
11.08400 17.15891
11.08500 17.16574
11.08600 17.17127
11.08700 17.1755
11.08800 17.17843
11.08900 17.18003
11.09000 17.180329999999998
11.09100 17.179289999999998
11.09200 17.176930000000002
11.09300 17.17324
11.09400 17.16822
11.09500 17.16185
11.09600 17.15414
11.09700 17.14508
11.09800 17.13467
11.09900 17.12291
11.10000 17.10978
11.10100 17.09529
11.10200 17.07944
11.10300 17.06222
11.10400 17.04362
11.10500 17.02365
11.10600 17.0023
11.10700 16.97957
11.10800 16.95546
11.10900 16.92996
11.11000 16.90307
11.11100 16.87479
11.11200 16.845119999999998
11.11300 16.814049999999998
11.11400 16.781589999999998
11.11500 16.74773
11.11600 16.71246
11.11700 16.6758
11.11800 16.63774
11.11900 16.598280000000003
11.12000 16.55741
11.12100 16.51514
11.12200 16.47147
11.12300 16.4264
11.12400 16.379920000000002
11.12500 16.33203
11.12600 16.28275
11.12700 16.23206
11.12800 16.179959999999998
11.12900 16.12646
11.13000 16.071569999999998
11.13100 16.01527
11.13200 15.957569999999999
11.13300 15.898470000000001
11.13400 15.837970000000002
11.13500 15.77608
11.13600 15.712789999999998
11.13700 15.648100000000001
11.13800 15.58202
11.13900 15.51456
11.14000 15.4457
11.14100 15.375449999999999
11.14200 15.303820000000002
11.14300 15.2308
11.14400 15.1564
11.14500 15.080630000000001
11.14600 15.00347
11.14700 14.924940000000001
11.14800 14.845040000000001
11.14900 14.763770000000001
11.15000 14.681140000000001
11.15100 14.59714
11.15200 14.51178
11.15300 14.42506
11.15400 14.337
11.15500 14.247580000000001
11.15600 14.15682
11.15700 14.06472
11.15800 13.97128
11.15900 13.87651
11.16000 13.780410000000002
11.16100 13.68299
11.16200 13.58426
11.16300 13.48421
11.16400 13.38285
11.16500 13.28019
11.16600 13.17624
11.16700 13.071
11.16800 12.96447
11.16900 12.85666
11.17000 12.74758
11.17100 12.637229999999999
11.17200 12.52563
11.17300 12.41276
11.17400 12.29865
11.17500 12.1833
11.17600 12.06672
11.17700 11.94891
11.17800 11.829870000000001
11.17900 11.70963
11.18000 11.58817
11.18100 11.46552
11.18200 11.34168
11.18300 11.21665
11.18400 11.09044
11.18500 10.96307
11.18600 10.83453
11.18700 10.70484
11.18800 10.574
11.18900 10.442029999999999
11.19000 10.30892
11.19100 10.1747
11.19200 10.03936
11.19300 9.9029198
11.19400 9.765384300000001
11.19500 9.6267626
11.19600 9.4870634
11.19700 9.3462959
11.19800 9.2044696
11.19900 9.0615936
11.20000 8.9176774
11.20100 8.7727308
11.20200 8.6267635
11.20300 8.4797852
11.20400 8.3318055
11.20500 8.182834099999999
11.20600 8.0328822
11.20700 7.8819588
11.20800 7.730075
11.20900 7.5772412
11.21000 7.423468699999999
11.21100 7.2687671
11.21200 7.1131483
11.21300 6.9566227
11.21400 6.799200900000001
11.21500 6.6408947
11.21600 6.4817153
11.21700 6.321674600000001
11.21800 6.1607834
11.21900 5.9990536
11.22000 5.8364969
11.22100 5.673125
11.22200 5.50895
11.22300 5.3439837
11.22400 5.1782385
11.22500 5.0117262
11.22600 4.8444591
11.22700 4.6764497
11.22800 4.5077104
11.22900 4.3382533
11.23000 4.1680913
11.23100 3.9972369
11.23200 3.8257025000000002
11.23300 3.6535006
11.23400 3.4806445
11.23500 3.3071466000000003
11.23600 3.1330197999999996
11.23700 2.9582772
11.23800 2.7829317
11.23900 2.6069963
11.24000 2.4304843
11.24100 2.2534085
11.24200 2.0757824
11.24300 1.8976193
11.24400 1.7189326
11.24500 1.5397357999999999
11.24600 1.3600425
11.24700 1.1798662999999998
11.24800 0.99922102
11.24900 0.81812041
11.25000 0.6365784400000001
11.25100 0.45460913999999997
11.25200 0.27222663999999996
11.25300 0.08944513400000001
11.25400 -0.09372106300000001
11.25500 -0.27725757
11.25600 -0.46114991000000005
11.25700 -0.6453834900000001
11.25800 -0.8299436400000001
11.25900 -1.0148157
11.26000 -1.1999849999999999
11.26100 -1.3854366
11.26200 -1.5711555
11.26300 -1.757127
11.26400 -1.9433361999999998
11.26500 -2.129768
11.26600 -2.3164073
11.26700 -2.5032392
11.26800 -2.6902486
11.26900 -2.8774206
11.27000 -3.0647398999999997
11.27100 -3.2521918
11.27200 -3.4397610000000003
11.27300 -3.6274325000000003
11.27400 -3.8151912
11.27500 -4.003022199999999
11.27600 -4.1909106000000005
11.27700 -4.3788411
11.27800 -4.5667987
11.27900 -4.7547683
11.28000 -4.9427349000000005
11.28100 -5.1306833
11.28200 -5.3185981
11.28300 -5.5064645
11.28400 -5.6942672
11.28500 -5.8819909
11.28600 -6.06962
11.28700 -6.2571399
11.28800 -6.4445347
11.28900 -6.631788600000001
11.29000 -6.8188868
11.29100 -7.005813700000001
11.29200 -7.192554299999999
11.29300 -7.379092299999999
11.29400 -7.565411900000001
11.29500 -7.7514975999999995
11.29600 -7.9373344999999995
11.29700 -8.1229061
11.29800 -8.308196800000001
11.29900 -8.4931903
11.30000 -8.6778715
11.30100 -8.862225
11.30200 -9.0462342
11.30300 -9.229883599999999
11.30400 -9.4131574
11.30500 -9.5960401
11.30600 -9.778516
11.30700 -9.9605687
11.30800 -10.14218
11.30900 -10.32334
11.31000 -10.50403
11.31100 -10.68424
11.31200 -10.86394
11.31300 -11.04313
11.31400 -11.22179
11.31500 -11.3999
11.31600 -11.57745
11.31700 -11.75442
11.31800 -11.9308
11.31900 -12.10657
11.32000 -12.28171
11.32100 -12.45622
11.32200 -12.63008
11.32300 -12.80326
11.32400 -12.97577
11.32500 -13.14757
11.32600 -13.31866
11.32700 -13.489019999999998
11.32800 -13.65864
11.32900 -13.8275
11.33000 -13.99559
11.33100 -14.16289
11.33200 -14.32939
11.33300 -14.49506
11.33400 -14.659910000000002
11.33500 -14.823910000000001
11.33600 -14.987049999999998
11.33700 -15.14931
11.33800 -15.310679999999998
11.33900 -15.47115
11.34000 -15.63069
11.34100 -15.7893
11.34200 -15.946959999999999
11.34300 -16.10366
11.34400 -16.25938
11.34500 -16.41411
11.34600 -16.56784
11.34700 -16.72055
11.34800 -16.87222
11.34900 -17.02284
11.35000 -17.17241
11.35100 -17.3209
11.35200 -17.4683
11.35300 -17.61459
11.35400 -17.75977
11.35500 -17.90382
11.35600 -18.04673
11.35700 -18.188480000000002
11.35800 -18.32906
11.35900 -18.46846
11.36000 -18.60666
11.36100 -18.743650000000002
11.36200 -18.87942
11.36300 -19.013949999999998
11.36400 -19.14724
11.36500 -19.27926
11.36600 -19.41001
11.36700 -19.53947
11.36800 -19.66764
11.36900 -19.79449
11.37000 -19.92003
11.37100 -20.04422
11.37200 -20.167070000000002
11.37300 -20.28856
11.37400 -20.40869
11.37500 -20.52743
11.37600 -20.64477
11.37700 -20.76071
11.37800 -20.87524
11.37900 -20.98834
11.38000 -21.099999999999998
11.38100 -21.21021
11.38200 -21.31896
11.38300 -21.42624
11.38400 -21.53204
11.38500 -21.63635
11.38600 -21.73915
11.38700 -21.84044
11.38800 -21.94021
11.38900 -22.03845
11.39000 -22.13514
11.39100 -22.23028
11.39200 -22.32386
11.39300 -22.415860000000002
11.39400 -22.50628
11.39500 -22.59511
11.39600 -22.68233
11.39700 -22.76795
11.39800 -22.851940000000003
11.39900 -22.9343
11.40000 -23.01502
11.40100 -23.0941
11.40200 -23.17151
11.40300 -23.24726
11.40400 -23.32134
11.40500 -23.393729999999998
11.40600 -23.46443
11.40700 -23.53343
11.40800 -23.60072
11.40900 -23.6663
11.41000 -23.73016
11.41100 -23.792279999999998
11.41200 -23.85267
11.41300 -23.91132
11.41400 -23.96821
11.41500 -24.02335
11.41600 -24.076719999999998
11.41700 -24.12832
11.41800 -24.17814
11.41900 -24.22618
11.42000 -24.27243
11.42100 -24.31689
11.42200 -24.35955
11.42300 -24.4004
11.42400 -24.43944
11.42500 -24.47666
11.42600 -24.512059999999998
11.42700 -24.54564
11.42800 -24.577379999999998
11.42900 -24.60728
11.43000 -24.63535
11.43100 -24.661569999999998
11.43200 -24.685940000000002
11.43300 -24.70846
11.43400 -24.729110000000002
11.43500 -24.74791
11.43600 -24.76484
11.43700 -24.779899999999998
11.43800 -24.79308
11.43900 -24.80439
11.44000 -24.81382
11.44100 -24.821360000000002
11.44200 -24.82702
11.44300 -24.83078
11.44400 -24.83265
11.44500 -24.83263
11.44600 -24.83071
11.44700 -24.8269
11.44800 -24.821180000000002
11.44900 -24.813560000000003
11.45000 -24.804029999999997
11.45100 -24.79259
11.45200 -24.77925
11.45300 -24.764
11.45400 -24.74684
11.45500 -24.72778
11.45600 -24.7068
11.45700 -24.68391
11.45800 -24.659110000000002
11.45900 -24.63239
11.46000 -24.60377
11.46100 -24.57324
11.46200 -24.540799999999997
11.46300 -24.506449999999997
11.46400 -24.47019
11.46500 -24.432019999999998
11.46600 -24.39195
11.46700 -24.349970000000003
11.46800 -24.30609
11.46900 -24.26031
11.47000 -24.212629999999997
11.47100 -24.16305
11.47200 -24.11157
11.47300 -24.0582
11.47400 -24.002950000000002
11.47500 -23.945800000000002
11.47600 -23.886760000000002
11.47700 -23.825850000000003
11.47800 -23.76305
11.47900 -23.69837
11.48000 -23.63183
11.48100 -23.56341
11.48200 -23.49312
11.48300 -23.42098
11.48400 -23.346980000000002
11.48500 -23.27112
11.48600 -23.19341
11.48700 -23.11386
11.48800 -23.03246
11.48900 -22.94924
11.49000 -22.86418
11.49100 -22.77729
11.49200 -22.68859
11.49300 -22.59807
11.49400 -22.50574
11.49500 -22.41161
11.49600 -22.31569
11.49700 -22.21797
11.49800 -22.118470000000002
11.49900 -22.0172
11.50000 -21.91415
11.50100 -21.80933
11.50200 -21.702759999999998
11.50300 -21.594440000000002
11.50400 -21.48438
11.50500 -21.37258
11.50600 -21.259059999999998
11.50700 -21.14381
11.50800 -21.02685
11.50900 -20.908189999999998
11.51000 -20.78784
11.51100 -20.66579
11.51200 -20.542070000000002
11.51300 -20.41668
11.51400 -20.28963
11.51500 -20.160919999999997
11.51600 -20.03057
11.51700 -19.89859
11.51800 -19.764989999999997
11.51900 -19.62977
11.52000 -19.49295
11.52100 -19.35454
11.52200 -19.21454
11.52300 -19.07296
11.52400 -18.92983
11.52500 -18.78514
11.52600 -18.63891
11.52700 -18.49114
11.52800 -18.341859999999997
11.52900 -18.19107
11.53000 -18.03878
11.53100 -17.885
11.53200 -17.72975
11.53300 -17.573040000000002
11.53400 -17.41487
11.53500 -17.25526
11.53600 -17.09423
11.53700 -16.93178
11.53800 -16.76792
11.53900 -16.60268
11.54000 -16.436049999999998
11.54100 -16.268060000000002
11.54200 -16.09872
11.54300 -15.928030000000001
11.54400 -15.756020000000001
11.54500 -15.58269
11.54600 -15.40806
11.54700 -15.23215
11.54800 -15.054960000000001
11.54900 -14.876510000000001
11.55000 -14.696819999999999
11.55100 -14.51589
11.55200 -14.33375
11.55300 -14.1504
11.55400 -13.965869999999999
11.55500 -13.78016
11.55600 -13.5933
11.55700 -13.40528
11.55800 -13.216140000000001
11.55900 -13.02589
11.56000 -12.83454
11.56100 -12.642100000000001
11.56200 -12.4486
11.56300 -12.25404
11.56400 -12.05845
11.56500 -11.861839999999999
11.56600 -11.66421
11.56700 -11.4656
11.56800 -11.266020000000001
11.56900 -11.065479999999999
11.57000 -10.86399
11.57100 -10.661579999999999
11.57200 -10.45826
11.57300 -10.25404
11.57400 -10.04895
11.57500 -9.8429963
11.57600 -9.636196499999999
11.57700 -9.428568199999999
11.57800 -9.2201278
11.57900 -9.010892400000001
11.58000 -8.8008776
11.58100 -8.5901007
11.58200 -8.3785787
11.58300 -8.1663288
11.58400 -7.953367399999999
11.58500 -7.7397123
11.58600 -7.5253807
11.58700 -7.3103897
11.58800 -7.094756500000001
11.58900 -6.8784989
11.59000 -6.6616349
11.59100 -6.4441815
11.59200 -6.2261574
11.59300 -6.0075801
11.59400 -5.7884678
11.59500 -5.5688385
11.59600 -5.3487103000000005
11.59700 -5.1281016
11.59800 -4.9070306
11.59900 -4.6855155
11.60000 -4.4635750000000005
11.60100 -4.2412274
11.60200 -4.018491099999999
11.60300 -3.7953849999999996
11.60400 -3.5719275
11.60500 -3.3481371
11.60600 -3.1240324
11.60700 -2.899632
11.60800 -2.6749548
11.60900 -2.4500191
11.61000 -2.2248438999999998
11.61100 -1.9994478999999998
11.61200 -1.7738495
11.61300 -1.5480677
11.61400 -1.3221212
11.61500 -1.0960287000000002
11.61600 -0.86980918
11.61700 -0.64348131
11.61800 -0.41706390000000004
11.61900 -0.19057575000000002
11.62000 0.035964305
11.62100 0.26253746
11.62200 0.48912489
11.62300 0.71570771
11.62400 0.9422671
11.62500 1.1687842
11.62600 1.3952400999999999
11.62700 1.6216161
11.62800 1.8478932
11.62900 2.0740526
11.63000 2.3000753
11.63100 2.5259426
11.63200 2.7516355999999997
11.63300 2.9771354
11.63400 3.2024234999999996
11.63500 3.4274804999999997
11.63600 3.652288
11.63700 3.8768273
11.63800 4.101079299999999
11.63900 4.325025200000001
11.64000 4.548646499999999
11.64100 4.7719244000000005
11.64200 4.994839799999999
11.64300 5.2173745
11.64400 5.4395095
11.64500 5.6612264
11.64600 5.8825064000000005
11.64700 6.1033309000000004
11.64800 6.3236810000000006
11.64900 6.5435387
11.65000 6.762885300000001
11.65100 6.981702100000001
11.65200 7.199970599999999
11.65300 7.4176721
11.65400 7.6347888
11.65500 7.8513019
11.65600 8.0671929
11.65700 8.2824431
11.65800 8.4970348
11.65900 8.710949900000001
11.66000 8.9241698
11.66100 9.136676000000001
11.66200 9.3484513
11.66300 9.559477099999999
11.66400 9.7697355
11.66500 9.9792086
11.66600 10.18788
11.66700 10.39573
11.66800 10.602739999999999
11.66900 10.80889
11.67000 11.01417
11.67100 11.21856
11.67200 11.422039999999999
11.67300 11.62459
11.67400 11.82621
11.67500 12.026860000000001
11.67600 12.226529999999999
11.67700 12.42521
11.67800 12.62288
11.67900 12.81953
11.68000 13.01513
11.68100 13.209660000000001
11.68200 13.403129999999999
11.68300 13.595489999999998
11.68400 13.78675
11.68500 13.976890000000001
11.68600 14.16588
11.68700 14.35371
11.68800 14.54037
11.68900 14.725840000000002
11.69000 14.91011
11.69100 15.09315
11.69200 15.274960000000002
11.69300 15.45551
11.69400 15.634799999999998
11.69500 15.8128
11.69600 15.989510000000001
11.69700 16.1649
11.69800 16.33897
11.69900 16.51169
11.70000 16.683049999999998
11.70100 16.85304
11.70200 17.02165
11.70300 17.188860000000002
11.70400 17.35465
11.70500 17.519009999999998
11.70600 17.68192
11.70700 17.84339
11.70800 18.00337
11.70900 18.16188
11.71000 18.31889
11.71100 18.47438
11.71200 18.62836
11.71300 18.78079
11.71400 18.93167
11.71500 19.08099
11.71600 19.22874
11.71700 19.3749
11.71800 19.51945
11.71900 19.66239
11.72000 19.80371
11.72100 19.94339
11.72200 20.08142
11.72300 20.21779
11.72400 20.35249
11.72500 20.485500000000002
11.72600 20.61682
11.72700 20.74643
11.72800 20.874319999999997
11.72900 21.00048
11.73000 21.12491
11.73100 21.24758
11.73200 21.36849
11.73300 21.48763
11.73400 21.604989999999997
11.73500 21.72056
11.73600 21.834319999999998
11.73700 21.946270000000002
11.73800 22.0564
11.73900 22.164710000000003
11.74000 22.27117
11.74100 22.37578
11.74200 22.47853
11.74300 22.57942
11.74400 22.67843
11.74500 22.77556
11.74600 22.8708
11.74700 22.96414
11.74800 23.05557
11.74900 23.14508
11.75000 23.23267
11.75100 23.318340000000003
11.75200 23.40206
11.75300 23.48384
11.75400 23.563670000000002
11.75500 23.64154
11.75600 23.71745
11.75700 23.79139
11.75800 23.86335
11.75900 23.93332
11.76000 24.00131
11.76100 24.0673
11.76200 24.13129
11.76300 24.19328
11.76400 24.25325
11.76500 24.31121
11.76600 24.367150000000002
11.76700 24.42107
11.76800 24.472949999999997
11.76900 24.5228
11.77000 24.570610000000002
11.77100 24.61638
11.77200 24.6601
11.77300 24.70177
11.77400 24.74139
11.77500 24.77895
11.77600 24.81445
11.77700 24.84788
11.77800 24.87925
11.77900 24.908559999999998
11.78000 24.93579
11.78100 24.96094
11.78200 24.984029999999997
11.78300 25.00503
11.78400 25.023960000000002
11.78500 25.0408
11.78600 25.05556
11.78700 25.068240000000003
11.78800 25.078830000000004
11.78900 25.08734
11.79000 25.09376
11.79100 25.098100000000002
11.79200 25.10035
11.79300 25.10051
11.79400 25.09858
11.79500 25.09457
11.79600 25.08847
11.79700 25.08028
11.79800 25.069999999999997
11.79900 25.05764
11.80000 25.0432
11.80100 25.026680000000002
11.80200 25.00807
11.80300 24.98738
11.80400 24.96462
11.80500 24.93978
11.80600 24.912860000000002
11.80700 24.88388
11.80800 24.85282
11.80900 24.8197
11.81000 24.78452
11.81100 24.74727
11.81200 24.70798
11.81300 24.66662
11.81400 24.62322
11.81500 24.57778
11.81600 24.53029
11.81700 24.48077
11.81800 24.42921
11.81900 24.37563
11.82000 24.32003
11.82100 24.2624
11.82200 24.20277
11.82300 24.14113
11.82400 24.07748
11.82500 24.01184
11.82600 23.944209999999998
11.82700 23.8746
11.82800 23.803
11.82900 23.72944
11.83000 23.6539
11.83100 23.57641
11.83200 23.49697
11.83300 23.41557
11.83400 23.332240000000002
11.83500 23.24698
11.83600 23.15979
11.83700 23.07069
11.83800 22.97967
11.83900 22.88675
11.84000 22.79194
11.84100 22.69524
11.84200 22.59667
11.84300 22.49622
11.84400 22.39392
11.84500 22.28976
11.84600 22.18376
11.84700 22.07592
11.84800 21.966269999999998
11.84900 21.854789999999998
11.85000 21.74151
11.85100 21.62643
11.85200 21.50957
11.85300 21.39093
11.85400 21.27053
11.85500 21.14837
11.85600 21.02446
11.85700 20.89882
11.85800 20.77146
11.85900 20.64238
11.86000 20.51161
11.86100 20.37914
11.86200 20.244999999999997
11.86300 20.10918
11.86400 19.97172
11.86500 19.83261
11.86600 19.69186
11.86700 19.549500000000002
11.86800 19.40553
11.86900 19.25996
11.87000 19.11282
11.87100 18.964100000000002
11.87200 18.81382
11.87300 18.662
11.87400 18.50865
11.87500 18.35379
11.87600 18.19741
11.87700 18.03955
11.87800 17.880209999999998
11.87900 17.7194
11.88000 17.55715
11.88100 17.393449999999998
11.88200 17.22834
11.88300 17.06182
11.88400 16.89391
11.88500 16.72462
11.88600 16.55396
11.88700 16.38196
11.88800 16.20862
11.88900 16.03396
11.89000 15.85799
11.89100 15.680740000000002
11.89200 15.50222
11.89300 15.32243
11.89400 15.141399999999999
11.89500 14.95915
11.89600 14.77568
11.89700 14.591009999999999
11.89800 14.40517
11.89900 14.21815
11.90000 14.02999
11.90100 13.8407
11.90200 13.650290000000002
11.90300 13.45878
11.90400 13.26618
11.90500 13.07252
11.90600 12.8778
11.90700 12.68205
11.90800 12.48528
11.90900 12.28751
11.91000 12.08875
11.91100 11.88903
11.91200 11.688360000000001
11.91300 11.486749999999999
11.91400 11.28423
11.91500 11.0808
11.91600 10.8765
11.91700 10.67133
11.91800 10.46531
11.91900 10.25847
11.92000 10.05081
11.92100 9.842366
11.92200 9.6331425
11.92300 9.4231613
11.92400 9.212441
11.92500 9.000999499999999
11.92600 8.7888546
11.92700 8.5760243
11.92800 8.3625279
11.92900 8.1483826
11.93000 7.933606999999999
11.93100 7.718219599999999
11.93200 7.502239199999999
11.93300 7.2856836
11.93400 7.0685714
11.93500 6.850922099999999
11.93600 6.632753500000001
11.93700 6.4140841
11.93800 6.1949324
11.93900 5.9753175999999995
11.94000 5.7552584
11.94100 5.5347733
11.94200 5.3138815
11.94300 5.0926019
11.94400 4.870953
11.94500 4.648954000000001
11.94600 4.426624299999999
11.94700 4.2039823
11.94800 3.9810475
11.94900 3.7578389
11.95000 3.5343755
11.95100 3.3106767
11.95200 3.0867616
11.95300 2.8626492
11.95400 2.638359
11.95500 2.4139101
11.95600 2.1893214000000003
11.95700 1.9646125
11.95800 1.7398024
11.95900 1.5149103000000002
11.96000 1.2899552
11.96100 1.0649566
11.96200 0.8399333800000001
11.96300 0.61490471
11.96400 0.38988972
11.96500 0.1649075
11.96600 -0.060022918999999994
11.96700 -0.28488250000000004
11.96800 -0.5096521700000001
11.96900 -0.7343129700000001
11.97000 -0.95884586
11.97100 -1.1832318
11.97200 -1.4074519
11.97300 -1.6314872
11.97400 -1.8553186
11.97500 -2.0789273
11.97600 -2.3022942
11.97700 -2.5254005999999998
11.97800 -2.7482271
11.97900 -2.9707553
11.98000 -3.1929660999999996
11.98100 -3.4148403000000003
11.98200 -3.6363594
11.98300 -3.8575046000000004
11.98400 -4.0782567
11.98500 -4.2985968
11.98600 -4.518506299999999
11.98700 -4.7379665
11.98800 -4.9569588
11.98900 -5.1754641999999995
11.99000 -5.3934641
11.99100 -5.6109402
11.99200 -5.8278736
11.99300 -6.0442459
11.99400 -6.2600389000000005
11.99500 -6.475234
11.99600 -6.689813
11.99700 -6.9037572
11.99800 -7.1170494
11.99900 -7.3296703
12.00000 -7.5416028
12.00100 -7.752829
12.00200 -7.9633303
12.00300 -8.1730895
12.00400 -8.382088699999999
12.00500 -8.5903101
12.00600 -8.797736500000001
12.00700 -9.0043508
12.00800 -9.210135
12.00900 -9.4150715
12.01000 -9.619143600000001
12.01100 -9.8223336
12.01200 -10.02463
12.01300 -10.226
12.01400 -10.42644
12.01500 -10.62594
12.01600 -10.82446
12.01700 -11.022
12.01800 -11.218549999999999
12.01900 -11.41407
12.02000 -11.60857
12.02100 -11.802010000000001
12.02200 -11.994390000000001
12.02300 -12.18568
12.02400 -12.37588
12.02500 -12.56496
12.02600 -12.752920000000001
12.02700 -12.939729999999999
12.02800 -13.12537
12.02900 -13.309840000000001
12.03000 -13.49312
12.03100 -13.67519
12.03200 -13.85603
12.03300 -14.035639999999999
12.03400 -14.213999999999999
12.03500 -14.39108
12.03600 -14.566889999999999
12.03700 -14.741389999999999
12.03800 -14.91459
12.03900 -15.086459999999999
12.04000 -15.25698
12.04100 -15.42616
12.04200 -15.593969999999999
12.04300 -15.76039
12.04400 -15.92542
12.04500 -16.08903
12.04600 -16.25123
12.04700 -16.411990000000003
12.04800 -16.57129
12.04900 -16.72914
12.05000 -16.88551
12.05100 -17.04039
12.05200 -17.19376
12.05300 -17.34562
12.05400 -17.49596
12.05500 -17.644750000000002
12.05600 -17.791999999999998
12.05700 -17.93768
12.05800 -18.08178
12.05900 -18.22429
12.06000 -18.3652
12.06100 -18.50451
12.06200 -18.64219
12.06300 -18.77823
12.06400 -18.91263
12.06500 -19.045370000000002
12.06600 -19.17644
12.06700 -19.30584
12.06800 -19.43354
12.06900 -19.55955
12.07000 -19.68385
12.07100 -19.80643
12.07200 -19.92727
12.07300 -20.04638
12.07400 -20.16374
12.07500 -20.27934
12.07600 -20.393169999999998
12.07700 -20.50523
12.07800 -20.61549
12.07900 -20.72397
12.08000 -20.83064
12.08100 -20.9355
12.08200 -21.03854
12.08300 -21.13975
12.08400 -21.23912
12.08500 -21.33665
12.08600 -21.43233
12.08700 -21.52615
12.08800 -21.618100000000002
12.08900 -21.70817
12.09000 -21.79637
12.09100 -21.88268
12.09200 -21.96709
12.09300 -22.049599999999998
12.09400 -22.1302
12.09500 -22.20889
12.09600 -22.28566
12.09700 -22.3605
12.09800 -22.433410000000002
12.09900 -22.504379999999998
12.10000 -22.57341
12.10100 -22.64049
12.10200 -22.70562
12.10300 -22.76879
12.10400 -22.830000000000002
12.10500 -22.88924
12.10600 -22.94651
12.10700 -23.0018
12.10800 -23.055120000000002
12.10900 -23.106450000000002
12.11000 -23.155800000000003
12.11100 -23.20316
12.11200 -23.248530000000002
12.11300 -23.2919
12.11400 -23.33327
12.11500 -23.37264
12.11600 -23.41001
12.11700 -23.44538
12.11800 -23.47873
12.11900 -23.51007
12.12000 -23.53941
12.12100 -23.56673
12.12200 -23.59203
12.12300 -23.61532
12.12400 -23.636589999999998
12.12500 -23.65585
12.12600 -23.67308
12.12700 -23.688290000000002
12.12800 -23.70148
12.12900 -23.71265
12.13000 -23.7218
12.13100 -23.728930000000002
12.13200 -23.73404
12.13300 -23.73712
12.13400 -23.73818
12.13500 -23.73723
12.13600 -23.73426
12.13700 -23.72926
12.13800 -23.722260000000002
12.13900 -23.71323
12.14000 -23.7022
12.14100 -23.68915
12.14200 -23.67409
12.14300 -23.657030000000002
12.14400 -23.63796
12.14500 -23.616889999999998
12.14600 -23.593819999999997
12.14700 -23.568749999999998
12.14800 -23.541690000000003
12.14900 -23.51264
12.15000 -23.4816
12.15100 -23.44858
12.15200 -23.41359
12.15300 -23.37661
12.15400 -23.33767
12.15500 -23.29676
12.15600 -23.25388
12.15700 -23.20905
12.15800 -23.16227
12.15900 -23.11354
12.16000 -23.06287
12.16100 -23.01026
12.16200 -22.95572
12.16300 -22.89925
12.16400 -22.84086
12.16500 -22.78056
12.16600 -22.71835
12.16700 -22.65424
12.16800 -22.588240000000003
12.16900 -22.52034
12.17000 -22.45056
12.17100 -22.378909999999998
12.17200 -22.30539
12.17300 -22.23001
12.17400 -22.15278
12.17500 -22.0737
12.17600 -21.99279
12.17700 -21.91004
12.17800 -21.82547
12.17900 -21.73909
12.18000 -21.65091
12.18100 -21.56093
12.18200 -21.469160000000002
12.18300 -21.37561
12.18400 -21.2803
12.18500 -21.18322
12.18600 -21.08439
12.18700 -20.98382
12.18800 -20.881520000000002
12.18900 -20.77749
12.19000 -20.67175
12.19100 -20.56431
12.19200 -20.455180000000002
12.19300 -20.34436
12.19400 -20.23187
12.19500 -20.11772
12.19600 -20.001910000000002
12.19700 -19.88447
12.19800 -19.76539
12.19900 -19.6447
12.20000 -19.52239
12.20100 -19.3985
12.20200 -19.27301
12.20300 -19.14595
12.20400 -19.017329999999998
12.20500 -18.88716
12.20600 -18.75545
12.20700 -18.62222
12.20800 -18.487470000000002
12.20900 -18.351219999999998
12.21000 -18.21348
12.21100 -18.074270000000002
12.21200 -17.93359
12.21300 -17.79146
12.21400 -17.6479
12.21500 -17.50291
12.21600 -17.35651
12.21700 -17.20871
12.21800 -17.059530000000002
12.21900 -16.90899
12.22000 -16.75708
12.22100 -16.60384
12.22200 -16.44927
12.22300 -16.29338
12.22400 -16.13619
12.22500 -15.977720000000001
12.22600 -15.81798
12.22700 -15.65699
12.22800 -15.494749999999998
12.22900 -15.33128
12.23000 -15.16661
12.23100 -15.00073
12.23200 -14.83368
12.23300 -14.66546
12.23400 -14.49608
12.23500 -14.32557
12.23600 -14.15394
12.23700 -13.9812
12.23800 -13.807369999999999
12.23900 -13.63247
12.24000 -13.456499999999998
12.24100 -13.27949
12.24200 -13.101460000000001
12.24300 -12.922410000000001
12.24400 -12.74236
12.24500 -12.561330000000002
12.24600 -12.37934
12.24700 -12.1964
12.24800 -12.01253
12.24900 -11.82774
12.25000 -11.64205
12.25100 -11.45548
12.25200 -11.26804
12.25300 -11.079749999999999
12.25400 -10.89063
12.25500 -10.70069
12.25600 -10.50995
12.25700 -10.318430000000001
12.25800 -10.12613
12.25900 -9.9330939
12.26000 -9.7393207
12.26100 -9.5448315
12.26200 -9.349642699999999
12.26300 -9.1537721
12.26400 -8.957237
12.26500 -8.7600544
12.26600 -8.5622407
12.26700 -8.3638139
12.26800 -8.1647918
12.26900 -7.965190699999999
12.27000 -7.7650286
12.27100 -7.564322699999999
12.27200 -7.3630907
12.27300 -7.1613498
12.27400 -6.959117900000001
12.27500 -6.756412200000001
12.27600 -6.5532513
12.27700 -6.3496523
12.27800 -6.1456326
12.27900 -5.9412103
12.28000 -5.7364035
12.28100 -5.5312298
12.28200 -5.3257069999999995
12.28300 -5.1198535000000005
12.28400 -4.9136866
12.28500 -4.7072243
12.28600 -4.5004848
12.28700 -4.2934857
12.28800 -4.0862452000000005
12.28900 -3.8787808
12.29000 -3.6711108
12.29100 -3.4632525999999997
12.29200 -3.2552242000000002
12.29300 -3.0470433000000003
12.29400 -2.8387278
12.29500 -2.6302954
12.29600 -2.4217637
12.29700 -2.2131506
12.29800 -2.0044737
12.29900 -1.7957504999999998
12.30000 -1.5869988000000002
12.30100 -1.3782362
12.30200 -1.1694801
12.30300 -0.96074818
12.30400 -0.75205793
12.30500 -0.5434268600000001
12.30600 -0.33487245
12.30700 -0.1264122
12.30800 0.08193641
12.30900 0.29015595
12.31000 0.49822894
12.31100 0.70613795
12.31200 0.91386558
12.31300 1.1213944
12.31400 1.328707
12.31500 1.5357859999999999
12.31600 1.7426141
12.31700 1.9491738
12.31800 2.1554477999999997
12.31900 2.3614189
12.32000 2.5670696
12.32100 2.772383
12.32200 2.9773418
12.32300 3.1819288
12.32400 3.3861268
12.32500 3.5899188
12.32600 3.7932880000000004
12.32700 3.9962176
12.32800 4.1986905
12.32900 4.4006903
12.33000 4.6021998
12.33100 4.8032027
12.33200 5.0036825
12.33300 5.2036226
12.33400 5.4030068
12.33500 5.6018185
12.33600 5.8000419
12.33700 5.9976604
12.33800 6.1946582
12.33900 6.3910194
12.34000 6.5867275
12.34100 6.7817666
12.34200 6.9761217
12.34300 7.1697764
12.34400 7.3627152
12.34500 7.554922299999999
12.34600 7.7463821
12.34700 7.9370788999999995
12.34800 8.126997900000001
12.34900 8.3161235
12.35000 8.5044406
12.35100 8.6919338
12.35200 8.8785879
12.35300 9.0643883
12.35400 9.2493199
12.35500 9.433367800000001
12.35600 9.6165173
12.35700 9.7987533
12.35800 9.9800617
12.35900 10.16043
12.36000 10.33984
12.36100 10.51828
12.36200 10.695730000000001
12.36300 10.87219
12.36400 11.04763
12.36500 11.22205
12.36600 11.395420000000001
12.36700 11.56774
12.36800 11.738999999999999
12.36900 11.90917
12.37000 12.07825
12.37100 12.24622
12.37200 12.41307
12.37300 12.578790000000001
12.37400 12.743360000000001
12.37500 12.906780000000001
12.37600 13.06902
12.37700 13.23008
12.37800 13.38995
12.37900 13.54861
12.38000 13.70604
12.38100 13.862250000000001
12.38200 14.017209999999999
12.38300 14.170910000000001
12.38400 14.323350000000001
12.38500 14.474509999999999
12.38600 14.62438
12.38700 14.772950000000002
12.38800 14.9202
12.38900 15.06613
12.39000 15.21073
12.39100 15.35398
12.39200 15.495880000000001
12.39300 15.6364
12.39400 15.775559999999999
12.39500 15.91332
12.39600 16.04969
12.39700 16.18465
12.39800 16.318189999999998
12.39900 16.45031
12.40000 16.58099
12.40100 16.71022
12.40200 16.838
12.40300 16.964309999999998
12.40400 17.08915
12.40500 17.21251
12.40600 17.33438
12.40700 17.45475
12.40800 17.573610000000002
12.40900 17.69096
12.41000 17.80678
12.41100 17.92107
12.41200 18.03382
12.41300 18.145030000000002
12.41400 18.25467
12.41500 18.36276
12.41600 18.469269999999998
12.41700 18.57421
12.41800 18.67756
12.41900 18.77932
12.42000 18.87948
12.42100 18.97803
12.42200 19.07498
12.42300 19.1703
12.42400 19.264
12.42500 19.35607
12.42600 19.44651
12.42700 19.5353
12.42800 19.62244
12.42900 19.70793
12.43000 19.79177
12.43100 19.87393
12.43200 19.95444
12.43300 20.03326
12.43400 20.11041
12.43500 20.18588
12.43600 20.25966
12.43700 20.33175
12.43800 20.40215
12.43900 20.470840000000003
12.44000 20.53784
12.44100 20.60313
12.44200 20.66671
12.44300 20.72858
12.44400 20.78873
12.44500 20.847170000000002
12.44600 20.90388
12.44700 20.958869999999997
12.44800 21.012130000000003
12.44900 21.063670000000002
12.45000 21.113480000000003
12.45100 21.161550000000002
12.45200 21.20789
12.45300 21.252489999999998
12.45400 21.29535
12.45500 21.336479999999998
12.45600 21.37586
12.45700 21.4135
12.45800 21.4494
12.45900 21.48355
12.46000 21.51596
12.46100 21.54662
12.46200 21.57553
12.46300 21.6027
12.46400 21.628130000000002
12.46500 21.651799999999998
12.46600 21.67373
12.46700 21.69391
12.46800 21.71235
12.46900 21.729039999999998
12.47000 21.74399
12.47100 21.757199999999997
12.47200 21.76866
12.47300 21.77838
12.47400 21.786369999999998
12.47500 21.79261
12.47600 21.79712
12.47700 21.7999
12.47800 21.80095
12.47900 21.800259999999998
12.48000 21.79785
12.48100 21.79372
12.48200 21.787860000000002
12.48300 21.780279999999998
12.48400 21.77098
12.48500 21.75997
12.48600 21.74725
12.48700 21.73282
12.48800 21.71669
12.48900 21.69886
12.49000 21.67933
12.49100 21.6581
12.49200 21.63519
12.49300 21.61059
12.49400 21.584310000000002
12.49500 21.55635
12.49600 21.526719999999997
12.49700 21.495420000000003
12.49800 21.46246
12.49900 21.42784
12.50000 21.391560000000002
12.50100 21.35364
12.50200 21.31408
12.50300 21.27288
12.50400 21.23005
12.50500 21.18559
12.50600 21.13952
12.50700 21.09183
12.50800 21.04253
12.50900 20.99164
12.51000 20.93915
12.51100 20.88507
12.51200 20.82941
12.51300 20.772170000000003
12.51400 20.71337
12.51500 20.65301
12.51600 20.5911
12.51700 20.52763
12.51800 20.46264
12.51900 20.39611
12.52000 20.32805
12.52100 20.258490000000002
12.52200 20.18741
12.52300 20.11484
12.52400 20.04077
12.52500 19.965230000000002
12.52600 19.88821
12.52700 19.80972
12.52800 19.72977
12.52900 19.64838
12.53000 19.56555
12.53100 19.48128
12.53200 19.395599999999998
12.53300 19.308500000000002
12.53400 19.220000000000002
12.53500 19.1301
12.53600 19.03882
12.53700 18.946170000000002
12.53800 18.85215
12.53900 18.75677
12.54000 18.660050000000002
12.54100 18.56199
12.54200 18.462600000000002
12.54300 18.361900000000002
12.54400 18.259890000000002
12.54500 18.15659
12.54600 18.052
12.54700 17.94614
12.54800 17.83901
12.54900 17.73063
12.55000 17.621010000000002
12.55100 17.51016
12.55200 17.39808
12.55300 17.2848
12.55400 17.17032
12.55500 17.05465
12.55600 16.93781
12.55700 16.819799999999997
12.55800 16.70063
12.55900 16.58033
12.56000 16.45889
12.56100 16.33634
12.56200 16.21268
12.56300 16.08793
12.56400 15.962090000000002
12.56500 15.83518
12.56600 15.70722
12.56700 15.5782
12.56800 15.44816
12.56900 15.31709
12.57000 15.185009999999998
12.57100 15.05194
12.57200 14.91788
12.57300 14.78285
12.57400 14.64687
12.57500 14.509939999999999
12.57600 14.37207
12.57700 14.233290000000002
12.57800 14.09359
12.57900 13.953009999999999
12.58000 13.81154
12.58100 13.6692
12.58200 13.52601
12.58300 13.381979999999999
12.58400 13.23713
12.58500 13.091449999999998
12.58600 12.944980000000001
12.58700 12.79771
12.58800 12.649669999999999
12.58900 12.50087
12.59000 12.351320000000001
12.59100 12.20104
12.59200 12.05003
12.59300 11.898309999999999
12.59400 11.745899999999999
12.59500 11.59281
12.59600 11.43905
12.59700 11.28464
12.59800 11.12959
12.59900 10.97391
12.60000 10.81762
12.60100 10.660730000000001
12.60200 10.50325
12.60300 10.34521
12.60400 10.1866
12.60500 10.027460000000001
12.60600 9.8677777
12.60700 9.7075842
12.60800 9.5468894
12.60900 9.3857072
12.61000 9.2240512
12.61100 9.0619363
12.61200 8.899375800000001
12.61300 8.736384699999999
12.61400 8.5729763
12.61500 8.4091656
12.61600 8.244966
12.61700 8.0803916
12.61800 7.915457300000001
12.61900 7.7501766
12.62000 7.584563599999999
12.62100 7.418632499999999
12.62200 7.2523974
12.62300 7.0858717
12.62400 6.9190703000000005
12.62500 6.7520074999999995
12.62600 6.5846965
12.62700 6.4171515
12.62800 6.2493868
12.62900 6.0814165000000004
12.63000 5.9132546
12.63100 5.7449151
12.63200 5.576412
12.63300 5.4077592
12.63400 5.2389711
12.63500 5.0700616
12.63600 4.9010444
12.63700 4.7319338
12.63800 4.5627438
12.63900 4.3934885
12.64000 4.2241819
12.64100 4.054837699999999
12.64200 3.8854699999999998
12.64300 3.7160929
12.64400 3.5467199999999997
12.64500 3.3773653
12.64600 3.2080427
12.64700 3.038766
12.64800 2.869549
12.64900 2.7004052
12.65000 2.5313485
12.65100 2.3623925
12.65200 2.1935508
12.65300 2.0248368
12.65400 1.8562643
12.65500 1.6878464999999998
12.65600 1.5195969
12.65700 1.3515287
12.65800 1.1836552999999999
12.65900 1.0159899000000001
12.66000 0.84854579
12.66100 0.6813359
12.66200 0.51437342
12.66300 0.34767130999999996
12.66400 0.18124256
12.66500 0.015100049
12.66600 -0.15074334
12.66700 -0.31627479
12.66800 -0.48148156999999997
12.66900 -0.64635091
12.67000 -0.81087016
12.67100 -0.9750266599999999
12.67200 -1.1388078
12.67300 -1.3022011999999998
12.67400 -1.4651942
12.67500 -1.6277744
12.67600 -1.7899293
12.67700 -1.9516467999999998
12.67800 -2.1129146000000003
12.67900 -2.2737203
12.68000 -2.434052
12.68100 -2.5938973
12.68200 -2.7532443
12.68300 -2.9120812
12.68400 -3.0703962000000002
12.68500 -3.2281771
12.68600 -3.3854127
12.68700 -3.5420913
12.68800 -3.6982015
12.68900 -3.8537316
12.69000 -4.0086702
12.69100 -4.1630063
12.69200 -4.316728899999999
12.69300 -4.4698268
12.69400 -4.6222888
12.69500 -4.7741041
12.69600 -4.9252617999999995
12.69700 -5.0757512
12.69800 -5.225561900000001
12.69900 -5.374682699999999
12.70000 -5.5231034999999995
12.70100 -5.6708135
12.70200 -5.8178023
12.70300 -5.9640594
12.70400 -6.1095748
12.70500 -6.2543377
12.70600 -6.3983388
12.70700 -6.5415673
12.70800 -6.6840135
12.70900 -6.825666900000001
12.71000 -6.966518600000001
12.71100 -7.1065582
12.71200 -7.2457761
12.71300 -7.384162399999999
12.71400 -7.5217083
12.71500 -7.6584041
12.71600 -7.7942409
12.71700 -7.9292089
12.71800 -8.0632992
12.71900 -8.196503700000001
12.72000 -8.328812600000001
12.72100 -8.4602177
12.72200 -8.5907102
12.72300 -8.720281700000001
12.72400 -8.848924199999999
12.72500 -8.9766294
12.72600 -9.103389100000001
12.72700 -9.2291951
12.72800 -9.35404
12.72900 -9.477915600000001
12.73000 -9.6008152
12.73100 -9.7227305
12.73200 -9.8436542
12.73300 -9.9635795
12.73400 -10.0825
12.73500 -10.2004
12.73600 -10.31729
12.73700 -10.43315
12.73800 -10.54797
12.73900 -10.661760000000001
12.74000 -10.7745
12.74100 -10.88618
12.74200 -10.99681
12.74300 -11.10636
12.74400 -11.21485
12.74500 -11.32225
12.74600 -11.42857
12.74700 -11.5338
12.74800 -11.63793
12.74900 -11.740960000000001
12.75000 -11.842880000000001
12.75100 -11.94369
12.75200 -12.043370000000001
12.75300 -12.141929999999999
12.75400 -12.239360000000001
12.75500 -12.33565
12.75600 -12.4308
12.75700 -12.52481
12.75800 -12.61766
12.75900 -12.70936
12.76000 -12.799900000000001
12.76100 -12.88928
12.76200 -12.97748
12.76300 -13.064519999999998
12.76400 -13.15037
12.76500 -13.235050000000001
12.76600 -13.31854
12.76700 -13.40084
12.76800 -13.481950000000001
12.76900 -13.56187
12.77000 -13.64059
12.77100 -13.71811
12.77200 -13.794419999999999
12.77300 -13.86952
12.77400 -13.94341
12.77500 -14.01609
12.77600 -14.08756
12.77700 -14.157800000000002
12.77800 -14.226820000000002
12.77900 -14.29462
12.78000 -14.361189999999999
12.78100 -14.426530000000001
12.78200 -14.490649999999999
12.78300 -14.55352
12.78400 -14.615169999999999
12.78500 -14.67558
12.78600 -14.73475
12.78700 -14.792679999999999
12.78800 -14.84937
12.78900 -14.90481
12.79000 -14.95902
12.79100 -15.01198
12.79200 -15.06369
12.79300 -15.114159999999998
12.79400 -15.163380000000002
12.79500 -15.211359999999999
12.79600 -15.25809
12.79700 -15.30357
12.79800 -15.3478
12.79900 -15.390789999999999
12.80000 -15.43253
12.80100 -15.473020000000002
12.80200 -15.51226
12.80300 -15.55026
12.80400 -15.587019999999999
12.80500 -15.622520000000002
12.80600 -15.65679
12.80700 -15.689810000000001
12.80800 -15.721589999999999
12.80900 -15.75212
12.81000 -15.781419999999999
12.81100 -15.80948
12.81200 -15.8363
12.81300 -15.861880000000001
12.81400 -15.886230000000001
12.81500 -15.90934
12.81600 -15.931219999999998
12.81700 -15.951870000000001
12.81800 -15.97129
12.81900 -15.98948
12.82000 -16.00645
12.82100 -16.02219
12.82200 -16.036710000000003
12.82300 -16.05001
12.82400 -16.06209
12.82500 -16.07296
12.82600 -16.08262
12.82700 -16.09106
12.82800 -16.0983
12.82900 -16.10434
12.83000 -16.10917
12.83100 -16.11281
12.83200 -16.11525
12.83300 -16.11651
12.83400 -16.11657
12.83500 -16.11545
12.83600 -16.11315
12.83700 -16.10968
12.83800 -16.10503
12.83900 -16.09922
12.84000 -16.09224
12.84100 -16.0841
12.84200 -16.0748
12.84300 -16.06436
12.84400 -16.05277
12.84500 -16.040029999999998
12.84600 -16.02616
12.84700 -16.01115
12.84800 -15.995019999999998
12.84900 -15.97776
12.85000 -15.95939
12.85100 -15.939900000000002
12.85200 -15.9193
12.85300 -15.897590000000001
12.85400 -15.874789999999999
12.85500 -15.850900000000001
12.85600 -15.825910000000002
12.85700 -15.79985
12.85800 -15.7727
12.85900 -15.74448
12.86000 -15.7152
12.86100 -15.68486
12.86200 -15.653459999999999
12.86300 -15.621009999999998
12.86400 -15.58752
12.86500 -15.55299
12.86600 -15.51743
12.86700 -15.480849999999998
12.86800 -15.44325
12.86900 -15.40464
12.87000 -15.36502
12.87100 -15.324399999999999
12.87200 -15.282789999999999
12.87300 -15.24019
12.87400 -15.19661
12.87500 -15.15206
12.87600 -15.106549999999999
12.87700 -15.06007
12.87800 -15.01264
12.87900 -14.964269999999999
12.88000 -14.914959999999999
12.88100 -14.86472
12.88200 -14.813550000000001
12.88300 -14.76147
12.88400 -14.708470000000002
12.88500 -14.65457
12.88600 -14.599770000000001
12.88700 -14.54409
12.88800 -14.487520000000002
12.88900 -14.43007
12.89000 -14.37176
12.89100 -14.31259
12.89200 -14.25257
12.89300 -14.191699999999999
12.89400 -14.129990000000001
12.89500 -14.067450000000001
12.89600 -14.00409
12.89700 -13.93992
12.89800 -13.874939999999999
12.89900 -13.809170000000002
12.90000 -13.7426
12.90100 -13.67525
12.90200 -13.607130000000002
12.90300 -13.538240000000002
12.90400 -13.468589999999999
12.90500 -13.3982
12.90600 -13.327069999999999
12.90700 -13.2552
12.90800 -13.18261
12.90900 -13.1093
12.91000 -13.03529
12.91100 -12.96058
12.91200 -12.885179999999998
12.91300 -12.809090000000001
12.91400 -12.73234
12.91500 -12.65492
12.91600 -12.57684
12.91700 -12.49812
12.91800 -12.418750000000001
12.91900 -12.33876
12.92000 -12.25814
12.92100 -12.176910000000001
12.92200 -12.09507
12.92300 -12.01264
12.92400 -11.92962
12.92500 -11.84601
12.92600 -11.76184
12.92700 -11.6771
12.92800 -11.591809999999999
12.92900 -11.50597
12.93000 -11.41959
12.93100 -11.33269
12.93200 -11.24526
12.93300 -11.15732
12.93400 -11.068890000000001
12.93500 -10.979949999999999
12.93600 -10.89053
12.93700 -10.80064
12.93800 -10.71027
12.93900 -10.61945
12.94000 -10.528179999999999
12.94100 -10.43646
12.94200 -10.34432
12.94300 -10.25175
12.94400 -10.158760000000001
12.94500 -10.06538
12.94600 -9.9715889
12.94700 -9.8774143
12.94800 -9.7828604
12.94900 -9.6879363
12.95000 -9.5926501
12.95100 -9.4970107
12.95200 -9.4010271
12.95300 -9.3047082
12.95400 -9.2080623
12.95500 -9.1110975
12.95600 -9.0138227
12.95700 -8.9162461
12.95800 -8.8183768
12.95900 -8.720222900000001
12.96000 -8.6217925
12.96100 -8.5230947
12.96200 -8.424137499999999
12.96300 -8.3249301
12.96400 -8.2254805
12.96500 -8.1257969
12.96600 -8.0258884
12.96700 -7.925763
12.96800 -7.825429000000001
12.96900 -7.724895299999999
12.97000 -7.624170199999999
12.97100 -7.5232618
12.97200 -7.422179
12.97300 -7.3209301
12.97400 -7.2195238999999995
12.97500 -7.1179681
12.97600 -7.0162714
12.97700 -6.914442
12.97800 -6.812488999999999
12.97900 -6.7104198
12.98000 -6.6082425
12.98100 -6.5059662000000005
12.98200 -6.4035982
12.98300 -6.3011467
12.98400 -6.1986197
12.98500 -6.0960252
12.98600 -5.9933715
12.98700 -5.8906659
12.98800 -5.7879169
12.98900 -5.6851316
12.99000 -5.5823181
12.99100 -5.4794837
12.99200 -5.3766362
12.99300 -5.273783600000001
12.99400 -5.1709328
12.99500 -5.0680913
12.99600 -4.965267
12.99700 -4.8624668
12.99800 -4.759697999999999
12.99900 -4.6569683
13.00000 -4.5542847
13.00100 -4.4516545
13.00200 -4.349084899999999
13.00300 -4.2465828
13.00400 -4.1441555999999995
13.00500 -4.0418103
13.00600 -3.9395541
13.00700 -3.8373943
13.00800 -3.7353374
13.00900 -3.6333906999999996
13.01000 -3.531561
13.01100 -3.4298554
13.01200 -3.3282808999999998
13.01300 -3.2268438
13.01400 -3.1255512999999997
13.01500 -3.0244099
13.01600 -2.9234264
13.01700 -2.8226074
13.01800 -2.7219594
13.01900 -2.6214886
13.02000 -2.5212018
13.02100 -2.4211051
13.02200 -2.3212047
13.02300 -2.2215068000000002
13.02400 -2.1220176
13.02500 -2.0227429000000003
13.02600 -1.9236887
13.02700 -1.8248609999999998
13.02800 -1.7262656
13.02900 -1.6279083
13.03000 -1.5297946999999998
13.03100 -1.4319304
13.03200 -1.3343212
13.03300 -1.2369725
13.03400 -1.1398898
13.03500 -1.0430787000000001
13.03600 -0.94654439
13.03700 -0.8502923900000001
13.03800 -0.75432798
13.03900 -0.65865642
13.04000 -0.56328289
13.04100 -0.46821255
13.04200 -0.37345053
13.04300 -0.27900185
13.04400 -0.18487148
13.04500 -0.091064331
13.04600 0.0024147339
13.04700 0.095560926
13.04800 0.18836954
13.04900 0.28083592
13.05000 0.37295551
13.05100 0.46472377
13.05200 0.5561362999999999
13.05300 0.64718872
13.05400 0.7378767700000001
13.05500 0.8281962
13.05600 0.91814287
13.05700 1.0077127
13.05800 1.0969018000000001
13.05900 1.1857061
13.06000 1.2741217
13.06100 1.3621449
13.06200 1.4497721
13.06300 1.5369993
13.06400 1.6238230999999999
13.06500 1.71024
13.06600 1.7962463000000002
13.06700 1.8818388
13.06800 1.9670139999999998
13.06900 2.0517686
13.07000 2.1360993
13.07100 2.2200031
13.07200 2.3034766
13.07300 2.3865167
13.07400 2.4691204
13.07500 2.5512846
13.07600 2.6330063
13.07700 2.7142825999999998
13.07800 2.7951108
13.07900 2.8754879
13.08000 2.9554110000000002
13.08100 3.0348778
13.08200 3.1138852000000004
13.08300 3.1924311
13.08400 3.2705128
13.08500 3.3481278000000003
13.08600 3.4252737
13.08700 3.5019482999999996
13.08800 3.5781499
13.08900 3.6538757
13.09000 3.7291244
13.09100 3.8038936000000003
13.09200 3.8781814
13.09300 3.9519865000000003
13.09400 4.0253073
13.09500 4.0981419
13.09600 4.1704889000000005
13.09700 4.2423468
13.09800 4.3137144
13.09900 4.3845903
13.10000 4.454973
13.10100 4.5248613
13.10200 4.5942545
13.10300 4.6631511
13.10400 4.731550100000001
13.10500 4.7994502
13.10600 4.8668507
13.10700 4.933750600000001
13.10800 5.0001487
13.10900 5.0660443
13.11000 5.1314361
13.11100 5.1963236
13.11200 5.2607059
13.11300 5.3245824
13.11400 5.3879518
13.11500 5.4508138
13.11600 5.513167800000001
13.11700 5.5750128000000005
13.11800 5.6363482
13.11900 5.697174
13.12000 5.7574894
13.12100 5.8172941
13.12200 5.8765877
13.12300 5.9353698
13.12400 5.9936404
13.12500 6.0513992000000005
13.12600 6.1086461000000005
13.12700 6.1653815000000005
13.12800 6.2216051000000006
13.12900 6.2773168
13.13000 6.3325173999999995
13.13100 6.387206900000001
13.13200 6.441385299999999
13.13300 6.4950533
13.13400 6.5482117
13.13500 6.6008605
13.13600 6.653000400000001
13.13700 6.704632200000001
13.13800 6.7557566
13.13900 6.8063736
13.14000 6.8564847
13.14100 6.9060899
13.14200 6.955190699999999
13.14300 7.0037879
13.14400 7.051882099999999
13.14500 7.0994741999999995
13.14600 7.1465649
13.14700 7.193155599999999
13.14800 7.239246400000001
13.14900 7.2848387
13.15000 7.3299341
13.15100 7.3745325
13.15200 7.4186355
13.15300 7.4622445
13.15400 7.5053602
13.15500 7.547983499999999
13.15600 7.5901157999999995
13.15700 7.6317586
13.15800 7.6729134000000005
13.15900 7.7135809
13.16000 7.753761900000001
13.16100 7.7934586
13.16200 7.8326724
13.16300 7.8714043
13.16400 7.9096556
13.16500 7.947428500000001
13.16600 7.9847239
13.16700 8.0215439
13.16800 8.0578893
13.16900 8.0937624
13.17000 8.1291646
13.17100 8.164097400000001
13.17200 8.198562299999999
13.17300 8.232561500000001
13.17400 8.266096600000001
13.17500 8.2991689
13.17600 8.3317801
13.17700 8.3639316
13.17800 8.3956257
13.17900 8.4268637
13.18000 8.457647999999999
13.18100 8.4879801
13.18200 8.5178614
13.18300 8.5472941
13.18400 8.5762799
13.18500 8.604820100000001
13.18600 8.632916999999999
13.18700 8.6605728
13.18800 8.687789
13.18900 8.7145679
13.19000 8.7409109
13.19100 8.7668203
13.19200 8.7922975
13.19300 8.8173449
13.19400 8.8419646
13.19500 8.8661589
13.19600 8.889929200000001
13.19700 8.9132786
13.19800 8.9362085
13.19900 8.9587212
13.20000 8.9808181
13.20100 9.0025023
13.20200 9.023775200000001
13.20300 9.044639
13.20400 9.0650961
13.20500 9.0851486
13.20600 9.1047987
13.20700 9.124048799999999
13.20800 9.142900299999999
13.20900 9.161356099999999
13.21000 9.1794178
13.21100 9.1970868
13.21200 9.2143662
13.21300 9.231258200000001
13.21400 9.2477642
13.21500 9.2638858
13.21600 9.279625900000001
13.21700 9.294986
13.21800 9.3099676
13.21900 9.3245737
13.22000 9.3388051
13.22100 9.3526646
13.22200 9.3661539
13.22300 9.3792744
13.22400 9.3920283
13.22500 9.4044171
13.22600 9.4164431
13.22700 9.4281085
13.22800 9.4394147
13.22900 9.4503634
13.23000 9.4609573
13.23100 9.471197400000001
13.23200 9.481085799999999
13.23300 9.490624799999999
13.23400 9.499816599999999
13.23500 9.5086619
13.23600 9.5171638
13.23700 9.525323700000001
13.23800 9.533142999999999
13.23900 9.5406242
13.24000 9.5477685
13.24100 9.5545776
13.24200 9.561053699999999
13.24300 9.5671982
13.24400 9.5730133
13.24500 9.578499899999999
13.24600 9.5836602
13.24700 9.5884956
13.24800 9.593007700000001
13.24900 9.5971979
13.25000 9.601067800000001
13.25100 9.6046187
13.25200 9.607852999999999
13.25300 9.610771399999999
13.25400 9.6133754
13.25500 9.6156664
13.25600 9.617646
13.25700 9.6193157
13.25800 9.6206769
13.25900 9.6217304
13.26000 9.6224785
13.26100 9.6229218
13.26200 9.6230619
13.26300 9.6229002
13.26400 9.622438299999999
13.26500 9.6216768
13.26600 9.620617300000001
13.26700 9.6192613
13.26800 9.617610299999999
13.26900 9.6156649
13.27000 9.6134268
13.27100 9.6108973
13.27200 9.6080773
13.27300 9.6049681
13.27400 9.6015707
13.27500 9.5978856
13.27600 9.593914400000001
13.27700 9.589657899999999
13.27800 9.5851168
13.27900 9.5802918
13.28000 9.5751837
13.28100 9.569793899999999
13.28200 9.5641226
13.28300 9.5581703
13.28400 9.5519371
13.28500 9.5454246
13.28600 9.5386326
13.28700 9.5315613
13.28800 9.524211300000001
13.28900 9.5165834
13.29000 9.5086776
13.29100 9.5004939
13.29200 9.492033
13.29300 9.4832949
13.29400 9.4742805
13.29500 9.4649896
13.29600 9.4554223
13.29700 9.4455786
13.29800 9.4354592
13.29900 9.4250642
13.30000 9.4143935
13.30100 9.4034471
13.30200 9.3922257
13.30300 9.3807295
13.30400 9.368958300000001
13.30500 9.3569122
13.30600 9.3445912
13.30700 9.331996
13.30800 9.319126599999999
13.30900 9.3059823
13.31000 9.2925638
13.31100 9.2788704
13.31200 9.2649028
13.31300 9.250660199999999
13.31400 9.2361435
13.31500 9.2213519
13.31600 9.2062846
13.31700 9.1909423
13.31800 9.1753237
13.31900 9.1594294
13.32000 9.1432586
13.32100 9.1268107
13.32200 9.110085699999999
13.32300 9.0930827
13.32400 9.075801799999999
13.32500 9.0582415
13.32600 9.0404019
13.32700 9.0222821
13.32800 9.0038821
13.32900 8.9852005
13.33000 8.966236599999998
13.33100 8.946989499999999
13.33200 8.9274593
13.33300 8.9076445
13.33400 8.8875443
13.33500 8.867158
13.33600 8.8464849
13.33700 8.8255234
13.33800 8.8042736
13.33900 8.782734
13.34000 8.760903
13.34100 8.73878
13.34200 8.7163642
13.34300 8.6936541
13.34400 8.6706489
13.34500 8.647348000000001
13.34600 8.623749799999999
13.34700 8.5998528
13.34800 8.5756555
13.34900 8.5511573
13.35000 8.526357299999999
13.35100 8.501254
13.35200 8.4758461
13.35300 8.4501319
13.35400 8.4241107
13.35500 8.3977804
13.35600 8.371140800000001
13.35700 8.3441898
13.35800 8.3169267
13.35900 8.2893491
13.36000 8.2614571
13.36100 8.233248399999999
13.36200 8.2047217
13.36300 8.175876
13.36400 8.1467099
13.36500 8.117222
13.36600 8.0874108
13.36700 8.0572754
13.36800 8.0268145
13.36900 7.9960264
13.37000 7.9649098
13.37100 7.9334632
13.37200 7.9016849
13.37300 7.8695737
13.37400 7.8371286
13.37500 7.8043476
13.37600 7.7712297
13.37700 7.7377729
13.37800 7.7039756
13.37900 7.669837
13.38000 7.635355000000001
13.38100 7.600528
13.38200 7.5653546
13.38300 7.5298332
13.38400 7.4939616000000004
13.38500 7.4577391
13.38600 7.4211635
13.38700 7.3842332
13.38800 7.346946699999999
13.38900 7.309302700000001
13.39000 7.2712988
13.39100 7.2329335
13.39200 7.1942054
13.39300 7.155112900000001
13.39400 7.115653900000001
13.39500 7.075827599999999
13.39600 7.0356317
13.39700 6.995064800000001
13.39800 6.954125299999999
13.39900 6.9128118
13.40000 6.8711229
13.40100 6.829056899999999
13.40200 6.7866124
13.40300 6.743788
13.40400 6.700582099999999
13.40500 6.6569932
13.40600 6.6130199
13.40700 6.5686613000000005
13.40800 6.523915399999999
13.40900 6.4787813
13.41000 6.4332575
13.41100 6.3873425
13.41200 6.3410357
13.41300 6.294334699999999
13.41400 6.2472388
13.41500 6.199747
13.41600 6.1518576
13.41700 6.1035696
13.41800 6.0548816
13.41900 6.0057922999999995
13.42000 5.9563007
13.42100 5.906405299999999
13.42200 5.8561049
13.42300 5.8053985
13.42400 5.7542849
13.42500 5.7027627
13.42600 5.650831
13.42700 5.5984885
13.42800 5.5457339
13.42900 5.4925662
13.43000 5.4389845999999995
13.43100 5.3849876
13.43200 5.3305745
13.43300 5.2757446
13.43400 5.2204967
13.43500 5.1648296
13.43600 5.1087432
13.43700 5.0522361
13.43800 4.9953077
13.43900 4.9379576
13.44000 4.8801847
13.44100 4.8219889
13.44200 4.7633693
13.44300 4.7043256
13.44400 4.6448573
13.44500 4.584963999999999
13.44600 4.5246452
13.44700 4.4639006000000006
13.44800 4.4027299
13.44900 4.3411329
13.45000 4.279109500000001
13.45100 4.2166594
13.45200 4.1537825
13.45300 4.090479
13.45400 4.0267485999999995
13.45500 3.9625912999999997
13.45600 3.8980070999999996
13.45700 3.8329959
13.45800 3.7675578
13.45900 3.7016927999999996
13.46000 3.6354013
13.46100 3.5686836
13.46200 3.5015396999999995
13.46300 3.43397
13.46400 3.3659744999999996
13.46500 3.297554
13.46600 3.2287084
13.46700 3.1594384000000004
13.46800 3.0897446
13.46900 3.0196274
13.47000 2.9490873
13.47100 2.8781252
13.47200 2.8067416
13.47300 2.7349373
13.47400 2.6627133
13.47500 2.5900703000000003
13.47600 2.5170092
13.47700 2.4435312000000002
13.47800 2.369637
13.47900 2.2953281
13.48000 2.2206057
13.48100 2.1454709
13.48200 2.0699251
13.48300 1.9939698
13.48400 1.9176062
13.48500 1.8408362
13.48600 1.7636610000000001
13.48700 1.6860826
13.48800 1.6081025999999998
13.48900 1.5297227
13.49000 1.4509448
13.49100 1.3717709
13.49200 1.292203
13.49300 1.2122431
13.49400 1.1318932
13.49500 1.0511557
13.49600 0.97003262
13.49700 0.88852644
13.49800 0.80663944
13.49900 0.72437404
13.50000 0.64173271
13.50100 0.55871806
13.50200 0.4753327
13.50300 0.39157928
13.50400 0.30746059000000003
13.50500 0.22297944
13.50600 0.13813867999999999
13.50700 0.052941234999999996
13.50800 -0.032609879
13.50900 -0.11851162
13.51000 -0.20476086
13.51100 -0.2913544
13.51200 -0.37828898
13.51300 -0.46556131
13.51400 -0.55316798
13.51500 -0.6411056
13.51600 -0.72937063
13.51700 -0.8179594800000001
13.51800 -0.9068685599999999
13.51900 -0.9960942
13.52000 -1.0856325
13.52100 -1.1754797000000001
13.52200 -1.2656318999999998
13.52300 -1.3560851
13.52400 -1.4468352
13.52500 -1.5378783
13.52600 -1.6292099
13.52700 -1.7208258
13.52800 -1.8127216000000002
13.52900 -1.9048929
13.53000 -1.9973353
13.53100 -2.0900441
13.53200 -2.1830147
13.53300 -2.2762422
13.53400 -2.3697217999999998
13.53500 -2.4634488
13.53600 -2.5574181
13.53700 -2.6516248
13.53800 -2.7460635
13.53900 -2.8407292
13.54000 -2.9356169000000003
13.54100 -3.0307209000000004
13.54200 -3.126036
13.54300 -3.2215569
13.54400 -3.3172779
13.54500 -3.4131937
13.54600 -3.5092983
13.54700 -3.6055863
13.54800 -3.7020519000000003
13.54900 -3.7986889
13.55000 -3.8954921000000002
13.55100 -3.9924551000000004
13.55200 -4.089571899999999
13.55300 -4.1868362999999995
13.55400 -4.2842422
13.55500 -4.3817837
13.55600 -4.4794541
13.55700 -4.5772474
13.55800 -4.6751574
13.55900 -4.7731772
13.56000 -4.871300199999999
13.56100 -4.9695201
13.56200 -5.0678302
13.56300 -5.166224
13.56400 -5.2646946
13.56500 -5.3632349
13.56600 -5.4618381000000005
13.56700 -5.5604976
13.56800 -5.6592058000000005
13.56900 -5.7579558
13.57000 -5.8567405
13.57100 -5.9555527
13.57200 -6.054385
13.57300 -6.15323
13.57400 -6.2520802
13.57500 -6.3509278
13.57600 -6.4497657
13.57700 -6.548585699999999
13.57800 -6.647380399999999
13.57900 -6.7461416
13.58000 -6.8448618
13.58100 -6.943532800000001
13.58200 -7.0421472
13.58300 -7.1406968
13.58400 -7.239172600000001
13.58500 -7.3375672000000005
13.58600 -7.4358724
13.58700 -7.53408
13.58800 -7.632181
13.58900 -7.730168099999999
13.59000 -7.8280322
13.59100 -7.9257652
13.59200 -8.0233581
13.59300 -8.1208035
13.59400 -8.2180917
13.59500 -8.3152153
13.59600 -8.4121652
13.59700 -8.508932600000001
13.59800 -8.6055093
13.59900 -8.7018862
13.60000 -8.7980554
13.60100 -8.894007700000001
13.60200 -8.9897349
13.60300 -9.0852275
13.60400 -9.1804773
13.60500 -9.2754751
13.60600 -9.3702123
13.60700 -9.4646804
13.60800 -9.5588699
13.60900 -9.6527718
13.61000 -9.746377200000001
13.61100 -9.8396778
13.61200 -9.9326633
13.61300 -10.02533
13.61400 -10.117650000000001
13.61500 -10.20964
13.61600 -10.30128
13.61700 -10.39255
13.61800 -10.483460000000001
13.61900 -10.573979999999999
13.62000 -10.66412
13.62100 -10.75386
13.62200 -10.84319
13.62300 -10.9321
13.62400 -11.02059
13.62500 -11.10864
13.62600 -11.19624
13.62700 -11.28339
13.62800 -11.37007
13.62900 -11.456280000000001
13.63000 -11.542
13.63100 -11.627220000000001
13.63200 -11.71194
13.63300 -11.796149999999999
13.63400 -11.87983
13.63500 -11.96298
13.63600 -12.045580000000001
13.63700 -12.12763
13.63800 -12.209109999999999
13.63900 -12.29003
13.64000 -12.37036
13.64100 -12.45009
13.64200 -12.52923
13.64300 -12.607750000000001
13.64400 -12.68565
13.64500 -12.76292
13.64600 -12.83955
13.64700 -12.915519999999999
13.64800 -12.99084
13.64900 -13.065489999999999
13.65000 -13.13945
13.65100 -13.21273
13.65200 -13.28531
13.65300 -13.35718
13.65400 -13.42834
13.65500 -13.498769999999999
13.65600 -13.568459999999998
13.65700 -13.6374
13.65800 -13.70559
13.65900 -13.773019999999999
13.66000 -13.839670000000002
13.66100 -13.90554
13.66200 -13.97062
13.66300 -14.0349
13.66400 -14.09836
13.66500 -14.16101
13.66600 -14.22283
13.66700 -14.2838
13.66800 -14.34394
13.66900 -14.40321
13.67000 -14.46162
13.67100 -14.51915
13.67200 -14.57579
13.67300 -14.631549999999999
13.67400 -14.686399999999999
13.67500 -14.74034
13.67600 -14.79336
13.67700 -14.845439999999998
13.67800 -14.896590000000002
13.67900 -14.946789999999998
13.68000 -14.99603
13.68100 -15.04431
13.68200 -15.09161
13.68300 -15.137929999999999
13.68400 -15.18326
13.68500 -15.22758
13.68600 -15.270900000000001
13.68700 -15.313199999999998
13.68800 -15.354470000000001
13.68900 -15.39471
13.69000 -15.433910000000001
13.69100 -15.472050000000001
13.69200 -15.509129999999999
13.69300 -15.54515
13.69400 -15.580089999999998
13.69500 -15.613949999999999
13.69600 -15.64672
13.69700 -15.67839
13.69800 -15.70895
13.69900 -15.7384
13.70000 -15.76673
13.70100 -15.79393
13.70200 -15.81999
13.70300 -15.84491
13.70400 -15.868670000000002
13.70500 -15.89128
13.70600 -15.91273
13.70700 -15.933
13.70800 -15.95209
13.70900 -15.97
13.71000 -15.986719999999998
13.71100 -16.00224
13.71200 -16.01655
13.71300 -16.02965
13.71400 -16.04153
13.71500 -16.05219
13.71600 -16.06161
13.71700 -16.0698
13.71800 -16.07675
13.71900 -16.082440000000002
13.72000 -16.08688
13.72100 -16.09006
13.72200 -16.09197
13.72300 -16.09261
13.72400 -16.09197
13.72500 -16.09005
13.72600 -16.08683
13.72700 -16.08233
13.72800 -16.07652
13.72900 -16.06941
13.73000 -16.06099
13.73100 -16.05126
13.73200 -16.04021
13.73300 -16.027839999999998
13.73400 -16.014139999999998
13.73500 -15.99911
13.73600 -15.982740000000002
13.73700 -15.965029999999999
13.73800 -15.94598
13.73900 -15.92558
13.74000 -15.90383
13.74100 -15.88072
13.74200 -15.856259999999999
13.74300 -15.830440000000001
13.74400 -15.803249999999998
13.74500 -15.77469
13.74600 -15.74476
13.74700 -15.713460000000001
13.74800 -15.68078
13.74900 -15.64672
13.75000 -15.611279999999999
13.75100 -15.574460000000002
13.75200 -15.536249999999999
13.75300 -15.49665
13.75400 -15.455659999999998
13.75500 -15.413289999999998
13.75600 -15.36951
13.75700 -15.32434
13.75800 -15.27778
13.75900 -15.229809999999999
13.76000 -15.18045
13.76100 -15.12968
13.76200 -15.07752
13.76300 -15.02395
13.76400 -14.96897
13.76500 -14.912600000000001
13.76600 -14.854809999999999
13.76700 -14.795630000000001
13.76800 -14.73504
13.76900 -14.67304
13.77000 -14.609639999999999
13.77100 -14.544830000000001
13.77200 -14.47863
13.77300 -14.41101
13.77400 -14.341999999999999
13.77500 -14.27158
13.77600 -14.19976
13.77700 -14.126549999999998
13.77800 -14.051930000000002
13.77900 -13.97592
13.78000 -13.89851
13.78100 -13.819719999999998
13.78200 -13.73953
13.78300 -13.65795
13.78400 -13.57498
13.78500 -13.49064
13.78600 -13.404910000000001
13.78700 -13.317799999999998
13.78800 -13.22931
13.78900 -13.13946
13.79000 -13.04823
13.79100 -12.955639999999999
13.79200 -12.861690000000001
13.79300 -12.76638
13.79400 -12.669720000000002
13.79500 -12.57171
13.79600 -12.47235
13.79700 -12.371640000000001
13.79800 -12.2696
13.79900 -12.16623
13.80000 -12.06153
13.80100 -11.955499999999999
13.80200 -11.84816
13.80300 -11.739510000000001
13.80400 -11.629539999999999
13.80500 -11.51827
13.80600 -11.40571
13.80700 -11.29185
13.80800 -11.17671
13.80900 -11.06029
13.81000 -10.942590000000001
13.81100 -10.82363
13.81200 -10.7034
13.81300 -10.58192
13.81400 -10.459200000000001
13.81500 -10.33522
13.81600 -10.21002
13.81700 -10.083590000000001
13.81800 -9.9559359
13.81900 -9.8270714
13.82000 -9.6970014
13.82100 -9.5657341
13.82200 -9.433277700000001
13.82300 -9.299640400000001
13.82400 -9.1648303
13.82500 -9.028855700000001
13.82600 -8.8917255
13.82700 -8.7534487
13.82800 -8.614034199999999
13.82900 -8.4734909
13.83000 -8.3318278
13.83100 -8.189054599999999
13.83200 -8.0451809
13.83300 -7.9002164
13.83400 -7.754171599999999
13.83500 -7.6070562
13.83600 -7.458880499999999
13.83700 -7.3096544
13.83800 -7.159388799999999
13.83900 -7.0080936
13.84000 -6.8557806
13.84100 -6.7024603
13.84200 -6.5481432
13.84300 -6.392841000000001
13.84400 -6.2365644
13.84500 -6.0793251
13.84600 -5.9211347
13.84700 -5.7620045
13.84800 -5.6019463
13.84900 -5.440972
13.85000 -5.2790935999999995
13.85100 -5.116323400000001
13.85200 -4.9526731999999996
13.85300 -4.7881559
13.85400 -4.6227830999999995
13.85500 -4.4565681
13.85600 -4.2895235
13.85700 -4.1216623
13.85800 -3.9529971999999995
13.85900 -3.7835414999999997
13.86000 -3.6133084
13.86100 -3.4423117000000003
13.86200 -3.2705645999999997
13.86300 -3.0980809000000002
13.86400 -2.9248744
13.86500 -2.7509592
13.86600 -2.5763495
13.86700 -2.4010593
13.86800 -2.2251030000000003
13.86900 -2.0484952
13.87000 -1.8712506
13.87100 -1.6933836
13.87200 -1.5149093
13.87300 -1.3358425999999999
13.87400 -1.1561986
13.87500 -0.97599234
13.87600 -0.7952392100000001
13.87700 -0.61395452
13.87800 -0.43215379000000004
13.87900 -0.24985261
13.88000 -0.067066692
13.88100 0.11618823
13.88200 0.29989625000000003
13.88300 0.4840414
13.88400 0.66860765
13.88500 0.85357884
13.88600 1.0389388
13.88700 1.2246711000000001
13.88800 1.4107593999999999
13.88900 1.5971873
13.89000 1.7839383
13.89100 1.9709957999999999
13.89200 2.1583429
13.89300 2.345963
13.89400 2.5338393
13.89500 2.7219549
13.89600 2.9102927000000003
13.89700 3.0988358000000003
13.89800 3.2875667999999996
13.89900 3.4764688
13.90000 3.6655242999999995
13.90100 3.8547162000000004
13.90200 4.0440269
13.90300 4.2334389
13.90400 4.4229347
13.90500 4.6124965
13.90600 4.8021067
13.90700 4.9917474
13.90800 5.1814009
13.90900 5.3710487
13.91000 5.560673
13.91100 5.750256
13.91200 5.9397794
13.91300 6.129225
13.91400 6.3185744
13.91500 6.507808700000001
13.91600 6.6969104
13.91700 6.8858609
13.91800 7.074641399999999
13.91900 7.263233500000001
13.92000 7.4516184999999995
13.92100 7.6397777
13.92200 7.8276924999999995
13.92300 8.0153443
13.92400 8.202714499999999
13.92500 8.3897844
13.92600 8.5765347
13.92700 8.7629475
13.92800 8.949003399999999
13.92900 9.134683
13.93000 9.3199685
13.93100 9.5048405
13.93200 9.6892804
13.93300 9.8732688
13.93400 10.05679
13.93500 10.23982
13.93600 10.42234
13.93700 10.60433
13.93800 10.78578
13.93900 10.96667
13.94000 11.14697
13.94100 11.32668
13.94200 11.50576
13.94300 11.6842
13.94400 11.861979999999999
13.94500 12.03909
13.94600 12.21551
13.94700 12.39121
13.94800 12.56618
13.94900 12.740389999999998
13.95000 12.913839999999999
13.95100 13.086500000000001
13.95200 13.25836
13.95300 13.42939
13.95400 13.59957
13.95500 13.7689
13.95600 13.93734
13.95700 14.104890000000001
13.95800 14.271519999999999
13.95900 14.43721
13.96000 14.60195
13.96100 14.765719999999998
13.96200 14.9285
13.96300 15.09026
13.96400 15.251000000000001
13.96500 15.410699999999999
13.96600 15.56933
13.96700 15.726879999999998
13.96800 15.88333
13.96900 16.03867
13.97000 16.19286
13.97100 16.3459
13.97200 16.497780000000002
13.97300 16.64846
13.97400 16.79793
13.97500 16.94618
13.97600 17.09319
13.97700 17.23894
13.97800 17.383409999999998
13.97900 17.52659
13.98000 17.66846
13.98100 17.808989999999998
13.98200 17.94818
13.98300 18.086009999999998
13.98400 18.222469999999998
13.98500 18.35752
13.98600 18.49117
13.98700 18.62338
13.98800 18.75415
13.98900 18.88346
13.99000 19.011300000000002
13.99100 19.13764
13.99200 19.26247
13.99300 19.38578
13.99400 19.507550000000002
13.99500 19.62776
13.99600 19.74641
13.99700 19.86347
13.99800 19.97892
13.99900 20.092760000000002
14.00000 20.20498
14.00100 20.315540000000002
14.00200 20.42445
14.00300 20.531679999999998
14.00400 20.63722
14.00500 20.74106
14.00600 20.84318
14.00700 20.94357
14.00800 21.04222
14.00900 21.1391
14.01000 21.23421
14.01100 21.32754
14.01200 21.41906
14.01300 21.50877
14.01400 21.59666
14.01500 21.6827
14.01600 21.7669
14.01700 21.84922
14.01800 21.929679999999998
14.01900 22.00824
14.02000 22.084899999999998
14.02100 22.15964
14.02200 22.23247
14.02300 22.30335
14.02400 22.37229
14.02500 22.43927
14.02600 22.504279999999998
14.02700 22.56731
14.02800 22.628339999999998
14.02900 22.68737
14.03000 22.74439
14.03100 22.79939
14.03200 22.85236
14.03300 22.903280000000002
14.03400 22.95215
14.03500 22.99896
14.03600 23.0437
14.03700 23.08636
14.03800 23.12693
14.03900 23.165399999999998
14.04000 23.20177
14.04100 23.23603
14.04200 23.268159999999998
14.04300 23.298160000000003
14.04400 23.32603
14.04500 23.35175
14.04600 23.37531
14.04700 23.39672
14.04800 23.41596
14.04900 23.43302
14.05000 23.44791
14.05100 23.460610000000003
14.05200 23.47111
14.05300 23.47942
14.05400 23.485519999999998
14.05500 23.48941
14.05600 23.49108
14.05700 23.49054
14.05800 23.487759999999998
14.05900 23.48276
14.06000 23.47552
14.06100 23.46604
14.06200 23.45432
14.06300 23.44035
14.06400 23.424139999999998
14.06500 23.40566
14.06600 23.38493
14.06700 23.36194
14.06800 23.336689999999997
14.06900 23.309179999999998
14.07000 23.27939
14.07100 23.24734
14.07200 23.21302
14.07300 23.17642
14.07400 23.137559999999997
14.07500 23.096420000000002
14.07600 23.053
14.07700 23.00731
14.07800 22.95935
14.07900 22.90911
14.08000 22.856589999999997
14.08100 22.8018
14.08200 22.74474
14.08300 22.6854
14.08400 22.62379
14.08500 22.55991
14.08600 22.493759999999998
14.08700 22.425349999999998
14.08800 22.35467
14.08900 22.28172
14.09000 22.206519999999998
14.09100 22.12905
14.09200 22.04934
14.09300 21.96737
14.09400 21.88315
14.09500 21.796689999999998
14.09600 21.70798
14.09700 21.617040000000003
14.09800 21.52386
14.09900 21.428459999999998
14.10000 21.33083
14.10100 21.23098
14.10200 21.12892
14.10300 21.02465
14.10400 20.91818
14.10500 20.8095
14.10600 20.698639999999997
14.10700 20.58559
14.10800 20.47037
14.10900 20.35297
14.11000 20.23341
14.11100 20.11169
14.11200 19.98782
14.11300 19.8618
14.11400 19.73366
14.11500 19.60339
14.11600 19.471
14.11700 19.3365
14.11800 19.1999
14.11900 19.06121
14.12000 18.92045
14.12100 18.77761
14.12200 18.63271
14.12300 18.485760000000003
14.12400 18.336769999999998
14.12500 18.18575
14.12600 18.032709999999998
14.12700 17.877670000000002
14.12800 17.72063
14.12900 17.561609999999998
14.13000 17.40062
14.13100 17.237659999999998
14.13200 17.072760000000002
14.13300 16.905929999999998
14.13400 16.737170000000003
14.13500 16.56651
14.13600 16.39395
14.13700 16.21951
14.13800 16.0432
14.13900 15.86504
14.14000 15.68503
14.14100 15.5032
14.14200 15.31956
14.14300 15.134120000000001
14.14400 14.9469
14.14500 14.757909999999999
14.14600 14.567169999999999
14.14700 14.374690000000001
14.14800 14.18049
14.14900 13.984589999999999
14.15000 13.786999999999999
14.15100 13.58773
14.15200 13.3868
14.15300 13.184239999999999
14.15400 12.980050000000002
14.15500 12.774260000000002
14.15600 12.56688
14.15700 12.35792
14.15800 12.14741
14.15900 11.935369999999999
14.16000 11.721810000000001
14.16100 11.50674
14.16200 11.2902
14.16300 11.072189999999999
14.16400 10.852739999999999
14.16500 10.631870000000001
14.16600 10.40959
14.16700 10.18592
14.16800 9.9608853
14.16900 9.7345047
14.17000 9.5067978
14.17100 9.2777841
14.17200 9.0474844
14.17300 8.815919599999999
14.17400 8.583109799999999
14.17500 8.3490767
14.17600 8.1138402
14.17700 7.8774229
14.17800 7.639845500000001
14.17900 7.401129600000001
14.18000 7.1612969
14.18100 6.920369
14.18200 6.6783681999999995
14.18300 6.4353161000000005
14.18400 6.191235
14.18500 5.946147799999999
14.18600 5.7000764
14.18700 5.4530438
14.18800 5.2050725
14.18900 4.9561854
14.19000 4.7064055
14.19100 4.455756
14.19200 4.2042598
14.19300 3.9519406999999998
14.19400 3.6988221
14.19500 3.4449276
14.19600 3.1902809
14.19700 2.9349061
14.19800 2.6788271999999997
14.19900 2.4220685
14.20000 2.1646541
14.20100 1.9066086
14.20200 1.6479567
14.20300 1.3887228
14.20400 1.128932
14.20500 0.86860908
14.20600 0.6077791100000001
14.20700 0.34646729
14.20800 0.08469891
14.20900 -0.17750069000000002
14.21000 -0.44010603
14.21100 -0.70309155
14.21200 -0.96643157
14.21300 -1.2301004
14.21400 -1.4940724
14.21500 -1.7583216
14.21600 -2.022822
14.21700 -2.2875477
14.21800 -2.5524726
14.21900 -2.8175708
14.22000 -3.0828159
14.22100 -3.3481821000000003
14.22200 -3.6136429999999997
14.22300 -3.879172
14.22400 -4.1447435
14.22500 -4.4103306
14.22600 -4.6759072999999995
14.22700 -4.9414475
14.22800 -5.2069243
14.22900 -5.4723118
14.23000 -5.7375833
14.23100 -6.0027126
14.23200 -6.2676728
14.23300 -6.5324381
14.23400 -6.7969814
14.23500 -7.0612758
14.23600 -7.3252954
14.23700 -7.589013899999999
14.23800 -7.8524038
14.23900 -8.115439100000001
14.24000 -8.3780929
14.24100 -8.6403385
14.24200 -8.9021489
14.24300 -9.163497399999999
14.24400 -9.4243571
14.24500 -9.6847013
14.24600 -9.944503000000001
14.24700 -10.20374
14.24800 -10.46237
14.24900 -10.72038
14.25000 -10.97775
14.25100 -11.23443
14.25200 -11.49042
14.25300 -11.74567
14.25400 -12.00016
14.25500 -12.25387
14.25600 -12.50677
14.25700 -12.75883
14.25800 -13.01003
14.25900 -13.260330000000002
14.26000 -13.50972
14.26100 -13.75816
14.26200 -14.00563
14.26300 -14.252110000000002
14.26400 -14.497560000000002
14.26500 -14.74196
14.26600 -14.985280000000001
14.26700 -15.227509999999999
14.26800 -15.468599999999999
14.26900 -15.70854
14.27000 -15.9473
14.27100 -16.18485
14.27200 -16.42118
14.27300 -16.65625
14.27400 -16.89003
14.27500 -17.12251
14.27600 -17.353650000000002
14.27700 -17.58344
14.27800 -17.81185
14.27900 -18.03884
14.28000 -18.26441
14.28100 -18.48852
14.28200 -18.71115
14.28300 -18.932270000000003
14.28400 -19.15187
14.28500 -19.36991
14.28600 -19.586380000000002
14.28700 -19.80124
14.28800 -20.014480000000002
14.28900 -20.22607
14.29000 -20.43598
14.29100 -20.644209999999998
14.29200 -20.85071
14.29300 -21.05547
14.29400 -21.25846
14.29500 -21.45966
14.29600 -21.65906
14.29700 -21.85661
14.29800 -22.05231
14.29900 -22.24614
14.30000 -22.43806
14.30100 -22.628049999999998
14.30200 -22.8161
14.30300 -23.00218
14.30400 -23.18628
14.30500 -23.36836
14.30600 -23.5484
14.30700 -23.7264
14.30800 -23.90232
14.30900 -24.07614
14.31000 -24.24785
14.31100 -24.41742
14.31200 -24.58483
14.31300 -24.750069999999997
14.31400 -24.91311
14.31500 -25.07393
14.31600 -25.23252
14.31700 -25.38885
14.31800 -25.542910000000003
14.31900 -25.69467
14.32000 -25.844119999999997
14.32100 -25.99125
14.32200 -26.13602
14.32300 -26.278430000000004
14.32400 -26.41846
14.32500 -26.556079999999998
14.32600 -26.691290000000002
14.32700 -26.82406
14.32800 -26.95438
14.32900 -27.082240000000002
14.33000 -27.20761
14.33100 -27.33048
14.33200 -27.45084
14.33300 -27.56866
14.33400 -27.68394
14.33500 -27.79666
14.33600 -27.906799999999997
14.33700 -28.01435
14.33800 -28.119300000000003
14.33900 -28.221629999999998
14.34000 -28.32132
14.34100 -28.41837
14.34200 -28.512759999999997
14.34300 -28.60448
14.34400 -28.69351
14.34500 -28.77984
14.34600 -28.863460000000003
14.34700 -28.944360000000003
14.34800 -29.02252
14.34900 -29.09794
14.35000 -29.1706
14.35100 -29.24049
14.35200 -29.30759
14.35300 -29.37191
14.35400 -29.433429999999998
14.35500 -29.49213
14.35600 -29.54801
14.35700 -29.60106
14.35800 -29.651280000000003
14.35900 -29.698639999999997
14.36000 -29.74315
14.36100 -29.78479
14.36200 -29.82356
14.36300 -29.85944
14.36400 -29.892439999999997
14.36500 -29.922539999999998
14.36600 -29.949740000000002
14.36700 -29.974030000000003
14.36800 -29.9954
14.36900 -30.013859999999998
14.37000 -30.02938
14.37100 -30.041980000000002
14.37200 -30.051640000000003
14.37300 -30.05836
14.37400 -30.062129999999996
14.37500 -30.06295
14.37600 -30.06082
14.37700 -30.055730000000004
14.37800 -30.04769
14.37900 -30.03668
14.38000 -30.0227
14.38100 -30.00575
14.38200 -29.985840000000003
14.38300 -29.96295
14.38400 -29.937089999999998
14.38500 -29.90825
14.38600 -29.87644
14.38700 -29.841649999999998
14.38800 -29.80388
14.38900 -29.76314
14.39000 -29.719420000000003
14.39100 -29.67272
14.39200 -29.62305
14.39300 -29.570410000000003
14.39400 -29.51479
14.39500 -29.4562
14.39600 -29.39463
14.39700 -29.330099999999998
14.39800 -29.26261
14.39900 -29.19216
14.40000 -29.11875
14.40100 -29.04238
14.40200 -28.963070000000002
14.40300 -28.8808
14.40400 -28.7956
14.40500 -28.70747
14.40600 -28.6164
14.40700 -28.522399999999998
14.40800 -28.425489999999996
14.40900 -28.325660000000003
14.41000 -28.22293
14.41100 -28.11731
14.41200 -28.00879
14.41300 -27.89738
14.41400 -27.7831
14.41500 -27.66595
14.41600 -27.54595
14.41700 -27.42309
14.41800 -27.2974
14.41900 -27.168870000000002
14.42000 -27.037519999999997
14.42100 -26.90336
14.42200 -26.7664
14.42300 -26.626640000000002
14.42400 -26.48411
14.42500 -26.338820000000002
14.42600 -26.19076
14.42700 -26.03996
14.42800 -25.88643
14.42900 -25.73017
14.43000 -25.57121
14.43100 -25.40956
14.43200 -25.245220000000003
14.43300 -25.078210000000002
14.43400 -24.908540000000002
14.43500 -24.736240000000002
14.43600 -24.56131
14.43700 -24.38376
14.43800 -24.20362
14.43900 -24.02089
14.44000 -23.83559
14.44100 -23.647750000000002
14.44200 -23.45737
14.44300 -23.26447
14.44400 -23.06906
14.44500 -22.87117
14.44600 -22.67081
14.44700 -22.46799
14.44800 -22.26275
14.44900 -22.05508
14.45000 -21.84502
14.45100 -21.63258
14.45200 -21.41778
14.45300 -21.20063
14.45400 -20.98117
14.45500 -20.7594
14.45600 -20.53535
14.45700 -20.30903
14.45800 -20.08048
14.45900 -19.849700000000002
14.46000 -19.61673
14.46100 -19.38157
14.46200 -19.14426
14.46300 -18.90482
14.46400 -18.66326
14.46500 -18.41961
14.46600 -18.17389
14.46700 -17.92613
14.46800 -17.67635
14.46900 -17.42456
14.47000 -17.17081
14.47100 -16.9151
14.47200 -16.65746
14.47300 -16.39792
14.47400 -16.13651
14.47500 -15.87323
14.47600 -15.608130000000001
14.47700 -15.34122
14.47800 -15.07254
14.47900 -14.802090000000002
14.48000 -14.529919999999999
14.48100 -14.25605
14.48200 -13.980490000000001
14.48300 -13.703280000000001
14.48400 -13.424449999999998
14.48500 -13.144020000000001
14.48600 -12.862009999999998
14.48700 -12.57846
14.48800 -12.293379999999999
14.48900 -12.00682
14.49000 -11.71879
14.49100 -11.42932
14.49200 -11.13844
14.49300 -10.84618
14.49400 -10.55257
14.49500 -10.257629999999999
14.49600 -9.961394199999999
14.49700 -9.6638888
14.49800 -9.3651436
14.49900 -9.065187700000001
14.50000 -8.7640509
14.50100 -8.4617615
14.50200 -8.15835
14.50300 -7.853845499999999
14.50400 -7.5482778
14.50500 -7.241677500000001
14.50600 -6.9340743
14.50700 -6.625498100000001
14.50800 -6.315979400000001
14.50900 -6.0055491000000005
14.51000 -5.6942377
14.51100 -5.3820759
14.51200 -5.0690945
14.51300 -4.7553241
14.51400 -4.440796000000001
14.51500 -4.1255410999999995
14.51600 -3.8095906
14.51700 -3.4929756
14.51800 -3.1757273
14.51900 -2.8578769
14.52000 -2.5394560999999998
14.52100 -2.2204962000000004
14.52200 -1.9010287000000001
14.52300 -1.5810853
14.52400 -1.2606976
14.52500 -0.93989726
14.52600 -0.6187162399999999
14.52700 -0.29718636000000004
14.52800 0.024660397
14.52900 0.34679200000000004
14.53000 0.66917632
14.53100 0.99178115
14.53200 1.3145742999999999
14.53300 1.6375232
14.53400 1.9605957
14.53500 2.2837592
14.53600 2.6069812000000003
14.53700 2.9302292
14.53800 3.2534704
14.53900 3.5766721
14.54000 3.8998014999999997
14.54100 4.2228259
14.54200 4.5457125000000005
14.54300 4.8684284
14.54400 5.190940899999999
14.54500 5.5132169
14.54600 5.8352239
14.54700 6.1569288
14.54800 6.4782985
14.54900 6.799300799999999
14.55000 7.1199022
14.55100 7.4400701
14.55200 7.7597722
14.55300 8.0789752
14.55400 8.397647
14.55500 8.7157547
14.55600 9.0332657
14.55700 9.350147100000001
14.55800 9.6663669
14.55900 9.9818923
14.56000 10.29669
14.56100 10.61073
14.56200 10.92398
14.56300 11.23641
14.56400 11.547979999999999
14.56500 11.85867
14.56600 12.168429999999999
14.56700 12.47725
14.56800 12.785079999999999
14.56900 13.0919
14.57000 13.397680000000001
14.57100 13.70238
14.57200 14.005970000000001
14.57300 14.30842
14.57400 14.6097
14.57500 14.909790000000001
14.57600 15.208630000000001
14.57700 15.50622
14.57800 15.80251
14.57900 16.09748
14.58000 16.39109
14.58100 16.683310000000002
14.58200 16.97412
14.58300 17.26349
14.58400 17.55137
14.58500 17.83775
14.58600 18.1226
14.58700 18.40587
14.58800 18.68755
14.58900 18.967609999999997
14.59000 19.24601
14.59100 19.52273
14.59200 19.797729999999998
14.59300 20.07099
14.59400 20.342470000000002
14.59500 20.61216
14.59600 20.88002
14.59700 21.14602
14.59800 21.41013
14.59900 21.672340000000002
14.60000 21.932589999999998
14.60100 22.19088
14.60200 22.44718
14.60300 22.70144
14.60400 22.95366
14.60500 23.2038
14.60600 23.45183
14.60700 23.69773
14.60800 23.941470000000002
14.60900 24.18302
14.61000 24.422369999999997
14.61100 24.659480000000002
14.61200 24.89433
14.61300 25.126900000000003
14.61400 25.35716
14.61500 25.585079999999998
14.61600 25.810640000000003
14.61700 26.033820000000002
14.61800 26.25459
14.61900 26.47294
14.62000 26.688830000000003
14.62100 26.90224
14.62200 27.113159999999997
14.62300 27.32156
14.62400 27.527410000000003
14.62500 27.730700000000002
14.62600 27.9314
14.62700 28.12949
14.62800 28.324959999999997
14.62900 28.51777
14.63000 28.70791
14.63100 28.895359999999997
14.63200 29.080099999999998
14.63300 29.262100000000004
14.63400 29.44136
14.63500 29.61784
14.63600 29.791529999999998
14.63700 29.9624
14.63800 30.130449999999996
14.63900 30.295650000000002
14.64000 30.457980000000003
14.64100 30.61742
14.64200 30.77396
14.64300 30.92758
14.64400 31.07826
14.64500 31.22599
14.64600 31.37074
14.64700 31.5125
14.64800 31.651259999999997
14.64900 31.787
14.65000 31.919700000000002
14.65100 32.04935
14.65200 32.17594
14.65300 32.299440000000004
14.65400 32.41985
14.65500 32.53715
14.65600 32.65134
14.65700 32.76238
14.65800 32.87028
14.65900 32.97502
14.66000 33.07659
14.66100 33.17498
14.66200 33.27017
14.66300 33.36217
14.66400 33.45094
14.66500 33.53649
14.66600 33.6188
14.66700 33.69787
14.66800 33.77369
14.66900 33.84624
14.67000 33.91552
14.67100 33.98151
14.67200 34.044219999999996
14.67300 34.10363
14.67400 34.15974
14.67500 34.212540000000004
14.67600 34.26201
14.67700 34.30817
14.67800 34.350989999999996
14.67900 34.39046
14.68000 34.4266
14.68100 34.45939
14.68200 34.48882
14.68300 34.5149
14.68400 34.537600000000005
14.68500 34.55695
14.68600 34.57292
14.68700 34.585519999999995
14.68800 34.59474
14.68900 34.60058
14.69000 34.60304
14.69100 34.60211
14.69200 34.59781
14.69300 34.59011
14.69400 34.57903
14.69500 34.56456
14.69600 34.546710000000004
14.69700 34.525470000000006
14.69800 34.50084
14.69900 34.47284
14.70000 34.44144
14.70100 34.40667
14.70200 34.36853
14.70300 34.327000000000005
14.70400 34.282109999999996
14.70500 34.23384
14.70600 34.182210000000005
14.70700 34.12722
14.70800 34.06888
14.70900 34.00718
14.71000 33.94213
14.71100 33.873740000000005
14.71200 33.80202
14.71300 33.72697
14.71400 33.64859
14.71500 33.5669
14.71600 33.48189
14.71700 33.39358
14.71800 33.30198
14.71900 33.20709
14.72000 33.10892
14.72100 33.00748
14.72200 32.90278
14.72300 32.79482
14.72400 32.683620000000005
14.72500 32.56919
14.72600 32.45153
14.72700 32.33066
14.72800 32.20659
14.72900 32.07932
14.73000 31.948880000000003
14.73100 31.81527
14.73200 31.6785
14.73300 31.53859
14.73400 31.39555
14.73500 31.24939
14.73600 31.100129999999996
14.73700 30.94778
14.73800 30.792360000000002
14.73900 30.63387
14.74000 30.47234
14.74100 30.30778
14.74200 30.1402
14.74300 29.969620000000003
14.74400 29.796070000000004
14.74500 29.61954
14.74600 29.440070000000002
14.74700 29.25766
14.74800 29.07234
14.74900 28.884130000000003
14.75000 28.693039999999996
14.75100 28.49908
14.75200 28.302290000000003
14.75300 28.102680000000003
14.75400 27.90026
14.75500 27.695059999999998
14.75600 27.487099999999998
14.75700 27.276400000000002
14.75800 27.062969999999996
14.75900 26.84684
14.76000 26.62804
14.76100 26.40658
14.76200 26.18248
14.76300 25.95577
14.76400 25.72646
14.76500 25.49459
14.76600 25.26017
14.76700 25.023220000000002
14.76800 24.78378
14.76900 24.54186
14.77000 24.29748
14.77100 24.05068
14.77200 23.80146
14.77300 23.549870000000002
14.77400 23.29592
14.77500 23.03963
14.77600 22.78104
14.77700 22.52017
14.77800 22.25703
14.77900 21.99167
14.78000 21.7241
14.78100 21.454349999999998
14.78200 21.18244
14.78300 20.90841
14.78400 20.63228
14.78500 20.35407
14.78600 20.07382
14.78700 19.791539999999998
14.78800 19.507279999999998
14.78900 19.22105
14.79000 18.93289
14.79100 18.64282
14.79200 18.35088
14.79300 18.057090000000002
14.79400 17.76147
14.79500 17.46407
14.79600 17.16491
14.79700 16.86402
14.79800 16.561429999999998
14.79900 16.257170000000002
14.80000 15.95128
14.80100 15.64378
14.80200 15.334700000000002
14.80300 15.02407
14.80400 14.711940000000002
14.80500 14.39832
14.80600 14.08325
14.80700 13.76676
14.80800 13.448879999999999
14.80900 13.129650000000002
14.81000 12.809090000000001
14.81100 12.48724
14.81200 12.16413
14.81300 11.8398
14.81400 11.51427
14.81500 11.18757
14.81600 10.85975
14.81700 10.53082
14.81800 10.20084
14.81900 9.8698147
14.82000 9.537793
14.82100 9.2048042
14.82200 8.8708811
14.82300 8.5360572
14.82400 8.2003653
14.82500 7.8638390000000005
14.82600 7.5265117
14.82700 7.188417800000001
14.82800 6.8495899
14.82900 6.5100633000000006
14.83000 6.169870899999999
14.83100 5.8290474
14.83200 5.4876268
14.83300 5.1456437
14.83400 4.8031326
14.83500 4.460128399999999
14.83600 4.1166652
14.83700 3.7727784
14.83800 3.4285028000000004
14.83900 3.083873
14.84000 2.7389241
14.84100 2.3936912
14.84200 2.0482093
14.84300 1.7025135
14.84400 1.3566388
14.84500 1.0106201000000001
14.84600 0.66449265
14.84700 0.31829126999999996
14.84800 -0.027949068999999997
14.84900 -0.37419344
14.85000 -0.72040693
14.85100 -1.0665548
14.85200 -1.4126021
14.85300 -1.7585143
14.85400 -2.1042567
14.85500 -2.4497945
14.85600 -2.7950931
14.85700 -3.140118
14.85800 -3.4848347000000004
14.85900 -3.8292088
14.86000 -4.1732054
14.86100 -4.5167908
14.86200 -4.8599299
14.86300 -5.2025888
14.86400 -5.5447329
14.86500 -5.8863278
14.86600 -6.2273394
14.86700 -6.5677330000000005
14.86800 -6.907475000000001
14.86900 -7.2465308
14.87000 -7.5848661
14.87100 -7.922446700000001
14.87200 -8.2592383
14.87300 -8.5952073
14.87400 -8.9303195
14.87500 -9.2645407
14.87600 -9.5978372
14.87700 -9.9301755
14.87800 -10.26152
14.87900 -10.59184
14.88000 -10.921100000000001
14.88100 -11.24927
14.88200 -11.57631
14.88300 -11.90219
14.88400 -12.22688
14.88500 -12.550349999999998
14.88600 -12.872549999999999
14.88700 -13.193460000000002
14.88800 -13.513049999999998
14.88900 -13.83129
14.89000 -14.14813
14.89100 -14.46355
14.89200 -14.777519999999999
14.89300 -15.090010000000001
14.89400 -15.40098
14.89500 -15.7104
14.89600 -16.01824
14.89700 -16.324469999999998
14.89800 -16.629060000000003
14.89900 -16.93198
14.90000 -17.2332
14.90100 -17.53268
14.90200 -17.830399999999997
14.90300 -18.12632
14.90400 -18.42043
14.90500 -18.712680000000002
14.90600 -19.003049999999998
14.90700 -19.291510000000002
14.90800 -19.57802
14.90900 -19.862569999999998
14.91000 -20.14513
14.91100 -20.42565
14.91200 -20.704130000000003
14.91300 -20.98052
14.91400 -21.2548
14.91500 -21.52695
14.91600 -21.79693
14.91700 -22.064719999999998
14.91800 -22.33029
14.91900 -22.59362
14.92000 -22.85467
14.92100 -23.113429999999997
14.92200 -23.369870000000002
14.92300 -23.62395
14.92400 -23.87567
14.92500 -24.124979999999997
14.92600 -24.37186
14.92700 -24.6163
14.92800 -24.858259999999998
14.92900 -25.097720000000002
14.93000 -25.33466
14.93100 -25.569049999999997
14.93200 -25.800859999999997
14.93300 -26.030079999999998
14.93400 -26.25669
14.93500 -26.48065
14.93600 -26.70194
14.93700 -26.92055
14.93800 -27.13645
14.93900 -27.34962
14.94000 -27.56003
14.94100 -27.76767
14.94200 -27.97251
14.94300 -28.174529999999997
14.94400 -28.373720000000002
14.94500 -28.570050000000002
14.94600 -28.763499999999997
14.94700 -28.95406
14.94800 -29.14171
14.94900 -29.32642
14.95000 -29.50817
14.95100 -29.686960000000003
14.95200 -29.862759999999998
14.95300 -30.03556
14.95400 -30.205330000000004
14.95500 -30.37207
14.95600 -30.53575
14.95700 -30.69637
14.95800 -30.8539
14.95900 -31.00832
14.96000 -31.15964
14.96100 -31.307819999999996
14.96200 -31.452849999999998
14.96300 -31.59473
14.96400 -31.733430000000002
14.96500 -31.86895
14.96600 -32.00127
14.96700 -32.130379999999995
14.96800 -32.256249999999994
14.96900 -32.3789
14.97000 -32.498290000000004
14.97100 -32.61442
14.97200 -32.72728
14.97300 -32.83685
14.97400 -32.94313
14.97500 -33.0461
14.97600 -33.14575
14.97700 -33.24208
14.97800 -33.33507
14.97900 -33.424710000000005
14.98000 -33.511
14.98100 -33.59393
14.98200 -33.67348
14.98300 -33.74966
14.98400 -33.822449999999996
14.98500 -33.89185
14.98600 -33.95784
14.98700 -34.02044
14.98800 -34.07961
14.98900 -34.13538
14.99000 -34.18772
14.99100 -34.23663
14.99200 -34.28212
14.99300 -34.324169999999995
14.99400 -34.36278
14.99500 -34.39795
14.99600 -34.429680000000005
14.99700 -34.45796
14.99800 -34.482800000000005
14.99900 -34.50419
15.00000 -34.522130000000004
15.00100 -34.53662
15.00200 -34.547650000000004
15.00300 -34.55524
15.00400 -34.55938
15.00500 -34.560069999999996
15.00600 -34.55731
15.00700 -34.5511
15.00800 -34.54144
15.00900 -34.52834
15.01000 -34.5118
15.01100 -34.491820000000004
15.01200 -34.4684
15.01300 -34.441539999999996
15.01400 -34.41126
15.01500 -34.37755
15.01600 -34.34041
15.01700 -34.299859999999995
15.01800 -34.25589
15.01900 -34.20852
15.02000 -34.15774
15.02100 -34.10356
15.02200 -34.045989999999996
15.02300 -33.98504
15.02400 -33.92071
15.02500 -33.853
15.02600 -33.78194
15.02700 -33.70752
15.02800 -33.62975
15.02900 -33.54865
15.03000 -33.46422
15.03100 -33.376470000000005
15.03200 -33.28541
15.03300 -33.19106
15.03400 -33.09341
15.03500 -32.992490000000004
15.03600 -32.88831
15.03700 -32.78087
15.03800 -32.67019
15.03900 -32.55629
15.04000 -32.43917
15.04100 -32.31885
15.04200 -32.19534
15.04300 -32.06865
15.04400 -31.93881
15.04500 -31.80582
15.04600 -31.6697
15.04700 -31.53047
15.04800 -31.388139999999996
15.04900 -31.242720000000002
15.05000 -31.09424
15.05100 -30.94271
15.05200 -30.788140000000002
15.05300 -30.630560000000003
15.05400 -30.469980000000003
15.05500 -30.30642
15.05600 -30.139899999999997
15.05700 -29.970429999999997
15.05800 -29.798029999999997
15.05900 -29.622730000000004
15.06000 -29.44453
15.06100 -29.26347
15.06200 -29.079559999999997
15.06300 -28.892820000000004
15.06400 -28.703260000000004
15.06500 -28.510920000000002
15.06600 -28.315810000000003
15.06700 -28.117950000000004
15.06800 -27.917360000000002
15.06900 -27.71406
15.07000 -27.508090000000003
15.07100 -27.299449999999997
15.07200 -27.08817
15.07300 -26.87427
15.07400 -26.65778
15.07500 -26.43872
15.07600 -26.217109999999998
15.07700 -25.99297
15.07800 -25.76634
15.07900 -25.53723
15.08000 -25.305660000000003
15.08100 -25.07167
15.08200 -24.83528
15.08300 -24.596519999999998
15.08400 -24.3554
15.08500 -24.11196
15.08600 -23.866229999999998
15.08700 -23.61822
15.08800 -23.36797
15.08900 -23.1155
15.09000 -22.86085
15.09100 -22.60403
15.09200 -22.34508
15.09300 -22.08402
15.09400 -21.820890000000002
15.09500 -21.55571
15.09600 -21.2885
15.09700 -21.01931
15.09800 -20.74816
15.09900 -20.475070000000002
15.10000 -20.20008
15.10100 -19.92321
15.10200 -19.64451
15.10300 -19.36398
15.10400 -19.081680000000002
15.10500 -18.797620000000002
15.10600 -18.51183
15.10700 -18.22435
15.10800 -17.935209999999998
15.10900 -17.64444
15.11000 -17.352059999999998
15.11100 -17.058110000000003
15.11200 -16.762620000000002
15.11300 -16.46562
15.11400 -16.16714
15.11500 -15.867220000000001
15.11600 -15.565880000000002
15.11700 -15.26315
15.11800 -14.959069999999999
15.11900 -14.65368
15.12000 -14.346990000000002
15.12100 -14.03905
15.12200 -13.729890000000001
15.12300 -13.419529999999998
15.12400 -13.108020000000002
15.12500 -12.795380000000002
15.12600 -12.48165
15.12700 -12.16686
15.12800 -11.85105
15.12900 -11.53424
15.13000 -11.216479999999999
15.13100 -10.89779
15.13200 -10.57822
15.13300 -10.25779
15.13400 -9.9365339
15.13500 -9.614493
15.13600 -9.2916988
15.13700 -8.9681864
15.13800 -8.643989300000001
15.13900 -8.319141700000001
15.14000 -7.993678699999999
15.14100 -7.6676346
15.14200 -7.341043699999999
15.14300 -7.0139401
15.14400 -6.686358200000001
15.14500 -6.3583321999999995
15.14600 -6.0298972
15.14700 -5.701087
15.14800 -5.371936
15.14900 -5.0424788
15.15000 -4.7127493
15.15100 -4.3827817
15.15200 -4.0526103
15.15300 -3.7222695
15.15400 -3.3917933999999996
15.15500 -3.0612160999999998
15.15600 -2.730572
15.15700 -2.3998950000000003
15.15800 -2.0692192
15.15900 -1.7385788
15.16000 -1.4080081
15.16100 -1.0775411000000001
15.16200 -0.74721188
15.16300 -0.41705468
15.16400 -0.087103591
15.16500 0.24260726999999999
15.16600 0.57204375
15.16700 0.90117175
15.16800 1.2299571
15.16900 1.5583658
15.17000 1.8863635
15.17100 2.2139164
15.17200 2.5409903000000003
15.17300 2.8675513
15.17400 3.1935655
15.17500 3.5189989999999995
15.17600 3.8438179000000003
15.17700 4.1679885
15.17800 4.4914771
15.17900 4.814250400000001
15.18000 5.1362745
15.18100 5.4575164
15.18200 5.7779428
15.18300 6.0975205
15.18400 6.416216499999999
15.18500 6.733997899999999
15.18600 7.0508324
15.18700 7.366687099999999
15.18800 7.68153
15.18900 7.995329099999999
15.19000 8.3080515
15.19100 8.6196661
15.19200 8.9301415
15.19300 9.2394456
15.19400 9.5475473
15.19500 9.854415099999999
15.19600 10.16002
15.19700 10.46433
15.19800 10.76731
15.19900 11.06894
15.20000 11.36918
15.20100 11.668000000000001
15.20200 11.96537
15.20300 12.26128
15.20400 12.55567
15.20500 12.84853
15.20600 13.13983
15.20700 13.42953
15.20800 13.717609999999999
15.20900 14.004050000000001
15.21000 14.288799999999998
15.21100 14.57185
15.21200 14.85316
15.21300 15.13271
15.21400 15.41046
15.21500 15.6864
15.21600 15.9605
15.21700 16.23272
15.21800 16.50304
15.21900 16.771430000000002
15.22000 17.037869999999998
15.22100 17.302329999999998
15.22200 17.56478
15.22300 17.8252
15.22400 18.083560000000002
15.22500 18.33984
15.22600 18.59401
15.22700 18.84604
15.22800 19.09591
15.22900 19.3436
15.23000 19.58907
15.23100 19.83232
15.23200 20.07331
15.23300 20.31201
15.23400 20.54841
15.23500 20.78249
15.23600 21.01422
15.23700 21.243570000000002
15.23800 21.47053
15.23900 21.69508
15.24000 21.91719
15.24100 22.13684
15.24200 22.35401
15.24300 22.56869
15.24400 22.78085
15.24500 22.99047
15.24600 23.19753
15.24700 23.40201
15.24800 23.6039
15.24900 23.803179999999998
15.25000 23.99983
15.25100 24.19382
15.25200 24.38515
15.25300 24.573790000000002
15.25400 24.759729999999998
15.25500 24.94295
15.25600 25.123440000000002
15.25700 25.30117
15.25800 25.47614
15.25900 25.648320000000002
15.26000 25.817709999999998
15.26100 25.98428
15.26200 26.14802
15.26300 26.30892
15.26400 26.46696
15.26500 26.62213
15.26600 26.77441
15.26700 26.923799999999996
15.26800 27.07027
15.26900 27.21381
15.27000 27.35441
15.27100 27.492070000000002
15.27200 27.62676
15.27300 27.758480000000002
15.27400 27.88721
15.27500 28.012939999999997
15.27600 28.13567
15.27700 28.255390000000002
15.27800 28.37207
15.27900 28.485719999999997
15.28000 28.59632
15.28100 28.70387
15.28200 28.80836
15.28300 28.90978
15.28400 29.008119999999998
15.28500 29.10337
15.28600 29.195539999999998
15.28700 29.28461
15.28800 29.37057
15.28900 29.45342
15.29000 29.533160000000002
15.29100 29.60978
15.29200 29.68328
15.29300 29.753639999999997
15.29400 29.82088
15.29500 29.88498
15.29600 29.945929999999997
15.29700 30.00375
15.29800 30.05842
15.29900 30.10994
15.30000 30.15832
15.30100 30.20354
15.30200 30.24561
15.30300 30.284519999999997
15.30400 30.32028
15.30500 30.35289
15.30600 30.382340000000003
15.30700 30.40863
15.30800 30.431770000000004
15.30900 30.45175
15.31000 30.46858
15.31100 30.48225
15.31200 30.492780000000003
15.31300 30.500159999999997
15.31400 30.504379999999998
15.31500 30.505470000000003
15.31600 30.50341
15.31700 30.498219999999996
15.31800 30.489889999999995
15.31900 30.47843
15.32000 30.463849999999997
15.32100 30.44614
15.32200 30.42532
15.32300 30.40139
15.32400 30.37435
15.32500 30.34422
15.32600 30.31099
15.32700 30.274669999999997
15.32800 30.235279999999996
15.32900 30.192819999999998
15.33000 30.147289999999998
15.33100 30.09871
15.33200 30.047079999999998
15.33300 29.992419999999996
15.33400 29.93473
15.33500 29.87402
15.33600 29.81031
15.33700 29.743589999999998
15.33800 29.673890000000004
15.33900 29.60122
15.34000 29.52558
15.34100 29.44698
15.34200 29.36544
15.34300 29.28098
15.34400 29.193599999999996
15.34500 29.10331
15.34600 29.01013
15.34700 28.91407
15.34800 28.81514
15.34900 28.713359999999998
15.35000 28.60875
15.35100 28.5013
15.35200 28.39105
15.35300 28.27801
15.35400 28.16218
15.35500 28.043590000000002
15.35600 27.92225
15.35700 27.79817
15.35800 27.67137
15.35900 27.541870000000003
15.36000 27.409679999999998
15.36100 27.27483
15.36200 27.13732
15.36300 26.99718
15.36400 26.85441
15.36500 26.70905
15.36600 26.5611
15.36700 26.41059
15.36800 26.257540000000002
15.36900 26.101950000000002
15.37000 25.94386
15.37100 25.783279999999998
15.37200 25.62023
15.37300 25.454729999999998
15.37400 25.28681
15.37500 25.116470000000003
15.37600 24.94375
15.37700 24.76866
15.37800 24.59123
15.37900 24.411469999999998
15.38000 24.22941
15.38100 24.04507
15.38200 23.85848
15.38300 23.66965
15.38400 23.4786
15.38500 23.28537
15.38600 23.08997
15.38700 22.89243
15.38800 22.69277
15.38900 22.49101
15.39000 22.28718
15.39100 22.081310000000002
15.39200 21.8734
15.39300 21.6635
15.39400 21.451629999999998
15.39500 21.2378
15.39600 21.02205
15.39700 20.8044
15.39800 20.58487
15.39900 20.363490000000002
15.40000 20.14029
15.40100 19.91529
15.40200 19.68851
15.40300 19.459979999999998
15.40400 19.22973
15.40500 18.99778
15.40600 18.76416
15.40700 18.5289
15.40800 18.29201
15.40900 18.053530000000002
15.41000 17.81349
15.41100 17.57191
15.41200 17.32881
15.41300 17.08422
15.41400 16.83818
15.41500 16.59071
15.41600 16.341829999999998
15.41700 16.09158
15.41800 15.83998
15.41900 15.58706
15.42000 15.332840000000001
15.42100 15.077370000000002
15.42200 14.820649999999999
15.42300 14.562729999999998
15.42400 14.303640000000001
15.42500 14.04339
15.42600 13.782020000000001
15.42700 13.51957
15.42800 13.256039999999999
15.42900 12.99149
15.43000 12.72593
15.43100 12.4594
15.43200 12.19192
15.43300 11.92353
15.43400 11.65424
15.43500 11.3841
15.43600 11.11313
15.43700 10.84136
15.43800 10.56883
15.43900 10.29555
15.44000 10.021560000000001
15.44100 9.7468846
15.44200 9.4715603
15.44300 9.1956124
15.44400 8.919070699999999
15.44500 8.6419649
15.44600 8.3643243
15.44700 8.0861777
15.44800 7.8075543
15.44900 7.5284839
15.45000 7.248996200000001
15.45100 6.9691196
15.45200 6.6888846
15.45300 6.408320400000001
15.45400 6.1274558
15.45500 5.8463205
15.45600 5.5649441
15.45700 5.2833561
15.45800 5.0015859
15.45900 4.7196634
15.46000 4.4376180000000005
15.46100 4.1554794
15.46200 3.8732774999999995
15.46300 3.5910413
15.46400 3.308801
15.46500 3.0265858
15.46600 2.7444256
15.46700 2.4623498
15.46800 2.1803878
15.46900 1.8985691999999998
15.47000 1.6169235
15.47100 1.3354799000000002
15.47200 1.0542676000000002
15.47300 0.77331583
15.47400 0.49265372
15.47500 0.21231018
15.47600 -0.067685882
15.47700 -0.34730572
15.47800 -0.62652067
15.47900 -0.90530226
15.48000 -1.1836221
15.48100 -1.4614517
15.48200 -1.738763
15.48300 -2.0155281
15.48400 -2.2917189000000002
15.48500 -2.5673076999999997
15.48600 -2.8422666999999997
15.48700 -3.1165684
15.48800 -3.3901855000000003
15.48900 -3.6630906
15.49000 -3.9352565999999998
15.49100 -4.206656300000001
15.49200 -4.4772625
15.49300 -4.7470488
15.49400 -5.0159883
15.49500 -5.2840546
15.49600 -5.5512208
15.49700 -5.817461
15.49800 -6.0827486
15.49900 -6.347058
15.50000 -6.6103622
15.50100 -6.8726361
15.50200 -7.1338534
15.50300 -7.3939889999999995
15.50400 -7.6530166
15.50500 -7.910911
15.50600 -8.1676468
15.50700 -8.4231995
15.50800 -8.677543
15.50900 -8.9306526
15.51000 -9.1825038
15.51100 -9.4330713
15.51200 -9.6823312
15.51300 -9.930259
15.51400 -10.17683
15.51500 -10.42202
15.51600 -10.66581
15.51700 -10.90816
15.51800 -11.14907
15.51900 -11.3885
15.52000 -11.626430000000001
15.52100 -11.86284
15.52200 -12.097710000000001
15.52300 -12.331010000000001
15.52400 -12.562719999999999
15.52500 -12.792819999999999
15.52600 -13.021289999999999
15.52700 -13.248099999999999
15.52800 -13.47323
15.52900 -13.69667
15.53000 -13.91839
15.53100 -14.13837
15.53200 -14.356589999999999
15.53300 -14.573030000000001
15.53400 -14.78767
15.53500 -15.00049
15.53600 -15.21148
15.53700 -15.4206
15.53800 -15.627849999999999
15.53900 -15.8332
15.54000 -16.03664
15.54100 -16.23814
15.54200 -16.43769
15.54300 -16.635279999999998
15.54400 -16.83088
15.54500 -17.02447
15.54600 -17.21604
15.54700 -17.40558
15.54800 -17.593059999999998
15.54900 -17.77847
15.55000 -17.9618
15.55100 -18.14302
15.55200 -18.32212
15.55300 -18.499090000000002
15.55400 -18.6739
15.55500 -18.84656
15.55600 -19.017020000000002
15.55700 -19.185299999999998
15.55800 -19.35136
15.55900 -19.5152
15.56000 -19.6768
15.56100 -19.83614
15.56200 -19.99322
15.56300 -20.14801
15.56400 -20.30051
15.56500 -20.45071
15.56600 -20.59858
15.56700 -20.74412
15.56800 -20.88731
15.56900 -21.02814
15.57000 -21.16661
15.57100 -21.302699999999998
15.57200 -21.43639
15.57300 -21.56768
15.57400 -21.696550000000002
15.57500 -21.82301
15.57600 -21.94703
15.57700 -22.0686
15.57800 -22.18772
15.57900 -22.304389999999998
15.58000 -22.41858
15.58100 -22.53029
15.58200 -22.639509999999998
15.58300 -22.74624
15.58400 -22.85047
15.58500 -22.95219
15.58600 -23.051389999999998
15.58700 -23.14806
15.58800 -23.24221
15.58900 -23.33382
15.59000 -23.42289
15.59100 -23.50941
15.59200 -23.59338
15.59300 -23.674780000000002
15.59400 -23.75363
15.59500 -23.829900000000002
15.59600 -23.9036
15.59700 -23.97473
15.59800 -24.04327
15.59900 -24.10922
15.60000 -24.17259
15.60100 -24.23336
15.60200 -24.29154
15.60300 -24.34712
15.60400 -24.40009
15.60500 -24.45046
15.60600 -24.49823
15.60700 -24.54338
15.60800 -24.58593
15.60900 -24.62587
15.61000 -24.66319
15.61100 -24.6979
15.61200 -24.73
15.61300 -24.75948
15.61400 -24.78636
15.61500 -24.81062
15.61600 -24.83226
15.61700 -24.851300000000002
15.61800 -24.867729999999998
15.61900 -24.88155
15.62000 -24.89277
15.62100 -24.90138
15.62200 -24.9074
15.62300 -24.91081
15.62400 -24.91164
15.62500 -24.90987
15.62600 -24.90551
15.62700 -24.89857
15.62800 -24.889049999999997
15.62900 -24.87696
15.63000 -24.8623
15.63100 -24.84507
15.63200 -24.82528
15.63300 -24.80294
15.63400 -24.77804
15.63500 -24.7506
15.63600 -24.72063
15.63700 -24.688119999999998
15.63800 -24.65309
15.63900 -24.61554
15.64000 -24.57548
15.64100 -24.53292
15.64200 -24.48785
15.64300 -24.4403
15.64400 -24.39027
15.64500 -24.33776
15.64600 -24.282780000000002
15.64700 -24.225350000000002
15.64800 -24.16547
15.64900 -24.10315
15.65000 -24.0384
15.65100 -23.97123
15.65200 -23.90164
15.65300 -23.82966
15.65400 -23.75528
15.65500 -23.67852
15.65600 -23.5994
15.65700 -23.51791
15.65800 -23.434070000000002
15.65900 -23.3479
15.66000 -23.25941
15.66100 -23.1686
15.66200 -23.075490000000002
15.66300 -22.9801
15.66400 -22.88242
15.66500 -22.78249
15.66600 -22.680310000000002
15.66700 -22.57589
15.66800 -22.46925
15.66900 -22.36041
15.67000 -22.24937
15.67100 -22.13615
15.67200 -22.02076
15.67300 -21.90323
15.67400 -21.783559999999998
15.67500 -21.66177
15.67600 -21.53788
15.67700 -21.41189
15.67800 -21.28384
15.67900 -21.15373
15.68000 -21.02157
15.68100 -20.88739
15.68200 -20.75121
15.68300 -20.61303
15.68400 -20.47287
15.68500 -20.33076
15.68600 -20.1867
15.68700 -20.04072
15.68800 -19.89284
15.68900 -19.74306
15.69000 -19.59141
15.69100 -19.43791
15.69200 -19.28257
15.69300 -19.125410000000002
15.69400 -18.966450000000002
15.69500 -18.8057
15.69600 -18.64319
15.69700 -18.478939999999998
15.69800 -18.31296
15.69900 -18.14527
15.70000 -17.97589
15.70100 -17.80484
15.70200 -17.63214
15.70300 -17.457800000000002
15.70400 -17.281859999999998
15.70500 -17.10432
15.70600 -16.92521
15.70700 -16.74455
15.70800 -16.562350000000002
15.70900 -16.37865
15.71000 -16.193450000000002
15.71100 -16.006780000000003
15.71200 -15.818670000000001
15.71300 -15.62913
15.71400 -15.438180000000001
15.71500 -15.245849999999999
15.71600 -15.05216
15.71700 -14.857119999999998
15.71800 -14.660770000000001
15.71900 -14.463119999999998
15.72000 -14.264199999999999
15.72100 -14.06402
15.72200 -13.86262
15.72300 -13.66
15.72400 -13.456209999999999
15.72500 -13.25125
15.72600 -13.04515
15.72700 -12.83793
15.72800 -12.62962
15.72900 -12.42024
15.73000 -12.209810000000001
15.73100 -11.99836
15.73200 -11.7859
15.73300 -11.57247
15.73400 -11.358070000000001
15.73500 -11.14275
15.73600 -10.92651
15.73700 -10.70939
15.73800 -10.491399999999999
15.73900 -10.27257
15.74000 -10.05293
15.74100 -9.832491000000001
15.74200 -9.611281
15.74300 -9.3893237
15.74400 -9.1666423
15.74500 -8.9432605
15.74600 -8.7192014
15.74700 -8.494489600000001
15.74800 -8.2691483
15.74900 -8.0432013
15.75000 -7.8166723
15.75100 -7.5895852999999995
15.75200 -7.361964899999999
15.75300 -7.1338341
15.75400 -6.9052182
15.75500 -6.6761403999999995
15.75600 -6.446626
15.75700 -6.2166985
15.75800 -5.9863824
15.75900 -5.755702
15.76000 -5.5246819
15.76100 -5.2933462
15.76200 -5.0617196
15.76300 -4.8298262
15.76400 -4.597690699999999
15.76500 -4.3653373
15.76600 -4.1327901
15.76700 -3.9000738
15.76800 -3.6672127
15.76900 -3.4342308000000004
15.77000 -3.201152
15.77100 -2.968001
15.77200 -2.7348017
15.77300 -2.5015783
15.77400 -2.2683546
15.77500 -2.0351548
15.77600 -1.8020026000000002
15.77700 -1.5689218
15.77800 -1.3359364
15.77900 -1.1030699
15.78000 -0.87034609
15.78100 -0.63778847
15.78200 -0.40542063999999994
15.78300 -0.17326619000000001
15.78400 0.058651471
15.78500 0.29030889000000004
15.78600 0.52168262
15.78700 0.7527493399999999
15.78800 0.98348567
15.78900 1.2138683000000001
15.79000 1.4438741
15.79100 1.6734796
15.79200 1.9026617
15.79300 2.1313971
15.79400 2.3596628
15.79500 2.5874356
15.79600 2.8146924
15.79700 3.0414103000000003
15.79800 3.2675661000000003
15.79900 3.4931368999999997
15.80000 3.7181001
15.80100 3.9424326
15.80200 4.1661117
15.80300 4.389115100000001
15.80400 4.6114199000000005
15.80500 4.8330039
15.80600 5.0538447
15.80700 5.2739199
15.80800 5.493207600000001
15.80900 5.7116859
15.81000 5.929333
15.81100 6.146127
15.81200 6.3620463
15.81300 6.5770701
15.81400 6.7911759
15.81500 7.0043437
15.81600 7.2165519
15.81700 7.4277803
15.81800 7.6380074
15.81900 7.847213699999999
15.82000 8.0553785
15.82100 8.262480799999999
15.82200 8.4685013
15.82300 8.673420499999999
15.82400 8.877217799999999
15.82500 9.0798743
15.82600 9.2813708
15.82700 9.4816871
15.82800 9.6808054
15.82900 9.8787054
15.83000 10.07537
15.83100 10.27078
15.83200 10.46491
15.83300 10.65776
15.83400 10.84929
15.83500 11.039499999999999
15.83600 11.22836
15.83700 11.415849999999999
15.83800 11.60196
15.83900 11.786679999999999
15.84000 11.96998
15.84100 12.15184
15.84200 12.33225
15.84300 12.51119
15.84400 12.68865
15.84500 12.864600000000001
15.84600 13.039039999999998
15.84700 13.21194
15.84800 13.383280000000001
15.84900 13.55306
15.85000 13.72125
15.85100 13.88784
15.85200 14.052819999999999
15.85300 14.21616
15.85400 14.37785
15.85500 14.53788
15.85600 14.69623
15.85700 14.852889999999999
15.85800 15.00784
15.85900 15.161069999999999
15.86000 15.31256
15.86100 15.4623
15.86200 15.610270000000002
15.86300 15.75647
15.86400 15.90088
15.86500 16.04348
15.86600 16.184260000000002
15.86700 16.32321
15.86800 16.46033
15.86900 16.595579999999998
15.87000 16.72897
15.87100 16.86049
15.87200 16.99011
15.87300 17.11784
15.87400 17.24366
15.87500 17.36755
15.87600 17.48951
15.87700 17.60953
15.87800 17.7276
15.87900 17.843709999999998
15.88000 17.95785
15.88100 18.07001
15.88200 18.18018
15.88300 18.28835
15.88400 18.39451
15.88500 18.49866
15.88600 18.60079
15.88700 18.70088
15.88800 18.79893
15.88900 18.89493
15.89000 18.988879999999998
15.89100 19.08077
15.89200 19.17058
15.89300 19.25831
15.89400 19.34396
15.89500 19.42751
15.89600 19.50897
15.89700 19.58831
15.89800 19.66555
15.89900 19.740669999999998
15.90000 19.81366
15.90100 19.88452
15.90200 19.95324
15.90300 20.01983
15.90400 20.08427
15.90500 20.14656
15.90600 20.206699999999998
15.90700 20.264670000000002
15.90800 20.32049
15.90900 20.37414
15.91000 20.42562
15.91100 20.47493
15.91200 20.52206
15.91300 20.56702
15.91400 20.60979
15.91500 20.650389999999998
15.91600 20.6888
15.91700 20.72503
15.91800 20.759069999999998
15.91900 20.79093
15.92000 20.8206
15.92100 20.84808
15.92200 20.87338
15.92300 20.89648
15.92400 20.9174
15.92500 20.93613
15.92600 20.95268
15.92700 20.96703
15.92800 20.979210000000002
15.92900 20.98919
15.93000 20.997
15.93100 21.00263
15.93200 21.006069999999998
15.93300 21.00734
15.93400 21.00643
15.93500 21.00335
15.93600 20.9981
15.93700 20.99068
15.93800 20.9811
15.93900 20.96936
15.94000 20.95545
15.94100 20.93939
15.94200 20.92119
15.94300 20.90083
15.94400 20.878330000000002
15.94500 20.85369
15.94600 20.826919999999998
15.94700 20.79802
15.94800 20.767
15.94900 20.73386
15.95000 20.698610000000002
15.95100 20.66125
15.95200 20.62179
15.95300 20.58024
15.95400 20.5366
15.95500 20.49088
15.95600 20.44309
15.95700 20.393230000000003
15.95800 20.34131
15.95900 20.28735
15.96000 20.23134
15.96100 20.173289999999998
15.96200 20.113220000000002
15.96300 20.05113
15.96400 19.98703
15.96500 19.920930000000002
15.96600 19.85284
15.96700 19.78277
15.96800 19.71073
15.96900 19.63672
15.97000 19.56076
15.97100 19.48286
15.97200 19.403029999999998
15.97300 19.321279999999998
15.97400 19.23761
15.97500 19.152050000000003
15.97600 19.06459
15.97700 18.97526
15.97800 18.88407
15.97900 18.79101
15.98000 18.69612
15.98100 18.59939
15.98200 18.50084
15.98300 18.400479999999998
15.98400 18.29833
15.98500 18.19439
15.98600 18.08869
15.98700 17.98122
15.98800 17.87201
15.98900 17.76107
15.99000 17.648410000000002
15.99100 17.53404
15.99200 17.41798
15.99300 17.30024
15.99400 17.18084
15.99500 17.05979
15.99600 16.9371
15.99700 16.81278
15.99800 16.68686
15.99900 16.559350000000002
16.00000 16.43026
16.00100 16.29961
16.00200 16.16741
16.00300 16.03368
16.00400 15.89843
16.00500 15.76168
16.00600 15.62345
16.00700 15.48374
16.00800 15.342590000000001
16.00900 15.2
16.01000 15.056
16.01100 14.910590000000001
16.01200 14.7638
16.01300 14.615639999999999
16.01400 14.46613
16.01500 14.31529
16.01600 14.163129999999999
16.01700 14.00967
16.01800 13.85493
16.01900 13.69893
16.02000 13.541690000000001
16.02100 13.383220000000001
16.02200 13.22354
16.02300 13.062660000000001
16.02400 12.900619999999998
16.02500 12.73742
16.02600 12.573080000000001
16.02700 12.40762
16.02800 12.24106
16.02900 12.07342
16.03000 11.904720000000001
16.03100 11.73496
16.03200 11.56418
16.03300 11.3924
16.03400 11.219619999999999
16.03500 11.045860000000001
16.03600 10.87116
16.03700 10.69552
16.03800 10.51896
16.03900 10.34151
16.04000 10.16319
16.04100 9.9839993
16.04200 9.8039754
16.04300 9.6231326
16.04400 9.4414912
16.04500 9.2590705
16.04600 9.0758905
16.04700 8.8919714
16.04800 8.7073334
16.04900 8.521996399999999
16.05000 8.3359808
16.05100 8.1493065
16.05200 7.9619944
16.05300 7.774064699999999
16.05400 7.5855382
16.05500 7.3964357
16.05600 7.2067775
16.05700 7.016584300000001
16.05800 6.825876999999999
16.05900 6.6346765
16.06000 6.4430028
16.06100 6.250876900000001
16.06200 6.0583197
16.06300 5.8653519
16.06400 5.671994000000001
16.06500 5.4782666
16.06600 5.2841906000000005
16.06700 5.0897866
16.06800 4.895075
16.06900 4.7000766
16.07000 4.5048118
16.07100 4.3093011
16.07200 4.113565
16.07300 3.9176241000000003
16.07400 3.7214986999999997
16.07500 3.5252093999999996
16.07600 3.3287763999999997
16.07700 3.1322200000000002
16.07800 2.9355606
16.07900 2.7388187
16.08000 2.5420146
16.08100 2.3451687999999997
16.08200 2.1483015
16.08300 1.9514331999999999
16.08400 1.7545841999999998
16.08500 1.5577748
16.08600 1.3610255
16.08700 1.1643565999999999
16.08800 0.9677886
16.08900 0.7713417499999999
16.09000 0.57503646
16.09100 0.37889306
16.09200 0.18293187
16.09300 -0.012826781
16.09400 -0.20836261
16.09500 -0.40365536999999996
16.09600 -0.59868479
16.09700 -0.7934307700000001
16.09800 -0.9878730400000001
16.09900 -1.1819916
16.10000 -1.3757663999999998
16.10100 -1.5691773999999998
16.10200 -1.7622045999999998
16.10300 -1.9548283999999998
16.10400 -2.1470286
16.10500 -2.3387857000000003
16.10600 -2.5300799
16.10700 -2.7208917
16.10800 -2.9112015
16.10900 -3.1009899
16.11000 -3.2902375
16.11100 -3.4789249
16.11200 -3.6670334999999996
16.11300 -3.8545437000000002
16.11400 -4.0414371
16.11500 -4.2276945
16.11600 -4.4132974
16.11700 -4.5982271
16.11800 -4.7824651000000005
16.11900 -4.9659934
16.12000 -5.1487934
16.12100 -5.3308472
16.12200 -5.512137
16.12300 -5.6926448
16.12400 -5.8723528
16.12500 -6.0512431
16.12600 -6.2292986
16.12700 -6.4065017
16.12800 -6.5828346
16.12900 -6.7582808
16.13000 -6.932822600000001
16.13100 -7.106443499999999
16.13200 -7.2791255999999995
16.13300 -7.450852500000001
16.13400 -7.6216072
16.13500 -7.7913731
16.13600 -7.9601333
16.13700 -8.1278712
16.13800 -8.2945697
16.13900 -8.4602132
16.14000 -8.6247854
16.14100 -8.7882698
16.14200 -8.9506499
16.14300 -9.1119103
16.14400 -9.2720345
16.14500 -9.4310075
16.14600 -9.588813
16.14700 -9.7454354
16.14800 -9.9008597
16.14900 -10.05507
16.15000 -10.20805
16.15100 -10.35979
16.15200 -10.510269999999998
16.15300 -10.65948
16.15400 -10.807400000000001
16.15500 -10.95402
16.15600 -11.09933
16.15700 -11.243300000000001
16.15800 -11.38594
16.15900 -11.52721
16.16000 -11.66712
16.16100 -11.80565
16.16200 -11.94278
16.16300 -12.0785
16.16400 -12.2128
16.16500 -12.34567
16.16600 -12.4771
16.16700 -12.60707
16.16800 -12.73557
16.16900 -12.862589999999999
16.17000 -12.98812
16.17100 -13.11215
16.17200 -13.234660000000002
16.17300 -13.355649999999999
16.17400 -13.47511
16.17500 -13.59302
16.17600 -13.709370000000002
16.17700 -13.82415
16.17800 -13.937359999999998
16.17900 -14.04898
16.18000 -14.15901
16.18100 -14.267430000000001
16.18200 -14.374229999999999
16.18300 -14.4794
16.18400 -14.58294
16.18500 -14.684829999999998
16.18600 -14.785070000000001
16.18700 -14.883640000000002
16.18800 -14.980540000000001
16.18900 -15.075759999999999
16.19000 -15.169289999999998
16.19100 -15.26112
16.19200 -15.351239999999999
16.19300 -15.439649999999999
16.19400 -15.52634
16.19500 -15.6113
16.19600 -15.69452
16.19700 -15.77599
16.19800 -15.855720000000002
16.19900 -15.93369
16.20000 -16.00989
16.20100 -16.084319999999998
16.20200 -16.15698
16.20300 -16.22785
16.20400 -16.29694
16.20500 -16.36423
16.20600 -16.42973
16.20700 -16.49342
16.20800 -16.555310000000002
16.20900 -16.61538
16.21000 -16.67364
16.21100 -16.73008
16.21200 -16.784689999999998
16.21300 -16.83747
16.21400 -16.88842
16.21500 -16.937540000000002
16.21600 -16.98482
16.21700 -17.03026
16.21800 -17.07385
16.21900 -17.1156
16.22000 -17.1555
16.22100 -17.19355
16.22200 -17.22975
16.22300 -17.264090000000003
16.22400 -17.29658
16.22500 -17.3272
16.22600 -17.355970000000003
16.22700 -17.38288
16.22800 -17.40793
16.22900 -17.43111
16.23000 -17.45244
16.23100 -17.471890000000002
16.23200 -17.48949
16.23300 -17.505219999999998
16.23400 -17.519090000000002
16.23500 -17.53109
16.23600 -17.54123
16.23700 -17.549509999999998
16.23800 -17.55592
16.23900 -17.560480000000002
16.24000 -17.56317
16.24100 -17.56401
16.24200 -17.56299
16.24300 -17.56012
16.24400 -17.555390000000003
16.24500 -17.54881
16.24600 -17.54038
16.24700 -17.53011
16.24800 -17.51799
16.24900 -17.50403
16.25000 -17.488239999999998
16.25100 -17.47061
16.25200 -17.451159999999998
16.25300 -17.42987
16.25400 -17.40676
16.25500 -17.38184
16.25600 -17.3551
16.25700 -17.326549999999997
16.25800 -17.2962
16.25900 -17.26405
16.26000 -17.2301
16.26100 -17.19437
16.26200 -17.156850000000002
16.26300 -17.11756
16.26400 -17.07649
16.26500 -17.03366
16.26600 -16.98907
16.26700 -16.94273
16.26800 -16.89464
16.26900 -16.84481
16.27000 -16.79325
16.27100 -16.73997
16.27200 -16.68496
16.27300 -16.62825
16.27400 -16.56983
16.27500 -16.50972
16.27600 -16.44792
16.27700 -16.38443
16.27800 -16.31928
16.27900 -16.25246
16.28000 -16.183980000000002
16.28100 -16.11386
16.28200 -16.0421
16.28300 -15.96871
16.28400 -15.893699999999999
16.28500 -15.81707
16.28600 -15.738840000000001
16.28700 -15.659020000000002
16.28800 -15.57762
16.28900 -15.49464
16.29000 -15.410099999999998
16.29100 -15.323999999999998
16.29200 -15.23636
16.29300 -15.147189999999998
16.29400 -15.05649
16.29500 -14.964279999999999
16.29600 -14.87058
16.29700 -14.775379999999998
16.29800 -14.67871
16.29900 -14.580570000000002
16.30000 -14.480979999999999
16.30100 -14.37995
16.30200 -14.27748
16.30300 -14.1736
16.30400 -14.06832
16.30500 -13.961640000000001
16.30600 -13.85358
16.30700 -13.74415
16.30800 -13.63338
16.30900 -13.521259999999998
16.31000 -13.407810000000001
16.31100 -13.293050000000001
16.31200 -13.17699
16.31300 -13.05963
16.31400 -12.94101
16.31500 -12.82112
16.31600 -12.69999
16.31700 -12.57762
16.31800 -12.454030000000001
16.31900 -12.329229999999999
16.32000 -12.20325
16.32100 -12.076080000000001
16.32200 -11.94775
16.32300 -11.81827
16.32400 -11.68766
16.32500 -11.55592
16.32600 -11.423070000000001
16.32700 -11.28914
16.32800 -11.154119999999999
16.32900 -11.01805
16.33000 -10.88092
16.33100 -10.74276
16.33200 -10.60359
16.33300 -10.46341
16.33400 -10.32225
16.33500 -10.18011
16.33600 -10.03703
16.33700 -9.892997900000001
16.33800 -9.748046800000001
16.33900 -9.6021891
16.34000 -9.455440900000001
16.34100 -9.3078181
16.34200 -9.1593377
16.34300 -9.010016199999999
16.34400 -8.8598698
16.34500 -8.7089151
16.34600 -8.5571699
16.34700 -8.4046498
16.34800 -8.2513727
16.34900 -8.0973551
16.35000 -7.9426147
16.35100 -7.787167999999999
16.35200 -7.6310322
16.35300 -7.474225
16.35400 -7.316763
16.35500 -7.1586639
16.35600 -6.999944900000001
16.35700 -6.8406232
16.35800 -6.680715800000001
16.35900 -6.520240800000001
16.36000 -6.3592151
16.36100 -6.1976563
16.36200 -6.035582
16.36300 -5.873009199999999
16.36400 -5.7099558
16.36500 -5.546439100000001
16.36600 -5.3824764
16.36700 -5.2180856
16.36800 -5.0532844
16.36900 -4.888090500000001
16.37000 -4.722521100000001
16.37100 -4.5565944
16.37200 -4.390328
16.37300 -4.2237397
16.37400 -4.0568475
16.37500 -3.8896691
16.37600 -3.7222225
16.37700 -3.5545256
16.37800 -3.3865966
16.37900 -3.2184534
16.38000 -3.0501139999999998
16.38100 -2.8815966
16.38200 -2.7129192
16.38300 -2.5441
16.38400 -2.3751572
16.38500 -2.2061087
16.38600 -2.0369729
16.38700 -1.8677678
16.38800 -1.6985115
16.38900 -1.5292224
16.39000 -1.3599185
16.39100 -1.1906181999999998
16.39200 -1.0213397000000002
16.39300 -0.85210092
16.39400 -0.68292026
16.39500 -0.51381583
16.39600 -0.34480582
16.39700 -0.17590834
16.39800 -0.0071415059
16.39900 0.16147658
16.40000 0.32992787
16.40100 0.49819429000000004
16.40200 0.66625788
16.40300 0.8341006
16.40400 1.0017046
16.40500 1.169052
16.40600 1.336125
16.40700 1.5029058
16.40800 1.6693767000000002
16.40900 1.8355202000000002
16.41000 2.0013185
16.41100 2.1667542
16.41200 2.3318098999999997
16.41300 2.4964681
16.41400 2.6607115
16.41500 2.8245227
16.41600 2.9878847
16.41700 3.1507804999999998
16.41800 3.3131926999999997
16.41900 3.4751043000000004
16.42000 3.636498
16.42100 3.7973571999999995
16.42200 3.957665
16.42300 4.1174043000000005
16.42400 4.2765588
16.42500 4.4351112
16.42600 4.5930449
16.42700 4.750343
16.42800 4.9069893
16.42900 5.0629664
16.43000 5.218258499999999
16.43100 5.3728484
16.43200 5.52672
16.43300 5.6798566
16.43400 5.8322422
16.43500 5.98386
16.43600 6.1346941
16.43700 6.284727900000001
16.43800 6.433945100000001
16.43900 6.5823302
16.44000 6.729866599999999
16.44100 6.876538699999999
16.44200 7.0223309
16.44300 7.1672268
16.44400 7.311211500000001
16.44500 7.4542694
16.44600 7.596385499999999
16.44700 7.7375442
16.44800 7.8777306000000005
16.44900 8.0169298
16.45000 8.155126899999999
16.45100 8.292307000000001
16.45200 8.4284566
16.45300 8.563561
16.45400 8.6976059
16.45500 8.8305779
16.45600 8.962462799999999
16.45700 9.0932466
16.45800 9.2229165
16.45900 9.3514584
16.46000 9.4788596
16.46100 9.6051067
16.46200 9.7301863
16.46300 9.854086500000001
16.46400 9.9767938
16.46500 10.0983
16.46600 10.21858
16.46700 10.33763
16.46800 10.455440000000001
16.46900 10.572
16.47000 10.687280000000001
16.47100 10.80129
16.47200 10.914
16.47300 11.025409999999999
16.47400 11.1355
16.47500 11.24427
16.47600 11.351700000000001
16.47700 11.45777
16.47800 11.56248
16.47900 11.66582
16.48000 11.767769999999999
16.48100 11.86833
16.48200 11.96748
16.48300 12.06521
16.48400 12.16151
16.48500 12.25637
16.48600 12.34978
16.48700 12.44174
16.48800 12.532219999999999
16.48900 12.62122
16.49000 12.70873
16.49100 12.79474
16.49200 12.87924
16.49300 12.96223
16.49400 13.04369
16.49500 13.12361
16.49600 13.20199
16.49700 13.27882
16.49800 13.354079999999998
16.49900 13.42778
16.50000 13.4999
16.50100 13.57043
16.50200 13.639380000000001
16.50300 13.70672
16.50400 13.77247
16.50500 13.83659
16.50600 13.8991
16.50700 13.95998
16.50800 14.01924
16.50900 14.076849999999999
16.51000 14.132819999999999
16.51100 14.18713
16.51200 14.239799999999999
16.51300 14.2908
16.51400 14.34013
16.51500 14.38779
16.51600 14.433779999999999
16.51700 14.478079999999999
16.51800 14.5207
16.51900 14.56162
16.52000 14.600850000000001
16.52100 14.638380000000002
16.52200 14.6742
16.52300 14.70832
16.52400 14.74072
16.52500 14.77141
16.52600 14.800379999999999
16.52700 14.82763
16.52800 14.853150000000001
16.52900 14.87694
16.53000 14.899000000000001
16.53100 14.91933
16.53200 14.937919999999998
16.53300 14.95477
16.53400 14.96988
16.53500 14.98325
16.53600 14.994869999999999
16.53700 15.00475
16.53800 15.012880000000001
16.53900 15.019260000000001
16.54000 15.023890000000002
16.54100 15.02677
16.54200 15.027899999999999
16.54300 15.027280000000001
16.54400 15.024899999999999
16.54500 15.02078
16.54600 15.01491
16.54700 15.007280000000002
16.54800 14.997910000000001
16.54900 14.98679
16.55000 14.97392
16.55100 14.9593
16.55200 14.942939999999998
16.55300 14.92484
16.55400 14.904990000000002
16.55500 14.88341
16.55600 14.860090000000001
16.55700 14.83504
16.55800 14.80826
16.55900 14.77975
16.56000 14.749509999999999
16.56100 14.71755
16.56200 14.683879999999998
16.56300 14.64849
16.56400 14.611379999999999
16.56500 14.572579999999999
16.56600 14.53206
16.56700 14.48985
16.56800 14.44595
16.56900 14.400350000000001
16.57000 14.35307
16.57100 14.3041
16.57200 14.25346
16.57300 14.201150000000002
16.57400 14.147170000000001
16.57500 14.091529999999999
16.57600 14.03424
16.57700 13.975299999999999
16.57800 13.91471
16.57900 13.852490000000001
16.58000 13.78864
16.58100 13.72316
16.58200 13.656070000000001
16.58300 13.58736
16.58400 13.51706
16.58500 13.445160000000001
16.58600 13.37167
16.58700 13.2966
16.58800 13.21996
16.58900 13.14175
16.59000 13.062000000000001
16.59100 12.980690000000001
16.59200 12.89785
16.59300 12.813479999999998
16.59400 12.72759
16.59500 12.64019
16.59600 12.551290000000002
16.59700 12.46091
16.59800 12.36904
16.59900 12.2757
16.60000 12.1809
16.60100 12.08465
16.60200 11.98697
16.60300 11.88785
16.60400 11.78732
16.60500 11.685379999999999
16.60600 11.58205
16.60700 11.47733
16.60800 11.37124
16.60900 11.263779999999999
16.61000 11.15498
16.61100 11.04483
16.61200 10.93336
16.61300 10.82057
16.61400 10.70648
16.61500 10.5911
16.61600 10.47444
16.61700 10.35651
16.61800 10.23733
16.61900 10.1169
16.62000 9.9952497
16.62100 9.8723814
16.62200 9.7483106
16.62300 9.6230507
16.62400 9.4966151
16.62500 9.3690179
16.62600 9.2402726
16.62700 9.1103934
16.62800 8.979394300000001
16.62900 8.847290300000001
16.63000 8.7140948
16.63100 8.5798234
16.63200 8.4444903
16.63300 8.3081104
16.63400 8.1706993
16.63500 8.032272
16.63600 7.892843300000001
16.63700 7.7524297
16.63800 7.611046000000001
16.63900 7.4687086
16.64000 7.325433200000001
16.64100 7.181235399999999
16.64200 7.0361324000000005
16.64300 6.890139700000001
16.64400 6.7432739
16.64500 6.595551199999999
16.64600 6.4469889
16.64700 6.297602500000001
16.64800 6.14741
16.64900 5.9964277
16.65000 5.844672399999999
16.65100 5.6921612
16.65200 5.5389114
16.65300 5.3849399
16.65400 5.230264
16.65500 5.0749011
16.65600 4.9188688
16.65700 4.7621842
16.65800 4.6048649
16.65900 4.4469282
16.66000 4.2883918
16.66100 4.1292734
16.66200 3.9695907000000004
16.66300 3.8093619000000003
16.66400 3.6486045000000003
16.66500 3.4873363
16.66600 3.3255752
16.66700 3.1633392000000002
16.66800 3.0006464999999998
16.66900 2.8375151
16.67000 2.6739633
16.67100 2.5100091
16.67200 2.3456709
16.67300 2.1809670999999997
16.67400 2.0159160999999997
16.67500 1.8505363000000001
16.67600 1.6848462000000002
16.67700 1.5188645
16.67800 1.3526098
16.67900 1.1861009
16.68000 1.0193565999999998
16.68100 0.85239587
16.68200 0.68523777
16.68300 0.5179013100000001
16.68400 0.35040572000000003
16.68500 0.1827702
16.68600 0.015014106
16.68700 -0.15284321
16.68800 -0.32078228000000003
16.68900 -0.48878356
16.69000 -0.65682754
16.69100 -0.82489457
16.69200 -0.99296505
16.69300 -1.1610193
16.69400 -1.3290377
16.69500 -1.4970007
16.69600 -1.6648884999999998
16.69700 -1.8326815
16.69800 -2.0003602
16.69900 -2.1679047
16.70000 -2.335296
16.70100 -2.5025142000000002
16.70200 -2.66954
16.70300 -2.8363541
16.70400 -3.002937
16.70500 -3.1692695
16.70600 -3.3353325000000003
16.70700 -3.5011068
16.70800 -3.6665734
16.70900 -3.8317129
16.71000 -3.9965067
16.71100 -4.1609354000000005
16.71200 -4.324980500000001
16.71300 -4.4886228
16.71400 -4.6518438
16.71500 -4.8146244
16.71600 -4.9769457
16.71700 -5.138789099999999
16.71800 -5.3001359
16.71900 -5.4609670999999995
16.72000 -5.6212641
16.72100 -5.7810079
16.72200 -5.9401795
16.72300 -6.0987607
16.72400 -6.2567322999999995
16.72500 -6.414075199999999
16.72600 -6.5707713000000005
16.72700 -6.7268014
16.72800 -6.8821467
16.72900 -7.0367888
16.73000 -7.1907087999999995
16.73100 -7.3438883
16.73200 -7.4963085
16.73300 -7.6479509
16.73400 -7.7987976
16.73500 -7.94883
16.73600 -8.0980293
16.73700 -8.2463779
16.73800 -8.393856900000001
16.73900 -8.5404493
16.74000 -8.6861365
16.74100 -8.830901200000001
16.74200 -8.9747258
16.74300 -9.1175936
16.74400 -9.2594862
16.74500 -9.4003871
16.74600 -9.54028
16.74700 -9.679146900000001
16.74800 -9.8169714
16.74900 -9.9537373
16.75000 -10.08943
16.75100 -10.22403
16.75200 -10.357520000000001
16.75300 -10.48989
16.75400 -10.62111
16.75500 -10.75119
16.75600 -10.880090000000001
16.75700 -11.0078
16.75800 -11.13431
16.75900 -11.2596
16.76000 -11.383659999999999
16.76100 -11.50647
16.76200 -11.62801
16.76300 -11.74828
16.76400 -11.867239999999999
16.76500 -11.9849
16.76600 -12.101230000000001
16.76700 -12.21623
16.76800 -12.32987
16.76900 -12.44214
16.77000 -12.55302
16.77100 -12.66251
16.77200 -12.77059
16.77300 -12.87724
16.77400 -12.98245
16.77500 -13.086210000000001
16.77600 -13.1885
16.77700 -13.289309999999999
16.77800 -13.388630000000001
16.77900 -13.48644
16.78000 -13.582730000000002
16.78100 -13.6775
16.78200 -13.77072
16.78300 -13.86238
16.78400 -13.95247
16.78500 -14.04099
16.78600 -14.12791
16.78700 -14.213239999999999
16.78800 -14.29695
16.78900 -14.37903
16.79000 -14.45948
16.79100 -14.53828
16.79200 -14.61542
16.79300 -14.690900000000001
16.79400 -14.7647
16.79500 -14.836820000000001
16.79600 -14.907229999999998
16.79700 -14.975939999999998
16.79800 -15.04294
16.79900 -15.10821
16.80000 -15.171750000000001
16.80100 -15.233540000000001
16.80200 -15.293590000000002
16.80300 -15.351870000000002
16.80400 -15.408389999999999
16.80500 -15.46313
16.80600 -15.516089999999998
16.80700 -15.56726
16.80800 -15.61663
16.80900 -15.66419
16.81000 -15.709950000000001
16.81100 -15.75388
16.81200 -15.795989999999998
16.81300 -15.83626
16.81400 -15.8747
16.81500 -15.911290000000001
16.81600 -15.94603
16.81700 -15.978919999999999
16.81800 -16.00995
16.81900 -16.0391
16.82000 -16.06639
16.82100 -16.0918
16.82200 -16.11533
16.82300 -16.13698
16.82400 -16.15673
16.82500 -16.1746
16.82600 -16.19056
16.82700 -16.20462
16.82800 -16.21678
16.82900 -16.22702
16.83000 -16.23536
16.83100 -16.24178
16.83200 -16.24629
16.83300 -16.24888
16.83400 -16.24954
16.83500 -16.24828
16.83600 -16.2451
16.83700 -16.239990000000002
16.83800 -16.23295
16.83900 -16.22399
16.84000 -16.2131
16.84100 -16.20028
16.84200 -16.18553
16.84300 -16.168850000000003
16.84400 -16.15024
16.84500 -16.12971
16.84600 -16.10725
16.84700 -16.08287
16.84800 -16.05657
16.84900 -16.02835
16.85000 -15.998209999999998
16.85100 -15.96615
16.85200 -15.93218
16.85300 -15.8963
16.85400 -15.85851
16.85500 -15.81883
16.85600 -15.77724
16.85700 -15.733749999999999
16.85800 -15.688369999999999
16.85900 -15.6411
16.86000 -15.591949999999999
16.86100 -15.54092
16.86200 -15.48801
16.86300 -15.43323
16.86400 -15.37659
16.86500 -15.31808
16.86600 -15.257719999999999
16.86700 -15.195500000000001
16.86800 -15.13145
16.86900 -15.06555
16.87000 -14.997810000000001
16.87100 -14.928259999999998
16.87200 -14.85688
16.87300 -14.783679999999999
16.87400 -14.70868
16.87500 -14.63188
16.87600 -14.553279999999999
16.87700 -14.4729
16.87800 -14.39074
16.87900 -14.30681
16.88000 -14.22113
16.88100 -14.133689999999998
16.88200 -14.044509999999999
16.88300 -13.953589999999998
16.88400 -13.860949999999999
16.88500 -13.7666
16.88600 -13.67054
16.88700 -13.572790000000001
16.88800 -13.473360000000001
16.88900 -13.37225
16.89000 -13.269490000000001
16.89100 -13.16507
16.89200 -13.059019999999999
16.89300 -12.95134
16.89400 -12.842049999999999
16.89500 -12.73115
16.89600 -12.618670000000002
16.89700 -12.50461
16.89800 -12.38898
16.89900 -12.271799999999999
16.90000 -12.153089999999999
16.90100 -12.03285
16.90200 -11.91109
16.90300 -11.78784
16.90400 -11.6631
16.90500 -11.53689
16.90600 -11.409229999999999
16.90700 -11.28011
16.90800 -11.14957
16.90900 -11.01762
16.91000 -10.88426
16.91100 -10.74952
16.91200 -10.61341
16.91300 -10.47594
16.91400 -10.33713
16.91500 -10.197000000000001
16.91600 -10.05556
16.91700 -9.912823900000001
16.91800 -9.768811600000001
16.91900 -9.623538700000001
16.92000 -9.477021500000001
16.92100 -9.3292765
16.92200 -9.1803208
16.92300 -9.0301715
16.92400 -8.8788457
16.92500 -8.7263606
16.92600 -8.5727341
16.92700 -8.417983399999999
16.92800 -8.2621269
16.92900 -8.1051826
16.93000 -7.9471685
16.93100 -7.788103100000001
16.93200 -7.628005
16.93300 -7.4668922
16.93400 -7.3047839
16.93500 -7.1416989
16.93600 -6.9776565
16.93700 -6.812676
16.93800 -6.6467762
16.93900 -6.4799763
16.94000 -6.3122965
16.94100 -6.1437558
16.94200 -5.9743743
16.94300 -5.8041722
16.94400 -5.6331687
16.94500 -5.4613844
16.94600 -5.2888397
16.94700 -5.1155549
16.94800 -4.9415499
16.94900 -4.766845699999999
16.95000 -4.5914630999999995
16.95100 -4.4154227
16.95200 -4.2387452
16.95300 -4.0614519
16.95400 -3.8835637
16.95500 -3.7051018
16.95600 -3.5260874999999996
16.95700 -3.3465419000000005
16.95800 -3.1664863000000003
16.95900 -2.9859424
16.96000 -2.8049316
16.96100 -2.6234754999999996
16.96200 -2.4415959000000003
16.96300 -2.2593142
16.96400 -2.0766525000000002
16.96500 -1.8936323000000002
16.96600 -1.7102757
16.96700 -1.5266047
16.96800 -1.3426410999999998
16.96900 -1.1584071
16.97000 -0.9739246199999999
16.97100 -0.7892160699999999
16.97200 -0.6043035999999999
16.97300 -0.41920947999999997
16.97400 -0.23395612000000002
16.97500 -0.048565925999999995
16.97600 0.13693862
16.97700 0.32253498
16.97800 0.50820056
16.97900 0.69391271
16.98000 0.8796487000000001
16.98100 1.0653858
16.98200 1.2511012
16.98300 1.4367721
16.98400 1.6223755
16.98500 1.8078885999999998
16.98600 1.9932887
16.98700 2.1785527
16.98800 2.363658
16.98900 2.5485813999999998
16.99000 2.7333001
16.99100 2.9177913
16.99200 3.1020323
16.99300 3.2860003
16.99400 3.4696728
16.99500 3.6530267
16.99600 3.8360402000000002
16.99700 4.0186901
16.99800 4.2009544000000005
16.99900 4.382810699999999
17.00000 4.5642365
17.00100 4.74521
17.00200 4.9257088
17.00300 5.1057108
17.00400 5.2851941
17.00500 5.464137
17.00600 5.642517300000001
17.00700 5.8203135
17.00800 5.9975035000000005
17.00900 6.1740655
17.01000 6.349977900000001
17.01100 6.5252192
17.01200 6.699767700000001
17.01300 6.8736017
17.01400 7.046699500000001
17.01500 7.2190396
17.01600 7.390600399999999
17.01700 7.5613603000000005
17.01800 7.7312976
17.01900 7.900390799999999
17.02000 8.0686189
17.02100 8.235960500000001
17.02200 8.4023945
17.02300 8.5678987
17.02400 8.732453
17.02500 8.8960357
17.02600 9.058626
17.02700 9.220203
17.02800 9.380745899999999
17.02900 9.5402345
17.03000 9.698648
17.03100 9.8559663
17.03200 10.01217
17.03300 10.16724
17.03400 10.32115
17.03500 10.473880000000001
17.03600 10.62542
17.03700 10.77575
17.03800 10.92485
17.03900 11.07269
17.04000 11.21926
17.04100 11.36455
17.04200 11.50853
17.04300 11.65118
17.04400 11.79248
17.04500 11.93243
17.04600 12.071
17.04700 12.20817
17.04800 12.34393
17.04900 12.478259999999999
17.05000 12.61114
17.05100 12.74255
17.05200 12.87249
17.05300 13.00093
17.05400 13.127849999999999
17.05500 13.25324
17.05600 13.377089999999999
17.05700 13.499369999999999
17.05800 13.620080000000002
17.05900 13.739199999999999
17.06000 13.8567
17.06100 13.97258
17.06200 14.08682
17.06300 14.19941
17.06400 14.310329999999999
17.06500 14.41957
17.06600 14.527109999999999
17.06700 14.63293
17.06800 14.73704
17.06900 14.8394
17.07000 14.940000000000001
17.07100 15.03884
17.07200 15.135909999999999
17.07300 15.231169999999999
17.07400 15.32464
17.07500 15.416279999999999
17.07600 15.5061
17.07700 15.594069999999999
17.07800 15.68019
17.07900 15.76445
17.08000 15.846820000000001
17.08100 15.92731
17.08200 16.0059
17.08300 16.08259
17.08400 16.15735
17.08500 16.23019
17.08600 16.301080000000002
17.08700 16.37003
17.08800 16.43701
17.08900 16.50204
17.09000 16.56508
17.09100 16.62615
17.09200 16.68522
17.09300 16.74229
17.09400 16.79735
17.09500 16.8504
17.09600 16.90143
17.09700 16.95042
17.09800 16.99738
17.09900 17.042299999999997
17.10000 17.085169999999998
17.10100 17.125989999999998
17.10200 17.16475
17.10300 17.20144
17.10400 17.23607
17.10500 17.268620000000002
17.10600 17.29909
17.10700 17.32748
17.10800 17.35378
17.10900 17.377989999999997
17.11000 17.400109999999998
17.11100 17.42013
17.11200 17.43805
17.11300 17.45386
17.11400 17.46757
17.11500 17.47917
17.11600 17.48866
17.11700 17.496039999999997
17.11800 17.50131
17.11900 17.504459999999998
17.12000 17.505499999999998
17.12100 17.50441
17.12200 17.50122
17.12300 17.4959
17.12400 17.48846
17.12500 17.47891
17.12600 17.46724
17.12700 17.45345
17.12800 17.437549999999998
17.12900 17.41954
17.13000 17.39941
17.13100 17.37718
17.13200 17.35283
17.13300 17.32638
17.13400 17.29783
17.13500 17.26718
17.13600 17.23444
17.13700 17.1996
17.13800 17.162679999999998
17.13900 17.12367
17.14000 17.08259
17.14100 17.03943
17.14200 16.994210000000002
17.14300 16.94692
17.14400 16.89758
17.14500 16.84619
17.14600 16.79276
17.14700 16.737289999999998
17.14800 16.67979
17.14900 16.62027
17.15000 16.55874
17.15100 16.49519
17.15200 16.429650000000002
17.15300 16.362109999999998
17.15400 16.29259
17.15500 16.2211
17.15600 16.14764
17.15700 16.07222
17.15800 15.99486
17.15900 15.91555
17.16000 15.834319999999998
17.16100 15.75117
17.16200 15.6661
17.16300 15.579139999999999
17.16400 15.490290000000002
17.16500 15.399560000000001
17.16600 15.30697
17.16700 15.21252
17.16800 15.11622
17.16900 15.0181
17.17000 14.91816
17.17100 14.81641
17.17200 14.71286
17.17300 14.60754
17.17400 14.50045
17.17500 14.391599999999999
17.17600 14.28102
17.17700 14.16871
17.17800 14.05469
17.17900 13.938970000000001
17.18000 13.82157
17.18100 13.70251
17.18200 13.5818
17.18300 13.45945
17.18400 13.33548
17.18500 13.209909999999999
17.18600 13.08275
17.18700 12.95402
17.18800 12.82374
17.18900 12.691930000000001
17.19000 12.55859
17.19100 12.42375
17.19200 12.287420000000001
17.19300 12.14963
17.19400 12.01038
17.19500 11.86971
17.19600 11.727609999999999
17.19700 11.58412
17.19800 11.439259999999999
17.19900 11.29303
17.20000 11.14546
17.20100 10.99657
17.20200 10.84637
17.20300 10.69489
17.20400 10.54214
17.20500 10.38815
17.20600 10.23293
17.20700 10.076509999999999
17.20800 9.9188969
17.20900 9.760119
17.21000 9.6001953
17.21100 9.4391458
17.21200 9.276991299999999
17.21300 9.1137536
17.21400 8.9494526
17.21500 8.784110100000001
17.21600 8.617746799999999
17.21700 8.450385200000001
17.21800 8.282046
17.21900 8.1127517
17.22000 7.942523799999999
17.22100 7.7713847000000005
17.22200 7.5993568
17.22300 7.4264623
17.22400 7.2527237
17.22500 7.0781633
17.22600 6.902804199999999
17.22700 6.726668800000001
17.22800 6.549780800000001
17.22900 6.3721627000000005
17.23000 6.1938375
17.23100 6.0148288
17.23200 5.8351599
17.23300 5.6548543
17.23400 5.4739356
17.23500 5.2924275
17.23600 5.1103536
17.23700 4.927738000000001
17.23800 4.7446042
17.23900 4.5609765
17.24000 4.3768785999999995
17.24100 4.1923348
17.24200 4.0073693
17.24300 3.8220059
17.24400 3.6362693000000004
17.24500 3.4501836
17.24600 3.2637726999999996
17.24700 3.0770613
17.24800 2.8900735
17.24900 2.7028337
17.25000 2.5153659
17.25100 2.3276947
17.25200 2.1398444
17.25300 1.951839
17.25400 1.7637028999999997
17.25500 1.5754605000000002
17.25600 1.3871358
17.25700 1.1987532
17.25800 1.0103369
17.25900 0.82191126
17.26000 0.63350042
17.26100 0.44512865
17.26200 0.25682023
17.26300 0.068599434
17.26400 -0.11950951
17.26500 -0.30748232
17.26600 -0.49529467000000005
17.26700 -0.68292227
17.26800 -0.87034078
17.26900 -1.0575259
17.27000 -1.2444532
17.27100 -1.4310985
17.27200 -1.6174372
17.27300 -1.8034451
17.27400 -1.9890977
17.27500 -2.1743707
17.27600 -2.3592399
17.27700 -2.5436809
17.27800 -2.7276695
17.27900 -2.9111814
17.28000 -3.0941922
17.28100 -3.2766782
17.28200 -3.4586150000000004
17.28300 -3.6399789
17.28400 -3.8207459999999998
17.28500 -4.0008929
17.28600 -4.180395600000001
17.28700 -4.359230800000001
17.28800 -4.5373749
17.28900 -4.7148049
17.29000 -4.8914976
17.29100 -5.0674304
17.29200 -5.2425802
17.29300 -5.4169244999999995
17.29400 -5.5904411000000005
17.29500 -5.763107499999999
17.29600 -5.9349015
17.29700 -6.1058011
17.29800 -6.2757841999999995
17.29900 -6.4448297000000005
17.30000 -6.6129155
17.30100 -6.780020100000001
17.30200 -6.9461226
17.30300 -7.111201400000001
17.30400 -7.275234899999999
17.30500 -7.4382029
17.30600 -7.6000839000000004
17.30700 -7.760857000000001
17.30800 -7.9205021
17.30900 -8.0789983
17.31000 -8.2363248
17.31100 -8.3924614
17.31200 -8.547388
17.31300 -8.7010846
17.31400 -8.8535309
17.31500 -9.004706899999999
17.31600 -9.154593199999999
17.31700 -9.3031704
17.31800 -9.45042
17.31900 -9.5963217
17.32000 -9.740857
17.32100 -9.884008
17.32200 -10.02576
17.32300 -10.16608
17.32400 -10.304969999999999
17.32500 -10.442400000000001
17.32600 -10.57835
17.32700 -10.712810000000001
17.32800 -10.84577
17.32900 -10.97719
17.33000 -11.10708
17.33100 -11.2354
17.33200 -11.362160000000001
17.33300 -11.487319999999999
17.33400 -11.61087
17.33500 -11.73281
17.33600 -11.8531
17.33700 -11.97175
17.33800 -12.08873
17.33900 -12.204030000000001
17.34000 -12.31764
17.34100 -12.42953
17.34200 -12.539710000000001
17.34300 -12.64815
17.34400 -12.754840000000002
17.34500 -12.859760000000001
17.34600 -12.96292
17.34700 -13.06428
17.34800 -13.163839999999999
17.34900 -13.261590000000002
17.35000 -13.35751
17.35100 -13.4516
17.35200 -13.54384
17.35300 -13.63421
17.35400 -13.72271
17.35500 -13.80934
17.35600 -13.89406
17.35700 -13.976890000000001
17.35800 -14.0578
17.35900 -14.13679
17.36000 -14.21384
17.36100 -14.28895
17.36200 -14.36211
17.36300 -14.433309999999999
17.36400 -14.50254
17.36500 -14.569799999999999
17.36600 -14.63507
17.36700 -14.698339999999998
17.36800 -14.759620000000002
17.36900 -14.8189
17.37000 -14.876159999999999
17.37100 -14.9314
17.37200 -14.984620000000001
17.37300 -15.03581
17.37400 -15.08496
17.37500 -15.13207
17.37600 -15.17714
17.37700 -15.220149999999999
17.37800 -15.26111
17.37900 -15.30002
17.38000 -15.33686
17.38100 -15.371640000000001
17.38200 -15.40434
17.38300 -15.434980000000001
17.38400 -15.46354
17.38500 -15.490029999999999
17.38600 -15.514439999999999
17.38700 -15.53677
17.38800 -15.55702
17.38900 -15.57519
17.39000 -15.59128
17.39100 -15.605279999999999
17.39200 -15.6172
17.39300 -15.627040000000001
17.39400 -15.63479
17.39500 -15.640460000000001
17.39600 -15.644050000000002
17.39700 -15.64556
17.39800 -15.645000000000001
17.39900 -15.642349999999999
17.40000 -15.63763
17.40100 -15.63084
17.40200 -15.621979999999999
17.40300 -15.611059999999998
17.40400 -15.59807
17.40500 -15.58302
17.40600 -15.565909999999999
17.40700 -15.546750000000001
17.40800 -15.525549999999999
17.40900 -15.502289999999999
17.41000 -15.476999999999999
17.41100 -15.449679999999999
17.41200 -15.420320000000002
17.41300 -15.388940000000002
17.41400 -15.355550000000001
17.41500 -15.320139999999999
17.41600 -15.28272
17.41700 -15.24331
17.41800 -15.201899999999998
17.41900 -15.15851
17.42000 -15.11313
17.42100 -15.065790000000002
17.42200 -15.01649
17.42300 -14.965229999999998
17.42400 -14.912030000000001
17.42500 -14.85689
17.42600 -14.79983
17.42700 -14.74085
17.42800 -14.67996
17.42900 -14.61718
17.43000 -14.55251
17.43100 -14.48597
17.43200 -14.417559999999998
17.43300 -14.347299999999999
17.43400 -14.27521
17.43500 -14.201279999999999
17.43600 -14.12554
17.43700 -14.047989999999999
17.43800 -13.96866
17.43900 -13.887550000000001
17.44000 -13.80467
17.44100 -13.720040000000001
17.44200 -13.63368
17.44300 -13.545599999999999
17.44400 -13.455800000000002
17.44500 -13.364309999999998
17.44600 -13.27114
17.44700 -13.176309999999999
17.44800 -13.07982
17.44900 -12.98169
17.45000 -12.88195
17.45100 -12.7806
17.45200 -12.677649999999998
17.45300 -12.573139999999999
17.45400 -12.46706
17.45500 -12.35944
17.45600 -12.25029
17.45700 -12.13963
17.45800 -12.02747
17.45900 -11.91384
17.46000 -11.79875
17.46100 -11.68221
17.46200 -11.56425
17.46300 -11.44487
17.46400 -11.32411
17.46500 -11.20198
17.46600 -11.07849
17.46700 -10.95367
17.46800 -10.827530000000001
17.46900 -10.70009
17.47000 -10.57138
17.47100 -10.441400000000002
17.47200 -10.31019
17.47300 -10.17777
17.47400 -10.04414
17.47500 -9.9093363
17.47600 -9.7733758
17.47700 -9.6362792
17.47800 -9.4980665
17.47900 -9.3587592
17.48000 -9.2183784
17.48100 -9.0769455
17.48200 -8.9344814
17.48300 -8.7910071
17.48400 -8.646544800000001
17.48500 -8.5011154
17.48600 -8.354740600000001
17.48700 -8.2074426
17.48800 -8.059242399999999
17.48900 -7.910162199999999
17.49000 -7.7602245
17.49100 -7.6094508
17.49200 -7.457862799999999
17.49300 -7.3054828
17.49400 -7.1523339
17.49500 -6.9984376
17.49600 -6.843816499999999
17.49700 -6.688493500000001
17.49800 -6.532491
17.49900 -6.3758321
17.50000 -6.2185391999999995
17.50100 -6.0606357
17.50200 -5.9021443
17.50300 -5.7430886
17.50400 -5.5834912
17.50500 -5.423376
17.50600 -5.262766
17.50700 -5.1016849
17.50800 -4.9401563
17.50900 -4.7782037
17.51000 -4.6158507
17.51100 -4.4531211
17.51200 -4.2900387
17.51300 -4.1266274
17.51400 -3.9629104999999996
17.51500 -3.7989124999999997
17.51600 -3.6346565999999996
17.51700 -3.4701671000000003
17.51800 -3.3054675999999996
17.51900 -3.1405821
17.52000 -2.9755346
17.52100 -2.8103488999999997
17.52200 -2.6450489
17.52300 -2.4796583
17.52400 -2.314201
17.52500 -2.1487009
17.52600 -1.9831818
17.52700 -1.8176673
17.52800 -1.6521813
17.52900 -1.4867474999999999
17.53000 -1.3213897000000001
17.53100 -1.1561316
17.53200 -0.9909967000000001
17.53300 -0.8260088000000001
17.53400 -0.66119144
17.53500 -0.4965682
17.53600 -0.3321626
17.53700 -0.1679981
17.53800 -0.0040981533
17.53900 0.1595139
17.54000 0.32281475
17.54100 0.48578116000000005
17.54200 0.6483899900000001
17.54300 0.8106181400000001
17.54400 0.9724426099999999
17.54500 1.1338404
17.54600 1.2947887999999999
17.54700 1.455265
17.54800 1.6152463999999997
17.54900 1.7747104
17.55000 1.9336347999999999
17.55100 2.0919973
17.55200 2.2497755
17.55300 2.4069475
17.55400 2.5634913
17.55500 2.719385
17.55600 2.8746069999999997
17.55700 3.0291358
17.55800 3.1829495
17.55900 3.3360273000000005
17.56000 3.4883477000000003
17.56100 3.6398895
17.56200 3.7906315000000004
17.56300 3.9405532
17.56400 4.0896334
17.56500 4.2378515
17.56600 4.3851871000000004
17.56700 4.5316197
17.56800 4.6771288
17.56900 4.8216943
17.57000 4.965296
17.57100 5.1079143
17.57200 5.2495293
17.57300 5.3901214
17.57400 5.5296708
17.57500 5.6681585
17.57600 5.805565
17.57700 5.9418719
17.57800 6.0770605
17.57900 6.2111117
17.58000 6.3440077
17.58100 6.4757302
17.58200 6.6062614
17.58300 6.7355841
17.58400 6.863680499999999
17.58500 6.9905333
17.58600 7.1161263
[truncated: 308,982 more chars]
