# Supplementary material for: 2D Synthetic dataset of numerical simulations of long-period seismicity in a volcanic edifice and related sensitivity kernels
Source: Data Brief. 2021 Jan 25;34:106673. doi: 10.1016/j.dib.2020.106673 (PMC7841316; doi:10.1016/j.dib.2020.106673)
Supplement: Supplementary Data S1 — Supplementary Raw Research Data. This is open data under the CC BY license http://creativecommons.org/licenses/by/4.0/ [file mmc1.zip › Dataset/OUTPUT_SEISMOGRAMS/9000_3000/disp_X_hetero_17000_1320_SVF7e-1Hz.semd]

-1.714286 0.0
-1.713286 0.0
-1.712286 0.0
-1.711286 0.0
-1.710286 0.0
-1.709286 0.0
-1.708286 0.0
-1.707286 0.0
-1.706286 0.0
-1.705286 0.0
-1.704286 0.0
-1.703286 0.0
-1.702286 0.0
-1.701286 0.0
-1.700286 0.0
-1.699286 0.0
-1.698286 0.0
-1.697286 0.0
-1.696286 0.0
-1.695286 0.0
-1.694286 0.0
-1.693286 0.0
-1.692286 0.0
-1.691286 0.0
-1.690286 0.0
-1.689286 0.0
-1.688286 0.0
-1.687286 0.0
-1.686286 0.0
-1.685286 0.0
-1.684286 0.0
-1.683286 0.0
-1.682286 0.0
-1.681286 0.0
-1.680286 0.0
-1.679286 0.0
-1.678286 0.0
-1.677286 0.0
-1.676286 0.0
-1.675286 0.0
-1.674286 0.0
-1.673286 0.0
-1.672286 0.0
-1.671286 0.0
-1.670286 0.0
-1.669286 0.0
-1.668286 0.0
-1.667286 0.0
-1.666286 0.0
-1.665286 0.0
-1.664286 0.0
-1.663286 0.0
-1.662286 0.0
-1.661286 0.0
-1.660286 0.0
-1.659286 0.0
-1.658286 0.0
-1.657286 0.0
-1.656286 0.0
-1.655286 0.0
-1.654286 0.0
-1.653286 0.0
-1.652286 0.0
-1.651286 0.0
-1.650286 0.0
-1.649286 0.0
-1.648286 0.0
-1.647286 0.0
-1.646286 0.0
-1.645286 0.0
-1.644286 0.0
-1.643286 0.0
-1.642286 0.0
-1.641286 0.0
-1.640286 0.0
-1.639286 0.0
-1.638286 0.0
-1.637286 0.0
-1.636286 0.0
-1.635286 0.0
-1.634286 0.0
-1.633286 0.0
-1.632286 0.0
-1.631286 0.0
-1.630286 0.0
-1.629286 0.0
-1.628286 0.0
-1.627286 0.0
-1.626286 0.0
-1.625286 0.0
-1.624286 0.0
-1.623286 0.0
-1.622286 0.0
-1.621286 0.0
-1.620286 0.0
-1.619286 0.0
-1.618286 0.0
-1.617286 0.0
-1.616286 0.0
-1.615286 0.0
-1.614286 0.0
-1.613286 0.0
-1.612286 0.0
-1.611286 0.0
-1.610286 0.0
-1.609286 0.0
-1.608286 0.0
-1.607286 0.0
-1.606286 0.0
-1.605286 0.0
-1.604286 0.0
-1.603286 0.0
-1.602286 0.0
-1.601286 0.0
-1.600286 0.0
-1.599286 0.0
-1.598286 0.0
-1.597286 0.0
-1.596286 0.0
-1.595286 0.0
-1.594286 0.0
-1.593286 0.0
-1.592286 0.0
-1.591286 0.0
-1.590286 0.0
-1.589286 0.0
-1.588286 0.0
-1.587286 0.0
-1.586286 0.0
-1.585286 0.0
-1.584286 0.0
-1.583286 0.0
-1.582286 0.0
-1.581286 0.0
-1.580286 0.0
-1.579286 0.0
-1.578286 0.0
-1.577286 0.0
-1.576286 0.0
-1.575286 0.0
-1.574286 0.0
-1.573286 0.0
-1.572286 0.0
-1.571286 0.0
-1.570286 0.0
-1.569286 0.0
-1.568286 0.0
-1.567286 0.0
-1.566286 0.0
-1.565286 0.0
-1.564286 0.0
-1.563286 0.0
-1.562286 0.0
-1.561286 0.0
-1.560286 0.0
-1.559286 0.0
-1.558286 0.0
-1.557286 0.0
-1.556286 0.0
-1.555286 0.0
-1.554286 0.0
-1.553286 0.0
-1.552286 0.0
-1.551286 0.0
-1.550286 0.0
-1.549286 0.0
-1.548286 0.0
-1.547286 0.0
-1.546286 0.0
-1.545286 0.0
-1.544286 0.0
-1.543286 0.0
-1.542286 0.0
-1.541286 0.0
-1.540286 0.0
-1.539286 0.0
-1.538286 0.0
-1.537286 0.0
-1.536286 0.0
-1.535286 0.0
-1.534286 0.0
-1.533286 0.0
-1.532286 0.0
-1.531286 0.0
-1.530286 0.0
-1.529286 0.0
-1.528286 0.0
-1.527286 0.0
-1.526286 0.0
-1.525286 0.0
-1.524286 0.0
-1.523286 0.0
-1.522286 0.0
-1.521286 0.0
-1.520286 0.0
-1.519286 0.0
-1.518286 0.0
-1.517286 0.0
-1.516286 0.0
-1.515286 0.0
-1.514286 0.0
-1.513286 0.0
-1.512286 0.0
-1.511286 0.0
-1.510286 0.0
-1.509286 0.0
-1.508286 0.0
-1.507286 0.0
-1.506286 0.0
-1.505286 0.0
-1.504286 0.0
-1.503286 0.0
-1.502286 0.0
-1.501286 0.0
-1.500286 0.0
-1.499286 0.0
-1.498286 0.0
-1.497286 0.0
-1.496286 0.0
-1.495286 0.0
-1.494286 0.0
-1.493286 0.0
-1.492286 0.0
-1.491286 0.0
-1.490286 0.0
-1.489286 0.0
-1.488286 0.0
-1.487286 0.0
-1.486286 0.0
-1.485286 0.0
-1.484286 0.0
-1.483286 0.0
-1.482286 0.0
-1.481286 0.0
-1.480286 0.0
-1.479286 0.0
-1.478286 0.0
-1.477286 0.0
-1.476286 0.0
-1.475286 0.0
-1.474286 0.0
-1.473286 0.0
-1.472286 0.0
-1.471286 0.0
-1.470286 0.0
-1.469286 0.0
-1.468286 0.0
-1.467286 0.0
-1.466286 0.0
-1.465286 0.0
-1.464286 0.0
-1.463286 0.0
-1.462286 0.0
-1.461286 0.0
-1.460286 0.0
-1.459286 0.0
-1.458286 0.0
-1.457286 0.0
-1.456286 0.0
-1.455286 0.0
-1.454286 0.0
-1.453286 0.0
-1.452286 0.0
-1.451286 0.0
-1.450286 0.0
-1.449286 0.0
-1.448286 0.0
-1.447286 0.0
-1.446286 0.0
-1.445286 0.0
-1.444286 0.0
-1.443286 0.0
-1.442286 0.0
-1.441286 0.0
-1.440286 0.0
-1.439286 0.0
-1.438286 0.0
-1.437286 0.0
-1.436286 0.0
-1.435286 0.0
-1.434286 0.0
-1.433286 0.0
-1.432286 0.0
-1.431286 0.0
-1.430286 0.0
-1.429286 0.0
-1.428286 0.0
-1.427286 0.0
-1.426286 0.0
-1.425286 0.0
-1.424286 0.0
-1.423286 0.0
-1.422286 0.0
-1.421286 0.0
-1.420286 0.0
-1.419286 0.0
-1.418286 0.0
-1.417286 0.0
-1.416286 0.0
-1.415286 0.0
-1.414286 0.0
-1.413286 0.0
-1.412286 0.0
-1.411286 0.0
-1.410286 0.0
-1.409286 0.0
-1.408286 0.0
-1.407286 0.0
-1.406286 0.0
-1.405286 0.0
-1.404286 0.0
-1.403286 0.0
-1.402286 0.0
-1.401286 0.0
-1.400286 0.0
-1.399286 0.0
-1.398286 0.0
-1.397286 0.0
-1.396286 0.0
-1.395286 0.0
-1.394286 0.0
-1.393286 0.0
-1.392286 0.0
-1.391286 0.0
-1.390286 0.0
-1.389286 0.0
-1.388286 0.0
-1.387286 0.0
-1.386286 0.0
-1.385286 0.0
-1.384286 0.0
-1.383286 0.0
-1.382286 0.0
-1.381286 0.0
-1.380286 0.0
-1.379286 0.0
-1.378286 0.0
-1.377286 0.0
-1.376286 0.0
-1.375286 0.0
-1.374286 0.0
-1.373286 0.0
-1.372286 0.0
-1.371286 0.0
-1.370286 0.0
-1.369286 0.0
-1.368286 0.0
-1.367286 0.0
-1.366286 0.0
-1.365286 0.0
-1.364286 0.0
-1.363286 0.0
-1.362286 0.0
-1.361286 0.0
-1.360286 0.0
-1.359286 0.0
-1.358286 0.0
-1.357286 0.0
-1.356286 0.0
-1.355286 0.0
-1.354286 0.0
-1.353286 0.0
-1.352286 0.0
-1.351286 0.0
-1.350286 0.0
-1.349286 0.0
-1.348286 0.0
-1.347286 0.0
-1.346286 0.0
-1.345286 0.0
-1.344286 0.0
-1.343286 0.0
-1.342286 0.0
-1.341286 0.0
-1.340286 0.0
-1.339286 0.0
-1.338286 0.0
-1.337286 0.0
-1.336286 0.0
-1.335286 0.0
-1.334286 0.0
-1.333286 0.0
-1.332286 0.0
-1.331286 0.0
-1.330286 0.0
-1.329286 0.0
-1.328286 0.0
-1.327286 0.0
-1.326286 0.0
-1.325286 0.0
-1.324286 0.0
-1.323286 0.0
-1.322286 0.0
-1.321286 0.0
-1.320286 0.0
-1.319286 0.0
-1.318286 0.0
-1.317286 0.0
-1.316286 0.0
-1.315286 0.0
-1.314286 0.0
-1.313286 0.0
-1.312286 0.0
-1.311286 0.0
-1.310286 0.0
-1.309286 0.0
-1.308286 0.0
-1.307286 0.0
-1.306286 0.0
-1.305286 0.0
-1.304286 0.0
-1.303286 0.0
-1.302286 0.0
-1.301286 0.0
-1.300286 0.0
-1.299286 0.0
-1.298286 0.0
-1.297286 0.0
-1.296286 0.0
-1.295286 0.0
-1.294286 0.0
-1.293286 0.0
-1.292286 0.0
-1.291286 0.0
-1.290286 0.0
-1.289286 0.0
-1.288286 0.0
-1.287286 0.0
-1.286286 0.0
-1.285286 0.0
-1.284286 0.0
-1.283286 0.0
-1.282286 0.0
-1.281286 0.0
-1.280286 0.0
-1.279286 0.0
-1.278286 0.0
-1.277286 0.0
-1.276286 0.0
-1.275286 0.0
-1.274286 0.0
-1.273286 0.0
-1.272286 0.0
-1.271286 0.0
-1.270286 0.0
-1.269286 0.0
-1.268286 0.0
-1.267286 0.0
-1.266286 0.0
-1.265286 0.0
-1.264286 0.0
-1.263286 0.0
-1.262286 0.0
-1.261286 0.0
-1.260286 0.0
-1.259286 0.0
-1.258286 0.0
-1.257286 0.0
-1.256286 0.0
-1.255286 0.0
-1.254286 0.0
-1.253286 0.0
-1.252286 0.0
-1.251286 0.0
-1.250286 0.0
-1.249286 0.0
-1.248286 0.0
-1.247286 0.0
-1.246286 0.0
-1.245286 0.0
-1.244286 0.0
-1.243286 0.0
-1.242286 0.0
-1.241286 0.0
-1.240286 0.0
-1.239286 0.0
-1.238286 0.0
-1.237286 0.0
-1.236286 0.0
-1.235286 0.0
-1.234286 0.0
-1.233286 0.0
-1.232286 0.0
-1.231286 0.0
-1.230286 0.0
-1.229286 0.0
-1.228286 0.0
-1.227286 0.0
-1.226286 0.0
-1.225286 0.0
-1.224286 0.0
-1.223286 0.0
-1.222286 0.0
-1.221286 0.0
-1.220286 0.0
-1.219286 0.0
-1.218286 0.0
-1.217286 0.0
-1.216286 0.0
-1.215286 0.0
-1.214286 0.0
-1.213286 0.0
-1.212286 0.0
-1.211286 0.0
-1.210286 0.0
-1.209286 0.0
-1.208286 0.0
-1.207286 0.0
-1.206286 0.0
-1.205286 0.0
-1.204286 0.0
-1.203286 0.0
-1.202286 0.0
-1.201286 0.0
-1.200286 0.0
-1.199286 0.0
-1.198286 0.0
-1.197286 0.0
-1.196286 0.0
-1.195286 0.0
-1.194286 0.0
-1.193286 0.0
-1.192286 0.0
-1.191286 0.0
-1.190286 0.0
-1.189286 0.0
-1.188286 0.0
-1.187286 0.0
-1.186286 0.0
-1.185286 0.0
-1.184286 0.0
-1.183286 0.0
-1.182286 0.0
-1.181286 0.0
-1.180286 0.0
-1.179286 0.0
-1.178286 0.0
-1.177286 0.0
-1.176286 0.0
-1.175286 0.0
-1.174286 0.0
-1.173286 0.0
-1.172286 0.0
-1.171286 0.0
-1.170286 0.0
-1.169286 0.0
-1.168286 0.0
-1.167286 0.0
-1.166286 0.0
-1.165286 0.0
-1.164286 0.0
-1.163286 0.0
-1.162286 0.0
-1.161286 0.0
-1.160286 0.0
-1.159286 0.0
-1.158286 0.0
-1.157286 0.0
-1.156286 0.0
-1.155286 0.0
-1.154286 0.0
-1.153286 0.0
-1.152286 0.0
-1.151286 0.0
-1.150286 0.0
-1.149286 0.0
-1.148286 0.0
-1.147286 0.0
-1.146286 0.0
-1.145286 0.0
-1.144286 0.0
-1.143286 0.0
-1.142286 0.0
-1.141286 0.0
-1.140286 0.0
-1.139286 0.0
-1.138286 0.0
-1.137286 0.0
-1.136286 0.0
-1.135286 0.0
-1.134286 0.0
-1.133286 0.0
-1.132286 0.0
-1.131286 0.0
-1.130286 0.0
-1.129286 0.0
-1.128286 0.0
-1.127286 0.0
-1.126286 0.0
-1.125286 0.0
-1.124286 0.0
-1.123286 0.0
-1.122286 0.0
-1.121286 0.0
-1.120286 0.0
-1.119286 0.0
-1.118286 0.0
-1.117286 0.0
-1.116286 0.0
-1.115286 0.0
-1.114286 0.0
-1.113286 0.0
-1.112286 0.0
-1.111286 0.0
-1.110286 0.0
-1.109286 0.0
-1.108286 0.0
-1.107286 0.0
-1.106286 0.0
-1.105286 0.0
-1.104286 0.0
-1.103286 0.0
-1.102286 0.0
-1.101286 0.0
-1.100286 0.0
-1.099286 0.0
-1.098286 0.0
-1.097286 0.0
-1.096286 0.0
-1.095286 0.0
-1.094286 0.0
-1.093286 0.0
-1.092286 0.0
-1.091286 0.0
-1.090286 1.2480781e-36
-1.089286 2.5739784e-36
-1.088286 3.5898175e-36
-1.087286 4.0352051e-36
-1.086286 3.9522742999999996e-36
-1.085286 3.41159e-36
-1.084286 2.5408861999999997e-36
-1.083286 1.3370266e-36
-1.082286 0.0
-1.081286 -1.5775343e-36
-1.080286 -3.4837342e-36
-1.079286 -5.744906100000001e-36
-1.078286 -7.999633999999999e-36
-1.077286 -9.508161e-36
-1.076286 -1.0083498e-35
-1.075286 -9.5884542e-36
-1.074286 -7.631158099999999e-36
-1.073286 -4.2803169e-36
-1.072286 0.0
-1.071286 3.7484668999999996e-36
-1.070286 6.6499179e-36
-1.069286 7.6901281e-36
-1.068286 6.6510535e-36
-1.067286 4.1926912e-36
-1.066286 1.3799920999999999e-36
-1.065286 0.0
-1.064286 0.0
-1.063286 1.7853603e-36
-1.062286 6.3734159e-36
-1.061286 1.4027233e-35
-1.060286 2.4772327e-35
-1.059286 3.8406815e-35
-1.058286 5.458431e-35
-1.057286 7.1868944e-35
-1.056286 8.872901700000001e-35
-1.055286 1.0301623e-34
-1.054286 1.1207009e-34
-1.053286 1.1352754000000001e-34
-1.052286 1.0528699e-34
-1.051286 8.6195245e-35
-1.050286 5.6015447e-35
-1.049286 1.5543802e-35
-1.048286 -3.3497165e-35
-1.047286 -8.8575004e-35
-1.046286 -1.4712912999999999e-34
-1.045286 -2.061895e-34
-1.044286 -2.623279e-34
-1.043286 -3.1197991999999997e-34
-1.042286 -3.5115325e-34
-1.041286 -3.7574457000000004e-34
-1.040286 -3.8162627999999997e-34
-1.039286 -3.6501118999999997e-34
-1.038286 -3.2277483e-34
-1.037286 -2.5267468e-34
-1.036286 -1.5379551e-34
-1.035286 -2.6605441e-35
-1.034286 1.2714453000000001e-34
-1.033286 3.0410141000000002e-34
-1.032286 4.9879044e-34
-1.031286 7.036070499999999e-34
-1.030286 9.0843859e-34
-1.029286 1.100587e-33
-1.028286 1.2649401e-33
-1.027286 1.3845322999999999e-33
-1.026286 1.4415150000000002e-33
-1.025286 1.4184101e-33
-1.024286 1.2995554e-33
-1.023286 1.0725999e-33
-1.022286 7.299778999999999e-34
-1.021286 2.702502e-34
-1.020286 -3.0069578e-34
-1.019286 -9.686332500000001e-34
-1.018286 -1.7103113e-33
-1.017286 -2.4930419000000002e-33
-1.016286 -3.2748897e-33
-1.015286 -4.0055685e-33
-1.014286 -4.6280676e-33
-1.013286 -5.081281e-33
-1.012286 -5.3031429e-33
-1.011286 -5.234532e-33
-1.010286 -4.8235429e-33
-1.009286 -4.0299881e-33
-1.008286 -2.8298095000000002e-33
-1.007286 -1.2195005e-33
-1.006286 7.799486799999999e-34
-1.005286 3.1196659e-33
-1.004286 5.7204083999999996e-33
-1.003286 8.471462899999999e-33
-1.002286 1.1231118e-32
-1.001286 1.3829337e-32
-1.000286 1.6072806e-32
-0.9992857 1.7752530000000001e-32
-0.9982857 1.8653952e-32
-0.9972857 1.8569381e-32
-0.9962857 1.7312368999999998e-32
-0.9952857 1.4733483e-32
-0.9942857 1.0736868000000001e-32
-0.9932857 5.2967024e-33
-0.9922857 -1.5274094e-33
-0.9912857 -9.577325300000001e-33
-0.9902857 -1.8586843e-32
-0.9892857 -2.8177214999999996e-32
-0.9882857 -3.7859004e-32
-0.9872857 -4.7041579999999994e-32
-0.9862857 -5.505104099999999e-32
-0.9852857 -6.115708599999999e-32
-0.9842857 -6.460870999999999e-32
-0.9832857 -6.4678082e-32
-0.9822857 -6.0711354e-32
-0.9812857 -5.2184442e-32
-0.9802857 -3.8761270000000006e-32
-0.9792857 -2.0351274e-32
-0.9782857 2.8376236e-33
-0.9772857 3.0254812e-32
-0.9762857 6.097616600000001e-32
-0.9752857 9.3691225e-32
-0.9742857 1.2671267e-31
-0.9732857 1.5801198999999999e-31
-0.9722857 1.8528382999999998e-31
-0.9712857 2.0604052e-31
-0.9702857 2.1773634e-31
-0.9692857 2.1791904000000002e-31
-0.9682857 2.0440438e-31
-0.9672857 1.7546665000000002e-31
-0.9662857 1.3003603e-31
-0.9652857 6.7891636e-32
-0.9642857 -1.0163169e-32
-0.9632857 -1.0215792e-31
-0.9622857 -2.0486003e-31
-0.9612857 -3.137433e-31
-0.9602857 -4.2303378e-31
-0.9592857 -5.2584531e-31
-0.9582857 -6.144126e-31
-0.9572857 -6.804254999999999e-31
-0.9562857 -7.1546192e-31
-0.9552857 -7.1150961e-31
-0.9542857 -6.6156051e-31
-0.9532857 -5.6025189e-31
-0.9522857 -4.0452180999999996e-31
-0.9512857 -1.9423863000000001e-31
-0.9502857 6.7241229e-32
-0.9492857 3.7263803e-31
-0.9482857 7.1048708e-31
-0.9472857 1.0651012999999999e-30
-0.9462857 1.4168023e-30
-0.9452857 1.7424566e-30
-0.9442857 2.0163366e-30
-0.9432857 2.2113134e-30
-0.9422857 2.3003618000000002e-30
-0.9412857 2.2583390000000002e-30
-0.9402857 2.0639685e-30
-0.9392857 1.701938e-30
-0.9382857 1.1649925e-30
-0.9372857 4.5588367e-31
-0.9362857 -4.1097938e-31
-0.9352857 -1.4083436000000002e-30
-0.9342857 -2.4955522e-30
-0.9332857 -3.6187638e-30
-0.9322857 -4.7120773e-30
-0.9312857 -5.6996552999999996e-30
-0.9302857 -6.498881600000001e-30
-0.9292857 -7.024532700000001e-30
-0.9282857 -7.1938732e-30
-0.9272857 -6.932495e-30
-0.9262857 -6.1806547e-30
-0.9252857 -4.8997749e-30
-0.9242857 -3.0787096e-30
-0.9232857 -7.3931593e-31
-0.9222857 2.059154e-30
-0.9212857 5.2173417999999996e-30
-0.9202857 8.5952264e-30
-0.9192857 1.2014132e-29
-0.9182857 1.5261616e-29
-0.9172857 1.8099422000000002e-29
-0.9162857 2.0274487e-29
-0.9152857 2.1532837e-29
-0.9142857 2.1635906999999998e-29
-0.9132857 2.0378683e-29
-0.9122857 1.760874e-29
-0.9112857 1.3245105e-29
-0.9102857 7.2956675e-30
-0.9092857 -1.2825209e-31
-0.9082857 -8.8016056e-30
-0.9072857 -1.8380991e-29
-0.9062857 -2.8406959e-29
-0.9052857 -3.8314246e-29
-0.9042857 -4.7450635e-29
-0.9032857 -5.510458000000001e-29
-0.9022857 -6.054133e-29
-0.9012857 -6.304651600000001e-29
-0.9002857 -6.197565399999999e-29
-0.8992857 -5.6807274e-29
-0.8982857 -4.7196794e-29
-0.8972857 -3.3027768e-29
-0.8962857 -1.4456695e-29
-0.8952857 8.0525489e-30
-0.8942857 3.3708617e-29
-0.8932857 6.1390573e-29
-0.8922857 8.966680300000001e-29
-0.8912857 1.1683708e-28
-0.8902857 1.409988e-28
-0.8892857 1.6013698999999998e-28
-0.8882857 1.7223590000000002e-28
-0.8872857 1.7540840999999998e-28
-0.8862857 1.6803778000000001e-28
-0.8852857 1.4892422000000001e-28
-0.8842857 1.1742768e-28
-0.8832857 7.359701e-29
-0.8822857 1.8274756e-29
-0.8812857 -4.6832823000000004e-29
-0.8802857 -1.1913058e-28
-0.8792857 -1.951627e-28
-0.8782857 -2.7070076e-28
-0.8772857 -3.4089512999999997e-28
-0.8762857 -4.0048971999999997e-28
-0.8752857 -4.4409563e-28
-0.8742857 -4.6651523e-28
-0.8732857 -4.6310313000000005e-28
-0.8722857 -4.3014667e-28
-0.8712857 -3.6524385e-28
-0.8702857 -2.6765435e-28
-0.8692857 -1.3859663e-28
-0.8682857 1.8535809e-29
-0.8672857 1.9806523e-28
-0.8662857 3.9205019999999998e-28
-0.8652857 5.9045378e-28
-0.8642857 7.8147068e-28
-0.8632857 9.5201523e-28
-0.8622857 1.0883627e-27
-0.8612857 1.1769255e-27
-0.8602857 1.2051337e-27
-0.8592857 1.1623794e-27
-0.8582857 1.0409732e-27
-0.8572857 8.3705384e-28
-0.8562857 5.513863e-28
-0.8552857 1.8998084000000002e-28
-0.8542857 -2.3553108e-28
-0.8532857 -7.0782357e-28
-0.8522857 -1.2041532e-27
-0.8512857 -1.6970174000000003e-27
-0.8502857 -2.1552081e-27
-0.8492857 -2.5452485e-27
-0.8482857 -2.8331748e-27
-0.8472857 -2.9866012999999998e-27
-0.8462857 -2.9769743e-27
-0.8452857 -2.7819023000000003e-27
-0.8442857 -2.3874204000000002e-27
-0.8432857 -1.7900428e-27
-0.8422857 -9.9843977e-28
-0.8412857 -3.45831e-29
-0.8402857 1.0657853e-27
-0.8392857 2.2534857999999998e-27
-0.8382857 3.4671211e-27
-0.8372857 4.6352307e-27
-0.8362857 5.679370000000001e-27
-0.8352857 6.5180457e-27
-0.8342857 7.071376800000001e-27
-0.8332857 7.2662893e-27
-0.8322857 7.0419835e-27
-0.8312857 6.3553725999999995e-27
-0.8302857 5.1861466e-27
-0.8292857 3.5410924e-27
-0.8282857 1.4573044e-27
-0.8272857 -9.960697499999999e-28
-0.8262857 -3.7178438e-27
-0.8252857 -6.576805799999999e-27
-0.8242857 -9.415863100000001e-27
-0.8232857 -1.2058342e-26
-0.8222857 -1.4316333999999998e-26
-0.8212857 -1.6000823e-26
-0.8202857 -1.6933219e-26
-0.8192857 -1.6957731e-26
-0.8182857 -1.5953946e-26
-0.8172857 -1.3848843000000001e-26
-0.8162857 -1.0627428e-26
-0.8152857 -6.3411495999999994e-27
-0.8142857 -1.1132962e-27
-0.8132857 4.8593466e-27
-0.8122857 1.1309164999999999e-26
-0.8112857 1.7905083e-26
-0.8102857 2.4264775e-26
-0.8092857 2.9971575000000004e-26
-0.8082857 3.4595638000000003e-26
-0.8072857 3.7718577e-26
-0.8062857 3.8960489e-26
-0.8052857 3.8008008e-26
-0.8042857 3.4641798e-26
-0.8032857 2.8761705e-26
-0.8022857 2.0407751e-26
-0.8012857 9.7751549e-27
-0.8002857 -2.7782542e-27
-0.7992857 -1.6733665e-26
-0.7982857 -3.1422919e-26
-0.7972857 -4.6050689e-26
-0.7962857 -5.972715599999999e-26
-0.7952857 -7.151040499999999e-26
-0.7942857 -8.0457202e-26
-0.7932857 -8.568002999999999e-26
-0.7922857 -8.6407665e-26
-0.7912857 -8.204607000000001e-26
-0.7902857 -7.2235859e-26
-0.7892857 -5.6902525e-26
-0.7882857 -3.6295378e-26
-0.7872857 -1.1011575e-26
-0.7862857 1.7998044e-26
-0.7852857 4.9443860000000004e-26
-0.7842857 8.173465599999999e-26
-0.7832857 1.1303747e-25
-0.7822857 1.4135924e-25
-0.7812857 1.6464779e-25
-0.7802857 1.8090834e-25
-0.7792857 1.8833045e-25
-0.7782857 1.8541866000000002e-25
-0.7772857 1.7111968e-25
-0.7762857 1.4493788e-25
-0.7752857 1.0703057e-25
-0.7742857 5.8275328e-26
-0.7732857 3.0168297e-28
-0.7722857 -6.4518663e-26
-0.7712857 -1.3312746000000001e-25
-0.7702857 -2.0188322000000001e-25
-0.7692857 -2.6671146e-25
-0.7682857 -3.2329849999999998e-25
-0.7672857 -3.6732179e-25
-0.7662857 -3.9470735999999996e-25
-0.7652857 -4.0190194e-25
-0.7642857 -3.8614514e-25
-0.7632857 -3.4572515e-25
-0.7622857 -2.8020091e-25
-0.7612857 -1.9057363999999998e-25
-0.7602857 -7.9391464e-26
-0.7592857 4.9226452e-26
-0.7582857 1.8965690999999999e-25
-0.7572857 3.3493713e-25
-0.7562857 4.7702738999999995e-25
-0.7552857 6.0716783e-25
-0.7542857 7.163179799999999e-25
-0.7532857 7.9566221e-25
-0.7522857 8.3715861e-25
-0.7512857 8.3410254e-25
-0.7502857 7.8167403e-25
-0.7492857 6.7743322e-25
-0.7482857 5.2172972e-25
-0.7472857 3.1799145e-25
-0.7462857 7.2862658e-26
-0.7452857 -2.0383388e-25
-0.7442857 -4.9932727e-25
-0.7432857 -7.9832908e-25
-0.7422857 -1.0836604e-24
-0.7412857 -1.3370593e-24
-0.7402857 -1.5401415e-24
-0.7392857 -1.6754715000000003e-24
-0.7382857 -1.7276958e-24
-0.7372857 -1.6846744e-24
-0.7362857 -1.5385464e-24
-0.7352857 -1.2866568e-24
-0.7342857 -9.3227659e-25
-0.7332857 -4.8504977e-25
-0.7322857 3.8887636e-26
-0.7312857 6.171589400000001e-25
-0.7302857 1.2217938e-24
-0.7292857 1.8202742e-24
-0.7282857 2.3769609e-24
-0.7272857 2.8548553000000004e-24
-0.7262857 3.2176299000000003e-24
-0.7252857 3.4318343e-24
-0.7242857 3.469165e-24
-0.7232857 3.3086734e-24
-0.7222857 2.9387737e-24
-0.7212857 2.3589097999999998e-24
-0.7202857 1.5807494e-24
-0.7192857 6.2878443e-25
-0.7182857 -4.5976054e-25
-0.7172857 -1.6357784e-24
-0.7162857 -2.8399174e-24
-0.7152857 -4.0049904000000004e-24
-0.7142857 -5.0590956e-24
-0.7132857 -5.9293399e-24
-0.7122857 -6.5460023e-24
-0.7112857 -6.846943500000001e-24
-0.7102857 -6.7820233e-24
-0.7092857 -6.317269e-24
-0.7082857 -5.438526e-24
-0.7072857 -4.1543135e-24
-0.7062857 -2.4976493e-24
-0.7052857 -5.266213200000001e-25
-0.7042857 1.6764507e-24
-0.7032857 4.0073582e-24
-0.7022857 6.3438634999999995e-24
-0.7012857 8.5510082e-24
-0.7002857 1.0487699e-23
-0.6992857 1.2014312000000001e-23
-0.6982857 1.3000986000000001e-23
-0.6972857 1.3336158e-23
-0.6962857 1.2934901999999999e-23
-0.6952857 1.1746528e-23
-0.6942857 9.7609538e-24
-0.6932857 7.0133284e-24
-0.6922857 3.5864834e-24
-0.6912857 -3.8915868e-25
-0.6902857 -4.7384554e-24
-0.6892857 -9.2473061e-24
-0.6882857 -1.3671245e-23
-0.6872857 -1.7746648e-23
-0.6862857 -2.1204145e-23
-0.6852857 -2.3783681e-23
-0.6842857 -2.5250496e-23
-0.6832857 -2.5411189000000002e-23
-0.6822857 -2.4128935000000002e-23
-0.6812857 -2.1336895000000002e-23
-0.6802857 -1.7048837999999998e-23
-0.6792857 -1.1366132000000001e-23
-0.6782857 -4.4803037999999996e-24
-0.6772857 3.3293711e-24
-0.6762857 1.1703604000000001e-23
-0.6752857 2.0216201e-23
-0.6742857 2.8392291999999995e-23
-0.6732857 3.5731102e-23
-0.6722857 4.1732394000000004e-23
-0.6712857 4.5925362e-23
-0.6702857 4.7898545e-23
-0.6692857 4.732912e-23
-0.6682857 4.4009810000000004e-23
-0.6672857 3.7871654e-23
-0.6662857 2.9000874e-23
-0.6652857 1.7648371999999998e-23
-0.6642857 4.2305939e-24
-0.6632857 -1.0679079e-23
-0.6622857 -2.6368795e-23
-0.6612857 -4.2016374e-23
-0.6602857 -5.6726396e-23
-0.6592857 -6.9574909e-23
-0.6582857 -7.9659835e-23
-0.6572857 -8.6154754e-23
-0.6562857 -8.836315e-23
-0.6552857 -8.5770164e-23
-0.6542857 -7.8088463e-23
-0.6532857 -6.529525e-23
-0.6522857 -4.7657326000000004e-23
-0.6512857 -2.5741748999999998e-23
-0.6502857 -4.102034e-25
-0.6492857 2.7204051000000003e-23
-0.6482857 5.5736898e-23
-0.6472857 8.365092900000001e-23
-0.6462857 1.0930803e-22
-0.6452857 1.3105413e-22
-0.6442857 1.4731234999999998e-22
-0.6432857 1.5667983e-22
-0.6422857 1.5802306e-22
-0.6412857 1.505661e-22
-0.6402857 1.3396599e-22
-0.6392857 1.0836984e-22
-0.6382857 7.4448925e-23
-0.6372857 3.3405649e-23
-0.6362857 -1.3049277000000001e-23
-0.6352857 -6.2750616e-23
-0.6342857 -1.1316299e-22
-0.6332857 -1.6149365e-22
-0.6322857 -2.0482945000000001e-22
-0.6312857 -2.4029247e-22
-0.6302857 -2.6520675e-22
-0.6292857 -2.7726765e-22
-0.6282857 -2.7470424e-22
-0.6272857 -2.5642521e-22
-0.6262857 -2.2213797999999997e-22
-0.6252857 -1.7243263e-22
-0.6242857 -1.0882237e-22
-0.6232857 -3.3734971e-23
-0.6222857 4.9548536e-23
-0.6212857 1.3700884e-22
-0.6202857 2.2405478e-22
-0.6192857 3.057361e-22
-0.6182857 3.7699418e-22
-0.6172857 4.329396799999999e-22
-0.6162857 4.6914323e-22
-0.6152857 4.8192416e-22
-0.6142857 4.686204100000001e-22
-0.6132857 4.2782266e-22
-0.6122857 3.5955657e-22
-0.6112857 2.6539891999999997e-22
-0.6102857 1.4851499e-22
-0.6092857 1.3609389e-23
-0.6082857 -1.3321424e-22
-0.6072857 -2.8468389e-22
-0.6062857 -4.3267451e-22
-0.6052857 -5.6859666e-22
-0.6042857 -6.8384285e-22
-0.6032857 -7.702699e-22
-0.6022857 -8.2069452e-22
-0.6012857 -8.293734100000001e-22
-0.6002857 -7.924406800000001e-22
-0.5992857 -7.0827427e-22
-0.5982857 -5.7776472e-22
-0.5972857 -4.0446424999999997e-22
-0.5962857 -1.9459743e-22
-0.5952857 4.3076756e-23
-0.5942857 2.9755626e-22
-0.5932857 5.5603559e-22
-0.5922857 8.0448051e-22
-0.5912857 1.0283157999999999e-21
-0.5902857 1.2131964000000001e-21
-0.5892857 1.3458253e-21
-0.5882857 1.4147742e-21
-0.5872857 1.4112638e-21
-0.5862857 1.3298541e-21
-0.5852857 1.1690022e-21
-0.5842857 9.3144302e-22
-0.5832857 6.243614799999999e-22
-0.5822857 2.5932978e-22
-0.5812857 -1.4800476e-22
-0.5802857 -5.7848152e-22
-0.5792857 -1.0102256e-21
-0.5782857 -1.4196565e-21
-0.5772857 -1.7826665e-21
-0.5762857 -2.0759145e-21
-0.5752857 -2.2781724e-21
-0.5742857 -2.3716527e-21
-0.5732857 -2.3432424000000003e-21
-0.5722857 -2.1855661e-21
-0.5712857 -1.8978105e-21
-0.5702857 -1.4862428000000001e-21
-0.5692857 -9.6437622e-22
-0.5682857 -3.5274534999999996e-22
-0.5672857 3.2172219e-22
-0.5662857 1.0267331e-21
-0.5652857 1.7260251e-21
-0.5642857 2.3810825e-21
-0.5632857 2.9530972999999997e-21
-0.5622857 3.4050859000000004e-21
-0.5612857 3.7040525e-21
-0.5602857 3.8230843999999995e-21
-0.5592857 3.7432586e-21
-0.5582857 3.4552404e-21
-0.5572857 2.9604621e-21
-0.5562857 2.2717902000000002e-21
-0.5552857 1.4136071999999998e-21
-0.5542857 4.2126308e-22
-0.5532857 -6.6011739e-22
-0.5522857 -1.7774489e-21
-0.5512857 -2.8720642999999997e-21
-0.5502857 -3.8825632000000004e-21
-0.5492857 -4.7480086000000005e-21
-0.5482857 -5.4113144e-21
-0.5472857 -5.8226511e-21
-0.5462857 -5.9426823e-21
-0.5452857 -5.7454425e-21
-0.5442857 -5.2206685e-21
-0.5432857 -4.3754252e-21
-0.5422857 -3.2348819000000003e-21
-0.5412857 -1.8421426e-21
-0.5402857 -2.5707594e-22
-0.5392857 1.4458579999999999e-21
-0.5382857 3.1807326e-21
-0.5372857 4.8541167e-21
-0.5362857 6.369718e-21
-0.5352857 7.633492100000001e-21
-0.5342857 8.5589666e-21
-0.5332857 9.0725012e-21
-0.5322857 9.1181933e-21
-0.5312857 8.6621307e-21
-0.5302857 7.6957193e-21
-0.5292857 6.237836800000001e-21
-0.5282857 4.3356269e-21
-0.5272857 2.0637881e-21
-0.5262857 -4.776874600000001e-22
-0.5252857 -3.1673130999999998e-21
-0.5242857 -5.8673296999999995e-21
-0.5232857 -8.430158899999999e-21
-0.5222857 -1.0705814e-20
-0.5212857 -1.254993e-20
-0.5202857 -1.3832001e-20
-0.5192857 -1.4443411e-20
-0.5182857 -1.430479e-20
-0.5172857 -1.3372253e-20
-0.5162857 -1.1642119e-20
-0.5152857 -9.1537551e-21
-0.5142857 -5.9902645e-21
-0.5132857 -2.2768526e-21
-0.5122857 1.8231929e-21
-0.5112857 6.1148402e-21
-0.5102857 1.0379769e-20
-0.5092857 1.4386625e-20
-0.5082857 1.7902634e-20
-0.5072857 2.0706016e-20
-0.5062857 2.2598606e-20
-0.5052857 2.3417996e-20
-0.5042857 2.3048516e-20
-0.5032857 2.1430394999999998e-20
-0.5022857 1.8566489999999998e-20
-0.5012857 1.4526082e-20
-0.5002857 9.445344e-21
-0.4992857 3.5242541000000004e-21
-0.4982857 -2.9800858e-21
-0.4972857 -9.7635926e-21
-0.4962857 -1.648847e-20
-0.4952857 -2.279907e-20
-0.4942857 -2.8339653000000004e-20
-0.4932857 -3.2773223e-20
-0.4922857 -3.5800462e-20
-0.4912857 -3.717779e-20
-0.4902857 -3.6733503999999995e-20
-0.4892857 -3.438104e-20
-0.4882857 -3.0128486000000005e-20
-0.4872857 -2.4083613e-20
-0.4862857 -1.6453898e-20
-0.4852857 -7.5412768e-21
-0.4842857 2.2684076e-21
-0.4832857 1.2520987000000001e-20
-0.4822857 2.2714027e-20
-0.4812857 3.232054e-20
-0.4802857 4.081529e-20
-0.4792857 4.7702442000000005e-20
-0.4782857 5.254315e-20
-0.4772857 5.4981616e-20
-0.4762857 5.4768146e-20
-0.4752857 5.1777855999999996e-20
-0.4742857 4.6023735999999993e-20
-0.4732857 3.7663171e-20
-0.4722857 2.6997145e-20
-0.4712857 1.446185e-20
-0.4702857 6.1270459999999995e-22
-0.4692857 -1.3898742000000002e-20
-0.4682857 -2.8354169999999997e-20
-0.4672857 -4.2002903e-20
-0.4662857 -5.4099783e-20
-0.4652857 -6.3944707e-20
-0.4642857 -7.092182199999999e-20
-0.4632857 -7.453625799999999e-20
-0.4622857 -7.4446316e-20
-0.4612857 -7.0489233e-20
-0.4602857 -6.269873500000001e-20
-0.4592857 -5.1313097e-20
-0.4582857 -3.6772735e-20
-0.4572857 -1.9706928e-20
-0.4562857 -9.0984961e-22
-0.4552857 1.8693463e-20
-0.4542857 3.8089832000000005e-20
-0.4532857 5.6227607e-20
-0.4522857 7.207093299999999e-20
-0.4512857 8.4656029e-20
-0.4502857 9.314652499999999e-20
-0.4492857 9.6884933e-20
-0.4482857 9.5437195e-20
-0.4472857 8.8627667e-20
-0.4462857 7.6562104e-20
-0.4452857 5.9636804e-20
-0.4442857 3.8532672e-20
-0.4432857 1.4193761e-20
-0.4422857 -1.2209439e-20
-0.4412857 -3.9330766999999997e-20
-0.4402857 -6.571128e-20
-0.4392857 -8.9851575e-20
-0.4382857 -1.1029009000000002e-19
-0.4372857 -1.2568366999999998e-19
-0.4362857 -1.3488619e-19
-0.4352857 -1.3702079e-19
-0.4342857 -1.3154191e-19
-0.4332857 -1.1828293e-19
-0.4322857 -9.748639600000001e-20
-0.4312857 -6.9814225e-20
-0.4302857 -3.6336352e-20
-0.4292857 1.502772e-21
-0.4282857 4.1939154999999996e-20
-0.4272857 8.2963964e-20
-0.4262857 1.2241512e-19
-0.4252857 1.5808178e-19
-0.4242857 1.8781707e-19
-0.4232857 2.0965355e-19
-0.4222857 2.2191561e-19
-0.4212857 2.2332280999999996e-19
-0.4202857 2.1307854000000003e-19
-0.4192857 1.9093841000000002e-19
-0.4182857 1.5725417999999999e-19
-0.4172857 1.1298943000000001e-19
-0.4162857 5.9704866e-20
-0.4152857 -4.874086399999999e-22
-0.4142857 -6.5000119e-20
-0.4132857 -1.3087505999999998e-19
-0.4122857 -1.9491158e-19
-0.4112857 -2.5381397e-19
-0.4102857 -3.0435123e-19
-0.4092857 -3.4352193e-19
-0.4082857 -3.6871592000000003e-19
-0.4072857 -3.7786479e-19
-0.4062857 -3.6957270999999998e-19
-0.4052857 -3.4322046e-19
-0.4042857 -2.9903575e-19
-0.4032857 -2.38125e-19
-0.4022857 -1.6246297e-19
-0.4012857 -7.4838616e-20
-0.4002857 2.124177e-20
-0.3992857 1.2169174e-19
-0.3982857 2.2201685e-19
-0.3972857 3.1751489000000003e-19
-0.3962857 4.0349543e-19
-0.3952857 4.7550833e-19
-0.3942857 5.2957052e-19
-0.3932857 5.623792200000001e-19
-0.3922857 5.715006199999999e-19
-0.3912857 5.5552335e-19
-0.3902857 5.1416767e-19
-0.3892857 4.4834316e-19
-0.3882857 3.6015e-19
-0.3872857 2.5282155e-19
-0.3862857 1.3060904e-19
-0.3852857 -1.3882821e-21
-0.3842857 -1.3744078999999999e-19
-0.3832857 -2.7144471e-19
-0.3822857 -3.9720559e-19
-0.3812857 -5.0873567e-19
-0.3802857 -6.0055069e-19
-0.3792857 -6.6795162e-19
-0.3782857 -7.0727594e-19
-0.3772857 -7.1610617e-19
-0.3762857 -6.934223599999999e-19
-0.3752857 -6.396906800000001e-19
-0.3742857 -5.5688032e-19
-0.3732857 -4.4840677e-19
-0.3722857 -3.1900105e-19
-0.3712857 -1.7450964e-19
-0.3702857 -2.1632848e-20
-0.3692857 1.3238737e-19
-0.3682857 2.8011603e-19
-0.3672857 4.1429385000000003e-19
-0.3662857 5.2820814e-19
-0.3652857 6.1604749e-19
-0.3642857 6.7322162e-19
-0.3632857 6.966292199999999e-19
-0.3622857 6.8485789e-19
-0.3612857 6.383044200000001e-19
-0.3602857 5.5920548e-19
-0.3592857 4.515745800000001e-19
-0.3582857 3.2104441e-19
-0.3572857 1.7461938e-19
-0.3562857 2.0347097999999998e-20
-0.3552857 -1.3307713e-19
-0.3542857 -2.7675531000000003e-19
-0.3532857 -4.0205986000000003e-19
-0.3522857 -5.0111183e-19
-0.3512857 -5.6723915e-19
-0.3502857 -5.9539006e-19
-0.3492857 -5.8247821e-19
-0.3482857 -5.2763828e-19
-0.3472857 -4.3237462e-19
-0.3462857 -3.0059016e-19
-0.3452857 -1.3848906e-19
-0.3442857 4.564801099999999e-20
-0.3432857 2.4180977e-19
-0.3422857 4.3870877e-19
-0.3412857 6.2432584e-19
-0.3402857 7.8651968e-19
-0.3392857 9.1367406e-19
-0.3382857 9.9534861e-19
-0.3372857 1.0229028e-18
-0.3362857 9.900568400000001e-19
-0.3352857 8.9336047e-19
-0.3342857 7.325404100000001e-19
-0.3332857 5.1070422e-19
-0.3322857 2.3438403e-19
-0.3312857 -8.6589079e-20
-0.3302857 -4.3938085e-19
-0.3292857 -8.0861299e-19
-0.3282857 -1.1769698e-18
-0.3272857 -1.5259303000000002e-18
-0.3262857 -1.8365940999999998e-18
-0.3252857 -2.0905694e-18
-0.3242857 -2.2708798e-18
-0.3232857 -2.3628508e-18
-0.3222857 -2.3549351e-18
-0.3212857 -2.2394325e-18
-0.3202857 -2.013071e-18
-0.3192857 -1.6774136999999998e-18
-0.3182857 -1.2390666e-18
-0.3172857 -7.096700700000001e-19
-0.3162857 -1.0566231e-19
-0.3152857 5.5218272e-19
-0.3142857 1.2394341e-18
-0.3132857 1.9288789e-18
-0.3122857 2.5915633e-18
-0.3112857 3.1979625999999997e-18
-0.3102857 3.7192331e-18
-0.3092857 4.1284949e-18
-0.3082857 4.4020903999999995e-18
-0.3072857 4.5207618e-18
-0.3062857 4.4706908e-18
-0.3052857 4.2443503e-18
-0.3042857 3.8411198e-18
-0.3032857 3.2676283999999998e-18
-0.3022857 2.5377969e-18
-0.3012857 1.6725687e-18
-0.3002857 6.9932434e-19
-0.2992857 -3.4900317e-19
-0.2982857 -1.4350842e-18
-0.2972857 -2.5185785e-18
-0.2962857 -3.5576964e-18
-0.2952857 -4.5108718e-18
-0.2942857 -5.3384783e-18
-0.2932857 -6.0045112e-18
-0.2922857 -6.4781619e-18
-0.2912857 -6.735219300000001e-18
-0.2902857 -6.7592237e-18
-0.2892857 -6.5423272e-18
-0.2882857 -6.085815900000001e-18
-0.2872857 -5.4002650999999995e-18
-0.2862857 -4.5053177e-18
-0.2852857 -3.4290888999999997e-18
-0.2842857 -2.2072147e-18
-0.2832857 -8.8158292e-19
-0.2822857 5.012083200000001e-19
-0.2812857 1.8916065e-18
-0.2802857 3.2390046999999997e-18
-0.2792857 4.4937133e-18
-0.2782857 5.6089269e-18
-0.2772857 6.5426096000000005e-18
-0.2762857 7.2592207e-18
-0.2752857 7.7312106e-18
-0.2742857 7.9402275e-18
-0.2732857 7.8779757e-18
-0.2722857 7.5466822e-18
-0.2712857 6.9591487e-18
-0.2702857 6.1383652e-18
-0.2692857 5.1166947e-18
-0.2682857 3.9346442e-18
-0.2672857 2.6392586999999998e-18
-0.2662857 1.2821938e-18
-0.2652857 -8.2463904e-20
-0.2642857 -1.4005409000000002e-18
-0.2632857 -2.6201896e-18
-0.2622857 -3.6942607e-18
-0.2612857 -4.5825263e-18
-0.2602857 -5.2536396e-18
-0.2592857 -5.6867296999999995e-18
-0.2582857 -5.872535199999999e-18
-0.2572857 -5.814008199999999e-18
-0.2562857 -5.526327099999999e-18
-0.2552857 -5.0362992e-18
-0.2542857 -4.3811586e-18
-0.2532857 -3.6067908000000004e-18
-0.2522857 -2.7654515000000002e-18
-0.2512857 -1.9130781e-18
-0.2502857 -1.1063110999999999e-18
-0.2492857 -3.9936648e-19
-0.2482857 1.5908576000000002e-19
-0.2472857 5.2887986e-19
-0.2462857 6.809914600000001e-19
-0.2452857 5.9970881e-19
-0.2442857 2.8420732e-19
-0.2432857 -2.5057751999999996e-19
-0.2422857 -9.7385419e-19
-0.2412857 -1.8396994e-18
-0.2402857 -2.7886102999999998e-18
-0.2392857 -3.7498546e-18
-0.2382857 -4.6445571e-18
-0.2372857 -5.3894177e-18
-0.2362857 -5.9009346e-18
-0.2352857 -6.0999698e-18
-0.2342857 -5.9164681e-18
-0.2332857 -5.2941355999999995e-18
-0.2322857 -4.1948481e-18
-0.2312857 -2.6025776999999998e-18
-0.2302857 -5.2660216e-19
-0.2292857 1.9962132e-18
-0.2282857 4.9002551e-18
-0.2272857 8.0912959e-18
-0.2262857 1.1448047000000001e-17
-0.2252857 1.4825201e-17
-0.2242857 1.8058002999999998e-17
-0.2232857 2.0968248e-17
-0.2222857 2.3371623999999997e-17
-0.2212857 2.5086147e-17
-0.2202857 2.5941394999999998e-17
-0.2192857 2.5788177999999998e-17
-0.2182857 2.4508201e-17
-0.2172857 2.2023210999999998e-17
-0.2162857 1.8303124999999998e-17
-0.2152857 1.3372624e-17
-0.2142857 7.3156913e-18
-0.2132857 2.7767197e-19
-0.2122857 -7.5354952e-18
-0.2112857 -1.5861115999999998e-17
-0.2102857 -2.4386740000000002e-17
-0.2092857 -3.2760261e-17
-0.2082857 -4.0602876e-17
-0.2072857 -4.7524509e-17
-0.2062857 -5.3141132999999996e-17
-0.2052857 -5.7093283e-17
-0.2042857 -5.9064961e-17
-0.2032857 -5.8802e-17
-0.2022857 -5.6128987e-17
-0.2012857 -5.0963781000000005e-17
-0.2002857 -4.3328804e-17
-0.1992857 -3.3358268e-17
-0.1982857 -2.1300762e-17
-0.1972857 -7.516688500000001e-18
-0.1962857 7.5296351e-18
-0.1952857 2.3283268e-17
-0.1942857 3.9117076e-17
-0.1932857 5.4354829e-17
-0.1922857 6.829824e-17
-0.1912857 8.0257008e-17
-0.1902857 8.9580703e-17
-0.1892857 9.569122099999999e-17
-0.1882857 9.8114322e-17
-0.1872857 9.6508827e-17
-0.1862857 9.0691855e-17
-0.1852857 8.0658774e-17
-0.1842857 6.6596389e-17
-0.1832857 4.8888313e-17
-0.1822857 2.8111591e-17
-0.1812857 5.0240178e-18
-0.1802857 -1.9458018e-17
-0.1792857 -4.4290931e-17
-0.1782857 -6.834381299999999e-17
-0.1772857 -9.044564499999999e-17
-0.1762857 -1.0943814000000001e-16
-0.1752857 -1.2423210000000002e-16
-0.1742857 -1.3386488e-16
-0.1732857 -1.3755626e-16
-0.1722857 -1.3475967e-16
-0.1712857 -1.2520611e-16
-0.1702857 -1.0893773999999999e-16
-0.1692857 -8.6328927e-17
-0.1682857 -5.8092439e-17
-0.1672857 -2.5269597e-17
-0.1662857 1.0796511e-17
-0.1652857 4.8504604e-17
-0.1642857 8.605466e-17
-0.1632857 1.2152144999999999e-16
-0.1622857 1.5293950000000002e-16
-0.1612857 1.7839624e-16
-0.1602857 1.9612923999999998e-16
-0.1592857 2.0462312e-16
-0.1582857 2.0270170999999998e-16
-0.1572857 1.8961037000000002e-16
-0.1562857 1.6508450000000002e-16
-0.1552857 1.2939955e-16
-0.1542857 8.3399612e-17
-0.1532857 2.8501498e-17
-0.1522857 -3.3327146e-17
-0.1512857 -9.9616617e-17
-0.1502857 -1.6747024e-16
-0.1492857 -2.3366423e-16
-0.1482857 -2.9476961999999998e-16
-0.1472857 -3.4729257e-16
-0.1462857 -3.8782826e-16
-0.1452857 -4.1322279000000003e-16
-0.1442857 -4.2073694e-16
-0.1432857 -4.0820491e-16
-0.1422857 -3.7418126999999997e-16
-0.1412857 -3.1806906e-16
-0.1402857 -2.402221e-16
-0.1392857 -1.4201548e-16
-0.1382857 -2.587841e-17
-0.1372857 1.047147e-16
-0.1362857 2.4529849e-16
-0.1352857 3.9051772000000005e-16
-0.1342857 5.3427509e-16
-0.1332857 6.699239e-16
-0.1322857 7.9050152e-16
-0.1312857 8.8899822e-16
-0.1302857 9.586522000000001e-16
-0.1292857 9.9326276e-16
-0.1282857 9.875090600000001e-16
-0.1272857 9.3726214e-16
-0.1262857 8.3987709e-16
-0.1252857 6.9445171e-16
-0.1242857 5.0203721e-16
-0.1232857 2.6578936e-16
-0.1222857 -8.9526947e-18
-0.1212857 -3.1466885e-16
-0.1202857 -6.417493000000001e-16
-0.1192857 -9.7867924e-16
-0.1182857 -1.3123183000000001e-15
-0.1172857 -1.6282721000000001e-15
-0.1162857 -1.9113512e-15
-0.1152857 -2.1461065e-15
-0.1142857 -2.317429e-15
-0.1132857 -2.4111964e-15
-0.1122857 -2.4149467e-15
-0.1112857 -2.318557e-15
-0.1102857 -2.1148998e-15
-0.1092857 -1.8004516e-15
-0.1082857 -1.3758251e-15
-0.1072857 -8.4619592e-16
-0.1062857 -2.2159608e-16
-0.1052857 4.829523e-16
-0.1042857 1.247486e-15
-0.1032857 2.0473519e-15
-0.1022857 2.8536755000000003e-15
-0.1012857 3.6340516e-15
-0.1002857 4.3534597999999996e-15
-9.9285714E-02 4.9753921e-15
-9.8285712E-02 5.4631749e-15
-9.7285718E-02 5.7814551e-15
-9.6285716E-02 5.8978077e-15
-9.5285714E-02 5.784416499999999e-15
-9.4285712E-02 5.4197622e-15
-9.3285717E-02 4.7902502e-15
-9.2285715E-02 3.8917031e-15
-9.1285713E-02 2.7306326e-15
-9.0285711E-02 1.3252152e-15
-8.9285716E-02 -2.9411158999999997e-16
-8.8285714E-02 -2.0845023e-15
-8.7285712E-02 -3.9910647e-15
-8.6285718E-02 -5.94778e-15
-8.5285716E-02 -7.8790006e-15
-8.4285714E-02 -9.7015388e-15
-8.3285712E-02 -1.1327315999999998e-14
-8.2285717E-02 -1.2666531000000001e-14
-8.1285715E-02 -1.363126e-14
-8.0285713E-02 -1.4139397999999998e-14
-7.9285711E-02 -1.4118782e-14
-7.8285716E-02 -1.3511377e-14
-7.7285714E-02 -1.227731e-14
-7.6285712E-02 -1.0398583e-14
-7.5285718E-02 -7.882269599999999e-15
-7.4285716E-02 -4.7629897e-15
-7.3285714E-02 -1.1044759999999999e-15
-7.2285712E-02 2.9999270000000004e-15
-7.1285717E-02 7.427976700000001e-15
-7.0285715E-02 1.2030561e-14
-6.9285713E-02 1.6635096e-14
-6.8285711E-02 2.1050286999999998e-14
-6.7285717E-02 2.5072215000000003e-14
-6.6285715E-02 2.849161e-14
-6.5285712E-02 3.1102133999999996e-14
-6.4285718E-02 3.2709416e-14
-6.3285716E-02 3.3140548e-14
-6.2285714E-02 3.2253654e-14
-6.1285716E-02 2.9947156999999995e-14
-6.0285714E-02 2.6168276e-14
-5.9285715E-02 2.0920339e-14
-5.8285713E-02 1.4268457e-14
-5.7285715E-02 6.3431280000000005e-15
-5.6285713E-02 -2.6585643e-15
-5.5285715E-02 -1.2474487e-14
-5.4285713E-02 -2.2781920000000003e-14
-5.3285714E-02 -3.320506e-14
-5.2285716E-02 -4.3325549999999997e-14
-5.1285714E-02 -5.2695857000000006e-14
-5.0285716E-02 -6.085522999999999e-14
-4.9285714E-02 -6.7347791e-14
-4.8285715E-02 -7.174215e-14
-4.7285713E-02 -7.3651924e-14
-4.6285715E-02 -7.2756266e-14
-4.5285713E-02 -6.8819595e-14
-4.4285715E-02 -6.1709569e-14
-4.3285713E-02 -5.1412369e-14
-4.2285714E-02 -3.8044395e-14
-4.1285716E-02 -2.1859554e-14
-4.0285714E-02 -3.251419e-15
-3.9285716E-02 1.7250305e-14
-3.8285714E-02 3.8989334e-14
-3.7285715E-02 6.1198533e-14
-3.6285713E-02 8.302167e-14
-3.5285715E-02 1.0354082e-13
-3.4285713E-02 1.2180875e-13
-3.3285715E-02 1.3688527000000002e-13
-3.2285713E-02 1.4787654e-13
-3.1285714E-02 1.5397571999999998e-13
-3.0285714E-02 1.5450361000000002e-13
-2.9285714E-02 1.4894725000000001e-13
-2.8285714E-02 1.3699517e-13
-2.7285714E-02 1.1856709e-13
-2.6285714E-02 9.383664999999999e-14
-2.5285713E-02 6.3245637e-14
-2.4285715E-02 2.7508369e-14
-2.3285715E-02 -1.2394693e-14
-2.2285715E-02 -5.5234717e-14
-2.1285715E-02 -9.956378899999999e-14
-2.0285714E-02 -1.4375547e-13
-1.9285714E-02 -1.8605583e-13
-1.8285714E-02 -2.2464362000000002e-13
-1.7285714E-02 -2.5769798e-13
-1.6285714E-02 -2.8347124e-13
-1.5285715E-02 -3.0036455e-13
-1.4285714E-02 -3.0700322e-13
-1.3285714E-02 -3.0230871e-13
-1.2285714E-02 -2.855643e-13
-1.1285714E-02 -2.5647118e-13
-1.0285715E-02 -2.1519179e-13
-9.2857145E-03 -1.6237810999999999e-13
-8.2857143E-03 -9.9182423e-14
-7.2857141E-03 -2.7248909999999998e-14
-6.2857145E-03 5.1314924e-14
-5.2857143E-03 1.3398723e-13
-4.2857141E-03 2.1790071e-13
-3.2857142E-03 2.9992998e-13
-2.2857143E-03 3.7679524e-13
-1.2857143E-03 4.4517913e-13
-2.8571428E-04 5.0185317e-13
7.1428571E-04 5.4380913e-13
1.7142857E-03 5.6839083e-13
2.7142856E-03 5.7342093e-13
3.7142858E-03 5.5731727e-13
4.7142855E-03 5.1919414e-13
5.7142857E-03 4.5894257e-13
6.7142858E-03 3.7728634999999996e-13
7.7142855E-03 2.7580905e-13
8.7142857E-03 1.5694990999999998e-13
9.7142858E-03 2.3966498000000004e-14
1.0714286E-02 -1.1913634000000001e-13
1.1714286E-02 -2.6771046e-13
1.2714285E-02 -4.1659939e-13
1.3714286E-02 -5.6030086e-13
1.4714286E-02 -6.9315251e-13
1.5714286E-02 -8.0953463e-13
1.6714286E-02 -9.040834999999999e-13
1.7714286E-02 -9.7190805e-13
1.8714286E-02 -1.0088012e-12
1.9714287E-02 -1.0114378e-12
2.0714285E-02 -9.7755166e-13
2.1714285E-02 -9.0608249e-13
2.2714285E-02 -7.9728662e-13
2.3714285E-02 -6.528049e-13
2.4714286E-02 -4.7568278e-13
2.5714286E-02 -2.7033959e-13
2.6714286E-02 -4.2485007e-14
2.7714286E-02 2.0101669e-13
2.8714286E-02 4.5233266e-13
2.9714286E-02 7.0289327e-13
3.0714286E-02 9.436634e-13
3.1714287E-02 1.1654457e-12
3.2714285E-02 1.3592058e-12
3.3714287E-02 1.5164089000000002e-12
3.4714285E-02 1.6293553e-12
3.5714287E-02 1.6915039999999999e-12
3.6714286E-02 1.6977693e-12
3.7714284E-02 1.6447816e-12
3.8714286E-02 1.5310979e-12
3.9714284E-02 1.3573543000000001e-12
4.0714286E-02 1.1263503e-12
4.1714285E-02 8.4306053e-13
4.2714287E-02 5.1456858e-13
4.3714285E-02 1.4992207e-13
4.4714287E-02 -2.4008905e-13
4.5714285E-02 -6.4322712e-13
4.6714287E-02 -1.0461666e-12
4.7714286E-02 -1.4349096999999998e-12
4.8714284E-02 -1.7952455e-12
4.9714286E-02 -2.1132368e-12
5.0714284E-02 -2.3757216e-12
5.1714286E-02 -2.5708094e-12
5.2714285E-02 -2.6883559e-12
5.3714287E-02 -2.7203981e-12
5.4714285E-02 -2.6615342e-12
5.5714287E-02 -2.5092296e-12
5.6714285E-02 -2.2640388000000002e-12
5.7714287E-02 -1.9297291e-12
5.8714285E-02 -1.5132986e-12
5.9714288E-02 -1.0248839999999999e-12
6.0714286E-02 -4.7755591e-13
6.1714284E-02 1.1299664e-13
6.2714286E-02 7.2888413e-13
6.3714288E-02 1.3505291999999998e-12
6.4714283E-02 1.9572583e-12
6.5714285E-02 2.5279578e-12
6.6714287E-02 3.0417715e-12
6.7714289E-02 3.4788206e-12
6.8714283E-02 3.8209189e-12
6.9714285E-02 4.0522632e-12
7.0714287E-02 4.1600695e-12
7.1714282E-02 4.1351342e-12
7.2714284E-02 3.9722969000000006e-12
7.3714286E-02 3.6707857e-12
7.4714288E-02 3.2344285000000003e-12
7.5714283E-02 2.6717176e-12
7.6714285E-02 1.9957197e-12
7.7714287E-02 1.2238283e-12
7.8714289E-02 3.7736055000000003e-13
7.9714283E-02 -5.1899267e-13
8.0714285E-02 -1.4378522999999999e-12
8.1714287E-02 -2.3499532e-12
8.2714289E-02 -3.2250409999999995e-12
8.3714284E-02 -4.0328363e-12
8.4714286E-02 -4.7440381e-12
8.5714288E-02 -5.3313321e-12
8.6714283E-02 -5.7703727e-12
8.7714285E-02 -6.0407041999999995e-12
8.8714287E-02 -6.126588e-12
8.9714289E-02 -6.0177049e-12
9.0714283E-02 -5.7097054e-12
9.1714285E-02 -5.2045845e-12
9.2714287E-02 -4.5108584e-12
9.3714289E-02 -3.643537e-12
9.4714284E-02 -2.6238775e-12
9.5714286E-02 -1.4789267999999998e-12
9.6714288E-02 -2.4085378e-13
9.7714283E-02 1.0539102e-12
9.8714285E-02 2.365702e-12
9.9714287E-02 3.6528038000000005e-12
0.1007143 4.8727288e-12
0.1017143 5.9835803000000004e-12
0.1027143 6.9454418e-12
0.1037143 7.7217495e-12
0.1047143 8.2806104e-12
0.1057143 8.5960075e-12
0.1067143 8.6488637e-12
0.1077143 8.427908e-12
0.1087143 7.930322900000001e-12
0.1097143 7.1621318000000005e-12
0.1107143 6.1383169999999995e-12
0.1117143 4.8826421e-12
0.1127143 3.4271848e-12
0.1137143 1.8115795e-12
0.1147143 8.1987744e-14
0.1157143 -1.7101809e-12
0.1167143 -3.5097599999999998e-12
0.1177143 -5.2594932000000005e-12
0.1187143 -6.9018209999999995e-12
0.1197143 -8.3807371e-12
0.1207143 -9.6436544e-12
0.1217143 -1.0643218000000001e-11
0.1227143 -1.1339004e-11
0.1237143 -1.1699053999999999e-11
0.1247143 -1.1701165e-11
0.1257143 -1.1333924e-11
0.1267143 -1.0597404e-11
0.1277143 -9.5035186e-12
0.1287143 -8.075999699999999e-12
0.1297143 -6.3499898e-12
0.1307143 -4.3712504e-12
0.1317143 -2.1950056e-12
0.1327143 1.1555837000000002e-13
0.1337143 2.4910957999999998e-12
0.1347143 4.8581550999999996e-12
0.1357143 7.1414263e-12
0.1367143 9.2661135e-12
0.1377143 1.1160357e-11
0.1387143 1.2757628e-11
0.1397143 1.3999022000000001e-11
0.1407143 1.4835360999999998e-11
0.1417143 1.5229044e-11
0.1427143 1.5155572e-11
0.1437143 1.4604683e-11
0.1447143 1.3581069e-11
0.1457143 1.2104608e-11
0.1467143 1.0210125e-11
0.1477143 7.9466551e-12
0.1487143 5.3762289e-12
0.1497143 2.5722088e-12
0.1507143 -3.8278554e-13
0.1517143 -3.3993001e-12
0.1527143 -6.3837472e-12
0.1537143 -9.2413063e-12
0.1547143 -1.1878928e-11
0.1557143 -1.4208352e-11
0.1567143 -1.6149034e-11
0.1577143 -1.7630895e-11
0.1587143 -1.8596783e-11
0.1597143 -1.9004587e-11
0.1607143 -1.8828893e-11
0.1617143 -1.8062162e-11
0.1627143 -1.6715339e-11
0.1637143 -1.4817895e-11
0.1647143 -1.2417283e-11
0.1657143 -9.5777918e-12
0.1667143 -6.3788608e-12
0.1677143 -2.9128724e-12
0.1687143 7.175071299999999e-13
0.1697143 4.402364e-12
0.1707143 8.027855e-12
0.1717143 1.1479714000000002e-11
0.1727143 1.4646837000000002e-11
0.1737143 1.7424826e-11
0.1747143 1.9719393e-11
0.1757143 2.1449502e-11
0.1767143 2.2550149e-11
0.1777143 2.2974691000000003e-11
0.1787143 2.2696635e-11
0.1797143 2.1710833e-11
0.1807143 2.0034018e-11
0.1817143 1.7704679e-11
0.1827143 1.4782244000000003e-11
0.1837143 1.1345607e-11
0.1847143 7.4910137e-12
0.1857143 3.3293911e-12
0.1867143 -1.0168397000000002e-12
0.1877143 -5.4173408000000005e-12
0.1887143 -9.7377408e-12
0.1897143 -1.38437e-11
0.1907143 -1.7605034999999998e-11
0.1917143 -2.0899772e-11
0.1927143 -2.3618019e-11
0.1937143 -2.5665512999999998e-11
0.1947143 -2.6966748000000002e-11
0.1957143 -2.7467576e-11
0.1967143 -2.7137206e-11
0.1977143 -2.5969515000000003e-11
0.1987143 -2.3983636000000003e-11
0.1997143 -2.1223812e-11
0.2007143 -1.7758487999999998e-11
0.2017143 -1.3678665e-11
0.2027143 -9.0955672e-12
0.2037143 -4.137678e-12
0.2047143 1.0527822e-12
0.2057143 6.323832099999999e-12
0.2067143 1.1518056e-11
0.2077143 1.6477156e-11
0.2087143 2.1046608e-11
0.2097143 2.508029e-11
0.2107143 2.8444933000000002e-11
0.2117143 3.1024304e-11
0.2127143 3.2722948e-11
0.2137143 3.3469421e-11
0.2147143 3.3218881e-11
0.2157143 3.1954975e-11
0.2167143 2.9690951999999997e-11
0.2177143 2.6469942e-11
0.2187143 2.2364395e-11
0.2197143 1.7474661e-11
0.2207143 1.1926754e-11
0.2217143 5.8693163e-12
0.2227143 -5.3011409e-13
0.2237143 -7.0894821e-12
0.2247143 -1.361711e-11
0.2257143 -1.9916986e-11
0.2267143 -2.5794319e-11
0.2277143 -3.1061197e-11
0.2287143 -3.5542226e-11
0.2297143 -3.9079951e-11
0.2307143 -4.153994e-11
0.2317143 -4.281538e-11
0.2327143 -4.2830995e-11
0.2337143 -4.1546237e-11
0.2347143 -3.8957569e-11
0.2357143 -3.5099785e-11
0.2367143 -3.00463e-11
0.2377143 -2.3908347000000004e-11
0.2387143 -1.6833088e-11
0.2397143 -9.0006344e-12
0.2407143 -6.2001728e-13
0.2417143 8.0758107e-12
0.2427143 1.6835857e-11
0.2437143 2.539772e-11
0.2447143 3.3494819e-11
0.2457143 4.0864052e-11
0.2467143 4.7253678e-11
0.2477143 5.243122e-11
0.2487143 5.6191157000000004e-11
0.2497143 5.8362175e-11
0.2507143 5.8813756e-11
0.2517143 5.7461869e-11
0.2527143 5.4273566999999995e-11
0.2537143 4.9270288e-11
0.2547143 4.25297e-11
0.2557143 3.4185946e-11
0.2567143 2.4428213e-11
0.2577143 1.3497583000000001e-11
0.2587143 1.6821231e-12
0.2597143 -1.0689658e-11
0.2607143 -2.3256947e-11
0.2617143 -3.5636148e-11
0.2627143 -4.7431595e-11
0.2637143 -5.8247184e-11
0.2647143 -6.769860800000001e-11
0.2657143 -7.542587999999999e-11
0.2667143 -8.1105728e-11
0.2677143 -8.4463529e-11
0.2687143 -8.5284335e-11
0.2697143 -8.3422619e-11
0.2707143 -7.8810369e-11
0.2717143 -7.1463191e-11
0.2727143 -6.1484081e-11
0.2737143 -4.9064686e-11
0.2747143 -3.4483790000000004e-11
0.2757143 -1.8103011999999998e-11
0.2767143 -3.5960398e-13
0.2777143 1.8243492e-11
0.2787143 3.7150263e-11
0.2797143 5.57666e-11
0.2807143 7.3477314e-11
0.2817143 8.966477199999999e-11
0.2827143 1.0372863e-10
0.2837143 1.1510607e-10
0.2847143 1.2329204e-10
0.2857143 1.2785861e-10
0.2867143 1.2847299e-10
0.2877143 1.2491345e-10
0.2887143 1.1708247e-10
0.2897143 1.0501662e-10
0.2907143 8.8892549e-11
0.2917143 6.9028789e-11
0.2927143 4.5882981e-11
0.2937143 2.0044398e-11
0.2947143 -7.7782907e-12
0.2957143 -3.6773831e-11
0.2967143 -6.604951e-11
0.2977143 -9.4656119e-11
0.2987143 -1.2161613999999998e-10
0.2997143 -1.4595441e-10
0.3007143 -1.6673038e-10
0.3017143 -1.8307098e-10
0.3027143 -1.9420303000000002e-10
0.3037143 -1.9948407e-10
0.3047143 -1.9843064e-10
0.3057143 -1.9074269e-10
0.3067143 -1.7632337e-10
0.3077143 -1.5529301e-10
0.3087143 -1.2799682e-10
0.3097143 -9.500546e-11
0.3107143 -5.7108197000000003e-11
0.3117143 -1.5298514e-11
0.3127143 2.9247866e-11
0.3137143 7.5202138e-11
0.3147143 1.2111821e-10
0.3157143 1.6547424000000002e-10
0.3167143 2.0671894999999999e-10
0.3177143 2.4332131e-10
0.3187143 2.7382235e-10
0.3197143 2.968871e-10
0.3207143 3.1135548e-10
0.3217143 3.1628979e-10
0.3227143 3.1101768000000003e-10
0.3237143 2.9516834e-10
0.3247143 2.6870070999999997e-10
0.3257143 2.3192234e-10
0.3267143 1.8549757999999998e-10
0.3277143 1.3044442e-10
0.3287143 6.8119468e-11
0.3297143 1.9096454999999998e-13
0.3307143 -7.140004199999999e-11
0.3317143 -1.4448948999999999e-10
0.3327143 -2.167501e-10
0.3337143 -2.8575968e-10
0.3347143 -3.4907613e-10
0.3357143 -4.0431686e-10
0.3367143 -4.4924051000000004e-10
0.3377143 -4.818279e-10
0.3387143 -5.0036004e-10
0.3397143 -5.0349017e-10
0.3407143 -4.9030701e-10
0.3417143 -4.6038711e-10
0.3427143 -4.1383355e-10
0.3437143 -3.5129931e-10
0.3447143 -2.7399387000000003e-10
0.3457143 -1.8367170000000002e-10
0.3467143 -8.2602311e-11
0.3477143 2.6478017e-11
0.3487143 1.4043228e-10
0.3497143 2.5580514e-10
0.3507143 3.6891987e-10
0.3517143 4.7598713e-10
0.3527143 5.7322307e-10
0.3537143 6.5697261e-10
0.3547143 7.238351e-10
0.3557143 7.707872499999999e-10
0.3567143 7.953003699999999e-10
0.3577143 7.954463500000001e-10
0.3587143 7.6999015e-10
0.3597143 7.1846361e-10
0.3607143 6.4121789e-10
0.3617143 5.394521200000001e-10
0.3627143 4.1521569e-10
0.3637143 2.7138302e-10
0.3647143 1.1160044e-10
0.3657143 -5.9794482e-11
0.3667143 -2.3787984999999996e-10
0.3677143 -4.1728027e-10
0.3687143 -5.9231856e-10
0.3697143 -7.5718425e-10
0.3707143 -9.0611459e-10
0.3717143 -1.0335818e-09
0.3727143 -1.134482e-09
0.3737143 -1.2043189e-09
0.3747143 -1.2393765e-09
0.3757143 -1.2368741e-09
0.3767143 -1.1950993e-09
0.3777143 -1.1135111e-09
0.3787143 -9.928118199999998e-10
0.3797143 -8.3498122e-10
0.3807143 -6.4327116e-10
0.3817143 -4.2216009e-10
0.3827143 -1.7726537e-10
0.3837143 8.4784306e-11
0.3847143 3.5651447e-10
0.3857143 6.2980476e-10
0.3867143 8.9611816e-10
0.3877143 1.1467536e-09
0.3887143 1.3731146e-09
0.3897143 1.5669861e-09
0.3907143 1.7208119000000002e-09
0.3917143 1.8279616999999999e-09
0.3927143 1.8829820000000003e-09
0.3937143 1.881818e-09
0.3947143 1.8220035e-09
0.3957143 1.7028058e-09
0.3967143 1.5253236e-09
0.3977143 1.2925303e-09
0.3987143 1.0092604e-09
0.3997143 6.8213586e-10
0.4007143 3.1943372e-10
0.4017143 -6.9104542e-11
0.4027143 -4.7251734e-10
0.4037143 -8.7891586e-10
0.4047143 -1.2758181e-09
0.4057143 -1.6505150999999999e-09
0.4067143 -1.9904595e-09
0.4077143 -2.2836637e-09
0.4087143 -2.5190978000000002e-09
0.4097143 -2.6870720999999997e-09
0.4107143 -2.7795939e-09
0.4117143 -2.7906849e-09
0.4127143 -2.7166472e-09
0.4137143 -2.5562700000000003e-09
0.4147143 -2.3109651e-09
0.4157143 -1.9848272e-09
0.4167143 -1.5846113e-09
0.4177143 -1.1196269e-09
0.4187143 -6.0154906e-10
0.4197143 -4.4147799e-11
0.4207143 5.3705755e-10
0.4217143 1.1252114000000001e-09
0.4227143 1.7025921999999999e-09
0.4237143 2.2511270999999998e-09
0.4247143 2.7529368e-09
0.4257143 3.1908941e-09
0.4267143 3.5491804e-09
0.4277143 3.8138218000000005e-09
0.4287143 3.9731867e-09
0.4297143 4.0184307e-09
0.4307143 3.9438702000000004e-09
0.4317143 3.7472733e-09
0.4327143 3.4300520999999996e-09
0.4337143 2.9973517000000003e-09
0.4347143 2.4580275e-09
0.4357143 1.8245055e-09
0.4367143 1.1125293e-09
0.4377143 3.4079575e-10
0.4387143 -4.6951262e-10
0.4397143 -1.2952884e-09
0.4407143 -2.1121375e-09
0.4417143 -2.89508e-09
0.4427143 -3.619291e-09
0.4437143 -4.2608639e-09
0.4447143 -4.7975696e-09
0.4457143 -5.2095914e-09
0.4467143 -5.4802093e-09
0.4477143 -5.5964133e-09
0.4487143 -5.549422e-09
0.4497143 -5.3350924e-09
0.4507143 -4.9541971e-09
0.4517143 -4.4125634e-09
0.4527143 -3.7210617e-09
0.4537143 -2.8954396e-09
0.4547143 -1.9560022e-09
0.4557143 -9.2714369e-10
0.4567143 1.6326132e-10
0.4577143 1.2845906e-09
0.4587143 2.4043137e-09
0.4597143 3.4889163999999997e-09
0.4607143 4.5048826e-09
0.4617143 5.419706400000001e-09
0.4627143 6.202906200000001e-09
0.4637143 6.827006300000001e-09
0.4647143 7.2684574e-09
0.4657143 7.5084654e-09
0.4667143 7.5337014e-09
0.4677143 7.336868600000001e-09
0.4687143 6.917098799999999e-09
0.4697143 6.280171499999999e-09
0.4707143 5.4385347000000005e-09
0.4717143 4.4111256e-09
0.4727143 3.2229906e-09
0.4737143 1.904709e-09
0.4747143 4.9163256e-10
0.4757143 -9.7703937e-10
0.4767143 -2.4593278999999998e-09
0.4777143 -3.9116561e-09
0.4787143 -5.2901121e-09
0.4797143 -6.5517571e-09
0.4807143 -7.6559391e-09
0.4817143 -8.565576e-09
0.4827143 -9.248366e-09
0.4837143 -9.6778835e-09
0.4847143 -9.8345325e-09
0.4857143 -9.706315599999999e-09
0.4867143 -9.289397e-09
0.4877143 -8.5884341e-09
0.4887143 -7.6166615e-09
0.4897143 -6.3957194e-09
0.4907143 -4.9552248e-09
0.4917143 -3.3320915e-09
0.4927143 -1.5696115999999998e-09
0.4937143 2.8367647e-10
0.4947143 2.1753078999999998e-09
0.4957143 4.050361799999999e-09
0.4967143 5.8530437e-09
0.4977143 7.528330700000001e-09
0.4987143 9.0236374e-09
0.4997143 1.0290448e-08
0.5007143 1.1285863e-08
0.5017143 1.197402e-08
0.5027143 1.2327332e-08
0.5037143 1.2327507999999998e-08
0.5047143 1.1966318e-08
0.5057143 1.1246074e-08
0.5067143 1.0179807e-08
0.5077143 8.7911213e-09
0.5087143 7.113734600000001e-09
0.5097143 5.1906972e-09
0.5107143 3.0733173000000003e-09
0.5117143 8.198118399999999e-10
0.5127143 -1.5062783999999998e-09
0.5137143 -3.8378713e-09
0.5147143 -6.106269e-09
0.5157143 -8.243177e-09
0.5167143 -1.0182753e-08
0.5177143 -1.1863623999999999e-08
0.5187143 -1.3230823000000001e-08
0.5197143 -1.423756e-08
0.5207143 -1.4846791999999999e-08
0.5217143 -1.5032536e-08
0.5227143 -1.4780875e-08
0.5237143 -1.4090615999999999e-08
0.5247143 -1.2973585000000001e-08
0.5257143 -1.1454534000000001e-08
0.5267143 -9.5706588e-09
0.5277143 -7.370729e-09
0.5287143 -4.9138537e-09
0.5297143 -2.2679129e-09
0.5307143 4.923081500000001e-10
0.5317143 3.2872285e-09
0.5327143 6.0347664e-09
0.5337143 8.6527535e-09
0.5347143 1.1061397e-08
0.5357143 1.3185715e-08
0.5367143 1.4957874e-08
0.5377143 1.6319351e-08
0.5387143 1.7222861e-08
0.5397143 1.7633962e-08
0.5407143 1.7532326e-08
0.5417143 1.691258e-08
0.5427143 1.5784733e-08
0.5437143 1.417413e-08
0.5447143 1.2120944999999999e-08
0.5457143 9.679222e-09
0.5467143 6.9154779e-09
0.5477143 3.9069008000000005e-09
0.5487143 7.3920349e-10
0.5497143 -2.4958226e-09
0.5507143 -5.7029739e-09
0.5517143 -8.7864466e-09
0.5527143 -1.1652713999999998e-08
0.5537143 -1.4213374e-08
0.5547143 -1.6387898e-08
0.5557143 -1.8106171000000002e-08
0.5567143 -1.9310757e-08
0.5577143 -1.9958826e-08
0.5587143 -2.0023651000000002e-08
0.5597143 -1.9495645e-08
0.5607143 -1.8382898e-08
0.5617143 -1.6711170999999998e-08
0.5627143 -1.4523368999999999e-08
0.5637143 -1.1878469000000001e-08
0.5647143 -8.8499603e-09
0.5657143 -5.5238029e-09
0.5667143 -1.9959942e-09
0.5677143 1.6302133000000001e-09
0.5687143 5.2473487e-09
0.5697143 8.746928199999999e-09
0.5707143 1.2022736000000001e-08
0.5717143 1.4974073000000002e-08
0.5727143 1.7508887e-08
0.5737143 1.9546664e-08
0.5747143 2.1021013e-08
0.5757143 2.1881844e-08
0.5767143 2.209708e-08
0.5777143 2.1653827e-08
0.5787143 2.0558984999999998e-08
0.5797143 1.8839243e-08
0.5807143 1.6540481e-08
0.5817143 1.3726575e-08
0.5827143 1.0477631e-08
0.5837143 6.8877064e-09
0.5847143 3.0620888e-09
0.5857143 -8.858119100000001e-10
0.5867143 -4.8378433e-09
0.5877143 -8.6746728e-09
0.5887143 -1.2279419e-08
0.5897143 -1.5541246000000002e-08
0.5907143 -1.8358805e-08
0.5917143 -2.0643418e-08
0.5927143 -2.2321900999999998e-08
0.5937143 -2.3338942e-08
0.5947143 -2.3658936e-08
0.5957143 -2.3267255999999998e-08
0.5967143 -2.2170861e-08
0.5977143 -2.0398264e-08
0.5987143 -1.7998822999999998e-08
0.5997143 -1.5041399e-08
0.6007143 -1.1612377e-08
0.6017143 -7.813155e-09
0.6027143 -3.75713e-09
0.6037143 4.3369926e-10
0.6047143 4.6324264e-09
0.6057143 8.7111117e-09
0.6067143 1.2544713999999999e-08
0.6077143 1.6014966e-08
0.6087143 1.9014061e-08
0.6097143 2.1448042e-08
0.6107143 2.3239788e-08
0.6117143 2.4331492e-08
0.6127143 2.4686556000000002e-08
0.6137143 2.4290841999999998e-08
0.6147143 2.3153235e-08
0.6157143 2.1305485e-08
0.6167143 1.8801347e-08
0.6177143 1.5715028e-08
0.6187143 1.2138993e-08
0.6197143 8.1811911e-09
0.6207143 3.9617871e-09
0.6217143 -3.9050477e-10
0.6227143 -4.7423662e-09
0.6237143 -8.959984799999999e-09
0.6247143 -1.2913197000000001e-08
0.6257143 -1.6479536e-08
0.6267143 -1.9548058e-08
0.6277143 -2.2022829e-08
0.6287143 -2.3825958e-08
0.6297143 -2.4900079000000003e-08
0.6307143 -2.5210209e-08
0.6317143 -2.4744912000000003e-08
0.6327143 -2.3516746999999997e-08
0.6337143 -2.1561946999999998e-08
0.6347143 -1.8939383e-08
0.6357143 -1.5728804000000002e-08
0.6367143 -1.2028423e-08
0.6377143 -7.951916199999999e-09
0.6387143 -3.6249337e-09
0.6397143 8.187844499999999e-10
0.6407143 5.2415530000000005e-09
0.6417143 9.5060265e-09
0.6427143 1.3479485999999999e-08
0.6437143 1.7037995e-08
0.6447143 2.0070294e-08
0.6457143 2.2481313000000002e-08
0.6467143 2.4195171e-08
0.6477143 2.5157607e-08
0.6487143 2.5337712e-08
0.6497143 2.4728958000000002e-08
0.6507143 2.3349436000000003e-08
0.6517143 2.1241357e-08
0.6527143 1.846976e-08
0.6537143 1.5120525999999998e-08
0.6547143 1.1297724000000001e-08
0.6557143 7.1203834e-09
0.6567143 2.7187931e-09
0.6577143 -1.769563e-09
0.6587143 -6.2042961e-09
0.6597143 -1.0446504e-08
0.6607143 -1.4363123e-08
0.6617143 -1.7831102e-08
0.6627143 -2.074127e-08
0.6637143 -2.300178e-08
0.6647143 -2.4541005e-08
0.6657143 -2.5309824e-08
0.6667143 -2.5283189e-08
0.6677143 -2.4460958e-08
0.6687143 -2.2867937e-08
0.6697143 -2.0553153999999998e-08
0.6707143 -1.7588364e-08
0.6717143 -1.4065847e-08
0.6727143 -1.0095556e-08
0.6737143 -5.8017025e-09
0.6747143 -1.3188961e-09
0.6757143 3.2120615000000002e-09
0.6767143 7.6485797e-09
0.6777143 1.185075e-08
0.6787143 1.5685743e-08
0.6797143 1.9032002000000002e-08
0.6807143 2.1783078e-08
0.6817143 2.3851013e-08
0.6827143 2.5169142e-08
0.6837143 2.5694241e-08
0.6847143 2.5407929000000002e-08
0.6857143 2.4317309e-08
0.6867143 2.2454794e-08
0.6877143 1.9877147e-08
0.6887143 1.6663755e-08
0.6897143 1.2914177000000001e-08
0.6907143 8.7450644e-09
0.6917143 4.2865374e-09
0.6927143 -3.2187276000000004e-10
0.6937143 -4.9355787e-09
0.6947143 -9.40946e-09
0.6957143 -1.3602410999999999e-08
0.6967143 -1.738177e-08
0.6977143 -2.0627493e-08
0.6987143 -2.3235940999999998e-08
0.6997143 -2.5123162e-08
0.7007143 -2.6227559e-08
0.7017143 -2.6511884000000002e-08
0.7027143 -2.5964453000000002e-08
0.7037143 -2.4599583e-08
0.7047143 -2.2457215e-08
0.7057143 -1.9601741e-08
0.7067143 -1.6120057e-08
0.7077143 -1.2118918e-08
0.7087143 -7.7216691e-09
0.7097143 -3.064432e-09
0.7107143 1.7080991e-09
0.7117143 6.4471567e-09
0.7127143 1.1004536e-08
0.7137143 1.5237235e-08
0.7147143 1.9011943e-08
0.7157143 2.2209250999999998e-08
0.7167143 2.4727431e-08
0.7177143 2.6485682999999998e-08
0.7187143 2.7426741e-08
0.7197143 2.7518737e-08
0.7207143 2.6756285999999997e-08
0.7217143 2.5160729e-08
0.7227143 2.2779549e-08
0.7237143 1.9684956e-08
0.7247143 1.5971684e-08
0.7257143 1.1754077e-08
0.7267143 7.1625456e-09
0.7277143 2.3395097000000002e-09
0.7287143 -2.5650539e-09
0.7297143 -7.398309e-09
0.7307143 -1.2009362e-08
0.7317143 -1.6254009e-08
0.7327143 -1.999929e-08
0.7337143 -2.312769e-08
0.7347143 -2.5540872e-08
0.7357143 -2.7162803e-08
0.7367143 -2.7942189999999997e-08
0.7377143 -2.785415e-08
0.7387143 -2.6901031000000004e-08
0.7397143 -2.5112401e-08
0.7407143 -2.2544158e-08
0.7417143 -1.9276825e-08
0.7427143 -1.5413051e-08
0.7437143 -1.1074418000000001e-08
0.7447143 -6.3976255e-09
0.7457143 -1.5302048e-09
0.7467143 3.3741419000000003e-09
0.7477143 8.1604043e-09
0.7487143 1.2677187999999999e-08
0.7497143 1.6781543e-08
0.7507143 2.0343541e-08
0.7517143 2.3250457e-08
0.7527143 2.5410415e-08
0.7537143 2.6755384e-08
0.7547143 2.7243410000000003e-08
0.7557143 2.6860036e-08
0.7567143 2.5618824e-08
0.7577143 2.3560977999999998e-08
0.7587143 2.0754078e-08
0.7597143 1.7289940000000002e-08
0.7607143 1.3281694000000001e-08
0.7617143 8.8601473e-09
0.7627143 4.1695657e-09
0.7637143 -6.3700148e-10
0.7647143 -5.402696e-09
0.7657143 -9.9719642e-09
0.7667143 -1.4195642e-08
0.7677143 -1.7935842000000002e-08
0.7687143 -2.1070481e-08
0.7697143 -2.3497307e-08
0.7707143 -2.5137266999999998e-08
0.7717143 -2.593715e-08
0.7727143 -2.5871352e-08
0.7737143 -2.4942776e-08
0.7747143 -2.3182764e-08
0.7757143 -2.0650123000000002e-08
0.7767143 -1.7429237e-08
0.7777143 -1.3627333e-08
0.7787143 -9.370995e-09
0.7797143 -4.8020376e-09
0.7807143 -7.285818e-11
0.7817143 4.6585658999999995e-09
0.7827143 9.233882399999999e-09
0.7837143 1.3499599999999998e-08
0.7847143 1.7312186e-08
0.7857143 2.0542855e-08
0.7867143 2.3081891e-08
0.7877143 2.4842359000000004e-08
0.7887143 2.5763086e-08
0.7897143 2.5810787000000004e-08
0.7907143 2.4981292e-08
0.7917143 2.3299801e-08
0.7927143 2.0820151e-08
0.7937143 1.7623144999999998e-08
0.7947143 1.3813946999999998e-08
0.7957143 9.518663600000001e-09
0.7967143 4.8801893000000005e-09
0.7977143 5.3477978999999996e-11
0.7987143 -4.799618e-09
0.7997143 -9.5157653e-09
0.8007143 -1.3935638999999999e-08
0.8017143 -1.7909296e-08
0.8027143 -2.1301257e-08
0.8037143 -2.39951e-08
0.8047143 -2.5897451000000002e-08
0.8057143 -2.6941168999999997e-08
0.8067143 -2.7087684999999996e-08
0.8077143 -2.6328355999999997e-08
0.8087143 -2.4684832e-08
0.8097143 -2.2208377e-08
0.8107143 -1.897822e-08
0.8117143 -1.509894e-08
0.8127143 -1.0697009e-08
0.8137143 -5.9165936e-09
0.8147143 -9.147688700000001e-10
0.8157143 4.1437114e-09
0.8167143 9.091893899999999e-09
0.8177143 1.376618e-08
0.8187143 1.8011771e-08
0.8197143 2.1687825e-08
0.8207143 2.4672137e-08
0.8217143 2.686521e-08
0.8227143 2.8193575e-08
0.8237143 2.8612232e-08
0.8247143 2.8106151000000002e-08
0.8257143 2.669078e-08
0.8267143 2.441152e-08
0.8277143 2.1342218e-08
0.8287143 1.7582693999999998e-08
0.8297143 1.3255401e-08
0.8307143 8.5013281e-09
0.8317143 3.4752753e-09
0.8327143 -1.6593364e-09
0.8337143 -6.7359416999999995e-09
0.8347143 -1.1590411999999999e-08
0.8357143 -1.6066548e-08
0.8367143 -2.0021297e-08
0.8377143 -2.3329505e-08
0.8387143 -2.5888061000000003e-08
0.8397143 -2.761926e-08
0.8407143 -2.847329e-08
0.8417143 -2.8429772e-08
0.8427143 -2.7498254e-08
0.8437143 -2.5717692e-08
0.8447143 -2.3154932000000003e-08
0.8457143 -1.9902231e-08
0.8467143 -1.6073931e-08
0.8477143 -1.1802399000000002e-08
0.8487143 -7.233388200000001e-09
0.8497143 -2.5209735e-09
0.8507143 2.177742e-09
0.8517143 6.7079793000000004e-09
0.8527143 1.0922498e-08
0.8537143 1.4686499e-08
0.8547143 1.7882061e-08
0.8557143 2.0411940000000002e-08
0.8567143 2.2202643e-08
0.8577143 2.3206653e-08
0.8587143 2.3403762e-08
0.8597143 2.2801465e-08
0.8607143 2.1434408e-08
0.8617143 1.9362947e-08
0.8627143 1.6670837e-08
0.8637143 1.3462177e-08
0.8647143 9.857691699999999e-09
0.8657143 5.9904956e-09
0.8667143 2.0014815999999997e-09
0.8677143 -1.9655047e-09
0.8687143 -5.7685468e-09
0.8697143 -9.272427299999999e-09
0.8707143 -1.2353127e-08
0.8717143 -1.4901906e-08
0.8727143 -1.6828826e-08
0.8737143 -1.8065606999999998e-08
0.8747143 -1.8567721e-08
0.8757143 -1.8315661e-08
0.8767143 -1.7315353e-08
0.8777143 -1.5597704e-08
0.8787143 -1.3217313e-08
0.8797143 -1.0250416000000001e-08
0.8807143 -6.7921169000000006e-09
0.8817143 -2.9530517e-09
0.8827143 1.1444112e-09
0.8837143 5.3702855e-09
0.8847143 9.5912403e-09
0.8857143 1.3674887999999999e-08
0.8867143 1.7493926e-08
0.8877143 2.0930001e-08
0.8887143 2.387717e-08
0.8897143 2.6244851e-08
0.8907143 2.796017e-08
0.8917143 2.8969674e-08
0.8927143 2.9240355e-08
0.8937143 2.8759975e-08
0.8947143 2.7536756e-08
0.8957143 2.5598411999999998e-08
0.8967143 2.2990639e-08
0.8977143 1.9775115e-08
0.8987143 1.6027113e-08
0.8997143 1.1832806000000002e-08
0.9007143 7.2863902e-09
0.9017143 2.4871201e-09
0.9027143 -2.4636545e-09
0.9037143 -7.465337400000001e-09
0.9047143 -1.2420752e-08
0.9057143 -1.723854e-08
0.9067143 -2.1835231e-08
0.9077143 -2.6136943e-08
0.9087143 -3.008066e-08
0.9097143 -3.36151e-08
0.9107143 -3.6701109e-08
0.9117143 -3.9311665e-08
0.9127143 -4.1431444000000005e-08
0.9137143 -4.3056023e-08
0.9147143 -4.4190748e-08
0.9157143 -4.4849335e-08
0.9167143 -4.5052241999999996e-08
0.9177143 -4.4824902e-08
0.9187143 -4.4195855e-08
0.9197143 -4.3194887000000004e-08
0.9207143 -4.1851184e-08
0.9217143 -4.01916e-08
0.9227143 -3.8239065e-08
0.9237143 -3.6011163e-08
0.9247143 -3.3518921e-08
0.9257143 -3.0765801e-08
0.9267143 -2.7746916e-08
0.9277143 -2.4448431999999997e-08
0.9287143 -2.0847166e-08
0.9297143 -1.691033e-08
0.9307143 -1.2595414000000001e-08
0.9317143 -7.8501525e-09
0.9327143 -2.6125917e-09
0.9337143 3.1888062e-09
0.9347143 9.634997700000001e-09
0.9357143 1.6816155e-08
0.9367143 2.4831401e-08
0.9377143 3.3788486e-08
0.9387143 4.3803358e-08
0.9397143 5.4999621999999995e-08
0.9407143 6.7507849e-08
0.9417143 8.146467900000001e-08
0.9427143 9.701175399999999e-08
0.9437143 1.1429437e-07
0.9447143 1.3345998e-07
0.9457143 1.5465637e-07
0.9467143 1.7802975e-07
0.9477143 2.0372254999999999e-07
0.9487143 2.3187119e-07
0.9497143 2.6260372000000003e-07
0.9507143 2.9603753e-07
0.9517143 3.3227705e-07
0.9527143 3.714117e-07
0.9537143 4.1351416e-07
0.9547143 4.5863873e-07
0.9557143 5.0682036e-07
0.9567143 5.5807394e-07
0.9577143 6.1239427e-07
0.9587143 6.6975638e-07
0.9597143 7.301166300000001e-07
0.9607143 7.934142200000001e-07
0.9617143 8.595735699999999e-07
0.9627143 9.2850669e-07
0.9637143 1.0001164000000002e-06
0.9647143 1.0743e-06
0.9657143 1.1509529000000001e-06
0.9667143 1.2299728e-06
0.9677143 1.3112637e-06
0.9687143 1.39474e-06
0.9697143 1.4803302999999998e-06
0.9707143 1.5679812999999998e-06
0.9717143 1.6576603e-06
0.9727143 1.7493583e-06
0.9737143 1.8430914000000001e-06
0.9747143 1.9389015e-06
0.9757143 2.0368571e-06
0.9767143 2.1370518e-06
0.9777143 2.2396028e-06
0.9787143 2.3446482e-06
0.9797143 2.4523434e-06
0.9807143 2.5628566e-06
0.9817143 2.6763638000000003e-06
0.9827143 2.7930444e-06
0.9837143 2.9130740000000002e-06
0.9847143 3.0366206e-06
0.9857143 3.1638379e-06
0.9867143 3.2948613e-06
0.9877143 3.4298035999999997e-06
0.9887143 3.568752e-06
0.9897143 3.7117655e-06
0.9907143 3.8588734e-06
0.9917143 4.0100772e-06
0.9927143 4.1653511e-06
0.9937143 4.3246448e-06
0.9947143 4.4878878000000005e-06
0.9957143 4.6549946e-06
0.9967143 4.8258709e-06
0.9977143 5.0004207e-06
0.9987143 5.1785534e-06
0.9997143 5.3601909e-06
1.000714 5.5452759e-06
1.001714 5.7337779e-06
1.002714 5.9257004999999996e-06
1.003714 6.1210862e-06
1.004714 6.3200210999999995e-06
1.005714 6.522638799999999e-06
1.006714 6.7291211e-06
1.007714 6.9396989e-06
1.008714 7.154648799999999e-06
1.009714 7.3742918e-06
1.010714 7.5989867e-06
1.011714 7.8291258e-06
1.012714 8.065124699999999e-06
1.013714 8.3074177e-06
1.014714 8.5564452e-06
1.015714 8.8126455e-06
1.016714 9.0764445e-06
1.017714 9.348247e-06
1.018714 9.628425299999999e-06
1.019714 9.9173143e-06
1.020714 1.0215203e-05
1.021714 1.0522330000000001e-05
1.022714 1.0838881e-05
1.023714 1.1164988e-05
1.024714 1.1500726e-05
1.025714 1.1846123000000001e-05
1.026714 1.2201158000000001e-05
1.027714 1.2565773e-05
1.028714 1.2939877e-05
1.029714 1.3323359999999999e-05
1.030714 1.3716099999999999e-05
1.031714 1.4117974000000002e-05
1.032714 1.4528877000000001e-05
1.033714 1.4948722e-05
1.034714 1.5377457999999998e-05
1.035714 1.5815075e-05
1.036714 1.6261614999999998e-05
1.037714 1.6717168999999998e-05
1.038714 1.7181889999999998e-05
1.039714 1.7655988e-05
1.040714 1.8139731e-05
1.041714 1.8633443e-05
1.042714 1.9137494e-05
1.043714 1.9652296e-05
1.044714 2.0178292e-05
1.045714 2.0715946000000002e-05
1.046714 2.1265726e-05
1.047714 2.1828097e-05
1.048714 2.2403508999999998e-05
1.049714 2.299238e-05
1.050714 2.3595091000000003e-05
1.051714 2.4211974e-05
1.052714 2.4843302999999998e-05
1.053714 2.5489288e-05
1.054714 2.6150073000000002e-05
1.055714 2.6825730999999998e-05
1.056714 2.7516271000000004e-05
1.057714 2.8221635e-05
1.058714 2.8941710000000002e-05
1.059714 2.9676340000000002e-05
1.060714 3.0425329e-05
1.061714 3.1188455e-05
1.062714 3.1965487e-05
1.063714 3.2756199e-05
1.064714 3.3560376999999995e-05
1.065714 3.4377842e-05
1.066714 3.5208458e-05
1.067714 3.6052148000000005e-05
1.068714 3.6908897999999996e-05
1.069714 3.777877e-05
1.070714 3.8661906e-05
1.071714 3.9558523e-05
1.072714 4.0468913e-05
1.073714 4.1393443e-05
1.074714 4.2332545e-05
1.075714 4.3286700999999996e-05
1.076714 4.4256444000000006e-05
1.077714 4.5242336e-05
1.078714 4.6244952000000004e-05
1.079714 4.7264871e-05
1.080714 4.830265e-05
1.081714 4.9358823e-05
1.082714 5.0433874e-05
1.083714 5.152823e-05
1.084714 5.2642258e-05
1.085714 5.377625e-05
1.086714 5.4930416e-05
1.087714 5.6104903e-05
1.088714 5.7299769000000005e-05
1.089714 5.8515008e-05
1.090714 5.9750538999999997e-05
1.091714 6.1006244e-05
1.092714 6.2281947e-05
1.093714 6.357745399999999e-05
1.094714 6.489256599999999e-05
1.095714 6.6227091e-05
1.096714 6.7580868e-05
1.097714 6.8953761e-05
1.098714 7.0345703e-05
1.099714 7.175668200000001e-05
1.100714 7.3186771e-05
1.101714 7.463612e-05
1.102714 7.6104971e-05
1.103714 7.7593666e-05
1.104714 7.9102642e-05
1.105714 8.0632424e-05
1.106714 8.2183624e-05
1.107714 8.3756919e-05
1.108714 8.5353054e-05
1.109714 8.697280099999999e-05
1.110714 8.861698000000001e-05
1.111714 9.0286414e-05
1.112714 9.1981929e-05
1.113714 9.3704324e-05
1.114714 9.5454379e-05
1.115714 9.7232817e-05
1.116714 9.9040301e-05
1.117714 0.00010087741
1.118714 0.00010274466
1.119714 0.00010464249
1.120714 0.00010657126
1.121714 0.00010853124000000001
1.122714 0.00011052268
1.123714 0.00011254573999999998
1.124714 0.00011460054
1.125714 0.00011668717
1.126714 0.00011880569999999999
1.127714 0.0001209562
1.128714 0.00012313875
1.129714 0.00012535347
1.130714 0.00012760053
1.131714 0.00012988015000000002
1.132714 0.00013219262
1.133714 0.0001345383
1.134714 0.00013691761000000002
1.135714 0.00013933105000000002
1.136714 0.00014177922000000001
1.137714 0.00014426278
1.138714 0.00014678245000000002
1.139714 0.00014933905
1.140714 0.00015193341999999999
1.141714 0.00015456644
1.142714 0.00015723903
1.143714 0.00015995211
1.144714 0.00016270659
1.145714 0.00016550339999999998
1.146714 0.00016834341
1.147714 0.00017122746
1.148714 0.00017415636000000002
1.149714 0.00017713082
1.150714 0.00018015154
1.151714 0.00018321911
1.152714 0.00018633409
1.153714 0.00018949697000000002
1.154714 0.00019270822
1.155714 0.00019596821
1.156714 0.00019927729000000002
1.157714 0.00020263583000000002
1.158714 0.00020604414
1.159714 0.00020950254
1.160714 0.00021301137
1.161714 0.00021657099000000002
1.162714 0.00022018179999999999
1.163714 0.00022384424000000002
1.164714 0.0002275588
1.165714 0.00023132602
1.166714 0.00023514650999999998
1.167714 0.00023902096
1.168714 0.00024295004999999999
1.169714 0.00024693459
1.170714 0.0002509754
1.171714 0.00025507336
1.172714 0.00025922939
1.173714 0.00026344442
1.174714 0.00026771941
1.175714 0.00027205531
1.176714 0.0002764531
1.177714 0.00028091376
1.178714 0.0002854382
1.179714 0.00029002738
1.180714 0.00029468215
1.181714 0.00029940336
1.182714 0.00030419185
1.183714 0.00030904837
1.184714 0.00031397367
1.185714 0.00031896843
1.186714 0.00032403331999999996
1.187714 0.00032916898
1.188714 0.00033437605
1.189714 0.00033965507
1.190714 0.00034500665
1.191714 0.00035043131
1.192714 0.00035592961
1.193714 0.00036150211
1.194714 0.00036714935
1.195714 0.00037287186
1.196714 0.00037867021000000003
1.197714 0.00038454496
1.198714 0.00039049673
1.199714 0.00039652613999999995
1.200714 0.00040263376
1.201714 0.00040882023000000006
1.202714 0.00041508615
1.203714 0.0004214322
1.204714 0.00042785896000000005
1.205714 0.00043436712
1.206714 0.00044095732000000004
1.207714 0.00044763019
1.208714 0.00045438636999999997
1.209714 0.00046122649999999997
1.210714 0.00046815121
1.211714 0.00047516114
1.212714 0.00048225697
1.213714 0.00048943934
1.214714 0.00049670894
1.215714 0.00050406647
1.216714 0.00051151269
1.217714 0.00051904831
1.218714 0.0005266741
1.219714 0.0005343908900000001
1.220714 0.0005421995400000001
1.221714 0.0005501009599999999
1.222714 0.00055809614
1.223714 0.0005661861499999999
1.224714 0.00057437201
1.225714 0.00058265482
1.226714 0.0005910357699999999
1.227714 0.00059951599
1.228714 0.00060809671
1.229714 0.0006167792
1.230714 0.00062556473
1.231714 0.0006344546399999999
1.232714 0.00064345022
1.233714 0.00065255285
1.234714 0.0006617639
1.235714 0.00067108467
1.236714 0.00068051659
1.237714 0.00069006105
1.238714 0.00069971948
1.239714 0.00070949336
1.240714 0.00071938416
1.241714 0.00072939347
1.242714 0.00073952283
1.243714 0.00074977393
1.244714 0.0007601484
1.245714 0.00077064797
1.246714 0.0007812744099999999
1.247714 0.00079202964
1.248714 0.0008029155700000001
1.249714 0.00081393428
1.250714 0.00082508795
1.251714 0.00083637879
1.252714 0.00084780913
1.253714 0.00085938145
1.254714 0.0008710981999999999
1.255714 0.0008829619199999999
1.256714 0.0008949751599999999
1.257714 0.00090714066
1.258714 0.0009194610400000001
1.259714 0.00093193912
1.260714 0.0009445777300000001
1.261714 0.0009573796
1.262714 0.00097034745
1.263714 0.0009834839099999999
1.264714 0.00099679173
1.265714 0.0010102734
1.266714 0.0010239314
1.267714 0.0010377684
1.268714 0.0010517866
1.269714 0.0010659885
1.270714 0.0010803765
1.271714 0.0010949527
1.272714 0.0011097192
1.273714 0.0011246783000000002
1.274714 0.0011398320000000001
1.275714 0.0011551820999999999
1.276714 0.0011707309
1.277714 0.0011864803
1.278714 0.0012024326
1.279714 0.0012185898
1.280714 0.0012349545
1.281714 0.0012515286
1.282714 0.0012683146
1.283714 0.0012853146
1.284714 0.001302531
1.285714 0.0013199664999999998
1.286714 0.0013376235
1.287714 0.0013555049
1.288714 0.0013736134
1.289714 0.0013919518
1.290714 0.0014105230000000001
1.291714 0.0014293296
1.292714 0.0014483744
1.293714 0.0014676601
1.294714 0.0014871896
1.295714 0.0015069658
1.296714 0.0015269913999999998
1.297714 0.0015472692999999999
1.298714 0.0015678022000000002
1.299714 0.0015885926
1.300714 0.0016096428
1.301714 0.0016309552
1.302714 0.001652532
1.303714 0.0016743756
1.304714 0.0016964879
1.305714 0.0017188715
1.306714 0.0017415286
1.307714 0.0017644613999999999
1.308714 0.0017876718999999999
1.309714 0.0018111620999999999
1.310714 0.0018349339
1.311714 0.0018589897000000001
1.312714 0.0018833315999999998
1.313714 0.0019079621999999999
1.314714 0.0019328838
1.315714 0.0019580992999999997
1.316714 0.0019836118
1.317714 0.0020094236
1.318714 0.0020355379
1.319714 0.0020619575
1.320714 0.0020886857
1.321714 0.0021157259
1.322714 0.0021430817
1.323714 0.0021707567
1.324714 0.0021987547
1.325714 0.0022270799
1.326714 0.0022557357000000003
1.327714 0.0022847262
1.328714 0.0023140552
1.329714 0.0023437266999999998
1.330714 0.002373745
1.331714 0.0024041141
1.332714 0.0024348381
1.333714 0.0024659214
1.334714 0.002497368
1.335714 0.002529182
1.336714 0.0025613674
1.337714 0.002593928
1.338714 0.0026268677
1.339714 0.0026601907
1.340714 0.0026939007999999998
1.341714 0.0027280023
1.342714 0.0027624994
1.343714 0.0027973962
1.344714 0.0028326971
1.345714 0.0028684064
1.346714 0.0029045284
1.347714 0.0029410676
1.348714 0.0029780287
1.349714 0.0030154167999999998
1.350714 0.003053237
1.351714 0.0030914944
1.352714 0.0031301945000000004
1.353714 0.0031693426999999997
1.354714 0.0032089443
1.355714 0.003249005
1.356714 0.0032895303
1.357714 0.0033305263
1.358714 0.0033719989
1.359714 0.0034139543
1.360714 0.0034563989
1.361714 0.0034993390999999998
1.362714 0.0035427808999999996
1.363714 0.0035867306
1.364714 0.0036311942999999996
1.365714 0.0036761782999999997
1.366714 0.0037216886999999997
1.367714 0.0037677313
1.368714 0.0038143124000000004
1.369714 0.003861438
1.370714 0.0039091145
1.371714 0.0039573475000000006
1.372714 0.004006143
1.373714 0.004055506699999999
1.374714 0.0041054442
1.375714 0.0041559611
1.376714 0.0042070631
1.377714 0.0042587562
1.378714 0.0043110464
1.379714 0.0043639393
1.380714 0.0044174409
1.381714 0.0044715569
1.382714 0.0045262932
1.383714 0.0045816556
1.384714 0.0046376499000000005
1.385714 0.0046942827
1.386714 0.0047515601
1.387714 0.0048094884
1.388714 0.004868074
1.389714 0.0049273236
1.390714 0.0049872437
1.391714 0.0050478408
1.392714 0.0051091214000000005
1.393714 0.0051710926
1.394714 0.0052337611000000004
1.395714 0.005297134
1.396714 0.0053612181000000005
1.397714 0.0054260199000000005
1.398714 0.0054915468
1.399714 0.0055578053
1.400714 0.005624802
1.401714 0.005692543699999999
1.402714 0.0057610367
1.403714 0.0058302881
1.404714 0.0059003047
1.405714 0.0059710936000000004
1.406714 0.0060426613
1.407714 0.006115015299999999
1.408714 0.006188161900000001
1.409714 0.0062621089000000005
1.410714 0.0063368636
1.411714 0.0064124324
1.412714 0.0064888234000000005
1.413714 0.0065660439
1.414714 0.006644100399999999
1.415714 0.0067230015999999995
1.416714 0.0068027541
1.417714 0.0068833666
1.418714 0.0069648463999999995
1.419714 0.007047201500000001
1.420714 0.007130440599999999
1.421714 0.0072145724999999996
1.422714 0.007299606699999999
1.423714 0.0073855516999999996
1.424714 0.0074724165000000006
1.425714 0.0075602104000000005
1.426714 0.0076489428
1.427714 0.0077386226999999995
1.428714 0.0078292593
1.429714 0.007920862800000001
1.430714 0.0080134421
1.431714 0.0081070073
1.432714 0.0082015671
1.433714 0.0082971317
1.434714 0.0083937113
1.435714 0.0084913154
1.436714 0.008589953400000001
1.437714 0.0086896369
1.438714 0.0087903762
1.439714 0.0088921821
1.440714 0.0089950656
1.441714 0.009099036100000001
1.442714 0.0092041053
1.443714 0.0093102833
1.444714 0.009417581900000001
1.445714 0.009526011099999999
1.446714 0.009635582699999999
1.447714 0.009746307499999999
1.448714 0.0098581964
1.449714 0.0099712619
1.450714 0.010085515
1.451714 0.010200966
1.452714 0.010317627999999999
1.453714 0.010435512999999999
1.454714 0.010554633
1.455714 0.010675
1.456714 0.010796626
1.457714 0.010919525000000001
1.458714 0.011043708000000001
1.459714 0.011169187
1.460714 0.011295975
1.461714 0.011424084
1.462714 0.011553525
1.463714 0.011684313
1.464714 0.011816459
1.465714 0.011949977
1.466714 0.012084879
1.467714 0.012221178999999999
1.468714 0.012358889
1.469714 0.012498022999999999
1.470714 0.012638592999999998
1.471714 0.012780614000000001
1.472714 0.012924099999999999
1.473714 0.013069066
1.474714 0.013215526
1.475714 0.013363491000000002
1.476714 0.013512978
1.477714 0.013664001
1.478714 0.013816572000000001
1.479714 0.013970707
1.480714 0.014126422999999999
1.481714 0.014283732
1.482714 0.014442652
1.483714 0.014603196
1.484714 0.014765378999999999
1.485714 0.014929215999999999
1.486714 0.015094722000000001
1.487714 0.015261912
1.488714 0.0154308
1.489714 0.015601402
1.490714 0.015773733
1.491714 0.015947809
1.492714 0.016123646
1.493714 0.016301258
1.494714 0.016480661
1.495714 0.01666187
1.496714 0.016844903
1.497714 0.017029773
1.498714 0.0172165
1.499714 0.017405099
1.500714 0.017595587000000003
1.501714 0.017787979
1.502714 0.017982294000000003
1.503714 0.018178545
1.504714 0.018376749
1.505714 0.018576926
1.506714 0.018779089000000002
1.507714 0.018983260000000002
1.508714 0.019189456
1.509714 0.019397697
1.510714 0.019608003
1.511714 0.019820391
1.512714 0.020034879
1.513714 0.020251483
1.514714 0.020470223
1.515714 0.020691117
1.516714 0.020914184000000002
1.517714 0.021139445
1.518714 0.021366918
1.519714 0.021596621
1.520714 0.021828576
1.521714 0.022062798
1.522714 0.022299306999999997
1.523714 0.022538121
1.524714 0.022779261
1.525714 0.023022745
1.526714 0.023268595
1.527714 0.023516834
1.528714 0.023767478999999998
1.529714 0.024020553
1.530714 0.024276073
1.531714 0.024534057999999997
1.532714 0.024794527999999996
1.533714 0.025057507
1.534714 0.025323013
1.535714 0.025591071
1.536714 0.025861702000000004
1.537714 0.026134927999999998
1.538714 0.026410772000000002
1.539714 0.026689252
1.540714 0.026970392
1.541714 0.027254211999999996
1.542714 0.027540734000000004
1.543714 0.027829982
1.544714 0.028121984
1.545714 0.028416762
1.546714 0.028714339999999998
1.547714 0.029014740999999997
1.548714 0.029317982
1.549714 0.029624087999999996
1.550714 0.02993308
1.551714 0.030244979999999998
1.552714 0.030559811000000003
1.553714 0.030877598
1.554714 0.031198369
1.555714 0.031522142999999996
1.556714 0.031848944000000004
1.557714 0.032178795999999996
1.558714 0.032511717
1.559714 0.032847733000000004
1.560714 0.033186868
1.561714 0.033529145999999996
1.562714 0.033874594
1.563714 0.034223237999999996
1.564714 0.034575102999999996
1.565714 0.034930216
1.566714 0.035288601
1.567714 0.035650283000000005
1.568714 0.036015283
1.569714 0.036383627
1.570714 0.036755341
1.571714 0.037130454
1.572714 0.03750899
1.573714 0.037890978
1.574714 0.038276444
1.575714 0.038665417
1.576714 0.03905792
1.577714 0.039453979
1.578714 0.039853621
1.579714 0.040256877999999996
1.580714 0.040663776
1.581714 0.041074347
1.582714 0.041488616
1.583714 0.041906617
1.584714 0.042328371999999996
1.585714 0.042753911
1.586714 0.04318326
1.587714 0.043616447
1.588714 0.044053499
1.589714 0.044494448
1.590714 0.044939329
1.591714 0.045388172
1.592714 0.045841007
1.593714 0.046297867
1.594714 0.046758782000000006
1.595714 0.047223782
1.596714 0.047692900999999996
1.597714 0.04816617
1.598714 0.048643623999999996
1.599714 0.049125298
1.600714 0.049611228
1.601714 0.050101447
1.602714 0.050595985
1.603714 0.051094877
1.604714 0.051598146
1.605714 0.052105827
1.606714 0.052617956
1.607714 0.053134572
1.608714 0.053655705000000005
1.609714 0.05418139
1.610714 0.054711661999999994
1.611714 0.055246555999999995
1.612714 0.055786105999999995
1.613714 0.056330346999999996
1.614714 0.056879316
1.615714 0.057433051
1.616714 0.05799158200000001
1.617714 0.058554945000000004
1.618714 0.059123186
1.619714 0.059696328
1.620714 0.060274405
1.621714 0.060857454
1.622714 0.061445509
1.623714 0.062038598
1.624714 0.062636752
1.625714 0.06324001
1.626714 0.063848414
1.627714 0.064462004
1.628714 0.065080816
1.629714 0.06570488299999999
1.630714 0.066334242
1.631714 0.066968927
1.632714 0.067608972
1.633714 0.06825442
1.634714 0.068905298
1.635714 0.069561647
1.636714 0.070223503
1.637714 0.07089090599999999
1.638714 0.07156388000000001
1.639714 0.072242465
1.640714 0.07292669
1.641714 0.07361659100000001
1.642714 0.074312201
1.643714 0.07501356299999999
1.644714 0.075720716
1.645714 0.076433702
1.646714 0.077152561
1.647714 0.07787733299999999
1.648714 0.078608055
1.649714 0.07934476
1.650714 0.08008749
1.651714 0.080836279
1.652714 0.081591163
1.653714 0.082352181
1.654714 0.08311937
1.655714 0.083892775
1.656714 0.084672438
1.657714 0.08545839200000001
1.658714 0.086250674
1.659714 0.08704933
1.660714 0.087854394
1.661714 0.08866592
1.662714 0.089483958
1.663714 0.090308551
1.664714 0.091139751
1.665714 0.09197759800000001
1.666714 0.092822133
1.667714 0.093673391
1.668714 0.09453141799999999
1.669714 0.095396244
1.670714 0.09626791600000001
1.671714 0.097146473
1.672714 0.098031969
1.673714 0.098924444
1.674714 0.09982395
1.675714 0.10073053000000001
1.676714 0.10164424
1.677714 0.10256512000000001
1.678714 0.10349323
1.679714 0.10442861
1.680714 0.1053713
1.681714 0.10632137
1.682714 0.10727884
1.683714 0.10824376999999999
1.684714 0.10921621000000001
1.685714 0.11019621
1.686714 0.11118378999999999
1.687714 0.11217901
1.688714 0.11318191999999999
1.689714 0.11419256
1.690714 0.11521097
1.691714 0.11623721000000001
1.692714 0.11727132
1.693714 0.11831337
1.694714 0.11936340000000001
1.695714 0.12042146000000001
1.696714 0.12148759999999999
1.697714 0.12256185000000001
1.698714 0.12364428
1.699714 0.12473493
1.700714 0.12583385
1.701714 0.12694107
1.702714 0.12805664
1.703714 0.12918061
1.704714 0.13031302
1.705714 0.13145391
1.706714 0.13260333
1.707714 0.13376132
1.708714 0.13492794
1.709714 0.13610325
1.710714 0.13728728999999998
1.711714 0.13848011
1.712714 0.13968179
1.713714 0.14089234
1.714714 0.14211183
1.715714 0.14334028999999998
1.716714 0.14457777000000002
1.717714 0.14582432
1.718714 0.14707999
1.719714 0.14834482
1.720714 0.14961886000000002
1.721714 0.15090215999999998
1.722714 0.15219477
1.723714 0.15349673
1.724714 0.15480811
1.725714 0.15612893
1.726714 0.15745926999999998
1.727714 0.15879917
1.728714 0.1601487
1.729714 0.16150792
1.730714 0.16287687
1.731714 0.1642556
1.732714 0.16564416
1.733714 0.16704258
1.734714 0.16845091
1.735714 0.1698692
1.736714 0.17129749
1.737714 0.17273584
1.738714 0.17418432
1.739714 0.17564298
1.740714 0.17711187
1.741714 0.17859105
1.742714 0.18008056
1.743714 0.18158047000000002
1.744714 0.18309085
1.745714 0.18461173
1.746714 0.18614318
1.747714 0.18768525
1.748714 0.18923798
1.749714 0.19080144
1.750714 0.19237566
1.751714 0.19396067
1.752714 0.19555655
1.753714 0.19716334000000002
1.754714 0.19878106999999998
1.755714 0.20040983999999998
1.756714 0.20204969
1.757714 0.20370069
1.758714 0.20536286999999998
1.759714 0.20703628999999998
1.760714 0.20872103
1.761714 0.21041712999999998
1.762714 0.21212464
1.763714 0.21384361000000002
1.764714 0.21557410000000002
1.765714 0.21731614
1.766714 0.21906979
1.767714 0.22083508999999998
1.768714 0.22261206
1.769714 0.22440074999999998
1.770714 0.22620123
1.771714 0.22801356
1.772714 0.22983779000000001
1.773714 0.23167399
1.774714 0.23352222
1.775714 0.23538254
1.776714 0.23725501000000002
1.777714 0.23913965999999998
1.778714 0.24103653
1.779714 0.24294569
1.780714 0.24486717000000002
1.781714 0.24680102
1.782714 0.24874727
1.783714 0.25070601
1.784714 0.25267727
1.785714 0.2546611
1.786714 0.25665752999999997
1.787714 0.25866663
1.788714 0.26068842999999997
1.789714 0.26272302
1.790714 0.26477044
1.791714 0.26683076
1.792714 0.26890402999999996
1.793714 0.27099028
1.794714 0.27308958
1.795714 0.27520198
1.796714 0.27732749
1.797714 0.27946618
1.798714 0.28161809
1.799714 0.28378328
1.800714 0.2859618
1.801714 0.2881537
1.802714 0.29035901999999997
1.803714 0.29257783
1.804714 0.29481018000000003
1.805714 0.29705615999999996
1.806714 0.29931578000000003
1.807714 0.30158912000000004
1.808714 0.30387621
1.809714 0.30617712
1.810714 0.30849187
1.811714 0.31082053
1.812714 0.31316315
1.813714 0.31551977
1.814714 0.31789043
1.815714 0.32027517
1.816714 0.32267405
1.817714 0.32508709
1.818714 0.32751434
1.819714 0.3299559
1.820714 0.3324118
1.821714 0.33488208
1.822714 0.33736683
1.823714 0.33986607999999996
1.824714 0.34237986
1.825714 0.34490824000000003
1.826714 0.34745126000000004
1.827714 0.35000895
1.828714 0.35258138
1.829714 0.35516857
1.830714 0.35777055
1.831714 0.36038738
1.832714 0.36301909
1.833714 0.36566571999999997
1.834714 0.36832734
1.835714 0.37100399
1.836714 0.3736957
1.837714 0.37640251999999996
1.838714 0.37912449
1.839714 0.38186167000000004
1.840714 0.3846141
1.841714 0.38738186
1.842714 0.39016494999999995
1.843714 0.39296341
1.844714 0.39577731
1.845714 0.39860667
1.846714 0.40145149
1.847714 0.40431180999999994
1.848714 0.40718769
1.849714 0.41007915999999994
1.850714 0.41298629
1.851714 0.41590906
1.852714 0.41884752
1.853714 0.42180172000000005
1.854714 0.42477176
1.855714 0.42775762
1.856714 0.43075937
1.857714 0.43377699
1.858714 0.43681058999999994
1.859714 0.43986021000000003
1.860714 0.44292589
1.861714 0.44600763
1.862714 0.44910549000000005
1.863714 0.45221946
1.864714 0.45534954000000005
1.865714 0.45849574
1.866714 0.46165814
1.867714 0.46483673999999997
1.868714 0.46803160000000005
1.869714 0.47124275
1.870714 0.47447025
1.871714 0.47771413999999995
1.872714 0.48097442
1.873714 0.48425114
1.874714 0.48754434
1.875714 0.49085407999999997
1.876714 0.49418034
1.877714 0.49752318000000006
1.878714 0.5008826
1.879714 0.5042586499999999
1.880714 0.50765127
1.881714 0.51106052
1.882714 0.5144863399999999
1.883714 0.51792883
1.884714 0.521388
1.885714 0.5248638800000001
1.886714 0.52835653
1.887714 0.5318659800000001
1.888714 0.5353923
1.889714 0.53893551
1.890714 0.54249563
1.891714 0.54607266
1.892714 0.54966658
1.893714 0.5532774100000001
1.894714 0.55690515
1.895714 0.56054983
1.896714 0.56421142
1.897714 0.5678899599999999
1.898714 0.57158549
1.899714 0.57529798
1.900714 0.57902741
1.901714 0.58277384
1.902714 0.58653727
1.903714 0.59031779
1.904714 0.5941154
1.905714 0.59793014
1.906714 0.60176202
1.907714 0.60561104
1.908714 0.60947714
1.909714 0.6133603900000001
1.910714 0.6172606700000001
1.911714 0.6211780499999999
1.912714 0.62511247
1.913714 0.62906398
1.914714 0.63303257
1.915714 0.63701831
1.916714 0.64102118
1.917714 0.64504119
1.918714 0.6490783800000001
1.919714 0.6531327
1.920714 0.65720417
1.921714 0.6612928100000001
1.922714 0.66539864
1.923714 0.66952165
1.924714 0.67366185
1.925714 0.67781922
1.926714 0.68199369
1.927714 0.6861851999999999
1.928714 0.69039376
1.929714 0.69461926
1.930714 0.69886181
1.931714 0.70312135
1.932714 0.70739798
1.933714 0.71169171
1.934714 0.71600252
1.935714 0.72033042
1.936714 0.7246753699999999
1.937714 0.7290373099999999
1.938714 0.73341625
1.939714 0.73781214
1.940714 0.74222493
1.941714 0.74665467
1.942714 0.75110132
1.943714 0.75556482
1.944714 0.76004514
1.945714 0.76454221
1.946714 0.76905605
1.947714 0.7735865700000001
1.948714 0.77813384
1.949714 0.78269783
1.950714 0.78727864
1.951714 0.7918761999999999
1.952714 0.79649044
1.953714 0.80112135
1.954714 0.80576893
1.955714 0.81043299
1.956714 0.81511345
1.957714 0.81981029
1.958714 0.82452353
1.959714 0.8292531599999999
1.960714 0.83399918
1.961714 0.8387614999999999
1.962714 0.84354011
1.963714 0.84833484
1.964714 0.85314568
1.965714 0.85797263
1.966714 0.8628156
1.967714 0.8676746900000001
1.968714 0.87254988
1.969714 0.8774410899999999
1.970714 0.88234823
1.971714 0.8872711999999999
1.972714 0.89220991
1.973714 0.8971641799999999
1.974714 0.9021340900000001
1.975714 0.9071194600000001
1.976714 0.91212038
1.977714 0.91713686
1.978714 0.9221688800000001
1.979714 0.9272162800000001
1.980714 0.93227904
1.981714 0.93735699
1.982714 0.94245011
1.983714 0.9475583200000001
1.984714 0.95268162
1.985714 0.95781991
1.986714 0.9629732
1.987714 0.9681413
1.988714 0.9733242
1.989714 0.9785218199999999
1.990714 0.98373406
1.991714 0.9889608200000001
1.992714 0.99420203
1.993714 0.9994575800000001
1.994714 1.0047275
1.995714 1.0100117
1.996714 1.0153102
1.997714 1.0206227
1.998714 1.0259492000000001
1.999714 1.0312896
2.000714 1.0366438
2.001714 1.0420116
2.002714 1.0473929
2.003714 1.0527879
2.004714 1.0581964
2.005714 1.0636183000000001
2.006714 1.0690534
2.007714 1.0745018
2.008714 1.0799631
2.009714 1.0854374
2.010714 1.0909244
2.011714 1.0964243
2.012714 1.1019368999999999
2.013714 1.107462
2.014714 1.1129998
2.015714 1.1185498999999999
2.016714 1.1241122
2.017714 1.1296865999999999
2.018714 1.1352727999999999
2.019714 1.1408709
2.020714 1.1464807000000001
2.021714 1.1521023
2.022714 1.1577354
2.023714 1.1633799
2.024714 1.1690359000000001
2.025714 1.174703
2.026714 1.180381
2.027714 1.1860697999999998
2.028714 1.1917693
2.029714 1.1974793
2.030714 1.2031998
2.031714 1.2089308
2.032714 1.2146722
2.033714 1.2204235
2.034714 1.2261849
2.035714 1.231956
2.036714 1.2377367000000001
2.037714 1.243527
2.038714 1.2493268
2.039714 1.2551357
2.040714 1.2609538
2.041714 1.2667809
2.042714 1.2726168
2.043714 1.2784613
2.044714 1.2843142
2.045714 1.2901753999999999
2.046714 1.2960447
2.047714 1.3019219
2.048714 1.3078070000000002
2.049714 1.3136999999999999
2.050714 1.3196005
2.051714 1.3255083
2.052714 1.3314233
2.053714 1.3373453
2.054714 1.3432741
2.055714 1.3492096
2.056714 1.3551516
2.057714 1.3611001
2.058714 1.3670548
2.059714 1.3730155000000002
2.060714 1.3789821
2.061714 1.3849543
2.062714 1.3909319
2.063714 1.3969148
2.064714 1.4029026
2.065714 1.4088954
2.066714 1.4148928
2.067714 1.4208948000000001
2.068714 1.4269011999999999
2.069714 1.4329117
2.070714 1.438926
2.071714 1.444944
2.072714 1.4509656
2.073714 1.4569904999999999
2.074714 1.4630186
2.075714 1.4690499
2.076714 1.4750839
2.077714 1.4811204999999998
2.078714 1.4871594
2.079714 1.4932002999999998
2.080714 1.4992429999999999
2.081714 1.5052873
2.082714 1.5113329
2.083714 1.5173797
2.084714 1.5234275
2.085714 1.5294761000000001
2.086714 1.5355255
2.087714 1.5415750000000001
2.088714 1.5476247
2.089714 1.5536743
2.090714 1.5597234999999998
2.091714 1.5657723
2.092714 1.5718203
2.093714 1.5778674
2.094714 1.5839131999999998
2.095714 1.5899573999999999
2.096714 1.5959998999999998
2.097714 1.6020402
2.098714 1.6080781999999998
2.099714 1.6141135000000002
2.100714 1.6201461
2.101714 1.6261758000000002
2.102714 1.6322024000000002
2.103714 1.6382257
2.104714 1.6442452
2.105714 1.6502607999999999
2.106714 1.6562720999999998
2.107714 1.6622789
2.108714 1.6682809
2.109714 1.6742777
2.110714 1.6802691
2.111714 1.6862551
2.112714 1.6922350999999998
2.113714 1.6982089999999999
2.114714 1.7041765
2.115714 1.7101373999999998
2.116714 1.7160911
2.117714 1.7220378
2.118714 1.727977
2.119714 1.7339086
2.120714 1.7398322000000002
2.121714 1.7457477999999997
2.122714 1.7516548
2.123714 1.757553
2.124714 1.7634422
2.125714 1.7693218
2.126714 1.7751915
2.127714 1.7810512
2.128714 1.7869007
2.129714 1.7927395
2.130714 1.7985674999999999
2.131714 1.8043844
2.132714 1.8101896999999998
2.133714 1.8159831000000002
2.134714 1.8217644000000002
2.135714 1.8275334
2.136714 1.8332897000000001
2.137714 1.839033
2.138714 1.844763
2.139714 1.8504795
2.140714 1.8561820999999998
2.141714 1.8618705
2.142714 1.8675441000000002
2.143714 1.8732028
2.144714 1.8788464
2.145714 1.8844745999999999
2.146714 1.8900869
2.147714 1.8956833
2.148714 1.9012632000000003
2.149714 1.9068265000000002
2.150714 1.9123727
2.151714 1.9179014
2.152714 1.9234125000000002
2.153714 1.9289052
2.154714 1.9343795000000001
2.155714 1.9398350000000002
2.156714 1.9452714999999998
2.157714 1.9506887000000002
2.158714 1.956086
2.159714 1.9614633
2.160714 1.9668201
2.161714 1.9721562000000001
2.162714 1.9774711
2.163714 1.9827645
2.164714 1.9880361999999998
2.165714 1.9932857
2.166714 1.9985126
2.167714 2.0037167
2.168714 2.0088976
2.169714 2.0140549
2.170714 2.0191882000000003
2.171714 2.0242972000000004
2.172714 2.0293815
2.173714 2.0344408
2.174714 2.039475
2.175714 2.0444835
2.176714 2.0494658
2.177714 2.0544219999999997
2.178714 2.0593513
2.179714 2.0642536
2.180714 2.0691283
2.181714 2.0739753
2.182714 2.0787939
2.183714 2.0835839
2.184714 2.0883450000000003
2.185714 2.0930767
2.186714 2.0977788
2.187714 2.1024507000000003
2.188714 2.1070922
2.189714 2.1117027999999998
2.190714 2.1162823
2.191714 2.1208303
2.192714 2.1253463
2.193714 2.12983
2.194714 2.1342811999999998
2.195714 2.1386992
2.196714 2.1430839
2.197714 2.1474347000000003
2.198714 2.1517511
2.199714 2.156033
2.200714 2.1602799999999998
2.201714 2.1644918
2.202714 2.1686679
2.203714 2.172808
2.204714 2.1769116
2.205714 2.1809783
2.206714 2.1850077
2.207714 2.1889996
2.208714 2.1929534
2.209714 2.1968689
2.210714 2.2007456000000003
2.211714 2.2045832
2.212714 2.2083811
2.213714 2.2121388
2.214714 2.2158561
2.215714 2.2195324
2.216714 2.2231674
2.217714 2.2267608
2.218714 2.2303123
2.219714 2.2338215000000003
2.220714 2.2372878999999997
2.221714 2.2407113
2.222714 2.2440912
2.223714 2.2474272
2.224714 2.2507189
2.225714 2.2539657
2.226714 2.2571674
2.227714 2.2603236
2.228714 2.2634339
2.229714 2.2664977
2.230714 2.2695147999999996
2.231714 2.2724846
2.232714 2.2754068999999997
2.233714 2.2782812
2.234714 2.2811072
2.235714 2.2838846
2.236714 2.2866128
2.237714 2.2892916999999997
2.238714 2.2919206
2.239714 2.2944992
2.240714 2.297027
2.241714 2.2995036
2.242714 2.3019286
2.243714 2.3043016
2.244714 2.3066223
2.245714 2.3088902
2.246714 2.3111049
2.247714 2.3132661
2.248714 2.3153733
2.249714 2.3174262
2.250714 2.3194242
2.251714 2.3213672
2.252714 2.3232546
2.253714 2.3250861
2.254714 2.3268614
2.255714 2.3285799
2.256714 2.3302412
2.257714 2.3318447
2.258714 2.3333902
2.259714 2.3348769
2.260714 2.3363048
2.261714 2.3376734999999997
2.262714 2.3389827
2.263714 2.3402322
2.264714 2.3414213
2.265714 2.3425497
2.266714 2.343617
2.267714 2.3446228
2.268714 2.3455668
2.269714 2.3464484
2.270714 2.3472672
2.271714 2.3480231000000003
2.272714 2.3487154
2.273714 2.3493439
2.274714 2.3499081
2.275714 2.3504074999999998
2.276714 2.3508416
2.277714 2.3512104999999996
2.278714 2.3515135
2.279714 2.3517504000000002
2.280714 2.3519209
2.281714 2.3520244
2.282714 2.3520608
2.283714 2.3520293000000003
2.284714 2.3519298
2.285714 2.3517616
2.286714 2.3515245
2.287714 2.3512179
2.288714 2.3508416
2.289714 2.3503954
2.290714 2.3498788
2.291714 2.3492916
2.292714 2.3486333000000004
2.293714 2.3479034999999997
2.294714 2.3471018
2.295714 2.3462281000000003
2.296714 2.3452818
2.297714 2.3442628
2.298714 2.3431707
2.299714 2.3420051
2.300714 2.3407655
2.301714 2.3394516
2.302714 2.3380628
2.303714 2.3365987
2.304714 2.3350591
2.305714 2.3334434
2.306714 2.3317516
2.307714 2.3299832
2.308714 2.3281379
2.309714 2.3262152
2.310714 2.324215
2.311714 2.3221366
2.312714 2.3199799
2.313714 2.3177445000000003
2.314714 2.3154303
2.315714 2.3130368
2.316714 2.3105638
2.317714 2.3080109
2.318714 2.3053776000000004
2.319714 2.3026638
2.320714 2.2998687
2.321714 2.2969922
2.322714 2.294034
2.323714 2.2909937
2.324714 2.2878714
2.325714 2.2846664999999997
2.326714 2.2813790000000003
2.327714 2.2780082999999998
2.328714 2.2745542
2.329714 2.2710163
2.330714 2.2673944
2.331714 2.2636881
2.332714 2.2598973
2.333714 2.2560215
2.334714 2.2520605
2.335714 2.248014
2.336714 2.2438815
2.337714 2.2396627999999996
2.338714 2.2353575
2.339714 2.2309653
2.340714 2.2264861000000002
2.341714 2.2219196
2.342714 2.2172655999999997
2.343714 2.2125239000000003
2.344714 2.207694
2.345714 2.2027759000000002
2.346714 2.1977691
2.347714 2.1926734999999997
2.348714 2.1874886
2.349714 2.1822145
2.350714 2.1768508
2.351714 2.1713974
2.352714 2.1658538000000003
2.353714 2.1602198
2.354714 2.1544954
2.355714 2.14868
2.356714 2.1427736
2.357714 2.1367759
2.358714 2.1306867
2.359714 2.1245059
2.360714 2.1182332
2.361714 2.1118687
2.362714 2.1054120999999997
2.363714 2.098863
2.364714 2.0922212
2.365714 2.0854861999999996
2.366714 2.078658
2.367714 2.0717362
2.368714 2.0647209
2.369714 2.0576118
2.370714 2.0504087
2.371714 2.0431116
2.372714 2.0357201
2.373714 2.0282340999999997
2.374714 2.0206535000000003
2.375714 2.0129780999999998
2.376714 2.0052077
2.377714 1.9973423000000001
2.378714 1.9893818
2.379714 1.9813258
2.380714 1.9731741
2.381714 1.9649264999999998
2.382714 1.9565828
2.383714 1.9481426
2.384714 1.9396059
2.385714 1.9309726999999999
2.386714 1.9222428999999999
2.387714 1.9134166000000001
2.388714 1.9044936
2.389714 1.8954737
2.390714 1.886357
2.391714 1.8771432000000001
2.392714 1.8678324
2.393714 1.8584244
2.394714 1.8489189
2.395714 1.8393161000000002
2.396714 1.8296156000000001
2.397714 1.8198175
2.398714 1.8099217
2.399714 1.7999278
2.400714 1.7898357999999999
2.401714 1.7796457
2.402714 1.7693574
2.403714 1.7589706999999999
2.404714 1.7484860000000002
2.405714 1.7379031999999999
2.406714 1.7272223
2.407714 1.7164432
2.408714 1.7055659
2.409714 1.69459
2.410714 1.6835159
2.411714 1.6723432
2.412714 1.6610717000000002
2.413714 1.6497017999999999
2.414714 1.6382333
2.415714 1.6266663000000001
2.416714 1.6150007000000002
2.417714 1.6032364000000001
2.418714 1.5913736
2.419714 1.5794121
2.420714 1.567352
2.421714 1.5551935
2.422714 1.5429366999999998
2.423714 1.5305818
2.424714 1.5181288
2.425714 1.5055778
2.426714 1.4929283999999998
2.427714 1.480181
2.428714 1.4673352
2.429714 1.4543913
2.430714 1.4413494
2.431714 1.4282094
2.432714 1.4149715999999999
2.433714 1.4016361
2.434714 1.3882029
2.435714 1.3746721
2.436714 1.3610438
2.437714 1.3473179
2.438714 1.3334949
2.439714 1.3195748
2.440714 1.3055579
2.441714 1.2914442
2.442714 1.277234
2.443714 1.2629272
2.444714 1.2485239000000001
2.445714 1.2340239
2.446714 1.2194274
2.447714 1.2047344999999998
2.448714 1.1899454
2.449714 1.1750603
2.450714 1.1600795000000002
2.451714 1.1450033
2.452714 1.1298318
2.453714 1.1145653
2.454714 1.0992038000000002
2.455714 1.0837476000000001
2.456714 1.0681968
2.457714 1.0525518
2.458714 1.0368128
2.459714 1.02098
2.460714 1.0050534999999998
2.461714 0.98903347
2.462714 0.97291991
2.463714 0.9567129400000001
2.464714 0.94041275
2.465714 0.9240197
2.466714 0.90753399
2.467714 0.89095617
2.468714 0.87428652
2.469714 0.85752541
2.470714 0.84067304
2.471714 0.8237297600000001
2.472714 0.80669569
2.473714 0.78957109
2.474714 0.77235629
2.475714 0.75505152
2.476714 0.7376572100000001
2.477714 0.72017359
2.478714 0.70260093
2.479714 0.68493937
2.480714 0.66718915
2.481714 0.64935051
2.482714 0.63142376
2.483714 0.61340933
2.484714 0.5953078199999999
2.485714 0.57711974
2.486714 0.55884561
2.487714 0.54048579
2.488714 0.5220406200000001
2.489714 0.50351033
2.490714 0.48489515000000005
2.491714 0.46619534999999995
2.492714 0.44741128
2.493714 0.42854329
2.494714 0.40959185000000004
2.495714 0.39055739
2.496714 0.37144024
2.497714 0.35224075
2.498714 0.33295925
2.499714 0.31359619
2.500714 0.29415209
2.501714 0.27462754
2.502714 0.25502313
2.503714 0.23533946000000003
2.504714 0.21557703
2.505714 0.19573625
2.506714 0.17581744000000002
2.507714 0.15582088
2.508714 0.13574691
2.509714 0.11559588999999999
2.510714 0.09536824099999999
2.511714 0.075064512
2.512714 0.054685252999999996
2.513714 0.034231032
2.514714 0.013702405
2.515714 -0.006900093299999999
2.516714 -0.027575925999999997
2.517714 -0.048324539
2.518714 -0.06914534
2.519714 -0.09003773999999999
2.520714 -0.11100114999999999
2.521714 -0.13203500999999998
2.522714 -0.15313885
2.523714 -0.17431222
2.524714 -0.19555473999999998
2.525714 -0.21686598
2.526714 -0.23824554
2.527714 -0.25969285
2.528714 -0.28120733000000003
2.529714 -0.30278834
2.530714 -0.32443523
2.531714 -0.34614732000000004
2.532714 -0.36792392
2.533714 -0.38976439
2.534714 -0.41166805
2.535714 -0.43363422
2.536714 -0.45566233
2.537714 -0.47775176
2.538714 -0.49990197000000003
2.539714 -0.52211247
2.540714 -0.5443828199999999
2.541714 -0.5667123900000001
2.542714 -0.58910069
2.543714 -0.61154705
2.544714 -0.6340507900000001
2.545714 -0.65661119
2.546714 -0.67922757
2.547714 -0.70189917
2.548714 -0.72462526
2.549714 -0.74740509
2.550714 -0.7702379500000001
2.551714 -0.79312315
2.552714 -0.8160599500000001
2.553714 -0.8390475999999999
2.554714 -0.86208554
2.555714 -0.88517312
2.556714 -0.9083097800000001
2.557714 -0.9314949600000001
2.558714 -0.9547281100000001
2.559714 -0.97800856
2.560714 -1.0013355
2.561714 -1.0247081999999998
2.562714 -1.0481255999999999
2.563714 -1.0715871
2.564714 -1.0950918
2.565714 -1.1186391
2.566714 -1.1422280999999999
2.567714 -1.1658583
2.568714 -1.1895288
2.569714 -1.2132389000000001
2.570714 -1.2369877
2.571714 -1.2607746
2.572714 -1.2845989
2.573714 -1.30846
2.574714 -1.3323570999999998
2.575714 -1.3562895
2.576714 -1.3802566
2.577714 -1.4042572999999998
2.578714 -1.4282908
2.579714 -1.4523562
2.580714 -1.4764525000000002
2.581714 -1.5005788
2.582714 -1.5247343
2.583714 -1.5489182000000001
2.584714 -1.5731299
2.585714 -1.5973687
2.586714 -1.6216338000000001
2.587714 -1.6459243
2.588714 -1.6702397
2.589714 -1.6945789
2.590714 -1.7189411
2.591714 -1.7433258
2.592714 -1.767732
2.593714 -1.7921591000000001
2.594714 -1.8166061
2.595714 -1.8410722000000002
2.596714 -1.8655561
2.597714 -1.8900571000000002
2.598714 -1.9145742000000001
2.599714 -1.9391064999999998
2.600714 -1.9636532000000002
2.601714 -1.9882134999999999
2.602714 -2.0127866
2.603714 -2.0373718999999997
2.604714 -2.0619685
2.605714 -2.0865757
2.606714 -2.1111924
2.607714 -2.1358179
2.608714 -2.1604512
2.609714 -2.1850914
2.610714 -2.2097374999999997
2.611714 -2.2343887
2.612714 -2.259044
2.613714 -2.2837024
2.614714 -2.3083631000000002
2.615714 -2.3330253
2.616714 -2.357688
2.617714 -2.3823503
2.618714 -2.4070115999999997
2.619714 -2.4316709
2.620714 -2.4563277
2.621714 -2.4809809
2.622714 -2.5056297
2.623714 -2.5302731
2.624714 -2.5549101000000003
2.625714 -2.5795396000000004
2.626714 -2.6041608000000003
2.627714 -2.6287727
2.628714 -2.6533742
2.629714 -2.6779644
2.630714 -2.7025428000000002
2.631714 -2.7271083000000003
2.632714 -2.7516602
2.633714 -2.7761975000000003
2.634714 -2.8007193999999997
2.635714 -2.8252248
2.636714 -2.8497128
2.637714 -2.8741825
2.638714 -2.8986331
2.639714 -2.9230636
2.640714 -2.947473
2.641714 -2.9718603999999997
2.642714 -2.9962247
2.643714 -3.020565
2.644714 -3.0448802
2.645714 -3.0691694
2.646714 -3.0934318999999997
2.647714 -3.1176668000000003
2.648714 -3.1418733
2.649714 -3.1660508
2.650714 -3.1901982
2.651714 -3.2143142
2.652714 -3.2383982
2.653714 -3.2624487
2.654714 -3.2864653
2.655714 -3.3104468
2.656714 -3.334393
2.657714 -3.3583026
2.658714 -3.3821746999999998
2.659714 -3.4060083
2.660714 -3.4298025
2.661714 -3.4535561
2.662714 -3.4772683
2.663714 -3.5009377
2.664714 -3.5245638
2.665714 -3.548146
2.666714 -3.5716835000000002
2.667714 -3.5951756
2.668714 -3.6186211000000004
2.669714 -3.6420189
2.670714 -3.6653679
2.671714 -3.6886673
2.672714 -3.7119161
2.673714 -3.7351135
2.674714 -3.7582584000000003
2.675714 -3.7813499999999998
2.676714 -3.8043875
2.677714 -3.8273703
2.678714 -3.8502973000000003
2.679714 -3.8731668
2.680714 -3.8959783
2.681714 -3.9187307999999996
2.682714 -3.9414242
2.683714 -3.9640572
2.684714 -3.9866287
2.685714 -4.0091384
2.686714 -4.0315852
2.687714 -4.0539682
2.688714 -4.076286
2.689714 -4.0985383
2.690714 -4.1207239
2.691714 -4.1428417
2.692714 -4.1648913
2.693714 -4.186872
2.694714 -4.2087827
2.695714 -4.2306222
2.696714 -4.252390200000001
2.697714 -4.2740852
2.698714 -4.2957064
2.699714 -4.3172535
2.700714 -4.3387253
2.701714 -4.3601215
2.702714 -4.381441
2.703714 -4.4026829
2.704714 -4.4238466999999995
2.705714 -4.4449307000000005
2.706714 -4.465934600000001
2.707714 -4.4868570000000005
2.708714 -4.5076974
2.709714 -4.5284547
2.710714 -4.5491285999999995
2.711714 -4.5697186
2.712714 -4.5902237
2.713714 -4.6106428
2.714714 -4.630975100000001
2.715714 -4.6512198
2.716714 -4.6713762
2.717714 -4.6914432
2.718714 -4.7114205
2.719714 -4.7313072
2.720714 -4.751102599999999
2.721714 -4.770806100000001
2.722714 -4.7904164
2.723714 -4.809933200000001
2.724714 -4.8293553000000005
2.725714 -4.8486818000000005
2.726714 -4.8679117000000005
2.727714 -4.8870448
2.728714 -4.9060803
2.729714 -4.9250174
2.730714 -4.9438559
2.731714 -4.9625943999999995
2.732714 -4.9812324
2.733714 -4.9997687
2.734714 -5.0182025999999995
2.735714 -5.036533299999999
2.736714 -5.0547604
2.737714 -5.0728835
2.738714 -5.0909024
2.739714 -5.1088158
2.740714 -5.126623100000001
2.741714 -5.144323399999999
2.742714 -5.1619161
2.743714 -5.1794004
2.744714 -5.196775499999999
2.745714 -5.214041099999999
2.746714 -5.2311968
2.747714 -5.2482419
2.748714 -5.2651756
2.749714 -5.2819971
2.750714 -5.2987061
2.751714 -5.3153016
2.752714 -5.3317825999999995
2.753714 -5.3481486
2.754714 -5.3643994
2.755714 -5.3805344
2.756714 -5.396553099999999
2.757714 -5.4124549
2.758714 -5.4282392999999995
2.759714 -5.4439053
2.760714 -5.4594524
2.761714 -5.47488
2.762714 -5.490187199999999
2.763714 -5.5053741
2.764714 -5.5204399
2.765714 -5.5353843
2.766714 -5.550206500000001
2.767714 -5.5649061
2.768714 -5.5794824
2.769714 -5.5939347
2.770714 -5.6082624999999995
2.771714 -5.6224652
2.772714 -5.636542700000001
2.773714 -5.6504946
2.774714 -5.6643207
2.775714 -5.6780204
2.776714 -5.6915931
2.777714 -5.705038500000001
2.778714 -5.718355600000001
2.779714 -5.7315439
2.780714 -5.7446033
2.781714 -5.7575334
2.782714 -5.7703342
2.783714 -5.7830051000000005
2.784714 -5.7955455
2.785714 -5.8079552
2.786714 -5.8202334
2.787714 -5.8323797
2.788714 -5.8443934
2.789714 -5.8562744
2.790714 -5.8680225
2.791714 -5.8796372
2.792714 -5.8911185999999995
2.793714 -5.9024658
2.794714 -5.9136789
2.795714 -5.9247572
2.796714 -5.9357002
2.797714 -5.9465077
2.798714 -5.9571791
2.799714 -5.9677146
2.800714 -5.9781142
2.801714 -5.9883773
2.802714 -5.9985042
2.803714 -6.0084938999999995
2.804714 -6.0183465
2.805714 -6.0280614
2.806714 -6.037638
2.807714 -6.047076
2.808714 -6.056375399999999
2.809714 -6.0655367
2.810714 -6.0745589
2.811714 -6.0834426
2.812714 -6.092187
2.813714 -6.1007921
2.814714 -6.1092574
2.815714 -6.1175831
2.816714 -6.1257686
2.817714 -6.1338142
2.818714 -6.1417196
2.819714 -6.149484999999999
2.820714 -6.1571099
2.821714 -6.164594
2.822714 -6.1719373
2.823714 -6.1791394
2.824714 -6.186200299999999
2.825714 -6.1931199999999995
2.826714 -6.1998982
2.827714 -6.206535199999999
2.828714 -6.213031
2.829714 -6.2193856
2.830714 -6.225599
2.831714 -6.2316705
2.832714 -6.2376004
2.833714 -6.2433887
2.834714 -6.2490351
2.835714 -6.2545396
2.836714 -6.2599026
2.837714 -6.2651239
2.838714 -6.270203700000001
2.839714 -6.275142000000001
2.840714 -6.2799387
2.841714 -6.284593800000001
2.842714 -6.289107400000001
2.843714 -6.2934794
2.844714 -6.2977098
2.845714 -6.3017987
2.846714 -6.305745999999999
2.847714 -6.3095525
2.848714 -6.3132182
2.849714 -6.3167423
2.850714 -6.3201256
2.851714 -6.3233681
2.852714 -6.3264705
2.853714 -6.3294329
2.854714 -6.332254399999999
2.855714 -6.3349359
2.856714 -6.3374773
2.857714 -6.3398786
2.858714 -6.3421406
2.859714 -6.3442625
2.860714 -6.346244400000001
2.861714 -6.348086899999999
2.862714 -6.3497901
2.863714 -6.3513547
2.864714 -6.3527815
2.865714 -6.354069699999999
2.866714 -6.3552201
2.867714 -6.3562334
2.868714 -6.3571088
2.869714 -6.3578464
2.870714 -6.358446900000001
2.871714 -6.358910399999999
2.872714 -6.359236699999999
2.873714 -6.359426699999999
2.874714 -6.3594803
2.875714 -6.359398400000001
2.876714 -6.3591808
2.877714 -6.358828399999999
2.878714 -6.3583411000000005
2.879714 -6.3577197000000005
2.880714 -6.356965000000001
2.881714 -6.356076900000001
2.882714 -6.355056200000001
2.883714 -6.3539028
2.884714 -6.3526168
2.885714 -6.351199
2.886714 -6.3496493
2.887714 -6.347968399999999
2.888714 -6.346155700000001
2.889714 -6.3442126000000005
2.890714 -6.342139099999999
2.891714 -6.339936
2.892714 -6.3376032
2.893714 -6.3351415
2.894714 -6.3325517
2.895714 -6.3298337
2.896714 -6.3269883
2.897714 -6.324015600000001
2.898714 -6.320916899999999
2.899714 -6.317692299999999
2.900714 -6.3143425
2.901714 -6.3108675000000005
2.902714 -6.307268100000001
2.903714 -6.3035442999999995
2.904714 -6.2996969
2.905714 -6.2957263999999995
2.906714 -6.2916331
2.907714 -6.2874176
2.908714 -6.2830806
2.909714 -6.2786229
2.910714 -6.2740453
2.911714 -6.269348399999999
2.912714 -6.2645330999999995
2.913714 -6.2595993000000005
2.914714 -6.2545478
2.915714 -6.2493794
2.916714 -6.2440942999999995
2.917714 -6.238693
2.918714 -6.2331758
2.919714 -6.227543600000001
2.920714 -6.2217966
2.921714 -6.2159356
2.922714 -6.2099617
2.923714 -6.2038753
2.924714 -6.1976772
2.925714 -6.1913684
2.926714 -6.184949700000001
2.927714 -6.1784219
2.928714 -6.171785300000001
2.929714 -6.165041
2.930714 -6.1581890999999995
2.931714 -6.1512303
2.932714 -6.1441652
2.933714 -6.1369944
2.934714 -6.1297185999999995
2.935714 -6.1223384
2.936714 -6.1148543
2.937714 -6.107267
2.938714 -6.0995776
2.939714 -6.0917869
2.940714 -6.0838956
2.941714 -6.0759049
2.942714 -6.0678154
2.943714 -6.059628
2.944714 -6.0513437
2.945714 -6.0429629
2.946714 -6.0344864
2.947714 -6.0259148
2.948714 -6.0172491
2.949714 -6.0084894
2.950714 -5.9996367
2.951714 -5.9906911
2.952714 -5.9816539
2.953714 -5.9725255
2.954714 -5.9633072
2.955714 -5.9539995999999995
2.956714 -5.944604099999999
2.957714 -5.9351213
2.958714 -5.9255525
2.959714 -5.9158985
2.960714 -5.9061601999999995
2.961714 -5.8963388
2.962714 -5.8864348
2.963714 -5.8764487999999995
2.964714 -5.8663812
2.965714 -5.8562327
2.966714 -5.846004199999999
2.967714 -5.8356959
2.968714 -5.8253091
2.969714 -5.8148447
2.970714 -5.804304
2.971714 -5.7936876999999996
2.972714 -5.7829969000000006
2.973714 -5.7722323
2.974714 -5.761394999999999
2.975714 -5.7504863
2.976714 -5.7395071
2.977714 -5.7284579
2.978714 -5.7173397
2.979714 -5.7061534
2.980714 -5.6948993
2.981714 -5.6835782
2.982714 -5.6721903
2.983714 -5.6607369
2.984714 -5.6492187
2.985714 -5.6376372
2.986714 -5.625993
2.987714 -5.6142874
2.988714 -5.6025214
2.989714 -5.590696299999999
2.990714 -5.5788126
2.991714 -5.5668715
2.992714 -5.5548739
2.993714 -5.5428207
2.994714 -5.5307128
2.995714 -5.5185508
2.996714 -5.5063356
2.997714 -5.4940678
2.998714 -5.4817479
2.999714 -5.469377000000001
3.000714 -5.4569557
3.001714 -5.4444853
3.002714 -5.4319669
3.003714 -5.4194015
3.004714 -5.4067902
3.005714 -5.3941343
3.006714 -5.3814348
3.007714 -5.3686924
3.008714 -5.355908
3.009714 -5.3430825
3.010714 -5.3302165
3.011714 -5.3173106
3.012714 -5.304366
3.013714 -5.291383000000001
3.014714 -5.2783623
3.015714 -5.2653052
3.016714 -5.2522123
3.017714 -5.239084699999999
3.018714 -5.2259233
3.019714 -5.2127291
3.020714 -5.1995032
3.021714 -5.1862471
3.022714 -5.1729616
3.023714 -5.1596481
3.024714 -5.1463071
3.025714 -5.1329393
3.026714 -5.1195454
3.027714 -5.1061261
3.028714 -5.0926819
3.029714 -5.0792135
3.030714 -5.0657216
3.031714 -5.0522078
3.032714 -5.0386723
3.033714 -5.0251164
3.034714 -5.011541
3.035714 -4.9979474
3.036714 -4.9843367
3.037714 -4.9707096
3.038714 -4.9570672
3.039714 -4.943410699999999
3.040714 -4.9297407
3.041714 -4.9160581
3.042714 -4.9023636
3.043714 -4.8886579
3.044714 -4.874941
3.045714 -4.8612136
3.046714 -4.8474766
3.047714 -4.8337311000000005
3.048714 -4.8199777
3.049714 -4.8062176
3.050714 -4.7924519
3.051714 -4.7786821
3.052714 -4.7649089
3.053714 -4.7511332
3.054714 -4.7373556
3.055714 -4.7235768
3.056714 -4.7097977
3.057714 -4.696019
3.058714 -4.6822418
3.059714 -4.6684664
3.060714 -4.6546932
3.061714 -4.6409227
3.062714 -4.6271555
3.063714 -4.6133924
3.064714 -4.5996346
3.065714 -4.5858826
3.066714 -4.5721378
3.067714 -4.5584008
3.068714 -4.5446731
3.069714 -4.5309555
3.070714 -4.517248599999999
3.071714 -4.503553
3.072714 -4.4898693000000005
3.073714 -4.4761974
3.074714 -4.462538299999999
3.075714 -4.4488924999999995
3.076714 -4.435261
3.077714 -4.4216443000000005
3.078714 -4.4080433
3.079714 -4.3944582
3.080714 -4.3808896
3.081714 -4.3673385
3.082714 -4.3538056
3.083714 -4.3402921
3.084714 -4.3267991
3.085714 -4.3133274
3.086714 -4.2998776
3.087714 -4.2864505
3.088714 -4.2730466
3.089714 -4.2596657
3.090714 -4.2463083
3.091714 -4.2329747
3.092714 -4.2196654
3.093714 -4.2063814
3.094714 -4.1931231
3.095714 -4.1798912
3.096714 -4.1666865
3.097714 -4.1535094
3.098714 -4.1403607000000004
3.099714 -4.1272405999999995
3.100714 -4.1141503
3.101714 -4.1010901
3.102714 -4.088061300000001
3.103714 -4.0750638
3.104714 -4.0620983
3.105714 -4.0491652
3.106714 -4.036264500000001
3.107714 -4.0233966
3.108714 -4.0105615
3.109714 -3.9977595
3.110714 -3.9849915
3.111714 -3.9722584
3.112714 -3.9595604
3.113714 -3.9468989000000003
3.114714 -3.9342739
3.115714 -3.9216861
3.116714 -3.9091364000000004
3.117714 -3.8966246000000004
3.118714 -3.8841512000000002
3.119714 -3.8717165999999996
3.120714 -3.8593210000000004
3.121714 -3.846965
3.122714 -3.8346484
3.123714 -3.8223713999999998
3.124714 -3.8101338
3.125714 -3.7979361000000003
3.126714 -3.7857781999999998
3.127714 -3.7736606
3.128714 -3.7615838999999998
3.129714 -3.7495494
3.130714 -3.7375573
3.131714 -3.7256081000000005
3.132714 -3.7137024
3.133714 -3.7018402999999998
3.134714 -3.6900222000000005
3.135714 -3.6782477
3.136714 -3.6665171000000005
3.137714 -3.6548305
3.138714 -3.6431883
3.139714 -3.6315902999999996
3.140714 -3.6200366999999996
3.141714 -3.6085274
3.142714 -3.5970632
3.143714 -3.5856437
3.144714 -3.5742695999999996
3.145714 -3.562941
3.146714 -3.551659
3.147714 -3.5404234999999997
3.148714 -3.5292353
3.149714 -3.5180949000000004
3.150714 -3.5070017
3.151714 -3.4959555000000004
3.152714 -3.4849558000000003
3.153714 -3.4740026999999998
3.154714 -3.4630958000000005
3.155714 -3.4522351
3.156714 -3.4414209000000002
3.157714 -3.4306536999999997
3.158714 -3.4199335
3.159714 -3.4092601
3.160714 -3.3986341
3.161714 -3.3880554
3.162714 -3.3775244000000004
3.163714 -3.3670414
3.164714 -3.3566061
3.165714 -3.3462193
3.166714 -3.3358805
3.167714 -3.3255894
3.168714 -3.3153459000000005
3.169714 -3.3051491000000004
3.170714 -3.2949988
3.171714 -3.284895
3.172714 -3.2748371
3.173714 -3.2648258
3.174714 -3.254861
3.175714 -3.2449428000000005
3.176714 -3.2350715
3.177714 -3.2252476000000003
3.178714 -3.2154705
3.179714 -3.2057401
3.180714 -3.1960566000000004
3.181714 -3.1864192
3.182714 -3.1768281000000003
3.183714 -3.1672828
3.184714 -3.1577829
3.185714 -3.1483281
3.186714 -3.1389177
3.187714 -3.1295516
3.188714 -3.120229
3.189714 -3.1109499
3.190714 -3.101714
3.191714 -3.0925214
3.192714 -3.0833727
3.193714 -3.0742677
3.194714 -3.0652065
3.195714 -3.0561889
3.196714 -3.0472143
3.197714 -3.0382823
3.198714 -3.0293925
3.199714 -3.0205442
3.200714 -3.0117368
3.201714 -3.0029699
3.202714 -2.9942431
3.203714 -2.9855559
3.204714 -2.976908
3.205714 -2.9682988
3.206714 -2.9597281
3.207714 -2.9511953
3.208714 -2.9427005
3.209714 -2.9342436999999997
3.210714 -2.9258247
3.211714 -2.9174436000000004
3.212714 -2.9090997
3.213714 -2.9007925
3.214714 -2.8925212
3.215714 -2.8842852
3.216714 -2.8760833999999997
3.217714 -2.8679151
3.218714 -2.8597799999999998
3.219714 -2.8516773
3.220714 -2.8436068
3.221714 -2.8355679
3.222714 -2.8275602
3.223714 -2.8195832
3.224714 -2.8116364000000003
3.225714 -2.8037196
3.226714 -2.7958324
3.227714 -2.7879747
3.228714 -2.7801458
3.229714 -2.7723451999999997
3.230714 -2.7645722
3.231714 -2.756826
3.232714 -2.7491055
3.233714 -2.7414098
3.234714 -2.7337380000000002
3.235714 -2.7260894
3.236714 -2.7184637
3.237714 -2.7108604
3.238714 -2.7032789
3.239714 -2.695719
3.240714 -2.6881801
3.241714 -2.6806615
3.242714 -2.6731627000000002
3.243714 -2.6656829
3.244714 -2.6582215
3.245714 -2.6507777999999997
3.246714 -2.6433511
3.247714 -2.6359402
3.248714 -2.6285442999999997
3.249714 -2.6211625
3.250714 -2.6137935
3.251714 -2.6064366
3.252714 -2.5990908999999998
3.253714 -2.5917556
3.254714 -2.5844304
3.255714 -2.5771147
3.256714 -2.5698081
3.257714 -2.5625102
3.258714 -2.5552204
3.259714 -2.5479378
3.260714 -2.5406616
3.261714 -2.5333909
3.262714 -2.5261248
3.263714 -2.5188621
3.264714 -2.5116019
3.265714 -2.5043433999999998
3.266714 -2.4970854
3.267714 -2.4898271999999997
3.268714 -2.4825679
3.269714 -2.4753066
3.270714 -2.4680424
3.271714 -2.460775
3.272714 -2.4535034000000002
3.273714 -2.4462273
3.274714 -2.4389461
3.275714 -2.4316588
3.276714 -2.4243645000000003
3.277714 -2.4170621999999997
3.278714 -2.4097506
3.279714 -2.4024285
3.280714 -2.3950947
3.281714 -2.3877485
3.282714 -2.3803886
3.283714 -2.3730144
3.284714 -2.3656253
3.285714 -2.3582203
3.286714 -2.3507986
3.287714 -2.3433592
3.288714 -2.3359016
3.289714 -2.3284247000000002
3.290714 -2.3209279
3.291714 -2.3134103
3.292714 -2.3058709
3.293714 -2.2983086999999998
3.294714 -2.2907227
3.295714 -2.2831118
3.296714 -2.2754746
3.297714 -2.26781
3.298714 -2.260117
3.299714 -2.2523949
3.300714 -2.2446425999999997
3.301714 -2.2368595
3.302714 -2.229045
3.303714 -2.2211982000000003
3.304714 -2.2133183
3.305714 -2.2054041
3.306714 -2.1974547
3.307714 -2.1894687999999998
3.308714 -2.1814454
3.309714 -2.1733835
3.310714 -2.1652820999999998
3.311714 -2.1571403
3.312714 -2.1489568
3.313714 -2.1407304
3.314714 -2.1324601
3.315714 -2.1241447
3.316714 -2.1157831
3.317714 -2.1073746
3.318714 -2.0989183000000002
3.319714 -2.0904138999999997
3.320714 -2.0818604
3.321714 -2.0732574
3.322714 -2.0646036
3.323714 -2.0558979
3.324714 -2.0471392
3.325714 -2.0383261
3.326714 -2.0294573
3.327714 -2.0205319
3.328714 -2.0115491
3.329714 -2.002508
3.330714 -1.9934077000000001
3.331714 -1.9842473999999999
3.332714 -1.9750258
3.333714 -1.9657418
3.334714 -1.9563945
3.335714 -1.9469829
3.336714 -1.9375065
3.337714 -1.9279643999999998
3.338714 -1.9183556000000002
3.339714 -1.9086793000000002
3.340714 -1.8989345000000002
3.341714 -1.8891199
3.342714 -1.8792339000000002
3.343714 -1.8692752
3.344714 -1.8592428
3.345714 -1.8491358
3.346714 -1.8389536000000002
3.347714 -1.8286956
3.348714 -1.8183611
3.349714 -1.8079495
3.350714 -1.7974595999999998
3.351714 -1.7868904
3.352714 -1.776241
3.353714 -1.7655101
3.354714 -1.754697
3.355714 -1.7438009
3.356714 -1.732821
3.357714 -1.7217563000000002
3.358714 -1.7106059999999998
3.359714 -1.6993685
3.360714 -1.6880427999999998
3.361714 -1.6766278
3.362714 -1.6651224
3.363714 -1.6535262
3.364714 -1.6418386
3.365714 -1.6300594000000002
3.366714 -1.6181879
3.367714 -1.6062234000000002
3.368714 -1.5941648
3.369714 -1.5820109999999998
3.370714 -1.5697607999999998
3.371714 -1.557413
3.372714 -1.5449667
3.373714 -1.5324211
3.374714 -1.5197753
3.375714 -1.5070287
3.376714 -1.4941803
3.377714 -1.4812292
3.378714 -1.4681743
3.379714 -1.4550147
3.380714 -1.4417497
3.381714 -1.4283786
3.382714 -1.414901
3.383714 -1.4013166000000001
3.384714 -1.3876247
3.385714 -1.3738247000000001
3.386714 -1.3599155
3.387714 -1.3458959
3.388714 -1.3317649
3.389714 -1.3175216
3.390714 -1.3031648999999998
3.391714 -1.2886945
3.392714 -1.2741097
3.393714 -1.2594102
3.394714 -1.2445955
3.395714 -1.2296649
3.396714 -1.2146178
3.397714 -1.1994533
3.398714 -1.1841708
3.399714 -1.1687695
3.400714 -1.1532489
3.401714 -1.1376087
3.402714 -1.1218482
3.403714 -1.1059668999999999
3.404714 -1.0899638999999999
3.405714 -1.0738382
3.406714 -1.0575889
3.407714 -1.0412147999999999
3.408714 -1.0247155000000001
3.409714 -1.0080905
3.410714 -0.9913395199999999
3.411714 -0.9744624599999999
3.412714 -0.95745912
3.413714 -0.94032893
3.414714 -0.9230712400000001
3.415714 -0.90568522
3.416714 -0.8881698400000001
3.417714 -0.87052444
3.418714 -0.85274857
3.419714 -0.83484184
3.420714 -0.81680408
3.421714 -0.798635
3.422714 -0.78033423
3.423714 -0.76190112
3.424714 -0.74333502
3.425714 -0.72463523
3.426714 -0.7058013200000001
3.427714 -0.6868332199999999
3.428714 -0.667731
3.429714 -0.64849476
3.430714 -0.62912456
3.431714 -0.6096199600000001
3.432714 -0.58998032
3.433714 -0.57020471
3.434714 -0.5502922
3.435714 -0.53024204
3.436714 -0.5100538
3.437714 -0.48972744999999995
3.438714 -0.46926308
3.439714 -0.44866083
3.440714 -0.42792055999999995
3.441714 -0.40704197999999997
3.442714 -0.38602448
3.443714 -0.3648675
3.444714 -0.34357074
3.445714 -0.32213414
3.446714 -0.30055796
3.447714 -0.27884247
3.448714 -0.25698778
3.449714 -0.23499362000000001
3.450714 -0.21285934
3.451714 -0.19058411
3.452714 -0.16816707
3.453714 -0.14560769
3.454714 -0.12290593
3.455714 -0.10006219
3.456714 -0.077077071
3.457714 -0.053951103
3.458714 -0.030684521
3.459714 -0.0072771691000000005
3.460714 0.016271428
3.461714 0.039961812
3.462714 0.06379428699999999
3.463714 0.087768794
3.464714 0.11188505
3.465714 0.13614262000000002
3.466714 0.16054114
3.467714 0.18508064999999999
3.468714 0.20976152999999997
3.469714 0.23458431999999999
3.470714 0.25954952
3.471714 0.28465721
3.472714 0.30990702
3.473714 0.33529813
3.474714 0.3608295
3.475714 0.38650027
3.476714 0.41230987
3.477714 0.43825833000000003
3.478714 0.46434607
3.479714 0.4905737
3.480714 0.51694154
3.481714 0.54344963
3.482714 0.57009752
3.483714 0.59688459
3.484714 0.62381011
3.485714 0.65087373
3.486714 0.67807529
3.487714 0.70541496
3.488714 0.7328929399999999
3.489714 0.76050907
3.490714 0.78826286
3.491714 0.8161532699999999
3.492714 0.8441792800000001
3.493714 0.8723398699999999
3.494714 0.9006343800000001
3.495714 0.92906272
3.496714 0.95762508
3.497714 0.98632202
3.498714 1.0151535999999999
3.499714 1.0441197
3.500714 1.0732195999999998
3.501714 1.1024523
3.502714 1.1318165
3.503714 1.1613114
3.504714 1.1909364
3.505714 1.2206913
3.506714 1.2505759
3.507714 1.2805900000000001
3.508714 1.3107327
3.509714 1.341003
3.510714 1.3713996000000002
3.511714 1.4019214
3.512714 1.4325676
3.513714 1.463338
3.514714 1.4942327
3.515714 1.5252518
3.516714 1.5563952
3.517714 1.5876624999999998
3.518714 1.6190527
3.519714 1.6505646999999999
3.520714 1.6821971000000002
3.521714 1.7139484999999999
3.522714 1.7458184
3.523714 1.7778059
3.524714 1.8099111
3.525714 1.8421333000000002
3.526714 1.874472
3.527714 1.9069262
3.528714 1.9394947
3.529714 1.9721761
3.530714 2.0049696999999997
3.531714 2.0378744
3.532714 2.07089
3.533714 2.1040162000000002
3.534714 2.1372524999999998
3.535714 2.1705979
3.536714 2.2040512000000003
3.537714 2.2376107
3.538714 2.2712748
3.539714 2.3050424
3.540714 2.338912
3.541714 2.3728830999999997
3.542714 2.4069553
3.543714 2.4411282
3.544714 2.4754008
3.545714 2.5097722
3.546714 2.544241
3.547714 2.5788059
3.548714 2.6134654999999998
3.549714 2.6482187
3.550714 2.6830649
3.551714 2.7180035
3.552714 2.7530335
3.553714 2.7881538
3.554714 2.8233631
3.555714 2.8586594
3.556714 2.8940415
3.557714 2.9295077999999997
3.558714 2.9650571
3.559714 3.0006886
3.560714 3.0364016
3.561714 3.0721955
3.562714 3.1080695
3.563714 3.1440221
3.564714 3.1800516
3.565714 3.2161567
3.566714 3.2523356000000003
3.567714 3.2885872
3.568714 3.3249095
3.569714 3.3613022
3.570714 3.3977635
3.571714 3.4342926000000005
3.572714 3.4708876
3.573714 3.5075467
3.574714 3.5442684
3.575714 3.5810512
3.576714 3.6178939
3.577714 3.6547955
3.578714 3.6917552
3.579714 3.7287716
3.580714 3.7658438000000003
3.581714 3.8029701
3.582714 3.8401492000000004
3.583714 3.8773790000000004
3.584714 3.914658
3.585714 3.9519843
3.586714 3.9893568
3.587714 4.026773899999999
3.588714 4.0642347
3.589714 4.101738
3.590714 4.1392818
3.591714 4.1768648
3.592714 4.2144854
3.593714 4.2521417
3.594714 4.289832
3.595714 4.3275554000000005
3.596714 4.3653101
3.597714 4.4030949
3.598714 4.4409089
3.599714 4.47875
3.600714 4.5166165000000005
3.601714 4.5545064
3.602714 4.5924179
3.603714 4.6303496
3.604714 4.6682995
3.605714 4.7062665
3.606714 4.744248799999999
3.607714 4.7822453000000005
3.608714 4.8202541000000005
3.609714 4.8582733000000005
3.610714 4.8963014
3.611714 4.9343366
3.612714 4.9723767
3.613714 5.0104201
3.614714 5.0484653999999995
3.615714 5.086511
3.616714 5.1245555
3.617714 5.1625974
3.618714 5.2006349
3.619714 5.238666
3.620714 5.2766889
3.621714 5.3147022
3.622714 5.3527039
3.623714 5.3906921
3.624714 5.4286655
3.625714 5.4666225
3.626714 5.5045616
3.627714 5.5424809
3.628714 5.5803787
3.629714 5.618253
3.630714 5.6561018999999995
3.631714 5.6939237
3.632714 5.7317164
3.633714 5.7694782
3.634714 5.8072079
3.635714 5.844903700000001
3.636714 5.8825642
3.637714 5.9201874000000005
3.638714 5.9577710999999995
3.639714 5.9953135
3.640714 6.032812600000001
3.641714 6.0702667
3.642714 6.1076738
3.643714 6.1450325
3.644714 6.1823405
3.645714 6.2195964
3.646714 6.2567979
3.647714 6.2939435
3.648714 6.331030999999999
3.649714 6.368058899999999
3.650714 6.4050256999999995
3.651714 6.441929200000001
3.652714 6.4787678
3.653714 6.5155402
3.654714 6.5522447
3.655714 6.5888792
3.656714 6.6254415
3.657714 6.661929199999999
3.658714 6.6983409
3.659714 6.7346744
3.660714 6.770928199999999
3.661714 6.807100000000001
3.662714 6.843189199999999
3.663714 6.8791933
3.664714 6.9151103
3.665714 6.9509394
3.666714 6.9866784
3.667714 7.0223249
3.668714 7.057877599999999
3.669714 7.0933349
3.670714 7.1286954
3.671714 7.163956000000001
3.672714 7.1991160999999995
3.673714 7.2341725
3.674714 7.2691239
3.675714 7.303968800000001
3.676714 7.3387042
3.677714 7.373329300000001
3.678714 7.4078411
3.679714 7.442238199999999
3.680714 7.476519
3.681714 7.5106815
3.682714 7.5447245999999994
3.683714 7.5786464
3.684714 7.6124452
3.685714 7.6461188
3.686714 7.6796658
3.687714 7.713083900000001
3.688714 7.7463709000000005
3.689714 7.779525199999999
3.690714 7.8125447
3.691714 7.8454278
3.692714 7.8781731
3.693714 7.9107791
3.694714 7.9432434999999995
3.695714 7.9755649
3.696714 8.0077417
3.697714 8.0397725
3.698714 8.071655
3.699714 8.1033885
3.700714 8.134970800000001
3.701714 8.1664003
3.702714 8.1976756
3.703714 8.2287945
3.704714 8.259754599999999
3.705714 8.2905546
3.706714 8.3211921
3.707714 8.351665
3.708714 8.3819717
3.709714 8.4121108
3.710714 8.4420808
3.711714 8.4718809
3.712714 8.5015088
3.713714 8.5309632
3.714714 8.5602418
3.715714 8.589343000000001
3.716714 8.6182654
3.717714 8.647007499999999
3.718714 8.6755671
3.719714 8.7039426
3.720714 8.7321326
3.721714 8.7601356
3.722714 8.7879494
3.723714 8.8155717
3.724714 8.843000199999999
3.725714 8.8702343
3.726714 8.8972725
3.727714 8.9241132
3.728714 8.9507557
3.729714 8.9771986
3.730714 9.0034395
3.731714 9.0294778
3.732714 9.0553105
3.733714 9.0809368
3.734714 9.106355200000001
3.735714 9.1315635
3.736714 9.1565609
3.737714 9.181346
3.738714 9.2059173
3.739714 9.2302732
3.740714 9.2544116
3.741714 9.2783317
3.742714 9.3020312
3.743714 9.3255088
3.744714 9.3487635
3.745714 9.3717948
3.746714 9.394601
3.747714 9.4171815
3.748714 9.439533899999999
3.749714 9.461656999999999
3.750714 9.483549
3.751714 9.5052086
3.752714 9.526633499999999
3.753714 9.5478222
3.754714 9.568774
3.755714 9.5894873
3.756714 9.6099615
3.757714 9.6301958
3.758714 9.6501879
3.759714 9.6699364
3.760714 9.6894398
3.761714 9.708697299999999
3.762714 9.727707500000001
3.763714 9.746469600000001
3.764714 9.764982799999999
3.765714 9.7832449
3.766714 9.8012552
3.767714 9.8190129
3.768714 9.836515799999999
3.769714 9.8537624
3.770714 9.8707519
3.771714 9.887483
3.772714 9.9039555
3.773714 9.920167900000001
3.774714 9.9361196
3.775714 9.9518098
3.776714 9.967236999999999
3.777714 9.982399599999999
3.778714 9.997297099999999
3.779714 10.01193
3.780714 10.02629
3.781714 10.04039
3.782714 10.05421
3.783714 10.06776
3.784714 10.08105
3.785714 10.09406
3.786714 10.10679
3.787714 10.119250000000001
3.788714 10.13144
3.789714 10.14334
3.790714 10.15497
3.791714 10.166319999999999
3.792714 10.17739
3.793714 10.18818
3.794714 10.198690000000001
3.795714 10.20892
3.796714 10.218869999999999
3.797714 10.22853
3.798714 10.23791
3.799714 10.247
3.800714 10.255799999999999
3.801714 10.26432
3.802714 10.272549999999999
3.803714 10.2805
3.804714 10.28815
3.805714 10.29551
3.806714 10.30259
3.807714 10.30937
3.808714 10.31586
3.809714 10.32206
3.810714 10.32797
3.811714 10.333580000000001
3.812714 10.338899999999999
3.813714 10.343919999999999
3.814714 10.34865
3.815714 10.35309
3.816714 10.35722
3.817714 10.36106
3.818714 10.3646
3.819714 10.367840000000001
3.820714 10.370790000000001
3.821714 10.37343
3.822714 10.375779999999999
3.823714 10.37782
3.824714 10.37956
3.825714 10.381
3.826714 10.38214
3.827714 10.38298
3.828714 10.38352
3.829714 10.38375
3.830714 10.38368
3.831714 10.38331
3.832714 10.38264
3.833714 10.38166
3.834714 10.38037
3.835714 10.37879
3.836714 10.37689
3.837714 10.3747
3.838714 10.37219
3.839714 10.369390000000001
3.840714 10.36627
3.841714 10.36285
3.842714 10.35913
3.843714 10.3551
3.844714 10.350760000000001
3.845714 10.34612
3.846714 10.34117
3.847714 10.33591
3.848714 10.330350000000001
3.849714 10.32449
3.850714 10.31831
3.851714 10.31183
3.852714 10.30505
3.853714 10.29796
3.854714 10.29056
3.855714 10.28285
3.856714 10.274840000000001
3.857714 10.26652
3.858714 10.25789
3.859714 10.24896
3.860714 10.23972
3.861714 10.23018
3.862714 10.22033
3.863714 10.210180000000001
3.864714 10.19972
3.865714 10.18895
3.866714 10.17788
3.867714 10.166500000000001
3.868714 10.15482
3.869714 10.14284
3.870714 10.13054
3.871714 10.11794
3.872714 10.10504
3.873714 10.09183
3.874714 10.07832
3.875714 10.06451
3.876714 10.05039
3.877714 10.035969999999999
3.878714 10.02125
3.879714 10.00623
3.880714 9.9909149
3.881714 9.9752955
3.882714 9.9593773
3.883714 9.9431604
3.884714 9.926644
3.885714 9.909828800000001
3.886714 9.8927148
3.887714 9.875302
3.888714 9.8575912
3.889714 9.8395832
3.890714 9.8212786
3.891714 9.8026782
3.892714 9.783782800000001
3.893714 9.7645938
3.894714 9.7451121
3.895714 9.7253382
3.896714 9.705272299999999
3.897714 9.6849158
3.898714 9.664268
3.899714 9.6433297
3.900714 9.6221015
3.901714 9.6005827
3.902714 9.5787734
3.903714 9.556675
3.904714 9.5342875
3.905714 9.511612399999999
3.906714 9.4886504
3.907714 9.4654031
3.908714 9.4418727
3.909714 9.418059900000001
3.910714 9.3939655
3.911714 9.369590899999999
3.912714 9.3449377
3.913714 9.3200058
3.914714 9.294796
3.915714 9.269308299999999
3.916714 9.2435442
3.917714 9.2175037
3.918714 9.1911867
3.919714 9.1645949
3.920714 9.1377288
3.921714 9.1105901
3.922714 9.0831801
3.923714 9.055500499999999
3.924714 9.0275526
3.925714 8.999338
3.926714 8.9708582
3.927714 8.9421138
3.928714 8.9131057
3.929714 8.8838346
3.930714 8.8543013
3.931714 8.8245064
3.932714 8.7944508
3.933714 8.7641343
3.934714 8.7335579
3.935714 8.7027229
3.936714 8.6716302
3.937714 8.6402811
3.938714 8.6086772
3.939714 8.57682
3.940714 8.5447118
3.941714 8.512353899999999
3.942714 8.4797487
3.943714 8.446896800000001
3.944714 8.4137999
3.945714 8.3804585
3.946714 8.3468743
3.947714 8.313047899999999
3.948714 8.2789794
3.949714 8.244670900000001
3.950714 8.2101233
3.951714 8.1753373
3.952714 8.1403151
3.953714 8.105059
3.954714 8.0695696
3.955714 8.0338493
3.956714 7.9978995
3.957714 7.9617217
3.958714 7.9253182
3.959714 7.8886904
3.960714 7.8518398000000005
3.961714 7.8147672
3.962714 7.777474099999999
3.963714 7.7399610999999995
3.964714 7.7022292000000006
3.965714 7.6642789
3.966714 7.626111100000001
3.967714 7.587727900000001
3.968714 7.5491302
3.969714 7.5103200999999995
3.970714 7.4712999
3.971714 7.4320718999999995
3.972714 7.3926374
3.973714 7.3529989
3.974714 7.3131576
3.975714 7.2731151999999994
3.976714 7.232873099999999
3.977714 7.1924320999999996
3.978714 7.1517944
3.979714 7.1109615
3.980714 7.0699342
3.981714 7.0287131
3.982714 6.9873005
3.983714 6.945697200000001
3.984714 6.9039054
3.985714 6.861927399999999
3.986714 6.8197645
3.987714 6.777419899999999
3.988714 6.734895000000001
3.989714 6.6921927000000005
3.990714 6.6493146
3.991714 6.6062622
3.992714 6.5630376
3.993714 6.519641
3.994714 6.476074499999999
3.995714 6.432338799999999
3.996714 6.3884348
3.997714 6.3443646000000005
3.998714 6.300129
3.999714 6.2557301999999995
4.000714 6.2111698
4.001714 6.1664496
4.002714 6.1215721
4.003714 6.0765393
4.004714 6.0313541
4.005714 5.9860189
4.006714 5.9405353000000005
4.007714 5.8949057
4.008714 5.8491319
4.009714 5.8032151
4.010714 5.7571563999999995
4.011714 5.710957199999999
4.012714 5.6646183
4.013714 5.6181415999999995
4.014714 5.571528900000001
4.015714 5.5247817
4.016714 5.4779023
4.017715 5.4308925
4.018714 5.3837549
4.019714 5.3364914
4.020714 5.2891046
4.021714 5.2415963
4.022714 5.193969200000001
4.023714 5.146224800000001
4.024714 5.0983652
4.025714 5.0503917000000005
4.026714 5.0023057
4.027714 4.9541086
4.028714 4.905802
4.029714 4.857387
4.030715 4.8088651
4.031714 4.7602385
4.032714 4.7115091
4.033714 4.6626791
4.034714 4.613751499999999
4.035714 4.5647286000000005
4.036714 4.515612900000001
4.037714 4.4664066
4.038714 4.4171121
4.039714 4.3677311
4.040714 4.3182652
4.041714 4.268716599999999
4.042714 4.2190865
4.043715 4.1693762
4.044714 4.1195877
4.045714 4.0697224
4.046714 4.0197819
4.047714 3.9697677000000002
4.048714 3.9196823
4.049714 3.8695272000000003
4.050714 3.8193051
4.051714 3.7690185
4.052714 3.7186697
4.053714 3.6682609
4.054714 3.6177943999999997
4.055714 3.5672721
4.056714 3.5166956
4.057714 3.4660663
4.058714 3.4153860000000003
4.059714 3.3646561
4.060714 3.3138782
4.061714 3.263054
4.062714 3.2121855999999998
4.063715 3.1612745999999996
4.064714 3.1103233
4.065714 3.0593337000000003
4.066714 3.0083083999999998
4.067714 2.9572496
4.068714 2.9061597000000003
4.069714 2.8550411
4.070714 2.803896
4.071714 2.7527265
4.072714 2.7015345
4.073714 2.6503215
4.074714 2.5990889999999998
4.075714 2.5478385
4.076715 2.4965715
4.077714 2.4452895
4.078714 2.3939945000000002
4.079714 2.3426883
4.080714 2.291373
4.081714 2.2400508
4.082714 2.1887241
4.083714 2.1373952000000003
4.084714 2.0860661
4.085714 2.034739
4.086714 1.9834159
4.087714 1.9320987
4.088714 1.8807895000000001
4.089714 1.8294899
4.090714 1.7782016
4.091714 1.7269261
4.092714 1.6756652
4.093714 1.6244203
4.094714 1.5731931000000001
4.095714 1.5219854
4.096714 1.4707993000000001
4.097714 1.4196368
4.098714 1.3685003
4.099714 1.3173922
4.100714 1.2663147
4.101714 1.2152702
4.102714 1.1642605000000001
4.103714 1.1132875
4.104714 1.0623527000000001
4.105714 1.0114577
4.106714 0.96060382
4.107714 0.90979263
4.108714 0.8590256799999999
4.109715 0.80830455
4.110714 0.75763091
4.111714 0.70700655
4.112714 0.65643336
4.113714 0.60591325
4.114714 0.55544828
4.115714 0.50504063
4.116714 0.45469254000000003
4.117714 0.40440624999999997
4.118714 0.35418394999999997
4.119714 0.30402766999999997
4.120714 0.25393916
4.121714 0.20391995
4.122715 0.15397142
4.123714 0.10409491
4.124714 0.054291816
4.125714 0.0045636424999999994
4.126714 -0.045087968
4.127714 -0.094661216
4.128714 -0.14415414999999998
4.129714 -0.19356473000000002
4.130714 -0.24289091
4.131714 -0.29213063
4.132714 -0.34128192
4.133714 -0.39034285999999996
4.134714 -0.43931151999999996
4.135714 -0.48818602
4.136714 -0.53696465
4.137714 -0.58564576
4.138714 -0.63422797
4.139714 -0.68271002
4.140714 -0.7310907799999999
4.141714 -0.77936915
4.142715 -0.8275438099999999
4.143714 -0.87561337
4.144714 -0.92357602
4.145714 -0.9714298
4.146714 -1.0191726
4.147714 -1.0668023
4.148714 -1.1143168
4.149714 -1.1617144
4.150714 -1.2089931
4.151714 -1.2561515
4.152714 -1.3031879
4.153714 -1.3501007
4.154714 -1.3968886999999999
4.155715 -1.4435503
4.156714 -1.4900844
4.157714 -1.5364897
4.158714 -1.5827654
4.159714 -1.62891
4.160714 -1.6749222000000001
4.161714 -1.7208003
4.162714 -1.7665423
4.163714 -1.8121464
4.164714 -1.8576102
4.165714 -1.9029319
4.166714 -1.9481096
4.167714 -1.9931415000000001
4.168715 -2.0380263999999997
4.169714 -2.0827629
4.170714 -2.1273496
4.171714 -2.1717856
4.172714 -2.2160696
4.173714 -2.2602005000000003
4.174714 -2.3041774
4.175714 -2.3479989
4.176714 -2.3916639
4.177714 -2.4351712
4.178714 -2.4785195
4.179714 -2.5217066999999997
4.180714 -2.5647311999999998
4.181714 -2.6075911
4.182714 -2.6502841999999998
4.183714 -2.6928088
4.184714 -2.7351636
4.185714 -2.7773475
4.186714 -2.8193595
4.187714 -2.8611986
4.188715 -2.9028643
4.189714 -2.9443555999999997
4.190714 -2.9856713
4.191714 -3.0268105
4.192714 -3.0677717
4.193714 -3.108554
4.194714 -3.1491554999999996
4.195714 -3.1895757
4.196714 -3.2298124999999995
4.197714 -3.2698641999999998
4.198714 -3.3097293
4.199714 -3.3494062999999996
4.200714 -3.3888931999999996
4.201715 -3.4281891
4.202714 -3.4672927
4.203714 -3.5062034
4.204714 -3.5449207000000005
4.205714 -3.5834434999999996
4.206714 -3.6217712
4.207714 -3.6599028999999996
4.208714 -3.6978371
4.209714 -3.7355728
4.210714 -3.7731081
4.211714 -3.8104419
4.212714 -3.8475726000000003
4.213714 -3.8844991
4.214714 -3.9212201
4.215714 -3.9577343000000003
4.216714 -3.9940402
4.217714 -4.0301371
4.218714 -4.066024
4.219714 -4.1017003
4.220714 -4.1371655
4.221714 -4.1724186
4.222714 -4.2074598
4.223714 -4.2422883
4.224714 -4.2769037
4.225714 -4.3113045
4.226714 -4.34549
4.227714 -4.3794584
4.228714 -4.4132084
4.229714 -4.4467382
4.230714 -4.4800468
4.231714 -4.513133300000001
4.232714 -4.5459967
4.233714 -4.5786366
4.234715 -4.6110518
4.235714 -4.6432421
4.236714 -4.6752065
4.237714 -4.7069445000000005
4.238714 -4.7384556
4.239714 -4.7697388
4.240714 -4.8007935
4.241714 -4.8316196
4.242714 -4.8622157
4.243714 -4.8925813
4.244714 -4.9227148
4.245714 -4.9526148
4.246714 -4.9822796
4.247715 -5.0117083
4.248714 -5.0409004
4.249714 -5.0698552
4.250714 -5.0985727
4.251714 -5.1270526
4.252714 -5.155294400000001
4.253714 -5.1832981
4.254714 -5.2110631
4.255714 -5.2385885
4.256714 -5.265874
4.257714 -5.2929193
4.258714 -5.3197235
4.259714 -5.3462859
4.260714 -5.372605500000001
4.261714 -5.3986818
4.262714 -5.4245129
4.263714 -5.4500986000000005
4.264714 -5.4754373
4.265714 -5.5005286
4.266714 -5.5253722
4.267715 -5.549968000000001
4.268714 -5.5743165
4.269714 -5.5984172999999995
4.270714 -5.6222703
4.271714 -5.6458753
4.272714 -5.6692313
4.273714 -5.6923378
4.274714 -5.715193999999999
4.275714 -5.7377987
4.276714 -5.7601508
4.277714 -5.7822499
4.278714 -5.8040958
4.279714 -5.8256876
4.280715 -5.8470245
4.281714 -5.868106
4.282714 -5.8889315
4.283714 -5.909501000000001
4.284714 -5.9298147000000005
4.285714 -5.9498731
4.286714 -5.9696764
4.287714 -5.9892252
4.288714 -6.0085192
4.289714 -6.0275584
4.290714 -6.0463421
4.291714 -6.0648687
4.292714 -6.0831375
4.293715 -6.1011478
4.294714 -6.1188988
4.295714 -6.1363902
4.296714 -6.1536219
4.297714 -6.1705936
4.298714 -6.1873049
4.299714 -6.2037561
4.300714 -6.2199466
4.301714 -6.2358771
4.302714 -6.2515475
4.303714 -6.2669583
4.304714 -6.282109800000001
4.305714 -6.2970027
4.306714 -6.311636399999999
4.307714 -6.3260100999999995
4.308714 -6.340123
4.309714 -6.3539743
4.310714 -6.3675627
4.311714 -6.3808881
4.312714 -6.393949699999999
4.313715 -6.406748299999999
4.314714 -6.4192839
4.315714 -6.4315572
4.316714 -6.443568299999999
4.317714 -6.4553179
4.318714 -6.4668059
4.319714 -6.4780325
4.320714 -6.4889975
4.321714 -6.4997017
4.322714 -6.5101452
4.323714 -6.5203279
4.324714 -6.5302499
4.325714 -6.5399103
4.326715 -6.5493077
4.327714 -6.558442100000001
4.328714 -6.567312
4.329714 -6.5759175
4.330714 -6.584259100000001
4.331714 -6.592337
4.332714 -6.600152700000001
4.333714 -6.6077068
4.334714 -6.6150002
4.335714 -6.622033600000001
4.336714 -6.628806099999999
4.337714 -6.6353194
4.338714 -6.641572699999999
4.339714 -6.647566
4.340714 -6.6532992
4.341714 -6.658771600000001
4.342714 -6.6639833
4.343714 -6.6689342
4.344714 -6.673623600000001
4.345714 -6.6780515
4.346714 -6.6822171
4.347714 -6.686122
4.348714 -6.689766799999999
4.349714 -6.6931523
4.350714 -6.6962793000000005
4.351714 -6.6991493
4.352714 -6.701763
4.353714 -6.7041203
4.354714 -6.7062213999999996
4.355714 -6.708065400000001
4.356714 -6.7096524
4.357714 -6.7109822999999995
4.358714 -6.712054500000001
4.359715 -6.7128696
4.360714 -6.7134269
4.361714 -6.7137271
4.362714 -6.7137696
4.363714 -6.7135558
4.364714 -6.7130856
4.365714 -6.7123607000000005
4.366714 -6.7113817000000004
4.367714 -6.710150099999999
4.368714 -6.7086667
4.369714 -6.7069322
4.370714 -6.7049466
4.371714 -6.7027107
4.372715 -6.7002237000000004
4.373714 -6.6974856
4.374714 -6.6944957
4.375714 -6.6912538999999995
4.376714 -6.6877611
4.377714 -6.6840172
4.378714 -6.6800229
4.379714 -6.6757783
4.380714 -6.671284900000001
4.381714 -6.6665433
4.382714 -6.6615544
4.383714 -6.6563189
4.384714 -6.6508375
4.385714 -6.645110999999999
4.386714 -6.6391408
4.387714 -6.6329271
4.388714 -6.6264696
4.389714 -6.6197686000000004
4.390714 -6.6128239
4.391714 -6.605635599999999
4.392715 -6.5982028999999995
4.393714 -6.5905273
4.394714 -6.582608800000001
4.395714 -6.5744489
4.396714 -6.5660492
4.397714 -6.5574102
4.398714 -6.548533600000001
4.399714 -6.53942
4.400714 -6.5300703
4.401714 -6.520485099999999
4.402714 -6.5106653
4.403714 -6.500610699999999
4.404714 -6.4903215
4.405715 -6.479798300000001
4.406714 -6.4690411
4.407714 -6.4580508
4.408714 -6.4468271999999995
4.409714 -6.4353704
4.410714 -6.423681200000001
4.411714 -6.4117596
4.412714 -6.3996077
4.413714 -6.3872263
4.414714 -6.3746177
4.415714 -6.361782600000001
4.416714 -6.3487217
4.417714 -6.3354358
4.418715 -6.3219257
4.419714 -6.308191300000001
4.420714 -6.294232600000001
4.421714 -6.2800489
4.422714 -6.265641700000001
4.423714 -6.251010999999999
4.424714 -6.2361579
4.425714 -6.2210828000000005
4.426714 -6.2057868
4.427714 -6.1902709
4.428714 -6.1745364
4.429714 -6.1585844000000005
4.430714 -6.142416600000001
4.431714 -6.1260338999999995
4.432714 -6.1094381
4.433714 -6.0926295999999995
4.434714 -6.075609099999999
4.435714 -6.058376699999999
4.436714 -6.0409326
4.437714 -6.023277
4.438715 -6.0054101
4.439714 -5.9873324
4.440714 -5.9690442
4.441714 -5.950546999999999
4.442714 -5.931842
4.443714 -5.9129305
4.444714 -5.8938138
4.445714 -5.8744933
4.446714 -5.8549702
4.447714 -5.8352455
4.448714 -5.8153205
4.449714 -5.7951957
4.450714 -5.7748724000000005
4.451715 -5.7543509
4.452714 -5.7336312
4.453714 -5.712714
4.454714 -5.6915995
4.455714 -5.6702882
4.456714 -5.6487806
4.457714 -5.6270778
4.458714 -5.6051809
4.459714 -5.5830915
4.460714 -5.5608112
4.461714 -5.5383417999999995
4.462714 -5.5156842
4.463714 -5.4928396
4.464714 -5.4698091
4.465714 -5.4465931
4.466714 -5.4231919
4.467714 -5.399606400000001
4.468714 -5.375836400000001
4.469714 -5.3518824
4.470714 -5.3277455
4.471714 -5.3034261
4.472714 -5.2789256
4.473714 -5.254245200000001
4.474714 -5.2293859
4.475714 -5.204349
4.476714 -5.1791362
4.477714 -5.1537491
4.478714 -5.1281895
4.479714 -5.1024582
4.480714 -5.076556699999999
4.481714 -5.050485200000001
4.482714 -5.0242446
4.483714 -4.9978349
4.484715 -4.9712569
4.485714 -4.9445103999999995
4.486714 -4.9175967
4.487714 -4.890516
4.488714 -4.8632704
4.489714 -4.8358612
4.490714 -4.8082899
4.491714 -4.7805581
4.492714 -4.7526672
4.493714 -4.7246184
4.494714 -4.6964128
4.495714 -4.6680516999999995
4.496714 -4.6395358
4.497715 -4.6108659
4.498714 -4.582042599999999
4.499714 -4.553066599999999
4.500714 -4.5239378
4.501714 -4.494657
4.502714 -4.465224999999999
4.503714 -4.4356424
4.504714 -4.4059105
4.505714 -4.3760303
4.506714 -4.3460041
4.507714 -4.3158334
4.508714 -4.2855199
4.509714 -4.2550653
4.510714 -4.2244706
4.511714 -4.1937370000000005
4.512714 -4.1628651
4.513714 -4.131855799999999
4.514714 -4.1007098
4.515714 -4.0694274
4.516714 -4.0380098
4.517715 -4.0064576999999995
4.518714 -3.9747722
4.519714 -3.9429545000000004
4.520714 -3.9110053
4.521714 -3.8789260999999997
4.522714 -3.8467184000000003
4.523714 -3.8143836
4.524714 -3.7819233
4.525714 -3.7493393
4.526714 -3.7166327
4.527714 -3.6838051
4.528714 -3.6508567999999997
4.529714 -3.6177885
4.530715 -3.5846002
4.531714 -3.5512927999999997
4.532714 -3.5178665
4.533714 -3.4843218
4.534714 -3.45066
4.535714 -3.4168825
4.536714 -3.3829909
4.537714 -3.3489868
4.538714 -3.3148717000000003
4.539714 -3.2806470999999995
4.540714 -3.2463145
4.541714 -3.2118753
4.542714 -3.1773309999999997
4.543715 -3.1426827999999998
4.544714 -3.1079315
4.545714 -3.0730776
4.546714 -3.0381219
4.547714 -3.0030649
4.548714 -2.9679069
4.549714 -2.9326485
4.550714 -2.8972907
4.551714 -2.8618349000000003
4.552714 -2.8262826000000003
4.553714 -2.7906356
4.554714 -2.7548961
4.555714 -2.7190657
4.556714 -2.6831459
4.557714 -2.6471378
4.558714 -2.6110424
4.559714 -2.5748605
4.560714 -2.5385926
4.561714 -2.5022395
4.562714 -2.4658018999999998
4.563715 -2.4292804
4.564714 -2.3926761
4.565714 -2.3559896
4.566714 -2.3192219
4.567714 -2.2823744
4.568714 -2.2454482000000002
4.569714 -2.2084452
4.570714 -2.1713672
4.571714 -2.1342162
4.572714 -2.096994
4.573714 -2.059702
4.574714 -2.0223413
4.575714 -1.9849122000000001
4.576715 -1.9474152000000002
4.577714 -1.9098505000000001
4.578714 -1.8722185999999998
4.579714 -1.83452
4.580714 -1.7967556
4.581714 -1.7589265
4.582714 -1.7210344
4.583714 -1.6830806
4.584714 -1.6450664
4.585714 -1.6069934000000001
4.586714 -1.5688632
4.587714 -1.530677
4.588714 -1.4924365
4.589714 -1.454143
4.590714 -1.4157978999999998
4.591714 -1.377402
4.592714 -1.3389559
4.593714 -1.30046
4.594714 -1.2619144
4.595714 -1.2233196
4.596714 -1.1846761000000001
4.597714 -1.1459853
4.598714 -1.1072486
4.599714 -1.0684681
4.600714 -1.0296458
4.601714 -0.9907836999999999
4.602714 -0.9518832899999999
4.603714 -0.9129459
4.604714 -0.8739726600000001
4.605714 -0.8349643999999999
4.606714 -0.7959220600000001
4.607714 -0.75684646
4.608714 -0.71773836
4.609715 -0.67859837
4.610714 -0.63942689
4.611714 -0.60022436
4.612714 -0.5609912300000001
4.613714 -0.52172821
4.614714 -0.48243645999999996
4.615714 -0.44311751000000005
4.616714 -0.40377332
4.617714 -0.36440596000000003
4.618714 -0.32501745
4.619714 -0.28560937
4.620714 -0.24618288
4.621714 -0.20673871
4.622715 -0.16727733
4.623714 -0.12779906000000002
4.624714 -0.088304357
4.625714 -0.048793814000000005
4.626714 -0.0092683171
4.627714 0.030271092
4.628714 0.069823285
4.629714 0.10938705
4.630714 0.14896113
4.631714 0.18854421
4.632714 0.22813475000000003
4.633714 0.26773106999999996
4.634714 0.3073313
4.635714 0.34693367999999997
4.636714 0.38653666000000003
4.637714 0.42613922000000004
4.638714 0.46574073000000005
4.639714 0.50534098
4.640714 0.54494003
4.641714 0.58453791
4.642715 0.62413425
4.643714 0.66372822
4.644714 0.70331851
4.645714 0.74290349
4.646714 0.7824814899999999
4.647714 0.82205087
4.648714 0.86161029
4.649714 0.90115853
4.650714 0.94069447
4.651714 0.98021701
4.652714 1.0197249
4.653714 1.0592171
4.654714 1.0986925
4.655715 1.1381505
4.656714 1.1775905999999998
4.657714 1.2170128
4.658714 1.2564167
4.659714 1.2958021
4.660714 1.3351679
4.661714 1.3745126
4.662714 1.4138344
4.663714 1.453131
4.664714 1.4924004
4.665714 1.5316408
4.666714 1.5708512000000001
4.667714 1.6100308
4.668715 1.6491789
4.669714 1.6882954
4.670714 1.7273797
4.671714 1.7664311
4.672714 1.8054491
4.673714 1.8444329999999998
4.674714 1.8833820000000001
4.675714 1.9222954
4.676714 1.9611726
4.677714 2.0000122
4.678714 2.038813
4.679714 2.0775732000000002
4.680714 2.1162907
4.681714 2.1549636
4.682714 2.1935903999999997
4.683714 2.2321699
4.684714 2.2707013000000003
4.685714 2.3091847
4.686714 2.3476202
4.687714 2.3860076
4.688715 2.4243468
4.689714 2.4626372
4.690714 2.5008776999999998
4.691714 2.5390672
4.692714 2.5772041
4.693714 2.6152872
4.694714 2.6533151
4.695714 2.6912866
4.696714 2.7292
4.697714 2.7670538000000002
4.698714 2.8048465
4.699714 2.842577
4.700714 2.8802445
4.701715 2.9178485
4.702714 2.955389
4.703714 2.9928662000000004
4.704714 3.0302800000000003
4.705714 3.0676305
4.706714 3.104917
4.707714 3.1421381999999998
4.708714 3.1792924
4.709714 3.2163776
4.710714 3.2533925
4.711714 3.2903355000000003
4.712714 3.3272047
4.713714 3.3639994
4.714714 3.4007184
4.715714 3.4373611
4.716714 3.4739267
4.717714 3.5104148000000004
4.718714 3.5468251
4.719714 3.5831570999999998
4.720714 3.6194108000000003
4.721714 3.6555860000000004
4.722714 3.6916822000000002
4.723714 3.7276987
4.724714 3.7636336
4.725714 3.7994858
4.726714 3.8352527
4.727714 3.8709328000000003
4.728714 3.9065242
4.729714 3.9420255
4.730714 3.9774362
4.731714 4.0127559999999995
4.732714 4.047985
4.733714 4.0831231
4.734715 4.1181702
4.735714 4.1531261
4.736714 4.18799
4.737714 4.2227618
4.738714 4.2574409
4.739714 4.2920262000000005
4.740714 4.3265168
4.741714 4.3609113
4.742714 4.3952078
4.743714 4.4294044
4.744714 4.4634994
4.745714 4.4974912
4.746714 4.5313787
4.747715 4.5651611
4.748714 4.5988385
4.749714 4.6324115
4.750714 4.6658802999999995
4.751714 4.6992447
4.752714 4.7325041
4.753714 4.7656581000000005
4.754714 4.7987055000000005
4.755714 4.8316449
4.756714 4.8644751
4.757714 4.8971947
4.758714 4.929802199999999
4.759714 4.962296
4.760714 4.994675099999999
4.761714 5.026938
4.762714 5.0590839
4.763714 5.091112099999999
4.764714 5.1230226
4.765714 5.1548149
4.766714 5.18649
4.767715 5.2180480000000005
4.768714 5.2494887
4.769714 5.2808113
4.770714 5.3120155
4.771714 5.3430993
4.772714 5.3740613
4.773714 5.4049
4.774714 5.4356139
4.775714 5.4662019
4.776714 5.4966629000000005
4.777714 5.526996
4.778714 5.5572007
4.779714 5.5872761
4.780715 5.6172222000000005
4.781714 5.647039
4.782714 5.676726599999999
4.783714 5.706285299999999
4.784714 5.7357147
4.785714 5.7650141
4.786714 5.7941832
4.787714 5.8232199
4.788714 5.852123
4.789714 5.8808908
4.790714 5.9095215
4.791714 5.9380136
4.792714 5.9663661
4.793715 5.9945785
4.794714 6.0226504
4.795714 6.0505819
4.796714 6.0783733
4.797714 6.1060242
4.798714 6.1335348
4.799714 6.1609048
4.800714 6.1881337
4.801714 6.2152211
4.802714 6.2421657
4.803714 6.268966900000001
4.804714 6.295622900000001
4.805714 6.322132099999999
4.806714 6.3484929999999995
4.807714 6.374704100000001
4.808714 6.400764000000001
4.809714 6.4266719
4.810714 6.4524285
4.811714 6.4780332
4.812714 6.5034866
4.813715 6.5287888
4.814714 6.5539397
4.815714 6.5789394
4.816714 6.603787799999999
4.817714 6.6284835
4.818714 6.6530257
4.819714 6.6774137
4.820714 6.701646
4.821714 6.7257218
4.822714 6.749638900000001
4.823714 6.773396600000001
4.824714 6.7969933
4.825714 6.820428400000001
4.826715 6.843701
4.827714 6.8668119999999995
4.828714 6.8897612
4.829714 6.9125488
4.830714 6.9351755
4.831714 6.957640499999999
4.832714 6.979943800000001
4.833714 7.002084
4.834714 7.024060899999999
4.835714 7.0458725
4.836714 7.0675179
4.837714 7.0889957
4.838714 7.1103044
4.839714 7.1314432
4.840714 7.1524113
4.841714 7.1732089
4.842714 7.1938343
4.843714 7.2142877
4.844714 7.2345696
4.845714 7.2546795
4.846714 7.274617999999999
4.847714 7.2943851
4.848714 7.3139809
4.849714 7.3334046
4.850714 7.3526546
4.851714 7.3717304
4.852714 7.3906301999999995
4.853714 7.409352800000001
4.854714 7.4278973
4.855714 7.4462622000000005
4.856714 7.4644476
4.857714 7.4824534
4.858714 7.500279699999999
4.859715 7.5179263999999995
4.860714 7.5353928
4.861714 7.5526789
4.862714 7.5697847
4.863714 7.5867109
4.864714 7.6034568
4.865714 7.6200217
4.866714 7.6364048
4.867714 7.652605299999999
4.868714 7.6686218
4.869714 7.6844528
4.870714 7.700096800000001
4.871714 7.7155537999999995
4.872715 7.730823000000001
4.873714 7.7459036999999995
4.874714 7.7607967
4.875714 7.775501899999999
4.876714 7.7900194
4.877714 7.8043483
4.878714 7.818488799999999
4.879714 7.83244
4.880714 7.846201199999999
4.881714 7.8597724
4.882714 7.873152899999999
4.883714 7.8863411999999995
4.884714 7.899337300000001
4.885714 7.9121396
4.886714 7.9247467
4.887714 7.937158599999999
4.888714 7.949373899999999
4.889714 7.9613931
4.890714 7.9732157
4.891714 7.9848431
4.892715 7.9962745
4.893714 8.0075108
4.894714 8.018551
4.895714 8.0293946
4.896714 8.040041500000001
4.897714 8.0504909
4.898714 8.0607422
4.899714 8.0707952
4.900714 8.0806494
4.901714 8.0903031
4.902714 8.0997571
4.903714 8.10901
4.904714 8.118061
4.905715 8.12691
4.906714 8.135557200000001
4.907714 8.1440024
4.908714 8.1522457
4.909714 8.1602871
4.910714 8.1681266
4.911714 8.175763499999999
4.912714 8.1831969
4.913714 8.190426200000001
4.914714 8.1974506
4.915714 8.2042687
4.916714 8.2108803
4.917714 8.2172841
4.918715 8.22348
4.919714 8.229467999999999
4.920714 8.235248200000001
4.921714 8.2408197
4.922714 8.2461834
4.923714 8.2513385
4.924714 8.2562841
4.925714 8.2610212
4.926714 8.2655497
4.927714 8.269868800000001
4.928714 8.2739785
4.929714 8.277878900000001
4.930714 8.2815692
4.931714 8.285049299999999
4.932714 8.288317900000001
4.933714 8.2913741
4.934714 8.2942173
4.935714 8.2968473
4.936714 8.2992643
4.937714 8.3014689
4.938715 8.3034612
4.939714 8.3052419
4.940714 8.3068095
4.941714 8.3081648
4.942714 8.3093062
4.943714 8.310233799999999
4.944714 8.3109468
4.945714 8.3114445
4.946714 8.3117269
4.947714 8.3117932
4.948714 8.3116435
4.949714 8.311276900000001
4.950714 8.310693500000001
4.951715 8.3098926
4.952714 8.3088748
4.953714 8.3076395
4.954714 8.306187399999999
4.955714 8.304518499999999
4.956714 8.3026335
4.957714 8.300531699999999
4.958714 8.298213
4.959714 8.2956761
4.960714 8.2929201
4.961714 8.2899451
4.962714 8.2867503
4.963714 8.2833357
4.964714 8.279701300000001
4.965714 8.275847899999999
4.966714 8.271775400000001
4.967714 8.2674839
4.968714 8.2629725
4.969714 8.2582422
4.970714 8.253292
4.971714 8.248121999999999
4.972714 8.2427323
4.973714 8.2371227
4.974714 8.2312927
4.975714 8.2252428
4.976714 8.2189724
4.977714 8.212480699999999
4.978714 8.205767699999999
4.979714 8.198832
4.980714 8.1916742
4.981714 8.184293700000001
4.982714 8.176691799999999
4.983714 8.168868699999999
4.984715 8.1608243
4.985714 8.152559400000001
4.986714 8.1440732
4.987714 8.1353657
4.988714 8.1264362
4.989714 8.117284600000001
4.990714 8.1079103
4.991714 8.098314
4.992714 8.0884956
4.993714 8.078455199999999
4.994714 8.0681928
4.995714 8.0577075
4.996714 8.0470003
4.997715 8.0360703
4.998714 8.0249175
4.999714 8.0135427
5.000714 8.0019452
5.001714 7.9901263
5.002714 7.978085399999999
5.003714 7.965823299999999
5.004714 7.9533398
5.005714 7.9406343
5.006714 7.927706800000001
5.007714 7.9145558000000005
5.008714 7.9011819999999995
5.009714 7.8875862
5.010714 7.873767600000001
5.011714 7.8597277
5.012714 7.845466600000001
5.013714 7.8309841
5.014714 7.8162812
5.015714 7.8013569
5.016714 7.7862114
5.017715 7.770843800000001
5.018714 7.755255
5.019714 7.7394456
5.020714 7.7234156
5.021714 7.7071652
5.022714 7.6906942
5.023714 7.674002600000001
5.024714 7.657090599999999
5.025714 7.6399572
5.026714 7.6226033
5.027714 7.6050282
5.028714 7.5872332
5.029714 7.569219200000001
5.030715 7.550986899999999
5.031714 7.5325370000000005
5.032714 7.513868799999999
5.033714 7.4949823
5.034714 7.475876100000001
5.035714 7.456550000000001
5.036714 7.4370049
5.037714 7.41724
5.038714 7.3972568
5.039714 7.3770553
5.040714 7.356637000000001
5.041714 7.3360018
5.042714 7.3151499
5.043715 7.2940819
5.044714 7.2727986
5.045714 7.2512992
5.046714 7.229585199999999
5.047714 7.2076574
5.048714 7.1855158
5.049714 7.163161
5.050714 7.1405924999999995
5.051714 7.1178108
5.052714 7.0948146
5.053714 7.071603799999999
5.054714 7.048178500000001
5.055714 7.024539300000001
5.056714 7.000687
5.057714 6.976623099999999
5.058714 6.9523476
5.059714 6.927862
5.060714 6.9031663
5.061714 6.8782605
5.062714 6.853144599999999
5.063715 6.8278193
5.064714 6.8022846999999995
5.065714 6.7765407
5.066714 6.7505874
5.067714 6.7244262
5.068714 6.698057100000001
5.069714 6.6714801
5.070714 6.6446953
5.071714 6.6177033
5.072714 6.5905042
5.073714 6.5630995
5.074714 6.535489899999999
5.075714 6.5076776
5.076715 6.479663400000001
5.077714 6.4514488
5.078714 6.423033
5.079714 6.394416799999999
5.080714 6.365599500000001
5.081714 6.3365802
5.082714 6.3073597999999995
5.083714 6.2779381999999995
5.084714 6.2483165
5.085714 6.2184952000000004
5.086714 6.1884753
5.087714 6.1582573
5.088714 6.127841800000001
5.089714 6.0972296
5.090714 6.0664218
5.091714 6.0354192
5.092714 6.0042229
5.093714 5.972834300000001
5.094714 5.9412543
5.095714 5.9094834999999994
5.096714 5.877522
5.097714 5.8453694
5.098714 5.8130253
5.099714 5.7804897
5.100714 5.7477631
5.101714 5.714846
5.102714 5.6817394
5.103714 5.6484453
5.104714 5.614965000000001
5.105714 5.5813003
5.106714 5.547452
5.107714 5.5134207
5.108714 5.4792076000000005
5.109715 5.4448135
5.110714 5.4102391
5.111714 5.3754851
5.112714 5.340552300000001
5.113714 5.3054411
5.114714 5.2701514
5.115714 5.2346837
5.116714 5.1990375
5.117714 5.1632131999999995
5.118714 5.127212
5.119714 5.0910346
5.120714 5.0546829
5.121714 5.018159
5.122715 4.9814644999999995
5.123714 4.9446005
5.124714 4.9075685
5.125714 4.8703689
5.126714 4.8330024
5.127714 4.7954693
5.128714 4.7577698
5.129714 4.7199048
5.130714 4.6818751999999995
5.131714 4.6436813
5.132714 4.6053242
5.133714 4.5668043
5.134714 4.5281228
5.135714 4.4892803
5.136714 4.450278399999999
5.137714 4.4111189
5.138714 4.371803300000001
5.139714 4.332333800000001
5.140714 4.292712
5.141714 4.2529392999999995
5.142715 4.2130161
5.143714 4.1729427999999995
5.144714 4.1327193
5.145714 4.0923458
5.146714 4.0518228
5.147714 4.011150799999999
5.148714 3.9703313
5.149714 3.9293658000000002
5.150714 3.8882561000000004
5.151714 3.8470036999999997
5.152714 3.8056105
5.153714 3.7640776000000002
5.154714 3.7224066000000002
5.155715 3.6805984
5.156714 3.6386545999999997
5.157714 3.5965767000000004
5.158714 3.5543658
5.159714 3.5120234
5.160714 3.4695495
5.161714 3.4269448000000002
5.162714 3.3842094000000005
5.163714 3.3413435999999996
5.164714 3.2983485999999997
5.165714 3.255225
5.166714 3.2119751
5.167714 3.1686012
5.168715 3.1251051000000003
5.169714 3.0814886
5.170714 3.0377539
5.171714 2.9939024
5.172714 2.9499352
5.173714 2.9058535
5.174714 2.8616583
5.175714 2.8173504
5.176714 2.772931
5.177714 2.7284013
5.178714 2.6837623
5.179714 2.6390154
5.180714 2.5941618
5.181714 2.5492026
5.182714 2.504139
5.183714 2.458973
5.184714 2.4137067
5.185714 2.3683418
5.186714 2.3228806
5.187714 2.2773249
5.188715 2.2316765
5.189714 2.1859366000000002
5.190714 2.1401059
5.191714 2.094185
5.192714 2.0481743
5.193714 2.0020748
5.194714 1.9558875
5.195714 1.9096142
5.196714 1.8632565
5.197714 1.8168160999999998
5.198714 1.770295
5.199714 1.7236950000000002
5.200714 1.6770177000000002
5.201715 1.6302647
5.202714 1.5834378
5.203714 1.5365388
5.204714 1.4895694
5.205714 1.4425312
5.206714 1.3954255
5.207714 1.3482532
5.208714 1.3010154
5.209714 1.2537126
5.210714 1.2063462
5.211714 1.1589175
5.212714 1.1114284
5.213714 1.0638814
5.214714 1.0162791
5.215714 0.96862409
5.216714 0.92091877
5.217714 0.87316511
5.218714 0.8253647
5.219714 0.77751866
5.220714 0.7296280900000001
5.221714 0.68169418
5.222714 0.63371821
5.223714 0.5857015999999999
5.224714 0.53764577
5.225714 0.48955213
5.226714 0.44142193999999996
5.227714 0.3932565
5.228714 0.34505732
5.229714 0.29682631000000004
5.230714 0.24856575999999997
5.231714 0.20027834
5.232714 0.15196685000000001
5.233714 0.10363389
5.234715 0.055281614
5.235714 0.006911536899999999
5.236714 -0.041475351
5.237714 -0.089878379
5.238714 -0.13829685
5.239714 -0.18672977
5.240714 -0.23517574
5.241714 -0.28363294
5.242714 -0.33209929
5.243714 -0.38057262999999997
5.244714 -0.42905089999999996
5.245714 -0.47753211000000007
5.246714 -0.52601425
5.247715 -0.57449522
5.248714 -0.62297271
5.249714 -0.67144432
5.250714 -0.7199076000000001
5.251714 -0.76836031
5.252714 -0.81680072
5.253714 -0.8652275399999999
5.254714 -0.9136398299999999
5.255714 -0.9620370300000001
5.256714 -1.0104183
5.257714 -1.0587823
5.258714 -1.1071268
5.259714 -1.1554495
5.260714 -1.203747
5.261714 -1.2520164
5.262714 -1.3002551
5.263714 -1.3484608
5.264714 -1.3966315999999999
5.265714 -1.4447661
5.266714 -1.4928626999999999
5.267715 -1.5409197
5.268714 -1.5889354000000002
5.269714 -1.6369082
5.270714 -1.6848363000000002
5.271714 -1.7327184
5.272714 -1.7805537
5.273714 -1.8283411999999999
5.274714 -1.8760795000000001
5.275714 -1.9237669
5.276714 -1.9714011
5.277714 -2.0189786
5.278714 -2.0664964
5.279714 -2.1139512
5.280715 -2.16134
5.281714 -2.2086611
5.282714 -2.2559131
5.283714 -2.3030950000000003
5.284714 -2.3502057
5.285714 -2.3972444
5.286714 -2.4442093000000003
5.287714 -2.4910985
5.288714 -2.5379097
5.289714 -2.5846409
5.290714 -2.6312899
5.291714 -2.6778553
5.292714 -2.724335
5.293715 -2.7707269
5.294714 -2.8170286
5.295714 -2.8632371
5.296714 -2.9093493
5.297714 -2.9553622
5.298714 -3.0012738
5.299714 -3.0470826
5.300714 -3.092788
5.301714 -3.1383894000000003
5.302714 -3.1838868
5.303714 -3.2292787000000005
5.304714 -3.2745633000000005
5.305714 -3.3197384000000003
5.306714 -3.3648007
5.307714 -3.4097474
5.308714 -3.4545761
5.309714 -3.4992844
5.310714 -3.5438709
5.311714 -3.5883334000000002
5.312714 -3.6326699
5.313715 -3.6768783
5.314714 -3.7209559000000003
5.315714 -3.7649006
5.316714 -3.8087104
5.317714 -3.8523837999999997
5.318714 -3.8959200999999997
5.319714 -3.9393187000000003
5.320714 -3.982579
5.321714 -4.0256992
5.322714 -4.0686767999999995
5.323714 -4.1115087
5.324714 -4.1541915
5.325714 -4.1967217
5.326715 -4.2390969
5.327714 -4.2813152
5.328714 -4.3233752
5.329714 -4.365276199999999
5.330714 -4.4070166
5.331714 -4.4485949
5.332714 -4.490009
5.333714 -4.5312569
5.334714 -4.5723364
5.335714 -4.6132463999999995
5.336714 -4.6539854
5.337714 -4.694552300000001
5.338714 -4.7349457
5.339714 -4.7751639
5.340714 -4.8152041
5.341714 -4.8550632
5.342714 -4.8947375
5.343714 -4.9342241
5.344714 -4.9735211
5.345714 -5.0126266
5.346714 -5.0515406
5.347714 -5.0902624
5.348714 -5.1287916000000005
5.349714 -5.167127
5.350714 -5.2052666
5.351714 -5.2432083
5.352714 -5.2809492
5.353714 -5.3184874
5.354714 -5.3558212
5.355714 -5.3929488999999995
5.356714 -5.4298691
5.357714 -5.4665796
5.358714 -5.5030786
5.359715 -5.5393625
5.360714 -5.5754288999999995
5.361714 -5.6112747999999995
5.362714 -5.6468986
5.363714 -5.6822997
5.364714 -5.7174776
5.365714 -5.752432300000001
5.366714 -5.7871632
5.367714 -5.8216691
5.368714 -5.8559474
5.369714 -5.8899954
5.370714 -5.9238099
5.371714 -5.9573885
5.372715 -5.9907291
5.373714 -6.0238302
5.374714 -6.0566906
5.375714 -6.089309200000001
5.376714 -6.1216846
5.377714 -6.1538149
5.378714 -6.1856981
5.379714 -6.2173322
5.380714 -6.2487155
5.381714 -6.279846999999999
5.382714 -6.310726699999999
5.383714 -6.3413545000000004
5.384714 -6.3717291
5.385714 -6.401848
5.386714 -6.4317092
5.387714 -6.4613096
5.388714 -6.4906463
5.389714 -6.5197162
5.390714 -6.5485187
5.391714 -6.5770522
5.392715 -6.6053166999999995
5.393714 -6.633312299999999
5.394714 -6.6610381
5.395714 -6.688492
5.396714 -6.7156725
5.397714 -6.7425773
5.398714 -6.7692049
5.399714 -6.7955539
5.400714 -6.8216234
5.401714 -6.8474136
5.402714 -6.8729222000000005
5.403714 -6.8981476
5.404714 -6.9230869
5.405715 -6.947737900000001
5.406714 -6.972097600000001
5.407714 -6.9961645
5.408714 -7.019937
5.409714 -7.0434161
5.410714 -7.0666023
5.411714 -7.0894957
5.412714 -7.1120955
5.413714 -7.1344003
5.414714 -7.1564086
5.415714 -7.1781173
5.416714 -7.1995243
5.417714 -7.2206289
5.418715 -7.2414294
5.419714 -7.2619259000000005
5.420714 -7.282117
5.421714 -7.3020011
5.422714 -7.3215768
5.423714 -7.3408417
5.424714 -7.3597938
5.425714 -7.3784329
5.426714 -7.396757599999999
5.427714 -7.4147686
5.428714 -7.4324667
5.429714 -7.4498519
5.430714 -7.4669234
5.431714 -7.4836791
5.432714 -7.5001173
5.433714 -7.516234400000001
5.434714 -7.5320295999999995
5.435714 -7.5475007
5.436714 -7.5626478
5.437714 -7.577470699999999
5.438715 -7.591969499999999
5.439714 -7.6061428
5.440714 -7.6199904
5.441714 -7.6335102
5.442714 -7.6467007
5.443714 -7.6595612
5.444714 -7.6720908
5.445714 -7.6842912
5.446714 -7.696162199999999
5.447714 -7.707703100000001
5.448714 -7.7189133
5.449714 -7.7297911
5.450714 -7.7403344
5.451715 -7.750541
5.452714 -7.760409999999999
5.453714 -7.76994
5.454714 -7.7791318
5.455714 -7.7879868000000005
5.456714 -7.7965043
5.457714 -7.8046851
5.458714 -7.8125283
5.459714 -7.8200325
5.460714 -7.8271963
5.461714 -7.8340179999999995
5.462714 -7.8404985
5.463714 -7.8466371
5.464714 -7.8524344
5.465714 -7.8578904000000005
5.466714 -7.8630037999999995
5.467714 -7.8677729
5.468714 -7.872195499999999
5.469714 -7.876270300000001
5.470714 -7.8799963
5.471714 -7.8833736000000005
5.472714 -7.8864038
5.473714 -7.8890875
5.474714 -7.8914262
5.475714 -7.8934208
5.476714 -7.8950702999999995
5.477714 -7.8963727
5.478714 -7.8973271
5.479714 -7.8979328
5.480714 -7.8981891
5.481714 -7.8980974999999995
5.482714 -7.8976579000000005
5.483714 -7.896871900000001
5.484715 -7.8957386000000005
5.485714 -7.8942575
5.486714 -7.8924261
5.487714 -7.8902446
5.488714 -7.8877121
5.489714 -7.8848302
5.490714 -7.8815997
5.491714 -7.8780219
5.492714 -7.8740984
5.493714 -7.869828500000001
5.494714 -7.8652114
5.495714 -7.8602456
5.496714 -7.8549296
5.497715 -7.8492627
5.498714 -7.8432448
5.499714 -7.8368776
5.500714 -7.8301631
5.501714 -7.8231014000000005
5.502714 -7.815694099999999
5.503714 -7.807940200000001
5.504714 -7.7998392
5.505714 -7.791391
5.506714 -7.7825956000000005
5.507714 -7.773453700000001
5.508714 -7.7639669
5.509714 -7.7541359000000005
5.510714 -7.7439621
5.511714 -7.7334456
5.512714 -7.7225855999999995
5.513714 -7.7113807
5.514714 -7.6998308
5.515714 -7.687936
5.516714 -7.675697700000001
5.517715 -7.6631173
5.518714 -7.6501973
5.519714 -7.636939
5.520714 -7.6233439
5.521714 -7.6094113000000005
5.522714 -7.5951412
5.523714 -7.580532900000001
5.524714 -7.5655863000000005
5.525714 -7.5503013999999995
5.526714 -7.5346805
5.527714 -7.518725099999999
5.528714 -7.5024359
5.529714 -7.4858144
5.530715 -7.4688606
5.531714 -7.4515738
5.532714 -7.433954600000001
5.533714 -7.4160039
5.534714 -7.397723200000001
5.535714 -7.3791146
5.536714 -7.3601805
5.537714 -7.3409222
5.538714 -7.321340599999999
5.539714 -7.3014356000000005
5.540714 -7.2812065
5.541714 -7.2606526
5.542714 -7.239775399999999
5.543715 -7.2185747
5.544714 -7.1970537
5.545714 -7.1752146
5.546714 -7.1530588
5.547714 -7.1305886
5.548714 -7.107804
5.549714 -7.084704899999999
5.550714 -7.0612922
5.551714 -7.0375666
5.552714 -7.013531
5.553714 -6.989186999999999
5.554714 -6.9645375
5.555714 -6.939584
5.556714 -6.9143273
5.557714 -6.8887673
5.558714 -6.8629034
5.559714 -6.8367369
5.560714 -6.810268799999999
5.561714 -6.7835011000000005
5.562714 -6.7564376
5.563715 -6.729080499999999
5.564714 -6.7014322
5.565714 -6.6734955
5.566714 -6.6452704
5.567714 -6.616757099999999
5.568714 -6.5879561
5.569714 -6.5588690000000005
5.570714 -6.5294981000000005
5.571714 -6.4998448
5.572714 -6.4699106
5.573714 -6.4396985
5.574714 -6.409208499999999
5.575714 -6.378442
5.576715 -6.3474
5.577714 -6.3160837
5.578714 -6.2844947
5.579714 -6.252636799999999
5.580714 -6.2205132
5.581714 -6.188127000000001
5.582714 -6.1554804
5.583714 -6.1225753
5.584714 -6.089412
5.585714 -6.0559914
5.586714 -6.0223135999999995
5.587714 -5.9883799
5.588714 -5.9541926
5.589714 -5.9197541
5.590714 -5.885068
5.591714 -5.8501363
5.592714 -5.814960999999999
5.593714 -5.7795431
5.594714 -5.7438843
5.595714 -5.7079867
5.596714 -5.6718525
5.597714 -5.6354858
5.598714 -5.59889
5.599714 -5.5620685000000005
5.600714 -5.5250235000000005
5.601714 -5.487756399999999
5.602714 -5.4502673
5.603714 -5.412557
5.604714 -5.3746257
5.605714 -5.3364757
5.606714 -5.2981105
5.607714 -5.2595336
5.608714 -5.2207489
5.609715 -5.1817592
5.610714 -5.1425669
5.611714 -5.1031735000000005
5.612714 -5.0635807
5.613714 -5.0237905
5.614714 -4.9838062
5.615714 -4.9436305
5.616714 -4.9032666
5.617714 -4.8627175000000005
5.618714 -4.8219852
5.619714 -4.7810711
5.620714 -4.7399756
5.621714 -4.6987001
5.622715 -4.6572465
5.623714 -4.6156175
5.624714 -4.5738172
5.625714 -4.5318495
5.626714 -4.4897191
5.627714 -4.4474289
5.628714 -4.4049818
5.629714 -4.362380099999999
5.630714 -4.3196257000000005
5.631714 -4.2767204
5.632714 -4.2336669
5.633714 -4.1904673
5.634714 -4.1471247
5.635714 -4.1036416
5.636714 -4.0600198999999995
5.637714 -4.0162619
5.638714 -3.9723694
5.639714 -3.9283447
5.640714 -3.8841902999999998
5.641714 -3.8399104000000004
5.642715 -3.7955094000000003
5.643714 -3.7509918000000004
5.644714 -3.7063620999999998
5.645714 -3.6616236000000004
5.646714 -3.6167786
5.647714 -3.5718288
5.648714 -3.5267755
5.649714 -3.4816206000000003
5.650714 -3.4363657
5.651714 -3.3910137
5.652714 -3.3455677
5.653714 -3.3000313000000006
5.654714 -3.2544073
5.655715 -3.2086991
5.656714 -3.1629093
5.657714 -3.1170409
5.658714 -3.0710971
5.659714 -3.0250819
5.660714 -2.9789999000000003
5.661714 -2.9328553
5.662714 -2.8866519999999998
5.663714 -2.8403925
5.664714 -2.7940787
5.665714 -2.7477119
5.666714 -2.7012935
5.667714 -2.6548253
5.668715 -2.6083102
5.669714 -2.5617516
5.670714 -2.5151532
5.671714 -2.4685195
5.672714 -2.4218542999999997
5.673714 -2.3751610999999997
5.674714 -2.3284433
5.675714 -2.2817044
5.676714 -2.2349469
5.677714 -2.1881748
5.678714 -2.1413914999999997
5.679714 -2.0946002
5.680714 -2.0478042
5.681714 -2.0010062
5.682714 -1.9542079
5.683714 -1.9074115999999999
5.684714 -1.8606193
5.685714 -1.8138341999999998
5.686714 -1.7670598
5.687714 -1.7203005
5.688715 -1.673561
5.689714 -1.6268459999999998
5.690714 -1.5801599
5.691714 -1.5335061
5.692714 -1.4868875
5.693714 -1.4403067
5.694714 -1.3937663
5.695714 -1.3472693
5.696714 -1.3008185
5.697714 -1.2544167
5.698714 -1.2080667999999999
5.699714 -1.1617709
5.700714 -1.1155315000000001
5.701715 -1.0693507999999998
5.702714 -1.0232321
5.703714 -0.97717931
5.704714 -0.93119694
5.705714 -0.88529009
5.706714 -0.83946381
5.707714 -0.79372255
5.708714 -0.7480697700000001
5.709714 -0.70250831
5.710714 -0.65704025
5.711714 -0.61166771
5.712714 -0.56639295
5.713714 -0.52121859
5.714714 -0.47614784
5.715714 -0.43118386999999997
5.716714 -0.38632988
5.717714 -0.341589
5.718714 -0.29696424
5.719714 -0.25245887
5.720714 -0.20807674
5.721714 -0.16382207
5.722714 -0.11969937
5.723714 -0.075713126
5.724714 -0.031867341
5.725714 0.011834484999999999
5.726714 0.055389524999999995
5.727714 0.09879560700000001
5.728714 0.14205074
5.729714 0.1851529
5.730714 0.22809964000000002
5.731714 0.27088802
5.732714 0.31351459
5.733714 0.3559757
5.734715 0.39826757
5.735714 0.4403865
5.736714 0.48232878999999995
5.737714 0.52409065
5.738714 0.56566806
5.739714 0.60705682
5.740714 0.64825299
5.741714 0.6892526999999999
5.742714 0.73005273
5.743714 0.77065038
5.744714 0.81104347
5.745714 0.85123023
5.746714 0.8912085599999999
5.747715 0.93097622
5.748714 0.97053032
5.749714 1.0098673
5.750714 1.0489834999999998
5.751714 1.0878749
5.752714 1.1265378
5.753714 1.1649684
5.754714 1.2031634
5.755714 1.2411195
5.756714 1.2788334000000001
5.757714 1.3163017000000001
5.758714 1.3535211999999999
5.759714 1.3904888
5.760714 1.4272019
5.761714 1.4636584
5.762714 1.4998558
5.763714 1.5357921
5.764714 1.5714644999999998
5.765714 1.6068699
5.766714 1.6420048
5.767715 1.6768650999999999
5.768714 1.7114468
5.769714 1.7457463
5.770714 1.7797602
5.771714 1.8134858
5.772714 1.8469203
5.773714 1.8800609
5.774714 1.9129045
5.775714 1.9454483000000002
5.776714 1.9776894
5.777714 2.0096249999999998
5.778714 2.0412527
5.779714 2.0725705
5.780715 2.1035763
5.781714 2.1342676000000003
5.782714 2.1646418
5.783714 2.1946952
5.784714 2.2244243
5.785714 2.2538252
5.786714 2.2828946
5.787714 2.3116293999999997
5.788714 2.3400271
5.789714 2.3680851
5.790714 2.3958012
5.791714 2.4231732
5.792714 2.4501983000000003
5.793715 2.4768736
5.794714 2.5031966999999997
5.795714 2.5291648
5.796714 2.5547752
5.797714 2.5800256
5.798714 2.6049132999999998
5.799714 2.629436
5.800714 2.6535908
5.801714 2.6773745
5.802714 2.7007841
5.803714 2.7238164
5.804714 2.7464688
5.805714 2.7687388
5.806714 2.7906245
5.807714 2.8121242
5.808714 2.8332360000000003
5.809714 2.8539577
5.810714 2.8742864999999997
5.811714 2.8942194
5.812714 2.9137535
5.813715 2.9328860000000003
5.814714 2.9516146
5.815714 2.9699368
5.816714 2.9878512
5.817714 3.0053554
5.818714 3.022447
5.819714 3.0391237
5.820714 3.0553829
5.821714 3.0712221
5.822714 3.0866393999999997
5.823714 3.1016331
5.824714 3.1162016
5.825714 3.1303436
5.826715 3.1440567
5.827714 3.1573389
5.828714 3.170187
5.829714 3.1825986
5.830714 3.1945704999999998
5.831714 3.2061007000000004
5.832714 3.2171871999999997
5.833714 3.2278292
5.834714 3.2380253
5.835714 3.2477748
5.836714 3.2570753
5.837714 3.2659255
5.838714 3.2743227
5.839714 3.282265
5.840714 3.2897502000000003
5.841714 3.2967769000000002
5.842714 3.3033434
5.843714 3.3094484
5.844714 3.3150893
5.845714 3.3202637
5.846714 3.3249684000000004
5.847714 3.3292014
5.848714 3.3329606
5.849714 3.3362448000000002
5.850714 3.3390541000000002
5.851714 3.341388
5.852714 3.3432460999999996
5.853714 3.3446282000000003
5.854714 3.3455327
5.855714 3.3459578
5.856714 3.3459008
5.857714 3.3453599
5.858714 3.3443328
5.859715 3.3428185
5.860714 3.3408154000000003
5.861714 3.338322
5.862714 3.335337
5.863714 3.3318579
5.864714 3.3278834
5.865714 3.3234119
5.866714 3.3184428
5.867714 3.3129759
5.868714 3.3070114
5.869714 3.3005495000000002
5.870714 3.2935902
5.871714 3.2861326
5.872715 3.2781743000000003
5.873714 3.269713
5.874714 3.2607455
5.875714 3.2512697999999998
5.876714 3.2412846
5.877714 3.2307889
5.878714 3.2197826
5.879714 3.2082655
5.880714 3.1962372
5.881714 3.1836979000000003
5.882714 3.1706464
5.883714 3.1570818000000003
5.884714 3.1430043
5.885714 3.1284145999999997
5.886714 3.1133126
5.887714 3.0976987
5.888714 3.0815721000000003
5.889714 3.0649314
5.890714 3.0477741999999997
5.891714 3.0300979
5.892715 3.0119
5.893714 2.9931791
5.894714 2.9739345999999998
5.895714 2.9541673
5.896714 2.9338785
5.897714 2.9130694
5.898714 2.8917408
5.899714 2.8698932
5.900714 2.8475266
5.901714 2.8246403
5.902714 2.8012343
5.903714 2.7773086
5.904714 2.7528634
5.905715 2.7278986
5.906714 2.7024135
5.907714 2.6764067
5.908714 2.6498763000000003
5.909714 2.6228204
5.910714 2.5952378
5.911714 2.5671283
5.912714 2.5384927
5.913714 2.5093336
5.914714 2.4796536000000002
5.915714 2.4494553
5.916714 2.4187396999999997
5.917714 2.3875073
5.918715 2.3557571999999998
5.919714 2.3234879999999998
5.920714 2.2906985
5.921714 2.2573883
5.922714 2.2235569
5.923714 2.1892047000000003
5.924714 2.1543316999999997
5.925714 2.1189377
5.926714 2.0830221
5.927714 2.0465851
5.928714 2.0096267
5.929714 1.9721486
5.930714 1.9341532000000001
5.931714 1.8956438
5.932714 1.8566236
5.933714 1.8170951000000002
5.934714 1.7770588
5.935714 1.7365146000000002
5.936714 1.6954606
5.937714 1.6538950000000001
5.938715 1.6118163
5.939714 1.5692241
5.940714 1.5261191
5.941714 1.4825027
5.942714 1.4383767
5.943714 1.3937430000000002
5.944714 1.3486031
5.945714 1.3029582
5.946714 1.2568098
5.947714 1.2101598
5.948714 1.163011
5.949714 1.1153663
5.950714 1.0672281000000001
5.951715 1.0185979
5.952714 0.96947588
5.953714 0.9198608800000001
5.954714 0.86975107
5.955714 0.81914468
5.956714 0.7680411899999999
5.957714 0.7164415399999999
5.958714 0.6643482
5.959714 0.6117646099999999
5.960714 0.5586944100000001
5.961714 0.5051408900000001
5.962714 0.45110653000000006
5.963714 0.39659305
5.964714 0.34160188
5.965714 0.28613438
5.966714 0.23019228
5.967714 0.17377742
5.968714 0.11689152
5.969714 0.059535621999999996
5.970714 0.0017099882999999998
5.971714 -0.056585809
5.972714 -0.1153523
5.973714 -0.17458943000000002
5.974714 -0.2342958
5.975714 -0.29446846
5.976714 -0.35510305
5.977714 -0.41619450999999996
5.978714 -0.47773798
5.979714 -0.53972956
5.980714 -0.60216673
5.981714 -0.66504828
5.982714 -0.72837365
5.983714 -0.79214256
5.984715 -0.85635427
5.985714 -0.92100753
5.986714 -0.98610073
5.987714 -1.0516322
5.988714 -1.1176005
5.989714 -1.1840043
5.990714 -1.2508421
5.991714 -1.3181121
5.992714 -1.3858113
5.993714 -1.4539355
5.994714 -1.5224801
5.995714 -1.5914399
5.996714 -1.6608104
5.997715 -1.7305886
5.998714 -1.8007729000000001
5.999714 -1.8713631000000002
6.000714 -1.9423593
6.001714 -2.0137617
6.002714 -2.0855695
6.003714 -2.1577807
6.004714 -2.2303926
6.005714 -2.3034018
6.006714 -2.3768045
6.007714 -2.4505973
6.008714 -2.5247769
6.009714 -2.5993399
6.010714 -2.6742827
6.011714 -2.7496012
6.012714 -2.8252911
6.013714 -2.9013483
6.014714 -2.9777693000000003
6.015714 -3.0545518
6.016714 -3.1316951000000004
6.017715 -3.2091982999999997
6.018714 -3.2870616999999998
6.019714 -3.3652842
6.020714 -3.4438636000000002
6.021714 -3.5227966
6.022714 -3.6020786
6.023714 -3.6817044
6.024714 -3.7616689
6.025714 -3.8419675
6.026714 -3.9225966000000003
6.027714 -4.0035527
6.028714 -4.0848333
6.029714 -4.1664355
6.030715 -4.2483564000000005
6.031714 -4.330593299999999
6.032714 -4.4131431999999995
6.033714 -4.4960043999999995
6.034714 -4.5791749
6.035714 -4.6626534
6.036714 -4.7464378
6.037714 -4.8305254
6.038714 -4.914912200000001
6.039714 -4.9995936
6.040714 -5.0845638
6.041714 -5.1698163
6.042714 -5.2553464000000005
6.043715 -5.3411491
6.044714 -5.4272212
6.045714 -5.51356
6.046714 -5.6001641
6.047714 -5.6870315
6.048714 -5.7741597
6.049714 -5.8615465
6.050714 -5.9491888
6.051714 -6.0370829
6.052714 -6.1252255
6.053714 -6.2136129
6.054714 -6.3022412
6.055714 -6.391105800000001
6.056714 -6.480201300000001
6.057714 -6.5695234000000005
6.058714 -6.6590659
6.059714 -6.748823099999999
6.060714 -6.8387911
6.061714 -6.928965400000001
6.062714 -7.0193447
6.063715 -7.1099266
6.064714 -7.200709700000001
6.065714 -7.2916932
6.066714 -7.3828742
6.067714 -7.4742481
6.068714 -7.565811999999999
6.069714 -7.657559999999999
6.070714 -7.749486
6.071714 -7.8415856
6.072714 -7.9338536
6.073714 -8.0262847
6.074714 -8.118875300000001
6.075714 -8.2116209
6.076715 -8.304517
6.077714 -8.3975598
6.078714 -8.4907465
6.079714 -8.5840732
6.080714 -8.677538499999999
6.081714 -8.7711401
6.082714 -8.864875099999999
6.083714 -8.9587413
6.084714 -9.0527341
6.085714 -9.146847600000001
6.086714 -9.241076600000001
6.087714 -9.3354143
6.088714 -9.429854899999999
6.089714 -9.5243916
6.090714 -9.619019199999999
6.091714 -9.713733900000001
6.092714 -9.8085321
6.093714 -9.9034108
6.094714 -9.998367700000001
6.095714 -10.093399999999999
6.096714 -10.18851
6.097714 -10.28368
6.098714 -10.378919999999999
6.099714 -10.474219999999999
6.100714 -10.56958
6.101714 -10.664990000000001
6.102714 -10.76045
6.103714 -10.85595
6.104714 -10.95148
6.105714 -11.04705
6.106714 -11.14264
6.107714 -11.238249999999999
6.108714 -11.33387
6.109715 -11.429499999999999
6.110714 -11.52515
6.111714 -11.620800000000001
6.112714 -11.71645
6.113714 -11.81211
6.114714 -11.90776
6.115714 -12.00341
6.116714 -12.09905
6.117714 -12.19466
6.118714 -12.29025
6.119714 -12.38582
6.120714 -12.481340000000001
6.121714 -12.57683
6.122715 -12.67227
6.123714 -12.76766
6.124714 -12.863
6.125714 -12.958269999999999
6.126714 -13.05349
6.127714 -13.14864
6.128714 -13.24372
6.129714 -13.33874
6.130714 -13.43368
6.131714 -13.52854
6.132714 -13.62332
6.133714 -13.718020000000001
6.134714 -13.81261
6.135714 -13.9071
6.136714 -14.00149
6.137714 -14.095759999999999
6.138714 -14.18991
6.139714 -14.283940000000001
6.140714 -14.37784
6.141714 -14.471609999999998
6.142715 -14.565249999999999
6.143714 -14.658760000000001
6.144714 -14.75212
6.145714 -14.845340000000002
6.146714 -14.938419999999999
6.147714 -15.031340000000002
6.148714 -15.124099999999999
6.149714 -15.2167
6.150714 -15.30914
6.151714 -15.4014
6.152714 -15.493480000000002
6.153714 -15.585370000000001
6.154714 -15.67707
6.155715 -15.76857
6.156714 -15.85988
6.157714 -15.950980000000001
6.158714 -16.04188
6.159714 -16.13258
6.160714 -16.22306
6.161714 -16.31333
6.162714 -16.403380000000002
6.163714 -16.493199999999998
6.164714 -16.5828
6.165714 -16.67215
6.166714 -16.76126
6.167714 -16.85013
6.168715 -16.93875
6.169714 -17.0271
6.170714 -17.1152
6.171714 -17.20302
6.172714 -17.29057
6.173714 -17.37785
6.174714 -17.464850000000002
6.175714 -17.551569999999998
6.176714 -17.63801
6.177714 -17.72416
6.178714 -17.810029999999998
6.179714 -17.8956
6.180714 -17.98086
6.181714 -18.06582
6.182714 -18.150450000000003
6.183714 -18.23477
6.184714 -18.31876
6.185714 -18.40242
6.186714 -18.48575
6.187714 -18.56875
6.188715 -18.651400000000002
6.189714 -18.733710000000002
6.190714 -18.81567
6.191714 -18.89728
6.192714 -18.97853
6.193714 -19.05943
6.194714 -19.13997
6.195714 -19.22015
6.196714 -19.29995
6.197714 -19.37937
6.198714 -19.45841
6.199714 -19.53705
6.200714 -19.615289999999998
6.201715 -19.69314
6.202714 -19.77058
6.203714 -19.84761
6.204714 -19.924239999999998
6.205714 -20.00045
6.206714 -20.07626
6.207714 -20.15164
6.208714 -20.2266
6.209714 -20.30113
6.210714 -20.37523
6.211714 -20.44889
6.212714 -20.522109999999998
6.213714 -20.59489
6.214714 -20.66721
6.215714 -20.739079999999998
6.216714 -20.810480000000002
6.217714 -20.88141
6.218714 -20.95187
6.219714 -21.02186
6.220714 -21.09137
6.221714 -21.1604
6.222714 -21.228949999999998
6.223714 -21.29702
6.224714 -21.3646
6.225714 -21.43169
6.226714 -21.49827
6.227714 -21.56436
6.228714 -21.62993
6.229714 -21.69499
6.230714 -21.759529999999998
6.231714 -21.82356
6.232714 -21.88705
6.233714 -21.950020000000002
6.234715 -22.01245
6.235714 -22.07433
6.236714 -22.13568
6.237714 -22.196479999999998
6.238714 -22.25674
6.239714 -22.31645
6.240714 -22.375600000000002
6.241714 -22.43421
6.242714 -22.49226
6.243714 -22.54974
6.244714 -22.606650000000002
6.245714 -22.66299
6.246714 -22.71874
6.247715 -22.77391
6.248714 -22.828490000000002
6.249714 -22.88249
6.250714 -22.93589
6.251714 -22.9887
6.252714 -23.04091
6.253714 -23.09251
6.254714 -23.1435
6.255714 -23.19389
6.256714 -23.24366
6.257714 -23.292830000000002
6.258714 -23.34137
6.259714 -23.3893
6.260714 -23.4366
6.261714 -23.48326
6.262714 -23.52929
6.263714 -23.57467
6.264714 -23.61941
6.265714 -23.663500000000003
6.266714 -23.706940000000003
6.267715 -23.74973
6.268714 -23.79186
6.269714 -23.83334
6.270714 -23.87416
6.271714 -23.91432
6.272714 -23.9538
6.273714 -23.992620000000002
6.274714 -24.03076
6.275714 -24.06823
6.276714 -24.10502
6.277714 -24.14113
6.278714 -24.17655
6.279714 -24.21128
6.280715 -24.2453
6.281714 -24.27863
6.282714 -24.31126
6.283714 -24.34318
6.284714 -24.374399999999998
6.285714 -24.404909999999997
6.286714 -24.43472
6.287714 -24.46382
6.288714 -24.4922
6.289714 -24.519869999999997
6.290714 -24.54681
6.291714 -24.57302
6.292714 -24.5985
6.293715 -24.62326
6.294714 -24.64727
6.295714 -24.67056
6.296714 -24.6931
6.297714 -24.71489
6.298714 -24.73594
6.299714 -24.756230000000002
6.300714 -24.77578
6.301714 -24.79457
6.302714 -24.81262
6.303714 -24.829909999999998
6.304714 -24.84645
6.305714 -24.862219999999997
6.306714 -24.87723
6.307714 -24.891469999999998
6.308714 -24.90494
6.309714 -24.91763
6.310714 -24.92955
6.311714 -24.94068
6.312714 -24.95104
6.313715 -24.96062
6.314714 -24.96941
6.315714 -24.97742
6.316714 -24.98463
6.317714 -24.99105
6.318714 -24.99669
6.319714 -25.00153
6.320714 -25.00557
6.321714 -25.00882
6.322714 -25.011270000000003
6.323714 -25.01292
6.324714 -25.01376
6.325714 -25.013790000000004
6.326715 -25.013
6.327714 -25.01141
6.328714 -25.008989999999997
6.329714 -25.00577
6.330714 -25.00173
6.331714 -24.996869999999998
6.332714 -24.99119
6.333714 -24.9847
6.334714 -24.97738
6.335714 -24.96923
6.336714 -24.96026
6.337714 -24.95046
6.338714 -24.93983
6.339714 -24.92837
6.340714 -24.91607
6.341714 -24.90294
6.342714 -24.888959999999997
6.343714 -24.87414
6.344714 -24.85849
6.345714 -24.84198
6.346714 -24.824640000000002
6.347714 -24.806449999999998
6.348714 -24.78743
6.349714 -24.76756
6.350714 -24.74684
6.351714 -24.72527
6.352714 -24.70285
6.353714 -24.67958
6.354714 -24.65546
6.355714 -24.63048
6.356714 -24.60464
6.357714 -24.57794
6.358714 -24.55038
6.359715 -24.52197
6.360714 -24.49269
6.361714 -24.46256
6.362714 -24.43157
6.363714 -24.39971
6.364714 -24.367
6.365714 -24.33342
6.366714 -24.29898
6.367714 -24.26367
6.368714 -24.2275
6.369714 -24.190459999999998
6.370714 -24.15255
6.371714 -24.11376
6.372715 -24.0741
6.373714 -24.03357
6.374714 -23.992169999999998
6.375714 -23.94989
6.376714 -23.90675
6.377714 -23.86274
6.378714 -23.81785
6.379714 -23.772090000000002
6.380714 -23.72547
6.381714 -23.677970000000002
6.382714 -23.6296
6.383714 -23.58035
6.384714 -23.53023
6.385714 -23.47924
6.386714 -23.42736
6.387714 -23.3746
6.388714 -23.32096
6.389714 -23.26645
6.390714 -23.21105
6.391714 -23.15479
6.392715 -23.09764
6.393714 -23.03962
6.394714 -22.980729999999998
6.395714 -22.92097
6.396714 -22.86033
6.397714 -22.79882
6.398714 -22.73643
6.399714 -22.67316
6.400714 -22.609019999999997
6.401714 -22.544
6.402714 -22.47809
6.403714 -22.41131
6.404714 -22.34364
6.405715 -22.275100000000002
6.406714 -22.20568
6.407714 -22.13539
6.408714 -22.064230000000002
6.409714 -21.99221
6.410714 -21.91931
6.411714 -21.84555
6.412714 -21.77093
6.413714 -21.695429999999998
6.414714 -21.61907
6.415714 -21.54184
6.416714 -21.46374
6.417714 -21.38477
6.418715 -21.30493
6.419714 -21.22421
6.420714 -21.14263
6.421714 -21.06018
6.422714 -20.97686
6.423714 -20.89268
6.424714 -20.80764
6.425714 -20.72175
6.426714 -20.63501
6.427714 -20.54741
6.428714 -20.45896
6.429714 -20.36965
6.430714 -20.27949
6.431714 -20.188480000000002
6.432714 -20.096600000000002
6.433714 -20.003870000000003
6.434714 -19.91029
6.435714 -19.815849999999998
6.436714 -19.720560000000003
6.437714 -19.62442
6.438715 -19.527430000000003
6.439714 -19.4296
6.440714 -19.33094
6.441714 -19.23143
6.442714 -19.13109
6.443714 -19.02992
6.444714 -18.92792
6.445714 -18.8251
6.446714 -18.72144
6.447714 -18.61694
6.448714 -18.51162
6.449714 -18.405450000000002
6.450714 -18.29846
6.451715 -18.19064
6.452714 -18.08199
6.453714 -17.97252
6.454714 -17.86223
6.455714 -17.75113
6.456714 -17.63922
6.457714 -17.5265
6.458714 -17.41297
6.459714 -17.29863
6.460714 -17.1835
6.461714 -17.06757
6.462714 -16.95083
6.463714 -16.8333
6.464714 -16.71496
6.465714 -16.59583
6.466714 -16.47589
6.467714 -16.35515
6.468714 -16.233620000000002
6.469714 -16.11131
6.470714 -15.98821
6.471714 -15.864339999999999
6.472714 -15.739690000000001
6.473714 -15.61427
6.474714 -15.48809
6.475714 -15.361130000000001
6.476714 -15.23341
6.477714 -15.10492
6.478714 -14.97567
6.479714 -14.845659999999999
6.480714 -14.7149
6.481714 -14.58337
6.482714 -14.45108
6.483714 -14.318040000000002
6.484715 -14.18424
6.485714 -14.049700000000001
6.486714 -13.91442
6.487714 -13.7784
6.488714 -13.64165
6.489714 -13.504179999999998
6.490714 -13.36599
6.491714 -13.227079999999999
6.492714 -13.08744
6.493714 -12.94709
6.494714 -12.806020000000002
6.495714 -12.664230000000002
6.496714 -12.52173
6.497715 -12.37852
6.498714 -12.2346
6.499714 -12.08998
6.500714 -11.94466
6.501714 -11.79864
6.502714 -11.65193
6.503714 -11.50453
6.504714 -11.35645
6.505714 -11.20769
6.506714 -11.05827
6.507714 -10.908180000000002
6.508714 -10.75743
6.509714 -10.60602
6.510714 -10.453940000000001
6.511714 -10.301200000000001
6.512714 -10.147789999999999
6.513714 -9.9937327
6.514714 -9.8390214
6.515714 -9.6836649
6.516714 -9.527669099999999
6.517715 -9.3710378
6.518714 -9.2137754
6.519714 -9.0558864
6.520714 -8.8973753
6.521714 -8.7382473
6.522714 -8.5785083
6.523714 -8.418162899999999
6.524714 -8.2572147
6.525714 -8.095666
6.526714 -7.9335168
6.527714 -7.7707678
6.528714 -7.6074198
6.529714 -7.4434757000000005
6.530715 -7.278940100000001
6.531714 -7.1138196
6.532714 -6.948122399999999
6.533714 -6.781856
6.534714 -6.6150263
6.535714 -6.4476393000000005
6.536714 -6.2796988
6.537714 -6.1112072
6.538714 -5.9421685
6.539714 -5.7725865
6.540714 -5.602465899999999
6.541714 -5.4318111
6.542714 -5.2606259
6.543715 -5.0889131
6.544714 -4.9166745999999995
6.545714 -4.7439127999999995
6.546714 -4.5706309
6.547714 -4.3968339
6.548714 -4.2225283000000005
6.549714 -4.0477224
6.550714 -3.8724247000000003
6.551714 -3.6966432
6.552714 -3.5203843999999997
6.553714 -3.3436526
6.554714 -3.1664506
6.555714 -2.988781
6.556714 -2.8106464
6.557714 -2.6320502
6.558714 -2.4529969
6.559714 -2.2734912
6.560714 -2.0935381
6.561714 -1.9131421999999998
6.562714 -1.7323080000000002
6.563715 -1.5510401
6.564714 -1.3693435
6.565714 -1.1872244
6.566714 -1.0046898
6.567714 -0.82174754
6.568714 -0.63840514
6.569714 -0.45466926
6.570714 -0.27054499
6.571714 -0.08603583599999999
6.572714 0.098855956
6.573714 0.28412833
6.574714 0.46977852000000003
6.575714 0.6558023399999999
6.576715 0.84219398
6.577714 1.028947
6.578714 1.2160545
6.579714 1.4035099
6.580714 1.5913071
6.581714 1.7794402
6.582714 1.9679038
6.583714 2.1566918
6.584714 2.3457978
6.585714 2.5352148000000003
6.586714 2.7249362
6.587714 2.9149562
6.588714 3.1052703
6.589714 3.2958753
6.590714 3.4867689
6.591714 3.6779471
6.592714 3.8694058000000005
6.593714 4.0611383
6.594714 4.2531367
6.595714 4.445393
6.596714 4.637898900000001
6.597714 4.8306469
6.598714 5.0236315
6.599714 5.2168477
6.600714 5.4102909
6.601714 5.6039561
6.602714 5.7978377
6.603714 5.9919294
6.604714 6.1862253
6.605714 6.380719699999999
6.606714 6.5754071
6.607714 6.7702845
6.608714 6.9653466
6.609715 7.1605891
6.610714 7.3560058999999995
6.611714 7.5515896
6.612714 7.7473313
6.613714 7.9432219
6.614714 8.1392542
6.615714 8.3354205
6.616714 8.5317165
6.617714 8.7281384
6.618714 8.9246824
6.619714 9.121344200000001
6.620714 9.3181185
6.621714 9.5149994
6.622715 9.7119793
6.623714 9.909050899999999
6.624714 10.10621
6.625714 10.30344
6.626714 10.50075
6.627714 10.69813
6.628714 10.89556
6.629714 11.09305
6.630714 11.29058
6.631714 11.48815
6.632714 11.68575
6.633714 11.88337
6.634714 12.081
6.635714 12.27866
6.636714 12.476329999999999
6.637714 12.674
6.638714 12.87168
6.639714 13.069349999999998
6.640714 13.267000000000001
6.641714 13.46463
6.642715 13.662230000000001
6.643714 13.859779999999999
6.644714 14.0573
6.645714 14.25476
6.646714 14.45216
6.647714 14.649499999999998
6.648714 14.846770000000001
6.649714 15.04396
6.650714 15.241080000000002
6.651714 15.438099999999999
6.652714 15.63503
6.653714 15.83187
6.654714 16.0286
6.655715 16.22523
6.656714 16.42174
6.657714 16.61812
6.658714 16.81437
6.659714 17.01048
6.660714 17.20643
6.661714 17.40223
6.662714 17.59786
6.663714 17.79332
6.664714 17.98862
6.665714 18.18373
6.666714 18.37866
6.667714 18.5734
6.668715 18.76795
6.669714 18.96228
6.670714 19.156409999999997
6.671714 19.35032
6.672714 19.54401
6.673714 19.73747
6.674714 19.930690000000002
6.675714 20.123659999999997
6.676714 20.31637
6.677714 20.50882
6.678714 20.701
6.679714 20.89289
6.680714 21.08451
6.681714 21.27585
6.682714 21.4669
6.683714 21.65766
6.684714 21.848110000000002
6.685714 22.03826
6.686714 22.22809
6.687714 22.41759
6.688715 22.60676
6.689714 22.7956
6.690714 22.98409
6.691714 23.17223
6.692714 23.36001
6.693714 23.54742
6.694714 23.73446
6.695714 23.921110000000002
6.696714 24.10737
6.697714 24.29324
6.698714 24.47871
6.699714 24.66379
6.700714 24.84846
6.701715 25.03271
6.702714 25.216549999999998
6.703714 25.39995
6.704714 25.582919999999998
6.705714 25.765430000000002
6.706714 25.947490000000002
6.707714 26.129089999999998
6.708714 26.31023
6.709714 26.49089
6.710714 26.67106
6.711714 26.85076
6.712714 27.029959999999996
6.713714 27.208660000000002
6.714714 27.386850000000003
6.715714 27.564539999999997
6.716714 27.741719999999997
6.717714 27.91838
6.718714 28.09452
6.719714 28.270129999999998
6.720714 28.445189999999997
6.721714 28.619699999999998
6.722714 28.79365
6.723714 28.967029999999998
6.724714 29.13984
6.725714 29.312070000000002
6.726714 29.483710000000002
6.727714 29.654770000000003
6.728714 29.825239999999997
6.729714 29.995110000000004
6.730714 30.16438
6.731714 30.33303
6.732714 30.501060000000003
6.733714 30.66848
6.734715 30.835259999999998
6.735714 31.00141
6.736714 31.166909999999998
6.737714 31.33177
6.738714 31.49596
6.739714 31.65949
6.740714 31.822329999999997
6.741714 31.9845
6.742714 32.14597
6.743714 32.306760000000004
6.744714 32.46686
6.745714 32.62625
6.746714 32.78495
6.747715 32.94293
6.748714 33.1002
6.749714 33.256730000000005
6.750714 33.41254
6.751714 33.5676
6.752714 33.72193
6.753714 33.875499999999995
6.754714 34.02832
6.755714 34.180369999999996
6.756714 34.33165
6.757714 34.48215
6.758714 34.63187
6.759714 34.78079
6.760714 34.928920000000005
6.761714 35.07626
6.762714 35.222789999999996
6.763714 35.36852
6.764714 35.51344
6.765714 35.65754
6.766714 35.80081
6.767715 35.943239999999996
6.768714 36.08484
6.769714 36.22558
6.770714 36.36548
6.771714 36.50452
6.772714 36.6427
6.773714 36.780010000000004
6.774714 36.91644
6.775714 37.052
6.776714 37.186659999999996
6.777714 37.32044
6.778714 37.45331
6.779714 37.58529
6.780715 37.71636
6.781714 37.84652
6.782714 37.97577
6.783714 38.10409
6.784714 38.23148
6.785714 38.35793
6.786714 38.48344
6.787714 38.608
6.788714 38.7316
6.789714 38.85425
6.790714 38.97595
6.791714 39.09668
6.792714 39.21643
6.793715 39.33522
6.794714 39.45302
6.795714 39.56983
6.796714 39.68565
6.797714 39.80048
6.798714 39.914300000000004
6.799714 40.02713
6.800714 40.13894
6.801714 40.24973
6.802714 40.3595
6.803714 40.46823
6.804714 40.57594
6.805714 40.6826
6.806714 40.78823
6.807714 40.892810000000004
6.808714 40.99635
6.809714 41.09883
6.810714 41.20025
6.811714 41.30061
6.812714 41.39989
6.813715 41.49809
6.814714 41.59521
6.815714 41.691250000000004
6.816714 41.7862
6.817714 41.88006
6.818714 41.97282
6.819714 42.064479999999996
6.820714 42.15504
6.821714 42.24449
6.822714 42.33283
6.823714 42.420049999999996
6.824714 42.50616
6.825714 42.59114
6.826715 42.67499
6.827714 42.757709999999996
6.828714 42.839290000000005
6.829714 42.91972
6.830714 42.998999999999995
6.831714 43.077130000000004
6.832714 43.15411
6.833714 43.22992
6.834714 43.30457
6.835714 43.37807
6.836714 43.45039
6.837714 43.52155
6.838714 43.59153
6.839714 43.66033
6.840714 43.72795
6.841714 43.79438
6.842714 43.859609999999996
6.843714 43.923649999999995
6.844714 43.98648
6.845714 44.048120000000004
6.846714 44.108540000000005
6.847714 44.16775
6.848714 44.22574
6.849714 44.28251
6.850714 44.33807
6.851714 44.39241
6.852714 44.44552
6.853714 44.497409999999995
6.854714 44.54807
6.855714 44.59751
6.856714 44.6457
6.857714 44.692660000000004
6.858714 44.738369999999996
6.859715 44.782830000000004
6.860714 44.82605
6.861714 44.868
6.862714 44.90871
6.863714 44.94815
6.864714 44.98633
6.865714 45.02325
6.866714 45.058910000000004
6.867714 45.0933
6.868714 45.12642
6.869714 45.15827
6.870714 45.18886
6.871714 45.21817
6.872715 45.24621
6.873714 45.27297
6.874714 45.29845
6.875714 45.322630000000004
6.876714 45.345530000000004
6.877714 45.36713
6.878714 45.38743
6.879714 45.406439999999996
6.880714 45.424150000000004
6.881714 45.44057
6.882714 45.45568
6.883714 45.469500000000004
6.884714 45.48202
6.885714 45.493230000000004
6.886714 45.503130000000006
6.887714 45.51173
6.888714 45.51903
6.889714 45.52501
6.890714 45.52967
6.891714 45.53302
6.892715 45.53504
6.893714 45.53575
6.894714 45.53514
6.895714 45.5332
6.896714 45.52994
6.897714 45.52536
6.898714 45.51947
6.899714 45.51225
6.900714 45.503710000000005
6.901714 45.493860000000005
6.902714 45.48267
6.903714 45.470169999999996
6.904714 45.45634
6.905715 45.44117
6.906714 45.42468
6.907714 45.40685
6.908714 45.38768
6.909714 45.367180000000005
6.910714 45.34534
6.911714 45.32217
6.912714 45.29766
6.913714 45.27182
6.914714 45.244640000000004
6.915714 45.216139999999996
6.916714 45.18631
6.917714 45.155139999999996
6.918715 45.12265
6.919714 45.08883
6.920714 45.053670000000004
6.921714 45.01718
6.922714 44.979350000000004
6.923714 44.940180000000005
6.924714 44.89967
6.925714 44.85782
6.926714 44.81463
6.927714 44.77011
6.928714 44.72425
6.929714 44.677060000000004
6.930714 44.62855
6.931714 44.57871
6.932714 44.52754
6.933714 44.47504
6.934714 44.42122
6.935714 44.36607
6.936714 44.309599999999996
6.937714 44.25179
6.938715 44.192660000000004
6.939714 44.13219
6.940714 44.0704
6.941714 44.00727
6.942714 43.94282
6.943714 43.87704
6.944714 43.809940000000005
6.945714 43.74152
6.946714 43.67179
6.947714 43.60075
6.948714 43.5284
6.949714 43.454739999999994
6.950714 43.37977
6.951715 43.3035
6.952714 43.22591
6.953714 43.147020000000005
6.954714 43.06681
6.955714 42.985299999999995
6.956714 42.90248
6.957714 42.81835
6.958714 42.73293
6.959714 42.6462
6.960714 42.55818
6.961714 42.468869999999995
6.962714 42.37827
6.963714 42.286390000000004
6.964714 42.19323
6.965714 42.09879
6.966714 42.00308
6.967714 41.90609
6.968714 41.80782
6.969714 41.70827
6.970714 41.60745
6.971714 41.50535
6.972714 41.40199
6.973714 41.29735
6.974714 41.19144
6.975714 41.08428
6.976714 40.97587
6.977714 40.8662
6.978714 40.75529
6.979714 40.64313
6.980714 40.52973
6.981714 40.41509
6.982714 40.299220000000005
6.983714 40.18212
6.984715 40.06379
6.985714 39.94423
6.986714 39.82344
6.987714 39.70142
6.988714 39.57818
6.989714 39.45372
6.990714 39.328039999999994
6.991714 39.20116
6.992714 39.07307
6.993714 38.94379
6.994714 38.813320000000004
6.995714 38.68166
6.996714 38.54881
6.997715 38.41478
6.998714 38.27957
6.999714 38.14318
7.000714 38.00562
7.001714 37.86689
7.002714 37.727
7.003714 37.585950000000004
7.004714 37.443729999999995
7.005714 37.30036
7.006714 37.15583
7.007714 37.01015
7.008714 36.86334
7.009714 36.71539
7.010714 36.566320000000005
7.011714 36.41612
7.012714 36.26481
7.013714 36.11238
7.014714 35.958839999999995
7.015714 35.8042
7.016714 35.64844
7.017715 35.49159
7.018714 35.33364
7.019714 35.17461
7.020714 35.014489999999995
7.021714 34.85329
7.022714 34.69101
7.023714 34.52766
7.024714 34.36325
7.025714 34.19778
7.026714 34.03126
7.027714 33.8637
7.028714 33.6951
7.029714 33.52548
7.030715 33.354820000000004
7.031714 33.18314
7.032714 33.01043
7.033714 32.8367
7.034714 32.66196
7.035714 32.48621
7.036714 32.30946
7.037714 32.131710000000005
7.038714 31.952979999999997
7.039714 31.773269999999997
7.040714 31.592579999999998
7.041714 31.410919999999997
7.042714 31.228299999999997
7.043715 31.044719999999998
7.044714 30.86019
7.045714 30.67472
7.046714 30.488310000000002
7.047714 30.30097
7.048714 30.11271
7.049714 29.92353
7.050714 29.73342
7.051714 29.5424
7.052714 29.35048
7.053714 29.157660000000003
7.054714 28.96395
7.055714 28.76935
7.056714 28.573890000000002
7.057714 28.377550000000003
7.058714 28.180349999999997
7.059714 27.9823
7.060714 27.783400000000004
7.061714 27.58365
7.062714 27.383069999999996
7.063715 27.18166
7.064714 26.979419999999998
7.065714 26.77637
7.066714 26.572499999999998
7.067714 26.367829999999998
7.068714 26.16236
7.069714 25.95609
7.070714 25.74904
7.071714 25.541209999999996
7.072714 25.33261
7.073714 25.12326
7.074714 24.91315
7.075714 24.7023
7.076715 24.49071
7.077714 24.27838
7.078714 24.06533
7.079714 23.85156
7.080714 23.637079999999997
7.081714 23.42189
7.082714 23.206
7.083714 22.98943
7.084714 22.77217
7.085714 22.55424
7.086714 22.33564
7.087714 22.11638
7.088714 21.89648
7.089714 21.675929999999997
7.090714 21.45475
7.091714 21.23294
7.092714 21.01051
7.093714 20.78747
7.094714 20.56382
7.095714 20.339570000000002
7.096714 20.11473
7.097714 19.889290000000003
7.098714 19.66328
7.099714 19.436709999999998
7.100714 19.209580000000003
7.101714 18.9819
7.102714 18.75368
7.103714 18.52492
7.104714 18.29565
7.105714 18.06585
7.106714 17.83555
7.107714 17.60475
7.108714 17.37345
7.109715 17.14167
7.110714 16.909399999999998
7.111714 16.676669999999998
7.112714 16.443469999999998
7.113714 16.20981
7.114714 15.975700000000002
7.115714 15.74116
7.116714 15.50619
7.117714 15.270800000000001
7.118714 15.035000000000002
7.119714 14.798810000000001
7.120714 14.562230000000001
7.121714 14.32526
7.122715 14.08791
7.123714 13.850190000000001
7.124714 13.6121
7.125714 13.373650000000001
7.126714 13.134860000000002
7.127714 12.895719999999999
7.128714 12.65626
7.129714 12.41647
7.130714 12.17636
7.131714 11.93595
7.132714 11.69525
7.133714 11.45426
7.134714 11.213
7.135714 10.97148
7.136714 10.729700000000001
7.137714 10.48767
7.138714 10.2454
7.139714 10.0029
7.140714 9.7601578
7.141714 9.5171981
7.142715 9.2740253
7.143714 9.030648300000001
7.144714 8.7870769
7.145714 8.5433222
7.146714 8.299394
7.147714 8.055303199999999
7.148714 7.811059800000001
7.149714 7.566674099999999
7.150714 7.322155700000001
7.151714 7.0775144
7.152714 6.8327583
7.153714 6.587894299999999
7.154714 6.3429281
7.155715 6.0978658
7.156714 5.8527134
7.157714 5.6074776
7.158714 5.3621668
7.159714 5.1167905
7.160714 4.8713598
7.161714 4.6258852
7.162714 4.3803778
7.163714 4.1348483
7.164714 3.8893074
7.165714 3.6437649000000003
7.166714 3.3982303
7.167714 3.1527128
7.168715 2.9072207999999997
7.169714 2.661762
7.170714 2.4163430999999997
7.171714 2.1709697
7.172714 1.9256476000000002
7.173714 1.6803833000000001
7.174714 1.4351845
7.175714 1.1900605
7.176714 0.9450223299999999
7.177714 0.70008216
7.178714 0.45525208
7.179714 0.2105437
7.180714 -0.0340325
7.181714 -0.27846731
7.182714 -0.52275253
7.183714 -0.76688044
7.184714 -1.0108435
7.185714 -1.2546341
7.186714 -1.4982451
7.187714 -1.741669
7.188715 -1.9848993
7.189714 -2.227929
7.190714 -2.4707511
7.191714 -2.7133573
7.192714 -2.9557371999999997
7.193714 -3.1978793
7.194714 -3.439771
7.195714 -3.6813997
7.196714 -3.9227534
7.197714 -4.1638222
7.198714 -4.4045977
7.199714 -4.6450745
7.200714 -4.885246599999999
7.201715 -5.1251087
7.202714 -5.3646541999999995
7.203714 -5.603876
7.204714 -5.8427658000000005
7.205714 -6.0813155
7.206714 -6.3195162
7.207714 -6.5573595
7.208714 -6.794836399999999
7.209714 -7.0319377
7.210714 -7.268651600000001
7.211714 -7.5049654
7.212714 -7.7408679
7.213714 -7.976348
7.214714 -8.2113951
7.215714 -8.446002
7.216714 -8.6801633
7.217714 -8.9138746
7.218714 -9.1471314
7.219714 -9.3799293
7.220714 -9.612261499999999
7.221714 -9.8441191
7.222714 -10.07549
7.223714 -10.30637
7.224714 -10.53674
7.225714 -10.766589999999999
7.226714 -10.99592
7.227714 -11.224720000000001
7.228714 -11.45298
7.229714 -11.68068
7.230714 -11.90782
7.231714 -12.13438
7.232714 -12.36037
7.233714 -12.58578
7.234715 -12.810599999999999
7.235714 -13.03482
7.236714 -13.25845
7.237714 -13.481480000000001
7.238714 -13.70389
7.239714 -13.925679999999998
7.240714 -14.14684
7.241714 -14.36734
7.242714 -14.5872
7.243714 -14.806379999999999
7.244714 -15.02489
7.245714 -15.242729999999998
7.246714 -15.45987
7.247715 -15.67633
7.248714 -15.89208
7.249714 -16.10712
7.250714 -16.321450000000002
7.251714 -16.535050000000002
7.252714 -16.74793
7.253714 -16.960069999999998
7.254714 -17.17148
7.255714 -17.38214
7.256714 -17.59204
7.257714 -17.80118
7.258714 -18.009539999999998
7.259714 -18.2171
7.260714 -18.42387
7.261714 -18.62984
7.262714 -18.834989999999998
7.263714 -19.03933
7.264714 -19.24286
7.265714 -19.44556
7.266714 -19.64744
7.267715 -19.84847
7.268714 -20.048659999999998
7.269714 -20.247999999999998
7.270714 -20.44648
7.271714 -20.6441
7.272714 -20.84084
7.273714 -21.0367
7.274714 -21.23168
7.275714 -21.42575
7.276714 -21.61891
7.277714 -21.811159999999997
7.278714 -22.00248
7.279714 -22.19287
7.280715 -22.38233
7.281714 -22.570870000000003
7.282714 -22.75846
7.283714 -22.94512
7.284714 -23.13083
7.285714 -23.31558
7.286714 -23.49936
7.287714 -23.68216
7.288714 -23.86398
7.289714 -24.04481
7.290714 -24.22464
7.291714 -24.40348
7.292714 -24.5813
7.293715 -24.75811
7.294714 -24.9339
7.295714 -25.10866
7.296714 -25.28238
7.297714 -25.455080000000002
7.298714 -25.62673
7.299714 -25.79736
7.300714 -25.966929999999998
7.301714 -26.13546
7.302714 -26.30292
7.303714 -26.46931
7.304714 -26.634619999999998
7.305714 -26.798840000000002
7.306714 -26.96197
7.307714 -27.12399
7.308714 -27.28492
7.309714 -27.44474
7.310714 -27.603450000000002
7.311714 -27.761059999999997
7.312714 -27.917550000000002
7.313715 -28.07291
7.314714 -28.22716
7.315714 -28.380270000000003
7.316714 -28.532249999999998
7.317714 -28.68309
7.318714 -28.8328
7.319714 -28.98135
7.320714 -29.128739999999997
7.321714 -29.27496
7.322714 -29.42001
7.323714 -29.563869999999998
7.324714 -29.706539999999997
7.325714 -29.848039999999997
7.326715 -29.98834
7.327714 -30.12746
7.328714 -30.265389999999996
7.329714 -30.40213
7.330714 -30.53767
7.331714 -30.672
7.332714 -30.80513
7.333714 -30.93703
7.334714 -31.067719999999998
7.335714 -31.197190000000003
7.336714 -31.325429999999997
7.337714 -31.45243
7.338714 -31.57819
7.339714 -31.7027
7.340714 -31.82596
7.341714 -31.947969999999998
7.342714 -32.06872
7.343714 -32.18822
7.344714 -32.30647
7.345714 -32.42347
7.346714 -32.539210000000004
7.347714 -32.653690000000005
7.348714 -32.7669
7.349714 -32.87884
7.350714 -32.9895
7.351714 -33.09888
7.352714 -33.206970000000005
7.353714 -33.31377
7.354714 -33.41927
7.355714 -33.52348
7.356714 -33.62638
7.357714 -33.72798
7.358714 -33.82828
7.359715 -33.92727
7.360714 -34.02496
7.361714 -34.121340000000004
7.362714 -34.216429999999995
7.363714 -34.310210000000005
7.364714 -34.402680000000004
7.365714 -34.493829999999996
7.366714 -34.58367
7.367714 -34.672180000000004
7.368714 -34.75935
7.369714 -34.8452
7.370714 -34.929700000000004
7.371714 -35.01288
7.372715 -35.09472
7.373714 -35.17522
7.374714 -35.25439
7.375714 -35.332209999999996
7.376714 -35.408699999999996
7.377714 -35.48385
7.378714 -35.55766
7.379714 -35.63014
7.380714 -35.70127
7.381714 -35.77106
7.382714 -35.8395
7.383714 -35.90659
7.384714 -35.97232
7.385714 -36.03669
7.386714 -36.0997
7.387714 -36.161339999999996
7.388714 -36.22163
7.389714 -36.28056
7.390714 -36.33814
7.391714 -36.39436
7.392715 -36.44923
7.393714 -36.50274
7.394714 -36.55489
7.395714 -36.60568
7.396714 -36.655120000000004
7.397714 -36.70319
7.398714 -36.74991
7.399714 -36.79527
7.400714 -36.83926
7.401714 -36.88188
7.402714 -36.92313
7.403714 -36.963010000000004
7.404714 -37.001509999999996
7.405715 -37.03864
7.406714 -37.07441
7.407714 -37.10883
7.408714 -37.14188
7.409714 -37.17358
7.410714 -37.203920000000004
7.411714 -37.2329
7.412714 -37.26052
7.413714 -37.28678
7.414714 -37.31168
7.415714 -37.33522
7.416714 -37.3574
7.417714 -37.37822
7.418715 -37.39768
7.419714 -37.415769999999995
7.420714 -37.432500000000005
7.421714 -37.44787
7.422714 -37.46188
7.423714 -37.47453
7.424714 -37.48585
7.425714 -37.49582
7.426714 -37.50444
7.427714 -37.51173
7.428714 -37.517669999999995
7.429714 -37.52227
7.430714 -37.52553
7.431714 -37.52744
7.432714 -37.528
7.433714 -37.52723
7.434714 -37.52511
7.435714 -37.521660000000004
7.436714 -37.516870000000004
7.437714 -37.51075
7.438715 -37.50328
7.439714 -37.49449
7.440714 -37.48437
7.441714 -37.47293
7.442714 -37.46018
7.443714 -37.44611
7.444714 -37.43074
7.445714 -37.414049999999996
7.446714 -37.396049999999995
7.447714 -37.376740000000005
7.448714 -37.35612
7.449714 -37.33418
7.450714 -37.31095
7.451715 -37.28641
7.452714 -37.26058
7.453714 -37.233450000000005
7.454714 -37.20504
7.455714 -37.17534
7.456714 -37.144349999999996
7.457714 -37.112089999999995
7.458714 -37.07854
7.459714 -37.043730000000004
7.460714 -37.00765
7.461714 -36.97031
7.462714 -36.9317
7.463714 -36.891839999999995
7.464714 -36.85071
7.465714 -36.80831
7.466714 -36.76466
7.467714 -36.71975
7.468714 -36.67358
7.469714 -36.626180000000005
7.470714 -36.57754
7.471714 -36.52767
7.472714 -36.47656
7.473714 -36.424240000000005
7.474714 -36.37069
7.475714 -36.31593
7.476714 -36.25996
7.477714 -36.20277
7.478714 -36.14439
7.479714 -36.08481
7.480714 -36.02403
7.481714 -35.96206
7.482714 -35.8989
7.483714 -35.83454
7.484715 -35.76899
7.485714 -35.702270000000006
7.486714 -35.63437
7.487714 -35.5653
7.488714 -35.49508
7.489714 -35.423700000000004
7.490714 -35.35118
7.491714 -35.27751
7.492714 -35.2027
7.493714 -35.12675
7.494714 -35.049659999999996
7.495714 -34.97145
7.496714 -34.892109999999995
7.497715 -34.81166
7.498714 -34.7301
7.499714 -34.647420000000004
7.500714 -34.56363
7.501714 -34.47873
7.502714 -34.392739999999996
7.503714 -34.305659999999996
7.504714 -34.21749
7.505714 -34.12825
7.506714 -34.03795
7.507714 -33.94659
7.508714 -33.85417
7.509714 -33.76069
7.510714 -33.66617
7.511714 -33.57061
7.512714 -33.474
7.513714 -33.37635
7.514714 -33.27768
7.515714 -33.17798
7.516714 -33.07727
7.517715 -32.97555
7.518714 -32.872820000000004
7.519714 -32.76908
7.520714 -32.664359999999995
7.521714 -32.55864
7.522714 -32.451950000000004
7.523714 -32.34429
7.524714 -32.23567
7.525714 -32.1261
7.526714 -32.01558
7.527714 -31.904100000000003
7.528714 -31.79169
7.529714 -31.67833
7.530715 -31.56404
7.531714 -31.448819999999998
7.532714 -31.332680000000003
7.533714 -31.21563
7.534714 -31.09768
7.535714 -30.978830000000002
7.536714 -30.85908
7.537714 -30.73844
7.538714 -30.616919999999997
7.539714 -30.494529999999997
7.540714 -30.37128
7.541714 -30.24718
7.542714 -30.12223
7.543715 -29.996440000000003
7.544714 -29.869820000000004
7.545714 -29.74236
7.546714 -29.614069999999998
7.547714 -29.484959999999997
7.548714 -29.35503
7.549714 -29.224290000000003
7.550714 -29.092760000000002
7.551714 -28.96044
7.552714 -28.82733
7.553714 -28.69345
7.554714 -28.5588
7.555714 -28.423389999999998
7.556714 -28.28723
7.557714 -28.15032
7.558714 -28.01268
7.559714 -27.8743
7.560714 -27.73521
7.561714 -27.595399999999998
7.562714 -27.45488
7.563715 -27.313660000000002
7.564714 -27.17173
7.565714 -27.0291
7.566714 -26.88579
7.567714 -26.741789999999998
7.568714 -26.59712
7.569714 -26.4518
7.570714 -26.30582
7.571714 -26.15919
7.572714 -26.01193
7.573714 -25.86404
7.574714 -25.715529999999998
7.575714 -25.56641
7.576715 -25.416680000000003
7.577714 -25.26636
7.578714 -25.11545
7.579714 -24.963949999999997
7.580714 -24.81188
7.581714 -24.659229999999997
7.582714 -24.50601
7.583714 -24.35223
7.584714 -24.1979
7.585714 -24.043020000000002
7.586714 -23.8876
7.587714 -23.731669999999998
7.588714 -23.575219999999998
7.589714 -23.41827
7.590714 -23.26083
7.591714 -23.1029
7.592714 -22.94448
7.593714 -22.78559
7.594714 -22.62623
7.595714 -22.4664
7.596714 -22.30613
7.597714 -22.145400000000002
7.598714 -21.98423
7.599714 -21.82261
7.600714 -21.66057
7.601714 -21.4981
7.602714 -21.33521
7.603714 -21.17193
7.604714 -21.00826
7.605714 -20.84421
7.606714 -20.67979
7.607714 -20.51501
7.608714 -20.349880000000002
7.609715 -20.1844
7.610714 -20.01858
7.611714 -19.852410000000003
7.612714 -19.685920000000003
7.613714 -19.5191
7.614714 -19.351969999999998
7.615714 -19.18452
7.616714 -19.01677
7.617714 -18.84872
7.618714 -18.68038
7.619714 -18.51176
7.620714 -18.34288
7.621714 -18.17375
7.622715 -18.00437
7.623714 -17.83476
7.624714 -17.664920000000002
7.625714 -17.494870000000002
7.626714 -17.3246
7.627714 -17.15411
7.628714 -16.98341
7.629714 -16.81252
7.630714 -16.64142
7.631714 -16.47014
7.632714 -16.29867
7.633714 -16.12704
7.634714 -15.955250000000001
7.635714 -15.7833
7.636714 -15.61121
7.637714 -15.439
7.638714 -15.266660000000002
7.639714 -15.09422
7.640714 -14.92168
7.641714 -14.749039999999999
7.642715 -14.57632
7.643714 -14.40352
7.644714 -14.23063
7.645714 -14.05767
7.646714 -13.884630000000001
7.647714 -13.71153
7.648714 -13.53837
7.649714 -13.365160000000001
7.650714 -13.191910000000002
7.651714 -13.018640000000001
7.652714 -12.84535
7.653714 -12.672059999999998
7.654714 -12.498769999999999
7.655715 -12.32549
7.656714 -12.15224
7.657714 -11.979009999999999
7.658714 -11.80581
7.659714 -11.63265
7.660714 -11.45954
7.661714 -11.28647
7.662714 -11.11345
7.663714 -10.94049
7.664714 -10.76759
7.665714 -10.59477
7.666714 -10.42202
7.667714 -10.249369999999999
7.668715 -10.076830000000001
7.669714 -9.9043958
7.670714 -9.7320914
7.671714 -9.5599197
7.672714 -9.387887300000001
7.673714 -9.2159994
7.674714 -9.0442598
7.675714 -8.8726737
7.676714 -8.7012455
7.677714 -8.529979
7.678714 -8.3588801
7.679714 -8.1879541
7.680714 -8.0172077
7.681714 -7.846649
7.682714 -7.6762885
7.683714 -7.506135899999999
7.684714 -7.336202999999999
7.685714 -7.1665011
7.686714 -6.997039200000001
7.687714 -6.8278253
7.688715 -6.658866300000001
7.689714 -6.490167199999999
7.690714 -6.321731199999999
7.691714 -6.1535612
7.692714 -5.9856605
7.693714 -5.8180328
7.694714 -5.6506831
7.695714 -5.4836168999999995
7.696714 -5.3168416
7.697714 -5.1503655
7.698714 -4.9841978000000005
7.699714 -4.8183486
7.700714 -4.6528279999999995
7.701715 -4.4876453
7.702714 -4.322809400000001
7.703714 -4.1583277
7.704714 -3.9942063
7.705714 -3.8304497
7.706714 -3.667061
7.707714 -3.5040430999999996
7.708714 -3.3413988
7.709714 -3.1791307
7.710714 -3.0172426
7.711714 -2.8557397
7.712714 -2.6946288
7.713714 -2.5339177
7.714714 -2.3736158
7.715714 -2.2137327
7.716714 -2.054278
7.717714 -1.8952612
7.718714 -1.7366903
7.719714 -1.5785721999999998
7.720714 -1.4209121
7.721714 -1.263714
7.722714 -1.106981
7.723714 -0.95071541
7.724714 -0.79491967
7.725714 -0.63959714
7.726714 -0.48475182000000006
7.727714 -0.33038887
7.728714 -0.17651457
7.729714 -0.02313622
7.730714 0.12973794
7.731714 0.28209919
7.732714 0.43393881
7.733714 0.58524851
7.734715 0.73602088
7.735714 0.8862498200000001
7.736714 1.035931
7.737714 1.1850614000000002
7.738714 1.3336394
7.739714 1.4816638
7.740714 1.6291331
7.741714 1.776045
7.742714 1.9223957999999999
7.743714 2.0681804
7.744714 2.2133920000000002
7.745714 2.3580232999999997
7.746714 2.5020659
7.747715 2.6455121000000004
7.748714 2.7883545
7.749714 2.9305859
7.750714 3.0722005
7.751714 3.2131933000000004
7.752714 3.35356
7.753714 3.4932986
7.754714 3.6324075999999996
7.755714 3.7708864
7.756714 3.9087344
7.757714 4.0459506
7.758714 4.1825323999999995
7.759714 4.3184754
7.760714 4.4537738000000004
7.761714 4.5884199
7.762714 4.7224056
7.763714 4.8557226
7.764714 4.988363
7.765714 5.1203214
7.766714 5.2515924
7.767715 5.3821728
7.768714 5.5120599
7.769714 5.6412514
7.770714 5.7697464
7.771714 5.8975436
7.772714 6.024641900000001
7.773714 6.1510399
7.774714 6.2767357
7.775714 6.4017266
7.776714 6.5260082
7.777714 6.6495739
7.778714 6.7724168
7.779714 6.8945304
7.780715 7.015907
7.781714 7.1365416
7.782714 7.2564296
7.783714 7.3755689
7.784714 7.4939586
7.785714 7.611599600000001
7.786714 7.728491699999999
7.787714 7.844635799999999
7.788714 7.9600304
7.789714 8.074674
7.790714 8.1885636
7.791714 8.3016962
7.792714 8.4140673
7.793715 8.5256726
7.794714 8.6365066
7.795714 8.7465636
7.796714 8.8558383
7.797714 8.964325500000001
7.798714 9.072021399999999
7.799714 9.1789238
7.800714 9.2850313
7.801714 9.3903452
7.802714 9.4948664
7.803714 9.5985964
7.804714 9.7015366
7.805714 9.8036855
7.806714 9.905041
7.807714 10.005600000000001
7.808714 10.10536
7.809714 10.20431
7.810714 10.30244
7.811714 10.399759999999999
7.812714 10.49626
7.813715 10.59194
7.814714 10.68679
7.815714 10.78081
7.816714 10.87401
7.817714 10.966389999999999
7.818714 11.057939999999999
7.819714 11.14867
7.820714 11.238570000000001
7.821714 11.32767
7.822714 11.415939999999999
7.823714 11.50339
7.824714 11.590010000000001
7.825714 11.6758
7.826715 11.76075
7.827714 11.84486
7.828714 11.928130000000001
7.829714 12.01055
7.830714 12.09211
7.831714 12.17284
7.832714 12.25271
7.833714 12.33174
7.834714 12.40993
7.835714 12.48728
7.836714 12.5638
7.837714 12.63947
7.838714 12.714310000000001
7.839714 12.78831
7.840714 12.86147
7.841714 12.93378
7.842714 13.005249999999998
7.843714 13.07586
7.844714 13.14561
7.845714 13.214509999999999
7.846714 13.282540000000001
7.847714 13.349720000000001
7.848714 13.41604
7.849714 13.48152
7.850714 13.546140000000001
7.851714 13.60992
7.852714 13.67286
7.853714 13.73496
7.854714 13.79622
7.855714 13.856630000000001
7.856714 13.9162
7.857714 13.97492
7.858714 14.03279
7.859715 14.08981
7.860714 14.14597
7.861714 14.201279999999999
7.862714 14.25573
7.863714 14.309330000000001
7.864714 14.36207
7.865714 14.41397
7.866714 14.46502
7.867714 14.51523
7.868714 14.56461
7.869714 14.61316
7.870714 14.660870000000001
7.871714 14.70774
7.872715 14.753779999999999
7.873714 14.79897
7.874714 14.843319999999999
7.875714 14.886830000000002
7.876714 14.9295
7.877714 14.971319999999999
7.878714 15.012310000000001
7.879714 15.05245
7.880714 15.09176
7.881714 15.130230000000001
7.882714 15.16787
7.883714 15.204690000000001
7.884714 15.24069
7.885714 15.27587
7.886714 15.310229999999999
7.887714 15.34378
7.888714 15.37651
7.889714 15.408430000000001
7.890714 15.439520000000002
7.891714 15.46979
7.892715 15.49924
7.893714 15.52788
7.894714 15.55569
7.895714 15.58269
7.896714 15.60889
7.897714 15.63427
7.898714 15.658859999999999
7.899714 15.682640000000001
7.900714 15.705630000000001
7.901714 15.727820000000001
7.902714 15.74922
7.903714 15.76983
7.904714 15.78965
7.905715 15.80869
7.906714 15.82693
7.907714 15.84439
7.908714 15.861049999999999
7.909714 15.87692
7.910714 15.89202
7.911714 15.906329999999999
7.912714 15.91986
7.913714 15.93263
7.914714 15.944630000000002
7.915714 15.955869999999999
7.916714 15.966350000000002
7.917714 15.97607
7.918715 15.98504
7.919714 15.993260000000001
7.920714 16.00073
7.921714 16.007450000000002
7.922714 16.01342
7.923714 16.01865
7.924714 16.02313
7.925714 16.026860000000003
7.926714 16.029860000000003
7.927714 16.03211
7.928714 16.03364
7.929714 16.03444
7.930714 16.034509999999997
7.931714 16.03386
7.932714 16.0325
7.933714 16.030430000000003
7.934714 16.027649999999998
7.935714 16.024160000000002
7.936714 16.01997
7.937714 16.01507
7.938715 16.00947
7.939714 16.00317
7.940714 15.996170000000001
7.941714 15.98848
7.942714 15.9801
7.943714 15.97103
7.944714 15.96128
7.945714 15.95086
7.946714 15.93976
7.947714 15.928
7.948714 15.915579999999999
7.949714 15.90249
7.950714 15.888749999999998
7.951715 15.874360000000001
7.952714 15.859319999999999
7.953714 15.843630000000001
7.954714 15.8273
7.955714 15.81032
7.956714 15.79269
7.957714 15.77443
7.958714 15.75553
7.959714 15.736
7.960714 15.715850000000001
7.961714 15.69507
7.962714 15.673680000000001
7.963714 15.65168
7.964714 15.62908
7.965714 15.60587
7.966714 15.58206
7.967714 15.55766
7.968714 15.532660000000002
7.969714 15.50708
7.970714 15.4809
7.971714 15.45415
7.972714 15.42682
7.973714 15.398909999999999
7.974714 15.370429999999999
7.975714 15.34138
7.976714 15.31177
7.977714 15.281590000000001
7.978714 15.25086
7.979714 15.21959
7.980714 15.18777
7.981714 15.15541
7.982714 15.12252
7.983714 15.0891
7.984715 15.055150000000001
7.985714 15.02066
7.986714 14.985660000000001
7.987714 14.950140000000001
7.988714 14.914109999999999
7.989714 14.87757
7.990714 14.840519999999998
7.991714 14.802979999999998
7.992714 14.76494
7.993714 14.7264
7.994714 14.68737
7.995714 14.647859999999998
7.996714 14.60787
7.997715 14.5674
7.998714 14.52647
7.999714 14.48508
8.000714 14.44322
8.001715 14.40091
8.002714 14.35814
8.003715 14.31492
8.004714 14.271249999999998
8.005714 14.227139999999999
8.006714 14.1826
8.007714 14.137630000000001
8.008715 14.09224
8.009714 14.046420000000001
8.010715 14.00018
8.011714 13.95352
8.012714 13.906450000000001
8.013714 13.858970000000001
8.014714 13.81109
8.015715 13.7628
8.016714 13.714129999999999
8.017715 13.665070000000002
8.018714 13.615630000000001
8.019714 13.5658
8.020715 13.5156
8.021714 13.465019999999999
8.022715 13.41407
8.023714 13.362760000000002
8.024714 13.311100000000001
8.025714 13.25908
8.026714 13.20671
8.027715 13.154
8.028714 13.100950000000001
8.029715 13.047559999999999
8.030714 12.99384
8.031714 12.93979
8.032714 12.88541
8.033714 12.83071
8.034715 12.775710000000002
8.035714 12.72041
8.036715 12.664800000000001
8.037714 12.60889
8.038714 12.552679999999999
8.039714 12.496179999999999
8.040714 12.43938
8.041715 12.3823
8.042714 12.32493
8.043715 12.267290000000001
8.044714 12.20938
8.045714 12.1512
8.046714 12.092749999999999
8.047714 12.03404
8.048715 11.97507
8.049714 11.91584
8.050714 11.85638
8.051714 11.796669999999999
8.052714 11.73673
8.053715 11.67656
8.054714 11.61617
8.055715 11.55555
8.056714 11.49471
8.057714 11.43365
8.058714 11.37237
8.059714 11.31088
8.060715 11.24919
8.061714 11.187289999999999
8.062715 11.1252
8.063714 11.06293
8.064714 11.000459999999999
8.065714 10.93781
8.066714 10.874979999999999
8.067715 10.81197
8.068714 10.7488
8.069715 10.685459999999999
8.070714 10.62197
8.071714 10.55832
8.072714 10.49452
8.073714 10.43057
8.074715 10.36647
8.075714 10.30222
8.076715 10.237820000000001
8.077714 10.17328
8.078714 10.10862
8.079714 10.04383
8.080714 9.9789232
8.081715 9.913902700000001
8.082714 9.8487698
8.083714 9.7835258
8.084714 9.718173700000001
8.085714 9.6527182
8.086715 9.587163499999999
8.087714 9.5215149
8.088715 9.4557755
8.089714 9.389948100000002
8.090714 9.3240328
8.091714 9.2580311
8.092714 9.191943700000001
8.093715 9.125774400000001
8.094714 9.0595298
8.095715 8.993217300000001
8.096714 8.9268453
8.097714 8.8604204
8.098714 8.7939478
8.099714 8.7274306
8.100715 8.6608693
8.101714 8.5942648
8.102715 8.5276186
8.103714 8.460932999999999
8.104714 8.394211499999999
8.105714 8.3274588
8.106714 8.260678500000001
8.107715 8.1938736
8.108714 8.1270456
8.109715 8.060196
8.110714 7.993328600000001
8.111714 7.9264469
8.112714 7.8595578999999995
8.113714 7.7926687999999995
8.114715 7.725787200000001
8.115714 7.6589182000000005
8.116714 7.5920641
8.117714 7.5252257
8.118714 7.4584022
8.119715 7.3915914
8.120714 7.3247932
8.121715 7.258009899999999
8.122714 7.1912453
8.123714 7.124504399999999
8.124714 7.0577927
8.125714 6.9911137
8.126715 6.9244712999999996
8.127714 6.8578675
8.128715 6.7913063
8.129714 6.724792
8.130714 6.658330599999999
8.131714 6.5919273
8.132714 6.525587300000001
8.133715 6.4593136
8.134714 6.3931078
8.135715 6.3269682
8.136714 6.260892
8.137714 6.1948784
8.138714 6.1289277
8.139714 6.0630429999999995
8.140715 5.997229
8.141714 5.9314921
8.142715 5.8658388
8.143714 5.8002733
8.144714 5.7347994
8.145715 5.6694195
8.146714 5.6041356
8.147715 5.538950499999999
8.148714 5.4738674000000005
8.149714 5.4088902
8.150714 5.3440213
8.151714 5.2792624
8.152715 5.2146126
8.153714 5.1500704
8.154715 5.0856337
8.155714 5.021302400000001
8.156714 4.9570784
8.157714 4.8929662
8.158714 4.8289716
8.159715 4.7651011
8.160714 4.7013606999999995
8.161715 4.637754
8.162714 4.5742828
8.163714 4.5109481
8.164714 4.4477496
8.165714 4.3846883000000005
8.166715 4.3217659
8.167714 4.258984
8.168715 4.1963447
8.169714 4.133849199999999
8.170714 4.0714975
8.171714 4.0092893
8.172714 3.9472248000000003
8.173715 3.8853052999999997
8.174714 3.8235343999999998
8.175714 3.7619173999999997
8.176714 3.7004601
8.177714 3.6391683
8.178715 3.5780456000000003
8.179714 3.5170935
8.180715 3.4563113
8.181714 3.3956971000000005
8.182714 3.3352494000000004
8.183714 3.2749671
8.184714 3.214851
8.185715 3.1549032999999995
8.186714 3.0951256
8.187715 3.03552
8.188714 2.9760877000000003
8.189714 2.9168293000000003
8.190714 2.8577462000000002
8.191714 2.7988406
8.192715 2.7401162
8.193714 2.6815776
8.194715 2.6232291
8.195714 2.5650742
8.196714 2.5071139
8.197714 2.4493469
8.198714 2.3917707
8.199715 2.334382
8.200714 2.2771791
8.201715 2.2201611
8.202714 2.1633299000000004
8.203714 2.1066882
8.204714 2.0502388
8.205714 1.9939847
8.206715 1.9379273
8.207714 1.8820677000000001
8.208714 1.8264068000000002
8.209714 1.7709461999999998
8.210714 1.7156881999999998
8.211715 1.6606353
8.212714 1.6057897
8.213715 1.5511523
8.214714 1.4967222
8.215714 1.4424971
8.216714 1.3884743
8.217714 1.3346512
8.218715 1.2810271
8.219714 1.2276034999999998
8.220715 1.1743833000000001
8.221714 1.1213707
8.222714 1.0685691000000002
8.223714 1.015981
8.224714 0.9636072399999999
8.225715 0.91144759
8.226714 0.8595014
8.227715 0.80776829
8.228714 0.7562486900000001
8.229714 0.70494339
8.230714 0.6538529900000001
8.231714 0.6029774
8.232715 0.55231522
8.233714 0.50186431
8.234715 0.45162258
8.235714 0.40158894999999994
8.236714 0.35176403
8.237714 0.30215023999999996
8.238714 0.25275133
8.239715 0.2035711
8.240714 0.15461214
8.241714 0.10587522999999999
8.242714 0.057359051
8.243714 0.0090612295
8.244715 -0.039020943
8.245714 -0.086889364
8.246715 -0.13454485
8.247714 -0.18198743
8.248714 -0.22921669
8.249714 -0.27623258
8.250714 -0.32303587
8.251715 -0.36962794
8.252714 -0.41601006
8.253715 -0.46218252
8.254714 -0.50814399
8.255714 -0.55389195
8.256714 -0.59942333
8.257714 -0.64473576
8.258715 -0.6898284
8.259714 -0.7347025
8.260715 -0.77936114
8.261714 -0.8238079
8.262714 -0.86804591
8.263714 -0.91207679
8.264714 -0.9559005500000001
8.265715 -0.99951616
8.266714 -1.0429222
8.267715 -1.086118
8.268714 -1.1291038
8.269714 -1.1718806
8.270715 -1.2144494000000001
8.271714 -1.2568107
8.272715 -1.2989639000000002
8.273714 -1.3409079000000002
8.274714 -1.3826412
8.275714 -1.4241636
8.276714 -1.4654759
8.277715 -1.5065812
8.278714 -1.5474831
8.279715 -1.5881855
8.280714 -1.6286908
8.281714 -1.6689995
8.282714 -1.7091105
8.283714 -1.7490212
8.284715 -1.7887296000000001
8.285714 -1.8282346
8.286715 -1.867537
8.287714 -1.9066386000000002
8.288714 -1.9455415999999999
8.289714 -1.9842479
8.290714 -2.0227585
8.291715 -2.0610733
8.292714 -2.0991923
8.293715 -2.137116
8.294714 -2.1748459
8.295714 -2.2123852999999998
8.296714 -2.2497375
8.297714 -2.2869054
8.298715 -2.3238903
8.299714 -2.3606917000000003
8.300714 -2.3973072
8.301714 -2.4337344
8.302714 -2.4699716
8.303715 -2.5060189999999998
8.304714 -2.5418788
8.305715 -2.5775546
8.306714 -2.6130499
8.307714 -2.6483675
8.308714 -2.683509
8.309714 -2.7184742
8.310715 -2.753263
8.311714 -2.7878751999999998
8.312715 -2.822312
8.313714 -2.8565751
8.314714 -2.8906669
8.315714 -2.9245889000000003
8.316714 -2.9583417
8.317715 -2.9919241
8.318714 -3.0253347
8.319715 -3.0585721
8.320714 -3.0916365
8.321714 -3.1245296999999996
8.322714 -3.1572554000000004
8.323714 -3.1898181999999995
8.324715 -3.2222223000000003
8.325714 -3.2544706
8.326715 -3.2865640000000003
8.327714 -3.3185016
8.328714 -3.3502828
8.329714 -3.3819071999999997
8.330714 -3.4133755000000003
8.331715 -3.4446895
8.332714 -3.4758516000000004
8.333714 -3.5068639
8.334714 -3.5377271
8.335714 -3.5684418000000004
8.336715 -3.5990070999999997
8.337714 -3.6294233
8.338715 -3.6596919999999997
8.339714 -3.6898158
8.340714 -3.7197985000000005
8.341714 -3.749644
8.342714 -3.7793551
8.343715 -3.8089324
8.344714 -3.8383756
8.345715 -3.8676821
8.346714 -3.89685
8.347714 -3.9258782
8.348714 -3.9547678000000004
8.349714 -3.9835215
8.350715 -4.0121421
8.351714 -4.0406328
8.352715 -4.0689953
8.353714 -4.0972307
8.354714 -4.1253399
8.355714 -4.1533235
8.356714 -4.1811828
8.357715 -4.2089209
8.358714 -4.2365406000000005
8.359715 -4.2640443999999995
8.360714 -4.2914338
8.361714 -4.3187089
8.362714 -4.3458682
8.363714 -4.3729093
8.364715 -4.399832
8.365714 -4.426637299999999
8.366714 -4.4533283
8.367714 -4.4799086
8.368714 -4.5063831
8.369715 -4.5327554999999995
8.370714 -4.5590281
8.371715 -4.5852009
8.372714 -4.6112731
8.373714 -4.637243600000001
8.374714 -4.6631128
8.375714 -4.6888817
8.376715 -4.7145519
8.377714 -4.7401249
8.378715 -4.7656011
8.379714 -4.79098
8.380714 -4.8162606
8.381714 -4.841442
8.382714 -4.8665255
8.383715 -4.8915137
8.384714 -4.9164109
8.385715 -4.9412224
8.386714 -4.9659534999999995
8.387714 -4.9906068
8.388714 -5.0151829
8.389714 -5.0396804
8.390715 -5.0640974
8.391714 -5.0884317999999995
8.392715 -5.112683
8.393714 -5.136852
8.394714 -5.1609400999999995
8.395715 -5.1849488
8.396714 -5.2088797
8.397715 -5.2327331
8.398714 -5.2565087
8.399714 -5.2802074999999995
8.400714 -5.303831
8.401714 -5.3273831000000005
8.402715 -5.350867699999999
8.403714 -5.3742889
8.404715 -5.3976495
8.405714 -5.4209497
8.406714 -5.444188
8.407714 -5.4673605
8.408714 -5.490463999999999
8.409715 -5.5134963
8.410714 -5.5364583000000005
8.411715 -5.559351700000001
8.412714 -5.5821806
8.413714 -5.6049488
8.414714 -5.6276593
8.415714 -5.650313199999999
8.416715 -5.6729119
8.417714 -5.6954566
8.418715 -5.7179485
8.419714 -5.7403903
8.420714 -5.762784600000001
8.421714 -5.7851333
8.422714 -5.8074366
8.423715 -5.8296919
8.424714 -5.8518954
8.425714 -5.874043
8.426714 -5.8961313
8.427714 -5.9181593
8.428715 -5.9401292
8.429714 -5.9620455
8.430715 -5.9839133
8.431714 -6.0057371999999996
8.432714 -6.0275201
8.433714 -6.0492635
8.434714 -6.0709670000000004
8.435715 -6.0926303
8.436714 -6.1142527
8.437715 -6.1358344
8.438714 -6.1573766
8.439714 -6.1788796999999995
8.440714 -6.2003426
8.441714 -6.2217634
8.442715 -6.2431388
8.443714 -6.2644660000000005
8.444715 -6.2857442
8.445714 -6.306974599999999
8.446714 -6.3281626
8.447714 -6.349314000000001
8.448714 -6.3704342
8.449715 -6.3915275
8.450714 -6.4125948
8.451715 -6.4336352
8.452714 -6.4546451000000005
8.453714 -6.4756206999999995
8.454714 -6.496559100000001
8.455714 -6.5174595
8.456715 -6.538321099999999
8.457714 -6.5591447
8.458714 -6.579929599999999
8.459714 -6.600674199999999
8.460714 -6.6213779
8.461715 -6.6420391
8.462714 -6.6626586
8.463715 -6.6832393
8.464714 -6.7037866
8.465714 -6.724306200000001
8.466714 -6.744802
8.467714 -6.765276200000001
8.468715 -6.7857273
8.469714 -6.806150800000001
8.470715 -6.8265416
8.471714 -6.846894300000001
8.472714 -6.867206100000001
8.473714 -6.8874769
8.474714 -6.9077075
8.475715 -6.927900800000001
8.476714 -6.948059099999999
8.477715 -6.968183799999999
8.478714 -6.9882736
8.479714 -7.008329000000001
8.480714 -7.0283495
8.481714 -7.0483379
8.482715 -7.0682965
8.483714 -7.0882291
8.484715 -7.108136299999999
8.485714 -7.128016700000001
8.486714 -7.1478657000000005
8.487714 -7.167677599999999
8.488714 -7.1874446999999995
8.489715 -7.2071634
8.490714 -7.2268322
8.491714 -7.2464526000000005
8.492714 -7.2660297
8.493714 -7.285568100000001
8.494715 -7.3050715
8.495714 -7.324541399999999
8.496715 -7.3439777
8.497714 -7.3633774999999995
8.498714 -7.3827401
8.499714 -7.4020639
8.500714 -7.4213497
8.501715 -7.4405976
8.502714 -7.4598074
8.503715 -7.4789755
8.504714 -7.4980982
8.505714 -7.5171687
8.506714 -7.5361818
8.507714 -7.5551360999999995
8.508715 -7.574032999999999
8.509714 -7.5928770000000005
8.510715 -7.6116741
8.511714 -7.6304302
8.512714 -7.6491483
8.513714 -7.667827600000001
8.514714 -7.6864645
8.515715 -7.705053700000001
8.516714 -7.72359
8.517715 -7.7420712
8.518714 -7.7604957
8.519714 -7.7788629
8.520715 -7.7971718999999995
8.521714 -7.8154206
8.522715 -7.833606
8.523714 -7.8517250999999995
8.524714 -7.8697748
8.525714 -7.8877561
8.526714 -7.905670300000001
8.527715 -7.9235233
8.528714 -7.9413205
8.529715 -7.9590656
8.530714 -7.9767577
8.531714 -7.9943925
8.532714 -8.0119632
8.533714 -8.0294624
8.534715 -8.0468826
8.535714 -8.064220800000001
8.536715 -8.081475600000001
8.537714 -8.098649199999999
8.538714 -8.1157431
8.539714 -8.132757999999999
8.540714 -8.1496939
8.541715 -8.166548599999999
8.542714 -8.1833221
8.543715 -8.2000136
8.544714 -8.2166255
8.545714 -8.2331605
8.546714 -8.2496211
8.547714 -8.2660079
8.548715 -8.2823172
8.549714 -8.2985416
8.550714 -8.3146729
8.551714 -8.330701999999999
8.552714 -8.3466232
8.553715 -8.3624341
8.554714 -8.3781369
8.555715 -8.3937362
8.556714 -8.409236400000001
8.557714 -8.4246404
8.558714 -8.4399484
8.559714 -8.4551588
8.560715 -8.4702678
8.561714 -8.4852733
8.562715 -8.500172899999999
8.563714 -8.5149668
8.564714 -8.5296541
8.565714 -8.544232000000001
8.566714 -8.558695
8.567715 -8.5730366
8.568714 -8.5872494
8.569715 -8.6013272
8.570714 -8.615268
8.571714 -8.6290725
8.572714 -8.6427458
8.573714 -8.656293900000001
8.574715 -8.669722100000001
8.575714 -8.6830333
8.576715 -8.6962268
8.577714 -8.709297300000001
8.578714 -8.7222382
8.579714 -8.735043600000001
8.580714 -8.747709500000001
8.581715 -8.760232499999999
8.582714 -8.7726109
8.583714 -8.7848425
8.584714 -8.7969229
8.585714 -8.8088475
8.586715 -8.820612
8.587714 -8.8322125
8.588715 -8.8436492
8.589714 -8.8549249
8.590714 -8.8660441
8.591714 -8.8770121
8.592714 -8.8878326
8.593715 -8.8985041
8.594714 -8.9090221
8.595715 -8.919379099999999
8.596714 -8.9295655
8.597714 -8.939573900000001
8.598714 -8.949399
8.599714 -8.9590386
8.600715 -8.9684919
8.601714 -8.9777604
8.602715 -8.986844099999999
8.603714 -8.9957409
8.604714 -9.0044491
8.605714 -9.0129681
8.606714 -9.0212978
8.607715 -9.0294406
8.608714 -9.0373985
8.609715 -9.0451747
8.610714 -9.0527676
8.611714 -9.0601735
8.612714 -9.067384200000001
8.613714 -9.0743899
8.614715 -9.0811819
8.615714 -9.0877533
8.616714 -9.0941012
8.617714 -9.1002256
8.618714 -9.1061294
8.619715 -9.111815700000001
8.620714 -9.117286700000001
8.621715 -9.1225438
8.622714 -9.127584800000001
8.623714 -9.1324084
8.624714 -9.137012799999999
8.625714 -9.1413967
8.626715 -9.145560099999999
8.627714 -9.1495007
8.628715 -9.153215600000001
8.629714 -9.1566987
8.630714 -9.1599427
8.631714 -9.162938599999999
8.632714 -9.1656797
8.633715 -9.1681615
8.634714 -9.1703847
8.635715 -9.1723524
8.636714 -9.174069
8.637714 -9.1755383
8.638714 -9.176762400000001
8.639714 -9.177740700000001
8.640715 -9.1784701
8.641714 -9.1789454
8.642715 -9.1791622
8.643714 -9.179116
8.644714 -9.1788039
8.645715 -9.178222
8.646714 -9.1773674
8.647715 -9.1762356
8.648714 -9.1748215
8.649714 -9.173120599999999
8.650714 -9.1711298
8.651714 -9.1688484
8.652715 -9.1662794
8.653714 -9.163426600000001
8.654715 -9.1602944
8.655714 -9.1568857
8.656714 -9.1532007
8.657714 -9.1492355
8.658714 -9.1449849
8.659715 -9.1404416
8.660714 -9.1355994
8.661715 -9.1304533
8.662714 -9.1249995
8.663714 -9.1192365
8.664714 -9.113161999999999
8.665714 -9.1067739
8.666715 -9.1000706
8.667714 -9.0930499
8.668715 -9.085710299999999
8.669714 -9.0780526
8.670714 -9.070079
8.671714 -9.061791
8.672714 -9.0531901
8.673715 -9.0442754
8.674714 -9.035044899999999
8.675714 -9.0254925
8.676714 -9.0156116
8.677714 -9.0053961
8.678715 -8.9948401
8.679714 -8.9839406
8.680715 -8.972697
8.681714 -8.9611098
8.682714 -8.949179899999999
8.683714 -8.9369088
8.684714 -8.9242972
8.685715 -8.9113437
8.686714 -8.8980481
8.687715 -8.8844098
8.688714 -8.8704281
8.689714 -8.856102100000001
8.690714 -8.8414311
8.691714 -8.8264115
8.692715 -8.8110387
8.693714 -8.795306799999999
8.694715 -8.779210599999999
8.695714 -8.7627456
8.696714 -8.745908
8.697714 -8.7286979
8.698714 -8.711116
8.699715 -8.6931653
8.700714 -8.674847300000001
8.701715 -8.656164299999999
8.702714 -8.6371154
8.703714 -8.6177006
8.704714 -8.5979179
8.705714 -8.5777655
8.706715 -8.5572407
8.707714 -8.536341799999999
8.708714 -8.515065199999999
8.709714 -8.4934071
8.710714 -8.4713645
8.711715 -8.4489331
8.712714 -8.4261104
8.713715 -8.4028952
8.714714 -8.3792873
8.715714 -8.3552882
8.716714 -8.3308987
8.717714 -8.306121800000001
8.718715 -8.2809575
8.719714 -8.2554057
8.720715 -8.229465
8.721714 -8.2031332
8.722714 -8.1764072
8.723714 -8.149284900000001
8.724714 -8.1217639
8.725715 -8.0938414
8.726714 -8.065515
8.727715 -8.0367833
8.728714 -8.0076441
8.729714 -7.9780966
8.730714 -7.9481408
8.731714 -7.9177774
8.732715 -7.8870095000000005
8.733714 -7.8558378
8.734715 -7.8242637
8.735714 -7.7922881
8.736714 -7.759910100000001
8.737714 -7.727126800000001
8.738714 -7.6939359
8.739715 -7.6603353
8.740714 -7.6263227
8.741714 -7.5918972
8.742714 -7.5570576
8.743714 -7.5218022
8.744715 -7.4861303
8.745714 -7.450040400000001
8.746715 -7.4135326
8.747714 -7.3766068
8.748714 -7.3392637
8.749714 -7.301504899999999
8.750714 -7.2633326
8.751715 -7.2247483
8.752714 -7.1857511999999995
8.753715 -7.146340599999999
8.754714 -7.1065135
8.755714 -7.0662662
8.756714 -7.025596500000001
8.757714 -6.9845028000000005
8.758715 -6.9429852
8.759714 -6.9010451
8.760715 -6.8586841
8.761714 -6.8159021
8.762714 -6.7726992
8.763714 -6.7290761
8.764714 -6.6850327
8.765715 -6.6405691000000004
8.766714 -6.5956876
8.767715 -6.5503903
8.768714 -6.5046786999999995
8.769714 -6.4585529
8.770715 -6.4120121
8.771714 -6.3650541
8.772715 -6.3176765999999995
8.773714 -6.2698767
8.774714 -6.2216535
8.775714 -6.1730076
8.776714 -6.1239403
8.777715 -6.0744543
8.778714 -6.0245521
8.779715 -5.974235
8.780714 -5.9235036
8.781714 -5.8723576
8.782714 -5.8207963000000005
8.783714 -5.768819499999999
8.784715 -5.7164285
8.785714 -5.6636248
8.786715 -5.6104105
8.787714 -5.5567868
8.788714 -5.5027541
8.789714 -5.4483108
8.790714 -5.3934552
8.791715 -5.3381856999999995
8.792714 -5.2825022
8.793715 -5.226407200000001
8.794714 -5.1699039
8.795714 -5.1129963
8.796714 -5.0556876
8.797714 -4.9979795000000005
8.798715 -4.939872
8.799714 -4.8813637
8.800714 -4.8224535
8.801714 -4.7631409
8.802714 -4.703427899999999
8.803715 -4.6433173000000005
8.804714 -4.5828119
8.805715 -4.521914199999999
8.806714 -4.4606246
8.807714 -4.3989424
8.808714 -4.3368664
8.809714 -4.2743955
8.810715 -4.2115305
8.811714 -4.1482738999999995
8.812715 -4.0846295999999995
8.813714 -4.0206019
8.814714 -3.9561938
8.815714 -3.8914073
8.816714 -3.8262419
8.817715 -3.7606965999999997
8.818714 -3.6947709000000004
8.819715 -3.6284655
8.820714 -3.5617832000000003
8.821714 -3.494728
8.822714 -3.4273047
8.823714 -3.3595167000000004
8.824715 -3.2913655
8.825714 -3.2228511
8.826715 -3.1539726999999997
8.827714 -3.0847302
8.828714 -3.0151244
8.829714 -2.9451588
8.830714 -2.874838
8.831715 -2.8041668
8.832714 -2.7331494000000003
8.833714 -2.6617877
8.834714 -2.590082
8.835714 -2.5180316
8.836715 -2.4456363
8.837714 -2.3728976
8.838715 -2.2998187999999997
8.839714 -2.2264041
8.840714 -2.1526582999999997
8.841714 -2.0785846
8.842714 -2.0041846
8.843715 -1.9294582
8.844714 -1.8544048
8.845715 -1.7790240999999998
8.846714 -1.7033182
8.847714 -1.627291
8.848714 -1.550948
8.849714 -1.4742951
8.850715 -1.3973372
8.851714 -1.3200773000000001
8.852715 -1.2425167000000001
8.853714 -1.1646558
8.854714 -1.0864955
8.855714 -1.0080377999999999
8.856714 -0.92928605
8.857715 -0.85024508
8.858714 -0.77091935
8.859715 -0.69131227
8.860714 -0.61142561
8.861714 -0.53125974
8.862714 -0.45081488999999997
8.863714 -0.37009225
8.864715 -0.28909487
8.865714 -0.20782799
8.866714 -0.1262982
8.867714 -0.044512207
8.868714 0.037524648
8.869715 0.11980897000000001
8.870714 0.20233928
8.871715 0.28511516
8.872714 0.36813607
8.873714 0.45140041
8.874714 0.53490503
8.875714 0.61864564
8.876715 0.70261788
8.877714 0.78681819
8.878715 0.87124417
8.879714 0.9558941200000001
8.880714 1.0407664
8.881714 1.1258581
8.882714 1.2111645
8.883715 1.2966793
8.884714 1.3823952
8.885715 1.4683054
8.886714 1.5544047
8.887714 1.6406901
8.888714 1.7271606
8.889714 1.8138159
8.890715 1.9006556000000001
8.891714 1.9876778000000002
8.892715 2.0748788
8.893714 2.1622537
8.894714 2.2497971
8.895715 2.3375041999999997
8.896714 2.4253706
8.897715 2.5133928
8.898714 2.6015671
8.899714 2.6898891000000003
8.900714 2.7783531999999997
8.901714 2.8669527
8.902715 2.9556809
8.903714 3.0445322
8.904715 3.133503
8.905714 3.2225914
8.906714 3.3117976000000002
8.907714 3.4011219
8.908714 3.4905631
8.909715 3.5801191
8.910714 3.6697849999999996
8.911715 3.7595544000000003
8.912714 3.8494203
8.913714 3.939376
8.914714 4.0294159
8.915714 4.1195352
8.916715 4.2097293
8.917714 4.2999934
8.918715 4.3903224
8.919714 4.4807103
8.920714 4.5711521
8.921714 4.6616439000000005
8.922714 4.7521832999999996
8.923715 4.8427694
8.924714 4.9334019
8.925714 5.024079599999999
8.926714 5.1148001
8.927714 5.2055579
8.928715 5.2963458
8.929714 5.3871553
8.930715 5.4779779
8.931714 5.5688065
8.932714 5.6596345999999995
8.933714 5.7504579
8.934714 5.841272
8.935715 5.9320733
8.936714 6.0228575
8.937715 6.1136208
8.938714 6.2043596
8.939714 6.295071500000001
8.940714 6.385754
8.941714 6.476406
8.942715 6.567025899999999
8.943714 6.657610099999999
8.944715 6.7481525
8.945714 6.8386458
8.946714 6.9290809
8.947714 7.0194483000000005
8.948714 7.109739599999999
8.949715 7.1999483
8.950714 7.2900705
8.951715 7.380102600000001
8.952714 7.4700429999999995
8.953714 7.5598888
8.954714 7.649637800000001
8.955714 7.739286099999999
8.956715 7.8288302000000005
8.957714 7.9182662
8.958714 8.007590500000001
8.959714 8.0968
8.960714 8.1858896
8.961715 8.2748532
8.962714 8.3636828
8.963715 8.452369299999999
8.964714 8.5409038
8.965714 8.6292781
8.966714 8.717485499999999
8.967714 8.8055238
8.968715 8.893390700000001
8.969714 8.9810856
8.970715 9.0686075
8.971714 9.1559544
8.972714 9.2431225
8.973714 9.3301073
8.974714 9.4169036
8.975715 9.5035046
8.976714 9.5899045
8.977715 9.6760973
8.978714 9.7620755
8.979714 9.8478325
8.980714 9.9333599
8.981714 10.01865
8.982715 10.10369
8.983714 10.18848
8.984715 10.273019999999999
8.985714 10.35731
8.986714 10.44133
8.987714 10.52511
8.988714 10.60863
8.989715 10.69188
8.990714 10.774880000000001
8.991714 10.85759
8.992714 10.94003
8.993714 11.022179999999999
8.994715 11.10402
8.995714 11.18557
8.996715 11.26681
8.997714 11.34773
8.998714 11.42833
8.999714 11.50861
9.000714 11.58855
9.001715 11.66817
9.002714 11.747440000000001
9.003715 11.82639
9.004714 11.905000000000001
9.005714 11.98327
9.006714 12.0612
9.007714 12.13879
9.008715 12.216009999999999
9.009714 12.29287
9.010715 12.369349999999999
9.011714 12.44545
9.012714 12.52115
9.013714 12.59646
9.014714 12.671370000000001
9.015715 12.74587
9.016714 12.819980000000001
9.017715 12.893669999999998
9.018714 12.96696
9.019714 13.03983
9.020715 13.112289999999998
9.021714 13.18433
9.022715 13.25595
9.023714 13.32715
9.024714 13.39792
9.025714 13.46826
9.026714 13.538140000000002
9.027715 13.60756
9.028714 13.67651
9.029715 13.744980000000002
9.030714 13.81298
9.031714 13.88051
9.032714 13.94755
9.033714 14.01412
9.034715 14.080210000000001
9.035714 14.14581
9.036715 14.21093
9.037714 14.27555
9.038714 14.33968
9.039714 14.40331
9.040714 14.466429999999999
9.041715 14.529039999999998
9.042714 14.59113
9.043715 14.6527
9.044714 14.71373
9.045714 14.774209999999998
9.046714 14.834140000000001
9.047714 14.893519999999999
9.048715 14.952350000000001
9.049714 15.01064
9.050714 15.068380000000001
9.051714 15.12557
9.052714 15.18221
9.053715 15.238299999999999
9.054714 15.29383
9.055715 15.348790000000001
9.056714 15.40317
9.057714 15.45697
9.058714 15.510180000000002
9.059714 15.5628
9.060715 15.614819999999998
9.061714 15.66624
9.062715 15.717039999999999
9.063714 15.767220000000002
9.064714 15.81679
9.065714 15.86574
9.066714 15.914069999999999
9.067715 15.96179
9.068714 16.0089
9.069715 16.0554
9.070714 16.101280000000003
9.071714 16.146530000000002
9.072714 16.19115
9.073714 16.23512
9.074715 16.27844
9.075714 16.32111
9.076715 16.36311
9.077714 16.40445
9.078714 16.44513
9.079714 16.48514
9.080714 16.52447
9.081715 16.56314
9.082714 16.60113
9.083714 16.63845
9.084714 16.6751
9.085714 16.71108
9.086715 16.746389999999998
9.087714 16.78103
9.088715 16.81498
9.089714 16.84824
9.090714 16.88079
9.091714 16.91263
9.092714 16.943749999999998
9.093715 16.974159999999998
9.094714 17.00385
9.095715 17.03282
9.096714 17.06108
9.097714 17.08862
9.098714 17.11545
9.099714 17.14156
9.100715 17.16695
9.101714 17.19162
9.102715 17.21557
9.103714 17.2388
9.104714 17.2613
9.105714 17.283070000000002
9.106714 17.30409
9.107715 17.32436
9.108714 17.34388
9.109715 17.36264
9.110714 17.38063
9.111714 17.397869999999998
9.112714 17.41434
9.113714 17.43007
9.114715 17.44504
9.115714 17.45926
9.116714 17.47273
9.117714 17.48544
9.118714 17.49739
9.119715 17.508580000000002
9.120714 17.518990000000002
9.121715 17.52863
9.122714 17.5375
9.123714 17.54558
9.124714 17.552880000000002
9.125714 17.5594
9.126715 17.56512
9.127714 17.570050000000002
9.128715 17.57419
9.129714 17.57755
9.130714 17.58013
9.131714 17.58194
9.132714 17.58297
9.133715 17.58322
9.134714 17.58269
9.135715 17.58137
9.136714 17.579259999999998
9.137714 17.576359999999998
9.138714 17.57265
9.139714 17.56814
9.140715 17.562829999999998
9.141714 17.5567
9.142715 17.549780000000002
9.143714 17.54204
9.144714 17.5335
9.145715 17.52415
9.146714 17.514
9.147715 17.50306
9.148714 17.491319999999998
9.149714 17.47878
9.150714 17.46545
9.151714 17.451330000000002
9.152715 17.43639
9.153714 17.42065
9.154715 17.40409
9.155714 17.38672
9.156714 17.36853
9.157714 17.349529999999998
9.158714 17.329720000000002
9.159715 17.309089999999998
9.160714 17.28766
9.161715 17.26541
9.162714 17.24236
9.163714 17.218510000000002
9.164714 17.19386
9.165714 17.16841
9.166715 17.14216
9.167714 17.11512
9.168715 17.08727
9.169714 17.058609999999998
9.170714 17.02914
9.171714 16.998849999999997
9.172714 16.967760000000002
9.173715 16.93585
9.174714 16.90313
9.175714 16.869600000000002
9.176714 16.835269999999998
9.177714 16.80014
9.178715 16.764219999999998
9.179714 16.7275
9.180715 16.68998
9.181714 16.65168
9.182714 16.612579999999998
9.183714 16.57269
9.184714 16.53201
9.185715 16.49054
9.186714 16.44826
9.187715 16.40519
9.188714 16.36131
9.189714 16.31664
9.190714 16.271179999999998
9.191714 16.22492
9.192715 16.177880000000002
9.193714 16.13006
9.194715 16.08147
9.195714 16.0321
9.196714 15.98196
9.197714 15.931049999999999
9.198714 15.879370000000002
9.199715 15.82691
9.200714 15.77368
9.201715 15.71968
9.202714 15.664919999999999
9.203714 15.60938
9.204714 15.55307
9.205714 15.49599
9.206715 15.43814
9.207714 15.37954
9.208714 15.32018
9.209714 15.26008
9.210714 15.19923
9.211715 15.13764
9.212714 15.07531
9.213715 15.012239999999998
9.214714 14.94844
9.215714 14.88389
9.216714 14.81861
9.217714 14.752589999999998
9.218715 14.68584
9.219714 14.61835
9.220715 14.55013
9.221714 14.48119
9.222714 14.41152
9.223714 14.34114
9.224714 14.27003
9.225715 14.198220000000001
9.226714 14.12571
9.227715 14.052500000000002
9.228714 13.9786
9.229714 13.90401
9.230714 13.82872
9.231714 13.75274
9.232715 13.676070000000001
9.233714 13.5987
9.234715 13.52064
9.235714 13.44189
9.236714 13.362470000000002
9.237714 13.28238
9.238714 13.20162
9.239715 13.1202
9.240714 13.038120000000001
9.241714 12.95539
9.242714 12.872
9.243714 12.787970000000001
9.244715 12.7033
9.245714 12.617999999999999
9.246715 12.532070000000001
9.247714 12.4455
9.248714 12.3583
9.249714 12.27046
9.250714 12.181989999999999
9.251715 12.09289
9.252714 12.00317
9.253715 11.912830000000001
9.254714 11.821900000000001
9.255714 11.730369999999999
9.256714 11.63825
9.257714 11.54555
9.258715 11.45227
9.259714 11.35841
9.260715 11.263969999999999
9.261714 11.16896
9.262714 11.07338
9.263714 10.97724
9.264714 10.88055
9.265715 10.78329
9.266714 10.68547
9.267715 10.58709
9.268714 10.48817
9.269714 10.3887
9.270715 10.28869
9.271714 10.18816
9.272715 10.087119999999999
9.273714 9.9855781
9.274714 9.8835334
9.275714 9.7809888
9.276714 9.6779451
9.277715 9.5744021
9.278714 9.470362999999999
9.279715 9.3658321
9.280714 9.2608146
9.281714 9.1553174
9.282714 9.0493463
9.283714 8.942905099999999
9.284715 8.8359974
9.285714 8.7286286
9.286715 8.6208045
9.287714 8.512535699999999
9.288714 8.4038325
9.289714 8.2947053
9.290714 8.185163900000001
9.291715 8.0752142
9.292714 7.9648569
9.293715 7.8540921
9.294714 7.7429175
9.295714 7.6313339
9.296714 7.5193442
9.297714 7.406956000000001
9.298715 7.294178
9.299714 7.1810208
9.300714 7.0674919
9.301714 6.953598599999999
9.302714 6.8393461
9.303715 6.7247398
9.304714 6.6097855999999995
9.305715 6.4944915000000005
9.306714 6.3788659999999995
9.307714 6.2629193
9.308714 6.1466575
9.309714 6.0300853000000005
9.310715 5.9132036
9.311714 5.7960119
9.312715 5.6785103
9.313714 5.5607013
9.314714 5.4425918
9.315714 5.3241916
9.316714 5.2055135
9.317715 5.0865695
9.318714 4.9673691
9.319715 4.8479203
9.320714 4.7282271
9.321714 4.6082933
9.322714 4.488122499999999
9.323714 4.3677203
9.324715 4.2470939
9.325714 4.1262507
9.326715 4.0051974
9.327714 3.8839389000000004
9.328714 3.7624779999999998
9.329714 3.6408164
9.330714 3.5189573000000003
9.331715 3.3969060000000004
9.332714 3.2746714000000003
9.333714 3.1522661
9.334714 3.0297033
9.335714 2.9069958
9.336715 2.7841530999999997
9.337714 2.6611809
9.338715 2.5380818
9.339714 2.414857
9.340714 2.2915086000000002
9.341714 2.1680404
9.342714 2.0444589
9.343715 1.9207722
9.344714 1.7969882
9.345715 1.6731141
9.346714 1.5491552
9.347714 1.4251159
9.348714 1.3010011
9.349714 1.1768176
9.350715 1.0525749
9.351714 0.9282845099999999
9.352715 0.8039585300000001
9.353714 0.6796075
9.354714 0.55523897
9.355714 0.43085683
9.356714 0.3064624
9.357715 0.18205623
9.358714 0.05764026999999999
9.359715 -0.066780596
9.360714 -0.19119830999999998
9.361714 -0.31560268
9.362714 -0.439983
9.363714 -0.56432979
9.364715 -0.6886355599999999
9.365714 -0.81289448
9.366714 -0.93710124
9.367714 -1.0612499
9.368714 -1.1853328
9.369715 -1.3093409
9.370714 -1.4332649
9.371715 -1.5570966
9.372714 -1.6808301
9.373714 -1.8044623
9.374714 -1.9279913999999998
9.375714 -2.051416
9.376715 -2.1747323
9.377714 -2.2979334000000002
9.378715 -2.4210092
9.379714 -2.5439478
9.380714 -2.6667370999999997
9.381714 -2.7893666
9.382714 -2.9118285
9.383715 -3.0341173
9.384714 -3.1562287
9.385715 -3.278159
9.386714 -3.3999021999999997
9.387714 -3.5214521
9.388714 -3.6428008
9.389714 -3.7639412999999995
9.390715 -3.8848675999999998
9.391714 -4.0055756
9.392715 -4.1260615000000005
9.393714 -4.2463213
9.394714 -4.3663498
9.395715 -4.486138700000001
9.396714 -4.6056774
9.397715 -4.7249548
9.398714 -4.8439596
9.399714 -4.9626831000000005
9.400714 -5.0811193999999995
9.401714 -5.1992647000000005
9.402715 -5.317116899999999
9.403714 -5.4346733
9.404715 -5.5519298
9.405714 -5.6688808
9.406714 -5.7855185
9.407714 -5.9018351
9.408714 -6.0178228
9.409715 -6.1334752
9.410714 -6.2487863
9.411715 -6.3637502
9.412714 -6.4783610000000005
9.413714 -6.5926105
9.414714 -6.7064896
9.415714 -6.8199888
9.416715 -6.933099800000001
9.417714 -7.045815900000001
9.418715 -7.1581326
9.419714 -7.2700477999999995
9.420714 -7.3815592
9.421714 -7.4926637000000005
9.422714 -7.603356999999999
9.423715 -7.7136315
9.424714 -7.8234799
9.425714 -7.9328932000000005
9.426714 -8.0418624
9.427714 -8.1503794
9.428715 -8.2584389
9.429714 -8.3660342
9.430715 -8.4731609
9.431714 -8.5798129
9.432714 -8.6859837
9.433714 -8.791667200000001
9.434714 -8.8968582
9.435715 -9.0015523
9.436714 -9.1057457
9.437715 -9.2094362
9.438714 -9.31262
9.439714 -9.4152927
9.440714 -9.517448400000001
9.441714 -9.6190788
9.442715 -9.7201757
9.443714 -9.8207287
9.444715 -9.9207304
9.445714 -10.02017
9.446714 -10.11905
9.447714 -10.217360000000001
9.448714 -10.31509
9.449715 -10.41225
9.450714 -10.50883
9.451715 -10.60482
9.452714 -10.70023
9.453714 -10.79504
9.454714 -10.88925
9.455714 -10.98286
9.456715 -11.07587
9.457714 -11.16826
9.458714 -11.26004
9.459714 -11.35118
9.460714 -11.44169
9.461715 -11.531569999999999
9.462714 -11.62079
9.463715 -11.70936
9.464714 -11.79727
9.465714 -11.88452
9.466714 -11.97111
9.467714 -12.057039999999999
9.468715 -12.1423
9.469714 -12.22689
9.470715 -12.31081
9.471714 -12.39405
9.472714 -12.47661
9.473714 -12.55848
9.474714 -12.63964
9.475715 -12.720110000000002
9.476714 -12.799869999999999
9.477715 -12.87891
9.478714 -12.957230000000001
9.479714 -13.03482
9.480714 -13.111690000000001
9.481714 -13.18782
9.482715 -13.26322
9.483714 -13.337879999999998
9.484715 -13.4118
9.485714 -13.48499
9.486714 -13.55743
9.487714 -13.62912
9.488714 -13.70006
9.489715 -13.770240000000001
9.490714 -13.83965
9.491714 -13.9083
9.492714 -13.97617
9.493714 -14.04327
9.494715 -14.10957
9.495714 -14.17509
9.496715 -14.23982
9.497714 -14.30375
9.498714 -14.366889999999998
9.499714 -14.429239999999998
9.500714 -14.4908
9.501715 -14.551549999999999
9.502714 -14.6115
9.503715 -14.670649999999998
9.504714 -14.72899
9.505714 -14.78651
9.506714 -14.843219999999999
9.507714 -14.8991
9.508715 -14.95416
9.509714 -15.008389999999999
9.510715 -15.061779999999999
9.511714 -15.11433
9.512714 -15.16605
9.513714 -15.21692
9.514714 -15.266940000000002
9.515715 -15.31613
9.516714 -15.364469999999999
9.517715 -15.41197
9.518714 -15.45862
9.519714 -15.50443
9.520715 -15.549370000000001
9.521714 -15.59346
9.522715 -15.63668
9.523714 -15.67903
9.524714 -15.720509999999999
9.525714 -15.761130000000001
9.526714 -15.80087
9.527715 -15.839739999999999
9.528714 -15.877730000000001
9.529715 -15.91485
9.530714 -15.951080000000001
9.531714 -15.986439999999998
9.532714 -16.02091
9.533714 -16.05452
9.534715 -16.08724
9.535714 -16.11909
9.536715 -16.15005
9.537714 -16.180120000000002
9.538714 -16.2093
9.539714 -16.237589999999997
9.540714 -16.26497
9.541715 -16.29146
9.542714 -16.31704
9.543715 -16.34173
9.544714 -16.36552
9.545714 -16.3884
9.546714 -16.41039
9.547714 -16.43148
9.548715 -16.45166
9.549714 -16.47094
9.550714 -16.48932
9.551714 -16.506809999999998
9.552714 -16.52339
9.553715 -16.53907
9.554714 -16.55385
9.555715 -16.567709999999998
9.556714 -16.58067
9.557714 -16.59271
9.558714 -16.60383
9.559714 -16.61405
9.560715 -16.623350000000002
9.561714 -16.63175
9.562715 -16.63924
9.563714 -16.64583
9.564714 -16.65151
9.565714 -16.656290000000002
9.566714 -16.66015
9.567715 -16.66311
9.568714 -16.66516
9.569715 -16.6663
9.570714 -16.666529999999998
9.571714 -16.66586
9.572714 -16.664270000000002
9.573714 -16.66178
9.574715 -16.65836
9.575714 -16.654040000000002
9.576715 -16.64881
9.577714 -16.642670000000003
9.578714 -16.635630000000003
9.579714 -16.62769
9.580714 -16.618859999999998
9.581715 -16.60914
9.582714 -16.59852
9.583714 -16.58701
9.584714 -16.5746
9.585714 -16.56129
9.586715 -16.54708
9.587714 -16.53197
9.588715 -16.51597
9.589714 -16.49908
9.590714 -16.48129
9.591714 -16.462609999999998
9.592714 -16.44304
9.593715 -16.42258
9.594714 -16.401229999999998
9.595715 -16.378999999999998
9.596714 -16.355900000000002
9.597714 -16.33192
9.598714 -16.30706
9.599714 -16.28134
9.600715 -16.25474
9.601714 -16.227259999999998
9.602715 -16.198909999999998
9.603714 -16.16969
9.604714 -16.139590000000002
9.605714 -16.108629999999998
9.606714 -16.0768
9.607715 -16.04411
9.608714 -16.010569999999998
9.609715 -15.97617
9.610714 -15.94092
9.611714 -15.90482
9.612714 -15.867880000000001
9.613714 -15.83009
9.614715 -15.791459999999999
9.615714 -15.751999999999999
9.616714 -15.71171
9.617714 -15.670580000000001
9.618714 -15.628619999999998
9.619715 -15.58582
9.620714 -15.54219
9.621715 -15.49773
9.622714 -15.45245
9.623714 -15.406339999999998
9.624714 -15.35943
9.625714 -15.3117
9.626715 -15.26317
9.627714 -15.213840000000001
9.628715 -15.16371
9.629714 -15.11278
9.630714 -15.061060000000001
9.631714 -15.008550000000001
9.632714 -14.955250000000001
9.633715 -14.90117
9.634714 -14.846309999999999
9.635715 -14.79067
9.636714 -14.734259999999999
9.637714 -14.67707
9.638714 -14.61911
9.639714 -14.56038
9.640715 -14.50089
9.641714 -14.44066
9.642715 -14.37967
9.643714 -14.317949999999998
9.644714 -14.25548
9.645715 -14.19229
9.646714 -14.12836
9.647715 -14.063690000000001
9.648714 -13.9983
9.649714 -13.93219
9.650714 -13.865359999999999
9.651714 -13.797809999999998
9.652715 -13.729549999999998
9.653714 -13.660590000000001
9.654715 -13.59093
9.655714 -13.520560000000001
9.656714 -13.4495
9.657714 -13.37776
9.658714 -13.305330000000001
9.659715 -13.232230000000001
9.660714 -13.15846
9.661715 -13.084029999999998
9.662714 -13.008939999999999
9.663714 -12.93319
9.664714 -12.856790000000002
9.665714 -12.77974
9.666715 -12.70204
9.667714 -12.6237
9.668715 -12.544720000000002
9.669714 -12.46511
9.670714 -12.384870000000001
9.671714 -12.30401
9.672714 -12.22254
9.673715 -12.140460000000001
9.674714 -12.05777
9.675714 -11.97448
9.676714 -11.89059
9.677714 -11.80613
9.678715 -11.72108
9.679714 -11.63546
9.680715 -11.54927
9.681714 -11.46251
9.682714 -11.37519
9.683714 -11.2873
9.684714 -11.19887
9.685715 -11.10988
9.686714 -11.02036
9.687715 -10.93031
9.688714 -10.83972
9.689714 -10.74862
9.690714 -10.65699
9.691714 -10.56486
9.692715 -10.47221
9.693714 -10.37907
9.694715 -10.28544
9.695714 -10.19132
9.696714 -10.09672
9.697714 -10.00165
9.698714 -9.9061012
9.699715 -9.8100908
9.700714 -9.7136185
9.701715 -9.6166901
9.702714 -9.5193125
9.703714 -9.4214924
9.704714 -9.3232363
9.705714 -9.2245512
9.706715 -9.1254428
9.707714 -9.025916500000001
9.708714 -8.9259781
9.709714 -8.825632899999999
9.710714 -8.7248884
9.711715 -8.623752699999999
9.712714 -8.5222334
9.713715 -8.420337
9.714714 -8.318070299999999
9.715714 -8.2154378
9.716714 -8.112444
9.717714 -8.0090933
9.718715 -7.9053909
9.719714 -7.801343500000001
9.720715 -7.6969586
9.721714 -7.592243699999999
9.722714 -7.4872054
9.723714 -7.3818505000000005
9.724714 -7.2761849000000005
9.725715 -7.1702138
9.726714 -7.0639431
9.727715 -6.957379700000001
9.728714 -6.8505316999999994
9.729714 -6.7434072
9.730714 -6.6360138
9.731714 -6.528358900000001
9.732715 -6.4204476999999995
9.733714 -6.3122854
9.734715 -6.2038753
9.735714 -6.095222
9.736714 -5.9863314
9.737714 -5.8772102
9.738714 -5.7678662
9.739715 -5.6583077
9.740714 -5.5485416
9.741714 -5.4385751
9.742714 -5.3284142
9.743714 -5.2180648000000005
9.744715 -5.1075336
9.745714 -4.996828
9.746715 -4.8859566
9.747714 -4.7749280999999995
9.748714 -4.6637505
9.749714 -4.5524307
9.750714 -4.4409733
9.751715 -4.3293823
9.752714 -4.2176608
9.753715 -4.1058138
9.754714 -3.9938472000000003
9.755714 -3.8817689000000004
9.756714 -3.7695874
9.757714 -3.6573111999999997
9.758715 -3.5449482999999997
9.759714 -3.4325059999999996
9.760715 -3.3199899
9.761714 -3.207406
9.762714 -3.0947606999999997
9.763714 -2.9820612
9.764714 -2.8693156
9.765715 -2.7565321
9.766714 -2.6437177999999997
9.767715 -2.5308786
9.768714 -2.4180186999999997
9.769714 -2.3051413
9.770715 -2.1922499
9.771714 -2.0793494
9.772715 -1.9664465
9.773714 -1.8535502
9.774714 -1.7406704
9.775714 -1.6278166
9.776714 -1.5149976
9.777715 -1.4022204
9.778714 -1.2894908
9.779715 -1.1768139
9.780714 -1.0641955
9.781714 -0.95164208
9.782714 -0.83916113
9.783714 -0.72676027
9.784715 -0.6144463600000001
9.785714 -0.50222483
9.786715 -0.39009976
9.787714 -0.27807455
9.788714 -0.16615312
9.789714 -0.054340995999999996
9.790714 0.057354173999999994
9.791715 0.16892296
9.792714 0.28035517
9.793715 0.39164126000000005
9.794714 0.50277328
9.795714 0.6137454
9.796714 0.72455336
9.797714 0.8351936000000001
9.798715 0.94566187
9.799714 1.0559528
9.800714 1.1660597
9.801714 1.2759754
9.802714 1.385693
9.803715 1.4952063999999998
9.804714 1.6045108
9.805715 1.7136021000000001
9.806714 1.8224752
9.807714 1.9311238000000002
9.808714 2.0395396
9.809714 2.1477131
9.810715 2.2556342
9.811714 2.3632944
9.812715 2.4706867
9.813714 2.5778065999999997
9.814714 2.6846519
9.815714 2.7912198999999998
9.816714 2.8975079
9.817715 3.0035108
9.818714 3.1092225
9.819715 3.2146353000000003
9.820714 3.3197418
9.821714 3.4245353
9.822714 3.5290103000000004
9.823714 3.6331624
9.824715 3.7369858
9.825714 3.8404748000000004
9.826715 3.9436217000000005
9.827714 4.0464181
9.828714 4.1488553999999995
9.829714 4.250926499999999
9.830714 4.3526262000000004
9.831715 4.4539519
9.832714 4.5549016
9.833714 4.6554737
9.834714 4.755665
9.835714 4.855470700000001
9.836715 4.9548838
9.837714 5.0538961
9.838715 5.1524993
9.839714 5.2506864
9.840714 5.3484518
9.841714 5.4457907
9.842714 5.5426981
9.843715 5.6391697
9.844714 5.7351995
9.845715 5.8307808
9.846714 5.9259072
9.847714 6.0205735
9.848714 6.1147757
9.849714 6.2085118
9.850715 6.3017807999999995
9.851714 6.3945799999999995
9.852715 6.4869069
9.853714 6.5787546
9.854714 6.6701159
9.855714 6.7609824
9.856714 6.8513459999999995
9.857715 6.9412008
9.858714 7.0305407
9.859715 7.1193621
9.860714 7.207662600000001
9.861714 7.2954386
9.862714 7.3826857
9.863714 7.4693993
9.864715 7.5555742
9.865714 7.6412067
9.866714 7.7262923
9.867714 7.810829599999999
9.868714 7.894815500000001
9.869715 7.978247099999999
9.870714 8.0611207
9.871715 8.1434295
9.872714 8.225166100000001
9.873714 8.3063222
9.874714 8.3868928
9.875714 8.4668718
9.876715 8.546257
9.877714 8.6250469
9.878715 8.7032408
9.879714 8.7808371
9.880714 8.8578336
9.881714 8.9342266
9.882714 9.0100117
9.883715 9.0851851
9.884714 9.1597423
9.885715 9.2336796
9.886714 9.3069941
9.887714 9.379681199999998
9.888714 9.4517358
9.889714 9.5231526
9.890715 9.593924900000001
9.891714 9.6640475
9.892715 9.733516
9.893714 9.8023273
9.894714 9.8704807
9.895715 9.937977
9.896714 10.00482
9.897715 10.071
9.898714 10.13651
9.899714 10.20137
9.900714 10.26556
9.901714 10.32907
9.902715 10.39191
9.903714 10.45406
9.904715 10.51554
9.905714 10.57632
9.906714 10.636420000000001
9.907714 10.695820000000001
9.908714 10.75452
9.909715 10.812520000000001
9.910714 10.869819999999999
9.911715 10.92641
9.912714 10.9823
9.913714 11.037479999999999
9.914714 11.091959999999998
9.915714 11.14573
9.916715 11.19879
9.917714 11.25114
9.918715 11.302769999999999
9.919714 11.353679999999999
9.920714 11.40386
9.921714 11.45332
9.922714 11.50204
9.923715 11.55003
9.924714 11.597290000000001
9.925714 11.64381
9.926714 11.6896
9.927714 11.73464
9.928715 11.77895
9.929714 11.82251
9.930715 11.86534
9.931714 11.90744
9.932714 11.948789999999999
9.933714 11.9894
9.934714 12.02927
9.935715 12.068389999999999
9.936714 12.10675
9.937715 12.14436
9.938714 12.18122
9.939714 12.217319999999999
9.940714 12.25266
9.941714 12.28725
9.942715 12.32107
9.943714 12.354130000000001
9.944715 12.38644
9.945714 12.41798
9.946714 12.44876
9.947714 12.47879
9.948714 12.50805
9.949715 12.53656
9.950714 12.56431
9.951715 12.591289999999999
9.952714 12.617510000000001
9.953714 12.64296
9.954714 12.667639999999999
9.955714 12.69155
9.956715 12.714680000000001
9.957714 12.73705
9.958714 12.758659999999999
9.959714 12.77949
9.960714 12.79956
9.961715 12.818850000000001
9.962714 12.837380000000001
9.963715 12.85513
9.964714 12.87213
9.965714 12.88835
9.966714 12.903809999999998
9.967714 12.91851
9.968715 12.93244
9.969714 12.945599999999999
9.970715 12.95798
9.971714 12.9696
9.972714 12.980439999999998
9.973714 12.99051
9.974714 12.99981
9.975715 13.008349999999998
9.976714 13.01612
9.977715 13.02313
9.978714 13.029379999999998
9.979714 13.03486
9.980714 13.03958
9.981714 13.04353
9.982715 13.04673
9.983714 13.049169999999998
9.984715 13.05085
9.985714 13.051779999999999
9.986714 13.051950000000001
9.987714 13.05136
9.988714 13.05001
9.989715 13.047900000000002
9.990714 13.04502
9.991714 13.0414
9.992714 13.037019999999998
9.993714 13.031889999999999
9.994715 13.026019999999999
9.995714 13.01941
9.996715 13.012039999999999
9.997714 13.00393
9.998714 12.99508
9.999714 12.985479999999999
10.00071 12.97515
10.00171 12.96407
10.00271 12.952269999999999
10.00371 12.939729999999999
10.00471 12.92646
10.00571 12.912460000000001
10.00671 12.897719999999998
10.00771 12.88225
10.00871 12.866050000000001
10.00971 12.84912
10.01071 12.83147
10.01171 12.81311
10.01271 12.794030000000001
10.01371 12.77424
10.01471 12.753739999999999
10.01571 12.73252
10.01671 12.71059
10.01771 12.68795
10.01871 12.6646
10.01971 12.640550000000001
10.02071 12.61581
10.02171 12.59037
10.02271 12.564230000000002
10.02371 12.537400000000002
10.02471 12.509870000000001
10.02571 12.48165
10.02671 12.452729999999999
10.02771 12.42313
10.02871 12.39286
10.02971 12.36191
10.03071 12.3303
10.03171 12.29801
10.03271 12.26507
10.03371 12.23145
10.03471 12.19716
10.03571 12.16221
10.03671 12.12661
10.03771 12.09034
10.03871 12.05344
10.03971 12.01588
10.04071 11.97768
10.04171 11.93883
10.04271 11.89934
10.04371 11.8592
10.04471 11.818430000000001
10.04571 11.77702
10.04671 11.735
10.04771 11.69236
10.04871 11.649099999999999
10.04971 11.60524
10.05071 11.56076
10.05171 11.51566
10.05271 11.46996
10.05371 11.42364
10.05471 11.37672
10.05571 11.32921
10.05671 11.28111
10.05771 11.23242
10.05871 11.18314
10.05971 11.13329
10.06071 11.08285
10.06171 11.03183
10.06271 10.98025
10.06371 10.92809
10.06471 10.87538
10.06571 10.82212
10.06671 10.768320000000001
10.06771 10.71396
10.06871 10.65905
10.06971 10.6036
10.07071 10.5476
10.07171 10.49105
10.07271 10.433969999999999
10.07371 10.37636
10.07471 10.31823
10.07571 10.25958
10.07671 10.200420000000001
10.07771 10.14075
10.07871 10.08057
10.07971 10.01988
10.08071 9.9586904
10.08171 9.8970056
10.08271 9.834833399999999
10.08371 9.7721808
10.08471 9.709049799999999
10.08571 9.6454419
10.08671 9.5813572
10.08771 9.5167965
10.08871 9.4517618
10.08971 9.386260100000001
10.09071 9.320300099999999
10.09171 9.2538908
10.09271 9.1870405
10.09371 9.119755
10.09471 9.0520367
10.09571 8.9838862
10.09671 8.9153044
10.09771 8.8462926
10.09871 8.7768555
10.09971 8.7069996
10.10071 8.6367317
10.10171 8.5660584
10.10271 8.4949829
10.10371 8.423508
10.10471 8.3516344
10.10571 8.2793653
10.10671 8.206705
10.10771 8.133661
10.10871 8.060242200000001
10.10971 7.9864584
10.11071 7.9123177
10.11171 7.8378245
10.11271 7.7629812000000005
10.11371 7.687788500000001
10.11471 7.6122455
10.11571 7.5363547
10.11671 7.460120300000001
10.11771 7.383548500000001
10.11871 7.306647300000001
10.11971 7.2294235
10.12071 7.1518824
10.12171 7.0740283
10.12271 6.9958635000000005
10.12371 6.9173917000000005
10.12471 6.8386182
10.12571 6.7595488999999995
10.12671 6.6801927999999995
10.12771 6.6005573
10.12871 6.5206482999999995
10.12971 6.4404696
10.13071 6.360022
10.13171 6.2793054
10.13271 6.1983194
10.13371 6.1170667
10.13471 6.0355525
10.13571 5.953785
10.13671 5.8717731
10.13771 5.7895258
10.13871 5.7070509
10.13971 5.6243535
10.14071 5.5414379
10.14171 5.4583076
10.14271 5.3749669
10.14371 5.291421000000001
10.14471 5.2076757
10.14571 5.1237367
10.14671 5.039608100000001
10.14771 4.9552925
10.14871 4.8707902
10.14971 4.7861021
10.15071 4.7012296000000005
10.15171 4.6161767
10.15271 4.5309503
10.15371 4.4455599
10.15471 4.3600161
10.15571 4.2743284
10.15671 4.188504099999999
10.15771 4.1025482
10.15871 4.0164642
10.15971 3.9302539
10.16071 3.8439202999999997
10.16171 3.7574660000000004
10.16271 3.6708955000000003
10.16371 3.5842128
10.16471 3.4974214000000003
10.16571 3.4105244999999997
10.16671 3.3235248000000004
10.16771 3.2364253
10.16871 3.1492307999999998
10.16971 3.0619482
10.17071 2.974586
10.17171 2.8871544
10.17271 2.7996629
10.17371 2.7121194
10.17471 2.624529
10.17571 2.5368946
10.17671 2.4492165
10.17771 2.361495
10.17871 2.2737306
10.17971 2.1859246999999997
10.18071 2.0980809
10.18171 2.0102032
10.18271 1.9222963999999998
10.18371 1.8343657
10.18471 1.7464167999999998
10.18571 1.6584558
10.18671 1.5704897999999998
10.18771 1.4825271
10.18871 1.3945766
10.18971 1.3066471
10.19071 1.2187457000000002
10.19171 1.1308772999999999
10.19271 1.0430443
10.19371 0.95524685
10.19471 0.8674842300000001
10.19571 0.77975602
10.19671 0.6920632
10.19771 0.60440856
10.19871 0.51679676
10.19971 0.42923385999999997
10.20071 0.3417267
10.20171 0.25428233
10.20271 0.16690791
10.20371 0.079610653
10.20471 -0.0076022247
10.20571 -0.094723719
10.20671 -0.18174751
10.20771 -0.26866866
10.20871 -0.35548415
10.20971 -0.44219303
10.21071 -0.5287958300000001
10.21171 -0.61529358
10.21271 -0.70168665
10.21371 -0.78797368
10.21471 -0.87415092
10.21571 -0.96021257
10.21671 -1.0461511
10.21771 -1.1319582
10.21871 -1.2176258
10.21971 -1.3031462
10.22071 -1.3885125
10.22171 -1.4737184
10.22271 -1.5587589000000002
10.22371 -1.6436296
10.22471 -1.7283278
10.22571 -1.8128522
10.22671 -1.8972031999999999
10.22771 -1.9813819
10.22871 -2.0653896
10.22971 -2.149226
10.23071 -2.2328885
10.23171 -2.3163723000000003
10.23271 -2.3996698
10.23371 -2.4827722
10.23471 -2.5656706000000002
10.23571 -2.6483566
10.23671 -2.7308235
10.23771 -2.8130664
10.23871 -2.8950812
10.23971 -2.9768655
10.24071 -3.0584175
10.24171 -3.1397358
10.24271 -3.2208203999999996
10.24371 -3.3016715000000003
10.24471 -3.3822902000000004
10.24571 -3.4626767000000003
10.24671 -3.5428296999999995
10.24771 -3.6227461
10.24871 -3.70242
10.24971 -3.7818424000000004
10.25071 -3.8610034
10.25171 -3.9398935
10.25271 -4.0185042
10.25371 -4.0968306000000005
10.25471 -4.1748703
10.25571 -4.2526223000000005
10.25671 -4.3300878
10.25771 -4.4072676
10.25871 -4.4841621
10.25971 -4.560770799999999
10.26071 -4.6370927
10.26171 -4.713127
10.26271 -4.7888722
10.26371 -4.8643261
10.26471 -4.9394846
10.26571 -5.0143413
10.26671 -5.0888885
10.26771 -5.163115599999999
10.26871 -5.2370138
10.26971 -5.3105753
10.27071 -5.3837955
10.27171 -5.4566741
10.27271 -5.5292137
10.27371 -5.6014184
10.27471 -5.6732919
10.27571 -5.744836100000001
10.27671 -5.816049899999999
10.27771 -5.886931
10.27871 -5.957474599999999
10.27971 -6.0276765
10.28071 -6.0975321
10.28171 -6.1670362999999995
10.28271 -6.236184
10.28371 -6.3049689
10.28471 -6.3733838
10.28571 -6.4414218
10.28671 -6.5090775
10.28771 -6.576346600000001
10.28871 -6.643229000000001
10.28971 -6.709729100000001
10.29071 -6.775851500000001
10.29171 -6.8416014
10.29271 -6.9069825
10.29371 -6.971994
10.29471 -7.0366316
10.29571 -7.1008876
10.29671 -7.1647555
10.29771 -7.2282269999999995
10.29871 -7.2912961
10.29971 -7.35396
10.30071 -7.416215499999999
10.30171 -7.4780598000000005
10.30271 -7.5394906
10.30371 -7.6005057
10.30471 -7.6611027
10.30571 -7.7212818
10.30671 -7.7810459
10.30771 -7.8403987
10.30871 -7.899345500000001
10.30971 -7.9578884
10.31071 -8.0160283
10.31171 -8.0737606
10.31271 -8.1310771
10.31371 -8.1879675
10.31471 -8.244422799999999
10.31571 -8.3004363
10.31671 -8.356004200000001
10.31771 -8.411126600000001
10.31871 -8.4658049
10.31971 -8.5200414
10.32071 -8.573837600000001
10.32171 -8.6271942
10.32271 -8.6801104
10.32371 -8.7325864
10.32471 -8.7846234
10.32571 -8.8362232
10.32671 -8.8873863
10.32771 -8.9381136
10.32871 -8.9884013
10.32971 -9.038243399999999
10.33071 -9.0876311
10.33171 -9.1365553
10.33271 -9.1850087
10.33371 -9.232989
10.33471 -9.2804968
10.33571 -9.3275361
10.33671 -9.3741141
10.33771 -9.4202355
10.33871 -9.4659038
10.33971 -9.5111191
10.34071 -9.555878499999999
10.34171 -9.6001796
10.34271 -9.6440196
10.34371 -9.687396099999999
10.34471 -9.7303078
10.34571 -9.772753000000002
10.34671 -9.8147281
10.34771 -9.8562285
10.34871 -9.897247700000001
10.34971 -9.9377811
10.35071 -9.9778257
10.35171 -10.01738
10.35271 -10.056460000000001
10.35371 -10.09506
10.35471 -10.13319
10.35571 -10.17086
10.35671 -10.20807
10.35771 -10.24481
10.35871 -10.28108
10.35971 -10.316880000000001
10.36071 -10.35219
10.36171 -10.38701
10.36271 -10.42135
10.36371 -10.455200000000001
10.36471 -10.48856
10.36571 -10.52143
10.36671 -10.55382
10.36771 -10.585709999999999
10.36871 -10.61712
10.36971 -10.64804
10.37071 -10.67848
10.37171 -10.70844
10.37271 -10.73794
10.37371 -10.766969999999999
10.37471 -10.79552
10.37571 -10.823599999999999
10.37671 -10.851189999999999
10.37771 -10.87829
10.37871 -10.9049
10.37971 -10.931000000000001
10.38071 -10.95661
10.38171 -10.981720000000001
10.38271 -11.00635
10.38371 -11.03049
10.38471 -11.05414
10.38571 -11.07731
10.38671 -11.1
10.38771 -11.12221
10.38871 -11.143939999999999
10.38971 -11.165189999999999
10.39071 -11.185970000000001
10.39171 -11.20627
10.39271 -11.22609
10.39371 -11.245429999999999
10.39471 -11.26427
10.39571 -11.28261
10.39671 -11.30046
10.39771 -11.31781
10.39871 -11.33467
10.39971 -11.35105
10.40071 -11.366959999999999
10.40171 -11.382390000000001
10.40271 -11.397350000000001
10.40371 -11.41183
10.40471 -11.425839999999999
10.40571 -11.43937
10.40671 -11.45243
10.40771 -11.465010000000001
10.40871 -11.47711
10.40971 -11.48874
10.41071 -11.49988
10.41171 -11.510539999999999
10.41271 -11.520710000000001
10.41371 -11.5304
10.41471 -11.5396
10.41571 -11.548319999999999
10.41671 -11.556569999999999
10.41771 -11.56435
10.41871 -11.571670000000001
10.41971 -11.57854
10.42071 -11.584940000000001
10.42171 -11.59088
10.42271 -11.59635
10.42371 -11.60135
10.42471 -11.60588
10.42571 -11.60994
10.42671 -11.61352
10.42771 -11.61664
10.42871 -11.61929
10.42971 -11.62147
10.43071 -11.62318
10.43171 -11.62443
10.43271 -11.62521
10.43371 -11.625539999999999
10.43471 -11.62542
10.43571 -11.62485
10.43671 -11.62383
10.43771 -11.62237
10.43871 -11.62045
10.43971 -11.61808
10.44071 -11.615250000000001
10.44171 -11.611970000000001
10.44271 -11.60822
10.44371 -11.60402
10.44471 -11.59936
10.44571 -11.59426
10.44671 -11.58872
10.44771 -11.58273
10.44871 -11.57629
10.44971 -11.56942
10.45071 -11.56212
10.45171 -11.55438
10.45271 -11.546199999999999
10.45371 -11.537600000000001
10.45471 -11.52857
10.45571 -11.5191
10.45671 -11.5092
10.45771 -11.49885
10.45871 -11.48807
10.45971 -11.476849999999999
10.46071 -11.46519
10.46171 -11.453109999999999
10.46271 -11.44061
10.46371 -11.42769
10.46471 -11.414349999999999
10.46571 -11.400599999999999
10.46671 -11.38643
10.46771 -11.37185
10.46871 -11.35685
10.46971 -11.34144
10.47071 -11.32561
10.47171 -11.309370000000001
10.47271 -11.292720000000001
10.47371 -11.275649999999999
10.47471 -11.25817
10.47571 -11.240269999999999
10.47671 -11.221960000000001
10.47771 -11.203249999999999
10.47871 -11.18413
10.47971 -11.16462
10.48071 -11.14472
10.48171 -11.12443
10.48271 -11.10375
10.48371 -11.082690000000001
10.48471 -11.06123
10.48571 -11.03937
10.48671 -11.01713
10.48771 -10.994489999999999
10.48871 -10.97146
10.48971 -10.94804
10.49071 -10.92423
10.49171 -10.90004
10.49271 -10.87546
10.49371 -10.8505
10.49471 -10.82516
10.49571 -10.79945
10.49671 -10.773380000000001
10.49771 -10.74694
10.49871 -10.72014
10.49971 -10.69298
10.50071 -10.66546
10.50171 -10.63756
10.50271 -10.609300000000001
10.50371 -10.58066
10.50471 -10.55166
10.50571 -10.52229
10.50671 -10.49256
10.50771 -10.46247
10.50871 -10.432039999999999
10.50971 -10.40125
10.51071 -10.37012
10.51171 -10.33864
10.51271 -10.30682
10.51371 -10.274659999999999
10.51471 -10.24216
10.51571 -10.20933
10.51671 -10.176169999999999
10.51771 -10.142669999999999
10.51871 -10.108830000000001
10.51971 -10.07464
10.52071 -10.040109999999999
10.52171 -10.00524
10.52271 -9.970028000000001
10.52371 -9.9344894
10.52471 -9.8986275
10.52571 -9.8624475
10.52671 -9.8259524
10.52771 -9.7891435
10.52871 -9.752021
10.52971 -9.7145863
10.53071 -9.676840200000001
10.53171 -9.6387848
10.53271 -9.600421
10.53371 -9.5617503
10.53471 -9.5227711
10.53571 -9.4834819
10.53671 -9.4438806
10.53771 -9.403968599999999
10.53871 -9.3637474
10.53971 -9.3232229
10.54071 -9.2824027
10.54171 -9.2412934
10.54271 -9.1999017
10.54371 -9.1582298
10.54471 -9.1162778
10.54571 -9.074044200000001
10.54671 -9.031526
10.54771 -8.988720899999999
10.54871 -8.9456297
10.54971 -8.902252500000001
10.55071 -8.8585921
10.55171 -8.81465
10.55271 -8.7704286
10.55371 -8.7259285
10.55471 -8.6811505
10.55571 -8.636097600000001
10.55671 -8.590775
10.55771 -8.545188600000001
10.55871 -8.4993452
10.55971 -8.4532507
10.56071 -8.4069081
10.56171 -8.3603181
10.56271 -8.313477800000001
10.56371 -8.2663827
10.56471 -8.219028999999999
10.56571 -8.1714153
10.56671 -8.1235431
10.56771 -8.0754153
10.56871 -8.0270372
10.56971 -7.9784133
10.57071 -7.929547100000001
10.57171 -7.8804418
10.57271 -7.8310989
10.57371 -7.781521199999999
10.57471 -7.7317119000000005
10.57571 -7.681674500000001
10.57671 -7.631412899999999
10.57771 -7.5809299999999995
10.57871 -7.530225799999999
10.57971 -7.4792996
10.58071 -7.4281476
10.58171 -7.3767662
10.58271 -7.3251531
10.58371 -7.2733089
10.58471 -7.2212383
10.58571 -7.1689479
10.58671 -7.1164452
10.58771 -7.0637375
10.58871 -7.0108294
10.58971 -6.957722500000001
10.59071 -6.904418
10.59171 -6.8509154
10.59271 -6.7972139
10.59371 -6.7433149
10.59471 -6.6892199
10.59571 -6.6349298
10.59671 -6.5804444
10.59771 -6.5257631
10.59871 -6.4708836000000005
10.59971 -6.4158045
10.60071 -6.3605271000000005
10.60171 -6.3050546
10.60271 -6.2493935
10.60371 -6.1935514
10.60471 -6.1375361
10.60571 -6.081353099999999
10.60671 -6.0250048
10.60771 -5.9684902
10.60871 -5.9118073
10.60971 -5.8549527
10.61071 -5.7979245
10.61171 -5.7407226
10.61271 -5.6833487
10.61371 -5.625805300000001
10.61471 -5.5680946
10.61571 -5.5102188000000005
10.61671 -5.4521792
10.61771 -5.3939775
10.61871 -5.3356171
10.61971 -5.2771017
10.62071 -5.2184373
10.62171 -5.1596299
10.62271 -5.1006842
10.62371 -5.0416023
10.62471 -4.9823832
10.62571 -4.9230237
10.62671 -4.86352
10.62771 -4.8038684
10.62871 -4.7440682
10.62971 -4.6841208000000005
10.63071 -4.624029999999999
10.63171 -4.5638014
10.63271 -4.503440100000001
10.63371 -4.4429507
10.63471 -4.3823361
10.63571 -4.3215994
10.63671 -4.260742700000001
10.63771 -4.1997686
10.63871 -4.1386794
10.63971 -4.0774778
10.64071 -4.0161647
10.64171 -3.9547402000000003
10.64271 -3.8932018
10.64371 -3.8315468
10.64471 -3.7697725
10.64571 -3.7078782999999995
10.64671 -3.6458664
10.64771 -3.5837404000000004
10.64871 -3.5215072
10.64971 -3.4591738
10.65071 -3.3967457999999997
10.65171 -3.3342272
10.65271 -3.27162
10.65371 -3.2089248
10.65471 -3.1461406
10.65571 -3.0832672
10.65671 -3.0203039
10.65771 -2.9572506
10.65871 -2.8941071
10.65971 -2.8308733999999998
10.66071 -2.7675495000000003
10.66171 -2.7041351000000002
10.66271 -2.640632
10.66371 -2.5770428
10.66471 -2.5133723
10.66571 -2.4496267
10.66671 -2.3858123
10.66771 -2.3219349
10.66871 -2.2579981
10.66971 -2.1940032
10.67071 -2.1299496
10.67171 -2.0658350999999997
10.67271 -2.0016572
10.67371 -1.9374137999999999
10.67471 -1.8731042999999998
10.67571 -1.8087294
10.67671 -1.7442906
10.67771 -1.6797908000000001
10.67871 -1.6152326000000001
10.67971 -1.5506199
10.68071 -1.4859564
10.68171 -1.4212465
10.68271 -1.3564949
10.68371 -1.2917059
10.68471 -1.2268829
10.68571 -1.1620277
10.68671 -1.0971402
10.68771 -1.0322187999999999
10.68871 -0.96726101
10.68971 -0.9022643800000001
10.69071 -0.83722733
10.69171 -0.77215
10.69271 -0.70703421
10.69371 -0.6418833500000001
10.69471 -0.5767018500000001
10.69571 -0.51149437
10.69671 -0.44626561000000003
10.69771 -0.38101987000000004
10.69871 -0.31576091
10.69971 -0.25049171000000003
10.70071 -0.18521426
10.70171 -0.11992935999999998
10.70271 -0.054636637999999994
10.70371 0.010665462
10.70471 0.07597904800000001
10.70571 0.14130617
10.70671 0.20664793
10.70771 0.27200384
10.70871 0.3373717
10.70971 0.40274756
10.71071 0.46812644999999997
10.71171 0.5335029699999999
10.71271 0.59887203
10.71371 0.6642294099999999
10.71471 0.72957175
10.71571 0.7948966700000001
10.71671 0.86020296
10.71771 0.92549017
10.71871 0.9907587400000001
10.71971 1.0560101
10.72071 1.1212461
10.72171 1.1864685
10.72271 1.2516783999999999
10.72371 1.3168756
10.72471 1.3820576
10.72571 1.4472201
10.72671 1.5123572
10.72771 1.5774628
10.72871 1.6425313000000001
10.72971 1.7075585
10.73071 1.7725419
10.73171 1.8374806000000001
10.73271 1.9023748
10.73371 1.9672252000000001
10.73471 2.0320321999999997
10.73571 2.0967963999999997
10.73671 2.1615179
10.73771 2.2261973
10.73871 2.2908347
10.73971 2.3554293
10.74071 2.4199797
10.74171 2.4844822
10.74271 2.5489314
10.74371 2.6133211
10.74471 2.6776448
10.74571 2.7418971
10.74671 2.8060747
10.74771 2.8701771000000003
10.74871 2.9342055
10.74971 2.998163
10.75071 3.0620518999999997
10.75171 3.1258736000000003
10.75271 3.1896281999999996
10.75371 3.2533139
10.75471 3.3169281
10.75571 3.3804681000000003
10.75671 3.443931
10.75771 3.5073142
10.75871 3.5706144
10.75971 3.6338277000000003
10.76071 3.6969498000000005
10.76171 3.7599754
10.76271 3.8229007000000004
10.76371 3.8857229
10.76471 3.9484423
10.76571 4.011061
10.76671 4.073583
10.76771 4.1360117
10.76871 4.1983489
10.76971 4.2605937
10.77071 4.3227419000000005
10.77171 4.3847881
10.77271 4.446725499999999
10.77371 4.5085482
10.77471 4.5702524
10.77571 4.6318352
10.77671 4.6932951
10.77771 4.7546308
10.77871 4.8158403000000005
10.77971 4.8769213
10.78071 4.9378722999999995
10.78171 4.9986925
10.78271 5.0593831
10.78371 5.1199466
10.78471 5.1803857
10.78571 5.2407023
10.78671 5.3008955
10.78771 5.3609610000000005
10.78871 5.4208919
10.78971 5.4806795
10.79071 5.5403158
10.79171 5.5997957000000005
10.79271 5.6591164
10.79371 5.7182789
10.79471 5.7772845
10.79571 5.836135499999999
10.79671 5.8948323
10.79771 5.9533745
10.79871 6.0117602
10.79971 6.0699879999999995
10.80071 6.1280570999999995
10.80171 6.1859671
10.80271 6.2437177
10.80371 6.3013077
10.80471 6.3587337999999995
10.80571 6.4159907
10.80671 6.4730696000000005
10.80771 6.529963799999999
10.80871 6.5866664
10.80971 6.6431746
10.81071 6.699489799999999
10.81171 6.755615
10.81271 6.8115562
10.81371 6.8673155999999995
10.81471 6.922895499999999
10.81571 6.9782935
10.81671 7.0335053
10.81771 7.088526300000001
10.81871 7.1433522
10.81971 7.1979791
10.82071 7.252404799999999
10.82171 7.3066272
10.82271 7.3606431
10.82371 7.4144475000000005
10.82471 7.468035100000001
10.82571 7.5214013
10.82671 7.574542600000001
10.82771 7.627458099999999
10.82871 7.6801516
10.82971 7.7326283
10.83071 7.7848926
10.83171 7.8369468
10.83271 7.8887895
10.83371 7.940416
10.83471 7.9918191
10.83571 8.042990399999999
10.83671 8.0939233
10.83771 8.1446141
10.83871 8.1950605
10.83971 8.2452618
10.84071 8.2952179
10.84171 8.3449282
10.84271 8.3943903
10.84371 8.4436014
10.84471 8.4925599
10.84571 8.5412651
10.84671 8.5897192
10.84771 8.637924499999999
10.84871 8.6858824
10.84971 8.733592900000001
10.85071 8.7810509
10.85171 8.8282496
10.85271 8.87518
10.85371 8.9218333
10.85471 8.9682043
10.85571 9.014290599999999
10.85671 9.060093
10.85771 9.105614600000001
10.85871 9.150859
10.85971 9.1958277
10.86071 9.24052
10.86171 9.2849329
10.86271 9.3290642
10.86371 9.3729116
10.86471 9.4164737
10.86571 9.4597496
10.86671 9.5027372
10.86771 9.545435
10.86871 9.587837
10.86971 9.6299373
10.87071 9.6717283
10.87171 9.713205
10.87271 9.7543642
10.87371 9.7952075
10.87471 9.8357379
10.87571 9.8759599
10.87671 9.915877100000001
10.87771 9.9554904
10.87871 9.9947967
10.87971 10.03379
10.88071 10.07247
10.88171 10.11082
10.88271 10.14885
10.88371 10.186539999999999
10.88471 10.22391
10.88571 10.26093
10.88671 10.29762
10.88771 10.33397
10.88871 10.36997
10.88971 10.40563
10.89071 10.44094
10.89171 10.475909999999999
10.89271 10.51053
10.89371 10.544820000000001
10.89471 10.57878
10.89571 10.61239
10.89671 10.64566
10.89771 10.67859
10.89871 10.71115
10.89971 10.74335
10.90071 10.775179999999999
10.90171 10.806640000000002
10.90271 10.837720000000001
10.90371 10.86844
10.90471 10.89879
10.90571 10.92877
10.90671 10.95838
10.90771 10.98763
10.90871 11.0165
10.90971 11.045
10.91071 11.07313
10.91171 11.10089
10.91271 11.12828
10.91371 11.155289999999999
10.91471 11.18191
10.91571 11.20814
10.91671 11.23398
10.91771 11.2594
10.91871 11.284429999999999
10.91971 11.30905
10.92071 11.333269999999999
10.92171 11.35709
10.92271 11.380519999999999
10.92371 11.40355
10.92471 11.42619
10.92571 11.44844
10.92671 11.470279999999999
10.92771 11.491719999999999
10.92871 11.51276
10.92971 11.53339
10.93071 11.55361
10.93171 11.5734
10.93271 11.59278
10.93371 11.611730000000001
10.93471 11.63025
10.93571 11.64833
10.93671 11.665989999999999
10.93771 11.68323
10.93871 11.70005
10.93971 11.71645
10.94071 11.73243
10.94171 11.74799
10.94271 11.76313
10.94371 11.777840000000001
10.94471 11.79212
10.94571 11.80595
10.94671 11.81934
10.94771 11.832289999999999
10.94871 11.84478
10.94971 11.85683
10.95071 11.86842
10.95171 11.87956
10.95271 11.89026
10.95371 11.90051
10.95471 11.91032
10.95571 11.91969
10.95671 11.92863
10.95771 11.93712
10.95871 11.94517
10.95971 11.95278
10.96071 11.95993
10.96171 11.96661
10.96271 11.97283
10.96371 11.97857
10.96471 11.983839999999999
10.96571 11.98864
10.96671 11.99296
10.96771 11.99682
10.96871 12.00021
10.96971 12.00314
10.97071 12.00561
10.97171 12.00762
10.97271 12.00917
10.97371 12.01027
10.97471 12.0109
10.97571 12.01106
10.97671 12.01074
10.97771 12.00995
10.97871 12.00866
10.97971 12.00688
10.98071 12.00461
10.98171 12.00185
10.98271 11.99861
10.98371 11.99488
10.98471 11.99068
10.98571 11.985999999999999
10.98671 11.98085
10.98771 11.97524
10.98871 11.96915
10.98971 11.962589999999999
10.99071 11.955549999999999
10.99171 11.94803
10.99271 11.94002
10.99371 11.93151
10.99471 11.92249
10.99571 11.912970000000001
10.99671 11.902949999999999
10.99771 11.89242
10.99871 11.88139
10.99971 11.86987
11.00071 11.85786
11.00171 11.845369999999999
11.00271 11.8324
11.00371 11.81896
11.00471 11.80504
11.00571 11.79063
11.00671 11.77573
11.00771 11.76034
11.00871 11.744449999999999
11.00971 11.72806
11.01071 11.71116
11.01171 11.69374
11.01271 11.67581
11.01371 11.65737
11.01471 11.63842
11.01571 11.618970000000001
11.01671 11.59903
11.01771 11.57862
11.01871 11.55772
11.01971 11.536340000000001
11.02071 11.514489999999999
11.02171 11.492140000000001
11.02271 11.46931
11.02371 11.445969999999999
11.02471 11.42212
11.02571 11.39777
11.02671 11.3729
11.02771 11.34751
11.02871 11.321620000000001
11.02971 11.29521
11.03071 11.2683
11.03171 11.24089
11.03271 11.212990000000001
11.03371 11.1846
11.03471 11.15574
11.03571 11.1264
11.03671 11.09659
11.03771 11.0663
11.03871 11.03552
11.03971 11.00424
11.04071 10.97245
11.04171 10.94016
11.04271 10.907350000000001
11.04371 10.87404
11.04471 10.84021
11.04571 10.80589
11.04671 10.77108
11.04771 10.73578
11.04871 10.69999
11.04971 10.66372
11.05071 10.62698
11.05171 10.58977
11.05271 10.552100000000001
11.05371 10.51395
11.05471 10.47532
11.05571 10.436209999999999
11.05671 10.39661
11.05771 10.35651
11.05871 10.3159
11.05971 10.2748
11.06071 10.2332
11.06171 10.19111
11.06271 10.14855
11.06371 10.10552
11.06471 10.06202
11.06571 10.01807
11.06671 9.9736542
11.06771 9.9287838
11.06871 9.8834544
11.06971 9.8376647
11.07071 9.7914122
11.07171 9.7446926
11.07271 9.6975014
11.07371 9.649832499999999
11.07471 9.6016832
11.07571 9.5530525
11.07671 9.5039435
11.07771 9.4543636
11.07871 9.404324
11.07971 9.3538366
11.08071 9.3029112
11.08171 9.2515543
11.08271 9.1997668
11.08371 9.1475472
11.08471 9.0948902
11.08571 9.041791400000001
11.08671 8.9882471
11.08771 8.9342542
11.08871 8.879812099999999
11.08971 8.8249207
11.09071 8.769580000000001
11.09171 8.7137915
11.09271 8.6575575
11.09371 8.6008824
11.09471 8.5437745
11.09571 8.4862433
11.09671 8.428300199999999
11.09771 8.3699532
11.09871 8.311206799999999
11.09971 8.2520626
11.10071 8.192516900000001
11.10171 8.132562
11.10271 8.072189999999999
11.10371 8.0113955
11.10471 7.950175600000001
11.10571 7.888532400000001
11.10671 7.8264706
11.10771 7.763996
11.10871 7.7011153
11.10971 7.637836000000001
11.11071 7.5741641
11.11171 7.5101070000000005
11.11271 7.4456707
11.11371 7.380861800000001
11.11471 7.3156871
11.11571 7.2501495
11.11671 7.184249199999999
11.11771 7.1179822
11.11871 7.0513427
11.11971 6.984324
11.12071 6.9169208
11.12171 6.8491325000000005
11.12271 6.7809612
11.12371 6.7124158000000005
11.12471 6.643506100000001
11.12571 6.5742441
11.12671 6.5046384999999995
11.12771 6.4346969000000005
11.12871 6.3644245
11.12971 6.2938236
11.13071 6.2228959
11.13171 6.1516427
11.13271 6.0800642
11.13371 6.0081609
11.13471 5.9359305
11.13571 5.86337
11.13671 5.7904765
11.13771 5.7172477
11.13871 5.6436848
11.13971 5.5697925
11.14071 5.495580299999999
11.14171 5.421060300000001
11.14271 5.3462457
11.14371 5.271147200000001
11.14471 5.1957723
11.14571 5.120125
11.14671 5.0442051
11.14771 4.9680103
11.14871 4.8915379
11.14971 4.814786499999999
11.15071 4.7377553
11.15171 4.6604447
11.15271 4.5828562
11.15371 4.504991700000001
11.15471 4.4268541
11.15571 4.3484475
11.15671 4.2697784
11.15771 4.1908558
11.15871 4.1116908
11.15971 4.0322952
11.16071 3.9526787
11.16171 3.8728487
11.16271 3.7928075
11.16371 3.7125535000000003
11.16471 3.6320828
11.16571 3.5513907999999996
11.16671 3.4704740999999997
11.16771 3.3893328
11.16871 3.3079695
11.16971 3.226389
11.17071 3.144598
11.17171 3.0626038
11.17271 2.9804137
11.17371 2.8980348
11.17471 2.8154753
11.17571 2.7327435
11.17671 2.6498476
11.17771 2.5667949
11.17871 2.4835903
11.17971 2.4002358
11.18071 2.3167303
11.18171 2.2330704999999997
11.18271 2.1492528
11.18371 2.0652751
11.18471 1.9811382999999998
11.18571 1.8968474
11.18671 1.8124105000000001
11.18771 1.7278377
11.18871 1.6431391
11.18971 1.5583244
11.19071 1.4734013000000001
11.19171 1.3883759
11.19271 1.3032532
11.19371 1.2180376
11.19471 1.1327325
11.19571 1.0473407000000001
11.19671 0.9618634399999999
11.19771 0.87630069
11.19871 0.7906513299999999
11.19971 0.70491419
11.20071 0.61908965
11.20171 0.53318078
11.20271 0.447194
11.20371 0.36113883999999996
11.20471 0.27502668
11.20571 0.18886896
11.20671 0.10267554
11.20771 0.016453680000000002
11.20871 -0.069792167
11.20971 -0.15605969
11.21071 -0.24234768999999998
11.21171 -0.32865519
11.21271 -0.41498085
11.21371 -0.50132284
11.21471 -0.58767907
11.21571 -0.67404732
11.21671 -0.76042498
11.21771 -0.8468085000000001
11.21871 -0.93319267
11.21971 -1.01957
11.22071 -1.1059312
11.22171 -1.1922656
11.22271 -1.2785628
11.22371 -1.3648145
11.22471 -1.451015
11.22571 -1.5371617
11.22671 -1.6232545
11.22771 -1.7092942999999998
11.22871 -1.7952816999999999
11.22971 -1.8812157
11.23071 -1.9670935
11.23171 -2.0529104
11.23271 -2.1386607
11.23371 -2.2243379
11.23471 -2.3099354
11.23571 -2.3954459
11.23671 -2.4808617
11.23771 -2.5661746
11.23871 -2.6513757
11.23971 -2.7364569
11.24071 -2.8214113999999997
11.24171 -2.9062349000000003
11.24271 -2.9909261
11.24371 -3.0754851
11.24471 -3.1599134
11.24571 -3.2442115
11.24671 -3.3283778
11.24771 -3.412408
11.24871 -3.496296
11.24971 -3.580033
11.25071 -3.6636103
11.25171 -3.7470195
11.25271 -3.8302541000000003
11.25371 -3.9133071999999998
11.25471 -3.9961737
11.25571 -4.0788487
11.25671 -4.161326600000001
11.25771 -4.2436037
11.25871 -4.3256771
11.25971 -4.4075444
11.26071 -4.4892054
11.26171 -4.5706596
11.26271 -4.651906
11.26371 -4.7329415
11.26471 -4.8137598
11.26571 -4.8943523
11.26671 -4.9747083
11.26771 -5.0548177
11.26871 -5.134670799999999
11.26971 -5.2142605
11.27071 -5.2935824
11.27171 -5.372633
11.27271 -5.4514114000000005
11.27371 -5.5299155
11.27471 -5.6081433
11.27571 -5.6860927
11.27671 -5.763761
11.27771 -5.8411457
11.27871 -5.9182445999999995
11.27971 -5.9950545
11.28071 -6.0715713
11.28171 -6.1477881
11.28271 -6.2236965
11.28371 -6.299287100000001
11.28471 -6.3745491
11.28571 -6.4494751
11.28671 -6.5240584
11.28771 -6.5982959999999995
11.28871 -6.6721871
11.28971 -6.7457326
11.29071 -6.818933
11.29171 -6.8917878
11.29271 -6.9642939
11.29371 -7.0364474999999995
11.29471 -7.108242100000001
11.29571 -7.179672300000001
11.29671 -7.2507314
11.29771 -7.321414399999999
11.29871 -7.391713599999999
11.29971 -7.4616223999999995
11.30071 -7.5311325
11.30171 -7.6002367
11.30271 -7.6689288
11.30371 -7.7372037
11.30471 -7.8050599
11.30571 -7.872498
11.30671 -7.9395197
11.30771 -8.0061279
11.30871 -8.0723211
11.30971 -8.1380978
11.31071 -8.203451300000001
11.31171 -8.2683749
11.31271 -8.3328597
11.31371 -8.396896700000001
11.31471 -8.460479999999999
11.31571 -8.5236035
11.31671 -8.5862622
11.31771 -8.648451399999999
11.31871 -8.7101668
11.31971 -8.7714061
11.32071 -8.8321656
11.32171 -8.8924445
11.32271 -8.952242100000001
11.32371 -9.0115599
11.32471 -9.0703979
11.32571 -9.1287553
11.32671 -9.186628500000001
11.32771 -9.2440113
11.32871 -9.300895800000001
11.32971 -9.3572721
11.33071 -9.4131306
11.33171 -9.4684638
11.33271 -9.523268
11.33371 -9.5775396
11.33471 -9.6312776
11.33571 -9.684483
11.33671 -9.737154100000001
11.33771 -9.789291
11.33871 -9.8408923
11.33971 -9.8919563
11.34071 -9.9424824
11.34171 -9.9924691
11.34271 -10.04191
11.34371 -10.09081
11.34471 -10.13916
11.34571 -10.18695
11.34671 -10.234160000000001
11.34771 -10.28081
11.34871 -10.326870000000001
11.34971 -10.37234
11.35071 -10.41723
11.35171 -10.46153
11.35271 -10.50524
11.35371 -10.54838
11.35471 -10.59093
11.35571 -10.632900000000001
11.35671 -10.67428
11.35771 -10.71507
11.35871 -10.75527
11.35971 -10.79487
11.36071 -10.83387
11.36171 -10.87226
11.36271 -10.91004
11.36371 -10.9472
11.36471 -10.983740000000001
11.36571 -11.01965
11.36671 -11.05493
11.36771 -11.08958
11.36871 -11.123610000000001
11.36971 -11.15701
11.37071 -11.189789999999999
11.37171 -11.22194
11.37271 -11.25347
11.37371 -11.284379999999999
11.37471 -11.31465
11.37571 -11.34428
11.37671 -11.37328
11.37771 -11.40162
11.37871 -11.42931
11.37971 -11.45635
11.38071 -11.48273
11.38171 -11.50846
11.38271 -11.53352
11.38371 -11.557929999999999
11.38471 -11.581669999999999
11.38571 -11.60477
11.38671 -11.6272
11.38771 -11.64898
11.38871 -11.670110000000001
11.38971 -11.69058
11.39071 -11.710379999999999
11.39171 -11.72953
11.39271 -11.748
11.39371 -11.7658
11.39471 -11.78293
11.39571 -11.799370000000001
11.39671 -11.81513
11.39771 -11.83021
11.39871 -11.84461
11.39971 -11.85833
11.40071 -11.87137
11.40171 -11.88374
11.40271 -11.89543
11.40371 -11.90645
11.40471 -11.916789999999999
11.40571 -11.926449999999999
11.40671 -11.93543
11.40771 -11.94373
11.40871 -11.95134
11.40971 -11.95826
11.41071 -11.96449
11.41171 -11.97003
11.41271 -11.97486
11.41371 -11.979009999999999
11.41471 -11.982470000000001
11.41571 -11.98523
11.41671 -11.98732
11.41771 -11.98871
11.41871 -11.989429999999999
11.41971 -11.989460000000001
11.42071 -11.988809999999999
11.42171 -11.98748
11.42271 -11.98546
11.42371 -11.982750000000001
11.42471 -11.979339999999999
11.42571 -11.97524
11.42671 -11.970450000000001
11.42771 -11.96496
11.42871 -11.958770000000001
11.42971 -11.95189
11.43071 -11.94432
11.43171 -11.93607
11.43271 -11.92714
11.43371 -11.91752
11.43471 -11.90722
11.43571 -11.89625
11.43671 -11.884590000000001
11.43771 -11.87225
11.43871 -11.85923
11.43971 -11.84553
11.44071 -11.83114
11.44171 -11.81606
11.44271 -11.800289999999999
11.44371 -11.78383
11.44471 -11.76669
11.44571 -11.74887
11.44671 -11.730369999999999
11.44771 -11.7112
11.44871 -11.691360000000001
11.44971 -11.670850000000002
11.45071 -11.64968
11.45171 -11.62784
11.45271 -11.60534
11.45371 -11.58217
11.45471 -11.55833
11.45571 -11.53382
11.45671 -11.50864
11.45771 -11.4828
11.45871 -11.45629
11.45971 -11.42913
11.46071 -11.40129
11.46171 -11.37281
11.46271 -11.34367
11.46371 -11.31388
11.46471 -11.28344
11.46571 -11.25237
11.46671 -11.22066
11.46771 -11.188320000000001
11.46871 -11.155339999999999
11.46971 -11.12172
11.47071 -11.08746
11.47171 -11.05255
11.47271 -11.01701
11.47371 -10.98083
11.47471 -10.94402
11.47571 -10.90658
11.47671 -10.86851
11.47771 -10.82983
11.47871 -10.79052
11.47971 -10.75061
11.48071 -10.71008
11.48171 -10.66895
11.48271 -10.62722
11.48371 -10.58489
11.48471 -10.541970000000001
11.48571 -10.49845
11.48671 -10.45434
11.48771 -10.40962
11.48871 -10.36431
11.48971 -10.3184
11.49071 -10.2719
11.49171 -10.22481
11.49271 -10.17715
11.49371 -10.128910000000001
11.49471 -10.080110000000001
11.49571 -10.03075
11.49671 -9.9808328
11.49771 -9.9303529
11.49871 -9.8793156
11.49971 -9.8277241
11.50071 -9.775582700000001
11.50171 -9.7228944
11.50271 -9.669662299999999
11.50371 -9.6158877
11.50471 -9.561570699999999
11.50571 -9.5067129
11.50671 -9.451315600000001
11.50771 -9.3953855
11.50871 -9.338929499999999
11.50971 -9.2819579
11.51071 -9.2244789
11.51171 -9.1665007
11.51271 -9.108027100000001
11.51371 -9.0490587
11.51471 -8.9895956
11.51571 -8.9296371
11.51671 -8.8691838
11.51771 -8.8082388
11.51871 -8.746807299999999
11.51971 -8.6848944
11.52071 -8.622505499999999
11.52171 -8.5596457
11.52271 -8.496317300000001
11.52371 -8.4325239
11.52471 -8.3682694
11.52571 -8.3035603
11.52671 -8.2384042
11.52771 -8.1728101
11.52871 -8.106786000000001
11.52971 -8.040338
11.53071 -7.973469
11.53171 -7.906179100000001
11.53271 -7.8384659999999995
11.53371 -7.7703297000000005
11.53471 -7.7017717
11.53571 -7.6327972
11.53671 -7.5634144
11.53771 -7.4936315
11.53871 -7.423458199999999
11.53971 -7.3529005
11.54071 -7.2819643
11.54171 -7.2106525
11.54271 -7.138969
11.54371 -7.066918899999999
11.54471 -6.9945082
11.54571 -6.9217443
11.54671 -6.8486348
11.54771 -6.775183999999999
11.54871 -6.701394200000001
11.54971 -6.6272661
11.55071 -6.552798999999999
11.55171 -6.4779945
11.55271 -6.4028554
11.55371 -6.3273907000000005
11.55471 -6.251609299999999
11.55571 -6.1755229
11.55671 -6.0991414
11.55771 -6.022471599999999
11.55871 -5.9455182
11.55971 -5.868284
11.56071 -5.790770800000001
11.56171 -5.7129819
11.56271 -5.6349225
11.56371 -5.5565998
11.56471 -5.4780204
11.56571 -5.3991906
11.56671 -5.3201146
11.56771 -5.240795
11.56871 -5.161234
11.56971 -5.081434499999999
11.57071 -5.0014026000000005
11.57171 -4.9211465
11.57271 -4.8406769
11.57371 -4.7600046
11.57471 -4.679139
11.57571 -4.5980856
11.57671 -4.5168474
11.57771 -4.4354256
11.57871 -4.3538209000000005
11.57971 -4.2720359
11.58071 -4.190075800000001
11.58171 -4.107948
11.58271 -4.0256612
11.58371 -3.9432235
11.58471 -3.8606412999999997
11.58571 -3.7779193
11.58671 -3.6950611
11.58771 -3.6120709
11.58871 -3.5289544999999998
11.58971 -3.4457203
11.59071 -3.3623774
11.59171 -3.2789353
11.59271 -3.1954017
11.59371 -3.1117816
11.59471 -3.0280773
11.59571 -2.9442899000000002
11.59671 -2.8604211
11.59771 -2.7764747
11.59871 -2.6924571
11.59971 -2.6083775
11.60071 -2.5242459
11.60171 -2.4400717
11.60271 -2.3558622000000002
11.60371 -2.2716222
11.60471 -2.1873552000000003
11.60571 -2.1030644
11.60671 -2.0187544
11.60771 -1.9344312999999997
11.60871 -1.8501032
11.60971 -1.7657781000000001
11.61071 -1.6814630000000002
11.61171 -1.5971631
11.61271 -1.5128818
11.61371 -1.4286218
11.61471 -1.3443863999999999
11.61571 -1.2601810999999998
11.61671 -1.1760135
11.61771 -1.0918937
11.61871 -1.0078316
11.61971 -0.92383623
11.62071 -0.83991429
11.62171 -0.75606969
11.62271 -0.6723049600000001
11.62371 -0.58862236
11.62471 -0.50502545
11.62571 -0.42151986
11.62671 -0.33811291
11.62771 -0.25481281
11.62871 -0.17162728000000002
11.62971 -0.088562648
11.63071 -0.0056238037
11.63171 0.077185151
11.63271 0.15985976
11.63371 0.24239428
11.63471 0.32478129
11.63571 0.40701237
11.63671 0.48907911
11.63771 0.57097445
11.63871 0.65269349
11.63971 0.7342332
11.64071 0.8155915899999999
11.64171 0.89676632
11.64271 0.97775338
11.64371 1.0585465
11.64471 1.1391377
11.64571 1.2195182
11.64671 1.2996796
11.64771 1.379615
11.64871 1.4593191
11.64971 1.5387876999999999
11.65071 1.6180166999999999
11.65171 1.6970016
11.65271 1.7757365
11.65371 1.8542151999999998
11.65471 1.9324312
11.65571 2.010379
11.65671 2.0880543
11.65771 2.1654537
11.65871 2.2425740999999997
11.65971 2.3194114
11.66071 2.3959601
11.66171 2.4722128999999997
11.66271 2.548161
11.66371 2.6237959
11.66471 2.6991101
11.66571 2.7740976
11.66671 2.8487543
11.66771 2.923077
11.66871 2.9970629
11.66971 3.0707086
11.67071 3.1440094000000003
11.67171 3.2169602999999998
11.67271 3.2895558
11.67371 3.3617906000000004
11.67471 3.43366
11.67571 3.5051592
11.67671 3.5762835
11.67771 3.6470275000000005
11.67871 3.7173849000000003
11.67971 3.7873487999999997
11.68071 3.8569119
11.68171 3.9260678
11.68271 3.9948116999999996
11.68371 4.0631398999999995
11.68471 4.1310503999999995
11.68571 4.1985415
11.68671 4.2656105
11.68771 4.3322541
11.68871 4.398466999999999
11.68971 4.4642441
11.69071 4.529579
11.69171 4.5944661
11.69271 4.6588995
11.69371 4.7228739
11.69471 4.786384099999999
11.69571 4.8494253
11.69671 4.911992
11.69771 4.9740788
11.69871 5.0356817
11.69971 5.096798000000001
11.70071 5.1574256
11.70171 5.2175636999999995
11.70271 5.2772108
11.70371 5.3363651
11.70471 5.3950228000000005
11.70571 5.4531787
11.70671 5.510826
11.70771 5.5679582
11.70871 5.6245681
11.70971 5.6806505
11.71071 5.7362001000000005
11.71171 5.791213
11.71271 5.8456853
11.71371 5.8996141
11.71471 5.952996
11.71571 6.0058281
11.71671 6.0581092000000005
11.71771 6.1098378
11.71871 6.1610136
11.71971 6.211635800000001
11.72071 6.2617026000000005
11.72171 6.3112094999999995
11.72271 6.3601501
11.72371 6.4085178
11.72471 6.4563051
11.72571 6.503506000000001
11.72671 6.5501146
11.72771 6.596128599999999
11.72871 6.6415474
11.72971 6.6863693
11.73071 6.7305945000000005
11.73171 6.7742221
11.73271 6.817250699999999
11.73371 6.8596795
11.73471 6.9015063
11.73571 6.9427311000000005
11.73671 6.9833525
11.73771 7.023367299999999
11.73871 7.0627719
11.73971 7.1015611000000005
11.74071 7.1397267
11.74171 7.1772613
11.74271 7.214157999999999
11.74371 7.250412600000001
11.74471 7.2860233
11.74571 7.3209912
11.74671 7.355319000000001
11.74771 7.3890097
11.74871 7.4220642
11.74971 7.454482499999999
11.75071 7.4862629
11.75171 7.5174026000000005
11.75271 7.5478986
11.75371 7.5777486000000005
11.75471 7.6069497
11.75571 7.6354988
11.75671 7.6633914999999995
11.75771 7.690623400000001
11.75871 7.7171883999999995
11.75971 7.7430815
11.76071 7.7682994
11.76171 7.792843100000001
11.76271 7.816714800000001
11.76371 7.8399196
11.76471 7.8624628
11.76571 7.884348200000001
11.76671 7.9055770999999995
11.76771 7.926145900000001
11.76871 7.9460508999999995
11.76971 7.9652853
11.77071 7.9838439999999995
11.77171 8.0017239
11.77271 8.018921299999999
11.77371 8.0354355
11.77471 8.051265
11.77571 8.066406800000001
11.77671 8.0808602
11.77771 8.0946229
11.77871 8.1076965
11.77971 8.1200838
11.78071 8.1317902
11.78171 8.1428215
11.78271 8.153183799999999
11.78371 8.1628792
11.78471 8.1719063
11.78571 8.1802592
11.78671 8.187930999999999
11.78771 8.1949152
11.78871 8.2012057
11.78971 8.2068011
11.79071 8.2117021
11.79171 8.215910899999999
11.79271 8.219430599999999
11.79371 8.2222633
11.79471 8.2244106
11.79571 8.2258739
11.79671 8.2266547
11.79771 8.226756
11.79871 8.2261823
11.79971 8.2249381
11.80071 8.2230262
11.80171 8.2204461
11.80271 8.2171939
11.80371 8.213263
11.80471 8.2086459
11.80571 8.203337300000001
11.80671 8.197335899999999
11.80771 8.1906445
11.80871 8.1832685
11.80971 8.175215900000001
11.81071 8.166495
11.81171 8.1571102
11.81271 8.1470646
11.81371 8.1363589
11.81471 8.1249937
11.81571 8.1129692
11.81671 8.1002876
11.81771 8.0869503
11.81871 8.0729574
11.81971 8.0583081
11.82071 8.042999400000001
11.82171 8.027026099999999
11.82271 8.0103837
11.82371 7.9930715
11.82471 7.9750925
11.82571 7.9564542000000005
11.82671 7.9371661
11.82771 7.9172388
11.82871 7.8966804
11.82971 7.8754960999999994
11.83071 7.853686799999999
11.83171 7.831250100000001
11.83271 7.8081839
11.83371 7.7844851
11.83471 7.760153
11.83571 7.7351883
11.83671 7.709593300000001
11.83771 7.683368799999999
11.83871 7.6565154
11.83971 7.6290339
11.84071 7.6009244
11.84171 7.572191200000001
11.84271 7.5428411
11.84371 7.5128838
11.84471 7.482330500000001
11.84571 7.4511908
11.84671 7.419471399999999
11.84771 7.3871747
11.84871 7.354298200000001
11.84971 7.3208362
11.85071 7.2867841
11.85171 7.2521381
11.85271 7.2168991
11.85371 7.1810707
11.85471 7.1446583
11.85571 7.1076684
11.85671 7.0701054999999995
11.85771 7.031975699999999
11.85871 6.993282600000001
11.85971 6.9540322
11.86071 6.914231899999999
11.86171 6.8738908
11.86271 6.8330169
11.86371 6.791617
11.86471 6.7496933
11.86571 6.707245100000001
11.86671 6.6642679
11.86771 6.6207565
11.86871 6.5767065
11.86971 6.5321177
11.87071 6.486995500000001
11.87171 6.4413473
11.87271 6.395184199999999
11.87371 6.3485168
11.87471 6.3013539
11.87571 6.2537028999999995
11.87671 6.2055681
11.87771 6.1569545
11.87871 6.1078671
11.87971 6.0583107
11.88071 6.0082905
11.88171 5.9578095
11.88271 5.9068684000000005
11.88371 5.8554657
11.88471 5.8035981
11.88571 5.7512634
11.88671 5.6984618000000005
11.88771 5.645198
11.88871 5.5914812000000005
11.88971 5.537324
11.89071 5.48274
11.89171 5.4277409
11.89271 5.3723358
11.89371 5.3165298
11.89471 5.2603249
11.89571 5.2037224
11.89671 5.1467236
11.89771 5.0893303
11.89871 5.0315455
11.89971 4.9733716999999995
11.90071 4.9148113
11.90171 4.855866
11.90271 4.796537
11.90371 4.7368273
11.90471 4.6767432
11.90571 4.6162941
11.90671 4.5554920999999995
11.90771 4.4943508
11.90871 4.4328831
11.90971 4.3710987999999995
11.91071 4.309002700000001
11.91171 4.2465966
11.91271 4.1838791
11.91371 4.1208483
11.91471 4.0575041999999995
11.91571 3.9938483
11.91671 3.9298851000000004
11.91771 3.8656197000000003
11.91871 3.8010582
11.91971 3.7362069
11.92071 3.6710716999999997
11.92171 3.6056592999999997
11.92271 3.5399782999999996
11.92371 3.4740392
11.92471 3.4078535
11.92571 3.3414319
11.92671 3.2747830999999996
11.92771 3.2079127
11.92871 3.1408217
11.92971 3.073509
11.93071 3.0059723
11.93171 2.9382108000000002
11.93271 2.8702262999999997
11.93371 2.8020244
11.93471 2.7336134000000003
11.93571 2.6650032
11.93671 2.5962039999999997
11.93771 2.5272248
11.93871 2.4580743
11.93971 2.3887601000000003
11.94071 2.3192899
11.94171 2.2496719
11.94271 2.179914
11.94371 2.1100231000000003
11.94471 2.0400036
11.94571 1.9698579
11.94671 1.8995857
11.94771 1.8291857000000002
11.94871 1.758658
11.94971 1.6880048
11.95071 1.6172327
11.95171 1.5463510999999999
11.95271 1.4753716
11.95371 1.4043066
11.95471 1.3331667999999999
11.95571 1.2619612
11.95671 1.1906961
11.95771 1.1193769
11.95871 1.0480083
11.95971 0.97659472
11.96071 0.90514114
11.96171 0.8336517
11.96271 0.76212967
11.96371 0.69057709
11.96471 0.61899545
11.96571 0.54738675
11.96671 0.47575515
11.96771 0.40410771
11.96871 0.33245466
11.96971 0.26080833999999997
11.97071 0.18918153
11.97171 0.11758567
11.97271 0.046029402000000004
11.97371 -0.025481737
11.97471 -0.096944656
11.97571 -0.16835745
11.97671 -0.23971815000000002
11.97771 -0.31102377
11.97871 -0.38227036
11.97971 -0.45345337
11.98071 -0.52456828
11.98171 -0.59561082
11.98271 -0.6665766200000001
11.98371 -0.7374602800000001
11.98471 -0.80825463
11.98571 -0.87895002
11.98671 -0.94953524
11.98771 -1.0199982
11.98871 -1.0903281
11.98971 -1.1605168000000001
11.99071 -1.2305594
11.99171 -1.3004541
11.99271 -1.3702007
11.99371 -1.4397989999999998
11.99471 -1.5092472
11.99571 -1.5785415
11.99671 -1.6476761999999998
11.99771 -1.7166443
11.99871 -1.7854394
11.99971 -1.854055
12.00071 -1.9224849
12.00171 -1.9907225
12.00271 -2.0587606000000003
12.00371 -2.1265902
12.00471 -2.1942016
12.00571 -2.2615854
12.00671 -2.3287339
12.00771 -2.3956425
12.00871 -2.4623092
12.00971 -2.5287341000000003
12.01071 -2.5949176
12.01171 -2.6608587999999997
12.01271 -2.7265541
12.01371 -2.7919969
12.01471 -2.8571785999999997
12.01571 -2.9220901
12.01671 -2.9867232
12.01771 -3.0510705
12.01871 -3.1151265
12.01971 -3.1788855999999996
12.02071 -3.2423425
12.02171 -3.3054902999999998
12.02271 -3.3683218
12.02371 -3.4308302999999998
12.02471 -3.4930106000000003
12.02571 -3.5548598
12.02671 -3.616377
12.02771 -3.6775623
12.02871 -3.7384151999999995
12.02971 -3.7989336999999996
12.03071 -3.859112
12.03171 -3.9189416999999995
12.03271 -3.9784126000000004
12.03371 -4.0375154
12.03471 -4.096242
12.03571 -4.1545868
12.03671 -4.2125463000000005
12.03771 -4.2701180999999995
12.03871 -4.3272987
12.03971 -4.384084
12.04071 -4.4404682
12.04171 -4.4964455
12.04271 -4.5520112
12.04371 -4.6071623
12.04471 -4.6618976
12.04571 -4.716216
12.04671 -4.770116499999999
12.04771 -4.8235953
12.04871 -4.8766457
12.04971 -4.929259
12.05071 -4.9814261
12.05171 -5.0331388
12.05271 -5.0843913
12.05371 -5.1351801
12.05471 -5.185504300000001
12.05571 -5.2353635
12.05671 -5.2847564
12.05771 -5.3336792
12.05871 -5.382126899999999
12.05971 -5.4300938
12.06071 -5.4775748
12.06171 -5.524566
12.06271 -5.5710651
12.06371 -5.6170713
12.06471 -5.6625824
12.06571 -5.7075951
12.06671 -5.752103
12.06771 -5.7960987
12.06871 -5.839574
12.06971 -5.8825225
12.07071 -5.9249401
12.07171 -5.966825399999999
12.07271 -6.0081787
12.07371 -6.0490012
12.07471 -6.089292100000001
12.07571 -6.1290484
12.07671 -6.1682653
12.07771 -6.2069371
12.07871 -6.2450584000000005
12.07971 -6.282625299999999
12.08071 -6.3196361
12.08171 -6.356089600000001
12.08271 -6.391985
12.08371 -6.4273201
12.08471 -6.4620897
12.08571 -6.4962879000000004
12.08671 -6.529908600000001
12.08771 -6.562946
12.08871 -6.5953976999999995
12.08971 -6.6272646
12.09071 -6.658547400000001
12.09171 -6.6892467
12.09271 -6.7193627000000005
12.09371 -6.748892400000001
12.09471 -6.7778312
12.09571 -6.8061724
12.09671 -6.833911700000001
12.09771 -6.8610452
12.09871 -6.8875715
12.09971 -6.913490599999999
12.10071 -6.9388025
12.10171 -6.9635063
12.10271 -6.987599299999999
12.10371 -7.0110760999999995
12.10471 -7.033933
12.10571 -7.0561662
12.10671 -7.0777752
12.10771 -7.0987612
12.10871 -7.1191259
12.10971 -7.1388714
12.11071 -7.1579978
12.11171 -7.1765028
12.11271 -7.1943812
12.11371 -7.2116278000000005
12.11471 -7.228237399999999
12.11571 -7.2442077
12.11671 -7.259537300000001
12.11771 -7.2742276
12.11871 -7.288278600000001
12.11971 -7.3016912000000005
12.12071 -7.3144637
12.12171 -7.326592499999999
12.12271 -7.338075300000001
12.12371 -7.348910699999999
12.12471 -7.359098599999999
12.12571 -7.3686406
12.12671 -7.3775388
12.12771 -7.3857963
12.12871 -7.3934123000000005
12.12971 -7.4003844999999995
12.13071 -7.4067086
12.13171 -7.4123807
12.13271 -7.417397200000001
12.13371 -7.421755800000001
12.13471 -7.425458
12.13571 -7.428504499999999
12.13671 -7.430898399999999
12.13771 -7.4326403
12.13871 -7.4337311
12.13971 -7.4341692
12.14071 -7.4339539
12.14171 -7.433084399999999
12.14271 -7.431560800000001
12.14371 -7.4293852
12.14471 -7.4265599
12.14571 -7.423086499999999
12.14671 -7.4189641
12.14771 -7.4141912
12.14871 -7.408765000000001
12.14971 -7.4026823
12.15071 -7.3959418
12.15171 -7.3885426
12.15271 -7.3804878
12.15371 -7.3717803
12.15471 -7.3624231
12.15571 -7.3524199
12.15671 -7.3417715999999995
12.15771 -7.330479500000001
12.15871 -7.3185429
12.15971 -7.3059618
12.16071 -7.2927363
12.16171 -7.2788693
12.16271 -7.2643607999999995
12.16371 -7.249213
12.16471 -7.2334252
12.16571 -7.2169967
12.16671 -7.199925899999999
12.16771 -7.182211400000001
12.16871 -7.1638539
12.16971 -7.1448557
12.17071 -7.1252211999999995
12.17171 -7.1049549
12.17271 -7.0840612
12.17371 -7.0625439
12.17471 -7.0404053
12.17571 -7.0176475
12.17671 -6.994270499999999
12.17771 -6.970275200000001
12.17871 -6.945662199999999
12.17971 -6.9204323
12.18071 -6.8945870000000005
12.18171 -6.868126200000001
12.18271 -6.8410508
12.18371 -6.813361499999999
12.18471 -6.785058200000001
12.18571 -6.756143300000001
12.18671 -6.7266202999999996
12.18771 -6.696493200000001
12.18871 -6.665767000000001
12.18971 -6.6344477
12.19071 -6.6025399
12.19171 -6.5700464
12.19271 -6.5369695000000005
12.19371 -6.503310099999999
12.19471 -6.469068699999999
12.19571 -6.4342462000000005
12.19671 -6.3988425
12.19771 -6.3628592
12.19871 -6.3262969
12.19971 -6.2891580000000005
12.20071 -6.251443900000001
12.20171 -6.2131576
12.20271 -6.1743025
12.20371 -6.1348841
12.20471 -6.0949086999999995
12.20571 -6.0543828
12.20671 -6.0133129
12.20771 -5.9717044
12.20871 -5.9295606
12.20971 -5.8868837
12.21071 -5.8436744
12.21171 -5.7999328000000006
12.21271 -5.7556599
12.21371 -5.7108566
12.21471 -5.665525
12.21571 -5.6196675
12.21671 -5.5732865
12.21771 -5.5263855
12.21871 -5.4789685
12.21971 -5.4310407
12.22071 -5.3826086
12.22171 -5.3336795
12.22271 -5.284261
12.22371 -5.234359899999999
12.22471 -5.1839813999999995
12.22571 -5.1331285
12.22671 -5.081803
12.22771 -5.0300047
12.22871 -4.9777333
12.22971 -4.9249890999999995
12.23071 -4.8717741000000006
12.23171 -4.818091900000001
12.23271 -4.7639474
12.23371 -4.7093457999999995
12.23471 -4.6542927999999995
12.23571 -4.5987941
12.23671 -4.5428559
12.23771 -4.4864847999999995
12.23871 -4.429687899999999
12.23971 -4.372473100000001
12.24071 -4.3148473
12.24171 -4.2568166
12.24271 -4.1983839000000005
12.24371 -4.1395504
12.24471 -4.0803153000000005
12.24571 -4.0206771
12.24671 -3.9606355000000004
12.24771 -3.9001923
12.24871 -3.8393523999999997
12.24971 -3.7781230999999997
12.25071 -3.7165124
12.25171 -3.6545292
12.25271 -3.5921808
12.25371 -3.5294745
12.25471 -3.4664158
12.25571 -3.4030110000000002
12.25671 -3.3392657
12.25771 -3.2751862
12.25871 -3.2107782
12.25971 -3.1460456999999997
12.26071 -3.0809907
12.26171 -3.0156137
12.26271 -2.9499141
12.26371 -2.8838918000000002
12.26471 -2.8175488
12.26571 -2.7508909000000004
12.26671 -2.6839269
12.26771 -2.6166681
12.26871 -2.5491258
12.26971 -2.4813106
12.27071 -2.4132302
12.27171 -2.3448898
12.27271 -2.2762928000000002
12.27371 -2.2074418
12.27471 -2.1383399
12.27571 -2.0689908
12.27671 -1.9993984999999999
12.27771 -1.9295666
12.27871 -1.8594978000000002
12.27971 -1.7891936000000002
12.28071 -1.7186554
12.28171 -1.6478861
12.28271 -1.5768908000000001
12.28371 -1.5056786
12.28471 -1.4342614
12.28571 -1.3626522
12.28671 -1.2908638
12.28771 -1.2189055
12.28871 -1.1467832
12.28971 -1.0744992
12.29071 -1.0020533999999999
12.29171 -0.9294456799999999
12.29271 -0.85667735
12.29371 -0.7837517199999999
12.29471 -0.71067396
12.29571 -0.63745016
12.29671 -0.5640860600000001
12.29771 -0.49058669
12.29871 -0.41695656000000003
12.29971 -0.34320101000000003
12.30071 -0.26932712999999997
12.30171 -0.19534442
12.30271 -0.12126427999999999
12.30371 -0.047098316
12.30471 0.027143655
12.30571 0.10145537999999998
12.30671 0.17583471
12.30771 0.25028279
12.30871 0.32480198
12.30971 0.3993934
12.31071 0.47405502
12.31171 0.5487809899999999
12.31271 0.62356228
12.31371 0.69838841
12.31471 0.77324938
12.31571 0.84813656
12.31671 0.9230433
12.31771 0.99796355
12.31871 1.072891
12.31971 1.1478182
12.32071 1.2227369
12.32171 1.2976388
12.32271 1.3725174
12.32371 1.4473692999999999
12.32471 1.5221943
12.32571 1.5969941
12.32671 1.6717708000000002
12.32771 1.7465232000000002
12.32871 1.8212464000000002
12.32971 1.895931
12.33071 1.9705641999999999
12.33171 2.0451326
12.33271 2.1196242
12.33371 2.1940306
12.33471 2.2683459999999998
12.33571 2.3425675999999998
12.33671 2.416693
12.33771 2.4907188000000002
12.33871 2.5646407
12.33971 2.6384531
12.34071 2.712151
12.34171 2.7857309
12.34271 2.8591908999999998
12.34371 2.9325301
12.34471 3.0057468
12.34571 3.0788366000000003
12.34671 3.1517912000000003
12.34771 3.2245985999999998
12.34871 3.2972448
12.34971 3.3697166000000003
12.35071 3.442004
12.35171 3.5141014
12.35271 3.5860076999999997
12.35371 3.6577235999999997
12.35471 3.729251
12.35571 3.8005896
12.35671 3.8717363
12.35771 3.9426856000000003
12.35871 4.0134307
12.35971 4.083965
12.36071 4.1542824
12.36171 4.2243782
12.36271 4.2942472
12.36371 4.3638829
12.36471 4.433276500000001
12.36571 4.502417100000001
12.36671 4.5712937
12.36771 4.6398968
12.36871 4.7082201
12.36971 4.776262099999999
12.37071 4.8440251
12.37171 4.911512500000001
12.37271 4.9787272
12.37371 5.0456684
12.37471 5.1123314
12.37571 5.1787078
12.37671 5.2447874
12.37771 5.310560000000001
12.37871 5.3760167
12.37971 5.4411512
12.38071 5.5059575
12.38171 5.5704307
12.38271 5.6345653
12.38371 5.6983545
12.38471 5.7617925
12.38571 5.8248743
12.38671 5.8875974
12.38771 5.9499621000000005
12.38871 6.0119707
12.38971 6.0736258
12.39071 6.1349269
12.39171 6.1958708
12.39271 6.2564492
12.39371 6.316650699999999
12.39471 6.3764632
12.39571 6.4358748
12.39671 6.4948775
12.39771 6.5534666
12.39871 6.61164
12.39971 6.6693961999999996
12.40071 6.7267351
12.40171 6.7836538
12.40271 6.840150100000001
12.40371 6.8962216000000005
12.40471 6.9518656
12.40571 7.0070811
12.40671 7.0618666999999995
12.40771 7.1162209
12.40871 7.17014
12.40971 7.2236173
12.41071 7.2766431
12.41171 7.3292069
12.41271 7.3812976
12.41371 7.432907800000001
12.41471 7.484032999999999
12.41571 7.5346723
12.41671 7.584827399999999
12.41771 7.634500399999999
12.41871 7.6836936
12.41971 7.7324063
12.42071 7.7806368
12.42171 7.8283802
12.42271 7.8756317000000005
12.42371 7.9223871
12.42471 7.9686411
12.42571 8.014389900000001
12.42671 8.059627599999999
12.42771 8.1043474
12.42871 8.1485428
12.42971 8.1922069
12.43071 8.2353339
12.43171 8.2779199
12.43271 8.3199657
12.43371 8.3614744
12.43471 8.4024489
12.43571 8.4428921
12.43671 8.482804100000001
12.43771 8.5221827
12.43871 8.561023299999999
12.43971 8.5993193
12.44071 8.6370632
12.44171 8.6742483
12.44271 8.7108687
12.44371 8.7469205
12.44471 8.782399400000001
12.44571 8.8173032
12.44671 8.8516295
12.44771 8.8853762
12.44871 8.9185424
12.44971 8.951129
12.45071 8.9831382
12.45171 9.0145722
12.45271 9.0454325
12.45371 9.0757191
12.45471 9.105429800000001
12.45571 9.1345586
12.45671 9.1630988
12.45771 9.1910429
12.45871 9.2183843
12.45971 9.245117
12.46071 9.2712387
12.46171 9.296748000000001
12.46271 9.3216456
12.46371 9.345932999999999
12.46471 9.3696117
12.46571 9.3926832
12.46671 9.4151489
12.46771 9.4370089
12.46871 9.4582647
12.46971 9.4789147
12.47071 9.498957500000001
12.47171 9.5183894
12.47271 9.5372051
12.47371 9.555398700000001
12.47471 9.5729649
12.47571 9.5898993
12.47671 9.606199
12.47771 9.6218638
12.47871 9.6368961
12.47971 9.6512981
12.48071 9.665072700000001
12.48171 9.6782237
12.48271 9.6907526
12.48371 9.702660100000001
12.48471 9.7139463
12.48571 9.7246103
12.48671 9.7346492
12.48771 9.7440585
12.48871 9.7528346
12.48971 9.7609729
12.49071 9.7684696
12.49171 9.7753212
12.49271 9.781526
12.49371 9.7870849
12.49471 9.792000100000001
12.49571 9.7962759
12.49671 9.799916999999999
12.49771 9.802927799999999
12.49871 9.805310500000001
12.49971 9.807065900000001
12.50071 9.8081931
12.50171 9.8086916
12.50271 9.8085582
12.50371 9.807790800000001
12.50471 9.8063856
12.50571 9.8043397
12.50671 9.8016508
12.50771 9.798316699999999
12.50871 9.794336600000001
12.50971 9.789712
12.51071 9.7844467
12.51171 9.7785458
12.51271 9.772014599999999
12.51371 9.7648591
12.51471 9.7570822
12.51571 9.748686099999999
12.51671 9.7396694
12.51771 9.7300291
12.51871 9.7197622
12.51971 9.708865699999999
12.52071 9.697336700000001
12.52171 9.6851751
12.52271 9.6723795
12.52371 9.6589513
12.52471 9.6448913
12.52571 9.6302025
12.52671 9.6148878
12.52771 9.5989518
12.52871 9.5824003
12.52971 9.5652394
12.53071 9.547475
12.53171 9.5291093
12.53271 9.5101438
12.53371 9.4905756
12.53471 9.470401
12.53571 9.4496153
12.53671 9.4282143
12.53771 9.4061963
12.53871 9.383563
12.53971 9.3603179
12.54071 9.3364656
12.54171 9.3120113
12.54271 9.2869602
12.54371 9.2613161
12.54471 9.2350841
12.54571 9.2082687
12.54671 9.1808736
12.54771 9.1529027
12.54871 9.1243587
12.54971 9.095241900000001
12.55071 9.0655498
12.55171 9.0352789
12.55271 9.004425300000001
12.55371 8.9729853
12.55471 8.940959699999999
12.55571 8.908350800000001
12.55671 8.875165899999999
12.55771 8.841414
12.55871 8.8071041
12.55971 8.7722436
12.56071 8.7368384
12.56171 8.7008916
12.56271 8.664404600000001
12.56371 8.627378199999999
12.56471 8.5898131
12.56571 8.5517101
12.56671 8.5130699
12.56771 8.4738925
12.56871 8.4341757
12.56971 8.3939187
12.57071 8.3531201
12.57171 8.311782
12.57271 8.2699083
12.57371 8.2275063
12.57471 8.1845872
12.57571 8.1411622
12.57671 8.0972418
12.57771 8.0528319
12.57871 8.0079347
12.57971 7.9625502
12.58071 7.9166763
12.58171 7.8703104999999995
12.58271 7.8234516
12.58371 7.776100199999999
12.58471 7.728257800000001
12.58571 7.6799281
12.58671 7.6311134
12.58771 7.5818174
12.58871 7.5320438
12.58971 7.481797799999999
12.59071 7.4310869
12.59171 7.3799215
12.59271 7.3283114
12.59371 7.2762668
12.59471 7.2237939
12.59571 7.1708947
12.59671 7.1175687000000005
12.59771 7.0638119999999995
12.59871 7.0096202
12.59971 6.9549902999999995
12.60071 6.8999223
12.60171 6.8444199999999995
12.60271 6.7884899999999995
12.60371 6.7321405
12.60471 6.675379700000001
12.60571 6.6182151
12.60671 6.5606534
12.60771 6.5027006
12.60871 6.444364800000001
12.60971 6.3856527
12.61071 6.326571100000001
12.61171 6.2671252
12.61271 6.2073182
12.61371 6.1471503
12.61471 6.0866181
12.61571 6.0257178
12.61671 5.9644468
12.61771 5.9028059
12.61871 5.8407992
12.61971 5.7784356
12.62071 5.7157263
12.62171 5.6526825
12.62271 5.589314900000001
12.62371 5.5256311
12.62471 5.4616362
12.62571 5.3973339000000005
12.62671 5.3327276999999995
12.62771 5.2678201
12.62871 5.2026145
12.62971 5.1371135
12.63071 5.0713189
12.63171 5.0052315
12.63271 4.938850899999999
12.63371 4.8721772
12.63471 4.8052125
12.63571 4.737963199999999
12.63671 4.6704378
12.63771 4.6026487
12.63871 4.5346089
12.63971 4.4663291
12.64071 4.3978177
12.64171 4.3290794
12.64271 4.260115
12.64371 4.190924
12.64471 4.1215057999999996
12.64571 4.0518608
12.64671 3.9819907000000003
12.64771 3.9118987
12.64871 3.8415882999999997
12.64971 3.7710641000000003
12.65071 3.7003301000000004
12.65171 3.6293912999999995
12.65271 3.5582546
12.65371 3.4869287
12.65471 3.4154244
12.65571 3.3437528000000003
12.65671 3.2719243000000002
12.65771 3.1999469000000005
12.65871 3.1278245000000005
12.65971 3.055558
12.66071 2.9831454
12.66171 2.9105848
12.66271 2.8378751
12.66371 2.7650179
12.66471 2.6920181000000003
12.66571 2.6188822
12.66671 2.5456183
12.66771 2.4722343
12.66871 2.3987380999999997
12.66971 2.3251370000000002
12.67071 2.2514381
12.67171 2.1776488
12.67271 2.1037769
12.67371 2.0298293
12.67471 1.9558117
12.67571 1.8817274
12.67671 1.8075773
12.67771 1.7333603999999998
12.67871 1.6590753999999999
12.67971 1.5847223000000001
12.68071 1.5103039
12.68171 1.4358265000000001
12.68271 1.3612992000000002
12.68371 1.2867329
12.68471 1.2121383
12.68571 1.1375253
12.68671 1.0629016999999998
12.68771 0.98827351
12.68871 0.91364533
12.68971 0.83902106
12.69071 0.7644041
12.69171 0.68979748
12.69271 0.61520333
12.69371 0.54062293
12.69471 0.46605673
12.69571 0.39150524
12.69671 0.31697012
12.69771 0.24245533
12.69871 0.16796766
12.69971 0.093516533
12.70071 0.019112926
12.70171 -0.05523213800000001
12.70271 -0.1295091
12.70371 -0.20371082000000001
12.70471 -0.27783278
12.70571 -0.35187248
12.70671 -0.42582847999999995
12.70771 -0.49969945
12.70871 -0.5734835300000001
12.70971 -0.6471782500000001
12.71071 -0.7207806699999999
12.71171 -0.7942874900000001
12.71271 -0.86769508
12.71371 -0.94099892
12.71471 -1.0141934
12.71571 -1.0872711
12.71671 -1.1602232000000001
12.71771 -1.23304
12.71871 -1.3057121
12.71971 -1.3782320000000001
12.72071 -1.4505945
12.72171 -1.5227973000000001
12.72271 -1.5948398
12.72371 -1.6667226
12.72471 -1.7384460000000002
12.72571 -1.8100085
12.72671 -1.8814069999999998
12.72771 -1.9526372
12.72871 -2.0236934
12.72971 -2.0945696
12.73071 -2.1652594
12.73171 -2.2357563000000003
12.73271 -2.306053
12.73371 -2.3761419999999998
12.73471 -2.4460154000000003
12.73571 -2.5156658
12.73671 -2.5850874999999998
12.73771 -2.6542768000000003
12.73871 -2.7232319
12.73971 -2.7919531
12.74071 -2.8604409
12.74171 -2.9286950999999997
12.74271 -2.9967139
12.74371 -3.0644926999999997
12.74471 -3.1320254999999997
12.74571 -3.1993045999999996
12.74671 -3.2663225999999996
12.74771 -3.3330726999999998
12.74871 -3.3995494
12.74971 -3.4657475
12.75071 -3.5316623999999996
12.75171 -3.5972896999999997
12.75271 -3.6626252999999998
12.75371 -3.7276655
12.75471 -3.7924081
12.75571 -3.8568515
12.75671 -3.9209958000000005
12.75771 -3.9848413
12.75871 -4.048387
12.75971 -4.1116297
12.76071 -4.1745643999999995
12.76171 -4.2371832
12.76271 -4.2994775
12.76371 -4.361438799999999
12.76471 -4.4230595
12.76571 -4.484335
12.76671 -4.5452613
12.76771 -4.6058372
12.76871 -4.6660602
12.76971 -4.7259286
12.77071 -4.7854397
12.77171 -4.8445914
12.77271 -4.9033809
12.77371 -4.9618069
12.77471 -5.0198682
12.77571 -5.0775632
12.77671 -5.1348891
12.77771 -5.1918417
12.77871 -5.2484139999999995
12.77971 -5.3045984
12.78071 -5.3603873
12.78171 -5.4157741
12.78271 -5.4707552999999995
12.78371 -5.5253297
12.78471 -5.5794977
12.78571 -5.6332603
12.78671 -5.6866176
12.78771 -5.739568200000001
12.78871 -5.7921081999999995
12.78971 -5.8442339
12.79071 -5.8959406
12.79171 -5.9472244
12.79271 -5.9980825
12.79371 -6.0485113
12.79471 -6.0985081
12.79571 -6.1480675
12.79671 -6.1971843
12.79771 -6.2458523
12.79871 -6.2940665000000005
12.79971 -6.3418232
12.80071 -6.389121
12.80171 -6.435962000000001
12.80271 -6.4823486
12.80371 -6.5282822000000005
12.80471 -6.5737635
12.80571 -6.6187888
12.80671 -6.663353700000001
12.80771 -6.7074522
12.80871 -6.7510791
12.80971 -6.7942306
12.81071 -6.8369046
12.81171 -6.8790987
12.81271 -6.9208123
12.81371 -6.9620423
12.81471 -7.002786499999999
12.81571 -7.0430405
12.81671 -7.0828013
12.81771 -7.1220674
12.81871 -7.1608379
12.81971 -7.199114600000001
12.82071 -7.236898699999999
12.82171 -7.2741903
12.82271 -7.310987300000001
12.82371 -7.347285
12.82471 -7.3830776
12.82571 -7.4183582999999995
12.82671 -7.453122700000001
12.82771 -7.4873671
12.82871 -7.5210921
12.82971 -7.5542994000000006
12.83071 -7.586989600000001
12.83171 -7.6191634
12.83271 -7.6508202
12.83371 -7.6819576000000005
12.83471 -7.7125728
12.83571 -7.7426642
12.83671 -7.7722311
12.83771 -7.8012742
12.83871 -7.8297935
12.83971 -7.8577891
12.84071 -7.8852586
12.84171 -7.912197699999999
12.84271 -7.938601800000001
12.84371 -7.964465799999999
12.84471 -7.9897865999999995
12.84571 -8.0145642
12.84671 -8.038801
12.84771 -8.062499800000001
12.84871 -8.085662899999999
12.84971 -8.1082918
12.85071 -8.1303842
12.85171 -8.1519373
12.85271 -8.1729464
12.85371 -8.1934087
12.85471 -8.2133234
12.85571 -8.2326896
12.85671 -8.2515098
12.85771 -8.2697839
12.85871 -8.287511
12.85971 -8.3046891
12.86071 -8.3213165
12.86171 -8.3373904
12.86271 -8.35291
12.86371 -8.367876
12.86471 -8.382292099999999
12.86571 -8.3961606
12.86671 -8.4094845
12.86771 -8.422263000000001
12.86871 -8.4344931
12.86971 -8.446171099999999
12.87071 -8.457293400000001
12.87171 -8.4678568
12.87271 -8.4778614
12.87371 -8.487308
12.87471 -8.4962003
12.87571 -8.504539699999999
12.87671 -8.5123278
12.87771 -8.5195653
12.87871 -8.5262507
12.87971 -8.5323825
12.88071 -8.5379608
12.88171 -8.5429862
12.88271 -8.547461
12.88371 -8.5513867
12.88471 -8.554764800000001
12.88571 -8.5575946
12.88671 -8.559873
12.88771 -8.5615978
12.88871 -8.562766
12.88971 -8.5633777
12.89071 -8.5634343
12.89171 -8.5629396
12.89271 -8.5618973
12.89371 -8.560311800000001
12.89471 -8.5581854
12.89571 -8.5555188
12.89671 -8.5523106
12.89771 -8.5485585
12.89871 -8.544261
12.89971 -8.5394189
12.90071 -8.534032900000001
12.90171 -8.5281037
12.90271 -8.521633600000001
12.90371 -8.514622600000001
12.90471 -8.5070707
12.90571 -8.498977100000001
12.90671 -8.4903426
12.90771 -8.4811695
12.90871 -8.4714606
12.90971 -8.4612213
12.91071 -8.4504545
12.91171 -8.4391646
12.91271 -8.427351700000001
12.91371 -8.4150158
12.91471 -8.4021538
12.91571 -8.3887644
12.91671 -8.374846
12.91771 -8.360399300000001
12.91871 -8.3454259
12.91971 -8.3299294
12.92071 -8.3139136
12.92171 -8.2973808
12.92271 -8.2803339
12.92371 -8.2627743
12.92471 -8.2447052
12.92571 -8.2261287
12.92671 -8.2070477
12.92771 -8.1874654
12.92871 -8.1673838
12.92971 -8.1468046
12.93071 -8.1257261
12.93171 -8.1041478
12.93271 -8.0820672
12.93371 -8.0594838
12.93471 -8.0363981
12.93571 -8.012813300000001
12.93671 -7.9887345
12.93771 -7.964167
12.93871 -7.9391167
12.93971 -7.913588000000001
12.94071 -7.8875847
12.94171 -7.861109099999999
12.94271 -7.834163299999999
12.94371 -7.8067489000000005
12.94471 -7.7788673
12.94571 -7.7505186
12.94671 -7.7217035
12.94771 -7.692421200000001
12.94871 -7.6626711
12.94971 -7.6324522
12.95071 -7.6017655
12.95171 -7.570613900000001
12.95271 -7.539001900000001
12.95371 -7.5069368
12.95471 -7.4744247
12.95571 -7.441473
12.95671 -7.4080877
12.95771 -7.3742718
12.95871 -7.340026600000001
12.95971 -7.3053531000000005
12.96071 -7.2702512
12.96171 -7.234720899999999
12.96271 -7.1987621
12.96371 -7.162375
12.96471 -7.1255594
12.96571 -7.0883161999999995
12.96671 -7.0506476
12.96771 -7.0125565000000005
12.96871 -6.9740482
12.96971 -6.9351293
12.97071 -6.8958074
12.97171 -6.8560913
12.97271 -6.8159871
12.97371 -6.7754999
12.97471 -6.734632
12.97571 -6.6933826000000005
12.97671 -6.651751
12.97771 -6.609734100000001
12.97871 -6.5673314
12.97971 -6.5245435
12.98071 -6.4813703
12.98171 -6.437815700000001
12.98271 -6.3938826
12.98371 -6.3495755
12.98471 -6.3048996
12.98571 -6.259862300000001
12.98671 -6.2144708
12.98771 -6.1687339
12.98871 -6.1226595
12.98971 -6.076254
12.99071 -6.0295209000000005
12.99171 -5.9824611999999995
12.99271 -5.9350725
12.99371 -5.8873519
12.99471 -5.8392957
12.99571 -5.7909023
12.99671 -5.7421729
12.99771 -5.6931116
12.99871 -5.6437243
12.99971 -5.5940180999999995
13.00071 -5.5440008999999995
13.00171 -5.4936796
13.00271 -5.4430619
13.00371 -5.3921547
13.00471 -5.3409642999999996
13.00571 -5.2894972
13.00671 -5.2377574000000005
13.00771 -5.1857475
13.00871 -5.1334668
13.00971 -5.0809123
13.01071 -5.0280798
13.01171 -4.9749661
13.01271 -4.9215697
13.01371 -4.8678927
13.01471 -4.8139419000000006
13.01571 -4.759727
13.01671 -4.7052588
13.01771 -4.6505485
13.01871 -4.5956049
13.01971 -4.5404352
13.02071 -4.4850439
13.02171 -4.4294342
13.02271 -4.373607799999999
13.02371 -4.3175668
13.02471 -4.2613111
13.02571 -4.204841
13.02671 -4.1481547
13.02771 -4.0912502
13.02871 -4.0341254
13.02971 -3.9767805000000003
13.03071 -3.9192196
13.03171 -3.8614508
13.03271 -3.8034855999999997
13.03371 -3.7453375999999996
13.03471 -3.68702
13.03571 -3.6285426000000003
13.03671 -3.5699118000000003
13.03771 -3.5111293000000003
13.03871 -3.4521937000000005
13.03971 -3.3931020999999997
13.04071 -3.3338521
13.04171 -3.2744423
13.04271 -3.214873
13.04371 -3.1551457999999997
13.04471 -3.0952625
13.04571 -3.0352257000000002
13.04671 -2.9750395999999997
13.04771 -2.91471
13.04871 -2.8542457
13.04971 -2.7936582000000003
13.05071 -2.7329607
13.05171 -2.6721662
13.05271 -2.6112845
13.05371 -2.5503211
13.05471 -2.4892759
13.05571 -2.4281444
13.05671 -2.3669202
13.05771 -2.3055971
13.05871 -2.2441715
13.05971 -2.182644
13.06071 -2.1210188000000003
13.06171 -2.059303
13.06271 -1.9975048
13.06371 -1.9356325
13.06471 -1.8736945
13.06571 -1.8116994000000002
13.06671 -1.7496558
13.06771 -1.6875734999999998
13.06871 -1.6254610999999999
13.06971 -1.5633265
13.07071 -1.5011732
13.07171 -1.4390011
13.07271 -1.3768055
13.07371 -1.3145791
13.07471 -1.2523151
13.07571 -1.1900094
13.07671 -1.1276632
13.07771 -1.0652829000000001
13.07871 -1.0028798
13.07971 -0.94046723
13.08071 -0.87805847
13.08171 -0.8156645100000001
13.08271 -0.7532937
13.08371 -0.69095162
13.08471 -0.62864213
13.08571 -0.56636827
13.08671 -0.50413241
13.08771 -0.44193575
13.08871 -0.37977775
13.08971 -0.31765562
13.09071 -0.25556495
13.09171 -0.19350126
13.09271 -0.13146233
13.09371 -0.06945023800000001
13.09471 -0.0074725474000000005
13.09571 0.054458127
13.09671 0.11632617999999999
13.09771 0.17811586999999998
13.09871 0.23981426
13.09971 0.30141313999999997
13.10071 0.36290945
13.10171 0.42430413999999994
13.10271 0.48560024999999996
13.10371 0.54680109
13.10471 0.6079088
13.10571 0.66892426
13.10671 0.72984733
13.10771 0.79067741
13.10871 0.85141361
13.10971 0.91205388
13.11071 0.97259404
13.11171 1.0330264
13.11271 1.0933399
13.11371 1.1535207
13.11471 1.2135547
13.11571 1.2734301
13.11671 1.3331401999999999
13.11771 1.3926836
13.11871 1.4520641
13.11971 1.5112888
13.12071 1.5703648000000001
13.12171 1.6292972
13.12271 1.6880872000000002
13.12371 1.7467317999999998
13.12471 1.8052252000000002
13.12571 1.8635597
13.12671 1.9217273
13.12771 1.9797197
13.12871 2.0375285
13.12971 2.095145
13.13071 2.1525595
13.13171 2.2097627
13.13271 2.2667466000000003
13.13371 2.3235068
13.13471 2.3800431
13.13571 2.43636
13.13671 2.4924651
13.13771 2.5483664
13.13871 2.6040699
13.13971 2.6595769
13.14071 2.7148833
13.14171 2.7699804
13.14271 2.8248565
13.14371 2.8794993
13.14471 2.9338976
13.14571 2.9880431
13.14671 3.0419292
13.14771 3.095552
13.14871 3.1489082
13.14971 3.2019962
13.15071 3.2548151999999995
13.15171 3.3073667
13.15271 3.3596538000000002
13.15371 3.4116808
13.15471 3.4634527
13.15571 3.5149723
13.15671 3.5662390000000004
13.15771 3.6172471999999996
13.15871 3.6679867999999995
13.15971 3.7184443
13.16071 3.7686061
13.16171 3.8184598
13.16271 3.8679972
13.16371 3.9172143
13.16471 3.9661109
13.16571 4.0146898
13.16671 4.062954700000001
13.16771 4.110909599999999
13.16871 4.158557999999999
13.16971 4.2059014999999995
13.17071 4.2529412
13.17171 4.2996772000000005
13.17271 4.3461080999999995
13.17371 4.3922305
13.17471 4.4380374
13.17571 4.4835199
13.17671 4.5286659
13.17771 4.573464
13.17871 4.6179041
13.17971 4.6619799
13.18071 4.705689100000001
13.18171 4.7490347
13.18271 4.7920223
13.18371 4.8346587
13.18471 4.8769496000000006
13.18571 4.918899000000001
13.18671 4.9605072
13.18771 5.0017711
13.18871 5.042686300000001
13.18971 5.0832462000000005
13.19071 5.1234432000000005
13.19171 5.1632687
13.19271 5.2027151
13.19371 5.2417736999999995
13.19471 5.2804377
13.19571 5.3187016
13.19671 5.3565633
13.19771 5.3940237
13.19871 5.431087300000001
13.19971 5.4677613
13.20071 5.5040523
13.20171 5.5399667
13.20271 5.5755079
13.20371 5.6106746
13.20471 5.6454625
13.20571 5.6798637
13.20671 5.7138681
13.20771 5.7474658
13.20871 5.7806473
13.20971 5.813405299999999
13.21071 5.8457348
13.21171 5.877633
13.21271 5.909099100000001
13.21371 5.9401345
13.21471 5.9707429
13.21571 6.000929
13.21671 6.0306977
13.21771 6.0600542
13.21871 6.0890015
13.21971 6.1175406
13.22071 6.1456688
13.22171 6.1733805
13.22271 6.2006675
13.22371 6.2275209
13.22471 6.2539317
13.22571 6.279892500000001
13.22671 6.3053995
13.22771 6.3304514
13.22871 6.3550487
13.22971 6.3791953
13.23071 6.402896299999999
13.23171 6.4261563
13.23271 6.4489804
13.23371 6.4713724
13.23471 6.493333699999999
13.23571 6.514863699999999
13.23671 6.5359585
13.23771 6.5566130000000005
13.23871 6.5768197
13.23971 6.5965705
13.24071 6.615857
13.24171 6.634672699999999
13.24271 6.6530138
13.24371 6.6708788000000006
13.24471 6.6882692
13.24571 6.705188
13.24671 6.7216411
13.24771 6.737633799999999
13.24871 6.753172
13.24971 6.7682594
13.25071 6.782899100000001
13.25171 6.7970909
13.25271 6.8108313
13.25371 6.8241149
13.25471 6.8369359
13.25571 6.849287499999999
13.25671 6.861162899999999
13.25771 6.8725571
13.25871 6.8834692
13.25971 6.8938985
13.26071 6.9038481
13.26171 6.9133207
13.26271 6.922321800000001
13.26371 6.9308557
13.26471 6.9389261
13.26571 6.946536200000001
13.26671 6.953688
13.26771 6.9603808
13.26871 6.9666117
13.26971 6.9723777
13.27071 6.9776721
13.27171 6.9824889
13.27271 6.9868222
13.27371 6.9906674
13.27471 6.994023200000001
13.27571 6.9968902
13.27671 6.9992729
13.27771 7.001176500000001
13.27871 7.0026077
13.27971 7.0035718
13.28071 7.0040724999999995
13.28171 7.004112
13.28271 7.003690999999999
13.28371 7.0028074
13.28471 7.0014589
13.28571 6.9996431
13.28671 6.9973573
13.28771 6.9945976000000005
13.28871 6.9913603
13.28971 6.987642500000001
13.29071 6.9834426
13.29171 6.9787607000000005
13.29271 6.9735982000000005
13.29371 6.9679595999999995
13.29471 6.9618516
13.29571 6.955280899999999
13.29671 6.948252000000001
13.29771 6.9407679
13.29871 6.932828600000001
13.29971 6.924431
13.30071 6.9155715
13.30171 6.906246400000001
13.30271 6.896451900000001
13.30371 6.886186499999999
13.30471 6.8754494
13.30571 6.864243
13.30671 6.8525679
13.30771 6.8404265
13.30871 6.8278208000000005
13.30971 6.814754000000001
13.31071 6.8012297
13.31171 6.7872532
13.31271 6.7728296
13.31371 6.7579633999999995
13.31471 6.7426562
13.31571 6.7269079
13.31671 6.710714800000001
13.31771 6.694072500000001
13.31871 6.6769756
13.31971 6.659420600000001
13.32071 6.6414073
13.32171 6.622938100000001
13.32271 6.6040173
13.32371 6.5846495
13.32471 6.5648399
13.32571 6.5445922
13.32671 6.5239094
13.32771 6.5027937
13.32871 6.4812467
13.32971 6.4592697
13.33071 6.4368658
13.33171 6.414036500000001
13.33271 6.390781700000001
13.33371 6.3671014999999995
13.33471 6.3429929
13.33571 6.3184537
13.33671 6.293481600000001
13.33771 6.2680766
13.33871 6.2422420999999995
13.33971 6.2159844
13.34071 6.189310600000001
13.34171 6.162227700000001
13.34271 6.1347414
13.34371 6.1068539
13.34471 6.0785651000000005
13.34571 6.0498744
13.34671 6.0207799
13.34771 5.9912812
13.34871 5.961379
13.34971 5.9310753
13.35071 5.900371799999999
13.35171 5.8692697
13.35271 5.8377698
13.35371 5.805872
13.35471 5.7735771
13.35571 5.7408884
13.35671 5.707811599999999
13.35771 5.6743529
13.35871 5.6405198
13.35971 5.6063179
13.36071 5.5717506
13.36171 5.5368178
13.36271 5.5015177
13.36371 5.4658476
13.36471 5.4298054
13.36571 5.3933915
13.36671 5.3566087
13.36771 5.3194612
13.36871 5.2819543
13.36971 5.2440923
13.37071 5.2058782
13.37171 5.1673148
13.37271 5.1284038
13.37371 5.0891485
13.37471 5.0495528
13.37571 5.009621
13.37671 4.9693584
13.37771 4.9287684
13.37871 4.8878521
13.37971 4.8466083
13.38071 4.8050351
13.38171 4.7631312
13.38271 4.7208961
13.38371 4.6783332
13.38471 4.6354476
13.38571 4.5922469
13.38671 4.5487389
13.38771 4.5049295
13.38871 4.4608224000000005
13.38971 4.4164199
13.39071 4.3717232
13.39171 4.3267332
13.39271 4.2814516
13.39371 4.2358816
13.39471 4.1900265999999995
13.39571 4.143889199999999
13.39671 4.0974714
13.39771 4.0507734
13.39871 4.0037952
13.39971 3.9565384000000003
13.40071 3.9090056
13.40171 3.8612018999999997
13.40271 3.8131349
13.40371 3.7648119
13.40471 3.7162405
13.40571 3.6674254000000004
13.40671 3.6183688999999997
13.40771 3.5690714
13.40871 3.5195316999999995
13.40971 3.4697499
13.41071 3.4197271000000002
13.41171 3.3694662
13.41271 3.3189714
13.41371 3.2682478
13.41471 3.2172992999999996
13.41571 3.1661294
13.41671 3.1147411
13.41771 3.0631375999999997
13.41871 3.0113235
13.41971 2.9593043
13.42071 2.9070861999999997
13.42171 2.8546754
13.42271 2.8020766
13.42371 2.749292
13.42471 2.6963217
13.42571 2.6431646
13.42671 2.5898198
13.42771 2.5362875
13.42871 2.4825709000000002
13.42971 2.4286751
13.43071 2.3746066
13.43171 2.3203725
13.43271 2.2659792000000003
13.43371 2.2114314
13.43471 2.1567333
13.43571 2.1018882999999997
13.43671 2.0468997
13.43771 1.9917719
13.43871 1.9365091
13.43971 1.8811153
13.44071 1.8255934000000003
13.44171 1.7699447
13.44271 1.714169
13.44371 1.6582667999999998
13.44471 1.6022390000000002
13.44571 1.546089
13.44671 1.4898221999999999
13.44771 1.4334462
13.44871 1.3769688
13.44971 1.3203974
13.45071 1.2637375
13.45171 1.2069928
13.45271 1.1501652
13.45371 1.0932564
13.45471 1.0362676
13.45571 0.97920131
13.45671 0.9220604800000001
13.45771 0.86484822
13.45871 0.8075674999999999
13.45971 0.7502208899999999
13.46071 0.69281077
13.46171 0.63534006
13.46271 0.57781311
13.46371 0.5202359999999999
13.46471 0.46261619
13.46571 0.40496183
13.46671 0.34728029
13.46771 0.28957725
13.46871 0.23185598999999998
13.46971 0.17411780999999998
13.47071 0.11636284
13.47171 0.058591290000000004
13.47271 0.00080438604
13.47371 -0.056995131000000004
13.47471 -0.11480321
13.47571 -0.17261513
13.47671 -0.23042606
13.47771 -0.28823155
13.47871 -0.34602727
13.47971 -0.40380866
13.48071 -0.46157055
13.48171 -0.5193068599999999
13.48271 -0.57701129
13.48371 -0.63467794
13.48471 -0.6923025
13.48571 -0.74988268
13.48671 -0.80741812
13.48771 -0.8649095000000001
13.48871 -0.9223570999999999
13.48971 -0.97975973
13.49071 -1.0371139
13.49171 -1.0944139
13.49271 -1.1516525999999998
13.49371 -1.2088225
13.49471 -1.2659168
13.49571 -1.3229297
13.49671 -1.3798564
13.49771 -1.4366927999999999
13.49871 -1.4934349
13.49971 -1.5500783
13.50071 -1.606619
13.50171 -1.6630538000000001
13.50271 -1.7193809
13.50371 -1.7756
13.50471 -1.8317116000000002
13.50571 -1.8877158
13.50671 -1.9436114
13.50771 -1.9993944
13.50871 -2.0550585999999997
13.50971 -2.1105954
13.51071 -2.1659957
13.51171 -2.2212514999999997
13.51271 -2.2763565
13.51371 -2.3313068
13.51471 -2.3861002
13.51571 -2.4407354999999997
13.51671 -2.495211
13.51771 -2.5495246
13.51871 -2.6036739
13.51971 -2.6576564
13.52071 -2.7114699
13.52171 -2.7651130999999998
13.52271 -2.8185844
13.52371 -2.8718816
13.52471 -2.9250003
13.52571 -2.9779337
13.52671 -3.0306732
13.52771 -3.0832095
13.52871 -3.1355344
13.52971 -3.1876419000000005
13.53071 -3.2395288
13.53171 -3.2911953
13.53271 -3.342643
13.53371 -3.3938732
13.53471 -3.4448861999999996
13.53571 -3.4956805
13.53671 -3.5462525
13.53771 -3.5965979000000003
13.53871 -3.6467123999999997
13.53971 -3.6965922
13.54071 -3.7462331
13.54171 -3.7956309
13.54271 -3.8447794
13.54371 -3.8936716000000002
13.54471 -3.9422993
13.54571 -3.9906553999999996
13.54671 -4.0387344
13.54771 -4.0865336
13.54871 -4.1340541
13.54971 -4.181299
13.55071 -4.228270800000001
13.55171 -4.2749718
13.55271 -4.3214001
13.55371 -4.367552
13.55471 -4.4134207000000005
13.55571 -4.458998899999999
13.55671 -4.5042794
13.55771 -4.5492563
13.55871 -4.5939252
13.55971 -4.6382815
13.56071 -4.6823211
13.56171 -4.7260396
13.56271 -4.7694329
13.56371 -4.8124976
13.56471 -4.8552319
13.56571 -4.8976369
13.56671 -4.9397152
13.56771 -4.9814697
13.56871 -5.0229028
13.56971 -5.064014
13.57071 -5.1047988
13.57171 -5.1452495
13.57271 -5.185356700000001
13.57371 -5.225111200000001
13.57471 -5.2645046
13.57571 -5.3035323000000005
13.57671 -5.3421915
13.57771 -5.3804811
13.57871 -5.4184008
13.57971 -5.4559495
13.58071 -5.493125699999999
13.58171 -5.5299278
13.58271 -5.5663556000000005
13.58371 -5.6024093
13.58471 -5.638090500000001
13.58571 -5.6733996
13.58671 -5.7083361
13.58771 -5.742896
13.58871 -5.7770725
13.58971 -5.8108568
13.59071 -5.8442395000000005
13.59171 -5.8772132
13.59271 -5.909773
13.59371 -5.941917699999999
13.59471 -5.9736498
13.59571 -6.004972
13.59671 -6.0358874
13.59771 -6.0663976
13.59871 -6.0965013
13.59971 -6.1261967
13.60071 -6.1554812
13.60171 -6.1843522
13.60271 -6.2128074
13.60371 -6.2408444
13.60471 -6.2684588
13.60571 -6.2956460000000005
13.60671 -6.322398799999999
13.60771 -6.348709800000001
13.60871 -6.3745722
13.60971 -6.3999824
13.61071 -6.4249404
13.61171 -6.4494491
13.61271 -6.4735129
13.61371 -6.4971372
13.61471 -6.5203257
13.61571 -6.5430775
13.61671 -6.5653904999999995
13.61771 -6.5872602
13.61871 -6.608681399999999
13.61971 -6.6296488
13.62071 -6.6501588
13.62171 -6.6702083
13.62271 -6.6897944
13.62371 -6.7089148000000005
13.62471 -6.7275651000000005
13.62571 -6.7457423
13.62671 -6.7634448
13.62771 -6.7806721
13.62871 -6.7974269000000005
13.62971 -6.8137139
13.63071 -6.829537500000001
13.63171 -6.8449005
13.63271 -6.8598039
13.63371 -6.874243900000001
13.63471 -6.8882152
13.63571 -6.9017112
13.63671 -6.9147252
13.63771 -6.927251099999999
13.63871 -6.939287500000001
13.63971 -6.950832899999999
13.64071 -6.9618880999999995
13.64171 -6.9724537
13.64271 -6.982529899999999
13.64371 -6.992116600000001
13.64471 -7.001215199999999
13.64571 -7.0098273
13.64671 -7.0179567
13.64771 -7.0256061999999995
13.64871 -7.0327789
13.64971 -7.0394746999999995
13.65071 -7.0456907
13.65171 -7.0514224
13.65271 -7.0566632
13.65371 -7.061405499999999
13.65471 -7.0656441
13.65571 -7.0693776
13.65671 -7.072605899999999
13.65771 -7.0753321
13.65871 -7.0775591
13.65971 -7.079289900000001
13.66071 -7.0805274
13.66171 -7.081271699999999
13.66271 -7.0815243
13.66371 -7.081285900000001
13.66471 -7.0805579
13.66571 -7.0793413
13.66671 -7.0776351
13.66771 -7.0754386
13.66871 -7.0727481999999995
13.66971 -7.0695587
13.67071 -7.0658654
13.67171 -7.0616663
13.67271 -7.0569597
13.67371 -7.051747999999999
13.67471 -7.0460364
13.67571 -7.0398293
13.67671 -7.0331328
13.67771 -7.0259488999999995
13.67871 -7.0182793
13.67971 -7.0101231
13.68071 -7.001479
13.68171 -6.992345299999999
13.68271 -6.982722099999999
13.68371 -6.972607999999999
13.68471 -6.9620028000000005
13.68571 -6.950904400000001
13.68671 -6.939311300000001
13.68771 -6.927220500000001
13.68871 -6.9146313
13.68971 -6.9015436
13.69071 -6.8879597
13.69171 -6.8738855
13.69271 -6.8593271
13.69371 -6.844289600000001
13.69471 -6.828777499999999
13.69571 -6.8127914999999994
13.69671 -6.7963302
13.69771 -6.779392099999999
13.69871 -6.761974799999999
13.69971 -6.7440785000000005
13.70071 -6.725702399999999
13.70171 -6.706848
13.70271 -6.6875167
13.70371 -6.6677101
13.70471 -6.6474274
13.70571 -6.6266693000000005
13.70671 -6.6054374
13.70771 -6.5837331
13.70871 -6.561560900000001
13.70971 -6.5389268000000005
13.71071 -6.515835200000001
13.71171 -6.4922899
13.71271 -6.4682931
13.71371 -6.443844
13.71471 -6.418939699999999
13.71571 -6.3935772
13.71671 -6.3677557
13.71771 -6.341476
13.71871 -6.3147411
13.71971 -6.2875539
13.72071 -6.259919
13.72171 -6.2318381
13.72271 -6.2033132
13.72371 -6.1743448999999995
13.72471 -6.1449349
13.72571 -6.115086
13.72671 -6.0848027
13.72771 -6.0540903
13.72871 -6.0229536
13.72971 -5.9913963
13.73071 -5.9594192
13.73171 -5.9270214
13.73271 -5.8942016
13.73371 -5.8609582
13.73471 -5.8272928
13.73571 -5.7932079
13.73671 -5.7587091
13.73771 -5.7238016
13.73871 -5.68849
13.73971 -5.6527766999999995
13.74071 -5.6166627
13.74171 -5.5801485
13.74271 -5.5432346
13.74371 -5.5059232
13.74471 -5.4682191
13.74571 -5.4301277
13.74671 -5.391654
13.74771 -5.3528025999999995
13.74871 -5.3135749
13.74971 -5.273971
13.75071 -5.23399
13.75171 -5.1936325
13.75271 -5.1529009
13.75371 -5.1118005
13.75471 -5.0703377000000005
13.75571 -5.0285183
13.75671 -4.986347599999999
13.75771 -4.9438279000000005
13.75871 -4.9009591
13.75971 -4.8577417
13.76071 -4.8141763
13.76171 -4.7702659
13.76271 -4.7260161
13.76371 -4.6814345
13.76471 -4.6365272
13.76571 -4.5912996
13.76671 -4.5457538
13.76771 -4.4998899
13.76871 -4.4537071
13.76971 -4.4072058
13.77071 -4.3603882
13.77171 -4.3132592
13.77271 -4.2658251
13.77371 -4.2180929
13.77471 -4.1700672
13.77571 -4.1217506
13.77671 -4.0731441
13.77771 -4.0242486
13.77871 -3.9750658000000003
13.77971 -3.925601
13.78071 -3.8758617
13.78171 -3.8258564
13.78271 -3.7755932999999997
13.78371 -3.7250772000000003
13.78471 -3.6743104
13.78571 -3.6232922
13.78671 -3.5720206999999995
13.78771 -3.5204950999999998
13.78871 -3.4687176
13.78971 -3.4166936000000003
13.79071 -3.3644304
13.79171 -3.3119362
13.79271 -3.2592169999999996
13.79371 -3.2062765
13.79471 -3.1531174
13.79571 -3.0997409
13.79671 -3.0461500999999997
13.79771 -2.9923506
13.79871 -2.9383499
13.79971 -2.8841564
13.80071 -2.8297774
13.80171 -2.7752171999999997
13.80271 -2.7204767000000003
13.80371 -2.6655538
13.80471 -2.610446
13.80571 -2.5551528
13.80671 -2.4996774
13.80771 -2.4440268
13.80871 -2.3882108
13.80971 -2.3322394
13.81071 -2.2761216
13.81171 -2.219863
13.81271 -2.1634666
13.81371 -2.1069344
13.81471 -2.0502688
13.81571 -1.9934741999999999
13.81671 -1.9365568
13.81771 -1.8795235000000001
13.81871 -1.8223803
13.81971 -1.7651305999999998
13.82071 -1.7077746
13.82171 -1.6503103000000001
13.82271 -1.5927361000000002
13.82371 -1.5350532000000001
13.82471 -1.4772667
13.82571 -1.4193862
13.82671 -1.3614237
13.82771 -1.3033915999999999
13.82871 -1.2452994
13.82971 -1.1871532
13.83071 -1.1289548999999999
13.83171 -1.0707049
13.83271 -1.0124033
13.83371 -0.95405234
13.83471 -0.89565637
13.83571 -0.8372211799999999
13.83671 -0.77875261
13.83771 -0.72025461
13.83871 -0.6617289000000001
13.83971 -0.60317595
13.84071 -0.54459679
13.84171 -0.48599513
13.84271 -0.42737853000000003
13.84371 -0.36875806
13.84471 -0.3101466
13.84571 -0.251556
13.84671 -0.19299466
13.84771 -0.13446624000000001
13.84871 -0.07597022299999999
13.84971 -0.017503869000000002
13.85071 0.040935213
13.85171 0.099346868
13.85271 0.15772752
13.85371 0.21607082
13.85471 0.27436938
13.85571 0.33261646
13.85671 0.39080688999999996
13.85771 0.44893674000000006
13.85871 0.507002
13.85971 0.5649969
13.86071 0.62291315
13.86171 0.68074022
13.86271 0.7384670400000001
13.86371 0.7960843900000001
13.86471 0.85358694
13.86571 0.9109741100000001
13.86671 0.9682490499999999
13.86771 1.0254163
13.86871 1.0824793
13.86971 1.1394375
13.87071 1.196286
13.87171 1.2530162
13.87271 1.3096177
13.87371 1.3660805
13.87471 1.4223967
13.87571 1.4785601000000002
13.87671 1.5345659
13.87771 1.5904090999999998
13.87871 1.6460834
13.87971 1.7015815
13.88071 1.7568961
13.88171 1.8120216000000002
13.88271 1.8669556999999999
13.88371 1.9216994
13.88471 1.9762561
13.88571 2.0306292999999997
13.88671 2.0848196
13.88771 2.1388236000000003
13.88871 2.1926330000000003
13.88971 2.2462359000000003
13.89071 2.2996191
13.89171 2.3527712
13.89271 2.4056832999999997
13.89371 2.4583505
13.89471 2.5107706
13.89571 2.562942
13.89671 2.6148629999999997
13.89771 2.6665311000000003
13.89871 2.7179433
13.89971 2.7690969
13.90071 2.8199909
13.90171 2.8706256
13.90271 2.921002
13.90371 2.9711195999999997
13.90471 3.020975
13.90571 3.070561
13.90671 3.1198665
13.90771 3.1688783
13.90871 3.2175831
13.90971 3.2659702
13.91071 3.3140335
13.91171 3.3617713
13.91271 3.4091845000000003
13.91371 3.4562755000000003
13.91471 3.5030466000000002
13.91571 3.5494972
13.91671 3.5956259999999998
13.91771 3.6414299
13.91871 3.6869056999999996
13.91971 3.7320495
13.92071 3.7768580000000003
13.92171 3.8213268
13.92271 3.8654494999999995
13.92371 3.9092172
13.92471 3.9526191
13.92571 3.9956449999999997
13.92671 4.0382858
13.92771 4.0805362
13.92871 4.1223951
13.92971 4.1638649999999995
13.93071 4.2049509
13.93171 4.2456567
13.93271 4.2859856
13.93371 4.3259367
13.93471 4.3655064
13.93571 4.4046886
13.93671 4.4434759999999995
13.93771 4.4818606
13.93871 4.5198351
13.93971 4.5573927
13.94071 4.5945264
13.94171 4.6312287
13.94271 4.6674933
13.94371 4.7033146
13.94471 4.7386896
13.94571 4.7736183
13.94671 4.8081029
13.94771 4.8421483
13.94871 4.875759
13.94971 4.908938
13.95071 4.9416851
13.95171 4.9739968
13.95271 5.0058659
13.95371 5.0372835
13.95471 5.0682403
13.95571 5.0987276999999995
13.95671 5.1287386999999995
13.95771 5.1582683
13.95871 5.187312899999999
13.95971 5.2158706
13.96071 5.2439403
13.96171 5.271522
13.96271 5.2986170999999995
13.96371 5.3252283
13.96471 5.3513583
13.96571 5.3770090999999995
13.96671 5.4021813000000005
13.96771 5.4268733
13.96871 5.4510798
13.96971 5.4747939
13.97071 5.4980066
13.97171 5.5207085000000005
13.97271 5.5428922
13.97371 5.5645529
13.97471 5.5856876
13.97571 5.6062955
13.97671 5.626378600000001
13.97771 5.645939299999999
13.97871 5.6649804
13.97971 5.6835044
13.98071 5.7015139999999995
13.98171 5.7190102
13.98271 5.735993000000001
13.98371 5.7524603
13.98471 5.7684083
13.98571 5.783830999999999
13.98671 5.7987213
13.98771 5.8130719
13.98871 5.8268763
13.98971 5.8401305
13.99071 5.8528319
13.99171 5.8649808
13.99271 5.8765795
13.99371 5.8876317
13.99471 5.8981404
13.99571 5.9081092
13.99671 5.9175402
13.99771 5.9264339999999995
13.99871 5.9347905
13.99971 5.942607300000001
14.00071 5.9498809
14.00171 5.9566058
14.00271 5.962776
14.00371 5.9683856
14.00471 5.9734292
14.00571 5.9779033
14.00671 5.981807
14.00771 5.9851423
14.00871 5.9879132
14.00971 5.9901245
14.01071 5.9917808
14.01171 5.9928861
14.01271 5.993443
14.01371 5.9934519
14.01471 5.9929125
14.01571 5.9918225
14.01671 5.9901789
14.01771 5.9879784
14.01871 5.9852164
14.01971 5.9818886000000004
14.02071 5.9779912
14.02171 5.9735205
14.02271 5.9684761
14.02371 5.9628591
14.02471 5.9566736
14.02571 5.9499253
14.02671 5.9426207
14.02771 5.9347648
14.02871 5.9263613
14.02971 5.917410599999999
14.03071 5.9079111
14.03171 5.8978599
14.03271 5.8872536
14.03371 5.8760893
14.03471 5.864365
14.03571 5.8520794
14.03671 5.839232
14.03771 5.8258224
14.03871 5.8118515
14.03971 5.7973206
14.04071 5.7822328
14.04171 5.7665929
14.04271 5.7504065
14.04371 5.7336804
14.04471 5.7164196
14.04571 5.6986272
14.04671 5.6803033
14.04771 5.6614447
14.04871 5.6420468
14.04971 5.6221049
14.05071 5.6016162000000005
14.05171 5.5805791000000005
14.05271 5.5589955
14.05371 5.5368688
14.05471 5.514203
14.05571 5.4910023
14.05671 5.4672703
14.05771 5.4430109
14.05871 5.4182269
14.05971 5.3929228
14.06071 5.3671032
14.06171 5.3407721
14.06271 5.3139329
14.06371 5.2865867
14.06471 5.2587319
14.06571 5.2303653
14.06671 5.2014835
14.06771 5.1720839
14.06871 5.1421665
14.06971 5.1117349
14.07071 5.080796
14.07171 5.0493568
14.07271 5.0174255
14.07371 4.9850076
14.07471 4.9521074
14.07571 4.9187265
14.07671 4.8848663
14.07771 4.8505276
14.07871 4.8157126
14.07971 4.780424
14.08071 4.7446638
14.08171 4.7084335
14.08271 4.671732700000001
14.08371 4.6345605999999995
14.08471 4.5969169999999995
14.08571 4.558802399999999
14.08671 4.5202211
14.08771 4.4811796
14.08871 4.4416875000000005
14.08971 4.401753500000001
14.09071 4.3613855
14.09171 4.3205887
14.09271 4.279365
14.09371 4.237714
14.09471 4.195635
14.09571 4.1531272
14.09671 4.1101925
14.09771 4.066834200000001
14.09871 4.0230568
14.09971 3.9788648
14.10071 3.9342623
14.10171 3.8892515000000003
14.10271 3.8438354
14.10371 3.7980176999999995
14.10471 3.7518035999999997
14.10571 3.7052002
14.10671 3.6582164
14.10771 3.6108598
14.10871 3.5631366
14.10971 3.5150493999999997
14.11071 3.4665979
14.11171 3.4177806
14.11271 3.368596
14.11371 3.3190448
14.11471 3.2691304
14.11571 3.2188586999999997
14.11671 3.168238
14.11771 3.1172758
14.11871 3.0659793
14.11971 3.0143538000000003
14.12071 2.9624032000000002
14.12171 2.9101315999999997
14.12271 2.8575435
14.12371 2.804645
14.12471 2.7514426000000003
14.12571 2.6979428
14.12671 2.64415
14.12771 2.5900666
14.12871 2.535693
14.12971 2.4810286
14.13071 2.4260739
14.13171 2.3708318999999998
14.13271 2.3153085
14.13371 2.2595126
14.13471 2.2034541
14.13571 2.1471422000000002
14.13671 2.0905847
14.13771 2.0337863
14.13871 1.9767502
14.13971 1.9194791
14.14071 1.8619757000000001
14.14171 1.8042445
14.14271 1.7462906999999999
14.14371 1.6881203
14.14471 1.6297385000000002
14.14571 1.5711490000000001
14.14671 1.5123545
14.14771 1.4533573
14.14871 1.3941607
14.14971 1.3347702
14.15071 1.2751939
14.15171 1.2154415
14.15271 1.1555233999999999
14.15371 1.0954485999999999
14.15471 1.0352238
14.15571 0.97485287
14.15671 0.91433795
14.15771 0.85368045
14.15871 0.79288259
14.15971 0.73194848
14.16071 0.6708838
14.16171 0.60969512
14.16271 0.5483889
14.16371 0.48697065
14.16471 0.42544478
14.16571 0.3638152
14.16671 0.30208649000000004
14.16771 0.24026452999999998
14.16871 0.17835696
14.16971 0.11637256
14.17071 0.05432009299999999
14.17171 -0.0077929377000000005
14.17271 -0.069961185
14.17371 -0.13218136
14.17471 -0.19445147000000002
14.17571 -0.25676941000000003
14.17671 -0.3191317
14.17771 -0.38153285
14.17871 -0.44396552
14.17971 -0.50642146
14.18071 -0.5688927100000001
14.18171 -0.63137244
14.18271 -0.69385511
14.18371 -0.75633614
14.18471 -0.81881098
14.18571 -0.88127414
14.18671 -0.94371913
14.18771 -1.0061386
14.18871 -1.0685254
14.18971 -1.1308732
14.19071 -1.1931771
14.19171 -1.2554338999999999
14.19271 -1.3176406999999999
14.19371 -1.3797939000000001
14.19471 -1.4418887999999999
14.19571 -1.5039188000000001
14.19671 -1.565876
14.19771 -1.6277522
14.19871 -1.6895396999999999
14.19971 -1.7512320000000001
14.20071 -1.812824
14.20171 -1.8743119999999998
14.20271 -1.9356915999999997
14.20371 -1.9969576999999998
14.20471 -2.0581042000000003
14.20571 -2.1191241
14.20671 -2.1800105
14.20771 -2.2407567
14.20871 -2.3013573
14.20971 -2.3618078000000002
14.21071 -2.4221038
14.21171 -2.4822412
14.21271 -2.5422143
14.21371 -2.6020166000000002
14.21471 -2.6616409
14.21571 -2.7210806
14.21671 -2.7803292
14.21771 -2.8393821999999997
14.21871 -2.8982356
14.21971 -2.9568857
14.22071 -3.0153284
14.22171 -3.0735582
14.22271 -3.1315684000000004
14.22371 -3.1893518000000003
14.22471 -3.2469012
14.22571 -3.3042096
14.22671 -3.3612708999999996
14.22771 -3.4180809
14.22871 -3.4746349000000003
14.22971 -3.5309285000000004
14.23071 -3.5869565
14.23171 -3.6427133
14.23271 -3.6981928999999996
14.23371 -3.7533902
14.23471 -3.8083006000000004
14.23571 -3.8629200000000004
14.23671 -3.9172444
14.23771 -3.9712701000000004
14.23871 -4.0249918000000005
14.23971 -4.0784027
14.24071 -4.131495999999999
14.24171 -4.1842639
14.24271 -4.2366993
14.24371 -4.2887960000000005
14.24471 -4.3405496
14.24571 -4.3919567
14.24671 -4.4430144
14.24771 -4.4937190000000005
14.24871 -4.5440663
14.24971 -4.5940518
14.25071 -4.6436708
14.25171 -4.6929181
14.25271 -4.741789
14.25371 -4.7902796
14.25471 -4.8383854
14.25571 -4.8861004
14.25671 -4.9334187
14.25771 -4.9803324
14.25871 -5.0268345
14.25971 -5.0729182
14.26071 -5.1185779
14.26171 -5.1638104
14.26271 -5.2086137
14.26371 -5.2529868
14.26471 -5.2969277
14.26571 -5.3404346
14.26671 -5.3835033999999995
14.26771 -5.4261301
14.26871 -5.468308899999999
14.26971 -5.5100344
14.27071 -5.5513013
14.27171 -5.5921048
14.27271 -5.6324393
14.27371 -5.672298700000001
14.27471 -5.7116769
14.27571 -5.7505682
14.27671 -5.7889666
14.27771 -5.8268681
14.27871 -5.8642704
14.27971 -5.9011728
14.28071 -5.9375755
14.28171 -5.9734788
14.28271 -6.0088813
14.28371 -6.0437799
14.28471 -6.0781687
14.28571 -6.1120421
14.28671 -6.1453924
14.28771 -6.1782137
14.28871 -6.2105004
14.28971 -6.242248
14.29071 -6.2734529
14.29171 -6.3041106
14.29271 -6.334218399999999
14.29371 -6.363772600000001
14.29471 -6.392771
14.29571 -6.4212121
14.29671 -6.4490966
14.29771 -6.4764261
14.29871 -6.5032013
14.29971 -6.5294221
14.30071 -6.5550849
14.30171 -6.5801844
14.30271 -6.604713199999999
14.30371 -6.6286631
14.30471 -6.6520259
14.30571 -6.6747949
14.30671 -6.696967
14.30771 -6.7185409
14.30871 -6.7395151
14.30971 -6.7598902
14.31071 -6.7796655
14.31171 -6.7988411
14.31271 -6.817416799999999
14.31371 -6.835393600000001
14.31471 -6.852771300000001
14.31571 -6.86955
14.31671 -6.8857297
14.31771 -6.9013081000000005
14.31871 -6.9162801
14.31971 -6.9306388
14.32071 -6.944376200000001
14.32171 -6.9574848
14.32271 -6.9699593
14.32371 -6.9817953
14.32471 -6.992994199999999
14.32571 -7.0035577
14.32671 -7.0134886
14.32771 -7.0227906
14.32871 -7.0314661
14.32971 -7.0395157
14.33071 -7.0469379
14.33171 -7.0537321
14.33271 -7.059895200000001
14.33371 -7.0654258
14.33471 -7.0703216
14.33571 -7.074578099999999
14.33671 -7.0781901
14.33771 -7.0811525
14.33871 -7.0834592
14.33971 -7.0851065
14.34071 -7.086093
14.34171 -7.0864208
14.34271 -7.0860945
14.34371 -7.085121399999999
14.34471 -7.0835076
14.34571 -7.0812576
14.34671 -7.0783727
14.34771 -7.074852299999999
14.34871 -7.0706926
14.34971 -7.0658892
14.35071 -7.060437599999999
14.35171 -7.0543334
14.35271 -7.0475727
14.35371 -7.0401542
14.35471 -7.032074000000001
14.35571 -7.0233315
14.35671 -7.013925899999999
14.35771 -7.0038572
14.35871 -6.993129100000001
14.35971 -6.9817476
14.36071 -6.969719400000001
14.36171 -6.9570512
14.36271 -6.9437481
14.36371 -6.9298126
14.36471 -6.915243
14.36571 -6.9000356
14.36671 -6.8841845
14.36771 -6.867682899999999
14.36871 -6.8505272
14.36971 -6.832715100000001
14.37071 -6.8142466
14.37171 -6.7951239999999995
14.37271 -6.775350099999999
14.37371 -6.7549296
14.37471 -6.7338668
14.37571 -6.7121661999999995
14.37671 -6.6898331
14.37771 -6.666873399999999
14.37871 -6.6432915999999995
14.37971 -6.6190921
14.38071 -6.5942764
14.38171 -6.5688439
14.38271 -6.5427899
14.38371 -6.5161087
14.38471 -6.4887955999999996
14.38571 -6.460846200000001
14.38671 -6.4322591
14.38771 -6.4030372
14.38871 -6.3731857000000005
14.38971 -6.342712000000001
14.39071 -6.3116238000000005
14.39171 -6.2799275
14.39271 -6.2476289
14.39371 -6.2147334
14.39471 -6.1812449
14.39571 -6.1471659999999995
14.39671 -6.1124988
14.39771 -6.0772438
14.39871 -6.0413998
14.39971 -6.0049649
14.40071 -5.9679367
14.40171 -5.9303124
14.40271 -5.8920912
14.40371 -5.8532752
14.40471 -5.8138687000000004
14.40571 -5.7738788
14.40671 -5.7333153
14.40771 -5.692187
14.40871 -5.6505024
14.40971 -5.6082681
14.41071 -5.5654876
14.41171 -5.5221628
14.41271 -5.478294200000001
14.41371 -5.4338813
14.41471 -5.3889226
14.41571 -5.3434178
14.41671 -5.297366500000001
14.41771 -5.2507695
14.41871 -5.2036285
14.41971 -5.1559463
14.42071 -5.1077284
14.42171 -5.058981500000001
14.42271 -5.0097141
14.42371 -4.9599361
14.42471 -4.9096569
14.42571 -4.8588846
14.42671 -4.8076253
14.42771 -4.7558829
14.42871 -4.7036584
14.42971 -4.6509515
14.43071 -4.5977615
14.43171 -4.5440871000000005
14.43271 -4.4899292
14.43371 -4.4352893
14.43471 -4.3801706000000005
14.43571 -4.3245785
14.43671 -4.2685192
14.43771 -4.2120006000000005
14.43871 -4.1550312
14.43971 -4.09762
14.44071 -4.0397756
14.44171 -3.9815057
14.44271 -3.9228164000000003
14.44371 -3.8637124000000003
14.44471 -3.804196
14.44571 -3.7442683999999997
14.44671 -3.6839299
14.44771 -3.6231807999999996
14.44871 -3.5620224
14.44971 -3.5004570999999998
14.45071 -3.4384894999999998
14.45171 -3.3761251999999997
14.45271 -3.3133719
14.45371 -3.2502387
14.45471 -3.1867347999999995
14.45571 -3.1228699
14.45671 -3.0586535
14.45771 -2.9940937
14.45871 -2.9291971
14.45971 -2.863968
14.46071 -2.7984096
14.46171 -2.7325233
14.46271 -2.6663106
14.46371 -2.5997724
14.46471 -2.5329113
14.46571 -2.4657311
14.46671 -2.398237
14.46771 -2.3304356
14.46871 -2.2623343
14.46971 -2.1939414
14.47071 -2.1252654
14.47171 -2.0563154
14.47271 -1.9870995999999999
14.47371 -1.9176265000000001
14.47471 -1.8479032
14.47571 -1.7779357999999998
14.47671 -1.7077286
14.47771 -1.6372845
14.47871 -1.5666053
14.47971 -1.4956931
14.48071 -1.4245507
14.48171 -1.3531828
14.48271 -1.2815961
14.48371 -1.2097989
14.48471 -1.1378009
14.48571 -1.0656117
14.48671 -0.9932401599999999
14.48771 -0.92069432
14.48871 -0.8479812200000001
14.48971 -0.77510714
14.49071 -0.70207804
14.49171 -0.62889974
14.49271 -0.55557778
14.49371 -0.4821172
14.49471 -0.40852209000000006
14.49571 -0.33479575
14.49671 -0.26094127
14.49771 -0.18696231
14.49871 -0.11286407
14.49971 -0.038653865
14.50071 0.035658936
14.50171 0.11006364
14.50271 0.18454948000000002
14.50371 0.25910684
14.50471 0.33372806
14.50571 0.40840758
14.50671 0.48314133000000004
14.50771 0.55792565
14.50871 0.6327562999999999
14.50971 0.70762793
14.51071 0.78253411
14.51171 0.85746804
14.51271 0.9324231199999999
14.51371 1.0073934
14.51471 1.0823734
14.51571 1.1573577
14.51671 1.2323397999999999
14.51771 1.3073115
14.51871 1.3822632
14.51971 1.4571846
14.52071 1.5320657
14.52171 1.6068986
14.52271 1.6816773999999999
14.52371 1.7563991
14.52471 1.8310613999999998
14.52571 1.9056614
14.52671 1.9801948
14.52771 2.0546548000000002
14.52871 2.1290326
14.52971 2.2033188
14.53071 2.2775045
14.53171 2.3515821
14.53271 2.4255454999999997
14.53371 2.4993898
14.53471 2.57311
14.53571 2.6466995
14.53671 2.7201511000000003
14.53771 2.7934562
14.53871 2.8666064
14.53971 2.9395949
14.54071 3.0124167
14.54171 3.0850684
14.54271 3.1575478999999995
14.54371 3.2298509
14.54471 3.3019718000000005
14.54571 3.3739019000000003
14.54671 3.4456301000000003
14.54771 3.5171457000000004
14.54871 3.5884384
14.54971 3.6595006
14.55071 3.730328
14.55171 3.8009174
14.55271 3.8712665
14.55371 3.9413717
14.55471 4.0112264
14.55571 4.080823799999999
14.55671 4.1501548
14.55771 4.219212
14.55871 4.2879894
14.55971 4.356482300000001
14.56071 4.4246871
14.56171 4.4925991
14.56271 4.5602124
14.56371 4.627518
14.56471 4.6945058
14.56571 4.7611654
14.56671 4.8274881999999995
14.56771 4.8934694
14.56871 4.9591068
14.56971 5.0244
14.57071 5.0893486
14.57171 5.1539492
14.57271 5.2181967
14.57371 5.2820817
14.57471 5.3455945
14.57571 5.4087248
14.57671 5.4714646
14.57771 5.5338085
14.57871 5.595752200000001
14.57971 5.6572918
14.58071 5.7184227
14.58171 5.7791378
14.58271 5.8394298
14.58371 5.8992907
14.58471 5.9587147
14.58571 6.0176983
14.58671 6.0762405
14.58771 6.1343413
14.58871 6.1919998
14.58971 6.2492128000000005
14.59071 6.3059731999999995
14.59171 6.362269800000001
14.59271 6.4180918
14.59371 6.473428
14.59471 6.5282702
14.59571 6.582614
14.59671 6.636457099999999
14.59771 6.6897988
14.59871 6.742637599999999
14.59971 6.7949705
14.60071 6.8467923
14.60171 6.8980977
14.60271 6.9488809
14.60371 6.999138
14.60471 7.048866199999999
14.60571 7.0980646
14.60671 7.1467303
14.60771 7.194858
14.60871 7.2424397
14.60971 7.289464800000001
14.61071 7.3359229
14.61171 7.3818043
14.61271 7.427103799999999
14.61371 7.47182
14.61471 7.515955000000001
14.61571 7.559511100000001
14.61671 7.6024905
14.61771 7.6448925
14.61871 7.6867133
14.61971 7.727946300000001
14.62071 7.768584000000001
14.62171 7.808620500000001
14.62271 7.8480512000000004
14.62371 7.8868724
14.62471 7.925080499999999
14.62571 7.962669399999999
14.62671 7.9996333
14.62771 8.0359638
14.62871 8.0716535
14.62971 8.1066974
14.63071 8.1410937
14.63171 8.174844100000001
14.63271 8.207953
14.63371 8.2404248
14.63471 8.2722627
14.63571 8.3034642
14.63671 8.334025
14.63771 8.3639361
14.63871 8.3931886
14.63971 8.4217742
14.64071 8.4496878
14.64171 8.4769256
14.64271 8.503486200000001
14.64371 8.5293673
14.64471 8.5545667
14.64571 8.579081299999999
14.64671 8.602908300000001
14.64771 8.626046800000001
14.64871 8.6484976
14.64971 8.670263
14.65071 8.6913466
14.65171 8.711750799999999
14.65271 8.7314755
14.65371 8.7505177
14.65471 8.7688692
14.65571 8.7865204
14.65671 8.8034615
14.65771 8.8196859
14.65871 8.835189
14.65971 8.849971700000001
14.66071 8.8640362
14.66171 8.8773854
14.66271 8.8900223
14.66371 8.9019485
14.66471 8.9131646
14.66571 8.9236706
14.66671 8.9334667
14.66771 8.9425527
14.66871 8.9509301
14.66971 8.9585975
14.67071 8.9655526
14.67171 8.9717895
14.67271 8.9773014
14.67371 8.982081
14.67471 8.9861214
14.67571 8.989420500000001
14.67671 8.9919791
14.67771 8.993802200000001
14.67871 8.994895999999999
14.67971 8.9952677
14.68071 8.994921999999999
14.68171 8.9938611
14.68271 8.9920849
14.68371 8.9895912
14.68471 8.9863777
14.68571 8.9824416
14.68671 8.9777805
14.68771 8.9723922
14.68871 8.9662738
14.68971 8.959423
14.69071 8.951836100000001
14.69171 8.9435123
14.69271 8.9344509
14.69371 8.9246549
14.69471 8.9141302
14.69571 8.9028835
14.69671 8.8909231
14.69771 8.878254100000001
14.69871 8.8648804
14.69971 8.850801
14.70071 8.8360138
14.70171 8.8205136
14.70271 8.8042967
14.70371 8.787358600000001
14.70471 8.769697
14.70571 8.7513119
14.70671 8.7322041
14.70771 8.7123759
14.70871 8.6918302
14.70971 8.6705714
14.71071 8.648604899999999
14.71171 8.6259365
14.71271 8.6025722
14.71371 8.5785188
14.71471 8.5537806
14.71571 8.52836
14.71671 8.5022561
14.71771 8.475466800000001
14.71871 8.4479883
14.71971 8.4198169
14.72071 8.3909497
14.72171 8.3613865
14.72271 8.3311297
14.72371 8.3001845
14.72471 8.2685567
14.72571 8.236254
14.72671 8.203283
14.72771 8.1696518
14.72871 8.1353657
14.72971 8.1004299
14.73071 8.0648474
14.73171 8.0286205
14.73271 7.9917489999999995
14.73371 7.9542316
14.73471 7.916066099999999
14.73571 7.877249999999999
14.73671 7.8377821
14.73771 7.7976637
14.73871 7.7568971
14.73971 7.715488199999999
14.74071 7.6734439000000005
14.74171 7.6307729
14.74271 7.5874843
14.74371 7.5435869
14.74471 7.4990882999999995
14.74571 7.453994499999999
14.74671 7.408309
14.74771 7.3620342
14.74871 7.3151708
14.74971 7.2677173
14.75071 7.219672200000001
14.75171 7.1710341
14.75271 7.1218036
14.75371 7.0719831
14.75471 7.021577699999999
14.75571 6.9705941
14.75671 6.9190404999999995
14.75771 6.8669274
14.75871 6.8142629999999995
14.75971 6.7610562
14.76071 6.7073144000000005
14.76171 6.6530429
14.76271 6.598246100000001
14.76371 6.5429263
14.76471 6.487084899999999
14.76571 6.430721999999999
14.76671 6.3738376
14.76771 6.3164316
14.76871 6.258504800000001
14.76971 6.2000595
14.77071 6.1411016
14.77171 6.0816389
14.77271 6.021682200000001
14.77371 5.9612434
14.77471 5.9003342
14.77571 5.8389641
14.77671 5.777141100000001
14.77771 5.7148695
14.77871 5.652152
14.77971 5.5889901
14.78071 5.5253845
14.78171 5.4613367
14.78271 5.3968489
14.78371 5.3319238
14.78471 5.2665643
14.78571 5.200775
14.78671 5.1345617
14.78771 5.0679315
14.78871 5.0008938
14.78971 4.9334601
14.79071 4.8656426
14.79171 4.7974531
14.79271 4.7289014
14.79371 4.6599939
14.79471 4.5907341
14.79571 4.5211217999999995
14.79671 4.451156
14.79771 4.3808363
14.79871 4.3101642
14.79971 4.2391434
14.80071 4.167781000000001
14.80171 4.0960848
14.80271 4.0240642
14.80371 3.9517276
14.80471 3.8790841
14.80571 3.8061429
14.80671 3.7329136999999997
14.80771 3.6594063
14.80871 3.5856307
14.80971 3.511595
14.81071 3.4373052
14.81171 3.362764
14.81271 3.2879718
14.81371 3.2129273
14.81471 3.1376291
14.81571 3.0620787
14.81671 2.9862816
14.81771 2.9102468999999997
14.81871 2.8339871999999997
14.81971 2.7575159
14.82071 2.6808460999999997
14.82171 2.6039887
14.82271 2.5269525
14.82371 2.4497444
14.82471 2.3723705
14.82571 2.2948368
14.82671 2.2171492
14.82771 2.1393131
14.82871 2.0613328
14.82971 1.9832104
14.83071 1.9049470999999998
14.83171 1.8265437
14.83271 1.7480025
14.83371 1.6693289999999998
14.83471 1.590533
14.83571 1.5116276
14.83671 1.4326281
14.83771 1.3535492
14.83871 1.274403
14.83971 1.1951976
14.84071 1.1159377
14.84171 1.0366251
14.84271 0.95726112
14.84371 0.87784799
14.84471 0.79838969
14.84571 0.71889157
14.84671 0.63935984
14.84771 0.5598004400000001
14.84871 0.48021893
14.84971 0.40062093
14.85071 0.32101332
14.85171 0.24140535
14.85271 0.16180908
14.85371 0.082238548
14.85471 0.0027080843
14.85571 -0.076770026
14.85671 -0.15618738
14.85771 -0.23554023000000002
14.85871 -0.31482866
14.85971 -0.39405455
14.86071 -0.47321911
14.86171 -0.55232085
14.86271 -0.6313547
14.86371 -0.71031237
14.86471 -0.7891837500000001
14.86571 -0.86795855
14.86671 -0.94662737
14.86771 -1.0251818
14.86871 -1.1036136
14.86971 -1.1819138
14.87071 -1.2600725
14.87171 -1.3380785
14.87271 -1.4159217
14.87371 -1.493594
14.87471 -1.5710905000000002
14.87571 -1.6484104
14.87671 -1.7255554
14.87771 -1.8025271999999999
14.87871 -1.8793252999999999
14.87971 -1.9559456
14.88071 -2.0323791
14.88171 -2.1086134
14.88271 -2.1846351999999998
14.88371 -2.2604315
14.88471 -2.3359921
14.88571 -2.4113092999999997
14.88671 -2.4863774000000003
14.88771 -2.5611917
14.88871 -2.6357463
14.88971 -2.7100353
14.89071 -2.7840523
14.89171 -2.8577924
14.89271 -2.9312519
14.89371 -3.0044299
14.89471 -3.0773258
14.89571 -3.1499385999999996
14.89671 -3.2222643000000004
14.89771 -3.2942951
14.89871 -3.3660188
14.89971 -3.4374215
14.90071 -3.5084888000000003
14.90171 -3.5792094000000003
14.90271 -3.6495753
14.90371 -3.719582
14.90471 -3.7892282
14.90571 -3.8585134
14.90671 -3.9274354
14.90771 -3.9959908000000004
14.90871 -4.0641747
14.90971 -4.1319821
14.91071 -4.1994076
14.91171 -4.2664476
14.91271 -4.3330986000000005
14.91371 -4.3993566
14.91471 -4.4652153
14.91571 -4.5306657
14.91671 -4.5956966
14.91771 -4.6602957
14.91871 -4.7244526
14.91971 -4.78816
14.92071 -4.8514135
14.92171 -4.9142133
14.92271 -4.9765609
14.92371 -5.0384574
14.92471 -5.0999016
14.92571 -5.1608894
14.92671 -5.2214146
14.92771 -5.2814689
14.92871 -5.3410448
14.92971 -5.4001357
14.93071 -5.4587357
14.93171 -5.5168398
14.93271 -5.574442100000001
14.93371 -5.6315355
14.93471 -5.6881122
14.93571 -5.7441641
14.93671 -5.799685
14.93771 -5.8546718
14.93871 -5.909124
14.93971 -5.9630431
14.94071 -6.0164317
14.94171 -6.0692899
14.94271 -6.1216157
14.94371 -6.1734032
14.94471 -6.2246442
14.94571 -6.2753297
14.94671 -6.3254505000000005
14.94771 -6.3750006
14.94871 -6.423975499999999
14.94971 -6.4723715
14.95071 -6.5201856000000005
14.95171 -6.567414100000001
14.95271 -6.6140532
14.95371 -6.6600993
14.95471 -6.7055486
14.95571 -6.7503989
14.95671 -6.794650900000001
14.95771 -6.8383045000000005
14.95871 -6.8813607
14.95971 -6.9238171
14.96071 -6.96567
14.96171 -7.0069112
14.96271 -7.0475332
14.96371 -7.087528
14.96471 -7.1268886
14.96571 -7.165611500000001
14.96671 -7.2036952
14.96771 -7.2411396
14.96871 -7.2779447
14.96971 -7.3141105
14.97071 -7.3496349
14.97171 -7.384515599999999
14.97271 -7.4187502
14.97371 -7.452336699999999
14.97471 -7.4852735
14.97571 -7.5175598
14.97671 -7.5491942000000005
14.97771 -7.580173799999999
14.97871 -7.6104939
14.97971 -7.6401487
14.98071 -7.669132200000001
14.98171 -7.6974392
14.98271 -7.725066699999999
14.98371 -7.752014
14.98471 -7.7782832
14.98571 -7.803876
14.98671 -7.828792900000001
14.98771 -7.8530349
14.98871 -7.8765996000000005
14.98971 -7.899483999999999
14.99071 -7.9216853
14.99171 -7.943201799999999
14.99271 -7.9640314000000005
14.99371 -7.9841726
14.99471 -8.0036253
14.99571 -8.0223881
14.99671 -8.040458000000001
14.99771 -8.057832
14.99871 -8.0745071
14.99971 -8.090482699999999
15.00071 -8.105757800000001
15.00171 -8.1203349
15.00271 -8.1342161
15.00371 -8.1474029
15.00471 -8.159896
15.00571 -8.1716947
15.00671 -8.182796100000001
15.00771 -8.1931978
15.00871 -8.202897
15.00971 -8.2118928
15.01071 -8.2201846
15.01171 -8.2277745
15.01271 -8.2346626
15.01371 -8.2408503
15.01471 -8.2463361
15.01571 -8.2511194
15.01671 -8.255199300000001
15.01771 -8.2585767
15.01871 -8.261251399999999
15.01971 -8.2632259
15.02071 -8.2645021
15.02171 -8.2650818
15.02271 -8.2649641
15.02371 -8.264149
15.02471 -8.2626343
15.02571 -8.26042
15.02671 -8.257506000000001
15.02771 -8.253894
15.02871 -8.2495868
15.02971 -8.244589
15.03071 -8.2389027
15.03171 -8.2325287
15.03271 -8.2254678
15.03371 -8.2177199
15.03471 -8.209283600000001
15.03571 -8.2001582
15.03671 -8.190345
15.03771 -8.1798464
15.03871 -8.1686646
15.03971 -8.156801
15.04071 -8.1442565
15.04171 -8.1310324
15.04271 -8.1171297
15.04371 -8.1025504
15.04471 -8.0872975
15.04571 -8.0713764
15.04671 -8.0547921
15.04771 -8.0375493
15.04871 -8.01965
15.04971 -8.0010951
15.05071 -7.9818837
15.05171 -7.962013799999999
15.05271 -7.9414852
15.05371 -7.9202987
15.05471 -7.8984566
15.05571 -7.8759626
15.05671 -7.8528211
15.05771 -7.8290366
15.05871 -7.804613600000001
15.05971 -7.779555
15.06071 -7.753863900000001
15.06171 -7.7275447999999995
15.06271 -7.700601999999999
15.06371 -7.67304
15.06471 -7.6448634
15.06571 -7.6160751
15.06671 -7.5866766000000005
15.06771 -7.556666400000001
15.06871 -7.5260438
15.06971 -7.4948072
15.07071 -7.4629575
15.07171 -7.4304976
15.07271 -7.3974341
15.07371 -7.3637746
15.07471 -7.3295273
15.07571 -7.2946995
15.07671 -7.2592966
15.07771 -7.223323
15.07871 -7.186782399999999
15.07971 -7.1496770000000005
15.08071 -7.1120113
15.08171 -7.0737876
15.08271 -7.035008800000001
15.08371 -6.9956765
15.08471 -6.9557913
15.08571 -6.915354
15.08671 -6.874364600000001
15.08771 -6.832825400000001
15.08871 -6.7907408
15.08971 -6.748119
15.09071 -6.7049697
15.09171 -6.661302600000001
15.09271 -6.6171280999999995
15.09371 -6.5724537
15.09471 -6.5272838
15.09571 -6.4816214
15.09671 -6.4354673
15.09771 -6.3888222
15.09871 -6.3416882999999995
15.09971 -6.2940665000000005
15.10071 -6.2459603
15.10171 -6.1973728
15.10271 -6.148307
15.10371 -6.098766299999999
15.10471 -6.0487553
15.10571 -5.9982806
15.10671 -5.9473503
15.10771 -5.8959749
15.10871 -5.8441654000000005
15.10971 -5.7919323
15.11071 -5.7392836
15.11171 -5.6862239
15.11271 -5.6327552
15.11371 -5.5788767
15.11471 -5.5245876
15.11571 -5.4698877
15.11671 -5.4147787
15.11771 -5.3592648
15.11871 -5.3033516
15.11971 -5.2470461
15.12071 -5.1903557000000005
15.12171 -5.1332891
15.12271 -5.0758541
15.12371 -5.0180599
15.12471 -4.9599163
15.12571 -4.9014326
15.12671 -4.8426181
15.12771 -4.7834795
15.12871 -4.7240213
15.12971 -4.6642449
15.13071 -4.6041496
15.13171 -4.543734
15.13271 -4.482997200000001
15.13371 -4.4219412
15.13471 -4.3605708
15.13571 -4.2988941
15.13671 -4.2369217
15.13771 -4.1746646
15.13871 -4.1121338
15.13971 -4.0493391
15.14071 -3.9862900999999997
15.14171 -3.9229941
15.14271 -3.8594581000000003
15.14371 -3.7956882
15.14471 -3.7316889
15.14571 -3.667463
15.14671 -3.6030125
15.14771 -3.538337
15.14871 -3.4734368
15.14971 -3.4083132000000003
15.15071 -3.3429693000000005
15.15171 -3.2774124000000002
15.15271 -3.2116525
15.15371 -3.1457018000000003
15.15471 -3.079574
15.15571 -3.0132817
15.15671 -2.9468356
15.15771 -2.8802438
15.15871 -2.8135121
15.15971 -2.7466442
15.16071 -2.6796427
15.16171 -2.612509
15.16271 -2.545245
15.16371 -2.4778523
15.16471 -2.4103325
15.16571 -2.3426883
15.16671 -2.274924
15.16771 -2.2070456
15.16871 -2.1390624000000003
15.16971 -2.0709859
15.17071 -2.0028295000000003
15.17171 -1.9346068
15.17271 -1.86633
15.17371 -1.7980091
15.17471 -1.7296508
15.17571 -1.6612584
15.17671 -1.5928330000000002
15.17771 -1.5243747
15.17871 -1.4558832000000002
15.17971 -1.3873592000000001
15.18071 -1.3188047
15.18171 -1.2502233999999999
15.18271 -1.1816207
15.18371 -1.1130039
15.18471 -1.044382
15.18571 -0.97576585
15.18671 -0.9071677
15.18771 -0.8386003799999999
15.18871 -0.7700760400000001
15.18971 -0.70160511
15.19071 -0.63319518
15.19171 -0.56485073
15.19271 -0.49657328
15.19371 -0.42836246999999994
15.19471 -0.36021727000000003
15.19571 -0.29213747
15.19671 -0.22412463999999999
15.19771 -0.15618263
15.19871 -0.088317593
15.19971 -0.020537672
15.20071 0.047147478
15.20171 0.11472715
15.20271 0.18219007
15.20371 0.24952490000000002
15.20471 0.31672097
15.20571 0.38376898
15.20671 0.45066187
15.20771 0.51739537
15.20871 0.58396799
15.20971 0.65038032
15.21071 0.71663391
15.21171 0.78272978
15.21271 0.84866704
15.21371 0.91444217
15.21471 0.98004844
15.21571 1.0454769
15.21671 1.110717
15.21771 1.1757572
15.21871 1.2405865
15.21971 1.3051944
15.22071 1.3695713999999999
15.22171 1.4337096
15.22271 1.4976026999999998
15.22371 1.5612464
15.22471 1.6246386000000002
15.22571 1.6877795
15.22671 1.7506704000000002
15.22771 1.8133130000000002
15.22871 1.8757077
15.22971 1.9378524000000001
15.23071 1.9997414000000002
15.23171 2.0613658999999998
15.23271 2.1227150999999997
15.23371 2.1837769
15.23471 2.2445399
15.23571 2.3049945
15.23671 2.3651332000000003
15.23771 2.4249503
15.23871 2.4844425
15.23971 2.543607
15.24071 2.602442
15.24171 2.6609467
15.24271 2.7191211
15.24371 2.7769652999999996
15.24471 2.8344795
15.24571 2.891662
15.24671 2.9485092
15.24771 3.0050138
15.24871 3.0611658
15.24971 3.1169534
15.25071 3.1723637
15.25171 3.2273854999999996
15.25271 3.2820109
15.25371 3.3362355000000004
15.25471 3.3900581
15.25571 3.4434792
15.25671 3.4965005000000002
15.25771 3.5491228
15.25871 3.6013462000000005
15.25971 3.6531691
15.26071 3.7045891999999996
15.26171 3.7556041
15.26271 3.8062103
15.26371 3.856403
15.26471 3.9061759
15.26571 3.9555199
15.26671 4.0044252
15.26771 4.0528804
15.26871 4.1008762999999995
15.26971 4.1484065
15.27071 4.1954692
15.27171 4.2420655
15.27271 4.2881995
15.27371 4.3338753
15.27471 4.379095899999999
15.27571 4.4238608
15.27671 4.4681672
15.27771 4.512009
15.27871 4.5553796
15.27971 4.5982726000000005
15.28071 4.6406817
15.28171 4.6826016
15.28271 4.7240265
15.28371 4.7649498999999995
15.28471 4.8053656
15.28571 4.8452675
15.28671 4.8846517
15.28771 4.9235173
15.28871 4.9618668999999995
15.28971 4.9997054
15.29071 5.0370388
15.29171 5.0738707000000005
15.29271 5.1102016
15.29371 5.146027699999999
15.29471 5.181342
15.29571 5.2161343
15.29671 5.250395800000001
15.29771 5.2841187
15.29871 5.3172983
15.29971 5.3499319
15.30071 5.3820185
15.30171 5.4135576
15.30271 5.4445475
15.30371 5.4749876
15.30471 5.504877100000001
15.30571 5.5342171
15.30671 5.5630106
15.30771 5.5912618
15.30871 5.6189738
15.30971 5.6461476
15.31071 5.6727804
15.31171 5.698866
15.31271 5.7243943
15.31371 5.7493556
15.31471 5.7737421
15.31571 5.7975493
15.31671 5.8207776
15.31771 5.843430000000001
15.31871 5.8655113000000005
15.31971 5.8870252
15.32071 5.907974
15.32171 5.9283584000000005
15.32271 5.9481774000000005
15.32371 5.9674304
15.32471 5.9861176
15.32571 6.0042392
15.32671 6.0217962
15.32771 6.0387872
15.32871 6.0552083
15.32971 6.071053399999999
15.33071 6.0863145
15.33171 6.100985
15.33271 6.115061799999999
15.33371 6.1285459
15.33471 6.1414421
15.33571 6.1537579000000004
15.33671 6.1655015
15.33771 6.1766781
15.33871 6.1872896
15.33971 6.1973348
15.34071 6.2068105
15.34171 6.2157127999999995
15.34271 6.2240388
15.34371 6.2317878
15.34471 6.2389597
15.34571 6.2455549999999995
15.34671 6.2515721
15.34771 6.2570087999999995
15.34871 6.261862799999999
15.34971 6.2661313
15.35071 6.2698156
15.35171 6.2729195
15.35271 6.2754497
15.35371 6.2774144000000005
15.35471 6.2788203000000005
15.35571 6.2796712
15.35671 6.2799662000000005
15.35771 6.2797016999999995
15.35871 6.278871
15.35971 6.277468799999999
15.36071 6.2754929
15.36171 6.2729441
15.36271 6.2698245
15.36371 6.2661387
15.36471 6.2618911
15.36571 6.257083300000001
15.36671 6.2517173999999995
15.36771 6.2457945
15.36871 6.239317
15.36971 6.2322896000000005
15.37071 6.2247176
15.37171 6.2166072
15.37271 6.207963100000001
15.37371 6.1987862
15.37471 6.189074
15.37571 6.178821999999999
15.37671 6.1680246
15.37771 6.1566785
15.37871 6.1447836
15.37971 6.1323434
15.38071 6.1193649
15.38171 6.1058555
15.38271 6.0918223000000005
15.38371 6.0772698
15.38471 6.0622007
15.38571 6.0466163
15.38671 6.0305178
15.38771 6.0139075
15.38871 5.996789000000001
15.38971 5.9791666
15.39071 5.9610426
15.39171 5.9424192
15.39271 5.9232949999999995
15.39371 5.903668
15.39471 5.8835369
15.39571 5.8629021
15.39671 5.8417674
15.39771 5.8201399
15.39871 5.7980288
15.39971 5.775442699999999
15.40071 5.7523891
15.40171 5.7288721
15.40271 5.7048928
15.40371 5.6804504
15.40471 5.6555443
15.40571 5.6301743
15.40671 5.6043427
15.40771 5.578053000000001
15.40871 5.5513088
15.40971 5.5241127
15.41071 5.4964673
15.41171 5.4683744999999995
15.41271 5.4398362
15.41371 5.410856
15.41471 5.381440400000001
15.41571 5.3515967
15.41671 5.3213339
15.41771 5.2906599
15.41871 5.2595805
15.41971 5.2280985
15.42071 5.1962145
15.42171 5.1639273999999995
15.42271 5.1312368
15.42371 5.0981440000000005
15.42471 5.0646521
15.42571 5.0307665
15.42671 4.9964930999999995
15.42771 4.9618378
15.42871 4.9268056
15.42971 4.8914008
15.43071 4.8556272
15.43171 4.8194896
15.43271 4.782993
15.43371 4.746143099999999
15.43471 4.7089461
15.43571 4.6714075
15.43671 4.6335306
15.43771 4.5953181
15.43871 4.5567703
15.43971 4.5178879
15.44071 4.478672899999999
15.44171 4.4391289
15.44271 4.3992616
15.44371 4.3590784000000005
15.44471 4.3185867
15.44571 4.2777941
15.44671 4.2367067
15.44771 4.1953295
15.44871 4.1536666
15.44971 4.1117216999999995
15.45071 4.0694992999999995
15.45171 4.0270034
15.45271 3.9842389999999996
15.45371 3.94121
15.45471 3.8979206000000004
15.45571 3.8543738000000003
15.45671 3.8105723
15.45771 3.7665195999999996
15.45871 3.7222199
15.45971 3.6776788999999996
15.46071 3.6329030999999996
15.46171 3.5878997000000004
15.46271 3.5426758000000005
15.46371 3.497237
15.46471 3.4515883999999994
15.46571 3.4057338
15.46671 3.3596768999999997
15.46771 3.3134211
15.46871 3.2669704
15.46971 3.2203298
15.47071 3.1735037
15.47171 3.1264972
15.47271 3.0793151
15.47371 3.0319627
15.47471 2.9844452
15.47571 2.936768
15.47671 2.8889371
15.47771 2.8409587
15.47871 2.7928390000000003
15.47971 2.7445832
15.48071 2.6961965
15.48171 2.6476828
15.48271 2.5990458000000003
15.48371 2.5502888
15.48471 2.501416
15.48571 2.4524322
15.48671 2.4033424
15.48771 2.3541521
15.48871 2.3048671
15.48971 2.255493
15.49071 2.2060351
15.49171 2.1564988
15.49271 2.1068895
15.49371 2.0572131000000002
15.49471 2.0074755
15.49571 1.9576820000000001
15.49671 1.9078373999999998
15.49771 1.8579455000000002
15.49871 1.8080097
15.49971 1.7580332
15.50071 1.7080199
15.50171 1.6579746999999998
15.50271 1.6079038
15.50371 1.5578142
15.50471 1.5077129
15.50571 1.4576064
15.50671 1.4075003000000001
15.50771 1.3573988000000001
15.50871 1.3073059999999999
15.50971 1.2572253
15.51071 1.207161
15.51171 1.157118
15.51271 1.1071011
15.51371 1.0571153
15.51471 1.0071648
15.51571 0.9572533
15.51671 0.9073840499999999
15.51771 0.85756108
15.51871 0.8077894299999999
15.51971 0.75807599
15.52071 0.7084288200000001
15.52171 0.65885638
15.52271 0.60936641
15.52371 0.55996478
15.52471 0.5106550599999999
15.52571 0.46143903999999997
15.52671 0.41231774
15.52771 0.36329273
15.52871 0.31436697999999996
15.52971 0.26554510000000003
15.53071 0.21683293999999997
15.53171 0.16823667
15.53271 0.11976196
15.53371 0.07141364
15.53471 0.023195961
15.53571 -0.024886626999999998
15.53671 -0.072828651
15.53771 -0.12062328
15.53871 -0.16826275999999998
15.53971 -0.21573959
15.54071 -0.26304792
15.54171 -0.31018448000000004
15.54271 -0.35714873
15.54371 -0.40394183999999994
15.54471 -0.45056506
15.54571 -0.49701798999999997
15.54671 -0.54329722
15.54771 -0.58939639
15.54871 -0.63530705
15.54971 -0.68102023
15.55071 -0.72652795
15.55171 -0.77182413
15.55271 -0.81690438
15.55371 -0.86176507
15.55471 -0.9064024299999999
15.55571 -0.9508118
15.55671 -0.9949877899999999
15.55771 -1.0389252
15.55871 -1.0826205
15.55971 -1.1260726
15.56071 -1.1692828
15.56171 -1.212253
15.56271 -1.2549846
15.56371 -1.2974759
15.56471 -1.3397215
15.56571 -1.3817125
15.56671 -1.4234379
15.56771 -1.464887
15.56871 -1.5060515
15.56971 -1.5469268
15.57071 -1.5875110000000001
15.57171 -1.6278045
15.57271 -1.6678074
15.57371 -1.707519
15.57471 -1.7469367
15.57571 -1.7860573000000002
15.57671 -1.8248778
15.57771 -1.8633967
15.57871 -1.9016139
15.57971 -1.9395296
15.58071 -1.9771423
15.58171 -2.0144483
15.58271 -2.0514395000000003
15.58371 -2.0881053
15.58471 -2.124434
15.58571 -2.160416
15.58671 -2.1960452
15.58771 -2.2313209
15.58871 -2.2662459
15.58971 -2.3008253
15.59071 -2.3350636000000002
15.59171 -2.3689624
15.59271 -2.4025206
15.59371 -2.4357341
15.59471 -2.4685983
15.59571 -2.5011087
15.59671 -2.533262
15.59771 -2.5650561
15.59871 -2.5964877
15.59971 -2.6275521
15.60071 -2.658242
15.60171 -2.6885483000000003
15.60271 -2.7184626
15.60371 -2.747979
15.60471 -2.7770961
15.60571 -2.8058172999999997
15.60671 -2.8341496
15.60771 -2.8621007
15.60871 -2.889676
15.60971 -2.9168768000000003
15.61071 -2.9436991999999997
15.61171 -2.9701361
15.61271 -2.9961785
15.61371 -3.0218188
15.61471 -3.0470513
15.61571 -3.0718727
15.61671 -3.0962816
15.61771 -3.1202758
15.61871 -3.1438522000000004
15.61971 -3.1670071
15.62071 -3.189737
15.62171 -3.2120403
15.62271 -3.2339197
15.62371 -3.2553811
15.62471 -3.2764319
15.62571 -3.2970794
15.62671 -3.3173263
15.62771 -3.3371702
15.62871 -3.3566039
15.62971 -3.3756166999999997
15.63071 -3.3941969000000003
15.63171 -3.4123360999999997
15.63271 -3.4300297
15.63371 -3.4472774999999998
15.63471 -3.4640815
15.63571 -3.4804456
15.63671 -3.4963719999999996
15.63771 -3.5118621
15.63871 -3.526916
15.63971 -3.5415348
15.64071 -3.5557203000000004
15.64171 -3.5694771
15.64271 -3.5828094999999998
15.64371 -3.595721
15.64471 -3.6082103999999995
15.64571 -3.6202729000000002
15.64671 -3.6318988000000005
15.64771 -3.6430772
15.64871 -3.6537986
15.64971 -3.6640573
15.65071 -3.6738537
15.65171 -3.6831927
15.65271 -3.6920827000000003
15.65371 -3.700532
15.65471 -3.7085470000000003
15.65571 -3.7161305999999996
15.65671 -3.7232831
15.65771 -3.7300031999999996
15.65871 -3.73629
15.65971 -3.7421431
15.66071 -3.7475626999999996
15.66171 -3.7525481999999997
15.66271 -3.7570972
15.66371 -3.7612039999999998
15.66471 -3.7648613999999996
15.66571 -3.7680621999999997
15.66671 -3.7708022
15.66771 -3.7730819999999996
15.66871 -3.7749071
15.66971 -3.7762877
15.67071 -3.777235
15.67171 -3.7777591
15.67271 -3.7778661
15.67371 -3.7775569
15.67471 -3.7768286
15.67571 -3.775676
15.67671 -3.7740938
15.67771 -3.7720787999999996
15.67871 -3.7696291
15.67971 -3.7667435
15.68071 -3.7634216
15.68171 -3.7596621
15.68271 -3.7554629
15.68371 -3.7508234000000003
15.68471 -3.7457451
15.68571 -3.7402332000000005
15.68671 -3.7342958000000004
15.68771 -3.7279438
15.68871 -3.7211873
15.68971 -3.7140332
15.69071 -3.7064834999999996
15.69171 -3.6985352999999996
15.69271 -3.690182
15.69371 -3.6814161
15.69471 -3.672231
15.69571 -3.6626238
15.69671 -3.6525950000000003
15.69771 -3.6421478
15.69871 -3.6312863
15.69971 -3.6200151
15.70071 -3.6083378
15.70171 -3.5962585
15.70271 -3.5837818
15.70371 -3.5709131999999997
15.70471 -3.5576601
15.70571 -3.5440300000000002
15.70671 -3.5300285000000002
15.70771 -3.5156582
15.70871 -3.5009168
15.70971 -3.4857991999999998
15.71071 -3.4702983
15.71171 -3.4544073
15.71271 -3.4381232999999995
15.71371 -3.4214471000000004
15.71471 -3.4043845000000004
15.71571 -3.3869434
15.71671 -3.3691328
15.71771 -3.3509605
15.71871 -3.3324327
15.71971 -3.3135545000000004
15.72071 -3.2943286
15.72171 -3.2747585000000003
15.72271 -3.2548476
15.72371 -3.2345988
15.72471 -3.2140136
15.72571 -3.1930916
15.72671 -3.1718298999999996
15.72771 -3.1502247
15.72871 -3.1282723
15.72971 -3.1059712
15.73071 -3.0833237
15.73171 -3.060336
15.73271 -3.037018
15.73371 -3.0133804
15.73471 -2.9894333
15.73571 -2.9651843
15.73671 -2.9406376
15.73771 -2.9157953
15.73871 -2.8906574000000003
15.73971 -2.865224
15.74071 -2.8394949
15.74171 -2.8134704999999998
15.74271 -2.7871517
15.74371 -2.7605386
15.74471 -2.7336312
15.74571 -2.7064295
15.74671 -2.6789349000000002
15.74771 -2.6511508999999998
15.74871 -2.6230843999999998
15.74971 -2.5947442
15.75071 -2.5661409
15.75171 -2.537284
15.75271 -2.5081813
15.75371 -2.4788368000000003
15.75471 -2.4492517
15.75571 -2.4194245999999997
15.75671 -2.3893537
15.75771 -2.3590378
15.75871 -2.3284770999999997
15.75971 -2.2976734
15.76071 -2.2666298
15.76171 -2.23535
15.76271 -2.203838
15.76371 -2.1720979000000002
15.76471 -2.1401353000000003
15.76571 -2.1079564
15.76671 -2.0755691
15.76771 -2.0429820000000003
15.76871 -2.010203
15.76971 -1.9772384
15.77071 -1.9440914999999999
15.77171 -1.910763
15.77271 -1.8772515
15.77371 -1.8435542999999999
15.77471 -1.8096704000000001
15.77571 -1.7756003999999999
15.77671 -1.7413471
15.77771 -1.7069154999999998
15.77871 -1.6723121
15.77971 -1.6375434000000002
15.78071 -1.6026156
15.78171 -1.5675347
15.78271 -1.5323066
15.78371 -1.4969375
15.78471 -1.4614337
15.78571 -1.4258012
15.78671 -1.3900449000000001
15.78771 -1.3541678
15.78871 -1.3181707
15.78971 -1.2820529
15.79071 -1.2458131000000001
15.79171 -1.2094509
15.79271 -1.172968
15.79371 -1.1363686
15.79471 -1.0996591
15.79571 -1.0628474
15.79671 -1.0259411
15.79771 -0.98894741
15.79871 -0.95187193
15.79971 -0.91471924
15.80071 -0.87749334
15.80171 -0.84019806
15.80271 -0.80283713
15.80371 -0.76541421
15.80471 -0.7279322
15.80571 -0.69039282
15.80671 -0.65279682
15.80771 -0.6151444699999999
15.80871 -0.57743681
15.80971 -0.53967652
15.81071 -0.50186855
15.81171 -0.46402016
15.81271 -0.42613987000000003
15.81371 -0.38823639
15.81471 -0.3503171
15.81571 -0.31238755
15.81671 -0.27445124
15.81771 -0.23651044
15.81871 -0.19856698
15.81971 -0.16062305
15.82071 -0.12268140999999999
15.82171 -0.084745232
15.82271 -0.046817518999999995
15.82371 -0.0089007415
15.82471 0.02900316
15.82571 0.066892244
15.82671 0.10476373
15.82771 0.14261323
15.82871 0.18043451
15.82971 0.21821992
15.83071 0.25596153
15.83171 0.29365232
15.83271 0.33128718
15.83371 0.3688632
15.83471 0.40637916
15.83571 0.44383443999999994
15.83671 0.48122805999999996
15.83771 0.51855771
15.83871 0.55581965
15.83971 0.59300922
15.84071 0.63012163
15.84171 0.66715265
15.84271 0.70409873
15.84371 0.74095675
15.84471 0.77772317
15.84571 0.81439354
15.84671 0.8509621
15.84771 0.88742254
15.84871 0.9237688000000001
15.84971 0.95999623
15.85071 0.99610193
15.85171 1.0320851
15.85271 1.0679458
15.85371 1.1036842
15.85471 1.1392989
15.85571 1.1747867
15.85671 1.2101425000000001
15.85771 1.2453604
15.85871 1.2804349
15.85971 1.315361
15.86071 1.3501351
15.86171 1.3847544
15.86271 1.419216
15.86371 1.4535164
15.86471 1.4876513
15.86571 1.5216156
15.86671 1.5554045
15.86771 1.5890144
15.86871 1.6224428999999998
15.86971 1.6556894
15.87071 1.6887538
15.87171 1.7216353
15.87271 1.7543314
15.87371 1.7868381
15.87471 1.8191498
15.87571 1.8512602999999999
15.87671 1.8831646
15.87771 1.914859
15.87871 1.9463412
15.87971 1.9776103999999999
15.88071 2.0086652
15.88171 2.0395037
15.88271 2.0701231
15.88371 2.1005195
15.88471 2.1306887
15.88571 2.1606276
15.88671 2.1903338000000003
15.88771 2.2198061
15.88871 2.2490434
15.88971 2.2780444
15.89071 2.3068061
15.89171 2.3353241000000002
15.89271 2.3635931
15.89371 2.3916079
15.89471 2.4193639
15.89571 2.4468586
15.89671 2.4740908
15.89771 2.5010603
15.89871 2.5277665000000002
15.89971 2.5542078999999998
15.90071 2.5803817
15.90171 2.6062844000000003
15.90271 2.6319120000000003
15.90371 2.6572613
15.90471 2.6823301
15.90571 2.7071174
15.90671 2.7316228000000002
15.90771 2.7558452
15.90871 2.7797826000000003
15.90971 2.803432
15.91071 2.8267896
15.91171 2.8498517000000003
15.91271 2.8726159
15.91371 2.8950807
15.91471 2.9172455999999998
15.91571 2.939111
15.91671 2.9606760999999997
15.91771 2.9819394
15.91871 3.0028976999999997
15.91971 3.0235471
15.92071 3.0438839
15.92171 3.0639051
15.92271 3.0836087
15.92371 3.1029942
15.92471 3.1220615
15.92571 3.1408101
15.92671 3.1592388
15.92771 3.1773455
15.92871 3.1951278
15.92971 3.2125827000000005
15.93071 3.2297086000000004
15.93171 3.2465052
15.93271 3.2629721
15.93371 3.2791099999999997
15.93471 3.2949183
15.93571 3.3103958
15.93671 3.3255402000000003
15.93771 3.3403486000000004
15.93871 3.3548184
15.93971 3.368948
15.94071 3.3827372
15.94171 3.3961862000000003
15.94271 3.4092963
15.94371 3.4220669000000004
15.94471 3.4344978999999998
15.94571 3.4465867999999995
15.94671 3.4583315000000003
15.94771 3.4697302
15.94871 3.4807805
15.94971 3.4914821
15.95071 3.5018351
15.95171 3.5118393999999995
15.95271 3.5214949000000004
15.95371 3.5308002999999997
15.95471 3.5397545000000004
15.95571 3.5483558
15.95671 3.5566028
15.95771 3.564496
15.95871 3.5720359999999998
15.95971 3.5792239000000006
15.96071 3.5860613
15.96171 3.5925481
15.96271 3.5986833000000003
15.96371 3.6044657
15.96471 3.6098935
15.96571 3.6149650999999996
15.96671 3.6196802
15.96771 3.6240390999999996
15.96871 3.6280435
15.96971 3.6316939
15.97071 3.6349910999999997
15.97171 3.6379348
15.97271 3.6405247000000003
15.97371 3.6427598
15.97471 3.64464
15.97571 3.6461655000000004
15.97671 3.6473375000000003
15.97771 3.648157
15.97871 3.6486242000000004
15.97971 3.6487385999999997
15.98071 3.6484987
15.98171 3.6479034
15.98271 3.6469519
15.98371 3.6456447
15.98471 3.6439829
15.98571 3.6419686
15.98671 3.6396049
15.98771 3.6368935999999996
15.98871 3.6338363
15.98971 3.6304329
15.99071 3.6266837000000005
15.99171 3.6225889
15.99271 3.6181483
15.99371 3.6133631999999998
15.99471 3.6082342000000005
15.99571 3.6027625
15.99671 3.5969480999999996
15.99771 3.5907909
15.99871 3.5842907
15.99971 3.5774469000000004
16.00071 3.5702605
16.00171 3.5627335
16.00271 3.5548691
16.00371 3.5466705000000003
16.00471 3.5381410000000004
16.00571 3.5292829999999995
16.00671 3.5200965
16.00772 3.5105813
16.00871 3.5007365
16.00971 3.4905612
16.01071 3.4800562999999998
16.01171 3.4692228
16.01271 3.4580629000000003
16.01371 3.4465790000000003
16.01472 3.4347728
16.01571 3.4226459
16.01671 3.4101989
16.01771 3.3974338
16.01871 3.3843532
16.01971 3.3709603999999995
16.02071 3.3572596000000003
16.02172 3.3432543000000003
16.02271 3.3289470000000003
16.02371 3.3143382999999997
16.02471 3.299427
16.02571 3.2842114999999996
16.02671 3.26869
16.02771 3.252862
16.02872 3.2367293
16.02971 3.2202952
16.03071 3.2035634
16.03171 3.1865388
16.03271 3.1692248
16.03371 3.1516239
16.03471 3.1337379999999997
16.03572 3.1155696
16.03671 3.0971212
16.03771 3.0783961
16.03871 3.0593974999999998
16.03971 3.0401284
16.04071 3.0205905
16.04171 3.0007835
16.04272 2.9807063
16.04371 2.9603569
16.04471 2.9397349999999998
16.04571 2.9188421
16.04671 2.8976824000000003
16.04771 2.8762618
16.04871 2.854587
16.04972 2.832664
16.05071 2.810497
16.05171 2.7880887
16.05271 2.7654396
16.05371 2.7425503
16.05471 2.7194217
16.05571 2.6960552
16.05672 2.672453
16.05771 2.6486175000000003
16.05871 2.6245501
16.05971 2.6002513
16.06071 2.5757209999999997
16.06171 2.5509598
16.06271 2.5259696000000003
16.06371 2.5007546
16.06471 2.4753217000000003
16.06571 2.4496786
16.06671 2.4238333
16.06771 2.3977919
16.06871 2.3715576
16.06971 2.3451313000000003
16.07071 2.3185115
16.07171 2.2916965
16.07271 2.2646856
16.07372 2.2374794
16.07471 2.2100808
16.07571 2.1824935
16.07671 2.1547209
16.07771 2.1267662
16.07871 2.0986317
16.07971 2.0703202
16.08072 2.0418353
16.08171 2.0131821000000003
16.08271 1.9843673
16.08371 1.9553982
16.08471 1.9262807
16.08571 1.8970188
16.08671 1.8676132
16.08772 1.8380621
16.08871 1.8083624999999999
16.08971 1.7785118999999998
16.09071 1.7485100999999998
16.09171 1.7183598000000002
16.09271 1.6880665
16.09371 1.6576372
16.09472 1.6270788
16.09571 1.5963973
16.09671 1.5655974
16.09771 1.5346826
16.09871 1.5036562999999998
16.09971 1.4725226
16.10071 1.4412858000000002
16.10172 1.4099504
16.10271 1.37852
16.10371 1.3469962
16.10471 1.3153781999999998
16.10571 1.2836636000000001
16.10671 1.2518497
16.10771 1.2199356
16.10872 1.1879232
16.10971 1.1558178000000001
16.11071 1.1236276
16.11171 1.0913620000000002
16.11271 1.0590294
16.11371 1.0266365
16.11471 0.99418713
16.11572 0.96168304
16.11671 0.92912503
16.11771 0.8965139299999999
16.11871 0.8638513299999999
16.11971 0.83113974
16.12071 0.7983814
16.12171 0.7655781700000001
16.12271 0.73273075
16.12371 0.6998392800000001
16.12471 0.66690431
16.12571 0.63392818
16.12671 0.60091591
16.12771 0.5678751
16.12871 0.53481502
16.12971 0.50174482
16.13071 0.46867188
16.13171 0.43560038
16.13272 0.40253121000000003
16.13371 0.36946291000000003
16.13471 0.33639309
16.13571 0.30332010000000004
16.13671 0.27024411
16.13771 0.23716725000000002
16.13871 0.20409312999999998
16.13972 0.17102584
16.14071 0.13796921
16.14171 0.10492664
16.14271 0.071901677
16.14371 0.038898616999999996
16.14471 0.005923088599999999
16.14571 -0.027018052
16.14672 -0.05991761
16.14771 -0.092769315
16.14871 -0.12556913
16.14971 -0.15831594
16.15071 -0.19101133
16.15171 -0.22365839999999998
16.15271 -0.25626004
16.15372 -0.28881725999999996
16.15471 -0.3213282
16.15571 -0.35378821
16.15671 -0.38619066999999996
16.15771 -0.41852845
16.15871 -0.45079505
16.15971 -0.48298524
16.16072 -0.51509505
16.16171 -0.54712123
16.16271 -0.57906061
16.16371 -0.6109098900000001
16.16471 -0.64266585
16.16571 -0.67432607
16.16671 -0.70588943
16.16772 -0.73735644
16.16871 -0.76872883
16.16971 -0.80000842
16.17071 -0.8311958100000001
16.17171 -0.86228903
16.17271 -0.8932833600000001
16.17371 -0.9241714099999999
16.17472 -0.95494473
16.17571 -0.98559521
16.17671 -1.0161164
16.17771 -1.0465043
16.17871 -1.076757
16.17971 -1.1068745
16.18071 -1.1368570999999998
16.18172 -1.1667051
16.18271 -1.1964184
16.18371 -1.2259963
16.18471 -1.2554378
16.18571 -1.2847423
16.18671 -1.3139087
16.18771 -1.3429356
16.18871 -1.3718202000000002
16.18971 -1.4005581
16.19071 -1.4291432
16.19171 -1.4575684
16.19271 -1.4858266
16.19371 -1.5139125
16.19471 -1.5418228
16.19571 -1.5695568
16.19671 -1.5971157999999999
16.19771 -1.6245024000000001
16.19872 -1.6517187999999998
16.19971 -1.6787665
16.20071 -1.7056447
16.20171 -1.7323514000000002
16.20271 -1.7588833000000001
16.20371 -1.7852362
16.20471 -1.8114058
16.20572 -1.8373872999999998
16.20671 -1.8631762
16.20771 -1.8887678
16.20871 -1.9141577
16.20971 -1.9393422
16.21071 -1.9643186
16.21171 -1.9890856
16.21272 -2.0136439999999998
16.21371 -2.0379961
16.21471 -2.0621445
16.21571 -2.0860917999999997
16.21671 -2.1098396
16.21771 -2.1333873
16.21871 -2.1567324
16.21972 -2.1798704
16.22071 -2.2027958
16.22171 -2.2255026
16.22271 -2.2479853000000003
16.22371 -2.2702392
16.22471 -2.2922613000000003
16.22571 -2.3140496
16.22672 -2.3356035
16.22771 -2.3569236
16.22871 -2.3780107000000004
16.22971 -2.3988668
16.23071 -2.4194935
16.23171 -2.4398923
16.23271 -2.4600638
16.23372 -2.4800075
16.23471 -2.4997214
16.23571 -2.5192019
16.23671 -2.5384444999999998
16.23771 -2.5574438
16.23871 -2.5761951
16.23971 -2.5946938
16.24072 -2.6129371
16.24171 -2.6309237
16.24271 -2.6486541999999997
16.24371 -2.6661307
16.24471 -2.6833558
16.24571 -2.7003331
16.24671 -2.7170653
16.24771 -2.7335541
16.24871 -2.7497998999999997
16.24971 -2.765801
16.25071 -2.7815545
16.25171 -2.7970562
16.25271 -2.8123014
16.25371 -2.8272852
16.25471 -2.8420039
16.25571 -2.8564544
16.25671 -2.8706351000000003
16.25772 -2.8845457000000003
16.25871 -2.898187
16.25971 -2.9115608
16.26071 -2.9246697
16.26171 -2.9375169
16.26271 -2.9501056
16.26371 -2.9624382000000002
16.26472 -2.9745155999999997
16.26571 -2.9863372
16.26671 -2.9979005
16.26771 -3.0092012
16.26871 -3.0202340000000003
16.26971 -3.030994
16.27071 -3.0414771
16.27172 -3.0516814
16.27271 -3.0616071000000002
16.27371 -3.0712564
16.27471 -3.0806327000000002
16.27571 -3.0897403
16.27671 -3.0985825
16.27771 -3.107162
16.27872 -3.1154806
16.27971 -3.1235389
16.28071 -3.1313371
16.28171 -3.1388737
16.28271 -3.1461474000000003
16.28371 -3.1531546
16.28471 -3.1598917999999996
16.28572 -3.1663536999999997
16.28671 -3.1725366
16.28771 -3.1784371
16.28871 -3.1840548
16.28971 -3.189392
16.29071 -3.1944536
16.29171 -3.1992462
16.29272 -3.2037765000000005
16.29371 -3.2080498
16.29471 -3.212069
16.29571 -3.2158344999999997
16.29671 -3.2193441000000003
16.29771 -3.2225947999999995
16.29871 -3.2255828
16.29972 -3.2283052999999997
16.30071 -3.2307595
16.30171 -3.2329436000000005
16.30271 -3.2348562
16.30371 -3.2364960999999997
16.30471 -3.2378633
16.30571 -3.2389589000000005
16.30672 -3.2397863
16.30771 -3.2403510000000004
16.30871 -3.2406601999999998
16.30971 -3.2407209
16.31071 -3.2405388
16.31171 -3.2401162999999995
16.31271 -3.2394525
16.31371 -3.2385431
16.31471 -3.2373819999999998
16.31571 -3.2359622
16.31671 -3.2342795
16.31771 -3.2323319
16.31871 -3.2301195
16.31971 -3.2276455000000004
16.32071 -3.2249133999999997
[truncated: 723,910 more chars]
