# Supplementary material for: 2D Synthetic dataset of numerical simulations of long-period seismicity in a volcanic edifice and related sensitivity kernels
Source: Data Brief. 2021 Jan 25;34:106673. doi: 10.1016/j.dib.2020.106673 (PMC7841316; doi:10.1016/j.dib.2020.106673)
Supplement: Supplementary Data S1 — Supplementary Raw Research Data. This is open data under the CC BY license http://creativecommons.org/licenses/by/4.0/ [file mmc1.zip › Dataset/OUTPUT_SEISMOGRAMS/9000_3000/disp_X_hetero_3000_1551_ISO7e-1Hz.semd]

-1.714286 0.0
-1.713286 0.0
-1.712286 0.0
-1.711286 0.0
-1.710286 0.0
-1.709286 0.0
-1.708286 0.0
-1.707286 0.0
-1.706286 0.0
-1.705286 0.0
-1.704286 0.0
-1.703286 0.0
-1.702286 0.0
-1.701286 0.0
-1.700286 0.0
-1.699286 0.0
-1.698286 0.0
-1.697286 0.0
-1.696286 0.0
-1.695286 0.0
-1.694286 0.0
-1.693286 0.0
-1.692286 0.0
-1.691286 0.0
-1.690286 0.0
-1.689286 0.0
-1.688286 0.0
-1.687286 0.0
-1.686286 0.0
-1.685286 0.0
-1.684286 0.0
-1.683286 0.0
-1.682286 0.0
-1.681286 0.0
-1.680286 0.0
-1.679286 0.0
-1.678286 0.0
-1.677286 0.0
-1.676286 0.0
-1.675286 0.0
-1.674286 0.0
-1.673286 0.0
-1.672286 0.0
-1.671286 0.0
-1.670286 0.0
-1.669286 0.0
-1.668286 0.0
-1.667286 0.0
-1.666286 0.0
-1.665286 0.0
-1.664286 0.0
-1.663286 0.0
-1.662286 0.0
-1.661286 0.0
-1.660286 0.0
-1.659286 0.0
-1.658286 0.0
-1.657286 0.0
-1.656286 0.0
-1.655286 0.0
-1.654286 0.0
-1.653286 0.0
-1.652286 0.0
-1.651286 0.0
-1.650286 0.0
-1.649286 0.0
-1.648286 0.0
-1.647286 0.0
-1.646286 0.0
-1.645286 0.0
-1.644286 0.0
-1.643286 0.0
-1.642286 0.0
-1.641286 0.0
-1.640286 0.0
-1.639286 0.0
-1.638286 0.0
-1.637286 0.0
-1.636286 0.0
-1.635286 0.0
-1.634286 0.0
-1.633286 0.0
-1.632286 0.0
-1.631286 0.0
-1.630286 0.0
-1.629286 0.0
-1.628286 0.0
-1.627286 0.0
-1.626286 0.0
-1.625286 0.0
-1.624286 0.0
-1.623286 0.0
-1.622286 0.0
-1.621286 0.0
-1.620286 0.0
-1.619286 0.0
-1.618286 0.0
-1.617286 0.0
-1.616286 0.0
-1.615286 0.0
-1.614286 0.0
-1.613286 0.0
-1.612286 0.0
-1.611286 0.0
-1.610286 0.0
-1.609286 0.0
-1.608286 0.0
-1.607286 0.0
-1.606286 0.0
-1.605286 0.0
-1.604286 0.0
-1.603286 0.0
-1.602286 0.0
-1.601286 0.0
-1.600286 0.0
-1.599286 0.0
-1.598286 0.0
-1.597286 0.0
-1.596286 0.0
-1.595286 0.0
-1.594286 0.0
-1.593286 0.0
-1.592286 0.0
-1.591286 0.0
-1.590286 0.0
-1.589286 0.0
-1.588286 0.0
-1.587286 0.0
-1.586286 0.0
-1.585286 0.0
-1.584286 0.0
-1.583286 0.0
-1.582286 0.0
-1.581286 0.0
-1.580286 0.0
-1.579286 0.0
-1.578286 0.0
-1.577286 0.0
-1.576286 0.0
-1.575286 0.0
-1.574286 0.0
-1.573286 0.0
-1.572286 0.0
-1.571286 0.0
-1.570286 0.0
-1.569286 0.0
-1.568286 0.0
-1.567286 0.0
-1.566286 0.0
-1.565286 0.0
-1.564286 0.0
-1.563286 0.0
-1.562286 0.0
-1.561286 0.0
-1.560286 0.0
-1.559286 0.0
-1.558286 0.0
-1.557286 -1.4658589e-36
-1.556286 -3.2241428000000005e-36
-1.555286 -5.1846855000000006e-36
-1.554286 -7.234989199999999e-36
-1.553286 -9.2644976e-36
-1.552286 -1.1077769e-35
-1.551286 -1.2463729e-35
-1.550286 -1.3074133e-35
-1.549286 -1.2510529999999999e-35
-1.548286 -1.0401460999999999e-35
-1.547286 -6.286138e-36
-1.546286 0.0
-1.545286 9.2806013e-36
-1.544286 2.1632226e-35
-1.543286 3.7230415e-35
-1.542286 5.6071328e-35
-1.541286 7.789128099999999e-35
-1.540286 1.0213301e-34
-1.539286 1.2783135e-34
-1.538286 1.5370435000000001e-34
-1.537286 1.7799066e-34
-1.536286 1.9842063000000003e-34
-1.535286 2.1228675e-34
-1.534286 2.1641868999999997e-34
-1.533286 2.0729171e-34
-1.532286 1.8116144e-34
-1.531286 1.3423059e-34
-1.530286 6.2893073e-35
-1.529286 -3.6009635e-35
-1.528286 -1.6482692e-34
-1.527286 -3.2472673e-34
-1.526286 -5.1529126e-34
-1.525286 -7.3405734000000005e-34
-1.524286 -9.7613111e-34
-1.523286 -1.2338326e-33
-1.522286 -1.4963522e-33
-1.521286 -1.7496115999999998e-33
-1.520286 -1.9762063e-33
-1.519286 -2.1555705e-33
-1.518286 -2.2643634e-33
-1.517286 -2.2771103e-33
-1.516286 -2.1671253e-33
-1.515286 -1.9077233e-33
-1.514286 -1.4737145e-33
-1.513286 -8.431559000000001e-34
-1.512286 0.0
-1.511286 1.0665400999999999e-33
-1.510286 2.3557343e-33
-1.509286 3.8559638000000005e-33
-1.508286 5.5421746e-33
-1.507286 7.3743117e-33
-1.506286 9.2962949e-33
-1.505286 1.1235633e-32
-1.504286 1.3103844e-32
-1.503286 1.4797798e-32
-1.502286 1.6202072000000002e-32
-1.501286 1.7192346e-32
-1.500286 1.7639841e-32
-1.499286 1.7416686999999998e-32
-1.498286 1.6402074e-32
-1.497286 1.4488952e-32
-1.496286 1.1590939e-32
-1.495286 7.6490944e-33
-1.494286 2.6380874000000003e-33
-1.493286 -3.4286762e-33
-1.492286 -1.0495459999999998e-32
-1.491286 -1.8462542e-32
-1.490286 -2.7186890999999997e-32
-1.489286 -3.6485423e-32
-1.488286 -4.6140931e-32
-1.487286 -5.5910616e-32
-1.486286 -6.553691e-32
-1.485286 -7.4760036e-32
-1.484286 -8.3331483e-32
-1.483286 -9.102739e-32
-1.482286 -9.766049299999999e-32
-1.481286 -1.0308929e-31
-1.480286 -1.0722285e-31
-1.479286 -1.100197e-31
-1.478286 -1.1147956e-31
-1.477286 -1.1162661e-31
-1.476286 -1.1048371e-31
-1.475286 -1.0803738e-31
-1.474286 -1.0419414e-31
-1.473286 -9.8729605e-32
-1.472286 -9.1232761e-32
-1.471286 -8.104871e-32
-1.470286 -6.7224391e-32
-1.469286 -4.8462487e-32
-1.468286 -2.3089757999999998e-32
-1.467286 1.0953519e-32
-1.466286 5.6095986e-32
-1.465286 1.1508264e-31
-1.464286 1.9088096e-31
-1.463286 2.8654061999999998e-31
-1.462286 4.050031e-31
-1.461286 5.4886024e-31
-1.460286 7.200630999999999e-31
-1.459286 9.195863700000001e-31
-1.458286 1.1470569e-30
-1.457286 1.4003594e-30
-1.456286 1.6752353e-30
-1.455286 1.9648985999999998e-30
-1.454286 2.2596898e-30
-1.453286 2.5467987000000003e-30
-1.452286 2.8100857000000002e-30
-1.451286 3.0300315000000002e-30
-1.450286 3.1838496999999996e-30
-1.449286 3.2457859000000004e-30
-1.448286 3.1876345e-30
-1.447286 2.9794888e-30
-1.446286 2.5907384000000002e-30
-1.445286 1.9913152999999998e-30
-1.444286 1.1531801e-30
-1.443286 5.2027091e-32
-1.442286 -1.3308261e-30
-1.441286 -3.0064169999999998e-30
-1.440286 -4.9760451e-30
-1.439286 -7.2291868e-30
-1.438286 -9.741511500000001e-30
-1.437286 -1.2473092e-29
-1.436286 -1.5366927000000001e-29
-1.435286 -1.8347886e-29
-1.434286 -2.1322177000000002e-29
-1.433286 -2.4177476e-29
-1.432286 -2.6783782e-29
-1.431286 -2.899511e-29
-1.430286 -3.0652078e-29
-1.429286 -3.1585425e-29
-1.428286 -3.1620485e-29
-1.427286 -3.0582580000000004e-29
-1.426286 -2.8303290000000003e-29
-1.425286 -2.4627479e-29
-1.424286 -1.9420971e-29
-1.423286 -1.2578654999999999e-29
-1.422286 -4.0328243e-30
-1.421286 6.2385096e-30
-1.420286 1.8203642000000002e-29
-1.419286 3.1769844e-29
-1.418286 4.6777025e-29
-1.417286 6.2992749e-29
-1.416286 8.0108953e-29
-1.415286 9.7740757e-29
-1.414286 1.1542762999999999e-28
-1.413286 1.3263726e-28
-1.412286 1.4877239e-28
-1.411286 1.6318070000000002e-28
-1.410286 1.7516797e-28
-1.409286 1.8401442e-28
-1.408286 1.8899419e-28
-1.407286 1.8939763999999998e-28
-1.406286 1.8455624e-28
-1.405286 1.7386937999999998e-28
-1.404286 1.5683258e-28
-1.403286 1.3306621e-28
-1.402286 1.0234379e-28
-1.401286 6.4618744e-29
-1.400286 2.0048633999999998e-29
-1.399286 -3.0984717e-29
-1.398286 -8.786027499999999e-29
-1.397286 -1.4970937e-28
-1.396286 -2.154151e-28
-1.395286 -2.8362061000000003e-28
-1.394286 -3.5274716000000002e-28
-1.393286 -4.2102284e-28
-1.392286 -4.8652184e-28
-1.391286 -5.472146299999999e-28
-1.390286 -6.0102819e-28
-1.389286 -6.4591545e-28
-1.388286 -6.799318900000001e-28
-1.387286 -7.0131731e-28
-1.386286 -7.0858017e-28
-1.385286 -7.005802599999999e-28
-1.384286 -6.7660687e-28
-1.383286 -6.3644732e-28
-1.382286 -5.8044177e-28
-1.381286 -5.0951966e-28
-1.380286 -4.252134e-28
-1.379286 -3.2964495e-28
-1.378286 -2.2548233000000002e-28
-1.377286 -1.1586316e-28
-1.376286 -4.2842035e-30
-1.375286 1.0554321000000001e-28
-1.374286 2.0986985e-28
-1.373286 3.0511378e-28
-1.372286 3.8808846e-28
-1.371286 4.5624592000000005e-28
-1.370286 5.079255e-28
-1.369286 5.425962699999999e-28
-1.368286 5.6108038e-28
-1.367286 5.6574267000000005e-28
-1.366286 5.6063136e-28
-1.365286 5.5155481e-28
-1.364286 5.4607923e-28
-1.363286 5.5343406000000005e-28
-1.362286 5.8431387e-28
-1.361286 6.505680000000001e-28
-1.360286 7.647736899999999e-28
-1.359286 9.3969267e-28
-1.358286 1.1876162e-27
-1.357286 1.51961e-27
-1.356286 1.9446763e-27
-1.355286 2.4688558e-27
-1.354286 3.0942999e-27
-1.353286 3.8183496e-27
-1.352286 4.6326596e-27
-1.351286 5.5224139e-27
-1.350286 6.4656827e-27
-1.349286 7.4329641e-27
-1.348286 8.3869657e-27
-1.347286 9.2826694e-27
-1.346286 1.0067721e-26
-1.345286 1.0683179e-26
-1.344286 1.1064657e-26
-1.343286 1.1143854000000001e-26
-1.342286 1.0850508999999999e-26
-1.341286 1.0114724e-26
-1.340286 8.869668699999999e-27
-1.339286 7.0545899e-27
-1.338286 4.6180779000000004e-27
-1.337286 1.521505e-27
-1.336286 -2.2574639e-27
-1.335286 -6.7213986e-27
-1.334286 -1.1849799000000001e-26
-1.333286 -1.7596095e-26
-1.332286 -2.3885094e-26
-1.331286 -3.0611034000000005e-26
-1.330286 -3.7636376e-26
-1.329286 -4.4791502e-26
-1.328286 -5.1875433e-26
-1.327286 -5.8657682e-26
-1.326286 -6.4881359e-26
-1.325286 -7.0267573e-26
-1.324286 -7.452118699999999e-26
-1.323286 -7.7337893e-26
-1.322286 -7.841260100000001e-26
-1.321286 -7.7448995e-26
-1.320286 -7.4170191e-26
-1.319286 -6.8330194e-26
-1.318286 -5.972602e-26
-1.317286 -4.8210081e-26
-1.316286 -3.3702541e-26
-1.315286 -1.6203215e-26
-1.314286 4.1974148e-27
-1.313286 2.7308558e-26
-1.312286 5.283133e-26
-1.311286 8.035332699999999e-26
-1.310286 1.0934606e-25
-1.309286 1.3916575e-25
-1.308286 1.6905788e-25
-1.307286 1.9816587000000002e-25
-1.306286 2.2554425e-25
-1.305286 2.5017643e-25
-1.304286 2.709971e-25
-1.303286 2.8691934e-25
-1.302286 2.96866e-25
-1.301286 2.9980503e-25
-1.300286 2.9478812999999997e-25
-1.299286 2.8099195e-25
-1.298286 2.5776063e-25
-1.297286 2.2464883e-25
-1.296286 1.8146355e-25
-1.295286 1.2830334e-25
-1.294286 6.559338e-26
-1.293286 -5.8855732999999995e-27
-1.292286 -8.4975891e-26
-1.291286 -1.701313e-25
-1.290286 -2.5941625e-25
-1.289286 -3.5051793999999997e-25
-1.288286 -4.4077226e-25
-1.287286 -5.2720476e-25
-1.286286 -6.065869999999999e-25
-1.285286 -6.7550891e-25
-1.284286 -7.3046625e-25
-1.283286 -7.6796287e-25
-1.282286 -7.8462625e-25
-1.281286 -7.7733383e-25
-1.280286 -7.4334779e-25
-1.279286 -6.804553900000001e-25
-1.278286 -5.8711008e-25
-1.277286 -4.6256989e-25
-1.276286 -3.0702819e-25
-1.275286 -1.2173101e-25
-1.274286 9.092325900000001e-26
-1.273286 3.2730821000000004e-25
-1.272286 5.8252236e-25
-1.271286 8.503758e-25
-1.270286 1.1234156e-24
-1.269286 1.3929929e-24
-1.268286 1.6493763e-24
-1.267286 1.8819109000000003e-24
-1.266286 2.0792275e-24
-1.265286 2.2294987e-24
-1.264286 2.320741e-24
-1.263286 2.3411598e-24
-1.262286 2.2795325000000003e-24
-1.261286 2.1256222e-24
-1.260286 1.8706148e-24
-1.259286 1.5075702e-24
-1.258286 1.0318757e-24
-1.257286 4.4168961e-25
-1.256286 -2.6163695e-25
-1.255286 -1.0731761e-24
-1.254286 -1.9840899e-24
-1.253286 -2.9813629999999997e-24
-1.252286 -4.047616e-24
-1.251286 -5.1610133999999996e-24
-1.250286 -6.2952788999999996e-24
-1.249286 -7.4198303e-24
-1.248286 -8.5000428e-24
-1.247286 -9.497653e-24
-1.246286 -1.0371301e-23
-1.245286 -1.1077222e-23
-1.244286 -1.157008e-23
-1.243286 -1.1803943e-23
-1.242286 -1.1733393e-23
-1.241286 -1.1314755000000001e-23
-1.240286 -1.0507435e-23
-1.239286 -9.2753347e-24
-1.238286 -7.5883409e-24
-1.237286 -5.4238403e-24
-1.236286 -2.7682393e-24
-1.235286 3.8154652e-25
-1.234286 4.0166751e-24
-1.233286 8.115070099999999e-24
-1.232286 1.2640263e-23
-1.231286 1.7540436e-23
-1.230286 2.2747692e-23
-1.229286 2.8177621e-23
-1.228286 3.3729183e-23
-1.227286 3.9284948e-23
-1.226286 4.4711739e-23
-1.225286 4.9861709e-23
-1.224286 5.457384600000001e-23
-1.223286 5.8675982e-23
-1.222286 6.198725e-23
-1.221286 6.4321051e-23
-1.220286 6.5488461e-23
-1.219286 6.5302123e-23
-1.218286 6.3580522e-23
-1.217286 6.0152685e-23
-1.216286 5.4863151e-23
-1.215286 4.7577246000000006e-23
-1.214286 3.8186503e-23
-1.213286 2.6614175e-23
-1.212286 1.2820742e-23
-1.211286 -3.1907202000000003e-24
-1.210286 -2.1369418999999997e-23
-1.209286 -4.1612097e-23
-1.208286 -6.3758815e-23
-1.207286 -8.758935599999999e-23
-1.206286 -1.1282048e-22
-1.205286 -1.3910406999999999e-22
-1.204286 -1.6602637e-22
-1.203286 -1.9310843999999998e-22
-1.202286 -2.1980801e-22
-1.201286 -2.4552264e-22
-1.200286 -2.6959465e-22
-1.199286 -2.9131752e-22
-1.198286 -3.0994404e-22
-1.197286 -3.2469630999999996e-22
-1.196286 -3.3477738e-22
-1.195286 -3.3938465e-22
-1.194286 -3.3772500000000003e-22
-1.193286 -3.290316e-22
-1.192286 -3.1258193e-22
-1.191286 -2.8771740999999997e-22
-1.190286 -2.538639e-22
-1.189286 -2.1055310999999998e-22
-1.188286 -1.5744452e-22
-1.187286 -9.434745900000001e-23
-1.186286 -2.1242922000000003e-23
-1.185286 6.1695253e-23
-1.184286 1.5408045e-22
-1.183286 2.5529495e-22
-1.182286 3.6447393e-22
-1.181286 4.8049222e-22
-1.180286 6.0195459e-22
-1.179286 7.2718997e-22
-1.178286 8.542503e-22
-1.177286 9.8091469e-22
-1.176286 1.1046993e-21
-1.175286 1.2228733e-21
-1.174286 1.3324823e-21
-1.173286 1.4303776e-21
-1.172286 1.5132537e-21
-1.171286 1.5776937e-21
-1.170286 1.6202211e-21
-1.169286 1.6373592e-21
-1.168286 1.6256992e-21
-1.167286 1.5819725e-21
-1.166286 1.5031306e-21
-1.165286 1.3864301e-21
-1.164286 1.2295210999999999e-21
-1.163286 1.0305385e-21
-1.162286 7.8819503e-22
-1.161286 5.0187343e-22
-1.160286 1.7171678e-22
-1.159286 -2.0128585e-22
-1.158286 -6.152198e-22
-1.157286 -1.0671746e-21
-1.156286 -1.5531843000000002e-21
-1.155286 -2.0681817e-21
-1.154286 -2.6059689e-21
-1.153286 -3.1592058999999997e-21
-1.152286 -3.7194198e-21
-1.151286 -4.2770379000000004e-21
-1.150286 -4.821444e-21
-1.149286 -5.3410628999999996e-21
-1.148286 -5.8234709e-21
-1.147286 -6.2555363e-21
-1.146286 -6.6235873e-21
-1.145286 -6.9136104e-21
-1.144286 -7.1114757e-21
-1.143286 -7.2031893e-21
-1.142286 -7.1751702e-21
-1.141286 -7.0145505e-21
-1.140286 -6.7094922999999996e-21
-1.139286 -6.2495195e-21
-1.138286 -5.6258619e-21
-1.137286 -4.8317986e-21
-1.136286 -3.8630036e-21
-1.135286 -2.7178808e-21
-1.134286 -1.3978827e-21
-1.133286 9.2194174e-23
-1.132286 1.7439451e-21
-1.131286 3.5451346e-21
-1.130286 5.4795205999999995e-21
-1.129286 7.5267352e-21
-1.128286 9.6622309e-21
-1.127286 1.1857296e-20
-1.126286 1.4079154e-20
-1.125286 1.6291139e-20
-1.124286 1.845297e-20
-1.123286 2.0521108e-20
-1.122286 2.2449222000000002e-20
-1.121286 2.418874e-20
-1.120286 2.5689499e-20
-1.119286 2.6900495e-20
-1.118286 2.7770706e-20
-1.117286 2.8250013e-20
-1.116286 2.8290185e-20
-1.115286 2.7845927e-20
-1.114286 2.6875976e-20
-1.113286 2.5344227999999998e-20
-1.112286 2.3220889e-20
-1.111286 2.0483611e-20
-1.110286 1.7118611999999998e-20
-1.109286 1.3121743e-20
-1.108286 8.499490900000001e-21
-1.107286 3.2698808e-21
-1.106286 -2.5367389e-21
-1.105286 -8.8770556e-21
-1.104286 -1.5694325e-20
-1.103286 -2.2918093000000002e-20
-1.102286 -3.0464134999999997e-20
-1.101286 -3.8234636999999997e-20
-1.100286 -4.6118621e-20
-1.099286 -5.3992654e-20
-1.098286 -6.172183e-20
-1.097286 -6.9161054e-20
-1.096286 -7.6156596e-20
-1.095286 -8.2547975e-20
-1.094286 -8.8170102e-20
-1.093286 -9.2855699e-20
-1.092286 -9.643799099999999e-20
-1.091286 -9.8753622e-20
-1.090286 -9.964574899999999e-20
-1.089286 -9.8967344e-20
-1.088286 -9.6584595e-20
-1.087286 -9.238037299999999e-20
-1.086286 -8.625774199999999e-20
-1.085286 -7.814341500000001e-20
-1.084286 -6.799110599999999e-20
-1.083286 -5.5784714e-20
-1.082286 -4.1541279e-20
-1.081286 -2.5313614999999998e-20
-1.080286 -7.1925674e-21
-1.079286 1.2691188000000001e-20
-1.078286 3.4165876e-20
-1.077286 5.701793700000001e-20
-1.076286 8.099198800000001e-20
-1.075286 1.0579153e-19
-1.074286 1.3108036e-19
-1.073286 1.5648482e-19
-1.072286 1.8159687999999999e-19
-1.071286 2.0597803000000003e-19
-1.070286 2.2916401e-19
-1.069286 2.5067048000000003e-19
-1.068286 2.6999939e-19
-1.067286 2.8664613e-19
-1.066286 3.0010751000000003e-19
-1.065286 3.0989015e-19
-1.064286 3.1551972e-19
-1.063286 3.1655033e-19
-1.062286 3.1257437000000003e-19
-1.061286 3.0323254e-19
-1.060286 2.8822381e-19
-1.059286 2.6731525000000003e-19
-1.058286 2.4035154e-19
-1.057286 2.0726396e-19
-1.056286 1.6807858e-19
-1.055286 1.2292365e-19
-1.054286 7.203578400000001e-20
-1.053286 1.5764832e-20
-1.052286 -4.5422692000000003e-20
-1.051286 -1.1094191e-19
-1.050286 -1.8008974e-19
-1.049286 -2.5204694e-19
-1.048286 -3.2588244e-19
-1.047286 -4.0055971e-19
-1.046286 -4.7494546e-19
-1.045286 -5.4782064e-19
-1.044286 -6.1789378e-19
-1.043286 -6.838165599999999e-19
-1.042286 -7.442013099999999e-19
-1.041286 -7.9764114e-19
-1.040286 -8.427311199999999e-19
-1.039286 -8.780918e-19
-1.038286 -9.0239371e-19
-1.037286 -9.143830599999998e-19
-1.036286 -9.1290803e-19
-1.035286 -8.9694546e-19
-1.034286 -8.656276300000001e-19
-1.033286 -8.182680599999999e-19
-1.032286 -7.5438662e-19
-1.031286 -6.7373287e-19
-1.030286 -5.7630772e-19
-1.029286 -4.6238200999999995e-19
-1.028286 -3.3251251e-19
-1.027286 -1.8755413999999997e-19
-1.026286 -2.8668137e-20
-1.025286 1.4267398e-19
-1.024286 3.2469159e-19
-1.023286 5.1530097e-19
-1.022286 7.1212698e-19
-1.021286 9.125203699999999e-19
-1.020286 1.1135805e-18
-1.019286 1.3121845e-18
-1.018286 1.5050212e-18
-1.017286 1.6886313999999998e-18
-1.016286 1.8594532e-18
-1.015286 2.0138722e-18
-1.014286 2.1482753e-18
-1.013286 2.2591101e-18
-1.012286 2.3429455e-18
-1.011286 2.3965361e-18
-1.010286 2.4168868e-18
-1.009286 2.4013189e-18
-1.008286 2.3475344999999997e-18
-1.007286 2.2536807e-18
-1.006286 2.1184093999999998e-18
-1.005286 1.9409337e-18
-1.004286 1.7210796e-18
-1.003286 1.45933e-18
-1.002286 1.1568623e-18
-1.001286 8.155766600000001e-19
-1.000286 4.381148e-19
-0.9992857 2.7867771999999997e-20
-0.9982857 -4.1102741999999997e-19
-0.9972857 -8.7370379e-19
-0.9962857 -1.3545928e-18
-0.9952857 -1.8474664999999998e-18
-0.9942857 -2.3454921e-18
-0.9932857 -2.8413004999999998e-18
-0.9922857 -3.3270683999999997e-18
-0.9912857 -3.7946119000000005e-18
-0.9902857 -4.2354921e-18
-0.9892857 -4.6411327e-18
-0.9882857 -5.0029463e-18
-0.9872857 -5.3124699000000004e-18
-0.9862857 -5.561505599999999e-18
-0.9852857 -5.742267799999999e-18
-0.9842857 -5.8475323e-18
-0.9832857 -5.8707864e-18
-0.9822857 -5.8063756e-18
-0.9812857 -5.6496481e-18
-0.9802857 -5.3970911000000005e-18
-0.9792857 -5.0464580000000005e-18
-0.9782857 -4.5968823999999994e-18
-0.9772857 -4.0489796e-18
-0.9762857 -3.4049274000000003e-18
-0.9752857 -2.6685302e-18
-0.9742857 -1.84526e-18
-0.9732857 -9.4227302e-19
-0.9722857 3.1598524e-20
-0.9712857 1.0658823e-18
-0.9702857 2.1485297e-18
-0.9692857 3.2660078999999997e-18
-0.9682857 4.4034223000000005e-18
-0.9672857 5.544666e-18
-0.9662857 6.6725998e-18
-0.9652857 7.7692558e-18
-0.9642857 8.8160709e-18
-0.9632857 9.794137700000001e-18
-0.9622857 1.0684481e-17
-0.9612857 1.146835e-17
-0.9602857 1.2127519000000001e-17
-0.9592857 1.2644606000000001e-17
-0.9582857 1.3003392999999998e-17
-0.9572857 1.318914e-17
-0.9562857 1.3188906e-17
-0.9552857 1.2991851e-17
-0.9542857 1.2589525e-17
-0.9532857 1.1976132999999998e-17
-0.9522857 1.1148783e-17
-0.9512857 1.0107689e-17
-0.9502857 8.8563462e-18
-0.9492857 7.4016625e-18
-0.9482857 5.7540409e-18
-0.9472857 3.9274128e-18
-0.9462857 1.9392211000000002e-18
-0.9452857 -1.8965739e-19
-0.9442857 -2.4350448e-18
-0.9432857 -4.7696556e-18
-0.9422857 -7.1633479e-18
-0.9412857 -9.583436e-18
-0.9402857 -1.1995054999999999e-17
-0.9392857 -1.4361583e-17
-0.9382857 -1.6645118e-17
-0.9372857 -1.8806985e-17
-0.9362857 -2.0808301e-17
-0.9352857 -2.2610561e-17
-0.9342857 -2.4176250999999997e-17
-0.9332857 -2.5469483000000002e-17
-0.9322857 -2.6456635e-17
-0.9312857 -2.7106985000000002e-17
-0.9302857 -2.7393335e-17
-0.9292857 -2.7292612000000003e-17
-0.9282857 -2.6786445000000002e-17
-0.9272857 -2.5861673e-17
-0.9262857 -2.4510825000000002e-17
-0.9252857 -2.2732521e-17
-0.9242857 -2.0531794999999998e-17
-0.9232857 -1.7920341000000002e-17
-0.9222857 -1.4916663e-17
-0.9212857 -1.1546129e-17
-0.9202857 -7.8409161e-18
-0.9192857 -3.8398441e-18
-0.9182857 4.1189539e-19
-0.9172857 4.8631309e-18
-0.9162857 9.457212199999999e-18
-0.9152857 1.4132624000000002e-17
-0.9142857 1.8823702e-17
-0.9132857 2.3461452999999998e-17
-0.9122857 2.7974467999999996e-17
-0.9112857 3.2289903e-17
-0.9102857 3.6334547e-17
-0.9092857 4.0035940000000003e-17
-0.9082857 4.3323523e-17
-0.9072857 4.6129814999999994e-17
-0.9062857 4.8391612e-17
-0.9052857 5.0051147999999995e-17
-0.9042857 5.1057243e-17
-0.9032857 5.1366391e-17
-0.9022857 5.0943769e-17
-0.9012857 4.9764182999999997e-17
-0.9002857 4.7812864e-17
-0.8992857 4.5086167e-17
-0.8982857 4.1592107e-17
-0.8972857 3.7350746e-17
-0.8962857 3.2394401e-17
-0.8952857 2.6767658000000002e-17
-0.8942857 2.0527208000000002e-17
-0.8932857 1.3741475e-17
-0.8922857 6.490037799999999e-18
-0.8912857 -1.137142e-18
-0.8902857 -9.0406964e-18
-0.8892857 -1.711302e-17
-0.8882857 -2.5239615000000003e-17
-0.8872857 -3.3300605999999997e-17
-0.8862857 -4.1172414e-17
-0.8852857 -4.8729541e-17
-0.8842857 -5.5846479e-17
-0.8832857 -6.239969299999999e-17
-0.8822857 -6.8269656e-17
-0.8812857 -7.3342894e-17
-0.8802857 -7.751403e-17
-0.8792857 -8.0687798e-17
-0.8782857 -8.2780937e-17
-0.8772857 -8.3724001e-17
-0.8762857 -8.346301e-17
-0.8752857 -8.1960922e-17
-0.8742857 -7.9198883e-17
-0.8732857 -7.517724e-17
-0.8722857 -6.9916273e-17
-0.8712857 -6.3456639e-17
-0.8702857 -5.5859507e-17
-0.8692857 -4.7206345e-17
-0.8682857 -3.7598381e-17
-0.8672857 -2.7155711000000003e-17
-0.8662857 -1.6016057e-17
-0.8652857 -4.3331895e-18
-0.8642857 7.7249816e-18
-0.8632857 1.9978632e-17
-0.8622857 3.2238532e-17
-0.8612857 4.4308814e-17
-0.8602857 5.598996900000001e-17
-0.8592857 6.7082016e-17
-0.8582857 7.738782799999999e-17
-0.8572857 8.6716528e-17
-0.8562857 9.4886922e-17
-0.8552857 1.0173094e-16
-0.8542857 1.0709694e-16
-0.8532857 1.1085292000000001e-16
-0.8522857 1.1288955e-16
-0.8512857 1.1312283e-16
-0.8502857 1.1149664e-16
-0.8492857 1.0798465000000001e-16
-0.8482857 1.0259208e-16
-0.8472857 9.535677100000001e-17
-0.8462857 8.6349896e-17
-0.8452857 7.5676035e-17
-0.8442857 6.3472732e-17
-0.8432857 4.9909451999999997e-17
-0.8422857 3.5185933999999996e-17
-0.8412857 1.9529959e-17
-0.8402857 3.1945304999999996e-18
-0.8392857 -1.3545496e-17
-0.8382857 -3.0397326e-17
-0.8372857 -4.7054618999999995e-17
-0.8362857 -6.3202301e-17
-0.8352857 -7.8521784e-17
-0.8342857 -9.2696434e-17
-0.8332857 -1.0541731000000001e-16
-0.8322857 -1.16389e-16
-0.8312857 -1.2533545e-16
-0.8302857 -1.3200588e-16
-0.8292857 -1.3618033e-16
-0.8282857 -1.3767509e-16
-0.8272857 -1.3634772e-16
-0.8262857 -1.3210151e-16
-0.8252857 -1.2488947e-16
-0.8242857 -1.1471757e-16
-0.8232857 -1.0164725999999999e-16
-0.8222857 -8.5797076e-17
-0.8212857 -6.734342600000001e-17
-0.8202857 -4.6520317e-17
-0.8192857 -2.3618126e-17
-0.8182857 1.0187209000000001e-18
-0.8172857 2.6995096e-17
-0.8162857 5.3869583999999994e-17
-0.8152857 8.1159932e-17
-0.8142857 1.0834947000000001e-16
-0.8132857 1.3489449e-16
-0.8122857 1.6023245e-16
-0.8112857 1.8379093e-16
-0.8102857 2.0499725999999998e-16
-0.8092857 2.2328865999999997e-16
-0.8082857 2.3812266999999997e-16
-0.8072857 2.489879e-16
-0.8062857 2.5541472e-16
-0.8052857 2.5698585e-16
-0.8042857 2.5334662000000003e-16
-0.8032857 2.4421474e-16
-0.8022857 2.2938926e-16
-0.8012857 2.087588e-16
-0.8002857 1.8230854000000001e-16
-0.7992857 1.5012603e-16
-0.7982857 1.1240567e-16
-0.7972857 6.9451444e-17
-0.7962857 2.1678159e-17
-0.7952857 -3.0389222e-17
-0.7942857 -8.6118079e-17
-0.7932857 -1.4477256e-16
-0.7922857 -2.0551997e-16
-0.7912857 -2.6743909e-16
-0.7902857 -3.2953048e-16
-0.7892857 -3.9072844000000003e-16
-0.7882857 -4.4991503e-16
-0.7872857 -5.0593539e-16
-0.7862857 -5.5761457e-16
-0.7852857 -6.037758e-16
-0.7842857 -6.4325944e-16
-0.7832857 -6.7494303e-16
-0.7822857 -6.977615099999999e-16
-0.7812857 -7.107278099999999e-16
-0.7802857 -7.1295326e-16
-0.7792857 -7.036674099999999e-16
-0.7782857 -6.822371e-16
-0.7772857 -6.4818448e-16
-0.7762857 -6.0120335e-16
-0.7752857 -5.4117373e-16
-0.7742857 -4.6817434e-16
-0.7732857 -3.8249245e-16
-0.7722857 -2.8463119e-16
-0.7712857 -1.7531373e-16
-0.7702857 -5.5484343999999997e-17
-0.7692857 7.3693924e-17
-0.7682857 2.1084513e-16
-0.7672857 3.5438982000000006e-16
-0.7662857 5.0255801e-16
-0.7652857 6.5340593e-16
-0.7642857 8.0483607e-16
-0.7632857 9.5462052e-16
-0.7622857 1.100428e-15
-0.7612857 1.2398528e-15
-0.7602857 1.3704477e-15
-0.7592857 1.4897576e-15
-0.7582857 1.5953564e-15
-0.7572857 1.6848842000000001e-15
-0.7562857 1.7560857e-15
-0.7552857 1.8068497e-15
-0.7542857 1.8352461e-15
-0.7532857 1.8395655e-15
-0.7522857 1.8183539e-15
-0.7512857 1.7704479e-15
-0.7502857 1.6950059e-15
-0.7492857 1.5915364e-15
-0.7482857 1.4599228e-15
-0.7472857 1.3004438e-15
-0.7462857 1.1137883e-15
-0.7452857 9.0106604e-16
-0.7442857 6.638120700000001e-16
-0.7432857 4.0398517e-16
-0.7422857 1.2396043e-16
-0.7412857 -1.7348479999999998e-16
-0.7402857 -4.8519127e-16
-0.7392857 -8.0764467e-16
-0.7382857 -1.1370086e-15
-0.7372857 -1.4691638e-15
-0.7362857 -1.7997528e-15
-0.7352857 -2.1242307e-15
-0.7342857 -2.43792e-15
-0.7332857 -2.7360694e-15
-0.7322857 -3.0139176000000003e-15
-0.7312857 -3.2667588999999997e-15
-0.7302857 -3.4900099999999997e-15
-0.7292857 -3.6792802e-15
-0.7282857 -3.8304395e-15
-0.7272857 -3.9396866e-15
-0.7262857 -4.003616e-15
-0.7252857 -4.0192809e-15
-0.7242857 -3.9842523999999996e-15
-0.7232857 -3.8966758e-15
-0.7222857 -3.7553176e-15
-0.7212857 -3.5596090000000004e-15
-0.7202857 -3.30968e-15
-0.7192857 -3.006386e-15
-0.7182857 -2.6513246000000002e-15
-0.7172857 -2.2468441e-15
-0.7162857 -1.7960399e-15
-0.7152857 -1.3027426e-15
-0.7142857 -7.7149465e-16
-0.7132857 -2.0751579e-16
-0.7122857 3.8334081000000003e-16
-0.7112857 9.9464374e-16
-0.7102857 1.6194476e-15
-0.7092857 2.2503669e-15
-0.7082857 2.8796586e-15
-0.7072857 3.4993121e-15
-0.7062857 4.1011463e-15
-0.7052857 4.6769116e-15
-0.7042857 5.2183968999999995e-15
-0.7032857 5.7175392e-15
-0.7022857 6.1665349e-15
-0.7012857 6.5579514000000005e-15
-0.7002857 6.8848373e-15
-0.6992857 7.140827900000001e-15
-0.6982857 7.3202493e-15
-0.6972857 7.4182133e-15
-0.6962857 7.430707e-15
-0.6952857 7.3546719e-15
-0.6942857 7.1880725e-15
-0.6932857 6.9299551e-15
-0.6922857 6.5804911e-15
-0.6912857 6.1410086999999994e-15
-0.6902857 5.6140086e-15
-0.6892857 5.0031665e-15
-0.6882857 4.3133171e-15
-0.6872857 3.5504245999999998e-15
-0.6862857 2.721537e-15
-0.6852857 1.8347245e-15
-0.6842857 8.9900222e-16
-0.6832857 -7.5760144e-17
-0.6822857 -1.0789433e-15
-0.6812857 -2.0992957e-15
-0.6802857 -3.1250612e-15
-0.6792857 -4.1441179999999995e-15
-0.6782857 -5.1441234e-15
-0.6772857 -6.1126669e-15
-0.6762857 -7.0374257e-15
-0.6752857 -7.9063253e-15
-0.6742857 -8.7076959e-15
-0.6732857 -9.4304307e-15
-0.6722857 -1.0064138e-14
-0.6712857 -1.0599287e-14
-0.6702857 -1.1027349e-14
-0.6692857 -1.1340918000000001e-14
-0.6682857 -1.1533833e-14
-0.6672857 -1.1601276000000001e-14
-0.6662857 -1.1539854e-14
-0.6652857 -1.1347673e-14
-0.6642857 -1.1024381e-14
-0.6632857 -1.0571205e-14
-0.6622857 -9.9909554e-15
-0.6612857 -9.288018e-15
-0.6602857 -8.4683224e-15
-0.6592857 -7.53929e-15
-0.6582857 -6.5097625e-15
-0.6572857 -5.3899102e-15
-0.6562857 -4.1911223e-15
-0.6552857 -2.9258794e-15
-0.6542857 -1.6076111e-15
-0.6532857 -2.5053847e-16
-0.6522857 1.130494e-15
-0.6512857 2.5201975e-15
-0.6502857 3.9030246e-15
-0.6492857 5.263361199999999e-15
-0.6482857 6.5857189e-15
-0.6472857 7.8549289e-15
-0.6462857 9.056334e-15
-0.6452857 1.0175971e-14
-0.6442857 1.1200751e-14
-0.6432857 1.2118620999999999e-14
-0.6422857 1.2918723e-14
-0.6412857 1.3591529000000001e-14
-0.6402857 1.4128964e-14
-0.6392857 1.4524505e-14
-0.6382857 1.4773270999999998e-14
-0.6372857 1.4872075e-14
-0.6362857 1.4819463e-14
-0.6352857 1.4615735e-14
-0.6342857 1.426293e-14
-0.6332857 1.3764796e-14
-0.6322857 1.3126736999999999e-14
-0.6312857 1.2355733999999999e-14
-0.6302857 1.146025e-14
-0.6292857 1.0450109e-14
-0.6282857 9.336364400000001e-15
-0.6272857 8.1311484e-15
-0.6262857 6.8475057e-15
-0.6252857 5.4992201e-15
-0.6242857 4.1006308e-15
-0.6232857 2.6664435e-15
-0.6222857 1.2115389e-15
-0.6212857 -2.492197e-16
-0.6202857 -1.7011735e-15
-0.6192857 -3.1300511e-15
-0.6182857 -4.5221418e-15
-0.6172857 -5.8644578e-15
-0.6162857 -7.1448817e-15
-0.6152857 -8.352301400000001e-15
-0.6142857 -9.4767204e-15
-0.6132857 -1.0509355e-14
-0.6122857 -1.144271e-14
-0.6112857 -1.2270625e-14
-0.6102857 -1.2988307999999999e-14
-0.6092857 -1.3592342e-14
-0.6082857 -1.4080667e-14
-0.6072857 -1.4452546e-14
-0.6062857 -1.4708505e-14
-0.6052857 -1.4850256e-14
-0.6042857 -1.4880601e-14
-0.6032857 -1.4803324e-14
-0.6022857 -1.4623063e-14
-0.6012857 -1.4345181e-14
-0.6002857 -1.3975617e-14
-0.5992857 -1.3520748e-14
-0.5982857 -1.2987229e-14
-0.5972857 -1.2381856e-14
-0.5962857 -1.1711415e-14
-0.5952857 -1.0982551999999999e-14
-0.5942857 -1.0201644e-14
-0.5932857 -9.3746927e-15
-0.5922857 -8.5072211e-15
-0.5912857 -7.6042012e-15
-0.5902857 -6.669994e-15
-0.5892857 -5.7083105000000006e-15
-0.5882857 -4.7221993999999994e-15
-0.5872857 -3.7140539e-15
-0.5862857 -2.6856425e-15
-0.5852857 -1.638164e-15
-0.5842857 -5.723219599999999e-16
-0.5832857 5.1157891e-16
-0.5822857 1.6135174999999999e-15
-0.5812857 2.7336261e-15
-0.5802857 3.872045e-15
-0.5792857 5.0287678e-15
-0.5782857 6.2034787e-15
-0.5772857 7.3953871e-15
-0.5762857 8.6030622e-15
-0.5752857 9.8242739e-15
-0.5742857 1.1055841e-14
-0.5732857 1.2293491000000002e-14
-0.5722857 1.3531741999999999e-14
-0.5712857 1.4763801000000002e-14
-0.5702857 1.5981492e-14
-0.5692857 1.7175205e-14
-0.5682857 1.8333885e-14
-0.5672857 1.9445051e-14
-0.5662857 2.0494848e-14
-0.5652857 2.146814e-14
-0.5642857 2.2348641000000002e-14
-0.5632857 2.3119087e-14
-0.5622857 2.3761434e-14
-0.5612857 2.4257107000000002e-14
-0.5602857 2.4587272999999998e-14
-0.5592857 2.4733142e-14
-0.5582857 2.4676317000000002e-14
-0.5572857 2.4399131e-14
-0.5562857 2.3885037e-14
-0.5552857 2.3118991e-14
-0.5542857 2.2087839999999998e-14
-0.5532857 2.0780721e-14
-0.5522857 1.9189445e-14
-0.5512857 1.7308865e-14
-0.5502857 1.5137229e-14
-0.5492857 1.2676495000000001e-14
-0.5482857 9.9326167e-15
-0.5472857 6.915779200000001e-15
-0.5462857 3.6405886e-15
-0.5452857 1.2620402e-16
-0.5442857 -3.6035958e-15
-0.5432857 -7.520411100000001e-15
-0.5422857 -1.1591289999999999e-14
-0.5412857 -1.5778875e-14
-0.5402857 -2.0041627e-14
-0.5392857 -2.4334121000000002e-14
-0.5382857 -2.8607429e-14
-0.5372857 -3.2809571999999996e-14
-0.5362857 -3.6886048e-14
-0.5352857 -4.078043e-14
-0.5342857 -4.4435036e-14
-0.5332857 -4.7791637000000006e-14
-0.5322857 -5.0792246000000003e-14
-0.5312857 -5.337991e-14
-0.5302857 -5.5499584e-14
-0.5292857 -5.7098978e-14
-0.5282857 -5.8129436e-14
-0.5272857 -5.8546811e-14
-0.5262857 -5.8312337e-14
-0.5252857 -5.7393433e-14
-0.5242857 -5.576452e-14
-0.5232857 -5.3407720000000003e-14
-0.5222857 -5.0313544999999995e-14
-0.5212857 -4.6481468e-14
-0.5202857 -4.1920396000000004e-14
-0.5192857 -3.664907e-14
-0.5182857 -3.0696313e-14
-0.5172857 -2.4101176000000002e-14
-0.5162857 -1.6912938000000002e-14
-0.5152857 -9.1909732e-15
-0.5142857 -1.0044663e-15
-0.5132857 7.5680084e-15
-0.5122857 1.6439066e-14
-0.5112857 2.5513233e-14
-0.5102857 3.4687812000000004e-14
-0.5092857 4.3853889e-14
-0.5082857 5.2897461999999997e-14
-0.5072857 6.1700696e-14
-0.5062857 7.0143291e-14
-0.5052857 7.8103939e-14
-0.5042857 8.546185e-14
-0.5032857 9.2098358e-14
-0.5022857 9.789856499999999e-14
-0.5012857 1.02753e-13
-0.5002857 1.0655925e-13
-0.4992857 1.0922367e-13
-0.4982857 1.106629e-13
-0.4972857 1.1080543e-13
-0.4962857 1.0959305e-13
-0.4952857 1.0698212000000001e-13
-0.4942857 1.0294480999999999e-13
-0.4932857 9.747003999999999e-14
-0.4922857 9.056444500000001e-14
-0.4912857 8.225292400000001e-14
-0.4902857 7.257913e-14
-0.4892857 6.1605664e-14
-0.4882857 4.9414069999999994e-14
-0.4872857 3.6104544e-14
-0.4862857 2.1795427e-14
-0.4852857 6.622429799999999e-15
-0.4842857 -9.262393300000001e-15
-0.4832857 -2.5691924999999996e-14
-0.4822857 -4.2485497e-14
-0.4812857 -5.945063300000001e-14
-0.4802857 -7.6385013e-14
-0.4792857 -9.3078629e-14
-0.4782857 -1.0931612e-13
-0.4772857 -1.2487927e-13
-0.4762857 -1.3954959e-13
-0.4752857 -1.5311105000000002e-13
-0.4742857 -1.6535285999999999e-13
-0.4732857 -1.7607225e-13
-0.4722857 -1.8507731000000002e-13
-0.4712857 -1.9218970000000002e-13
-0.4702857 -1.972474e-13
-0.4692857 -2.0010723999999998e-13
-0.4682857 -2.0064739e-13
-0.4672857 -1.9876956e-13
-0.4662857 -1.9440105e-13
-0.4652857 -1.8749659e-13
-0.4642857 -1.7803975999999998e-13
-0.4632857 -1.6604427e-13
-0.4622857 -1.5155483e-13
-0.4612857 -1.3464765e-13
-0.4602857 -1.1543063000000002e-13
-0.4592857 -9.404315600000001e-14
-0.4582857 -7.0655449e-14
-0.4572857 -4.5467633e-14
-0.4562857 -1.870831e-14
-0.4552857 9.3671918e-15
-0.4542857 3.8478952e-14
-0.4532857 6.832497e-14
-0.4522857 9.858398400000001e-14
-0.4512857 1.2891865e-13
-0.4502857 1.5897894e-13
-0.4492857 1.8840586e-13
-0.4482857 2.1683531e-13
-0.4472857 2.4390218e-13
-0.4462857 2.6924455999999996e-13
-0.4452857 2.9250796e-13
-0.4442857 3.133497e-13
-0.4432857 3.3144315e-13
-0.4422857 3.4648198e-13
-0.4412857 3.5818431e-13
-0.4402857 3.6629665000000005e-13
-0.4392857 3.705975e-13
-0.4382857 3.7090103e-13
-0.4372857 3.6706003e-13
-0.4362857 3.5896884e-13
-0.4352857 3.4656569e-13
-0.4342857 3.2983463e-13
-0.4332857 3.0880708e-13
-0.4322857 2.8356285000000004e-13
-0.4312857 2.5423057e-13
-0.4302857 2.209877e-13
-0.4292857 1.8405992000000001e-13
-0.4282857 1.4372003e-13
-0.4272857 1.0028622000000001e-13
-0.4262857 5.4119921e-14
-0.4252857 5.6229998e-15
-0.4242857 -4.4765452999999993e-14
-0.4232857 -9.657286300000001e-14
-0.4222857 -1.4929735000000002e-13
-0.4212857 -2.0241233000000002e-13
-0.4202857 -2.5537146e-13
-0.4192857 -3.0761393000000003e-13
-0.4182857 -3.5857001e-13
-0.4172857 -4.0766692e-13
-0.4162857 -4.5433458e-13
-0.4152857 -4.9801184e-13
-0.4142857 -5.3815239e-13
-0.4132857 -5.742309100000001e-13
-0.4122857 -6.0574896e-13
-0.4112857 -6.322407699999999e-13
-0.4102857 -6.532788599999999e-13
-0.4092857 -6.6847929e-13
-0.4082857 -6.775065399999999e-13
-0.4072857 -6.8007818e-13
-0.4062857 -6.759688400000001e-13
-0.4052857 -6.6501387e-13
-0.4042857 -6.471122900000001e-13
-0.4032857 -6.2222934e-13
-0.4022857 -5.9039818e-13
-0.4012857 -5.5172122e-13
-0.4002857 -5.0637048e-13
-0.3992857 -4.5458755e-13
-0.3982857 -3.9668255e-13
-0.3972857 -3.3303277e-13
-0.3962857 -2.6408031000000003e-13
-0.3952857 -1.9032917e-13
-0.3942857 -1.123418e-13
-0.3932857 -3.0734781e-14
-0.3922857 5.3825831e-14
-0.3912857 1.4062986e-13
-0.3902857 2.2892884e-13
-0.3892857 3.1794222e-13
-0.3882857 4.0686405999999995e-13
-0.3872857 4.9487002e-13
-0.3862857 5.8112457e-13
-0.3852857 6.6478856e-13
-0.3842857 7.4502672e-13
-0.3832857 8.210153999999999e-13
-0.3822857 8.919501699999999e-13
-0.3812857 9.5705363e-13
-0.3802857 1.0155825e-12
-0.3792857 1.0668353e-12
-0.3782857 1.1101589000000002e-12
-0.3772857 1.1449556e-12
-0.3762857 1.170689e-12
-0.3752857 1.18689e-12
-0.3742857 1.1931621e-12
-0.3732857 1.1891859e-12
-0.3722857 1.1747235e-12
-0.3712857 1.1496216999999999e-12
-0.3702857 1.1138153e-12
-0.3692857 1.0673286e-12
-0.3682857 1.0102773e-12
-0.3672857 9.4286888e-13
-0.3662857 8.654028e-13
-0.3652857 7.782693700000001e-13
-0.3642857 6.8194847e-13
-0.3632857 5.770071e-13
-0.3622857 4.640964700000001e-13
-0.3612857 3.4394817000000003e-13
-0.3602857 2.1736987e-13
-0.3592857 8.5240245e-14
-0.3582857 -5.1496739e-14
-0.3572857 -1.9183803e-13
-0.3562857 -3.347283e-13
-0.3552857 -4.7906722e-13
-0.3542857 -6.2371724e-13
-0.3532857 -7.675117200000001e-13
-0.3522857 -9.0926336e-13
-0.3512857 -1.047773e-12
-0.3502857 -1.1818386000000001e-12
-0.3492857 -1.3102644999999999e-12
-0.3482857 -1.4318706999999998e-12
-0.3472857 -1.5455024e-12
-0.3462857 -1.6500386e-12
-0.3452857 -1.7444022000000002e-12
-0.3442857 -1.8275686e-12
-0.3432857 -1.8985752000000002e-12
-0.3422857 -1.9565294e-12
-0.3412857 -2.0006171e-12
-0.3402857 -2.0301111e-12
-0.3392857 -2.0443781e-12
-0.3382857 -2.0428858e-12
-0.3372857 -2.0252095e-12
-0.3362857 -1.9910378e-12
-0.3352857 -1.9401779e-12
-0.3342857 -1.8725598e-12
-0.3332857 -1.7882399e-12
-0.3322857 -1.6874041e-12
-0.3312857 -1.5703698999999998e-12
-0.3302857 -1.4375872e-12
-0.3292857 -1.2896384e-12
-0.3282857 -1.127238e-12
-0.3272857 -9.5123045e-13
-0.3262857 -7.6258791e-13
-0.3252857 -5.6240603e-13
-0.3242857 -3.5189946e-13
-0.3232857 -1.3239605000000001e-13
-0.3222857 9.4669929e-14
-0.3212857 3.2776546e-13
-0.3202857 5.6526752e-13
-0.3192857 8.0547277e-13
-0.3182857 1.0466077999999999e-12
-0.3172857 1.2868408e-12
-0.3162857 1.5242937e-12
-0.3152857 1.7570548e-12
-0.3142857 1.9831925e-12
-0.3132857 2.2007695000000002e-12
-0.3122857 2.4078573000000003e-12
-0.3112857 2.6025514e-12
-0.3102857 2.7829864e-12
-0.3092857 2.9473517999999998e-12
-0.3082857 3.0939074000000002e-12
-0.3072857 3.2209997000000003e-12
-0.3062857 3.3270756000000003e-12
-0.3052857 3.4106998e-12
-0.3042857 3.4705681e-12
-0.3032857 3.5055217e-12
-0.3022857 3.514562e-12
-0.3012857 3.4968617e-12
-0.3002857 3.4517782000000002e-12
-0.2992857 3.3788629e-12
-0.2982857 3.2778718e-12
-0.2972857 3.1487734999999997e-12
-0.2962857 2.9917559e-12
-0.2952857 2.8072317e-12
-0.2942857 2.5958416999999997e-12
-0.2932857 2.3584573999999997e-12
-0.2922857 2.09618e-12
-0.2912857 1.8103401e-12
-0.2902857 1.5024925999999999e-12
-0.2892857 1.1744119000000001e-12
-0.2882857 8.2808414e-13
-0.2872857 4.656971100000001e-13
-0.2862857 8.9629098e-14
-0.2852857 -2.975649e-13
-0.2842857 -6.9316861e-13
-0.2832857 -1.0943218e-12
-0.2822857 -1.4980396000000001e-12
-0.2812857 -1.9012329e-12
-0.2802857 -2.3007305e-12
-0.2792857 -2.6933037e-12
-0.2782857 -3.0756901000000003e-12
-0.2772857 -3.4446196999999997e-12
-0.2762857 -3.7968421e-12
-0.2752857 -4.1291538e-12
-0.2742857 -4.4384252e-12
-0.2732857 -4.72163e-12
-0.2722857 -4.9758717e-12
-0.2712857 -5.1984123e-12
-0.2702857 -5.3866989e-12
-0.2692857 -5.5383893e-12
-0.2682857 -5.6513783999999996e-12
-0.2672857 -5.7238204e-12
-0.2662857 -5.754153e-12
-0.2652857 -5.7411148e-12
-0.2642857 -5.6837661999999995e-12
-0.2632857 -5.5815043e-12
-0.2622857 -5.4340755000000004e-12
-0.2612857 -5.2415868999999995e-12
-0.2602857 -5.0045139e-12
-0.2592857 -4.7237049e-12
-0.2582857 -4.4003826e-12
-0.2572857 -4.0361428e-12
-0.2562857 -3.6329487e-12
-0.2552857 -3.1931231000000002e-12
-0.2542857 -2.7193364e-12
-0.2532857 -2.2145919e-12
-0.2522857 -1.6822068000000001e-12
-0.2512857 -1.1257914e-12
-0.2502857 -5.4922468e-13
-0.2492857 4.3373624e-14
-0.2482857 6.476726e-13
-0.2472857 1.2591628e-12
-0.2462857 1.8731909999999998e-12
-0.2452857 2.4849965e-12
-0.2442857 3.0897495000000004e-12
-0.2432857 3.6825913e-12
-0.2422857 4.2586739999999996e-12
-0.2412857 4.8132014000000005e-12
-0.2402857 5.3414718e-12
-0.2392857 5.8389172999999996e-12
-0.2382857 6.301145899999999e-12
-0.2372857 6.723980599999999e-12
-0.2362857 7.1034988e-12
-0.2352857 7.436067699999999e-12
-0.2342857 7.7183804e-12
-0.2332857 7.9474879e-12
-0.2322857 8.120828799999999e-12
-0.2312857 8.236255599999999e-12
-0.2302857 8.2920595e-12
-0.2292857 8.2869889e-12
-0.2282857 8.2202664e-12
-0.2272857 8.091599999999999e-12
-0.2262857 7.9011924e-12
-0.2252857 7.6497443e-12
-0.2242857 7.3384529e-12
-0.2232857 6.969009e-12
-0.2222857 6.543585e-12
-0.2212857 6.0648237e-12
-0.2202857 5.5358197e-12
-0.2192857 4.9600969e-12
-0.2182857 4.3415832e-12
-0.2172857 3.6845811e-12
-0.2162857 2.9937339000000002e-12
-0.2152857 2.2739894e-12
-0.2142857 1.5305611000000001e-12
-0.2132857 7.6888603e-13
-0.2122857 -5.4190342e-15
-0.2112857 -7.8660367e-13
-0.2102857 -1.5688311e-12
-0.2092857 -2.346226e-12
-0.2082857 -3.1129243e-12
-0.2072857 -3.8631211e-12
-0.2062857 -4.5911195000000004e-12
-0.2052857 -5.2913789e-12
-0.2042857 -5.958560999999999e-12
-0.2032857 -6.5875745e-12
-0.2022857 -7.1736176e-12
-0.2012857 -7.7122201e-12
-0.2002857 -8.1992783e-12
-0.1992857 -8.6310909e-12
-0.1982857 -9.0043892e-12
-0.1972857 -9.316363600000001e-12
-0.1962857 -9.5646872e-12
-0.1952857 -9.747532499999999e-12
-0.1942857 -9.8635862e-12
-0.1932857 -9.9120602e-12
-0.1922857 -9.8926936e-12
-0.1912857 -9.8057548e-12
-0.1902857 -9.6520346e-12
-0.1892857 -9.4328388e-12
-0.1882857 -9.149973100000001e-12
-0.1872857 -8.8057247e-12
-0.1862857 -8.4028399e-12
-0.1852857 -7.9444982e-12
-0.1842857 -7.4342808e-12
-0.1832857 -6.8761376e-12
-0.1822857 -6.274349799999999e-12
-0.1812857 -5.6334908e-12
-0.1802857 -4.9583844999999995e-12
-0.1792857 -4.2540616999999995e-12
-0.1782857 -3.525715e-12
-0.1772857 -2.7786528e-12
-0.1762857 -2.0182525e-12
-0.1752857 -1.2499142e-12
-0.1742857 -4.790143700000001e-13
-0.1732857 2.8913922999999997e-13
-0.1722857 1.0493518e-12
-0.1712857 1.7965835e-12
-0.1702857 2.52599e-12
-0.1692857 3.2329593999999996e-12
-0.1682857 3.9131475e-12
-0.1672857 4.5625098e-12
-0.1662857 5.177328e-12
-0.1652857 5.7542363e-12
-0.1642857 6.2902415000000005e-12
-0.1632857 6.782737600000001e-12
-0.1622857 7.2295211e-12
-0.1612857 7.6287975e-12
-0.1602857 7.979184499999999e-12
-0.1592857 8.2797132e-12
-0.1582857 8.529822400000001e-12
-0.1572857 8.7293508e-12
-0.1562857 8.8785255e-12
-0.1552857 8.9779441e-12
-0.1542857 9.0285574e-12
-0.1532857 9.0316447e-12
-0.1522857 8.988790199999999e-12
-0.1512857 8.9018555e-12
-0.1502857 8.772947200000001e-12
-0.1492857 8.6043877e-12
-0.1482857 8.398680599999999e-12
-0.1472857 8.158477e-12
-0.1462857 7.8865401e-12
-0.1452857 7.5857113e-12
-0.1442857 7.2588751999999995e-12
-0.1432857 6.908923799999999e-12
-0.1422857 6.5387271e-12
-0.1412857 6.151096300000001e-12
-0.1402857 5.7487591000000005e-12
-0.1392857 5.3343279e-12
-0.1382857 4.9102757e-12
-0.1372857 4.4789130000000005e-12
-0.1362857 4.0423678e-12
-0.1352857 3.6025686999999997e-12
-0.1342857 3.1612305999999998e-12
-0.1332857 2.7198455e-12
-0.1322857 2.2796747e-12
-0.1312857 1.8417464000000002e-12
-0.1302857 1.4068558e-12
-0.1292857 9.755691e-13
-0.1282857 5.4823106e-13
-0.1272857 1.2497601e-13
-0.1262857 -2.9425802000000003e-13
-0.1252857 -7.0971175e-13
-0.1242857 -1.1217845e-12
-0.1232857 -1.5310114000000002e-12
-0.1222857 -1.9380378e-12
-0.1212857 -2.3435923000000002e-12
-0.1202857 -2.7484573e-12
-0.1192857 -3.1534382999999998e-12
-0.1182857 -3.5593334000000003e-12
-0.1172857 -3.9669003e-12
-0.1162857 -4.3768239e-12
-0.1152857 -4.7896854e-12
-0.1142857 -5.2059292000000006e-12
-0.1132857 -5.6258339e-12
-0.1122857 -6.0494829e-12
-0.1112857 -6.4767378000000005e-12
-0.1102857 -6.9072128e-12
-0.1092857 -7.3402534e-12
-0.1082857 -7.7749175e-12
-0.1072857 -8.209959700000001e-12
-0.1062857 -8.6438194e-12
-0.1052857 -9.0746123e-12
-0.1042857 -9.5001284e-12
-0.1032857 -9.917830200000001e-12
-0.1022857 -1.032486e-11
-0.1012857 -1.0718049000000001e-11
-0.1002857 -1.1093930000000001e-11
-9.9285714E-02 -1.1448762e-11
-9.8285712E-02 -1.1778546000000001e-11
-9.7285718E-02 -1.2079061000000001e-11
-9.6285716E-02 -1.2345892999999999e-11
-9.5285714E-02 -1.2574471000000001e-11
-9.4285712E-02 -1.2760112000000001e-11
-9.3285717E-02 -1.2898062000000001e-11
-9.2285715E-02 -1.2983543e-11
-9.1285713E-02 -1.3011807999999999e-11
-9.0285711E-02 -1.2978192999999999e-11
-8.9285716E-02 -1.2878163999999998e-11
-8.8285714E-02 -1.2707387000000001e-11
-8.7285712E-02 -1.2461774999999999e-11
-8.6285718E-02 -1.2137548e-11
-8.5285716E-02 -1.1731294999999999e-11
-8.4285714E-02 -1.1240022000000001e-11
-8.3285712E-02 -1.0661211e-11
-8.2285717E-02 -9.9928793e-12
-8.1285715E-02 -9.2336186e-12
-8.0285713E-02 -8.382649399999999e-12
-7.9285711E-02 -7.4398617e-12
-7.8285716E-02 -6.4058540000000005e-12
-7.7285714E-02 -5.2819676999999994e-12
-7.6285712E-02 -4.0703155e-12
-7.5285718E-02 -2.7738041999999998e-12
-7.4285716E-02 -1.3961515e-12
-7.3285714E-02 5.8103781e-14
-7.2285712E-02 1.5835986999999999e-12
-7.1285717E-02 3.1741496e-12
-7.0285715E-02 4.822763e-12
-6.9285713E-02 6.5216543e-12
-6.8285711E-02 8.2622731e-12
-6.7285717E-02 1.0035336e-11
-6.6285715E-02 1.1830867e-11
-6.5285712E-02 1.3638246999999999e-11
-6.4285718E-02 1.5446266000000002e-11
-6.3285716E-02 1.7243187e-11
-6.2285714E-02 1.9016809e-11
-6.1285716E-02 2.0754546e-11
-6.0285714E-02 2.2443505e-11
-5.9285715E-02 2.4070569999999997e-11
-5.8285713E-02 2.5622492000000002e-11
-5.7285715E-02 2.7085978e-11
-5.6285713E-02 2.8447795e-11
-5.5285715E-02 2.9694864e-11
-5.4285713E-02 3.0814362e-11
-5.3285714E-02 3.1793828e-11
-5.2285716E-02 3.2621258e-11
-5.1285714E-02 3.3285217999999995e-11
-5.0285716E-02 3.3774941e-11
-4.9285714E-02 3.4080423e-11
-4.8285715E-02 3.4192527e-11
-4.7285713E-02 3.4103075e-11
-4.6285715E-02 3.3804936e-11
-4.5285713E-02 3.3292111e-11
-4.4285715E-02 3.2559814e-11
-4.3285713E-02 3.1604545e-11
-4.2285714E-02 3.042415e-11
-4.1285716E-02 2.9017885e-11
-4.0285714E-02 2.7386466999999998e-11
-3.9285716E-02 2.5532107e-11
-3.8285714E-02 2.3458546e-11
-3.7285715E-02 2.1171077999999998e-11
-3.6285713E-02 1.8676556e-11
-3.5285715E-02 1.5983399e-11
-3.4285713E-02 1.3101578000000002e-11
-3.3285715E-02 1.0042595e-11
-3.2285713E-02 6.8194548e-12
-3.1285714E-02 3.446617e-12
-3.0285714E-02 -6.005237e-14
-2.9285714E-02 -3.6833481999999994e-12
-2.8285714E-02 -7.4048e-12
-2.7285714E-02 -1.1204757e-11
-2.6285714E-02 -1.5062483e-11
-2.5285713E-02 -1.8956259999999998e-11
-2.4285715E-02 -2.2863501e-11
-2.3285715E-02 -2.6760868999999997e-11
-2.2285715E-02 -3.062441e-11
-2.1285715E-02 -3.4429686e-11
-2.0285714E-02 -3.8151909e-11
-1.9285714E-02 -4.17661e-11
-1.8285714E-02 -4.5247229e-11
-1.7285714E-02 -4.857037100000001e-11
-1.6285714E-02 -5.1710865000000003e-11
-1.5285715E-02 -5.4644472999999995e-11
-1.4285714E-02 -5.7347524e-11
-1.3285714E-02 -5.9797095e-11
-1.2285714E-02 -6.1971148e-11
-1.1285714E-02 -6.3848688e-11
-1.0285715E-02 -6.5409922e-11
-9.2857145E-03 -6.6636394e-11
-8.2857143E-03 -6.751113300000001e-11
-7.2857141E-03 -6.8018789e-11
-6.2857145E-03 -6.8145755e-11
-5.2857143E-03 -6.7880293e-11
-4.2857141E-03 -6.7212653e-11
-3.2857142E-03 -6.6135162e-11
-2.2857143E-03 -6.4642329e-11
-1.2857143E-03 -6.273092399999999e-11
-2.8571428E-04 -6.0400063e-11
7.1428571E-04 -5.7651258000000005e-11
1.7142857E-03 -5.4488467000000004e-11
2.7142856E-03 -5.0918135000000006e-11
3.7142858E-03 -4.6949234e-11
4.7142855E-03 -4.2593256e-11
5.7142857E-03 -3.7864227e-11
6.7142858E-03 -3.2778684000000005e-11
7.7142855E-03 -2.7355664999999998e-11
8.7142857E-03 -2.1616649e-11
9.7142858E-03 -1.5585521e-11
1.0714286E-02 -9.288496199999999e-12
1.1714286E-02 -2.7540394e-12
1.2714285E-02 3.987227e-12
1.3714286E-02 1.0902632e-11
1.4714286E-02 1.7957576000000002e-11
1.5714286E-02 2.5115668e-11
1.6714286E-02 3.2338871999999997e-11
1.7714286E-02 3.9587672e-11
1.8714286E-02 4.6821238e-11
1.9714287E-02 5.3997621e-11
2.0714285E-02 6.1073949e-11
2.1714285E-02 6.800663e-11
2.2714285E-02 7.4751582e-11
2.3714285E-02 8.126445499999999e-11
2.4714286E-02 8.7500867e-11
2.5714286E-02 9.341667e-11
2.6714286E-02 9.896818600000001e-11
2.7714286E-02 1.0411248e-10
2.8714286E-02 1.0880760999999999e-10
2.9714286E-02 1.1301294e-10
3.0714286E-02 1.1668937e-10
3.1714287E-02 1.1979962e-10
3.2714285E-02 1.2230852999999998e-10
3.3714287E-02 1.2418331e-10
3.4714285E-02 1.2539383e-10
3.5714287E-02 1.2591284e-10
3.6714286E-02 1.2571632e-10
3.7714284E-02 1.2478363e-10
3.8714286E-02 1.2309779e-10
3.9714284E-02 1.2064574e-10
4.0714286E-02 1.174185e-10
4.1714285E-02 1.1341139999999999e-10
4.2714287E-02 1.0862423e-10
4.3714285E-02 1.0306144e-10
4.4714287E-02 9.673221399999998e-11
4.5714285E-02 8.9650634e-11
4.6714287E-02 8.1835737e-11
4.7714286E-02 7.3311582e-11
4.8714284E-02 6.4107275e-11
4.9714286E-02 5.4256962e-11
5.0714284E-02 4.37998e-11
5.1714286E-02 3.2779885e-11
5.2714285E-02 2.1246152e-11
5.3714287E-02 9.252230999999999e-12
5.4714285E-02 -3.1437149999999998e-12
5.5714287E-02 -1.5879205e-11
5.6714285E-02 -2.8887681e-11
5.7714287E-02 -4.2098791999999996e-11
5.8714285E-02 -5.5438705000000007e-11
5.9714288E-02 -6.8830456e-11
6.0714286E-02 -8.2194337e-11
6.1714284E-02 -9.5448302e-11
6.2714286E-02 -1.0850842e-10
6.3714288E-02 -1.2128933e-10
6.4714283E-02 -1.3370479e-10
6.5714285E-02 -1.4566815e-10
6.6714287E-02 -1.5709292e-10
6.7714289E-02 -1.6789334e-10
6.8714283E-02 -1.7798495000000002e-10
6.9714285E-02 -1.8728518999999998e-10
7.0714287E-02 -1.9571397000000002e-10
7.1714282E-02 -2.0319434e-10
7.2714284E-02 -2.0965300000000002e-10
7.3714286E-02 -2.1502099e-10
7.4714288E-02 -2.192342e-10
7.5714283E-02 -2.2223402e-10
7.6714285E-02 -2.2396781000000002e-10
7.7714287E-02 -2.2438951999999997e-10
7.8714289E-02 -2.2346014000000003e-10
7.9714283E-02 -2.2114821000000002e-10
8.0714285E-02 -2.1743022000000002e-10
8.1714287E-02 -2.1229101e-10
8.2714289E-02 -2.057242e-10
8.3714284E-02 -1.9773235e-10
8.4714286E-02 -1.8832733e-10
8.5714288E-02 -1.7753043e-10
8.6714283E-02 -1.6537254e-10
8.7714285E-02 -1.518942e-10
8.8714287E-02 -1.3714558000000002e-10
8.9714289E-02 -1.2118645e-10
9.0714283E-02 -1.04086e-10
9.1714285E-02 -8.592267e-11
9.2714287E-02 -6.678385100000001e-11
9.3714289E-02 -4.6765537e-11
9.4714284E-02 -2.5971914000000002e-11
9.5714286E-02 -4.5148557e-12
9.6714288E-02 1.748662e-11
9.7714283E-02 3.9906975e-11
9.8714285E-02 6.2614838e-11
9.9714287E-02 8.5473756e-11
0.1007143 1.0834298e-10
0.1017143 1.310783e-10
0.1027143 1.5353298e-10
0.1037143 1.7555866000000001e-10
0.1047143 1.9700629999999998e-10
0.1057143 2.1772724999999998e-10
0.1067143 2.3757417e-10
0.1077143 2.5640213000000004e-10
0.1087143 2.7406959e-10
0.1097143 2.9043948e-10
0.1107143 3.0538018e-10
0.1117143 3.1876654e-10
0.1127143 3.3048089e-10
0.1137143 3.4041394e-10
0.1147143 3.4846568e-10
0.1157143 3.5454632e-10
0.1167143 3.5857703999999996e-10
0.1177143 3.6049070000000003e-10
0.1187143 3.6023261e-10
0.1197143 3.5776106000000003e-10
0.1207143 3.5304789e-10
0.1217143 3.4607887e-10
0.1227143 3.3685418e-10
0.1237143 3.253885e-10
0.1247143 3.1171133000000003e-10
0.1257143 2.9586696000000004e-10
0.1267143 2.7791443e-10
0.1277143 2.5792749e-10
0.1287143 2.359943e-10
0.1297143 2.1221702999999997e-10
0.1307143 1.8671156000000002e-10
0.1317143 1.5960682e-10
0.1327143 1.3104421e-10
0.1337143 1.0117685e-10
0.1347143 7.0168779e-11
0.1357143 3.8194045999999996e-11
0.1367143 5.4357093e-12
0.1377143 -2.7915216e-11
0.1387143 -6.166088100000001e-11
0.1397143 -9.5597803e-11
0.1407143 -1.2951809e-10
0.1417143 -1.6321073999999999e-10
0.1427143 -1.9646301e-10
0.1437143 -2.2906169000000001e-10
0.1447143 -2.6079458e-10
0.1457143 -2.9145178e-10
0.1467143 -3.2082717999999997e-10
0.1477143 -3.4871976999999997e-10
0.1487143 -3.7493511000000003e-10
0.1497143 -3.9928655e-10
0.1507143 -4.2159660999999997e-10
0.1517143 -4.4169828e-10
0.1527143 -4.5943617999999996e-10
0.1537143 -4.7466774e-10
0.1547143 -4.8726431e-10
0.1557143 -4.9711207e-10
0.1567143 -5.041130700000001e-10
0.1577143 -5.081859800000001e-10
0.1587143 -5.0926693e-10
0.1597143 -5.0730995e-10
0.1607143 -5.022876599999999e-10
0.1617143 -4.941915799999999e-10
0.1627143 -4.8303245e-10
0.1637143 -4.6884033e-10
0.1647143 -4.5166478999999995e-10
0.1657143 -4.3157461e-10
0.1667143 -4.0865774e-10
0.1677143 -3.8302087e-10
0.1687143 -3.5478894e-10
0.1697143 -3.2410461e-10
0.1707143 -2.9112752e-10
0.1717143 -2.5603342999999997e-10
0.1727143 -2.1901333e-10
0.1737143 -1.8027233e-10
0.1747143 -1.4002853e-10
0.1757143 -9.8511726e-11
0.1767143 -5.5962109e-11
0.1777143 -1.2628806999999999e-11
0.1787143 3.1231612000000005e-11
0.1797143 7.5356713e-11
0.1807143 1.1947981e-10
0.1817143 1.6333162e-10
0.1827143 2.0664202e-10
0.1837143 2.4914168e-10
0.1847143 2.9056391e-10
0.1857143 3.3064632e-10
0.1867143 3.6913259e-10
0.1877143 4.0577420000000003e-10
0.1887143 4.4033202e-10
0.1897143 4.7257797e-10
0.1907143 5.022967299999999e-10
0.1917143 5.2928707e-10
0.1927143 5.5336343e-10
0.1937143 5.743571e-10
0.1947143 5.9211767e-10
0.1957143 6.0651397e-10
0.1967143 6.1743523e-10
0.1977143 6.2479193e-10
0.1987143 6.285166e-10
0.1997143 6.2856439e-10
0.2007143 6.2491362e-10
0.2017143 6.175660199999999e-10
0.2027143 6.0654706e-10
0.2037143 5.9190578e-10
0.2047143 5.7371477e-10
0.2057143 5.520698900000001e-10
0.2067143 5.270897e-10
0.2077143 4.989148900000001e-10
0.2087143 4.6770751e-10
0.2097143 4.3364999e-10
0.2107143 3.9694411e-10
0.2117143 3.5780966e-10
0.2127143 3.1648317000000004e-10
0.2137143 2.7321632e-10
0.2147143 2.2827439e-10
0.2157143 1.8193441999999998e-10
0.2167143 1.3448343e-10
0.2177143 8.6216499e-11
0.2187143 3.7434739e-11
0.2197143 -1.1556778e-11
0.2207143 -6.045112299999999e-11
0.2217143 -1.0894166e-10
0.2227143 -1.5672421000000002e-10
0.2237143 -2.034992e-10
0.2247143 -2.489738e-10
0.2257143 -2.9286406e-10
0.2267143 -3.3489695e-10
0.2277143 -3.7481233e-10
0.2287143 -4.1236489e-10
0.2297143 -4.4732594000000006e-10
0.2307143 -4.7948507e-10
0.2317143 -5.086518000000001e-10
0.2327143 -5.3465691e-10
0.2337143 -5.5735369e-10
0.2347143 -5.7661909e-10
0.2357143 -5.9235464e-10
0.2367143 -6.0448712e-10
0.2377143 -6.1296914e-10
0.2387143 -6.177794e-10
0.2397143 -6.1892284e-10
0.2407143 -6.164305200000001e-10
0.2417143 -6.1035942e-10
0.2427143 -6.0079186e-10
0.2437143 -5.878346899999999e-10
0.2447143 -5.7161849e-10
0.2457143 -5.522964500000001e-10
0.2467143 -5.3004298e-10
0.2477143 -5.0505225e-10
0.2487143 -4.7753663e-10
0.2497143 -4.4772476000000004e-10
0.2507143 -4.1585962e-10
0.2517143 -3.8219657e-10
0.2527143 -3.4700105e-10
0.2537143 -3.1054636e-10
0.2547143 -2.7311135e-10
0.2557143 -2.3497805e-10
0.2567143 -1.9642924000000001e-10
0.2577143 -1.5774604999999998e-10
0.2587143 -1.1920557e-10
0.2597143 -8.1078509e-11
0.2607143 -4.362691e-11
0.2617143 -7.1019287999999995e-12
0.2627143 2.825828e-11
0.2637143 6.2230532e-11
0.2647143 9.4608468e-11
0.2657143 1.2520425e-10
0.2667143 1.5385006e-10
0.2677143 1.8039939000000001e-10
0.2687143 2.0472824999999999e-10
0.2697143 2.2673597e-10
0.2707143 2.4634596e-10
0.2717143 2.6350612000000004e-10
0.2727143 2.7818906e-10
0.2737143 2.9039206e-10
0.2747143 3.0013683e-10
0.2757143 3.0746898e-10
0.2767143 3.1245729e-10
0.2777143 3.1519271e-10
0.2787143 3.1578722e-10
0.2797143 3.1437238e-10
0.2807143 3.1109772e-10
0.2817143 3.0612902e-10
0.2827143 2.9964629e-10
0.2837143 2.9184169999999997e-10
0.2847143 2.8291737e-10
0.2857143 2.7308301e-10
0.2867143 2.6255348e-10
0.2877143 2.515464e-10
0.2887143 2.4027956000000003e-10
0.2897143 2.2896847e-10
0.2907143 2.1782378000000001e-10
0.2917143 2.0704887e-10
0.2927143 1.9683749e-10
0.2937143 1.8737138999999998e-10
0.2947143 1.7881817e-10
0.2957143 1.7132928000000002e-10
0.2967143 1.650381e-10
0.2977143 1.6005824e-10
0.2987143 1.5648209e-10
0.2997143 1.5437953999999998e-10
0.3007143 1.5379693e-10
0.3017143 1.547563e-10
0.3027143 1.5725485e-10
0.3037143 1.6126469e-10
0.3047143 1.6673284000000001e-10
0.3057143 1.7358157e-10
0.3067143 1.8170893e-10
0.3077143 1.9098963e-10
0.3087143 2.0127606e-10
0.3097143 2.123998e-10
0.3107143 2.2417310999999999e-10
0.3117143 2.3639083e-10
0.3127143 2.4883244e-10
0.3137143 2.6126434e-10
0.3147143 2.7344223e-10
0.3157143 2.8511377e-10
0.3167143 2.9602126e-10
0.3177143 3.059045e-10
0.3187143 3.1450366999999996e-10
0.3197143 3.2156226e-10
0.3207143 3.2683012e-10
0.3217143 3.3006631e-10
0.3227143 3.3104209000000003e-10
0.3237143 3.2954379e-10
0.3247143 3.2537549e-10
0.3257143 3.183617e-10
0.3267143 3.0834978999999997e-10
0.3277143 2.9521228999999997e-10
0.3287143 2.7884901e-10
0.3297143 2.5918885e-10
0.3307143 2.3619139999999997e-10
0.3317143 2.0984828000000002e-10
0.3327143 1.8018424e-10
0.3337143 1.4725784e-10
0.3347143 1.1116192e-10
0.3357143 7.2023745e-11
0.3367143 3.000478e-11
0.3377143 -1.4699842999999998e-11
0.3387143 -6.1862169e-11
0.3397143 -1.1122259999999999e-10
0.3407143 -1.6249141e-10
0.3417143 -2.1535050000000002e-10
0.3427143 -2.6945558999999997e-10
0.3437143 -3.2443852e-10
0.3447143 -3.7990991e-10
0.3457143 -4.3546213000000004e-10
0.3467143 -4.906723e-10
0.3477143 -5.4510571e-10
0.3487143 -5.983192699999999e-10
0.3497143 -6.498651e-10
0.3507143 -6.992943600000001e-10
0.3517143 -7.4616103e-10
0.3527143 -7.9002577e-10
0.3537143 -8.304600099999999e-10
0.3547143 -8.6704957e-10
0.3557143 -8.993987e-10
0.3567143 -9.2713372e-10
0.3577143 -9.4990691e-10
0.3587143 -9.6739977e-10
0.3597143 -9.7932652e-10
0.3607143 -9.8543717e-10
0.3617143 -9.8552043e-10
0.3627143 -9.794064e-10
0.3637143 -9.6696887e-10
0.3647143 -9.4812734e-10
0.3657143 -9.228487799999999e-10
0.3667143 -8.911490500000001e-10
0.3677143 -8.530938999999999e-10
0.3687143 -8.0879929e-10
0.3697143 -7.584320300000001e-10
0.3707143 -7.022093e-10
0.3717143 -6.4039824e-10
0.3727143 -5.7331492e-10
0.3737143 -5.0132285e-10
0.3747143 -4.2483135e-10
0.3757143 -3.4429326e-10
0.3767143 -2.6020241e-10
0.3777143 -1.7309069e-10
0.3787143 -8.3524729e-11
0.3797143 7.897658e-12
0.3807143 1.0055144e-10
0.3817143 1.9378854000000002e-10
0.3827143 2.8694237e-10
0.3837143 3.7933242e-10
0.3847143 4.7026922e-10
0.3857143 5.5905944e-10
0.3867143 6.4501091e-10
0.3877143 7.274379900000001e-10
0.3887143 8.056669899999999e-10
0.3897143 8.7904128e-10
0.3907143 9.4692674e-10
0.3917143 1.0087171e-09
0.3927143 1.0638389e-09
0.3937143 1.1117566e-09
0.3947143 1.1519775999999998e-09
0.3957143 1.1840562e-09
0.3967143 1.2075987e-09
0.3977143 1.2222673e-09
0.3987143 1.2277832e-09
0.3997143 1.223931e-09
0.4007143 1.2105607e-09
0.4017143 1.187591e-09
0.4027143 1.1550108e-09
0.4037143 1.1128815999999999e-09
0.4047143 1.0613377e-09
0.4057143 1.0005879000000001e-09
0.4067143 9.3091472e-10
0.4077143 8.5267453e-10
0.4087143 7.662963999999999e-10
0.4097143 6.7228055e-10
0.4107143 5.7119648e-10
0.4117143 4.6368026999999996e-10
0.4127143 3.5043147e-10
0.4137143 2.3220941000000003e-10
0.4147143 1.0982905e-10
0.4157143 -1.5843673e-11
0.4167143 -1.4389700000000002e-10
0.4177143 -2.7337895e-10
0.4187143 -4.033033e-10
0.4197143 -5.326559500000001e-10
0.4207143 -6.6040177e-10
0.4217143 -7.854915499999999e-10
0.4227143 -9.0686937e-10
0.4237143 -1.0234801e-09
0.4247143 -1.1342771e-09
0.4257143 -1.2382304e-09
0.4267143 -1.3343338e-09
0.4277143 -1.4216137e-09
0.4287143 -1.4991366000000002e-09
0.4297143 -1.5660165999999999e-09
0.4307143 -1.6214238e-09
0.4317143 -1.6645914e-09
0.4327143 -1.6948226000000002e-09
0.4337143 -1.7114978e-09
0.4347143 -1.7140813e-09
0.4357143 -1.7021272000000001e-09
0.4367143 -1.6752849e-09
0.4377143 -1.6333048999999998e-09
0.4387143 -1.5760428000000001e-09
0.4397143 -1.5034633000000001e-09
0.4407143 -1.415644e-09
0.4417143 -1.3127778e-09
0.4427143 -1.1951749e-09
0.4437143 -1.0632647e-09
0.4447143 -9.175953399999999e-10
0.4457143 -7.5883458e-10
0.4467143 -5.877682000000001e-10
0.4477143 -4.0529867e-10
0.4487143 -2.1244268999999998e-10
0.4497143 -1.0327994999999999e-11
0.4507143 1.9981057e-10
0.4517143 4.1663556e-10
0.4527143 6.387122199999999e-10
0.4537143 8.6451445e-10
0.4547143 1.0924313e-09
0.4557143 1.320774e-09
0.4567143 1.5477840999999999e-09
0.4577143 1.7716408e-09
0.4587143 1.9904699e-09
0.4597143 2.2023531999999997e-09
0.4607143 2.4053369e-09
0.4617143 2.5974414e-09
0.4627143 2.7766714e-09
0.4637143 2.9410254999999995e-09
0.4647143 3.0885055e-09
0.4657143 3.2171269e-09
0.4667143 3.3249285000000004e-09
0.4677143 3.4099820000000005e-09
0.4687143 3.4704017e-09
0.4697143 3.5043531e-09
0.4707143 3.5100612999999998e-09
0.4717143 3.4858217e-09
0.4727143 3.4300049000000003e-09
0.4737143 3.3410667e-09
0.4747143 3.2175532999999997e-09
0.4757143 3.058109e-09
0.4767143 2.8614803e-09
0.4777143 2.626523e-09
0.4787143 2.3522044e-09
0.4797143 2.0376086e-09
0.4807143 1.6819388e-09
0.4817143 1.2845188999999999e-09
0.4827143 8.447958499999999e-10
0.4837143 3.6233959e-10
0.4847143 -1.6315676e-10
0.4857143 -7.3187784e-10
0.4867143 -1.3438875e-09
0.4877143 -1.9991312000000003e-09
0.4887143 -2.6974393e-09
0.4897143 -3.4385297000000004e-09
0.4907143 -4.2220130000000005e-09
0.4917143 -5.0473972e-09
0.4927143 -5.9140921e-09
0.4937143 -6.8214163e-09
0.4947143 -7.7686024e-09
0.4957143 -8.7548045e-09
0.4967143 -9.7791053e-09
0.4977143 -1.0840521999999999e-08
0.4987143 -1.1938012999999998e-08
0.4997143 -1.3070492e-08
0.5007143 -1.4236826e-08
0.5017143 -1.5435850000000002e-08
0.5027143 -1.6666372e-08
0.5037143 -1.7927185e-08
0.5047143 -1.9217067e-08
0.5057143 -2.0534796e-08
0.5067143 -2.1879154e-08
0.5077143 -2.3248934999999998e-08
0.5087143 -2.4642949e-08
0.5097143 -2.6060037e-08
0.5107143 -2.7499070000000003e-08
0.5117143 -2.8958952000000003e-08
0.5127143 -3.0438638e-08
0.5137143 -3.1937128000000004e-08
0.5147143 -3.3453479e-08
0.5157143 -3.4986805e-08
0.5167143 -3.6536287999999996e-08
0.5177143 -3.8101168999999996e-08
0.5187143 -3.9680767e-08
0.5197143 -4.127447e-08
0.5207143 -4.2881745e-08
0.5217143 -4.4502137999999995e-08
0.5227143 -4.6135276e-08
0.5237143 -4.7780863e-08
0.5247143 -4.9438692000000005e-08
0.5257143 -5.110864e-08
0.5267143 -5.2790666e-08
0.5277143 -5.4484822e-08
0.5287143 -5.619122900000001e-08
0.5297143 -5.791011e-08
0.5307143 -5.9641758e-08
0.5317143 -6.1386562e-08
0.5327143 -6.314498400000001e-08
0.5337143 -6.4917566e-08
0.5347143 -6.670493600000001e-08
0.5357143 -6.8507799e-08
0.5367143 -7.0326928e-08
0.5377143 -7.2163175e-08
0.5387143 -7.4017459e-08
0.5397143 -7.589077099999999e-08
0.5407143 -7.7784162e-08
0.5417143 -7.9698753e-08
0.5427143 -8.1635715e-08
0.5437143 -8.359628499999999e-08
0.5447143 -8.558174200000001e-08
0.5457143 -8.7593416e-08
0.5467143 -8.9632679e-08
0.5477143 -9.170095199999999e-08
0.5487143 -9.379968999999999e-08
0.5497143 -9.5930375e-08
0.5507143 -9.809451000000002e-08
0.5517143 -1.0029362999999999e-07
0.5527143 -1.0252930000000001e-07
0.5537143 -1.0480306999999999e-07
0.5547143 -1.071165e-07
0.5557143 -1.0947119e-07
0.5567143 -1.1186869000000001e-07
0.5577143 -1.1431058e-07
0.5587143 -1.1679842e-07
0.5597143 -1.1933372000000002e-07
0.5607143 -1.2191801999999999e-07
0.5617143 -1.2455279e-07
0.5627143 -1.2723949000000002e-07
0.5637143 -1.2997951999999998e-07
0.5647143 -1.3277427e-07
0.5657143 -1.3562507e-07
0.5667143 -1.385332e-07
0.5677143 -1.4149988e-07
0.5687143 -1.4452629e-07
0.5697143 -1.4761354e-07
0.5707143 -1.5076269e-07
0.5717143 -1.5397473e-07
0.5727143 -1.5725058000000002e-07
0.5737143 -1.6059111000000001e-07
0.5747143 -1.639971e-07
0.5757143 -1.6746929e-07
0.5767143 -1.7100835e-07
0.5777143 -1.7461487e-07
0.5787143 -1.7828938e-07
0.5797143 -1.8203239e-07
0.5807143 -1.8584431e-07
0.5817143 -1.8972550000000003e-07
0.5827143 -1.9367632000000002e-07
0.5837143 -1.9769704e-07
0.5847143 -2.0178790000000001e-07
0.5857143 -2.0594912e-07
0.5867143 -2.1018089e-07
0.5877143 -2.1448339e-07
0.5887143 -2.1885678e-07
0.5897143 -2.2330121999999997e-07
0.5907143 -2.278169e-07
0.5917143 -2.3240396e-07
0.5927143 -2.3706263999999997e-07
0.5937143 -2.4179314e-07
0.5947143 -2.4659574e-07
0.5957143 -2.5147076e-07
0.5967143 -2.5641855e-07
0.5977143 -2.6143956e-07
0.5987143 -2.6653428e-07
0.5997143 -2.7170328e-07
0.6007143 -2.7694724e-07
0.6017143 -2.8226688e-07
0.6027143 -2.8766305e-07
0.6037143 -2.9313667000000003e-07
0.6047143 -2.9868881e-07
0.6057143 -3.0432059e-07
0.6067143 -3.1003329e-07
0.6077143 -3.1582823e-07
0.6087143 -3.2170691e-07
0.6097143 -3.2767091e-07
0.6107143 -3.3372192e-07
0.6117143 -3.3986168999999996e-07
0.6127143 -3.4609215e-07
0.6137143 -3.5241529999999997e-07
0.6147143 -3.5883318999999997e-07
0.6157143 -3.6534797e-07
0.6167143 -3.7196191e-07
0.6177143 -3.7867731e-07
0.6187143 -3.8549657e-07
0.6197143 -3.9242205e-07
0.6207143 -3.9945625e-07
0.6217143 -4.0660169000000004e-07
0.6227143 -4.1386081e-07
0.6237143 -4.212362e-07
0.6247143 -4.2873033999999996e-07
0.6257143 -4.3634576000000004e-07
0.6267143 -4.440849e-07
0.6277143 -4.5195017e-07
0.6287143 -4.5994395e-07
0.6297143 -4.6806856e-07
0.6307143 -4.7632627000000005e-07
0.6317143 -4.847192000000001e-07
0.6327143 -4.932494e-07
0.6337143 -5.019187699999999e-07
0.6347143 -5.1072919e-07
0.6357143 -5.1968234e-07
0.6367143 -5.2877978e-07
0.6377143 -5.380229599999999e-07
0.6387143 -5.4741318e-07
0.6397143 -5.5695155e-07
0.6407143 -5.6663905e-07
0.6417143 -5.7647656e-07
0.6427143 -5.864647e-07
0.6437143 -5.9660406e-07
0.6447143 -6.068949800000001e-07
0.6457143 -6.1733769e-07
0.6467143 -6.279322799999999e-07
0.6477143 -6.3867867e-07
0.6487143 -6.495767e-07
0.6497143 -6.6062604e-07
0.6507143 -6.7182628e-07
0.6517143 -6.831768500000001e-07
0.6527143 -6.9467712e-07
0.6537143 -7.0632638e-07
0.6547143 -7.1812387e-07
0.6557143 -7.3006872e-07
0.6567143 -7.421600700000001e-07
0.6577143 -7.5439699e-07
0.6587143 -7.6677855e-07
0.6597143 -7.7930382e-07
0.6607143 -7.919719100000001e-07
0.6617143 -8.047819300000001e-07
0.6627143 -8.1773317e-07
0.6637143 -8.3082483e-07
0.6647143 -8.4405629e-07
0.6657143 -8.5742702e-07
0.6667143 -8.7093657e-07
0.6677143 -8.845846699999999e-07
0.6687143 -8.983713299999999e-07
0.6697143 -9.1229655e-07
0.6707143 -9.263605899999999e-07
0.6717143 -9.405639799999999e-07
0.6727143 -9.5490744e-07
0.6737143 -9.693918599999999e-07
0.6747143 -9.840184700000001e-07
0.6757143 -9.9878879e-07
0.6767143 -1.0137045999999999e-06
0.6777143 -1.0287679e-06
0.6787143 -1.0439812e-06
0.6797143 -1.059347e-06
0.6807143 -1.0748685e-06
0.6817143 -1.0905489e-06
0.6827143 -1.1063919999999999e-06
0.6837143 -1.1224019e-06
0.6847143 -1.1385830000000002e-06
0.6857143 -1.1549401e-06
0.6867143 -1.1714781999999998e-06
0.6877143 -1.188203e-06
0.6887143 -1.2051203e-06
0.6897143 -1.2222364e-06
0.6907143 -1.239558e-06
0.6917143 -1.257092e-06
0.6927143 -1.2748459000000001e-06
0.6937143 -1.2928274e-06
0.6947143 -1.3110444000000002e-06
0.6957143 -1.3295055e-06
0.6967143 -1.3482194e-06
0.6977143 -1.3671952e-06
0.6987143 -1.3864424e-06
0.6997143 -1.4059707e-06
0.7007143 -1.4257900999999998e-06
0.7017143 -1.4459107e-06
0.7027143 -1.4663431000000001e-06
0.7037143 -1.4870983e-06
0.7047143 -1.508187e-06
0.7057143 -1.5296205e-06
0.7067143 -1.5514100000000002e-06
0.7077143 -1.5735672e-06
0.7087143 -1.5961037e-06
0.7097143 -1.6190311e-06
0.7107143 -1.6423613000000002e-06
0.7117143 -1.6661059999999998e-06
0.7127143 -1.6902773e-06
0.7137143 -1.7148867000000001e-06
0.7147143 -1.7399463e-06
0.7157143 -1.7654678000000002e-06
0.7167143 -1.7914625999999998e-06
0.7177143 -1.8179424e-06
0.7187143 -1.8449185e-06
0.7197143 -1.872402e-06
0.7207143 -1.9004036e-06
0.7217143 -1.928934e-06
0.7227143 -1.9580034999999997e-06
0.7237143 -1.9876222e-06
0.7247143 -2.0177996e-06
0.7257143 -2.0485452e-06
0.7267143 -2.0798677e-06
0.7277143 -2.1117755e-06
0.7287143 -2.1442766e-06
0.7297143 -2.1773785e-06
0.7307143 -2.2110882000000003e-06
0.7317143 -2.2454122e-06
0.7327143 -2.2803563e-06
0.7337143 -2.3159261e-06
0.7347143 -2.3521263e-06
0.7357143 -2.3889611999999998e-06
0.7367143 -2.4264343e-06
0.7377143 -2.4645489000000002e-06
0.7387143 -2.5033074e-06
0.7397143 -2.5427118000000003e-06
0.7407143 -2.5827635000000002e-06
0.7417143 -2.6234632000000003e-06
0.7427143 -2.6648111e-06
0.7437143 -2.7068067e-06
0.7447143 -2.7494492e-06
0.7457143 -2.7927372e-06
0.7467143 -2.836669e-06
0.7477143 -2.8812421e-06
0.7487143 -2.9264534000000002e-06
0.7497143 -2.9722999e-06
0.7507143 -3.0187778e-06
0.7517143 -3.0658832e-06
0.7527143 -3.1136117999999997e-06
0.7537143 -3.1619584999999998e-06
0.7547143 -3.2109188e-06
0.7557143 -3.2604873e-06
0.7567143 -3.3106588e-06
0.7577143 -3.3614278e-06
0.7587143 -3.4127886000000003e-06
0.7597143 -3.4647353e-06
0.7607143 -3.5172626e-06
0.7617143 -3.5703646e-06
0.7627143 -3.6240355000000004e-06
0.7637143 -3.6782701e-06
0.7647143 -3.7330625999999997e-06
0.7657143 -3.7884078000000004e-06
0.7667143 -3.8443009e-06
0.7677143 -3.9007372e-06
0.7687143 -3.9577120000000006e-06
0.7697143 -4.0152212e-06
0.7707143 -4.0732608e-06
0.7717143 -4.1318272999999995e-06
0.7727143 -4.1909178e-06
0.7737143 -4.2505299e-06
0.7747143 -4.3106613e-06
0.7757143 -4.371310799999999e-06
0.7767143 -4.4324768e-06
0.7777143 -4.4941590000000005e-06
0.7787143 -4.5563578e-06
0.7797143 -4.6190734999999995e-06
0.7807143 -4.6823078999999995e-06
0.7817143 -4.7460624e-06
0.7827143 -4.8103399e-06
0.7837143 -4.8751435e-06
0.7847143 -4.9404772e-06
0.7857143 -5.0063456e-06
0.7867143 -5.072754e-06
0.7877143 -5.1397084e-06
0.7887143 -5.2072153e-06
0.7897143 -5.2752824e-06
0.7907143 -5.3439177e-06
0.7917143 -5.4131299e-06
0.7927143 -5.4829286e-06
0.7937143 -5.5533242e-06
0.7947143 -5.6243273e-06
0.7957143 -5.695949699999999e-06
0.7967143 -5.7682037e-06
0.7977143 -5.8411025e-06
0.7987143 -5.9146597e-06
0.7997143 -5.9888897e-06
0.8007143 -6.0638079e-06
0.8017143 -6.1394296e-06
0.8027143 -6.215771e-06
0.8037143 -6.2928493e-06
0.8047143 -6.3706821000000006e-06
0.8057143 -6.449288e-06
0.8067143 -6.528685499999999e-06
0.8077143 -6.6088937e-06
0.8087143 -6.689933199999999e-06
0.8097143 -6.771823999999999e-06
0.8107143 -6.8545873e-06
0.8117143 -6.9382438e-06
0.8127143 -7.0228161e-06
0.8137143 -7.108327100000001e-06
0.8147143 -7.194798699999999e-06
0.8157143 -7.2822544e-06
0.8167143 -7.3707184e-06
0.8177143 -7.4602134000000005e-06
0.8187143 -7.5507643e-06
0.8197143 -7.642395899999999e-06
0.8207143 -7.7351324e-06
0.8217143 -7.8289986e-06
0.8227143 -7.9240195e-06
0.8237143 -8.0202206e-06
0.8247143 -8.1176275e-06
0.8257143 -8.216264999999999e-06
0.8267143 -8.3161581e-06
0.8277143 -8.417333e-06
0.8287143 -8.519813800000001e-06
0.8297143 -8.623627e-06
0.8307143 -8.7287965e-06
0.8317143 -8.8353474e-06
0.8327143 -8.9433044e-06
0.8337143 -9.052691799999999e-06
0.8347143 -9.1635336e-06
0.8357143 -9.275854e-06
0.8367143 -9.3896759e-06
0.8377143 -9.5050225e-06
0.8387143 -9.6219161e-06
0.8397143 -9.7403785e-06
0.8407143 -9.8604318e-06
0.8417143 -9.9820966e-06
0.8427143 -1.0105392999999999e-05
0.8437143 -1.0230342000000001e-05
0.8447143 -1.0356963e-05
0.8457143 -1.0485273e-05
0.8467143 -1.0615292e-05
0.8477143 -1.0747036e-05
0.8487143 -1.0880523e-05
0.8497143 -1.1015769e-05
0.8507143 -1.115279e-05
0.8517143 -1.1291601e-05
0.8527143 -1.1432215e-05
0.8537143 -1.1574647e-05
0.8547143 -1.171891e-05
0.8557143 -1.1865016000000001e-05
0.8567143 -1.2012976999999999e-05
0.8577143 -1.2162805e-05
0.8587143 -1.231451e-05
0.8597143 -1.2468104e-05
0.8607143 -1.2623595e-05
0.8617143 -1.2780993e-05
0.8627143 -1.2940308e-05
0.8637143 -1.3101547e-05
0.8647143 -1.3264719e-05
0.8657143 -1.3429832e-05
0.8667143 -1.3596893e-05
0.8677143 -1.3765909999999999e-05
0.8687143 -1.3936891e-05
0.8697143 -1.4109840999999999e-05
0.8707143 -1.4284767999999998e-05
0.8717143 -1.4461679000000002e-05
0.8727143 -1.4640581e-05
0.8737143 -1.4821481e-05
0.8747143 -1.5004386000000002e-05
0.8757143 -1.5189304999999999e-05
0.8767143 -1.5376243e-05
0.8777143 -1.5565209e-05
0.8787143 -1.5756211e-05
0.8797143 -1.5949257000000002e-05
0.8807143 -1.6144357e-05
0.8817143 -1.6341518000000002e-05
0.8827143 -1.6540753e-05
0.8837143 -1.6742069e-05
0.8847143 -1.6945481e-05
0.8857143 -1.7150998e-05
0.8867143 -1.7358633e-05
0.8877143 -1.7568399e-05
0.8887143 -1.7780312e-05
0.8897143 -1.7994383999999998e-05
0.8907143 -1.8210632e-05
0.8917143 -1.8429073e-05
0.8927143 -1.8649722999999998e-05
0.8937143 -1.8872603e-05
0.8947143 -1.9097732e-05
0.8957143 -1.9325129999999998e-05
0.8967143 -1.9554818e-05
0.8977143 -1.9786822000000002e-05
0.8987143 -2.0021164000000002e-05
0.8997143 -2.025787e-05
0.9007143 -2.0496968e-05
0.9017143 -2.0738484e-05
0.9027143 -2.0982448000000002e-05
0.9037143 -2.1228888e-05
0.9047143 -2.1477838e-05
0.9057143 -2.1729331e-05
0.9067143 -2.1983399e-05
0.9077143 -2.2240079e-05
0.9087143 -2.2499405e-05
0.9097143 -2.2761418e-05
0.9107143 -2.3026155e-05
0.9117143 -2.3293656e-05
0.9127143 -2.3563962e-05
0.9137143 -2.3837113999999997e-05
0.9147143 -2.4113157e-05
0.9157143 -2.4392135999999998e-05
0.9167143 -2.4674097000000003e-05
0.9177143 -2.4959080999999998e-05
0.9187143 -2.5247141000000003e-05
0.9197143 -2.5538321e-05
0.9207143 -2.5832670999999998e-05
0.9217143 -2.6130240000000002e-05
0.9227143 -2.6431077999999998e-05
0.9237143 -2.6735236e-05
0.9247143 -2.7042765000000002e-05
0.9257143 -2.7353715e-05
0.9267143 -2.7668139000000004e-05
0.9277143 -2.7986087e-05
0.9287143 -2.830761e-05
0.9297143 -2.8632762999999997e-05
0.9307143 -2.8961594e-05
0.9317143 -2.9294156e-05
0.9327143 -2.9630502000000002e-05
0.9337143 -2.9970681e-05
0.9347143 -3.0314743e-05
0.9357143 -3.0662738000000004e-05
0.9367143 -3.1014716e-05
0.9377143 -3.1370726e-05
0.9387143 -3.1730815e-05
0.9397143 -3.2095031e-05
0.9407143 -3.2463419000000004e-05
0.9417143 -3.2836024e-05
0.9427143 -3.3212891000000004e-05
0.9437143 -3.3594062999999996e-05
0.9447143 -3.397958e-05
0.9457143 -3.4369486e-05
0.9467143 -3.4763818000000003e-05
0.9477143 -3.5162614e-05
0.9487143 -3.5565913e-05
0.9497143 -3.5973747e-05
0.9507143 -3.6386155e-05
0.9517143 -3.6803166e-05
0.9527143 -3.7224816999999996e-05
0.9537143 -3.7651134e-05
0.9547143 -3.8082149e-05
0.9557143 -3.8517890999999995e-05
0.9567143 -3.8958387e-05
0.9577143 -3.9403665e-05
0.9587143 -3.9853745e-05
0.9597143 -4.0308657e-05
0.9607143 -4.0768424e-05
0.9617143 -4.1233065e-05
0.9627143 -4.1702606e-05
0.9637143 -4.2177069e-05
0.9647143 -4.2656475e-05
0.9657143 -4.3140844e-05
0.9667143 -4.3630197e-05
0.9677143 -4.4124556e-05
0.9687143 -4.4623943e-05
0.9697143 -4.5128377000000004e-05
0.9707143 -4.5637879e-05
0.9717143 -4.6152471e-05
0.9727143 -4.6672179e-05
0.9737143 -4.7197022e-05
0.9747143 -4.772702500000001e-05
0.9757143 -4.8262211e-05
0.9767143 -4.880261000000001e-05
0.9777143 -4.9348245e-05
0.9787143 -4.9899143e-05
0.9797143 -5.0455337999999995e-05
0.9807143 -5.101686e-05
0.9817143 -5.158373700000001e-05
0.9827143 -5.2156008e-05
0.9837143 -5.2733707999999995e-05
0.9847143 -5.331687e-05
0.9857143 -5.3905534999999997e-05
0.9867143 -5.4499748e-05
0.9877143 -5.5099548e-05
0.9887143 -5.5704982e-05
0.9897143 -5.631610000000001e-05
0.9907143 -5.6932946999999993e-05
0.9917143 -5.7555575999999996e-05
0.9927143 -5.8184037e-05
0.9937143 -5.8818392000000004e-05
0.9947143 -5.9458694000000004e-05
0.9957143 -6.0105002999999996e-05
0.9967143 -6.0757384e-05
0.9977143 -6.141589800000001e-05
0.9987143 -6.2080608e-05
0.9997143 -6.2751587e-05
1.000714 -6.3428899e-05
1.001714 -6.4112618e-05
1.002714 -6.4802816e-05
1.003714 -6.549956900000001e-05
1.004714 -6.6202949e-05
1.005714 -6.6913037e-05
1.006714 -6.7629907e-05
1.007714 -6.8353643e-05
1.008714 -6.9084325e-05
1.009714 -6.9822033e-05
1.010714 -7.0566853e-05
1.011714 -7.1318868e-05
1.012714 -7.2078166e-05
1.013714 -7.2844824e-05
1.014714 -7.361893499999999e-05
1.015714 -7.4400583e-05
1.016714 -7.518985399999999e-05
1.017714 -7.5986833e-05
1.018714 -7.6791605e-05
1.019714 -7.760426100000001e-05
1.020714 -7.8424887e-05
1.021714 -7.9253567e-05
1.022714 -8.009038800000001e-05
1.023714 -8.0935433e-05
1.024714 -8.1788789e-05
1.025714 -8.2650547e-05
1.026714 -8.3520786e-05
1.027714 -8.4399585e-05
1.028714 -8.528703599999999e-05
1.029714 -8.6183218e-05
1.030714 -8.708820999999999e-05
1.031714 -8.8002093e-05
1.032714 -8.8924946e-05
1.033714 -8.9856849e-05
1.034714 -9.079788e-05
1.035714 -9.174812e-05
1.036714 -9.2707643e-05
1.037714 -9.3676522e-05
1.038714 -9.4654837e-05
1.039714 -9.564265600000001e-05
1.040714 -9.6640065e-05
1.041714 -9.764712600000001e-05
1.042714 -9.866390700000001e-05
1.043714 -9.969048700000001e-05
1.044714 -0.00010072694000000001
1.045714 -0.00010177332
1.046714 -0.00010282971000000001
1.047714 -0.00010389617
1.048714 -0.00010497279000000001
1.049714 -0.00010605961000000001
1.050714 -0.00010715671
1.051714 -0.00010826417
1.052714 -0.00010938204
1.053714 -0.00011051039
1.054714 -0.00011164931
1.055714 -0.00011279884
1.056714 -0.00011395907
1.057714 -0.00011513007000000001
1.058714 -0.00011631189000000001
1.059714 -0.00011750461
1.060714 -0.00011870831
1.061714 -0.00011992305
1.062714 -0.00012114890000000001
1.063714 -0.00012238593999999999
1.064714 -0.00012363424
1.065714 -0.00012489388
1.066714 -0.00012616493
1.067714 -0.00012744747
1.068714 -0.00012874157
1.069714 -0.00013004731
1.070714 -0.00013136477
1.071714 -0.00013269403
1.072714 -0.00013403517
1.073714 -0.00013538827
1.074714 -0.00013675342
1.075714 -0.0001381307
1.076714 -0.00013952019
1.077714 -0.000140922
1.078714 -0.00014233618
1.079714 -0.00014376285000000002
1.080714 -0.00014520208000000002
1.081714 -0.00014665397
1.082714 -0.00014811861
1.083714 -0.00014959609
1.084714 -0.00015108650000000002
1.085714 -0.00015258994
1.086714 -0.0001541065
1.087714 -0.00015563628
1.088714 -0.00015717937
1.089714 -0.00015873588
1.090714 -0.00016030591000000001
1.091714 -0.00016188955
1.092714 -0.00016348689
1.093714 -0.00016509805
1.094714 -0.00016672311000000002
1.095714 -0.00016836219
1.096714 -0.00017001538
1.097714 -0.00017168279
1.098714 -0.00017336453
1.099714 -0.00017506069
1.100714 -0.00017677138
1.101714 -0.00017849671
1.102714 -0.00018023679
1.103714 -0.00018199172
1.104714 -0.00018376161
1.105714 -0.00018554657
1.106714 -0.00018734671
1.107714 -0.00018916214
1.108714 -0.00019099297999999998
1.109714 -0.00019283931999999998
1.110714 -0.00019470130999999999
1.111714 -0.00019657903
1.112714 -0.00019847262
1.113714 -0.00020038217
1.114714 -0.00020230782
1.115714 -0.00020424968
1.116714 -0.00020620789
1.117714 -0.00020818254
1.118714 -0.00021017379
1.119714 -0.00021218173
1.120714 -0.00021420648999999998
1.121714 -0.00021624821
1.122714 -0.00021830700999999998
1.123714 -0.00022038303
1.124714 -0.00022247639000000003
1.125714 -0.00022458723
1.126714 -0.00022671568
1.127714 -0.00022886186000000002
1.128714 -0.00023102591
1.129714 -0.00023320799
1.130714 -0.00023540821999999998
1.131714 -0.00023762673
1.132714 -0.00023986365
1.133714 -0.00024211915
1.134714 -0.00024439335
1.135714 -0.00024668639
1.136714 -0.00024899841
1.137714 -0.00025132956
1.138714 -0.00025367997
1.139714 -0.00025604979
1.140714 -0.00025843917000000004
1.141714 -0.00026084824
1.142714 -0.00026327714
1.143714 -0.00026572600000000004
1.144714 -0.00026819496
1.145714 -0.00027068415
1.146714 -0.00027319375
1.147714 -0.00027572385
1.148714 -0.00027827462
1.149714 -0.00028084617
1.150714 -0.00028343864
1.151714 -0.00028605216
1.152714 -0.00028868685
1.153714 -0.00029134285
1.154714 -0.00029402029
1.155714 -0.00029671928
1.156714 -0.00029943994
1.157714 -0.00030218241
1.158714 -0.00030494678
1.159714 -0.00030773317
1.160714 -0.00031054174
1.161714 -0.00031337254
1.162714 -0.00031622571
1.163714 -0.00031910138
1.164714 -0.00032199961999999997
1.165714 -0.00032492055
1.166714 -0.00032786429
1.167714 -0.00033083093
1.168714 -0.00033382057
1.169714 -0.00033683332
1.170714 -0.00033986928
1.171714 -0.00034292852000000003
1.172714 -0.00034601119
1.173714 -0.00034911734
1.174714 -0.00035224709
1.175714 -0.00035540054
1.176714 -0.00035857777
1.177714 -0.00036177889
1.178714 -0.00036500401
1.179714 -0.0003682532
1.180714 -0.00037152657999999997
1.181714 -0.00037482428
1.182714 -0.00037814634
1.183714 -0.00038149292
1.184714 -0.00038486410000000004
1.185714 -0.00038825997
1.186714 -0.00039168066999999997
1.187714 -0.00039512634
1.188714 -0.00039859705999999997
1.189714 -0.00040209292999999997
1.190714 -0.00040561408
1.191714 -0.00040916066
1.192714 -0.00041273279
1.193714 -0.00041633061
1.194714 -0.00041995422
1.195714 -0.00042360380000000005
1.196714 -0.00042727943
1.197714 -0.00043098130000000003
1.198714 -0.00043470954999999995
1.199714 -0.00043846435
1.200714 -0.00044224579999999997
1.201714 -0.00044605413
1.202714 -0.00044988942000000003
1.203714 -0.00045375190999999995
1.204714 -0.00045764173000000007
1.205714 -0.00046155901
1.206714 -0.00046550399
1.207714 -0.00046947680000000003
1.208714 -0.00047347766999999996
1.209714 -0.00047750673
1.210714 -0.00048156417
1.211714 -0.00048565021000000004
1.212714 -0.00048976499
1.213714 -0.00049390874
1.214714 -0.00049808164
1.215714 -0.00050228386
1.216714 -0.00050651565
1.217714 -0.00051077718
1.218714 -0.00051506863
1.219714 -0.00051939019
1.220714 -0.00052374207
1.221714 -0.00052812447
1.222714 -0.00053253762
1.223714 -0.00053698168
1.224714 -0.00054145685
1.225714 -0.0005459633
1.226714 -0.00055050127
1.227714 -0.00055507094
1.228714 -0.00055967248
1.229714 -0.00056430608
1.230714 -0.00056897197
1.231714 -0.0005736703300000001
1.232714 -0.0005784013
1.233714 -0.0005831650899999999
1.234714 -0.0005879619
1.235714 -0.0005927918700000001
1.236714 -0.00059765521
1.237714 -0.00060255206
1.238714 -0.00060748262
1.239714 -0.000612447
1.240714 -0.0006174454
1.241714 -0.0006224780000000001
1.242714 -0.00062754493
1.243714 -0.0006326463299999999
1.244714 -0.00063778239
1.245714 -0.00064295323
1.246714 -0.00064815899
1.247714 -0.00065339987
1.248714 -0.00065867594
1.249714 -0.0006639873399999999
1.250714 -0.00066933421
1.251714 -0.00067471669
1.252714 -0.00068013487
1.253714 -0.00068558893
1.254714 -0.00069107891
1.255714 -0.000696605
1.256714 -0.00070216729
1.257714 -0.00070776587
1.258714 -0.00071340087
1.259714 -0.00071907239
1.260714 -0.00072478051
1.261714 -0.00073052538
1.262714 -0.00073630708
1.263714 -0.00074212571
1.264714 -0.00074798136
1.265714 -0.00075387411
1.266714 -0.00075980411
1.267714 -0.0007657714399999999
1.268714 -0.0007717760999999999
1.269714 -0.00077781833
1.270714 -0.0007838981200000001
1.271714 -0.0007900155699999999
1.272714 -0.00079617084
1.273714 -0.00080236396
1.274714 -0.0008085950899999999
1.275714 -0.0008148642299999999
1.276714 -0.0008211715800000001
1.277714 -0.00082751712
1.278714 -0.00083390105
1.279714 -0.0008403233599999999
1.280714 -0.00084678422
1.281714 -0.00085328375
1.282714 -0.00085982201
1.283714 -0.0008663991100000001
1.284714 -0.0008730151400000001
1.285714 -0.00087967019
1.286714 -0.00088636443
1.287714 -0.0008930978800000001
1.288714 -0.0008998707
1.289714 -0.0009066829999999999
1.290714 -0.00091353486
1.291714 -0.0009204263699999999
1.292714 -0.0009273577200000001
1.293714 -0.000934329
1.294714 -0.0009413402900000001
1.295714 -0.0009483917000000001
1.296714 -0.00095548339
1.297714 -0.00096261547
1.298714 -0.0009697881100000001
1.299714 -0.00097700131
1.300714 -0.00098425526
1.301714 -0.00099155013
1.302714 -0.0009988860300000001
1.303714 -0.0010062629999999999
1.304714 -0.0010136812
1.305714 -0.0010211408
1.306714 -0.001028642
1.307714 -0.0010361848
1.308714 -0.0010437692999999998
1.309714 -0.0010513958
1.310714 -0.0010590642999999999
1.311714 -0.0010667749
1.312714 -0.0010745278
1.313714 -0.0010823232
1.314714 -0.0010901611
1.315714 -0.0010980417000000001
1.316714 -0.0011059651
1.317714 -0.0011139315
1.318714 -0.0011219409
1.319714 -0.0011299936
1.320714 -0.0011380896
1.321714 -0.0011462292
1.322714 -0.0011544123
1.323714 -0.0011626391
1.324714 -0.0011709099
1.325714 -0.0011792245
1.326714 -0.0011875833
1.327714 -0.0011959864
1.328714 -0.0012044338999999999
1.329714 -0.0012129259
1.330714 -0.0012214625
1.331714 -0.0012300438000000002
1.332714 -0.0012386699999999999
1.333714 -0.0012473412
1.334714 -0.0012560574
1.335714 -0.0012648188
1.336714 -0.0012736256
1.337714 -0.0012824778
1.338714 -0.0012913756
1.339714 -0.001300319
1.340714 -0.0013093082
1.341714 -0.0013183432
1.342714 -0.0013274243
1.343714 -0.0013365513
1.344714 -0.0013457245000000001
1.345714 -0.0013549439
1.346714 -0.0013642097
1.347714 -0.0013735218
1.348714 -0.0013828803999999999
1.349714 -0.0013922856
1.350714 -0.0014017373
1.351714 -0.0014112358
1.352714 -0.0014207811
1.353714 -0.001430373
1.354714 -0.0014400119
1.355714 -0.0014496976
1.356714 -0.0014594303
1.357714 -0.0014692099999999999
1.358714 -0.0014790367
1.359714 -0.0014889105
1.360714 -0.0014988313
1.361714 -0.0015087991000000002
1.362714 -0.001518814
1.363714 -0.0015288760999999998
1.364714 -0.0015389851
1.365714 -0.0015491412000000003
1.366714 -0.0015593444999999998
1.367714 -0.0015695949
1.368714 -0.0015798922
1.369714 -0.0015902365999999999
1.370714 -0.0016006279
1.371714 -0.0016110662
1.372714 -0.0016215513999999999
1.373714 -0.0016320833000000002
1.374714 -0.0016426621999999999
1.375714 -0.0016532876999999998
1.376714 -0.0016639598
1.377714 -0.0016746786
1.378714 -0.0016854438999999999
1.379714 -0.0016962558
1.380714 -0.0017071140999999998
1.381714 -0.0017180186
1.382714 -0.0017289693999999998
1.383714 -0.0017399663
1.384714 -0.0017510091999999998
1.385714 -0.0017620981000000002
1.386714 -0.0017732329
1.387714 -0.0017844135
1.388714 -0.0017956398000000002
1.389714 -0.0018069116999999998
1.390714 -0.0018182290999999998
1.391714 -0.0018295916999999998
1.392714 -0.0018409997
1.393714 -0.0018524528
1.394714 -0.001863951
1.395714 -0.0018754941000000002
1.396714 -0.0018870821999999998
1.397714 -0.001898715
1.398714 -0.0019103923000000002
1.399714 -0.0019221142999999998
1.400714 -0.0019338806000000002
1.401714 -0.0019456913
1.402714 -0.0019575461999999997
1.403714 -0.0019694453
1.404714 -0.0019813884
1.405714 -0.0019933754
1.406714 -0.0020054062
1.407714 -0.0020174805999999997
1.408714 -0.0020295987000000003
1.409714 -0.0020417603
1.410714 -0.0020539654
1.411714 -0.0020662137
1.412714 -0.0020785052
1.413714 -0.0020908397
1.414714 -0.0021032174000000002
1.415714 -0.002115638
1.416714 -0.0021281014
1.417714 -0.0021406075
1.418714 -0.0021531561
1.419714 -0.0021657472
1.420714 -0.0021783806
1.421714 -0.0021910564
1.422714 -0.0022037742
1.423714 -0.0022165341
1.424714 -0.002229336
1.425714 -0.0022421797
1.426714 -0.002255065
1.427714 -0.0022679918
1.428714 -0.0022809601
1.429714 -0.0022939696999999997
1.430714 -0.0023070204
1.431714 -0.0023201123
1.432714 -0.0023332447999999998
1.433714 -0.0023464181
1.434714 -0.002359632
1.435714 -0.0023728864
1.436714 -0.002386181
1.437714 -0.0023995157
1.438714 -0.0024128902
1.439714 -0.0024263045
1.440714 -0.0024397583
1.441714 -0.0024532514
1.442714 -0.0024667836
1.443714 -0.0024803547
1.444714 -0.0024939645
1.445714 -0.0025076128
1.446714 -0.0025212992
1.447714 -0.0025350237
1.448714 -0.002548786
1.449714 -0.0025625857
1.450714 -0.0025764228
1.451714 -0.0025902968
1.452714 -0.0026042073
1.453714 -0.0026181544
1.454714 -0.0026321375
1.455714 -0.0026461565
1.456714 -0.0026602109
1.457714 -0.0026743006000000003
1.458714 -0.0026884252
1.459714 -0.0027025843999999998
1.460714 -0.0027167778
1.461714 -0.0027310050000000003
1.462714 -0.0027452657
1.463714 -0.0027595596999999998
1.464714 -0.0027738864000000003
1.465714 -0.0027882456999999998
1.466714 -0.002802637
1.467714 -0.0028170601999999998
1.468714 -0.0028315146
1.469714 -0.0028459999
1.470714 -0.0028605158
1.471714 -0.0028750619000000002
1.472714 -0.0028896377000000003
1.473714 -0.0029042429
1.474714 -0.002918877
1.475714 -0.0029335397
1.476714 -0.0029482304
1.477714 -0.0029629489000000003
1.478714 -0.0029776945999999997
1.479714 -0.0029924671
1.480714 -0.0030072661000000002
1.481714 -0.003022091
1.482714 -0.0030369413999999997
1.483714 -0.0030518167
1.484714 -0.0030667168000000004
1.485714 -0.0030816409000000004
1.486714 -0.003096589
1.487714 -0.0031115599999999998
1.488714 -0.0031265539
1.489714 -0.0031415701000000002
1.490714 -0.003156608
1.491714 -0.0031716674
1.492714 -0.0031867479
1.493714 -0.0032018488
1.494714 -0.0032169697000000003
1.495714 -0.0032321099000000002
1.496714 -0.0032472689999999997
1.497714 -0.0032624465999999998
1.498714 -0.0032776421
1.499714 -0.003292855
1.500714 -0.0033080851
1.501714 -0.0033233315
1.502714 -0.0033385939000000002
1.503714 -0.0033538716000000002
1.504714 -0.0033691642
1.505714 -0.003384471
1.506714 -0.0033997916
1.507714 -0.0034151253
1.508714 -0.0034304718
1.509714 -0.0034458305999999998
1.510714 -0.0034612007
1.511714 -0.0034765821000000002
1.512714 -0.0034919736000000004
1.513714 -0.003507375
1.514714 -0.0035227858
1.515714 -0.0035382054
1.516714 -0.0035536330000000005
1.517714 -0.0035690678
1.518714 -0.0035845096000000003
1.519714 -0.0035999576
1.520714 -0.0036154110000000002
1.521714 -0.0036308695
1.522714 -0.0036463323000000005
1.523714 -0.0036617988000000002
1.524714 -0.0036772683
1.525714 -0.0036927398000000003
1.526714 -0.0037082129
1.527714 -0.003723687
1.528714 -0.0037391614999999997
1.529714 -0.0037546353
1.530714 -0.0037701080000000003
1.531714 -0.0037855789000000003
1.532714 -0.0038010472
1.533714 -0.0038165123000000003
1.534714 -0.0038319728999999998
1.535714 -0.0038474289000000003
1.536714 -0.0038628794
1.537714 -0.0038783233
1.538714 -0.0038937604
1.539714 -0.0039091894000000005
1.540714 -0.0039246101
1.541714 -0.0039400213
1.542714 -0.0039554223
1.543714 -0.0039708124
1.544714 -0.0039861905
1.545714 -0.0040015562
1.546714 -0.0040169085
1.547714 -0.0040322466
1.548714 -0.0040475697
1.549714 -0.0040628769
1.550714 -0.0040781673
1.551714 -0.0040934403
1.552714 -0.0041086951
1.553714 -0.0041239306
1.554714 -0.004139146
1.555714 -0.0041543403999999996
1.556714 -0.0041695130000000006
1.557714 -0.004184663
1.558714 -0.0041997897
1.559714 -0.004214892
1.560714 -0.0042299689000000005
1.561714 -0.004245019599999999
1.562714 -0.0042600434
1.563714 -0.0042750391
1.564714 -0.0042900061
1.565714 -0.0043049433
1.566714 -0.0043198499000000005
1.567714 -0.0043347249
1.568714 -0.0043495671
1.569714 -0.0043643762
1.570714 -0.0043791507999999995
1.571714 -0.00439389
1.572714 -0.004408592899999999
1.573714 -0.0044232587
1.574714 -0.0044378863
1.575714 -0.004452475
1.576714 -0.004467023600000001
1.577714 -0.0044815311
1.578714 -0.004495996800000001
1.579714 -0.0045104192
1.580714 -0.0045247976
1.581714 -0.004539131300000001
1.582714 -0.0045534191
1.583714 -0.0045676596
1.584714 -0.0045818524
1.585714 -0.0045959961
1.586714 -0.0046100897
1.587714 -0.0046241323
1.588714 -0.0046381228
1.589714 -0.0046520603
1.590714 -0.0046659436
1.591714 -0.0046797715
1.592714 -0.0046935435
1.593714 -0.0047072579
1.594714 -0.0047209141
1.595714 -0.0047345107
1.596714 -0.0047480469
1.597714 -0.0047615216000000005
1.598714 -0.0047749334000000004
1.599714 -0.0047882815
1.600714 -0.0048015649
1.601714 -0.004814782
1.602714 -0.0048279322
1.603714 -0.004841014
1.604714 -0.0048540263
1.605714 -0.0048669684
1.606714 -0.0048798389
1.607714 -0.0048926366
1.608714 -0.00490536
1.609714 -0.0049180086
1.610714 -0.004930580699999999
1.611714 -0.0049430753
1.612714 -0.0049554914
1.613714 -0.0049678278000000005
1.614714 -0.004980083
1.615714 -0.0049922564
1.616714 -0.0050043462
1.617714 -0.0050163515
1.618714 -0.005028271
1.619714 -0.0050401035
1.620714 -0.005051848
1.621714 -0.0050635030000000004
1.622714 -0.0050750674
1.623714 -0.0050865397
1.624714 -0.005097919
1.625714 -0.005109203600000001
1.626714 -0.0051203926
1.627714 -0.0051314848
1.628714 -0.0051424788
1.629714 -0.005153373100000001
1.630714 -0.0051641666
1.631714 -0.0051748582
1.632714 -0.0051854462
1.633714 -0.0051959298
1.634714 -0.0052063071
1.635714 -0.0052165771000000005
1.636714 -0.0052267387
1.637714 -0.0052367905
1.638714 -0.0052467309000000005
1.639714 -0.0052565585
1.640714 -0.0052662723
1.641714 -0.0052758707
1.642714 -0.005285352399999999
1.643714 -0.005294716200000001
1.644714 -0.0053039606
1.645714 -0.0053130843
1.646714 -0.0053220858
1.647714 -0.0053309639
1.648714 -0.0053397172
1.649714 -0.0053483443
1.650714 -0.005356843799999999
1.651714 -0.005365214
1.652714 -0.0053734537
1.653714 -0.005381561599999999
1.654714 -0.0053895361
1.655714 -0.0053973759
1.656714 -0.005405079399999999
1.657714 -0.0054126453
1.658714 -0.0054200722
1.659714 -0.0054273587
1.660714 -0.0054345033
1.661714 -0.0054415046
1.662714 -0.0054483611
1.663714 -0.0054550714
1.664714 -0.0054616339
1.665714 -0.0054680469
1.666714 -0.005474309399999999
1.667714 -0.0054804197
1.668714 -0.0054863765
1.669714 -0.0054921784000000005
1.670714 -0.0054978238
1.671714 -0.005503311
1.672714 -0.0055086388
1.673714 -0.0055138054
1.674714 -0.0055188098
1.675714 -0.0055236502
1.676714 -0.005528325000000001
1.677714 -0.0055328328
1.678714 -0.0055371722
1.679714 -0.0055413417
1.680714 -0.0055453398
1.681714 -0.0055491651000000005
1.682714 -0.0055528159
1.683714 -0.0055562909
1.684714 -0.0055595883
1.685714 -0.0055627068
1.686714 -0.0055656452
1.687714 -0.0055684016999999995
1.688714 -0.0055709745
1.689714 -0.005573362399999999
1.690714 -0.0055755640999999995
1.691714 -0.005577578099999999
1.692714 -0.0055794026
1.693714 -0.005581036399999999
1.694714 -0.0055824778
1.695714 -0.0055837251999999995
1.696714 -0.0055847773
1.697714 -0.0055856326
1.698714 -0.00558629
1.699714 -0.0055867476
1.700714 -0.0055870038
1.701714 -0.0055870571999999995
1.702714 -0.005586906599999999
1.703714 -0.005586550500000001
1.704714 -0.0055859873
1.705714 -0.0055852157
1.706714 -0.0055842342
1.707714 -0.0055830409
1.708714 -0.0055816348000000005
1.709714 -0.0055800145
1.710714 -0.0055781784
1.711714 -0.0055761251
1.712714 -0.0055738528
1.713714 -0.0055713605
1.714714 -0.0055686465
1.715714 -0.0055657096000000005
1.716714 -0.0055625482000000006
1.717714 -0.0055591609
1.718714 -0.005555546200000001
1.719714 -0.005551702600000001
1.720714 -0.0055476288
1.721714 -0.0055433233
1.722714 -0.0055387845
1.723714 -0.005534011500000001
1.724714 -0.0055290024
1.725714 -0.0055237557
1.726714 -0.0055182703
1.727714 -0.0055125445
1.728714 -0.0055065771
1.729714 -0.0055003664
1.730714 -0.0054939112
1.731714 -0.00548721
1.732714 -0.0054802611
1.733714 -0.0054730634
1.734714 -0.0054656153
1.735714 -0.0054579154999999996
1.736714 -0.0054499626
1.737714 -0.0054417549
1.738714 -0.0054332912
1.739714 -0.0054245698
1.740714 -0.0054155895
1.741714 -0.005406349
1.742714 -0.0053968466
1.743714 -0.0053870812
1.744714 -0.0053770509
1.745714 -0.0053667547
1.746714 -0.0053561907
1.747714 -0.0053453579
1.748714 -0.0053342547999999995
1.749714 -0.00532288
1.750714 -0.0053112319
1.751714 -0.0052993091
1.752714 -0.0052871103
1.753714 -0.005274633799999999
1.754714 -0.0052618787
1.755714 -0.0052488431
1.756714 -0.005235525899999999
1.757714 -0.0052219256999999995
1.758714 -0.005208041
1.759714 -0.0051938703
1.760714 -0.0051794123
1.761714 -0.0051646653
1.762714 -0.0051496285000000004
1.763714 -0.0051343002
1.764714 -0.0051186791
1.765714 -0.0051027637
1.766714 -0.0050865528
1.767714 -0.0050700447999999995
1.768714 -0.0050532384
1.769714 -0.0050361326
1.770714 -0.0050187256
1.771714 -0.0050010163
1.772714 -0.004983003200000001
1.773714 -0.0049646853
1.774714 -0.0049460607
1.775714 -0.0049271286
1.776714 -0.0049078873
1.777714 -0.0048883358
1.778714 -0.0048684724
1.779714 -0.0048482962
1.780714 -0.0048278056
1.781714 -0.0048069993
1.782714 -0.0047858761
1.783714 -0.0047644349
1.784714 -0.0047426744
1.785714 -0.0047205929
1.786714 -0.0046981895
1.787714 -0.0046754631
1.788714 -0.0046524121
1.789714 -0.0046290355
1.790714 -0.0046053319
1.791714 -0.0045813002
1.792714 -0.0045569392
1.793714 -0.0045322478
1.794714 -0.0045072247000000005
1.795714 -0.004481868700000001
1.796714 -0.0044561784
1.797714 -0.0044301531000000005
1.798714 -0.0044037912
1.799714 -0.004377091699999999
1.800714 -0.004350053499999999
1.801714 -0.0043226755
1.802714 -0.004294956700000001
1.803714 -0.0042668958
1.804714 -0.0042384916
1.805714 -0.0042097432
1.806714 -0.0041806496
1.807714 -0.0041512099
1.808714 -0.0041214229
1.809714 -0.0040912872999999995
1.810714 -0.0040608025
1.811714 -0.0040299674
1.812714 -0.0039987808
1.813714 -0.0039672421
1.814714 -0.003935350099999999
1.815714 -0.0039031042
1.816714 -0.0038705028
1.817714 -0.0038375455999999997
1.818714 -0.0038042315
1.819714 -0.0037705598999999996
1.820714 -0.0037365295
1.821714 -0.0037021397000000004
1.822714 -0.0036673897
1.823714 -0.0036322785000000002
1.824714 -0.0035968056
1.825714 -0.0035609701
1.826714 -0.0035247711
1.827714 -0.0034882083
1.828714 -0.0034512806000000004
1.829714 -0.0034139873999999995
1.830714 -0.0033763277
1.831714 -0.0033383014000000003
1.832714 -0.0032999076
1.833714 -0.0032611457
1.834714 -0.0032220149
1.835714 -0.0031825148
1.836714 -0.0031426447000000002
1.837714 -0.0031024039
1.838714 -0.0030617921000000003
1.839714 -0.0030208086
1.840714 -0.002979453
1.841714 -0.0029377246
1.842714 -0.0028956232
1.843714 -0.0028531482
1.844714 -0.0028102992
1.845714 -0.0027670756
1.846714 -0.0027234772
1.847714 -0.0026795035
1.848714 -0.0026351541
1.849714 -0.0025904288
1.850714 -0.0025453272999999997
1.851714 -0.0024998491
1.852714 -0.0024539941
1.853714 -0.0024077617000000003
1.854714 -0.0023611519
1.855714 -0.0023141643
1.856714 -0.0022667988000000003
1.857714 -0.002219055
1.858714 -0.0021709327
1.859714 -0.0021224319
1.860714 -0.0020735524
1.861714 -0.0020242937999999998
1.862714 -0.0019746562
1.863714 -0.0019246394
1.864714 -0.0018742434000000002
1.865714 -0.0018234679
1.866714 -0.0017723129
1.867714 -0.0017207783000000002
1.868714 -0.0016688642
1.869714 -0.0016165704
1.870714 -0.0015638968999999998
1.871714 -0.0015108437
1.872714 -0.0014574108
1.873714 -0.0014035982
1.874714 -0.0013494058
1.875714 -0.0012948338999999999
1.876714 -0.0012398823
1.877714 -0.0011845512
1.878714 -0.0011288406
1.879714 -0.0010727506
1.880714 -0.0010162814
1.881714 -0.0009594329599999999
1.882714 -0.00090220547
1.883714 -0.0008445990700000001
1.884714 -0.0007866139600000001
1.885714 -0.00072825023
1.886714 -0.00066950811
1.887714 -0.0006103877700000001
1.888714 -0.0005508894
1.889714 -0.00049101327
1.890714 -0.00043075956
1.891714 -0.00037012858
1.892714 -0.00030912056
1.893714 -0.00024773578
1.894714 -0.00018597457
1.895714 -0.00012383723
1.896714 -6.132409e-05
1.897714 1.5644928999999999e-06
1.898714 6.482815099999999e-05
1.899714 0.00012846648999999998
1.900714 0.00019247911
1.901714 0.00025686561
1.902714 0.0003216255
1.903714 0.00038675834999999997
1.904714 0.00045226366
1.905714 0.00051814091
1.906714 0.00058438959
1.907714 0.00065100917
1.908714 0.00071799905
1.909714 0.00078535868
1.910714 0.00085308739
1.911714 0.00092118453
1.912714 0.00098964947
1.913714 0.0010584815
1.914714 0.0011276799
1.915714 0.001197244
1.916714 0.001267173
1.917714 0.001337466
1.918714 0.0014081224
1.919714 0.0014791412
1.920714 0.0015505215
1.921714 0.0016222623999999999
1.922714 0.0016943632
1.923714 0.0017668228000000002
1.924714 0.0018396402
1.925714 0.0019128145
1.926714 0.0019863446
1.927714 0.0020602296
1.928714 0.0021344682
1.929714 0.0022090595
1.930714 0.0022840022
1.931714 0.0023592953
1.932714 0.0024349376
1.933714 0.0025109279
1.934714 0.0025872649
1.935714 0.0026639475
1.936714 0.0027409742000000003
1.937714 0.002818344
1.938714 0.0028960554
1.939714 0.0029741071999999998
1.940714 0.0030524978
1.941714 0.0031312261999999996
1.942714 0.0032102907
1.943714 0.00328969
1.944714 0.0033694225
1.945714 0.0034494868
1.946714 0.0035298814
1.947714 0.0036106045
1.948714 0.0036916550000000003
1.949714 0.0037730310999999996
1.950714 0.0038547309999999997
1.951714 0.0039367536
1.952714 0.0040190967
1.953714 0.0041017589
1.954714 0.0041847386
1.955714 0.0042680342
1.956714 0.0043516436999999995
1.957714 0.0044355652999999995
1.958714 0.0045197972
1.959714 0.0046043377
1.960714 0.0046891848
1.961714 0.0047743368
1.962714 0.0048597918
1.963714 0.004945548100000001
1.964714 0.0050316034
1.965714 0.0051179559
1.966714 0.0052046034000000005
1.967714 0.0052915442
1.968714 0.005378776
1.969714 0.0054662967
1.970714 0.0055541044
1.971714 0.005642196600000001
1.972714 0.0057305715
1.973714 0.0058192269
1.974714 0.0059081602
1.975714 0.0059973696
1.976714 0.0060868526
1.977714 0.006176607
1.978714 0.0062666302
1.979714 0.006356920499999999
1.980714 0.0064474749
1.981714 0.006538291200000001
1.982714 0.0066293665
1.983714 0.0067206995
1.984714 0.0068122863
1.985714 0.0069041256
1.986714 0.0069962138
1.987714 0.0070885493
1.988714 0.0071811286
1.989714 0.0072739494
1.990714 0.0073670089
1.991714 0.0074603049
1.992714 0.0075538344
1.993714 0.0076475946
1.994714 0.0077415825
1.995714 0.007835795999999999
1.996714 0.0079302314
1.997714 0.0080248865
1.998714 0.0081197584
1.999714 0.008214844300000001
2.000714 0.0083101404
2.001714 0.0084056446
2.002714 0.008501354000000001
2.003714 0.008597265
2.004714 0.0086933753
2.005714 0.008789681300000001
2.006714 0.0088861801
2.007714 0.008982868900000001
2.008714 0.0090797446
2.009714 0.0091768037
2.010714 0.0092740433
2.011714 0.009371460299999999
2.012714 0.009469052
2.013714 0.0095668147
2.014714 0.0096647454
2.015714 0.0097628414
2.016714 0.0098610988
2.017714 0.009959514899999999
2.018714 0.010058087
2.019714 0.010156809999999999
2.020714 0.010255683
2.021714 0.010354702
2.022714 0.010453862999999999
2.023714 0.010553163
2.024714 0.010652599
2.025714 0.010752168
2.026714 0.010851866
2.027714 0.01095169
2.028714 0.011051637
2.029714 0.011151703
2.030714 0.011251885
2.031714 0.01135218
2.032714 0.011452584
2.033714 0.011553094
2.034714 0.011653706
2.035714 0.011754417999999999
2.036714 0.011855225
2.037714 0.011956124
2.038714 0.012057112
2.039714 0.012158186000000001
2.040714 0.012259342
2.041714 0.012360576
2.042714 0.012461884999999999
2.043714 0.012563265
2.044714 0.012664712
2.045714 0.012766224999999999
2.046714 0.012867797
2.047714 0.012969426000000001
2.048714 0.013071109000000001
2.049714 0.013172842
2.050714 0.013274620999999999
2.051714 0.013376442
2.052714 0.013478300999999998
2.053714 0.013580195000000002
2.054714 0.013682121
2.055714 0.013784073
2.056714 0.013886049999999999
2.057714 0.013988046
2.058714 0.014090057999999999
2.059714 0.014192081
2.060714 0.014294112999999999
2.061714 0.01439615
2.062714 0.014498187
2.063714 0.014600219999999999
2.064714 0.014702247000000002
2.065714 0.014804261
2.066714 0.014906260000000001
2.067714 0.01500824
2.068714 0.015110195
2.069714 0.015212123
2.070714 0.015314018
2.071714 0.015415878
2.072714 0.015517698
2.073714 0.015619474000000001
2.074714 0.015721201
2.075714 0.015822875
2.076714 0.015924493
2.077714 0.016026049
2.078714 0.016127541
2.079714 0.016228964
2.080714 0.016330312
2.081714 0.016431583
2.082714 0.016532771
2.083714 0.016633872
2.084714 0.016734883
2.085714 0.016835798
2.086714 0.016936613
2.087714 0.017037326
2.088714 0.017137929
2.089714 0.01723842
2.090714 0.017338792999999998
2.091714 0.017439046
2.092714 0.017539172
2.093714 0.017639168
2.094714 0.017739029
2.095714 0.017838752
2.096714 0.017938331000000002
2.097714 0.018037762
2.098714 0.018137041
2.099714 0.018236163
2.100714 0.018335125
2.101714 0.018433921
2.102714 0.018532547
2.103714 0.018630998
2.104714 0.01872927
2.105714 0.018827357
2.106714 0.018925256
2.107714 0.019022964
2.108714 0.019120473
2.109714 0.019217782
2.110714 0.019314884
2.111714 0.019411775000000003
2.112714 0.019508452
2.113714 0.019604909
2.114714 0.019701141
2.115714 0.019797144
2.116714 0.019892915
2.117714 0.019988447
2.118714 0.020083737
2.119714 0.02017878
2.120714 0.020273571
2.121714 0.020368106
2.122714 0.020462381
2.123714 0.020556388999999998
2.124714 0.020650128
2.125714 0.020743591999999998
2.126714 0.020836777
2.127714 0.020929678
2.128714 0.02102229
2.129714 0.021114611
2.130714 0.021206634000000002
2.131714 0.021298355
2.132714 0.021389769
2.133714 0.021480871
2.134714 0.021571656999999998
2.135714 0.021662124
2.136714 0.021752265
2.137714 0.021842077
2.138714 0.021931554
2.139714 0.022020692
2.140714 0.022109486
2.141714 0.022197932
2.142714 0.022286027
2.143714 0.022373763
2.144714 0.022461137
2.145714 0.022548145
2.146714 0.022634781
2.147714 0.022721042
2.148714 0.022806923
2.149714 0.022892417999999998
2.150714 0.022977525
2.151714 0.023062238
2.152714 0.023146551
2.153714 0.023230462
2.154714 0.023313965
2.155714 0.023397055
2.156714 0.023479729
2.157714 0.023561981
2.158714 0.023643808000000002
2.159714 0.023725204
2.160714 0.023806165
2.161714 0.023886687
2.162714 0.023966764
2.163714 0.024046394
2.164714 0.024125571
2.165714 0.024204289
2.166714 0.024282547
2.167714 0.024360337
2.168714 0.024437656999999998
2.169714 0.024514503
2.170714 0.024590868000000002
2.171714 0.024666751
2.172714 0.024742143999999997
2.173714 0.024817043
2.174714 0.024891444000000002
2.175714 0.024965344
2.176714 0.025038738
2.177714 0.025111623000000003
2.178714 0.025183993
2.179714 0.025255840999999998
2.180714 0.025327169
2.181714 0.025397967
2.182714 0.025468232
2.183714 0.025537961999999997
2.184714 0.025607150999999998
2.185714 0.025675794999999998
2.186714 0.025743889
2.187714 0.025811431
2.188714 0.025878413
2.189714 0.025944834
2.190714 0.026010687
2.191714 0.026075970000000004
2.192714 0.026140675999999998
2.193714 0.026204804
2.194714 0.026268345999999998
2.195714 0.026331301
2.196714 0.026393663999999997
2.197714 0.026455431
2.198714 0.026516599
2.199714 0.026577161
2.200714 0.026637115
2.201714 0.026696457999999996
2.202714 0.026755183
2.203714 0.026813286000000002
2.204714 0.026870766
2.205714 0.026927617999999997
2.206714 0.026983838
2.207714 0.027039419999999998
2.208714 0.027094362
2.209714 0.027148660999999998
2.210714 0.027202310999999996
2.211714 0.027255309
2.212714 0.02730765
2.213714 0.027359332
2.214714 0.027410351
2.215714 0.027460704000000002
2.216714 0.027510384000000002
2.217714 0.027559389
2.218714 0.027607716
2.219714 0.027655362
2.220714 0.027702324
2.221714 0.027748596
2.222714 0.027794176000000004
2.223714 0.027839059000000003
2.224714 0.027883245
2.225714 0.027926726000000002
2.226714 0.0279695
2.227714 0.028011564
2.228714 0.028052913999999998
2.229714 0.028093549
2.230714 0.028133465
2.231714 0.028172655999999997
2.232714 0.02821112
2.233714 0.028248856
2.234714 0.028285859
2.235714 0.028322124999999997
2.236714 0.028357649
2.237714 0.028392431000000003
2.238714 0.028426468
2.239714 0.028459757
2.240714 0.028492292000000002
2.241714 0.028524072999999997
2.242714 0.028555094999999996
2.243714 0.028585357
2.244714 0.028614854000000002
2.245714 0.028643585
2.246714 0.028671545
2.247714 0.028698734
2.248714 0.028725146
2.249714 0.028750781000000003
2.250714 0.028775632
2.251714 0.028799700999999997
2.252714 0.028822981
2.253714 0.028845473
2.254714 0.028867173000000003
2.255714 0.028888075000000003
2.256714 0.028908180000000002
2.257714 0.028927484999999996
2.258714 0.028945985999999996
2.259714 0.028963680999999998
2.260714 0.028980567
2.261714 0.028996641
2.262714 0.029011903000000002
2.263714 0.029026346999999997
2.264714 0.029039974000000003
2.265714 0.029052779
2.266714 0.029064759000000003
2.267714 0.029075911000000003
2.268714 0.029086237
2.269714 0.029095731
2.270714 0.029104392
2.271714 0.029112215
2.272714 0.0291192
2.273714 0.029125343999999997
2.274714 0.029130647
2.275714 0.029135103000000002
2.276714 0.029138710999999998
2.277714 0.02914147
2.278714 0.029143377
2.279714 0.029144430000000002
2.280714 0.029144624999999997
2.281714 0.029143962000000002
2.282714 0.029142440000000002
2.283714 0.029140053
2.284714 0.029136802
2.285714 0.029132687
2.286714 0.029127701000000002
2.287714 0.029121846
2.288714 0.029115117
2.289714 0.029107515
2.290714 0.029099037
2.291714 0.029089680000000003
2.292714 0.029079444000000003
2.293714 0.029068326999999998
2.294714 0.029056323999999998
2.295714 0.029043437
2.296714 0.029029665
2.297714 0.029015006
2.298714 0.028999455
2.299714 0.028983014999999997
2.300714 0.02896568
2.301714 0.028947453
2.302714 0.028928329000000003
2.303714 0.028908308
2.304714 0.028887388
2.305714 0.028865568999999997
2.306714 0.028842851
2.307714 0.028819229999999998
2.308714 0.028794707
2.309714 0.028769279000000002
2.310714 0.028742946000000002
2.311714 0.028715708000000003
2.312714 0.028687564000000002
2.313714 0.028658512999999997
2.314714 0.028628553
2.315714 0.028597683
2.316714 0.028565901
2.317714 0.028533212000000002
2.318714 0.028499609
2.319714 0.028465095
2.320714 0.028429666
2.321714 0.028393327
2.322714 0.028356074
2.323714 0.028317905
2.324714 0.028278821
2.325714 0.028238824000000003
2.326714 0.02819791
2.327714 0.028156082000000002
2.328714 0.028113337000000002
2.329714 0.028069675000000002
2.330714 0.028025097
2.331714 0.027979602
2.332714 0.02793319
2.333714 0.027885860999999998
2.334714 0.027837616
2.335714 0.027788454
2.336714 0.027738375000000003
2.337714 0.027687379
2.338714 0.027635467
2.339714 0.027582637
2.340714 0.027528891
2.341714 0.027474228
2.342714 0.027418649
2.343714 0.027362155000000003
2.344714 0.027304745
2.345714 0.027246421
2.346714 0.02718718
2.347714 0.027127026
2.348714 0.027065957
2.349714 0.027003975
2.350714 0.026941081
2.351714 0.026877274
2.352714 0.026812556
2.353714 0.026746927
2.354714 0.026680387000000003
2.355714 0.026612935
2.356714 0.026544576
2.357714 0.026475309000000002
2.358714 0.026405134
2.359714 0.026334051
2.360714 0.02626206
2.361714 0.026189163
2.362714 0.026115364999999998
2.363714 0.026040660999999996
2.364714 0.025965055
2.365714 0.025888547
2.366714 0.025811139
2.367714 0.02573283
2.368714 0.025653624
2.369714 0.025573517999999996
2.370714 0.025492517
2.371714 0.025410621
2.372714 0.02532783
2.373714 0.025244147
2.374714 0.025159572
2.375714 0.025074105
2.376714 0.024987751
2.377714 0.024900509999999997
2.378714 0.02481238
2.379714 0.024723366
2.380714 0.024633469999999998
2.381714 0.024542693
2.382714 0.024451033
2.383714 0.024358495
2.384714 0.024265079000000002
2.385714 0.024170786
2.386714 0.02407562
2.387714 0.023979582
2.388714 0.023882672
2.389714 0.023784893
2.390714 0.023686247
2.391714 0.023586737
2.392714 0.023486362
2.393714 0.023385126
2.394714 0.023283029
2.395714 0.023180075
2.396714 0.023076264
2.397714 0.022971600000000002
2.398714 0.022866082
2.399714 0.022759715
2.400714 0.022652501000000002
2.401714 0.02254444
2.402714 0.022435535000000003
2.403714 0.022325788
2.404714 0.022215203
2.405714 0.02210378
2.406714 0.021991522000000003
2.407714 0.021878432
2.408714 0.021764511
2.409714 0.021649762
2.410714 0.021534186
2.411714 0.021417788
2.412714 0.021300569999999998
2.413714 0.021182532
2.414714 0.021063678
2.415714 0.02094401
2.416714 0.020823532
2.417714 0.020702246
2.418714 0.020580154
2.419714 0.020457259000000002
2.420714 0.020333563
2.421714 0.02020907
2.422714 0.020083781000000002
2.423714 0.0199577
2.424714 0.019830831
2.425714 0.019703174
2.426714 0.019574734
2.427714 0.019445513
2.428714 0.019315515
2.429714 0.019184743
2.430714 0.019053198
2.431714 0.018920885
2.432714 0.018787806
2.433714 0.018653965
2.434714 0.018519364
2.435714 0.018384008
2.436714 0.018247899
2.437714 0.018111042
2.438714 0.017973437000000002
2.439714 0.017835089
2.440714 0.017696002
2.441714 0.017556178
2.442714 0.017415622000000002
2.443714 0.017274335999999998
2.444714 0.017132323
2.445714 0.016989589
2.446714 0.016846137
2.447714 0.016701967999999998
2.448714 0.016557088
2.449714 0.016411499
2.450714 0.016265204999999998
2.451714 0.016118212
2.452714 0.015970522
2.453714 0.015822137
2.454714 0.015673063
2.455714 0.015523304000000002
2.456714 0.015372862
2.457714 0.015221741
2.458714 0.015069945999999999
2.459714 0.014917479999999999
2.460714 0.014764347
2.461714 0.014610551
2.462714 0.014456095
2.463714 0.014300985
2.464714 0.014145224
2.465714 0.013988816
2.466714 0.013831763999999998
2.467714 0.013674071999999999
2.468714 0.013515746000000002
2.469714 0.013356788
2.470714 0.013197203
2.471714 0.013036995
2.472714 0.012876167999999999
2.473714 0.012714724
2.474714 0.012552670000000002
2.475714 0.012390008000000001
2.476714 0.012226745
2.477714 0.012062882
2.478714 0.011898425
2.479714 0.011733377
2.480714 0.011567743
2.481714 0.011401527
2.482714 0.011234733
2.483714 0.011067365
2.484714 0.010899427
2.485714 0.010730925
2.486714 0.010561861
2.487714 0.01039224
2.488714 0.010222067
2.489714 0.010051345
2.490714 0.0098800796
2.491714 0.0097082739
2.492714 0.0095359326
2.493714 0.0093630602
2.494714 0.0091896611
2.495714 0.0090157395
2.496714 0.0088412991
2.497714 0.0086663451
2.498714 0.0084908817
2.499714 0.0083149127
2.500714 0.0081384431
2.501714 0.0079614772
2.502714 0.007784019499999999
2.503714 0.0076060736
2.504714 0.0074276446
2.505714 0.007248736800000001
2.506714 0.007069354599999999
2.507714 0.0068895024
2.508714 0.0067091845
2.509714 0.006528406099999999
2.510714 0.0063471707
2.511714 0.0061654828
2.512714 0.0059833474
2.513714 0.0058007685
2.514714 0.0056177509
2.515714 0.0054342984999999995
2.516714 0.0052504160999999995
2.517714 0.0050661081
2.518714 0.0048813792
2.519714 0.0046962337
2.520714 0.0045106761
2.521714 0.0043247106
2.522714 0.0041383417
2.523714 0.003951574
2.524714 0.0037644120000000004
2.525714 0.0035768600000000003
2.526714 0.0033889227999999998
2.527714 0.0032006046
2.528714 0.0030119098
2.529714 0.0028228429
2.530714 0.0026334084
2.531714 0.0024436107
2.532714 0.0022534543
2.533714 0.0020629437
2.534714 0.0018720833
2.535714 0.0016808774999999998
2.536714 0.001489331
2.537714 0.0012974479
2.538714 0.001105233
2.539714 0.0009126904799999999
2.540714 0.0007198249
2.541714 0.00052664072
2.542714 0.00033314241
2.543714 0.00013933441
2.544714 -5.4778820000000006e-05
2.545714 -0.00024919278999999996
2.546714 -0.00044390308
2.547714 -0.0006389051600000001
2.548714 -0.00083419463
2.549714 -0.001029767
2.550714 -0.0012256177999999999
2.551714 -0.0014217425
2.552714 -0.0016181366
2.553714 -0.0018147957
2.554714 -0.0020117153
2.555714 -0.0022088909
2.556714 -0.0024063179999999997
2.557714 -0.0026039921
2.558714 -0.0028019087
2.559714 -0.0030000632
2.560714 -0.0031984513000000003
2.561714 -0.0033970682
2.562714 -0.0035959096
2.563714 -0.0037949706999999997
2.564714 -0.0039942472
2.565714 -0.0041937343
2.566714 -0.0043934277
2.567714 -0.0045933226
2.568714 -0.0047934147
2.569714 -0.0049936993
2.570714 -0.0051941719
2.571714 -0.0053948279
2.572714 -0.005595662899999999
2.573714 -0.0057966718
2.574714 -0.0059978505000000005
2.575714 -0.0061991945000000005
2.576714 -0.0064006985
2.577714 -0.006602358200000001
2.578714 -0.0068041692
2.579714 -0.0070061265
2.580714 -0.007208225699999999
2.581714 -0.0074104624
2.582714 -0.0076128323
2.583714 -0.0078153302
2.584714 -0.008017951799999999
2.585714 -0.008220692
2.586714 -0.0084235464
2.587714 -0.0086265107
2.588714 -0.0088295797
2.589714 -0.0090327499
2.590714 -0.0092360155
2.591714 -0.0094393727
2.592714 -0.0096428164
2.593714 -0.0098463424
2.594714 -0.010049946
2.595714 -0.010253624
2.596714 -0.010457369
2.597714 -0.010661179
2.598714 -0.010865049
2.599714 -0.011068973
2.600714 -0.011272947
2.601714 -0.011476968
2.602714 -0.01168103
2.603714 -0.01188513
2.604714 -0.012089261
2.605714 -0.012293420000000001
2.606714 -0.012497604
2.607714 -0.012701807
2.608714 -0.012906024
2.609714 -0.013110250999999998
2.610714 -0.013314484
2.611714 -0.013518718999999998
2.612714 -0.013722950999999999
2.613714 -0.013927174999999998
2.614714 -0.014131387999999998
2.615714 -0.014335585
2.616714 -0.014539762999999999
2.617714 -0.014743916000000001
2.618714 -0.014948040000000001
2.619714 -0.015152131000000001
2.620714 -0.015356185
2.621714 -0.015560197
2.622714 -0.015764164
2.623714 -0.01596808
2.624714 -0.016171942
2.625714 -0.016375746
2.626714 -0.016579487
2.627714 -0.016783162
2.628714 -0.016986766
2.629714 -0.017190297
2.630714 -0.017393747
2.631714 -0.017597114
2.632714 -0.017800396
2.633714 -0.018003586
2.634714 -0.018206681
2.635714 -0.018409677
2.636714 -0.018612570000000002
2.637714 -0.018815357
2.638714 -0.019018032
2.639714 -0.019220591999999998
2.640714 -0.019423034000000002
2.641714 -0.019625352999999998
2.642714 -0.019827546
2.643714 -0.020029607999999997
2.644714 -0.020231536
2.645714 -0.020433326
2.646714 -0.020634974
2.647714 -0.020836476
2.648714 -0.021037827999999998
2.649714 -0.021239024999999998
2.650714 -0.021440066
2.651714 -0.021640946
2.652714 -0.021841661999999998
2.653714 -0.022042209
2.654714 -0.022242585
2.655714 -0.022442784
2.656714 -0.022642803
2.657714 -0.022842639
2.658714 -0.023042287999999998
2.659714 -0.023241747
2.660714 -0.023441010999999998
2.661714 -0.023640077000000002
2.662714 -0.023838942000000002
2.663714 -0.024037601999999998
2.664714 -0.024236052
2.665714 -0.02443429
2.666714 -0.024632312
2.667714 -0.024830116
2.668714 -0.025027696000000002
2.669714 -0.025225049000000003
2.670714 -0.025422173000000003
2.671714 -0.02561906
2.672714 -0.025815712
2.673714 -0.026012122
2.674714 -0.026208287
2.675714 -0.026404203
2.676714 -0.026599868
2.677714 -0.026795277000000003
2.678714 -0.026990427
2.679714 -0.027185315
2.680714 -0.027379938000000003
2.681714 -0.02757429
2.682714 -0.027768368999999998
2.683714 -0.027962172
2.684714 -0.028155695
2.685714 -0.028348932
2.686714 -0.028541881999999998
2.687714 -0.028734541
2.688714 -0.028926905
2.689714 -0.029118973
2.690714 -0.029310738000000003
2.691714 -0.029502201
2.692714 -0.029693355
2.693714 -0.029884194
2.694714 -0.03007472
2.695714 -0.030264925
2.696714 -0.03045481
2.697714 -0.030644369
2.698714 -0.030833595999999998
2.699714 -0.031022492000000002
2.700714 -0.03121105
2.701714 -0.03139927
2.702714 -0.031587146999999996
2.703714 -0.031774674
2.704714 -0.031961853000000005
2.705714 -0.032148676
2.706714 -0.032335144
2.707714 -0.032521252
2.708714 -0.032706994999999996
2.709714 -0.032892369000000005
2.710714 -0.033077374
2.711714 -0.033262002000000006
2.712714 -0.033446253
2.713714 -0.033630122
2.714714 -0.033813607
2.715714 -0.033996705
2.716714 -0.03417941
2.717714 -0.034361723
2.718714 -0.034543635999999996
2.719714 -0.034725148
2.720714 -0.034906255
2.721714 -0.035086954999999996
2.722714 -0.035267245
2.723714 -0.035447118
2.724714 -0.035626575
2.725714 -0.03580561
2.726714 -0.03598422
2.727714 -0.036162403
2.728714 -0.036340154
2.729714 -0.036517472
2.730714 -0.036694354
2.731714 -0.036870796
2.732714 -0.037046793
2.733714 -0.037222344
2.734714 -0.037397444
2.735714 -0.037572093
2.736714 -0.037746286
2.737714 -0.037920021
2.738714 -0.038093294
2.739714 -0.038266100000000004
2.740714 -0.038438439
2.741714 -0.038610306
2.742714 -0.038781698
2.743714 -0.038952613
2.744714 -0.039123048
2.745714 -0.039293
2.746714 -0.039462466
2.747714 -0.039631440000000004
2.748714 -0.039799922
2.749714 -0.039967909
2.750714 -0.040135399
2.751714 -0.040302384999999996
2.752714 -0.040468868
2.753714 -0.040634841
2.754714 -0.040800305
2.755714 -0.040965254
2.756714 -0.041129687
2.757714 -0.0412936
2.758714 -0.041456989
2.759714 -0.041619851
2.760714 -0.041782184
2.761714 -0.041943986
2.762714 -0.042105254
2.763714 -0.042265982
2.764714 -0.042426167
2.765714 -0.042585806999999996
2.766714 -0.042744901
2.767714 -0.042903444
2.768714 -0.043061431000000004
2.769714 -0.043218862
2.770714 -0.043375732
2.771714 -0.043532039999999994
2.772714 -0.04368778
2.773714 -0.04384295
2.774714 -0.043997547000000005
2.775714 -0.044151567
2.776714 -0.044305008
2.777714 -0.044457865
2.778714 -0.044610136
2.779714 -0.044761819
2.780714 -0.044912909
2.781714 -0.045063402
2.782714 -0.045213295
2.783714 -0.045362589
2.784714 -0.045511278
2.785714 -0.045659355
2.786714 -0.045806821
2.787714 -0.045953674
2.788714 -0.046099906
2.789714 -0.046245515
2.790714 -0.046390502
2.791714 -0.046534860000000004
2.792714 -0.046678585999999994
2.793714 -0.046821678
2.794714 -0.046964129
2.795714 -0.047105941
2.796714 -0.047247106
2.797714 -0.047387625
2.798714 -0.047527492
2.799714 -0.047666705000000004
2.800714 -0.047805259
2.801714 -0.047943153
2.802714 -0.048080381
2.803714 -0.048216942
2.804714 -0.04835283
2.805714 -0.048488047
2.806714 -0.048622584999999996
2.807714 -0.048756442000000004
2.808714 -0.048889616
2.809714 -0.049022102000000005
2.810714 -0.049153895999999996
2.811714 -0.049284997
2.812714 -0.049415405
2.813714 -0.049545109999999996
2.814714 -0.04967410900000001
2.815714 -0.049802405
2.816714 -0.04992999
2.817714 -0.050056865
2.818714 -0.050183025
2.819714 -0.050308462
2.820714 -0.050433178
2.821714 -0.050557166
2.822714 -0.050680427
2.823714 -0.050802954000000004
2.824714 -0.050924741999999995
2.825714 -0.051045789999999994
2.826714 -0.05116609999999999
2.827714 -0.051285663999999995
2.828714 -0.051404477999999997
2.829714 -0.051522540000000006
2.830714 -0.051639845999999996
2.831714 -0.051756395
2.832714 -0.051872181999999996
2.833714 -0.0519872
2.834714 -0.05210145000000001
2.835714 -0.052214926
2.836714 -0.052327628
2.837714 -0.052439548999999995
2.838714 -0.052550691
2.839714 -0.052661047
2.840714 -0.052770610999999995
2.841714 -0.052879383999999995
2.842714 -0.052987359
2.843714 -0.053094537000000004
2.844714 -0.053200911
2.845714 -0.053306483
2.846714 -0.053411245
2.847714 -0.053515192
2.848714 -0.053618324
2.849714 -0.053720636
2.850714 -0.053822121
2.851714 -0.053922780000000003
2.852714 -0.054022605999999994
2.853714 -0.0541216
2.854714 -0.054219755
2.855714 -0.054317067
2.856714 -0.054413534
2.857714 -0.054509152000000005
2.858714 -0.05460392
2.859714 -0.054697826
2.860714 -0.054790877
2.861714 -0.054883061
2.862714 -0.054974377
2.863714 -0.05506482
2.864714 -0.055154390000000005
2.865714 -0.055243081000000006
2.866714 -0.055330893000000006
2.867714 -0.055417813999999996
2.868714 -0.055503845
2.869714 -0.055588986
2.870714 -0.05567323
2.871714 -0.055756571
2.872714 -0.055839005
2.873714 -0.055920530999999996
2.874714 -0.056001142
2.875714 -0.05608084
2.876714 -0.056159619
2.877714 -0.056237471000000004
2.878714 -0.056314398999999994
2.879714 -0.056390393999999996
2.880714 -0.056465453
2.881714 -0.056539569
2.882714 -0.056612742
2.883714 -0.05668497199999999
2.884714 -0.056756247
2.885714 -0.056826567999999994
2.886714 -0.056895928000000005
2.887714 -0.056964327999999995
2.888714 -0.057031761
2.889714 -0.057098223
2.890714 -0.057163712
2.891714 -0.057228224
2.892714 -0.057291752
2.893714 -0.057354296
2.894714 -0.057415850000000004
2.895714 -0.05747641
2.896714 -0.057535974
2.897714 -0.057594531
2.898714 -0.057652086
2.899714 -0.057708629000000004
2.900714 -0.057764158999999995
2.901714 -0.057818671
2.902714 -0.057872164
2.903714 -0.057924626
2.904714 -0.057976058
2.905714 -0.05802646
2.906714 -0.058075826
2.907714 -0.05812415
2.908714 -0.058171427
2.909714 -0.058217648999999996
2.910714 -0.058262818
2.911714 -0.058306934000000005
2.912714 -0.058349984
2.913714 -0.05839197
2.914714 -0.058432884
2.915714 -0.058472721
2.916714 -0.058511482000000004
2.917714 -0.058549158999999996
2.918714 -0.05858574899999999
2.919714 -0.058621244
2.920714 -0.05865564499999999
2.921714 -0.058688945
2.922714 -0.05872113999999999
2.923714 -0.058752228999999996
2.924714 -0.058782205000000004
2.925714 -0.058811064999999996
2.926714 -0.058838800999999996
2.927714 -0.058865413
2.928714 -0.058890897
2.929714 -0.058915245
2.930714 -0.058938458000000006
2.931714 -0.05896053
2.932714 -0.058981455999999995
2.933714 -0.059001229
2.934714 -0.05901985
2.935714 -0.059037312
2.936714 -0.059053610000000006
2.937714 -0.059068744
2.938714 -0.059082703
2.939714 -0.059095485
2.940714 -0.059107092
2.941714 -0.059117511
2.942714 -0.059126741999999996
2.943714 -0.059134781
2.944714 -0.059141626
2.945714 -0.059147271999999994
2.946714 -0.05915171400000001
2.947714 -0.059154944
2.948714 -0.05915696399999999
2.949714 -0.05915776699999999
2.950714 -0.059157348
2.951714 -0.059155706999999995
2.952714 -0.05915283699999999
2.953714 -0.059148733
2.954714 -0.059143390000000004
2.955714 -0.059136807000000007
2.956714 -0.059128978
2.957714 -0.059119903
2.958714 -0.059109571
2.959714 -0.059097982
2.960714 -0.059085135999999996
2.961714 -0.059071026
2.962714 -0.059055648
2.963714 -0.059038994000000004
2.964714 -0.059021066000000004
2.965714 -0.059001858
2.966714 -0.058981363
2.967714 -0.058959582
2.968714 -0.058936508
2.969714 -0.058912142
2.970714 -0.058886473
2.971714 -0.058859498999999996
2.972714 -0.058831222
2.973714 -0.058801635000000005
2.974714 -0.058770733
2.975714 -0.058738509
2.976714 -0.058704964
2.977714 -0.058670097000000004
2.978714 -0.058633898000000004
2.979714 -0.058596366
2.980714 -0.05855749500000001
2.981714 -0.058517284999999995
2.982714 -0.05847573
2.983714 -0.058432826
2.984714 -0.05838857000000001
2.985714 -0.058342959
2.986714 -0.058295991000000005
2.987714 -0.058247655
2.988714 -0.058197958
2.989714 -0.058146885999999995
2.990714 -0.058094441
2.991714 -0.058040616999999996
2.992714 -0.05798541200000001
2.993714 -0.057928823000000004
2.994714 -0.057870847999999996
2.995714 -0.057811476
2.996714 -0.057750713
2.997714 -0.057688548
2.998714 -0.057624979
2.999714 -0.057560008
3.000714 -0.057493621999999994
3.001714 -0.057425827
3.002714 -0.057356613
3.003714 -0.057285978
3.004714 -0.057213916
3.005714 -0.057140429
3.006714 -0.05706551
3.007714 -0.056989159000000005
3.008714 -0.05691137
3.009714 -0.056832138
3.010714 -0.056751462
3.011714 -0.056669337
3.012714 -0.056585763
3.013714 -0.056500733
3.014714 -0.05641424800000001
3.015714 -0.056326301999999995
3.016714 -0.056236889
3.017714 -0.056146009999999996
3.018714 -0.05605365700000001
3.019714 -0.055959832
3.020714 -0.055864529
3.021714 -0.055767747
3.022714 -0.05566948099999999
3.023714 -0.05556973
3.024714 -0.05546849
3.025714 -0.055365758999999994
3.026714 -0.055261538
3.027714 -0.055155815999999996
3.028714 -0.055048597
3.029714 -0.054939877
3.030714 -0.054829648999999994
3.031714 -0.054717914000000006
3.032714 -0.054604665000000004
3.033714 -0.054489909
3.034714 -0.054373633000000005
3.035714 -0.054255837999999994
3.036714 -0.054136524000000005
3.037714 -0.054015691000000005
3.038714 -0.053893332
3.039714 -0.053769443
3.040714 -0.053644023
3.041714 -0.053517072
3.042714 -0.053388584999999995
3.043714 -0.05325856
3.044714 -0.053126998999999994
3.045714 -0.052993896000000006
3.046714 -0.052859249999999997
3.047714 -0.052723061999999994
3.048714 -0.052585325
3.049714 -0.05244603999999999
3.050714 -0.05230520599999999
3.051714 -0.052162819
3.052714 -0.05201887699999999
3.053714 -0.051873380999999996
3.054714 -0.051726325
3.055714 -0.051577709
3.056714 -0.051427534
3.057714 -0.051275792
3.058714 -0.051122484999999995
3.059714 -0.050967611999999995
3.060714 -0.050811173
3.061714 -0.050653161999999995
3.062714 -0.05049358
3.063714 -0.050332426
3.064714 -0.050169701000000004
3.065714 -0.050005398
3.066714 -0.049839524
3.067714 -0.049672072000000005
3.068714 -0.049503037
3.069714 -0.049332425000000006
3.070714 -0.049160235
3.071714 -0.048986460999999995
3.072714 -0.048811105
3.073714 -0.048634165
3.074714 -0.048455643
3.075714 -0.048275533
3.076714 -0.048093838
3.077714 -0.047910557
3.078714 -0.047725688999999995
3.079714 -0.047539236
3.080714 -0.047351193
3.081714 -0.047161563999999996
3.082714 -0.046970345999999996
3.083714 -0.046777539
3.084714 -0.046583143
3.085714 -0.046387158
3.086714 -0.046189583
3.087714 -0.04599042
3.088714 -0.045789668
3.089714 -0.045587326000000004
3.090714 -0.045383396
3.091714 -0.045177876
3.092714 -0.04497077
3.093714 -0.044762075
3.094714 -0.044551794000000006
3.095714 -0.044339923999999996
3.096714 -0.044126468
3.097714 -0.043911428999999995
3.098714 -0.043694803
3.099714 -0.043476594
3.100714 -0.043256802000000004
3.101714 -0.043035427
3.102714 -0.042812471
3.103714 -0.042587935
3.104714 -0.042361818
3.105714 -0.042134125
3.106714 -0.041904853
3.107714 -0.041674008
3.108714 -0.041441587
3.109714 -0.041207595
3.110714 -0.040972032
3.111714 -0.040734897
3.112714 -0.040496193
3.113714 -0.040255924
3.114714 -0.040014088
3.115714 -0.03977069
3.116714 -0.039525732
3.117714 -0.039279214
3.118714 -0.039031138
3.119714 -0.038781506
3.120714 -0.03853032
3.121714 -0.038277582
3.122714 -0.038023296
3.123714 -0.037767462
3.124714 -0.037510082
3.125714 -0.03725116
3.126714 -0.036990698
3.127714 -0.036728699
3.128714 -0.036465164
3.129714 -0.036200098
3.130714 -0.035933501
3.131714 -0.035665376
3.132714 -0.035395726
3.133714 -0.035124553999999995
3.134714 -0.034851866
3.135714 -0.034577661
3.136714 -0.034301943
3.137714 -0.034024715000000004
3.138714 -0.033745982
3.139714 -0.033465744
3.140714 -0.033184007
3.141714 -0.032900774
3.142714 -0.032616048999999994
3.143714 -0.032329833
3.144714 -0.032042133
3.145714 -0.031752951
3.146714 -0.031462294
3.147714 -0.031170162
3.148714 -0.030876558999999998
3.149714 -0.030581492999999998
3.150714 -0.030284966000000003
3.151714 -0.029986983000000002
3.152714 -0.029687548999999997
3.153714 -0.029386664
3.154714 -0.029084340000000004
3.155714 -0.028780576999999998
3.156714 -0.02847538
3.157714 -0.028168756000000003
3.158714 -0.027860709999999997
3.159714 -0.027551243000000003
3.160714 -0.027240365
3.161714 -0.026928078
3.162714 -0.026614390999999998
3.163714 -0.026299306999999997
3.164714 -0.025982832
3.165714 -0.025664970999999998
3.166714 -0.025345731000000003
3.167714 -0.025025118
3.168714 -0.024703139
3.169714 -0.024379799
3.170714 -0.024055102000000002
3.171714 -0.023729056000000002
3.172714 -0.023401668
3.173714 -0.023072945
3.174714 -0.022742891
3.175714 -0.022411515
3.176714 -0.022078821999999998
3.177714 -0.021744819
3.178714 -0.021409514
3.179714 -0.021072912
3.180714 -0.020735023
3.181714 -0.020395851
3.182714 -0.020055403
3.183714 -0.019713688
3.184714 -0.019370712
3.185714 -0.019026482
3.186714 -0.018681007
3.187714 -0.018334292999999998
3.188714 -0.017986348
3.189714 -0.017637179
3.190714 -0.017286792999999998
3.191714 -0.016935198999999998
3.192714 -0.016582404
3.193714 -0.016228415
3.194714 -0.015873241
3.195714 -0.015516889
3.196714 -0.015159367
3.197714 -0.014800685
3.198714 -0.014440848000000001
3.199714 -0.014079864
3.200714 -0.013717743999999999
3.201714 -0.013354493
3.202714 -0.012990122
3.203714 -0.012624638
3.204714 -0.012258049
3.205714 -0.011890364
3.206714 -0.011521591999999999
3.207714 -0.011151741
3.208714 -0.01078082
3.209714 -0.010408836999999999
3.210714 -0.010035803000000001
3.211714 -0.0096617245
3.212714 -0.009286611699999999
3.213714 -0.0089104738
3.214714 -0.0085333202
3.215714 -0.0081551596
3.216714 -0.0077760013999999995
3.217714 -0.0073958552
3.218714 -0.0070147303999999995
3.219714 -0.0066326371
3.220714 -0.0062495848
3.221714 -0.0058655831
3.222714 -0.005480642
3.223714 -0.0050947714
3.224714 -0.0047079815
3.225714 -0.0043202825
3.226714 -0.0039316848
3.227714 -0.0035421985
3.228714 -0.0031518342
3.229714 -0.0027606025
3.230714 -0.0023685139
3.231714 -0.0019755793
3.232714 -0.0015818096
3.233714 -0.0011872154999999999
3.234714 -0.00079180827
3.235714 -0.00039559895000000004
3.236714 1.4012188e-06
3.237714 0.00039918091
3.238714 0.00079772872
3.239714 0.0011970332
3.240714 0.0015970827
3.241714 0.0019978655
3.242714 0.00239937
3.243714 0.0028015842
3.244714 0.0032044962
3.245714 0.0036080939
3.246714 0.0040123654
3.247714 0.0044172986
3.248714 0.0048228809
3.249714 0.0052291001
3.250714 0.0056359439999999995
3.251714 0.0060433998
3.252714 0.0064514556
3.253714 0.0068600981
3.254714 0.0072693147
3.255714 0.007679093
3.256714 0.0080894199
3.257714 0.0085002823
3.258714 0.0089116678
3.259714 0.0093235634
3.260714 0.009735956
3.261714 0.010148832
3.262714 0.010562178
3.263714 0.010975981999999999
3.264714 0.01139023
3.265714 0.011804909
3.266714 0.012220005999999999
3.267714 0.012635506999999999
3.268714 0.013051397
3.269714 0.013467665
3.270714 0.013884297
3.271714 0.014301277
3.272714 0.014718594
3.273714 0.015136233999999998
3.274714 0.015554181
3.275714 0.015972424
3.276714 0.016390947
3.277714 0.016809737
3.278714 0.017228778
3.279714 0.017648058
3.280714 0.018067562
3.281714 0.018487275999999997
3.282714 0.018907184
3.283714 0.019327274999999998
3.284714 0.019747531
3.285714 0.02016794
3.286714 0.020588486
3.287714 0.021009155999999998
3.288714 0.021429932999999998
3.289714 0.021850805
3.290714 0.022271756
3.291714 0.02269277
3.292714 0.023113834
3.293714 0.023534932
3.294714 0.02395605
3.295714 0.024377172
3.296714 0.024798282999999997
3.297714 0.025219368
3.298714 0.025640414
3.299714 0.026061402999999997
3.300714 0.026482319999999997
3.301714 0.026903153
3.302714 0.027323884
3.303714 0.027744498
3.304714 0.028164979
3.305714 0.028585311000000002
3.306714 0.02900548
3.307714 0.029425471
3.308714 0.029845267999999998
3.309714 0.030264858
3.310714 0.030684221
3.311714 0.031103344999999998
3.312714 0.031522213
3.313714 0.031940808
3.314714 0.032359114
3.315714 0.032777118
3.316714 0.033194805
3.317714 0.033612156
3.318714 0.034029156
3.319714 0.034445789000000004
3.320714 0.034862040999999996
3.321714 0.035277894
3.322714 0.035693333
3.323714 0.036108345
3.324714 0.036522909
3.325714 0.036937013000000005
3.326714 0.037350639000000005
3.327714 0.037763771
3.328714 0.038176394
3.329714 0.038588491999999995
3.330714 0.03900005
3.331714 0.039411048000000004
3.332714 0.039821475999999995
3.333714 0.040231313
3.334714 0.040640545
3.335714 0.041049154
3.336714 0.041457126000000004
3.337714 0.041864446
3.338714 0.042271096
3.339714 0.04267706
3.340714 0.043082322
3.341714 0.043486865
3.342714 0.043890672000000006
3.343714 0.044293731
3.344714 0.044696021
3.345714 0.045097529
3.346714 0.045498236000000004
3.347714 0.045898129
3.348714 0.046297188999999996
3.349714 0.046695399
3.350714 0.047092745
3.351714 0.047489209
3.352714 0.047884776999999996
3.353714 0.04827943
3.354714 0.048673153000000004
3.355714 0.049065926999999995
3.356714 0.04945774
3.357714 0.049848575000000006
3.358714 0.050238414999999995
3.359714 0.050627242
3.360714 0.051015039
3.361714 0.051401788000000004
3.362714 0.051787478
3.363714 0.052172085
3.364714 0.052555598
3.365714 0.052937999
3.366714 0.053319271
3.367714 0.053699402
3.368714 0.054078369
3.369714 0.05445616
3.370714 0.054832757
3.371714 0.055208144
3.372714 0.055582303
3.373714 0.055955217
3.374714 0.05632687199999999
3.375714 0.056697248000000006
3.376714 0.057066331
3.377714 0.057434104
3.378714 0.057800557
3.379714 0.058165664
3.380714 0.058529415
3.381714 0.058891787
3.382714 0.059252768000000004
3.383714 0.059612346
3.384714 0.059970497
3.385714 0.06032720600000001
3.386714 0.060682458999999994
3.387714 0.061036239
3.388714 0.061388535
3.389714 0.061739323
3.390714 0.062088593000000004
3.391714 0.062436325
3.392714 0.062782504
3.393714 0.06312711
3.394714 0.06347013400000001
3.395714 0.06381155699999999
3.396714 0.064151362
3.397714 0.064489531
3.398714 0.064826052
3.399714 0.065160909
3.400714 0.06549408400000001
3.401714 0.065825565
3.402714 0.066155335
3.403714 0.066483376
3.404714 0.066809676
3.405714 0.067134219
3.406714 0.067456986
3.407714 0.067777961
3.408714 0.068097131
3.409714 0.068414485
3.410714 0.068729999
3.411714 0.06904366299999999
3.412714 0.069355464
3.413714 0.069665385
3.414714 0.069973408
3.415714 0.070279522
3.416714 0.07058371
3.417714 0.070885953
3.418714 0.07118624100000001
3.419714 0.071484561
3.420714 0.07178089
3.421714 0.07207522300000001
3.422714 0.07236754199999999
3.423714 0.07265782900000001
3.424714 0.072946073
3.425714 0.073232257
3.426714 0.073516369
3.427714 0.073798391
3.428714 0.074078311
3.429714 0.074356113
3.430714 0.074631785
3.431714 0.074905314
3.432714 0.075176684
3.433714 0.075445883
3.434714 0.075712893
3.435714 0.075977703
3.436714 0.076240301
3.437714 0.07650066999999999
3.438714 0.076758798
3.439714 0.077014673
3.440714 0.07726827800000001
3.441714 0.077519601
3.442714 0.077768631
3.443714 0.07801535
3.444714 0.078259746
3.445714 0.07850180799999999
3.446714 0.078741525
3.447714 0.078978878
3.448714 0.07921386300000001
3.449714 0.079446461
3.450714 0.079676654
3.451714 0.079904438
3.452714 0.080129801
3.453714 0.080352725
3.454714 0.080573198
3.455714 0.080791209
3.456714 0.081006746
3.457714 0.081219798
3.458714 0.081430352
3.459714 0.081638398
3.460714 0.081843924
3.461714 0.082046917
3.462714 0.082247361
3.463714 0.082445249
3.464714 0.082640571
3.465714 0.08283331399999999
3.466714 0.083023467
3.467714 0.083211018
3.468714 0.083395955
3.469714 0.083578267
3.470714 0.083757949
3.471714 0.083934981
3.472714 0.08410936
3.473714 0.084281072
3.474714 0.084450108
3.475714 0.084616453
3.476714 0.084780098
3.477714 0.084941037
3.478714 0.085099257
3.479714 0.085254747
3.480714 0.085407495
3.481714 0.08555749700000001
3.482714 0.085704739
3.483714 0.085849216
3.484714 0.085990917
3.485714 0.08612982899999999
3.486714 0.08626594200000001
3.487714 0.08639924900000001
3.488714 0.086529745
3.489714 0.086657418
3.490714 0.086782256
3.491714 0.086904253
3.492714 0.087023398
3.493714 0.087139686
3.494714 0.087253103
3.495714 0.087363645
3.496714 0.087471301
3.497714 0.08757606300000001
3.498714 0.087677926
3.499714 0.087776879
3.500714 0.087872916
3.501714 0.087966031
3.502714 0.08805621200000001
3.503714 0.088143453
3.504714 0.088227744
3.505714 0.08830908300000001
3.506714 0.08838746
3.507714 0.088462868
3.508714 0.088535296
3.509714 0.088604743
3.510714 0.088671199
3.511714 0.088734657
3.512714 0.08879511699999999
3.513714 0.088852568
3.514714 0.088906998
3.515714 0.08895840699999999
3.516714 0.089006789
3.517714 0.089052139
3.518714 0.08909445
3.519714 0.089133717
3.520714 0.08916993399999999
3.521714 0.089203089
3.522714 0.08923318799999999
3.523714 0.08926022
3.524714 0.089284178
3.525714 0.08930505700000001
3.526714 0.089322857
3.527714 0.089337572
3.528714 0.089349196
3.529714 0.089357723
3.530714 0.089363154
3.531714 0.089365483
3.532714 0.089364703
3.533714 0.08936081400000001
3.534714 0.089353812
3.535714 0.08934369
3.536714 0.08933044700000001
3.537714 0.089314079
3.538714 0.089294586
3.539714 0.08927196
3.540714 0.089246203
3.541714 0.089217309
3.542714 0.08918527700000001
3.543714 0.08915010300000001
3.544714 0.089111784
3.545714 0.089070323
3.546714 0.089025713
3.547714 0.088977953
3.548714 0.088927045
3.549714 0.088872988
3.550714 0.088815775
3.551714 0.08875540800000001
3.552714 0.088691886
3.553714 0.088625209
3.554714 0.08855537200000001
3.555714 0.088482379
3.556714 0.08840622599999999
3.557714 0.088326912
3.558714 0.088244444
3.559714 0.088158814
3.560714 0.088070025
3.561714 0.08797808
3.562714 0.087882974
3.563714 0.087784708
3.564714 0.087683287
3.565714 0.087578711
3.566714 0.087470975
3.567714 0.087360089
3.568714 0.08724604799999999
3.569714 0.08712885299999999
3.570714 0.087008509
3.571714 0.086885015
3.572714 0.086758373
3.573714 0.08662858200000001
3.574714 0.08649564700000001
3.575714 0.08635957500000001
3.576714 0.08622036
3.577714 0.086078007
3.578714 0.085932523
3.579714 0.085783901
3.580714 0.085632154
3.581714 0.085477281
3.582714 0.085319282
3.583714 0.085158163
3.584714 0.084993924
3.585714 0.084826571
3.586714 0.08465611
3.587714 0.084482541
3.588714 0.084305869
3.589714 0.08412610000000001
3.590714 0.083943235
3.591714 0.08375727899999999
3.592714 0.083568238
3.593714 0.083376112
3.594714 0.083180913
3.595714 0.08298264
3.596714 0.0827813
3.597714 0.082576892
3.598714 0.082369428
3.599714 0.082158914
3.600714 0.08194535
3.601714 0.081728748
3.602714 0.081509107
3.603714 0.081286434
3.604714 0.081060739
3.605714 0.080832024
3.606714 0.080600299
3.607714 0.080365565
3.608714 0.08012783400000001
3.609714 0.07988711
3.610714 0.0796434
3.611714 0.07939671
3.612714 0.07914705200000001
3.613714 0.078894431
3.614714 0.078638847
3.615714 0.078380317
3.616714 0.078118843
3.617714 0.077854434
3.618714 0.077587098
3.619714 0.077316846
3.620714 0.077043683
3.621714 0.076767622
3.622714 0.076488662
3.623714 0.07620682000000001
3.624714 0.075922103
3.625714 0.075634517
3.626714 0.075344072
3.627714 0.075050781
3.628714 0.07475465
3.629714 0.074455683
3.630714 0.07415390000000001
3.631714 0.073849305
3.632714 0.07354190499999999
3.633714 0.073231716
3.634714 0.07291874500000001
3.635714 0.072603003
3.636714 0.072284497
3.637714 0.071963243
3.638714 0.071639247
3.639714 0.071312522
3.640714 0.07098307799999999
3.641714 0.070650928
3.642714 0.070316083
3.643714 0.069978548
3.644714 0.069638342
3.645714 0.069295475
3.646714 0.068949955
3.647714 0.06860179699999999
3.648714 0.068251014
3.649714 0.067897618
3.650714 0.06754162000000001
3.651714 0.067183032
3.652714 0.06682186500000001
3.653714 0.066458131
3.654714 0.066091848
3.655714 0.065723027
3.656714 0.065351679
3.657714 0.06497781700000001
3.658714 0.064601458
3.659714 0.064222608
3.660714 0.063841289
3.661714 0.06345750900000001
3.662714 0.06307128399999999
3.663714 0.062682625
3.664714 0.062291550999999994
3.665714 0.061898073
3.666714 0.061502208999999995
3.667714 0.061103969
3.668714 0.060703367
3.669714 0.060300418
3.670714 0.059895142
3.671714 0.059487547999999994
3.672714 0.059077656000000006
3.673714 0.058665476
3.674714 0.058251026
3.675714 0.057834323
3.676714 0.057415378999999996
3.677714 0.056994212
3.678714 0.056570831999999995
3.679714 0.05614526500000001
3.680714 0.05571752
3.681714 0.055287615000000005
3.682714 0.054855563
3.683714 0.054421381
3.684714 0.053985085
3.685714 0.053546694
3.686714 0.053106225
3.687714 0.052663695999999996
3.688714 0.052219116999999995
3.689714 0.051772506999999995
3.690714 0.051323889
3.691714 0.050873273999999996
3.692714 0.050420681
3.693714 0.049966126
3.694714 0.04950962
3.695714 0.049051187999999996
3.696714 0.048590847
3.697714 0.048128614
3.698714 0.047664506999999995
3.699714 0.04719854
3.700714 0.046730733999999996
3.701714 0.046261106
3.702714 0.045789676
3.703714 0.045316459999999996
3.704714 0.044841474
3.705714 0.044364738
3.706714 0.043886271000000004
3.707714 0.043406093
3.708714 0.042924218
3.709714 0.042440669
3.710714 0.041955462
3.711714 0.041468616
3.712714 0.040980149
3.713714 0.040490081
3.714714 0.039998433
3.715714 0.039505222
3.716714 0.039010466
3.717714 0.038514184
3.718714 0.038016398
3.719714 0.037517125000000005
3.720714 0.037016388000000004
3.721714 0.036514201
3.722714 0.036010589
3.723714 0.035505567
3.724714 0.034999157999999995
3.725714 0.03449138
3.726714 0.033982255
3.727714 0.033471803
3.728714 0.032960044
3.729714 0.032446999
3.730714 0.031932685
3.731714 0.031417125
3.732714 0.03090034
3.733714 0.030382347
3.734714 0.02986317
3.735714 0.029342828
3.736714 0.028821343000000003
3.737714 0.028298736999999997
3.738714 0.027775028000000004
3.739714 0.027250240000000002
3.740714 0.026724392000000003
3.741714 0.026197504
3.742714 0.025669602000000003
3.743714 0.025140704
3.744714 0.024610831
3.745714 0.024080004
3.746714 0.023548248
3.747714 0.023015583
3.748714 0.022482029
3.749714 0.021947609
3.750714 0.021412344
3.751714 0.020876257999999998
3.752714 0.020339371
3.753714 0.019801705
3.754714 0.019263283
3.755714 0.018724127
3.756714 0.01818426
3.757714 0.017643702
3.758714 0.017102476999999998
3.759714 0.016560608
3.760714 0.016018115
3.761714 0.015475022000000001
3.762714 0.014931351
3.763714 0.014387124
3.764714 0.013842364000000001
3.765714 0.013297095
3.766714 0.012751338
3.767714 0.012205118
3.768714 0.011658455
3.769714 0.011111375
3.770714 0.010563897999999999
3.771714 0.010016048
3.772714 0.0094678486
3.773714 0.0089193221
3.774714 0.008370492299999999
3.775714 0.0078213816
3.776714 0.0072720133000000005
3.777714 0.006722410799999999
3.778714 0.0061725972
3.779714 0.0056225956
3.780714 0.0050724291
3.781714 0.0045221212
3.782714 0.003971695
3.783714 0.0034211738
3.784714 0.0028705814000000002
3.785714 0.0023199406999999997
3.786714 0.0017692753
3.787714 0.0012186085
3.788714 0.00066796365
3.789714 0.00011736419000000001
3.790714 -0.00043316645
3.791714 -0.0009836048799999999
3.792714 -0.0015339275999999998
3.793714 -0.0020841111
3.794714 -0.0026341319
3.795714 -0.0031839663
3.796714 -0.0037335911
3.797714 -0.0042829826
3.798714 -0.0048321177
3.799714 -0.0053809723
3.800714 -0.0059295230999999995
3.801714 -0.006477746500000001
3.802714 -0.007025618799999999
3.803714 -0.0075731165
3.804714 -0.008120216100000001
3.805714 -0.0086668937
3.806714 -0.009213125999999999
3.807714 -0.0097588898
3.808714 -0.010304161
3.809714 -0.010848916
3.810714 -0.011393132
3.811714 -0.011936784
3.812714 -0.012479849
3.813714 -0.013022304
3.814714 -0.013564124999999998
3.815714 -0.014105289000000002
3.816714 -0.014645772000000001
3.817714 -0.015185551
3.818714 -0.015724602
3.819714 -0.0162629
3.820714 -0.016800425
3.821714 -0.01733715
3.822714 -0.017873054
3.823714 -0.018408112
3.824714 -0.018942300999999998
3.825714 -0.019475598
3.826714 -0.02000798
3.827714 -0.020539423
3.828714 -0.021069903
3.829714 -0.021599398
3.830714 -0.022127881999999998
3.831714 -0.022655335000000002
3.832714 -0.023181732
3.833714 -0.02370705
3.834714 -0.024231266
3.835714 -0.024754356
3.836714 -0.025276298
3.837714 -0.025797068
3.838714 -0.026316640999999998
3.839714 -0.026834998000000002
3.840714 -0.027352111999999998
3.841714 -0.027867959999999997
3.842714 -0.028382521
3.843714 -0.02889577
3.844714 -0.029407686
3.845714 -0.029918243
3.846714 -0.03042742
3.847714 -0.030935191999999997
3.848714 -0.031441537
3.849714 -0.031946433999999996
3.850714 -0.032449857
3.851714 -0.032951785
3.852714 -0.033452193
3.853714 -0.033951062000000004
3.854714 -0.034448364999999995
3.855714 -0.034944082
3.856714 -0.035438189
3.857714 -0.035930664
3.858714 -0.036421482
3.859714 -0.036910623999999996
3.860714 -0.037398067
3.861714 -0.037883787
3.862714 -0.03836776
3.863714 -0.038849967
3.864714 -0.039330384
3.865714 -0.039808991
3.866714 -0.040285764
3.867714 -0.04076068
3.868714 -0.041233716
3.869714 -0.041704852
3.870714 -0.042174067
3.871714 -0.042641335
3.872714 -0.043106638
3.873714 -0.043569953
3.874714 -0.044031258000000004
3.875714 -0.044490531
3.876714 -0.044947748999999995
3.877714 -0.045402892
3.878714 -0.045855937
3.879714 -0.046306865999999995
3.880714 -0.046755653
3.881714 -0.04720228
3.882714 -0.047646725
3.883714 -0.048088966
3.884714 -0.048528981
3.885714 -0.048966752
3.886714 -0.049402256000000005
3.887714 -0.049835467
3.888714 -0.050266372000000004
3.889714 -0.050694944
3.890714 -0.051121168999999994
3.891714 -0.051545020000000004
3.892714 -0.051966478
3.893714 -0.05238552700000001
3.894714 -0.052802141999999996
3.895714 -0.053216302
3.896714 -0.053627986999999995
3.897714 -0.05403717500000001
3.898714 -0.054443848999999996
3.899714 -0.05484799
3.900714 -0.055249577
3.901714 -0.05564859
3.902714 -0.056045008
3.903714 -0.056438812000000005
3.904714 -0.056829978999999996
3.905714 -0.057218492
3.906714 -0.057604333
3.907714 -0.057987478999999995
3.908714 -0.058367912
3.909714 -0.058745616
3.910714 -0.059120567
3.911714 -0.059492746
3.912714 -0.059862138
3.913714 -0.060228718
3.914714 -0.06059247
3.915714 -0.060953374
3.916714 -0.061311416
3.917714 -0.06166657
3.918714 -0.062018825
3.919714 -0.062368158
3.920714 -0.062714552
3.921714 -0.063057989
3.922714 -0.063398445
3.923714 -0.06373591
3.924714 -0.064070366
3.925714 -0.064401788
3.926714 -0.064730167
3.927714 -0.065055478
3.928714 -0.06537770999999999
3.929714 -0.065696839
3.930714 -0.066012854
3.931714 -0.066325732
3.932714 -0.066635461
3.933714 -0.06694202299999999
3.934714 -0.067245401
3.935714 -0.067545578
3.936714 -0.06784253600000001
3.937714 -0.068136258
3.938714 -0.068426732
3.939714 -0.06871394
3.940714 -0.06899786499999999
3.941714 -0.06927849
3.942714 -0.069555803
3.943714 -0.06982978699999999
3.944714 -0.07010042300000001
3.945714 -0.07036770099999999
3.946714 -0.070631603
3.947714 -0.07089211100000001
3.948714 -0.071149215
3.949714 -0.07140289500000001
3.950714 -0.071653142
3.951714 -0.071899936
3.952714 -0.07214326800000001
3.953714 -0.072383124
3.954714 -0.072619488
3.955714 -0.072852342
3.956714 -0.073081674
3.957714 -0.073307473
3.958714 -0.07352972799999999
3.959714 -0.07374842
3.960714 -0.073963532
3.961714 -0.074175058
3.962714 -0.074382982
3.963714 -0.074587291
3.964714 -0.07478797300000001
3.965714 -0.074985018
3.966714 -0.075178407
3.967714 -0.075368135
3.968714 -0.075554184
3.969714 -0.075736543
3.970714 -0.0759152
3.971714 -0.076090143
3.972714 -0.076261361
3.973714 -0.076428842
3.974714 -0.076592574
3.975714 -0.07675254000000001
3.976714 -0.076908735
3.977714 -0.07706114600000001
3.978714 -0.077209767
3.979714 -0.077354582
3.980714 -0.07749557800000001
3.981714 -0.077632751
3.982714 -0.077766081
3.983714 -0.077895564
3.984714 -0.078021188
3.985714 -0.078142947
3.986714 -0.07826082300000001
3.987714 -0.078374811
3.988714 -0.07848490500000001
3.989714 -0.078591087
3.990714 -0.078693352
3.991714 -0.078791688
3.992714 -0.07888609
3.993714 -0.078976544
3.994714 -0.079063047
3.995714 -0.079145585
3.996714 -0.07922415399999999
3.997714 -0.07929874099999999
3.998714 -0.07936934100000001
3.999714 -0.079435948
4.000714 -0.079498551
4.001714 -0.079557137
4.002714 -0.079611706
4.003714 -0.079662248
4.004714 -0.07970875599999999
4.005714 -0.079751218
4.006714 -0.079789635
4.007714 -0.079823995
4.008714 -0.079854293
4.009714 -0.079880521
4.010714 -0.079902675
4.011714 -0.079920748
4.012714 -0.079934736
4.013714 -0.079944631
4.014714 -0.079950428
4.015714 -0.079952122
4.016714 -0.079949707
4.017715 -0.07994317599999999
4.018714 -0.079932529
4.019714 -0.079917756
4.020714 -0.07989885599999999
4.021714 -0.079875824
4.022714 -0.079848652
4.023714 -0.079817342
4.024714 -0.079781888
4.025714 -0.079742284
4.026714 -0.079698529
4.027714 -0.079650618
4.028714 -0.079598546
4.029714 -0.07954231099999999
4.030715 -0.07948190899999999
4.031714 -0.079417339
4.032714 -0.07934860199999999
4.033714 -0.079275691
4.034714 -0.07919860100000001
4.035714 -0.079117337
4.036714 -0.07903189399999999
4.037714 -0.078942266
4.038714 -0.078848458
4.039714 -0.078750466
4.040714 -0.078648288
4.041714 -0.078541919
4.042714 -0.078431366
4.043715 -0.078316621
4.044714 -0.078197691
4.045714 -0.07807457000000001
4.046714 -0.07794725799999999
4.047714 -0.077815756
4.048714 -0.077680068
4.049714 -0.077540189
4.050714 -0.077396119
4.051714 -0.077247864
4.052714 -0.077095418
4.053714 -0.076938787
4.054714 -0.076777971
4.055714 -0.076612976
4.056714 -0.076443795
4.057714 -0.076270435
4.058714 -0.076092896
4.059714 -0.075911183
4.060714 -0.075725297
4.061714 -0.075535238
4.062714 -0.07534101
4.063715 -0.075142621
4.064714 -0.07494007
4.065714 -0.074733357
4.066714 -0.074522494
4.067714 -0.074307475
4.068714 -0.074088312
4.069714 -0.073865004
4.070714 -0.073637557
4.071714 -0.07340597800000001
4.072714 -0.07317027200000001
4.073714 -0.072930439
4.074714 -0.072686485
4.075714 -0.072438421
4.076715 -0.07218624800000001
4.077714 -0.07192997100000001
4.078714 -0.071669597
4.079714 -0.07140513000000001
4.080714 -0.071136584
4.081714 -0.070863956
4.082714 -0.07058726
4.083714 -0.070306502
4.084714 -0.07002168
4.085714 -0.069732813
4.086714 -0.0694399
4.087714 -0.069142954
4.088714 -0.068841979
4.089714 -0.068536983
4.090714 -0.06822797600000001
4.091714 -0.06791497
4.092714 -0.067597965
4.093714 -0.067276973
4.094714 -0.06695200600000001
4.095714 -0.066623068
4.096714 -0.06629017300000001
4.097714 -0.065953325
4.098714 -0.065612537
4.099714 -0.06526781899999999
4.100714 -0.06491917900000001
4.101714 -0.064566627
4.102714 -0.064210175
4.103714 -0.063849828
4.104714 -0.063485606
4.105714 -0.063117512
4.106714 -0.06274555899999999
4.107714 -0.06236975300000001
4.108714 -0.061990110999999994
4.109715 -0.061606645
4.110714 -0.06121936
4.111714 -0.060828274999999994
4.112714 -0.0604334
4.113714 -0.060034740999999996
4.114714 -0.059632317000000004
4.115714 -0.059226138
4.116714 -0.058816216000000004
4.117714 -0.058402563000000005
4.118714 -0.057985196999999995
4.119714 -0.057564129000000006
4.120714 -0.05713937
4.121714 -0.056710932
4.122715 -0.056278834
4.123714 -0.055843085
4.124714 -0.055403705
4.125714 -0.054960704
4.126714 -0.054514094
4.127714 -0.054063891999999995
4.128714 -0.053610117
4.129714 -0.053152780000000004
4.130714 -0.05269189700000001
4.131714 -0.052227482
4.132714 -0.05175955
4.133714 -0.051288120000000006
4.134714 -0.050813210000000004
4.135714 -0.050334830000000004
4.136714 -0.049853005
4.137714 -0.049367745000000005
4.138714 -0.048879068
4.139714 -0.048386992000000004
4.140714 -0.047891535
4.141714 -0.04739271
4.142715 -0.046890537
4.143714 -0.046385036
4.144714 -0.045876222
4.145714 -0.045364116999999995
4.146714 -0.044848735
4.147714 -0.044330096
4.148714 -0.043808218
4.149714 -0.043283121
4.150714 -0.042754825
4.151714 -0.042223347999999994
4.152714 -0.041688708000000005
4.153714 -0.041150927000000004
4.154714 -0.040610024
4.155715 -0.040066018
4.156714 -0.03951893
4.157714 -0.038968778
4.158714 -0.038415584
4.159714 -0.037859369
4.160714 -0.037300153
4.161714 -0.036737956999999995
4.162714 -0.036172802
4.163714 -0.035604706
4.164714 -0.035033695
4.165714 -0.034459788
4.166714 -0.033883008
4.167714 -0.033303376
4.168715 -0.032720913
4.169714 -0.032135641
4.170714 -0.031547583
4.171714 -0.030956761000000003
4.172714 -0.030363196999999998
4.173714 -0.029766915
4.174714 -0.029167937
4.175714 -0.028566286
4.176714 -0.027961985
4.177714 -0.027355057000000002
4.178714 -0.026745524
4.179714 -0.026133412
4.180714 -0.025518745000000002
4.181714 -0.024901543
4.182714 -0.024281834
4.183714 -0.02365964
4.184714 -0.023034988
4.185714 -0.022407899000000002
4.186714 -0.021778401
4.187714 -0.021146517
4.188715 -0.020512271999999998
4.189714 -0.019875690999999997
4.190714 -0.019236801
4.191714 -0.018595626
4.192714 -0.017952193
4.193714 -0.017306526
4.194714 -0.016658653
4.195714 -0.016008598000000002
4.196714 -0.015356389
4.197714 -0.014702052
4.198714 -0.014045613
4.199714 -0.0133871
4.200714 -0.012726539
4.201715 -0.012063958
4.202714 -0.011399382
4.203714 -0.010732841
4.204714 -0.010064362
4.205714 -0.0093939721
4.206714 -0.008721699099999999
4.207714 -0.0080475707
4.208714 -0.007371615400000001
4.209714 -0.0066938614
4.210714 -0.006014337099999999
4.211714 -0.005333071
4.212714 -0.004650091800000001
4.213714 -0.0039654278
4.214714 -0.0032791082000000003
4.215714 -0.0025911619999999997
4.216714 -0.0019016185
4.217714 -0.0012105066
4.218714 -0.00051785587
4.219714 0.00017630429000000002
4.220714 0.00087194421
4.221714 0.0015690341
4.222714 0.0022675442000000003
4.223714 0.0029674443999999998
4.224714 0.0036687048
4.225714 0.0043712949
4.226714 0.0050751845
4.227714 0.0057803427
4.228714 0.0064867396
4.229714 0.0071943439000000005
4.230714 0.0079031255
4.231714 0.0086130531
4.232714 0.0093240953
4.233714 0.010036221
4.234715 0.010749399
4.235714 0.011463599
4.236714 0.012178789
4.237714 0.012894936999999999
4.238714 0.013612011000000002
4.239714 0.014329980999999999
4.240714 0.015048814
4.241714 0.015768477
4.242714 0.016488941
4.243714 0.017210172
4.244714 0.017932137
4.245714 0.018654806
4.246714 0.019378144
4.247715 0.02010212
4.248714 0.020826701
4.249714 0.021551854999999998
4.250714 0.022277549
4.251714 0.023003748999999997
4.252714 0.023730424
4.253714 0.024457541
4.254714 0.025185064
4.255714 0.025912961999999998
4.256714 0.026641201
4.257714 0.027369749
4.258714 0.028098572999999998
4.259714 0.028827638000000003
4.260714 0.029556910000000002
4.261714 0.030286357
4.262714 0.031015943000000004
4.263714 0.031745638
4.264714 0.032475404
4.265714 0.033205209
4.266714 0.033935019999999996
4.267715 0.034664800999999995
4.268714 0.035394519
4.269714 0.03612414
4.270714 0.036853628
4.271714 0.037582949
4.272714 0.038312073
4.273714 0.039040961
4.274714 0.039769578
4.275714 0.040497893
4.276714 0.04122587
4.277714 0.041953474000000004
4.278714 0.042680670999999996
4.279714 0.043407426
4.280715 0.044133703
4.281714 0.044859468
4.282714 0.045584686
4.283714 0.046309325
4.284714 0.047033346999999996
4.285714 0.047756717
4.286714 0.048479403000000004
4.287714 0.049201364
4.288714 0.049922575
4.289714 0.050642993000000004
4.290714 0.051362586
4.291714 0.052081315999999996
4.292714 0.052799151
4.293715 0.053516054
4.294714 0.054231989999999994
4.295714 0.054946919999999996
4.296714 0.055660813999999996
4.297714 0.056373636
4.298714 0.057085353
4.299714 0.057795923
4.300714 0.058505312000000004
4.301714 0.059213489
4.302714 0.059920416
4.303714 0.060626055000000005
4.304714 0.061330374
4.305714 0.062033336
4.306714 0.06273490699999999
4.307714 0.06343505199999999
4.308714 0.06413373
4.309714 0.064830907
4.310714 0.065526552
4.311714 0.06622062599999999
4.312714 0.066913094
4.313715 0.06760392
4.314714 0.068293069
4.315714 0.068980502
4.316714 0.06966618799999999
4.317714 0.070350087
4.318714 0.071032165
4.319714 0.071712385
4.320714 0.072390714
4.321714 0.073067116
4.322714 0.073741557
4.323714 0.074413995
4.324714 0.075084396
4.325714 0.07575273
4.326715 0.07641895800000001
4.327714 0.077083043
4.328714 0.077744952
4.329714 0.078404648
4.330714 0.079062092
4.331714 0.079717254
4.332714 0.080370094
4.333714 0.08102058200000001
4.334714 0.081668678
4.335714 0.08231435200000001
4.336714 0.082957564
4.337714 0.083598279
4.338714 0.084236468
4.339714 0.08487209
4.340714 0.08550511000000001
4.341714 0.08613549300000001
4.342714 0.08676321000000001
4.343714 0.087388221
4.344714 0.08801049
4.345714 0.08862998799999999
4.346714 0.089246675
4.347714 0.089860521
4.348714 0.090471492
4.349714 0.091079547
4.350714 0.09168465599999999
4.351714 0.09228678500000001
4.352714 0.09288589900000001
4.353714 0.093481969
4.354714 0.094074954
4.355714 0.09466482400000001
4.356714 0.095251546
4.357714 0.095835084
4.358714 0.096415402
4.359715 0.096992473
4.360714 0.097566261
4.361714 0.098136731
4.362714 0.098703848
4.363714 0.099267589
4.364714 0.099827908
4.365714 0.10038478
4.366714 0.10093817
4.367714 0.10148805000000001
4.368714 0.10203437
4.369714 0.10257713
4.370714 0.10311626
4.371714 0.10365173999999999
4.372715 0.10418355
4.373714 0.10471165
4.374714 0.10523601
4.375714 0.10575659
4.376714 0.10627336999999999
4.377714 0.10678631000000001
4.378714 0.10729537
4.379714 0.10780053
4.380714 0.10830176
4.381714 0.10879902
4.382714 0.10929229
4.383714 0.10978152000000001
4.384714 0.11026670999999999
4.385714 0.11074779
4.386714 0.11122476
4.387714 0.11169757000000001
4.388714 0.11216620000000001
4.389714 0.11263060999999999
4.390714 0.11309078
4.391714 0.11354666999999999
4.392715 0.11399826
4.393714 0.11444552
4.394714 0.11488841
4.395714 0.11532691
4.396714 0.11576097
4.397714 0.11619059000000001
4.398714 0.11661573
4.399714 0.11703635
4.400714 0.11745243
4.401714 0.11786393999999999
4.402714 0.11827083999999999
4.403714 0.11867311999999999
4.404714 0.11907073
4.405715 0.11946367000000001
4.406714 0.11985189
4.407714 0.12023537
4.408714 0.12061407999999998
4.409714 0.120988
4.410714 0.12135708
4.411714 0.12172132000000001
4.412714 0.12208067
4.413714 0.12243512
4.414714 0.12278464
4.415714 0.12312918999999999
4.416714 0.12346876
4.417714 0.12380332
4.418715 0.12413284
4.419714 0.12445729999999999
4.420714 0.12477667
4.421714 0.12509092
4.422714 0.12540002
4.423714 0.12570396
4.424714 0.12600272
4.425714 0.12629625
4.426714 0.12658454
4.427714 0.12686756999999999
4.428714 0.12714530000000002
4.429714 0.12741772
4.430714 0.1276848
4.431714 0.12794653
4.432714 0.12820286
4.433714 0.1284538
4.434714 0.12869929
4.435714 0.12893933999999999
4.436714 0.12917391
4.437714 0.12940298
4.438715 0.12962652
4.439714 0.12984452
4.440714 0.13005695
4.441714 0.1302638
4.442714 0.13046503
4.443714 0.13066063
4.444714 0.13085058
4.445714 0.13103485
4.446714 0.13121343000000002
4.447714 0.13138629999999998
4.448714 0.13155342
4.449714 0.1317148
4.450714 0.1318704
4.451715 0.1320202
4.452714 0.13216418
4.453714 0.13230233000000002
4.454714 0.13243464
4.455714 0.13256107
4.456714 0.1326816
4.457714 0.13279623999999998
4.458714 0.13290495
4.459714 0.13300771
4.460714 0.13310450999999998
4.461714 0.13319533
4.462714 0.13328017
4.463714 0.13335898000000002
4.464714 0.13343177
4.465714 0.13349851
4.466714 0.1335592
4.467714 0.13361381
4.468714 0.13366233
4.469714 0.13370474
4.470714 0.13374102999999998
4.471714 0.13377118
4.472714 0.13379519
4.473714 0.13381302
4.474714 0.13382467
4.475714 0.13383013
4.476714 0.13382939
4.477714 0.13382243
4.478714 0.13380924
4.479714 0.13378980999999998
4.480714 0.13376412
4.481714 0.13373216
4.482714 0.13369392
4.483714 0.13364939
4.484715 0.13359856
4.485714 0.13354141
4.486714 0.13347794000000002
4.487714 0.13340813999999998
4.488714 0.13333199
4.489714 0.13324949
4.490714 0.13316062
4.491714 0.13306538
4.492714 0.13296375
4.493714 0.13285573
4.494714 0.1327413
4.495714 0.13262047
4.496714 0.13249322000000002
4.497715 0.13235954
4.498714 0.13221942
4.499714 0.13207287
4.500714 0.13191986
4.501714 0.13176041
4.502714 0.13159447999999999
4.503714 0.1314221
4.504714 0.13124323
4.505714 0.13105789
4.506714 0.13086606
4.507714 0.13066774
4.508714 0.13046291
4.509714 0.13025160000000002
4.510714 0.13003377
4.511714 0.12980944
4.512714 0.12957859
4.513714 0.12934121999999998
4.514714 0.12909733
4.515714 0.12884692
4.516714 0.12858998
4.517715 0.12832652
4.518714 0.12805653
4.519714 0.12778001
4.520714 0.12749694
4.521714 0.12720735
4.522714 0.12691122
4.523714 0.12660855000000001
4.524714 0.12629936
4.525714 0.12598361000000002
4.526714 0.12566134
4.527714 0.12533253
4.528714 0.12499718
4.529714 0.12465530000000001
4.530715 0.12430690000000001
4.531714 0.12395195999999999
4.532714 0.12359049
4.533714 0.12322248999999999
4.534714 0.12284797
4.535714 0.12246693
4.536714 0.12207936999999999
4.537714 0.12168528999999999
4.538714 0.12128471
4.539714 0.12087761
4.540714 0.12046403
4.541714 0.12004393999999999
4.542714 0.11961736
4.543715 0.11918429999999999
4.544714 0.11874476
4.545714 0.11829875000000001
4.546714 0.11784626
4.547714 0.11738732
4.548714 0.11692191
4.549714 0.11645007
4.550714 0.11597178000000001
4.551714 0.11548706000000002
4.552714 0.11499592
4.553714 0.11449836000000001
4.554714 0.1139944
4.555714 0.11348402999999999
4.556714 0.11296727
4.557714 0.11244414
4.558714 0.11191464000000001
4.559714 0.11137878000000001
4.560714 0.11083656
4.561714 0.11028800999999999
4.562714 0.10973313000000001
4.563715 0.10917193
4.564714 0.10860442000000001
4.565714 0.10803062
4.566714 0.10745054000000001
4.567714 0.10686419
4.568714 0.10627157999999999
4.569714 0.10567273
4.570714 0.10506764999999998
4.571714 0.10445634
4.572714 0.10383883
4.573714 0.10321514
4.574714 0.10258527
4.575714 0.10194924
4.576715 0.10130707
4.577714 0.10065876
4.578714 0.10000434999999999
4.579714 0.09934383000000001
4.580714 0.098677236
4.581714 0.098004576
4.582714 0.097325869
4.583714 0.096641132
4.584714 0.095950381
4.585714 0.095253636
4.586714 0.094550912
4.587714 0.093842234
4.588714 0.093127612
4.589714 0.09240707100000001
4.590714 0.091680634
4.591714 0.090948318
4.592714 0.09021014000000001
4.593714 0.089466124
4.594714 0.088716287
4.595714 0.087960652
4.596714 0.087199244
4.597714 0.08643207800000001
4.598714 0.085659185
4.599714 0.084880582
4.600714 0.084096292
4.601714 0.083306333
4.602714 0.082510733
4.603714 0.081709516
4.604714 0.080902706
4.605714 0.080090325
4.606714 0.079272402
4.607714 0.078448956
4.608714 0.077620015
4.609715 0.076785602
4.610714 0.07594574700000001
4.611714 0.075100473
4.612714 0.07424980299999999
4.613714 0.073393766
4.614714 0.072532392
4.615714 0.071665703
4.616714 0.070793729
4.617714 0.069916493
4.618714 0.06903403
4.619714 0.068146363
4.620714 0.067253521
4.621714 0.066355534
4.622715 0.065452431
4.623714 0.06454424
4.624714 0.063630991
4.625714 0.062712713
4.626714 0.061789434
4.627714 0.060861190999999995
4.628714 0.059928006
4.629714 0.058989914000000004
4.630714 0.058046943999999996
4.631714 0.057099131000000004
4.632714 0.056146504
4.633714 0.055189092999999995
4.634714 0.054226932
4.635714 0.053260056
4.636714 0.052288495000000004
4.637714 0.051312281999999994
4.638714 0.050331447999999994
4.639714 0.049346028
4.640714 0.048356054999999995
4.641714 0.047361566
4.642715 0.046362591
4.643714 0.045359167
4.644714 0.044351324
4.645714 0.043339102000000004
4.646714 0.042322534
4.647714 0.041301656
4.648714 0.040276503
4.649714 0.039247112
4.650714 0.038213519
4.651714 0.037175757000000004
4.652714 0.036133867
4.653714 0.035087881
4.654714 0.034037841
4.655715 0.032983781
4.656714 0.031925741
4.657714 0.030863757000000002
4.658714 0.029797867
4.659714 0.028728108999999998
4.660714 0.027654520999999998
4.661714 0.026577144
4.662714 0.025496014999999997
4.663714 0.024411172000000002
4.664714 0.023322657
4.665714 0.022230508000000003
4.666714 0.021134767
4.667714 0.020035471
4.668715 0.018932662000000003
4.669714 0.017826378
4.670714 0.016716664
4.671714 0.015603557
4.672714 0.014487100000000001
4.673714 0.013367332999999999
4.674714 0.012244297000000001
4.675714 0.011118036
4.676714 0.009988590299999999
4.677714 0.0088560024
4.678714 0.0077203142
4.679714 0.0065815686000000005
4.680714 0.0054398082
4.681714 0.004295076
4.682714 0.0031474148
4.683714 0.0019968679999999997
4.684714 0.0008434789400000001
4.685714 -0.00031270861000000003
4.686714 -0.0014716507
4.687714 -0.0026333034999999998
4.688715 -0.0037976224
4.689714 -0.004964563
4.690714 -0.0061340805
4.691714 -0.007306130300000001
4.692714 -0.008480667700000001
4.693714 -0.009657647
4.694714 -0.010837022
4.695714 -0.012018748
4.696714 -0.01320278
4.697714 -0.014389068999999999
4.698714 -0.015577572
4.699714 -0.016768242
4.700714 -0.01796103
4.701715 -0.019155892
4.702714 -0.02035278
4.703714 -0.021551647
4.704714 -0.022752445
4.705714 -0.023955127
4.706714 -0.025159644000000002
4.707714 -0.026365952
4.708714 -0.027573999
4.709714 -0.028783740999999998
4.710714 -0.029995127000000003
4.711714 -0.031208107000000002
4.712714 -0.032422636000000005
4.713714 -0.033638661
4.714714 -0.034856136
4.715714 -0.036075012999999996
4.716714 -0.03729524
4.717714 -0.038516769
4.718714 -0.039739552000000004
4.719714 -0.040963536999999994
4.720714 -0.042188673999999995
4.721714 -0.043414917000000004
4.722714 -0.044642214
4.723714 -0.045870512
4.724714 -0.047099765
4.725714 -0.04832992
4.726714 -0.049560925000000006
4.727714 -0.050792733
4.728714 -0.052025290999999994
4.729714 -0.053258555
4.730714 -0.054492464
4.731714 -0.055726973
4.732714 -0.056962029
4.733714 -0.058197584999999996
4.734715 -0.059433584
4.735714 -0.060669979000000006
4.736714 -0.061906717
4.737714 -0.063143746
4.738714 -0.064381014
4.739714 -0.065618474
4.740714 -0.066856068
4.741714 -0.06809374900000001
4.742714 -0.069331459
4.743714 -0.070569152
4.744714 -0.071806775
4.745714 -0.07304427599999999
4.746714 -0.074281602
4.747715 -0.075518701
4.748714 -0.076755526
4.749714 -0.07799202
4.750714 -0.079228129
4.751714 -0.080463802
4.752714 -0.081698986
4.753714 -0.08293363499999999
4.754714 -0.08416768999999999
4.755714 -0.085401098
4.756714 -0.086633809
4.757714 -0.087865768
4.758714 -0.08909692400000001
4.759714 -0.090327219
4.760714 -0.091556605
4.761714 -0.092785031
4.762714 -0.094012439
4.763714 -0.095238781
4.764714 -0.096464
4.765714 -0.097688043
4.766714 -0.09891085799999999
4.767715 -0.10013239
4.768714 -0.10135259
4.769714 -0.10257140000000001
4.770714 -0.10378876
4.771714 -0.10500462999999999
4.772714 -0.10621895
4.773714 -0.10743166000000001
4.774714 -0.10864271
4.775714 -0.10985206
4.776714 -0.11105965000000001
4.777714 -0.11226541999999999
4.778714 -0.11346932000000001
4.779714 -0.11467129
4.780715 -0.11587129
4.781714 -0.11706925
4.782714 -0.11826513
4.783714 -0.11945886000000001
4.784714 -0.12065041
4.785714 -0.12183971
4.786714 -0.12302671
4.787714 -0.12421135999999999
4.788714 -0.12539361
4.789714 -0.1265734
4.790714 -0.12775067
4.791714 -0.12892538
4.792714 -0.13009747
4.793715 -0.1312669
4.794714 -0.13243359999999998
4.795714 -0.13359754000000001
4.796714 -0.13475863
4.797714 -0.13591683999999998
4.798714 -0.13707213
4.799714 -0.13822442
4.800714 -0.13937367
4.801714 -0.14051984
4.802714 -0.14166285
4.803714 -0.14280267
4.804714 -0.14393925
4.805714 -0.14507251
4.806714 -0.14620243
4.807714 -0.14732894
4.808714 -0.148452
4.809714 -0.14957156000000002
4.810714 -0.15068755
4.811714 -0.15179993
4.812714 -0.15290865
4.813715 -0.15401365
4.814714 -0.15511488999999998
4.815714 -0.15621232
4.816714 -0.15730588
4.817714 -0.15839551
4.818714 -0.15948118
4.819714 -0.16056283000000002
4.820714 -0.16164040000000002
4.821714 -0.16271386
4.822714 -0.16378314000000002
4.823714 -0.16484821
4.824714 -0.16590899
4.825714 -0.16696546
4.826715 -0.16801755000000002
4.827714 -0.16906522000000002
4.828714 -0.17010841999999998
4.829714 -0.17114709
4.830714 -0.17218119
4.831714 -0.17321068
4.832714 -0.17423548
4.833714 -0.17525557
4.834714 -0.17627089
4.835714 -0.17728138000000002
4.836714 -0.17828702000000002
4.837714 -0.17928772999999998
4.838714 -0.18028348
4.839714 -0.18127422
4.840714 -0.1822599
4.841714 -0.18324046
4.842714 -0.18421586
4.843714 -0.18518606
4.844714 -0.186151
4.845714 -0.18711063
4.846714 -0.18806492
4.847714 -0.18901381
4.848714 -0.18995726
4.849714 -0.19089521
4.850714 -0.19182763
4.851714 -0.19275446
4.852714 -0.19367565
4.853714 -0.19459117
4.854714 -0.19550094999999998
4.855714 -0.19640499
4.856714 -0.1973032
4.857714 -0.19819554999999997
4.858714 -0.19908198
4.859715 -0.19996248
4.860714 -0.20083697
4.861714 -0.20170542
4.862714 -0.20256781
4.863714 -0.20342403999999997
4.864714 -0.2042741
4.865714 -0.20511795
4.866714 -0.20595554
4.867714 -0.20678684000000003
4.868714 -0.20761178
4.869714 -0.20843034000000002
4.870714 -0.20924245
4.871714 -0.2100481
4.872715 -0.21084724
4.873714 -0.21163981999999998
4.874714 -0.21242581
4.875714 -0.21320514
4.876714 -0.21397779
4.877714 -0.21474373
4.878714 -0.21550290000000002
4.879714 -0.21625527
4.880714 -0.21700079000000003
4.881714 -0.21773945000000003
4.882714 -0.21847116
4.883714 -0.21919592
4.884714 -0.21991369
4.885714 -0.2206244
4.886714 -0.22132804
4.887714 -0.22202455000000001
4.888714 -0.22271392
4.889714 -0.22339609
4.890714 -0.22407104
4.891714 -0.22473871
4.892715 -0.22539909
4.893714 -0.22605211000000003
4.894714 -0.22669774
4.895714 -0.22733598
4.896714 -0.22796676000000002
4.897714 -0.22859005000000002
4.898714 -0.22920582
4.899714 -0.22981401999999998
4.900714 -0.23041463
4.901714 -0.23100759999999998
4.902714 -0.23159292
4.903714 -0.23217055
4.904714 -0.23274042
4.905715 -0.23330254
4.906714 -0.23385687
4.907714 -0.23440337
4.908714 -0.234942
4.909714 -0.23547271
4.910714 -0.23599551
4.911714 -0.23651035
4.912714 -0.23701719000000002
4.913714 -0.23751601
4.914714 -0.23800676999999998
4.915714 -0.23848945
4.916714 -0.23896401000000003
4.917714 -0.23943040999999998
4.918715 -0.23988865
4.919714 -0.24033866
4.920714 -0.24078046
4.921714 -0.24121399000000002
4.922714 -0.24163922999999998
4.923714 -0.24205614
4.924714 -0.24246470999999997
4.925714 -0.24286490000000002
4.926714 -0.24325668
4.927714 -0.24364004
4.928714 -0.24401494
4.929714 -0.24438137000000001
4.930714 -0.2447393
4.931714 -0.24508869
4.932714 -0.24542953
4.933714 -0.2457618
4.934714 -0.24608546
4.935714 -0.2464005
4.936714 -0.24670688000000002
4.937714 -0.24700460000000002
4.938715 -0.24729362
4.939714 -0.24757391999999998
4.940714 -0.2478455
4.941714 -0.24810832
4.942714 -0.24836233
4.943714 -0.24860755
4.944714 -0.24884397
4.945714 -0.24907153999999998
4.946714 -0.24929023
4.947714 -0.24950006
4.948714 -0.24970099
4.949714 -0.24989301
4.950714 -0.25007608000000003
4.951715 -0.25025019000000004
4.952714 -0.25041534
4.953714 -0.2505715
4.954714 -0.25071865
4.955714 -0.25085679
4.956714 -0.25098587
4.957714 -0.25110592
4.958714 -0.25121688
4.959714 -0.25131876999999997
4.960714 -0.25141155
4.961714 -0.25149523
4.962714 -0.25156979
4.963714 -0.25163519
4.964714 -0.25169144
4.965714 -0.25173852
4.966714 -0.25177642
4.967714 -0.25180513
4.968714 -0.25182464000000004
4.969714 -0.25183493
4.970714 -0.251836
4.971714 -0.25182783000000003
4.972714 -0.25181042
4.973714 -0.25178376
4.974714 -0.25174783
4.975714 -0.25170262
4.976714 -0.25164813
4.977714 -0.25158436
4.978714 -0.25151127
4.979714 -0.2514289
4.980714 -0.25133721
4.981714 -0.25123619
4.982714 -0.25112585
4.983714 -0.25100617
4.984715 -0.25087716
4.985714 -0.25073881000000003
4.986714 -0.25059113
4.987714 -0.25043408
4.988714 -0.25026768
4.989714 -0.25009192
4.990714 -0.24990679000000002
4.991714 -0.24971231
4.992714 -0.24950847
4.993714 -0.24929526
4.994714 -0.24907268
4.995714 -0.24884072999999998
4.996714 -0.24859942000000002
4.997715 -0.24834874
4.998714 -0.24808869000000003
4.999714 -0.24781925999999999
5.000714 -0.24754046
5.001714 -0.24725231
5.002714 -0.24695479999999997
5.003714 -0.24664793
5.004714 -0.24633170000000001
5.005714 -0.24600611
5.006714 -0.24567118000000002
5.007714 -0.24532690000000001
5.008714 -0.24497327
5.009714 -0.24461031
5.010714 -0.24423802
5.011714 -0.24385638999999998
5.012714 -0.24346544000000003
5.013714 -0.24306518000000002
5.014714 -0.24265561
5.015714 -0.24223675
5.016714 -0.24180859
5.017715 -0.24137115
5.018714 -0.24092444000000002
5.019714 -0.24046847000000002
5.020714 -0.24000322
5.021714 -0.23952874
5.022714 -0.23904501
5.023714 -0.23855206
5.024714 -0.23804989
5.025714 -0.23753853
5.026714 -0.23701795999999997
5.027714 -0.23648823000000002
5.028714 -0.23594932
5.029714 -0.23540126
5.030715 -0.23484405
5.031714 -0.23427771
5.032714 -0.23370225
5.033714 -0.23311768000000002
5.034714 -0.23252403
5.035714 -0.2319213
5.036714 -0.23130951
5.037714 -0.23068869
5.038714 -0.23005885999999998
5.039714 -0.22942002000000003
5.040714 -0.22877219999999998
5.041714 -0.22811538
5.042714 -0.22744962000000002
5.043715 -0.22677492999999999
5.044714 -0.22609131
5.045714 -0.22539881000000003
5.046714 -0.22469743000000003
5.047714 -0.2239872
5.048714 -0.22326812999999998
5.049714 -0.22254023
5.050714 -0.22180355
5.051714 -0.2210581
5.052714 -0.22030389
5.053714 -0.21954094999999998
5.054714 -0.2187693
5.055714 -0.21798899
5.056714 -0.21720002
5.057714 -0.21640242
5.058714 -0.21559619
5.059714 -0.21478138
5.060714 -0.21395802
5.061714 -0.21312611999999997
5.062714 -0.21228571000000002
5.063715 -0.21143684
5.064714 -0.21057948
5.065714 -0.20971373
5.066714 -0.20883956
5.067714 -0.20795702
5.068714 -0.20706613999999998
5.069714 -0.20616695000000002
5.070714 -0.20525946999999997
5.071714 -0.20434372
5.072714 -0.20341976
5.073714 -0.20248760000000002
5.074714 -0.20154726
5.075714 -0.20059880000000002
5.076715 -0.19964224
5.077714 -0.1986776
5.078714 -0.19770493
5.079714 -0.19672425
5.080714 -0.19573558
5.081714 -0.19473898
5.082714 -0.19373447
5.083714 -0.19272208
5.084714 -0.19170187
5.085714 -0.19067383999999998
5.086714 -0.18963804
5.087714 -0.18859452000000002
5.088714 -0.18754329
5.089714 -0.1864844
5.090714 -0.18541788
5.091714 -0.18434377999999998
5.092714 -0.18326212
5.093714 -0.18217295
5.094714 -0.1810763
5.095714 -0.17997222
5.096714 -0.17886073000000002
5.097714 -0.17774189
5.098714 -0.17661572
5.099714 -0.17548227
5.100714 -0.17434157
5.101714 -0.17319367
5.102714 -0.17203861
5.103714 -0.17087644
5.104714 -0.16970717000000002
5.105714 -0.16853088
5.106714 -0.16734758
5.107714 -0.16615733
5.108714 -0.16496017
5.109715 -0.16375615
5.110714 -0.16254529
5.111714 -0.16132764
5.112714 -0.16010327000000002
5.113714 -0.15887219
5.114714 -0.15763446
5.115714 -0.15639013000000002
5.116714 -0.15513924
5.117714 -0.15388182
5.118714 -0.15261795
5.119714 -0.15134765
5.120714 -0.15007097
5.121714 -0.14878795
5.122715 -0.14749866
5.123714 -0.14620312
5.124714 -0.14490138
5.125714 -0.14359351
5.126714 -0.14227955
5.127714 -0.14095954
5.128714 -0.13963353
5.129714 -0.13830158
5.130714 -0.13696372
5.131714 -0.13562000999999999
5.132714 -0.13427050000000001
5.133714 -0.13291524
5.134714 -0.13155428
5.135714 -0.13018767
5.136714 -0.12881547
5.137714 -0.12743772
5.138714 -0.12605448
5.139714 -0.12466578
5.140714 -0.1232717
5.141714 -0.12187228
5.142715 -0.12046756000000002
5.143714 -0.11905761999999999
5.144714 -0.11764250000000001
5.145714 -0.11622225
5.146714 -0.11479693
5.147714 -0.11336658
5.148714 -0.11193127
5.149714 -0.11049105
5.150714 -0.10904598
5.151714 -0.10759609
5.152714 -0.10614146999999999
5.153714 -0.10468216000000001
5.154714 -0.1032182
5.155715 -0.10174966999999999
5.156714 -0.10027661
5.157714 -0.098799088
5.158714 -0.097317155
5.159714 -0.095830864
5.160714 -0.094340276
5.161714 -0.092845451
5.162714 -0.091346441
5.163714 -0.089843303
5.164714 -0.088336103
5.165714 -0.086824893
5.166714 -0.08530973
5.167714 -0.08379067300000001
5.168715 -0.08226778
5.169714 -0.08074111
5.170714 -0.079210725
5.171714 -0.07767668
5.172714 -0.07613903699999999
5.173714 -0.074597856
5.174714 -0.073053193
5.175714 -0.071505114
5.176714 -0.06995367
5.177714 -0.068398926
5.178714 -0.06684094
5.179714 -0.065279775
5.180714 -0.063715491
5.181714 -0.062148151000000006
5.182714 -0.060577807
5.183714 -0.05900453
5.184714 -0.057428377
5.185714 -0.055849407000000004
5.186714 -0.054267683000000004
5.187714 -0.052683265
5.188715 -0.051096216
5.189714 -0.049506599
5.190714 -0.047914474
5.191714 -0.046319901999999996
5.192714 -0.044722945
5.193714 -0.043123667000000004
5.194714 -0.041522129
5.195714 -0.039918395
5.196714 -0.038312527
5.197714 -0.036704587000000004
5.198714 -0.035094636
5.199714 -0.033482737
5.200714 -0.031868956000000004
5.201715 -0.030253353
5.202714 -0.028635995000000004
5.203714 -0.02701694
5.204714 -0.025396256
5.205714 -0.023774002000000002
5.206714 -0.022150244
5.207714 -0.020525046
5.208714 -0.01889847
5.209714 -0.017270581
5.210714 -0.015641443
5.211714 -0.014011119
5.212714 -0.012379673999999998
5.213714 -0.010747171
5.214714 -0.0091136746
5.215714 -0.007479249299999999
5.216714 -0.005843959300000001
5.217714 -0.0042078693
5.218714 -0.0025710433
5.219714 -0.00093354611
5.220714 0.00070455785
5.221714 0.002343204
5.222714 0.0039823273000000005
5.223714 0.0056218629
5.224714 0.0072617461999999995
5.225714 0.008901912199999999
5.226714 0.010542296
5.227714 0.012182832
5.228714 0.013823456999999999
5.229714 0.015464103
5.230714 0.017104708
5.231714 0.018745205
5.232714 0.020385531
5.233714 0.022025617
5.234715 0.023665401
5.235714 0.025304817
5.236714 0.026943798999999997
5.237714 0.028582284
5.238714 0.030220207
5.239714 0.031857500999999996
5.240714 0.033494103
5.241714 0.035129943999999996
5.242714 0.036764963
5.243714 0.03839909
5.244714 0.040032266000000004
5.245714 0.041664424
5.246714 0.043295496
5.247715 0.044925421
5.248714 0.046554129
5.249714 0.04818156
5.250714 0.049807648999999996
5.251714 0.05143233
5.252714 0.053055538000000006
5.253714 0.054677209000000004
5.254714 0.05629728
5.255714 0.057915685
5.256714 0.059532357
5.257714 0.061147234999999994
5.258714 0.062760251
5.259714 0.064371346
5.260714 0.06598045599999999
5.261714 0.067587511
5.262714 0.069192454
5.263714 0.070795213
5.264714 0.072395732
5.265714 0.073993945
5.266714 0.075589784
5.267715 0.07718319
5.268714 0.078774098
5.269714 0.080362445
5.270714 0.081948173
5.271714 0.08353121200000001
5.272714 0.085111504
5.273714 0.086688984
5.274714 0.08826358799999999
5.275714 0.089835253
5.276714 0.091403921
5.277714 0.09296952
5.278714 0.094532
5.279714 0.09609129000000001
5.280715 0.097647333
5.281714 0.09920006900000002
5.282714 0.10074943
5.283714 0.10229535000000001
5.284714 0.10383778
5.285714 0.10537665
5.286714 0.1069119
5.287714 0.10844347
5.288714 0.1099713
5.289714 0.11149533
5.290714 0.11301549000000001
5.291714 0.11453175
5.292714 0.11604402000000001
5.293715 0.11755223
5.294714 0.11905634999999999
5.295714 0.12055631
5.296714 0.12205205000000001
5.297714 0.1235435
5.298714 0.12503061000000001
5.299714 0.12651333
5.300714 0.12799158
5.301714 0.12946532
5.302714 0.13093448000000002
5.303714 0.13239900999999998
5.304714 0.13385884
5.305714 0.13531393
5.306714 0.13676422
5.307714 0.13820964
5.308714 0.13965014
5.309714 0.14108566
5.310714 0.14251615
5.311714 0.14394155
5.312714 0.14536181
5.313715 0.14677685999999998
5.314714 0.14818665
5.315714 0.14959112
5.316714 0.15099022
5.317714 0.1523839
5.318714 0.15377209
5.319714 0.15515476
5.320714 0.15653183
5.321714 0.15790326
5.322714 0.159269
5.323714 0.16062899
5.324714 0.16198318
5.325714 0.16333151
5.326715 0.16467393
5.327714 0.16601039
5.328714 0.16734083
5.329714 0.16866521
5.330714 0.16998347
5.331714 0.17129557
5.332714 0.17260144
5.333714 0.17390104
5.334714 0.17519433
5.335714 0.17648124
5.336714 0.17776173
5.337714 0.17903574
5.338714 0.18030324
5.339714 0.18156416
5.340714 0.18281847
5.341714 0.18406609999999998
5.342714 0.18530702
5.343714 0.18654118
5.344714 0.18776851
5.345714 0.18898898
5.346714 0.19020254
5.347714 0.19140915
5.348714 0.19260875
5.349714 0.19380129999999998
5.350714 0.19498676
5.351714 0.19616508
5.352714 0.19733619000000002
5.353714 0.19850009000000002
5.354714 0.1996567
5.355714 0.20080598
5.356714 0.20194789000000002
5.357714 0.20308241000000002
5.358714 0.20420945000000001
5.359715 0.20532899000000002
5.360714 0.20644099
5.361714 0.2075454
5.362714 0.20864219
5.363714 0.20973131
5.364714 0.21081271000000001
5.365714 0.21188636000000002
5.366714 0.21295222
5.367714 0.21401024000000002
5.368714 0.21506039999999998
5.369714 0.21610265
5.370714 0.21713693
5.371714 0.21816322
5.372715 0.21918146
5.373714 0.22019164000000002
5.374714 0.22119370000000002
5.375714 0.22218760999999998
5.376714 0.22317334000000003
5.377714 0.22415082999999997
5.378714 0.22512008
5.379714 0.22608102
5.380714 0.22703363000000001
5.381714 0.22797787
5.382714 0.22891371000000002
5.383714 0.22984111999999998
5.384714 0.23076006000000002
5.385714 0.23167047
5.386714 0.23257234000000002
5.387714 0.23346564000000003
5.388714 0.23435033
5.389714 0.23522638
5.390714 0.23609374000000002
5.391714 0.23695242
5.392715 0.23780235000000002
5.393714 0.23864352000000003
5.394714 0.23947589000000002
5.395714 0.24029943
5.396714 0.24111411
5.397714 0.24191989
5.398714 0.24271675
5.399714 0.24350467
5.400714 0.24428363
5.401714 0.24505358
5.402714 0.24581449
5.403714 0.24656635000000002
5.404714 0.24730912
5.405715 0.24804277000000002
5.406714 0.24876730000000002
5.407714 0.24948267000000002
5.408714 0.25018884
5.409714 0.2508858
5.410714 0.25157353
5.411714 0.252252
5.412714 0.25292117999999997
5.413714 0.25358105000000003
5.414714 0.2542316
5.415714 0.25487279
5.416714 0.25550462
5.417714 0.25612705
5.418715 0.25674007
5.419714 0.25734366
5.420714 0.2579378
5.421714 0.25852246
5.422714 0.25909762000000003
5.423714 0.25966326
5.424714 0.26021937
5.425714 0.26076594000000003
5.426714 0.26130294
5.427714 0.26183035
5.428714 0.26234817
5.429714 0.26285637
5.430714 0.26335493
5.431714 0.26384385
5.432714 0.26432311
5.433714 0.2647927
5.434714 0.26525259
5.435714 0.26570279
5.436714 0.26614326
5.437714 0.26657400000000003
5.438715 0.266995
5.439714 0.26740624999999996
5.440714 0.26780774
5.441714 0.26819946
5.442714 0.26858137
5.443714 0.26895349999999996
5.444714 0.26931581
5.445714 0.26966832
5.446714 0.270011
5.447714 0.27034385
5.448714 0.27066686
5.449714 0.27098001
5.450714 0.27128332
5.451715 0.27157676000000003
5.452714 0.27186032
5.453714 0.27213402000000003
5.454714 0.27239784
5.455714 0.27265176
5.456714 0.27289579
5.457714 0.27312993
5.458714 0.27335417
5.459714 0.27356851
5.460714 0.27377296
5.461714 0.27396749
5.462714 0.27415212
5.463714 0.27432683999999996
5.464714 0.27449164000000004
5.465714 0.27464654
5.466714 0.27479152
5.467714 0.27492659
5.468714 0.27505173
5.469714 0.27516698
5.470714 0.27527232
5.471714 0.27536775
5.472714 0.27545327
5.473714 0.2755289
5.474714 0.2755946
5.475714 0.27565041
5.476714 0.27569635
5.477714 0.27573239
5.478714 0.27575854
5.479714 0.27577481
5.480714 0.27578122
5.481714 0.27577775
5.482714 0.27576443
5.483714 0.27574126
5.484715 0.27570825
5.485714 0.27566537999999996
5.486714 0.27561269
5.487714 0.27555018
5.488714 0.27547786
5.489714 0.27539574
5.490714 0.27530383999999997
5.491714 0.27520214
5.492714 0.27509068999999997
5.493714 0.27496947
5.494714 0.27483851
5.495714 0.27469781000000004
5.496714 0.2745474
5.497715 0.27438728
5.498714 0.27421745000000003
5.499714 0.27403794
5.500714 0.27384877
5.501714 0.27364995000000003
5.502714 0.2734415
5.503714 0.27322343
5.504714 0.27299575
5.505714 0.27275847000000003
5.506714 0.27251162
5.507714 0.27225523
5.508714 0.27198929
5.509714 0.27171383
5.510714 0.27142889
5.511714 0.27113444999999997
5.512714 0.27083056
5.513714 0.27051724
5.514714 0.27019449
5.515714 0.26986233
5.516714 0.26952079
5.517715 0.2691699
5.518714 0.26880966
5.519714 0.26844011
5.520714 0.26806127
5.521714 0.26767317
5.522714 0.26727582
5.523714 0.26686925
5.524714 0.26645348
5.525714 0.26602856999999996
5.526714 0.26559449999999996
5.527714 0.26515131
5.528714 0.26469901
5.529714 0.26423766
5.530715 0.26376725
5.531714 0.26328783
5.532714 0.26279942
5.533714 0.26230204
5.534714 0.26179573
5.535714 0.26128051999999996
5.536714 0.26075644
5.537714 0.26022352
5.538714 0.25968177000000003
5.539714 0.25913122
5.540714 0.25857190999999996
5.541714 0.25800387
5.542714 0.25742713
5.543715 0.25684172
5.544714 0.25624768
5.545714 0.25564502
5.546714 0.25503379
5.547714 0.25441402
5.548714 0.25378575
5.549714 0.25314901
5.550714 0.25250381
5.551714 0.25185021
5.552714 0.25118822
5.553714 0.2505179
5.554714 0.24983927
5.555714 0.24915237
5.556714 0.24845724000000002
5.557714 0.2477539
5.558714 0.24704239
5.559714 0.24632276
5.560714 0.24559504999999998
5.561714 0.24485928
5.562714 0.24411549999999999
5.563715 0.24336374
5.564714 0.24260404000000002
5.565714 0.24183643999999999
5.566714 0.24106096999999999
5.567714 0.24027769
5.568714 0.23948661999999998
5.569714 0.23868782
5.570714 0.23788132
5.571714 0.23706716000000003
5.572714 0.23624536
5.573714 0.23541600000000001
5.574714 0.23457909
5.575714 0.23373468
5.576715 0.23288282
5.577714 0.23202354
5.578714 0.23115688999999998
5.579714 0.23028291999999997
5.580714 0.22940165
5.581714 0.22851315
5.582714 0.22761742999999998
5.583714 0.22671456
5.584714 0.22580458
5.585714 0.22488753
5.586714 0.22396345
5.587714 0.22303241000000001
5.588714 0.22209443
5.589714 0.22114955
5.590714 0.22019784
5.591714 0.21923932000000002
5.592714 0.21827405
5.593714 0.21730207
5.594714 0.21632344
5.595714 0.21533819
5.596714 0.21434641
5.597714 0.2133481
5.598714 0.21234332
5.599714 0.21133211000000002
5.600714 0.21031452
5.601714 0.20929063
5.602714 0.20826044000000002
5.603714 0.20722405000000002
5.604714 0.20618145000000002
5.605714 0.20513274
5.606714 0.20407795
5.607714 0.20301712
5.608714 0.20195032
5.609715 0.20087759
5.610714 0.19979898000000001
5.611714 0.19871455
5.612714 0.19762435
5.613714 0.19652841
5.614714 0.19542679999999998
5.615714 0.19431956
5.616714 0.19320674
5.617714 0.19208841
5.618714 0.19096460999999998
5.619714 0.18983538
5.620714 0.18870078
5.621714 0.18756088
5.622715 0.18641572
5.623714 0.18526535
5.624714 0.18410982
5.625714 0.18294918
5.626714 0.18178350000000001
5.627714 0.18061283
5.628714 0.17943721
5.629714 0.17825670000000002
5.630714 0.17707135999999998
5.631714 0.17588125
5.632714 0.17468641
5.633714 0.17348689
5.634714 0.17228275999999998
5.635714 0.17107406
5.636714 0.16986086
5.637714 0.16864321999999998
5.638714 0.16742116999999998
5.639714 0.16619478000000001
5.640714 0.16496411
5.641714 0.16372921000000001
5.642715 0.16249013
5.643714 0.16124692999999998
5.644714 0.15999968
5.645714 0.15874841
5.646714 0.1574932
5.647714 0.15623409
5.648714 0.15497115
5.649714 0.15370442
5.650714 0.15243397
5.651714 0.15115985
5.652714 0.14988211
5.653714 0.14860082000000002
5.654714 0.14731602
5.655715 0.14602778
5.656714 0.14473615
5.657714 0.1434412
5.658714 0.14214296999999998
5.659714 0.14084153
5.660714 0.13953693
5.661714 0.13822922
5.662714 0.13691847999999998
5.663714 0.13560475
5.664714 0.13428808
5.665714 0.13296853
5.666714 0.13164616999999998
5.667714 0.13032105
5.668715 0.12899323000000001
5.669714 0.12766276
5.670714 0.12632972
5.671714 0.12499414
5.672714 0.12365609999999999
5.673714 0.12231563000000001
5.674714 0.12097282000000001
5.675714 0.11962769999999999
5.676714 0.11828034
5.677714 0.1169308
5.678714 0.11557912000000001
5.679714 0.11422539000000001
5.680714 0.11286964
5.681714 0.11151193000000001
5.682714 0.11015232999999999
5.683714 0.10879088999999999
5.684714 0.10742766000000001
5.685714 0.10606272
5.686714 0.10469611
5.687714 0.10332788999999999
5.688715 0.10195812
5.689714 0.10058685
5.690714 0.099214155
5.691714 0.097840081
5.692714 0.096464681
5.693714 0.095088017
5.694714 0.093710143
5.695714 0.092331122
5.696714 0.090951007
5.697714 0.089569855
5.698714 0.08818772600000001
5.699714 0.086804677
5.700714 0.085420761
5.701715 0.08403603600000001
5.702714 0.082650559
5.703714 0.081264391
5.704714 0.079877587
5.705714 0.078490202
5.706714 0.077102298
5.707714 0.075713929
5.708714 0.074325147
5.709714 0.072936015
5.710714 0.071546587
5.711714 0.07015692000000001
5.712714 0.068767066
5.713714 0.067377085
5.714714 0.065987033
5.715714 0.06459696999999999
5.716714 0.063206948
5.717714 0.061817025
5.718714 0.06042725300000001
5.719714 0.059037691
5.720714 0.05764839
5.721714 0.056259409999999996
5.722714 0.054870808
5.723714 0.053482631
5.724714 0.052094943
5.725714 0.050707796000000006
5.726714 0.04932124300000001
5.727714 0.047935339
5.728714 0.046550139000000004
5.729714 0.045165696
5.730714 0.043782065
5.731714 0.042399301
5.732714 0.04101746
5.733714 0.039636591000000006
5.734715 0.038256752
5.735714 0.036877993
5.736714 0.035500369000000004
5.737714 0.034123933
5.738714 0.032748739
5.739714 0.031374837
5.740714 0.030002282999999998
5.741714 0.028631129
5.742714 0.027261427
5.743714 0.025893230000000003
5.744714 0.024526587
5.745714 0.023161553
5.746714 0.021798178
5.747715 0.020436515
5.748714 0.019076614
5.749714 0.017718527
5.750714 0.016362304
5.751714 0.015007997
5.752714 0.013655655
5.753714 0.012305331000000001
5.754714 0.010957073000000001
5.755714 0.0096109325
5.756714 0.008266957600000001
5.757714 0.0069251982
5.758714 0.0055857043
5.759714 0.0042485244
5.760714 0.0029137078
5.761714 0.0015813031
5.762714 0.00025135871
5.763714 -0.0010760773
5.764714 -0.0024009569
5.765714 -0.0037232323
5.766714 -0.005042856
5.767715 -0.0063597807
5.768714 -0.007673959
5.769714 -0.0089853442
5.770714 -0.010293889
5.771714 -0.011599548
5.772714 -0.012902275
5.773714 -0.014202023
5.774714 -0.015498747
5.775714 -0.016792401
5.776714 -0.018082939000000003
5.777714 -0.019370318
5.778714 -0.020654491
5.779714 -0.021935414
5.780715 -0.023213043
5.781714 -0.024487334
5.782714 -0.025758242999999997
5.783714 -0.027025727
5.784714 -0.028289741
5.785714 -0.029550242
5.786714 -0.030807186999999996
5.787714 -0.032060535
5.788714 -0.033310242
5.789714 -0.034556266999999995
5.790714 -0.035798569999999995
5.791714 -0.037037107
5.792714 -0.038271836999999996
5.793715 -0.039502719
5.794714 -0.040729714
5.795714 -0.041952778999999996
5.796714 -0.043171874
5.797714 -0.044386962
5.798714 -0.045598001
5.799714 -0.046804954999999995
5.800714 -0.048007781
5.801714 -0.049206445999999994
5.802714 -0.050400908
5.803714 -0.051591126
5.804714 -0.052777067000000004
5.805714 -0.053958688
5.806714 -0.05513595500000001
5.807714 -0.056308834
5.808714 -0.057477283000000004
5.809714 -0.058641273
5.810714 -0.059800764000000006
5.811714 -0.060955714
5.812714 -0.06210609599999999
5.813715 -0.063251873
5.814714 -0.064393011
5.815714 -0.065529469
5.816714 -0.066661218
5.817714 -0.06778822300000001
5.818714 -0.068910449
5.819714 -0.07002786200000001
5.820714 -0.07114043099999999
5.821714 -0.072248123
5.822714 -0.073350908
5.823714 -0.074448745
5.824714 -0.075541611
5.825714 -0.076629472
5.826715 -0.077712291
5.827714 -0.078790041
5.828714 -0.079862692
5.829714 -0.080930215
5.830714 -0.081992574
5.831714 -0.083049742
5.832714 -0.08410168800000001
5.833714 -0.08514838999999999
5.834714 -0.086189812
5.835714 -0.087225926
5.836714 -0.088256708
5.837714 -0.08928212299999999
5.838714 -0.090302149
5.839714 -0.091316755
5.840714 -0.09232591799999999
5.841714 -0.093329611
5.842714 -0.094327802
5.843714 -0.09532047
5.844714 -0.09630759
5.845714 -0.097289134
5.846714 -0.09826507899999999
5.847714 -0.099235389
5.848714 -0.10020005
5.849714 -0.10115905000000001
5.850714 -0.10211234
5.851714 -0.10305990000000001
5.852714 -0.10400171999999999
5.853714 -0.10493777
5.854714 -0.10586802000000001
5.855714 -0.10679247
5.856714 -0.10771106
5.857714 -0.10862381
5.858714 -0.10953067
5.859715 -0.11043163
5.860714 -0.11132666999999999
5.861714 -0.11221576
5.862714 -0.11309888
5.863714 -0.11397600999999999
5.864714 -0.11484715000000001
5.865714 -0.11571225
5.866714 -0.11657131999999999
5.867714 -0.11742432
5.868714 -0.11827124
5.869714 -0.11911205999999999
5.870714 -0.11994676
5.871714 -0.12077532
5.872715 -0.12159772
5.873714 -0.12241395999999999
5.874714 -0.12322401
5.875714 -0.12402786
5.876714 -0.12482549
5.877714 -0.12561689
5.878714 -0.12640205
5.879714 -0.12718093
5.880714 -0.12795355
5.881714 -0.12871986
5.882714 -0.12947987
5.883714 -0.13023356
5.884714 -0.13098093
5.885714 -0.13172195
5.886714 -0.13245659999999998
5.887714 -0.13318487999999998
5.888714 -0.13390678
5.889714 -0.13462229
5.890714 -0.1353314
5.891714 -0.1360341
5.892715 -0.13673037000000002
5.893714 -0.1374202
5.894714 -0.13810358
5.895714 -0.13878051
5.896714 -0.13945098
5.897714 -0.14011498
5.898714 -0.14077249
5.899714 -0.14142352
5.900714 -0.14206804
5.901714 -0.14270607
5.902714 -0.14333758
5.903714 -0.14396256
5.904714 -0.14458103
5.905715 -0.14519297
5.906714 -0.14579836
5.907714 -0.14639721
5.908714 -0.14698952
5.909714 -0.14757528
5.910714 -0.14815448
5.911714 -0.14872712
5.912714 -0.14929319
5.913714 -0.14985268999999998
5.914714 -0.15040562
5.915714 -0.15095196
5.916714 -0.15149174
5.917714 -0.15202493
5.918715 -0.15255153
5.919714 -0.15307156
5.920714 -0.153585
5.921714 -0.15409185
5.922714 -0.15459211
5.923714 -0.15508578
5.924714 -0.15557285
5.925714 -0.15605333
5.926714 -0.15652722
5.927714 -0.15699451
5.928714 -0.15745522
5.929714 -0.15790933000000001
5.930714 -0.15835685
5.931714 -0.15879779
5.932714 -0.15923213
5.933714 -0.15965989
5.934714 -0.16008107
5.935714 -0.16049566
5.936714 -0.16090367
5.937714 -0.16130509999999998
5.938715 -0.16169996
5.939714 -0.16208825000000002
5.940714 -0.16246997999999999
5.941714 -0.16284514
5.942714 -0.16321375
5.943714 -0.16357579
5.944714 -0.16393128
5.945714 -0.16428024
5.946714 -0.16462264999999998
5.947714 -0.16495852
5.948714 -0.16528787
5.949714 -0.16561069
5.950714 -0.16592699
5.951715 -0.16623678
5.952714 -0.16654008
5.953714 -0.16683688
5.954714 -0.16712719
5.955714 -0.16741101
5.956714 -0.16768835
5.957714 -0.16795924
5.958714 -0.16822367
5.959714 -0.16848164
5.960714 -0.16873318
5.961714 -0.16897829
5.962714 -0.16921698
5.963714 -0.16944926
5.964714 -0.16967515
5.965714 -0.16989463
5.966714 -0.17010774
5.967714 -0.17031447
5.968714 -0.17051485
5.969714 -0.17070888
5.970714 -0.17089656
5.971714 -0.17107793000000002
5.972714 -0.17125297
5.973714 -0.17142170999999998
5.974714 -0.17158417
5.975714 -0.17174034000000002
5.976714 -0.17189025
5.977714 -0.17203391
5.978714 -0.17217132
5.979714 -0.17230251
5.980714 -0.17242748000000002
5.981714 -0.17254625
5.982714 -0.17265884
5.983714 -0.17276525
5.984715 -0.17286551
5.985714 -0.17295962
5.986714 -0.17304759
5.987714 -0.17312945999999999
5.988714 -0.17320522
5.989714 -0.17327489
5.990714 -0.1733385
5.991714 -0.17339606000000002
5.992714 -0.17344757000000002
5.993714 -0.17349307
5.994714 -0.17353256
5.995714 -0.17356605
5.996714 -0.17359357
5.997715 -0.17361514
5.998714 -0.17363076
5.999714 -0.17364046
6.000714 -0.17364426
6.001714 -0.17364216
6.002714 -0.17363420000000002
6.003714 -0.17362038
6.004714 -0.17360072
6.005714 -0.17357523
6.006714 -0.17354395
6.007714 -0.17350689
6.008714 -0.17346406
6.009714 -0.17341547999999998
6.010714 -0.17336116999999998
6.011714 -0.17330116
6.012714 -0.17323544999999999
6.013714 -0.17316408
6.014714 -0.17308705
6.015714 -0.17300437999999999
6.016714 -0.1729161
6.017715 -0.17282222
6.018714 -0.17272277
6.019714 -0.17261776
6.020714 -0.17250722000000002
6.021714 -0.17239115
6.022714 -0.17226959
6.023714 -0.17214256
6.024714 -0.17201008
6.025714 -0.17187216
6.026714 -0.17172883
6.027714 -0.17158010999999998
6.028714 -0.17142602
6.029714 -0.17126658
6.030715 -0.17110182
6.031714 -0.17093174
6.032714 -0.17075638999999998
6.033714 -0.17057577000000002
6.034714 -0.17038991
6.035714 -0.17019884
6.036714 -0.17000258000000001
6.037714 -0.16980113
6.038714 -0.16959454000000002
6.039714 -0.16938281
6.040714 -0.16916599
6.041714 -0.16894408
6.042714 -0.16871711
6.043715 -0.1684851
6.044714 -0.16824808
6.045714 -0.16800605999999998
6.046714 -0.16775908
6.047714 -0.16750715
6.048714 -0.16725030999999999
6.049714 -0.16698856
6.050714 -0.16672193000000002
6.051714 -0.16645045
6.052714 -0.16617414
6.053714 -0.16589303
6.054714 -0.16560713999999999
6.055714 -0.16531649
6.056714 -0.16502111
6.057714 -0.16472101
6.058714 -0.16441623
6.059714 -0.1641068
6.060714 -0.16379273
6.061714 -0.16347404
6.062714 -0.16315077
6.063715 -0.16282293
6.064714 -0.16249056
6.065714 -0.16215368000000002
6.066714 -0.1618123
6.067714 -0.16146647
6.068714 -0.1611162
6.069714 -0.1607615
6.070714 -0.16040242
6.071714 -0.16003897
6.072714 -0.15967119000000002
6.073714 -0.15929909
6.074714 -0.1589227
6.075714 -0.15854205000000002
6.076715 -0.15815715000000002
6.077714 -0.15776805000000002
6.078714 -0.15737475
6.079714 -0.15697728
6.080714 -0.15657567
6.081714 -0.15616996
6.082714 -0.15576014
6.083714 -0.15534626
6.084714 -0.15492834
6.085714 -0.15450640000000002
6.086714 -0.15408047
6.087714 -0.15365059
6.088714 -0.15321675
6.089714 -0.15277901
6.090714 -0.15233738
6.091714 -0.15189186999999998
6.092714 -0.15144253
6.093714 -0.15098937
6.094714 -0.15053242
6.095714 -0.1500717
6.096714 -0.14960725
6.097714 -0.14913909
6.098714 -0.14866722999999998
6.099714 -0.14819171
6.100714 -0.14771256
6.101714 -0.14722978
6.102714 -0.14674341999999999
6.103714 -0.1462535
6.104714 -0.14576005
6.105714 -0.14526309
6.106714 -0.14476264
6.107714 -0.14425874
6.108714 -0.1437514
6.109715 -0.14324065
6.110714 -0.14272651
6.111714 -0.14220902000000002
6.112714 -0.14168819
6.113714 -0.14116406
6.114714 -0.14063664
6.115714 -0.14010597
6.116714 -0.13957206
6.117714 -0.13903495999999999
6.118714 -0.13849468
6.119714 -0.13795124
6.120714 -0.13740467
6.121714 -0.13685499
6.122715 -0.13630224
6.123714 -0.13574641999999998
6.124714 -0.13518758
6.125714 -0.13462574
6.126714 -0.13406092
6.127714 -0.13349315
6.128714 -0.13292244
6.129714 -0.13234884
6.130714 -0.13177235
6.131714 -0.13119301
6.132714 -0.13061085
6.133714 -0.13002589
6.134714 -0.12943815
6.135714 -0.12884764999999998
6.136714 -0.12825443
6.137714 -0.12765852
6.138714 -0.12705992
6.139714 -0.12645867
6.140714 -0.12585479
6.141714 -0.12524831
6.142715 -0.12463925
6.143714 -0.12402764
6.144714 -0.1234135
6.145714 -0.12279686000000001
6.146714 -0.12217773999999999
6.147714 -0.12155616
6.148714 -0.12093214999999999
6.149714 -0.12030574
6.150714 -0.11967694
6.151714 -0.11904578
6.152714 -0.1184123
6.153714 -0.1177765
6.154714 -0.11713841
6.155715 -0.11649805999999999
6.156714 -0.11585547
6.157714 -0.11521065999999999
6.158714 -0.11456364999999999
6.159714 -0.11391448
6.160714 -0.11326316
6.161714 -0.1126097
6.162714 -0.11195416
6.163714 -0.11129652999999999
6.164714 -0.11063685000000001
6.165714 -0.10997513
6.166714 -0.10931141000000001
6.167714 -0.10864570999999999
6.168715 -0.10797802999999999
6.169714 -0.10730842
6.170714 -0.10663689
6.171714 -0.10596346000000001
6.172714 -0.10528816
6.173714 -0.10461101
6.174714 -0.10393203
6.175714 -0.10325124000000001
6.176714 -0.10256867
6.177714 -0.10188434999999998
6.178714 -0.10119828
6.179714 -0.1005105
6.180714 -0.099821016
6.181714 -0.09912987000000001
6.182714 -0.098437071
6.183714 -0.097742642
6.184714 -0.097046606
6.185714 -0.096348987
6.186714 -0.095649809
6.187714 -0.094949087
6.188715 -0.094246847
6.189714 -0.09354311
6.190714 -0.092837895
6.191714 -0.092131225
6.192714 -0.091423123
6.193714 -0.090713613
6.194714 -0.090002711
6.195714 -0.089290441
6.196714 -0.088576821
6.197714 -0.087861874
6.198714 -0.087145623
6.199714 -0.086428085
6.200714 -0.085709285
6.201715 -0.084989239
6.202714 -0.08426797
6.203714 -0.083545496
6.204714 -0.08282184100000001
6.205714 -0.082097028
6.206714 -0.081371068
6.207714 -0.08064399
6.208714 -0.079915812
6.209714 -0.079186552
6.210714 -0.078456226
6.211714 -0.077724858
6.212714 -0.076992472
6.213714 -0.076259085
6.214714 -0.07552471399999999
6.215714 -0.074789382
6.216714 -0.07405310200000001
6.217714 -0.073315902
6.218714 -0.072577794
6.219714 -0.071838801
6.220714 -0.071098941
6.221714 -0.070358231
6.222714 -0.06961669399999999
6.223714 -0.068874349
6.224714 -0.068131211
6.225714 -0.0673873
6.226714 -0.066642638
6.227714 -0.065897236
6.228714 -0.06515111900000001
6.229714 -0.064404303
6.230714 -0.063656806
6.231714 -0.062908651
6.232714 -0.062159849999999996
6.233714 -0.061410427
6.234715 -0.060660391999999994
6.235714 -0.059909769
6.236714 -0.059158576000000004
6.237714 -0.05840683
6.238714 -0.05765454799999999
6.239714 -0.056901755
6.240714 -0.05614846
6.241714 -0.055394688
6.242714 -0.05464045100000001
6.243714 -0.053885771
6.244714 -0.053130666
6.245714 -0.05237515400000001
6.246714 -0.051619252000000004
6.247715 -0.050862978
6.248714 -0.050106347999999995
6.249714 -0.04934938
6.250714 -0.048592096
6.251714 -0.047834511
6.252714 -0.047076642
6.253714 -0.046318508
6.254714 -0.045560126
6.255714 -0.044801514
6.256714 -0.044042687
6.257714 -0.043283665
6.258714 -0.042524465
6.259714 -0.041765103
6.260714 -0.041005595
6.261714 -0.040245961
6.262714 -0.039486217000000004
6.263714 -0.038726378000000006
6.264714 -0.037966462
6.265714 -0.037206485
6.266714 -0.036446465
6.267715 -0.035686416
6.268714 -0.034926354
6.269714 -0.034166299000000004
6.270714 -0.033406264
6.271714 -0.032646264
6.272714 -0.031886317
6.273714 -0.031126435999999997
6.274714 -0.03036664
6.275714 -0.029606943
6.276714 -0.028847359
6.277714 -0.028087906000000003
6.278714 -0.027328599000000002
6.279714 -0.026569450999999997
6.280715 -0.025810478999999997
6.281714 -0.025051697999999997
6.282714 -0.024293123
6.283714 -0.023534769
6.284714 -0.02277665
6.285714 -0.022018782
6.286714 -0.021261178999999998
6.287714 -0.020503854999999998
6.288714 -0.019746826999999998
6.289714 -0.018990108
6.290714 -0.018233713
6.291714 -0.017477656
6.292714 -0.016721954
6.293715 -0.015966619
6.294714 -0.015211667
6.295714 -0.014457110999999998
6.296714 -0.013702967
6.297714 -0.012949247
6.298714 -0.012195969
6.299714 -0.011443144
6.300714 -0.010690789000000001
6.301714 -0.0099389174
6.302714 -0.0091875423
6.303714 -0.0084366795
6.304714 -0.0076863427
6.305714 -0.0069365466
6.306714 -0.0061873048000000005
6.307714 -0.0054386321
6.308714 -0.0046905425
6.309714 -0.003943050599999999
6.310714 -0.0031961707
6.311714 -0.0024499168
6.312714 -0.0017043036
6.313715 -0.0009593452
6.314714 -0.00021505596000000003
6.315714 0.0005285498
6.316714 0.0012714578
6.317714 0.0020136536
6.318714 0.0027551232
6.319714 0.0034958521
6.320714 0.0042358264
6.321714 0.004975031699999999
6.322714 0.0057134537
6.323714 0.0064510787000000005
6.324714 0.0071878923
6.325714 0.0079238802
6.326715 0.0086590284
6.327714 0.0093933231
6.328714 0.010126751
6.329714 0.010859297
6.330714 0.011590948
6.331714 0.01232169
6.332714 0.013051509000000001
6.333714 0.013780393
6.334714 0.014508328
6.335714 0.015235298999999999
6.336714 0.015961293999999997
6.337714 0.016686298
6.338714 0.0174103
6.339714 0.018133284
6.340714 0.018855238
6.341714 0.019576148999999998
6.342714 0.020296003
6.343714 0.021014787
6.344714 0.021732489
6.345714 0.022449096
6.346714 0.023164593
6.347714 0.023878968
6.348714 0.024592210000000003
6.349714 0.025304302
6.350714 0.026015233000000002
6.351714 0.026724988
6.352714 0.027433555999999998
6.353714 0.028140924
6.354714 0.028847079
6.355714 0.029552008999999997
6.356714 0.030255699
6.357714 0.030958134
6.358714 0.031659304
6.359715 0.032359193
6.360714 0.033057790000000004
6.361714 0.033755082000000006
6.362714 0.034451053999999995
6.363714 0.035145695
6.364714 0.035838989
6.365714 0.036530927
6.366714 0.037221491
6.367714 0.03791067
6.368714 0.038598452
6.369714 0.039284819
6.370714 0.039969763
6.371714 0.040653266
6.372715 0.041335318
6.373714 0.042015905
6.374714 0.042695013999999996
6.375714 0.043372628999999996
6.376714 0.044048738
6.377714 0.044723327
6.378714 0.045396382
6.379714 0.046067892
6.380714 0.046737841
6.381714 0.047406217
6.382714 0.048073003
6.383714 0.048738188
6.384714 0.049401760999999995
6.385714 0.050063705
6.386714 0.050724007
6.387714 0.051382649999999995
6.388714 0.052039622
6.389714 0.052694912000000003
6.390714 0.053348508999999995
6.391714 0.054000394
6.392715 0.054650550000000006
6.393714 0.055298972
6.394714 0.055945641000000004
6.395714 0.056590541
6.396714 0.057233665999999996
6.397714 0.05787499200000001
6.398714 0.058514514000000004
6.399714 0.059152214
6.400714 0.05978808
6.401714 0.060422102
6.402714 0.061054260000000006
6.403714 0.061684543999999994
6.404714 0.062312937
6.405715 0.06293942599999999
6.406714 0.06356400000000001
6.407714 0.064186647
6.408714 0.06480735
6.409714 0.065426098
6.410714 0.066042878
6.411714 0.066657673
6.412714 0.067270471
6.413714 0.067881256
6.414714 0.068490021
6.415714 0.069096748
6.416714 0.069701421
6.417714 0.070304034
6.418715 0.07090456199999999
6.419714 0.071503001
6.420714 0.072099332
6.421714 0.072693545
6.422714 0.07328562200000001
6.423714 0.073875557
6.424714 0.074463326
6.425714 0.075048924
6.426714 0.075632328
6.427714 0.076213531
6.428714 0.076792517
6.429714 0.07736926799999999
6.430714 0.077943772
6.431714 0.078516017
6.432714 0.079085986
6.433714 0.079653668
6.434714 0.080219045
6.435714 0.080782105
6.436714 0.081342831
6.437714 0.081901212
6.438715 0.082457229
6.439714 0.083010871
6.440714 0.08356212099999999
6.441714 0.084110966
6.442714 0.084657391
6.443714 0.085201376
6.444714 0.085742911
6.445714 0.086281984
6.446714 0.08681857700000001
6.447714 0.087352673
6.448714 0.08788426099999999
6.449714 0.088413327
6.450714 0.088939857
6.451715 0.08946383
6.452714 0.089985237
6.453714 0.090504059
6.454714 0.09102028599999999
6.455714 0.091533898
6.456714 0.09204488
6.457714 0.092553225
6.458714 0.09305891000000001
6.459714 0.093561923
6.460714 0.094062253
6.461714 0.09455988200000001
6.462714 0.095054792
6.463714 0.09554697300000001
6.464714 0.096036406
6.465714 0.096523081
6.466714 0.097006978
6.467714 0.097488088
6.468714 0.097966392
6.469714 0.098441879
6.470714 0.098914537
6.471714 0.099384342
6.472714 0.09985128399999998
6.473714 0.10031535000000001
6.474714 0.10077652
6.475714 0.10123478000000001
6.476714 0.10169011
6.477714 0.10214251
6.478714 0.10259196
6.479714 0.10303844
6.480714 0.10348194
6.481714 0.10392243999999999
6.482714 0.10435993
6.483714 0.10479440000000001
6.484715 0.10522582
6.485714 0.10565419
6.486714 0.10607949
6.487714 0.10650171
6.488714 0.10692083
6.489714 0.10733682
6.490714 0.10774969
6.491714 0.10815941
6.492714 0.10856596999999998
6.493714 0.10896935
6.494714 0.10936953999999999
6.495714 0.10976653
6.496714 0.11016029
6.497715 0.11055082
6.498714 0.11093808999999999
6.499714 0.11132209
6.500714 0.11170282000000001
6.501714 0.11208024000000001
6.502714 0.11245433999999999
6.503714 0.11282511
6.504714 0.11319254
6.505714 0.1135566
6.506714 0.11391729
6.507714 0.1142746
6.508714 0.11462849000000001
6.509714 0.11497895
6.510714 0.11532599000000002
6.511714 0.11566957
6.512714 0.11600967000000001
6.513714 0.11634628999999999
6.514714 0.11667940999999998
6.515714 0.11700902
6.516714 0.11733508
6.517715 0.11765761
6.518714 0.11797658
6.519714 0.11829195999999999
6.520714 0.11860376
6.521714 0.11891194
6.522714 0.11921651000000001
6.523714 0.11951743999999999
6.524714 0.11981472
6.525714 0.12010833
6.526714 0.12039826
6.527714 0.12068448999999999
6.528714 0.12096702
6.529714 0.12124582
6.530715 0.12152088
6.531714 0.12179217999999999
6.532714 0.12205972
6.533714 0.12232348
6.534714 0.12258344
6.535714 0.12283958
6.536714 0.12309192000000001
6.537714 0.1233404
6.538714 0.12358504000000001
6.539714 0.12382581
6.540714 0.12406269
6.541714 0.12429567
6.542714 0.12452475
6.543715 0.1247499
6.544714 0.12497111
6.545714 0.12518838
6.546714 0.12540168
6.547714 0.12561098999999998
6.548714 0.12581631
6.549714 0.12601762
6.550714 0.12621490999999999
6.551714 0.12640816
6.552714 0.12659736000000002
6.553714 0.12678249
6.554714 0.12696355
6.555714 0.12714051
6.556714 0.12731337
6.557714 0.1274821
6.558714 0.1276467
6.559714 0.12780714999999998
6.560714 0.12796345
6.561714 0.12811557
6.562714 0.1282635
6.563715 0.12840722999999998
6.564714 0.12854674
6.565714 0.12868202
6.566714 0.12881304999999998
6.567714 0.12893983
6.568714 0.12906233
6.569714 0.12918055
6.570714 0.12929448
6.571714 0.12940408
6.572714 0.12950937
6.573714 0.12961031
6.574714 0.12970690999999998
6.575714 0.12979915
6.576715 0.12988701
6.577714 0.12997047
6.578714 0.13004952
6.579714 0.13012417
6.580714 0.13019438
6.581714 0.13026015
6.582714 0.13032147
6.583714 0.13037832
6.584714 0.13043069
6.585714 0.13047857
6.586714 0.13052195
6.587714 0.13056081
6.588714 0.13059514
6.589714 0.13062493
6.590714 0.13065017
6.591714 0.13067084
6.592714 0.13068694
6.593714 0.13069847
6.594714 0.1307054
6.595714 0.13070771
6.596714 0.13070541
6.597714 0.13069848
6.598714 0.13068691
6.599714 0.13067069
6.600714 0.13064982
6.601714 0.13062428
6.602714 0.13059406
6.603714 0.13055914
6.604714 0.13051954
6.605714 0.13047522
6.606714 0.13042619
6.607714 0.13037242000000002
6.608714 0.13031393
6.609715 0.13025069
6.610714 0.13018269
6.611714 0.13010993
6.612714 0.1300324
6.613714 0.12995008
6.614714 0.12986298
6.615714 0.12977107999999998
6.616714 0.12967438
6.617714 0.12957285000000002
6.618714 0.12946649999999998
6.619714 0.12935533
6.620714 0.12923931
6.621714 0.12911845
6.622715 0.12899272
6.623714 0.12886213000000002
6.624714 0.12872667000000002
6.625714 0.12858633
6.626714 0.12844111
6.627714 0.12829099
6.628714 0.12813597
6.629714 0.12797605
6.630714 0.12781120999999998
6.631714 0.12764145
6.632714 0.12746675999999998
6.633714 0.12728714
6.634714 0.12710257
6.635714 0.12691306
6.636714 0.12671860000000001
6.637714 0.12651918
6.638714 0.12631478999999998
6.639714 0.12610543000000002
6.640714 0.1258911
6.641714 0.12567177999999998
6.642715 0.12544747
6.643714 0.12521818
6.644714 0.1249839
6.645714 0.12474460999999999
6.646714 0.12450031
6.647714 0.124251
6.648714 0.12399668
6.649714 0.12373734
6.650714 0.12347298
6.651714 0.12320358999999999
6.652714 0.12292918
6.653714 0.12264972
6.654714 0.12236523999999999
6.655715 0.12207571
6.656714 0.12178115
6.657714 0.12148154000000001
6.658714 0.12117688
6.659714 0.12086717
6.660714 0.12055242
6.661714 0.12023262
6.662714 0.11990775
6.663714 0.11957783000000001
6.664714 0.11924285000000001
6.665714 0.11890281
6.666714 0.11855772
6.667714 0.11820756999999998
6.668715 0.11785236000000002
6.669714 0.11749209
6.670714 0.11712676
6.671714 0.11675637
6.672714 0.11638092000000001
6.673714 0.11600041999999999
6.674714 0.11561486
6.675714 0.11522424
6.676714 0.11482857
6.677714 0.11442784
6.678714 0.11402207
6.679714 0.11361124
6.680714 0.11319537
6.681714 0.11277444
6.682714 0.11234848
6.683714 0.11191748
6.684714 0.11148143
6.685714 0.11104036
6.686714 0.11059424999999999
6.687714 0.11014312
6.688715 0.10968696000000001
6.689714 0.10922578
6.690714 0.10875958000000001
6.691714 0.10828837
6.692714 0.10781214
6.693714 0.10733089999999999
6.694714 0.10684467
6.695714 0.10635344000000001
6.696714 0.10585722000000002
6.697714 0.10535602
6.698714 0.10484983
6.699714 0.10433866000000001
6.700714 0.10382253
6.701715 0.10330143
6.702714 0.10277537
6.703714 0.10224436
6.704714 0.10170841
6.705714 0.10116752
6.706714 0.1006217
6.707714 0.10007094999999999
6.708714 0.09951528600000001
6.709714 0.09895471200000001
6.710714 0.098389247
6.711714 0.09781888200000001
6.712714 0.09724363899999999
6.713714 0.096663524
6.714714 0.096078543
6.715714 0.095488707
6.716714 0.094894029
6.717714 0.094294513
6.718714 0.093690172
6.719714 0.093081017
6.720714 0.09246705399999999
6.721714 0.091848301
6.722714 0.091224769
6.723714 0.090596464
6.724714 0.089963403
6.725714 0.089325593
6.726714 0.08868305
6.727714 0.088035787
6.728714 0.087383814
6.729714 0.086727145
6.730714 0.086065795
6.731714 0.085399777
6.732714 0.084729103
6.733714 0.08405378899999999
6.734715 0.083373854
6.735714 0.082689308
6.736714 0.082000165
6.737714 0.08130644
6.738714 0.080608152
6.739714 0.079905312
6.740714 0.079197937
6.741714 0.078486046
6.742714 0.077769655
6.743714 0.077048776
6.744714 0.076323433
6.745714 0.07559363699999999
6.746714 0.074859406
6.747715 0.074120762
6.748714 0.073377718
6.749714 0.072630297
6.750714 0.071878516
6.751714 0.07112239299999999
6.752714 0.07036194400000001
6.753714 0.069597189
6.754714 0.068828149
6.755714 0.068054843
6.756714 0.067277288
6.757714 0.06649550600000001
6.758714 0.065709517
6.759714 0.064919342
6.760714 0.064125005
6.761714 0.063326524
6.762714 0.062523916
6.763714 0.061717205000000004
6.764714 0.060906413
6.765714 0.060091564
6.766714 0.059272681
6.767715 0.058449781000000006
6.768714 0.057622889000000004
6.769714 0.05679203299999999
6.770714 0.055957230999999996
6.771714 0.055118505
6.772714 0.054275879000000006
6.773714 0.053429382
6.774714 0.052579032
6.775714 0.051724858
6.776714 0.050866883
6.777714 0.05000513
6.778714 0.049139629
6.779714 0.048270405
6.780715 0.047397483
6.781714 0.046520887
6.782714 0.045640644
6.783714 0.044756784
6.784714 0.043869333
6.785714 0.042978316
6.786714 0.04208376
6.787714 0.041185698
6.788714 0.040284153999999996
6.789714 0.039379156
6.790714 0.038470735
6.791714 0.037558918
6.792714 0.036643736999999996
6.793715 0.035725217
6.794714 0.034803390999999996
6.795714 0.033878288
6.796714 0.032949939
6.797714 0.032018375
6.798714 0.031083624
6.799714 0.030145718000000002
6.800714 0.02920469
6.801714 0.02826057
6.802714 0.027313389000000004
6.803714 0.026363181000000003
6.804714 0.025409975
6.805714 0.024453806999999998
6.806714 0.023494706
6.807714 0.022532706
6.808714 0.021567842
6.809714 0.020600144
6.810714 0.019629646
6.811714 0.018656383000000002
6.812714 0.017680389
6.813715 0.016701697
6.814714 0.015720341999999998
6.815714 0.014736358
6.816714 0.013749779
6.817714 0.01276064
6.818714 0.011768978000000001
6.819714 0.010774827
6.820714 0.009778222699999999
6.821714 0.008779201700000001
6.822714 0.0077777993
6.823714 0.0067740518999999996
6.824714 0.0057679958
6.825714 0.0047596677
6.826715 0.0037491049
6.827714 0.0027363443
6.828714 0.0017214234000000003
6.829714 0.00070437986
6.830714 -0.00031474829000000004
6.831714 -0.001335923
6.832714 -0.0023591060999999997
6.833714 -0.0033842588999999997
6.834714 -0.0044113429
6.835714 -0.005440318600000001
6.836714 -0.006471147199999999
6.837714 -0.007503788900000001
6.838714 -0.0085382038
6.839714 -0.009574352599999999
6.840714 -0.010612194
6.841714 -0.011651689
6.842714 -0.012692796
6.843714 -0.013735474000000001
6.844714 -0.014779683
6.845714 -0.015825381
6.846714 -0.016872525
6.847714 -0.017921075
6.848714 -0.018970987999999998
6.849714 -0.020022223000000002
6.850714 -0.021074736
6.851714 -0.022128483
6.852714 -0.023183424
6.853714 -0.024239515
6.854714 -0.025296712
6.855714 -0.026354971
6.856714 -0.027414248
6.857714 -0.028474501
6.858714 -0.029535685
6.859715 -0.030597756
6.860714 -0.031660669
6.861714 -0.032724379
6.862714 -0.03378884
6.863714 -0.034854008
6.864714 -0.035919837
6.865714 -0.036986282999999995
6.866714 -0.038053299
6.867714 -0.039120839
6.868714 -0.04018886
6.869714 -0.041257313999999996
6.870714 -0.042326155
6.871714 -0.043395336
6.872715 -0.044464812
6.873714 -0.045534535
6.874714 -0.046604458
6.875714 -0.047674536
6.876714 -0.048744722
6.877714 -0.049814966
6.878714 -0.050885224
6.879714 -0.051955448
6.880714 -0.05302559
6.881714 -0.054095604000000005
6.882714 -0.055165442999999995
6.883714 -0.056235056000000005
6.884714 -0.057304394
6.885714 -0.05837341299999999
6.886714 -0.059442065
6.887714 -0.060510298000000004
6.888714 -0.061578071
6.889714 -0.062645326
6.890714 -0.06371202200000001
6.891714 -0.064778107
6.892715 -0.065843534
6.893714 -0.066908251
6.894714 -0.067972211
6.895714 -0.069035363
6.896714 -0.07009765800000001
6.897714 -0.071159052
6.898714 -0.072219491
6.899714 -0.073278922
6.900714 -0.07433730100000001
6.901714 -0.075394579
6.902714 -0.07645070400000001
6.903714 -0.077505625
6.904714 -0.078559289
6.905715 -0.079611648
6.906714 -0.080662657
6.907714 -0.081712264
6.908714 -0.08276041499999999
6.909714 -0.08380705799999999
6.910714 -0.084852148
6.911714 -0.085895631
6.912714 -0.086937455
6.913714 -0.08797756699999999
6.914714 -0.089015922
6.915714 -0.090052467
6.916714 -0.091087149
6.917714 -0.09211991600000001
6.918715 -0.09315072099999999
6.919714 -0.09417951199999999
6.920714 -0.095206231
6.921714 -0.096230832
6.922714 -0.097253267
6.923714 -0.098273472
6.924714 -0.099291408
6.925714 -0.10030702000000001
6.926714 -0.10132024999999999
6.927714 -0.10233105999999999
6.928714 -0.10333938999999999
6.929714 -0.10434518
6.930714 -0.10534838999999999
6.931714 -0.10634897
6.932714 -0.10734685999999999
6.933714 -0.10834200000000001
6.934714 -0.10933435000000001
6.935714 -0.11032386000000001
6.936714 -0.11131046
6.937714 -0.11229413
6.938715 -0.11327479
6.939714 -0.11425239
6.940714 -0.11522691
6.941714 -0.11619827
6.942714 -0.11716641
6.943714 -0.11813130000000001
6.944714 -0.11909287
6.945714 -0.12005109
6.946714 -0.12100588
6.947714 -0.12195719999999999
6.948714 -0.12290501
6.949714 -0.12384926000000002
6.950714 -0.12478987
6.951715 -0.12572681
6.952714 -0.12666003
6.953714 -0.12758947999999998
6.954714 -0.1285151
6.955714 -0.12943684
6.956714 -0.13035465
6.957714 -0.13126847
6.958714 -0.13217827000000001
6.959714 -0.13308398
6.960714 -0.13398556
6.961714 -0.13488295
6.962714 -0.1357761
6.963714 -0.13666496
6.964714 -0.13754949
6.965714 -0.13842962
6.966714 -0.13930532
6.967714 -0.14017653
6.968714 -0.14104319
6.969714 -0.14190526
6.970714 -0.14276268
6.971714 -0.14361541
6.972714 -0.14446341000000001
6.973714 -0.1453066
6.974714 -0.14614495
6.975714 -0.14697841
6.976714 -0.14780691999999998
6.977714 -0.14863044
6.978714 -0.14944891
6.979714 -0.15026230000000002
6.980714 -0.15107053
6.981714 -0.15187358
6.982714 -0.15267138
6.983714 -0.15346389
6.984715 -0.15425107
6.985714 -0.15503286
6.986714 -0.15580921
6.987714 -0.15658007000000002
6.988714 -0.15734541
6.989714 -0.15810516
6.990714 -0.15885929000000001
6.991714 -0.15960773
6.992714 -0.16035046
6.993714 -0.16108742
6.994714 -0.16181855
6.995714 -0.16254383
6.996714 -0.1632632
6.997715 -0.1639766
6.998714 -0.164684
6.999714 -0.16538535
7.000714 -0.1660806
7.001714 -0.16676971
7.002714 -0.16745263000000002
7.003714 -0.16812931
7.004714 -0.16879973
7.005714 -0.1694638
7.006714 -0.17012152
7.007714 -0.17077281
7.008714 -0.17141765
7.009714 -0.17205599000000002
7.010714 -0.17268777999999999
7.011714 -0.17331296999999998
7.012714 -0.17393153
7.013714 -0.17454342
7.014714 -0.17514859
7.015714 -0.17574698
7.016714 -0.17633857
7.017715 -0.17692331
7.018714 -0.17750116999999999
7.019714 -0.17807208
7.020714 -0.17863602
7.021714 -0.17919294
7.022714 -0.17974278999999999
7.023714 -0.18028554
7.024714 -0.18082116
7.025714 -0.18134959
7.026714 -0.1818708
7.027714 -0.18238474999999998
7.028714 -0.18289139000000001
7.029714 -0.18339070000000002
7.030715 -0.18388261
7.031714 -0.18436711
7.032714 -0.18484414000000002
7.033714 -0.18531368
7.034714 -0.18577569
7.035714 -0.18623011
7.036714 -0.18667693
7.037714 -0.18711609
7.038714 -0.18754757
7.039714 -0.18797133
7.040714 -0.18838733
7.041714 -0.18879552
7.042714 -0.18919589
7.043715 -0.18958839
7.044714 -0.18997299
7.045714 -0.19034966
7.046714 -0.19071834
7.047714 -0.19107902
7.048714 -0.19143166
7.049714 -0.19177622
7.050714 -0.19211267
7.051714 -0.19244099
7.052714 -0.19276113
7.053714 -0.19307307
7.054714 -0.19337676
7.055714 -0.19367218
7.056714 -0.19395931
7.057714 -0.1942381
7.058714 -0.19450854
7.059714 -0.19477058
7.060714 -0.1950242
7.061714 -0.19526937
7.062714 -0.19550605
7.063715 -0.19573423
7.064714 -0.19595388
7.065714 -0.19616496
7.066714 -0.19636746000000002
7.067714 -0.19656132999999998
7.068714 -0.19674657
7.069714 -0.19692313000000003
7.070714 -0.19709100000000002
7.071714 -0.19725014
7.072714 -0.19740053000000002
7.073714 -0.19754216
7.074714 -0.19767499000000002
7.075714 -0.19779899
7.076715 -0.19791415
7.077714 -0.19802044
7.078714 -0.19811783000000002
7.079714 -0.19820633000000001
7.080714 -0.19828589
7.081714 -0.19835648
7.082714 -0.19841810999999998
7.083714 -0.19847073
7.084714 -0.19851434
7.085714 -0.19854892000000002
7.086714 -0.19857443
7.087714 -0.19859087
7.088714 -0.19859821
7.089714 -0.19859643999999999
7.090714 -0.19858554
7.091714 -0.19856549
7.092714 -0.19853627
7.093714 -0.19849788
7.094714 -0.19845027
7.095714 -0.19839345
7.096714 -0.19832740000000001
7.097714 -0.19825210000000001
7.098714 -0.19816755999999996
7.099714 -0.19807376
7.100714 -0.19797066000000002
7.101714 -0.19785826999999997
7.102714 -0.19773656999999997
7.103714 -0.19760556
7.104714 -0.19746521
7.105714 -0.19731552
7.106714 -0.19715647
7.107714 -0.19698807000000002
7.108714 -0.19681030000000002
7.109715 -0.19662315
7.110714 -0.19642662000000002
7.111714 -0.19622068
7.112714 -0.19600532999999998
7.113714 -0.19578057999999998
7.114714 -0.19554642000000003
7.115714 -0.19530284
7.116714 -0.19504983
7.117714 -0.19478739
7.118714 -0.19451551
7.119714 -0.19423419
7.120714 -0.19394343
7.121714 -0.19364322
7.122715 -0.19333356
7.123714 -0.19301444
7.124714 -0.19268587
7.125714 -0.19234784000000002
7.126714 -0.19200037
7.127714 -0.19164343
7.128714 -0.19127703
7.129714 -0.19090119
7.130714 -0.19051589
7.131714 -0.19012112
7.132714 -0.18971692
7.133714 -0.18930326
7.134714 -0.18888016000000002
7.135714 -0.1884476
7.136714 -0.18800562
7.137714 -0.1875542
7.138714 -0.18709335
7.139714 -0.18662307
7.140714 -0.18614338
7.141714 -0.18565429
7.142715 -0.18515579000000001
7.143714 -0.18464789
7.144714 -0.1841306
7.145714 -0.18360394
7.146714 -0.1830679
7.147714 -0.18252251
7.148714 -0.18196774999999998
7.149714 -0.18140366
7.150714 -0.18083025
7.151714 -0.18024751
7.152714 -0.17965546999999998
7.153714 -0.17905413
7.154714 -0.17844352000000002
7.155715 -0.17782365
7.156714 -0.17719452000000002
7.157714 -0.17655615
7.158714 -0.17590857000000001
7.159714 -0.17525178
7.160714 -0.1745858
7.161714 -0.17391065
7.162714 -0.17322634
7.163714 -0.17253289
7.164714 -0.17183032
7.165714 -0.17111866
7.166714 -0.17039792
7.167714 -0.16966811
7.168715 -0.16892927
7.169714 -0.16818141
7.170714 -0.16742456
7.171714 -0.16665873
7.172714 -0.16588395
7.173714 -0.16510024
7.174714 -0.16430762999999998
7.175714 -0.16350615000000002
7.176714 -0.1626958
7.177714 -0.16187662
7.178714 -0.16104864000000002
7.179714 -0.16021188
7.180714 -0.15936638
7.181714 -0.15851215000000002
7.182714 -0.15764923
7.183714 -0.15677764
7.184714 -0.15589741999999998
7.185714 -0.15500858
7.186714 -0.15411117
7.187714 -0.15320522
7.188715 -0.15229073999999998
7.189714 -0.15136778
7.190714 -0.15043636000000002
7.191714 -0.14949653
7.192714 -0.1485483
7.193714 -0.14759173
7.194714 -0.14662683
7.195714 -0.14565365
7.196714 -0.14467221
7.197714 -0.14368256000000001
7.198714 -0.14268473
7.199714 -0.14167875
7.200714 -0.14066467
7.201715 -0.13964252
7.202714 -0.13861234
7.203714 -0.13757416
7.204714 -0.13652801
7.205714 -0.13547394999999998
7.206714 -0.13441202
7.207714 -0.13334226
7.208714 -0.13226469999999999
7.209714 -0.13117937999999998
7.210714 -0.13008635
7.211714 -0.12898563999999998
7.212714 -0.12787731
7.213714 -0.12676138
7.214714 -0.12563793
7.215714 -0.12450697999999999
7.216714 -0.12336856
7.217714 -0.12222274999999999
7.218714 -0.12106956999999999
7.219714 -0.11990906999999999
7.220714 -0.11874131
7.221714 -0.11756632
7.222714 -0.11638416000000001
7.223714 -0.11519487
7.224714 -0.1139985
7.225714 -0.11279510999999999
7.226714 -0.11158473
7.227714 -0.11036742000000001
7.228714 -0.10914323
7.229714 -0.10791221999999999
7.230714 -0.10667441999999999
7.231714 -0.10542990999999999
7.232714 -0.10417872
7.233714 -0.10292090999999999
7.234715 -0.10165654
7.235714 -0.10038564
7.236714 -0.09910828699999999
7.237714 -0.097824528
7.238714 -0.09653442
7.239714 -0.095238019
7.240714 -0.093935378
7.241714 -0.092626555
7.242714 -0.091311603
7.243714 -0.089990586
7.244714 -0.088663556
7.245714 -0.08733057200000001
7.246714 -0.085991691
7.247715 -0.084646972
7.248714 -0.083296478
7.249714 -0.081940269
7.250714 -0.080578396
7.251714 -0.079210929
7.252714 -0.07783792099999999
7.253714 -0.076459441
7.254714 -0.075075543
7.255714 -0.073686294
7.256714 -0.072291755
7.257714 -0.070891989
7.258714 -0.069487054
7.259714 -0.06807702
7.260714 -0.066661945
7.261714 -0.0652419
7.262714 -0.063816941
7.263714 -0.06238714000000001
7.264714 -0.060952554
7.265714 -0.059513253
7.266714 -0.058069307
7.267715 -0.056620775000000005
7.268714 -0.055167731000000005
7.269714 -0.053710233999999996
7.270714 -0.052248354999999996
7.271714 -0.050782162
7.272714 -0.049311726
7.273714 -0.047837109999999995
7.274714 -0.046358385999999994
7.275714 -0.044875621
7.276714 -0.043388887
7.277714 -0.04189825
7.278714 -0.040403783
7.279714 -0.038905555
7.280715 -0.037403639999999995
7.281714 -0.035898108
7.282714 -0.034389027999999995
7.283714 -0.032876476
7.284714 -0.031360520999999995
7.285714 -0.029841237
7.286714 -0.028318696
7.287714 -0.026792972
7.288714 -0.025264136
7.289714 -0.023732265
7.290714 -0.022197432
7.291714 -0.020659711
7.292714 -0.019119176
7.293715 -0.017575904
7.294714 -0.016029968
7.295714 -0.014481444999999999
7.296714 -0.012930408000000001
7.297714 -0.011376936
7.298714 -0.0098211036
7.299714 -0.0082629878
7.300714 -0.0067026645
7.301714 -0.0051402112
7.302714 -0.003575705
7.303714 -0.002009223
7.304714 -0.0004408425
7.305714 0.0011293586
7.306714 0.0027013022
7.307714 0.0042749103
7.308714 0.0058501046
7.309714 0.0074268057000000005
7.310714 0.0090049354
7.311714 0.010584415
7.312714 0.012165165
7.313715 0.013747107
7.314714 0.015330159999999999
7.315714 0.016914247
7.316714 0.018499285
7.317714 0.020085195
7.318714 0.021671898000000002
7.319714 0.023259313
7.320714 0.024847360000000002
7.321714 0.026435958
7.322714 0.028025024000000003
7.323714 0.02961448
7.324714 0.031204245
7.325714 0.032794237
7.326715 0.034384374
7.327714 0.035974575
7.328714 0.037564758999999996
7.329714 0.039154844
7.330714 0.040744749000000004
7.331714 0.042334391
7.332714 0.043923687
7.333714 0.045512557999999995
7.334714 0.04710092
7.335714 0.048688691
7.336714 0.05027579
7.337714 0.051862135000000004
7.338714 0.053447642000000004
7.339714 0.055032229
7.340714 0.056615808999999996
7.341714 0.058198307000000005
7.342714 0.059779634
7.343714 0.061359711
7.344714 0.062938454
7.345714 0.06451577600000001
7.346714 0.066091603
7.347714 0.067665847
7.348714 0.069238426
7.349714 0.07080925299999999
7.350714 0.072378246
7.351714 0.07394532399999999
7.352714 0.075510406
7.353714 0.07707341
7.354714 0.078634248
7.355714 0.08019284
7.356714 0.08174909699999999
7.357714 0.083302945
7.358714 0.08485429600000001
7.359715 0.086403068
7.360714 0.08794918
7.361714 0.089492544
7.362714 0.09103308
7.363714 0.092570705
7.364714 0.094105338
7.365714 0.095636898
7.366714 0.097165297
7.367714 0.09869046000000001
7.368714 0.10021229999999999
7.369714 0.10173074
7.370714 0.10324569
7.371714 0.10475707000000001
7.372715 0.1062648
7.373714 0.10776881
7.374714 0.10926899000000001
7.375714 0.11076529
7.376714 0.11225761
7.377714 0.11374587000000001
7.378714 0.11522998999999999
7.379714 0.1167099
7.380714 0.11818550000000001
7.381714 0.11965672
7.382714 0.12112348
7.383714 0.12258570999999999
7.384714 0.12404331
7.385714 0.12549621
7.386714 0.12694433
7.387714 0.12838759
7.388714 0.12982591
7.389714 0.13125921000000002
7.390714 0.1326874
7.391714 0.13411041999999998
7.392715 0.13552818
7.393714 0.13694060000000002
7.394714 0.13834761
7.395714 0.13974912
7.396714 0.14114507
7.397714 0.14253536
7.398714 0.14391992
7.399714 0.14529867000000002
7.400714 0.14667154999999998
7.401714 0.14803845999999998
7.402714 0.14939933
7.403714 0.15075409
7.404714 0.15210266
7.405715 0.15344495
7.406714 0.1547809
7.407714 0.15611042
7.408714 0.15743345
7.409714 0.15874989
7.410714 0.16005969
7.411714 0.16136277999999998
7.412714 0.16265906
7.413714 0.16394847
7.414714 0.16523092
7.415714 0.16650636
7.416714 0.1677747
7.417714 0.16903586999999998
7.418715 0.17028981
7.419714 0.17153643
7.420714 0.17277566
7.421714 0.17400744
7.422714 0.17523168
7.423714 0.17644833
7.424714 0.17765730000000002
7.425714 0.17885853
7.426714 0.18005195
7.427714 0.18123749
7.428714 0.18241507999999998
7.429714 0.18358465000000002
7.430714 0.18474611999999999
7.431714 0.18589944
7.432714 0.18704453
7.433714 0.18818133
7.434714 0.18930977000000002
7.435714 0.19042979
7.436714 0.19154131
7.437714 0.19264427
7.438715 0.19373862
7.439714 0.19482428000000002
7.440714 0.19590119
7.441714 0.19696928000000002
7.442714 0.19802849
7.443714 0.19907877000000002
7.444714 0.20012003
7.445714 0.20115224
7.446714 0.20217532
7.447714 0.20318921
7.448714 0.20419384999999998
7.449714 0.20518918
7.450714 0.20617513999999998
7.451715 0.20715168
7.452714 0.20811874000000002
7.453714 0.20907626
7.454714 0.21002418
7.455714 0.21096244000000003
7.456714 0.21189096999999998
7.457714 0.21280975
7.458714 0.21371869
7.459714 0.21461775000000002
7.460714 0.21550686000000002
7.461714 0.21638598
7.462714 0.21725503999999998
7.463714 0.21811399999999997
7.464714 0.21896280999999998
7.465714 0.21980142
7.466714 0.22062976
7.467714 0.22144779
7.468714 0.22225545
7.469714 0.22305271
7.470714 0.22383949000000003
7.471714 0.22461577000000002
7.472714 0.22538148000000002
7.473714 0.22613657999999998
7.474714 0.22688101
7.475714 0.22761473000000002
7.476714 0.22833769
7.477714 0.22904985
7.478714 0.22975116
7.479714 0.23044157
7.480714 0.23112104
7.481714 0.23178954000000002
7.482714 0.23244701
7.483714 0.23309339
7.484715 0.23372866999999997
7.485714 0.2343528
7.486714 0.23496572
7.487714 0.23556739999999998
7.488714 0.23615779
7.489714 0.23673687000000002
7.490714 0.23730458000000001
7.491714 0.23786088000000002
7.492714 0.23840575
7.493714 0.23893914
7.494714 0.23946101000000003
7.495714 0.23997133
7.496714 0.24047006999999998
7.497715 0.24095718
7.498714 0.24143264000000003
7.499714 0.24189642
7.500714 0.24234846
7.501714 0.24278873999999998
7.502714 0.24321724
7.503714 0.24363392
7.504714 0.24403875999999997
7.505714 0.24443171000000002
7.506714 0.24481276
7.507714 0.24518187
7.508714 0.24553901
7.509714 0.24588415
7.510714 0.24621729000000003
7.511714 0.24653836
7.512714 0.24684736999999998
7.513714 0.24714428000000002
7.514714 0.24742908
7.515714 0.24770172
7.516714 0.24796221
7.517715 0.2482105
7.518714 0.24844658999999997
7.519714 0.24867044
7.520714 0.24888203000000003
7.521714 0.24908136
7.522714 0.24926839
7.523714 0.24944311000000002
7.524714 0.24960551
7.525714 0.24975557
7.526714 0.24989326
7.527714 0.25001857
7.528714 0.2501315
7.529714 0.25023201
7.530715 0.25032009
7.531714 0.25039574
7.532714 0.25045895
7.533714 0.25050971
7.534714 0.25054798
7.535714 0.25057377999999997
7.536714 0.25058709999999995
7.537714 0.25058792
7.538714 0.25057623
7.539714 0.25055201
7.540714 0.25051527
7.541714 0.250466
7.542714 0.25040421
7.543715 0.25032987
7.544714 0.25024298
7.545714 0.25014353
7.546714 0.25003154
7.547714 0.249907
7.548714 0.24976989
7.549714 0.24962022
7.550714 0.24945801
7.551714 0.24928323
7.552714 0.24909589000000001
7.553714 0.248896
7.554714 0.24868357
7.555714 0.24845859
7.556714 0.24822105
7.557714 0.24797099
7.558714 0.24770841000000002
7.559714 0.24743329
7.560714 0.24714565
7.561714 0.24684551000000002
7.562714 0.24653287
7.563715 0.24620774
7.564714 0.24587014
7.565714 0.24552005
7.566714 0.24515751000000002
7.567714 0.24478254
7.568714 0.24439513
7.569714 0.24399532
7.570714 0.24358308999999997
7.571714 0.24315847999999998
7.572714 0.24272149999999998
7.573714 0.24227218
7.574714 0.24181053
7.575714 0.24133654999999998
7.576715 0.24085029000000002
7.577714 0.24035175
7.578714 0.23984096
7.579714 0.23931793
7.580714 0.2387827
7.581714 0.23823527000000003
7.582714 0.23767569000000002
7.583714 0.23710394999999998
7.584714 0.23652009999999998
7.585714 0.23592417
7.586714 0.23531618
7.587714 0.23469613
7.588714 0.23406409
7.589714 0.23342005
7.590714 0.23276405
7.591714 0.23209612999999998
7.592714 0.23141631000000001
7.593714 0.23072463999999998
7.594714 0.23002112
7.595714 0.22930582
7.596714 0.22857874000000003
7.597714 0.22783992
7.598714 0.22708938999999997
7.599714 0.22632719
7.600714 0.22555338
7.601714 0.22476795
7.602714 0.22397097000000002
7.603714 0.22316247
7.604714 0.22234248
7.605714 0.22151105
7.606714 0.2206682
7.607714 0.21981399
7.608714 0.21894844
7.609715 0.2180716
7.610714 0.21718352000000002
7.611714 0.21628423
7.612714 0.21537377
7.613714 0.21445219999999998
7.614714 0.21351955
7.615714 0.21257587
7.616714 0.21162119000000001
7.617714 0.21065557000000001
7.618714 0.20967908000000002
7.619714 0.20869174
7.620714 0.2076936
7.621714 0.20668469
7.622715 0.20566511
7.623714 0.20463485
7.624714 0.20359401
7.625714 0.20254260999999998
7.626714 0.20148072
7.627714 0.20040837
7.628714 0.19932562
7.629714 0.19823252000000002
7.630714 0.19712915999999997
7.631714 0.19601556
7.632714 0.19489178
7.633714 0.19375788
7.634714 0.19261392
7.635714 0.19145996999999998
7.636714 0.19029606
7.637714 0.18912226999999998
7.638714 0.18793864999999998
7.639714 0.18674525
7.640714 0.18554216
7.641714 0.18432941
7.642715 0.18310709
7.643714 0.18187523
7.644714 0.18063390999999998
7.645714 0.17938321000000002
7.646714 0.17812316
7.647714 0.17685385
7.648714 0.17557533
7.649714 0.17428767
7.650714 0.17299093000000001
7.651714 0.17168518
7.652714 0.17037048999999999
7.653714 0.16904693
7.654714 0.16771456999999998
7.655715 0.16637347
7.656714 0.16502369
7.657714 0.16366531
7.658714 0.1622984
7.659714 0.16092303
7.660714 0.15953927
7.661714 0.15814719
7.662714 0.15674686
7.663714 0.15533835
7.664714 0.15392174
7.665714 0.1524971
7.666714 0.15106449
7.667714 0.149624
7.668715 0.1481757
7.669714 0.14671966
7.670714 0.14525596
7.671714 0.14378467
7.672714 0.14230587
7.673714 0.14081964
7.674714 0.13932606
7.675714 0.13782519
7.676714 0.13631712999999998
7.677714 0.13480193000000001
7.678714 0.1332797
7.679714 0.1317505
7.680714 0.13021441
7.681714 0.12867153
7.682714 0.12712190999999998
7.683714 0.12556565
7.684714 0.12400283
7.685714 0.12243352999999998
7.686714 0.12085781999999999
7.687714 0.11927581
7.688715 0.11768757
7.689714 0.11609317000000001
7.690714 0.1144927
7.691714 0.11288626
7.692714 0.11127392
7.693714 0.10965577
7.694714 0.10803188999999999
7.695714 0.10640237999999999
7.696714 0.10476732
7.697714 0.10312678
7.698714 0.10148087000000001
7.699714 0.09982966600000001
7.700714 0.09817325
7.701715 0.09651172400000001
7.702714 0.094845169
7.703714 0.093173678
7.704714 0.091497332
7.705714 0.08981623100000001
7.706714 0.088130456
7.707714 0.086440099
7.708714 0.084745255
7.709714 0.083046011
7.710714 0.08134245300000001
7.711714 0.079634681
7.712714 0.07792278200000001
7.713714 0.076206843
7.714714 0.074486964
7.715714 0.072763232
7.716714 0.071035739
7.717714 0.06930457899999999
7.718714 0.067569845
7.719714 0.06583163
7.720714 0.064090028
7.721714 0.062345125
7.722714 0.060597021
7.723714 0.058845809
7.724714 0.057091576
7.725714 0.055334419999999995
7.726714 0.053574435999999996
7.727714 0.051811716
7.728714 0.050046352999999995
7.729714 0.048278447
7.730714 0.046508087
7.731714 0.044735367
7.732714 0.042960382
7.733714 0.041183227
7.734715 0.039403996000000004
7.735714 0.037622784
7.736714 0.035839684999999996
7.737714 0.034054797
7.738714 0.032268211000000005
7.739714 0.030480025
7.740714 0.028690334999999997
7.741714 0.026899236
7.742714 0.025106820999999998
7.743714 0.023313187
7.744714 0.021518429
7.745714 0.019722646
7.746714 0.017925931
7.747715 0.016128381
7.748714 0.014330092
7.749714 0.012531159
7.750714 0.010731681
7.751714 0.0089317531
7.752714 0.0071314716
7.753714 0.0053309337
7.754714 0.0035302357
7.755714 0.0017294743999999999
7.756714 -7.125351e-05
7.757714 -0.0018718511000000001
7.758714 -0.0036722216000000005
7.759714 -0.0054722685
7.760714 -0.0072718947
7.761714 -0.0090710033
7.762714 -0.010869498
7.763714 -0.012667280999999999
7.764714 -0.014464255999999998
7.765714 -0.016260326000000002
7.766714 -0.018055395
7.767715 -0.019849365
7.768714 -0.021642138999999998
7.769714 -0.023433623
7.770714 -0.025223717000000003
7.771714 -0.027012324
7.772714 -0.028799352
7.773714 -0.0305847
7.774714 -0.032368273
7.775714 -0.034149975
7.776714 -0.035929709
7.777714 -0.03770738
7.778714 -0.039482891
7.779714 -0.041256147
7.780715 -0.043027051
7.781714 -0.044795507
7.782714 -0.046561423
7.783714 -0.048324699
7.784714 -0.050085242
7.785714 -0.051842955999999996
7.786714 -0.053597748
7.787714 -0.055349519
7.788714 -0.057098176
7.789714 -0.058843625999999996
7.790714 -0.060585776
7.791714 -0.062324532
7.792714 -0.064059801
7.793715 -0.065791485
7.794714 -0.067519495
7.795714 -0.069243734
7.796714 -0.070964114
7.797714 -0.072680542
7.798714 -0.074392924
7.799714 -0.076101167
7.800714 -0.077805185
7.801714 -0.079504878
7.802714 -0.081200158
7.803714 -0.08289094
7.804714 -0.084577128
7.805714 -0.086258631
7.806714 -0.087935361
7.807714 -0.089607225
7.808714 -0.091274135
7.809714 -0.092936005
7.810714 -0.09459274
7.811714 -0.09624426
7.812714 -0.09789046600000001
7.813715 -0.09953128199999998
7.814714 -0.10116660000000001
7.815714 -0.10279636
7.816714 -0.10442045999999999
7.817714 -0.10603881
7.818714 -0.10765132
7.819714 -0.10925791
7.820714 -0.11085849
7.821714 -0.11245298000000001
7.822714 -0.11404129
7.823714 -0.11562333000000001
7.824714 -0.11719902
7.825714 -0.11876827000000001
7.826715 -0.12033101
7.827714 -0.12188714
7.828714 -0.12343659
7.829714 -0.12497926
7.830714 -0.12651508
7.831714 -0.12804397
7.832714 -0.12956583
7.833714 -0.13108059
7.834714 -0.13258817
7.835714 -0.13408847999999998
7.836714 -0.13558145
7.837714 -0.13706699
7.838714 -0.13854504
7.839714 -0.1400155
7.840714 -0.14147829
7.841714 -0.14293336
7.842714 -0.1443806
7.843714 -0.14581995
7.844714 -0.14725132
7.845714 -0.14867465
7.846714 -0.15008985
7.847714 -0.15149686
7.848714 -0.15289559
7.849714 -0.15428597
7.850714 -0.15566794
7.851714 -0.15704141
7.852714 -0.15840631
7.853714 -0.15976257
7.854714 -0.16111011
7.855714 -0.16244887
7.856714 -0.16377877999999998
7.857714 -0.16509977
7.858714 -0.16641176000000002
7.859715 -0.16771469
7.860714 -0.16900848
7.861714 -0.17029307999999999
7.862714 -0.17156841
7.863714 -0.1728344
7.864714 -0.174091
7.865714 -0.17533812999999998
7.866714 -0.17657573000000001
7.867714 -0.17780373
7.868714 -0.17902207
7.869714 -0.18023069
7.870714 -0.18142951000000002
7.871714 -0.18261848
7.872715 -0.18379754999999998
7.873714 -0.18496664
7.874714 -0.18612569
7.875714 -0.18727465
7.876714 -0.18841344999999998
7.877714 -0.18954204
7.878714 -0.19066035
7.879714 -0.19176833
7.880714 -0.19286592
7.881714 -0.19395306
7.882714 -0.1950297
7.883714 -0.19609579
7.884714 -0.19715126000000002
7.885714 -0.19819605999999998
7.886714 -0.19923012999999998
7.887714 -0.20025342
7.888714 -0.20126589
7.889714 -0.20226748000000003
7.890714 -0.20325813
7.891714 -0.20423778
7.892715 -0.20520641
7.893714 -0.20616394
7.894714 -0.20711033
7.895714 -0.20804553999999997
7.896714 -0.20896951
7.897714 -0.20988220000000002
7.898714 -0.21078355999999998
7.899714 -0.21167353
7.900714 -0.2125521
7.901714 -0.21341917999999999
7.902714 -0.21427476
7.903714 -0.2151188
7.904714 -0.21595124
7.905715 -0.21677202999999998
7.906714 -0.21758113999999998
7.907714 -0.21837851999999996
7.908714 -0.21916414
7.909714 -0.21993795000000002
7.910714 -0.22069993
7.911714 -0.22145002
7.912714 -0.22218821000000002
7.913714 -0.22291443
7.914714 -0.22362865999999998
7.915714 -0.22433088
7.916714 -0.22502104
7.917714 -0.22569909
7.918715 -0.22636503
7.919714 -0.22701879000000003
7.920714 -0.22766038000000002
7.921714 -0.22828975
7.922714 -0.22890686999999998
7.923714 -0.22951169000000002
7.924714 -0.23010422000000003
7.925714 -0.23068441
7.926714 -0.23125224000000003
7.927714 -0.23180768
7.928714 -0.23235068999999997
7.929714 -0.23288126
7.930714 -0.23339936
7.931714 -0.23390497
7.932714 -0.23439806000000002
7.933714 -0.23487861999999998
7.934714 -0.23534660999999998
7.935714 -0.23580203
7.936714 -0.23624484999999998
7.937714 -0.23667505
7.938715 -0.23709260999999998
7.939714 -0.2374975
7.940714 -0.2378897
7.941714 -0.23826922
7.942714 -0.23863602000000003
7.943714 -0.23899010999999998
7.944714 -0.23933143999999998
7.945714 -0.23966001
7.946714 -0.23997582
7.947714 -0.24027885000000002
7.948714 -0.24056907
7.949714 -0.24084648999999997
7.950714 -0.24111108
7.951715 -0.24136284
7.952714 -0.24160177000000002
7.953714 -0.24182785
7.954714 -0.24204106999999997
7.955714 -0.24224145
7.956714 -0.24242895000000003
7.957714 -0.24260357
7.958714 -0.24276532
7.959714 -0.24291419
7.960714 -0.24305016000000002
7.961714 -0.24317323999999998
7.962714 -0.24328344000000002
7.963714 -0.24338074
7.964714 -0.24346514
7.965714 -0.24353664000000003
7.966714 -0.24359524
7.967714 -0.24364096999999998
7.968714 -0.2436738
7.969714 -0.24369375
7.970714 -0.24370081000000002
7.971714 -0.24369499000000003
7.972714 -0.24367629000000002
7.973714 -0.24364472
7.974714 -0.24360029
7.975714 -0.24354302000000003
7.976714 -0.24347289
7.977714 -0.24338991
7.978714 -0.2432941
7.979714 -0.24318548
7.980714 -0.24306406000000003
7.981714 -0.24292984
7.982714 -0.24278283
7.983714 -0.24262303
7.984715 -0.24245048
7.985714 -0.24226519999999999
7.986714 -0.2420672
7.987714 -0.24185649
7.988714 -0.24163306
7.989714 -0.24139697
7.990714 -0.24114822
7.991714 -0.24088681999999997
7.992714 -0.2406128
7.993714 -0.24032618
7.994714 -0.240027
7.995714 -0.23971524000000002
7.996714 -0.23939095
7.997715 -0.23905414
7.998714 -0.23870483999999997
7.999714 -0.23834307
8.000714 -0.23796886999999997
8.001715 -0.23758225
8.002714 -0.23718323
8.003715 -0.23677184
8.004714 -0.23634813
8.005714 -0.23591211
8.006714 -0.2354638
8.007714 -0.23500322999999998
8.008715 -0.23453045
8.009714 -0.23404545999999998
8.010715 -0.23354831999999998
8.011714 -0.23303905
8.012714 -0.2325177
8.013714 -0.23198426
8.014714 -0.23143881000000002
8.015715 -0.23088134
8.016714 -0.23031193
8.017715 -0.22973057000000002
8.018714 -0.22913734
8.019714 -0.22853224
8.020715 -0.22791533
8.021714 -0.22728663999999998
8.022715 -0.22664622
8.023714 -0.22599411000000003
8.024714 -0.22533033
8.025714 -0.22465494000000003
8.026714 -0.22396797
8.027715 -0.22326945
8.028714 -0.22255946000000001
8.029715 -0.22183800999999997
8.030714 -0.22110518
8.031714 -0.22036097999999998
8.032714 -0.21960547
8.033714 -0.21883869
8.034715 -0.21806071
8.035714 -0.21727155
8.036715 -0.21647125999999997
8.037714 -0.21565992
8.038714 -0.21483754
8.039714 -0.21400418999999998
8.040714 -0.21315992
8.041715 -0.21230478000000003
8.042714 -0.21143884000000002
8.043715 -0.21056212
8.044714 -0.20967467999999997
8.045714 -0.20877658
8.046714 -0.20786789
8.047714 -0.20694864999999998
8.048715 -0.20601891
8.049714 -0.20507873999999998
8.050714 -0.20412819000000001
8.051714 -0.2031673
8.052714 -0.20219614000000002
8.053715 -0.20121478
8.054714 -0.20022326999999998
8.055715 -0.19922166
8.056714 -0.19821001000000002
8.057714 -0.19718839000000002
8.058714 -0.19615686000000002
8.059714 -0.19511547999999998
8.060715 -0.19406431
8.061714 -0.19300341
8.062715 -0.19193285000000002
8.063714 -0.19085269000000002
8.064714 -0.18976298
8.065714 -0.18866381
8.066714 -0.18755522
8.067715 -0.1864373
8.068714 -0.1853101
8.069715 -0.18417367
8.070714 -0.18302811
8.071714 -0.18187347
8.072714 -0.18070982000000002
8.073714 -0.17953722
8.074715 -0.17835575
8.075714 -0.17716547
8.076715 -0.17596645
8.077714 -0.17475876999999998
8.078714 -0.17354249
8.079714 -0.17231768
8.080714 -0.17108442000000001
8.081715 -0.16984277
8.082714 -0.16859281
8.083714 -0.16733462000000002
8.084714 -0.16606825
8.085714 -0.16479379
8.086715 -0.16351131
8.087714 -0.16222089
8.088715 -0.16092259
8.089714 -0.15961649
8.090714 -0.15830267
8.091714 -0.15698121
8.092714 -0.15565217
8.093715 -0.15431566
8.094714 -0.15297172
8.095715 -0.15162044
8.096714 -0.15026191
8.097714 -0.14889619999999998
8.098714 -0.14752337999999998
8.099714 -0.14614353
8.100715 -0.14475675
8.101714 -0.14336309
8.102715 -0.14196265
8.103714 -0.14055551
8.104714 -0.13914173
8.105714 -0.13772141999999998
8.106714 -0.13629465000000002
8.107715 -0.13486149
8.108714 -0.13342204
8.109715 -0.13197637999999998
8.110714 -0.13052459000000002
8.111714 -0.12906675
8.112714 -0.12760293
8.113714 -0.12613323
8.114715 -0.12465772000000001
8.115714 -0.1231765
8.116714 -0.12168965000000001
8.117714 -0.12019724000000001
8.118714 -0.11869937
8.119715 -0.11719612000000001
8.120714 -0.11568756999999999
8.121715 -0.11417381
8.122714 -0.11265491999999999
8.123714 -0.11113099000000001
8.124714 -0.10960209
8.125714 -0.10806832000000001
8.126715 -0.10652976
8.127714 -0.10498650000000001
8.128715 -0.10343863
8.129714 -0.10188624
8.130714 -0.10032939
8.131714 -0.098768191
8.132714 -0.09720271899999999
8.133715 -0.095633068
8.134714 -0.094059319
8.135715 -0.09248156
8.136714 -0.090899883
8.137714 -0.08931437
8.138714 -0.08772511499999999
8.139714 -0.086132198
8.140715 -0.084535714
8.141714 -0.082935748
8.142715 -0.081332395
8.143714 -0.079725735
8.144714 -0.078115863
8.145715 -0.076502864
8.146714 -0.074886827
8.147715 -0.073267845
8.148714 -0.071646005
8.149714 -0.070021395
8.150714 -0.068394106
8.151714 -0.06676422800000001
8.152715 -0.065131852
8.153714 -0.063497067
8.154715 -0.061859964999999996
8.155714 -0.060220627
8.156714 -0.058579154
8.157714 -0.056935631
8.158714 -0.055290147000000005
8.159715 -0.053642795
8.160714 -0.05199366699999999
8.161715 -0.050342851
8.162714 -0.048690438
8.163714 -0.047036516
8.164714 -0.045381178
8.165714 -0.043724512
8.166715 -0.042066613
8.167714 -0.040407566
8.168715 -0.038747465999999994
8.169714 -0.037086403
8.170714 -0.035424466
8.171714 -0.033761746999999995
8.172714 -0.032098335
8.173715 -0.030434324000000002
8.174714 -0.0287698
8.175714 -0.027104857000000003
8.176714 -0.025439583
8.177714 -0.023774069
8.178715 -0.022108408
8.179714 -0.020442685999999998
8.180715 -0.018776997
8.181714 -0.017111428
8.182714 -0.015446072
8.183714 -0.013781017000000001
8.184714 -0.012116353
8.185715 -0.01045217
8.186714 -0.0087885564
8.187715 -0.0071256029
8.188714 -0.0054633976
8.189714 -0.0038020301999999997
8.190714 -0.0021415894
8.191714 -0.00048216393000000005
8.192715 0.0011761575
8.193714 0.0028332866
8.194715 0.0044891349
8.195714 0.0061436142000000004
8.196714 0.007796636799999999
8.197714 0.009448114
8.198714 0.011097958
8.199715 0.012746082
8.200714 0.014392399000000002
8.201715 0.01603682
8.202714 0.017679260000000002
8.203714 0.019319629
8.204714 0.020957843
8.205714 0.022593813
8.206715 0.024227453
8.207714 0.025858678000000003
8.208714 0.027487398
8.209714 0.029113530999999998
8.210714 0.030736989000000003
8.211715 0.032357685000000004
8.212714 0.033975535
8.213715 0.035590451
8.214714 0.037202353
8.215714 0.038811150999999995
8.216714 0.04041676
8.217714 0.042019098000000005
8.218715 0.04361808
8.219714 0.045213620999999996
8.220715 0.046805639
8.221714 0.048394047
8.222714 0.049978762
8.223714 0.051559706
8.224714 0.05313679
8.225715 0.054709932999999995
8.226714 0.05627905500000001
8.227715 0.057844072999999996
8.228714 0.05940490500000001
8.229714 0.060961470999999996
8.230714 0.062513695
8.231714 0.064061489
8.232715 0.065604772
8.233714 0.067143468
8.234715 0.068677496
8.235714 0.07020678
8.236714 0.071731233
8.237714 0.073250785
8.238714 0.074765354
8.239715 0.076274859
8.240714 0.07777922400000001
8.241714 0.079278374
8.242714 0.080772233
8.243714 0.082260725
8.244715 0.083743769
8.245714 0.085221295
8.246715 0.086693221
8.247714 0.088159472
8.248714 0.089619978
8.249714 0.091074663
8.250714 0.092523452
8.251715 0.093966274
8.252714 0.095403049
8.253715 0.09683371199999999
8.254714 0.098258187
8.255714 0.099676393
8.256714 0.10108827999999999
8.257714 0.10249375000000001
8.258715 0.10389275
8.259714 0.1052852
8.260715 0.10667104999999999
8.261714 0.10805021
8.262714 0.1094226
8.263714 0.11078818000000001
8.264714 0.11214687000000001
8.265715 0.11349861
8.266714 0.11484330999999999
8.267715 0.11618092000000001
8.268714 0.11751137
8.269714 0.11883460000000001
8.270715 0.12015052999999999
8.271714 0.12145911
8.272715 0.12276026999999999
8.273714 0.12405395000000001
8.274714 0.12534008
8.275714 0.1266186
8.276714 0.12788944
8.277715 0.12915254
8.278714 0.13040785
8.279715 0.1316553
8.280714 0.13289482
8.281714 0.13412636
8.282714 0.13534987
8.283714 0.13656527
8.284715 0.1377725
8.285714 0.13897152
8.286715 0.14016227
8.287714 0.14134467
8.288714 0.14251869
8.289714 0.14368424999999999
8.290714 0.1448413
8.291715 0.1459898
8.292714 0.14712968
8.293715 0.14826087999999998
8.294714 0.14938336
8.295714 0.15049706
8.296714 0.15160193
8.297714 0.15269791
8.298715 0.15378497
8.299714 0.15486302
8.300714 0.15593204
8.301714 0.15699195999999999
8.302714 0.15804275
8.303715 0.15908434999999999
8.304714 0.16011671
8.305715 0.1611398
8.306714 0.16215354
8.307714 0.1631579
8.308714 0.16415283
8.309714 0.1651383
8.310715 0.16611425
8.311714 0.16708063
8.312715 0.16803741
8.313714 0.16898455
8.314714 0.16992198
8.315714 0.17084968
8.316714 0.17176761000000002
8.317715 0.17267572
8.318714 0.17357396
8.319715 0.17446232
8.320714 0.17534073
8.321714 0.17620916
8.322714 0.17706759
8.323714 0.17791595
8.324715 0.17875422000000002
8.325714 0.17958237
8.326715 0.18040035
8.327714 0.18120813
8.328714 0.18200568
8.329714 0.18279296
8.330714 0.18356993
8.331715 0.18433657
8.332714 0.18509284
8.333714 0.1858387
8.334714 0.18657413
8.335714 0.1872991
8.336715 0.18801357
8.337714 0.18871753
8.338715 0.18941092
8.339714 0.19009374
8.340714 0.19076595000000002
8.341714 0.19142752000000002
8.342714 0.19207844
8.343715 0.19271865999999999
8.344714 0.19334816999999999
8.345715 0.19396693999999998
8.346714 0.19457495
8.347714 0.19517217
8.348714 0.19575858
8.349714 0.19633416
8.350715 0.19689889
8.351714 0.19745275
8.352715 0.19799571000000002
8.353714 0.19852777
8.354714 0.19904889999999997
8.355714 0.19955907
8.356714 0.20005829000000003
8.357715 0.20054651
8.358714 0.20102372
8.359715 0.20148992000000002
8.360714 0.20194508000000003
8.361714 0.20238918
8.362714 0.20282222000000003
8.363714 0.20324418000000002
8.364715 0.20365505
8.365714 0.20405483000000002
8.366714 0.20444348999999998
8.367714 0.20482102
8.368714 0.20518743
8.369715 0.20554267999999998
8.370714 0.20588678000000002
8.371715 0.20621971
8.372714 0.20654146
8.373714 0.20685203
8.374714 0.20715139999999999
8.375714 0.2074396
8.376715 0.2077166
8.377714 0.20798238
8.378715 0.20823694999999998
8.379714 0.20848031
8.380714 0.20871246
8.381714 0.2089334
8.382714 0.20914311
8.383715 0.20934159
8.384714 0.20952886
8.385715 0.20970490000000003
8.386714 0.20986972
8.387714 0.21002335000000003
8.388714 0.21016574
8.389714 0.21029692000000003
8.390715 0.2104169
8.391714 0.21052565
8.392715 0.21062321
8.393714 0.21070957
8.394714 0.21078472
8.395715 0.21084868
8.396714 0.21090147
8.397715 0.21094307
8.398714 0.2109735
8.399714 0.21099278
8.400714 0.21100090999999999
8.401714 0.21099788
8.402715 0.21098372999999998
8.403714 0.21095844
8.404715 0.21092205
8.405714 0.21087455000000002
8.406714 0.21081597
8.407714 0.21074631
8.408714 0.21066559
8.409715 0.21057383
8.410714 0.21047103000000003
8.411715 0.21035720000000002
8.412714 0.21023238
8.413714 0.21009657
8.414714 0.20994979
8.415714 0.20979204999999998
8.416715 0.20962337
8.417714 0.20944376
8.418715 0.20925326
8.419714 0.20905187999999997
8.420714 0.20883965999999998
8.421714 0.20861658
8.422714 0.20838269999999998
8.423715 0.20813801999999998
8.424714 0.20788256
8.425714 0.20761637
8.426714 0.20733943999999999
8.427714 0.20705182
8.428715 0.20675352000000002
8.429714 0.20644458000000002
8.430715 0.20612502000000002
8.431714 0.20579484
8.432714 0.20545411
8.433714 0.20510284
8.434714 0.20474105
8.435715 0.20436877
8.436714 0.20398604999999997
8.437715 0.20359289
8.438714 0.20318935000000002
8.439714 0.20277543999999997
8.440714 0.20235119999999998
8.441714 0.20191665
8.442715 0.20147185
8.443714 0.20101680000000002
8.444715 0.20055156
8.445714 0.20007615
8.446714 0.1995906
8.447714 0.19909495
8.448714 0.19858924
8.449715 0.19807352
8.450714 0.19754781000000002
8.451715 0.19701214
8.452714 0.19646656999999998
8.453714 0.19591111
8.454714 0.19534582
8.455714 0.19477073
8.456715 0.19418588
8.457714 0.19359131000000002
8.458714 0.19298707
8.459714 0.19237319
8.460714 0.19174971
8.461715 0.19111669
8.462714 0.19047416
8.463715 0.18982217
8.464714 0.18916074
8.465714 0.18848995
8.466714 0.18780981
8.467714 0.18712039
8.468715 0.18642171999999999
8.469714 0.18571385
8.470715 0.18499682
8.471714 0.18427069000000001
8.472714 0.18353550000000002
8.473714 0.18279129
8.474714 0.18203811
8.475715 0.18127603
8.476714 0.18050506
8.477715 0.17972528000000002
8.478714 0.17893673
8.479714 0.17813944999999998
8.480714 0.1773335
8.481714 0.17651893
8.482715 0.1756958
8.483714 0.17486414
8.484715 0.17402400999999998
8.485714 0.17317549
8.486714 0.17231860000000002
8.487714 0.1714534
8.488714 0.17057996
8.489715 0.16969831
8.490714 0.16880853
8.491714 0.16791065
8.492714 0.16700475
8.493714 0.16609087
8.494715 0.16516907
8.495714 0.16423941
8.496715 0.16330195
8.497714 0.16235674
8.498714 0.16140385000000002
8.499714 0.16044333
8.500714 0.15947523
8.501715 0.15849962
8.502714 0.15751657
8.503715 0.15652612
8.504714 0.15552833000000002
8.505714 0.15452327
8.506714 0.15351101
8.507714 0.15249159
8.508715 0.15146509
8.509714 0.15043155
8.510715 0.14939106
8.511714 0.14834366000000002
8.512714 0.14728941
8.513714 0.14622839
8.514714 0.14516065
8.515715 0.14408627000000002
8.516714 0.14300529
8.517715 0.1419178
8.518714 0.14082384
8.519714 0.1397235
8.520715 0.13861682
8.521714 0.13750388
8.522715 0.13638472999999998
8.523714 0.13525945
8.524714 0.1341281
8.525714 0.13299075999999999
8.526714 0.13184748000000002
8.527715 0.13069833
8.528714 0.12954337
8.529715 0.12838269
8.530714 0.12721633999999998
8.531714 0.12604438
8.532714 0.12486689
8.533714 0.12368393000000001
8.534715 0.12249559000000002
8.535714 0.12130190999999999
8.536715 0.12010298
8.537714 0.11889886
8.538714 0.11768962000000001
8.539714 0.11647532
8.540714 0.11525604999999998
8.541715 0.11403186
8.542714 0.11280282999999999
8.543715 0.11156903
8.544714 0.11033054
8.545714 0.10908741
8.546714 0.10783973
8.547714 0.10658754999999999
8.548715 0.10533097
8.549714 0.10407004
8.550714 0.10280483
8.551714 0.10153543000000001
8.552714 0.10026188999999999
8.553715 0.098984293
8.554714 0.09770271100000001
8.555715 0.096417218
8.556714 0.095127884
8.557714 0.093834783
8.558714 0.092537992
8.559714 0.091237581
8.560715 0.08993361799999999
8.561714 0.08862618700000001
8.562715 0.087315351
8.563714 0.08600119
8.564714 0.084683776
8.565714 0.083363184
8.566714 0.08203948999999999
8.567715 0.080712768
8.568714 0.07938309
8.569715 0.078050536
8.570714 0.076715177
8.571714 0.075377087
8.572714 0.074036338
8.573714 0.07269301
8.574715 0.071347179
8.575714 0.069998915
8.576715 0.068648293
8.577714 0.067295396
8.578714 0.065940293
8.579714 0.064583059
8.580714 0.06322377
8.581715 0.06186250199999999
8.582714 0.060499331
8.583714 0.059134327
8.584714 0.05776757
8.585714 0.056399131
8.586715 0.055029091999999995
8.587714 0.053657521
8.588715 0.052284502
8.589714 0.050910102
8.590714 0.04953439900000001
8.591714 0.048157468
8.592714 0.046779384
8.593715 0.045400223
8.594714 0.044020062
8.595715 0.042638971
8.596714 0.041257031
8.597714 0.039874314
8.598714 0.038490896000000004
8.599714 0.037106848
8.600715 0.035722251
8.601714 0.034337179
8.602715 0.032951706000000004
8.603714 0.031565907000000004
8.604714 0.030179856999999997
8.605714 0.028793633000000003
8.606714 0.027407309999999997
8.607715 0.026020961000000002
8.608714 0.024634663999999997
8.609715 0.023248492
8.610714 0.021862521
8.611714 0.020476825
8.612714 0.01909148
8.613714 0.017706559
8.614715 0.01632214
8.615714 0.014938293000000002
8.616714 0.013555096
8.617714 0.012172622999999999
8.618714 0.010790947
8.619715 0.0094101437
8.620714 0.0080302867
8.621715 0.0066514498
8.622714 0.0052737065
8.623714 0.003897131
8.624714 0.0025217969
8.625714 0.0011477777
8.626715 -0.00022485331
8.627714 -0.0015960228
8.628715 -0.0029656578
8.629714 -0.0043336855
8.630714 -0.005700032900000001
8.631714 -0.0070646274000000005
8.632714 -0.008427396100000002
8.633715 -0.009788267199999999
8.634714 -0.011147167999999999
8.635715 -0.012504027
8.636714 -0.013858771
8.637714 -0.015211329
8.638714 -0.016561631
8.639714 -0.017909604000000003
8.640715 -0.019255177
8.641714 -0.020598278
8.642715 -0.021938838
8.643714 -0.023276787
8.644714 -0.024612053000000002
8.645715 -0.025944566
8.646714 -0.027274256
8.647715 -0.028601053
8.648714 -0.029924887
8.649714 -0.031245692
8.650714 -0.032563397
8.651714 -0.033877933000000006
8.652715 -0.035189232
8.653714 -0.036497225
8.654715 -0.037801845
8.655714 -0.039103025
8.656714 -0.040400695
8.657714 -0.041694790999999995
8.658714 -0.042985243
8.659715 -0.044271987
8.660714 -0.045554957
8.661715 -0.046834085
8.662714 -0.048109304
8.663714 -0.049380550999999995
8.664714 -0.050647761
8.665714 -0.051910867000000006
8.666715 -0.053169804999999994
8.667714 -0.054424512
8.668715 -0.055674923
8.669714 -0.056920975000000006
8.670714 -0.058162597
8.671714 -0.059399731000000004
8.672714 -0.060632313
8.673715 -0.061860284999999994
8.674714 -0.063083577
8.675714 -0.064302131
8.676714 -0.065515877
8.677714 -0.066724763
8.678715 -0.067928719
8.679714 -0.06912768600000001
8.680715 -0.070321606
8.681714 -0.071510416
8.682714 -0.072694058
8.683714 -0.073872466
8.684714 -0.075045583
8.685715 -0.076213345
8.686714 -0.0773757
8.687715 -0.07853258299999999
8.688714 -0.079683936
8.689714 -0.08082970199999999
8.690714 -0.081969827
8.691714 -0.083104247
8.692715 -0.08423290600000001
8.693714 -0.085355749
8.694715 -0.086472713
8.695714 -0.087583752
8.696714 -0.088688801
8.697714 -0.089787808
8.698714 -0.090880721
8.699715 -0.091967481
8.700714 -0.093048037
8.701715 -0.09412232899999999
8.702714 -0.095190306
8.703714 -0.09625191999999999
8.704714 -0.097307115
8.705714 -0.09835583599999999
8.706715 -0.099398033
8.707714 -0.10043365
8.708714 -0.10146265
8.709714 -0.10248496
8.710714 -0.10350054
8.711715 -0.10450934999999999
8.712714 -0.10551133
8.713715 -0.10650641999999999
8.714714 -0.10749459
8.715714 -0.10847579
8.716714 -0.10944996000000001
8.717714 -0.11041707
8.718715 -0.11137705
8.719714 -0.11232988000000001
8.720715 -0.11327548
8.721714 -0.11421384
8.722714 -0.11514489000000001
8.723714 -0.1160686
8.724714 -0.11698492
8.725715 -0.1178938
8.726714 -0.11879519
8.727715 -0.11968905999999999
8.728714 -0.12057537
8.729714 -0.12145407000000001
8.730714 -0.12232512
8.731714 -0.12318848
8.732715 -0.12404411
8.733714 -0.12489196
8.734715 -0.12573201
8.735714 -0.1265642
8.736714 -0.1273885
8.737714 -0.12820486
8.738714 -0.12901326
8.739715 -0.12981365
8.740714 -0.130606
8.741714 -0.13139027
8.742714 -0.13216642
8.743714 -0.13293442
8.744715 -0.13369424
8.745714 -0.13444583000000002
8.746715 -0.13518917
8.747714 -0.13592421
8.748714 -0.13665094
8.749714 -0.1373693
8.750714 -0.13807927
8.751715 -0.13878082
8.752714 -0.13947390999999998
8.753715 -0.14015852
8.754714 -0.14083461
8.755714 -0.14150215
8.756714 -0.14216112
8.757714 -0.14281147
8.758715 -0.1434532
8.759714 -0.14408625
8.760715 -0.14471061999999998
8.761714 -0.14532628
8.762714 -0.14593317
8.763714 -0.1465313
8.764714 -0.14712063
8.765715 -0.14770114
8.766714 -0.14827279
8.767715 -0.14883558
8.768714 -0.14938947
8.769714 -0.14993445
8.770715 -0.15047047
8.771714 -0.15099753000000002
8.772715 -0.15151561
8.773714 -0.15202468
8.774714 -0.15252472
8.775714 -0.15301572
8.776714 -0.15349764999999999
8.777715 -0.15397049999999998
8.778714 -0.15443424
8.779715 -0.15488885
8.780714 -0.15533433000000002
8.781714 -0.15577065
8.782714 -0.1561978
8.783714 -0.15661577
8.784715 -0.15702453
8.785714 -0.15742406
8.786715 -0.15781437
8.787714 -0.15819542
8.788714 -0.15856721000000001
8.789714 -0.15892973
8.790714 -0.15928296
8.791715 -0.15962688
8.792714 -0.1599615
8.793715 -0.16028679
8.794714 -0.16060275000000002
8.795714 -0.16090936
8.796714 -0.16120663
8.797714 -0.16149452
8.798715 -0.16177305
8.799714 -0.1620422
8.800714 -0.16230197000000002
8.801714 -0.16255234
8.802714 -0.16279331
8.803715 -0.16302487
8.804714 -0.16324703
8.805715 -0.16345977
8.806714 -0.16366308999999998
8.807714 -0.16385697999999999
8.808714 -0.16404145
8.809714 -0.16421649000000002
8.810715 -0.1643821
8.811714 -0.16453827
8.812715 -0.16468501000000002
8.813714 -0.16482233
8.814714 -0.1649502
8.815714 -0.16506864000000002
8.816714 -0.16517764999999998
8.817715 -0.16527723
8.818714 -0.16536738
8.819715 -0.1654481
8.820714 -0.16551941
8.821714 -0.1655813
8.822714 -0.16563376
8.823714 -0.16567683
8.824715 -0.16571049000000002
8.825714 -0.16573475
8.826715 -0.16574962999999998
8.827714 -0.16575513
8.828714 -0.16575125000000002
8.829714 -0.165738
8.830714 -0.16571539000000002
8.831715 -0.16568344
8.832714 -0.16564215000000002
8.833714 -0.16559153000000001
8.834714 -0.16553159
8.835714 -0.16546233999999999
8.836715 -0.16538381
8.837714 -0.165296
8.838715 -0.16519891
8.839714 -0.16509257
8.840714 -0.164977
8.841714 -0.1648522
8.842714 -0.16471819000000001
8.843715 -0.16457499
8.844714 -0.16442261
8.845715 -0.16426108
8.846714 -0.1640904
8.847714 -0.1639106
8.848714 -0.16372169
8.849714 -0.16352369
8.850715 -0.16331662
8.851714 -0.16310051
8.852715 -0.16287537
8.853714 -0.16264124
8.854714 -0.16239812
8.855714 -0.16214603
8.856714 -0.161885
8.857715 -0.16161507
8.858714 -0.16133625000000001
8.859715 -0.16104855
8.860714 -0.160752
8.861714 -0.16044665
8.862714 -0.1601325
8.863714 -0.15980958
8.864715 -0.15947792
8.865714 -0.15913754
8.866714 -0.15878848
8.867714 -0.15843076
8.868714 -0.1580644
8.869715 -0.15768944000000001
8.870714 -0.1573059
8.871715 -0.15691381
8.872714 -0.15651322
8.873714 -0.15610413
8.874714 -0.1556866
8.875714 -0.15526064
8.876715 -0.15482627999999998
8.877714 -0.15438356
8.878715 -0.15393252000000002
8.879714 -0.15347319
8.880714 -0.1530056
8.881714 -0.15252979
8.882714 -0.15204578000000002
8.883715 -0.15155362
8.884714 -0.15105335
8.885715 -0.15054499
8.886714 -0.15002858
8.887714 -0.14950418
8.888714 -0.1489718
8.889714 -0.14843149
8.890715 -0.14788329
8.891714 -0.14732725
8.892715 -0.14676339
8.893714 -0.14619175
8.894714 -0.14561239
8.895715 -0.14502534
8.896714 -0.14443065
8.897715 -0.14382835
8.898714 -0.14321848
8.899714 -0.1426011
8.900714 -0.14197623999999998
8.901714 -0.14134395
8.902715 -0.14070427000000002
8.903714 -0.14005725
8.904715 -0.13940294
8.905714 -0.13874137
8.906714 -0.13807260000000002
8.907714 -0.13739667
8.908714 -0.13671363
8.909715 -0.13602352
8.910714 -0.13532639
8.911715 -0.13462228
8.912714 -0.13391124999999998
8.913714 -0.13319335
8.914714 -0.13246861999999998
8.915714 -0.13173711
8.916715 -0.13099888
8.917714 -0.13025397
8.918715 -0.12950244
8.919714 -0.12874433
8.920714 -0.12797971
8.921714 -0.12720861
8.922714 -0.12643108
8.923715 -0.12564718
8.924714 -0.12485697
8.925714 -0.12406049000000001
8.926714 -0.12325781000000001
8.927714 -0.12244896000000001
8.928715 -0.12163402000000001
8.929714 -0.12081303
8.930715 -0.11998604
8.931714 -0.11915311
8.932714 -0.11831429
8.933714 -0.11746965
8.934714 -0.11661923
8.935715 -0.11576309000000001
8.936714 -0.11490128999999999
8.937715 -0.1140339
8.938714 -0.11316093999999999
8.939714 -0.11228250000000001
8.940714 -0.11139862
8.941714 -0.11050937
8.942715 -0.10961479999999998
8.943714 -0.10871498
8.944715 -0.10780996000000001
8.945714 -0.10689979
8.946714 -0.10598453999999999
8.947714 -0.10506427000000002
8.948714 -0.10413904
8.949715 -0.10320889999999999
8.950714 -0.10227393
8.951715 -0.10133418
8.952714 -0.10038972
8.953714 -0.099440594
8.954714 -0.098486873
8.955714 -0.09752862400000001
8.956715 -0.096565904
8.957714 -0.095598784
8.958714 -0.094627321
8.959714 -0.093651575
8.960714 -0.092671614
8.961715 -0.091687503
8.962714 -0.09069930500000001
8.963715 -0.08970708599999999
8.964714 -0.08871090799999999
8.965714 -0.087710837
8.966714 -0.086706935
8.967714 -0.085699273
8.968715 -0.084687915
8.969714 -0.083672925
8.970715 -0.08265436599999999
8.971714 -0.08163231
8.972714 -0.080606819
8.973714 -0.079577963
8.974714 -0.078545808
8.975715 -0.077510416
8.976714 -0.07647185699999999
8.977715 -0.075430196
8.978714 -0.074385502
8.979714 -0.07333784
8.980714 -0.07228727900000001
8.981714 -0.071233884
8.982715 -0.070177723
8.983714 -0.069118867
8.984715 -0.068057381
8.985714 -0.066993339
8.986714 -0.0659268
8.987714 -0.06485784
8.988714 -0.063786522
8.989715 -0.06271291600000001
8.990714 -0.061637093
8.991714 -0.06055912200000001
8.992714 -0.059479067999999996
8.993714 -0.058397004999999995
8.994715 -0.057312998000000004
8.995714 -0.05622711600000001
8.996715 -0.05513943600000001
8.997714 -0.054050021999999996
8.998714 -0.052958941999999995
8.999714 -0.051866268
9.000714 -0.05077207499999999
9.001715 -0.049676425999999996
9.002714 -0.048579397999999996
9.003715 -0.047481057
9.004714 -0.046381474000000006
9.005714 -0.04528072
9.006714 -0.044178867000000004
9.007714 -0.043075983
9.008715 -0.041972141
9.009714 -0.040867412
9.010715 -0.039761866
9.011714 -0.038655574
9.012714 -0.037548607
9.013714 -0.036441034000000004
9.014714 -0.035332929
9.015715 -0.034224361
9.016714 -0.033115403
9.017715 -0.032006126
9.018714 -0.030896596999999998
9.019714 -0.029786892000000002
9.020715 -0.028677081
9.021714 -0.027567233
9.022715 -0.026457421999999998
9.023714 -0.025347716
9.024714 -0.02423819
9.025714 -0.023128912
9.026714 -0.022019954
9.027715 -0.020911387
9.028714 -0.019803284
9.029715 -0.018695713
9.030714 -0.017588746000000002
9.031714 -0.016482454
9.032714 -0.015376906999999999
9.033714 -0.014272176000000001
9.034715 -0.013168332
9.035714 -0.012065446
9.036715 -0.010963588
9.037714 -0.0098628276
9.038714 -0.0087632361
9.039714 -0.007664883000000001
9.040714 -0.0065678381
9.041715 -0.0054721717
9.042714 -0.0043779535
9.043715 -0.0032852528
9.044714 -0.0021941391
9.045714 -0.0011046816
9.046714 -1.6949618e-05
9.047714 0.0010689879999999999
9.048715 0.0021530623
9.049714 0.0032352047
9.050714 0.004315347200000001
9.051714 0.0053934207
9.052714 0.0064693573
9.053715 0.0075430893
9.054714 0.008614549
9.055715 0.009683668
9.056714 0.010750379000000001
9.057714 0.011814616
9.058714 0.012876308999999999
9.059714 0.013935392999999999
9.060715 0.014991801
9.061714 0.016045466
9.062715 0.017096321
9.063714 0.018144299
9.064714 0.019189334
9.065714 0.02023136
9.066714 0.021270312
9.067715 0.022306122
9.068714 0.023338725
9.069715 0.024368057
9.070714 0.025394049999999998
9.071714 0.026416641999999997
9.072714 0.027435764999999997
9.073714 0.028451357999999996
9.074715 0.029463352999999998
9.075714 0.030471687
9.076715 0.031476296
9.077714 0.032477116
9.078714 0.033474082
9.079714 0.034467134
9.080714 0.035456204
9.081715 0.036441235
9.082714 0.037422162
9.083714 0.038398922
9.084714 0.039371452
9.085714 0.040339693
9.086715 0.041303583
9.087714 0.04226306
9.088715 0.043218065
9.089714 0.044168538
9.090714 0.045114417999999996
9.091714 0.046055645
9.092714 0.046992159
9.093715 0.047923904
9.094714 0.048850819999999996
9.095715 0.049772846999999995
9.096714 0.050689932
9.097714 0.051602010999999996
9.098714 0.052509032
9.099714 0.053410936000000006
9.100715 0.054307666000000004
9.101714 0.055199169
9.102715 0.056085385999999994
9.103714 0.05696626
9.104714 0.057841738000000004
9.105714 0.058711768
9.106714 0.059576292
9.107715 0.060435256
9.108714 0.06128861
9.109715 0.0621363
9.110714 0.06297826799999999
9.111714 0.063814467
9.112714 0.06464484
9.113714 0.06546934
9.114715 0.06628791499999999
9.115714 0.067100517
9.116714 0.06790708899999999
9.117714 0.068707584
9.118714 0.069501955
9.119715 0.07029015100000001
9.120714 0.071072124
9.121715 0.071847823
9.122714 0.07261719999999999
9.123714 0.07338021
9.124714 0.074136804
9.125714 0.074886938
9.126715 0.07563057
9.127714 0.076367648
9.128715 0.077098125
9.129714 0.07782196
9.130714 0.078539108
9.131714 0.079249527
9.132714 0.07995317
9.133715 0.080649997
9.134714 0.081339962
9.135715 0.082023023
9.136714 0.08269914
9.137714 0.08336827200000001
9.138714 0.08403037799999999
9.139714 0.084685418
9.140715 0.085333351
9.141714 0.08597413500000001
9.142715 0.08660773699999999
9.143714 0.087234116
9.144714 0.08785323
9.145715 0.088465045
9.146714 0.08906952
9.147715 0.08966662
9.148714 0.09025631
9.149714 0.090838555
9.150714 0.091413321
9.151714 0.091980567
9.152715 0.092540262
9.153714 0.093092374
9.154715 0.093636871
9.155714 0.094173721
9.156714 0.094702886
9.157714 0.095224346
9.158714 0.095738057
9.159715 0.096243998
9.160714 0.09674213899999999
9.161715 0.097232446
9.162714 0.09771488799999999
9.163714 0.098189444
9.164714 0.098656095
9.165714 0.099114794
9.166715 0.09956553100000001
9.167714 0.10000827000000001
9.168715 0.10044299999999999
9.169714 0.10086969
9.170714 0.1012883
9.171714 0.10169883
9.172714 0.10210124000000001
9.173715 0.10249553
9.174714 0.10288166000000001
9.175714 0.10325961
9.176714 0.10362936
9.177714 0.10399088000000001
9.178715 0.10434418000000001
9.179714 0.10468923000000001
9.180715 0.10502599000000001
9.181714 0.10535447
9.182714 0.10567463
9.183714 0.10598648000000001
9.184714 0.10628997
9.185715 0.10658511000000001
9.186714 0.10687187
9.187715 0.10715026
9.188714 0.10742024
9.189714 0.1076818
9.190714 0.10793493
9.191714 0.10817961999999999
9.192715 0.10841587
9.193714 0.10864364
9.194715 0.10886296000000001
9.195714 0.10907378999999999
9.196714 0.10927613
9.197714 0.10946997
9.198714 0.10965530999999999
9.199715 0.10983213000000001
9.200714 0.11000043
9.201715 0.11016019999999999
9.202714 0.11031143
9.203714 0.11045414
9.204714 0.11058828999999999
9.205714 0.1107139
9.206715 0.11083097
9.207714 0.11093948
9.208714 0.11103943999999999
9.209714 0.11113085
9.210714 0.1112137
9.211715 0.11128799999999998
9.212714 0.11135373000000001
9.213715 0.11141092
9.214714 0.11145955999999999
9.215714 0.11149965
9.216714 0.11153119
9.217714 0.11155419
9.218715 0.11156865
9.219714 0.11157457
9.220715 0.11157198000000002
9.221714 0.11156085999999998
9.222714 0.11154122
9.223714 0.11151308
9.224714 0.11147644
9.225715 0.1114313
9.226714 0.11137767999999999
9.227715 0.11131559999999999
9.228714 0.11124505
9.229714 0.11116604999999999
9.230714 0.11107861
9.231714 0.11098274
9.232715 0.11087846
9.233714 0.11076578000000001
9.234715 0.11064471000000001
9.235714 0.11051526999999998
9.236714 0.11037747999999999
9.237714 0.11023134000000001
9.238714 0.11007688
9.239715 0.10991411999999999
9.240714 0.10974307
9.241714 0.10956373999999999
9.242714 0.10937618
9.243714 0.10918038
9.244715 0.10897636000000001
9.245714 0.10876416000000001
9.246715 0.10854377999999999
9.247714 0.10831526
9.248714 0.10807861
9.249714 0.10783386
9.250714 0.10758103000000001
9.251715 0.10732014999999999
9.252714 0.10705125
9.253715 0.10677433
9.254714 0.10648943999999999
9.255714 0.10619659000000001
9.256714 0.10589582000000002
9.257714 0.10558715
9.258715 0.1052706
9.259714 0.10494621
9.260715 0.10461401
9.261714 0.10427402
9.262714 0.10392627
9.263714 0.1035708
9.264714 0.10320763999999999
9.265715 0.10283681
9.266714 0.10245835999999998
9.267715 0.10207231000000001
9.268714 0.10167869999999998
9.269714 0.10127756
9.270715 0.10086892
9.271714 0.10045283
9.272715 0.10002931
9.273714 0.099598407
9.274714 0.09916014999999999
9.275714 0.098714582
9.276714 0.09826173800000002
9.277715 0.097801664
9.278714 0.097334397
9.279715 0.096859975
9.280714 0.096378441
9.281714 0.095889834
9.282714 0.095394196
9.283714 0.094891567
9.284715 0.094381993
9.285714 0.093865517
9.286715 0.093342183
9.287714 0.092812034
9.288714 0.092275115
9.289714 0.09173147300000001
9.290714 0.091181154
9.291715 0.090624206
9.292714 0.090060674
9.293715 0.0894906
9.294714 0.088914041
9.295714 0.088331039
9.296714 0.087741646
9.297714 0.087145908
9.298715 0.08654387799999999
9.299714 0.085935602
9.300714 0.08532113899999999
9.301714 0.084700534
9.302714 0.084073836
9.303715 0.083441101
9.304714 0.08280238300000001
9.305715 0.082157733
9.306714 0.081507204
9.307714 0.080850854
9.308714 0.080188736
9.309714 0.079520902
9.310715 0.078847411
9.311714 0.078168313
9.312715 0.07748366899999999
9.313714 0.07679353600000001
9.314714 0.076097966
9.315714 0.075397018
9.316714 0.074690755
9.317715 0.07397922999999999
9.318714 0.07326250200000001
9.319715 0.07254063399999999
9.320714 0.071813678
9.321714 0.0710817
9.322714 0.070344756
9.323714 0.069602905
9.324715 0.068856211
9.325714 0.068104733
9.326715 0.067348534
9.327714 0.066587678
9.328714 0.065822218
9.329714 0.06505222399999999
9.330714 0.06427775399999999
9.331715 0.063498871
9.332714 0.062715641
9.333714 0.061928126
9.334714 0.061136391
9.335714 0.060340494
9.336715 0.059540506
9.337714 0.058736488999999996
9.338715 0.057928508999999996
9.339714 0.057116627999999996
9.340714 0.056300918
9.341714 0.055481441000000006
9.342714 0.054658263
9.343715 0.053831446000000005
9.344714 0.053001067
9.345715 0.052167184000000005
9.346714 0.051329873000000005
9.347714 0.050489197
9.348714 0.049645227
9.349714 0.048798029
9.350715 0.047947673
9.351714 0.047094229
9.352715 0.046237765
9.353714 0.045378352000000004
9.354714 0.044516061
9.355714 0.043650961
9.356714 0.042783126
9.357715 0.041912623999999996
9.358714 0.041039527
9.359715 0.040163906
9.360714 0.039285835
9.361714 0.038405383
9.362714 0.037522623
9.363714 0.036637628
9.364715 0.03575047
9.365714 0.034861223
9.366714 0.033969958999999994
9.367714 0.033076751
9.368714 0.032181670999999995
9.369715 0.031284793000000005
9.370714 0.030386192
9.371715 0.02948594
9.372714 0.028584112000000002
9.373714 0.027680778
9.374714 0.026776016
9.375714 0.025869899999999998
9.376715 0.024962504
9.377714 0.024053901
9.378715 0.023144166
9.379714 0.022233374
9.380714 0.021321599
9.381714 0.020408916
9.382714 0.019495399
9.383715 0.018581123999999997
9.384714 0.017666165999999997
9.385715 0.016750599999999997
9.386714 0.015834502
9.387714 0.014917945
9.388714 0.014001005999999998
9.389714 0.013083758000000001
9.390715 0.012166279
9.391714 0.011248642
9.392715 0.010330923
9.393714 0.009413198099999999
9.394714 0.008495542
9.395715 0.007578029199999999
9.396714 0.0066607354
9.397715 0.0057437359
9.398714 0.004827105700000001
9.399714 0.00391092
9.400714 0.0029952536
9.401714 0.0020801817
9.402715 0.001165779
9.403714 0.00025212048
9.404715 -0.00066071907
9.405714 -0.001572665
9.406714 -0.0024836423
9.407714 -0.0033935768
9.408714 -0.0043023934
9.409715 -0.0052100178
9.410714 -0.0061163752
9.411715 -0.007021391500000001
9.412714 -0.007924991999999999
9.413714 -0.0088271023
9.414714 -0.0097276483
9.415714 -0.010626556
9.416715 -0.011523750000000001
9.417714 -0.012419155999999999
9.418715 -0.013312702000000001
9.419714 -0.014204311
9.420714 -0.01509391
9.421714 -0.015981427
9.422714 -0.016866786
9.423715 -0.017749914
9.424714 -0.018630736999999998
9.425714 -0.019509181
9.426714 -0.020385173
9.427714 -0.02125864
9.428715 -0.022129508
9.429714 -0.022997706
9.430715 -0.023863159
9.431714 -0.024725797
9.432714 -0.025585544
9.433714 -0.026442332
9.434714 -0.027296083999999998
9.435715 -0.028146733999999996
9.436714 -0.028994205000000002
9.437715 -0.029838431999999998
9.438714 -0.03067934
9.439714 -0.031516858
9.440714 -0.032350919
9.441714 -0.033181452
9.442715 -0.034008385
9.443714 -0.034831651
9.444715 -0.035651179
9.445714 -0.036466905
9.446714 -0.037278756
9.447714 -0.038086667
9.448714 -0.038890567
9.449715 -0.039690390000000006
9.450714 -0.040486071
9.451715 -0.041277541
9.452714 -0.042064735000000006
9.453714 -0.042847588
9.454714 -0.043626031
9.455714 -0.0444
9.456715 -0.045169433
9.457714 -0.045934261000000004
9.458714 -0.046694421
9.459714 -0.047449852
9.460714 -0.048200486
9.461715 -0.048946263
9.462714 -0.049687118999999995
9.463715 -0.05042299200000001
9.464714 -0.051153818000000004
9.465714 -0.051879539
9.466714 -0.052600092
9.467714 -0.053315412000000006
9.468715 -0.054025446
9.469714 -0.054730126
9.470715 -0.055429398
9.471714 -0.056123198
9.472714 -0.056811469
9.473714 -0.057494157000000004
9.474714 -0.0581712
9.475715 -0.05884253799999999
9.476714 -0.059508113
9.477715 -0.060167873999999996
9.478714 -0.060821761
9.479714 -0.06146971699999999
9.480714 -0.062111689000000005
9.481714 -0.06274762
9.482715 -0.06337745
9.483714 -0.064001133
9.484715 -0.064618612
9.485714 -0.065229833
9.486714 -0.065834745
9.487714 -0.066433294
9.488714 -0.067025423
9.489715 -0.067611085
9.490714 -0.068190234
9.491714 -0.06876281100000001
9.492714 -0.06932877
9.493714 -0.069888058
9.494715 -0.070440624
9.495714 -0.070986425
9.496715 -0.071525411
9.497714 -0.072057528
9.498714 -0.072582735
9.499714 -0.073100982
9.500714 -0.07361222499999999
9.501715 -0.07411641399999999
9.502714 -0.074613508
9.503715 -0.075103459
9.504714 -0.075586227
9.505714 -0.076061767
9.506714 -0.076530036
9.507714 -0.076990988
9.508715 -0.07744458900000001
9.509714 -0.077890791
9.510715 -0.078329555
9.511714 -0.078760844
9.512714 -0.079184619
9.513714 -0.079600839
9.514714 -0.080009468
9.515715 -0.080410467
9.516714 -0.08080380499999999
9.517715 -0.081189442
9.518714 -0.081567344
9.519714 -0.08193747500000001
9.520715 -0.082299806
9.521714 -0.08265429599999999
9.522715 -0.08300091700000001
9.523714 -0.083339639
9.524714 -0.083670428
9.525714 -0.083993259
9.526714 -0.08430809800000001
9.527715 -0.084614917
9.528714 -0.084913685
9.529715 -0.085204374
9.530714 -0.085486955
9.531714 -0.085761404
9.532714 -0.086027698
9.533714 -0.086285808
9.534715 -0.086535711
9.535714 -0.086777378
9.536715 -0.087010791
9.537714 -0.08723592000000001
9.538714 -0.08745275
9.539714 -0.087661255
9.540714 -0.087861414
9.541715 -0.088053208
9.542714 -0.088236615
9.543715 -0.088411616
9.544714 -0.088578195
9.545714 -0.088736328
9.546714 -0.088886003
9.547714 -0.089027203
9.548715 -0.089159905
9.549714 -0.089284102
9.550714 -0.089399773
9.551714 -0.08950691
9.552714 -0.089605496
9.553715 -0.089695514
9.554714 -0.089776958
9.555715 -0.089849817
9.556714 -0.08991407800000001
9.557714 -0.08996973
9.558714 -0.090016768
9.559714 -0.090055179
9.560715 -0.09008495799999999
9.561714 -0.09010609900000001
9.562715 -0.090118591
9.563714 -0.090122432
9.564714 -0.090117619
9.565714 -0.090104144
9.566714 -0.09008200100000001
9.567715 -0.090051192
9.568714 -0.09001171599999999
9.569715 -0.08996356600000001
9.570714 -0.089906744
9.571714 -0.089841249
9.572714 -0.089767086
9.573714 -0.089684251
9.574715 -0.089592749
9.575714 -0.089492585
9.576715 -0.08938375999999999
9.577714 -0.089266279
9.578714 -0.089140149
9.579714 -0.089005369
9.580714 -0.08886195100000001
9.581715 -0.08870990699999999
9.582714 -0.088549242
9.583714 -0.08837996299999999
9.584714 -0.08820208
9.585714 -0.088015606
9.586715 -0.08782055200000001
9.587714 -0.08761693
9.588715 -0.087404758
9.589714 -0.08718403999999999
9.590714 -0.086954801
9.591714 -0.086717046
9.592714 -0.086470798
9.593715 -0.086216076
9.594714 -0.08595289
9.595715 -0.08568126400000001
9.596714 -0.085401215
9.597714 -0.085112761
9.598714 -0.084815925
9.599714 -0.08451073099999999
9.600715 -0.08419719499999999
9.601714 -0.08387534199999999
9.602715 -0.083545194
9.603714 -0.083206774
9.604714 -0.082860107
9.605714 -0.082505221
9.606714 -0.082142139
9.607715 -0.081770885
9.608714 -0.081391487
9.609715 -0.08100397499999999
9.610714 -0.080608379
9.611714 -0.08020472000000001
9.612714 -0.079793035
9.613714 -0.079373352
9.614715 -0.07894570000000001
9.615714 -0.07851010900000001
9.616714 -0.07806661299999999
9.617714 -0.077615242
9.618714 -0.07715603
9.619715 -0.076689012
9.620714 -0.076214224
9.621715 -0.0757317
9.622714 -0.075241475
9.623714 -0.074743584
9.624714 -0.074238068
9.625714 -0.07372496199999999
9.626715 -0.073204306
9.627714 -0.072676141
9.628715 -0.07214050300000001
9.629714 -0.071597437
9.630714 -0.071046979
9.631714 -0.070489175
9.632714 -0.069924066
9.633715 -0.069351698
9.634714 -0.068772113
9.635715 -0.068185356
9.636714 -0.067591469
9.637714 -0.066990504
9.638714 -0.06638250799999999
9.639714 -0.065767521
9.640715 -0.065145595
9.641714 -0.064516778
9.642715 -0.063881121
9.643714 -0.063238671
9.644714 -0.062589481
9.645715 -0.061933603000000004
9.646714 -0.061271088999999994
9.647715 -0.060601986
9.648714 -0.059926353
9.649714 -0.059244240000000004
9.650714 -0.058555702
9.651714 -0.057860796000000006
9.652715 -0.057159574000000005
9.653714 -0.056452089000000004
9.654715 -0.055738405
9.655714 -0.055018574
9.656714 -0.054292654
9.657714 -0.053560705
9.658714 -0.052822788999999995
9.659715 -0.05207895900000001
9.660714 -0.051329279000000005
9.661715 -0.050573808000000005
9.662714 -0.049812608999999994
9.663714 -0.049045740000000004
9.664714 -0.048273263000000004
9.665714 -0.047495245
9.666715 -0.046711747
9.667714 -0.045922832000000004
9.668715 -0.045128562000000004
9.669714 -0.044329005
9.670714 -0.043524225
9.671714 -0.042714289
9.672714 -0.04189926
9.673715 -0.041079207
9.674714 -0.040254195
9.675714 -0.039424293
9.676714 -0.038589566
9.677714 -0.037750084
9.678715 -0.036905915
9.679714 -0.036057128
9.680715 -0.035203793
9.681714 -0.034345977
9.682714 -0.033483753
9.683714 -0.03261719
9.684714 -0.031746356
9.685715 -0.030871326
9.686714 -0.02999217
9.687715 -0.029108959
9.688714 -0.028221763
9.689714 -0.027330659
9.690714 -0.026435716
9.691714 -0.025537011
9.692715 -0.024634614000000003
9.693714 -0.023728601999999998
9.694715 -0.022819047
9.695714 -0.021906025000000003
9.696714 -0.020989611
9.697714 -0.020069881
9.698714 -0.019146911
9.699715 -0.018220778
9.700714 -0.017291556
9.701715 -0.016359326
9.702714 -0.015424163000000001
9.703714 -0.014486145
9.704714 -0.013545351
9.705714 -0.01260186
9.706715 -0.011655749
9.707714 -0.0107071
9.708714 -0.0097559903
9.709714 -0.0088025008
9.710714 -0.0078467114
9.711715 -0.006888701999999999
9.712714 -0.0059285536
9.713715 -0.0049663468
9.714714 -0.0040021629999999996
9.715714 -0.0030360834
9.716714 -0.0020681893
9.717714 -0.0010985626
9.718715 -0.00012728494
9.719714 0.0008455615899999999
9.720715 0.0018198949
9.721714 0.0027956326
9.722714 0.0037726924
9.723714 0.0047509915
9.724714 0.0057304471
9.725715 0.0067109766
9.726714 0.0076924967
9.727715 0.0086749249
9.728714 0.009658178199999999
9.729714 0.010642173
9.730714 0.011626825
9.731714 0.012612052
9.732715 0.013597769
9.733714 0.014583896
9.734715 0.015570345999999999
9.735714 0.016557035
9.736714 0.017543882
9.737714 0.0185308
9.738714 0.019517707000000002
9.739715 0.020504517
9.740714 0.021491149
9.741714 0.022477515
9.742714 0.023463533999999998
9.743714 0.024449120999999997
9.744715 0.025434193
9.745714 0.026418662
9.746715 0.027402447
9.747714 0.028385461
9.748714 0.029367621999999996
9.749714 0.030348846
9.750714 0.031329048
9.751715 0.032308145
9.752714 0.033286051
9.753715 0.034262681999999996
9.754714 0.035237955
9.755714 0.036211786
9.756714 0.03718409
9.757714 0.038154784
9.758715 0.039123784999999994
9.759714 0.040091007
9.760715 0.041056366
9.761714 0.042019782
9.762714 0.042981165
9.763714 0.043940436
9.764714 0.044897513
9.765715 0.045852308
9.766714 0.046804739
9.767715 0.047754726
9.768714 0.048702181
9.769714 0.049647025000000004
9.770715 0.050589169
9.771714 0.05152853599999999
9.772715 0.052465039000000005
9.773714 0.053398596
9.774714 0.054329121
9.775714 0.055256538
9.776714 0.056180759999999996
9.777715 0.057101704
9.778714 0.058019289
9.779715 0.058933435
9.780714 0.05984405300000001
9.781714 0.060751068
9.782714 0.061654392999999995
9.783714 0.062553951
9.784715 0.063449662
9.785714 0.064341445
9.786715 0.06522921599999999
9.787714 0.066112896
9.788714 0.066992402
9.789714 0.06786765900000001
9.790714 0.06873858499999999
9.791715 0.069605105
9.792714 0.070467137
9.793715 0.071324606
9.794714 0.07217743
9.795714 0.07302553299999999
9.796714 0.07386883999999999
9.797714 0.07470727399999999
9.798715 0.075540761
9.799714 0.07636921899999999
9.800714 0.07719257800000001
9.801714 0.078010763
9.802714 0.078823697
9.803715 0.079631311
9.804714 0.080433523
9.805715 0.08123026900000001
9.806714 0.082021469
9.807714 0.082807057
9.808714 0.083586958
9.809714 0.084361096
9.810715 0.08512940799999999
9.811714 0.085891818
9.812715 0.08664825599999999
9.813714 0.087398657
9.814714 0.088142947
9.815714 0.088881055
9.816714 0.089612918
9.817715 0.090338464
9.818714 0.091057626
9.819715 0.09177033799999999
9.820714 0.092476531
9.821714 0.09317614
9.822714 0.093869097
9.823714 0.094555342
9.824715 0.095234805
9.825714 0.095907424
9.826715 0.096573133
9.827714 0.09723187
9.828714 0.097883574
9.829714 0.098528177
9.830714 0.09916562100000001
9.831715 0.09979584700000001
9.832714 0.10041879000000001
9.833714 0.10103439
9.834714 0.10164258999999999
9.835714 0.10224333
9.836715 0.10283655
9.837714 0.10342217999999999
9.838715 0.10400019999999999
9.839714 0.10457051999999999
9.840714 0.10513307999999999
9.841714 0.10568785
9.842714 0.10623476
9.843715 0.10677375
9.844714 0.10730478
9.845715 0.10782778
9.846714 0.10834271999999999
9.847714 0.10884954
9.848714 0.10934817999999999
9.849714 0.10983859
9.850715 0.11032072
9.851714 0.11079453
9.852715 0.11125995999999999
9.853714 0.11171696999999998
9.854714 0.11216551000000001
9.855714 0.11260553000000001
9.856714 0.11303698000000001
9.857715 0.11345983
9.858714 0.11387401999999999
9.859715 0.11427952
9.860714 0.11467627
9.861714 0.11506424
9.862714 0.11544337999999998
9.863714 0.11581365
9.864715 0.11617502
9.865714 0.11652744
9.866714 0.11687088
9.867714 0.11720528999999999
9.868714 0.11753065
9.869715 0.11784689999999999
9.870714 0.11815403
9.871715 0.11845200000000002
9.872714 0.11874075
9.873714 0.11902028
9.874714 0.11929054000000001
9.875714 0.1195515
9.876715 0.11980315
9.877714 0.12004543
9.878715 0.12027832999999999
9.879714 0.12050181
9.880714 0.12071586000000001
9.881714 0.12092042
9.882714 0.12111548999999999
9.883715 0.12130104
9.884714 0.12147704
9.885715 0.12164346
9.886714 0.1218003
9.887714 0.12194752
9.888714 0.1220851
9.889714 0.12221301
9.890715 0.12233126
9.891714 0.12243978999999999
9.892715 0.12253862
9.893714 0.1226277
9.894714 0.12270702000000001
9.895715 0.12277657
9.896714 0.12283634
9.897715 0.12288629
9.898714 0.12292643
9.899714 0.12295673000000001
9.900714 0.12297719
9.901714 0.12298777999999999
9.902715 0.1229885
9.903714 0.12297935
9.904715 0.12296030999999999
9.905714 0.12293136
9.906714 0.1228925
9.907714 0.12284373000000001
9.908714 0.12278503
9.909715 0.12271641
9.910714 0.12263784999999999
9.911715 0.12254935
9.912714 0.12245091
9.913714 0.12234253
9.914714 0.12222419999999999
9.915714 0.12209592000000001
9.916715 0.12195769999999999
9.917714 0.12180954
9.918715 0.12165143
9.919714 0.12148337000000001
9.920714 0.12130538
9.921714 0.12111744999999999
9.922714 0.12091959000000001
9.923715 0.12071182
9.924714 0.12049412
9.925714 0.12026652
9.926714 0.120029
9.927714 0.11978161
9.928715 0.11952433
9.929714 0.11925717999999999
9.930715 0.11898017
9.931714 0.11869331000000001
9.932714 0.11839662999999999
9.933714 0.11809011999999999
9.934714 0.11777381
9.935715 0.11744769999999999
9.936714 0.11711183
9.937715 0.11676621
9.938714 0.11641085
9.939714 0.11604576999999999
9.940714 0.11567101
9.941714 0.11528656999999999
9.942715 0.11489248
9.943714 0.11448876
9.944715 0.11407544
9.945714 0.11365254
9.946714 0.11322007999999999
9.947714 0.1127781
9.948714 0.11232662
9.949715 0.11186565999999999
9.950714 0.11139526000000001
9.951715 0.11091543999999999
9.952714 0.11042624000000001
9.953714 0.10992768
9.954714 0.10941981
9.955714 0.10890265
9.956715 0.10837622999999999
9.957714 0.10784059
9.958714 0.10729576
9.959714 0.10674179
9.960714 0.1061787
9.961715 0.10560653
9.962714 0.10502531999999999
9.963715 0.1044351
9.964714 0.10383592
9.965714 0.10322783
9.966714 0.10261084999999999
9.967714 0.10198503
9.968715 0.1013504
9.969714 0.10070702
9.970715 0.10005491999999999
9.971714 0.09939415600000001
9.972714 0.098724768
9.973714 0.09804679999999999
9.974714 0.097360293
9.975715 0.096665299
9.976714 0.095961866
9.977715 0.09525004399999999
9.978714 0.094529882
9.979714 0.09380142400000001
9.980714 0.093064725
9.981714 0.092319836
9.982715 0.091566809
9.983714 0.090805697
9.984715 0.090036553
9.985714 0.089259434
9.986714 0.088474393
9.987714 0.087681483
9.988714 0.086880761
9.989715 0.086072285
9.990714 0.085256115
9.991714 0.084432308
9.992714 0.083600928
9.993714 0.082762027
9.994715 0.08191567000000001
9.995714 0.081061921
9.996715 0.080200838
9.997714 0.079332484
9.998714 0.078456919
9.999714 0.077574211
10.00071 0.076684426
10.00171 0.075787626
10.00271 0.074883876
10.00371 0.07397324699999999
10.00471 0.073055801
10.00571 0.072131609
10.00671 0.07120074
10.00771 0.07026325900000001
10.00871 0.069319241
10.00971 0.068368757
10.01071 0.067411875
10.01171 0.066448667
10.01271 0.065479201
10.01371 0.064503553
10.01471 0.063521799
10.01571 0.062534009
10.01671 0.061540265000000004
10.01771 0.060540636
10.01871 0.059535197
10.01971 0.058524025
10.02071 0.05750720199999999
10.02171 0.056484796000000004
10.02271 0.055456895
10.02371 0.054423569
10.02471 0.0533849
10.02571 0.052340969
10.02671 0.051291852
10.02771 0.050237635
10.02871 0.049178395
10.02971 0.048114211
10.03071 0.047045166
10.03171 0.045971342
10.03271 0.044892821
10.03371 0.043809687
10.03471 0.042722019
10.03571 0.041629904
10.03671 0.040533423
10.03771 0.039432661
10.03871 0.038327702
10.03971 0.037218629999999996
10.04071 0.036105531
10.04171 0.034988488000000005
10.04271 0.033867589000000003
10.04371 0.032742918
10.04471 0.031614563000000005
10.04571 0.030482607000000002
10.04671 0.029347138000000002
10.04771 0.028208247
10.04871 0.027066018000000004
10.04971 0.025920538
10.05071 0.024771896999999998
10.05171 0.023620181
10.05271 0.022465482
10.05371 0.021307888
10.05471 0.020147487999999998
10.05571 0.018984372
10.05671 0.017818631
10.05771 0.016650355
10.05871 0.015479635
10.05971 0.014306563
10.06071 0.013131229
10.06171 0.011953726
10.06271 0.010774146
10.06371 0.0095925818
10.06471 0.0084091254
10.06571 0.007223869799999999
10.06671 0.0060369079
10.06771 0.0048483336
10.06871 0.0036582405
10.06971 0.0024667221000000002
10.07071 0.0012738725
10.07171 7.9785872e-05
10.07271 -0.0011154434000000002
10.07371 -0.0023117209
10.07471 -0.0035089521
10.07571 -0.0047070422
10.07671 -0.0059058962999999996
10.07771 -0.0071054194
10.07871 -0.0083055165
10.07971 -0.0095060925
10.08071 -0.010707053
10.08171 -0.011908301
10.08271 -0.013109742
10.08371 -0.014311280000000001
10.08471 -0.01551282
10.08571 -0.016714267
10.08671 -0.017915524999999998
10.08771 -0.019116499
10.08871 -0.020317092999999998
10.08971 -0.021517210999999998
10.09071 -0.022716758
10.09171 -0.023915638
10.09271 -0.025113756
10.09371 -0.026311015
10.09471 -0.027507322
10.09571 -0.028702581999999997
10.09671 -0.029896693999999998
10.09771 -0.03108957
10.09871 -0.032281109999999995
10.09971 -0.033471221
10.10071 -0.034659807
10.10171 -0.035846775
10.10271 -0.037032025
10.10371 -0.038215469
10.10471 -0.039397008
10.10571 -0.040576548999999996
10.10671 -0.041754
10.10771 -0.042929265
10.10871 -0.044102248
10.10971 -0.045272859
10.11071 -0.046441003
10.11171 -0.047606588000000005
10.11271 -0.048769519000000004
10.11371 -0.049929705000000005
10.11471 -0.051087054
10.11571 -0.052241469
10.11671 -0.053392863
10.11771 -0.054541143
10.11871 -0.055686216
10.11971 -0.056827988
10.12071 -0.057966367000000005
10.12171 -0.059101265
10.12271 -0.060232589
10.12371 -0.061360252
10.12471 -0.06248416
10.12571 -0.063604221
10.12671 -0.064720347
10.12771 -0.065832445
10.12871 -0.06694042800000001
10.12971 -0.068044203
10.13071 -0.069143681
10.13171 -0.070238777
10.13271 -0.071329396
10.13371 -0.07241545199999999
10.13471 -0.073496858
10.13571 -0.074573525
10.13671 -0.075645361
10.13771 -0.07671228399999999
10.13871 -0.077774201
10.13971 -0.078831031
10.14071 -0.07988268600000001
10.14171 -0.08092908
10.14271 -0.08197012399999999
10.14371 -0.083005731
10.14471 -0.08403582
10.14571 -0.08506031
10.14671 -0.086079113
10.14771 -0.087092142
10.14871 -0.08809932
10.14971 -0.089100562
10.15071 -0.09009578500000001
10.15171 -0.091084908
10.15271 -0.092067849
10.15371 -0.093044527
10.15471 -0.094014866
10.15571 -0.094978785
10.15671 -0.095936202
10.15771 -0.09688704199999999
10.15871 -0.09783122200000001
10.15971 -0.098768668
10.16071 -0.09969930399999999
10.16171 -0.10062305
10.16271 -0.10153983
10.16371 -0.10244958000000001
10.16471 -0.10335222
10.16571 -0.10424767000000001
10.16671 -0.10513586000000001
10.16771 -0.10601672
10.16871 -0.10689016999999999
10.16971 -0.10775615000000001
10.17071 -0.10861458
10.17171 -0.10946539
10.17271 -0.11030849999999999
10.17371 -0.11114384999999999
10.17471 -0.11197138000000001
10.17571 -0.11279101
10.17671 -0.11360268000000001
10.17771 -0.11440631999999999
10.17871 -0.11520186
10.17971 -0.11598923
10.18071 -0.11676836999999998
10.18171 -0.11753923000000001
10.18271 -0.11830173000000001
10.18371 -0.11905581
10.18471 -0.1198014
10.18571 -0.12053846000000001
10.18671 -0.12126692
10.18771 -0.12198669999999999
10.18871 -0.12269777
10.18971 -0.12340005
10.19071 -0.12409349
10.19171 -0.12477803999999999
10.19271 -0.12545363
10.19371 -0.12612022
10.19471 -0.12677773
10.19571 -0.12742612
10.19671 -0.12806533
10.19771 -0.12869531
10.19871 -0.12931601
10.19971 -0.12992737999999998
10.20071 -0.13052935999999998
10.20171 -0.13112192
10.20271 -0.13170498
10.20371 -0.13227852
10.20471 -0.13284247
10.20571 -0.13339679
10.20671 -0.13394143
10.20771 -0.13447634
10.20871 -0.13500149
10.20971 -0.13551683
10.21071 -0.1360223
10.21171 -0.13651786999999999
10.21271 -0.1370035
10.21371 -0.13747914
10.21471 -0.13794475
10.21571 -0.1384003
10.21671 -0.13884574
10.21771 -0.13928104000000002
10.21871 -0.13970615
10.21971 -0.14012104
10.22071 -0.14052568
10.22171 -0.14092003
10.22271 -0.14130405999999998
10.22371 -0.14167773
10.22471 -0.142041
10.22571 -0.14239385
10.22671 -0.14273626
10.22771 -0.14306818
10.22871 -0.14338959
10.22971 -0.14370047
10.23071 -0.14400077
10.23171 -0.14429048
10.23271 -0.14456958
10.23371 -0.14483803
10.23471 -0.14509582000000001
10.23571 -0.14534292000000001
10.23671 -0.1455793
10.23771 -0.14580496
10.23871 -0.14601987
10.23971 -0.14622400000000002
10.24071 -0.14641734
10.24171 -0.14659987
10.24271 -0.14677157000000002
10.24371 -0.14693243
10.24471 -0.14708244
10.24571 -0.14722156
10.24671 -0.14734981
10.24771 -0.14746715
10.24871 -0.14757359
10.24971 -0.14766911
10.25071 -0.1477537
10.25171 -0.14782734
10.25271 -0.14789004
10.25371 -0.14794179000000002
10.25471 -0.14798257
10.25571 -0.14801238
10.25671 -0.14803122
10.25771 -0.14803908999999998
10.25871 -0.14803597999999998
10.25971 -0.14802188
10.26071 -0.14799681
10.26171 -0.14796075
10.26271 -0.14791372
10.26371 -0.14785571
10.26471 -0.14778671999999998
10.26571 -0.14770676000000002
10.26671 -0.14761583
10.26771 -0.14751393
10.26871 -0.14740108000000002
10.26971 -0.14727727000000002
10.27071 -0.14714252
10.27171 -0.14699684
10.27271 -0.14684023000000002
10.27371 -0.14667270999999998
10.27471 -0.14649429
10.27571 -0.14630498
10.27671 -0.14610478999999998
10.27771 -0.14589374
10.27871 -0.14567184
10.27971 -0.14543911
10.28071 -0.14519555
10.28171 -0.1449412
10.28271 -0.14467606
10.28371 -0.14440017
10.28471 -0.14411353
10.28571 -0.14381617000000002
10.28671 -0.1435081
10.28771 -0.14318936000000002
10.28871 -0.14285996
10.28971 -0.14251992
10.29071 -0.14216928
10.29171 -0.14180805999999999
10.29271 -0.14143629
10.29371 -0.141054
10.29471 -0.14066120000000001
10.29571 -0.14025794
10.29671 -0.13984423
10.29771 -0.13942011999999998
10.29871 -0.13898563
10.29971 -0.13854081
10.30071 -0.13808568
10.30171 -0.13762028
10.30271 -0.13714464
10.30371 -0.13665881
10.30471 -0.13616281
10.30571 -0.13565669
10.30671 -0.13514047999999998
10.30771 -0.13461423
10.30871 -0.13407797000000002
10.30971 -0.13353175
10.31071 -0.13297561
10.31171 -0.13240960000000002
10.31271 -0.13183375
10.31371 -0.13124812
10.31471 -0.13065275
10.31571 -0.13004768
10.31671 -0.12943296
10.31771 -0.12880864
10.31871 -0.12817476
10.31971 -0.12753138
10.32071 -0.12687854
10.32171 -0.1262163
10.32271 -0.12554472
10.32371 -0.12486383
10.32471 -0.12417368000000001
10.32571 -0.12347435
10.32671 -0.12276588000000001
10.32771 -0.12204831999999999
10.32871 -0.12132174000000001
10.32971 -0.12058618
10.33071 -0.1198417
10.33171 -0.11908837
10.33271 -0.11832622999999999
10.33371 -0.11755536999999999
10.33471 -0.11677581
10.33571 -0.11598765
10.33671 -0.11519092
10.33771 -0.11438570999999999
10.33871 -0.11357208
10.33971 -0.11275007000000001
10.34071 -0.11191976
10.34171 -0.11108120999999999
10.34271 -0.11023449
10.34371 -0.10937968
10.34471 -0.10851681999999999
10.34571 -0.107646
10.34671 -0.10676727
10.34771 -0.10588072
10.34871 -0.10498641
10.34971 -0.10408441
10.35071 -0.10317479
10.35171 -0.10225762
10.35271 -0.10133297999999999
10.35371 -0.10040094000000001
10.35471 -0.099461561
10.35571 -0.098514929
10.35671 -0.097561115
10.35771 -0.0966002
10.35871 -0.095632253
10.35971 -0.094657351
10.36071 -0.093675574
10.36171 -0.092686992
10.36271 -0.09169169399999999
10.36371 -0.090689748
10.36471 -0.089681236
10.36571 -0.08866624000000001
10.36671 -0.087644841
10.36771 -0.08661711500000001
10.36871 -0.085583149
10.36971 -0.084543019
10.37071 -0.083496806
10.37171 -0.08244459800000001
10.37271 -0.081386475
10.37371 -0.080322521
10.37471 -0.079252821
10.37571 -0.078177458
10.37671 -0.077096518
10.37771 -0.07601009
10.37871 -0.074918254
10.37971 -0.073821098
10.38071 -0.072718714
10.38171 -0.071611186
10.38271 -0.07049859900000001
10.38371 -0.069381041
10.38471 -0.068258605
10.38571 -0.067131378
10.38671 -0.065999449
10.38771 -0.064862904
10.38871 -0.063721836
10.38971 -0.062576338
10.39071 -0.061426497999999996
10.39171 -0.060272403
10.39271 -0.059114146
10.39371 -0.057951821
10.39471 -0.05678552
10.39571 -0.05561533
10.39671 -0.054441346
10.39771 -0.053263659
10.39871 -0.05208236399999999
10.39971 -0.050897553
10.40071 -0.049709319
10.40171 -0.048517755999999995
10.40271 -0.047322959
10.40371 -0.046125019
10.40471 -0.044924035
10.40571 -0.043720100000000005
10.40671 -0.042513307
10.40771 -0.041303752
10.40871 -0.040091531
10.40971 -0.03887674
10.41071 -0.037659475
10.41171 -0.036439832
10.41271 -0.035217908
10.41371 -0.033993798
10.41471 -0.032767601
10.41571 -0.031539414
10.41671 -0.030309331000000002
10.41771 -0.029077454
10.41871 -0.027843876
10.41971 -0.026608695
10.42071 -0.025372012
10.42171 -0.024133921
10.42271 -0.022894521
10.42371 -0.021653910999999998
10.42471 -0.020412187
10.42571 -0.019169447
10.42671 -0.01792579
10.42771 -0.016681313
10.42871 -0.015436114
10.42971 -0.014190291
10.43071 -0.012943943000000001
10.43171 -0.011697166
10.43271 -0.010450059000000001
10.43371 -0.009202720000000001
10.43471 -0.0079552461
10.43571 -0.0067077351999999995
10.43671 -0.0054602850000000005
10.43771 -0.0042129934
10.43871 -0.0029659583
10.43971 -0.001719277
10.44071 -0.0004730472
10.44171 0.00077263348
10.44271 0.0020176676
10.44371 0.0032619577
10.44471 0.0045054065
10.44571 0.0057479167
10.44671 0.0069893911
10.44771 0.0082297323
10.44871 0.009468843900000001
10.44971 0.010706628
10.45071 0.011942988
10.45171 0.013177827
10.45271 0.014411050000000002
10.45371 0.015642558
10.45471 0.016872256
10.45571 0.018100048
10.45671 0.019325837000000002
10.45771 0.020549528
10.45871 0.021771026
10.45971 0.022990234999999998
10.46071 0.02420706
10.46171 0.025421407
10.46271 0.026633180000000003
10.46371 0.027842284000000002
10.46471 0.029048626
10.46571 0.030252110000000002
10.46671 0.031452646
10.46771 0.032650137999999995
10.46871 0.033844495
10.46971 0.035035625
10.47071 0.036223431
10.47171 0.037407826
10.47271 0.038588713999999996
10.47371 0.039766004
10.47471 0.040939607
10.47571 0.042109433
10.47671 0.043275388
10.47771 0.044437381
10.47871 0.045595327
10.47971 0.046749131
10.48071 0.047898706
10.48171 0.049043959
10.48271 0.050184806000000005
10.48371 0.051321159
10.48471 0.052452926
10.48571 0.05358001800000001
10.48671 0.054702354999999994
10.48771 0.055819843
10.48871 0.056932401
10.48971 0.058039936
10.49071 0.059142365
10.49171 0.060239603
10.49271 0.061331567000000003
10.49371 0.06241817
10.49471 0.06349933099999999
10.49571 0.064574962
10.49671 0.065644982
10.49771 0.066709309
10.49871 0.067767862
10.49971 0.068820559
10.50071 0.069867319
10.50171 0.07090806000000001
10.50271 0.071942707
10.50371 0.072971178
10.50471 0.073993398
10.50571 0.07500928500000001
10.50671 0.076018763
10.50771 0.077021756
10.50871 0.078018184
10.50971 0.079007976
10.51071 0.079991057
10.51171 0.080967351
10.51271 0.08193678800000001
10.51371 0.082899292
10.51471 0.083854789
10.51571 0.084803213
10.51671 0.085744483
10.51771 0.086678535
10.51871 0.0876053
10.51971 0.08852470800000001
10.52071 0.089436688
10.52171 0.090341171
10.52271 0.091238093
10.52371 0.092127384
10.52471 0.093008979
10.52571 0.093882816
10.52671 0.09474882400000001
10.52771 0.095606939
10.52871 0.096457097
10.52971 0.097299239
10.53071 0.098133297
10.53171 0.098959217
10.53271 0.09977693
10.53371 0.10058637999999999
10.53471 0.1013875
10.53571 0.10218023
10.53671 0.10296452
10.53771 0.10374030999999999
10.53871 0.10450755
10.53971 0.10526616999999999
10.54071 0.10601612
10.54171 0.10675733999999999
10.54271 0.10748979000000002
10.54371 0.10821341000000001
10.54471 0.10892814
10.54571 0.10963393
10.54671 0.11033074
10.54771 0.11101850999999999
10.54871 0.11169718000000001
10.54971 0.11236673
10.55071 0.11302709999999999
10.55171 0.11367822999999999
10.55271 0.11432008999999999
10.55371 0.11495261999999999
10.55471 0.11557577999999999
10.55571 0.11618952999999999
10.55671 0.11679381999999999
10.55771 0.11738861
10.55871 0.11797387000000001
10.55971 0.11854954000000001
10.56071 0.11911559000000001
10.56171 0.11967197
10.56271 0.12021866
10.56371 0.1207556
10.56471 0.12128276
10.56571 0.12180012000000001
10.56671 0.12230764
10.56771 0.12280527
10.56871 0.12329298000000001
10.56971 0.12377073000000001
10.57071 0.12423851
10.57171 0.12469627999999999
10.57271 0.125144
10.57371 0.12558165000000002
10.57471 0.1260092
10.57571 0.12642662000000002
10.57671 0.12683388
10.57771 0.12723096
10.57871 0.12761783000000002
10.57971 0.12799447
10.58071 0.12836085
10.58171 0.12871695
10.58271 0.12906275
10.58371 0.12939823
10.58471 0.12972336
10.58571 0.13003814
10.58671 0.13034253999999998
10.58771 0.13063655000000002
10.58871 0.13092014
10.58971 0.13119329
10.59071 0.13145601
10.59171 0.13170827000000002
10.59271 0.13195005
10.59371 0.13218136
10.59471 0.13240216000000002
10.59571 0.13261245000000002
10.59671 0.13281223
10.59771 0.13300149
10.59871 0.13318021
10.59971 0.13334838
10.60071 0.13350600999999998
10.60171 0.13365307999999998
10.60271 0.13378959
10.60371 0.13391551999999998
10.60471 0.13403089
10.60571 0.13413569
10.60671 0.13422992
10.60771 0.13431356
10.60871 0.13438663
10.60971 0.13444914000000002
10.61071 0.13450106
10.61171 0.13454241
10.61271 0.1345732
10.61371 0.13459342000000002
10.61471 0.1346031
10.61571 0.13460221
10.61671 0.13459079
10.61771 0.13456881999999998
10.61871 0.13453632999999998
10.61971 0.13449333000000002
10.62071 0.13443981
10.62171 0.13437581
10.62271 0.13430130999999998
10.62371 0.13421634999999998
10.62471 0.13412094
10.62571 0.13401508
10.62671 0.13389879999999998
10.62771 0.1337721
10.62871 0.13363502000000002
10.62971 0.13348757
10.63071 0.13332976
10.63171 0.13316160999999999
10.63271 0.13298314
10.63371 0.13279438999999998
10.63471 0.13259536
10.63571 0.1323861
10.63671 0.13216661
10.63771 0.13193692
10.63871 0.13169706
10.63971 0.13144704000000001
10.64071 0.13118691000000002
10.64171 0.13091669
10.64271 0.13063641
10.64371 0.13034609
10.64471 0.13004576
10.64571 0.12973547
10.64671 0.12941523
10.64771 0.12908508999999999
10.64871 0.12874507999999998
10.64971 0.12839522
10.65071 0.12803555
10.65171 0.12766612
10.65271 0.12728695
10.65371 0.12689809
10.65471 0.12649958
10.65571 0.12609144
10.65671 0.12567373
10.65771 0.12524647
10.65871 0.12480973
10.65971 0.12436353
10.66071 0.12390792
10.66171 0.12344293999999999
10.66271 0.12296863999999999
10.66371 0.12248507
10.66471 0.12199226
10.66571 0.12149025999999999
10.66671 0.12097912000000001
10.66771 0.12045889
10.66871 0.11992961999999999
10.66971 0.11939135
10.67071 0.11884414
10.67171 0.11828804
10.67271 0.11772308000000001
10.67371 0.11714933999999999
10.67471 0.11656686
10.67571 0.11597568999999999
10.67671 0.1153759
10.67771 0.11476752
10.67871 0.11415062000000001
10.67971 0.11352526
10.68071 0.1128915
10.68171 0.11224938000000001
10.68271 0.11159896
10.68371 0.11094031
10.68471 0.11027348000000001
10.68571 0.10959854
10.68671 0.10891554
10.68771 0.10822455
10.68871 0.10752563
10.68971 0.10681883
10.69071 0.10610423
10.69171 0.10538189
10.69271 0.10465187
10.69371 0.10391423999999999
10.69471 0.10316906
10.69571 0.10241639999999999
10.69671 0.10165634
10.69771 0.10088892999999999
10.69871 0.10011423000000001
10.69971 0.099332328
10.70071 0.098543288
10.70171 0.09774718199999999
10.70271 0.096944073
10.70371 0.096134032
10.70471 0.095317134
10.70571 0.09449344900000001
10.70671 0.093663053
10.70771 0.092826015
10.70871 0.091982412
10.70971 0.091132312
10.71071 0.09027579200000001
10.71171 0.089412922
10.71271 0.088543782
10.71371 0.087668444
10.71471 0.086786988
10.71571 0.085899484
10.71671 0.085006014
10.71771 0.08410665299999999
10.71871 0.083201478
10.71971 0.08229056300000001
10.72071 0.08137399000000001
10.72171 0.080451835
10.72271 0.079524179
10.72371 0.07859110500000001
10.72471 0.077652687
10.72571 0.07670900700000001
10.72671 0.075760146
10.72771 0.07480618700000001
10.72871 0.073847204
10.72971 0.07288328499999999
10.73071 0.071914511
10.73171 0.070940959
10.73271 0.06996271500000001
10.73371 0.068979868
10.73471 0.067992491
10.73571 0.067000673
10.73671 0.066004496
10.73771 0.06500404
10.73871 0.063999393
10.73971 0.062990643
10.74071 0.06197787
10.74171 0.060961163
10.74271 0.059940601999999996
10.74371 0.058916275
10.74471 0.057888264
10.74571 0.056856655000000006
10.74671 0.055821537
10.74771 0.054782995999999994
10.74871 0.053741119000000004
10.74971 0.052695989000000006
10.75071 0.051647692
10.75171 0.050596316999999995
10.75271 0.049541955
10.75371 0.048484685
10.75471 0.047424599
10.75571 0.046361785
10.75671 0.045296329
10.75771 0.04422832
10.75871 0.043157846
10.75971 0.042084994
10.76071 0.041009855
10.76171 0.039932515999999994
10.76271 0.038853067
10.76371 0.037771594000000006
10.76471 0.036688187
10.76571 0.035602937
10.76671 0.034515932
10.76771 0.033427263
10.76871 0.032337015999999996
10.76971 0.031245282
10.77071 0.030152150000000003
10.77171 0.029057713
10.77271 0.027962055
10.77371 0.026865272000000003
10.77471 0.025767448999999998
10.77571 0.024668677
10.77671 0.023569044
10.77771 0.022468642
10.77871 0.021367558
10.77971 0.020265883
10.78071 0.019163707
10.78171 0.018061117
10.78271 0.016958203999999998
10.78371 0.015855057
10.78471 0.014751763999999999
10.78571 0.013648414000000001
10.78671 0.012545096999999998
10.78771 0.0114419
10.78871 0.010338912
10.78971 0.009236221400000001
10.79071 0.0081339167
10.79171 0.007032086399999999
10.79271 0.0059308182
10.79371 0.0048302001
10.79471 0.0037303198
10.79571 0.0026312653
10.79671 0.0015331239
10.79771 0.00043598334
10.79871 -0.00066006933
10.79971 -0.0017549468000000001
10.80071 -0.002848562
10.80171 -0.0039408282
10.80271 -0.0050316583
10.80371 -0.0061209663
10.80471 -0.0072086652
10.80571 -0.008294668100000001
10.80671 -0.0093788898
10.80771 -0.010461245
10.80871 -0.011541646
10.80971 -0.012620009
10.81071 -0.013696248
10.81171 -0.014770278
10.81271 -0.015842014999999997
10.81371 -0.016911374
10.81471 -0.017978271
10.81571 -0.019042623
10.81671 -0.020104345
10.81771 -0.021163354000000002
10.81871 -0.022219567
10.81971 -0.023272901
10.82071 -0.024323275999999998
10.82171 -0.025370606
10.82271 -0.026414814000000002
10.82371 -0.027455814
10.82471 -0.028493528999999997
10.82571 -0.029527876
10.82671 -0.030558777999999998
10.82771 -0.031586151
10.82871 -0.032609917
10.82971 -0.033629997
10.83071 -0.034646312
10.83171 -0.035658781
10.83271 -0.036667331
10.83371 -0.037671882
10.83471 -0.038672355
10.83571 -0.039668675
10.83671 -0.040660764
10.83771 -0.041648545
10.83871 -0.042631943
10.83971 -0.043610882000000004
10.84071 -0.04458529
10.84171 -0.045555088
10.84271 -0.046520206
10.84371 -0.047480568
10.84471 -0.048436102
10.84571 -0.049386731999999996
10.84671 -0.050332391000000004
10.84771 -0.051273004000000004
10.84871 -0.052208500000000005
10.84971 -0.053138809999999995
10.85071 -0.054063858000000006
10.85171 -0.054983579000000005
10.85271 -0.055897905000000005
10.85371 -0.056806765
10.85471 -0.057710095999999995
10.85571 -0.058607826999999994
10.85671 -0.059499887999999994
10.85771 -0.060386217
10.85871 -0.061266746999999996
10.85971 -0.062141416000000005
10.86071 -0.063010154
10.86171 -0.063872902
10.86271 -0.064729596
10.86371 -0.065580173
10.86471 -0.066424569
10.86571 -0.067262718
10.86671 -0.068094564
10.86771 -0.068920047
10.86871 -0.069739105
10.86971 -0.070551684
10.87071 -0.07135772
10.87171 -0.07215715
10.87271 -0.072949927
10.87371 -0.073735986
10.87471 -0.074515271
10.87571 -0.075287727
10.87671 -0.07605329699999999
10.87771 -0.076811929
10.87871 -0.077563565
10.87971 -0.078308157
10.88071 -0.079045648
10.88171 -0.07977598600000001
10.88271 -0.080499117
10.88371 -0.08121499
10.88471 -0.081923552
10.88571 -0.08262475600000001
10.88671 -0.083318556
10.88771 -0.08400490000000001
10.88871 -0.084683736
10.88971 -0.085355021
10.89071 -0.086018705
10.89171 -0.086674746
10.89271 -0.087323098
10.89371 -0.087963714
10.89471 -0.088596554
10.89571 -0.08922157
10.89671 -0.08983872200000001
10.89771 -0.09044797
10.89871 -0.091049273
10.89971 -0.09164259
10.90071 -0.092227879
10.90171 -0.092805107
10.90271 -0.093374233
10.90371 -0.093935215
10.90471 -0.094488019
10.90571 -0.09503260999999999
10.90671 -0.095568952
10.90771 -0.096097012
10.90871 -0.096616754
10.90971 -0.09712814900000001
10.91071 -0.09763116200000001
10.91171 -0.09812576499999999
10.91271 -0.098611915
10.91371 -0.09908958999999999
10.91471 -0.09955876699999999
10.91571 -0.10001941
10.91671 -0.10047149
10.91771 -0.10091497
10.91871 -0.10134984
10.91971 -0.10177607
10.92071 -0.10219363000000001
10.92171 -0.10260250000000001
10.92271 -0.10300266000000001
10.92371 -0.10339406999999999
10.92471 -0.10377673000000001
10.92571 -0.1041506
10.92671 -0.10451566
10.92771 -0.10487192000000001
10.92871 -0.10521931999999999
10.92971 -0.10555787
10.93071 -0.10588754
10.93171 -0.10620831
10.93271 -0.10652017
10.93371 -0.10682311
10.93471 -0.1071171
10.93571 -0.10740214000000001
10.93671 -0.10767821999999999
10.93771 -0.10794533
10.93871 -0.10820343
10.93971 -0.10845254
10.94071 -0.10869263000000001
10.94171 -0.10892370000000001
10.94271 -0.10914574
10.94371 -0.10935875
10.94471 -0.10956271000000001
10.94571 -0.10975761
10.94671 -0.10994346
10.94771 -0.11012023
10.94871 -0.11028794000000001
10.94971 -0.11044658
10.95071 -0.11059615
10.95171 -0.11073664
10.95271 -0.11086805000000001
10.95371 -0.11099038
10.95471 -0.11110363000000001
10.95571 -0.11120780000000001
10.95671 -0.11130287999999999
10.95771 -0.11138889
10.95871 -0.11146582
10.95971 -0.11153368
10.96071 -0.11159247
10.96171 -0.1116422
10.96271 -0.11168288000000001
10.96371 -0.11171448999999999
10.96471 -0.11173707
10.96571 -0.11175060999999999
10.96671 -0.11175511999999999
10.96771 -0.11175062
10.96871 -0.11173711
10.96971 -0.11171461
10.97071 -0.11168312000000001
10.97171 -0.11164267
10.97271 -0.11159325
10.97371 -0.11153489
10.97471 -0.1114676
10.97571 -0.11139141
10.97671 -0.11130631
10.97771 -0.11121233999999999
10.97871 -0.11110951
10.97971 -0.11099783
10.98071 -0.11087733000000001
10.98171 -0.11074803
10.98271 -0.11060993000000001
10.98371 -0.11046307999999999
10.98471 -0.11030749
10.98571 -0.11014318
10.98671 -0.10997017
10.98771 -0.10978850000000001
10.98871 -0.10959817
10.98971 -0.10939922999999999
10.99071 -0.10919167999999999
10.99171 -0.10897557
10.99271 -0.10875091
10.99371 -0.10851774
10.99471 -0.10827608999999999
10.99571 -0.10802597000000001
10.99671 -0.10776742000000002
10.99771 -0.10750048
10.99871 -0.10722517
10.99971 -0.10694152000000001
11.00071 -0.10664958000000001
11.00171 -0.10634935
11.00271 -0.10604089
11.00371 -0.10572423
11.00471 -0.10539939
11.00571 -0.10506643
11.00671 -0.10472537
11.00771 -0.10437624999999999
11.00871 -0.10401912
11.00971 -0.10365399
11.01071 -0.10328091
11.01171 -0.10289993
11.01271 -0.10251109
11.01371 -0.10211442
11.01471 -0.10170997000000001
11.01571 -0.10129777
11.01671 -0.10087787
11.01771 -0.10045030999999999
11.01871 -0.10001514
11.01971 -0.09957239999999999
11.02071 -0.099122128
11.02171 -0.09866438300000001
11.02271 -0.09819919899999999
11.02371 -0.097726623
11.02471 -0.097246701
11.02571 -0.09675948499999999
11.02671 -0.096265017
11.02771 -0.095763349
11.02871 -0.095254526
11.02971 -0.09473859700000001
11.03071 -0.094215613
11.03171 -0.093685626
11.03271 -0.09314868400000001
11.03371 -0.092604838
11.03471 -0.09205414099999999
11.03571 -0.091496645
11.03671 -0.090932398
11.03771 -0.090361456
11.03871 -0.089783873
11.03971 -0.089199707
11.04071 -0.08860901
11.04171 -0.088011834
11.04271 -0.087408238
11.04371 -0.086798274
11.04471 -0.086182001
11.04571 -0.085559476
11.04671 -0.084930757
11.04771 -0.08429590399999999
11.04871 -0.08365497300000001
11.04971 -0.083008024
11.05071 -0.082355115
11.05171 -0.08169630900000001
11.05271 -0.08103165899999999
11.05371 -0.080361235
11.05471 -0.079685089
11.05571 -0.079003285
11.05671 -0.078315887
11.05771 -0.07762295400000001
11.05871 -0.07692455
11.05971 -0.076220738
11.06071 -0.075511582
11.06171 -0.074797141
11.06271 -0.074077485
11.06371 -0.073352671
11.06471 -0.07262277099999999
11.06571 -0.07188784100000001
11.06671 -0.071147952
11.06771 -0.070403167
11.06871 -0.069653551
11.06971 -0.068899168
11.07071 -0.068140088
11.07171 -0.067376374
11.07271 -0.066608097
11.07371 -0.065835321
11.07471 -0.065058115
11.07571 -0.064276543
11.07671 -0.063490676
11.07771 -0.062700582
11.07871 -0.061906332999999994
11.07971 -0.061107991
11.08071 -0.060305628
11.08171 -0.059499312
11.08271 -0.058689113999999994
11.08371 -0.057875109
11.08471 -0.057057360999999994
11.08571 -0.056235940000000005
11.08671 -0.055410917
11.08771 -0.05458236600000001
11.08871 -0.053750357000000006
11.08971 -0.052914960999999996
11.09071 -0.05207624600000001
11.09171 -0.051234284000000005
11.09271 -0.050389149999999994
11.09371 -0.04954091299999999
11.09471 -0.048689649
11.09571 -0.047835428
11.09671 -0.04697832
11.09771 -0.046118398
11.09871 -0.045255735
11.09971 -0.044390401999999995
11.10071 -0.043522473
11.10171 -0.042652022
11.10271 -0.041779118999999997
11.10371 -0.040903839
11.10471 -0.040026254
11.10571 -0.039146433
11.10671 -0.038264453000000004
11.10771 -0.037380386
11.10871 -0.036494306
11.10971 -0.035606284
11.11071 -0.034716396000000004
11.11171 -0.033824713
11.11271 -0.03293131
11.11371 -0.032036257
11.11471 -0.031139629000000002
11.11571 -0.030241502000000003
11.11671 -0.029341946
11.11771 -0.028441037000000002
11.11871 -0.027538847999999998
11.11971 -0.026635453
11.12071 -0.025730924000000002
11.12171 -0.024825335
11.12271 -0.023918759999999997
11.12371 -0.023011274
11.12471 -0.022102949
11.12571 -0.021193859
11.12671 -0.020284078
11.12771 -0.019373678
11.12871 -0.018462732
11.12971 -0.017551314999999998
11.13071 -0.0166395
11.13171 -0.015727358
11.13271 -0.014814964
11.13371 -0.01390239
11.13471 -0.01298971
11.13571 -0.012076996
11.13671 -0.011164321
11.13771 -0.010251757
11.13871 -0.0093393763
11.13971 -0.008427252
11.14071 -0.0075154559
11.14171 -0.00660406
11.14271 -0.0056931363
11.14371 -0.0047827569
11.14471 -0.0038729933
11.14571 -0.0029639174
11.14671 -0.0020556005
11.14771 -0.0011481139
11.14871 -0.00024152903
11.14971 0.00066408302
11.15071 0.0015686512
11.15171 0.0024721046
11.15271 0.0033743727000000003
11.15371 0.0042753851
11.15471 0.0051750711
11.15571 0.0060733604
11.15671 0.006970183299999999
11.15771 0.0078654695
11.15871 0.0087591492
11.15971 0.0096511532
11.16071 0.010541412
11.16171 0.011429858
11.16271 0.012316421
11.16371 0.013201033
11.16471 0.014083626
11.16571 0.014964132
11.16671 0.015842482
11.16771 0.016718610999999998
11.16871 0.017592449
11.16971 0.018463931000000003
11.17071 0.019332992
11.17171 0.020199564
11.17271 0.021063583
11.17371 0.021924981
11.17471 0.022783695
11.17571 0.023639659
11.17671 0.024492812
11.17771 0.025343086
11.17871 0.026190418
11.17971 0.027034746
11.18071 0.027876007
11.18171 0.028714136
11.18271 0.029549075
11.18371 0.030380757999999997
11.18471 0.031209126
11.18571 0.032034115
11.18671 0.032855666
11.18771 0.03367372
11.18871 0.034488214
11.18971 0.035299087
11.19071 0.036106282
11.19171 0.03690974
11.19271 0.037709399
11.19371 0.038505206
11.19471 0.039297098
11.19571 0.040085020000000006
11.19671 0.040868911
11.19771 0.041648716
11.19871 0.04242438
11.19971 0.043195844
11.20071 0.043963056
11.20171 0.044725957999999996
11.20271 0.045484494
11.20371 0.046238612000000005
11.20471 0.046988257000000005
11.20571 0.047733376
11.20671 0.048473914
11.20771 0.04920982200000001
11.20871 0.049941044000000004
11.20971 0.050667528
11.21071 0.051389226999999996
11.21171 0.052106084
11.21271 0.052818051
11.21371 0.053525082
11.21471 0.054227124
11.21571 0.054924132
11.21671 0.055616052
11.21771 0.056302838
11.21871 0.056984444
11.21971 0.057660823
11.22071 0.058331928
11.22171 0.058997713
11.22271 0.059658132
11.22371 0.060313136999999996
11.22471 0.060962688
11.22571 0.061606738
11.22671 0.062245247
11.22771 0.062878168
11.22871 0.06350546
11.22971 0.06412707699999999
11.23071 0.064742984
11.23171 0.065353134
11.23271 0.065957487
11.23371 0.066556007
11.23471 0.067148649
11.23571 0.067735376
11.23671 0.068316149
11.23771 0.068890932
11.23871 0.06945969099999999
11.23971 0.07002238400000001
11.24071 0.070578977
11.24171 0.07112943
11.24271 0.071673712
11.24371 0.07221179
11.24471 0.072743627
11.24571 0.07326919
11.24671 0.07378844899999999
11.24771 0.074301369
11.24871 0.074807921
11.24971 0.075308071
11.25071 0.075801788
11.25171 0.07628905
11.25271 0.076769822
11.25371 0.07724407500000001
11.25471 0.077711779
11.25571 0.078172912
11.25671 0.07862744399999999
11.25771 0.079075352
11.25871 0.079516607
11.25971 0.079951185
11.26071 0.080379064
11.26171 0.08080021400000001
11.26271 0.081214617
11.26371 0.081622245
11.26471 0.082023081
11.26571 0.0824171
11.26671 0.08280428000000001
11.26771 0.083184603
11.26871 0.08355804600000001
11.26971 0.083924591
11.27071 0.084284216
11.27171 0.084636902
11.27271 0.084982638
11.27371 0.085321401
11.27471 0.085653173
11.27571 0.085977942
11.27671 0.08629568600000001
11.27771 0.086606399
11.27871 0.086910056
11.27971 0.08720665400000001
11.28071 0.087496173
11.28171 0.087778602
11.28271 0.08805392399999999
11.28371 0.088322134
11.28471 0.08858321799999999
11.28571 0.088837172
11.28671 0.08908397900000001
11.28771 0.089323637
11.28871 0.08955613
11.28971 0.089781458
11.29071 0.08999960800000001
11.29171 0.090210576
11.29271 0.090414356
11.29371 0.090610946
11.29471 0.090800336
11.29571 0.090982526
11.29671 0.09115751
11.29771 0.09132528200000001
11.29871 0.091485842
11.29971 0.09163919
11.30071 0.091785326
11.30171 0.091924245
11.30271 0.092055945
11.30371 0.09218043399999999
11.30471 0.092297705
11.30571 0.092407764
11.30671 0.09251061099999999
11.30771 0.092606252
11.30871 0.092694687
11.30971 0.092775922
11.31071 0.092849962
11.31171 0.092916808
11.31271 0.09297647
11.31371 0.093028951
11.31471 0.09307425899999999
11.31571 0.093112403
11.31671 0.093143393
11.31771 0.09316722899999999
11.31871 0.093183928
11.31971 0.093193498
11.32071 0.093195948
11.32171 0.09319129200000001
11.32271 0.09317954
11.32371 0.09316070400000001
11.32471 0.093134795
11.32571 0.093101826
11.32671 0.09306181499999999
11.32771 0.093014771
11.32871 0.092960714
11.32971 0.09289966
11.33071 0.092831621
11.33171 0.092756614
11.33271 0.092674658
11.33371 0.092585769
11.33471 0.09248997099999999
11.33571 0.092387275
11.33671 0.092277699
11.33771 0.092161266
11.33871 0.092037994
11.33971 0.091907906
11.34071 0.091771025
11.34171 0.091627368
11.34271 0.091476954
11.34371 0.091319811
11.34471 0.091155956
11.34571 0.090985413
11.34671 0.090808212
11.34771 0.090624369
11.34871 0.090433913
11.34971 0.090236869
11.35071 0.09003325799999999
11.35171 0.089823111
11.35271 0.089606451
11.35371 0.089383306
11.35471 0.089153706
11.35571 0.088917679
11.35671 0.08867525000000001
11.35771 0.088426453
11.35871 0.088171312
11.35971 0.08790986
11.36071 0.087642128
11.36171 0.087368145
11.36271 0.087087945
11.36371 0.086801563
11.36471 0.08650902299999999
11.36571 0.086210365
11.36671 0.085905619
11.36771 0.085594825
11.36871 0.085278013
11.36971 0.084955216
11.37071 0.084626471
11.37171 0.084291812
11.37271 0.08395128
11.37371 0.08360490300000001
11.37471 0.083252724
11.37571 0.082894781
11.37671 0.08253111199999999
11.37771 0.082161755
11.37871 0.08178674600000001
11.37971 0.081406126
11.38071 0.08101993
11.38171 0.080628198
11.38271 0.080230978
11.38371 0.079828303
11.38471 0.079420215
11.38571 0.079006754
11.38671 0.078587967
11.38771 0.07816389
11.38871 0.07773456699999999
11.38971 0.077300041
11.39071 0.07686035199999999
11.39171 0.076415547
11.39271 0.075965672
11.39371 0.075510767
11.39471 0.07505087399999999
11.39571 0.07458603899999999
11.39671 0.074116309
11.39771 0.073641731
11.39871 0.07316235
11.39971 0.07267820800000001
11.40071 0.072189351
11.40171 0.071695831
11.40271 0.07119769
11.40371 0.07069497999999999
11.40471 0.07018774
11.40571 0.069676025
11.40671 0.06915988099999999
11.40771 0.068639353
11.40871 0.068114488
11.40971 0.06758534000000001
11.41071 0.067051954
11.41171 0.066514383
11.41271 0.06597267300000001
11.41371 0.065426872
11.41471 0.064877031
11.41571 0.064323196
11.41671 0.063765422
11.41771 0.063203758
11.41871 0.062638253
11.41971 0.06206895900000001
11.42071 0.061495928
11.42171 0.060919206999999996
11.42271 0.060338847
11.42371 0.059754902
11.42471 0.059167423999999996
11.42571 0.058576465
11.42671 0.05798207699999999
11.42771 0.057384314
11.42871 0.056783226000000006
11.42971 0.056178868
11.43071 0.055571289999999995
11.43171 0.054960547
11.43271 0.054346694
11.43371 0.05372978
11.43471 0.053109863
11.43571 0.052487
11.43671 0.05186124500000001
11.43771 0.051232649
11.43871 0.05060126399999999
11.43971 0.049967156
11.44071 0.04933037
11.44171 0.048690966999999995
11.44271 0.048049001
11.44371 0.047404526
11.44471 0.046757599999999996
11.44571 0.046108279
11.44671 0.045456618
11.44771 0.044802672
11.44871 0.0441465
11.44971 0.043488154
11.45071 0.042827692
11.45171 0.04216517
11.45271 0.041500644999999996
11.45371 0.040834173
11.45471 0.040165809000000004
11.45571 0.039495609
11.45671 0.038823631
11.45771 0.03814993
11.45871 0.037474561
11.45971 0.036797582
11.46071 0.03611905
11.46171 0.035439017999999996
11.46271 0.034757546
11.46371 0.034074689
11.46471 0.033390501999999996
11.46571 0.032705042000000004
11.46671 0.032018367
11.46771 0.031330533
11.46871 0.030641592
11.46971 0.029951608
11.47071 0.02926063
11.47171 0.028568719000000003
11.47271 0.027875931
11.47371 0.02718232
11.47471 0.026487946
11.47571 0.025792862
11.47671 0.025097126
11.47771 0.024400794
11.47871 0.023703922
11.47971 0.023006565
11.48071 0.02230878
11.48171 0.021610624
11.48271 0.020912151
11.48371 0.020213418
11.48471 0.019514481
11.48571 0.018815394
11.48671 0.018116212
11.48771 0.017416992
11.48871 0.016717789
11.48971 0.016018657
11.49071 0.015319651
11.49171 0.014620826000000002
11.49271 0.013922236
11.49371 0.013223937
11.49471 0.012525982
11.49571 0.011828425
11.49671 0.01113132
11.49771 0.010434722
11.49871 0.0097386845
11.49971 0.0090432608
11.50071 0.0083485051
11.50171 0.007654470399999999
11.50271 0.006961209899999999
11.50371 0.0062687765999999995
11.50471 0.0055772245
11.50571 0.0048866058999999995
11.50671 0.0041969738999999995
11.50771 0.0035083813
11.50871 0.0028208802
11.50971 0.0021345233000000003
11.51071 0.0014493627999999999
11.51171 0.0007654508399999999
11.51271 8.2839119e-05
11.51371 -0.00059842059
11.51471 -0.0012782769
11.51571 -0.0019566785
11.51671 -0.0026335745
11.51771 -0.0033089142
11.51871 -0.0039826471
11.51971 -0.0046547229
11.52071 -0.0053250918
11.52171 -0.005993704
11.52271 -0.0066605098000000005
11.52371 -0.007325461
11.52471 -0.0079885082
11.52571 -0.0086496031
11.52671 -0.0093086979
11.52771 -0.0099657453
11.52871 -0.010620697
11.52971 -0.011273506
11.53071 -0.011924126
11.53171 -0.012572509999999999
11.53271 -0.013218611
11.53371 -0.013862383
11.53471 -0.014503782
11.53571 -0.015142761
11.53671 -0.015779276
11.53771 -0.016413281000000002
11.53871 -0.017044733000000003
11.53971 -0.017673586
11.54071 -0.018299797
11.54171 -0.018923322
11.54271 -0.019544119
11.54371 -0.020162140999999998
11.54471 -0.020777348
11.54571 -0.021389697000000003
11.54671 -0.021999144999999998
11.54771 -0.022605649
11.54871 -0.023209168
11.54971 -0.02380966
11.55071 -0.024407085000000002
11.55171 -0.025001401000000003
11.55271 -0.025592566999999997
11.55371 -0.026180543
11.55471 -0.026765291
11.55571 -0.027346768
11.55671 -0.027924939
11.55771 -0.028499763000000004
11.55871 -0.029071199
11.55971 -0.029639213
11.56071 -0.030203765999999996
11.56171 -0.030764818
11.56271 -0.031322337
11.56371 -0.031876282000000006
11.56471 -0.032426618000000004
11.56571 -0.03297331
11.56671 -0.033516323
11.56771 -0.034055623
11.56871 -0.034591173999999995
11.56971 -0.035122942
11.57071 -0.035650894
11.57171 -0.036174999
11.57271 -0.036695221
11.57371 -0.037211526
11.57471 -0.037723884
11.57571 -0.038232263999999995
11.57671 -0.038736634
11.57771 -0.039236963
11.57871 -0.039733222
11.57971 -0.040225376
11.58071 -0.040713398
11.58171 -0.041197261
11.58271 -0.041676933
11.58371 -0.042152384
11.58471 -0.04262359
11.58571 -0.04309052
11.58671 -0.043553146
11.58771 -0.044011444
11.58871 -0.044465385
11.58971 -0.044914943
11.59071 -0.045360092
11.59171 -0.045800809
11.59271 -0.046237066
11.59371 -0.046668842
11.59471 -0.047096109000000004
11.59571 -0.047518848
11.59671 -0.047937033
11.59771 -0.048350642
11.59871 -0.048759652
11.59971 -0.049164046999999995
11.60071 -0.0495638
11.60171 -0.04995889
11.60271 -0.050349301
11.60371 -0.050735008
11.60471 -0.051115999999999995
11.60571 -0.051492249000000004
11.60671 -0.051863742000000004
11.60771 -0.052230462000000005
11.60871 -0.052592391
11.60971 -0.052949513
11.61071 -0.053301809
11.61171 -0.053649261999999996
11.61271 -0.053991855
11.61371 -0.054329576
11.61471 -0.054662413
11.61571 -0.054990349
11.61671 -0.055313366
11.61771 -0.055631454000000004
11.61871 -0.055944599000000005
11.61971 -0.056252786
11.62071 -0.056556007000000005
11.62171 -0.056854245000000005
11.62271 -0.057147489999999995
11.62371 -0.057435728000000005
11.62471 -0.057718954999999995
11.62571 -0.057997159
11.62671 -0.058270321
11.62771 -0.058538443
11.62871 -0.058801507
11.62971 -0.059059513
11.63071 -0.05931244200000001
11.63171 -0.059560296000000006
11.63271 -0.059803063000000004
11.63371 -0.060040737
11.63471 -0.060273311
11.63571 -0.060500781
11.63671 -0.06072314
11.63771 -0.06094038300000001
11.63871 -0.061152509
11.63971 -0.061359513
11.64071 -0.06156138800000001
11.64171 -0.061758136000000005
11.64271 -0.06194975
11.64371 -0.06213623
11.64471 -0.062317576
11.64571 -0.062493787999999995
11.64671 -0.062664866
11.64771 -0.062830804
11.64871 -0.062991609
11.64971 -0.063147279
11.65071 -0.06329781599999999
11.65171 -0.06344322499999999
11.65271 -0.063583505
11.65371 -0.063718657
11.65471 -0.063848688
11.65571 -0.063973595
11.65671 -0.064093387
11.65771 -0.064208067
11.65871 -0.064317643
11.65971 -0.064422115
11.66071 -0.064521492
11.66171 -0.064615777
11.66271 -0.06470498
11.66371 -0.06478910800000001
11.66471 -0.064868166
11.66571 -0.064942159
11.66671 -0.0650111
11.66771 -0.06507499500000001
11.66871 -0.065133849
11.66971 -0.065187679
11.67071 -0.06523648600000001
11.67171 -0.065280288
11.67271 -0.065319089
11.67371 -0.065352907
11.67471 -0.065381749
11.67571 -0.06540562600000001
11.67671 -0.065424555
11.67771 -0.065438543
11.67871 -0.06544760499999999
11.67971 -0.065451756
11.68071 -0.06545101099999999
11.68171 -0.065445382
11.68271 -0.065434881
11.68371 -0.065419526
11.68471 -0.065399334
11.68571 -0.065374316
11.68671 -0.065344491
11.68771 -0.065309874
11.68871 -0.065270485
11.68971 -0.06522633500000001
11.69071 -0.065177446
11.69171 -0.06512383100000001
11.69271 -0.065065513
11.69371 -0.065002509
11.69471 -0.06493483700000001
11.69571 -0.064862514
11.69671 -0.064785563
11.69771 -0.064703997
11.69871 -0.06461784400000001
11.69971 -0.064527121
11.70071 -0.064431847
11.70171 -0.064332044
11.70271 -0.064227736
11.70371 -0.06411894
11.70471 -0.064005679
11.70571 -0.063887978
11.70671 -0.06376586399999999
11.70771 -0.06363935500000001
11.70871 -0.063508475
11.70971 -0.063373247
11.71071 -0.06323369999999999
11.71171 -0.063089852
11.71271 -0.062941737
11.71371 -0.062789372
11.71471 -0.06263278800000001
11.71571 -0.062472012
11.71671 -0.06230706900000001
11.71771 -0.062137988
11.71871 -0.061964797
11.71971 -0.061787519000000006
11.72071 -0.061606191000000005
11.72171 -0.061420834
11.72271 -0.061231479
11.72371 -0.061038154000000004
11.72471 -0.060840888
11.72571 -0.060639717
11.72671 -0.060434663000000007
11.72771 -0.060225760999999996
11.72871 -0.060013036
11.72971 -0.059796521000000005
11.73071 -0.059576251000000004
11.73171 -0.059352256
11.73271 -0.059124565000000004
11.73371 -0.058893206999999996
11.73471 -0.058658217
11.73571 -0.058419623999999996
11.73671 -0.058177463000000006
11.73771 -0.057931762
11.73871 -0.057682557999999995
11.73971 -0.057429884
11.74071 -0.057173771
11.74171 -0.056914252
11.74271 -0.056651363
11.74371 -0.056385132
11.74471 -0.056115596
11.74571 -0.055842788
11.74671 -0.055566744
11.74771 -0.055287499000000004
11.74871 -0.055005081
11.74971 -0.054719532
11.75071 -0.054430886
11.75171 -0.05413917199999999
11.75271 -0.053844432000000005
11.75371 -0.053546699999999996
11.75471 -0.053246011
11.75571 -0.0529424
11.75671 -0.052635901
11.75771 -0.052326551
11.75871 -0.052014388999999994
11.75971 -0.051699451
11.76071 -0.05138177100000001
11.76171 -0.051061390000000005
11.76271 -0.050738343000000005
11.76371 -0.050412666
11.76471 -0.050084398
11.76571 -0.049753573999999995
11.76671 -0.049420230999999995
11.76771 -0.049084408
11.76871 -0.04874614
11.76971 -0.048405468
11.77071 -0.048062427
11.77171 -0.047717057
11.77271 -0.047369394
11.77371 -0.047019478999999996
11.77471 -0.046667349000000004
11.77571 -0.046313042
11.77671 -0.045956596
11.77771 -0.045598048
11.77871 -0.04523744
11.77971 -0.044874809
11.78071 -0.044510193
11.78171 -0.044143634
11.78271 -0.04377517
11.78371 -0.043404842
11.78471 -0.043032685
11.78571 -0.042658742
11.78671 -0.042283052
11.78771 -0.041905654
11.78871 -0.041526591
11.78971 -0.041145898
11.79071 -0.040763619
11.79171 -0.040379792000000005
11.79271 -0.039994458000000004
11.79371 -0.039607656000000005
11.79471 -0.039219426
11.79571 -0.03882981
11.79671 -0.038438846
11.79771 -0.038046573
11.79871 -0.037653034
11.79971 -0.037258267000000005
11.80071 -0.036862309
11.80171 -0.036465205
11.80271 -0.036066992
11.80371 -0.035667708
11.80471 -0.035267393
11.80571 -0.034866089
11.80671 -0.034463831
11.80771 -0.034060661000000006
11.80871 -0.033656615
11.80971 -0.033251735000000004
11.81071 -0.032846056000000005
11.81171 -0.032439621
11.81271 -0.032032467
11.81371 -0.031624633
11.81471 -0.031216154
11.81571 -0.030807071000000002
11.81671 -0.030397423
11.81771 -0.029987245000000003
11.81871 -0.029576579000000002
11.81971 -0.029165461000000004
11.82071 -0.02875393
11.82171 -0.028342023
11.82271 -0.027929779000000002
11.82371 -0.027517235
11.82471 -0.027104429
11.82571 -0.026691402000000003
11.82671 -0.026278188999999997
11.82771 -0.02586483
11.82871 -0.025451361
11.82971 -0.025037821999999998
11.83071 -0.024624247
11.83171 -0.024210679
11.83271 -0.023797153
11.83371 -0.023383704999999998
11.83471 -0.022970374
11.83571 -0.022557197
11.83671 -0.022144213
11.83771 -0.021731456
11.83871 -0.021318965
11.83971 -0.020906776000000002
11.84071 -0.020494926
11.84171 -0.02008345
11.84271 -0.019672386
11.84371 -0.019261768999999998
11.84471 -0.018851635
11.84571 -0.018442021
11.84671 -0.018032958999999998
11.84771 -0.017624487
11.84871 -0.017216639
11.84971 -0.01680945
11.85071 -0.016402955
11.85171 -0.01599719
11.85271 -0.015592186999999999
11.85371 -0.015187978999999999
11.85471 -0.014784603
11.85571 -0.014382091000000001
11.85671 -0.013980478
11.85771 -0.013579795
11.85871 -0.013180076
11.85971 -0.012781353
11.86071 -0.012383659
11.86171 -0.011987028
11.86271 -0.01159149
11.86371 -0.011197078
11.86471 -0.010803824
11.86571 -0.010411758
11.86671 -0.010020912
11.86771 -0.0096313182
11.86871 -0.0092430055
11.86971 -0.008856005299999999
11.87071 -0.0084703468
11.87171 -0.0080860606
11.87271 -0.0077031757
11.87371 -0.007321721199999999
11.87471 -0.0069417255999999995
11.87571 -0.0065632179
11.87671 -0.006186226499999999
11.87771 -0.0058107791
11.87871 -0.0054369032999999995
11.87971 -0.0050646264
11.88071 -0.0046939753
11.88171 -0.0043249769
11.88271 -0.0039576570999999994
11.88371 -0.0035920424000000003
11.88471 -0.0032281582999999997
11.88571 -0.0028660304
11.88671 -0.0025056839
11.88771 -0.0021471438
11.88871 -0.0017904349000000001
11.88971 -0.0014355817
11.89071 -0.0010826085
11.89171 -0.0007315391500000001
11.89271 -0.00038239764
11.89371 -3.5207508999999996e-05
11.89471 0.00031000784
11.89571 0.0006532252
11.89671 0.00099442168
11.89771 0.0013335744
11.89871 0.0016706610000000002
11.89971 0.002005659
11.90071 0.0023385463
11.90171 0.0026693011
11.90271 0.0029979019
11.90371 0.0033243272
11.90471 0.0036485559000000002
11.90571 0.0039705672
11.90671 0.0042903408
11.90771 0.0046078563
11.90871 0.0049230941
11.90971 0.005236034499999999
11.91071 0.0055466581999999995
11.91171 0.0058549464
11.91271 0.0061608806999999995
11.91371 0.0064644431
11.91471 0.0067656154
11.91571 0.007064380800000001
11.91671 0.0073607218
11.91771 0.0076546225
11.91871 0.007946066
11.91971 0.0082350372
11.92071 0.0085215208
11.92171 0.008805501399999999
11.92271 0.009086964599999999
11.92371 0.0093658964
11.92471 0.009642282399999999
11.92571 0.0099161094
11.92671 0.010187363999999999
11.92771 0.010456034
11.92871 0.010722107
11.92971 0.01098557
11.93071 0.011246411999999999
11.93171 0.011504621999999999
11.93271 0.011760188
11.93371 0.012013101
11.93471 0.012263349
11.93571 0.012510922
11.93671 0.012755810000000001
11.93771 0.012998004999999998
11.93871 0.013237496999999999
11.93971 0.013474278999999999
11.94071 0.013708340999999999
11.94171 0.013939673999999999
11.94271 0.014168273
11.94371 0.014394129
11.94471 0.014617234
11.94571 0.014837584
11.94671 0.015055171
11.94771 0.015269991
11.94871 0.015482037
11.94971 0.015691304
11.95071 0.015897787
11.95171 0.016101483
11.95271 0.016302387
11.95371 0.016500497
11.95471 0.016695808
11.95571 0.016888318
11.95671 0.017078026
11.95771 0.017264928
11.95871 0.017449023
11.95971 0.017630309
11.96071 0.017808787
11.96171 0.017984454
11.96271 0.018157312000000002
11.96371 0.01832736
11.96471 0.018494598
11.96571 0.018659026999999998
11.96671 0.018820648000000002
11.96771 0.018979462000000002
11.96871 0.019135469999999998
11.96971 0.019288674
11.97071 0.019439076
11.97171 0.019586677
11.97271 0.019731482
11.97371 0.019873492
11.97471 0.020012712000000002
11.97571 0.020149143999999997
11.97671 0.02028279
11.97771 0.020413655
11.97871 0.020541745
11.97971 0.020667064
11.98071 0.020789616
11.98171 0.020909405
11.98271 0.021026439
11.98371 0.021140723
11.98471 0.021252262
11.98571 0.021361063
11.98671 0.021467135000000002
11.98771 0.021570483
11.98871 0.021671114999999998
11.98971 0.021769041
11.99071 0.021864267
11.99171 0.021956804
11.99271 0.022046661
11.99371 0.022133846
11.99471 0.022218371
11.99571 0.022300244
11.99671 0.022379478
11.99771 0.022456082000000002
11.99871 0.02253007
11.99971 0.022601450999999998
12.00071 0.02267024
12.00171 0.022736446
12.00271 0.022800083
12.00371 0.022861165
12.00471 0.022919703
12.00571 0.022975712000000002
12.00671 0.023029204999999997
12.00771 0.023080194999999998
12.00871 0.023128698
12.00971 0.023174727
12.01071 0.023218297
12.01171 0.023259422
12.01271 0.023298117
12.01371 0.023334398
12.01471 0.02336828
12.01571 0.023399779
12.01671 0.023428911
12.01771 0.023455691
12.01871 0.023480135
12.01971 0.023502261
12.02071 0.023522085
12.02171 0.023539625
12.02271 0.023554897
12.02371 0.023567918
12.02471 0.023578706999999997
12.02571 0.023587280999999998
12.02671 0.023593659000000003
12.02771 0.023597859
12.02871 0.023599898999999997
12.02971 0.0235998
12.03071 0.023597579
12.03171 0.023593257
12.03271 0.023586855
12.03371 0.02357839
12.03471 0.023567883
12.03571 0.023555355
12.03671 0.023540827
12.03771 0.023524318000000002
12.03871 0.02350585
12.03971 0.023485445
12.04071 0.023463124
12.04171 0.023438908
12.04271 0.023412818
12.04371 0.023384877
12.04471 0.023355107
12.04571 0.023323527
12.04671 0.023290164
12.04771 0.023255037
12.04871 0.02321817
12.04971 0.023179584
12.05071 0.023139303
12.05171 0.02309735
12.05271 0.023053748000000002
12.05371 0.023008518999999998
12.05471 0.022961687
12.05571 0.022913275
12.05671 0.022863309
12.05771 0.022811808
12.05871 0.0227588
12.05971 0.022704307
12.06071 0.022648353
12.06171 0.022590964
12.06271 0.022532164
12.06371 0.022471977
12.06471 0.022410428
12.06571 0.022347542
12.06671 0.022283345
12.06771 0.022217861
12.06871 0.022151116000000002
12.06971 0.022083135
12.07071 0.022013945
12.07171 0.021943572
12.07271 0.021872041000000002
12.07371 0.021799376999999998
12.07471 0.021725609
12.07571 0.021650761
12.07671 0.02157486
12.07771 0.021497931
12.07871 0.021420002
12.07971 0.021341097
12.08071 0.021261245
12.08171 0.02118047
12.08271 0.0210988
12.08371 0.02101626
12.08471 0.020932878
12.08571 0.020848679000000002
12.08671 0.020763688000000002
12.08771 0.020677934000000002
12.08871 0.02059144
12.08971 0.020504235
12.09071 0.020416343
12.09171 0.020327792
12.09271 0.020238606
12.09371 0.020148812
12.09471 0.020058436
12.09571 0.019967504
12.09671 0.019876042
12.09771 0.019784077
12.09871 0.019691634
12.09971 0.019598739
12.10071 0.019505419
12.10171 0.0194117
12.10271 0.019317609
12.10371 0.01922317
12.10471 0.019128411
12.10571 0.019033358
12.10671 0.018938036999999998
12.10771 0.018842475
12.10871 0.018746697
12.10971 0.01865073
12.11071 0.0185546
12.11171 0.018458333
12.11271 0.018361956999999998
12.11371 0.018265497
12.11471 0.018168979000000002
12.11571 0.018072427999999998
12.11671 0.017975872
12.11771 0.017879334
12.11871 0.017782843
12.11971 0.017686423
12.12071 0.017590098000000002
12.12171 0.017493895
12.12271 0.017397839
12.12371 0.017301955
12.12471 0.017206268
12.12571 0.017110801
12.12671 0.017015581000000002
12.12771 0.016920631
12.12871 0.016825975
12.12971 0.016731638
12.13071 0.016637643
12.13171 0.016544014
12.13271 0.016450774
12.13371 0.016357948
12.13471 0.016265557
12.13571 0.016173627
12.13671 0.01608218
12.13771 0.015991239
12.13871 0.015900827000000003
12.13971 0.015810966
12.14071 0.015721678
12.14171 0.015632987
12.14271 0.015544915
12.14371 0.015457482
12.14471 0.015370714
12.14571 0.015284629
12.14671 0.015199251
12.14771 0.015114601
12.14871 0.015030699000000002
12.14971 0.014947568999999999
12.15071 0.01486523
12.15171 0.014783702000000001
12.15271 0.014703008000000002
12.15371 0.014623166
12.15471 0.014544197
12.15571 0.014466119999999999
12.15671 0.014388956999999999
12.15771 0.014312725
12.15871 0.014237445000000001
12.15971 0.014163135
12.16071 0.014089813
12.16171 0.014017499
12.16271 0.013946209
12.16371 0.013875963
12.16471 0.013806777000000001
12.16571 0.01373867
12.16671 0.013671657
12.16771 0.013605755999999998
12.16871 0.013540983000000001
12.16971 0.013477357
12.17071 0.01341489
12.17171 0.013353599999999998
12.17271 0.013293503
12.17371 0.013234615
12.17471 0.013176948
12.17571 0.01312052
12.17671 0.013065347
12.17771 0.013011441
12.17871 0.012958817000000001
12.17971 0.012907488
12.18071 0.01285747
12.18171 0.012808775
12.18271 0.012761417
12.18371 0.012715409999999998
12.18471 0.012670766000000002
12.18571 0.012627499
12.18671 0.012585619999999999
12.18771 0.012545141
12.18871 0.012506075000000002
12.18971 0.012468432000000002
12.19071 0.012432225000000002
12.19171 0.012397463000000001
12.19271 0.012364158
12.19371 0.01233232
12.19471 0.012301959000000001
12.19571 0.012273085
12.19671 0.012245706999999998
12.19771 0.012219834
12.19871 0.012195474
12.19971 0.012172636
12.20071 0.012151328000000001
12.20171 0.012131557
12.20271 0.012113331
12.20371 0.012096657
12.20471 0.012081541
12.20571 0.012067991
12.20671 0.012056011
12.20771 0.012045608000000001
12.20871 0.012036788
12.20971 0.012029554999999999
12.21071 0.012023914
12.21171 0.012019871
12.21271 0.012017429
12.21371 0.012016592999999999
12.21471 0.012017367
12.21571 0.012019754
12.21671 0.012023757
12.21771 0.01202938
12.21871 0.012036625
12.21971 0.012045496
12.22071 0.012055992
12.22171 0.012068117
12.22271 0.012081872
12.22371 0.012097258999999999
12.22471 0.012114278
12.22571 0.01213293
12.22671 0.012153215
12.22771 0.012175133000000001
12.22871 0.012198683
12.22971 0.012223865
12.23071 0.012250677
12.23171 0.012279116999999999
12.23271 0.012309184
12.23371 0.012340875
12.23471 0.012374188
12.23571 0.012409117999999998
12.23671 0.012445663999999999
12.23771 0.012483819999999998
12.23871 0.012523581999999998
12.23971 0.012564946
12.24071 0.012607906
12.24171 0.012652458
12.24271 0.012698595
12.24371 0.012746312000000001
12.24471 0.012795602000000001
12.24571 0.012846458
12.24671 0.012898874
12.24771 0.012952842000000001
12.24871 0.013008352999999999
12.24971 0.013065401
12.25071 0.013123978000000001
12.25171 0.013184074
12.25271 0.013245683
12.25371 0.013308793
12.25471 0.013373396
12.25571 0.013439484
12.25671 0.013507044
12.25771 0.013576068
12.25871 0.013646546
12.25971 0.013718467
12.26071 0.013791821000000001
12.26171 0.013866595999999998
12.26271 0.013942779
12.26371 0.014020360999999999
12.26471 0.014099328999999999
12.26571 0.014179669999999998
12.26671 0.014261372999999999
12.26771 0.014344424
12.26871 0.014428809
12.26971 0.014514515
12.27071 0.014601530000000001
12.27171 0.014689837
12.27271 0.014779423
12.27371 0.014870272
12.27471 0.014962371
12.27571 0.015055702999999998
12.27671 0.015150252000000001
12.27771 0.015246003999999999
12.27871 0.015342940000000001
12.27971 0.015441046000000002
12.28071 0.015540302999999998
12.28171 0.015640695
12.28271 0.015742206999999998
12.28371 0.015844818
12.28471 0.015948511999999998
12.28571 0.01605327
12.28671 0.016159074
12.28771 0.016265907
12.28871 0.016373748
12.28971 0.01648258
12.29071 0.016592385
12.29171 0.016703141
12.29271 0.016814830000000003
12.29371 0.016927432
12.29471 0.017040929
12.29571 0.017155298
12.29671 0.01727052
12.29771 0.017386574
12.29871 0.017503439
12.29971 0.017621096
12.30071 0.017739521
12.30171 0.017858694
12.30271 0.017978591000000002
12.30371 0.018099193
12.30471 0.018220476
12.30571 0.018342417
12.30671 0.018464994000000002
12.30771 0.018588183
12.30871 0.01871196
12.30971 0.018836303
12.31071 0.018961185999999998
12.31171 0.019086586
12.31271 0.019212478999999998
12.31371 0.019338839
12.31471 0.019465642000000002
12.31571 0.019592862
12.31671 0.019720473
12.31771 0.019848451
12.31871 0.019976769000000002
12.31971 0.020105401999999998
12.32071 0.020234323000000002
12.32171 0.020363506
12.32271 0.020492925
12.32371 0.020622554
12.32471 0.020752366
12.32571 0.020882333
12.32671 0.02101243
12.32771 0.021142629
12.32871 0.021272904
12.32971 0.021403226
12.33071 0.021533570999999998
12.33171 0.021663909
12.33271 0.021794214
12.33371 0.021924457999999997
12.33471 0.022054614
12.33571 0.022184652
12.33671 0.022314547
12.33771 0.022444270000000002
12.33871 0.022573794
12.33971 0.022703090999999998
12.34071 0.022832131000000002
12.34171 0.022960886
12.34271 0.023089329000000002
12.34371 0.023217431
12.34471 0.023345162
12.34571 0.023472494
12.34671 0.023599398
12.34771 0.023725846
12.34871 0.023851807
12.34971 0.023977252
12.35071 0.024102151999999998
12.35171 0.024226478000000003
12.35271 0.024350201000000002
12.35371 0.024473292
12.35471 0.02459572
12.35571 0.024717455
12.35671 0.024838466
12.35771 0.024958726
12.35871 0.025078206
12.35971 0.025196874
12.36071 0.025314701000000002
12.36171 0.025431658
12.36271 0.025547715
12.36371 0.025662843999999997
12.36471 0.025777012000000002
12.36571 0.025890191
12.36671 0.026002354999999998
12.36771 0.026113470000000003
12.36871 0.026223509
12.36971 0.026332440999999998
12.37071 0.026440236
12.37171 0.026546867000000002
12.37271 0.026652304
12.37371 0.026756519
12.37471 0.026859479999999998
12.37571 0.026961159999999998
12.37671 0.027061527
12.37771 0.027160556
12.37871 0.027258214
12.37971 0.027354472
12.38071 0.027449304
12.38171 0.027542677999999998
12.38271 0.027634564
12.38371 0.027724937999999998
12.38471 0.027813764999999997
12.38571 0.027901019
12.38671 0.027986667999999996
12.38771 0.028070684999999998
12.38871 0.028153040000000004
12.38971 0.028233707
12.39071 0.028312654
12.39171 0.028389855000000002
12.39271 0.028465278
12.39371 0.028538895999999998
12.39471 0.028610681000000002
12.39571 0.028680604999999998
12.39671 0.028748641
12.39771 0.02881476
12.39871 0.028878934000000002
12.39971 0.028941137
12.40071 0.029001340999999996
12.40171 0.029059520000000002
12.40271 0.029115647
12.40371 0.029169695
12.40471 0.02922164
12.40571 0.029271454
12.40671 0.029319111
12.40771 0.029364586
12.40871 0.029407855
12.40971 0.029448891
12.41071 0.029487672
12.41171 0.029524171
12.41271 0.029558365
12.41371 0.029590231
12.41471 0.029619742
12.41571 0.029646876
12.41671 0.029671610999999997
12.41771 0.029693922
12.41871 0.029713786
12.41971 0.029731178
12.42071 0.029746078999999998
12.42171 0.029758466
12.42271 0.029768315000000004
12.42371 0.029775602
12.42471 0.029780308
12.42571 0.029782411999999998
12.42671 0.029781890999999998
12.42771 0.029778725000000002
12.42871 0.029772890000000003
12.42971 0.029764368
12.43071 0.029753137
12.43171 0.029739178999999998
12.43271 0.029722469999999997
12.43371 0.029702994000000003
12.43471 0.029680729
12.43571 0.029655657000000002
12.43671 0.029627758000000004
12.43771 0.029597015
12.43871 0.029563409
12.43971 0.029526924
12.44071 0.029487541
12.44171 0.029445242
12.44271 0.029400008
12.44371 0.029351827
12.44471 0.029300680000000003
12.44571 0.029246552999999998
12.44671 0.029189427999999996
12.44771 0.02912929
12.44871 0.029066125999999998
12.44971 0.028999918000000003
12.45071 0.028930653999999997
12.45171 0.028858319000000004
12.45271 0.028782900000000004
12.45371 0.028704383
12.45471 0.028622756
12.45571 0.028538003
12.45671 0.028450114999999998
12.45771 0.028359078
12.45871 0.028264881
12.45971 0.028167508
12.46071 0.028066951
12.46171 0.027963202
12.46271 0.027856244999999998
12.46371 0.027746073
12.46471 0.027632675000000002
12.46571 0.027516041999999998
12.46671 0.027396163
12.46771 0.027273031
12.46871 0.027146636000000002
12.46971 0.027016969000000002
12.47071 0.026884026
12.47171 0.026747797
12.47271 0.026608273
12.47371 0.026465452
12.47471 0.026319327
12.47571 0.026169890999999997
12.47671 0.026017139
12.47771 0.02586107
12.47871 0.025701677
12.47971 0.025538957999999997
12.48071 0.025372905999999997
12.48171 0.025203521
12.48271 0.025030802
12.48371 0.024854743999999998
12.48471 0.024675348
12.48571 0.024492611
12.48671 0.024306533
12.48771 0.024117112
12.48871 0.023924347999999998
12.48971 0.023728244000000003
12.49071 0.023528798
12.49171 0.023326013
12.49271 0.023119889
12.49371 0.022910428
12.49471 0.022697632000000002
12.49571 0.022481503
12.49671 0.022262044
12.49771 0.022039258000000003
12.49871 0.021813149
12.49971 0.021583721
12.50071 0.021350976
12.50171 0.021114921
12.50271 0.020875559000000002
12.50371 0.020632895999999998
12.50471 0.020386935999999998
12.50571 0.020137688
12.50671 0.019885157
12.50771 0.019629351
12.50871 0.019370274
12.50971 0.019107937
12.51071 0.018842347
12.51171 0.018573513
12.51271 0.018301445
12.51371 0.01802615
12.51471 0.017747640999999998
12.51571 0.017465928
12.51671 0.01718102
12.51771 0.016892931
12.51871 0.016601672
12.51971 0.016307255
12.52071 0.016009693999999998
12.52171 0.015709002
12.52271 0.015405193
12.52371 0.01509828
12.52471 0.014788279
12.52571 0.014475205
12.52671 0.014159073
12.52771 0.013839899999999999
12.52871 0.013517703
12.52971 0.013192499
12.53071 0.012864302000000001
12.53171 0.012533132
12.53271 0.012199007
12.53371 0.011861946
12.53471 0.011521966
12.53571 0.011179088
12.53671 0.010833331
12.53771 0.010484715
12.53871 0.01013326
12.53971 0.0097789867
12.54071 0.0094219169
12.54171 0.0090620728
12.54271 0.0086994754
12.54371 0.0083341482
12.54471 0.0079661135
12.54571 0.007595395400000001
12.54671 0.0072220172999999995
12.54771 0.0068460038
12.54871 0.0064673796999999995
12.54971 0.0060861705
12.55071 0.0057024015
12.55171 0.0053160991
12.55271 0.0049272898
12.55371 0.0045360008
12.55471 0.0041422594
12.55571 0.0037460934
12.55671 0.0033475309
12.55771 0.0029466008
12.55871 0.0025433319
12.55971 0.0021377538
12.56071 0.0017298962000000001
12.56171 0.0013197891
12.56271 0.00090746307
12.56371 0.00049294877
12.56471 7.627732e-05
12.56571 -0.00034251989
12.56671 -0.00076341121
12.56771 -0.0011863646999999999
12.56871 -0.0016113481
12.56971 -0.0020383291
12.57071 -0.0024672749
12.57171 -0.0028981523
12.57271 -0.0033309283000000005
12.57371 -0.0037655693
12.57471 -0.0042020415999999994
12.57571 -0.0046403111
12.57671 -0.0050803435
12.57771 -0.0055221044
12.57871 -0.0059655587
12.57971 -0.0064106716
12.58071 -0.0068574074
12.58171 -0.0073057301
12.58271 -0.007755604
12.58371 -0.0082069928
12.58471 -0.00865986
12.58571 -0.0091141679
12.58671 -0.0095698801
12.58771 -0.010026957999999999
12.58871 -0.010485364
12.58971 -0.010945061
12.59071 -0.011406007999999999
12.59171 -0.011868167
12.59271 -0.0123315
12.59371 -0.012795965000000001
12.59471 -0.013261522999999999
12.59571 -0.013728134
12.59671 -0.014195757000000002
12.59771 -0.014664351
12.59871 -0.015133873999999999
12.59971 -0.015604285999999998
12.60071 -0.016075546
12.60171 -0.01654761
12.60271 -0.017020437
12.60371 -0.017493984
12.60471 -0.017968207
12.60571 -0.018443065
12.60671 -0.018918516
12.60771 -0.019394515
12.60871 -0.019871019
12.60971 -0.020347982
12.61071 -0.020825364
12.61171 -0.021303119
12.61271 -0.021781203
12.61371 -0.022259573
12.61471 -0.022738182
12.61571 -0.023216988
12.61671 -0.023695946
12.61771 -0.024175008999999997
12.61871 -0.024654134
12.61971 -0.025133273
12.62071 -0.025612384
12.62171 -0.026091417999999998
12.62271 -0.026570332999999998
12.62371 -0.027049080000000003
12.62471 -0.027527614000000002
12.62571 -0.028005887999999996
12.62671 -0.028483858
12.62771 -0.028961474999999997
12.62871 -0.029438693000000002
12.62971 -0.029915466
12.63071 -0.030391748
12.63171 -0.030867491
12.63271 -0.031342648
12.63371 -0.031817175
12.63471 -0.03229102
12.63571 -0.032764141
12.63671 -0.033236487
12.63771 -0.033708013
12.63871 -0.034178671
12.63971 -0.034648413
12.64071 -0.035117194
12.64171 -0.035584964999999996
12.64271 -0.03605168
12.64371 -0.036517292
12.64471 -0.036981751
12.64571 -0.037445014
12.64671 -0.037907032
12.64771 -0.03836776
12.64871 -0.03882715
12.64971 -0.039285154
12.65071 -0.039741723
12.65171 -0.040196814
12.65271 -0.040650379
12.65371 -0.041102374000000004
12.65471 -0.041552746999999994
12.65571 -0.042001455
12.65671 -0.042448449
12.65771 -0.042893682
12.65871 -0.043337111
12.65971 -0.043778686
12.66071 -0.044218361000000005
12.66171 -0.044656085
12.66271 -0.045091816
12.66371 -0.045525507
12.66471 -0.045957107999999997
12.66571 -0.046386573
12.66671 -0.046813858
12.66771 -0.047238913
12.66871 -0.047661693
12.66971 -0.048082147
12.67071 -0.048500233
12.67171 -0.048915902
12.67271 -0.049329107000000004
12.67371 -0.04973980200000001
12.67471 -0.050147943
12.67571 -0.050553482
12.67671 -0.050956365999999996
12.67771 -0.051356555
12.67871 -0.051754009000000004
12.67971 -0.052148674
12.68071 -0.052540504999999994
12.68171 -0.052929460000000005
12.68271 -0.053315493
12.68371 -0.053698564
12.68471 -0.054078619
12.68571 -0.054455624
12.68671 -0.054829526999999996
12.68771 -0.055200286
12.68871 -0.055567862
12.68971 -0.055932207
12.69071 -0.05629328100000001
12.69171 -0.056651043
12.69271 -0.057005445999999994
12.69371 -0.057356449999999996
12.69471 -0.057704013000000005
12.69571 -0.05804809600000001
12.69671 -0.058388652
12.69771 -0.058725645
12.69871 -0.059059035
12.69971 -0.059388776
12.70071 -0.059714831999999995
12.70171 -0.060037163000000004
12.70271 -0.060355727
12.70371 -0.060670484999999996
12.70471 -0.060981396
12.70571 -0.061288423999999994
12.70671 -0.061591528000000006
12.70771 -0.061890668999999995
12.70871 -0.062185811
12.70971 -0.062476912999999995
12.71071 -0.062763935
12.71171 -0.06304684799999999
12.71271 -0.06332561
12.71371 -0.06360018199999999
12.71471 -0.06387052700000001
12.71571 -0.064136618
12.71671 -0.064398412
12.71771 -0.064655871
12.71871 -0.064908963
12.71971 -0.065157656
12.72071 -0.065401912
12.72171 -0.065641705
12.72271 -0.06587699200000001
12.72371 -0.066107744
12.72471 -0.066333928
12.72571 -0.066555513
12.72671 -0.066772464
12.72771 -0.06698475300000001
12.72871 -0.067192345
12.72971 -0.06739521000000001
12.73071 -0.06759332
12.73171 -0.06778664
12.73271 -0.067975145
12.73371 -0.068158802
12.73471 -0.06833758699999999
12.73571 -0.06851147
12.73671 -0.068680418
12.73771 -0.068844407
12.73871 -0.069003413
12.73971 -0.069157401
12.74071 -0.069306348
12.74171 -0.069450232
12.74271 -0.069589022
12.74371 -0.069722696
12.74471 -0.06985122499999999
12.74571 -0.069974584
12.74671 -0.070092751
12.74771 -0.070205709
12.74871 -0.070313428
12.74971 -0.07041588500000001
12.75071 -0.070513057
12.75171 -0.070604926
12.75271 -0.07069147
12.75371 -0.070772669
12.75471 -0.07084850200000001
12.75571 -0.070918951
12.75671 -0.07098399799999999
12.75771 -0.071043626
12.75871 -0.071097811
12.75971 -0.071146543
12.76071 -0.071189803
12.76171 -0.071227574
12.76271 -0.071259844
12.76371 -0.071286596
12.76471 -0.071307813
12.76571 -0.07132348300000001
12.76671 -0.071333593
12.76771 -0.071338133
12.76871 -0.07133709199999999
12.76971 -0.071330456
12.77071 -0.071318209
12.77171 -0.071300345
12.77271 -0.071276858
12.77371 -0.07124773100000001
12.77471 -0.07121295799999999
12.77571 -0.071172533
12.77671 -0.071126444
12.77771 -0.071074686
12.77871 -0.071017246
12.77971 -0.070954126
12.78071 -0.07088531299999999
12.78171 -0.070810801
12.78271 -0.07073059100000001
12.78371 -0.070644676
12.78471 -0.070553052
12.78571 -0.07045571099999999
12.78671 -0.070352654
12.78771 -0.070243882
12.78871 -0.070129387
12.78971 -0.070009171
12.79071 -0.069883227
12.79171 -0.06975156099999999
12.79271 -0.069614174
12.79371 -0.069471064
12.79471 -0.06932223300000001
12.79571 -0.069167686
12.79671 -0.069007423
12.79771 -0.06884145
12.79871 -0.068669766
12.79971 -0.06849237799999999
12.80071 -0.068309292
12.80171 -0.068120513
12.80271 -0.067926053
12.80371 -0.067725912
12.80471 -0.067520101
12.80571 -0.06730862700000001
12.80671 -0.067091495
12.80771 -0.066868716
12.80871 -0.066640304
12.80971 -0.066406268
12.81071 -0.066166616
12.81171 -0.065921358
12.81271 -0.065670512
12.81371 -0.065414084
12.81471 -0.065152091
12.81571 -0.064884545
12.81671 -0.064611458
12.81771 -0.064332847
12.81871 -0.06404873
12.81971 -0.063759118
12.82071 -0.06346402799999999
12.82171 -0.063163473
12.82271 -0.062857475
12.82371 -0.062546053
12.82471 -0.062229222
12.82571 -0.061907008
12.82671 -0.061579421
12.82771 -0.061246485
12.82871 -0.060908223
12.82971 -0.060564658
12.83071 -0.060215808
12.83171 -0.059861696
12.83271 -0.059502345
12.83371 -0.059137779
12.83471 -0.05876802
12.83571 -0.058393099000000004
12.83671 -0.058013037999999996
12.83771 -0.05762786
12.83871 -0.057237594999999995
12.83971 -0.056842266
12.84071 -0.056441901999999995
12.84171 -0.056036533000000006
12.84271 -0.055626186
12.84371 -0.055210886
12.84471 -0.054790666999999994
12.84571 -0.054365559
12.84671 -0.053935591
12.84771 -0.053500792
12.84871 -0.05306119
12.84971 -0.052616820999999994
12.85071 -0.05216772
12.85171 -0.05171391499999999
12.85271 -0.051255436999999994
12.85371 -0.050792318999999995
12.85471 -0.050324603
12.85571 -0.049852312
12.85671 -0.049375487
12.85771 -0.048894162000000005
12.85871 -0.048408375
12.85971 -0.047918159
12.86071 -0.047423551
12.86171 -0.046924589
12.86271 -0.046421311
12.86371 -0.045913752
12.86471 -0.045401951999999995
12.86571 -0.044885949999999994
12.86671 -0.044365786
12.86771 -0.043841501
12.86871 -0.043313135
12.86971 -0.042780727
12.87071 -0.042244321
12.87171 -0.041703958
12.87271 -0.041159682
12.87371 -0.040611534000000005
12.87471 -0.040059557
12.87571 -0.039503796
12.87671 -0.038944297999999995
12.87771 -0.038381104
12.87871 -0.037814261
12.87971 -0.037243814
12.88071 -0.036669811
12.88171 -0.036092295
12.88271 -0.035511315
12.88371 -0.034926919
12.88471 -0.034339153000000004
12.88571 -0.033748065
12.88671 -0.033153704
12.88771 -0.032556118
12.88871 -0.031955357
12.88971 -0.03135147
12.89071 -0.030744504
12.89171 -0.030134511
12.89271 -0.029521540000000002
12.89371 -0.028905642
12.89471 -0.028286866
12.89571 -0.027665266
12.89671 -0.02704089
12.89771 -0.026413792999999998
12.89871 -0.025784023000000003
12.89971 -0.025151635
12.90071 -0.02451668
12.90171 -0.023879211
12.90271 -0.023239282
12.90371 -0.022596944
12.90471 -0.021952254
12.90571 -0.021305264
12.90671 -0.020656027
12.90771 -0.020004601
12.90871 -0.019351038
12.90971 -0.018695394
12.91071 -0.018037724999999998
12.91171 -0.017378085
12.91271 -0.01671653
12.91371 -0.016053117
12.91471 -0.015387902
12.91571 -0.014720943
12.91671 -0.014052296
12.91771 -0.013382015
12.91871 -0.012710162
12.91971 -0.012036792000000001
12.92071 -0.011361963
12.92171 -0.010685733000000001
12.92271 -0.010008158000000001
12.92371 -0.0093292991
12.92471 -0.0086492124
12.92571 -0.0079679572
12.92671 -0.0072855917
12.92771 -0.006602175599999999
12.92871 -0.0059177666
12.92971 -0.0052324245
12.93071 -0.0045462079
12.93171 -0.0038591763
12.93271 -0.0031713895
12.93371 -0.0024829067
12.93471 -0.0017937877
12.93571 -0.0011040923
12.93671 -0.00041388053000000004
12.93771 0.00027678752
12.93871 0.0009678516099999999
12.93971 0.0016592514
12.94071 0.0023509265
12.94171 0.0030428162
12.94271 0.0037348599999999996
12.94371 0.0044269967
12.94471 0.0051191659
12.94571 0.0058113066
12.94671 0.0065033579
12.94771 0.0071952585
12.94871 0.0078869474
12.94971 0.008578364199999999
12.95071 0.009269447
12.95171 0.0099601355
12.95271 0.010650368
12.95371 0.011340085
12.95471 0.012029224
12.95571 0.012717725
12.95671 0.013405527
12.95771 0.014092569000000001
12.95871 0.014778793
12.95971 0.015464137
12.96071 0.016148541
12.96171 0.016831944
12.96271 0.017514288
12.96371 0.018195513
12.96471 0.018875558
12.96571 0.019554366
12.96671 0.020231876
12.96771 0.020908027
12.96871 0.021582763
12.96971 0.022256025
12.97071 0.022927753000000002
12.97171 0.023597889
12.97271 0.024266375
12.97371 0.024933153
12.97471 0.025598163
12.97571 0.026261347
12.97671 0.026922646999999997
12.97771 0.027582006
12.97871 0.028239365
12.97971 0.028894667
12.98071 0.029547853
12.98171 0.030198865
12.98271 0.030847648
12.98371 0.03149414
12.98471 0.032138286
12.98571 0.032780031
12.98671 0.033419314000000006
12.98771 0.034056083
12.98871 0.034690276
12.98971 0.035321837999999994
12.99071 0.035950712999999995
12.99171 0.036576844000000004
12.99271 0.037200176
12.99371 0.037820652
12.99471 0.038438217999999996
12.99571 0.039052818
12.99671 0.039664397
12.99771 0.0402729
12.99871 0.040878271
12.99971 0.041480458000000005
13.00071 0.042079407
13.00171 0.04267506
13.00271 0.04326737
13.00371 0.04385628
13.00471 0.044441738
13.00571 0.045023693
13.00671 0.045602092999999996
13.00771 0.046176888
13.00871 0.046748025
13.00971 0.047315453
13.01071 0.047879121999999996
13.01171 0.048438981
13.01271 0.048994983
13.01371 0.049547076999999995
13.01471 0.05009521299999999
13.01571 0.050639344
13.01671 0.051179423
13.01771 0.051715405000000006
13.01871 0.052247237
13.01971 0.052774872
13.02071 0.05329827
13.02171 0.053817377000000007
13.02271 0.05433215400000001
13.02371 0.054842548
13.02471 0.055348518
13.02571 0.055850024
13.02671 0.056347018
13.02771 0.056839455000000004
13.02871 0.057327292999999994
13.02971 0.057810493000000004
13.03071 0.058289006
13.03171 0.05876279300000001
13.03271 0.059231819
13.03371 0.05969603700000001
13.03471 0.060155406
13.03571 0.060609884999999995
13.03671 0.061059440000000006
13.03771 0.061504031
13.03871 0.061943621000000004
13.03971 0.062378170000000004
13.04071 0.062807638
13.04171 0.063231989
13.04271 0.063651189
13.04371 0.064065203
13.04471 0.06447399499999999
13.04571 0.064877531
13.04671 0.06527577600000001
13.04771 0.065668696
13.04871 0.066056254
13.04971 0.066438422
13.05071 0.066815165
13.05171 0.067186449
13.05271 0.067552243
13.05371 0.06791251400000001
13.05471 0.068267231
13.05571 0.068616366
13.05671 0.068959891
13.05771 0.06929777399999999
13.05871 0.06962998299999999
13.05971 0.06995649300000001
13.06071 0.070277276
13.06171 0.070592301
13.06271 0.070901541
13.06371 0.071204972
13.06471 0.071502564
13.06571 0.071794289
13.06671 0.07208012999999999
13.06771 0.07236005599999999
13.06871 0.07263404600000001
13.06971 0.072902074
13.07071 0.073164119
13.07171 0.073420163
13.07271 0.073670177
13.07371 0.073914143
13.07471 0.074152043
13.07571 0.074383855
13.07671 0.07460956099999999
13.07771 0.074829144
13.07871 0.075042585
13.07971 0.07524986900000001
13.08071 0.075450976
13.08171 0.07564589
13.08271 0.0758346
13.08371 0.07601709200000001
13.08471 0.076193351
13.08571 0.076363364
13.08671 0.076527119
13.08771 0.07668459999999999
13.08871 0.0768358
13.08971 0.076980714
13.09071 0.077119324
13.09171 0.077251624
13.09271 0.077377603
13.09371 0.077497255
13.09471 0.077610573
13.09571 0.077717548
13.09671 0.077818177
13.09771 0.07791245000000001
13.09871 0.078000361
13.09971 0.07808191
13.10071 0.078157091
13.10171 0.078225898
13.10271 0.078288332
13.10371 0.078344386
13.10471 0.07839406
13.10571 0.078437355
13.10671 0.078474265
13.10771 0.078504795
13.10871 0.07852893899999999
13.10971 0.07854670400000001
13.11071 0.078558089
13.11171 0.078563101
13.11271 0.078561739
13.11371 0.078554003
13.11471 0.0785399
13.11571 0.078519434
13.11671 0.078492612
13.11771 0.07845943899999999
13.11871 0.07841992199999999
13.11971 0.07837406599999999
13.12071 0.078321883
13.12171 0.07826337800000001
13.12271 0.078198558
13.12371 0.07812743400000001
13.12471 0.078050012
13.12571 0.077966304
13.12671 0.077876321
13.12771 0.077780074
13.12871 0.077677576
13.12971 0.077568844
13.13071 0.077453884
13.13171 0.077332713
13.13271 0.077205343
13.13371 0.077071786
13.13471 0.07693205800000001
13.13571 0.076786178
13.13671 0.076634163
13.13771 0.076476025
13.13871 0.07631178
13.13971 0.076141453
13.14071 0.075965055
13.14171 0.075782608
13.14271 0.075594138
13.14371 0.07539966000000001
13.14471 0.075199193
13.14571 0.07499276
13.14671 0.074780383
13.14771 0.074562087
13.14871 0.074337894
13.14971 0.074107823
13.15071 0.073871907
13.15171 0.073630165
13.15271 0.073382625
13.15371 0.073129317
13.15471 0.07287026399999999
13.15571 0.07260549499999999
13.15671 0.07233503899999999
13.15771 0.072058925
13.15871 0.071777176
13.15971 0.071489828
13.16071 0.07119691
13.16171 0.070898456
13.16271 0.07059449599999999
13.16371 0.07028505800000001
13.16471 0.069970178
13.16571 0.06964988400000001
13.16671 0.069324212
13.16771 0.068993197
13.16871 0.068656867
13.16971 0.068315264
13.17071 0.06796841599999999
13.17171 0.067616359
13.17271 0.067259127
13.17371 0.066896761
13.17471 0.066529296
13.17571 0.066156767
13.17671 0.065779209
13.17771 0.065396656
13.17871 0.06500914999999999
13.17971 0.06461673200000001
13.18071 0.064219435
13.18171 0.063817302
13.18271 0.063410366
13.18371 0.06299867499999999
13.18471 0.062582263
13.18571 0.06216117200000001
13.18671 0.061735440999999995
13.18771 0.061305112
13.18871 0.060870231
13.18971 0.060430833
13.19071 0.059986964
13.19171 0.059538666000000004
13.19271 0.059085984999999994
13.19371 0.05862896200000001
13.19471 0.058167643
13.19571 0.057702068999999995
13.19671 0.057232287
13.19771 0.056758343
13.19871 0.056280277000000004
13.19971 0.05579814300000001
13.20071 0.055311981
13.20171 0.054821844
13.20271 0.054327771
13.20371 0.053829816
13.20471 0.053328025
13.20571 0.052822445
13.20671 0.052313122000000004
13.20771 0.051800109
13.20871 0.051283452
13.20971 0.050763204
13.21071 0.05023941
13.21171 0.049712124999999996
13.21271 0.049181393
13.21371 0.048647271
13.21471 0.048109805000000005
13.21571 0.047569049999999995
13.21671 0.047025052
13.21771 0.046477868
13.21871 0.04592755
13.21971 0.045374146000000004
13.22071 0.044817712999999995
13.22171 0.044258303
13.22271 0.043695966999999995
13.22371 0.043130759
13.22471 0.042562734
13.22571 0.041991944
13.22671 0.041418444
13.22771 0.04084229
13.22871 0.040263534
13.22971 0.039682234999999996
13.23071 0.039098444
13.23171 0.038512216999999994
13.23271 0.037923609
13.23371 0.037332674
13.23471 0.036739468
13.23571 0.036144047
13.23671 0.035546467
13.23771 0.034946781999999996
13.23871 0.034345049
13.23971 0.033741322
13.24071 0.033135657
13.24171 0.032528109
13.24271 0.031918735
13.24371 0.031307589999999996
13.24471 0.030694727
13.24571 0.030080203
13.24671 0.029464075000000003
13.24771 0.028846394999999997
13.24871 0.028227223000000003
13.24971 0.027606609999999997
13.25071 0.026984615
13.25171 0.026361289
13.25271 0.025736692
13.25371 0.025110878000000003
13.25471 0.0244839
13.25571 0.023855818
13.25671 0.023226684
13.25771 0.022596556
13.25871 0.021965489
13.25971 0.021333538
13.26071 0.020700762
13.26171 0.020067213
13.26271 0.019432951
13.26371 0.018798029
13.26471 0.018162504000000003
13.26571 0.017526434
13.26671 0.016889874
13.26771 0.016252881
13.26871 0.015615512000000002
13.26971 0.014977822
13.27071 0.014339869
13.27171 0.013701709000000001
13.27271 0.013063398
13.27371 0.012424994
13.27471 0.011786553
13.27571 0.011148130999999999
13.27671 0.010509784000000001
13.27771 0.0098715696
13.27871 0.0092335438
13.27971 0.0085957625
13.28071 0.0079582816
13.28171 0.0073211573000000005
13.28271 0.0066844448
13.28371 0.0060482005
13.28471 0.0054124797
13.28571 0.0047773377
13.28671 0.0041428299000000005
13.28771 0.003509011
13.28871 0.0028759363
13.28971 0.0022436601000000002
13.29071 0.0016122372
13.29171 0.00098172177
13.29271 0.00035216792000000003
13.29371 -0.00027637041
13.29471 -0.0009038394599999999
13.29571 -0.0015301857
13.29671 -0.002155356
13.29771 -0.002779297
13.29871 -0.0034019562
13.29971 -0.004023280400000001
13.30071 -0.0046432178
13.30171 -0.0052617161
13.30271 -0.0058787231
13.30371 -0.0064941873
13.30471 -0.0071080576
13.30571 -0.0077202829
13.30671 -0.0083308129
13.30771 -0.0089395966
13.30871 -0.0095465839
13.30971 -0.010151725
13.31071 -0.01075497
13.31171 -0.01135627
13.31271 -0.011955577
13.31371 -0.012552842
13.31471 -0.013148015999999998
13.31571 -0.013741052
13.31671 -0.014331901999999999
13.31771 -0.014920518
13.31871 -0.015506856
13.31971 -0.016090866
13.32071 -0.016672502999999998
13.32171 -0.017251722
13.32271 -0.017828477
13.32371 -0.018402722
13.32471 -0.018974411
13.32571 -0.0195435
13.32671 -0.020109945
13.32771 -0.020673701000000003
13.32871 -0.021234724
13.32971 -0.021792970000000002
13.33071 -0.022348396
13.33171 -0.022900959
13.33271 -0.023450614999999998
13.33371 -0.023997322
13.33471 -0.024541036999999998
13.33571 -0.025081719000000002
13.33671 -0.025619325000000002
13.33771 -0.026153811000000003
13.33871 -0.026685138999999997
13.33971 -0.027213266
13.34071 -0.027738154
13.34171 -0.028259758
13.34271 -0.028778042
13.34371 -0.029292965
13.34471 -0.029804485
13.34571 -0.030312565
13.34671 -0.030817163999999998
13.34771 -0.031318248
13.34871 -0.031815775
13.34971 -0.032309711
13.35071 -0.032800017
13.35171 -0.033286656
13.35271 -0.033769594
13.35371 -0.034248791
13.35471 -0.034724217
13.35571 -0.035195836
13.35671 -0.03566361
13.35771 -0.03612751
13.35871 -0.036587502
13.35971 -0.037043553
13.36071 -0.037495632
13.36171 -0.037943706
13.36271 -0.038387743
13.36371 -0.038827714
13.36471 -0.039263591
13.36571 -0.03969534
13.36671 -0.040122936
13.36771 -0.040546351
13.36871 -0.040965552999999995
13.36971 -0.041380516
13.37071 -0.041791215
13.37171 -0.04219762
13.37271 -0.042599707
13.37371 -0.042997449
13.37471 -0.043390821999999996
13.37571 -0.043779801
13.37671 -0.044164361
13.37771 -0.044544478
13.37871 -0.044920129999999996
13.37971 -0.045291291000000004
13.38071 -0.045657941
13.38171 -0.046020056000000004
13.38271 -0.046377617
13.38371 -0.046730600000000004
13.38471 -0.047078985000000004
13.38571 -0.047422753000000005
13.38671 -0.047761883
13.38771 -0.048096356
13.38871 -0.048426152
13.38971 -0.048751253
13.39071 -0.049071643
13.39171 -0.049387303
13.39271 -0.049698213
13.39371 -0.050004362000000004
13.39471 -0.050305726
13.39571 -0.050602299999999996
13.39671 -0.050894060000000005
13.39771 -0.051180995
13.39871 -0.051463087
13.39971 -0.051740324
13.40071 -0.052012695
13.40171 -0.052280189
13.40271 -0.052542786999999994
13.40371 -0.052800478000000005
13.40471 -0.053053249999999996
13.40571 -0.053301092999999994
13.40671 -0.053543999
13.40771 -0.053781952
13.40871 -0.054014945999999994
13.40971 -0.054242967999999996
13.41071 -0.05446601399999999
13.41171 -0.054684072
13.41271 -0.054897135
13.41371 -0.055105193
13.41471 -0.055308237999999996
13.41571 -0.055506267
13.41671 -0.055699272
13.41771 -0.055887247
13.41871 -0.056070188
13.41971 -0.056248088
13.42071 -0.056420942
13.42171 -0.05658874900000001
13.42271 -0.056751502999999995
13.42371 -0.056909205000000004
13.42471 -0.057061849000000005
13.42571 -0.057209434
13.42671 -0.057351962
13.42771 -0.057489431
13.42871 -0.057621835999999996
13.42971 -0.057749182
13.43071 -0.057871477
13.43171 -0.057988713
13.43271 -0.058100896
13.43371 -0.058208033
13.43471 -0.058310124
13.43571 -0.05840717300000001
13.43671 -0.058499182
13.43771 -0.058586162000000004
13.43871 -0.05866811300000001
13.43971 -0.058745046
13.44071 -0.058816967
13.44171 -0.058883883
13.44271 -0.058945798
13.44371 -0.059002719
13.44471 -0.059054664
13.44571 -0.059101632
13.44671 -0.059143634
13.44771 -0.059180683
13.44871 -0.059212790999999994
13.44971 -0.059239962
13.45071 -0.059262208999999996
13.45171 -0.059279543000000004
13.45271 -0.059291982
13.45371 -0.059299532
13.45471 -0.059302204
13.45571 -0.059300008999999994
13.45671 -0.059292966
13.45771 -0.059281086
13.45871 -0.05926438
13.45971 -0.059242867000000005
13.46071 -0.059216556999999996
13.46171 -0.059185461999999994
13.46271 -0.059149601
13.46371 -0.059108988999999994
13.46471 -0.059063645
13.46571 -0.059013581
13.46671 -0.058958813
13.46771 -0.05889936
13.46871 -0.058835238
13.46971 -0.058766465999999996
13.47071 -0.058693060000000005
13.47171 -0.058615039
13.47271 -0.058532425
13.47371 -0.058445229999999994
13.47471 -0.058353483
13.47571 -0.058257196
13.47671 -0.058156392
13.47771 -0.058051087999999994
13.47871 -0.057941308
13.47971 -0.057827076
13.48071 -0.057708414000000006
13.48171 -0.05758534
13.48271 -0.057457876
13.48371 -0.057326048
13.48471 -0.057189877
13.48571 -0.05704938700000001
13.48671 -0.056904601
13.48771 -0.056755548999999995
13.48871 -0.056602246999999994
13.48971 -0.056444725
13.49071 -0.056283013
13.49171 -0.056117126999999996
13.49271 -0.055947102
13.49371 -0.055772962999999995
13.49471 -0.055594730999999994
13.49571 -0.055412436
13.49671 -0.055226107
13.49771 -0.055035773999999996
13.49871 -0.054841465
13.49971 -0.054643210000000005
13.50071 -0.054441037
13.50171 -0.054234976000000004
13.50271 -0.054025055999999995
13.50371 -0.053811305999999996
13.50471 -0.053593761
13.50571 -0.053372448999999995
13.50671 -0.053147407
13.50771 -0.052918663000000005
13.50871 -0.05268624499999999
13.50971 -0.05245019
13.51071 -0.052210531
13.51171 -0.05196729900000001
13.51271 -0.051720528
13.51371 -0.051470246000000004
13.51471 -0.05121649
13.51571 -0.050959294
13.51671 -0.050698692
13.51771 -0.05043472
13.51871 -0.050167408000000004
13.51971 -0.049896789000000004
13.52071 -0.049622898
13.52171 -0.049345772
13.52271 -0.049065437999999996
13.52371 -0.048781934
13.52471 -0.048495294
13.52571 -0.04820555
13.52671 -0.04791274
13.52771 -0.047616896000000006
13.52871 -0.047318052
13.52971 -0.047016246
13.53071 -0.046711508
13.53171 -0.046403875
13.53271 -0.046093380999999996
13.53371 -0.04578006
13.53471 -0.045463949000000003
13.53571 -0.045145082
13.53671 -0.044823493
13.53771 -0.044499218
13.53871 -0.044172295
13.53971 -0.043842755
13.54071 -0.04351064
13.54171 -0.043175981
13.54271 -0.042838816
13.54371 -0.042499182999999996
13.54471 -0.04215712
13.54571 -0.041812661
13.54671 -0.041465845
13.54771 -0.041116706999999995
13.54871 -0.040765287
13.54971 -0.040411623
13.55071 -0.04005575
13.55171 -0.039697709
13.55271 -0.039337538
13.55371 -0.038975275999999996
13.55471 -0.03861096
13.55571 -0.038244631
13.55671 -0.037876324
13.55771 -0.037506083
13.55871 -0.037133944
13.55971 -0.036759948
13.56071 -0.036384133
13.56171 -0.036006537
13.56271 -0.035627201
13.56371 -0.035246164999999996
13.56471 -0.034863467
13.56571 -0.034479148
13.56671 -0.034093249
13.56771 -0.033705807
13.56871 -0.033316862999999995
13.56971 -0.032926456
13.57071 -0.032534627999999996
13.57171 -0.032141415
13.57271 -0.03174686
13.57371 -0.031351000999999996
13.57471 -0.030953877
13.57571 -0.030555529999999997
13.57671 -0.030155998
13.57771 -0.029755320000000002
13.57871 -0.029353536
13.57971 -0.028950686
13.58071 -0.028546809
13.58171 -0.028141945999999998
13.58271 -0.027736136999999998
13.58371 -0.027329416
13.58471 -0.026921828999999998
13.58571 -0.026513409
13.58671 -0.026104198
13.58771 -0.025694235
13.58871 -0.025283556999999998
13.58971 -0.024872203
13.59071 -0.024460212000000002
13.59171 -0.024047620999999998
13.59271 -0.023634467
13.59371 -0.023220789
13.59471 -0.022806626
13.59571 -0.022392013000000002
13.59671 -0.021976988
13.59771 -0.021561589
13.59871 -0.021145852
13.59971 -0.020729814
13.60071 -0.020313512
13.60171 -0.019896982
13.60271 -0.019480260000000003
13.60371 -0.019063383
13.60471 -0.018646386
13.60571 -0.018229305999999997
13.60671 -0.01781218
13.60771 -0.017395042
13.60871 -0.016977929
13.60971 -0.016560876
13.61071 -0.016143918
13.61171 -0.015727092999999998
13.61271 -0.015310435
13.61371 -0.014893980000000001
13.61471 -0.014477763
13.61571 -0.014061820000000001
13.61671 -0.013646187
13.61771 -0.013230898
13.61871 -0.012815991
13.61971 -0.012401499000000002
13.62071 -0.011987458
13.62171 -0.011573904
13.62271 -0.011160871
13.62371 -0.010748394999999999
13.62471 -0.010336511
13.62571 -0.0099252531
13.62671 -0.0095146563
13.62771 -0.0091047557
13.62871 -0.008695585
13.62971 -0.0082871789
13.63071 -0.0078795711
13.63171 -0.007472795600000001
13.63271 -0.0070668859
13.63371 -0.0066618748
13.63471 -0.0062577958
13.63571 -0.0058546818999999995
13.63671 -0.0054525652
13.63771 -0.005051478
13.63871 -0.0046514524000000005
13.63971 -0.00425252
13.64071 -0.0038547121
13.64171 -0.0034580599999999998
13.64271 -0.0030625942999999997
13.64371 -0.002668345
13.64471 -0.0022753429
13.64571 -0.0018836176
13.64671 -0.0014931987
13.64771 -0.0011041156
13.64871 -0.0007163972
13.64971 -0.00033007241000000004
13.65071 5.4830366e-05
13.65171 0.0004382829
13.65271 0.00082025726
13.65371 0.0012007258
13.65471 0.0015796611
13.65571 0.0019570361
13.65671 0.0023328241
13.65771 0.0027069982
13.65871 0.0030795323000000004
13.65971 0.0034504003000000003
13.66071 0.0038195765
13.66171 0.0041870357
13.66271 0.0045527522
13.66371 0.0049167011
13.66471 0.0052788579
13.66571 0.0056391982
13.66671 0.0059976981
13.66771 0.0063543339
13.66871 0.0067090812000000005
13.66971 0.0070619171000000005
13.67071 0.0074128191
13.67171 0.0077617638
13.67271 0.008108728800000001
13.67371 0.0084536921
13.67471 0.0087966313
13.67571 0.0091375252
13.67671 0.009476352
13.67771 0.0098130899
13.67871 0.010147718
13.67971 0.010480217
13.68071 0.010810564
13.68171 0.01113874
13.68271 0.011464724
13.68371 0.011788495999999999
13.68471 0.012110038
13.68571 0.012429329
13.68671 0.01274635
13.68771 0.013061082
13.68871 0.013373504999999999
13.68971 0.013683602
13.69071 0.013991355
13.69171 0.014296744
13.69271 0.014599751999999999
13.69371 0.014900361
13.69471 0.015198554
13.69571 0.015494313
13.69671 0.015787623
13.69771 0.016078466
13.69871 0.016366827
13.69971 0.016652688
13.70071 0.016936035999999998
13.70171 0.017216853
13.70271 0.017495126
13.70371 0.017770841
13.70471 0.018043983
13.70571 0.018314538
13.70671 0.018582494999999997
13.70771 0.018847837
13.70871 0.019110554
13.70971 0.019370634999999997
13.71071 0.019628067
13.71171 0.019882839
13.71271 0.020134941
13.71371 0.020384361
13.71471 0.020631088
13.71571 0.020875115
13.71671 0.021116433
13.71771 0.02135503
13.71871 0.021590899
13.71971 0.021824033
13.72071 0.022054421
13.72171 0.022282057
13.72271 0.022506934
13.72371 0.022729044
13.72471 0.022948381
13.72571 0.023164938
13.72671 0.023378708
13.72771 0.023589686000000002
13.72871 0.023797866
13.72971 0.024003242
13.73071 0.024205807000000003
13.73171 0.024405558
13.73271 0.024602488999999998
13.73371 0.024796596999999997
13.73471 0.024987877
13.73571 0.025176320999999998
13.73671 0.025361931
13.73771 0.025544697
13.73871 0.02572462
13.73971 0.025901693
13.74071 0.026075917000000004
13.74171 0.026247287
13.74271 0.026415797999999997
13.74371 0.026581451
13.74471 0.026744243
13.74571 0.026904172000000004
13.74671 0.027061233000000004
13.74771 0.027215428
13.74871 0.027366757000000002
13.74971 0.027515215000000003
13.75071 0.027660804
13.75171 0.027803524
13.75271 0.027943373
13.75371 0.028080351
13.75471 0.028214457999999998
13.75571 0.028345695999999997
13.75671 0.028474067
13.75771 0.028599571999999997
13.75871 0.028722209
13.75971 0.028841982999999998
13.76071 0.028958893
13.76171 0.029072943
13.76271 0.029184133999999997
13.76371 0.029292469999999998
13.76471 0.029397954
13.76571 0.029500587999999998
13.76671 0.029600377
13.76771 0.029697322
13.76871 0.029791429
13.76971 0.029882704
13.77071 0.029971148
13.77171 0.030056768
13.77271 0.030139568999999998
13.77371 0.030219555
13.77471 0.030296732
13.77571 0.030371107
13.77671 0.030442685
13.77771 0.030511474999999996
13.77871 0.030577479999999997
13.77971 0.030640707999999996
13.78071 0.030701167999999997
13.78171 0.030758866
13.78271 0.030813811
13.78371 0.030866011999999998
13.78471 0.030915474
13.78571 0.030962208999999997
13.78671 0.031006225999999998
13.78771 0.031047533
13.78871 0.031086139000000002
13.78971 0.031122053
13.79071 0.031155286999999997
13.79171 0.031185848999999998
13.79271 0.03121375
13.79371 0.031239004
13.79471 0.031261618
13.79571 0.031281603
13.79671 0.031298969
13.79771 0.031313728000000006
13.79871 0.031325893
13.79971 0.031335473999999995
13.80071 0.031342483000000004
13.80171 0.03134693
13.80271 0.031348827
13.80371 0.031348187
13.80471 0.03134502
13.80571 0.031339342
13.80671 0.031331160999999996
13.80771 0.031320492
13.80871 0.031307348
13.80971 0.03129174
13.81071 0.031273681
13.81171 0.031253185999999995
13.81271 0.031230267000000003
13.81371 0.031204935000000003
13.81471 0.031177205
13.81571 0.031147091
13.81671 0.031114608
13.81771 0.031079768
13.81871 0.031042584999999998
13.81971 0.031003077
13.82071 0.030961253999999997
13.82171 0.030917133
13.82271 0.030870730000000002
13.82371 0.030822059
13.82471 0.030771137
13.82571 0.030717975
13.82671 0.030662594
13.82771 0.030605006
13.82871 0.03054523
13.82971 0.030483279
13.83071 0.030419171999999998
13.83171 0.030352926000000002
13.83271 0.030284558
13.83371 0.030214085999999998
13.83471 0.030141525
13.83571 0.030066891000000002
13.83671 0.029990205000000002
13.83771 0.029911482
13.83871 0.029830739000000002
13.83971 0.029747996999999998
13.84071 0.02966327
13.84171 0.029576579000000002
13.84271 0.029487939999999997
13.84371 0.029397371999999998
13.84471 0.029304894
13.84571 0.029210522000000003
13.84671 0.029114275999999998
13.84771 0.029016175999999998
13.84871 0.028916236
13.84971 0.028814477
13.85071 0.028710917
13.85171 0.028605576
13.85271 0.028498470999999997
13.85371 0.028389622
13.85471 0.028279047999999998
13.85571 0.028166768999999998
13.85671 0.028052801000000002
13.85771 0.027937166
13.85871 0.02781988
13.85971 0.027700965
13.86071 0.027580437
13.86171 0.027458317
13.86271 0.027334625999999997
13.86371 0.027209384
13.86471 0.027082606999999998
13.86571 0.026954318
13.86671 0.026824531999999998
13.86771 0.026693274000000003
13.86871 0.02656056
13.86971 0.026426412
13.87071 0.026290846000000003
13.87171 0.026153887
13.87271 0.02601555
13.87371 0.025875855000000003
13.87471 0.025734823
13.87571 0.025592474
13.87671 0.025448826
13.87771 0.025303899999999997
13.87871 0.025157715
13.87971 0.025010289
13.88071 0.024861644
13.88171 0.024711801000000002
13.88271 0.024560775
13.88371 0.024408588000000002
13.88471 0.024255258999999998
13.88571 0.024100808
13.88671 0.023945255
13.88771 0.02378862
13.88871 0.023630921
13.88971 0.023472178
13.89071 0.023312410999999998
13.89171 0.02315164
13.89271 0.022989884000000002
13.89371 0.022827163
13.89471 0.022663498
13.89571 0.022498907
13.89671 0.022333411
13.89771 0.02216703
13.89871 0.021999783000000002
13.89971 0.021831691
13.90071 0.021662774
13.90171 0.021493051
13.90271 0.021322543
13.90371 0.021151268
13.90471 0.020979249000000002
13.90571 0.020806503
13.90671 0.020633053000000002
13.90771 0.020458915999999997
13.90871 0.020284114
13.90971 0.020108666
13.91071 0.019932591
13.91171 0.019755909000000002
13.91271 0.01957864
13.91371 0.019400804
13.91471 0.019222419
13.91571 0.019043505
13.91671 0.018864081
13.91771 0.018684166999999998
13.91871 0.018503783
13.91971 0.018322947
13.92071 0.018141676
13.92171 0.017959991
13.92271 0.017777912
13.92371 0.017595456
13.92471 0.017412641
13.92571 0.017229488
13.92671 0.017046013000000002
13.92771 0.016862235
13.92871 0.016678176
13.92971 0.016493848999999998
13.93071 0.016309277
13.93171 0.016124476999999998
13.93271 0.015939467
13.93371 0.015754264
13.93471 0.01556889
13.93571 0.015383361
13.93671 0.015197694
13.93771 0.01501191
13.93871 0.014826025
13.93971 0.014640059
13.94071 0.014454029
13.94171 0.014267952
13.94271 0.014081848
13.94371 0.013895733
13.94471 0.013709626
13.94571 0.013523543
13.94671 0.013337504
13.94771 0.013151524999999999
13.94871 0.012965622999999999
13.94971 0.012779815000000002
13.95071 0.012594118999999999
13.95171 0.012408552
13.95271 0.01222313
13.95371 0.012037869999999999
13.95471 0.011852789
13.95571 0.011667902
13.95671 0.011483228
13.95771 0.011298780999999999
13.95871 0.011114578
13.95971 0.010930634
13.96071 0.010746966
13.96171 0.01056359
13.96271 0.01038052
13.96371 0.010197773
13.96471 0.010015364
13.96571 0.0098333076
13.96671 0.0096516203
13.96771 0.0094703166
13.96871 0.009289411499999999
13.96971 0.0091089198
13.97071 0.0089288566
13.97171 0.0087492372
13.97271 0.0085700754
13.97371 0.0083913867
13.97471 0.008213185400000001
13.97571 0.0080354854
13.97671 0.0078583013
13.97771 0.007681646800000001
13.97871 0.0075055365999999995
13.97971 0.0073299845
13.98071 0.007155004299999999
13.98171 0.006980609800000001
13.98271 0.006806814100000001
13.98371 0.006633631
13.98471 0.006461072899999999
13.98571 0.0062891537
13.98671 0.0061178864000000005
13.98771 0.0059472833999999995
13.98871 0.0057773577
13.98971 0.0056081215
13.99071 0.005439587
13.99171 0.0052717667000000005
13.99271 0.0051046725
13.99371 0.0049383165000000005
13.99471 0.0047727101999999995
13.99571 0.004607865399999999
13.99671 0.0044437933
13.99771 0.0042805055
13.99871 0.0041180134
13.99971 0.0039563281
14.00071 0.0037954607000000003
14.00171 0.0036354224
14.00271 0.0034762237
14.00371 0.0033178756000000003
14.00471 0.0031603889999999996
14.00571 0.0030037741
14.00671 0.0028480419000000002
14.00771 0.0026932026
14.00871 0.0025392668
14.00971 0.0023862445
14.01071 0.0022341459
14.01171 0.0020829812000000003
14.01271 0.0019327601
14.01371 0.0017834925999999998
14.01471 0.0016351882999999998
14.01571 0.0014878568
14.01671 0.0013415074
14.01771 0.0011961493
14.01871 0.0010517916999999999
14.01971 0.00090844342
14.02071 0.00076611323
14.02171 0.00062480963
14.02271 0.00048454107999999996
14.02371 0.00034531579
14.02471 0.00020714178
14.02571 7.0026931e-05
14.02671 -6.602109e-05
14.02771 -0.00020099478000000002
14.02871 -0.00033488682000000004
14.02971 -0.00046769004999999995
14.03071 -0.00059939748
14.03171 -0.00073000224
14.03271 -0.0008594976
14.03371 -0.00098787714
14.03471 -0.0011151344
14.03571 -0.001241263
14.03671 -0.0013662569
14.03771 -0.0014901099
14.03871 -0.0016128161999999998
14.03971 -0.00173437
14.04071 -0.0018547655
14.04171 -0.001973997
14.04271 -0.0020920588
14.04371 -0.0022089455999999997
14.04471 -0.0023246519
14.04571 -0.0024391724
14.04671 -0.0025525018
14.04771 -0.0026646348
14.04871 -0.0027755665
14.04971 -0.0028852917
14.05071 -0.0029938057
14.05171 -0.0031011033999999997
14.05271 -0.0032071803
14.05371 -0.0033120315
14.05471 -0.0034156528
14.05571 -0.0035180397
14.05671 -0.0036191878999999997
14.05771 -0.0037190934000000003
14.05871 -0.0038177521000000002
14.05971 -0.0039151601000000005
14.06071 -0.004011314
14.06171 -0.00410621
14.06271 -0.004199845
14.06371 -0.0042922158
14.06471 -0.004383319199999999
14.06571 -0.0044731525
14.06671 -0.0045617129
14.06771 -0.0046489979
14.06871 -0.0047350051
14.06971 -0.0048197322
14.07071 -0.0049031773
14.07171 -0.0049853381
14.07271 -0.0050662133000000005
14.07371 -0.005145801
14.07471 -0.0052240997
14.07571 -0.0053011081
14.07671 -0.005376825
14.07771 -0.0054512489
14.07871 -0.0055243792
14.07971 -0.0055962148
14.08071 -0.0056667552
14.08171 -0.0057359994000000004
14.08271 -0.005803946999999999
14.08371 -0.0058705973000000005
14.08471 -0.0059359503
14.08571 -0.0060000057
14.08671 -0.0060627637
14.08771 -0.0061242237
14.08871 -0.0061843864
14.08971 -0.0062432526
14.09071 -0.0063008221
14.09171 -0.0063570957999999995
14.09271 -0.0064120737
14.09371 -0.006465757200000001
14.09471 -0.0065181477
14.09571 -0.006569246
14.09671 -0.0066190536
14.09771 -0.0066675719
14.09871 -0.0067148023
14.09971 -0.0067607462999999994
14.10071 -0.006805406900000001
14.10171 -0.0068487847
14.10271 -0.0068908827
14.10371 -0.006931703
14.10471 -0.0069712485
14.10571 -0.007009520799999999
14.10671 -0.0070465234
14.10771 -0.0070822585
14.10871 -0.007116729099999999
14.10971 -0.007149938
14.11071 -0.007181888199999999
14.11171 -0.0072125826
14.11271 -0.0072420240000000006
14.11371 -0.0072702161999999996
14.11471 -0.0072971619
14.11571 -0.0073228650000000005
14.11671 -0.0073473282
14.11771 -0.0073705552
14.11871 -0.007392549
14.11971 -0.007413313099999999
14.12071 -0.0074328512999999995
14.12171 -0.0074511663
14.12271 -0.007468262600000001
14.12371 -0.0074841431
14.12471 -0.0074988115
14.12571 -0.0075122713
14.12671 -0.0075245269
14.12771 -0.007535582
14.12871 -0.0075454402000000005
14.12971 -0.0075541051
14.13071 -0.007561581899999999
14.13171 -0.0075678741
14.13271 -0.0075729862
14.13371 -0.0075769224999999996
14.13471 -0.007579687399999999
14.13571 -0.007581285899999999
14.13671 -0.0075817225000000005
14.13771 -0.0075810021
14.13871 -0.00757913
14.13971 -0.007576110499999999
14.14071 -0.0075719494
14.14171 -0.007566652500000001
14.14271 -0.007560224899999999
14.14371 -0.0075526725
14.14471 -0.0075440003
14.14571 -0.0075342148
14.14671 -0.007523322000000001
14.14771 -0.0075113268
14.14871 -0.007498236700000001
14.14971 -0.0074840565999999996
14.15071 -0.007468793
14.15171 -0.0074524527
14.15271 -0.007435042100000001
14.15371 -0.007416567
14.15471 -0.0073970339
14.15571 -0.007376449499999999
14.15671 -0.007354820299999999
14.15771 -0.0073321527000000004
14.15871 -0.0073084542
14.15971 -0.007283730499999999
14.16071 -0.0072579889
14.16171 -0.0072312359
14.16271 -0.0072034782
14.16371 -0.0071747229
14.16471 -0.0071449766
14.16571 -0.0071142465
14.16671 -0.0070825401
14.16771 -0.0070498638
14.16871 -0.007016224799999999
14.16971 -0.006981630599999999
14.17071 -0.0069460883
14.17171 -0.0069096059
14.17271 -0.00687219
14.17371 -0.0068338486
14.17471 -0.006794588999999999
14.17571 -0.006754419199999999
14.17671 -0.0067133463999999995
14.17771 -0.006671378699999999
14.17871 -0.0066285232999999995
14.17971 -0.006584788899999999
14.18071 -0.0065401829
14.18171 -0.0064947139999999995
14.18271 -0.0064483895
14.18371 -0.006401217999999999
14.18471 -0.0063532068
14.18571 -0.0063043648
14.18671 -0.0062547005999999995
14.18771 -0.0062042213999999995
14.18871 -0.006152936099999999
14.18971 -0.0061008526000000006
14.19071 -0.0060479793
14.19171 -0.0059943246
14.19271 -0.0059398967999999995
14.19371 -0.0058847039
14.19471 -0.0058287547
14.19571 -0.0057720572
14.19671 -0.0057146201
14.19771 -0.0056564517
14.19871 -0.0055975601
14.19971 -0.0055379543
14.20071 -0.0054776425
14.20171 -0.0054166336
14.20271 -0.005354936
14.20371 -0.0052925585
14.20471 -0.0052295098000000005
14.20571 -0.0051657989
14.20671 -0.0051014347
14.20771 -0.0050364262
14.20871 -0.0049707829
14.20971 -0.0049045138
14.21071 -0.0048376281
14.21171 -0.004770135599999999
14.21271 -0.0047020458
14.21371 -0.004633368400000001
14.21471 -0.0045641129
14.21571 -0.0044942895
14.21671 -0.0044239081
14.21771 -0.0043529788
14.21871 -0.0042815114
14.21971 -0.004209516599999999
14.22071 -0.0041370044
14.22171 -0.0040639854
14.22271 -0.0039904698
14.22371 -0.0039164683
14.22471 -0.0038419912
14.22571 -0.0037670492000000002
14.22671 -0.0036916528
14.22771 -0.0036158126
14.22871 -0.0035395391
14.22971 -0.0034628432000000002
14.23071 -0.0033857352
14.23171 -0.0033082255
14.23271 -0.0032303251
14.23371 -0.0031520445
14.23471 -0.0030733939999999997
14.23571 -0.0029943842
14.23671 -0.0029150255
14.23771 -0.0028353283
14.23871 -0.0027553029
14.23971 -0.0026749599999999997
14.24071 -0.0025943096
14.24171 -0.0025133622
14.24271 -0.002432128
14.24371 -0.0023506170999999998
14.24471 -0.0022688399
14.24571 -0.0021868065
14.24671 -0.0021045271
14.24771 -0.0020220117
14.24871 -0.0019392706
14.24971 -0.0018563140000000002
14.25071 -0.0017731518
14.25171 -0.0016897939999999999
14.25271 -0.0016062510000000002
14.25371 -0.0015225324
14.25471 -0.0014386486
14.25571 -0.0013546095
14.25671 -0.001270425
14.25771 -0.0011861051999999999
14.25871 -0.00110166
14.25971 -0.0010170993000000001
14.26071 -0.0009324329800000001
14.26171 -0.0008476708899999999
14.26271 -0.0007628229
14.26371 -0.00067789874
14.26471 -0.00059290815
14.26571 -0.0005078608
14.26671 -0.00042276638000000004
14.26771 -0.00033763451
14.26871 -0.00025247482
14.26971 -0.00016729684
14.27071 -8.211013699999999e-05
14.27171 3.0757775e-06
14.27271 8.8251392e-05
14.27371 0.00017340719
14.27471 0.00025853367
14.27571 0.00034362133000000005
14.27671 0.00042866067999999997
14.27771 0.00051364214
14.27871 0.0005985561499999999
14.27971 0.00068339314
14.28071 0.0007681434
14.28171 0.00085279735
14.28271 0.0009373452499999999
14.28371 0.0010217773
14.28471 0.0011060835999999999
14.28571 0.0011902544
14.28671 0.0012742797
14.28771 0.0013581494
14.28871 0.0014418538
14.28971 0.0015253825
14.29071 0.0016087255
14.29171 0.0016918728000000001
14.29271 0.001774814
14.29371 0.0018575391
14.29471 0.0019400377
14.29571 0.0020222997
14.29671 0.0021043147999999998
14.29771 0.0021860729
14.29871 0.002267564
14.29971 0.0023487777
14.30071 0.002429704
14.30171 0.0025103331
14.30271 0.0025906546999999998
14.30371 0.0026706592
14.30471 0.0027503365
14.30571 0.002829677
14.30671 0.0029086712
14.30771 0.0029873094
14.30871 0.0030655821000000003
14.30971 0.0031434799999999997
14.31071 0.003220994
14.31171 0.0032981148
14.31271 0.0033748332
14.31371 0.0034511406
14.31471 0.0035270276999999997
14.31571 0.003602486
14.31671 0.0036775065
14.31771 0.0037520807
14.31871 0.0038262002
14.31971 0.0038998565
14.32071 0.003973041
14.32171 0.0040457453
14.32271 0.004117961
14.32371 0.0041896797
14.32471 0.0042608932
14.32571 0.0043315929
14.32671 0.004401771
14.32771 0.0044714194
14.32871 0.0045405297
14.32971 0.0046090936
14.33071 0.0046771031
14.33171 0.0047445501
14.33271 0.0048114263
14.33371 0.0048777241
14.33471 0.0049434351
14.33571 0.0050085513000000005
14.33671 0.0050730647
14.33771 0.005136967599999999
14.33871 0.0052002521
14.33971 0.0052629101
14.34071 0.0053249336
14.34171 0.005386315
14.34271 0.0054470467
14.34371 0.005507121
14.34471 0.0055665299000000005
14.34571 0.0056252658
14.34671 0.0056833211
14.34771 0.0057406884
14.34871 0.0057973597
14.34971 0.0058533278
14.35071 0.0059085846999999995
14.35171 0.0059631230999999995
14.35271 0.0060169354
14.35371 0.0060700138
14.35471 0.006122351600000001
14.35571 0.0061739403
14.35671 0.006224772399999999
14.35771 0.0062748411
14.35871 0.0063241387
14.35971 0.0063726569
14.36071 0.0064203887
14.36171 0.0064673266
14.36271 0.006513463400000001
14.36371 0.0065587918999999995
14.36471 0.0066033040999999995
14.36571 0.0066469933
14.36671 0.006689852300000001
14.36771 0.0067318731
14.36871 0.006773049200000001
14.36971 0.0068133741
14.37071 0.0068528402999999995
14.37171 0.0068914414
14.37271 0.0069291709
14.37371 0.0069660222
14.37471 0.0070019887000000005
14.37571 0.0070370639
14.37671 0.0070712427
14.37771 0.0071045193
14.37871 0.0071368871
14.37971 0.007168341799999999
14.38071 0.0071988776
14.38171 0.0072284893
14.38271 0.0072571718
14.38371 0.0072849201
14.38471 0.007311730599999999
14.38571 0.0073375981
14.38671 0.0073625182
14.38771 0.0073864874
14.38871 0.0074095013
14.38971 0.0074315562
14.39071 0.0074526484
14.39171 0.0074727737
14.39271 0.007491929099999999
14.39371 0.007510111000000001
14.39471 0.0075273158
14.39571 0.0075435397
14.39671 0.0075587792
14.39771 0.007573031300000001
14.39871 0.0075862925
14.39971 0.0075985589999999995
14.40071 0.007609827999999999
14.40171 0.0076200959
14.40271 0.0076293596
14.40371 0.007637615600000001
14.40471 0.0076448603
14.40571 0.007651090000000001
14.40671 0.0076563018
14.40771 0.0076604926999999995
14.40871 0.0076636585
14.40971 0.0076657961
14.41071 0.0076669021
14.41171 0.0076669734
14.41271 0.0076660064000000005
14.41371 0.0076639983
14.41471 0.0076609453
14.41571 0.0076568445
14.41671 0.0076516932
14.41771 0.0076454875
14.41871 0.0076382254
14.41971 0.007629903099999999
14.42071 0.007620518599999999
14.42171 0.0076100689
14.42271 0.007598550999999999
14.42371 0.0075859629
14.42471 0.0075723015
14.42571 0.0075575648
14.42671 0.0075417505000000004
14.42771 0.0075248572
14.42871 0.0075068819999999994
14.42971 0.0074878233
14.43071 0.0074676791
14.43171 0.007446447899999999
14.43271 0.0074241274
14.43371 0.007400716999999999
14.43471 0.0073762152
14.43571 0.0073506206
14.43671 0.0073239324
14.43771 0.0072961491
14.43871 0.007267270100000001
14.43971 0.0072372954
14.44071 0.0072062234000000005
14.44171 0.0071740549
14.44271 0.0071407892
14.44371 0.0071064263
14.44471 0.0070709662
14.44571 0.0070344089
14.44671 0.0069967551
14.44771 0.0069580055
14.44871 0.0069181617
14.44971 0.0068772235
14.45071 0.0068351932
14.45171 0.0067920715
14.45271 0.0067478599
14.45371 0.0067025598
14.45471 0.0066561734
14.45571 0.0066087028
14.45671 0.0065601504
14.45771 0.0065105181
14.45871 0.006459808399999999
14.45971 0.0064080239
14.46071 0.006355166999999999
14.46171 0.006301240499999999
14.46271 0.0062462481
14.46371 0.0061901919
14.46471 0.0061330749
14.46571 0.006074899999999999
14.46671 0.0060156704
14.46771 0.0059553891
14.46871 0.0058940594
14.46971 0.0058316843999999994
14.47071 0.0057682671
14.47171 0.0057038109
14.47271 0.0056383184999999995
14.47371 0.0055717933999999995
14.47471 0.0055042387
14.47571 0.0054356573
14.47671 0.0053660526
14.47771 0.0052954278
14.47871 0.0052237861
14.47971 0.0051511306
14.48071 0.0050774648
14.48171 0.005002792
14.48271 0.0049271152
14.48371 0.0048504382
14.48471 0.0047727644
14.48571 0.0046940975
14.48671 0.0046144411
14.48771 0.0045337987
14.48871 0.0044521745
14.48971 0.0043695727
14.49071 0.0042859974
14.49171 0.0042014526
14.49271 0.004115943
14.49371 0.0040294733
14.49471 0.0039420484
14.49571 0.0038536728
14.49671 0.0037643515999999998
14.49771 0.0036740905
14.49871 0.0035828947
14.49971 0.0034907697999999997
14.50071 0.0033977211999999994
14.50171 0.0033037555
14.50271 0.0032088780999999997
14.50371 0.003113096
14.50471 0.0030164148
14.50571 0.0029188417
14.50671 0.0028203831
14.50771 0.0027210461
14.50871 0.0026208374
14.50971 0.0025197645
14.51071 0.0024178345000000004
14.51171 0.0023150551
14.51271 0.0022114336000000003
14.51371 0.0021069780000000002
14.51471 0.0020016958
14.51571 0.0018955952000000002
14.51671 0.0017886840999999998
14.51771 0.0016809709
14.51871 0.0015724638
14.51971 0.0014631712
14.52071 0.0013531017
14.52171 0.0012422639999999999
14.52271 0.0011306666
14.52371 0.0010183185
14.52471 0.0009052284400000001
14.52571 0.0007914055499999999
14.52671 0.00067685887
14.52771 0.00056159752
14.52871 0.00044563075999999997
14.52971 0.00032896783
14.53071 0.00021161807
14.53171 9.359086400000001e-05
14.53271 -2.5104366999999996e-05
14.53371 -0.00014445819
14.53471 -0.00026446112
14.53571 -0.00038510366
14.53671 -0.00050637627
14.53771 -0.00062826948
14.53871 -0.00075077373
14.53971 -0.00087387953
14.54071 -0.00099757726
14.54171 -0.0011218575
14.54271 -0.0012467107999999999
14.54371 -0.0013721275
14.54471 -0.0014980981
14.54571 -0.0016246133000000001
14.54671 -0.0017516633000000002
14.54771 -0.0018792389
14.54871 -0.0020073303
14.54971 -0.0021359281
14.55071 -0.0022650225
14.55171 -0.0023946041
14.55271 -0.0025246629
14.55371 -0.0026551893999999998
14.55471 -0.0027861735
14.55571 -0.0029176055
14.55671 -0.0030494752
14.55771 -0.0031817723000000003
14.55871 -0.0033144865
14.55971 -0.0034476074000000002
14.56071 -0.0035811248
14.56171 -0.0037150276
14.56271 -0.0038493050000000003
14.56371 -0.0039839461999999996
14.56471 -0.004118940000000001
14.56571 -0.0042542746
14.56671 -0.004389938800000001
14.56771 -0.0045259210000000005
14.56871 -0.0046622095
14.56971 -0.0047987920000000005
14.57071 -0.0049356568
14.57171 -0.005072791100000001
14.57271 -0.0052101826
14.57371 -0.005347819
14.57471 -0.0054856875
14.57571 -0.0056237754
14.57671 -0.0057620695000000005
14.57771 -0.0059005568
14.57871 -0.0060392245
14.57971 -0.006178059299999999
14.58071 -0.006317047500000001
14.58171 -0.0064561762
14.58271 -0.0065954322
14.58371 -0.006734801700000001
14.58471 -0.0068742716
14.58571 -0.0070138289
14.58671 -0.0071534596
14.58771 -0.007293150000000001
14.58871 -0.0074328868999999995
14.58971 -0.0075726573
14.59071 -0.007712447400000001
14.59171 -0.007852244
14.59271 -0.007992033400000001
14.59371 -0.0081318023
14.59471 -0.008271537800000001
14.59571 -0.0084112267
14.59671 -0.0085508553
14.59771 -0.0086904103
14.59871 -0.0088298788
14.59971 -0.0089692476
14.60071 -0.0091085036
14.60171 -0.009247633
14.60271 -0.0093866234
14.60371 -0.009525461800000001
14.60471 -0.009664134999999999
14.60571 -0.0098026299
14.60671 -0.0099409335
14.60771 -0.010079033
14.60871 -0.010216914
14.60971 -0.010354565
14.61071 -0.010491972
14.61171 -0.010629123
14.61271 -0.010766005
14.61371 -0.010902604
14.61471 -0.011038908
14.61571 -0.011174903
14.61671 -0.011310576999999999
14.61771 -0.011445917
14.61871 -0.011580909
14.61971 -0.011715541
14.62071 -0.0118498
14.62171 -0.011983672
14.62271 -0.012117146
14.62371 -0.012250204999999998
14.62471 -0.01238284
14.62571 -0.012515036
14.62671 -0.012646778000000001
14.62771 -0.012778057
14.62871 -0.012908857
14.62971 -0.013039165
14.63071 -0.013168967
14.63171 -0.013298248999999998
14.63271 -0.013426997999999999
14.63371 -0.013555201999999999
14.63471 -0.013682846
14.63571 -0.013809915999999998
14.63671 -0.013936398000000001
14.63771 -0.01406228
14.63871 -0.014187545000000001
14.63971 -0.014312181
14.64071 -0.014436174
14.64171 -0.014559507999999999
14.64271 -0.014682171
14.64371 -0.014804148
14.64471 -0.014925425
14.64571 -0.015045988000000001
14.64671 -0.015165822999999998
14.64771 -0.015284914
14.64871 -0.01540325
14.64971 -0.015520814999999999
14.65071 -0.015637596
14.65171 -0.015753579
14.65271 -0.01586875
14.65371 -0.015983095
14.65471 -0.0160966
14.65571 -0.016209252
14.65671 -0.016321038
14.65771 -0.016431946
14.65871 -0.016541961
14.65971 -0.016651071
14.66071 -0.016759263
14.66171 -0.016866525
14.66271 -0.016972845
14.66371 -0.017078209
14.66471 -0.017182606
14.66571 -0.017286024
14.66671 -0.01738845
14.66771 -0.017489874
14.66871 -0.017590284
14.66971 -0.017689668
14.67071 -0.017788014
14.67171 -0.017885312
14.67271 -0.017981551
14.67371 -0.018076719
14.67471 -0.018170805999999998
14.67571 -0.0182638
14.67671 -0.018355691
14.67771 -0.018446468
14.67871 -0.018536119
14.67971 -0.018624635
14.68071 -0.018712005
14.68171 -0.018798218
14.68271 -0.018883264
14.68371 -0.018967130999999998
14.68471 -0.019049809
14.68571 -0.019131288
14.68671 -0.019211558
14.68771 -0.019290607
14.68871 -0.019368424999999998
14.68971 -0.019445001
14.69071 -0.019520326
14.69171 -0.01959439
14.69271 -0.01966718
14.69371 -0.019738688
14.69471 -0.019808902
14.69571 -0.019877813
14.69671 -0.019945409
14.69771 -0.020011683000000002
14.69871 -0.020076623000000002
14.69971 -0.020140219
14.70071 -0.02020246
14.70171 -0.020263338
14.70271 -0.020322844
14.70371 -0.020380966
14.70471 -0.020437695000000002
14.70571 -0.020493023
14.70671 -0.020546939
14.70771 -0.020599435
14.70871 -0.020650500999999998
14.70971 -0.020700127000000002
14.71071 -0.020748307
14.71171 -0.02079503
14.71271 -0.020840288000000002
14.71371 -0.020884072
14.71471 -0.020926374
14.71571 -0.020967186999999998
14.71671 -0.0210065
14.71771 -0.021044309
14.71871 -0.021080603
14.71971 -0.021115376
14.72071 -0.02114862
14.72171 -0.021180329
14.72271 -0.021210495000000003
14.72371 -0.021239111
14.72471 -0.021266172
14.72571 -0.02129167
14.72671 -0.0213156
14.72771 -0.021337955999999998
14.72871 -0.021358732
14.72971 -0.021377922
14.73071 -0.021395521
14.73171 -0.021411524
14.73271 -0.021425926
14.73371 -0.021438721
14.73471 -0.021449907
14.73571 -0.021459478
14.73671 -0.021467431
14.73771 -0.021473762
14.73871 -0.021478466999999998
14.73971 -0.021481542000000003
14.74071 -0.021482984
14.74171 -0.021482789999999998
14.74271 -0.021480958
14.74371 -0.021477483000000002
14.74471 -0.021472363999999997
14.74571 -0.021465597
14.74671 -0.021457179
14.74771 -0.021447109
14.74871 -0.021435383
14.74971 -0.021422
14.75071 -0.021406956
14.75171 -0.021390249
14.75271 -0.021371876999999997
14.75371 -0.021351839
14.75471 -0.021330131999999998
14.75571 -0.021306752999999998
14.75671 -0.021281702
14.75771 -0.021254974
14.75871 -0.02122657
14.75971 -0.021196487
14.76071 -0.021164723
14.76171 -0.021131277
14.76271 -0.021096147
14.76371 -0.021059332
14.76471 -0.021020831
14.76571 -0.020980641
14.76671 -0.020938764
14.76771 -0.020895195
14.76871 -0.020849938000000002
14.76971 -0.020802989
14.77071 -0.020754347
[truncated: 184,003 more chars]
