# Supplementary material for: 2D Synthetic dataset of numerical simulations of long-period seismicity in a volcanic edifice and related sensitivity kernels
Source: Data Brief. 2021 Jan 25;34:106673. doi: 10.1016/j.dib.2020.106673 (PMC7841316; doi:10.1016/j.dib.2020.106673)
Supplement: Supplementary Data S1 — Supplementary Raw Research Data. This is open data under the CC BY license http://creativecommons.org/licenses/by/4.0/ [file mmc1.zip › Dataset/OUTPUT_SEISMOGRAMS/9000_3000/disp_X_hetero_3000_1551_SVF1e0Hz.semd]

-1.200000 0.0
-1.199000 0.0
-1.198000 0.0
-1.197000 0.0
-1.196000 0.0
-1.195000 0.0
-1.194000 0.0
-1.193000 0.0
-1.192000 0.0
-1.191000 0.0
-1.190000 0.0
-1.189000 0.0
-1.188000 0.0
-1.187000 0.0
-1.186000 0.0
-1.185000 0.0
-1.184000 0.0
-1.183000 0.0
-1.182000 0.0
-1.181000 0.0
-1.180000 0.0
-1.179000 0.0
-1.178000 0.0
-1.177000 0.0
-1.176000 0.0
-1.175000 0.0
-1.174000 0.0
-1.173000 0.0
-1.172000 0.0
-1.171000 0.0
-1.170000 0.0
-1.169000 0.0
-1.168000 0.0
-1.167000 0.0
-1.166000 0.0
-1.165000 0.0
-1.164000 0.0
-1.163000 0.0
-1.162000 0.0
-1.161000 0.0
-1.160000 0.0
-1.159000 0.0
-1.158000 0.0
-1.157000 0.0
-1.156000 0.0
-1.155000 0.0
-1.154000 0.0
-1.153000 0.0
-1.152000 0.0
-1.151000 0.0
-1.150000 0.0
-1.149000 0.0
-1.148000 0.0
-1.147000 0.0
-1.146000 0.0
-1.145000 0.0
-1.144000 0.0
-1.143000 0.0
-1.142000 0.0
-1.141000 0.0
-1.140000 0.0
-1.139000 0.0
-1.138000 0.0
-1.137000 0.0
-1.136000 0.0
-1.135000 0.0
-1.134000 0.0
-1.133000 0.0
-1.132000 0.0
-1.131000 0.0
-1.130000 0.0
-1.129000 0.0
-1.128000 0.0
-1.127000 0.0
-1.126000 0.0
-1.125000 0.0
-1.124000 0.0
-1.123000 0.0
-1.122000 0.0
-1.121000 0.0
-1.120000 0.0
-1.119000 0.0
-1.118000 0.0
-1.117000 0.0
-1.116000 0.0
-1.115000 0.0
-1.114000 0.0
-1.113000 0.0
-1.112000 0.0
-1.111000 0.0
-1.110000 0.0
-1.109000 0.0
-1.108000 0.0
-1.107000 0.0
-1.106000 0.0
-1.105000 0.0
-1.104000 0.0
-1.103000 0.0
-1.102000 0.0
-1.101000 0.0
-1.100000 0.0
-1.099000 0.0
-1.098000 0.0
-1.097000 0.0
-1.096000 0.0
-1.095000 0.0
-1.094000 0.0
-1.093000 0.0
-1.092000 0.0
-1.091000 0.0
-1.090000 0.0
-1.089000 0.0
-1.088000 0.0
-1.087000 0.0
-1.086000 0.0
-1.085000 0.0
-1.084000 0.0
-1.083000 0.0
-1.082000 0.0
-1.081000 0.0
-1.080000 0.0
-1.079000 0.0
-1.078000 0.0
-1.077000 0.0
-1.076000 0.0
-1.075000 0.0
-1.074000 0.0
-1.073000 0.0
-1.072000 0.0
-1.071000 0.0
-1.070000 0.0
-1.069000 0.0
-1.068000 0.0
-1.067000 0.0
-1.066000 0.0
-1.065000 0.0
-1.064000 0.0
-1.063000 0.0
-1.062000 0.0
-1.061000 0.0
-1.060000 0.0
-1.059000 0.0
-1.058000 0.0
-1.057000 0.0
-1.056000 0.0
-1.055000 0.0
-1.054000 0.0
-1.053000 0.0
-1.052000 0.0
-1.051000 0.0
-1.050000 0.0
-1.049000 0.0
-1.048000 0.0
-1.047000 0.0
-1.046000 0.0
-1.045000 0.0
-1.044000 0.0
-1.043000 0.0
-1.042000 0.0
-1.041000 0.0
-1.040000 0.0
-1.039000 0.0
-1.038000 0.0
-1.037000 0.0
-1.036000 0.0
-1.035000 0.0
-1.034000 0.0
-1.033000 0.0
-1.032000 0.0
-1.031000 0.0
-1.030000 0.0
-1.029000 0.0
-1.028000 0.0
-1.027000 0.0
-1.026000 0.0
-1.025000 0.0
-1.024000 0.0
-1.023000 0.0
-1.022000 0.0
-1.021000 0.0
-1.020000 0.0
-1.019000 0.0
-1.018000 0.0
-1.017000 0.0
-1.016000 0.0
-1.015000 0.0
-1.014000 0.0
-1.013000 0.0
-1.012000 0.0
-1.011000 0.0
-1.010000 0.0
-1.009000 0.0
-1.008000 0.0
-1.007000 0.0
-1.006000 0.0
-1.005000 0.0
-1.004000 0.0
-1.003000 0.0
-1.002000 0.0
-1.001000 0.0
-1.000000 0.0
-0.9990000 0.0
-0.9980000 0.0
-0.9970000 0.0
-0.9960000 0.0
-0.9950000 0.0
-0.9940000 0.0
-0.9930000 0.0
-0.9920000 0.0
-0.9910000 0.0
-0.9900000 0.0
-0.9890000 0.0
-0.9880000 0.0
-0.9870000 0.0
-0.9860000 0.0
-0.9850000 0.0
-0.9840000 0.0
-0.9830000 0.0
-0.9820000 0.0
-0.9810000 0.0
-0.9800000 0.0
-0.9790000 0.0
-0.9780000 0.0
-0.9770000 0.0
-0.9760000 0.0
-0.9750000 0.0
-0.9740000 0.0
-0.9730000 0.0
-0.9720000 0.0
-0.9710000 0.0
-0.9700000 0.0
-0.9690000 0.0
-0.9680000 0.0
-0.9670000 0.0
-0.9660000 0.0
-0.9650000 0.0
-0.9640000 0.0
-0.9630000 0.0
-0.9620000 0.0
-0.9610000 0.0
-0.9600000 0.0
-0.9590000 0.0
-0.9580000 0.0
-0.9570000 0.0
-0.9560000 0.0
-0.9550000 0.0
-0.9540000 0.0
-0.9530000 0.0
-0.9520000 0.0
-0.9510000 0.0
-0.9500000 0.0
-0.9490000 0.0
-0.9480000 0.0
-0.9470000 0.0
-0.9460000 0.0
-0.9450000 0.0
-0.9440000 0.0
-0.9430000 0.0
-0.9420000 0.0
-0.9410000 0.0
-0.9400000 0.0
-0.9390000 0.0
-0.9380000 0.0
-0.9370000 0.0
-0.9360000 0.0
-0.9350000 0.0
-0.9340000 0.0
-0.9330000 0.0
-0.9320000 0.0
-0.9310000 0.0
-0.9300000 0.0
-0.9290000 0.0
-0.9280000 0.0
-0.9270000 0.0
-0.9260000 0.0
-0.9250000 0.0
-0.9240000 0.0
-0.9230000 0.0
-0.9220000 0.0
-0.9210000 0.0
-0.9200000 0.0
-0.9190000 0.0
-0.9180000 0.0
-0.9170000 0.0
-0.9160000 0.0
-0.9150000 0.0
-0.9140000 0.0
-0.9130000 0.0
-0.9120000 0.0
-0.9110000 0.0
-0.9100000 0.0
-0.9090000 0.0
-0.9080000 0.0
-0.9070000 0.0
-0.9060000 0.0
-0.9050000 0.0
-0.9040000 0.0
-0.9030000 0.0
-0.9020000 0.0
-0.9010000 0.0
-0.9000000 0.0
-0.8990000 0.0
-0.8980000 0.0
-0.8970000 0.0
-0.8960000 0.0
-0.8950000 0.0
-0.8940000 0.0
-0.8930000 0.0
-0.8920000 0.0
-0.8910000 0.0
-0.8900000 0.0
-0.8890000 0.0
-0.8880000 0.0
-0.8870000 0.0
-0.8860000 0.0
-0.8850000 0.0
-0.8840000 0.0
-0.8830000 0.0
-0.8820000 0.0
-0.8810000 0.0
-0.8800000 0.0
-0.8790000 0.0
-0.8780000 0.0
-0.8770000 0.0
-0.8760000 0.0
-0.8750000 0.0
-0.8740000 0.0
-0.8730000 0.0
-0.8720000 0.0
-0.8710000 0.0
-0.8700000 0.0
-0.8690000 0.0
-0.8680000 0.0
-0.8670000 0.0
-0.8660000 0.0
-0.8650000 0.0
-0.8640000 0.0
-0.8630000 0.0
-0.8620000 0.0
-0.8610000 0.0
-0.8600000 0.0
-0.8590000 0.0
-0.8580000 0.0
-0.8570000 0.0
-0.8560000 0.0
-0.8550000 0.0
-0.8540000 0.0
-0.8530000 0.0
-0.8520000 0.0
-0.8510000 0.0
-0.8500000 0.0
-0.8490000 0.0
-0.8480000 0.0
-0.8470000 0.0
-0.8460000 0.0
-0.8450000 0.0
-0.8440000 0.0
-0.8430000 0.0
-0.8420000 0.0
-0.8410000 0.0
-0.8400000 0.0
-0.8390000 0.0
-0.8380000 0.0
-0.8370000 0.0
-0.8360000 0.0
-0.8350000 0.0
-0.8340000 0.0
-0.8330000 0.0
-0.8320000 0.0
-0.8310000 0.0
-0.8300000 0.0
-0.8290000 0.0
-0.8280000 0.0
-0.8270000 0.0
-0.8260000 0.0
-0.8250000 0.0
-0.8240000 0.0
-0.8230000 0.0
-0.8220000 0.0
-0.8210000 0.0
-0.8200000 0.0
-0.8190000 0.0
-0.8180000 0.0
-0.8170000 0.0
-0.8160000 0.0
-0.8150000 0.0
-0.8140000 0.0
-0.8130000 0.0
-0.8120000 0.0
-0.8110000 0.0
-0.8100000 0.0
-0.8090000 0.0
-0.8080000 0.0
-0.8070000 0.0
-0.8060000 0.0
-0.8050000 0.0
-0.8040000 0.0
-0.8030000 0.0
-0.8020000 0.0
-0.8010000 0.0
-0.8000000 0.0
-0.7990000 0.0
-0.7980000 0.0
-0.7970000 0.0
-0.7960000 0.0
-0.7950000 0.0
-0.7940000 0.0
-0.7930000 0.0
-0.7920000 0.0
-0.7910000 0.0
-0.7900000 0.0
-0.7890000 0.0
-0.7880000 0.0
-0.7870000 0.0
-0.7860000 0.0
-0.7850000 0.0
-0.7840000 0.0
-0.7830000 0.0
-0.7820000 0.0
-0.7810000 0.0
-0.7800000 0.0
-0.7790000 0.0
-0.7780000 0.0
-0.7770000 0.0
-0.7760000 0.0
-0.7750000 0.0
-0.7740000 0.0
-0.7730000 0.0
-0.7720000 0.0
-0.7710000 0.0
-0.7700000 0.0
-0.7690000 0.0
-0.7680000 0.0
-0.7670000 0.0
-0.7660000 0.0
-0.7650000 0.0
-0.7640000 0.0
-0.7630000 0.0
-0.7620000 0.0
-0.7610000 0.0
-0.7600000 0.0
-0.7590000 0.0
-0.7580000 0.0
-0.7570000 0.0
-0.7560000 0.0
-0.7550000 0.0
-0.7540000 0.0
-0.7530000 0.0
-0.7520000 0.0
-0.7510000 0.0
-0.7500000 0.0
-0.7490000 0.0
-0.7480000 0.0
-0.7470000 0.0
-0.7460000 0.0
-0.7450000 0.0
-0.7440000 0.0
-0.7430000 0.0
-0.7420000 0.0
-0.7410000 0.0
-0.7400000 0.0
-0.7390000 0.0
-0.7380000 0.0
-0.7370000 0.0
-0.7360000 0.0
-0.7350000 0.0
-0.7340000 0.0
-0.7330000 0.0
-0.7320000 0.0
-0.7310000 0.0
-0.7300000 0.0
-0.7290000 0.0
-0.7280000 0.0
-0.7270000 0.0
-0.7260000 0.0
-0.7250000 0.0
-0.7240000 0.0
-0.7230000 0.0
-0.7220000 0.0
-0.7210000 0.0
-0.7200000 0.0
-0.7190000 0.0
-0.7180000 0.0
-0.7170000 0.0
-0.7160000 0.0
-0.7150000 0.0
-0.7140000 0.0
-0.7130000 0.0
-0.7120000 0.0
-0.7110000 0.0
-0.7100000 0.0
-0.7090000 0.0
-0.7080000 0.0
-0.7070000 0.0
-0.7060000 0.0
-0.7050000 0.0
-0.7040000 0.0
-0.7030000 0.0
-0.7020000 0.0
-0.7010000 0.0
-0.7000000 0.0
-0.6990000 0.0
-0.6980000 0.0
-0.6970000 0.0
-0.6960000 0.0
-0.6950000 0.0
-0.6940000 0.0
-0.6930000 0.0
-0.6920000 0.0
-0.6910000 0.0
-0.6900000 0.0
-0.6890000 0.0
-0.6880000 0.0
-0.6870000 0.0
-0.6860000 0.0
-0.6850000 0.0
-0.6840000 0.0
-0.6830000 0.0
-0.6820000 0.0
-0.6810000 0.0
-0.6800000 0.0
-0.6790000 0.0
-0.6780000 0.0
-0.6770000 0.0
-0.6760000 0.0
-0.6750000 0.0
-0.6740000 0.0
-0.6730000 0.0
-0.6720000 0.0
-0.6710000 0.0
-0.6700000 0.0
-0.6690000 0.0
-0.6680000 0.0
-0.6670000 0.0
-0.6660000 0.0
-0.6650000 0.0
-0.6640000 0.0
-0.6630000 0.0
-0.6620000 0.0
-0.6610000 0.0
-0.6600000 0.0
-0.6590000 0.0
-0.6580000 0.0
-0.6570000 0.0
-0.6560000 0.0
-0.6550000 0.0
-0.6540000 0.0
-0.6530000 0.0
-0.6520000 0.0
-0.6510000 0.0
-0.6500000 0.0
-0.6490000 0.0
-0.6480000 0.0
-0.6470000 0.0
-0.6460000 0.0
-0.6450000 0.0
-0.6440000 0.0
-0.6430000 0.0
-0.6420000 0.0
-0.6410000 0.0
-0.6400000 0.0
-0.6390000 0.0
-0.6380000 0.0
-0.6370000 0.0
-0.6360000 0.0
-0.6350000 0.0
-0.6340000 0.0
-0.6330000 0.0
-0.6320000 0.0
-0.6310000 0.0
-0.6300000 0.0
-0.6290000 0.0
-0.6280000 0.0
-0.6270000 0.0
-0.6260000 0.0
-0.6250000 0.0
-0.6240000 0.0
-0.6230000 0.0
-0.6220000 0.0
-0.6210000 0.0
-0.6200000 0.0
-0.6190000 0.0
-0.6180000 0.0
-0.6170000 0.0
-0.6160000 0.0
-0.6150000 0.0
-0.6140000 0.0
-0.6130000 0.0
-0.6120000 0.0
-0.6110000 0.0
-0.6100000 0.0
-0.6090000 0.0
-0.6080000 0.0
-0.6070000 0.0
-0.6060000 0.0
-0.6050000 0.0
-0.6040000 0.0
-0.6030000 0.0
-0.6020000 0.0
-0.6010000 0.0
-0.6000000 0.0
-0.5990000 0.0
-0.5980000 0.0
-0.5970000 0.0
-0.5960000 0.0
-0.5950000 0.0
-0.5940000 0.0
-0.5930000 0.0
-0.5920000 0.0
-0.5910000 0.0
-0.5900000 0.0
-0.5890000 0.0
-0.5880000 0.0
-0.5870000 0.0
-0.5860000 0.0
-0.5850000 0.0
-0.5840000 0.0
-0.5830000 0.0
-0.5820000 0.0
-0.5810000 0.0
-0.5800000 0.0
-0.5790000 0.0
-0.5780000 0.0
-0.5770000 0.0
-0.5760000 0.0
-0.5750000 0.0
-0.5740000 0.0
-0.5730000 0.0
-0.5720000 0.0
-0.5710000 0.0
-0.5700000 0.0
-0.5690000 0.0
-0.5680000 0.0
-0.5670000 0.0
-0.5660000 0.0
-0.5650000 0.0
-0.5640000 0.0
-0.5630000 0.0
-0.5620000 0.0
-0.5610000 0.0
-0.5600000 0.0
-0.5590000 0.0
-0.5580000 0.0
-0.5570000 0.0
-0.5560000 0.0
-0.5550000 0.0
-0.5540000 0.0
-0.5530000 0.0
-0.5520000 0.0
-0.5510000 0.0
-0.5500000 0.0
-0.5490000 0.0
-0.5480000 0.0
-0.5470000 0.0
-0.5460000 0.0
-0.5450000 0.0
-0.5440000 0.0
-0.5430000 0.0
-0.5420000 0.0
-0.5410000 0.0
-0.5400000 0.0
-0.5390000 0.0
-0.5380000 0.0
-0.5370000 0.0
-0.5360000 0.0
-0.5350000 0.0
-0.5340000 0.0
-0.5330000 0.0
-0.5320000 0.0
-0.5310000 0.0
-0.5300000 0.0
-0.5290000 0.0
-0.5280000 0.0
-0.5270000 0.0
-0.5260000 0.0
-0.5250000 0.0
-0.5240000 0.0
-0.5230000 0.0
-0.5220000 0.0
-0.5210000 0.0
-0.5200000 0.0
-0.5190000 0.0
-0.5180000 0.0
-0.5170000 0.0
-0.5160000 0.0
-0.5150000 0.0
-0.5140000 0.0
-0.5130000 0.0
-0.5120000 0.0
-0.5110000 0.0
-0.5100000 0.0
-0.5090000 0.0
-0.5080000 0.0
-0.5070000 0.0
-0.5060000 0.0
-0.5050000 0.0
-0.5040000 0.0
-0.5030000 0.0
-0.5020000 0.0
-0.5010000 0.0
-0.5000000 0.0
-0.4990000 0.0
-0.4980000 0.0
-0.4970000 0.0
-0.4960000 0.0
-0.4950000 0.0
-0.4940000 0.0
-0.4930000 0.0
-0.4920000 0.0
-0.4910000 0.0
-0.4900000 0.0
-0.4890000 0.0
-0.4880000 0.0
-0.4870000 0.0
-0.4860000 0.0
-0.4850000 0.0
-0.4840000 0.0
-0.4830000 0.0
-0.4820000 0.0
-0.4810000 0.0
-0.4800000 0.0
-0.4790000 0.0
-0.4780000 0.0
-0.4770000 0.0
-0.4760000 0.0
-0.4750000 0.0
-0.4740000 0.0
-0.4730000 0.0
-0.4720000 0.0
-0.4710000 0.0
-0.4700000 0.0
-0.4690000 0.0
-0.4680000 0.0
-0.4670000 0.0
-0.4660000 0.0
-0.4650000 0.0
-0.4640000 0.0
-0.4630000 0.0
-0.4620000 0.0
-0.4610000 0.0
-0.4600000 0.0
-0.4590000 0.0
-0.4580000 0.0
-0.4570000 0.0
-0.4560000 0.0
-0.4550000 0.0
-0.4540000 0.0
-0.4530000 0.0
-0.4520000 0.0
-0.4510000 0.0
-0.4500000 0.0
-0.4490000 0.0
-0.4480000 0.0
-0.4470000 0.0
-0.4460000 0.0
-0.4450000 0.0
-0.4440000 0.0
-0.4430000 0.0
-0.4420000 0.0
-0.4410000 0.0
-0.4400000 0.0
-0.4390000 0.0
-0.4380000 0.0
-0.4370000 0.0
-0.4360000 0.0
-0.4350000 0.0
-0.4340000 0.0
-0.4330000 0.0
-0.4320000 0.0
-0.4310000 0.0
-0.4300000 0.0
-0.4290000 0.0
-0.4280000 0.0
-0.4270000 0.0
-0.4260000 0.0
-0.4250000 0.0
-0.4240000 0.0
-0.4230000 0.0
-0.4220000 0.0
-0.4210000 0.0
-0.4200000 0.0
-0.4190000 0.0
-0.4180000 0.0
-0.4170000 0.0
-0.4160000 0.0
-0.4150000 0.0
-0.4140000 0.0
-0.4130000 0.0
-0.4120000 0.0
-0.4110000 0.0
-0.4100000 0.0
-0.4090000 0.0
-0.4080000 0.0
-0.4070000 0.0
-0.4060000 0.0
-0.4050000 0.0
-0.4040000 0.0
-0.4030000 0.0
-0.4020000 0.0
-0.4010000 0.0
-0.4000000 0.0
-0.3990000 0.0
-0.3980000 0.0
-0.3970000 0.0
-0.3960000 0.0
-0.3950000 0.0
-0.3940000 0.0
-0.3930000 0.0
-0.3920000 0.0
-0.3910000 0.0
-0.3900000 0.0
-0.3890000 0.0
-0.3880000 0.0
-0.3870000 0.0
-0.3860000 0.0
-0.3850000 0.0
-0.3840000 0.0
-0.3830000 0.0
-0.3820000 0.0
-0.3810000 0.0
-0.3800000 0.0
-0.3790000 0.0
-0.3780000 0.0
-0.3770000 0.0
-0.3760000 0.0
-0.3750000 0.0
-0.3740000 0.0
-0.3730000 0.0
-0.3720000 0.0
-0.3710000 0.0
-0.3700000 0.0
-0.3690000 0.0
-0.3680000 0.0
-0.3670000 0.0
-0.3660000 0.0
-0.3650000 0.0
-0.3640000 0.0
-0.3630000 0.0
-0.3620000 0.0
-0.3610000 0.0
-0.3600000 0.0
-0.3590000 0.0
-0.3580000 0.0
-0.3570000 0.0
-0.3560000 0.0
-0.3550000 0.0
-0.3540000 0.0
-0.3530000 0.0
-0.3520000 0.0
-0.3510000 0.0
-0.3500000 0.0
-0.3490000 0.0
-0.3480000 0.0
-0.3470000 0.0
-0.3460000 0.0
-0.3450000 0.0
-0.3440000 0.0
-0.3430000 0.0
-0.3420000 0.0
-0.3410000 0.0
-0.3400000 0.0
-0.3390000 0.0
-0.3380000 0.0
-0.3370000 0.0
-0.3360000 0.0
-0.3350000 0.0
-0.3340000 0.0
-0.3330000 0.0
-0.3320000 0.0
-0.3310000 0.0
-0.3300000 0.0
-0.3290000 0.0
-0.3280000 0.0
-0.3270000 0.0
-0.3260000 0.0
-0.3250000 0.0
-0.3240000 0.0
-0.3230000 0.0
-0.3220000 0.0
-0.3210000 0.0
-0.3200000 0.0
-0.3190000 0.0
-0.3180000 0.0
-0.3170000 0.0
-0.3160000 0.0
-0.3150000 0.0
-0.3140000 0.0
-0.3130000 0.0
-0.3120000 0.0
-0.3110000 0.0
-0.3100000 0.0
-0.3090000 0.0
-0.3080000 0.0
-0.3070000 0.0
-0.3060000 0.0
-0.3050000 0.0
-0.3040000 0.0
-0.3030000 0.0
-0.3020000 0.0
-0.3010000 0.0
-0.3000000 0.0
-0.2990000 0.0
-0.2980000 0.0
-0.2970000 0.0
-0.2960000 0.0
-0.2950000 0.0
-0.2940000 0.0
-0.2930000 0.0
-0.2920000 0.0
-0.2910000 0.0
-0.2900000 0.0
-0.2890000 0.0
-0.2880000 0.0
-0.2870000 0.0
-0.2860000 0.0
-0.2850000 0.0
-0.2840000 0.0
-0.2830000 0.0
-0.2820000 0.0
-0.2810000 0.0
-0.2800000 0.0
-0.2790000 0.0
-0.2780000 0.0
-0.2770000 0.0
-0.2760000 0.0
-0.2750000 0.0
-0.2740000 0.0
-0.2730000 0.0
-0.2720000 0.0
-0.2710000 0.0
-0.2700000 0.0
-0.2690000 0.0
-0.2680000 0.0
-0.2670000 0.0
-0.2660000 0.0
-0.2650000 0.0
-0.2640000 0.0
-0.2630000 0.0
-0.2620000 0.0
-0.2610000 0.0
-0.2600000 0.0
-0.2590000 0.0
-0.2580000 0.0
-0.2570000 0.0
-0.2560000 0.0
-0.2550000 0.0
-0.2540000 0.0
-0.2530000 0.0
-0.2520000 0.0
-0.2510000 0.0
-0.2500000 0.0
-0.2490000 0.0
-0.2480000 0.0
-0.2470000 0.0
-0.2460000 0.0
-0.2450000 0.0
-0.2440000 0.0
-0.2430000 0.0
-0.2420000 0.0
-0.2410000 0.0
-0.2400000 0.0
-0.2390000 0.0
-0.2380000 0.0
-0.2370000 0.0
-0.2360000 0.0
-0.2350000 0.0
-0.2340000 0.0
-0.2330000 0.0
-0.2320000 0.0
-0.2310000 0.0
-0.2300000 0.0
-0.2290000 0.0
-0.2280000 0.0
-0.2270000 0.0
-0.2260000 0.0
-0.2250000 0.0
-0.2240000 0.0
-0.2230000 0.0
-0.2220000 0.0
-0.2210000 0.0
-0.2200000 0.0
-0.2190000 0.0
-0.2180000 0.0
-0.2170000 0.0
-0.2160000 0.0
-0.2150000 0.0
-0.2140000 0.0
-0.2130000 0.0
-0.2120000 0.0
-0.2110000 0.0
-0.2100000 0.0
-0.2090000 0.0
-0.2080000 0.0
-0.2070000 0.0
-0.2060000 0.0
-0.2050000 0.0
-0.2040000 0.0
-0.2030000 0.0
-0.2020000 0.0
-0.2010000 0.0
-0.2000000 0.0
-0.1990000 1.2153093000000001e-36
-0.1980000 2.3172019e-36
-0.1970000 3.128991e-36
-0.1960000 3.5273877e-36
-0.1950000 3.3689536e-36
-0.1940000 2.5382166999999996e-36
-0.1930000 0.0
-0.1920000 -2.1893376e-36
-0.1910000 -4.9708641999999997e-36
-0.1900000 -8.2700874e-36
-0.1890000 -1.1682014999999999e-35
-0.1880000 -1.4877317e-35
-0.1870000 -1.7512628e-35
-0.1860000 -1.9230308e-35
-0.1850000 -1.9713457999999998e-35
-0.1840000 -1.8648357e-35
-0.1830000 -1.5813464e-35
-0.1820000 -1.1122263e-35
-0.1810000 -4.7396763e-36
-0.1800000 2.9645471999999996e-36
-0.1790000 1.151105e-35
-0.1780000 2.0228418e-35
-0.1770000 2.8522697e-35
-0.1760000 3.5533848e-35
-0.1750000 4.0465742000000003e-35
-0.1740000 4.2598800999999995e-35
-0.1730000 4.1398998e-35
-0.1720000 3.6556115e-35
-0.1710000 2.8046921999999996e-35
-0.1700000 1.6206106e-35
-0.1690000 1.6999658000000002e-36
-0.1680000 -1.4367074999999998e-35
-0.1670000 -3.0869704000000003e-35
-0.1660000 -4.6229957e-35
-0.1650000 -5.885820800000001e-35
-0.1640000 -6.7214669e-35
-0.1630000 -7.0021077e-35
-0.1620000 -6.6366222e-35
-0.1610000 -5.5752881e-35
-0.1600000 -3.8397004000000004e-35
-0.1590000 -1.5173161999999998e-35
-0.1580000 1.2431352999999998e-35
-0.1570000 4.2317513999999994e-35
-0.1560000 7.1844263e-35
-0.1550000 9.7991237e-35
-0.1540000 1.1779275e-34
-0.1530000 1.2844388e-34
-0.1520000 1.2766696e-34
-0.1510000 1.1398094e-34
-0.1500000 8.694006300000001e-35
-0.1490000 4.7340974000000004e-35
-0.1480000 -2.7120812e-36
-0.1470000 -5.9818938e-35
-0.1460000 -1.194891e-34
-0.1450000 -1.7642738e-34
-0.1440000 -2.2488761999999998e-34
-0.1430000 -2.5906218e-34
-0.1420000 -2.7382907e-34
-0.1410000 -2.652229e-34
-0.1400000 -2.3098742e-34
-0.1390000 -1.7096575e-34
-0.1380000 -8.741869299999999e-35
-0.1370000 1.4872031e-35
-0.1360000 1.2873729e-34
-0.1350000 2.4504272e-34
-0.1340000 3.532396e-34
-0.1330000 4.4218447e-34
-0.1320000 5.011439e-34
-0.1310000 5.2085459e-34
-0.1300000 4.9459667e-34
-0.1290000 4.1911446e-34
-0.1280000 2.9535429000000003e-34
-0.1270000 1.2893329e-34
-0.1260000 -6.986123e-35
-0.1250000 -2.8635657e-34
-0.1240000 -5.0239351e-34
-0.1230000 -6.9762662e-34
-0.1220000 -8.5115168e-34
-0.1210000 -9.434114199999999e-34
-0.1200000 -9.5819772e-34
-0.1190000 -8.8458877e-34
-0.1180000 -7.1863938e-34
-0.1170000 -4.6461109e-34
-0.1160000 -1.3556529e-34
-0.1150000 2.4674350000000003e-34
-0.1140000 6.5287655e-34
-0.1130000 1.0475627999999999e-33
-0.1120000 1.3922476e-33
-0.1110000 1.6483549000000002e-33
-0.1100000 1.7809112e-33
-0.1090000 1.7622679e-33
-0.1080000 1.5756047e-33
-0.1070000 1.2178247999999999e-33
-0.1060000 7.015343e-34
-0.1050000 5.5751361e-35
-0.1040000 -6.748195700000001e-34
-0.1030000 -1.4320875e-33
-0.1020000 -2.1483875000000002e-33
-0.1010000 -2.7516939e-33
-0.1000000 -3.1718431e-33
-9.8999999E-02 -3.3473309e-33
-9.7999997E-02 -3.2321384999999996e-33
-9.7000003E-02 -2.8018935e-33
-9.6000001E-02 -2.05876e-33
-9.4999999E-02 -1.0344055e-33
-9.3999997E-02 2.0939413e-34
-9.3000002E-02 1.5829489e-33
-9.2000000E-02 2.973786e-33
-9.0999998E-02 4.2543725999999997e-33
-9.0000004E-02 5.2922816e-33
-8.9000002E-02 5.9619971e-33
-8.8000000E-02 6.157465e-33
-8.6999997E-02 5.804312700000001e-33
-8.6000003E-02 4.8705495e-33
-8.5000001E-02 3.3745446999999996e-33
-8.3999999E-02 1.389263e-33
-8.2999997E-02 -9.5812726e-34
-8.2000002E-02 -3.4917494e-33
-8.1000000E-02 -5.9977406999999995e-33
-7.9999998E-02 -8.239734999999999e-33
-7.9000004E-02 -9.9782929e-33
-7.8000002E-02 -1.0992878e-32
-7.7000000E-02 -1.1104631000000002e-32
-7.5999998E-02 -1.0197907e-32
-7.5000003E-02 -8.238408e-33
-7.4000001E-02 -5.285833e-33
-7.2999999E-02 -1.4992318e-33
-7.1999997E-02 2.8663101e-33
-7.1000002E-02 7.472314499999999e-33
-7.0000000E-02 1.1918793e-32
-6.8999998E-02 1.577439e-32
-6.8000004E-02 1.8612921e-32
-6.7000002E-02 2.0053626e-32
-6.6000000E-02 1.980182e-32
-6.4999998E-02 1.7686183e-32
-6.4000003E-02 1.3688828e-32
-6.3000001E-02 7.9645293e-33
-6.1999999E-02 8.4606249e-34
-6.1000001E-02 -7.1664025e-33
-5.9999999E-02 -1.5432697e-32
-5.9000000E-02 -2.321619e-32
-5.7999998E-02 -2.9741231e-32
-5.7000000E-02 -3.4260745e-32
-5.6000002E-02 -3.6128814e-32
-5.5000000E-02 -3.4872073e-32
-5.4000001E-02 -3.0253126e-32
-5.2999999E-02 -2.2319194e-32
-5.2000001E-02 -1.14298e-32
-5.0999999E-02 1.7414213e-33
-5.0000001E-02 1.6233885e-32
-4.8999999E-02 3.0856889999999997e-32
-4.8000000E-02 4.4274177e-32
-4.6999998E-02 5.5111432e-32
-4.6000000E-02 6.207932599999999e-32
-4.5000002E-02 6.4102407e-32
-4.4000000E-02 6.044247299999999e-32
-4.3000001E-02 5.080443899999999e-32
-4.1999999E-02 3.5412857999999997e-32
-4.1000001E-02 1.5048792e-32
-3.9999999E-02 -8.9607911e-33
-3.9000001E-02 -3.4805373e-32
-3.7999999E-02 -6.0304876e-32
-3.7000000E-02 -8.3070459e-32
-3.5999998E-02 -1.0070231e-31
-3.5000000E-02 -1.1101026e-31
-3.4000002E-02 -1.1223913e-31
-3.3000000E-02 -1.0327862e-31
-3.2000002E-02 -8.3836533e-32
-3.0999999E-02 -5.4555207e-32
-2.9999999E-02 -1.7054366e-32
-2.8999999E-02 2.6111766e-32
-2.8000001E-02 7.158836399999999e-32
-2.7000001E-02 1.1544243e-31
-2.6000001E-02 1.5346282999999998e-31
-2.5000000E-02 1.8151847999999999e-31
-2.4000000E-02 1.9594806e-31
-2.3000000E-02 1.9394839e-31
-2.2000000E-02 1.7392567e-31
-2.1000000E-02 1.3577287e-31
-2.0000000E-02 8.103999499999999e-32
-1.8999999E-02 1.2969653e-32
-1.7999999E-02 -6.3619577e-32
-1.7000001E-02 -1.4260765e-31
-1.6000001E-02 -2.1699700999999997e-31
-1.5000000E-02 -2.7946274e-31
-1.4000000E-02 -3.2299187e-31
-1.3000000E-02 -3.4156196e-31
-1.2000000E-02 -3.3080118999999997e-31
-1.1000000E-02 -2.8856633999999997e-31
-9.9999998E-03 -2.1537736e-31
-8.9999996E-03 -1.1465283e-31
-8.0000004E-03 7.2964197e-33
-7.0000002E-03 1.4154048e-31
-6.0000001E-03 2.7707335e-31
-4.9999999E-03 4.0160445e-31
-4.0000002E-03 5.0255175e-31
-3.0000000E-03 5.6816653e-31
-2.0000001E-03 5.8870006e-31
-1.0000000E-03 5.5750931e-31
0.0000000E+00 4.7199345e-31
1.0000000E-03 3.3425773000000003e-31
2.0000001E-03 1.5141455000000001e-31
3.0000000E-03 -6.4543332e-32
4.0000002E-03 -2.9733081e-31
4.9999999E-03 -5.2741357e-31
6.0000001E-03 -7.3345815e-31
7.0000002E-03 -8.9409812e-31
8.0000004E-03 -9.898871e-31
8.9999996E-03 -1.0052788e-30
9.9999998E-03 -9.3045557e-31
1.1000000E-02 -7.6282222e-31
1.2000000E-02 -5.079933e-31
1.3000000E-02 -1.8013152e-31
1.4000000E-02 1.984606e-31
1.5000000E-02 5.9853535e-31
1.6000001E-02 9.8585207e-31
1.7000001E-02 1.3237862e-30
1.7999999E-02 1.576424e-30
1.8999999E-02 1.7119095e-30
2.0000000E-02 1.7057641e-30
2.1000000E-02 1.5438734e-30
2.2000000E-02 1.2248336e-30
2.3000000E-02 7.613798900000001e-31
2.4000000E-02 1.8067313000000002e-31
2.5000000E-02 -4.7669679e-31
2.6000001E-02 -1.1590296e-30
2.7000001E-02 -1.8070773e-30
2.8000001E-02 -2.3586513e-30
2.8999999E-02 -2.7539614e-30
2.9999999E-02 -2.9412726e-30
3.0999999E-02 -2.8824005999999997e-30
3.2000002E-02 -2.5575275e-30
3.3000000E-02 -1.9688380000000003e-30
3.4000002E-02 -1.142526e-30
3.5000000E-02 -1.2883143e-31
3.5999998E-02 1.0000916e-30
3.7000000E-02 2.1544939e-30
3.7999999E-02 3.2333635e-30
3.9000001E-02 4.1323919e-30
3.9999999E-02 4.7530185e-30
4.1000001E-02 5.0118401000000005e-30
4.1999999E-02 4.8495713e-30
4.3000001E-02 4.238711e-30
4.4000000E-02 3.189095e-30
4.5000002E-02 1.7506413e-30
4.6000000E-02 1.2768862e-32
4.6999998E-02 -1.8997661e-30
4.8000000E-02 -3.8345836e-30
4.8999999E-02 -5.6225828000000004e-30
5.0000001E-02 -7.0913542e-30
5.0999999E-02 -8.0801378e-30
5.2000001E-02 -8.4551299e-30
5.2999999E-02 -8.1238109e-30
5.4000001E-02 -7.0469299e-30
5.5000000E-02 -5.2468661000000006e-30
5.6000002E-02 -2.8113141e-30
5.7000000E-02 1.0845238e-31
5.7999998E-02 3.3050484e-30
5.9000000E-02 6.5280109e-30
5.9999999E-02 9.501714199999999e-30
6.1000001E-02 1.1946996e-29
6.1999999E-02 1.3604892e-29
6.3000001E-02 1.4260566e-29
6.4000003E-02 1.3765343e-29
6.4999998E-02 1.2054769e-29
6.6000000E-02 9.1608214e-30
6.7000002E-02 5.2167669e-30
6.8000004E-02 4.5371551e-31
6.8999998E-02 -4.8113883e-30
7.0000000E-02 -1.0195861000000001e-29
7.1000002E-02 -1.5278213e-29
7.1999997E-02 -1.9629975e-29
7.2999999E-02 -2.2849903e-29
7.4000001E-02 -2.4597678000000002e-29
7.5000003E-02 -2.4624099999999998e-29
7.5999998E-02 -2.2794965e-29
7.7000000E-02 -1.9106185e-29
7.8000002E-02 -1.3688531000000002e-29
7.9000004E-02 -6.801222200000001e-30
7.9999998E-02 1.185289e-30
8.1000000E-02 9.8159444e-30
8.2000002E-02 1.8584624e-29
8.2999997E-02 2.6971332e-29
8.3999999E-02 3.4479158e-29
8.5000001E-02 4.0667036000000006e-29
8.6000003E-02 4.5174558e-29
8.6999997E-02 4.7735942000000003e-29
8.8000000E-02 4.8181294e-29
8.9000002E-02 4.6425026e-29
9.0000004E-02 4.2442902000000004e-29
9.0999998E-02 3.6241086e-29
9.2000000E-02 2.7822209e-29
9.3000002E-02 1.7154767e-29
9.3999997E-02 4.1528987e-30
9.4999999E-02 -1.1326452000000001e-29
9.6000001E-02 -2.9462889e-29
9.7000003E-02 -5.0424231e-29
9.7999997E-02 -7.428907500000001e-29
9.8999999E-02 -1.0094241e-28
0.1000000 -1.2995062e-28
0.1010000 -1.6042656e-28
0.1020000 -1.9089962e-28
0.1030000 -2.1920925e-28
0.1040000 -2.4244266e-28
0.1050000 -2.5693854000000002e-28
0.1060000 -2.5837689e-28
0.1070000 -2.4197205e-28
0.1080000 -2.0277935999999997e-28
0.1090000 -1.3611785e-28
0.1100000 -3.8100675e-29
0.1110000 9.3747574e-29
0.1120000 2.5982021e-28
0.1130000 4.5775127000000005e-28
0.1140000 6.817906400000001e-28
0.1150000 9.2229919e-28
0.1160000 1.1654381e-27
0.1170000 1.3931273999999999e-27
0.1180000 1.5833422e-27
0.1190000 1.7108063e-27
0.1200000 1.7481225e-27
0.1210000 1.6673532e-27
0.1220000 1.4420350999999999e-27
0.1230000 1.0495726e-27
0.1240000 4.7391776e-28
0.1250000 -2.9160016000000002e-28
0.1260000 -1.2414686e-27
0.1270000 -2.3554194e-27
0.1280000 -3.5963259999999996e-27
0.1290000 -4.9088214e-27
0.1300000 -6.2188916e-27
0.1310000 -7.4346782e-27
0.1320000 -8.4486984e-27
0.1330000 -9.1416281e-27
0.1340000 -9.3877198e-27
0.1350000 -9.0618434e-27
0.1360000 -8.0480159e-27
0.1370000 -6.249169599999999e-27
0.1380000 -3.5977855e-27
0.1390000 -6.6875928e-29
0.1400000 4.319306e-27
0.1410000 9.4755723e-27
0.1420000 1.5247933e-26
0.1430000 2.1408421e-26
0.1440000 2.7653472e-26
0.1450000 3.3606688e-26
0.1460000 3.8826668e-26
0.1470000 4.2820491e-26
0.1480000 4.5063111000000007e-26
0.1490000 4.5022753e-26
0.1500000 4.2191901e-26
0.1510000 3.6123219e-26
0.1520000 2.6469206e-26
0.1530000 1.3024023e-26
0.1540000 -4.2345656e-27
0.1550000 -2.5105561e-26
0.1560000 -4.9130174e-26
0.1570000 -7.5565364e-26
0.1580000 -1.033686e-25
0.1590000 -1.3119695000000002e-25
0.1600000 -1.5742334e-25
0.1610000 -1.8017251999999998e-25
0.1620000 -1.9737839e-25
0.1630000 -2.0686385000000002e-25
0.1640000 -2.0644276e-25
0.1650000 -1.9404281999999998e-25
0.1660000 -1.6784636999999999e-25
0.1670000 -1.2644473000000001e-25
0.1680000 -6.8999965e-26
0.1690000 4.5933441e-27
0.1700000 9.3555581e-26
0.1710000 1.9608893999999999e-25
0.1720000 3.0927467e-25
0.1730000 4.2901249e-25
0.1740000 5.5001316e-25
0.1750000 6.6585515e-25
0.1760000 7.6911388e-25
0.1770000 8.515711900000001e-25
0.1780000 9.0450737e-25
0.1790000 9.190765000000001e-25
0.1800000 8.867601599999999e-25
0.1810000 7.9988932e-25
0.1820000 6.5221917999999995e-25
0.1830000 4.395363100000001e-25
0.1840000 1.6027152e-25
0.1850000 -1.8391319e-25
0.1860000 -5.8759915e-25
0.1870000 -1.0411858e-24
0.1880000 -1.5306061999999998e-24
0.1890000 -2.0372237e-24
0.1900000 -2.537948e-24
0.1910000 -3.0056013e-24
0.1920000 -3.4095652999999996e-24
0.1930000 -3.7167191e-24
0.1940000 -3.8926767e-24
0.1950000 -3.9033109000000006e-24
0.1960000 -3.7165373e-24
0.1970000 -3.3043128e-24
0.1980000 -2.6447858999999997e-24
0.1990000 -1.7245177e-24
0.2000000 -5.4067413e-25
0.2010000 8.969251399999999e-25
0.2020000 2.5640249e-24
0.2030000 4.4205553e-24
0.2040000 6.409790700000001e-24
0.2050000 8.458177100000001e-24
0.2060000 1.0475956e-23
0.2070000 1.2358675e-23
0.2080000 1.398968e-23
0.2090000 1.5243621e-23
0.2100000 1.5990966e-23
0.2110000 1.6103497e-23
0.2120000 1.5460673e-23
0.2130000 1.3956707e-23
0.2140000 1.1508143e-23
0.2150000 8.061658e-24
0.2160000 3.6017614e-24
0.2170000 -1.8419844000000002e-24
0.2180000 -8.1886375e-24
0.2190000 -1.530088e-23
0.2200000 -2.2981806e-23
0.2210000 -3.0973920999999996e-23
0.2220000 -3.8960775e-23
0.2230000 -4.6571566999999996e-23
0.2240000 -5.3389012e-23
0.2250000 -5.8960598e-23
0.2260000 -6.2813345e-23
0.2270000 -6.4471876e-23
0.2280000 -6.3479588e-23
0.2290000 -5.9422451e-23
0.2300000 -5.1954749e-23
0.2310000 -4.0825994999999997e-23
0.2320000 -2.5907933000000003e-23
0.2330000 -7.2204901e-24
0.2340000 1.504466e-23
0.2350000 4.0504361e-23
0.2360000 6.8569516e-23
0.2370000 9.8437407e-23
0.2380000 1.2909222e-22
0.2390000 1.5931497e-22
0.2400000 1.8770397e-22
0.2410000 2.1270659999999997e-22
0.2420000 2.3266261000000003e-22
0.2430000 2.4585907000000003e-22
0.2440000 2.5059636e-22
0.2450000 2.4526384000000002e-22
0.2460000 2.2842383000000003e-22
0.2470000 1.9890112000000001e-22
0.2480000 1.5587533e-22
0.2490000 9.8972392e-23
0.2500000 2.8351242e-23
0.2510000 -5.521884299999999e-23
0.2520000 -1.5029493e-22
0.2530000 -2.5471598999999996e-22
0.2540000 -3.6558197e-22
0.2550000 -4.7926108e-22
0.2560000 -5.9142886e-22
0.2570000 -6.971424099999999e-22
0.2580000 -7.9095178e-22
0.2590000 -8.6704941e-22
0.2600000 -9.1945706e-22
0.2610000 -9.4224773e-22
0.2620000 -9.297987899999999e-22
0.2630000 -8.7707023e-22
0.2640000 -7.799e-22
0.2650000 -6.3530728e-22
0.2660000 -4.4179181e-22
0.2670000 -1.9961693e-22
0.2680000 8.8937944e-23
0.2690000 4.1936974000000004e-22
0.2700000 7.8480379e-22
0.2710000 1.1759203e-21
0.2720000 1.5809684e-21
0.2730000 1.9858792e-21
0.2740000 2.3744879e-21
0.2750000 2.7288709e-21
0.2760000 3.0298002e-21
0.2770000 3.2573146000000004e-21
0.2780000 3.3914001e-21
0.2790000 3.4127675e-21
0.2800000 3.3037119e-21
0.2810000 3.0490313e-21
0.2820000 2.6369755e-21
0.2830000 2.0601942e-21
0.2840000 1.3166469999999999e-21
0.2850000 4.1043627999999996e-22
0.2860000 -6.4748137000000005e-22
0.2870000 -1.8387461e-21
0.2880000 -3.1372528e-21
0.2890000 -4.5090564e-21
0.2900000 -5.9125611e-21
0.2910000 -7.2990245e-21
0.2920000 -8.613401800000001e-21
0.2930000 -9.7955421e-21
0.2940000 -1.0781738999999999e-20
0.2950000 -1.1506633999999999e-20
0.2960000 -1.1905432999999998e-20
0.2970000 -1.1916412000000001e-20
0.2980000 -1.148365e-20
0.2990000 -1.0559929e-20
0.3000000 -9.1096944e-21
0.3010000 -7.1120026e-21
0.3020000 -4.5633249e-21
0.3030000 -1.4800954000000001e-21
0.3040000 2.0991305e-21
0.3050000 6.1120381e-21
0.3060000 1.047157e-20
0.3070000 1.5065719999999998e-20
0.3080000 1.9758227e-20
0.3090000 2.4390256e-20
0.3100000 2.8783162e-20
0.3110000 3.274235e-20
0.3120000 3.6062293e-20
0.3130000 3.8532632e-20
0.3140000 3.9945309e-20
0.3150000 4.0102621e-20
0.3160000 3.8826e-20
0.3170000 3.5965295e-20
0.3180000 3.1408299e-20
0.3190000 2.5090171999999998e-20
0.3200000 1.7002389e-20
0.3210000 7.2008214e-21
0.3220000 -4.1875037e-21
0.3230000 -1.6959408e-20
0.3240000 -3.0832758e-20
0.3250000 -4.544632e-20
0.3260000 -6.0362601e-20
0.3270000 -7.507405199999999e-20
0.3280000 -8.9012833e-20
0.3290000 -1.0156431000000001e-19
0.3300000 -1.120842e-19
0.3310000 -1.1991935999999999e-19
0.3320000 -1.2443168e-19
0.3330000 -1.250249e-19
0.3340000 -1.211733e-19
0.3350000 -1.1245170999999998e-19
0.3360000 -9.856562799999999e-20
0.3370000 -7.9380233e-20
0.3380000 -5.4947032e-20
0.3390000 -2.5526638000000002e-20
0.3400000 8.3937949e-21
0.3410000 4.6089985000000003e-20
0.3420000 8.6598207e-20
0.3430000 1.2872251000000001e-19
0.3440000 1.7105255e-19
0.3450000 2.1199278e-19
0.3460000 2.4980344e-19
0.3470000 2.8265315e-19
0.3480000 3.0868274e-19
0.3490000 3.2607891999999998e-19
0.3500000 3.331562e-19
0.3510000 3.2844462e-19
0.3520000 3.1078022000000003e-19
0.3530000 2.7939489e-19
0.3540000 2.3400132e-19
0.3550000 1.7486869e-19
0.3560000 1.0288453e-19
0.3570000 1.9597708e-20
0.3580000 -7.2761814e-20
0.3590000 -1.7129095e-19
0.3600000 -2.7245278e-19
0.3610000 -3.7214992999999995e-19
0.3620000 -4.658339899999999e-19
0.3630000 -5.486508899999999e-19
0.3640000 -6.1562146e-19
0.3650000 -6.6185382e-19
0.3660000 -6.8278283e-19
0.3670000 -6.7442968e-19
0.3680000 -6.3367265e-19
0.3690000 -5.5851865e-19
0.3700000 -4.4836275e-19
0.3710000 -3.0422237e-19
0.3720000 -1.2893128e-19
0.3730000 7.2721636e-20
0.3740000 2.9392365e-19
0.3750000 5.2585362e-19
0.3760000 7.577937299999999e-19
0.3770000 9.7734782e-19
0.3780000 1.1707722e-18
0.3790000 1.3234228000000001e-18
0.3800000 1.420315e-18
0.3810000 1.4467895999999998e-18
0.3820000 1.3892715999999999e-18
0.3830000 1.2361011e-18
0.3840000 9.7841128e-19
0.3850000 6.1102216e-19
0.3860000 1.3331054e-19
0.3870000 -4.4998407e-19
0.3880000 -1.1280648e-18
0.3890000 -1.8835418e-18
0.3900000 -2.6921053e-18
0.3910000 -3.5224535999999996e-18
0.3920000 -4.3365212e-18
0.3930000 -5.0900430000000005e-18
0.3940000 -5.733486700000001e-18
0.3950000 -6.2133678000000005e-18
0.3960000 -6.4739542999999994e-18
0.3970000 -6.4593518999999996e-18
0.3980000 -6.1159369e-18
0.3990000 -5.3950933e-18
0.4000000 -4.2561868e-18
0.4010000 -2.6696899e-18
0.4020000 -6.2035089e-19
0.4030000 1.8897140999999998e-18
0.4040000 4.8381464e-18
0.4050000 8.1798353e-18
0.4060000 1.1844931999999999e-17
0.4070000 1.5737548e-17
0.4080000 1.9735299e-17
0.4090000 2.3689825e-17
0.4100000 2.7428438e-17
0.4110000 3.0756984e-17
0.4120000 3.3464008e-17
0.4130000 3.5326226999999997e-17
0.4140000 3.6115347e-17
0.4150000 3.5606108e-17
0.4160000 3.3585472000000005e-17
0.4170000 2.9862745e-17
0.4180000 2.4280438999999997e-17
0.4190000 1.6725512e-17
0.4200000 7.1406657e-18
0.4210000 -4.4647009000000005e-18
0.4220000 -1.8004371e-17
0.4230000 -3.3306476e-17
0.4240000 -5.0106476000000003e-17
0.4250000 -6.804244e-17
0.4260000 -8.6653151e-17
0.4270000 -1.0537947e-16
0.4280000 -1.2356939e-16
0.4290000 -1.404871e-16
0.4300000 -1.5532631e-16
0.4310000 -1.6722792000000001e-16
0.4320000 -1.7530204999999998e-16
0.4330000 -1.7865432e-16
0.4340000 -1.7641587000000002e-16
0.4350000 -1.6777684e-16
0.4360000 -1.5202242e-16
0.4370000 -1.2857077e-16
0.4380000 -9.701167e-17
0.4390000 -5.7144713e-17
0.4400000 -9.0157814e-18
0.4410000 4.7049677e-17
0.4420000 1.1041808e-16
0.4430000 1.8012534e-16
0.4440000 2.5486237e-16
0.4450000 3.3296966e-16
0.4460000 4.1244255e-16
0.4470000 4.909482e-16
0.4480000 5.6585519e-16
0.4490000 6.342765899999999e-16
0.4500000 6.931263599999999e-16
0.4510000 7.391896100000001e-16
0.4520000 7.6920543e-16
0.4530000 7.7996217e-16
0.4540000 7.684029e-16
0.4550000 7.3173927e-16
0.4560000 6.6757194e-16
0.4570000 5.7401334e-16
0.4580000 4.498108899999999e-16
0.4590000 2.9446566999999997e-16
0.4600000 1.0834324000000001e-16
0.4610000 -1.0722795e-16
0.4620000 -3.4987486e-16
0.4630000 -6.1611923e-16
0.4640000 -9.013423200000001e-16
0.4650000 -1.1997787e-15
0.4660000 -1.5045431e-15
0.4670000 -1.8076926e-15
0.4680000 -2.1003266e-15
0.4690000 -2.3727266e-15
0.4700000 -2.6145353e-15
0.4710000 -2.814974e-15
0.4720000 -2.9630983e-15
0.4730000 -3.0480854e-15
0.4740000 -3.0595538e-15
0.4750000 -2.9879027999999998e-15
0.4760000 -2.8246719000000003e-15
0.4770000 -2.5629070999999998e-15
0.4780000 -2.1975252e-15
0.4790000 -1.725669e-15
0.4800000 -1.1470393000000001e-15
0.4810000 -4.641933699999999e-16
0.4820000 3.1720118e-16
0.4830000 1.1881697e-15
0.4840000 2.1363013e-15
0.4850000 3.1456984e-15
0.4860000 4.1970135e-15
0.4870000 5.2675818e-15
0.4880000 6.3316553e-15
0.4890000 7.3607441e-15
0.4900000 8.3240628e-15
0.4910000 9.1890846e-15
0.4920000 9.9221989e-15
0.4930000 1.0489461e-14
0.4940000 1.0857431e-14
0.4950000 1.0994081e-14
0.4960000 1.0869759e-14
0.4970000 1.0458193e-14
0.4980000 9.7375e-15
0.4990000 8.6911927e-15
0.5000000 7.3091466e-15
0.5010000 5.5885010000000006e-15
0.5020000 3.534469e-15
0.5030000 1.1610231999999999e-15
0.5040000 -1.508568e-15
0.5050000 -4.4413832e-15
0.5060000 -7.5946933e-15
0.5070000 -1.0916032e-14
0.5080000 -1.4343509999999998e-14
0.5090000 -1.7806389e-14
0.5100000 -2.1225919e-14
0.5110000 -2.4516455e-14
0.5120000 -2.7586831e-14
0.5130000 -3.0341996e-14
0.5140000 -3.2684894e-14
0.5150000 -3.4518565e-14
0.5160000 -3.5748414e-14
0.5170000 -3.6284652e-14
0.5180000 -3.6044831e-14
0.5190000 -3.4956422e-14
0.5200000 -3.295941e-14
0.5210000 -3.0008805000000003e-14
0.5220000 -2.6077040000000004e-14
0.5230000 -2.1156165e-14
0.5240000 -1.5259794000000002e-14
0.5250000 -8.4247154e-15
0.5260000 -7.121174700000001e-16
0.5270000 7.7916331e-15
0.5280000 1.6974712e-14
0.5290000 2.6700106000000002e-14
0.5300000 3.6806467e-14
0.5310000 4.7109573999999995e-14
0.5320000 5.7404413e-14
0.5330000 6.74679e-14
0.5340000 7.70622e-14
0.5350000 8.5938645e-14
0.5360000 9.3842177e-14
0.5370000 1.005163e-13
0.5380000 1.0570846e-13
0.5390000 1.0917573e-13
0.5400000 1.1069069000000001e-13
0.5410000 1.1004756e-13
0.5420000 1.0706816999999999e-13
0.5430000 1.0160793e-13
0.5440000 9.356147e-14
0.5450000 8.286788599999999e-14
0.5460000 6.951549599999999e-14
0.5470000 5.354586e-14
0.5480000 3.5057028999999996e-14
0.5490000 1.4205873999999998e-14
0.5500000 -8.7906416e-15
0.5510000 -3.3655303e-14
0.5520000 -6.0051703e-14
0.5530000 -8.7586558e-14
0.5540000 -1.1581332e-13
0.5550000 -1.4423713e-13
0.5560000 -1.7232099e-13
0.5570000 -1.9949328e-13
0.5580000 -2.2515639e-13
0.5590000 -2.4869643e-13
0.5600000 -2.6949397000000003e-13
0.5610000 -2.8693548e-13
0.5620000 -3.0042548e-13
0.5630000 -3.0939905e-13
0.5640000 -3.1333466000000003e-13
0.5650000 -3.1176686999999996e-13
0.5660000 -3.0429879e-13
0.5670000 -2.9061408000000003e-13
0.5680000 -2.7048818e-13
0.5690000 -2.4379839999999997e-13
0.5700000 -2.1053292e-13
0.5710000 -1.7079814999999998e-13
0.5720000 -1.2482441e-13
0.5730000 -7.2969728e-14
0.5740000 -1.5721523e-14
0.5750000 4.6303940000000006e-14
0.5760000 1.1236438999999999e-13
0.5770000 1.8159685e-13
0.5780000 2.5302524e-13
0.5790000 3.255705e-13
0.5800000 3.9806301e-13
0.5810000 4.6925723e-13
0.5820000 5.3784843e-13
0.5830000 6.024913599999999e-13
0.5840000 6.618205999999999e-13
0.5850000 7.144721200000001e-13
0.5860000 7.5910618e-13
0.5870000 7.9443085e-13
0.5880000 8.1922596e-13
0.5890000 8.32367e-13
0.5900000 8.3284862e-13
0.5910000 8.1980761e-13
0.5920000 7.925441599999999e-13
0.5930000 7.505420900000001e-13
0.5940000 6.9348692e-13
0.5950000 6.2128134e-13
0.5960000 5.3405842e-13
0.5970000 4.3219162e-13
0.5980000 3.1630154e-13
0.5990000 1.8725946e-13
0.6000000 4.6186907000000005e-14
0.6010000 -1.0554822e-13
0.6020000 -2.6633954e-13
0.6030000 -4.3435367e-13
0.6040000 -6.075458199999999e-13
0.6050000 -7.8367869e-13
0.6060000 -9.6034495e-13
0.6070000 -1.1349932e-12
0.6080000 -1.3049568e-12
0.6090000 -1.4674851e-12
0.6100000 -1.6197774e-12
0.6110000 -1.7590188000000002e-12
0.6120000 -1.8824173999999997e-12
0.6130000 -1.9872425e-12
0.6140000 -2.0708636e-12
0.6150000 -2.1307891e-12
0.6160000 -2.1647057e-12
0.6170000 -2.1705152e-12
0.6180000 -2.1463717e-12
0.6190000 -2.0907163e-12
0.6200000 -2.0023095e-12
0.6210000 -1.8802614e-12
0.6220000 -1.7240586999999999e-12
0.6230000 -1.5335891999999999e-12
0.6240000 -1.3091619e-12
0.6250000 -1.0515238e-12
0.6260000 -7.6187285e-13
0.6270000 -4.4186647e-13
0.6280000 -9.362631e-14
0.6290000 2.8026179e-13
0.6300000 6.7675192e-13
0.6310000 1.0923471e-12
0.6320000 1.5231121e-12
0.6330000 1.9646916e-12
0.6340000 2.412332e-12
0.6350000 2.8609089999999996e-12
0.6360000 3.3049579e-12
0.6370000 3.7387109000000004e-12
0.6380000 4.1561369e-12
0.6390000 4.5509867e-12
0.6400000 4.9168433e-12
0.6410000 5.2471767e-12
0.6420000 5.5354027e-12
0.6430000 5.774947299999999e-12
0.6440000 5.9593172e-12
0.6450000 6.0821709e-12
0.6460000 6.137398799999999e-12
0.6470000 6.119207199999999e-12
0.6480000 6.022204400000001e-12
0.6490000 5.8414916e-12
0.6500000 5.5727599e-12
0.6510000 5.2123877e-12
0.6520000 4.7575407999999996e-12
0.6530000 4.2062755e-12
0.6540000 3.557641e-12
0.6550000 2.8117811e-12
0.6560000 1.9700340999999998e-12
0.6570000 1.0350289e-12
0.6580000 1.0773989999999999e-14
0.6590000 -1.097259e-12
0.6600000 -2.2820641e-12
0.6610000 -3.5350408e-12
0.6620000 -4.8459499999999996e-12
0.6630000 -6.2028873e-12
0.6640000 -7.5922755e-12
0.6650000 -8.9988835e-12
0.6660000 -1.0405868e-11
0.6670000 -1.1794844e-11
0.6680000 -1.3145991e-11
0.6690000 -1.4438181e-11
0.6700000 -1.5649156e-11
0.6710000 -1.6755731e-11
0.6720000 -1.7734032e-11
0.6730000 -1.8559780999999998e-11
0.6740000 -1.9208608e-11
0.6750000 -1.9656401e-11
0.6760000 -1.9879687e-11
0.6770000 -1.9856046000000002e-11
0.6780000 -1.9564545e-11
0.6790000 -1.8986193e-11
0.6800000 -1.8104413000000002e-11
0.6810000 -1.6905516e-11
0.6820000 -1.5379177e-11
0.6830000 -1.3518902999999999e-11
0.6840000 -1.1322474e-11
0.6850000 -8.7923626e-12
0.6860000 -5.9361071999999994e-12
0.6870000 -2.7666407e-12
0.6880000 6.9744574e-13
0.6890000 4.4317106e-12
0.6900000 8.405750299999999e-12
0.6910000 1.2583177e-11
0.6920000 1.6921699e-11
0.6930000 2.1373302e-11
0.6940000 2.5884541e-11
0.6950000 3.0396952e-11
0.6960000 3.4847572e-11
0.6970000 3.9169576e-11
0.6980000 4.3293022e-11
0.6990000 4.714570200000001e-11
0.7000000 5.0654098999999995e-11
0.7010000 5.3744406e-11
0.7020000 5.6343645000000007e-11
0.7030000 5.8380823e-11
0.7040000 5.9788123e-11
0.7050000 6.0502146e-11
0.7060000 6.0465109e-11
0.7070000 5.9626051e-11
0.7080000 5.7941981e-11
0.7090000 5.5378971e-11
0.7100000 5.191314e-11
0.7110000 4.7531548e-11
0.7120000 4.2232946e-11
0.7130000 3.602841e-11
0.7140000 2.8941776999999997e-11
0.7150000 2.1009948e-11
0.7160000 1.2282987e-11
0.7170000 2.8240573e-12
0.7180000 -7.290844200000001e-12
0.7190000 -1.7973317e-11
0.7200000 -2.9123169e-11
0.7210000 -4.06292e-11
0.7220000 -5.2370125e-11
0.7230000 -6.4215647e-11
0.7240000 -7.6027655e-11
0.7250000 -8.766153e-11
0.7260000 -9.896751400000001e-11
0.7270000 -1.0979218999999999e-10
0.7280000 -1.1997998e-10
0.7290000 -1.2937472e-10
0.7300000 -1.3782123e-10
0.7310000 -1.4516689e-10
0.7320000 -1.5126323e-10
0.7330000 -1.5596757e-10
0.7340000 -1.5914458999999998e-10
0.7350000 -1.6066793e-10
0.7360000 -1.6042175e-10
0.7370000 -1.5830235999999998e-10
0.7380000 -1.5421979e-10
0.7390000 -1.4809939e-10
0.7400000 -1.3988347e-10
0.7410000 -1.2953289999999998e-10
0.7420000 -1.1702871e-10
0.7430000 -1.0237376e-10
0.7440000 -8.559429200000001e-11
0.7450000 -6.6741475e-11
0.7460000 -4.5892885e-11
0.7470000 -2.3153867e-11
0.7480000 1.3412877e-12
0.7490000 2.7428353e-11
0.7500000 5.4912466e-11
0.7510000 8.3567756e-11
0.7520000 1.1313739000000001e-10
0.7530000 1.4333406e-10
0.7540000 1.7384108e-10
0.7550000 2.0431397e-10
0.7560000 2.3438285e-10
0.7570000 2.6365531e-10
0.7580000 2.9172032e-10
0.7590000 3.1815251e-10
0.7600000 3.4251746e-10
0.7610000 3.6437754e-10
0.7620000 3.8329838e-10
0.7630000 3.9885595e-10
0.7640000 4.1064391000000004e-10
0.7650000 4.1828155999999995e-10
0.7660000 4.2142153e-10
0.7670000 4.1975772000000003e-10
0.7680000 4.1303285e-10
0.7690000 4.0104556e-10
0.7700000 3.8365691e-10
0.7710000 3.607959e-10
0.7720000 3.3246405e-10
0.7730000 2.9873853e-10
0.7740000 2.5977404e-10
0.7750000 2.1580298e-10
0.7760000 1.6713416e-10
0.7770000 1.1414967999999998e-10
0.7780000 5.7300323e-11
0.7790000 -2.9007833e-12
0.7800000 -6.5885838e-11
0.7810000 -1.3104137e-10
0.7820000 -1.9771819000000002e-10
0.7830000 -2.6524215e-10
0.7840000 -3.3292521999999996e-10
0.7850000 -4.0007667e-10
0.7860000 -4.660137700000001e-10
0.7870000 -5.3007186e-10
0.7880000 -5.916133e-10
0.7890000 -6.5003484e-10
0.7900000 -7.0477318e-10
0.7910000 -7.553086600000001e-10
0.7920000 -8.0116651e-10
0.7930000 -8.419158600000001e-10
0.7940000 -8.7716648e-10
0.7950000 -9.0656319e-10
0.7960000 -9.2977848e-10
0.7970000 -9.4650338e-10
0.7980000 -9.564372699999999e-10
0.7990000 -9.5927693e-10
0.8000000 -9.5470576e-10
0.8010000 -9.423838400000002e-10
0.8020000 -9.2193935e-10
0.8030000 -8.9296218e-10
0.8040000 -8.5500105e-10
0.8050000 -8.075639100000001e-10
0.8060000 -7.501230499999999e-10
0.8070000 -6.8212519e-10
0.8080000 -6.0300649e-10
0.8090000 -5.1221349e-10
0.8100000 -4.0922919999999994e-10
0.8110000 -2.9360449e-10
0.8120000 -1.6499397e-10
0.8130000 -2.3196053e-11
0.8140000 1.3180444e-10
0.8150000 2.9979192000000003e-10
0.8160000 4.8027563e-10
0.8170000 6.7244691e-10
0.8180000 8.751397199999999e-10
0.8190000 1.0867967e-09
0.8200000 1.3054425e-09
0.8210000 1.5286661e-09
0.8220000 1.7536146e-09
0.8230000 1.9769996e-09
0.8240000 2.1951174e-09
0.8250000 2.4038839e-09
0.8260000 2.5988868999999997e-09
0.8270000 2.7754523000000003e-09
0.8280000 2.9287274e-09
0.8290000 3.0537780999999996e-09
0.8300000 3.1457e-09
0.8310000 3.1997405e-09
0.8320000 3.2114301e-09
0.8330000 3.1767183e-09
0.8340000 3.0921137e-09
0.8350000 2.9548211e-09
0.8360000 2.7628716999999997e-09
0.8370000 2.5152463e-09
0.8380000 2.2119808e-09
0.8390000 1.8542546000000001e-09
0.8400000 1.4444556e-09
0.8410000 9.8621875e-10
0.8420000 4.8443502e-10
0.8430000 -5.4772018e-11
0.8440000 -6.2410303e-10
0.8450000 -1.2151745e-09
0.8460000 -1.8186444e-09
0.8470000 -2.4243713e-09
0.8480000 -3.0216035e-09
0.8490000 -3.5991956e-09
0.8500000 -4.1458493e-09
0.8510000 -4.6503683e-09
0.8520000 -5.1019285999999995e-09
0.8530000 -5.4903498000000005e-09
0.8540000 -5.8063644e-09
0.8550000 -6.0418767e-09
0.8560000 -6.1902018e-09
0.8570000 -6.2462799e-09
0.8580000 -6.2068531e-09
0.8590000 -6.070607899999999e-09
0.8600000 -5.838265299999999e-09
0.8610000 -5.5126237e-09
0.8620000 -5.0985462e-09
0.8630000 -4.602892e-09
0.8640000 -4.0343923e-09
0.8650000 -3.4034709000000003e-09
0.8660000 -2.722012e-09
0.8670000 -2.0030831e-09
0.8680000 -1.2606164e-09
0.8690000 -5.0905851e-10
0.8700000 2.3700254e-10
0.8710000 9.632233399999999e-10
0.8720000 1.6558916e-09
0.8730000 2.3023022999999997e-09
0.8740000 2.8911122e-09
0.8750000 3.4126594000000003e-09
0.8760000 3.859239e-09
0.8770000 4.2253232e-09
0.8780000 4.5077192e-09
0.8790000 4.7056560000000004e-09
0.8800000 4.8207983e-09
0.8810000 4.8571796e-09
0.8820000 4.8210616e-09
0.8830000 4.7207155e-09
0.8840000 4.5661346e-09
0.8850000 4.3686835e-09
0.8860000 4.1406937e-09
0.8870000 3.895017599999999e-09
0.8880000 3.6445571999999996e-09
0.8890000 3.4017764e-09
0.8900000 3.1782195e-09
0.8910000 2.9840502000000003e-09
0.8920000 2.8276253e-09
0.8930000 2.7151233e-09
0.8940000 2.6502399e-09
0.8950000 2.6339654e-09
0.8960000 2.6644539000000002e-09
0.8970000 2.7369934e-09
0.8980000 2.8440836e-09
0.8990000 2.9756201e-09
0.9000000 3.1191871999999998e-09
0.9010000 3.2604523e-09
0.9020000 3.3836538e-09
0.9030000 3.4721694e-09
0.9040000 3.5091492e-09
0.9050000 3.4781969e-09
0.9060000 3.3640736e-09
0.9070000 3.1534069999999996e-09
0.9080000 2.8353766e-09
0.9090000 2.4023518e-09
0.9100000 1.8504602e-09
0.9110000 1.1800589e-09
0.9120000 3.9609011e-10
0.9130000 -4.9169935e-10
0.9140000 -1.4686901e-09
0.9150000 -2.5154856000000002e-09
0.9160000 -3.6081766e-09
0.9170000 -4.7187799e-09
0.9180000 -5.8158419e-09
0.9190000 -6.8652056e-09
0.9200000 -7.8309206e-09
0.9210000 -8.6762764e-09
0.9220000 -9.3649401e-09
0.9230000 -9.8621611e-09
0.9240000 -1.0136015e-08
0.9250000 -1.0158648e-08
0.9260000 -9.9074866e-09
0.9270000 -9.3663674e-09
0.9280000 -8.5265565e-09
0.9290000 -7.3876141e-09
0.9300000 -5.9580708e-09
0.9310000 -4.2558873e-09
0.9320000 -2.3086649e-09
0.9330000 -1.5359309e-10
0.9340000 2.1628857e-09
0.9350000 4.5856988e-09
0.9360000 7.0520534000000005e-09
0.9370000 9.4926213e-09
0.9380000 1.1832987000000002e-08
0.9390000 1.3995331e-08
0.9400000 1.5900305e-08
0.9410000 1.7469079999999998e-08
0.9420000 1.8625503999999998e-08
0.9430000 1.9298313e-08
0.9440000 1.9423359e-08
0.9450000 1.8945777e-08
0.9460000 1.7822045e-08
0.9470000 1.6021864e-08
0.9480000 1.3529819e-08
0.9490000 1.0346742e-08
0.9500000 6.4907614e-09
0.9510000 1.9979685000000002e-09
0.9520000 -3.0773209999999998e-09
0.9530000 -8.662733e-09
0.9540000 -1.4668444e-08
0.9550000 -2.0988239e-08
0.9560000 -2.7501007e-08
0.9570000 -3.4072659e-08
0.9580000 -4.0558423e-08
0.9590000 -4.6805508999999995e-08
0.9600000 -5.265605700000001e-08
0.9610000 -5.7950321999999996e-08
0.9620000 -6.2530048e-08
0.9630000 -6.624192299999999e-08
0.9640000 -6.8941081e-08
0.9650000 -7.0494527e-08
0.9660000 -7.0784462e-08
0.9670000 -6.971136399999999e-08
0.9680000 -6.719682600000001e-08
0.9690000 -6.3186023e-08
0.9700000 -5.7649796000000005e-08
0.9710000 -5.0586241e-08
0.9720000 -4.2021842e-08
0.9730000 -3.2012057e-08
0.9740000 -2.0641353e-08
0.9750000 -8.022702600000001e-09
0.9760000 5.7034637e-09
0.9770000 2.0370844e-08
0.9780000 3.578933e-08
0.9790000 5.174754000000001e-08
0.9800000 6.8015737e-08
0.9810000 8.4349122e-08
0.9820000 1.0049136999999999e-07
0.9830000 1.1617839000000001e-07
0.9840000 1.3114225e-07
0.9850000 1.4511512e-07
0.9860000 1.5783321e-07
0.9870000 1.6904067e-07
0.9880000 1.7849329e-07
0.9890000 1.85962e-07
0.9900000 1.9123615999999998e-07
0.9910000 1.9412645000000002e-07
0.9920000 1.9446743999999997e-07
0.9930000 1.9211985e-07
0.9940000 1.8697233e-07
0.9950000 1.7894283e-07
0.9960000 1.6797962e-07
0.9970000 1.5406183e-07
0.9980000 1.3719966e-07
0.9990000 1.1743414e-07
1.000000 9.4836561e-08
1.001000 6.9507611e-08
1.002000 4.1576134e-08
1.003000 1.1197647e-08
1.004000 -2.1447411e-08
1.005000 -5.6155652e-08
1.006000 -9.270294499999999e-08
1.007000 -1.3084677e-07
1.008000 -1.703288e-07
1.009000 -2.1087758e-07
1.010000 -2.5221147e-07
1.011000 -2.9404166e-07
1.012000 -3.3607528e-07
1.013000 -3.7801882e-07
1.014000 -4.1958153e-07
1.015000 -4.6047917e-07
1.016000 -5.004375999999999e-07
1.017000 -5.3919678e-07
1.018000 -5.765148399999999e-07
1.019000 -6.12172e-07
1.020000 -6.4597501e-07
1.021000 -6.7776109e-07
1.022000 -7.074024e-07
1.023000 -7.348099e-07
1.024000 -7.599375399999999e-07
1.025000 -7.8278592e-07
1.026000 -8.0340596e-07
1.027000 -8.219017499999999e-07
1.028000 -8.3843341e-07
1.029000 -8.532191e-07
1.030000 -8.6653626e-07
1.031000 -8.7872261e-07
1.032000 -8.9017576e-07
1.033000 -9.0135215e-07
1.034000 -9.1276497e-07
1.035000 -9.2498125e-07
1.036000 -9.3861754e-07
1.037000 -9.543346599999999e-07
1.038000 -9.7283168e-07
1.039000 -9.9483852e-07
1.040000 -1.0211076e-06
1.041000 -1.0524048e-06
1.042000 -1.0895e-06
1.043000 -1.133156e-06
1.044000 -1.1841177e-06
1.045000 -1.2431014e-06
1.046000 -1.310783e-06
1.047000 -1.387787e-06
1.048000 -1.4746754000000002e-06
1.049000 -1.5719380999999999e-06
1.050000 -1.6799827e-06
1.051000 -1.7991262e-06
1.052000 -1.9295880000000002e-06
1.053000 -2.0714841e-06
1.054000 -2.2248223e-06
1.055000 -2.3894996e-06
1.056000 -2.5653019e-06
1.057000 -2.7519048e-06
1.058000 -2.9488767e-06
1.059000 -3.1556837e-06
1.060000 -3.3716961999999996e-06
1.061000 -3.5961982000000002e-06
1.062000 -3.8283968e-06
1.063000 -4.0674347e-06
1.064000 -4.3124036e-06
1.065000 -4.5623576e-06
1.066000 -4.8163294e-06
1.067000 -5.0733458e-06
1.068000 -5.3324445e-06
1.069000 -5.592689e-06
1.070000 -5.8531857e-06
1.071000 -6.113099e-06
1.072000 -6.3716662000000005e-06
1.073000 -6.628210499999999e-06
1.074000 -6.8821535e-06
1.075000 -7.133027000000001e-06
1.076000 -7.380479200000001e-06
1.077000 -7.624284799999999e-06
1.078000 -7.8643481e-06
1.079000 -8.100707300000001e-06
1.080000 -8.3335351e-06
1.081000 -8.5631363e-06
1.082000 -8.789948e-06
1.083000 -9.0145313e-06
1.084000 -9.237567199999999e-06
1.085000 -9.459846999999999e-06
1.086000 -9.6822617e-06
1.087000 -9.9057942e-06
1.088000 -1.0131505e-05
1.089000 -1.0360517e-05
1.090000 -1.0594010999999999e-05
1.091000 -1.0833202e-05
1.092000 -1.1079332e-05
1.093000 -1.1333654e-05
1.094000 -1.1597421999999999e-05
1.095000 -1.1871874e-05
1.096000 -1.2158223e-05
1.097000 -1.2457647e-05
1.098000 -1.2771274999999999e-05
1.099000 -1.3100181e-05
1.100000 -1.3445376e-05
1.101000 -1.3807798000000001e-05
1.102000 -1.4188309e-05
1.103000 -1.4587688e-05
1.104000 -1.5006626999999998e-05
1.105000 -1.544573e-05
1.106000 -1.5905508e-05
1.107000 -1.638638e-05
1.108000 -1.6888669999999998e-05
1.109000 -1.7412607e-05
1.110000 -1.7958328e-05
1.111000 -1.8525877e-05
1.112000 -1.9115207000000002e-05
1.113000 -1.9726183e-05
1.114000 -2.0358584e-05
1.115000 -2.1012107e-05
1.116000 -2.1686368000000002e-05
1.117000 -2.2380910000000002e-05
1.118000 -2.3095204e-05
1.119000 -2.3828659e-05
1.120000 -2.4580623e-05
1.121000 -2.5350393999999997e-05
1.122000 -2.6137224e-05
1.123000 -2.6940330000000002e-05
1.124000 -2.7758901e-05
1.125000 -2.8592108999999998e-05
1.126000 -2.9439121e-05
1.127000 -3.0299105e-05
1.128000 -3.1171248e-05
1.129000 -3.2054768e-05
1.130000 -3.2948921e-05
1.131000 -3.3853021e-05
1.132000 -3.4766455000000004e-05
1.133000 -3.5688686e-05
1.134000 -3.6619275e-05
1.135000 -3.7557894e-05
1.136000 -3.8504334e-05
1.137000 -3.9458519e-05
1.138000 -4.0420514e-05
1.139000 -4.1390533e-05
1.140000 -4.236895e-05
1.141000 -4.3356300000000004e-05
1.142000 -4.4353283e-05
1.143000 -4.5360764e-05
1.144000 -4.6379773e-05
1.145000 -4.7411504e-05
1.146000 -4.8457298e-05
1.147000 -4.9518654999999994e-05
1.148000 -5.0597196999999996e-05
1.149000 -5.1694678000000005e-05
1.150000 -5.2812959000000005e-05
1.151000 -5.3953983000000006e-05
1.152000 -5.5119779e-05
1.153000 -5.6312416000000004e-05
1.154000 -5.753401e-05
1.155000 -5.878667399999999e-05
1.156000 -6.0072522999999994e-05
1.157000 -6.1393638e-05
1.158000 -6.275204199999999e-05
1.159000 -6.4149691e-05
1.160000 -6.5588449e-05
1.161000 -6.7070067e-05
1.162000 -6.8596171e-05
1.163000 -7.0168255e-05
1.164000 -7.178765e-05
1.165000 -7.3455527e-05
1.166000 -7.517289800000001e-05
1.167000 -7.6940586e-05
1.168000 -7.8759251e-05
1.169000 -8.0629371e-05
1.170000 -8.2551253e-05
1.171000 -8.4525027e-05
1.172000 -8.6550676e-05
1.173000 -8.8628025e-05
1.174000 -9.075676e-05
1.175000 -9.2936432e-05
1.176000 -9.5166484e-05
1.177000 -9.744626399999999e-05
1.178000 -9.977503599999999e-05
1.179000 -0.00010215199
1.180000 -0.00010457627999999999
1.181000 -0.00010704703
1.182000 -0.00010956333999999999
1.183000 -0.00011212433
1.184000 -0.00011472913999999999
1.185000 -0.00011737694000000001
1.186000 -0.00012006697
1.187000 -0.00012279852
1.188000 -0.000125571
1.189000 -0.0001283839
1.190000 -0.00013123682
1.191000 -0.00013412951999999998
1.192000 -0.00013706185
1.193000 -0.00014003386
1.194000 -0.00014304575000000002
1.195000 -0.00014609785999999999
1.196000 -0.00014919076
1.197000 -0.00015232517
1.198000 -0.00015550204
1.199000 -0.00015872249
1.200000 -0.00016198786999999999
1.201000 -0.00016529973
1.202000 -0.00016865984
1.203000 -0.00017207016
1.204000 -0.00017553289
1.205000 -0.00017905041
1.206000 -0.00018262534
1.207000 -0.00018626047000000001
1.208000 -0.00018995877
1.209000 -0.00019372341999999998
1.210000 -0.00019755773
1.211000 -0.00020146517
1.212000 -0.00020544935
1.213000 -0.00020951397
1.214000 -0.00021366286
1.215000 -0.00021789985999999997
1.216000 -0.00022222887
1.217000 -0.00022665379000000001
1.218000 -0.00023117854999999999
1.219000 -0.00023580699
1.220000 -0.00024054289000000002
1.221000 -0.0002453899
1.222000 -0.0002503516
1.223000 -0.00025543141
1.224000 -0.00026063249
1.225000 -0.00026595787000000004
1.226000 -0.00027141034000000003
1.227000 -0.00027699243
1.228000 -0.00028270645
1.229000 -0.00028855438
1.230000 -0.00029453799
1.231000 -0.00030065873
1.232000 -0.00030691781
1.233000 -0.00031331613000000003
1.234000 -0.00031985437
1.235000 -0.00032653295000000004
1.236000 -0.00033335205
1.237000 -0.00034031166
1.238000 -0.00034741161
1.239000 -0.00035465155
1.240000 -0.00036203103
1.241000 -0.00036954953
1.242000 -0.00037720647
1.243000 -0.00038500129000000003
1.244000 -0.00039293345
1.245000 -0.00040100244
1.246000 -0.00040920791
1.247000 -0.00041754956
1.248000 -0.00042602742
1.249000 -0.00043464161
1.250000 -0.00044339254
1.251000 -0.00045228085
1.252000 -0.00046130749
1.253000 -0.00047047374000000003
1.254000 -0.00047978119
1.255000 -0.0004892318
1.256000 -0.00049882779
1.257000 -0.0005085717900000001
1.258000 -0.0005184668200000001
1.259000 -0.00052851619
1.260000 -0.00053872359
1.261000 -0.00054909301
1.262000 -0.00055962878
1.263000 -0.00057033553
1.264000 -0.0005812182299999999
1.265000 -0.000592282
1.266000 -0.00060353232
1.267000 -0.00061497481
1.268000 -0.00062661529
1.269000 -0.00063845982
1.270000 -0.00065051458
1.271000 -0.00066278585
1.272000 -0.00067527999
1.273000 -0.0006880034600000001
1.274000 -0.00070096276
1.275000 -0.00071416439
1.276000 -0.0007276149100000001
1.277000 -0.00074132081
1.278000 -0.0007552886
1.279000 -0.00076952465
1.280000 -0.00078403536
1.281000 -0.00079882693
1.282000 -0.00081390554
1.283000 -0.0008292771799999999
1.284000 -0.0008449477699999999
1.285000 -0.0008609230500000001
1.286000 -0.00087720864
1.287000 -0.00089381001
1.288000 -0.00091073252
1.289000 -0.00092798118
1.290000 -0.0009455609900000001
1.291000 -0.0009634767600000001
1.292000 -0.00098173314
1.293000 -0.0010003345
1.294000 -0.0010192852
1.295000 -0.0010385892
1.296000 -0.0010582506000000002
1.297000 -0.001078273
1.298000 -0.0010986602
1.299000 -0.0011194157
1.300000 -0.0011405427999999999
1.301000 -0.0011620449
1.302000 -0.0011839252
1.303000 -0.0012061867
1.304000 -0.0012288326
1.305000 -0.0012518657999999998
1.306000 -0.0012752895000000002
1.307000 -0.0012991066
1.308000 -0.0013233201999999999
1.309000 -0.0013479336
1.310000 -0.00137295
1.311000 -0.0013983727
1.312000 -0.0014242051
1.313000 -0.0014504511
1.314000 -0.0014771145
1.315000 -0.0015041994
1.316000 -0.00153171
1.317000 -0.001559651
1.318000 -0.0015880274
1.319000 -0.0016168442000000002
1.320000 -0.001646107
1.321000 -0.0016758218000000001
1.322000 -0.0017059947000000002
1.323000 -0.0017366323
1.324000 -0.0017677416000000002
1.325000 -0.0017993299
1.326000 -0.0018314051
1.327000 -0.0018639752
1.328000 -0.0018970486
1.329000 -0.0019306342
1.330000 -0.0019647414
1.331000 -0.0019993797
1.332000 -0.0020345589
1.333000 -0.0020702895
1.334000 -0.0021065818
1.335000 -0.0021434469
1.336000 -0.0021808961
1.337000 -0.0022189406
1.338000 -0.0022575920999999997
1.339000 -0.0022968627
1.340000 -0.0023367642
1.341000 -0.0023773089
1.342000 -0.0024185094
1.343000 -0.0024603782
1.344000 -0.0025029279999999998
1.345000 -0.0025461713
1.346000 -0.0025901212
1.347000 -0.0026347903000000002
1.348000 -0.0026801914
1.349000 -0.0027263373000000002
1.350000 -0.0027732409
1.351000 -0.0028209147999999997
1.352000 -0.0028693716999999997
1.353000 -0.0029186243
1.354000 -0.0029686847
1.355000 -0.0030195655
1.356000 -0.0030712788
1.357000 -0.0031238367
1.358000 -0.0031772505999999997
1.359000 -0.0032315325000000002
1.360000 -0.0032866941
1.361000 -0.0033427466
1.362000 -0.003399701
1.363000 -0.0034575685
1.364000 -0.0035163597
1.365000 -0.0035760850999999997
1.366000 -0.0036367557000000004
1.367000 -0.0036983816
1.368000 -0.0037609730000000004
1.369000 -0.0038245401999999996
1.370000 -0.0038890932
1.371000 -0.0039546427
1.372000 -0.004021198399999999
1.373000 -0.0040887706000000005
1.374000 -0.0041573698
1.375000 -0.0042270065
1.376000 -0.0042976913
1.377000 -0.0043694356
1.378000 -0.0044422501
1.379000 -0.0045161465
1.380000 -0.0045911373
1.381000 -0.0046672343
1.382000 -0.0047444508
1.383000 -0.0048228001
1.384000 -0.0049022961
1.385000 -0.0049829537999999994
1.386000 -0.0050647879
1.387000 -0.005147815
1.388000 -0.005232051299999999
1.389000 -0.0053175143
1.390000 -0.0054042222
1.391000 -0.005492194000000001
1.392000 -0.0055814489
1.393000 -0.0056720077
1.394000 -0.005763891
1.395000 -0.0058571208
1.396000 -0.0059517195
1.397000 -0.0060477101
1.398000 -0.0061451159
1.399000 -0.0062439620000000005
1.400000 -0.0063442727
1.401000 -0.006446072799999999
1.402000 -0.0065493885
1.403000 -0.0066542452
1.404000 -0.0067606692000000005
1.405000 -0.0068686866
1.406000 -0.0069783244
1.407000 -0.0070896087
1.408000 -0.0072025665
1.409000 -0.0073172239
1.410000 -0.0074336072
1.411000 -0.007551743300000001
1.412000 -0.0076716584
1.413000 -0.007793377200000001
1.414000 -0.007916926599999999
1.415000 -0.0080423306
1.416000 -0.0081696147
1.417000 -0.0082988037
1.418000 -0.008429921600000001
1.419000 -0.0085629916
1.420000 -0.0086980377
1.421000 -0.0088350833
1.422000 -0.0089741501
1.423000 -0.009115261500000001
1.424000 -0.00925844
1.425000 -0.0094037066
1.426000 -0.0095510841
1.427000 -0.009700594100000001
1.428000 -0.009852258499999999
1.429000 -0.010006098
1.430000 -0.010162136
1.431000 -0.010320394
1.432000 -0.010480893
1.433000 -0.010643656
1.434000 -0.010808706
1.435000 -0.010976066999999999
1.436000 -0.011145762
1.437000 -0.011317815
1.438000 -0.011492251
1.439000 -0.011669096
1.440000 -0.011848375999999999
1.441000 -0.012030117
1.442000 -0.012214348
1.443000 -0.012401096000000002
1.444000 -0.012590391000000001
1.445000 -0.012782264
1.446000 -0.012976745
1.447000 -0.013173866
1.448000 -0.013373661
1.449000 -0.013576163
1.450000 -0.013781406
1.451000 -0.013989427
1.452000 -0.014200262
1.453000 -0.01441395
1.454000 -0.014630528
1.455000 -0.014850032999999999
1.456000 -0.015072509000000001
1.457000 -0.015297993
1.458000 -0.015526529999999998
1.459000 -0.01575816
1.460000 -0.015992927
1.461000 -0.016230876
1.462000 -0.016472049
1.463000 -0.016716492
1.464000 -0.01696425
1.465000 -0.017215367999999998
1.466000 -0.017469893
1.467000 -0.017727871
1.468000 -0.017989348
1.469000 -0.018254374
1.470000 -0.018522992999999998
1.471000 -0.018795254
1.472000 -0.019071204999999997
1.473000 -0.019350891
1.474000 -0.019634362
1.475000 -0.019921664
1.476000 -0.020212845
1.477000 -0.02050795
1.478000 -0.020807027999999998
1.479000 -0.021110126
1.480000 -0.021417289
1.481000 -0.021728563
1.482000 -0.022043995
1.483000 -0.022363631
1.484000 -0.022687514000000002
1.485000 -0.023015692
1.486000 -0.023348208999999998
1.487000 -0.023685109
1.488000 -0.024026437
1.489000 -0.024372239
1.490000 -0.024722557
1.491000 -0.025077438
1.492000 -0.025436925
1.493000 -0.025801067
1.494000 -0.026169905
1.495000 -0.026543488
1.496000 -0.026921858
1.497000 -0.027305065
1.498000 -0.027693156
1.499000 -0.028086177
1.500000 -0.028484178
1.501000 -0.028887207999999998
1.502000 -0.029295316
1.503000 -0.029708555999999997
1.504000 -0.030126978999999998
1.505000 -0.03055064
1.506000 -0.030979593
1.507000 -0.031413892
1.508000 -0.031853595
1.509000 -0.032298762
1.510000 -0.032749449
1.511000 -0.033205719
1.512000 -0.033667631
1.513000 -0.034135251
1.514000 -0.034608639999999996
1.515000 -0.035087863
1.516000 -0.035572989
1.517000 -0.036064081
1.518000 -0.03656121
1.519000 -0.037064443999999995
1.520000 -0.037573851
1.521000 -0.038089504
1.522000 -0.038611473
1.523000 -0.039139827
1.524000 -0.039674639000000005
1.525000 -0.040215983999999996
1.526000 -0.040763934
1.527000 -0.041318563
1.528000 -0.041879942999999996
1.529000 -0.042448152
1.530000 -0.043023261
1.531000 -0.043605347
1.532000 -0.044194484
1.533000 -0.044790749
1.534000 -0.045394214
1.535000 -0.046004957
1.536000 -0.046623053
1.537000 -0.047248579
1.538000 -0.04788161
1.539000 -0.048522223
1.540000 -0.049170491
1.541000 -0.049826497000000004
1.542000 -0.050490309
1.543000 -0.051162007999999995
1.544000 -0.051841675
1.545000 -0.05252938100000001
1.546000 -0.053225207000000004
1.547000 -0.053929228999999995
1.548000 -0.054641528
1.549000 -0.055362174
1.550000 -0.056091254
1.551000 -0.056828838
1.552000 -0.057575013
1.553000 -0.058329849999999996
1.554000 -0.059093436
1.555000 -0.05986584599999999
1.556000 -0.060647161
1.557000 -0.06143745799999999
1.558000 -0.062236824
1.559000 -0.06304534
1.560000 -0.063863088
1.561000 -0.064690149
1.562000 -0.065526605
1.563000 -0.066372543
1.564000 -0.067228044
1.565000 -0.068093202
1.566000 -0.068968098
1.567000 -0.069852819
1.568000 -0.070747454
1.569000 -0.071652094
1.570000 -0.072566833
1.571000 -0.073491759
1.572000 -0.07442697
1.573000 -0.075372553
1.574000 -0.07632860799999999
1.575000 -0.077295233
1.576000 -0.07827252800000001
1.577000 -0.079260586
1.578000 -0.080259511
1.579000 -0.081269402
1.580000 -0.082290365
1.581000 -0.083322503
1.582000 -0.084365922
1.583000 -0.085420726
1.584000 -0.086487021
1.585000 -0.08756491599999999
1.586000 -0.088654523
1.587000 -0.089755945
1.588000 -0.090869301
1.589000 -0.091994694
1.590000 -0.09313223999999999
1.591000 -0.094282051
1.592000 -0.095444237
1.593000 -0.096618908
1.594000 -0.09780618099999999
1.595000 -0.09900616699999999
1.596000 -0.10021896999999999
1.597000 -0.10144472
1.598000 -0.10268352000000001
1.599000 -0.10393547
1.600000 -0.10520071
1.601000 -0.10647933
1.602000 -0.10777144999999999
1.603000 -0.10907719
1.604000 -0.11039665
1.605000 -0.11172995
1.606000 -0.11307721
1.607000 -0.11443852
1.608000 -0.11581401000000001
1.609000 -0.11720379
1.610000 -0.11860797000000001
1.611000 -0.12002666
1.612000 -0.12145999000000002
1.613000 -0.12290806
1.614000 -0.12437098
1.615000 -0.12584887
1.616000 -0.12734184
1.617000 -0.12885001
1.618000 -0.1303735
1.619000 -0.1319124
1.620000 -0.13346686
1.621000 -0.13503698
1.622000 -0.13662287
1.623000 -0.13822466
1.624000 -0.13984247
1.625000 -0.14147641
1.626000 -0.14312661000000002
1.627000 -0.14479317
1.628000 -0.14647624
1.629000 -0.14817592000000002
1.630000 -0.14989235
1.631000 -0.15162564
1.632000 -0.15337592
1.633000 -0.15514331
1.634000 -0.15692795
1.635000 -0.15872994
1.636000 -0.16054943
1.637000 -0.16238653
1.638000 -0.16424139
1.639000 -0.16611413
1.640000 -0.16800488
1.641000 -0.16991376
1.642000 -0.17184090999999999
1.643000 -0.17378647
1.644000 -0.17575057
1.645000 -0.17773333
1.646000 -0.17973491
1.647000 -0.18175542
1.648000 -0.18379500999999998
1.649000 -0.18585381
1.650000 -0.18793197
1.651000 -0.19002961
1.652000 -0.19214686
1.653000 -0.19428389
1.654000 -0.19644082000000002
1.655000 -0.19861779
1.656000 -0.20081494
1.657000 -0.20303242000000002
1.658000 -0.20527036
1.659000 -0.20752889000000002
1.660000 -0.20980816000000002
1.661000 -0.21210832
1.662000 -0.2144295
1.663000 -0.21677185000000002
1.664000 -0.21913549999999998
1.665000 -0.22152056999999997
1.666000 -0.22392722
1.667000 -0.2263556
1.668000 -0.22880582
1.669000 -0.23127804000000002
1.670000 -0.23377237
1.671000 -0.23628897000000001
1.672000 -0.23882799
1.673000 -0.24138952000000002
1.674000 -0.24397373
1.675000 -0.24658076
1.676000 -0.24921072
1.677000 -0.25186376
1.678000 -0.25453998
1.679000 -0.25723956000000003
1.680000 -0.25996261
1.681000 -0.26270926
1.682000 -0.26547964999999996
1.683000 -0.26827392
1.684000 -0.27109217
1.685000 -0.27393457
1.686000 -0.27680122
1.687000 -0.2796923
1.688000 -0.2826079
1.689000 -0.28554818
1.690000 -0.28851326
1.691000 -0.29150327
1.692000 -0.29451835
1.693000 -0.29755863
1.694000 -0.30062426999999997
1.695000 -0.30371537000000004
1.696000 -0.30683207
1.697000 -0.30997451000000004
1.698000 -0.31314283
1.699000 -0.31633715
1.700000 -0.31955761
1.701000 -0.32280437
1.702000 -0.32607755000000005
1.703000 -0.32937727
1.704000 -0.33270367
1.705000 -0.3360569
1.706000 -0.33943709
1.707000 -0.34284436
1.708000 -0.34627884000000003
1.709000 -0.34974068
1.710000 -0.35323002
1.711000 -0.35674698
1.712000 -0.36029168
1.713000 -0.36386426
1.714000 -0.36746487
1.715000 -0.37109363
1.716000 -0.37475065
1.717000 -0.37843608
1.718000 -0.38215006
1.719000 -0.38589269
1.720000 -0.38966413
1.721000 -0.39346451
1.722000 -0.39729392
1.723000 -0.40115248000000003
1.724000 -0.40504038
1.725000 -0.40895771000000003
1.726000 -0.41290456
1.727000 -0.41688113000000004
1.728000 -0.42088744
1.729000 -0.4249237
1.730000 -0.42899000000000004
1.731000 -0.43308645999999995
1.732000 -0.43721319999999997
1.733000 -0.4413703
1.734000 -0.44555793999999993
1.735000 -0.44977617999999997
1.736000 -0.45402516
1.737000 -0.45830496
1.738000 -0.46261571999999995
1.739000 -0.46695755
1.740000 -0.47133052999999997
1.741000 -0.47573479999999996
1.742000 -0.48017045
1.743000 -0.48463754000000003
1.744000 -0.48913619999999997
1.745000 -0.49366653000000005
1.746000 -0.49822861
1.747000 -0.50282255
1.748000 -0.5074484699999999
1.749000 -0.51210639
1.750000 -0.51679644
1.751000 -0.52151871
1.752000 -0.52627325
1.753000 -0.5310602
1.754000 -0.5358796100000001
1.755000 -0.54073157
1.756000 -0.54561612
1.757000 -0.55053337
1.758000 -0.55548339
1.759000 -0.5604662899999999
1.760000 -0.56548212
1.761000 -0.57053091
1.762000 -0.57561281
1.763000 -0.5807278699999999
1.764000 -0.58587613
1.765000 -0.59105768
1.766000 -0.59627262
1.767000 -0.60152099
1.768000 -0.60680285
1.769000 -0.61211828
1.770000 -0.61746738
1.771000 -0.62285019
1.772000 -0.62826676
1.773000 -0.63371714
1.774000 -0.63920142
1.775000 -0.6447196900000001
1.776000 -0.65027196
1.777000 -0.65585831
1.778000 -0.6614788
1.779000 -0.6671334600000001
1.780000 -0.67282235
1.781000 -0.67854552
1.782000 -0.684303
1.783000 -0.69009489
1.784000 -0.6959212
1.785000 -0.70178192
1.786000 -0.70767715
1.787000 -0.71360688
1.788000 -0.71957116
1.789000 -0.7255700399999999
1.790000 -0.7316035200000001
1.791000 -0.73767165
1.792000 -0.7437744199999999
1.793000 -0.74991183
1.794000 -0.75608394
1.795000 -0.76229069
1.796000 -0.76853214
1.797000 -0.77480827
1.798000 -0.7811191000000001
1.799000 -0.78746462
1.800000 -0.79384483
1.801000 -0.8002596900000001
1.802000 -0.80670919
1.803000 -0.81319334
1.804000 -0.8197120400000001
1.805000 -0.82626538
1.806000 -0.83285328
1.807000 -0.83947564
1.808000 -0.84613254
1.809000 -0.8528239099999999
1.810000 -0.85954964
1.811000 -0.8663097399999999
1.812000 -0.8731042
1.813000 -0.87993294
1.814000 -0.88679586
1.815000 -0.8936929499999999
1.816000 -0.90062423
1.817000 -0.9075895
1.818000 -0.91458876
1.819000 -0.92162192
1.820000 -0.92868898
1.821000 -0.9357898499999999
1.822000 -0.94292443
1.823000 -0.95009264
1.824000 -0.95729437
1.825000 -0.9645295300000001
1.826000 -0.9717981299999999
1.827000 -0.97909998
1.828000 -0.98643498
1.829000 -0.99380314
1.830000 -1.0012043
1.831000 -1.0086383
1.832000 -1.0161052
1.833000 -1.0236047
1.834000 -1.0311367999999999
1.835000 -1.0387013999999999
1.836000 -1.0462983000000001
1.837000 -1.0539273999999998
1.838000 -1.0615885999999999
1.839000 -1.0692818
1.840000 -1.0770069
1.841000 -1.0847636
1.842000 -1.0925518
1.843000 -1.1003716000000001
1.844000 -1.1082224999999999
1.845000 -1.1161046000000001
1.846000 -1.1240177
1.847000 -1.1319615
1.848000 -1.1399359
1.849000 -1.1479408
1.850000 -1.1559760000000001
1.851000 -1.1640413
1.852000 -1.1721364
1.853000 -1.1802613
1.854000 -1.1884156
1.855000 -1.1965992
1.856000 -1.2048119
1.857000 -1.2130534
1.858000 -1.2213237
1.859000 -1.2296223
1.860000 -1.2379491
1.861000 -1.2463039
1.862000 -1.2546863
1.863000 -1.2630963
1.864000 -1.2715334999999999
1.865000 -1.2799976
1.866000 -1.2884885000000001
1.867000 -1.2970058
1.868000 -1.3055493
1.869000 -1.3141188
1.870000 -1.3227139
1.871000 -1.3313343
1.872000 -1.3399797999999998
1.873000 -1.3486502
1.874000 -1.357345
1.875000 -1.366064
1.876000 -1.3748068
1.877000 -1.3835733
1.878000 -1.392363
1.879000 -1.4011757
1.880000 -1.4100111
1.881000 -1.4188687
1.882000 -1.4277483
1.883000 -1.4366496
1.884000 -1.4455722
1.885000 -1.4545157
1.886000 -1.4634798
1.887000 -1.4724642
1.888000 -1.4814684
1.889000 -1.4904921999999998
1.890000 -1.4995351000000001
1.891000 -1.5085967
1.892000 -1.5176767
1.893000 -1.5267747
1.894000 -1.5358903
1.895000 -1.5450232
1.896000 -1.5541728
1.897000 -1.5633386999999999
1.898000 -1.5725207
1.899000 -1.5817181999999999
1.900000 -1.5909309
1.901000 -1.6001582
1.902000 -1.6093997
1.903000 -1.6186550000000002
1.904000 -1.6279236999999998
1.905000 -1.6372055
1.906000 -1.6464995
1.907000 -1.6558057000000002
1.908000 -1.6651234000000001
1.909000 -1.6744520999999999
1.910000 -1.6837913999999998
1.911000 -1.6931406999999998
1.912000 -1.7024998
1.913000 -1.7118679
1.914000 -1.7212447
1.915000 -1.7306295999999999
1.916000 -1.7400222
1.917000 -1.7494218
1.918000 -1.758828
1.919000 -1.7682403
1.920000 -1.7776581
1.921000 -1.7870807999999998
1.922000 -1.7965080000000002
1.923000 -1.8059390000000002
1.924000 -1.8153732999999999
1.925000 -1.8248104
1.926000 -1.8342495
1.927000 -1.8436903
1.928000 -1.8531321
1.929000 -1.8625744
1.930000 -1.8720163
1.931000 -1.8814575
1.932000 -1.8908973999999998
1.933000 -1.9003352000000002
1.934000 -1.9097703000000001
1.935000 -1.9192021
1.936000 -1.9286301
1.937000 -1.9380534
1.938000 -1.9474715
1.939000 -1.9568835999999998
1.940000 -1.9662892
1.941000 -1.9756877999999998
1.942000 -1.9850785
1.943000 -1.9944606
1.944000 -2.0038335000000003
1.945000 -2.0131964
1.946000 -2.0225488
1.947000 -2.0318899000000004
1.948000 -2.041219
1.949000 -2.0505354
1.950000 -2.0598384000000003
1.951000 -2.0691272
1.952000 -2.0784011000000002
1.953000 -2.0876596000000003
1.954000 -2.0969016
1.955000 -2.1061266
1.956000 -2.1153338
1.957000 -2.1245224
1.958000 -2.1336919
1.959000 -2.1428412
1.960000 -2.1519696
1.961000 -2.1610766999999997
1.962000 -2.1701613
1.963000 -2.1792227
1.964000 -2.1882603
1.965000 -2.1972731
1.966000 -2.2062603
1.967000 -2.2152213
1.968000 -2.2241551
1.969000 -2.233061
1.970000 -2.2419382000000003
1.971000 -2.2507858
1.972000 -2.259603
1.973000 -2.2683891000000003
1.974000 -2.2771431
1.975000 -2.2858642
1.976000 -2.2945516
1.977000 -2.3032043
1.978000 -2.3118217
1.979000 -2.3204027
1.980000 -2.3289464
1.981000 -2.337452
1.982000 -2.3459187
1.983000 -2.3543455
1.984000 -2.3627317
1.985000 -2.3710761000000002
1.986000 -2.3793781
1.987000 -2.3876367
1.988000 -2.395851
1.989000 -2.40402
1.990000 -2.4121428
1.991000 -2.4202185000000003
1.992000 -2.4282461
1.993000 -2.4362247
1.994000 -2.4441535
1.995000 -2.4520312
1.996000 -2.4598571
1.997000 -2.4676302
1.998000 -2.4753496
1.999000 -2.4830144
2.000000 -2.4906235
2.001000 -2.4981759
2.002000 -2.5056707
2.003000 -2.5131069
2.004000 -2.5204834999999997
2.005000 -2.5277996000000003
2.006000 -2.5350541
2.007000 -2.5422459
2.008000 -2.5493742999999998
2.009000 -2.5564382
2.010000 -2.5634363000000002
2.011000 -2.5703679999999998
2.012000 -2.577232
2.013000 -2.5840275
2.014000 -2.5907533
2.015000 -2.5974086
2.016000 -2.6039921
2.017000 -2.6105028
2.018000 -2.6169397
2.019000 -2.6233019
2.020000 -2.6295884
2.021000 -2.6357979
2.022000 -2.6419295
2.023000 -2.6479822
2.024000 -2.6539549
2.025000 -2.6598465
2.026000 -2.6656561
2.027000 -2.6713824
2.028000 -2.6770245000000004
2.029000 -2.6825814
2.030000 -2.6880519
2.031000 -2.693435
2.032000 -2.6987296
2.033000 -2.7039347
2.034000 -2.7090492
2.035000 -2.714072
2.036000 -2.7190019999999997
2.037000 -2.7238382
2.038000 -2.7285796
2.039000 -2.7332248
2.040000 -2.737773
2.041000 -2.7422231
2.042000 -2.746574
2.043000 -2.7508246
2.044000 -2.7549738
2.045000 -2.7590206
2.046000 -2.7629638
2.047000 -2.7668023
2.048000 -2.7705351
2.049000 -2.7741610999999997
2.050000 -2.7776791
2.051000 -2.7810881
2.052000 -2.784387
2.053000 -2.7875748
2.054000 -2.7906500000000003
2.055000 -2.793612
2.056000 -2.7964594
2.057000 -2.7991911000000003
2.058000 -2.8018061
2.059000 -2.8043034000000002
2.060000 -2.8066816
2.061000 -2.8089399
2.062000 -2.8110769
2.063000 -2.8130916999999998
2.064000 -2.8149832
2.065000 -2.8167503
2.066000 -2.8183917999999997
2.067000 -2.8199067
2.068000 -2.8212938
2.069000 -2.8225521
2.070000 -2.8236803
2.071000 -2.8246775
2.072000 -2.8255425
2.073000 -2.8262744
2.074000 -2.8268719
2.075000 -2.827334
2.076000 -2.8276596
2.077000 -2.8278476
2.078000 -2.8278966999999997
2.079000 -2.8278062
2.080000 -2.8275747
2.081000 -2.8272011999999997
2.082000 -2.8266849
2.083000 -2.8260244
2.084000 -2.8252188
2.085000 -2.8242670000000003
2.086000 -2.8231679
2.087000 -2.8219204
2.088000 -2.8205236
2.089000 -2.8189764999999998
2.090000 -2.817278
2.091000 -2.8154269
2.092000 -2.8134223
2.093000 -2.8112633000000002
2.094000 -2.8089488
2.095000 -2.8064776
2.096000 -2.8038489
2.097000 -2.8010615999999997
2.098000 -2.7981147
2.099000 -2.7950073
2.100000 -2.7917381000000003
2.101000 -2.7883063999999997
2.102000 -2.7847111
2.103000 -2.7809514
2.104000 -2.777026
2.105000 -2.7729342
2.106000 -2.7686749
2.107000 -2.7642472000000002
2.108000 -2.7596502
2.109000 -2.7548827
2.110000 -2.7499439
2.111000 -2.7448328
2.112000 -2.7395485
2.113000 -2.73409
2.114000 -2.7284564000000002
2.115000 -2.7226469
2.116000 -2.7166603
2.117000 -2.7104961
2.118000 -2.7041530000000003
2.119000 -2.6976302
2.120000 -2.6909269
2.121000 -2.684042
2.122000 -2.6769748
2.123000 -2.6697243
2.124000 -2.6622897
2.125000 -2.6546702
2.126000 -2.6468648
2.127000 -2.6388724999999997
2.128000 -2.6306927
2.129000 -2.6223246
2.130000 -2.6137672
2.131000 -2.6050199
2.132000 -2.5960818
2.133000 -2.586952
2.134000 -2.5776301000000004
2.135000 -2.5681149
2.136000 -2.5584059
2.137000 -2.548502
2.138000 -2.5384028
2.139000 -2.5281074
2.140000 -2.5176151
2.141000 -2.5069254
2.142000 -2.4960373000000002
2.143000 -2.4849502
2.144000 -2.4736635
2.145000 -2.4621766
2.146000 -2.4504886999999997
2.147000 -2.4385992
2.148000 -2.4265075
2.149000 -2.4142126999999998
2.150000 -2.4017146
2.151000 -2.3890123
2.152000 -2.3761050999999997
2.153000 -2.3629926
2.154000 -2.3496741
2.155000 -2.3361493
2.156000 -2.3224173
2.157000 -2.3084776000000002
2.158000 -2.2943299
2.159000 -2.2799736
2.160000 -2.2654079
2.161000 -2.2506325
2.162000 -2.2356469
2.163000 -2.2204506999999998
2.164000 -2.2050433000000003
2.165000 -2.1894243
2.166000 -2.1735933
2.167000 -2.1575496999999997
2.168000 -2.1412933
2.169000 -2.1248234
2.170000 -2.1081399000000003
2.171000 -2.0912422
2.172000 -2.0741301
2.173000 -2.0568032
2.174000 -2.0392609999999998
2.175000 -2.0215034
2.176000 -2.00353
2.177000 -1.9853406
2.178000 -1.9669347
2.179000 -1.9483120999999999
2.180000 -1.9294728
2.181000 -1.9104162
2.182000 -1.8911425
2.183000 -1.8716512
2.184000 -1.8519422
2.185000 -1.8320153
2.186000 -1.8118702
2.187000 -1.7915067999999998
2.188000 -1.7709251
2.189000 -1.750125
2.190000 -1.7291062
2.191000 -1.7078687
2.192000 -1.6864123000000002
2.193000 -1.6647371000000002
2.194000 -1.6428428
2.195000 -1.6207296
2.196000 -1.5983975000000001
2.197000 -1.5758462
2.198000 -1.5530759
2.199000 -1.5300866
2.200000 -1.5068783000000001
2.201000 -1.4834511
2.202000 -1.459805
2.203000 -1.4359402
2.204000 -1.4118564999999998
2.205000 -1.3875543000000001
2.206000 -1.3630337
2.207000 -1.3382946999999998
2.208000 -1.3133376
2.209000 -1.2881625
2.210000 -1.2627697
2.211000 -1.2371592
2.212000 -1.2113315
2.213000 -1.1852867
2.214000 -1.1590251
2.215000 -1.1325469
2.216000 -1.1058526000000002
2.217000 -1.0789424
2.218000 -1.0518166
2.219000 -1.0244756000000002
2.220000 -0.99691981
2.221000 -0.96914954
2.222000 -0.94116526
2.223000 -0.91296742
2.224000 -0.88455649
2.225000 -0.85593285
2.226000 -0.8270969600000001
2.227000 -0.79804938
2.228000 -0.76879067
2.229000 -0.7393213
2.230000 -0.70964182
2.231000 -0.67975284
2.232000 -0.6496549100000001
2.233000 -0.6193486500000001
2.234000 -0.5888346600000001
2.235000 -0.55811359
2.236000 -0.5271860899999999
2.237000 -0.49605281
2.238000 -0.46471446
2.239000 -0.43317173000000003
2.240000 -0.40142536
2.241000 -0.36947611
2.242000 -0.33732470999999997
2.243000 -0.30497194
2.244000 -0.27241861
2.245000 -0.2396655
2.246000 -0.20671349
2.247000 -0.17356338999999998
2.248000 -0.14021609000000002
2.249000 -0.10667244
2.250000 -0.072933361
2.251000 -0.038999758999999995
2.252000 -0.0048725702
2.253000 0.029447253
2.254000 0.063958741
2.255000 0.09866091399999999
2.256000 0.13355276
2.257000 0.16863326
2.258000 0.20390137
2.259000 0.23935605000000001
2.260000 0.27499619999999997
2.261000 0.31082074000000004
2.262000 0.34682855
2.263000 0.38301852
2.264000 0.41938946000000005
2.265000 0.45594024
2.266000 0.49266969000000005
2.267000 0.52957656
2.268000 0.56665968
2.269000 0.60391775
2.270000 0.64134956
2.271000 0.67895381
2.272000 0.7167291800000001
2.273000 0.75467438
2.274000 0.7927880599999999
2.275000 0.8310688700000001
2.276000 0.86951545
2.277000 0.9081263100000001
2.278000 0.9469001600000001
2.279000 0.9858354899999999
2.280000 1.0249309
2.281000 1.064185
2.282000 1.1035961
2.283000 1.1431629
2.284000 1.1828838
2.285000 1.2227573
2.286000 1.2627817
2.287000 1.3029556
2.288000 1.3432774
2.289000 1.3837454
2.290000 1.4243581
2.291000 1.4651138
2.292000 1.5060109
2.293000 1.5470477
2.294000 1.5882224
2.295000 1.6295334000000001
2.296000 1.6709791000000003
2.297000 1.7125576999999998
2.298000 1.7542673000000002
2.299000 1.7961062
2.300000 1.8380728
2.301000 1.8801651999999998
2.302000 1.9223814999999997
2.303000 1.96472
2.304000 2.0071788
2.305000 2.0497561
2.306000 2.0924499
2.307000 2.1352585
2.308000 2.1781800000000002
2.309000 2.2212123
2.310000 2.2643535999999997
2.311000 2.3076019999999997
2.312000 2.3509555
2.313000 2.3944119
2.314000 2.4379695
2.315000 2.4816262
2.316000 2.5253799
2.317000 2.5692286
2.318000 2.6131702999999997
2.319000 2.6572028000000003
2.320000 2.7013242
2.321000 2.7455324
2.322000 2.7898251999999997
2.323000 2.8342005
2.324000 2.8786562
2.325000 2.9231902
2.326000 2.9678001999999997
2.327000 3.0124839
2.328000 3.0572394
2.329000 3.1020643
2.330000 3.1469565
2.331000 3.1919137
2.332000 3.2369337999999996
2.333000 3.2820147
2.334000 3.3271536
2.335000 3.3723488
2.336000 3.4175977000000004
2.337000 3.4628979999999996
2.338000 3.5082474
2.339000 3.5536437999999997
2.340000 3.5990845
2.341000 3.6445673999999997
2.342000 3.69009
2.343000 3.7356503
2.344000 3.7812456
2.345000 3.8268736999999997
2.346000 3.872532
2.347000 3.9182182
2.348000 3.9639298000000003
2.349000 4.0096644
2.350000 4.0554196000000005
2.351000 4.101193
2.352000 4.1469819999999995
2.353000 4.1927844
2.354000 4.2385977
2.355000 4.2844191
2.356000 4.3302462
2.357000 4.3760765
2.358000 4.4219077
2.359000 4.4677369
2.360000 4.5135621
2.361000 4.5593802000000005
2.362000 4.605189
2.363000 4.6509858
2.364000 4.6967681
2.365000 4.7425333
2.366000 4.7882788000000005
2.367000 4.8340019
2.368000 4.8797
2.369000 4.925371
2.370000 4.9710117
2.371000 5.016619700000001
2.372000 5.0621927
2.373000 5.1077276
2.374000 5.1532219999999995
2.375000 5.1986732
2.376000 5.2440789
2.377000 5.2894361
2.378000 5.3347424
2.379000 5.379995
2.380000 5.4251913
2.381000 5.4703288
2.382000 5.5154048
2.383000 5.5604167
2.384000 5.6053619999999995
2.385000 5.6502376
2.386000 5.6950413
2.387000 5.7397701
2.388000 5.7844218000000005
2.389000 5.8289934
2.390000 5.8734823
2.391000 5.9178859
2.392000 5.9622016
2.393000 6.0064264
2.394000 6.050557599999999
2.395000 6.0945932
2.396000 6.138529999999999
2.397000 6.1823654999999995
2.398000 6.2260967
2.399000 6.2697209
2.400000 6.3132361
2.401000 6.3566394
2.402000 6.399928000000001
2.403000 6.443098899999999
2.404000 6.4861499
2.405000 6.529077899999999
2.406000 6.571879999999999
2.407000 6.614553900000001
2.408000 6.657097500000001
2.409000 6.6995077
2.410000 6.741781500000001
2.411000 6.7839161
2.412000 6.825908999999999
2.413000 6.8677582
2.414000 6.9094606
2.415000 6.9510132
2.416000 6.9924138
2.417000 7.033659500000001
2.418000 7.0747480000000005
2.419000 7.1156763
2.420000 7.1564421000000005
2.421000 7.1970426000000005
2.422000 7.2374746000000005
2.423000 7.2777361
2.424000 7.3178247
2.425000 7.3577374
2.426000 7.397472099999999
2.427000 7.4370258
2.428000 7.4763953999999995
2.429000 7.515579499999999
2.430000 7.5545743
2.431000 7.593378400000001
2.432000 7.631988100000001
2.433000 7.6704018
2.434000 7.7086166
2.435000 7.7466302
2.436000 7.7844396
2.437000 7.8220427
2.438000 7.8594364
2.439000 7.8966193
2.440000 7.9335876
2.441000 7.9703398
2.442000 8.006873
2.443000 8.0431849
2.444000 8.0792733
2.445000 8.1151351
2.446000 8.150768999999999
2.447000 8.1861719
2.448000 8.2213409
2.449000 8.2562745
2.450000 8.2909696
2.451000 8.325424
2.452000 8.359635599999999
2.453000 8.3936021
2.454000 8.4273212
2.455000 8.4607907
2.456000 8.4940076
2.457000 8.5269704
2.458000 8.559676300000001
2.459000 8.5921228
2.460000 8.624308599999999
2.461000 8.6562306
2.462000 8.6878866
2.463000 8.719275099999999
2.464000 8.750393200000001
2.465000 8.7812386
2.466000 8.8118099
2.467000 8.842103900000001
2.468000 8.8721193
2.469000 8.9018531
2.470000 8.9313038
2.471000 8.9604691
2.472000 8.9893468
2.473000 9.0179354
2.474000 9.046232
2.475000 9.074235
2.476000 9.1019422
2.477000 9.1293521
2.478000 9.1564626
2.479000 9.1832712
2.480000 9.2097759
2.481000 9.235975100000001
2.482000 9.2618667
2.483000 9.287449
2.484000 9.3127199
2.485000 9.3376778
2.486000 9.3623206
2.487000 9.3866467
2.488000 9.410654000000001
2.489000 9.4343409
2.490000 9.4577052
2.491000 9.4807453
2.492000 9.5034599
2.493000 9.5258467
2.494000 9.5479041
2.495000 9.569630799999999
2.496000 9.5910251
2.497000 9.6120849
2.498000 9.6328095
2.499000 9.6531965
2.500000 9.6732445
2.501000 9.692952
2.502000 9.7123168
2.503000 9.7313382
2.504000 9.750014499999999
2.505000 9.768343699999999
2.506000 9.7863249
2.507000 9.803956699999999
2.508000 9.8212376
2.509000 9.838166099999999
2.510000 9.8547406
2.511000 9.8709598
2.512000 9.886822800000001
2.513000 9.9023275
2.514000 9.917473000000001
2.515000 9.9322587
2.516000 9.946682299999999
2.517000 9.960742999999999
2.518000 9.9744394
2.519000 9.9877708
2.520000 10.00074
2.521000 10.01333
2.522000 10.02556
2.523000 10.03742
2.524000 10.04891
2.525000 10.060030000000001
2.526000 10.07077
2.527000 10.08114
2.528000 10.09113
2.529000 10.10075
2.530000 10.10999
2.531000 10.11886
2.532000 10.12735
2.533000 10.13545
2.534000 10.143180000000001
2.535000 10.15052
2.536000 10.15749
2.537000 10.16407
2.538000 10.17026
2.539000 10.17608
2.540000 10.181510000000001
2.541000 10.18655
2.542000 10.19121
2.543000 10.19547
2.544000 10.19936
2.545000 10.20285
2.546000 10.20596
2.547000 10.20867
2.548000 10.211
2.549000 10.21293
2.550000 10.21448
2.551000 10.21563
2.552000 10.2164
2.553000 10.21677
2.554000 10.21675
2.555000 10.21633
2.556000 10.215530000000001
2.557000 10.21433
2.558000 10.21273
2.559000 10.21075
2.560000 10.20837
2.561000 10.20559
2.562000 10.20242
2.563000 10.19886
2.564000 10.1949
2.565000 10.19055
2.566000 10.1858
2.567000 10.18066
2.568000 10.175130000000001
2.569000 10.1692
2.570000 10.16287
2.571000 10.15615
2.572000 10.14904
2.573000 10.14153
2.574000 10.13363
2.575000 10.12533
2.576000 10.11664
2.577000 10.10756
2.578000 10.09808
2.579000 10.08821
2.580000 10.07795
2.581000 10.06729
2.582000 10.05625
2.583000 10.04481
2.584000 10.03298
2.585000 10.02076
2.586000 10.00815
2.587000 9.9951446
2.588000 9.9817537
2.589000 9.967973800000001
2.590000 9.9538051
2.591000 9.9392481
2.592000 9.924303700000001
2.593000 9.9089727
2.594000 9.893254899999999
2.595000 9.877151300000001
2.596000 9.8606631
2.597000 9.8437905
2.598000 9.826534200000001
2.599000 9.808895
2.600000 9.7908735
2.601000 9.7724706
2.602000 9.7536869
2.603000 9.734523300000001
2.604000 9.7149804
2.605000 9.6950598
2.606000 9.6747622
2.607000 9.6540883
2.608000 9.6330389
2.609000 9.6116155
2.610000 9.5898181
2.611000 9.5676489
2.612000 9.5451079
2.613000 9.5221967
2.614000 9.4989166
2.615000 9.475268400000001
2.616000 9.451253
2.617000 9.4268724
2.618000 9.402126800000001
2.619000 9.3770176
2.620000 9.351546299999999
2.621000 9.3257144
2.622000 9.2995226
2.623000 9.2729725
2.624000 9.2460655
2.625000 9.2188023
2.626000 9.1911845
2.627000 9.163213500000001
2.628000 9.1348909
2.629000 9.106218100000001
2.630000 9.077196599999999
2.631000 9.0478271
2.632000 9.018112
2.633000 8.9880519
2.634000 8.957649
2.635000 8.926904200000001
2.636000 8.895819600000001
2.637000 8.8643968
2.638000 8.8326372
2.639000 8.8005424
2.640000 8.7681137
2.641000 8.7353528
2.642000 8.702261
2.643000 8.668840699999999
2.644000 8.635093300000001
2.645000 8.601021000000001
2.646000 8.5666247
2.647000 8.5319065
2.648000 8.4968679
2.649000 8.461511100000001
2.650000 8.4258378
2.651000 8.389850000000001
2.652000 8.3535492
2.653000 8.3169371
2.654000 8.2800157
2.655000 8.2427874
2.656000 8.205253599999999
2.657000 8.1674159
2.658000 8.1292763
2.659000 8.0908373
2.660000 8.0521002
2.661000 8.0130674
2.662000 7.9737409999999995
2.663000 7.9341225
2.664000 7.8942142
2.665000 7.8540184
2.666000 7.8135371
2.667000 7.772772
2.668000 7.7317253
2.669000 7.6903991000000005
2.670000 7.6487951
2.671000 7.606916099999999
2.672000 7.5647637
2.673000 7.522340099999999
2.674000 7.4796475000000004
2.675000 7.4366882
2.676000 7.393464399999999
2.677000 7.3499776
2.678000 7.306230800000001
2.679000 7.262226200000001
2.680000 7.2179652999999995
2.681000 7.173451
2.682000 7.128685699999999
2.683000 7.0836708
2.684000 7.0384093
2.685000 6.9929034
2.686000 6.9471553
2.687000 6.901167299999999
2.688000 6.8549417
2.689000 6.808480599999999
2.690000 6.7617863
2.691000 6.7148617999999995
2.692000 6.667709400000001
2.693000 6.6203304
2.694000 6.5727279
2.695000 6.524904800000001
2.696000 6.4768627
2.697000 6.4286046
2.698000 6.3801326000000005
2.699000 6.331449
2.700000 6.2825561
2.701000 6.233456400000001
2.702000 6.1841525
2.703000 6.1346471
2.704000 6.0849424
2.705000 6.0350411
2.706000 5.984945199999999
2.707000 5.9346575
2.708000 5.8841806000000005
2.709000 5.8335166
2.710000 5.7826687
2.711000 5.7316389
2.712000 5.6804299
2.713000 5.6290439999999995
2.714000 5.5774838
2.715000 5.5257518
2.716000 5.4738507
2.717000 5.4217830000000005
2.718000 5.3695511
2.719000 5.3171579
2.720000 5.264605599999999
2.721000 5.2118968
2.722000 5.1590338
2.723000 5.1060196
2.724000 5.0528564
2.725000 4.9995467
2.726000 4.9460929
2.727000 4.8924979
2.728000 4.8387639
2.729000 4.7848939999999995
2.730000 4.7308902999999995
2.731000 4.676755099999999
2.732000 4.6224913999999995
2.733000 4.5681015
2.734000 4.5135882
2.735000 4.4589538
2.736000 4.404201
2.737000 4.3493319
2.738000 4.294349599999999
2.739000 4.2392567
2.740000 4.184055300000001
2.741000 4.1287482
2.742000 4.0733378
2.743000 4.0178269
2.744000 3.962218
2.745000 3.9065138
2.746000 3.8507167
2.747000 3.7948292
2.748000 3.7388540999999997
2.749000 3.6827937
2.750000 3.6266509000000005
2.751000 3.5704280999999995
2.752000 3.5141278
2.753000 3.4577525999999996
2.754000 3.4013052000000004
2.755000 3.344788
2.756000 3.2882039
2.757000 3.2315549
2.758000 3.174844
2.759000 3.1180736000000002
2.760000 3.0612461
2.761000 3.0043641
2.762000 2.9474301
2.763000 2.8904468
2.764000 2.8334165000000002
2.765000 2.7763416999999997
2.766000 2.7192250000000002
2.767000 2.6620688
2.768000 2.6048755
2.769000 2.5476478
2.770000 2.4903879
2.771000 2.4330983
2.772000 2.3757815
2.773000 2.3184400000000003
2.774000 2.2610759000000002
2.775000 2.2036919
2.776000 2.1462904000000003
2.777000 2.0888736000000003
2.778000 2.0314441999999997
2.779000 1.9740042999999998
2.780000 1.9165564
2.781000 1.8591027999999998
2.782000 1.8016458999999998
2.783000 1.7441882
2.784000 1.6867317
2.785000 1.6292792
2.786000 1.5718328
2.787000 1.5143948
2.788000 1.4569676
2.789000 1.3995535
2.790000 1.3421549
2.791000 1.2847739
2.792000 1.2274129999999999
2.793000 1.1700744
2.794000 1.1127603
2.795000 1.0554731
2.796000 0.9982149100000001
2.797000 0.94098793
2.798000 0.88379448
2.799000 0.82663679
2.800000 0.76951701
2.801000 0.71243732
2.802000 0.65539987
2.803000 0.59840684
2.804000 0.54146037
2.805000 0.48456256999999997
2.806000 0.42771561999999996
2.807000 0.37092157
2.808000 0.31418253
2.809000 0.25750059
2.810000 0.20087780000000002
2.811000 0.14431623000000002
2.812000 0.087817933
2.813000 0.031384933
2.814000 -0.024980746
2.815000 -0.081277097
2.816000 -0.13750212
2.817000 -0.19365384
2.818000 -0.24973026
2.819000 -0.30572945
2.820000 -0.36164946
2.821000 -0.41748834999999995
2.822000 -0.47324421000000005
2.823000 -0.52891509
2.824000 -0.58449912
2.825000 -0.6399944000000001
2.826000 -0.6953990600000001
2.827000 -0.75071119
2.828000 -0.80592902
2.829000 -0.86105065
2.830000 -0.9160743100000001
2.831000 -0.97099822
2.832000 -1.0258205
2.833000 -1.0805395
2.834000 -1.1351535
2.835000 -1.1896607
2.836000 -1.2440593
2.837000 -1.2983477
2.838000 -1.3525242
2.839000 -1.4065871
2.840000 -1.4605348
2.841000 -1.5143656
2.842000 -1.5680781000000001
2.843000 -1.6216705000000002
2.844000 -1.6751412
2.845000 -1.7284889
2.846000 -1.7817117
2.847000 -1.8348085
2.848000 -1.8877774
2.849000 -1.9406172
2.850000 -1.9933262999999999
2.851000 -2.0459031999999997
2.852000 -2.0983465
2.853000 -2.150655
2.854000 -2.2028271
2.855000 -2.2548614000000002
2.856000 -2.3067566
2.857000 -2.3585111
2.858000 -2.4101239
2.859000 -2.4615934
2.860000 -2.5129183999999998
2.861000 -2.5640978
2.862000 -2.6151299
2.863000 -2.6660139
2.864000 -2.7167482
2.865000 -2.7673316999999997
2.866000 -2.8177632
2.867000 -2.8680416
2.868000 -2.9181655
2.869000 -2.968134
2.870000 -3.0179458
2.871000 -3.0675996
2.872000 -3.1170946
2.873000 -3.1664293000000003
2.874000 -3.2156032000000003
2.875000 -3.2646146000000003
2.876000 -3.3134628
2.877000 -3.3621468
2.878000 -3.4106657
2.879000 -3.4590180999999998
2.880000 -3.5072032
2.881000 -3.5552203999999996
2.882000 -3.6030680000000004
2.883000 -3.6507457
2.884000 -3.6982525
2.885000 -3.7455872
2.886000 -3.792749
2.887000 -3.8397372
2.888000 -3.8865507
2.889000 -3.9331887
2.890000 -3.9796509
2.891000 -4.0259358
2.892000 -4.0720429000000005
2.893000 -4.1179717
2.894000 -4.1637212
2.895000 -4.2092908
2.896000 -4.2546798
2.897000 -4.2998873
2.898000 -4.3449126
2.899000 -4.389755399999999
2.900000 -4.4344149999999996
2.901000 -4.4788908
2.902000 -4.5231819
2.903000 -4.5672882
2.904000 -4.611209000000001
2.905000 -4.6549436
2.906000 -4.6984915
2.907000 -4.7418524
2.908000 -4.7850259
2.909000 -4.8280112
2.910000 -4.8708085
2.911000 -4.9134169
2.912000 -4.955836000000001
2.913000 -4.9980655
2.914000 -5.0401051
2.915000 -5.0819546
2.916000 -5.1236134
2.917000 -5.1650815
2.918000 -5.2063581
2.919000 -5.2474432
2.920000 -5.2883364
2.921000 -5.3290378
2.922000 -5.369547
2.923000 -5.4098635999999996
2.924000 -5.4499872
2.925000 -5.4899178
2.926000 -5.5296555
2.927000 -5.5691998
2.928000 -5.6085505
2.929000 -5.6477074
2.930000 -5.6866705
2.931000 -5.7254396
2.932000 -5.7640146
2.933000 -5.802395199999999
2.934000 -5.8405813
2.935000 -5.8785729
2.936000 -5.9163701
2.937000 -5.9539728
2.938000 -5.9913807
2.939000 -6.0285941
2.940000 -6.0656127
2.941000 -6.1024368
2.942000 -6.1390664
2.943000 -6.1755013
2.944000 -6.2117416
2.945000 -6.2477879
2.946000 -6.2836401
2.947000 -6.3192979
2.948000 -6.3547619
2.949000 -6.390032199999999
2.950000 -6.425108799999999
2.951000 -6.4599915999999995
2.952000 -6.494680799999999
2.953000 -6.529177
2.954000 -6.563480200000001
2.955000 -6.5975912
2.956000 -6.6315100000000005
2.957000 -6.665236500000001
2.958000 -6.698770800000001
2.959000 -6.7321137
2.960000 -6.765264999999999
2.961000 -6.7982256
2.962000 -6.8309955
2.963000 -6.8635747
2.964000 -6.8959638000000005
2.965000 -6.928163800000001
2.966000 -6.9601744
2.967000 -6.9919959
2.968000 -7.023628799999999
2.969000 -7.055073200000001
2.970000 -7.086329900000001
2.971000 -7.117398799999999
2.972000 -7.1482807
2.973000 -7.178975599999999
2.974000 -7.209484300000001
2.975000 -7.2398067
2.976000 -7.269943500000001
2.977000 -7.2998956
2.978000 -7.329662900000001
2.979000 -7.359246199999999
2.980000 -7.388645400000001
2.981000 -7.4178614000000005
2.982000 -7.446894799999999
2.983000 -7.475746399999999
2.984000 -7.5044163
2.985000 -7.5329049999999995
2.986000 -7.5612135
2.987000 -7.5893417
2.988000 -7.617291099999999
2.989000 -7.6450616
2.990000 -7.6726533
2.991000 -7.7000678
2.992000 -7.7273048
2.993000 -7.7543661
2.994000 -7.7812515
2.995000 -7.8079619000000005
2.996000 -7.8344971
2.997000 -7.8608587
2.998000 -7.8870468
2.999000 -7.913062699999999
3.000000 -7.938906599999999
3.001000 -7.964579
3.002000 -7.990080900000001
3.003000 -8.0154128
3.004000 -8.0405749
3.005000 -8.0655687
3.006000 -8.090394
3.007000 -8.1150524
3.008000 -8.139544
3.009000 -8.1638694
3.010000 -8.188029400000001
3.011000 -8.212024699999999
3.012000 -8.2358561
3.013000 -8.2595244
3.014000 -8.283030199999999
3.015000 -8.3063737
3.016000 -8.3295561
3.017000 -8.3525777
3.018000 -8.375439
3.019000 -8.3981417
3.020000 -8.4206857
3.021000 -8.4430717
3.022000 -8.4653005
3.023000 -8.4873728
3.024000 -8.5092895
3.025000 -8.5310511
3.026000 -8.5526586
3.027000 -8.5741125
3.028000 -8.5954137
3.029000 -8.6165629
3.030000 -8.6375602
3.031000 -8.6584069
3.032000 -8.6791039
3.033000 -8.6996518
3.034000 -8.7200515
3.035000 -8.7403029
3.036000 -8.7604076
3.037000 -8.7803662
3.038000 -8.800179499999999
3.039000 -8.8198476
3.040000 -8.8393718
3.041000 -8.858753
3.042000 -8.8779919
3.043000 -8.8970885
3.044000 -8.9160442
3.045000 -8.9348599
3.046000 -8.9535356
3.047000 -8.9720726
3.048000 -8.9904718
3.049000 -9.0087332
3.050000 -9.0268582
3.051000 -9.0448469
3.052000 -9.0627
3.053000 -9.0804189
3.054000 -9.0980038
3.055000 -9.1154553
3.056000 -9.1327742
3.057000 -9.1499612
3.058000 -9.1670163
3.059000 -9.183940999999999
3.060000 -9.2007354
3.061000 -9.2174008
3.062000 -9.2339374
3.063000 -9.2503458
3.064000 -9.2666268
3.065000 -9.2827804
3.066000 -9.2988081
3.067000 -9.3147099
3.068000 -9.3304865
3.069000 -9.346138700000001
3.070000 -9.3616672
3.071000 -9.377072
3.072000 -9.392354599999999
3.073000 -9.4075151
3.074000 -9.4225541
3.075000 -9.4374716
3.076000 -9.4522692
3.077000 -9.4669469
3.078000 -9.4815053
3.079000 -9.4959445
3.080000 -9.510266000000001
3.081000 -9.5244698
3.082000 -9.538555899999999
3.083000 -9.5525257
3.084000 -9.5663793
3.085000 -9.5801175
3.086000 -9.5937401
3.087000 -9.607248799999999
3.088000 -9.620643399999999
3.089000 -9.6339241
3.090000 -9.6470915
3.091000 -9.6601464
3.092000 -9.6730888
3.093000 -9.6859194
3.094000 -9.698639100000001
3.095000 -9.7112477
3.096000 -9.723745300000001
3.097000 -9.7361326
3.098000 -9.748410400000001
3.099000 -9.7605787
3.100000 -9.7726382
3.101000 -9.784589
3.102000 -9.7964309
3.103000 -9.8081648
3.104000 -9.8197907
3.105000 -9.831309300000001
3.106000 -9.8427206
3.107000 -9.854024599999999
3.108000 -9.8652221
3.109000 -9.8763131
3.110000 -9.8872975
3.111000 -9.898176
3.112000 -9.908948800000001
3.113000 -9.9196158
3.114000 -9.930177
3.115000 -9.9406324
3.116000 -9.9509828
3.117000 -9.9612281
3.118000 -9.9713683
3.119000 -9.981403499999999
3.120000 -9.9913344
3.121000 -10.00116
3.122000 -10.01088
3.123000 -10.0205
3.124000 -10.03001
3.125000 -10.03942
3.126000 -10.04872
3.127000 -10.05792
3.128000 -10.06702
3.129000 -10.07601
3.130000 -10.0849
3.131000 -10.093679999999999
3.132000 -10.102360000000001
3.133000 -10.11093
3.134000 -10.1194
3.135000 -10.12777
3.136000 -10.13603
3.137000 -10.14418
3.138000 -10.152239999999999
3.139000 -10.16018
3.140000 -10.16803
3.141000 -10.17576
3.142000 -10.183399999999999
3.143000 -10.19093
3.144000 -10.198350000000001
3.145000 -10.20566
3.146000 -10.21287
3.147000 -10.21998
3.148000 -10.22698
3.149000 -10.23387
3.150000 -10.24065
3.151000 -10.24733
3.152000 -10.2539
3.153000 -10.26037
3.154000 -10.26672
3.155000 -10.272969999999999
3.156000 -10.2791
3.157000 -10.28513
3.158000 -10.29105
3.159000 -10.296859999999999
3.160000 -10.30256
3.161000 -10.30814
3.162000 -10.31362
3.163000 -10.31898
3.164000 -10.32424
3.165000 -10.32938
3.166000 -10.3344
3.167000 -10.33932
3.168000 -10.34412
3.169000 -10.348799999999999
3.170000 -10.35337
3.171000 -10.35782
3.172000 -10.36216
3.173000 -10.36638
3.174000 -10.37048
3.175000 -10.374469999999999
3.176000 -10.37833
3.177000 -10.38208
3.178000 -10.3857
3.179000 -10.38921
3.180000 -10.39259
3.181000 -10.395859999999999
3.182000 -10.399
3.183000 -10.40201
3.184000 -10.404910000000001
3.185000 -10.40768
3.186000 -10.41032
3.187000 -10.41283
3.188000 -10.41522
3.189000 -10.41748
3.190000 -10.41962
3.191000 -10.421619999999999
3.192000 -10.423490000000001
3.193000 -10.42523
3.194000 -10.42684
3.195000 -10.42831
3.196000 -10.42965
3.197000 -10.430860000000001
3.198000 -10.431930000000001
3.199000 -10.43286
3.200000 -10.43366
3.201000 -10.43432
3.202000 -10.43483
3.203000 -10.43521
3.204000 -10.43544
3.205000 -10.43554
3.206000 -10.43549
3.207000 -10.43529
3.208000 -10.43495
3.209000 -10.43446
3.210000 -10.43382
3.211000 -10.43304
3.212000 -10.4321
3.213000 -10.43102
3.214000 -10.42978
3.215000 -10.42839
3.216000 -10.42684
3.217000 -10.42515
3.218000 -10.42329
3.219000 -10.42128
3.220000 -10.41911
3.221000 -10.416780000000001
3.222000 -10.41429
3.223000 -10.41164
3.224000 -10.40882
3.225000 -10.40584
3.226000 -10.4027
3.227000 -10.399379999999999
3.228000 -10.39591
3.229000 -10.39226
3.230000 -10.388440000000001
3.231000 -10.384450000000001
3.232000 -10.38029
3.233000 -10.37596
3.234000 -10.37145
3.235000 -10.36676
3.236000 -10.3619
3.237000 -10.35686
3.238000 -10.35163
3.239000 -10.346229999999998
3.240000 -10.340639999999999
3.241000 -10.33487
3.242000 -10.328909999999999
3.243000 -10.32277
3.244000 -10.31643
3.245000 -10.30991
3.246000 -10.3032
3.247000 -10.296289999999999
3.248000 -10.28919
3.249000 -10.2819
3.250000 -10.27441
3.251000 -10.26672
3.252000 -10.25884
3.253000 -10.25075
3.254000 -10.242460000000001
3.255000 -10.233970000000001
3.256000 -10.22527
3.257000 -10.21637
3.258000 -10.20726
3.259000 -10.19795
3.260000 -10.188419999999999
3.261000 -10.17868
3.262000 -10.16873
3.263000 -10.15856
3.264000 -10.14818
3.265000 -10.137590000000001
3.266000 -10.12677
3.267000 -10.115739999999999
3.268000 -10.10448
3.269000 -10.09301
3.270000 -10.0813
3.271000 -10.06938
3.272000 -10.05723
3.273000 -10.04485
3.274000 -10.03224
3.275000 -10.019400000000001
3.276000 -10.00632
3.277000 -9.993019
3.278000 -9.979479
3.279000 -9.9657029
3.280000 -9.9516891
3.281000 -9.9374369
3.282000 -9.922944000000001
3.283000 -9.908209699999999
3.284000 -9.8932326
3.285000 -9.878011
3.286000 -9.8625436
3.287000 -9.8468289
3.288000 -9.8308653
3.289000 -9.8146521
3.290000 -9.798187
3.291000 -9.781469399999999
3.292000 -9.7644977
3.293000 -9.7472705
3.294000 -9.729787
3.295000 -9.7120449
3.296000 -9.694043500000001
3.297000 -9.6757814
3.298000 -9.657257099999999
3.299000 -9.6384697
3.300000 -9.619417
3.301000 -9.6000984
3.302000 -9.5805123
3.303000 -9.5606573
3.304000 -9.5405325
3.305000 -9.520136599999999
3.306000 -9.499467899999999
3.307000 -9.4785251
3.308000 -9.4573073
3.309000 -9.435813099999999
3.310000 -9.4140418
3.311000 -9.391990999999999
3.312000 -9.3696602
3.313000 -9.3470484
3.314000 -9.3241543
3.315000 -9.3009762
3.316000 -9.277513599999999
3.317000 -9.2537649
3.318000 -9.229728600000001
3.319000 -9.2054039
3.320000 -9.1807902
3.321000 -9.155885900000001
3.322000 -9.130689499999999
3.323000 -9.1052003
3.324000 -9.079417600000001
3.325000 -9.0533398
3.326000 -9.0269662
3.327000 -9.000295399999999
3.328000 -8.9733265
3.329000 -8.9460582
3.330000 -8.9184895
3.331000 -8.8906199
3.332000 -8.862447699999999
3.333000 -8.833972399999999
3.334000 -8.8051923
3.335000 -8.7761067
3.336000 -8.746714899999999
3.337000 -8.7170161
3.338000 -8.6870089
3.339000 -8.6566925
3.340000 -8.626066100000001
3.341000 -8.5951291
3.342000 -8.5638799
3.343000 -8.532318499999999
3.344000 -8.5004434
3.345000 -8.4682539
3.346000 -8.435749300000001
3.347000 -8.402928699999999
3.348000 -8.3697915
3.349000 -8.3363362
3.350000 -8.302562700000001
3.351000 -8.2684703
3.352000 -8.2340583
3.353000 -8.1993259
3.354000 -8.1642725
3.355000 -8.1288971
3.356000 -8.0931991
3.357000 -8.0571778
3.358000 -8.020833099999999
3.359000 -7.9841644
3.360000 -7.9471707
3.361000 -7.909852300000001
3.362000 -7.8722075
3.363000 -7.8342363
3.364000 -7.7959388
3.365000 -7.7573143
3.366000 -7.7183619
3.367000 -7.679081
3.368000 -7.639471400000001
3.369000 -7.5995333
3.370000 -7.559265900000001
3.371000 -7.5186685
3.372000 -7.477740900000001
3.373000 -7.4364826
3.374000 -7.394893499999999
3.375000 -7.3529735
3.376000 -7.310722
3.377000 -7.268139
3.378000 -7.225224399999999
3.379000 -7.1819775
3.380000 -7.1383982999999995
3.381000 -7.094486799999999
3.382000 -7.0502423
3.383000 -7.005665499999999
3.384000 -6.9607556
3.385000 -6.9155127
3.386000 -6.869936699999999
3.387000 -6.8240277
3.388000 -6.7777865
3.389000 -6.7312121000000005
3.390000 -6.6843048000000005
3.391000 -6.637064400000001
3.392000 -6.5894917
3.393000 -6.5415859
3.394000 -6.4933479
3.395000 -6.4447775
3.396000 -6.3958757
3.397000 -6.3466415
3.398000 -6.297075700000001
3.399000 -6.2471788
3.400000 -6.1969511
3.401000 -6.1463926
3.402000 -6.095504
3.403000 -6.0442854
3.404000 -5.992737
3.405000 -5.9408598
3.406000 -5.888653499999999
3.407000 -5.8361191
3.408000 -5.7832569
3.409000 -5.7300676
3.410000 -5.6765515
3.411000 -5.6227092
3.412000 -5.568541199999999
3.413000 -5.514048
3.414000 -5.4592304
3.415000 -5.404089
3.416000 -5.3486243
3.417000 -5.2928373
3.418000 -5.2367285
3.419000 -5.1802985
3.420000 -5.1235482
3.421000 -5.0664786
3.422000 -5.0090902
3.423000 -4.9513839
3.424000 -4.8933607
3.425000 -4.8350215
3.426000 -4.7763672
3.427000 -4.7173984
3.428000 -4.6581164
3.429000 -4.5985222
3.430000 -4.5386169
3.431000 -4.4784013
3.432000 -4.4178768999999996
3.433000 -4.3570444
3.434000 -4.295905299999999
3.435000 -4.2344604
3.436000 -4.1727111
3.437000 -4.1106585
3.438000 -4.048304300000001
3.439000 -3.985649
3.440000 -3.9226945
3.441000 -3.8594421
3.442000 -3.7958927000000005
3.443000 -3.7320480000000003
3.444000 -3.6679093000000003
3.445000 -3.6034781000000002
3.446000 -3.5387560999999996
3.447000 -3.4737442
3.448000 -3.4084442999999998
3.449000 -3.3428576000000003
3.450000 -3.2769858999999997
3.451000 -3.2108307000000003
3.452000 -3.1443939
3.453000 -3.0776767
3.454000 -3.0106808999999997
3.455000 -2.9434081
3.456000 -2.87586
3.457000 -2.8080385
3.458000 -2.7399452
3.459000 -2.6715821
3.460000 -2.6029508999999997
3.461000 -2.5340535
3.462000 -2.4648917999999997
3.463000 -2.3954676
3.464000 -2.3257829
3.465000 -2.2558397
3.466000 -2.1856399
3.467000 -2.1151857
3.468000 -2.044479
3.469000 -1.9735218999999997
3.470000 -1.9023165000000002
3.471000 -1.8308649
3.472000 -1.7591691
3.473000 -1.6872313
3.474000 -1.6150537999999999
3.475000 -1.5426388
3.476000 -1.4699885
3.477000 -1.397105
3.478000 -1.3239907
3.479000 -1.2506477999999999
3.480000 -1.1770786
3.481000 -1.1032854
3.482000 -1.0292707
3.483000 -0.95503675
3.484000 -0.88058598
3.485000 -0.80592083
3.486000 -0.73104366
3.487000 -0.6559569900000001
3.488000 -0.58066328
3.489000 -0.5051651
3.490000 -0.42946492
3.491000 -0.35356537
3.492000 -0.27746899999999997
3.493000 -0.20117846
3.494000 -0.12469636
3.495000 -0.048025398000000004
3.496000 0.028831739000000002
3.497000 0.10587233
3.498000 0.18309362
3.499000 0.26049280999999996
3.500000 0.33806711
3.501000 0.41581374000000004
3.502000 0.49372977
3.503000 0.57181236
3.504000 0.65005859
3.505000 0.72846557
3.506000 0.80703031
3.507000 0.88574989
3.508000 0.96462127
3.509000 1.0436414999999999
3.510000 1.1228075
3.511000 1.2021163
3.512000 1.2815649
3.513000 1.36115
3.514000 1.4408687
3.515000 1.5207179
3.516000 1.6006945000000001
3.517000 1.6807953
3.518000 1.7610172
3.519000 1.8413570000000001
3.520000 1.9218115
3.521000 2.0023776
3.522000 2.0830519
3.523000 2.1638313
3.524000 2.2447126
3.525000 2.3256924000000003
3.526000 2.4067676
3.527000 2.4879348
3.528000 2.5691904
3.529000 2.6505313999999998
3.530000 2.7319541
3.531000 2.8134555
3.532000 2.8950317
3.533000 2.9766796
3.534000 3.0583956999999997
3.535000 3.1401765
3.536000 3.2220185
3.537000 3.3039182
3.538000 3.385872
3.539000 3.4678765
3.540000 3.5499278000000003
3.541000 3.6320228
3.542000 3.7141576
3.543000 3.7963289999999996
3.544000 3.8785331
3.545000 3.9607663
3.546000 4.0430252
3.547000 4.125306
3.548000 4.2076051
3.549000 4.2899191000000005
3.550000 4.372244
3.551000 4.4545762
3.552000 4.5369122
3.553000 4.6192482
3.554000 4.7015805
3.555000 4.7839053
3.556000 4.8662189
3.557000 4.9485177
3.558000 5.0307978
3.559000 5.1130556
3.560000 5.1952869
3.561000 5.2774884
3.562000 5.359656
3.563000 5.441786
3.564000 5.5238746
3.565000 5.6059178
3.566000 5.6879121999999995
3.567000 5.7698533
3.568000 5.851737399999999
3.569000 5.9335607999999995
3.570000 6.0153197
3.571000 6.0970098
3.572000 6.1786275
3.573000 6.2601686
3.574000 6.3416295
3.575000 6.4230062000000006
3.576000 6.504294300000001
3.577000 6.5854907
3.578000 6.6665903
3.579000 6.747590000000001
3.580000 6.8284862
3.581000 6.9092743
3.582000 6.9899499
3.583000 7.070510100000001
3.584000 7.1509503
3.585000 7.231266799999999
3.586000 7.3114558999999995
3.587000 7.391513099999999
3.588000 7.4714348
3.589000 7.551217100000001
3.590000 7.6308556
3.591000 7.7103473000000005
3.592000 7.789687100000001
3.593000 7.868871800000001
3.594000 7.9478972
3.595000 8.0267593
3.596000 8.1054546
3.597000 8.1839785
3.598000 8.262327299999999
3.599000 8.3404973
3.600000 8.418484
3.601000 8.4962837
3.602000 8.5738927
3.603000 8.6513065
3.604000 8.7285213
3.605000 8.8055328
3.606000 8.882337099999999
3.607000 8.9589305
3.608000 9.0353087
3.609000 9.1114677
3.610000 9.1874041
3.611000 9.2631131
3.612000 9.3385912
3.613000 9.4138339
3.614000 9.4888382
3.615000 9.563598800000001
3.616000 9.6381128
3.617000 9.7123757
3.618000 9.7863838
3.619000 9.8601326
3.620000 9.9336185
3.621000 10.00684
3.622000 10.07979
3.623000 10.152460000000001
3.624000 10.22485
3.625000 10.29697
3.626000 10.36879
3.627000 10.440330000000001
3.628000 10.51157
3.629000 10.582519999999999
3.630000 10.65316
3.631000 10.7235
3.632000 10.79352
3.633000 10.863240000000001
3.634000 10.932640000000001
3.635000 11.001710000000001
3.636000 11.07046
3.637000 11.13889
3.638000 11.20698
3.639000 11.27473
3.640000 11.34215
3.641000 11.409220000000001
3.642000 11.47594
3.643000 11.54232
3.644000 11.60834
3.645000 11.674
3.646000 11.739289999999999
3.647000 11.80423
3.648000 11.86879
3.649000 11.93298
3.650000 11.99679
3.651000 12.060229999999999
3.652000 12.12327
3.653000 12.18593
3.654000 12.248199999999999
3.655000 12.31008
3.656000 12.371559999999999
3.657000 12.43263
3.658000 12.4933
3.659000 12.55356
3.660000 12.61341
3.661000 12.672839999999999
3.662000 12.73185
3.663000 12.79044
3.664000 12.8486
3.665000 12.906329999999999
3.666000 12.96363
3.667000 13.02049
3.668000 13.07692
3.669000 13.1329
3.670000 13.18843
3.671000 13.24352
3.672000 13.29815
3.673000 13.35232
3.674000 13.406039999999999
3.675000 13.45929
3.676000 13.512070000000001
3.677000 13.564390000000001
3.678000 13.616230000000002
3.679000 13.667599999999998
3.680000 13.71849
3.681000 13.7689
3.682000 13.81882
3.683000 13.868249999999998
3.684000 13.917189999999998
3.685000 13.96564
3.686000 14.01359
3.687000 14.06104
3.688000 14.107980000000001
3.689000 14.154420000000002
3.690000 14.20035
3.691000 14.245759999999999
3.692000 14.29067
3.693000 14.335049999999999
3.694000 14.378910000000001
3.695000 14.42225
3.696000 14.465069999999999
3.697000 14.507349999999999
3.698000 14.549100000000001
3.699000 14.590320000000002
3.700000 14.631
3.701000 14.67114
3.702000 14.71074
3.703000 14.749799999999999
3.704000 14.7883
3.705000 14.82626
3.706000 14.863660000000001
3.707000 14.90051
3.708000 14.93679
3.709000 14.97252
3.710000 15.007690000000002
3.711000 15.04229
3.712000 15.07632
3.713000 15.10978
3.714000 15.142669999999999
3.715000 15.17499
3.716000 15.206729999999999
3.717000 15.23788
3.718000 15.268460000000001
3.719000 15.298449999999999
3.720000 15.32786
3.721000 15.35668
3.722000 15.38491
3.723000 15.41254
3.724000 15.43958
3.725000 15.46603
3.726000 15.491869999999999
3.727000 15.51712
3.728000 15.541759999999998
3.729000 15.565789999999998
3.730000 15.58923
3.731000 15.61205
3.732000 15.63426
3.733000 15.655859999999999
3.734000 15.67685
3.735000 15.697220000000002
3.736000 15.71697
3.737000 15.7361
3.738000 15.75462
3.739000 15.77251
3.740000 15.78978
3.741000 15.80642
3.742000 15.822439999999999
3.743000 15.837819999999999
3.744000 15.85258
3.745000 15.866710000000001
3.746000 15.8802
3.747000 15.89306
3.748000 15.90528
3.749000 15.91686
3.750000 15.927810000000001
3.751000 15.93812
3.752000 15.94778
3.753000 15.956809999999999
3.754000 15.965190000000002
3.755000 15.972919999999998
3.756000 15.98001
3.757000 15.98645
3.758000 15.992239999999999
3.759000 15.99739
3.760000 16.00188
3.761000 16.00572
3.762000 16.00891
3.763000 16.01145
3.764000 16.01333
3.765000 16.01456
3.766000 16.01513
3.767000 16.01504
3.768000 16.014300000000002
3.769000 16.0129
3.770000 16.01084
3.771000 16.00812
3.772000 16.00474
3.773000 16.000700000000002
3.774000 15.995999999999999
3.775000 15.99064
3.776000 15.98461
3.777000 15.97793
3.778000 15.970580000000002
3.779000 15.96256
3.780000 15.953890000000001
3.781000 15.94455
3.782000 15.93454
3.783000 15.92387
3.784000 15.91254
3.785000 15.90054
3.786000 15.887870000000001
3.787000 15.874540000000001
3.788000 15.860550000000002
3.789000 15.845880000000001
3.790000 15.830559999999998
3.791000 15.81456
3.792000 15.7979
3.793000 15.780569999999999
3.794000 15.762580000000002
3.795000 15.74392
3.796000 15.72459
3.797000 15.7046
3.798000 15.68394
3.799000 15.662609999999999
3.800000 15.64062
3.801000 15.61797
3.802000 15.594640000000002
3.803000 15.57066
3.804000 15.546009999999999
3.805000 15.52069
3.806000 15.494720000000001
3.807000 15.46807
3.808000 15.44077
3.809000 15.412799999999999
3.810000 15.38418
3.811000 15.35489
3.812000 15.324940000000002
3.813000 15.29433
3.814000 15.263060000000001
3.815000 15.23113
3.816000 15.19855
3.817000 15.1653
3.818000 15.131400000000001
3.819000 15.09685
3.820000 15.06164
3.821000 15.02578
3.822000 14.989259999999998
3.823000 14.952090000000002
3.824000 14.91428
3.825000 14.875810000000001
3.826000 14.836689999999999
3.827000 14.79693
3.828000 14.75652
3.829000 14.71546
3.830000 14.67376
3.831000 14.63142
3.832000 14.58844
3.833000 14.54481
3.834000 14.50055
3.835000 14.45565
3.836000 14.410110000000001
3.837000 14.36394
3.838000 14.31713
3.839000 14.269689999999999
3.840000 14.221619999999998
3.841000 14.172930000000001
3.842000 14.1236
3.843000 14.073649999999999
3.844000 14.02307
3.845000 13.971870000000001
3.846000 13.92004
3.847000 13.8676
3.848000 13.814540000000001
3.849000 13.76086
3.850000 13.706560000000001
3.851000 13.651650000000002
3.852000 13.59613
3.853000 13.54
3.854000 13.48326
3.855000 13.42591
3.856000 13.36795
3.857000 13.309389999999999
3.858000 13.250229999999998
3.859000 13.190470000000001
3.860000 13.13011
3.861000 13.069159999999998
3.862000 13.00761
3.863000 12.94547
3.864000 12.88274
3.865000 12.819420000000001
3.866000 12.755510000000001
3.867000 12.69102
3.868000 12.62596
3.869000 12.56031
3.870000 12.49408
3.871000 12.42728
3.872000 12.359910000000001
3.873000 12.291970000000001
3.874000 12.22346
3.875000 12.15439
3.876000 12.08475
3.877000 12.014560000000001
3.878000 11.9438
3.879000 11.8725
3.880000 11.80063
3.881000 11.72822
3.882000 11.65527
3.883000 11.581760000000001
3.884000 11.50772
3.885000 11.43313
3.886000 11.35801
3.887000 11.28235
3.888000 11.20616
3.889000 11.12944
3.890000 11.052190000000001
3.891000 10.97442
3.892000 10.89613
3.893000 10.817309999999999
3.894000 10.73798
3.895000 10.658140000000001
3.896000 10.57779
3.897000 10.49693
3.898000 10.41556
3.899000 10.333689999999999
3.900000 10.25132
3.901000 10.16845
3.902000 10.08509
3.903000 10.00124
3.904000 9.9169023
3.905000 9.8320775
3.906000 9.7467706
3.907000 9.660984599999999
3.908000 9.574721799999999
3.909000 9.4879858
3.910000 9.4007798
3.911000 9.3131065
3.912000 9.2249699
3.913000 9.136372099999999
3.914000 9.0473168
3.915000 8.957806999999999
3.916000 8.8678457
3.917000 8.777436600000001
3.918000 8.686582
3.919000 8.595285599999999
3.920000 8.503551
3.921000 8.4113806
3.922000 8.3187781
3.923000 8.2257472
3.924000 8.1322901
3.925000 8.0384113
3.926000 7.944113
3.927000 7.849399
3.928000 7.754272199999999
3.929000 7.6587364
3.930000 7.5627945
3.931000 7.466450299999999
3.932000 7.3697068
3.933000 7.272566900000001
3.934000 7.175034299999999
3.935000 7.0771128
3.936000 6.978805400000001
3.937000 6.8801157
3.938000 6.781047599999999
3.939000 6.681603899999999
3.940000 6.581788500000001
3.941000 6.481604300000001
3.942000 6.3810557
3.943000 6.2801458000000006
3.944000 6.1788779
3.945000 6.077255699999999
3.946000 5.9752829
3.947000 5.872963400000001
3.948000 5.770300300000001
3.949000 5.6672975
3.950000 5.5639587
3.951000 5.4602873
3.952000 5.3562872
3.953000 5.2519618999999995
3.954000 5.1473152
3.955000 5.0423507
3.956000 4.9370721
3.957000 4.8314832
3.958000 4.7255877
3.959000 4.619389
3.960000 4.5128912
3.961000 4.4060979
3.962000 4.2990129
3.963000 4.1916396
3.964000 4.0839821
3.965000 3.9760441
3.966000 3.8678292
3.967000 3.7593413
3.968000 3.6505840999999997
3.969000 3.5415612
3.970000 3.4322765
3.971000 3.3227336000000003
3.972000 3.2129366
3.973000 3.1028889
3.974000 2.9925943999999998
3.975000 2.8820569000000003
3.976000 2.77128
3.977000 2.6602676
3.978000 2.5490234000000003
3.979000 2.4375511
3.980000 2.3258546
3.981000 2.2139376
3.982000 2.1018038
3.983000 1.989457
3.984000 1.8769010999999998
3.985000 1.7641396999999999
3.986000 1.6511768
3.987000 1.538016
3.988000 1.4246612
3.989000 1.3111161
3.990000 1.1973846
3.991000 1.0834705
3.992000 0.96937772
3.993000 0.85511003
3.994000 0.74067125
3.995000 0.6260652999999999
3.996000 0.51129609
3.997000 0.39636743999999996
3.998000 0.28128331
3.999000 0.16604759000000002
4.000000 0.050664216
4.001000 -0.06486285700000001
4.002000 -0.18052966
4.003000 -0.29633222000000004
4.004000 -0.41226656000000006
4.005000 -0.52832868
4.006000 -0.6445146199999999
4.007000 -0.76082032
4.008000 -0.8772417899999999
4.009000 -0.99377502
4.010000 -1.110416
4.011000 -1.2271607
4.012000 -1.3440051
4.013000 -1.4609452
4.014000 -1.5779771000000002
4.015000 -1.6950967000000001
4.016000 -1.8123000999999999
4.017000 -1.9295834
4.018000 -2.0469425
4.019000 -2.1643735
4.020000 -2.2818726000000003
4.021000 -2.3994358
4.022000 -2.5170593
4.023000 -2.6347391
4.024000 -2.7524715
4.025000 -2.8702527
4.026000 -2.9880786
4.027000 -3.1059457
4.028000 -3.2238497999999995
4.029000 -3.3417877
4.030000 -3.459755
4.031000 -3.5777479000000003
4.032000 -3.6957629
4.033000 -3.8137961
4.034000 -3.9318438999999996
4.035000 -4.0499019999999994
4.036000 -4.167966900000001
4.037000 -4.2860348
4.038000 -4.4041015
4.039000 -4.522163399999999
4.040000 -4.6402168
4.041000 -4.758257400000001
4.042000 -4.8762817
4.043000 -4.9942855
4.044000 -5.1122651
4.045000 -5.2302162999999995
4.046000 -5.3481355
4.047000 -5.4660186
4.048000 -5.5838618
4.049000 -5.7016611
4.050000 -5.8194127
4.051000 -5.9371125
4.052000 -6.0547564
4.053000 -6.1723407
4.054000 -6.289862100000001
4.055000 -6.407316000000001
4.056000 -6.524698399999999
4.057000 -6.642005600000001
4.058000 -6.7592338000000005
4.059000 -6.8763793
4.060000 -6.9934383
4.061000 -7.1104065
4.062000 -7.2272799999999995
4.063000 -7.3440559
4.064000 -7.4607298
4.065000 -7.5772978
4.066000 -7.6937564
4.067000 -7.8101017
4.068000 -7.926329999999999
4.069000 -8.042436799999999
4.070000 -8.1584193
4.071000 -8.274273599999999
4.072000 -8.389996
4.073000 -8.5055821
4.074000 -8.6210288
4.075000 -8.736332500000001
4.076000 -8.8514887
4.077000 -8.9664944
4.078000 -9.0813451
4.079000 -9.1960378
4.080000 -9.3105681
4.081000 -9.4249323
4.082000 -9.5391266
4.083000 -9.6531473
4.084000 -9.766990700000001
4.085000 -9.880653
4.086000 -9.9941306
4.087000 -10.107420000000001
4.088000 -10.22052
4.089000 -10.33342
4.090000 -10.44612
4.091000 -10.55861
4.092000 -10.6709
4.093000 -10.78298
4.094000 -10.89484
4.095000 -11.00649
4.096000 -11.11791
4.097000 -11.2291
4.098000 -11.340069999999999
4.099000 -11.4508
4.100000 -11.5613
4.101000 -11.67156
4.102000 -11.78157
4.103000 -11.89133
4.104000 -12.00085
4.105000 -12.1101
4.106000 -12.2191
4.107000 -12.32784
4.108000 -12.43631
4.109000 -12.54452
4.110000 -12.65244
4.111000 -12.7601
4.112000 -12.86747
4.113000 -12.974559999999999
4.114000 -13.08136
4.115000 -13.18788
4.116000 -13.29409
4.117000 -13.400020000000001
4.118000 -13.505629999999998
4.119000 -13.610949999999999
4.120000 -13.71595
4.121000 -13.82065
4.122000 -13.92503
4.123000 -14.02909
4.124000 -14.132819999999999
4.125000 -14.236229999999999
4.126000 -14.33932
4.127000 -14.442060000000001
4.128000 -14.544480000000002
4.129000 -14.64655
4.130000 -14.74827
4.131000 -14.84965
4.132000 -14.95068
4.133000 -15.051359999999999
4.134000 -15.151670000000001
4.135000 -15.251629999999999
4.136000 -15.351219999999998
4.137000 -15.45043
4.138000 -15.54928
4.139000 -15.647749999999998
4.140000 -15.74584
4.141000 -15.84355
4.142000 -15.940869999999999
4.143000 -16.03781
4.144000 -16.13435
4.145000 -16.23049
4.146000 -16.32623
4.147000 -16.42157
4.148000 -16.5165
4.149000 -16.61102
4.150000 -16.70512
4.151000 -16.79881
4.152000 -16.89208
4.153000 -16.98492
4.154000 -17.07734
4.155000 -17.16932
4.156000 -17.26087
4.157000 -17.35199
4.158000 -17.44266
4.159000 -17.532890000000002
4.160000 -17.62267
4.161000 -17.712
4.162000 -17.80088
4.163000 -17.88929
4.164000 -17.97725
4.165000 -18.06475
4.166000 -18.151780000000002
4.167000 -18.23833
4.168000 -18.32442
4.169000 -18.41003
4.170000 -18.49515
4.171000 -18.5798
4.172000 -18.66395
4.173000 -18.74762
4.174000 -18.8308
4.175000 -18.91348
4.176000 -18.99566
4.177000 -19.07733
4.178000 -19.1585
4.179000 -19.23916
4.180000 -19.319300000000002
4.181000 -19.39894
4.182000 -19.47805
4.183000 -19.55663
4.184000 -19.63469
4.185000 -19.71222
4.186000 -19.78922
4.187000 -19.86568
4.188000 -19.9416
4.189000 -20.01698
4.190000 -20.09181
4.191000 -20.1661
4.192000 -20.23983
4.193000 -20.313
4.194000 -20.38562
4.195000 -20.45767
4.196000 -20.529159999999997
4.197000 -20.600080000000002
4.198000 -20.67043
4.199000 -20.74021
4.200000 -20.8094
4.201000 -20.87802
4.202000 -20.94606
4.203000 -21.0135
4.204000 -21.080360000000002
4.205000 -21.14663
4.206000 -21.21229
4.207000 -21.27737
4.208000 -21.34184
4.209000 -21.4057
4.210000 -21.46896
4.211000 -21.53161
4.212000 -21.59365
4.213000 -21.655060000000002
4.214000 -21.715870000000002
4.215000 -21.77604
4.216000 -21.8356
4.217000 -21.89452
4.218000 -21.95282
4.219000 -22.010479999999998
4.220000 -22.067500000000003
4.221000 -22.12389
4.222000 -22.17963
4.223000 -22.23472
4.224000 -22.28917
4.225000 -22.34296
4.226000 -22.3961
4.227000 -22.44858
4.228000 -22.500400000000003
4.229000 -22.551560000000002
4.230000 -22.602050000000002
4.231000 -22.65187
4.232000 -22.70101
4.233000 -22.74949
4.234000 -22.79728
4.235000 -22.8444
4.236000 -22.89083
4.237000 -22.93657
4.238000 -22.98163
4.239000 -23.02599
4.240000 -23.06966
4.241000 -23.11263
4.242000 -23.15491
4.243000 -23.19648
4.244000 -23.23734
4.245000 -23.27749
4.246000 -23.31694
4.247000 -23.35567
4.248000 -23.39369
4.249000 -23.430989999999998
4.250000 -23.46757
4.251000 -23.50342
4.252000 -23.53855
4.253000 -23.572950000000002
4.254000 -23.60662
4.255000 -23.63956
4.256000 -23.67176
4.257000 -23.703219999999998
4.258000 -23.73395
4.259000 -23.76392
4.260000 -23.79316
4.261000 -23.82164
4.262000 -23.84937
4.263000 -23.87635
4.264000 -23.90258
4.265000 -23.92805
4.266000 -23.95275
4.267000 -23.9767
4.268000 -23.99988
4.269000 -24.022289999999998
4.270000 -24.04393
4.271000 -24.0648
4.272000 -24.0849
4.273000 -24.10422
4.274000 -24.12276
4.275000 -24.140510000000003
4.276000 -24.15749
4.277000 -24.17368
4.278000 -24.18908
4.279000 -24.2037
4.280000 -24.21752
4.281000 -24.23054
4.282000 -24.24278
4.283000 -24.25421
4.284000 -24.26484
4.285000 -24.27467
4.286000 -24.2837
4.287000 -24.29192
4.288000 -24.29933
4.289000 -24.30594
4.290000 -24.31173
4.291000 -24.31671
4.292000 -24.32087
4.293000 -24.324209999999997
4.294000 -24.32674
4.295000 -24.32845
4.296000 -24.32933
4.297000 -24.32939
4.298000 -24.32863
4.299000 -24.32703
4.300000 -24.32461
4.301000 -24.32136
4.302000 -24.31727
4.303000 -24.31235
4.304000 -24.3066
4.305000 -24.30001
4.306000 -24.29258
4.307000 -24.28431
4.308000 -24.275199999999998
4.309000 -24.265249999999998
4.310000 -24.25445
4.311000 -24.242810000000002
4.312000 -24.23032
4.313000 -24.21699
4.314000 -24.2028
4.315000 -24.18776
4.316000 -24.171870000000002
4.317000 -24.15513
4.318000 -24.137529999999998
4.319000 -24.11908
4.320000 -24.09977
4.321000 -24.0796
4.322000 -24.058570000000003
4.323000 -24.03668
4.324000 -24.01393
4.325000 -23.99032
4.326000 -23.96584
4.327000 -23.9405
4.328000 -23.914289999999998
4.329000 -23.88722
4.330000 -23.85928
4.331000 -23.830470000000002
4.332000 -23.80079
4.333000 -23.77024
4.334000 -23.73882
4.335000 -23.70653
4.336000 -23.67337
4.337000 -23.63933
4.338000 -23.60443
4.339000 -23.568649999999998
4.340000 -23.532
4.341000 -23.49447
4.342000 -23.45607
4.343000 -23.416790000000002
4.344000 -23.376649999999998
4.345000 -23.335620000000002
4.346000 -23.29372
4.347000 -23.25095
4.348000 -23.2073
4.349000 -23.16277
4.350000 -23.11737
4.351000 -23.071089999999998
4.352000 -23.02394
4.353000 -22.97591
4.354000 -22.927
4.355000 -22.87722
4.356000 -22.82656
4.357000 -22.775029999999997
4.358000 -22.72262
4.359000 -22.66933
4.360000 -22.615170000000003
4.361000 -22.56013
4.362000 -22.50422
4.363000 -22.447429999999997
4.364000 -22.389770000000002
4.365000 -22.331229999999998
4.366000 -22.27182
4.367000 -22.21153
4.368000 -22.15037
4.369000 -22.088340000000002
4.370000 -22.02543
4.371000 -21.96166
4.372000 -21.89701
4.373000 -21.831490000000002
4.374000 -21.7651
4.375000 -21.69784
4.376000 -21.62972
4.377000 -21.56073
4.378000 -21.49087
4.379000 -21.42015
4.380000 -21.34856
4.381000 -21.27611
4.382000 -21.20279
4.383000 -21.12862
4.384000 -21.05359
4.385000 -20.9777
4.386000 -20.900949999999998
4.387000 -20.82334
4.388000 -20.744889999999998
4.389000 -20.66558
4.390000 -20.58541
4.391000 -20.5044
4.392000 -20.42254
4.393000 -20.33983
4.394000 -20.25628
4.395000 -20.17189
4.396000 -20.08665
4.397000 -20.00057
4.398000 -19.91365
4.399000 -19.825889999999998
4.400000 -19.737299999999998
4.401000 -19.64788
4.402000 -19.55762
4.403000 -19.46654
4.404000 -19.37463
4.405000 -19.281889999999997
4.406000 -19.18832
4.407000 -19.09394
4.408000 -18.99873
4.409000 -18.90271
4.410000 -18.80587
4.411000 -18.70822
4.412000 -18.60976
4.413000 -18.510489999999997
4.414000 -18.41042
4.415000 -18.30954
4.416000 -18.20786
4.417000 -18.10538
4.418000 -18.0021
4.419000 -17.898030000000002
4.420000 -17.79317
4.421000 -17.68752
4.422000 -17.58109
4.423000 -17.473869999999998
4.424000 -17.36588
4.425000 -17.25711
4.426000 -17.147560000000002
4.427000 -17.03725
4.428000 -16.926160000000003
4.429000 -16.81432
4.430000 -16.70171
4.431000 -16.58834
4.432000 -16.47422
4.433000 -16.35934
4.434000 -16.24372
4.435000 -16.12735
4.436000 -16.01024
4.437000 -15.89239
4.438000 -15.77381
4.439000 -15.654499999999999
4.440000 -15.53445
4.441000 -15.413689999999999
4.442000 -15.292200000000001
4.443000 -15.16999
4.444000 -15.04708
4.445000 -14.923449999999999
4.446000 -14.799119999999998
4.447000 -14.67408
4.448000 -14.54835
4.449000 -14.42192
4.450000 -14.294799999999999
4.451000 -14.167
4.452000 -14.03851
4.453000 -13.90934
4.454000 -13.7795
4.455000 -13.64899
4.456000 -13.517809999999999
4.457000 -13.385959999999999
4.458000 -13.25346
4.459000 -13.120309999999998
4.460000 -12.986500000000001
4.461000 -12.85205
4.462000 -12.71696
4.463000 -12.581229999999998
4.464000 -12.44486
4.465000 -12.30787
4.466000 -12.170259999999999
4.467000 -12.032020000000001
4.468000 -11.89317
4.469000 -11.75372
4.470000 -11.61365
4.471000 -11.47299
4.472000 -11.33173
4.473000 -11.18987
4.474000 -11.04744
4.475000 -10.90442
4.476000 -10.76082
4.477000 -10.61666
4.478000 -10.47193
4.479000 -10.32664
4.480000 -10.18079
4.481000 -10.03439
4.482000 -9.887444200000001
4.483000 -9.73996
4.484000 -9.591940000000001
4.485000 -9.4433904
4.486000 -9.294316199999999
4.487000 -9.1447227
4.488000 -8.9946158
4.489000 -8.8440001
4.490000 -8.6928807
4.491000 -8.5412636
4.492000 -8.3891533
4.493000 -8.236555800000001
4.494000 -8.0834761
4.495000 -7.929920399999999
4.496000 -7.7758938
4.497000 -7.621401499999999
4.498000 -7.4664488
4.499000 -7.3110417
4.500000 -7.1551852
4.501000 -6.9988847000000005
4.502000 -6.8421461
4.503000 -6.6849753
4.504000 -6.527377700000001
4.505000 -6.369358999999999
4.506000 -6.210925400000001
4.507000 -6.0520824
4.508000 -5.8928359
4.509000 -5.7331916
4.510000 -5.5731554
4.511000 -5.4127332
4.512000 -5.251931
4.513000 -5.0907549
4.514000 -4.9292110000000005
4.515000 -4.767305
4.516000 -4.6050433
4.517000 -4.4424322
4.518000 -4.2794775
4.519000 -4.1161858
4.520000 -3.9525628
4.521000 -3.788615
4.522000 -3.6243483
4.523000 -3.4597694999999997
4.524000 -3.2948844
4.525000 -3.1296991000000003
4.526000 -2.9642201999999997
4.527000 -2.7984538999999997
4.528000 -2.6324065
4.529000 -2.4660842
4.530000 -2.2994936
4.531000 -2.1326405999999998
4.532000 -1.9655316999999999
4.533000 -1.7981730000000002
4.534000 -1.6305711
4.535000 -1.4627322999999999
4.536000 -1.2946627
4.537000 -1.1263689000000001
4.538000 -0.9578572599999999
4.539000 -0.7891341099999999
4.540000 -0.62020584
4.541000 -0.45107886999999997
4.542000 -0.28175968
4.543000 -0.11225471000000001
4.544000 0.057429558
4.545000 0.22728662000000002
4.546000 0.39730994000000003
4.547000 0.56749298
4.548000 0.73782923
4.549000 0.9083121099999999
4.550000 1.078935
4.551000 1.2496912
4.552000 1.4205743
4.553000 1.5915774
4.554000 1.7626941
4.555000 1.9339176
4.556000 2.1052413
4.557000 2.2766585
4.558000 2.4481624
4.559000 2.6197467
4.560000 2.7914044
4.561000 2.9631287
4.562000 3.134913
4.563000 3.3067506000000004
4.564000 3.4786351
4.565000 3.6505595
4.566000 3.8225170000000004
4.567000 3.9945010000000005
4.568000 4.1665047
4.569000 4.3385219
4.570000 4.510545400000001
4.571000 4.6825684999999995
4.572000 4.8545849
4.573000 5.0265875
4.574000 5.19857
4.575000 5.3705253
4.576000 5.542447
4.577000 5.7143286
4.578000 5.8861628
4.579000 6.0579434
4.580000 6.2296636
4.581000 6.401316799999999
4.582000 6.572896200000001
4.583000 6.7443959
4.584000 6.9158085
4.585000 7.0871271
4.586000 7.2583459
4.587000 7.4294575
4.588000 7.6004557
4.589000 7.771334100000001
4.590000 7.9420857
4.591000 8.112703999999999
4.592000 8.2831822
4.593000 8.4535137
4.594000 8.623691599999999
4.595000 8.7937102
4.596000 8.9635618
4.597000 9.1332406
4.598000 9.3027398
4.599000 9.4720528
4.600000 9.6411727
4.601000 9.8100938
4.602000 9.9788085
4.603000 10.14731
4.604000 10.31559
4.605000 10.48365
4.606000 10.651480000000001
4.607000 10.81906
4.608000 10.986410000000001
4.609000 11.1535
4.610000 11.32033
4.611000 11.486889999999999
4.612000 11.653189999999999
4.613000 11.8192
4.614000 11.98494
4.615000 12.15038
4.616000 12.315520000000001
4.617000 12.48036
4.618000 12.64489
4.619000 12.8091
4.620000 12.972990000000001
4.621000 13.13654
4.622000 13.299769999999999
4.623000 13.462650000000002
4.624000 13.62518
4.625000 13.787350000000002
4.626000 13.949169999999999
4.627000 14.110610000000001
4.628000 14.271690000000001
4.629000 14.43238
4.630000 14.59269
4.631000 14.752609999999999
4.632000 14.912120000000002
4.633000 15.07124
4.634000 15.229940000000001
4.635000 15.38823
4.636000 15.546090000000001
4.637000 15.703529999999999
4.638000 15.86053
4.639000 16.0171
4.640000 16.173209999999997
4.641000 16.32888
4.642000 16.484080000000002
4.643000 16.63883
4.644000 16.7931
4.645000 16.9469
4.646000 17.10022
4.647000 17.25305
4.648000 17.40538
4.649000 17.55722
4.650000 17.708550000000002
4.651000 17.85937
4.652000 18.00967
4.653000 18.15946
4.654000 18.30871
4.655000 18.45743
4.656000 18.60561
4.657000 18.753239999999998
4.658000 18.90032
4.659000 19.04684
4.660000 19.1928
4.661000 19.33819
4.662000 19.48301
4.663000 19.62725
4.664000 19.7709
4.665000 19.91396
4.666000 20.05642
4.667000 20.19828
4.668000 20.33954
4.669000 20.48018
4.670000 20.6202
4.671000 20.7596
4.672000 20.89838
4.673000 21.03651
4.674000 21.17402
4.675000 21.31087
4.676000 21.44708
4.677000 21.582629999999998
4.678000 21.71753
4.679000 21.851760000000002
4.680000 21.98532
4.681000 22.118209999999998
4.682000 22.250420000000002
4.683000 22.38194
4.684000 22.51278
4.685000 22.64292
4.686000 22.77237
4.687000 22.90111
4.688000 23.02914
4.689000 23.156460000000003
4.690000 23.28306
4.691000 23.40894
4.692000 23.53409
4.693000 23.65851
4.694000 23.78219
4.695000 23.90512
4.696000 24.02731
4.697000 24.14875
4.698000 24.26943
4.699000 24.38935
4.700000 24.50851
4.701000 24.626890000000003
4.702000 24.7445
4.703000 24.861330000000002
4.704000 24.97737
4.705000 25.09263
4.706000 25.207089999999997
4.707000 25.320759999999996
4.708000 25.43362
4.709000 25.545679999999997
4.710000 25.65693
4.711000 25.76737
4.712000 25.87698
4.713000 25.985780000000002
4.714000 26.09375
4.715000 26.200879999999998
4.716000 26.307180000000002
4.717000 26.41265
4.718000 26.51727
4.719000 26.62105
4.720000 26.72397
4.721000 26.826050000000002
4.722000 26.927259999999997
4.723000 27.027620000000002
4.724000 27.1271
4.725000 27.22572
4.726000 27.32347
4.727000 27.42034
4.728000 27.51633
4.729000 27.611439999999998
4.730000 27.705659999999998
4.731000 27.79899
4.732000 27.89142
4.733000 27.982960000000002
4.734000 28.07359
4.735000 28.16332
4.736000 28.252139999999997
4.737000 28.34005
4.738000 28.427039999999998
4.739000 28.513119999999997
4.740000 28.59827
4.741000 28.682489999999998
4.742000 28.765790000000003
4.743000 28.84815
4.744000 28.929579999999998
4.745000 29.01007
4.746000 29.08962
4.747000 29.16822
4.748000 29.24587
4.749000 29.32257
4.750000 29.39832
4.751000 29.473110000000002
4.752000 29.54694
4.753000 29.61981
4.754000 29.69171
4.755000 29.76264
4.756000 29.8326
4.757000 29.90158
4.758000 29.96959
4.759000 30.036620000000003
4.760000 30.102659999999997
4.761000 30.16772
4.762000 30.231789999999997
4.763000 30.294870000000003
4.764000 30.35696
4.765000 30.418060000000004
4.766000 30.47816
4.767000 30.53725
4.768000 30.59535
4.769000 30.65244
4.770000 30.70853
4.771000 30.763600000000004
4.772000 30.817670000000003
4.773000 30.870720000000002
4.774000 30.92275
4.775000 30.973770000000002
4.776000 31.02377
4.777000 31.07275
4.778000 31.1207
4.779000 31.167630000000003
4.780000 31.21353
4.781000 31.258409999999998
4.782000 31.302249999999997
4.783000 31.345060000000004
4.784000 31.38683
4.785000 31.42757
4.786000 31.467260000000003
4.787000 31.50592
4.788000 31.543539999999997
4.789000 31.58011
4.790000 31.61563
4.791000 31.650109999999998
4.792000 31.68354
4.793000 31.715919999999997
4.794000 31.747249999999998
4.795000 31.77752
4.796000 31.80674
4.797000 31.834899999999998
4.798000 31.86201
4.799000 31.88805
4.800000 31.91304
4.801000 31.93696
4.802000 31.95982
4.803000 31.98162
4.804000 32.00235
4.805000 32.02201
4.806000 32.04061
4.807000 32.05814
4.808000 32.07461
4.809000 32.09
4.810000 32.104319999999994
4.811000 32.117580000000004
4.812000 32.129760000000005
4.813000 32.14087
4.814000 32.1509
4.815000 32.15987
4.816000 32.16776
4.817000 32.174580000000006
4.818000 32.18032
4.819000 32.18499
4.820000 32.18858
4.821000 32.1911
4.822000 32.192539999999994
4.823000 32.192910000000005
4.824000 32.1922
4.825000 32.19041
4.826000 32.18755
4.827000 32.18361
4.828000 32.17859
4.829000 32.172489999999996
4.830000 32.165319999999994
4.831000 32.15706
4.832000 32.14773
4.833000 32.13733
4.834000 32.12584
4.835000 32.11327
4.836000 32.099630000000005
4.837000 32.08492
4.838000 32.06912
4.839000 32.05224
4.840000 32.03429
4.841000 32.01526
4.842000 31.99516
4.843000 31.97398
4.844000 31.95173
4.845000 31.9284
4.846000 31.90399
4.847000 31.878519999999998
4.848000 31.85197
4.849000 31.824350000000003
4.850000 31.795659999999998
4.851000 31.765900000000002
4.852000 31.73507
4.853000 31.703179999999996
4.854000 31.67022
4.855000 31.63619
4.856000 31.6011
4.857000 31.564950000000003
4.858000 31.527739999999998
4.859000 31.489470000000004
4.860000 31.450139999999998
4.861000 31.40975
4.862000 31.36831
4.863000 31.325809999999997
4.864000 31.28226
4.865000 31.23766
4.866000 31.191999999999997
4.867000 31.14531
4.868000 31.09756
4.869000 31.048769999999998
4.870000 30.99894
4.871000 30.94807
4.872000 30.89615
4.873000 30.8432
4.874000 30.78921
4.875000 30.73419
4.876000 30.67813
4.877000 30.62105
4.878000 30.562929999999998
4.879000 30.50379
4.880000 30.44363
4.881000 30.38244
4.882000 30.32023
4.883000 30.257
4.884000 30.192760000000003
4.885000 30.12751
4.886000 30.06124
4.887000 29.993969999999997
4.888000 29.92569
4.889000 29.85641
4.890000 29.78613
4.891000 29.71485
4.892000 29.642580000000002
4.893000 29.569319999999998
4.894000 29.495060000000002
4.895000 29.41982
4.896000 29.343609999999998
4.897000 29.266409999999997
4.898000 29.188229999999997
4.899000 29.10908
4.900000 29.028959999999998
4.901000 28.947879999999998
4.902000 28.86583
4.903000 28.782819999999997
4.904000 28.69886
4.905000 28.61395
4.906000 28.52808
4.907000 28.441270000000003
4.908000 28.35352
4.909000 28.264830000000003
4.910000 28.1752
4.911000 28.08464
4.912000 27.99316
4.913000 27.900750000000002
4.914000 27.80743
4.915000 27.713179999999998
4.916000 27.618029999999997
4.917000 27.52196
4.918000 27.425
4.919000 27.32713
4.920000 27.22837
4.921000 27.12871
4.922000 27.028170000000003
4.923000 26.92675
4.924000 26.82444
4.925000 26.72126
4.926000 26.617210000000004
4.927000 26.5123
4.928000 26.40652
4.929000 26.299879999999998
4.930000 26.1924
4.931000 26.084059999999997
4.932000 25.97488
4.933000 25.86487
4.934000 25.75401
4.935000 25.64233
4.936000 25.529829999999997
4.937000 25.4165
4.938000 25.30236
4.939000 25.18741
4.940000 25.07166
4.941000 24.95511
4.942000 24.83777
4.943000 24.719630000000002
4.944000 24.600720000000003
4.945000 24.48102
4.946000 24.36056
4.947000 24.23933
4.948000 24.11733
4.949000 23.99459
4.950000 23.87109
4.951000 23.74685
4.952000 23.62187
4.953000 23.49616
4.954000 23.36972
4.955000 23.24256
4.956000 23.11469
4.957000 22.9861
4.958000 22.85682
4.959000 22.72684
4.960000 22.59616
4.961000 22.46481
4.962000 22.33277
4.963000 22.20006
4.964000 22.06669
4.965000 21.932650000000002
4.966000 21.79796
4.967000 21.66262
4.968000 21.52664
4.969000 21.39003
4.970000 21.252779999999998
4.971000 21.11492
4.972000 20.976429999999997
4.973000 20.837339999999998
4.974000 20.69764
4.975000 20.55735
4.976000 20.41647
4.977000 20.275000000000002
4.978000 20.13295
4.979000 19.99034
4.980000 19.84716
4.981000 19.70343
4.982000 19.55914
4.983000 19.41432
4.984000 19.26896
4.985000 19.123070000000002
4.986000 18.97665
4.987000 18.82973
4.988000 18.68229
4.989000 18.53436
4.990000 18.385930000000002
4.991000 18.23702
4.992000 18.08764
4.993000 17.93778
4.994000 17.78745
4.995000 17.63668
4.996000 17.48545
4.997000 17.333779999999997
4.998000 17.18168
4.999000 17.029159999999997
5.000000 16.87621
5.001000 16.72286
5.002000 16.5691
5.003000 16.41494
5.004000 16.2604
5.005000 16.10548
5.006000 15.95018
5.007000 15.79452
5.008000 15.6385
5.009000 15.48213
5.010000 15.325420000000001
5.011000 15.168370000000001
5.012000 15.01099
5.013000 14.853299999999999
5.014000 14.69529
5.015000 14.53698
5.016000 14.378369999999999
5.017000 14.21948
5.018000 14.0603
5.019000 13.90085
5.020000 13.74114
5.021000 13.58117
5.022000 13.420960000000001
5.023000 13.2605
5.024000 13.099810000000002
5.025000 12.9389
5.026000 12.77777
5.027000 12.61644
5.028000 12.4549
5.029000 12.29318
5.030000 12.131269999999999
5.031000 11.969190000000001
5.032000 11.806949999999999
5.033000 11.644540000000001
5.034000 11.48199
5.035000 11.3193
5.036000 11.15647
5.037000 10.99353
5.038000 10.83046
5.039000 10.66729
5.040000 10.50402
5.041000 10.34066
5.042000 10.17722
5.043000 10.0137
5.044000 9.8501198
5.045000 9.6864805
5.046000 9.522791999999999
5.047000 9.3590625
5.048000 9.1953002
5.049000 9.0315141
5.050000 8.8677116
5.051000 8.7039009
5.052000 8.5400902
5.053000 8.3762877
5.054000 8.2125016
5.055000 8.04874
5.056000 7.8850113
5.057000 7.7213235000000005
5.058000 7.5576849
5.059000 7.3941037000000005
5.060000 7.230588
5.061000 7.067146200000001
5.062000 6.903786200000001
5.063000 6.740516400000001
5.064000 6.5773456999999995
5.065000 6.414281600000001
5.066000 6.251332199999999
5.067000 6.0885064
5.068000 5.9258122
5.069000 5.7632577
5.070000 5.6008514
5.071000 5.4386016
5.072000 5.2765168000000005
5.073000 5.1146053
5.074000 4.9528752
5.075000 4.7913346
5.076000 4.6299923
5.077000 4.4688564
5.078000 4.3079354
5.079000 4.1472372
5.080000 3.9867703
5.081000 3.8265428999999997
5.082000 3.6665633000000004
5.083000 3.5068396
5.084000 3.3473800999999996
5.085000 3.1881927999999995
5.086000 3.0292858999999996
5.087000 2.8706675
5.088000 2.7123455
5.089000 2.5543278
5.090000 2.3966225
5.091000 2.2392374999999998
5.092000 2.0821808
5.093000 1.9254599000000001
5.094000 1.7690826
5.095000 1.6130568
5.096000 1.4573901999999999
5.097000 1.3020903000000001
5.098000 1.1471647
5.099000 0.9926209199999999
5.100000 0.83846645
5.101000 0.68470873
5.102000 0.5313552
5.103000 0.37841316999999997
5.104000 0.22588996000000003
5.105000 0.073792879
5.106000 -0.077870832
5.107000 -0.22909396999999998
5.108000 -0.37986934
5.109000 -0.53018979
5.110000 -0.6800482
5.111000 -0.8294374700000001
5.112000 -0.9783505499999999
5.113000 -1.1267804
5.114000 -1.2747198
5.115000 -1.4221620000000001
5.116000 -1.5690999
5.117000 -1.7155265
5.118000 -1.8614350000000002
5.119000 -2.0068182
5.120000 -2.1516694
5.121000 -2.2959815000000003
5.122000 -2.4397479
5.123000 -2.5829619000000004
5.124000 -2.7256165
5.125000 -2.867705
5.126000 -3.0092206
5.127000 -3.1501569
5.128000 -3.2905072
5.129000 -3.4302648
5.130000 -3.5694234
5.131000 -3.7079763000000003
5.132000 -3.8459174
5.133000 -3.9832402000000005
5.134000 -4.119938599999999
5.135000 -4.2560063
5.136000 -4.3914374
5.137000 -4.5262258
5.138000 -4.6603654
5.139000 -4.7938503
5.140000 -4.9266752
5.141000 -5.0588336
5.142000 -5.1903203
5.143000 -5.3211298
5.144000 -5.4512564
5.145000 -5.5806946
5.146000 -5.7094391
5.147000 -5.8374844
5.148000 -5.9648257000000005
5.149000 -6.0914572
5.150000 -6.2173742999999995
5.151000 -6.3425720000000005
5.152000 -6.467044399999999
5.153000 -6.590787300000001
5.154000 -6.7137956999999995
5.155000 -6.836064899999999
5.156000 -6.9575898
5.157000 -7.0783652
5.158000 -7.198386599999999
5.159000 -7.3176503
5.160000 -7.4361502999999995
5.161000 -7.5538829000000005
5.162000 -7.6708436
5.163000 -7.787027200000001
5.164000 -7.902430000000001
5.165000 -8.0170475
5.166000 -8.1308752
5.167000 -8.243908699999999
5.168000 -8.3561443
5.169000 -8.4675774
5.170000 -8.5782044
5.171000 -8.6880215
5.172000 -8.7970249
5.173000 -8.9052103
5.174000 -9.0125747
5.175000 -9.119113500000001
5.176000 -9.224823899999999
5.177000 -9.329702
5.178000 -9.433744800000001
5.179000 -9.536948800000001
5.180000 -9.6393116
5.181000 -9.7408295
5.182000 -9.841499500000001
5.183000 -9.9413186
5.184000 -10.04028
5.185000 -10.13839
5.186000 -10.23564
5.187000 -10.33203
5.188000 -10.42755
5.189000 -10.52221
5.190000 -10.616
5.191000 -10.708919999999999
5.192000 -10.80096
5.193000 -10.89213
5.194000 -10.98242
5.195000 -11.07183
5.196000 -11.160359999999999
5.197000 -11.248
5.198000 -11.334760000000001
5.199000 -11.42063
5.200000 -11.50562
5.201000 -11.58971
5.202000 -11.67291
5.203000 -11.75522
5.204000 -11.83663
5.205000 -11.91714
5.206000 -11.99676
5.207000 -12.075479999999999
5.208000 -12.1533
5.209000 -12.23021
5.210000 -12.30623
5.211000 -12.38134
5.212000 -12.45554
5.213000 -12.528839999999999
5.214000 -12.601239999999999
5.215000 -12.672720000000002
5.216000 -12.7433
5.217000 -12.81298
5.218000 -12.88175
5.219000 -12.9496
5.220000 -13.016549999999999
5.221000 -13.0826
5.222000 -13.14773
5.223000 -13.21195
5.224000 -13.27527
5.225000 -13.337679999999999
5.226000 -13.39918
5.227000 -13.459769999999999
5.228000 -13.51946
5.229000 -13.57825
5.230000 -13.636119999999998
5.231000 -13.6931
5.232000 -13.74916
5.233000 -13.80433
5.234000 -13.8586
5.235000 -13.91196
5.236000 -13.96443
5.237000 -14.01599
5.238000 -14.06666
5.239000 -14.116439999999999
5.240000 -14.165320000000001
5.241000 -14.213310000000002
5.242000 -14.26041
5.243000 -14.30662
5.244000 -14.351939999999999
5.245000 -14.39638
5.246000 -14.439940000000002
5.247000 -14.482610000000001
5.248000 -14.524400000000002
5.249000 -14.565320000000002
5.250000 -14.605360000000001
5.251000 -14.64453
5.252000 -14.68283
5.253000 -14.72026
5.254000 -14.756820000000001
5.255000 -14.792520000000001
5.256000 -14.827350000000001
5.257000 -14.86133
5.258000 -14.89445
5.259000 -14.92672
5.260000 -14.95813
5.261000 -14.9887
5.262000 -15.018419999999999
5.263000 -15.0473
5.264000 -15.07534
5.265000 -15.102540000000001
5.266000 -15.128910000000001
5.267000 -15.15445
5.268000 -15.17916
5.269000 -15.203050000000001
5.270000 -15.226120000000002
5.271000 -15.248380000000001
5.272000 -15.269820000000001
5.273000 -15.29045
5.274000 -15.310270000000001
5.275000 -15.329300000000002
5.276000 -15.34753
5.277000 -15.36496
5.278000 -15.3816
5.279000 -15.397459999999999
5.280000 -15.41254
5.281000 -15.42684
5.282000 -15.44037
5.283000 -15.453130000000002
5.284000 -15.465129999999998
5.285000 -15.476370000000001
5.286000 -15.48686
5.287000 -15.496599999999999
5.288000 -15.50559
5.289000 -15.513840000000002
5.290000 -15.521360000000001
5.291000 -15.528149999999998
5.292000 -15.534210000000002
5.293000 -15.539549999999998
5.294000 -15.54417
5.295000 -15.54809
5.296000 -15.551300000000001
5.297000 -15.553810000000002
5.298000 -15.555620000000001
5.299000 -15.55674
5.300000 -15.55718
5.301000 -15.556939999999999
5.302000 -15.55602
5.303000 -15.55443
5.304000 -15.552179999999998
5.305000 -15.54926
5.306000 -15.545700000000002
5.307000 -15.54148
5.308000 -15.53663
5.309000 -15.531130000000001
5.310000 -15.525
5.311000 -15.51825
5.312000 -15.510869999999999
5.313000 -15.50288
5.314000 -15.49428
5.315000 -15.485080000000002
5.316000 -15.47528
5.317000 -15.46489
5.318000 -15.45391
5.319000 -15.44235
5.320000 -15.43022
5.321000 -15.417520000000001
5.322000 -15.40426
5.323000 -15.39045
5.324000 -15.376090000000001
5.325000 -15.36118
5.326000 -15.34574
5.327000 -15.329780000000001
5.328000 -15.31328
5.329000 -15.296280000000001
5.330000 -15.27876
5.331000 -15.26074
5.332000 -15.242220000000001
5.333000 -15.223210000000002
5.334000 -15.203710000000001
5.335000 -15.18374
5.336000 -15.1633
5.337000 -15.1424
5.338000 -15.12103
5.339000 -15.099219999999999
5.340000 -15.07696
5.341000 -15.05426
5.342000 -15.031130000000001
5.343000 -15.00758
5.344000 -14.9836
5.345000 -14.95922
5.346000 -14.93443
5.347000 -14.90924
5.348000 -14.88366
5.349000 -14.8577
5.350000 -14.831349999999999
5.351000 -14.80464
5.352000 -14.777560000000001
5.353000 -14.750119999999999
5.354000 -14.72233
5.355000 -14.694199999999999
5.356000 -14.66573
5.357000 -14.63692
5.358000 -14.607800000000001
5.359000 -14.57835
5.360000 -14.5486
5.361000 -14.51854
5.362000 -14.48818
5.363000 -14.45754
5.364000 -14.42661
5.365000 -14.39541
5.366000 -14.36394
5.367000 -14.33221
5.368000 -14.30022
5.369000 -14.26798
5.370000 -14.235500000000002
5.371000 -14.202790000000002
5.372000 -14.16985
5.373000 -14.13669
5.374000 -14.10332
5.375000 -14.06974
5.376000 -14.03596
5.377000 -14.00198
5.378000 -13.967830000000001
5.379000 -13.93349
5.380000 -13.89898
5.381000 -13.864299999999998
5.382000 -13.829469999999999
5.383000 -13.79448
5.384000 -13.759350000000001
5.385000 -13.724079999999999
5.386000 -13.68868
5.387000 -13.65315
5.388000 -13.6175
5.389000 -13.58174
5.390000 -13.545879999999999
5.391000 -13.509920000000001
5.392000 -13.473859999999998
5.393000 -13.43772
5.394000 -13.401499999999999
5.395000 -13.36521
5.396000 -13.328850000000001
5.397000 -13.29243
5.398000 -13.25596
5.399000 -13.219439999999999
5.400000 -13.182879999999999
5.401000 -13.146289999999999
5.402000 -13.109670000000001
5.403000 -13.07302
5.404000 -13.03637
5.405000 -12.9997
5.406000 -12.96303
5.407000 -12.92637
5.408000 -12.88971
5.409000 -12.85308
5.410000 -12.81646
5.411000 -12.779879999999999
5.412000 -12.74333
5.413000 -12.706819999999999
5.414000 -12.67036
5.415000 -12.633949999999999
5.416000 -12.597610000000001
5.417000 -12.561330000000002
5.418000 -12.525120000000001
5.419000 -12.48899
5.420000 -12.45294
5.421000 -12.416979999999999
5.422000 -12.38112
5.423000 -12.34536
5.424000 -12.30971
5.425000 -12.27417
5.426000 -12.23874
5.427000 -12.20345
5.428000 -12.16828
5.429000 -12.13324
5.430000 -12.09835
5.431000 -12.063609999999999
5.432000 -12.02901
5.433000 -11.99457
5.434000 -11.96029
5.435000 -11.92618
5.436000 -11.89224
5.437000 -11.85848
5.438000 -11.824900000000001
5.439000 -11.791509999999999
5.440000 -11.75831
5.441000 -11.725299999999999
5.442000 -11.6925
5.443000 -11.659899999999999
5.444000 -11.627519999999999
5.445000 -11.59535
5.446000 -11.5634
5.447000 -11.53167
5.448000 -11.50018
5.449000 -11.46892
5.450000 -11.437899999999999
5.451000 -11.407119999999999
5.452000 -11.37659
5.453000 -11.346309999999999
5.454000 -11.316279999999999
5.455000 -11.28652
5.456000 -11.25703
5.457000 -11.2278
5.458000 -11.19884
5.459000 -11.17017
5.460000 -11.141779999999999
5.461000 -11.11367
5.462000 -11.08585
5.463000 -11.05833
5.464000 -11.0311
5.465000 -11.00418
5.466000 -10.97756
5.467000 -10.95125
5.468000 -10.92525
5.469000 -10.89957
5.470000 -10.87421
5.471000 -10.84918
5.472000 -10.82447
5.473000 -10.800089999999999
5.474000 -10.77604
5.475000 -10.75233
5.476000 -10.72896
5.477000 -10.70593
5.478000 -10.68325
5.479000 -10.66092
5.480000 -10.63894
5.481000 -10.61731
5.482000 -10.596029999999999
5.483000 -10.57512
5.484000 -10.55457
5.485000 -10.53438
5.486000 -10.514560000000001
5.487000 -10.49511
5.488000 -10.47603
5.489000 -10.457320000000001
5.490000 -10.438989999999999
5.491000 -10.42104
5.492000 -10.40346
5.493000 -10.38627
5.494000 -10.36947
5.495000 -10.35305
5.496000 -10.337010000000001
5.497000 -10.32137
5.498000 -10.30612
5.499000 -10.291260000000001
5.500000 -10.2768
5.501000 -10.262739999999999
5.502000 -10.24907
5.503000 -10.235809999999999
5.504000 -10.22294
5.505000 -10.21048
5.506000 -10.19842
5.507000 -10.186770000000001
5.508000 -10.17553
5.509000 -10.16469
5.510000 -10.15427
5.511000 -10.144250000000001
5.512000 -10.13465
5.513000 -10.12546
5.514000 -10.11668
5.515000 -10.10831
5.516000 -10.10036
5.517000 -10.09283
5.518000 -10.08571
5.519000 -10.079
5.520000 -10.07272
5.521000 -10.066849999999999
5.522000 -10.061399999999999
5.523000 -10.056370000000001
5.524000 -10.05175
5.525000 -10.04756
5.526000 -10.04378
5.527000 -10.04042
5.528000 -10.03748
5.529000 -10.03496
5.530000 -10.03285
5.531000 -10.03117
5.532000 -10.0299
5.533000 -10.02904
5.534000 -10.02861
5.535000 -10.02859
5.536000 -10.02899
5.537000 -10.02981
5.538000 -10.031030000000001
5.539000 -10.03268
5.540000 -10.034740000000001
5.541000 -10.03721
5.542000 -10.04009
5.543000 -10.04339
5.544000 -10.0471
5.545000 -10.05121
5.546000 -10.05574
5.547000 -10.06067
5.548000 -10.06601
5.549000 -10.071760000000001
5.550000 -10.07791
5.551000 -10.08446
5.552000 -10.09142
5.553000 -10.09877
5.554000 -10.10653
5.555000 -10.11468
5.556000 -10.12323
5.557000 -10.13218
5.558000 -10.14152
5.559000 -10.151250000000001
5.560000 -10.16137
5.561000 -10.17187
5.562000 -10.18276
5.563000 -10.19404
5.564000 -10.20569
5.565000 -10.21773
5.566000 -10.23014
5.567000 -10.24293
5.568000 -10.25609
5.569000 -10.26962
5.570000 -10.28352
5.571000 -10.29778
5.572000 -10.31241
5.573000 -10.3274
5.574000 -10.342740000000001
5.575000 -10.35844
5.576000 -10.374500000000001
5.577000 -10.3909
5.578000 -10.40765
5.579000 -10.424750000000001
5.580000 -10.442179999999999
5.581000 -10.45996
5.582000 -10.47807
5.583000 -10.49651
5.584000 -10.51529
5.585000 -10.53439
5.586000 -10.55382
5.587000 -10.57357
5.588000 -10.59364
5.589000 -10.61402
5.590000 -10.63472
5.591000 -10.65573
5.592000 -10.67704
5.593000 -10.69866
5.594000 -10.72058
5.595000 -10.742799999999999
5.596000 -10.76531
5.597000 -10.78811
5.598000 -10.8112
5.599000 -10.834570000000001
5.600000 -10.858220000000001
5.601000 -10.88215
5.602000 -10.90635
5.603000 -10.93083
5.604000 -10.95556
5.605000 -10.98056
5.606000 -11.00582
5.607000 -11.03133
5.608000 -11.0571
5.609000 -11.08311
5.610000 -11.10936
5.611000 -11.13585
5.612000 -11.162569999999999
5.613000 -11.18952
5.614000 -11.2167
5.615000 -11.244110000000001
5.616000 -11.27172
5.617000 -11.29956
5.618000 -11.3276
5.619000 -11.35584
5.620000 -11.384279999999999
5.621000 -11.41292
5.622000 -11.441759999999999
5.623000 -11.47077
5.624000 -11.49997
5.625000 -11.529349999999999
5.626000 -11.5589
5.627000 -11.588619999999999
5.628000 -11.61851
5.629000 -11.64855
5.630000 -11.67875
5.631000 -11.7091
5.632000 -11.7396
5.633000 -11.77024
5.634000 -11.801010000000002
5.635000 -11.83193
5.636000 -11.862960000000001
5.637000 -11.89413
5.638000 -11.92541
5.639000 -11.9568
5.640000 -11.98831
5.641000 -12.01992
5.642000 -12.051630000000001
5.643000 -12.08344
5.644000 -12.11533
5.645000 -12.14732
5.646000 -12.17938
5.647000 -12.21152
5.648000 -12.24374
5.649000 -12.27602
5.650000 -12.30836
5.651000 -12.340760000000001
5.652000 -12.37321
5.653000 -12.405710000000001
5.654000 -12.43825
5.655000 -12.47083
5.656000 -12.50344
5.657000 -12.536069999999999
5.658000 -12.56873
5.659000 -12.60141
5.660000 -12.6341
5.661000 -12.66679
5.662000 -12.699489999999999
5.663000 -12.732180000000001
5.664000 -12.76486
5.665000 -12.797529999999998
5.666000 -12.830179999999999
5.667000 -12.86281
5.668000 -12.895400000000002
5.669000 -12.927959999999999
5.670000 -12.960479999999999
5.671000 -12.99296
5.672000 -13.02538
5.673000 -13.057750000000002
5.674000 -13.09005
5.675000 -13.12229
5.676000 -13.15446
5.677000 -13.186539999999999
5.678000 -13.21855
5.679000 -13.25047
5.680000 -13.28229
5.681000 -13.314010000000001
5.682000 -13.34563
5.683000 -13.37714
5.684000 -13.408529999999999
5.685000 -13.43981
5.686000 -13.47095
5.687000 -13.50197
5.688000 -13.53285
5.689000 -13.56359
5.690000 -13.59418
5.691000 -13.624620000000002
5.692000 -13.6549
5.693000 -13.68501
5.694000 -13.714960000000001
5.695000 -13.74474
5.696000 -13.77433
5.697000 -13.803740000000001
5.698000 -13.83296
5.699000 -13.861989999999999
5.700000 -13.89081
5.701000 -13.919429999999998
5.702000 -13.94784
5.703000 -13.97603
5.704000 -14.004
5.705000 -14.031740000000001
5.706000 -14.05925
5.707000 -14.086509999999999
5.708000 -14.113539999999999
5.709000 -14.140320000000001
5.710000 -14.16684
5.711000 -14.1931
5.712000 -14.219100000000001
5.713000 -14.244819999999999
5.714000 -14.270269999999998
5.715000 -14.295440000000001
5.716000 -14.32033
5.717000 -14.34492
5.718000 -14.369209999999999
5.719000 -14.3932
5.720000 -14.41688
5.721000 -14.440249999999999
5.722000 -14.4633
5.723000 -14.48603
5.724000 -14.50843
5.725000 -14.530489999999999
5.726000 -14.552219999999998
5.727000 -14.5736
5.728000 -14.59463
5.729000 -14.615300000000001
5.730000 -14.63562
5.731000 -14.65557
5.732000 -14.67515
5.733000 -14.694360000000001
5.734000 -14.713180000000001
5.735000 -14.731620000000001
5.736000 -14.74967
5.737000 -14.767330000000001
5.738000 -14.78458
5.739000 -14.801429999999998
5.740000 -14.81786
5.741000 -14.833879999999999
5.742000 -14.849480000000002
5.743000 -14.86465
5.744000 -14.87939
5.745000 -14.8937
5.746000 -14.90756
5.747000 -14.92097
5.748000 -14.93393
5.749000 -14.946439999999999
5.750000 -14.95848
5.751000 -14.970049999999999
5.752000 -14.98115
5.753000 -14.991769999999999
5.754000 -15.001900000000001
5.755000 -15.011550000000002
5.756000 -15.020710000000001
5.757000 -15.02936
5.758000 -15.037519999999999
5.759000 -15.04516
5.760000 -15.05229
5.761000 -15.058910000000001
5.762000 -15.065000000000001
5.763000 -15.07056
5.764000 -15.07559
5.765000 -15.08008
5.766000 -15.08403
5.767000 -15.087439999999999
5.768000 -15.090290000000001
5.769000 -15.09259
5.770000 -15.09433
5.771000 -15.09551
5.772000 -15.096119999999999
5.773000 -15.09615
5.774000 -15.09561
5.775000 -15.094489999999999
5.776000 -15.09278
5.777000 -15.090480000000001
5.778000 -15.08759
5.779000 -15.0841
5.780000 -15.08001
5.781000 -15.07531
5.782000 -15.06999
5.783000 -15.06407
5.784000 -15.057519999999998
5.785000 -15.050350000000002
5.786000 -15.042549999999999
5.787000 -15.03411
5.788000 -15.02504
5.789000 -15.015329999999999
5.790000 -15.00497
5.791000 -14.993960000000001
5.792000 -14.9823
5.793000 -14.96998
5.794000 -14.957
5.795000 -14.943349999999999
5.796000 -14.92903
5.797000 -14.91403
5.798000 -14.898349999999999
5.799000 -14.88199
5.800000 -14.864949999999999
5.801000 -14.84721
5.802000 -14.828769999999999
5.803000 -14.809639999999998
5.804000 -14.7898
5.805000 -14.769260000000001
5.806000 -14.748
5.807000 -14.726030000000002
5.808000 -14.70335
5.809000 -14.67994
5.810000 -14.6558
5.811000 -14.63094
5.812000 -14.60534
5.813000 -14.57901
5.814000 -14.55194
5.815000 -14.52413
5.816000 -14.495569999999999
5.817000 -14.46627
5.818000 -14.436209999999999
5.819000 -14.405399999999998
5.820000 -14.37382
5.821000 -14.34149
5.822000 -14.308390000000001
5.823000 -14.274529999999999
5.824000 -14.239889999999999
5.825000 -14.20448
5.826000 -14.1683
5.827000 -14.13133
5.828000 -14.09359
5.829000 -14.05505
5.830000 -14.015730000000001
5.831000 -13.97562
5.832000 -13.93472
5.833000 -13.89302
5.834000 -13.85052
5.835000 -13.807220000000001
5.836000 -13.76312
5.837000 -13.718210000000001
5.838000 -13.672490000000002
5.839000 -13.625960000000001
5.840000 -13.578619999999999
5.841000 -13.53046
5.842000 -13.481480000000001
5.843000 -13.431679999999998
5.844000 -13.38105
5.845000 -13.3296
5.846000 -13.277330000000001
5.847000 -13.22422
5.848000 -13.170280000000002
5.849000 -13.115499999999999
5.850000 -13.05989
5.851000 -13.00344
5.852000 -12.946150000000001
5.853000 -12.888020000000001
5.854000 -12.82905
5.855000 -12.76923
5.856000 -12.708559999999999
5.857000 -12.64704
5.858000 -12.584670000000001
5.859000 -12.521450000000002
5.860000 -12.45737
5.861000 -12.39244
5.862000 -12.32666
5.863000 -12.260010000000001
5.864000 -12.192509999999999
5.865000 -12.12415
5.866000 -12.05492
5.867000 -11.98484
5.868000 -11.91389
5.869000 -11.84207
5.870000 -11.76939
5.871000 -11.69584
5.872000 -11.62143
5.873000 -11.546149999999999
5.874000 -11.469999999999999
5.875000 -11.39298
5.876000 -11.31509
5.877000 -11.23633
5.878000 -11.1567
5.879000 -11.0762
5.880000 -10.99483
5.881000 -10.91258
5.882000 -10.829460000000001
5.883000 -10.74547
5.884000 -10.66061
5.885000 -10.57487
5.886000 -10.48825
5.887000 -10.40077
5.888000 -10.31241
5.889000 -10.22317
5.890000 -10.13306
5.891000 -10.04208
5.892000 -9.9502236
5.893000 -9.8574936
5.894000 -9.7638905
5.895000 -9.6694142
5.896000 -9.5740661
5.897000 -9.4778463
5.898000 -9.3807548
5.899000 -9.282793100000001
5.900000 -9.1839619
5.901000 -9.084262
5.902000 -8.983694
5.903000 -8.882258799999999
5.904000 -8.7799579
5.905000 -8.6767927
5.906000 -8.5727639
5.907000 -8.4678739
5.908000 -8.362122600000001
5.909000 -8.2555123
5.910000 -8.1480443
5.911000 -8.0397204
5.912000 -7.9305425
5.913000 -7.820511600000001
5.914000 -7.709629799999999
5.915000 -7.597899399999999
5.916000 -7.4853219
5.917000 -7.3718995
5.918000 -7.2576337
5.919000 -7.1425267
5.920000 -7.0265807
5.921000 -6.909798100000001
5.922000 -6.792180200000001
5.923000 -6.6737302
5.924000 -6.5544501
5.925000 -6.4343423
5.926000 -6.313408900000001
5.927000 -6.1916526
5.928000 -6.0690761
5.929000 -5.9456818
5.930000 -5.8214724
5.931000 -5.6964505
5.932000 -5.5706192
5.933000 -5.4439813
5.934000 -5.316539499999999
5.935000 -5.1882971
5.936000 -5.0592571
5.937000 -4.9294226
5.938000 -4.7987968
5.939000 -4.667383399999999
5.940000 -4.5351859
5.941000 -4.4022076
5.942000 -4.2684522000000005
5.943000 -4.1339234000000005
5.944000 -3.9986249000000003
5.945000 -3.8625605
5.946000 -3.7257347000000003
5.947000 -3.5881511999999995
5.948000 -3.4498139999999995
5.949000 -3.3107276999999997
5.950000 -3.1708963
5.951000 -3.0303245
5.952000 -2.8890165999999997
5.953000 -2.7469772999999997
5.954000 -2.6042109
5.955000 -2.4607224
5.956000 -2.3165165
5.957000 -2.171598
5.958000 -2.0259717
5.959000 -1.8796429
5.960000 -1.7326165
5.961000 -1.5848976000000001
5.962000 -1.4364912
5.963000 -1.2874028
5.964000 -1.1376374
5.965000 -0.98720063
5.966000 -0.8360977299999999
5.967000 -0.68433429
5.968000 -0.53191581
5.969000 -0.37884791
5.970000 -0.22513627
5.971000 -0.07078661
5.972000 0.084195245
5.973000 0.23980341
5.974000 0.39603193
5.975000 0.55287485
5.976000 0.71032601
5.977000 0.86837923
5.978000 1.0270283999999998
5.979000 1.186267
5.980000 1.3460889
5.981000 1.5064874000000001
5.982000 1.6674561
5.983000 1.8289885
5.984000 1.9910774999999998
5.985000 2.1537166
5.986000 2.3168990000000003
5.987000 2.4806177
5.988000 2.6448658
5.989000 2.8096359
5.990000 2.9749211
5.991000 3.140714
5.992000 3.3070073
5.993000 3.4737937000000003
5.994000 3.6410656
5.995000 3.8088154
5.996000 3.9770354
5.997000 4.1457180000000005
5.998000 4.3148555
5.999000 4.48444
6.000000 4.6544634
6.001000 4.8249178
6.002000 4.995795
6.003000 5.1670872
6.004000 5.3387858
6.005000 5.5108827
6.006000 5.683369600000001
6.007000 5.8562379
6.008000 6.0294796
6.009000 6.2030859000000005
6.010000 6.377048
6.011000 6.5513581
6.012000 6.726006399999999
6.013000 6.9009848
6.014000 7.076285
6.015000 7.2518975
6.016000 7.4278139
6.017000 7.604024600000001
6.018000 7.7805214
6.019000 7.957294600000001
6.020000 8.1343353
6.021000 8.3116345
6.022000 8.4891826
6.023000 8.666970599999999
6.024000 8.8449895
6.025000 9.023229800000001
6.026000 9.2016816
6.027000 9.3803354
6.028000 9.5591813
6.029000 9.7382098
6.030000 9.9174112
6.031000 10.096779999999999
6.032000 10.276290000000001
6.033000 10.45595
6.034000 10.63575
6.035000 10.815669999999999
6.036000 10.99569
6.037000 11.175830000000001
6.038000 11.35605
6.039000 11.53636
6.040000 11.71673
6.041000 11.89717
6.042000 12.07766
6.043000 12.258189999999999
6.044000 12.43874
6.045000 12.61932
6.046000 12.799900000000001
6.047000 12.98048
6.048000 13.161039999999998
6.049000 13.34158
6.050000 13.52208
6.051000 13.70253
6.052000 13.882929999999998
6.053000 14.06326
6.054000 14.24351
6.055000 14.42366
6.056000 14.603720000000001
6.057000 14.783660000000001
6.058000 14.96348
6.059000 15.14316
6.060000 15.322700000000001
6.061000 15.50208
6.062000 15.68129
6.063000 15.86032
6.064000 16.03916
6.065000 16.21779
6.066000 16.39621
6.067000 16.57441
6.068000 16.75237
6.069000 16.93009
6.070000 17.10754
6.071000 17.28472
6.072000 17.46162
6.073000 17.63823
6.074000 17.81453
6.075000 17.99052
6.076000 18.16617
6.077000 18.34149
6.078000 18.516450000000003
6.079000 18.69105
6.080000 18.865270000000002
6.081000 19.0391
6.082000 19.21254
6.083000 19.385559999999998
6.084000 19.55816
6.085000 19.730320000000003
6.086000 19.90204
6.087000 20.07329
6.088000 20.24408
6.089000 20.41437
6.090000 20.58417
6.091000 20.75347
6.092000 20.92224
6.093000 21.09048
6.094000 21.25818
6.095000 21.42532
6.096000 21.59189
6.097000 21.75787
6.098000 21.92327
6.099000 22.088060000000002
6.100000 22.25223
6.101000 22.41577
6.102000 22.578670000000002
6.103000 22.74092
6.104000 22.9025
6.105000 23.06341
6.106000 23.22362
6.107000 23.383129999999998
6.108000 23.54193
6.109000 23.7
6.110000 23.85734
6.111000 24.01393
6.112000 24.16975
6.113000 24.3248
6.114000 24.47907
6.115000 24.63254
6.116000 24.7852
6.117000 24.93704
6.118000 25.08804
6.119000 25.2382
6.120000 25.387510000000002
6.121000 25.535950000000003
6.122000 25.6835
6.123000 25.830170000000003
6.124000 25.97593
6.125000 26.12078
6.126000 26.2647
6.127000 26.40769
6.128000 26.54972
6.129000 26.690789999999996
6.130000 26.83088
6.131000 26.96999
6.132000 27.108110000000003
6.133000 27.245209999999997
6.134000 27.381299999999996
6.135000 27.51635
6.136000 27.650370000000002
6.137000 27.78332
6.138000 27.915210000000002
6.139000 28.04603
6.140000 28.17575
6.141000 28.304370000000002
6.142000 28.43189
6.143000 28.558280000000003
6.144000 28.68354
6.145000 28.807650000000002
6.146000 28.93061
6.147000 29.0524
6.148000 29.17302
6.149000 29.29244
6.150000 29.41066
6.151000 29.52768
6.152000 29.64347
6.153000 29.75803
6.154000 29.871340000000004
6.155000 29.98341
6.156000 30.09421
6.157000 30.20373
6.158000 30.31197
6.159000 30.41891
6.160000 30.52455
6.161000 30.628870000000003
6.162000 30.73186
6.163000 30.833519999999996
6.164000 30.93383
6.165000 31.03279
6.166000 31.130380000000002
6.167000 31.226589999999998
6.168000 31.32142
6.169000 31.41485
6.170000 31.50688
6.171000 31.5975
6.172000 31.68668
6.173000 31.77444
6.174000 31.86075
6.175000 31.945610000000002
6.176000 32.02901
6.177000 32.11094
6.178000 32.19139
6.179000 32.27035
6.180000 32.347809999999996
6.181000 32.42376
6.182000 32.4982
6.183000 32.57112
6.184000 32.642500000000005
6.185000 32.71234
6.186000 32.78063
6.187000 32.847359999999995
6.188000 32.91252
6.189000 32.97611
6.190000 33.03812
6.191000 33.09854
6.192000 33.15735
6.193000 33.21457
6.194000 33.27017
6.195000 33.32414
6.196000 33.37649
6.197000 33.4272
6.198000 33.47627
6.199000 33.52368
6.200000 33.56944
6.201000 33.613530000000004
6.202000 33.655950000000004
6.203000 33.6967
6.204000 33.73576
6.205000 33.77312
6.206000 33.80879
6.207000 33.84275
6.208000 33.875
6.209000 33.90554
6.210000 33.93435
6.211000 33.96143
6.212000 33.98677
6.213000 34.01037
6.214000 34.032230000000006
6.215000 34.05233
6.216000 34.07067
6.217000 34.087250000000004
6.218000 34.10206
6.219000 34.115089999999995
6.220000 34.12634
6.221000 34.13581
6.222000 34.14348
6.223000 34.14936
6.224000 34.15344
6.225000 34.15571
6.226000 34.15617
6.227000 34.15482
6.228000 34.15164
6.229000 34.14665
6.230000 34.139829999999996
6.231000 34.13117
6.232000 34.12068
6.233000 34.10836
6.234000 34.094190000000005
6.235000 34.07818
6.236000 34.06031
6.237000 34.0406
6.238000 34.01903
6.239000 33.99561
6.240000 33.97032
6.241000 33.94318
6.242000 33.91417
6.243000 33.88329
6.244000 33.85054
6.245000 33.81592
6.246000 33.77943
6.247000 33.74107
6.248000 33.700829999999996
6.249000 33.65871
6.250000 33.614709999999995
6.251000 33.56883
6.252000 33.521069999999995
6.253000 33.471430000000005
6.254000 33.419900000000005
6.255000 33.366479999999996
6.256000 33.31118
6.257000 33.25399
6.258000 33.19491
6.259000 33.13394
6.260000 33.07108
6.261000 33.00633
6.262000 32.93969
6.263000 32.871159999999996
6.264000 32.80074
6.265000 32.728429999999996
6.266000 32.65423
6.267000 32.57815
6.268000 32.50017
6.269000 32.420300000000005
6.270000 32.33855
6.271000 32.2549
6.272000 32.16938
6.273000 32.081959999999995
6.274000 31.99267
6.275000 31.90149
6.276000 31.808439999999997
6.277000 31.7135
6.278000 31.61669
6.279000 31.51801
6.280000 31.417450000000002
6.281000 31.31502
6.282000 31.210729999999998
6.283000 31.10457
6.284000 30.99655
6.285000 30.88667
6.286000 30.77494
6.287000 30.66135
6.288000 30.54591
6.289000 30.428620000000002
6.290000 30.3095
6.291000 30.188530000000004
6.292000 30.065720000000002
6.293000 29.94109
6.294000 29.814619999999998
6.295000 29.686329999999998
6.296000 29.55623
6.297000 29.4243
6.298000 29.29056
6.299000 29.155019999999997
6.300000 29.017670000000003
6.301000 28.87853
6.302000 28.73759
6.303000 28.59487
6.304000 28.450360000000003
6.305000 28.30407
6.306000 28.156019999999998
6.307000 28.006189999999997
6.308000 27.85461
6.309000 27.70127
6.310000 27.54618
6.311000 27.38935
6.312000 27.23078
6.313000 27.070480000000003
6.314000 26.90846
6.315000 26.744709999999998
6.316000 26.579259999999998
6.317000 26.4121
6.318000 26.24325
6.319000 26.072699999999998
6.320000 25.90046
6.321000 25.72655
6.322000 25.55097
6.323000 25.37373
6.324000 25.194830000000003
6.325000 25.01429
6.326000 24.832099999999997
6.327000 24.64829
6.328000 24.46285
6.329000 24.27579
6.330000 24.087130000000002
6.331000 23.89686
6.332000 23.70501
6.333000 23.511570000000003
6.334000 23.31656
6.335000 23.11999
6.336000 22.92186
6.337000 22.72218
6.338000 22.520970000000002
6.339000 22.31822
6.340000 22.11396
6.341000 21.90819
6.342000 21.70092
6.343000 21.49216
6.344000 21.28191
6.345000 21.0702
6.346000 20.857020000000002
6.347000 20.6424
6.348000 20.42633
6.349000 20.20883
6.350000 19.98992
6.351000 19.76959
6.352000 19.54786
6.353000 19.324740000000002
6.354000 19.10025
6.355000 18.87438
6.356000 18.64716
6.357000 18.418599999999998
6.358000 18.188689999999998
6.359000 17.95747
6.360000 17.72493
6.361000 17.49108
6.362000 17.255950000000002
6.363000 17.01954
6.364000 16.78186
6.365000 16.54292
6.366000 16.30275
6.367000 16.061329999999998
6.368000 15.8187
6.369000 15.57486
6.370000 15.32983
6.371000 15.08361
6.372000 14.83622
6.373000 14.58768
6.374000 14.33798
6.375000 14.08716
6.376000 13.83521
6.377000 13.582159999999998
6.378000 13.32801
6.379000 13.07278
6.380000 12.81649
6.381000 12.55914
6.382000 12.30075
6.383000 12.04133
6.384000 11.780899999999999
6.385000 11.519459999999999
6.386000 11.25704
6.387000 10.99365
6.388000 10.7293
6.389000 10.463989999999999
6.390000 10.19776
6.391000 9.9306047
6.392000 9.6625455
6.393000 9.3935944
6.394000 9.1237657
6.395000 8.8530727
6.396000 8.5815296
6.397000 8.3091505
6.398000 8.035948900000001
6.399000 7.761939599999999
6.400000 7.4871361
6.401000 7.211553299999999
6.402000 6.9352053
6.403000 6.6581063
6.404000 6.380270400000001
6.405000 6.1017126
6.406000 5.8224473
6.407000 5.5424891
6.408000 5.2618533
6.409000 4.9805544
6.410000 4.6986073
6.411000 4.4160273
6.412000 4.132829200000001
6.413000 3.8490284
6.414000 3.5646401
6.415000 3.2796796
6.416000 2.9941626
6.417000 2.7081043
6.418000 2.4215201
6.419000 2.1344258000000003
6.420000 1.8468368999999998
6.421000 1.5587689
6.422000 1.2702377
6.423000 0.9812587899999999
6.424000 0.69184797
6.425000 0.40202094000000005
6.426000 0.11179348
6.427000 -0.17881865
6.428000 -0.46979967
6.429000 -0.76113371
6.430000 -1.052805
6.431000 -1.3447977999999998
6.432000 -1.6370961
6.433000 -1.9296842
6.434000 -2.222546
6.435000 -2.5156658
6.436000 -2.8090276000000003
6.437000 -3.1026154999999997
6.438000 -3.3964135
6.439000 -3.6904055999999996
6.440000 -3.9845757
6.441000 -4.278908299999999
6.442000 -4.5733869
6.443000 -4.867995499999999
6.444000 -5.1627178
6.445000 -5.4575376
6.446000 -5.7524391
6.447000 -6.0474060000000005
6.448000 -6.342422200000001
6.449000 -6.6374712
6.450000 -6.9325365
6.451000 -7.2276019
6.452000 -7.5226516
6.453000 -7.8176685
6.454000 -8.112636199999999
6.455000 -8.4075391
6.456000 -8.7023601
6.457000 -8.9970827
6.458000 -9.291690599999999
6.459000 -9.5861673
6.460000 -9.880496599999999
6.461000 -10.174660000000001
6.462000 -10.46865
6.463000 -10.76243
6.464000 -11.056009999999999
6.465000 -11.34935
6.466000 -11.64245
6.467000 -11.935279999999999
6.468000 -12.227839999999999
6.469000 -12.52009
6.470000 -12.81204
6.471000 -13.10366
6.472000 -13.394929999999999
6.473000 -13.685839999999999
6.474000 -13.97637
6.475000 -14.266499999999999
6.476000 -14.556230000000001
6.477000 -14.845530000000002
6.478000 -15.13438
6.479000 -15.42277
6.480000 -15.71069
6.481000 -15.998109999999999
6.482000 -16.28502
6.483000 -16.57141
6.484000 -16.857249999999997
6.485000 -17.14254
6.486000 -17.42725
6.487000 -17.711370000000002
6.488000 -17.99488
6.489000 -18.27777
6.490000 -18.560019999999998
6.491000 -18.84161
6.492000 -19.122529999999998
6.493000 -19.40277
6.494000 -19.6823
6.495000 -19.961100000000002
6.496000 -20.23918
6.497000 -20.516499999999997
6.498000 -20.793049999999997
6.499000 -21.06882
6.500000 -21.343790000000002
6.501000 -21.61794
6.502000 -21.891260000000003
6.503000 -22.16373
6.504000 -22.43534
6.505000 -22.70607
6.506000 -22.9759
6.507000 -23.24482
6.508000 -23.51281
6.509000 -23.77987
6.510000 -24.04596
6.511000 -24.31108
6.512000 -24.5752
6.513000 -24.83832
6.514000 -25.10042
6.515000 -25.361479999999997
6.516000 -25.62149
6.517000 -25.880429999999997
6.518000 -26.13828
6.519000 -26.395030000000002
6.520000 -26.650669999999998
6.521000 -26.90518
6.522000 -27.15853
6.523000 -27.41073
6.524000 -27.66175
6.525000 -27.91158
6.526000 -28.160210000000003
6.527000 -28.4076
6.528000 -28.653760000000002
6.529000 -28.89867
6.530000 -29.142319999999998
6.531000 -29.384680000000003
6.532000 -29.62575
6.533000 -29.8655
6.534000 -30.103930000000002
6.535000 -30.341030000000003
6.536000 -30.576769999999996
6.537000 -30.811139999999998
6.538000 -31.04413
6.539000 -31.27572
6.540000 -31.505899999999997
6.541000 -31.734659999999998
6.542000 -31.96198
6.543000 -32.187850000000005
6.544000 -32.41225
6.545000 -32.635180000000005
6.546000 -32.8566
6.547000 -33.076519999999995
6.548000 -33.29493
6.549000 -33.511790000000005
6.550000 -33.727109999999996
6.551000 -33.94086
6.552000 -34.153040000000004
6.553000 -34.36362
6.554000 -34.57261
6.555000 -34.77997
6.556000 -34.98571
6.557000 -35.1898
6.558000 -35.39224
6.559000 -35.59301
6.560000 -35.79209
6.561000 -35.98948
6.562000 -36.18515
6.563000 -36.379099999999994
6.564000 -36.57132
6.565000 -36.76179
6.566000 -36.9505
6.567000 -37.13744
6.568000 -37.32259
6.569000 -37.50595
6.570000 -37.687490000000004
6.571000 -37.86721
6.572000 -38.0451
6.573000 -38.22114
6.574000 -38.39532
6.575000 -38.56763
6.576000 -38.738060000000004
6.577000 -38.906600000000005
6.578000 -39.073229999999995
6.579000 -39.23795
6.580000 -39.40074
6.581000 -39.56159
6.582000 -39.720490000000005
6.583000 -39.877430000000004
6.584000 -40.0324
6.585000 -40.185379999999995
6.586000 -40.33637
6.587000 -40.48536
6.588000 -40.63233
6.589000 -40.77728
6.590000 -40.9202
6.591000 -41.06106
6.592000 -41.19988
6.593000 -41.33662
6.594000 -41.471289999999996
6.595000 -41.60388
6.596000 -41.73437
6.597000 -41.86275
6.598000 -41.98902
6.599000 -42.11316
6.600000 -42.23517
6.601000 -42.35504
6.602000 -42.47275
6.603000 -42.58831
6.604000 -42.70169
6.605000 -42.812889999999996
6.606000 -42.9219
6.607000 -43.02872
6.608000 -43.133320000000005
6.609000 -43.23572
6.610000 -43.33589
6.611000 -43.43383
6.612000 -43.52953
6.613000 -43.62299
6.614000 -43.71419
6.615000 -43.80312
6.616000 -43.88979
6.617000 -43.97417
6.618000 -44.05627
6.619000 -44.13608
6.620000 -44.21358
6.621000 -44.28878
6.622000 -44.361650000000004
6.623000 -44.43221
6.624000 -44.50043
6.625000 -44.56632
6.626000 -44.62986
6.627000 -44.69106
6.628000 -44.7499
6.629000 -44.80637
6.630000 -44.86048
6.631000 -44.91221
6.632000 -44.96156
6.633000 -45.008520000000004
6.634000 -45.053090000000005
6.635000 -45.09527
6.636000 -45.13504
6.637000 -45.1724
6.638000 -45.207350000000005
6.639000 -45.23988
6.640000 -45.26999
6.641000 -45.29766
6.642000 -45.32291
6.643000 -45.34572
6.644000 -45.36608
6.645000 -45.384
6.646000 -45.399469999999994
6.647000 -45.41248
6.648000 -45.42304
6.649000 -45.431129999999996
6.650000 -45.43676
6.651000 -45.43992
6.652000 -45.44061
6.653000 -45.438810000000004
6.654000 -45.43454
6.655000 -45.42779
6.656000 -45.41856
6.657000 -45.40683
6.658000 -45.39262
6.659000 -45.375910000000005
6.660000 -45.35671
6.661000 -45.33501
6.662000 -45.310810000000004
6.663000 -45.28411
6.664000 -45.2549
6.665000 -45.22319
6.666000 -45.18898
6.667000 -45.15226
6.668000 -45.11302
6.669000 -45.07128
6.670000 -45.02703
6.671000 -44.98027
6.672000 -44.93099
6.673000 -44.879200000000004
6.674000 -44.8249
6.675000 -44.76809
6.676000 -44.70876
6.677000 -44.64692
6.678000 -44.58257
6.679000 -44.51571
6.680000 -44.44633
6.681000 -44.374449999999996
6.682000 -44.30005
6.683000 -44.22314
6.684000 -44.14373
6.685000 -44.061820000000004
6.686000 -43.97739
6.687000 -43.89046
6.688000 -43.801030000000004
6.689000 -43.7091
6.690000 -43.61467
6.691000 -43.51775
6.692000 -43.41833
6.693000 -43.31641
6.694000 -43.21201
6.695000 -43.10513
6.696000 -42.99575
6.697000 -42.883900000000004
6.698000 -42.76956
6.699000 -42.65275
6.700000 -42.53347
6.701000 -42.41172
6.702000 -42.28751
6.703000 -42.16083
6.704000 -42.0317
6.705000 -41.90011
6.706000 -41.76608
6.707000 -41.629599999999996
6.708000 -41.490680000000005
6.709000 -41.34933
6.710000 -41.20554
6.711000 -41.05934
6.712000 -40.91071
6.713000 -40.75967
6.714000 -40.60622
6.715000 -40.45036
6.716000 -40.29211
6.717000 -40.13147
6.718000 -39.96844
6.719000 -39.80304
6.720000 -39.63526
6.721000 -39.46512
6.722000 -39.29262
6.723000 -39.11777
6.724000 -38.94057
6.725000 -38.761030000000005
6.726000 -38.579170000000005
6.727000 -38.394980000000004
6.728000 -38.20848
6.729000 -38.01967
6.730000 -37.82856
6.731000 -37.63517
6.732000 -37.43948
6.733000 -37.24153
6.734000 -37.0413
6.735000 -36.83882
6.736000 -36.63409
6.737000 -36.427130000000005
6.738000 -36.21792
6.739000 -36.0065
6.740000 -35.79287
6.741000 -35.57703
6.742000 -35.359
6.743000 -35.13879
6.744000 -34.91641
6.745000 -34.691860000000005
6.746000 -34.46516
6.747000 -34.23632
6.748000 -34.005340000000004
6.749000 -33.77225
6.750000 -33.53705
6.751000 -33.29975
6.752000 -33.06036
6.753000 -32.8189
6.754000 -32.57537
6.755000 -32.32979
6.756000 -32.08217
6.757000 -31.83252
6.758000 -31.580849999999998
6.759000 -31.32717
6.760000 -31.071510000000004
6.761000 -30.81386
6.762000 -30.55425
6.763000 -30.29268
6.764000 -30.02917
6.765000 -29.76373
6.766000 -29.49637
6.767000 -29.22711
6.768000 -28.955959999999997
6.769000 -28.682930000000002
6.770000 -28.40804
6.771000 -28.13131
6.772000 -27.852729999999998
6.773000 -27.57234
6.774000 -27.29014
6.775000 -27.00616
6.776000 -26.72039
6.777000 -26.43286
6.778000 -26.14358
6.779000 -25.852570000000004
6.780000 -25.55984
6.781000 -25.26541
6.782000 -24.96929
6.783000 -24.671499999999998
6.784000 -24.37206
6.785000 -24.07097
6.786000 -23.768259999999998
6.787000 -23.46394
6.788000 -23.15803
6.789000 -22.85055
6.790000 -22.5415
6.791000 -22.23092
6.792000 -21.9188
6.793000 -21.60517
6.794000 -21.29005
6.795000 -20.97346
6.796000 -20.6554
6.797000 -20.33591
6.798000 -20.014979999999998
6.799000 -19.69265
6.800000 -19.368930000000002
6.801000 -19.04383
6.802000 -18.71738
6.803000 -18.38959
6.804000 -18.06049
6.805000 -17.73008
6.806000 -17.39838
6.807000 -17.06542
6.808000 -16.73122
6.809000 -16.39578
6.810000 -16.05913
6.811000 -15.7213
6.812000 -15.382290000000001
6.813000 -15.04213
6.814000 -14.700830000000002
6.815000 -14.358419999999999
6.816000 -14.01491
6.817000 -13.67033
6.818000 -13.32469
6.819000 -12.978010000000001
6.820000 -12.630320000000001
6.821000 -12.28162
6.822000 -11.931949999999999
6.823000 -11.58132
6.824000 -11.22975
6.825000 -10.87726
6.826000 -10.52387
6.827000 -10.16961
6.828000 -9.8144829
6.829000 -9.4585203
6.830000 -9.1017395
6.831000 -8.7441608
6.832000 -8.385805
6.833000 -8.0266923
6.834000 -7.666843399999999
6.835000 -7.3062792000000005
6.836000 -6.94502
6.837000 -6.5830864
6.838000 -6.2204998
6.839000 -5.8572806
6.840000 -5.4934505
6.841000 -5.129029999999999
6.842000 -4.7640406
6.843000 -4.3985032
6.844000 -4.0324394
6.845000 -3.6658704
6.846000 -3.2988179
6.847000 -2.9313032999999997
6.848000 -2.5633482
6.849000 -2.1949744
6.850000 -1.8262036
6.851000 -1.4570575000000001
6.852000 -1.0875581
6.853000 -0.7177272299999999
6.854000 -0.34758688
6.855000 0.022841003000000002
6.856000 0.39353441
6.857000 0.76447125
6.858000 1.1356294
6.859000 1.5069867000000001
6.860000 1.8785212
6.861000 2.2502106
6.862000 2.6220325
6.863000 2.993965
6.864000 3.3659857
6.865000 3.7380720999999997
6.866000 4.1102022
6.867000 4.482353499999999
6.868000 4.8545039999999995
6.869000 5.2266311000000005
6.870000 5.5987123
6.871000 5.9707258
6.872000 6.342648700000001
6.873000 6.714458800000001
6.874000 7.0861332
6.875000 7.4576505
6.876000 7.8289874
6.877000 8.2001217
6.878000 8.5710309
6.879000 8.941692900000001
6.880000 9.312085100000001
6.881000 9.6821845
6.882000 10.05197
6.883000 10.421420000000001
6.884000 10.7905
6.885000 11.15921
6.886000 11.527510000000001
6.887000 11.89538
6.888000 12.2628
6.889000 12.629750000000001
6.890000 12.9962
6.891000 13.36214
6.892000 13.72754
6.893000 14.09237
6.894000 14.45663
6.895000 14.820269999999999
6.896000 15.18329
6.897000 15.54565
6.898000 15.90734
6.899000 16.268340000000002
6.900000 16.62861
6.901000 16.988149999999997
6.902000 17.34693
6.903000 17.704919999999998
6.904000 18.06211
6.905000 18.41847
6.906000 18.77398
6.907000 19.12861
6.908000 19.48236
6.909000 19.83519
6.910000 20.187079999999998
6.911000 20.538020000000003
6.912000 20.88797
6.913000 21.23693
6.914000 21.58486
6.915000 21.931739999999998
6.916000 22.277559999999998
6.917000 22.62229
6.918000 22.96592
6.919000 23.30841
6.920000 23.64975
6.921000 23.989910000000002
6.922000 24.32888
6.923000 24.66664
6.924000 25.00316
6.925000 25.33842
6.926000 25.67241
6.927000 26.0051
6.928000 26.33646
6.929000 26.66649
6.930000 26.995150000000002
6.931000 27.322429999999997
6.932000 27.64831
6.933000 27.972770000000004
6.934000 28.295789999999997
6.935000 28.617340000000002
6.936000 28.937410000000003
6.937000 29.255979999999997
6.938000 29.57302
6.939000 29.888530000000003
6.940000 30.202469999999998
6.941000 30.51484
6.942000 30.825599999999998
6.943000 31.13475
6.944000 31.442249999999998
6.945000 31.7481
6.946000 32.052279999999996
6.947000 32.35476
6.948000 32.655519999999996
6.949000 32.95456
6.950000 33.25184
6.951000 33.547349999999994
6.952000 33.84108
6.953000 34.133
6.954000 34.42309
6.955000 34.71135
6.956000 34.99774
6.957000 35.28226
6.958000 35.56488
6.959000 35.84559
6.960000 36.12437
6.961000 36.4012
6.962000 36.67607
6.963000 36.94895
6.964000 37.21984
6.965000 37.48871
6.966000 37.75555
6.967000 38.02035
6.968000 38.28307
6.969000 38.54372
6.970000 38.80227
6.971000 39.058710000000005
6.972000 39.31302
6.973000 39.56519
6.974000 39.8152
6.975000 40.06304
6.976000 40.308690000000006
6.977000 40.55213
6.978000 40.79336
6.979000 41.03235
6.980000 41.269090000000006
6.981000 41.50357
6.982000 41.73578
6.983000 41.96569
6.984000 42.1933
6.985000 42.4186
6.986000 42.64156
6.987000 42.86217
6.988000 43.08043
6.989000 43.29631
6.990000 43.50981
6.991000 43.72091
6.992000 43.929590000000005
6.993000 44.13586
6.994000 44.33969
6.995000 44.54107
6.996000 44.73999
6.997000 44.93644
6.998000 45.1304
6.999000 45.32187
7.000000 45.51083
7.001000 45.69728
7.002000 45.88119
7.003000 46.062560000000005
7.004000 46.24138
7.005000 46.41764
7.006000 46.59133
7.007000 46.76243
7.008000 46.93094
7.009000 47.09685
7.010000 47.26015
7.011000 47.42083
7.012000 47.57888
7.013000 47.73429
7.014000 47.887049999999995
7.015000 48.03716
7.016000 48.18459
7.017000 48.32936
7.018000 48.47144
7.019000 48.610839999999996
7.020000 48.74754
7.021000 48.88153
7.022000 49.01281
7.023000 49.14138
7.024000 49.26721
7.025000 49.390319999999996
7.026000 49.51068
7.027000 49.628299999999996
7.028000 49.743159999999996
7.029000 49.855270000000004
7.030000 49.96461
7.031000 50.07119
7.032000 50.174980000000005
7.033000 50.27599000000001
7.034000 50.37422
7.035000 50.46965
7.036000 50.56229
7.037000 50.652120000000004
7.038000 50.73915
7.039000 50.823370000000004
7.040000 50.90477
7.041000 50.98335
7.042000 51.05911
7.043000 51.13204999999999
7.044000 51.20215
7.045000 51.26942
7.046000 51.33386
7.047000 51.39546000000001
7.048000 51.45421999999999
7.049000 51.51013
7.050000 51.563199999999995
7.051000 51.61341
7.052000 51.660779999999995
7.053000 51.7053
7.054000 51.746959999999994
7.055000 51.78577
7.056000 51.82173
7.057000 51.85482999999999
7.058000 51.88507
7.059000 51.91245
7.060000 51.93698
7.061000 51.95864999999999
7.062000 51.97746
7.063000 51.99342
7.064000 52.00650999999999
7.065000 52.01675
7.066000 52.024139999999996
7.067000 52.02867
7.068000 52.030339999999995
7.069000 52.02916
7.070000 52.02513
7.071000 52.01825
7.072000 52.008520000000004
7.073000 51.99594
7.074000 51.98053
7.075000 51.96226000000001
7.076000 51.941159999999996
7.077000 51.91723
7.078000 51.890460000000004
7.079000 51.860870000000006
7.080000 51.828450000000004
7.081000 51.79321
7.082000 51.75514
7.083000 51.71427
7.084000 51.67058
7.085000 51.62409
7.086000 51.574799999999996
7.087000 51.522710000000004
7.088000 51.467819999999996
7.089000 51.410160000000005
7.090000 51.34971
7.091000 51.28648
7.092000 51.22048
7.093000 51.15172
7.094000 51.0802
7.095000 51.00593
7.096000 50.92891
7.097000 50.84915
7.098000 50.76665
7.099000 50.68142
7.100000 50.59348
7.101000 50.50282000000001
7.102000 50.40945
7.103000 50.313390000000005
7.104000 50.21463000000001
7.105000 50.113189999999996
7.106000 50.00907
7.107000 49.90228
7.108000 49.79284
7.109000 49.680730000000004
7.110000 49.56599
7.111000 49.4486
7.112000 49.3286
7.113000 49.20597
7.114000 49.08073
7.115000 48.9529
7.116000 48.82247
7.117000 48.68947
7.118000 48.55389
7.119000 48.41576
7.120000 48.27507
7.121000 48.13184
7.122000 47.98608
7.123000 47.83781
7.124000 47.687020000000004
7.125000 47.53374
7.126000 47.37796
7.127000 47.219719999999995
7.128000 47.05901
7.129000 46.89584
7.130000 46.73023
7.131000 46.56219
7.132000 46.391729999999995
7.133000 46.21887
7.134000 46.0436
7.135000 45.86596
7.136000 45.68595
7.137000 45.503569999999996
7.138000 45.31886
7.139000 45.13181
7.140000 44.94243
7.141000 44.750750000000004
7.142000 44.55678
7.143000 44.36052
7.144000 44.162
7.145000 43.96123
7.146000 43.75821
7.147000 43.55297
7.148000 43.34551
7.149000 43.13585
7.150000 42.92401
7.151000 42.71
7.152000 42.49384
7.153000 42.27553
7.154000 42.05509
7.155000 41.832550000000005
7.156000 41.6079
7.157000 41.38118
7.158000 41.15238
7.159000 40.92154
7.160000 40.688649999999996
7.161000 40.45375
7.162000 40.216829999999995
7.163000 39.97793
7.164000 39.73705
7.165000 39.49421
7.166000 39.249430000000004
7.167000 39.002720000000004
7.168000 38.754090000000005
7.169000 38.503569999999996
7.170000 38.25117
7.171000 37.99691
7.172000 37.740790000000004
7.173000 37.48285
7.174000 37.22309
7.175000 36.961529999999996
7.176000 36.69818
7.177000 36.43307
7.178000 36.16621
7.179000 35.89762
7.180000 35.627320000000005
7.181000 35.35531
7.182000 35.081630000000004
7.183000 34.80628
7.184000 34.52929
7.185000 34.250659999999996
7.186000 33.97043
7.187000 33.6886
7.188000 33.405190000000005
7.189000 33.12023
7.190000 32.83373
7.191000 32.5457
7.192000 32.25617
7.193000 31.965149999999998
7.194000 31.672670000000004
7.195000 31.378729999999997
7.196000 31.08336
7.197000 30.78658
7.198000 30.48841
7.199000 30.188860000000002
7.200000 29.88794
7.201000 29.58569
7.202000 29.28212
7.203000 28.977249999999998
7.204000 28.67109
7.205000 28.363660000000003
7.206000 28.054990000000004
7.207000 27.74509
7.208000 27.433980000000002
7.209000 27.121679999999998
7.210000 26.80821
7.211000 26.49359
7.212000 26.17783
7.213000 25.86095
7.214000 25.54298
7.215000 25.22394
7.216000 24.90383
7.217000 24.58269
7.218000 24.26052
7.219000 23.937359999999998
7.220000 23.613210000000002
7.221000 23.2881
7.222000 22.96205
7.223000 22.63507
7.224000 22.30718
7.225000 21.97841
7.226000 21.648780000000002
7.227000 21.31829
7.228000 20.98698
7.229000 20.65485
7.230000 20.321939999999998
7.231000 19.98826
7.232000 19.65383
7.233000 19.31866
7.234000 18.982789999999998
7.235000 18.64622
7.236000 18.30898
7.237000 17.97109
7.238000 17.63256
7.239000 17.29342
7.240000 16.95368
7.241000 16.61337
7.242000 16.27251
7.243000 15.93111
7.244000 15.58919
7.245000 15.24678
7.246000 14.90389
7.247000 14.56054
7.248000 14.21676
7.249000 13.87255
7.250000 13.52796
7.251000 13.18298
7.252000 12.83764
7.253000 12.49196
7.254000 12.14597
7.255000 11.799669999999999
7.256000 11.4531
7.257000 11.106259999999999
7.258000 10.75918
7.259000 10.41188
7.260000 10.06438
7.261000 9.7166911
7.262000 9.3688421
7.263000 9.0208486
7.264000 8.6727299
7.265000 8.324506099999999
7.266000 7.976195199999999
7.267000 7.627817200000001
7.268000 7.279390800000001
7.269000 6.9309361
7.270000 6.582470999999999
7.271000 6.2340152
7.272000 5.8855873
7.273000 5.5372063
7.274000 5.1888917
7.275000 4.840662
7.276000 4.4925362
7.277000 4.144533
7.278000 3.7966716999999996
7.279000 3.448971
7.280000 3.1014494999999997
7.281000 2.7541261
7.282000 2.4070196
7.283000 2.0601489
7.284000 1.7135326
7.285000 1.3671894
7.286000 1.021138
7.287000 0.67539713
7.288000 0.32998532999999997
7.289000 -0.015078769
7.290000 -0.35977662
7.291000 -0.70408969
7.292000 -1.0479995
7.293000 -1.3914877
7.294000 -1.7345358000000002
7.295000 -2.0771256
7.296000 -2.4192386999999997
7.297000 -2.7608572000000002
7.298000 -3.1019626000000002
7.299000 -3.4425369999999997
7.300000 -3.7825622
7.301000 -4.1220203
7.302000 -4.4608936
7.303000 -4.7991641000000005
7.304000 -5.136814
7.305000 -5.4738257
7.306000 -5.8101818
7.307000 -6.1458644
7.308000 -6.4808562
7.309000 -6.8151399
7.310000 -7.148698700000001
7.311000 -7.4815147
7.312000 -7.8135706
7.313000 -8.1448495
7.314000 -8.4753349
7.315000 -8.805009
7.316000 -9.1338553
7.317000 -9.4618574
7.318000 -9.7889982
7.319000 -10.11526
7.320000 -10.440629999999999
7.321000 -10.765089999999999
7.322000 -11.088610000000001
7.323000 -11.411200000000001
7.324000 -11.73282
7.325000 -12.053469999999999
7.326000 -12.37313
7.327000 -12.69177
7.328000 -13.009390000000002
7.329000 -13.325970000000002
7.330000 -13.641490000000001
7.331000 -13.95594
7.332000 -14.2693
7.333000 -14.581549999999998
7.334000 -14.89269
7.335000 -15.202679999999999
7.336000 -15.51153
7.337000 -15.81921
7.338000 -16.125709999999998
7.339000 -16.431009999999997
7.340000 -16.73509
7.341000 -17.03795
7.342000 -17.339570000000002
7.343000 -17.639940000000003
7.344000 -17.93903
7.345000 -18.23683
7.346000 -18.53333
7.347000 -18.82852
7.348000 -19.12238
7.349000 -19.41489
7.350000 -19.70605
7.351000 -19.99583
7.352000 -20.28423
7.353000 -20.57123
7.354000 -20.85681
7.355000 -21.14097
7.356000 -21.42368
7.357000 -21.70494
7.358000 -21.98474
7.359000 -22.26305
7.360000 -22.53986
7.361000 -22.815170000000002
7.362000 -23.08896
7.363000 -23.36122
7.364000 -23.63193
7.365000 -23.90108
7.366000 -24.16866
7.367000 -24.43466
7.368000 -24.69906
7.369000 -24.96185
7.370000 -25.22302
7.371000 -25.48255
7.372000 -25.74045
7.373000 -25.99669
7.374000 -26.25125
7.375000 -26.50414
7.376000 -26.75534
7.377000 -27.004830000000002
7.378000 -27.25261
7.379000 -27.498669999999997
7.380000 -27.74298
7.381000 -27.985549999999996
7.382000 -28.22636
7.383000 -28.465400000000002
7.384000 -28.70266
7.385000 -28.93812
7.386000 -29.171789999999998
7.387000 -29.403639999999996
7.388000 -29.633680000000002
7.389000 -29.861880000000003
7.390000 -30.08823
7.391000 -30.312739999999998
7.392000 -30.53539
7.393000 -30.756159999999998
7.394000 -30.97505
7.395000 -31.19205
7.396000 -31.40715
7.397000 -31.620350000000002
7.398000 -31.83163
7.399000 -32.04097
7.400000 -32.24839
7.401000 -32.45386
7.402000 -32.65738
7.403000 -32.85894
7.404000 -33.058530000000005
7.405000 -33.25614
7.406000 -33.451769999999996
7.407000 -33.645399999999995
7.408000 -33.83704
7.409000 -34.02666
7.410000 -34.21428
7.411000 -34.39986
7.412000 -34.58342
7.413000 -34.76494
7.414000 -34.94442
7.415000 -35.12184
7.416000 -35.29721
7.417000 -35.47051
7.418000 -35.64174
7.419000 -35.810900000000004
7.420000 -35.97797
7.421000 -36.14295
7.422000 -36.30583
7.423000 -36.46661
7.424000 -36.62528
7.425000 -36.78184
7.426000 -36.93628
7.427000 -37.088589999999996
7.428000 -37.23877
7.429000 -37.38682
7.430000 -37.53273
7.431000 -37.67649
7.432000 -37.8181
7.433000 -37.95755
7.434000 -38.09485
7.435000 -38.229980000000005
7.436000 -38.36294
7.437000 -38.49373
7.438000 -38.62234
7.439000 -38.74877
7.440000 -38.873020000000004
7.441000 -38.99508
7.442000 -39.11495
7.443000 -39.23263
7.444000 -39.3481
7.445000 -39.46138
7.446000 -39.572449999999996
7.447000 -39.68132
7.448000 -39.78797
7.449000 -39.89242
7.450000 -39.99465
7.451000 -40.09466
7.452000 -40.192460000000004
7.453000 -40.28804
7.454000 -40.3814
7.455000 -40.47254
7.456000 -40.56145
7.457000 -40.64813
7.458000 -40.73259
7.459000 -40.81481
7.460000 -40.89481
7.461000 -40.97258
7.462000 -41.04812
7.463000 -41.12142
7.464000 -41.192499999999995
7.465000 -41.261340000000004
7.466000 -41.327940000000005
7.467000 -41.39232
7.468000 -41.45446
7.469000 -41.51437
7.470000 -41.57204
7.471000 -41.62748
7.472000 -41.68069
7.473000 -41.73167
7.474000 -41.78042
7.475000 -41.826930000000004
7.476000 -41.87122
7.477000 -41.91328
7.478000 -41.95312
7.479000 -41.99073
7.480000 -42.02611
7.481000 -42.05928
7.482000 -42.09023
7.483000 -42.11895
7.484000 -42.14547
7.485000 -42.16977
7.486000 -42.19186
7.487000 -42.21174
7.488000 -42.22942
7.489000 -42.24489
7.490000 -42.25817
7.491000 -42.26925
7.492000 -42.27814
7.493000 -42.28484
7.494000 -42.28935
7.495000 -42.29168
7.496000 -42.291830000000004
7.497000 -42.28981
7.498000 -42.28562
7.499000 -42.27926
7.500000 -42.27073
7.501000 -42.26005
7.502000 -42.24721
7.503000 -42.23223
7.504000 -42.2151
7.505000 -42.195840000000004
7.506000 -42.17443
7.507000 -42.1509
7.508000 -42.125249999999994
7.509000 -42.09747
7.510000 -42.06758
7.511000 -42.03559
7.512000 -42.001490000000004
7.513000 -41.965289999999996
7.514000 -41.927
7.515000 -41.886630000000004
7.516000 -41.844179999999994
7.517000 -41.79966
7.518000 -41.75307
7.519000 -41.704429999999995
7.520000 -41.65373
7.521000 -41.60098
7.522000 -41.5462
7.523000 -41.48938
7.524000 -41.43053
7.525000 -41.36967
7.526000 -41.306799999999996
7.527000 -41.24192
7.528000 -41.17505
7.529000 -41.10619
7.530000 -41.03534
7.531000 -40.96253
7.532000 -40.88775
7.533000 -40.811009999999996
7.534000 -40.73233
7.535000 -40.651700000000005
7.536000 -40.56915
7.537000 -40.48467
7.538000 -40.39828
7.539000 -40.30998
7.540000 -40.21979
7.541000 -40.12772
7.542000 -40.03376
7.543000 -39.93794
7.544000 -39.84025
7.545000 -39.74072
7.546000 -39.63935
7.547000 -39.53615
7.548000 -39.43112
7.549000 -39.32429
7.550000 -39.21566
7.551000 -39.10524
7.552000 -38.99303
7.553000 -38.87905
7.554000 -38.76332
7.555000 -38.64583
7.556000 -38.52661
7.557000 -38.40565
7.558000 -38.28298
7.559000 -38.1586
7.560000 -38.03252
7.561000 -37.90475
7.562000 -37.77531
7.563000 -37.64421
7.564000 -37.51145
7.565000 -37.37704
7.566000 -37.24101
7.567000 -37.10335
7.568000 -36.96409
7.569000 -36.82322
7.570000 -36.68077
7.571000 -36.53675
7.572000 -36.39116
7.573000 -36.24402
7.574000 -36.09534
7.575000 -35.94513
7.576000 -35.7934
7.577000 -35.64017
7.578000 -35.48545
7.579000 -35.32925
7.580000 -35.17159
7.581000 -35.01247
7.582000 -34.8519
7.583000 -34.689910000000005
7.584000 -34.5265
7.585000 -34.36168
7.586000 -34.19548
7.587000 -34.02789
7.588000 -33.85894
7.589000 -33.68864
7.590000 -33.517
7.591000 -33.344030000000004
7.592000 -33.16974
7.593000 -32.99416
7.594000 -32.81729
7.595000 -32.63914
7.596000 -32.45974
7.597000 -32.27908
7.598000 -32.09719
7.599000 -31.91408
7.600000 -31.729760000000002
7.601000 -31.54425
7.602000 -31.35756
7.603000 -31.1697
7.604000 -30.98068
7.605000 -30.79053
7.606000 -30.59925
7.607000 -30.406850000000002
7.608000 -30.21336
7.609000 -30.01878
7.610000 -29.823119999999996
7.611000 -29.626409999999996
7.612000 -29.42865
7.613000 -29.229860000000002
7.614000 -29.030050000000003
7.615000 -28.82924
7.616000 -28.62744
7.617000 -28.424660000000003
7.618000 -28.22092
7.619000 -28.016229999999997
7.620000 -27.810610000000004
7.621000 -27.604060000000004
7.622000 -27.39661
7.623000 -27.188259999999996
7.624000 -26.979039999999998
7.625000 -26.768950000000004
7.626000 -26.55801
7.627000 -26.34623
7.628000 -26.133640000000003
7.629000 -25.92023
7.630000 -25.706030000000002
7.631000 -25.491039999999998
7.632000 -25.2753
7.633000 -25.05879
7.634000 -24.84155
7.635000 -24.62359
7.636000 -24.40492
7.637000 -24.18555
7.638000 -23.965500000000002
7.639000 -23.74478
7.640000 -23.52341
7.641000 -23.301389999999998
7.642000 -23.07875
7.643000 -22.855510000000002
7.644000 -22.63166
7.645000 -22.40723
7.646000 -22.18223
7.647000 -21.95667
7.648000 -21.73057
7.649000 -21.50395
7.650000 -21.276809999999998
7.651000 -21.04917
7.652000 -20.82104
7.653000 -20.59244
7.654000 -20.36339
7.655000 -20.13388
7.656000 -19.903950000000002
7.657000 -19.6736
7.658000 -19.44284
7.659000 -19.2117
7.660000 -18.98018
7.661000 -18.74829
7.662000 -18.51606
7.663000 -18.28349
7.664000 -18.0506
7.665000 -17.8174
7.666000 -17.5839
7.667000 -17.35012
7.668000 -17.11608
7.669000 -16.88178
7.670000 -16.64723
7.671000 -16.41246
7.672000 -16.17747
7.673000 -15.94228
7.674000 -15.7069
7.675000 -15.471350000000001
7.676000 -15.23563
7.677000 -14.99976
7.678000 -14.763760000000001
7.679000 -14.52763
7.680000 -14.291390000000002
7.681000 -14.05505
7.682000 -13.81863
7.683000 -13.582130000000001
7.684000 -13.345580000000002
7.685000 -13.108970000000001
7.686000 -12.872330000000002
7.687000 -12.63567
7.688000 -12.399000000000001
7.689000 -12.16233
7.690000 -11.92567
7.691000 -11.68905
7.692000 -11.45246
7.693000 -11.21592
7.694000 -10.97944
7.695000 -10.743039999999999
7.696000 -10.50672
7.697000 -10.2705
7.698000 -10.03439
7.699000 -9.798398599999999
7.700000 -9.5625415
7.701000 -9.3268275
7.702000 -9.0912685
7.703000 -8.855875600000001
7.704000 -8.6206608
7.705000 -8.3856344
7.706000 -8.150807
7.707000 -7.916190500000001
7.708000 -7.6817952
7.709000 -7.4476324
7.710000 -7.213713200000001
7.711000 -6.980048099999999
7.712000 -6.7466475
7.713000 -6.513522600000001
7.714000 -6.280683700000001
7.715000 -6.0481422
7.716000 -5.8159076
7.717000 -5.5839907
7.718000 -5.3524021
7.719000 -5.121152100000001
7.720000 -4.8902504
7.721000 -4.6597078
7.722000 -4.429534100000001
7.723000 -4.1997392
7.724000 -3.9703332000000002
7.725000 -3.7413254
7.726000 -3.5127264
7.727000 -3.2845448999999998
7.728000 -3.0567911
7.729000 -2.829474
7.730000 -2.6026033
7.731000 -2.376188
7.732000 -2.1502372
7.733000 -1.9247599
7.734000 -1.699765
7.735000 -1.4752614000000002
7.736000 -1.2512577
7.737000 -1.0277623
7.738000 -0.8047838700000001
7.739000 -0.58233067
7.740000 -0.36041094
7.741000 -0.13903285
7.742000 0.081795547
7.743000 0.3020663
7.744000 0.52177161
7.745000 0.74090366
7.746000 0.95945476
7.747000 1.1774171999999998
7.748000 1.3947836
7.749000 1.6115464
7.750000 1.8276982000000002
7.751000 2.0432318
7.752000 2.2581397
7.753000 2.4724148
7.754000 2.6860502
7.755000 2.8990386
7.756000 3.1113733
7.757000 3.3230471999999995
7.758000 3.5340536
7.759000 3.7443858
7.760000 3.9540368999999997
7.761000 4.1630006999999996
7.762000 4.3712705
7.763000 4.57884
7.764000 4.7857024
7.765000 4.991851700000001
7.766000 5.197282100000001
7.767000 5.4019876
7.768000 5.6059618
7.769000 5.8091991
7.770000 6.0116936
7.771000 6.2134396
7.772000 6.414432100000001
7.773000 6.6146649
7.774000 6.814132600000001
7.775000 7.0128307
7.776000 7.2107531
7.777000 7.4078955
7.778000 7.6042525
7.779000 7.7998191
7.780000 7.9945907
7.781000 8.1885621
7.782000 8.381728800000001
7.783000 8.5740864
7.784000 8.765630400000001
7.785000 8.9563563
7.786000 9.1462605
7.787000 9.3353376
7.788000 9.5235839
7.789000 9.7109959
7.790000 9.8975688
7.791000 10.083300000000001
7.792000 10.268180000000001
7.793000 10.452210000000001
7.794000 10.635390000000001
7.795000 10.81771
7.796000 10.99917
7.797000 11.17977
7.798000 11.35949
7.799000 11.53835
7.800000 11.71633
7.801000 11.89343
7.802000 12.06965
7.803000 12.24499
7.804000 12.41944
7.805000 12.592999999999998
7.806000 12.765670000000002
7.807000 12.93744
7.808000 13.108310000000001
7.809000 13.27828
7.810000 13.44735
7.811000 13.61551
7.812000 13.78277
7.813000 13.949110000000001
7.814000 14.11454
7.815000 14.27906
7.816000 14.442659999999998
7.817000 14.60534
7.818000 14.7671
7.819000 14.927940000000001
7.820000 15.08785
7.821000 15.24684
7.822000 15.404889999999998
7.823000 15.562019999999999
7.824000 15.718219999999999
7.825000 15.87348
7.826000 16.027810000000002
7.827000 16.1812
7.828000 16.33366
7.829000 16.48517
7.830000 16.635749999999998
7.831000 16.78539
7.832000 16.93408
7.833000 17.08183
7.834000 17.228640000000002
7.835000 17.3745
7.836000 17.51941
7.837000 17.66338
7.838000 17.8064
7.839000 17.94848
7.840000 18.0896
7.841000 18.22978
7.842000 18.369
7.843000 18.507270000000002
7.844000 18.64459
7.845000 18.78096
7.846000 18.91637
7.847000 19.05084
7.848000 19.18434
7.849000 19.31689
7.850000 19.44849
7.851000 19.57913
7.852000 19.70882
7.853000 19.83755
7.854000 19.965320000000002
7.855000 20.09214
7.856000 20.218
7.857000 20.3429
7.858000 20.46685
7.859000 20.58983
7.860000 20.711869999999998
7.861000 20.83294
7.862000 20.95306
7.863000 21.07222
7.864000 21.19042
7.865000 21.30767
7.866000 21.42396
7.867000 21.5393
7.868000 21.65368
7.869000 21.7671
7.870000 21.87957
7.871000 21.99109
7.872000 22.10165
7.873000 22.21126
7.874000 22.31992
7.875000 22.42763
7.876000 22.534380000000002
7.877000 22.640179999999997
7.878000 22.74504
7.879000 22.848940000000002
7.880000 22.9519
7.881000 23.0539
7.882000 23.15496
7.883000 23.25508
7.884000 23.35424
7.885000 23.45246
7.886000 23.54974
7.887000 23.646069999999998
7.888000 23.74146
7.889000 23.8359
7.890000 23.9294
7.891000 24.02196
7.892000 24.113580000000002
7.893000 24.20425
7.894000 24.293989999999997
7.895000 24.38278
7.896000 24.47064
7.897000 24.55755
7.898000 24.64353
7.899000 24.72857
7.900000 24.81267
7.901000 24.89583
7.902000 24.97806
7.903000 25.059350000000002
7.904000 25.139699999999998
7.905000 25.21912
7.906000 25.2976
7.907000 25.37515
7.908000 25.45176
7.909000 25.52745
7.910000 25.602200000000003
7.911000 25.67602
7.912000 25.748910000000002
7.913000 25.82086
7.914000 25.89189
7.915000 25.96199
7.916000 26.03117
7.917000 26.09941
7.918000 26.166729999999998
7.919000 26.23313
7.920000 26.2986
7.921000 26.36315
7.922000 26.426769999999998
7.923000 26.489469999999997
7.924000 26.55125
7.925000 26.61211
7.926000 26.672050000000002
7.927000 26.731070000000003
7.928000 26.789170000000002
7.929000 26.84635
7.930000 26.90262
7.931000 26.957959999999996
7.932000 27.012399999999996
7.933000 27.06591
7.934000 27.11851
7.935000 27.170189999999998
7.936000 27.220959999999998
7.937000 27.27081
7.938000 27.31975
7.939000 27.367770000000004
7.940000 27.414880000000004
7.941000 27.46108
7.942000 27.50636
7.943000 27.550720000000002
7.944000 27.59418
7.945000 27.636719999999997
7.946000 27.678350000000002
7.947000 27.719060000000002
7.948000 27.758860000000002
7.949000 27.79775
7.950000 27.835720000000002
7.951000 27.872780000000002
7.952000 27.908929999999998
7.953000 27.94417
7.954000 27.97849
7.955000 28.0119
7.956000 28.044400000000003
7.957000 28.07598
7.958000 28.10666
7.959000 28.13642
7.960000 28.16527
7.961000 28.1932
7.962000 28.22023
7.963000 28.246339999999996
7.964000 28.27154
7.965000 28.29583
7.966000 28.3192
7.967000 28.34166
7.968000 28.36321
7.969000 28.38385
7.970000 28.403570000000002
7.971000 28.422389999999996
7.972000 28.44028
7.973000 28.45727
7.974000 28.473340000000004
7.975000 28.4885
7.976000 28.50274
7.977000 28.51607
7.978000 28.528480000000002
7.979000 28.53998
7.980000 28.550560000000004
7.981000 28.560229999999997
7.982000 28.56898
7.983000 28.57682
7.984000 28.583740000000002
7.985000 28.589730000000003
7.986000 28.59482
7.987000 28.59898
7.988000 28.60222
7.989000 28.60455
7.990000 28.605960000000003
7.991000 28.60644
7.992000 28.605999999999998
7.993000 28.604639999999996
7.994000 28.602359999999997
7.995000 28.59915
7.996000 28.595019999999998
7.997000 28.589969999999997
7.998000 28.583989999999996
7.999000 28.57709
8.000000 28.56925
8.001000 28.5605
8.002000 28.55081
8.003000 28.54019
8.004000 28.52865
8.005000 28.516170000000002
8.006000 28.50276
8.007000 28.488419999999998
8.008000 28.47314
8.009000 28.456939999999996
8.010000 28.439799999999998
8.011000 28.42172
8.012000 28.40271
8.013000 28.38277
8.014000 28.36188
8.015000 28.34006
8.016000 28.3173
8.017000 28.2936
8.018000 28.26896
8.019000 28.243380000000002
8.020000 28.21686
8.021000 28.189389999999996
8.022000 28.160980000000002
8.023000 28.13162
8.024000 28.10132
8.025000 28.07007
8.026000 28.037869999999998
8.027000 28.00472
8.028000 27.97062
8.029000 27.93557
8.030000 27.89957
8.031000 27.86261
8.032000 27.824700000000004
8.033000 27.78584
8.034000 27.746019999999998
8.035000 27.705239999999996
8.036000 27.663500000000003
8.037000 27.620800000000003
8.038000 27.57714
8.039000 27.532519999999998
8.040000 27.486939999999997
8.041000 27.440399999999997
8.042000 27.392889999999998
8.043000 27.344410000000003
8.044000 27.294970000000003
8.045000 27.24456
8.046000 27.19319
8.047000 27.14085
8.048000 27.087539999999997
8.049000 27.03326
8.050000 26.97801
8.051000 26.92179
8.052000 26.8646
8.053000 26.80644
8.054000 26.747300000000003
8.055000 26.6872
8.056000 26.626109999999997
8.057000 26.56406
8.058000 26.501029999999997
8.059000 26.43702
8.060000 26.372040000000002
8.061000 26.306079999999998
8.062000 26.23914
8.063000 26.17123
8.064000 26.10234
8.065000 26.032470000000004
8.066000 25.961620000000003
8.067000 25.889780000000002
8.068000 25.81697
8.069000 25.74317
8.070000 25.668400000000002
8.071000 25.59264
8.072000 25.515890000000002
8.073000 25.43816
8.074000 25.35945
8.075000 25.27975
8.076000 25.19906
8.077000 25.11739
8.078000 25.03472
8.079000 24.95107
8.080000 24.86643
8.081000 24.7808
8.082000 24.69419
8.083000 24.60658
8.084000 24.51798
8.085000 24.42839
8.086000 24.33781
8.087000 24.24624
8.088000 24.15368
8.089000 24.060129999999997
8.090000 23.96559
8.091000 23.870060000000002
8.092000 23.77353
8.093000 23.67602
8.094000 23.57752
8.095000 23.47802
8.096000 23.37754
8.097000 23.276069999999997
8.098000 23.17361
8.099000 23.07016
8.100000 22.96572
8.101000 22.8603
8.102000 22.75389
8.103000 22.64649
8.104000 22.53811
8.105000 22.42874
8.106000 22.31839
8.107000 22.207060000000002
8.108000 22.094739999999998
8.109000 21.98144
8.110000 21.867169999999998
8.111000 21.75191
8.112000 21.63567
8.113000 21.51845
8.114000 21.40026
8.115000 21.28109
8.116000 21.16094
8.117000 21.039820000000002
8.118000 20.91772
8.119000 20.79465
8.120000 20.67061
8.121000 20.5456
8.122000 20.41962
8.123000 20.292669999999998
8.124000 20.16476
8.125000 20.03587
8.126000 19.90603
8.127000 19.775219999999997
8.128000 19.64345
8.129000 19.51071
8.130000 19.37702
8.131000 19.24237
8.132000 19.10677
8.133000 18.97021
8.134000 18.8327
8.135000 18.69425
8.136000 18.55484
8.137000 18.41449
8.138000 18.27319
8.139000 18.130950000000002
8.140000 17.98777
8.141000 17.84366
8.142000 17.698610000000002
8.143000 17.55262
8.144000 17.40571
8.145000 17.25787
8.146000 17.10911
8.147000 16.95942
8.148000 16.80882
8.149000 16.65729
8.150000 16.504849999999998
8.151000 16.351499999999998
8.152000 16.19725
8.153000 16.04208
8.154000 15.88602
8.155000 15.72906
8.156000 15.571189999999998
8.157000 15.41244
8.158000 15.2528
8.159000 15.09226
8.160000 14.930850000000001
8.161000 14.76855
8.162000 14.60538
8.163000 14.441329999999999
8.164000 14.27641
8.165000 14.110629999999999
8.166000 13.94398
8.167000 13.77647
8.168000 13.6081
8.169000 13.438880000000001
8.170000 13.26881
8.171000 13.097900000000001
8.172000 12.92614
8.173000 12.753549999999999
8.174000 12.58012
8.175000 12.40587
8.176000 12.230789999999999
8.177000 12.05489
8.178000 11.87817
8.179000 11.70065
8.180000 11.52231
8.181000 11.34318
8.182000 11.16324
8.183000 10.98252
8.184000 10.80101
8.185000 10.61871
8.186000 10.43564
8.187000 10.25179
8.188000 10.06718
8.189000 9.881810100000001
8.190000 9.695681200000001
8.191000 9.5088013
8.192000 9.321176300000001
8.193000 9.1328107
8.194000 8.9437112
8.195000 8.7538823
8.196000 8.563329999999999
8.197000 8.3720602
8.198000 8.180078100000001
8.199000 7.9873897
8.200000 7.794000199999999
8.201000 7.5999156
8.202000 7.4051417
8.203000 7.2096847
8.204000 7.0135497
8.205000 6.8167433
8.206000 6.6192709
8.207000 6.4211383
8.208000 6.2223524
8.209000 6.022919
8.210000 5.8228441
8.211000 5.6221344
8.212000 5.4207958000000005
8.213000 5.2188352
8.214000 5.0162591
8.215000 4.8130739
8.216000 4.609286399999999
8.217000 4.4049036
8.218000 4.1999321
8.219000 3.9943788000000002
8.220000 3.7882511
8.221000 3.5815558999999997
8.222000 3.3743005
8.223000 3.1664927
8.224000 2.9581392
8.225000 2.749248
8.226000 2.5398266
8.227000 2.3298826000000004
8.228000 2.119424
8.229000 1.9084584000000002
8.230000 1.6969938
8.231000 1.4850382
8.232000 1.2725997
8.233000 1.0596864
8.234000 0.84630661
8.235000 0.6324684700000001
8.236000 0.41818037
8.237000 0.20345061000000003
8.238000 -0.011712413999999999
8.239000 -0.22730024
8.240000 -0.44330442
8.241000 -0.65971636
8.242000 -0.8765275600000001
8.243000 -1.0937294
8.244000 -1.3113131999999998
8.245000 -1.5292702
8.246000 -1.7475918
8.247000 -1.9662690999999999
8.248000 -2.1852935
8.249000 -2.4046559
8.250000 -2.6243476
8.251000 -2.8443597
8.252000 -3.0646831
8.253000 -3.2853085999999996
8.254000 -3.5062271999999997
8.255000 -3.7274301000000003
8.256000 -3.9489079000000005
8.257000 -4.1706514
8.258000 -4.3926511
8.259000 -4.6148978
8.260000 -4.8373821999999995
8.261000 -5.0600946
8.262000 -5.2830257
8.263000 -5.5061653
8.264000 -5.7295039
8.265000 -5.9530322
8.266000 -6.1767396
8.267000 -6.4006165
8.268000 -6.6246524
8.269000 -6.8488382
8.270000 -7.0731625000000005
8.271000 -7.2976157
8.272000 -7.522187399999999
8.273000 -7.7468677999999995
8.274000 -7.971645099999999
8.275000 -8.1965096
8.276000 -8.4214509
8.277000 -8.6464576
8.278000 -8.8715188
8.279000 -9.096624
8.280000 -9.3217626
8.281000 -9.5469229
8.282000 -9.772094300000001
8.283000 -9.997265800000001
8.284000 -10.222430000000001
8.285000 -10.44756
8.286000 -10.67267
8.287000 -10.89773
8.288000 -11.12273
8.289000 -11.34767
8.290000 -11.57253
8.291000 -11.79729
8.292000 -12.02196
8.293000 -12.246509999999999
8.294000 -12.47095
8.295000 -12.69524
8.296000 -12.91939
8.297000 -13.143379999999999
8.298000 -13.3672
8.299000 -13.590840000000002
8.300000 -13.814290000000002
8.301000 -14.03753
8.302000 -14.26056
8.303000 -14.483360000000001
8.304000 -14.70592
8.305000 -14.928230000000001
8.306000 -15.150269999999999
8.307000 -15.372050000000002
8.308000 -15.59353
8.309000 -15.81472
8.310000 -16.03559
8.311000 -16.25614
8.312000 -16.47636
8.313000 -16.69623
8.314000 -16.91574
8.315000 -17.13488
8.316000 -17.35363
8.317000 -17.57198
8.318000 -17.789930000000002
8.319000 -18.00745
8.320000 -18.22453
8.321000 -18.44117
8.322000 -18.65735
8.323000 -18.87305
8.324000 -19.088269999999998
8.325000 -19.30298
8.326000 -19.51718
8.327000 -19.73086
8.328000 -19.944
8.329000 -20.156579999999998
8.330000 -20.3686
8.331000 -20.58004
8.332000 -20.7909
8.333000 -21.00114
8.334000 -21.21077
8.335000 -21.41977
8.336000 -21.628130000000002
8.337000 -21.83583
8.338000 -22.04286
8.339000 -22.24921
8.340000 -22.45487
8.341000 -22.65981
8.342000 -22.86404
8.343000 -23.06753
8.344000 -23.27028
8.345000 -23.47227
8.346000 -23.67349
8.347000 -23.873920000000002
8.348000 -24.073549999999997
8.349000 -24.27237
8.350000 -24.47037
8.351000 -24.66753
8.352000 -24.86384
8.353000 -25.05928
8.354000 -25.25385
8.355000 -25.44753
8.356000 -25.6403
8.357000 -25.83216
8.358000 -26.02308
8.359000 -26.21306
8.360000 -26.40209
8.361000 -26.59014
8.362000 -26.77721
8.363000 -26.96328
8.364000 -27.148339999999997
8.365000 -27.33237
8.366000 -27.51536
8.367000 -27.697300000000002
8.368000 -27.87817
8.369000 -28.057969999999997
8.370000 -28.23666
8.371000 -28.414250000000003
8.372000 -28.590719999999997
8.373000 -28.76605
8.374000 -28.94024
8.375000 -29.11326
8.376000 -29.285109999999996
8.377000 -29.455769999999998
8.378000 -29.625230000000002
8.379000 -29.79347
8.380000 -29.96048
8.381000 -30.12625
8.382000 -30.29076
8.383000 -30.454009999999997
8.384000 -30.615969999999997
8.385000 -30.77664
8.386000 -30.936000000000003
8.387000 -31.09404
8.388000 -31.25074
8.389000 -31.4061
8.390000 -31.560100000000002
8.391000 -31.71273
8.392000 -31.863970000000002
8.393000 -32.01381
8.394000 -32.16224
8.395000 -32.30925
8.396000 -32.45482
8.397000 -32.59894
8.398000 -32.741589999999995
8.399000 -32.88278
8.400000 -33.02248
8.401000 -33.160669999999996
8.402000 -33.29736
8.403000 -33.43252
8.404000 -33.56614
8.405000 -33.69821
8.406000 -33.82871
8.407000 -33.95765
8.408000 -34.08499
8.409000 -34.21073
8.410000 -34.33486
8.411000 -34.45736
8.412000 -34.57822
8.413000 -34.697430000000004
8.414000 -34.81498
8.415000 -34.93086
8.416000 -35.04504
8.417000 -35.15753
8.418000 -35.2683
8.419000 -35.37735
8.420000 -35.48466
8.421000 -35.59023
8.422000 -35.69403
8.423000 -35.79607
8.424000 -35.896319999999996
8.425000 -35.994769999999995
8.426000 -36.09142
8.427000 -36.18625
8.428000 -36.279250000000005
8.429000 -36.37041
8.430000 -36.459720000000004
8.431000 -36.54717
8.432000 -36.632740000000005
8.433000 -36.71643
8.434000 -36.79822
8.435000 -36.87811
8.436000 -36.95608
8.437000 -37.03212
8.438000 -37.106230000000004
8.439000 -37.17839
8.440000 -37.24859
8.441000 -37.31683
8.442000 -37.38308
8.443000 -37.44735
8.444000 -37.50962
8.445000 -37.56989
8.446000 -37.62814
8.447000 -37.68436
8.448000 -37.73855
8.449000 -37.79069
8.450000 -37.84078
8.451000 -37.8888
8.452000 -37.93476
8.453000 -37.97863
8.454000 -38.02041
8.455000 -38.06008
8.456000 -38.09765
8.457000 -38.133109999999995
8.458000 -38.16643
8.459000 -38.19762
8.460000 -38.22667
8.461000 -38.253569999999996
8.462000 -38.2783
8.463000 -38.300869999999996
8.464000 -38.32126
8.465000 -38.33947
8.466000 -38.35548
8.467000 -38.3693
8.468000 -38.38091
8.469000 -38.39031
8.470000 -38.39748
8.471000 -38.40242
8.472000 -38.40513
8.473000 -38.4056
8.474000 -38.403819999999996
8.475000 -38.39979
8.476000 -38.39349
8.477000 -38.38493
8.478000 -38.37409
8.479000 -38.36098
8.480000 -38.34558
8.481000 -38.32789
8.482000 -38.30791
8.483000 -38.285619999999994
8.484000 -38.26104
8.485000 -38.23414
8.486000 -38.20492
8.487000 -38.173390000000005
8.488000 -38.13953
8.489000 -38.103350000000006
8.490000 -38.06483
8.491000 -38.02398
8.492000 -37.980779999999996
8.493000 -37.93524
8.494000 -37.88735
8.495000 -37.83711
8.496000 -37.78451
8.497000 -37.72955
8.498000 -37.67223
8.499000 -37.61255
8.500000 -37.550489999999996
8.501000 -37.48607
8.502000 -37.41927
8.503000 -37.35009
8.504000 -37.278529999999996
8.505000 -37.2046
8.506000 -37.128280000000004
8.507000 -37.049569999999996
8.508000 -36.96848
8.509000 -36.88499
8.510000 -36.79912
8.511000 -36.710860000000004
8.512000 -36.62021
8.513000 -36.527159999999995
8.514000 -36.43173
8.515000 -36.3339
8.516000 -36.23368
8.517000 -36.13106
8.518000 -36.02606
8.519000 -35.91866
8.520000 -35.80888
8.521000 -35.6967
8.522000 -35.58214
8.523000 -35.46519
8.524000 -35.34586
8.525000 -35.22414
8.526000 -35.10004
8.527000 -34.973569999999995
8.528000 -34.84471
8.529000 -34.71349
8.530000 -34.57989
8.531000 -34.44392
8.532000 -34.30559
8.533000 -34.16489
8.534000 -34.02184
8.535000 -33.87643
8.536000 -33.72867
8.537000 -33.57855
8.538000 -33.42609
8.539000 -33.27129
8.540000 -33.11416
8.541000 -32.95469
8.542000 -32.79289
8.543000 -32.62877
8.544000 -32.46233
8.545000 -32.29358
8.546000 -32.12252
8.547000 -31.94916
8.548000 -31.7735
8.549000 -31.59554
8.550000 -31.41531
8.551000 -31.232789999999998
8.552000 -31.048
8.553000 -30.86095
8.554000 -30.67164
8.555000 -30.480069999999998
8.556000 -30.28626
8.557000 -30.090220000000002
8.558000 -29.89194
8.559000 -29.691450000000003
8.560000 -29.488740000000004
8.561000 -29.28383
8.562000 -29.07672
8.563000 -28.86743
8.564000 -28.655960000000004
8.565000 -28.44232
8.566000 -28.22652
8.567000 -28.00857
8.568000 -27.78848
8.569000 -27.56627
8.570000 -27.341929999999998
8.571000 -27.115489999999998
8.572000 -26.88694
8.573000 -26.65631
8.574000 -26.423609999999996
8.575000 -26.188840000000003
8.576000 -25.952019999999997
8.577000 -25.713160000000002
8.578000 -25.47227
8.579000 -25.22936
8.580000 -24.98444
8.581000 -24.73753
8.582000 -24.48864
8.583000 -24.23778
8.584000 -23.98497
8.585000 -23.73021
8.586000 -23.47353
8.587000 -23.21493
8.588000 -22.954430000000002
8.589000 -22.69205
8.590000 -22.42778
8.591000 -22.16166
8.592000 -21.89369
8.593000 -21.6239
8.594000 -21.35228
8.595000 -21.07886
8.596000 -20.80365
8.597000 -20.52668
8.598000 -20.24794
8.599000 -19.96746
8.600000 -19.68526
8.601000 -19.40134
8.602000 -19.11574
8.603000 -18.82845
8.604000 -18.5395
8.605000 -18.248900000000003
8.606000 -17.95668
8.607000 -17.66284
8.608000 -17.36741
8.609000 -17.07041
8.610000 -16.771839999999997
8.611000 -16.47173
8.612000 -16.170090000000002
8.613000 -15.86695
8.614000 -15.56232
8.615000 -15.25622
8.616000 -14.94867
8.617000 -14.63969
8.618000 -14.3293
8.619000 -14.01751
8.620000 -13.704350000000002
8.621000 -13.38983
8.622000 -13.073979999999999
8.623000 -12.75682
8.624000 -12.43835
8.625000 -12.11862
8.626000 -11.79762
8.627000 -11.475399999999999
8.628000 -11.151959999999999
8.629000 -10.82732
8.630000 -10.50151
8.631000 -10.17455
8.632000 -9.8464541
8.633000 -9.5172495
8.634000 -9.1869555
8.635000 -8.8555925
8.636000 -8.5231826
8.637000 -8.1897467
8.638000 -7.8553066000000005
8.639000 -7.5198837
8.640000 -7.1835004
8.641000 -6.8461783
8.642000 -6.5079391
8.643000 -6.1688054
8.644000 -5.8287997
8.645000 -5.4879446
8.646000 -5.1462623999999995
8.647000 -4.803776
8.648000 -4.4605084
8.649000 -4.116483
8.650000 -3.7717230999999996
8.651000 -3.4262516
8.652000 -3.0800926
8.653000 -2.7332695
8.654000 -2.3858063
8.655000 -2.0377267
8.656000 -1.689055
8.657000 -1.3398154
8.658000 -0.99003203
8.659000 -0.63972934
8.660000 -0.28893182
8.661000 0.062335958000000004
8.662000 0.41404935
8.663000 0.76618362
8.664000 1.118714
8.665000 1.4716157
8.666000 1.8248638000000001
8.667000 2.1784334
8.668000 2.5322994000000003
8.669000 2.8864369
8.670000 3.2408208000000003
8.671000 3.5954259000000004
8.672000 3.9502270999999998
8.673000 4.3051992
8.674000 4.6603169
8.675000 5.015555
8.676000 5.3708881
8.677000 5.7262909
8.678000 6.081738
8.679000 6.437203299999999
8.680000 6.792662300000001
8.681000 7.148088499999999
8.682000 7.5034574
8.683000 7.858742
8.684000 8.2139172
8.685000 8.5689574
8.686000 8.9238361
8.687000 9.2785276
8.688000 9.633006199999999
8.689000 9.9872455
8.690000 10.34122
8.691000 10.6949
8.692000 11.04827
8.693000 11.40129
8.694000 11.75394
8.695000 12.10619
8.696000 12.45802
8.697000 12.809400000000002
8.698000 13.1603
8.699000 13.5107
8.700000 13.86057
8.701000 14.20989
8.702000 14.55862
8.703000 14.906749999999999
8.704000 15.25424
8.705000 15.60107
8.706000 15.94721
8.707000 16.29263
8.708000 16.63732
8.709000 16.98124
8.710000 17.32436
8.711000 17.66666
8.712000 18.008119999999998
8.713000 18.3487
8.714000 18.68838
8.715000 19.02714
8.716000 19.36495
8.717000 19.70178
8.718000 20.0376
8.719000 20.372390000000003
8.720000 20.70613
8.721000 21.038780000000003
8.722000 21.370330000000003
8.723000 21.70074
8.724000 22.029989999999998
8.725000 22.35806
8.726000 22.68491
8.727000 23.010530000000003
8.728000 23.33488
8.729000 23.65794
8.730000 23.97969
8.731000 24.3001
8.732000 24.61915
8.733000 24.9368
8.734000 25.25304
8.735000 25.56783
8.736000 25.881159999999998
8.737000 26.192999999999998
8.738000 26.503320000000002
8.739000 26.81211
8.740000 27.119320000000002
8.741000 27.42495
8.742000 27.72896
8.743000 28.031329999999997
8.744000 28.332039999999996
8.745000 28.631050000000002
8.746000 28.928359999999998
8.747000 29.223919999999996
8.748000 29.517729999999997
8.749000 29.80975
8.750000 30.09996
8.751000 30.388330000000003
8.752000 30.674839999999996
8.753000 30.95948
8.754000 31.242209999999996
8.755000 31.523010000000003
8.756000 31.801859999999998
8.757000 32.07873
8.758000 32.353609999999996
8.759000 32.62646
8.760000 32.89728
8.761000 33.16602
8.762000 33.432669999999995
8.763000 33.69722
8.764000 33.959630000000004
8.765000 34.21988
8.766000 34.47795
8.767000 34.73383
8.768000 34.98748
8.769000 35.23888
8.770000 35.48802
8.771000 35.734880000000004
8.772000 35.97943
8.773000 36.22165
8.774000 36.46152
8.775000 36.69903
8.776000 36.93414
8.777000 37.166850000000004
8.778000 37.39712
8.779000 37.62494
8.780000 37.8503
8.781000 38.07316
8.782000 38.29352
8.783000 38.51134
8.784000 38.72662
8.785000 38.93934
8.786000 39.149469999999994
8.787000 39.356989999999996
8.788000 39.5619
8.789000 39.76416
8.790000 39.96376
8.791000 40.16068
8.792000 40.35491
8.793000 40.54643
8.794000 40.73521
8.795000 40.92125
8.796000 41.10453
8.797000 41.28502
8.798000 41.46271
8.799000 41.63759
8.800000 41.809639999999995
8.801000 41.97884
8.802000 42.145179999999996
8.803000 42.30864
8.804000 42.469210000000004
8.805000 42.62687
8.806000 42.78161
8.807000 42.9334
8.808000 43.08225
8.809000 43.22813
8.810000 43.37103
8.811000 43.510929999999995
8.812000 43.64783
8.813000 43.781710000000004
8.814000 43.91255
8.815000 44.040350000000004
8.816000 44.16509
8.817000 44.286750000000005
8.818000 44.405339999999995
8.819000 44.520830000000004
8.820000 44.63321
8.821000 44.74247
8.822000 44.84861
8.823000 44.951609999999995
8.824000 45.051449999999996
8.825000 45.148129999999995
8.826000 45.24164
8.827000 45.33197
8.828000 45.41911
8.829000 45.50304
8.830000 45.58377
8.831000 45.66127
8.832000 45.73554
8.833000 45.806580000000004
8.834000 45.87437
8.835000 45.9389
8.836000 46.00016
8.837000 46.05816
8.838000 46.11287
8.839000 46.164300000000004
8.840000 46.21243
8.841000 46.25727
8.842000 46.298790000000004
8.843000 46.337
8.844000 46.37189
8.845000 46.40345
8.846000 46.43168
8.847000 46.456579999999995
8.848000 46.47813
8.849000 46.496340000000004
8.850000 46.51119
8.851000 46.52269
8.852000 46.53083
8.853000 46.53561
8.854000 46.53702
8.855000 46.53506
8.856000 46.52973
8.857000 46.52103
8.858000 46.50895
8.859000 46.49349
8.860000 46.47466
8.861000 46.45244
8.862000 46.426849999999995
8.863000 46.397870000000005
8.864000 46.36551
8.865000 46.32976
8.866000 46.29063
8.867000 46.24812
8.868000 46.20223
8.869000 46.15296
8.870000 46.10031
8.871000 46.04428
8.872000 45.98487
8.873000 45.92208
8.874000 45.85592
8.875000 45.7864
8.876000 45.7135
8.877000 45.63724
8.878000 45.55762
8.879000 45.47463
8.880000 45.3883
8.881000 45.298610000000004
8.882000 45.20558
8.883000 45.1092
8.884000 45.00948
8.885000 44.906439999999996
8.886000 44.80006
8.887000 44.69037
8.888000 44.577349999999996
8.889000 44.46103
8.890000 44.3414
8.891000 44.218469999999996
8.892000 44.09225
8.893000 43.96275
8.894000 43.82997
8.895000 43.693920000000006
8.896000 43.55461
8.897000 43.412040000000005
8.898000 43.26623
8.899000 43.11719
8.900000 42.96492
8.901000 42.80943
8.902000 42.650729999999996
8.903000 42.48883
8.904000 42.32374
8.905000 42.15548
8.906000 41.98405
8.907000 41.80946
8.908000 41.63173
8.909000 41.45086
8.910000 41.26687
8.911000 41.079769999999996
8.912000 40.88957
8.913000 40.696290000000005
8.914000 40.49994
8.915000 40.30052
8.916000 40.09807
8.917000 39.89258
8.918000 39.68407
8.919000 39.47256
8.920000 39.25806
8.921000 39.040589999999995
8.922000 38.82016
8.923000 38.59678
8.924000 38.37048
8.925000 38.14126
8.926000 37.90914
8.927000 37.67415
8.928000 37.43629
8.929000 37.19558
8.930000 36.952040000000004
8.931000 36.705690000000004
8.932000 36.45654
8.933000 36.20462
8.934000 35.94993
8.935000 35.6925
8.936000 35.43235
8.937000 35.169489999999996
8.938000 34.90394
8.939000 34.635729999999995
8.940000 34.36486
8.941000 34.09137
8.942000 33.81526
8.943000 33.53657
8.944000 33.2553
8.945000 32.971489999999996
8.946000 32.68515
8.947000 32.3963
8.948000 32.10496
8.949000 31.811149999999998
8.950000 31.51491
8.951000 31.21624
8.952000 30.915160000000004
8.953000 30.61171
8.954000 30.305910000000004
8.955000 29.997770000000003
8.956000 29.68732
8.957000 29.37458
8.958000 29.05957
8.959000 28.74232
8.960000 28.42286
8.961000 28.1012
8.962000 27.77736
8.963000 27.451389999999996
8.964000 27.12329
8.965000 26.793090000000003
8.966000 26.460820000000002
8.967000 26.126500000000004
8.968000 25.79015
8.969000 25.451810000000002
8.970000 25.1115
8.971000 24.76923
8.972000 24.425050000000002
8.973000 24.078969999999998
8.974000 23.73103
8.975000 23.381240000000002
8.976000 23.02963
8.977000 22.67624
8.978000 22.32108
8.979000 21.96419
8.980000 21.60559
8.981000 21.24531
8.982000 20.883380000000002
8.983000 20.51982
8.984000 20.15467
8.985000 19.787940000000003
8.986000 19.41968
8.987000 19.04991
8.988000 18.67866
8.989000 18.305950000000003
8.990000 17.931820000000002
8.991000 17.55629
8.992000 17.1794
8.993000 16.801170000000003
8.994000 16.42164
8.995000 16.04083
8.996000 15.65877
8.997000 15.27549
8.998000 14.89102
8.999000 14.505399999999998
9.000000 14.118649999999999
9.001000 13.730800000000002
9.002000 13.341890000000001
9.003000 12.95194
9.004000 12.560979999999999
9.005000 12.169049999999999
9.006000 11.77617
9.007000 11.38238
9.008000 10.98771
9.009000 10.592179999999999
9.010000 10.19584
9.011000 9.7987011
9.012000 9.4008051
9.013000 9.0021811
9.014000 8.6028613
9.015000 8.2028762
9.016000 7.802257699999999
9.017000 7.4010372
9.018000 6.9992468
9.019000 6.5969184
9.020000 6.1940834
9.021000 5.7907741999999995
9.022000 5.3870223
9.023000 4.9828604
9.024000 4.578320300000001
9.025000 4.1734345
9.026000 3.7682354
9.027000 3.3627550999999998
9.028000 2.9570265
9.029000 2.551082
9.030000 2.1449542
9.031000 1.7386759
9.032000 1.3322798
9.033000 0.92579862
9.034000 0.51926537
9.035000 0.11271285
9.036000 -0.29382603
9.037000 -0.70031835
9.038000 -1.1067311
9.039000 -1.5130315
9.040000 -1.9191865
9.041000 -2.325163
9.042000 -2.7309282
9.043000 -3.1364489000000004
9.044000 -3.541692
9.045000 -3.9466247
9.046000 -4.351213899999999
9.047000 -4.755426900000001
9.048000 -5.1592305
9.049000 -5.5625919
9.050000 -5.965478
9.051000 -6.3678555
9.052000 -6.769692200000001
9.053000 -7.1709551
9.054000 -7.5716116
9.055000 -7.9716287999999995
9.056000 -8.370973900000001
9.057000 -8.769614200000001
9.058000 -9.1675177
9.059000 -9.5646515
9.060000 -9.9609829
9.061000 -10.35648
9.062000 -10.75111
9.063000 -11.14484
9.064000 -11.53764
9.065000 -11.92948
9.066000 -12.32032
9.067000 -12.71013
9.068000 -13.09888
9.069000 -13.48654
9.070000 -13.873079999999998
9.071000 -14.25847
9.072000 -14.64266
9.073000 -15.025640000000001
9.074000 -15.40736
9.075000 -15.787809999999999
9.076000 -16.16694
9.077000 -16.544729999999998
9.078000 -16.92114
9.079000 -17.296139999999998
9.080000 -17.6697
9.081000 -18.0418
9.082000 -18.412390000000002
9.083000 -18.78146
9.084000 -19.148960000000002
9.085000 -19.51486
9.086000 -19.879150000000003
9.087000 -20.241780000000002
9.088000 -20.602719999999998
9.089000 -20.961949999999998
9.090000 -21.31944
9.091000 -21.675150000000002
9.092000 -22.02905
9.093000 -22.38113
9.094000 -22.73134
9.095000 -23.079649999999997
9.096000 -23.42605
9.097000 -23.77049
9.098000 -24.112949999999998
9.099000 -24.4534
9.100000 -24.79182
9.101000 -25.12817
9.102000 -25.46242
9.103000 -25.79456
9.104000 -26.124550000000003
9.105000 -26.452350000000003
9.106000 -26.77796
9.107000 -27.10133
9.108000 -27.422439999999998
9.109000 -27.74126
9.110000 -28.057769999999998
9.111000 -28.371950000000002
9.112000 -28.683750000000003
9.113000 -28.993170000000003
9.114000 -29.300159999999998
9.115000 -29.60471
9.116000 -29.906779999999998
9.117000 -30.20636
9.118000 -30.50342
9.119000 -30.79793
9.120000 -31.089869999999998
9.121000 -31.37921
9.122000 -31.665929999999996
9.123000 -31.95
9.124000 -32.2314
9.125000 -32.510099999999994
9.126000 -32.78609
9.127000 -33.059329999999996
9.128000 -33.32981
9.129000 -33.597500000000004
9.130000 -33.862370000000006
9.131000 -34.12441
9.132000 -34.383590000000005
9.133000 -34.639900000000004
9.134000 -34.893299999999996
9.135000 -35.14377
9.136000 -35.39131
9.137000 -35.63587
9.138000 -35.877449999999996
9.139000 -36.11602
9.140000 -36.35157
9.141000 -36.58406
9.142000 -36.81349
9.143000 -37.03983
9.144000 -37.26307
9.145000 -37.48318
9.146000 -37.70014
9.147000 -37.913940000000004
9.148000 -38.12456
9.149000 -38.33199
9.150000 -38.53619
9.151000 -38.737159999999996
9.152000 -38.93488
9.153000 -39.12933
9.154000 -39.3205
9.155000 -39.50837
9.156000 -39.69291
9.157000 -39.874120000000005
9.158000 -40.051989999999996
9.159000 -40.22649
9.160000 -40.3976
9.161000 -40.56532
9.162000 -40.72964
9.163000 -40.89052
9.164000 -41.04797
9.165000 -41.201969999999996
9.166000 -41.3525
9.167000 -41.49955
9.168000 -41.6431
9.169000 -41.78316
9.170000 -41.919689999999996
9.171000 -42.0527
9.172000 -42.18216
9.173000 -42.30807
9.174000 -42.430420000000005
9.175000 -42.5492
9.176000 -42.66438
9.177000 -42.775980000000004
9.178000 -42.88396
9.179000 -42.988330000000005
9.180000 -43.08908
9.181000 -43.18619
9.182000 -43.279669999999996
9.183000 -43.36949
9.184000 -43.45565
9.185000 -43.538149999999995
9.186000 -43.61697
9.187000 -43.69212
9.188000 -43.763580000000005
9.189000 -43.83135
9.190000 -43.89541
9.191000 -43.95577
9.192000 -44.01242
9.193000 -44.06536
9.194000 -44.11457
9.195000 -44.160070000000005
9.196000 -44.20183
9.197000 -44.23986
9.198000 -44.27416
9.199000 -44.304719999999996
9.200000 -44.331540000000004
9.201000 -44.35461
9.202000 -44.37394
9.203000 -44.38952
9.204000 -44.40135
9.205000 -44.40943
9.206000 -44.41376
9.207000 -44.41434
9.208000 -44.41117
9.209000 -44.40425
9.210000 -44.39357
9.211000 -44.37915
9.212000 -44.36097
9.213000 -44.33905
9.214000 -44.31338
9.215000 -44.283970000000004
9.216000 -44.250820000000004
9.217000 -44.21392
9.218000 -44.17329
9.219000 -44.12893
9.220000 -44.08084
9.221000 -44.02902
9.222000 -43.973479999999995
9.223000 -43.91422
9.224000 -43.851240000000004
9.225000 -43.78456
9.226000 -43.71418
9.227000 -43.64011
9.228000 -43.56234
9.229000 -43.48089
9.230000 -43.39575
9.231000 -43.30696
9.232000 -43.21449
9.233000 -43.11838
9.234000 -43.01862
9.235000 -42.915209999999995
9.236000 -42.80818
9.237000 -42.69753
9.238000 -42.58327
9.239000 -42.46541
9.240000 -42.34395
9.241000 -42.21892
9.242000 -42.09032
9.243000 -41.95816
9.244000 -41.82246
9.245000 -41.68322
9.246000 -41.54046
9.247000 -41.394189999999995
9.248000 -41.24442
9.249000 -41.09116
9.250000 -40.93444
9.251000 -40.77426
9.252000 -40.61064
9.253000 -40.44359
9.254000 -40.27313
9.255000 -40.09926
9.256000 -39.92201
9.257000 -39.7414
9.258000 -39.55742
9.259000 -39.370110000000004
9.260000 -39.17948
9.261000 -38.98555
9.262000 -38.78832
9.263000 -38.58782
9.264000 -38.38407
9.265000 -38.177080000000004
9.266000 -37.966879999999996
9.267000 -37.75347
9.268000 -37.536880000000004
9.269000 -37.31713
9.270000 -37.09423
9.271000 -36.868210000000005
9.272000 -36.63908
9.273000 -36.406870000000005
9.274000 -36.171589999999995
9.275000 -35.93327
9.276000 -35.691919999999996
9.277000 -35.44757
9.278000 -35.20024
9.279000 -34.949960000000004
9.280000 -34.696729999999995
9.281000 -34.44059
9.282000 -34.18155
9.283000 -33.91964
9.284000 -33.65489
9.285000 -33.387319999999995
9.286000 -33.11694
9.287000 -32.84378
9.288000 -32.56788
9.289000 -32.28924
9.290000 -32.0079
9.291000 -31.723879999999998
9.292000 -31.43721
9.293000 -31.1479
9.294000 -30.85599
9.295000 -30.561500000000002
9.296000 -30.26446
9.297000 -29.96489
9.298000 -29.66282
9.299000 -29.358269999999997
9.300000 -29.051280000000002
9.301000 -28.741860000000003
9.302000 -28.43005
9.303000 -28.115869999999997
9.304000 -27.79935
9.305000 -27.480520000000002
9.306000 -27.15941
9.307000 -26.83604
9.308000 -26.510440000000003
9.309000 -26.182650000000002
9.310000 -25.85268
9.311000 -25.52057
9.312000 -25.18635
9.313000 -24.850050000000003
9.314000 -24.51169
9.315000 -24.17131
9.316000 -23.82893
9.317000 -23.48459
9.318000 -23.13832
9.319000 -22.79015
9.320000 -22.440099999999997
9.321000 -22.08821
9.322000 -21.73452
9.323000 -21.37904
9.324000 -21.021819999999998
9.325000 -20.66288
9.326000 -20.30226
9.327000 -19.939989999999998
9.328000 -19.576089999999997
9.329000 -19.21061
9.330000 -18.84358
9.331000 -18.47502
9.332000 -18.10497
9.333000 -17.73347
9.334000 -17.36054
9.335000 -16.98622
9.336000 -16.61054
9.337000 -16.23353
9.338000 -15.85523
9.339000 -15.47568
9.340000 -15.094899999999999
9.341000 -14.712929999999998
9.342000 -14.329790000000001
9.343000 -13.945540000000001
9.344000 -13.56019
9.345000 -13.173789999999999
9.346000 -12.78636
9.347000 -12.39795
9.348000 -12.00858
9.349000 -11.61829
9.350000 -11.22711
9.351000 -10.83509
9.352000 -10.44224
9.353000 -10.04861
9.354000 -9.6542366
9.355000 -9.2591465
9.356000 -8.863376800000001
9.357000 -8.466963499999999
9.358000 -8.0699407
9.359000 -7.672343399999999
9.360000 -7.2742067
9.361000 -6.8755656
9.362000 -6.4764558999999995
9.363000 -6.0769117999999995
9.364000 -5.6769691
9.365000 -5.2766629
9.366000 -4.8760287
9.367000 -4.4751018
9.368000 -4.0739179
9.369000 -3.6725122
9.370000 -3.2709206999999996
9.371000 -2.8691789
9.372000 -2.4673225
9.373000 -2.0653872
9.374000 -1.6634086
9.375000 -1.2614226
9.376000 -0.8594648899999999
9.377000 -0.45757126000000004
9.378000 -0.055777509
9.379000 0.34588063
9.380000 0.74736741
9.381000 1.1486471
9.382000 1.5496838000000002
9.383000 1.9504420000000002
9.384000 2.350886
9.385000 2.7509801
9.386000 3.1506889000000005
9.387000 3.549977
9.388000 3.9488087999999997
9.389000 4.3471489000000005
9.390000 4.7449622
9.391000 5.1422134
9.392000 5.5388674
9.393000 5.9348892
9.394000 6.3302442
9.395000 6.724897
9.396000 7.1188129
9.397000 7.511957700000001
9.398000 7.9042964
9.399000 8.2957946
9.400000 8.6864181
9.401000 9.0761319
9.402000 9.4649024
9.403000 9.8526955
9.404000 10.239479999999999
9.405000 10.625210000000001
9.406000 11.00987
9.407000 11.39341
9.408000 11.77581
9.409000 12.15703
9.410000 12.53703
9.411000 12.915779999999998
9.412000 13.293260000000002
9.413000 13.669419999999999
9.414000 14.044229999999999
9.415000 14.417659999999998
9.416000 14.789679999999999
9.417000 15.160260000000001
9.418000 15.52935
9.419000 15.896930000000001
9.420000 16.26296
9.421000 16.62742
9.422000 16.99027
9.423000 17.35147
9.424000 17.711
9.425000 18.06883
9.426000 18.42491
9.427000 18.77923
9.428000 19.13174
9.429000 19.48242
9.430000 19.83124
9.431000 20.178160000000002
9.432000 20.52315
9.433000 20.86619
9.434000 21.20724
9.435000 21.54627
9.436000 21.88325
9.437000 22.21816
9.438000 22.55096
9.439000 22.881619999999998
9.440000 23.21012
9.441000 23.53642
9.442000 23.860509999999998
9.443000 24.18233
9.444000 24.50188
9.445000 24.81912
9.446000 25.13402
9.447000 25.44656
9.448000 25.756709999999998
9.449000 26.06445
9.450000 26.369730000000004
9.451000 26.67255
9.452000 26.972859999999997
9.453000 27.270650000000003
9.454000 27.56589
9.455000 27.858559999999997
9.456000 28.14862
9.457000 28.43605
9.458000 28.720830000000003
9.459000 29.00293
9.460000 29.28233
9.461000 29.559
9.462000 29.83292
9.463000 30.10406
9.464000 30.37241
9.465000 30.63792
9.466000 30.90059
9.467000 31.1604
9.468000 31.417299999999997
9.469000 31.671290000000003
9.470000 31.922349999999998
9.471000 32.17044
9.472000 32.415549999999996
9.473000 32.65765
9.474000 32.896730000000005
9.475000 33.13276
9.476000 33.36573
9.477000 33.5956
9.478000 33.82237
9.479000 34.046
9.480000 34.26649
9.481000 34.48381
9.482000 34.69795
9.483000 34.908879999999996
9.484000 35.11658
9.485000 35.321039999999996
9.486000 35.52225
9.487000 35.72017
9.488000 35.9148
9.489000 36.106120000000004
9.490000 36.29411
9.491000 36.47875
9.492000 36.66004
9.493000 36.83794
9.494000 37.01245
9.495000 37.18356
9.496000 37.351240000000004
9.497000 37.51549
9.498000 37.67628
9.499000 37.83361
9.500000 37.98746
9.501000 38.13782
9.502000 38.28468
9.503000 38.42801
9.504000 38.567820000000005
9.505000 38.704080000000005
9.506000 38.83679
9.507000 38.96593
9.508000 39.0915
9.509000 39.213480000000004
9.510000 39.33186
9.511000 39.44663
9.512000 39.55778
9.513000 39.66531
9.514000 39.7692
9.515000 39.86945
9.516000 39.96603
9.517000 40.05896
9.518000 40.14822
9.519000 40.23379
9.520000 40.31568
9.521000 40.393879999999996
9.522000 40.468379999999996
9.523000 40.53917
9.524000 40.60625
9.525000 40.66961
9.526000 40.72924
9.527000 40.785149999999994
9.528000 40.83733
9.529000 40.88577
9.530000 40.93047
9.531000 40.97143
9.532000 41.00864
9.533000 41.0421
9.534000 41.0718
9.535000 41.09775
9.536000 41.11995
9.537000 41.138380000000005
9.538000 41.15306
9.539000 41.16398
9.540000 41.17113
9.541000 41.17453
9.542000 41.17417
9.543000 41.17004
9.544000 41.16216
9.545000 41.15052
9.546000 41.13512
9.547000 41.115970000000004
9.548000 41.09307
9.549000 41.06641
9.550000 41.03601
9.551000 41.001870000000004
9.552000 40.96398
9.553000 40.922360000000005
9.554000 40.877010000000006
9.555000 40.82792
9.556000 40.77511
9.557000 40.71859
9.558000 40.65835
9.559000 40.5944
9.560000 40.52674
9.561000 40.455400000000004
9.562000 40.380359999999996
9.563000 40.30165
9.564000 40.21926
9.565000 40.1332
9.566000 40.043479999999995
9.567000 39.95012
9.568000 39.85311
9.569000 39.75247
9.570000 39.64821
9.571000 39.540330000000004
9.572000 39.42885
9.573000 39.31378
9.574000 39.19513
9.575000 39.0729
9.576000 38.94712
9.577000 38.81779
9.578000 38.68492
9.579000 38.54853
9.580000 38.40863
9.581000 38.26523
9.582000 38.11835
9.583000 37.968
9.584000 37.814189999999996
9.585000 37.65694
9.586000 37.496269999999996
9.587000 37.33218
9.588000 37.16469
9.589000 36.99383
9.590000 36.819590000000005
9.591000 36.642
9.592000 36.46108
9.593000 36.27684
9.594000 36.0893
9.595000 35.89848
9.596000 35.704390000000004
9.597000 35.50705
9.598000 35.30648
9.599000 35.1027
9.600000 34.895720000000004
9.601000 34.68557
9.602000 34.47227
9.603000 34.25582
9.604000 34.03626
9.605000 33.8136
9.606000 33.587860000000006
9.607000 33.35906
9.608000 33.127230000000004
9.609000 32.892379999999996
9.610000 32.65454
9.611000 32.41372
9.612000 32.16995
9.613000 31.923249999999996
9.614000 31.67365
9.615000 31.421159999999997
9.616000 31.16581
9.617000 30.90762
9.618000 30.646630000000002
9.619000 30.38283
9.620000 30.11627
9.621000 29.846980000000002
9.622000 29.57496
9.623000 29.30025
9.624000 29.02287
9.625000 28.742839999999998
9.626000 28.4602
9.627000 28.17497
9.628000 27.88717
9.629000 27.59684
9.630000 27.30399
9.631000 27.00865
9.632000 26.710850000000004
9.633000 26.41062
9.634000 26.107989999999997
9.635000 25.80297
9.636000 25.495610000000003
9.637000 25.18592
9.638000 24.87393
9.639000 24.55968
9.640000 24.2432
9.641000 23.924500000000002
9.642000 23.60361
9.643000 23.28058
9.644000 22.95542
9.645000 22.62816
9.646000 22.298840000000002
9.647000 21.96749
9.648000 21.634120000000003
9.649000 21.29878
9.650000 20.9615
9.651000 20.62229
9.652000 20.2812
9.653000 19.93825
9.654000 19.59348
9.655000 19.24691
9.656000 18.898580000000003
9.657000 18.54852
9.658000 18.19675
9.659000 17.84332
9.660000 17.488239999999998
9.661000 17.13156
9.662000 16.77331
9.663000 16.413510000000002
9.664000 16.0522
9.665000 15.689420000000002
9.666000 15.32519
9.667000 14.95955
9.668000 14.59253
9.669000 14.22416
9.670000 13.854479999999999
9.671000 13.48351
9.672000 13.111310000000001
9.673000 12.737879999999999
9.674000 12.36328
9.675000 11.98753
9.676000 11.610669999999999
9.677000 11.23273
9.678000 10.85375
9.679000 10.473749999999999
9.680000 10.09278
9.681000 9.7108632
9.682000 9.3280382
9.683000 8.9443386
9.684000 8.5597984
9.685000 8.1744522
9.686000 7.7883333
9.687000 7.401476799999999
9.688000 7.013917
9.689000 6.6256881000000005
9.690000 6.236824400000001
9.691000 5.8473606
9.692000 5.4573309
9.693000 5.0667699
9.694000 4.6757121
9.695000 4.2841919
9.696000 3.8922437
9.697000 3.4999024
9.698000 3.1072026
9.699000 2.7141789
9.700000 2.3208657
9.701000 1.9272981000000002
9.702000 1.5335105
9.703000 1.1395379
9.704000 0.74541499
9.705000 0.35117664
9.706000 -0.043142293
9.707000 -0.43750693999999996
9.708000 -0.8318823799999999
9.709000 -1.2262336
9.710000 -1.6205259
9.711000 -2.014724
9.712000 -2.4087932
9.713000 -2.8026983
9.714000 -3.1964045000000003
9.715000 -3.5898766999999996
9.716000 -3.9830803999999995
9.717000 -4.37598
9.718000 -4.7685415
9.719000 -5.1607296
9.720000 -5.5525094
9.721000 -5.9438467
9.722000 -6.334706399999999
9.723000 -6.7250542
9.724000 -7.1148552
9.725000 -7.5040758
9.726000 -7.8926809
9.727000 -8.280636399999999
9.728000 -8.6679086
9.729000 -9.0544634
9.730000 -9.4402663
9.731000 -9.825284
9.732000 -10.20948
9.733000 -10.592830000000001
9.734000 -10.97529
9.735000 -11.35683
9.736000 -11.737409999999999
9.737000 -12.11701
9.738000 -12.49559
9.739000 -12.873119999999998
9.740000 -13.249569999999999
9.741000 -13.62489
9.742000 -13.99907
9.743000 -14.372060000000001
9.744000 -14.74384
9.745000 -15.11437
9.746000 -15.48361
9.747000 -15.85155
9.748000 -16.218140000000002
9.749000 -16.58336
9.750000 -16.94717
9.751000 -17.309540000000002
9.752000 -17.670440000000003
9.753000 -18.02983
9.754000 -18.387700000000002
9.755000 -18.74399
9.756000 -19.098699999999997
9.757000 -19.45177
9.758000 -19.80319
9.759000 -20.152919999999998
9.760000 -20.50094
9.761000 -20.8472
9.762000 -21.191689999999998
9.763000 -21.53437
9.764000 -21.8752
9.765000 -22.21418
9.766000 -22.55125
9.767000 -22.886400000000002
9.768000 -23.21959
9.769000 -23.5508
9.770000 -23.880000000000003
9.771000 -24.20715
9.772000 -24.532239999999998
9.773000 -24.85522
9.774000 -25.176090000000002
9.775000 -25.4948
9.776000 -25.811329999999998
9.777000 -26.12565
9.778000 -26.437739999999998
9.779000 -26.747559999999996
9.780000 -27.0551
9.781000 -27.360329999999998
9.782000 -27.66321
9.783000 -27.963729999999998
9.784000 -28.26186
9.785000 -28.55757
9.786000 -28.850839999999998
9.787000 -29.141640000000002
9.788000 -29.429949999999998
9.789000 -29.71574
9.790000 -29.999
9.791000 -30.27969
9.792000 -30.55779
9.793000 -30.83329
9.794000 -31.10614
9.795000 -31.376340000000003
9.796000 -31.64386
9.797000 -31.90868
9.798000 -32.17078
9.799000 -32.43012
9.800000 -32.6867
9.801000 -32.94049
9.802000 -33.19147
9.803000 -33.43962
9.804000 -33.68491
9.805000 -33.92732
9.806000 -34.16685
9.807000 -34.40346
9.808000 -34.63714
9.809000 -34.86786
9.810000 -35.09561
9.811000 -35.320370000000004
9.812000 -35.54212
9.813000 -35.76084
9.814000 -35.97651
9.815000 -36.18912
9.816000 -36.398649999999996
9.817000 -36.60507
9.818000 -36.80838
9.819000 -37.00856
9.820000 -37.20558
9.821000 -37.39944
9.822000 -37.59012
9.823000 -37.7776
9.824000 -37.96187
9.825000 -38.14291
9.826000 -38.320710000000005
9.827000 -38.49525
9.828000 -38.66652
9.829000 -38.8345
9.830000 -38.99918
9.831000 -39.16056
9.832000 -39.31861
9.833000 -39.47332
9.834000 -39.62468
9.835000 -39.77268
9.836000 -39.91731
9.837000 -40.05856
9.838000 -40.19641
9.839000 -40.33086
9.840000 -40.46189
9.841000 -40.58949
9.842000 -40.713660000000004
9.843000 -40.83439
9.844000 -40.95165
9.845000 -41.06546
9.846000 -41.17579
9.847000 -41.28265
9.848000 -41.38602
9.849000 -41.48589
9.850000 -41.58226
9.851000 -41.67512
9.852000 -41.76446
9.853000 -41.85028
9.854000 -41.932570000000005
9.855000 -42.011320000000005
9.856000 -42.08654
9.857000 -42.1582
9.858000 -42.22631
9.859000 -42.290870000000005
9.860000 -42.351870000000005
9.861000 -42.4093
9.862000 -42.46317
9.863000 -42.513459999999995
9.864000 -42.560179999999995
9.865000 -42.60332
9.866000 -42.64288
9.867000 -42.67886
9.868000 -42.71126
9.869000 -42.740080000000006
9.870000 -42.76531
9.871000 -42.786950000000004
9.872000 -42.805009999999996
9.873000 -42.81948
9.874000 -42.83036
9.875000 -42.83766
9.876000 -42.84137
9.877000 -42.841499999999996
9.878000 -42.83805
9.879000 -42.831019999999995
9.880000 -42.820409999999995
9.881000 -42.80622
9.882000 -42.78846
9.883000 -42.767129999999995
9.884000 -42.742239999999995
9.885000 -42.71378
9.886000 -42.681760000000004
9.887000 -42.64619
9.888000 -42.60707
9.889000 -42.5644
9.890000 -42.51819
9.891000 -42.46844
9.892000 -42.41517
9.893000 -42.35837
9.894000 -42.29806
9.895000 -42.234230000000004
9.896000 -42.1669
9.897000 -42.09608
9.898000 -42.02176
9.899000 -41.943960000000004
9.900000 -41.86269
9.901000 -41.77796
9.902000 -41.68976
9.903000 -41.59812
9.904000 -41.50304
9.905000 -41.40454
9.906000 -41.30261
9.907000 -41.19728
9.908000 -41.08855
9.909000 -40.97643
9.910000 -40.86093
9.911000 -40.74208
9.912000 -40.619870000000006
9.913000 -40.49431
9.914000 -40.36543
9.915000 -40.233239999999995
9.916000 -40.09774
9.917000 -39.95895
9.918000 -39.81688
9.919000 -39.67156
9.920000 -39.522980000000004
9.921000 -39.37117
9.922000 -39.216139999999996
9.923000 -39.057900000000004
9.924000 -38.89648
9.925000 -38.731880000000004
9.926000 -38.56412
9.927000 -38.39322
9.928000 -38.2192
9.929000 -38.042049999999996
9.930000 -37.86182
9.931000 -37.6785
9.932000 -37.49213
9.933000 -37.30271
9.934000 -37.110260000000004
9.935000 -36.914809999999996
9.936000 -36.716359999999995
9.937000 -36.51494
9.938000 -36.31057
9.939000 -36.103249999999996
9.940000 -35.893029999999996
9.941000 -35.679899999999996
9.942000 -35.463899999999995
9.943000 -35.24503
9.944000 -35.02333
9.945000 -34.7988
9.946000 -34.57148
9.947000 -34.34138
9.948000 -34.10852
9.949000 -33.87292
9.950000 -33.634609999999995
9.951000 -33.3936
9.952000 -33.14992
9.953000 -32.90359
9.954000 -32.654630000000004
9.955000 -32.40306
9.956000 -32.14891
9.957000 -31.8922
9.958000 -31.632949999999997
9.959000 -31.37119
9.960000 -31.10693
9.961000 -30.8402
9.962000 -30.57103
9.963000 -30.29944
9.964000 -30.02545
9.965000 -29.74909
9.966000 -29.470380000000002
9.967000 -29.189349999999997
9.968000 -28.906019999999998
9.969000 -28.620420000000003
9.970000 -28.33256
9.971000 -28.042489999999997
9.972000 -27.75022
9.973000 -27.45577
9.974000 -27.15918
9.975000 -26.86048
9.976000 -26.55967
9.977000 -26.25681
9.978000 -25.9519
9.979000 -25.64497
9.980000 -25.33606
9.981000 -25.025180000000002
9.982000 -24.71238
9.983000 -24.39766
9.984000 -24.08107
9.985000 -23.762620000000002
9.986000 -23.44235
9.987000 -23.120289999999997
9.988000 -22.79645
9.989000 -22.47087
9.990000 -22.14357
9.991000 -21.81459
9.992000 -21.48395
9.993000 -21.15168
9.994000 -20.81781
9.995000 -20.48237
9.996000 -20.14538
9.997000 -19.80687
9.998000 -19.46688
9.999000 -19.125429999999998
10.00000 -18.78254
10.00100 -18.43826
10.00200 -18.0926
10.00300 -17.74561
10.00400 -17.397299999999998
10.00500 -17.0477
10.00600 -16.696849999999998
10.00700 -16.34478
10.00800 -15.991520000000001
10.00900 -15.63709
10.01000 -15.28152
10.01100 -14.924850000000001
10.01200 -14.56711
10.01300 -14.208319999999999
10.01400 -13.84852
10.01500 -13.48773
10.01600 -13.125990000000002
10.01700 -12.76333
10.01800 -12.39978
10.01900 -12.035369999999999
10.02000 -11.67012
10.02100 -11.30407
10.02200 -10.93725
10.02300 -10.5697
10.02400 -10.20143
10.02500 -9.8324858
10.02600 -9.4628923
10.02700 -9.0926811
10.02800 -8.7218828
10.02900 -8.350528
10.03000 -7.978647199999999
10.03100 -7.6062702
10.03200 -7.2334282
10.03300 -6.8601519
10.03400 -6.4864717
10.03500 -6.1124183
10.03600 -5.738021799999999
10.03700 -5.3633131
10.03800 -4.9883223999999995
10.03900 -4.6130802
10.04000 -4.2376172
10.04100 -3.8619637
10.04200 -3.4861505
10.04300 -3.110208
10.04400 -2.7341668
10.04500 -2.3580572
10.04600 -1.9819096
10.04700 -1.6057545
10.04800 -1.2296224
10.04900 -0.85354364
10.05000 -0.4775486
10.05100 -0.10166761
10.05200 0.274069
10.05300 0.64963098
10.05400 1.0249881
10.05500 1.4001101999999999
10.05600 1.7749673000000001
10.05700 2.1495292
10.05800 2.5237661
10.05900 2.897648
10.06000 3.271145
10.06100 3.644228
10.06200 4.0168665
10.06300 4.3890316
10.06400 4.7606938
10.06500 5.131823600000001
10.06600 5.5023916
10.06700 5.8723688
10.06800 6.2417261
10.06900 6.610434499999999
10.07000 6.9784649000000005
10.07100 7.3457889
10.07200 7.712377600000001
10.07300 8.078202600000001
10.07400 8.4432356
10.07500 8.8074476
10.07600 9.1708109
10.07700 9.5332965
10.07800 9.8948769
10.07900 10.25552
10.08000 10.61521
10.08100 10.97391
10.08200 11.33159
10.08300 11.688220000000001
10.08400 12.04379
10.08500 12.398249999999999
10.08600 12.751589999999998
10.08700 13.10378
10.08800 13.45478
10.08900 13.80458
10.09000 14.15315
10.09100 14.50045
10.09200 14.84646
10.09300 15.191170000000001
10.09400 15.534529999999998
10.09500 15.876529999999999
10.09600 16.217129999999997
10.09700 16.55632
10.09800 16.89406
10.09900 17.230339999999998
10.10000 17.56512
10.10100 17.89838
10.10200 18.2301
10.10300 18.56025
10.10400 18.88881
10.10500 19.21575
10.10600 19.54105
10.10700 19.86468
10.10800 20.186619999999998
10.10900 20.50685
10.11000 20.82534
10.11100 21.14207
10.11200 21.45702
10.11300 21.77016
10.11400 22.08147
10.11500 22.39093
10.11600 22.69852
10.11700 23.00421
10.11800 23.30798
10.11900 23.60981
10.12000 23.90968
10.12100 24.20756
10.12200 24.50344
10.12300 24.7973
10.12400 25.0891
10.12500 25.378840000000004
10.12600 25.6665
10.12700 25.952039999999997
10.12800 26.23546
10.12900 26.51672
10.13000 26.79582
10.13100 27.07273
10.13200 27.34743
10.13300 27.619909999999997
10.13400 27.890140000000002
10.13500 28.158109999999997
10.13600 28.4238
10.13700 28.68718
10.13800 28.94824
10.13900 29.20697
10.14000 29.46335
10.14100 29.717349999999996
10.14200 29.96896
10.14300 30.21817
10.14400 30.46495
10.14500 30.70929
10.14600 30.95117
10.14700 31.19058
10.14800 31.427509999999998
10.14900 31.66192
10.15000 31.89382
10.15100 32.12318
10.15200 32.34999
10.15300 32.574239999999996
10.15400 32.7959
10.15500 33.01497
10.15600 33.23144
10.15700 33.44528
10.15800 33.65648
10.15900 33.86504
10.16000 34.07094
10.16100 34.274159999999995
10.16200 34.47469
10.16300 34.67253
10.16400 34.86765
10.16500 35.06005
10.16600 35.24971
10.16700 35.43663
10.16800 35.62079
10.16900 35.80218
10.17000 35.98079
10.17100 36.15661
10.17200 36.329640000000005
10.17300 36.49985
10.17400 36.66724
10.17500 36.83181
10.17600 36.99353
10.17700 37.15241
10.17800 37.30843
10.17900 37.46158
10.18000 37.611869999999996
10.18100 37.75927
10.18200 37.90378
10.18300 38.0454
10.18400 38.18411
10.18500 38.319900000000004
10.18600 38.45278
10.18700 38.58274
10.18800 38.709759999999996
10.18900 38.833839999999995
10.19000 38.95498
10.19100 39.07316
10.19200 39.18839
10.19300 39.30067
10.19400 39.40997
10.19500 39.5163
10.19600 39.61966
10.19700 39.72003
10.19800 39.81743
10.19900 39.911829999999995
10.20000 40.00325
10.20100 40.09167
10.20200 40.17709
10.20300 40.25951
10.20400 40.33893
10.20500 40.41535
10.20600 40.48876
10.20700 40.55916
10.20800 40.62655
10.20900 40.690929999999994
10.21000 40.752300000000005
10.21100 40.81066
10.21200 40.86601
10.21300 40.91835
10.21400 40.96767
10.21500 41.01398
10.21600 41.05728
10.21700 41.09757
10.21800 41.13484
10.21900 41.169109999999996
10.22000 41.20037
10.22100 41.22862
10.22200 41.25387
10.22300 41.27611
10.22400 41.295359999999995
10.22500 41.3116
10.22600 41.32484
10.22700 41.335100000000004
10.22800 41.34236
10.22900 41.34663
10.23000 41.34792
10.23100 41.34623
10.23200 41.34156
10.23300 41.33392
10.23400 41.32331
10.23500 41.30973
10.23600 41.2932
10.23700 41.27371
10.23800 41.25127
10.23900 41.22589
10.24000 41.19757
10.24100 41.16632
10.24200 41.13215
10.24300 41.09505
10.24400 41.05505
10.24500 41.01214
10.24600 40.96633
10.24700 40.91763
10.24800 40.86605
10.24900 40.8116
10.25000 40.75427
10.25100 40.69409
10.25200 40.631060000000005
10.25300 40.56519
10.25400 40.49649
10.25500 40.42496
10.25600 40.35062
10.25700 40.27348
10.25800 40.19354
10.25900 40.110820000000004
10.26000 40.02532
10.26100 39.93706
10.26200 39.84604
10.26300 39.75228
10.26400 39.65579
10.26500 39.55657
10.26600 39.454640000000005
10.26700 39.350010000000005
10.26800 39.24269
10.26900 39.13269
10.27000 39.02003
10.27100 38.904709999999994
10.27200 38.78675
10.27300 38.66616
10.27400 38.54296
10.27500 38.417139999999996
10.27600 38.28874
10.27700 38.15775
10.27800 38.0242
10.27900 37.888090000000005
10.28000 37.74944
10.28100 37.60827
10.28200 37.46458
10.28300 37.318400000000004
10.28400 37.16972
10.28500 37.01858
10.28600 36.86498
10.28700 36.70895
10.28800 36.55048
10.28900 36.3896
10.29000 36.22632
10.29100 36.06067
10.29200 35.89264
10.29300 35.72227
10.29400 35.54957
10.29500 35.374539999999996
10.29600 35.19721
10.29700 35.0176
10.29800 34.835719999999995
10.29900 34.65159
10.30000 34.46521
10.30100 34.276630000000004
10.30200 34.08583
10.30300 33.89286
10.30400 33.69771
10.30500 33.50042
10.30600 33.300990000000006
10.30700 33.099450000000004
10.30800 32.89581
10.30900 32.69009
10.31000 32.48231
10.31100 32.272479999999995
10.31200 32.06063
10.31300 31.846770000000003
10.31400 31.63092
10.31500 31.4131
10.31600 31.193330000000003
10.31700 30.97162
10.31800 30.747999999999998
10.31900 30.52248
10.32000 30.295090000000002
10.32100 30.06583
10.32200 29.83474
10.32300 29.60183
10.32400 29.36711
10.32500 29.13061
10.32600 28.89235
10.32700 28.65234
10.32800 28.41061
10.32900 28.167180000000002
10.33000 27.92206
10.33100 27.67527
10.33200 27.426840000000002
10.33300 27.17678
10.33400 26.925110000000004
10.33500 26.67186
10.33600 26.417049999999996
10.33700 26.16069
10.33800 25.9028
10.33900 25.64341
10.34000 25.38254
10.34100 25.12021
10.34200 24.85643
10.34300 24.59124
10.34400 24.32464
10.34500 24.05666
10.34600 23.78733
10.34700 23.51666
10.34800 23.244680000000002
10.34900 22.9714
10.35000 22.696849999999998
10.35100 22.42105
10.35200 22.14402
10.35300 21.86579
10.35400 21.58636
10.35500 21.30577
10.35600 21.02404
10.35700 20.74118
10.35800 20.45722
10.35900 20.17219
10.36000 19.886100000000003
10.36100 19.598969999999998
10.36200 19.310830000000003
10.36300 19.02169
10.36400 18.73158
10.36500 18.44053
10.36600 18.14854
10.36700 17.85565
10.36800 17.56187
10.36900 17.26723
10.37000 16.97176
10.37100 16.67546
10.37200 16.37836
10.37300 16.08049
10.37400 15.78186
10.37500 15.482499999999998
10.37600 15.18243
10.37700 14.88167
10.37800 14.58025
10.37900 14.278170000000001
10.38000 13.975480000000001
10.38100 13.67219
10.38200 13.36832
10.38300 13.06389
10.38400 12.75893
10.38500 12.45345
10.38600 12.14748
10.38700 11.841050000000001
10.38800 11.53416
10.38900 11.22686
10.39000 10.91915
10.39100 10.61106
10.39200 10.3026
10.39300 9.9938154
10.39400 9.6847117
10.39500 9.3753137
10.39600 9.065643
10.39700 8.755721900000001
10.39800 8.4455714
10.39900 8.135213
10.40000 7.8246683
10.40100 7.513959000000001
10.40200 7.2031057999999994
10.40300 6.8921305
10.40400 6.5810546
10.40500 6.269899
10.40600 5.9586853
10.40700 5.6474343000000005
10.40800 5.3361673
10.40900 5.0249055
10.41000 4.7136698
10.41100 4.4024814
10.41200 4.091361200000001
10.41300 3.7803303
10.41400 3.4694097999999998
10.41500 3.1586203999999998
10.41600 2.8479829000000003
10.41700 2.5375186000000003
10.41800 2.2272479
10.41900 1.9171916
10.42000 1.6073706
10.42100 1.2978055
10.42200 0.98851696
10.42300 0.67952559
10.42400 0.3708519
10.42500 0.06251638999999999
10.42600 -0.24546054
10.42700 -0.55305851
10.42800 -0.86025717
10.42900 -1.1670363
10.43000 -1.4733758
10.43100 -1.7792555
10.43200 -2.0846553
10.43300 -2.3895554
10.43400 -2.6939359
10.43500 -2.9977769000000003
10.43600 -3.3010587
10.43700 -3.6037616000000003
10.43800 -3.9058663
10.43900 -4.2073533
10.44000 -4.5082033
10.44100 -4.8083968
10.44200 -5.107914999999999
10.44300 -5.4067388
10.44400 -5.7048492
10.44500 -6.0022272
10.44600 -6.298854199999999
10.44700 -6.5947115
10.44800 -6.8897814
10.44900 -7.1840443
10.45000 -7.4774824
10.45100 -7.7700778999999995
10.45200 -8.061812100000001
10.45300 -8.3526671
10.45400 -8.6426251
10.45500 -8.9316688
10.45600 -9.2197798
10.45700 -9.506940799999999
10.45800 -9.7931348
10.45900 -10.078339999999999
10.46000 -10.362549999999999
10.46100 -10.64574
10.46200 -10.92789
10.46300 -11.20899
10.46400 -11.48901
10.46500 -11.76795
10.46600 -12.04579
10.46700 -12.322510000000001
10.46800 -12.59808
10.46900 -12.87251
10.47000 -13.145760000000001
10.47100 -13.41783
10.47200 -13.688690000000001
10.47300 -13.95834
10.47400 -14.22675
10.47500 -14.49391
10.47600 -14.7598
10.47700 -15.02441
10.47800 -15.287709999999999
10.47900 -15.54971
10.48000 -15.81037
10.48100 -16.06968
10.48200 -16.32764
10.48300 -16.58421
10.48400 -16.839399999999998
10.48500 -17.09318
10.48600 -17.34553
10.48700 -17.59645
10.48800 -17.84592
10.48900 -18.09392
10.49000 -18.34045
10.49100 -18.58547
10.49200 -18.82899
10.49300 -19.07099
10.49400 -19.31145
10.49500 -19.55036
10.49600 -19.78771
10.49700 -20.02349
10.49800 -20.25767
10.49900 -20.49026
10.50000 -20.72123
10.50100 -20.95057
10.50200 -21.178269999999998
10.50300 -21.404329999999998
10.50400 -21.62872
10.50500 -21.85143
10.50600 -22.07246
10.50700 -22.29179
10.50800 -22.50941
10.50900 -22.7253
10.51000 -22.93947
10.51100 -23.15188
10.51200 -23.362550000000002
10.51300 -23.57144
10.51400 -23.778560000000002
10.51500 -23.98389
10.51600 -24.18742
10.51700 -24.38914
10.51800 -24.58903
10.51900 -24.787100000000002
10.52000 -24.98332
10.52100 -25.177680000000002
10.52200 -25.370189999999997
10.52300 -25.56082
10.52400 -25.74957
10.52500 -25.93642
10.52600 -26.12137
10.52700 -26.3044
10.52800 -26.48551
10.52900 -26.66468
10.53000 -26.841920000000002
10.53100 -27.017200000000003
10.53200 -27.190520000000003
10.53300 -27.36187
10.53400 -27.53125
10.53500 -27.69863
10.53600 -27.86402
10.53700 -28.027400000000004
10.53800 -28.18878
10.53900 -28.348129999999998
10.54000 -28.50545
10.54100 -28.66074
10.54200 -28.81399
10.54300 -28.96518
10.54400 -29.11432
10.54500 -29.2614
10.54600 -29.40641
10.54700 -29.54934
10.54800 -29.690179999999998
10.54900 -29.82894
10.55000 -29.9656
10.55100 -30.10016
10.55200 -30.232609999999998
10.55300 -30.362949999999998
10.55400 -30.49116
10.55500 -30.61726
10.55600 -30.741220000000002
10.55700 -30.863049999999998
10.55800 -30.982730000000004
10.55900 -31.100270000000002
10.56000 -31.21566
10.56100 -31.328899999999997
10.56200 -31.43997
10.56300 -31.54888
10.56400 -31.65561
10.56500 -31.76017
10.56600 -31.862560000000002
10.56700 -31.962760000000003
10.56800 -32.06077
10.56900 -32.156600000000005
10.57000 -32.25022
10.57100 -32.34165
10.57200 -32.43088
10.57300 -32.5179
10.57400 -32.602720000000005
10.57500 -32.685320000000004
10.57600 -32.765699999999995
10.57700 -32.843869999999995
10.57800 -32.91981
10.57900 -32.99353
10.58000 -33.065020000000004
10.58100 -33.13429
10.58200 -33.20132
10.58300 -33.26612
10.58400 -33.32869
10.58500 -33.38901
10.58600 -33.4471
10.58700 -33.50295
10.58800 -33.55655
10.58900 -33.607910000000004
10.59000 -33.65703
10.59100 -33.7039
10.59200 -33.74853
10.59300 -33.790910000000004
10.59400 -33.831050000000005
10.59500 -33.868930000000006
10.59600 -33.90457
10.59700 -33.937960000000004
10.59800 -33.969100000000005
10.59900 -33.998
10.60000 -34.02465
10.60100 -34.049049999999994
10.60200 -34.07121
10.60300 -34.091120000000004
10.60400 -34.10879
10.60500 -34.12422
10.60600 -34.1374
10.60700 -34.14835
10.60800 -34.15705
10.60900 -34.16351
10.61000 -34.16774
10.61100 -34.16973
10.61200 -34.16949
10.61300 -34.16702
10.61400 -34.16231
10.61500 -34.15538
10.61600 -34.14622
10.61700 -34.13484
10.61800 -34.12124
10.61900 -34.105419999999995
10.62000 -34.08738
10.62100 -34.06712
10.62200 -34.04466
10.62300 -34.01999
10.62400 -33.99311
10.62500 -33.96403
10.62600 -33.93275
10.62700 -33.89927
10.62800 -33.86361
10.62900 -33.82575
10.63000 -33.78571
10.63100 -33.74349
10.63200 -33.6991
10.63300 -33.652530000000006
10.63400 -33.603790000000004
10.63500 -33.552890000000005
10.63600 -33.49983
10.63700 -33.444610000000004
10.63800 -33.38725
10.63900 -33.32774
10.64000 -33.26609
10.64100 -33.202310000000004
10.64200 -33.1364
10.64300 -33.06837
10.64400 -32.99822
10.64500 -32.925959999999996
10.64600 -32.85159
10.64700 -32.77512
10.64800 -32.69657
10.64900 -32.615919999999996
10.65000 -32.53319
10.65100 -32.448389999999996
10.65200 -32.36152
10.65300 -32.27258
10.65400 -32.18159
10.65500 -32.08855
10.65600 -31.993470000000002
10.65700 -31.89636
10.65800 -31.79721
10.65900 -31.69605
10.66000 -31.59287
10.66100 -31.48768
10.66200 -31.3805
10.66300 -31.271320000000003
10.66400 -31.160149999999998
10.66500 -31.047019999999996
10.66600 -30.931910000000002
10.66700 -30.81484
10.66800 -30.69582
10.66900 -30.574849999999998
10.67000 -30.45194
10.67100 -30.32711
10.67200 -30.20036
10.67300 -30.07169
10.67400 -29.941129999999998
10.67500 -29.80867
10.67600 -29.674319999999998
10.67700 -29.5381
10.67800 -29.400009999999998
10.67900 -29.26007
10.68000 -29.118280000000002
10.68100 -28.974660000000004
10.68200 -28.8292
10.68300 -28.681919999999998
10.68400 -28.532839999999997
10.68500 -28.38196
10.68600 -28.229290000000002
10.68700 -28.07485
10.68800 -27.91863
10.68900 -27.760659999999998
10.69000 -27.60094
10.69100 -27.43949
10.69200 -27.2763
10.69300 -27.111410000000003
10.69400 -26.9448
10.69500 -26.77651
10.69600 -26.60653
10.69700 -26.43487
10.69800 -26.26156
10.69900 -26.086589999999998
10.70000 -25.90999
10.70100 -25.731749999999998
10.70200 -25.5519
10.70300 -25.37044
10.70400 -25.187379999999997
10.70500 -25.002740000000003
10.70600 -24.81654
10.70700 -24.62877
10.70800 -24.439449999999997
10.70900 -24.24859
10.71000 -24.05621
10.71100 -23.86232
10.71200 -23.66693
10.71300 -23.47005
10.71400 -23.27169
10.71500 -23.07187
10.71600 -22.8706
10.71700 -22.66789
10.71800 -22.463749999999997
10.71900 -22.2582
10.72000 -22.05126
10.72100 -21.84292
10.72200 -21.63321
10.72300 -21.422150000000002
10.72400 -21.20973
10.72500 -20.99598
10.72600 -20.78092
10.72700 -20.56454
10.72800 -20.34688
10.72900 -20.12793
10.73000 -19.90773
10.73100 -19.68627
10.73200 -19.46357
10.73300 -19.23966
10.73400 -19.01453
10.73500 -18.78821
10.73600 -18.56072
10.73700 -18.33205
10.73800 -18.10224
10.73900 -17.871290000000002
10.74000 -17.63922
10.74100 -17.40604
10.74200 -17.17176
10.74300 -16.93641
10.74400 -16.7
10.74500 -16.46253
10.74600 -16.22403
10.74700 -15.984509999999998
10.74800 -15.74399
10.74900 -15.502479999999998
10.75000 -15.259990000000002
10.75100 -15.01654
10.75200 -14.77214
10.75300 -14.526819999999999
10.75400 -14.28058
10.75500 -14.03344
10.75600 -13.78541
10.75700 -13.53652
10.75800 -13.28677
10.75900 -13.03618
10.76000 -12.784770000000002
10.76100 -12.53255
10.76200 -12.27953
10.76300 -12.02574
10.76400 -11.771189999999999
10.76500 -11.515889999999999
10.76600 -11.25987
10.76700 -11.00313
10.76800 -10.74569
10.76900 -10.487580000000001
10.77000 -10.22879
10.77100 -9.9693641
10.77200 -9.7093016
10.77300 -9.4486237
10.77400 -9.1873474
10.77500 -8.925488600000001
10.77600 -8.663064199999999
10.77700 -8.4000915
10.77800 -8.1365868
10.77900 -7.8725673
10.78000 -7.6080501
10.78100 -7.3430516
10.78200 -7.077588899999999
10.78300 -6.8116791999999995
10.78400 -6.5453395
10.78500 -6.278587099999999
10.78600 -6.0114387
10.78700 -5.7439119
10.78800 -5.4760233
10.78900 -5.2077904
10.79000 -4.9392302
10.79100 -4.6703596
10.79200 -4.4011962
10.79300 -4.1317567
10.79400 -3.8620584
10.79500 -3.5921186
10.79600 -3.3219546
10.79700 -3.0515833
10.79800 -2.781022
10.79900 -2.510288
10.80000 -2.2393985
10.80100 -1.9683705999999999
10.80200 -1.6972218000000001
10.80300 -1.4259692
10.80400 -1.1546303
10.80500 -0.8832221899999999
10.80600 -0.6117624700000001
10.80700 -0.3402685
10.80800 -0.06875774700000001
10.80900 0.20275231999999999
10.81000 0.47424416999999996
10.81100 0.74570025
10.81200 1.0171029999999999
10.81300 1.2884346
10.81400 1.5596775
10.81500 1.8308140000000002
10.81600 2.1018263
10.81700 2.3726966
10.81800 2.6434071
10.81900 2.9139399999999998
10.82000 3.1842772
10.82100 3.454401
10.82200 3.724293
10.82300 3.9939359
10.82400 4.2633113
10.82500 4.5324016
10.82600 4.8011884
10.82700 5.0696541
10.82800 5.3377807
10.82900 5.6055501
10.83000 5.8729444
10.83100 6.1399456
10.83200 6.406536
10.83300 6.672697499999999
10.83400 6.938412
10.83500 7.2036617
10.83600 7.4684292
10.83700 7.7326961
10.83800 7.996445100000001
10.83900 8.2596585
10.84000 8.5223176
10.84100 8.7844051
10.84200 9.0459034
10.84300 9.3067952
10.84400 9.5670618
10.84500 9.8266862
10.84600 10.08565
10.84700 10.34394
10.84800 10.60153
10.84900 10.8584
10.85000 11.11455
10.85100 11.36995
10.85200 11.62458
10.85300 11.87843
10.85400 12.13147
10.85500 12.383700000000001
10.85600 12.635089999999998
10.85700 12.885620000000001
10.85800 13.13528
10.85900 13.38405
10.86000 13.631920000000001
10.86100 13.878860000000001
10.86200 14.12485
10.86300 14.36989
10.86400 14.61395
10.86500 14.85701
10.86600 15.09906
10.86700 15.34007
10.86800 15.58005
10.86900 15.818950000000001
10.87000 16.05678
10.87100 16.293499999999998
10.87200 16.52911
10.87300 16.76359
10.87400 16.99692
10.87500 17.22907
10.87600 17.46005
10.87700 17.68982
10.87800 17.91838
10.87900 18.1457
10.88000 18.37177
10.88100 18.59657
10.88200 18.82009
10.88300 19.0423
10.88400 19.2632
10.88500 19.48277
10.88600 19.700989999999997
10.88700 19.91784
10.88800 20.133309999999998
10.88900 20.34738
10.89000 20.560039999999997
10.89100 20.77127
10.89200 20.98105
10.89300 21.189359999999997
10.89400 21.3962
10.89500 21.60155
10.89600 21.80539
10.89700 22.0077
10.89800 22.20847
10.89900 22.40768
10.90000 22.605320000000003
10.90100 22.801370000000002
10.90200 22.995820000000002
10.90300 23.18865
10.90400 23.379839999999998
10.90500 23.569380000000002
10.90600 23.75726
10.90700 23.943459999999998
10.90800 24.12797
10.90900 24.310760000000002
10.91000 24.49183
10.91100 24.67116
10.91200 24.84873
10.91300 25.024540000000002
10.91400 25.198559999999997
10.91500 25.37079
10.91600 25.541199999999996
10.91700 25.70978
10.91800 25.876519999999996
10.91900 26.04141
10.92000 26.204430000000002
10.92100 26.365569999999998
10.92200 26.52481
10.92300 26.682139999999997
10.92400 26.83755
10.92500 26.99102
10.92600 27.14255
10.92700 27.29211
10.92800 27.439700000000002
10.92900 27.5853
10.93000 27.7289
10.93100 27.870479999999997
10.93200 28.010040000000004
10.93300 28.147569999999998
10.93400 28.28304
10.93500 28.416449999999998
10.93600 28.54779
10.93700 28.677039999999998
10.93800 28.804190000000002
10.93900 28.92924
10.94000 29.05217
10.94100 29.172959999999996
10.94200 29.291610000000002
10.94300 29.408109999999997
10.94400 29.52244
10.94500 29.6346
10.94600 29.74457
10.94700 29.85233
10.94800 29.95789
10.94900 30.06124
10.95000 30.16235
10.95100 30.26122
10.95200 30.357840000000003
10.95300 30.4522
10.95400 30.54429
10.95500 30.634099999999997
10.95600 30.721619999999998
10.95700 30.80684
10.95800 30.88976
10.95900 30.970350000000003
10.96000 31.04862
10.96100 31.12455
10.96200 31.198130000000003
10.96300 31.269360000000002
10.96400 31.33823
10.96500 31.404729999999997
10.96600 31.468839999999997
10.96700 31.53057
10.96800 31.58991
10.96900 31.646839999999997
10.97000 31.70137
10.97100 31.75347
10.97200 31.803160000000002
10.97300 31.85041
10.97400 31.895220000000002
10.97500 31.93759
10.97600 31.97751
10.97700 32.01497
10.97800 32.04997
10.97900 32.0825
10.98000 32.11256
10.98100 32.14013
10.98200 32.16522
10.98300 32.18783
10.98400 32.207930000000005
10.98500 32.22553
10.98600 32.24064
10.98700 32.25323
10.98800 32.263310000000004
10.98900 32.27087
10.99000 32.2759
10.99100 32.278420000000004
10.99200 32.278400000000005
10.99300 32.27585
10.99400 32.270759999999996
10.99500 32.263130000000004
10.99600 32.25296
10.99700 32.240249999999996
10.99800 32.22499
10.99900 32.207170000000005
11.00000 32.1868
11.00100 32.16388
11.00200 32.1384
11.00300 32.11036
11.00400 32.079750000000004
11.00500 32.04659
11.00600 32.01086
11.00700 31.97256
11.00800 31.931700000000003
11.00900 31.888270000000002
11.01000 31.842280000000002
11.01100 31.793709999999997
11.01200 31.742579999999997
11.01300 31.688889999999997
11.01400 31.63262
11.01500 31.573790000000002
11.01600 31.512400000000003
11.01700 31.448439999999998
11.01800 31.38191
11.01900 31.31283
11.02000 31.24118
11.02100 31.16698
11.02200 31.090210000000003
11.02300 31.010900000000003
11.02400 30.92904
11.02500 30.844630000000002
11.02600 30.757669999999997
11.02700 30.66816
11.02800 30.57612
11.02900 30.481550000000002
11.03000 30.38444
11.03100 30.2848
11.03200 30.18264
11.03300 30.077969999999997
11.03400 29.97077
11.03500 29.86107
11.03600 29.74886
11.03700 29.634149999999998
11.03800 29.516949999999998
11.03900 29.397259999999996
11.04000 29.27508
11.04100 29.15043
11.04200 29.023300000000003
11.04300 28.89371
11.04400 28.76166
11.04500 28.62715
11.04600 28.490199999999998
11.04700 28.35082
11.04800 28.20899
11.04900 28.06475
11.05000 27.91809
11.05100 27.76902
11.05200 27.61756
11.05300 27.463700000000003
11.05400 27.30745
11.05500 27.148840000000003
11.05600 26.98786
11.05700 26.824520000000003
11.05800 26.65884
11.05900 26.49082
11.06000 26.32047
11.06100 26.14781
11.06200 25.97284
11.06300 25.79557
11.06400 25.616030000000002
11.06500 25.4342
11.06600 25.25012
11.06700 25.06379
11.06800 24.875220000000002
11.06900 24.68443
11.07000 24.49142
11.07100 24.296200000000002
11.07200 24.0988
11.07300 23.89923
11.07400 23.69749
11.07500 23.4936
11.07600 23.28757
11.07700 23.07942
11.07800 22.86916
11.07900 22.65681
11.08000 22.44237
11.08100 22.22587
11.08200 22.00731
11.08300 21.78671
11.08400 21.5641
11.08500 21.33947
11.08600 21.112849999999998
11.08700 20.884259999999998
11.08800 20.6537
11.08900 20.4212
11.09000 20.18676
11.09100 19.950409999999998
11.09200 19.71217
11.09300 19.47204
11.09400 19.230059999999998
11.09500 18.98622
11.09600 18.74055
11.09700 18.49307
11.09800 18.2438
11.09900 17.992749999999997
11.10000 17.73994
11.10100 17.485390000000002
11.10200 17.22912
11.10300 16.971140000000002
11.10400 16.71148
11.10500 16.45016
11.10600 16.18718
11.10700 15.92258
11.10800 15.65638
11.10900 15.38858
11.11000 15.11922
11.11100 14.848310000000001
11.11200 14.57588
11.11300 14.301939999999998
11.11400 14.026520000000001
11.11500 13.749629999999998
11.11600 13.4713
11.11700 13.19155
11.11800 12.91041
11.11900 12.62788
11.12000 12.344
11.12100 12.05879
11.12200 11.77226
11.12300 11.48445
11.12400 11.19537
11.12500 10.90505
11.12600 10.61351
11.12700 10.32077
11.12800 10.02685
11.12900 9.731783
11.13000 9.435587400000001
11.13100 9.1382869
11.13200 8.8399045
11.13300 8.5404642
11.13400 8.2399897
11.13500 7.938505
11.13600 7.6360337000000005
11.13700 7.3326006999999995
11.13800 7.028229499999999
11.13900 6.722944999999999
11.14000 6.4167716
11.14100 6.1097335
11.14200 5.8018558
11.14300 5.4931637
11.14400 5.1836818
11.14500 4.8734356
11.14600 4.5624502
11.14700 4.2507514
11.14800 3.938365
11.14900 3.6253165
11.15000 3.3116321999999996
11.15100 2.9973378
11.15200 2.6824599
11.15300 2.3670247
11.15400 2.051059
11.15500 1.7345892000000003
11.15600 1.4176425
11.15700 1.1002456
11.15800 0.7824256999999999
11.15900 0.46421001
11.16000 0.14562579
11.16100 -0.17329954
11.16200 -0.49253851
11.16300 -0.8120635500000001
11.16400 -1.1318469
11.16500 -1.4518609999999998
11.16600 -1.7720779
11.16700 -2.0924699
11.16800 -2.4130089
11.16900 -2.7336671999999997
11.17000 -3.0544166
11.17100 -3.3752288999999998
11.17200 -3.6960762000000003
11.17300 -4.0169306
11.17400 -4.3377638
11.17500 -4.6585474
11.17600 -4.9792532000000005
11.17700 -5.2998532
11.17800 -5.6203187
11.17900 -5.9406216999999994
11.18000 -6.2607333
11.18100 -6.580625499999999
11.18200 -6.9002703
11.18300 -7.2196387
11.18400 -7.5387023
11.18500 -7.8574322
11.18600 -8.1758007
11.18700 -8.4937789
11.18800 -8.811337499999999
11.18900 -9.1284484
11.19000 -9.4450831
11.19100 -9.761212800000001
11.19200 -10.07681
11.19300 -10.39184
11.19400 -10.70628
11.19500 -11.020109999999999
11.19600 -11.33328
11.19700 -11.645769999999999
11.19800 -11.95756
11.19900 -12.26862
11.20000 -12.578909999999999
11.20100 -12.8884
11.20200 -13.19708
11.20300 -13.504900000000001
11.20400 -13.81185
11.20500 -14.11788
11.20600 -14.422979999999999
11.20700 -14.72711
11.20800 -15.03025
11.20900 -15.332370000000001
11.21000 -15.63343
11.21100 -15.93341
11.21200 -16.23229
11.21300 -16.53002
11.21400 -16.82659
11.21500 -17.12197
11.21600 -17.41612
11.21700 -17.70902
11.21800 -18.00064
11.21900 -18.29095
11.22000 -18.57993
11.22100 -18.867539999999998
11.22200 -19.153760000000002
11.22300 -19.43856
11.22400 -19.72191
11.22500 -20.00379
11.22600 -20.28416
11.22700 -20.563000000000002
11.22800 -20.84028
11.22900 -21.11598
11.23000 -21.39006
11.23100 -21.6625
11.23200 -21.93328
11.23300 -22.20236
11.23400 -22.469710000000003
11.23500 -22.73532
11.23600 -22.99916
11.23700 -23.261190000000003
11.23800 -23.52139
11.23900 -23.77974
11.24000 -24.0362
11.24100 -24.29076
11.24200 -24.543390000000002
11.24300 -24.79406
11.24400 -25.042740000000002
11.24500 -25.28941
11.24600 -25.53404
11.24700 -25.77662
11.24800 -26.01711
11.24900 -26.255489999999998
11.25000 -26.491730000000004
11.25100 -26.72581
11.25200 -26.957710000000002
11.25300 -27.18739
11.25400 -27.41484
11.25500 -27.64004
11.25600 -27.862949999999998
11.25700 -28.083550000000002
11.25800 -28.30183
11.25900 -28.517749999999996
11.26000 -28.731299999999997
11.26100 -28.94244
11.26200 -29.151169999999997
11.26300 -29.35745
11.26400 -29.56126
11.26500 -29.76259
11.26600 -29.961399999999998
11.26700 -30.15768
11.26800 -30.3514
11.26900 -30.542550000000002
11.27000 -30.7311
11.27100 -30.91703
11.27200 -31.10033
11.27300 -31.28096
11.27400 -31.45891
11.27500 -31.63417
11.27600 -31.8067
11.27700 -31.976490000000002
11.27800 -32.143519999999995
11.27900 -32.30778
11.28000 -32.469229999999996
11.28100 -32.627869999999994
11.28200 -32.78367
11.28300 -32.93662
11.28400 -33.0867
11.28500 -33.23388
11.28600 -33.37816
11.28700 -33.51952
11.28800 -33.65793
11.28900 -33.79338
11.29000 -33.92586
11.29100 -34.05534
11.29200 -34.18182
11.29300 -34.30527
11.29400 -34.42568
11.29500 -34.54303
11.29600 -34.65731
11.29700 -34.76851
11.29800 -34.8766
11.29900 -34.98158
11.30000 -35.08343
11.30100 -35.182140000000004
11.30200 -35.277680000000004
11.30300 -35.370059999999995
11.30400 -35.45925
11.30500 -35.54525
11.30600 -35.62804
11.30700 -35.7076
11.30800 -35.783939999999994
11.30900 -35.85703
11.31000 -35.92686
11.31100 -35.99343
11.31200 -36.05672
11.31300 -36.11672
11.31400 -36.17343
11.31500 -36.22683
11.31600 -36.276920000000004
11.31700 -36.32368
11.31800 -36.3671
11.31900 -36.40719
11.32000 -36.44392
11.32100 -36.4773
11.32200 -36.50731
11.32300 -36.53396
11.32400 -36.55722
11.32500 -36.5771
11.32600 -36.59359
11.32700 -36.606680000000004
11.32800 -36.616369999999996
11.32900 -36.62265
11.33000 -36.62551
11.33100 -36.62496
11.33200 -36.62099
11.33300 -36.61359
11.33400 -36.60277
11.33500 -36.5885
11.33600 -36.570809999999994
11.33700 -36.54967
11.33800 -36.52509
11.33900 -36.49707
11.34000 -36.465599999999995
11.34100 -36.43069
11.34200 -36.39232
11.34300 -36.35051
11.34400 -36.30525
11.34500 -36.25653
11.34600 -36.204370000000004
11.34700 -36.14875
11.34800 -36.089690000000004
11.34900 -36.027179999999994
11.35000 -35.96122
11.35100 -35.89182
11.35200 -35.81897
11.35300 -35.742689999999996
11.35400 -35.66296
11.35500 -35.57981
11.35600 -35.49322
11.35700 -35.4032
11.35800 -35.30977
11.35900 -35.212909999999994
11.36000 -35.11265
11.36100 -35.00897
11.36200 -34.901900000000005
11.36300 -34.79143
11.36400 -34.67757
11.36500 -34.56033
11.36600 -34.43971
11.36700 -34.31573
11.36800 -34.18839
11.36900 -34.05769
11.37000 -33.92365
11.37100 -33.786280000000005
11.37200 -33.64559
11.37300 -33.50157
11.37400 -33.35425
11.37500 -33.20364
11.37600 -33.04974
11.37700 -32.892559999999996
11.37800 -32.73213
11.37900 -32.568439999999995
11.38000 -32.40151
11.38100 -32.23135
11.38200 -32.05798
11.38300 -31.88141
11.38400 -31.701649999999997
11.38500 -31.51871
11.38600 -31.33261
11.38700 -31.143359999999998
11.38800 -30.95098
11.38900 -30.755480000000002
11.39000 -30.556870000000004
11.39100 -30.355179999999997
11.39200 -30.15041
11.39300 -29.942590000000003
11.39400 -29.73172
11.39500 -29.51784
11.39600 -29.300939999999997
11.39700 -29.081059999999997
11.39800 -28.8582
11.39900 -28.63238
11.40000 -28.403640000000003
11.40100 -28.17197
11.40200 -27.93741
11.40300 -27.69996
11.40400 -27.459660000000003
11.40500 -27.21651
11.40600 -26.97055
11.40700 -26.72178
11.40800 -26.47023
11.40900 -26.21593
11.41000 -25.95889
11.41100 -25.69914
11.41200 -25.436690000000002
11.41300 -25.17157
11.41400 -24.9038
11.41500 -24.63341
11.41600 -24.360409999999998
11.41700 -24.08484
11.41800 -23.80671
11.41900 -23.52605
11.42000 -23.24288
11.42100 -22.95723
11.42200 -22.669130000000003
11.42300 -22.378590000000003
11.42400 -22.08565
11.42500 -21.790319999999998
11.42600 -21.492649999999998
11.42700 -21.192639999999997
11.42800 -20.89033
11.42900 -20.58575
11.43000 -20.27892
11.43100 -19.96987
11.43200 -19.65863
11.43300 -19.345219999999998
11.43400 -19.029670000000003
11.43500 -18.71202
11.43600 -18.39228
11.43700 -18.0705
11.43800 -17.74669
11.43900 -17.42088
11.44000 -17.09312
11.44100 -16.76341
11.44200 -16.43181
11.44300 -16.09832
11.44400 -15.763
11.44500 -15.42586
11.44600 -15.08693
11.44700 -14.74625
11.44800 -14.403850000000002
11.44900 -14.059759999999999
11.45000 -13.714009999999998
11.45100 -13.366629999999999
11.45200 -13.017660000000001
11.45300 -12.667129999999998
11.45400 -12.315059999999999
11.45500 -11.9615
11.45600 -11.60647
11.45700 -11.250010000000001
11.45800 -10.89215
11.45900 -10.53293
11.46000 -10.17237
11.46100 -9.810517
11.46200 -9.447401
11.46300 -9.083055700000001
11.46400 -8.7175153
11.46500 -8.3508141
11.46600 -7.982987199999999
11.46700 -7.614069399999999
11.46800 -7.244096
11.46900 -6.8731017
11.47000 -6.5011218
11.47100 -6.1281919
11.47200 -5.7543470999999995
11.47300 -5.3796235
11.47400 -5.0040565
11.47500 -4.6276819
11.47600 -4.2505357
11.47700 -3.8726542000000004
11.47800 -3.4940735
11.47900 -3.1148295999999998
11.48000 -2.7349589
11.48100 -2.3544978000000003
11.48200 -1.9734829999999999
11.48300 -1.5919507999999998
11.48400 -1.2099382
11.48500 -0.82748188
11.48600 -0.44461852
11.48700 -0.061385176
11.48800 0.32218113
11.48900 0.70604333
11.49000 1.0901642
11.49100 1.4745066
11.49200 1.8590331000000002
11.49300 2.2437063999999998
11.49400 2.628489
11.49500 3.0133436
11.49600 3.3982322000000003
11.49700 3.7831176
11.49800 4.1679617
11.49900 4.5527272
11.50000 4.9373757
11.50100 5.32187
11.50200 5.7061717
11.50300 6.0902432
11.50400 6.4740464
11.50500 6.857543400000001
11.50600 7.240696300000001
11.50700 7.6234661
11.50800 8.005815700000001
11.50900 8.3877072
11.51000 8.769102400000001
11.51100 9.149963399999999
11.51200 9.5302522
11.51300 9.9099301
11.51400 10.28896
11.51500 10.667300000000001
11.51600 11.04492
11.51700 11.42178
11.51800 11.797839999999999
11.51900 12.17306
11.52000 12.5474
11.52100 12.92083
11.52200 13.29332
11.52300 13.66481
11.52400 14.03528
11.52500 14.40468
11.52600 14.772979999999999
11.52700 15.14015
11.52800 15.506139999999998
11.52900 15.87092
11.53000 16.23445
11.53100 16.59669
11.53200 16.957610000000003
11.53300 17.31717
11.53400 17.675340000000002
11.53500 18.03207
11.53600 18.38733
11.53700 18.74109
11.53800 19.0933
11.53900 19.44394
11.54000 19.792969999999997
11.54100 20.140340000000002
11.54200 20.48603
11.54300 20.830000000000002
11.54400 21.17222
11.54500 21.51264
11.54600 21.85123
11.54700 22.18796
11.54800 22.5228
11.54900 22.855710000000002
11.55000 23.18664
11.55100 23.51558
11.55200 23.84248
11.55300 24.16732
11.55400 24.49005
11.55500 24.810650000000003
11.55600 25.12907
11.55700 25.44529
11.55800 25.75928
11.55900 26.07099
11.56000 26.380409999999998
11.56100 26.687490000000004
11.56200 26.9922
11.56300 27.29451
11.56400 27.59439
11.56500 27.89181
11.56600 28.18674
11.56700 28.479139999999997
11.56800 28.76898
11.56900 29.05623
11.57000 29.340870000000002
11.57100 29.62286
11.57200 29.90217
11.57300 30.17878
11.57400 30.45264
11.57500 30.72374
11.57600 30.99204
11.57700 31.25752
11.57800 31.52014
11.57900 31.77988
11.58000 32.03671
11.58100 32.29061
11.58200 32.541540000000005
11.58300 32.78947
11.58400 33.03439
11.58500 33.27626
11.58600 33.51505
11.58700 33.750750000000004
11.58800 33.98332
11.58900 34.212740000000004
11.59000 34.438990000000004
11.59100 34.66203
11.59200 34.88185
11.59300 35.098420000000004
11.59400 35.311710000000005
11.59500 35.52171
11.59600 35.72838
11.59700 35.93171
11.59800 36.13167
11.59900 36.32824
11.60000 36.5214
11.60100 36.71112
11.60200 36.89739
11.60300 37.08019
11.60400 37.25948
11.60500 37.43526
11.60600 37.6075
11.60700 37.77618
11.60800 37.94129
11.60900 38.10279
11.61000 38.260690000000004
11.61100 38.41495
11.61200 38.56556
11.61300 38.7125
11.61400 38.85575
11.61500 38.9953
11.61600 39.13113
11.61700 39.26323
11.61800 39.39157
11.61900 39.51615
11.62000 39.636939999999996
11.62100 39.75394
11.62200 39.86713
11.62300 39.97649
11.62400 40.082010000000004
11.62500 40.18368
11.62600 40.28149
11.62700 40.37542
11.62800 40.465469999999996
11.62900 40.55161
11.63000 40.63384
11.63100 40.712140000000005
11.63200 40.786519999999996
11.63300 40.85695
11.63400 40.92344
11.63500 40.98596
11.63600 41.04451
11.63700 41.09908
11.63800 41.14966
11.63900 41.19626
11.64000 41.23885
11.64100 41.277429999999995
11.64200 41.312
11.64300 41.34254
11.64400 41.369060000000005
11.64500 41.39155
11.64600 41.410000000000004
11.64700 41.42441
11.64800 41.434779999999996
11.64900 41.44109
11.65000 41.44335
11.65100 41.44156
11.65200 41.43571
11.65300 41.4258
11.65400 41.41183
11.65500 41.3938
11.65600 41.3717
11.65700 41.34554
11.65800 41.31531
11.65900 41.28102
11.66000 41.24267
11.66100 41.20027
11.66200 41.153800000000004
11.66300 41.103269999999995
11.66400 41.0487
11.66500 40.99007
11.66600 40.927400000000006
11.66700 40.86069
11.66800 40.789930000000005
11.66900 40.71515
11.67000 40.63634
11.67100 40.553509999999996
11.67200 40.46666
11.67300 40.37581
11.67400 40.28096
11.67500 40.18211
11.67600 40.07927
11.67700 39.97247
11.67800 39.86169
11.67900 39.74695
11.68000 39.62827
11.68100 39.50564
11.68200 39.37909
11.68300 39.24862
11.68400 39.11424
11.68500 38.97597
11.68600 38.83381
11.68700 38.68778
11.68800 38.5379
11.68900 38.38417
11.69000 38.2266
11.69100 38.06522
11.69200 37.900040000000004
11.69300 37.73107
11.69400 37.55833
11.69500 37.38183
11.69600 37.20159
11.69700 37.017630000000004
11.69800 36.82995
11.69900 36.63859
11.70000 36.443560000000005
11.70100 36.24487
11.70200 36.04254
11.70300 35.836600000000004
11.70400 35.62706
11.70500 35.41394
11.70600 35.19727
11.70700 34.97705
11.70800 34.75333
11.70900 34.5261
11.71000 34.2954
11.71100 34.06126
11.71200 33.82368
11.71300 33.582699999999996
11.71400 33.33834
11.71500 33.09061
11.71600 32.83955
11.71700 32.58518
11.71800 32.32752
11.71900 32.0666
11.72000 31.80245
11.72100 31.535079999999997
11.72200 31.26453
11.72300 30.990820000000003
11.72400 30.713980000000003
11.72500 30.43404
11.72600 30.15102
11.72700 29.86496
11.72800 29.57587
11.72900 29.28379
11.73000 28.988750000000003
11.73100 28.69077
11.73200 28.38989
11.73300 28.086129999999997
11.73400 27.77953
11.73500 27.47011
11.73600 27.15791
11.73700 26.842959999999998
11.73800 26.525290000000002
11.73900 26.204929999999997
11.74000 25.88191
11.74100 25.556269999999998
11.74200 25.22803
11.74300 24.89724
11.74400 24.56392
11.74500 24.22812
11.74600 23.889850000000003
11.74700 23.54916
11.74800 23.20608
11.74900 22.86065
11.75000 22.5129
11.75100 22.16287
11.75200 21.810579999999998
11.75300 21.45609
11.75400 21.09941
11.75500 20.7406
11.75600 20.37968
11.75700 20.0167
11.75800 19.65168
11.75900 19.284670000000002
11.76000 18.91571
11.76100 18.54482
11.76200 18.172060000000002
11.76300 17.79745
11.76400 17.421039999999998
11.76500 17.04286
11.76600 16.662959999999998
11.76700 16.28137
11.76800 15.898129999999998
11.76900 15.513279999999998
11.77000 15.12686
11.77100 14.738909999999999
11.77200 14.34947
11.77300 13.958580000000001
11.77400 13.56628
11.77500 13.17261
11.77600 12.777610000000001
11.77700 12.38132
11.77800 11.983789999999999
11.77900 11.585049999999999
11.78000 11.18515
11.78100 10.78412
11.78200 10.38201
11.78300 9.978862900000001
11.78400 9.5747165
11.78500 9.1696143
11.78600 8.7635979
11.78700 8.3567098
11.78800 7.948992400000001
11.78900 7.5404882
11.79000 7.1312397999999995
11.79100 6.721289499999999
11.79200 6.3106805
11.79300 5.899455
11.79400 5.4876562
11.79500 5.075326899999999
11.79600 4.6625104
11.79700 4.2492494
11.79800 3.8355875999999998
11.79900 3.4215678
11.80000 3.0072335
11.80100 2.5926280999999998
11.80200 2.177795
11.80300 1.7627778
11.80400 1.3476197
11.80500 0.93236445
11.80600 0.51705558
11.80700 0.1017368
11.80800 -0.31354821
11.80900 -0.72875577
11.81000 -1.1438421
11.81100 -1.5587634
11.81200 -1.9734761
11.81300 -2.3879362
11.81400 -2.8021000000000003
11.81500 -3.2159239
11.81600 -3.6293641
11.81700 -4.042377
11.81800 -4.454919
11.81900 -4.8669461
11.82000 -5.2784152
11.82100 -5.6892827
11.82200 -6.0995053
11.82300 -6.5090395999999995
11.82400 -6.9178425
11.82500 -7.3258705
11.82600 -7.7330805
11.82700 -8.13943
11.82800 -8.5448749
11.82900 -8.9493737
11.83000 -9.352882999999999
11.83100 -9.7553603
11.83200 -10.15676
11.83300 -10.55705
11.83400 -10.95618
11.83500 -11.3541
11.83600 -11.750779999999999
11.83700 -12.14618
11.83800 -12.54025
11.83900 -12.932949999999998
11.84000 -13.324240000000001
11.84100 -13.714080000000001
11.84200 -14.102419999999999
11.84300 -14.489230000000001
11.84400 -14.87447
11.84500 -15.25808
11.84600 -15.640039999999999
11.84700 -16.02031
11.84800 -16.39883
11.84900 -16.775570000000002
11.85000 -17.150499999999997
11.85100 -17.52357
11.85200 -17.89473
11.85300 -18.26396
11.85400 -18.631220000000003
11.85500 -18.99645
11.85600 -19.35963
11.85700 -19.72072
11.85800 -20.07967
11.85900 -20.43645
11.86000 -20.79103
11.86100 -21.143349999999998
11.86200 -21.49339
11.86300 -21.84112
11.86400 -22.18648
11.86500 -22.52945
11.86600 -22.86998
11.86700 -23.20805
11.86800 -23.54362
11.86900 -23.87664
11.87000 -24.20709
11.87100 -24.53493
11.87200 -24.860129999999998
11.87300 -25.182650000000002
11.87400 -25.50245
11.87500 -25.81951
11.87600 -26.13379
11.87700 -26.445249999999998
11.87800 -26.753860000000003
11.87900 -27.0596
11.88000 -27.36242
11.88100 -27.662300000000002
11.88200 -27.95919
11.88300 -28.253080000000004
11.88400 -28.54393
11.88500 -28.83171
11.88600 -29.11639
11.88700 -29.39794
11.88800 -29.67633
11.88900 -29.95152
11.89000 -30.223499999999998
11.89100 -30.49223
11.89200 -30.757669999999997
11.89300 -31.01982
11.89400 -31.278630000000003
11.89500 -31.534079999999996
11.89600 -31.786140000000003
11.89700 -32.03479
11.89800 -32.28
11.89900 -32.52174
11.90000 -32.75999
11.90100 -32.99473
11.90200 -33.225919999999995
11.90300 -33.45355
11.90400 -33.67759
11.90500 -33.89803
11.90600 -34.11482
11.90700 -34.327960000000004
11.90800 -34.53743
11.90900 -34.74319
11.91000 -34.94523
11.91100 -35.14353
11.91200 -35.33806
11.91300 -35.52881
11.91400 -35.71576
11.91500 -35.89889
11.91600 -36.078179999999996
11.91700 -36.253609999999995
11.91800 -36.42516
11.91900 -36.59281
11.92000 -36.75656
11.92100 -36.91637
11.92200 -37.07224
11.92300 -37.22415
11.92400 -37.372080000000004
11.92500 -37.51602
11.92600 -37.65596
11.92700 -37.79187
11.92800 -37.92375
11.92900 -38.05158
11.93000 -38.175360000000005
11.93100 -38.29506
11.93200 -38.41068
11.93300 -38.5222
11.93400 -38.629619999999996
11.93500 -38.73292
11.93600 -38.83209
11.93700 -38.92713
11.93800 -39.018029999999996
11.93900 -39.10477
11.94000 -39.187349999999995
11.94100 -39.26577
11.94200 -39.34001
11.94300 -39.410070000000005
11.94400 -39.47594
11.94500 -39.537620000000004
11.94600 -39.5951
11.94700 -39.64837
11.94800 -39.69745
11.94900 -39.742309999999996
11.95000 -39.78296
11.95100 -39.81939
11.95200 -39.85161
11.95300 -39.87961
11.95400 -39.90338
11.95500 -39.92293
11.95600 -39.938269999999996
11.95700 -39.94938
11.95800 -39.956269999999996
11.95900 -39.95894
11.96000 -39.95739
11.96100 -39.95163
11.96200 -39.94165
11.96300 -39.927459999999996
11.96400 -39.90907
11.96500 -39.88647
11.96600 -39.85967
11.96700 -39.82868
11.96800 -39.79351
11.96900 -39.754149999999996
11.97000 -39.71061
11.97100 -39.662910000000004
11.97200 -39.61105
11.97300 -39.55503
11.97400 -39.49487
11.97500 -39.43058
11.97600 -39.36215
11.97700 -39.28961
11.97800 -39.212970000000006
11.97900 -39.13223
11.98000 -39.04741
11.98100 -38.958510000000004
11.98200 -38.86555
11.98300 -38.76854
11.98400 -38.6675
11.98500 -38.562439999999995
11.98600 -38.45337
11.98700 -38.34031
11.98800 -38.22327
11.98900 -38.10227
11.99000 -37.97732
11.99100 -37.84844
11.99200 -37.715650000000004
11.99300 -37.57896
11.99400 -37.43838
11.99500 -37.293949999999995
11.99600 -37.145669999999996
11.99700 -36.99357
11.99800 -36.83766
11.99900 -36.67797
12.00000 -36.51451
12.00100 -36.34731
12.00200 -36.17638
12.00300 -36.00175
12.00400 -35.82344
12.00500 -35.64147
12.00600 -35.45587
12.00700 -35.26665
12.00800 -35.073840000000004
12.00900 -34.87747
12.01000 -34.67756
12.01100 -34.47414
12.01200 -34.267219999999995
12.01300 -34.05685
12.01400 -33.84303
12.01500 -33.6258
12.01600 -33.405190000000005
12.01700 -33.18122
12.01800 -32.95392
12.01900 -32.72332
12.02000 -32.48945
12.02100 -32.25233
12.02200 -32.012
12.02300 -31.76848
12.02400 -31.52181
12.02500 -31.27201
12.02600 -31.01912
12.02700 -30.763170000000002
12.02800 -30.504179999999998
12.02900 -30.24219
12.03000 -29.97723
12.03100 -29.70934
12.03200 -29.43853
12.03300 -29.164859999999997
12.03400 -28.888350000000003
12.03500 -28.60903
12.03600 -28.32694
12.03700 -28.042119999999997
12.03800 -27.75459
12.03900 -27.464389999999998
12.04000 -27.17156
12.04100 -26.876129999999996
12.04200 -26.57813
12.04300 -26.277620000000002
12.04400 -25.97461
12.04500 -25.669150000000002
12.04600 -25.36127
12.04700 -25.05101
12.04800 -24.73841
12.04900 -24.4235
12.05000 -24.10633
12.05100 -23.78693
12.05200 -23.46534
12.05300 -23.1416
12.05400 -22.81574
12.05500 -22.48781
12.05600 -22.15785
12.05700 -21.82589
12.05800 -21.491979999999998
12.05900 -21.15616
12.06000 -20.818459999999998
12.06100 -20.478920000000002
12.06200 -20.13759
12.06300 -19.794510000000002
12.06400 -19.44972
12.06500 -19.10325
12.06600 -18.75516
12.06700 -18.405469999999998
12.06800 -18.05424
12.06900 -17.7015
12.07000 -17.347299999999997
12.07100 -16.991680000000002
12.07200 -16.63468
12.07300 -16.27634
12.07400 -15.9167
12.07500 -15.55582
12.07600 -15.193719999999999
12.07700 -14.83046
12.07800 -14.46607
12.07900 -14.1006
12.08000 -13.734089999999998
12.08100 -13.36659
12.08200 -12.99815
12.08300 -12.62879
12.08400 -12.25857
12.08500 -11.88753
12.08600 -11.51572
12.08700 -11.14317
12.08800 -10.76994
12.08900 -10.39607
12.09000 -10.02159
12.09100 -9.6465655
12.09200 -9.2710271
12.09300 -8.8950224
12.09400 -8.518596
12.09500 -8.1417918
12.09600 -7.7646546
12.09700 -7.387228299999999
12.09800 -7.0095569
12.09900 -6.631685
12.10000 -6.2536567000000005
12.10100 -5.8755163
12.10200 -5.4973077
12.10300 -5.1190752999999996
12.10400 -4.7408629
12.10500 -4.3627147
12.10600 -3.9846744000000003
12.10700 -3.6067861999999997
12.10800 -3.2290936
12.10900 -2.8516406
12.11000 -2.4744712
12.11100 -2.0976288
12.11200 -1.7211573
12.11300 -1.3451003
12.11400 -0.9695012100000001
12.11500 -0.59440359
12.11600 -0.2198508
12.11700 0.15411381999999998
12.11800 0.527447
12.11900 0.90010557
12.12000 1.2720465
12.12100 1.6432267
12.12200 2.0136032000000004
12.12300 2.3831333999999997
12.12400 2.7517745
12.12500 3.1194841
12.12600 3.4862197999999998
12.12700 3.8519390000000002
12.12800 4.2165998
12.12900 4.5801602
12.13000 4.9425784
12.13100 5.303812799999999
12.13200 5.6638215
12.13300 6.0225636
12.13400 6.3799977
12.13500 6.7360826
12.13600 7.090777900000001
12.13700 7.4440435
12.13800 7.795839
12.13900 8.146123600000001
12.14000 8.4948584
12.14100 8.8420033
12.14200 9.1875188
12.14300 9.5313661
12.14400 9.8735057
12.14500 10.213899999999999
12.14600 10.55251
12.14700 10.8893
12.14800 11.22422
12.14900 11.55725
12.15000 11.88834
12.15100 12.217459999999999
12.15200 12.54457
12.15300 12.86963
12.15400 13.192609999999998
12.15500 13.51347
12.15600 13.83218
12.15700 14.14869
12.15800 14.462990000000001
12.15900 14.77502
12.16000 15.08475
12.16100 15.392149999999999
12.16200 15.697189999999999
12.16300 15.99984
12.16400 16.30005
12.16500 16.5978
12.16600 16.893050000000002
12.16700 17.18577
12.16800 17.47593
12.16900 17.7635
12.17000 18.04844
12.17100 18.33073
12.17200 18.61033
12.17300 18.88721
12.17400 19.16135
12.17500 19.43271
12.17600 19.70126
12.17700 19.96698
12.17800 20.22984
12.17900 20.4898
12.18000 20.74685
12.18100 21.00094
12.18200 21.25206
12.18300 21.50018
12.18400 21.74528
12.18500 21.98732
12.18600 22.226280000000003
12.18700 22.46214
12.18800 22.69486
12.18900 22.924439999999997
12.19000 23.15084
12.19100 23.37403
12.19200 23.59401
12.19300 23.81074
12.19400 24.02419
12.19500 24.23436
12.19600 24.44122
12.19700 24.644740000000002
12.19800 24.8449
12.19900 25.0417
12.20000 25.2351
12.20100 25.42509
12.20200 25.61164
12.20300 25.79475
12.20400 25.974380000000004
12.20500 26.15054
12.20600 26.32318
12.20700 26.492320000000003
12.20800 26.65791
12.20900 26.81995
12.21000 26.978429999999996
12.21100 27.13332
12.21200 27.28463
12.21300 27.432319999999997
12.21400 27.57638
12.21500 27.71682
12.21600 27.8536
12.21700 27.986729999999998
12.21800 28.11618
12.21900 28.24195
12.22000 28.36402
12.22100 28.482400000000002
12.22200 28.597050000000003
12.22300 28.70798
12.22400 28.81518
12.22500 28.91864
12.22600 29.018349999999998
12.22700 29.11431
12.22800 29.206500000000002
12.22900 29.29492
12.23000 29.379559999999998
12.23100 29.46042
12.23200 29.53749
12.23300 29.61077
12.23400 29.680260000000004
12.23500 29.745939999999997
12.23600 29.807820000000003
12.23700 29.8659
12.23800 29.920170000000002
12.23900 29.97063
12.24000 30.01727
12.24100 30.06011
12.24200 30.099140000000002
12.24300 30.134349999999998
12.24400 30.165760000000002
12.24500 30.193350000000002
12.24600 30.217139999999997
12.24700 30.23712
12.24800 30.2533
12.24900 30.26568
12.25000 30.274269999999998
12.25100 30.27906
12.25200 30.28007
12.25300 30.27729
12.25400 30.27074
12.25500 30.26041
12.25600 30.24633
12.25700 30.22848
12.25800 30.20688
12.25900 30.181540000000002
12.26000 30.152469999999997
12.26100 30.11967
12.26200 30.083149999999996
12.26300 30.042920000000002
12.26400 29.99899
12.26500 29.95138
12.26600 29.900090000000002
12.26700 29.845129999999997
12.26800 29.78651
12.26900 29.72426
12.27000 29.65837
12.27100 29.58886
12.27200 29.51575
12.27300 29.43904
12.27400 29.35877
12.27500 29.274919999999998
12.27600 29.18753
12.27700 29.096610000000002
12.27800 29.00217
12.27900 28.904239999999998
12.28000 28.80282
12.28100 28.69794
12.28200 28.58961
12.28300 28.47785
12.28400 28.36268
12.28500 28.244130000000002
12.28600 28.122200000000003
12.28700 27.996919999999996
12.28800 27.8683
12.28900 27.73638
12.29000 27.601170000000003
12.29100 27.4627
12.29200 27.32098
12.29300 27.17603
12.29400 27.02789
12.29500 26.87657
12.29600 26.722089999999998
12.29700 26.564490000000003
12.29800 26.403779999999998
12.29900 26.239990000000002
12.30000 26.073150000000002
12.30100 25.90327
12.30200 25.730389999999996
12.30300 25.554529999999996
12.30400 25.37572
12.30500 25.19399
12.30600 25.00935
12.30700 24.82184
12.30800 24.63149
12.30900 24.43832
12.31000 24.242369999999998
12.31100 24.04365
12.31200 23.8422
12.31300 23.63806
12.31400 23.43124
12.31500 23.22177
12.31600 23.0097
12.31700 22.79504
12.31800 22.57784
12.31900 22.35811
12.32000 22.13589
12.32100 21.91122
12.32200 21.68412
12.32300 21.45462
12.32400 21.22277
12.32500 20.98859
12.32600 20.75211
12.32700 20.513370000000002
12.32800 20.27241
12.32900 20.02924
12.33000 19.78392
12.33100 19.53647
12.33200 19.286929999999998
12.33300 19.035330000000002
12.33400 18.7817
12.33500 18.52609
12.33600 18.26853
12.33700 18.00905
12.33800 17.7477
12.33900 17.4845
12.34000 17.21949
12.34100 16.9527
12.34200 16.684189999999997
12.34300 16.41397
12.34400 16.1421
12.34500 15.868599999999999
12.34600 15.59352
12.34700 15.31688
12.34800 15.03874
12.34900 14.759120000000001
12.35000 14.47807
12.35100 14.19562
12.35200 13.91181
12.35300 13.626679999999999
12.35400 13.340270000000002
12.35500 13.052620000000001
12.35600 12.76376
12.35700 12.47374
12.35800 12.1826
12.35900 11.89036
12.36000 11.59708
12.36100 11.30279
12.36200 11.007530000000001
12.36300 10.71134
12.36400 10.41426
12.36500 10.11633
12.36600 9.8175921
12.36700 9.5180802
12.36800 9.2178367
12.36900 8.9169018
12.37000 8.615314999999999
12.37100 8.3131164
12.37200 8.0103457
12.37300 7.707043
12.37400 7.4032478
12.37500 7.099001100000001
12.37600 6.794342400000001
12.37700 6.4893119
12.37800 6.1839495
12.37900 5.8782954
12.38000 5.5723894000000005
12.38100 5.2662723
12.38200 4.9599838
12.38300 4.653563699999999
12.38400 4.3470524
12.38500 4.0404901
12.38600 3.7339166
12.38700 3.4273721
12.38800 3.1208964
12.38900 2.8145293
12.39000 2.5083106
12.39100 2.2022802
12.39200 1.8964779
12.39300 1.5909429999999998
12.39400 1.2857151
12.39500 0.9808338200000001
12.39600 0.6763384699999999
12.39700 0.37226831
12.39800 0.068662531
12.39900 -0.23443978000000001
12.40000 -0.53699967
12.40100 -0.8389782199999999
12.40200 -1.1403368
12.40300 -1.4410366000000001
12.40400 -1.7410392000000001
12.40500 -2.0403063
12.40600 -2.3387995000000004
12.40700 -2.6364807
12.40800 -2.933312
12.40900 -3.2292556
12.41000 -3.5242736
12.41100 -3.8183287000000004
12.41200 -4.1113831
12.41300 -4.4033997
12.41400 -4.6943415
12.41500 -4.9841717
12.41600 -5.2728530000000005
12.41700 -5.5603492999999995
12.41800 -5.8466241000000005
12.41900 -6.1316408000000004
12.42000 -6.4153634
12.42100 -6.6977568000000005
12.42200 -6.9787845
12.42300 -7.2584115
12.42400 -7.536602
12.42500 -7.813321800000001
12.42600 -8.0885351
12.42700 -8.3622076
12.42800 -8.6343057
12.42900 -8.9047946
12.43000 -9.1736406
12.43100 -9.4408102
12.43200 -9.7062699
12.43300 -9.969987
12.43400 -10.23193
12.43500 -10.49206
12.43600 -10.75036
12.43700 -11.00678
12.43800 -11.2613
12.43900 -11.51388
12.44000 -11.7645
12.44100 -12.013119999999999
12.44200 -12.25972
12.44300 -12.50425
12.44400 -12.7467
12.44500 -12.98704
12.44600 -13.22523
12.44700 -13.46125
12.44800 -13.69506
12.44900 -13.92664
12.45000 -14.155970000000002
12.45100 -14.383009999999999
12.45200 -14.60773
12.45300 -14.83011
12.45400 -15.050130000000001
12.45500 -15.267759999999999
12.45600 -15.482960000000002
12.45700 -15.69572
12.45800 -15.90601
12.45900 -16.1138
12.46000 -16.31908
12.46100 -16.5218
12.46200 -16.72196
12.46300 -16.919529999999998
12.46400 -17.11448
12.46500 -17.3068
12.46600 -17.49645
12.46700 -17.683419999999998
12.46800 -17.86768
12.46900 -18.04921
12.47000 -18.228
12.47100 -18.40402
12.47200 -18.57724
12.47300 -18.74766
12.47400 -18.91524
12.47500 -19.07998
12.47600 -19.24185
12.47700 -19.40082
12.47800 -19.5569
12.47900 -19.710050000000003
12.48000 -19.86026
12.48100 -20.00751
12.48200 -20.15179
12.48300 -20.29308
12.48400 -20.431369999999998
12.48500 -20.56663
12.48600 -20.69885
12.48700 -20.828030000000002
12.48800 -20.95414
12.48900 -21.077180000000002
12.49000 -21.19713
12.49100 -21.313969999999998
12.49200 -21.42769
12.49300 -21.53829
12.49400 -21.64576
12.49500 -21.75007
12.49600 -21.85123
12.49700 -21.94921
12.49800 -22.04402
12.49900 -22.135640000000002
12.50000 -22.22407
12.50100 -22.30929
12.50200 -22.3913
12.50300 -22.470090000000003
12.50400 -22.54566
12.50500 -22.61799
12.50600 -22.68708
12.50700 -22.75293
12.50800 -22.81553
12.50900 -22.87487
12.51000 -22.93096
12.51100 -22.98378
12.51200 -23.03333
12.51300 -23.079620000000002
12.51400 -23.12263
12.51500 -23.16236
12.51600 -23.19881
12.51700 -23.23199
12.51800 -23.261879999999998
12.51900 -23.28849
12.52000 -23.31182
12.52100 -23.33187
12.52200 -23.34863
12.52300 -23.36211
12.52400 -23.3723
12.52500 -23.37922
12.52600 -23.38286
12.52700 -23.383229999999998
12.52800 -23.38033
12.52900 -23.37415
12.53000 -23.36471
12.53100 -23.35202
12.53200 -23.33606
12.53300 -23.316860000000002
12.53400 -23.29441
12.53500 -23.268720000000002
12.53600 -23.2398
12.53700 -23.20766
12.53800 -23.1723
12.53900 -23.13372
12.54000 -23.09195
12.54100 -23.04699
12.54200 -22.99884
12.54300 -22.947519999999997
12.54400 -22.89304
12.54500 -22.8354
12.54600 -22.774620000000002
12.54700 -22.710720000000002
12.54800 -22.64369
12.54900 -22.57355
12.55000 -22.500329999999998
12.55100 -22.42402
12.55200 -22.34464
12.55300 -22.26221
12.55400 -22.17674
12.55500 -22.08824
12.55600 -21.99674
12.55700 -21.90223
12.55800 -21.804750000000002
12.55900 -21.7043
12.56000 -21.600910000000002
12.56100 -21.49458
12.56200 -21.38534
12.56300 -21.2732
12.56400 -21.158179999999998
12.56500 -21.040300000000002
12.56600 -20.91958
12.56700 -20.79603
12.56800 -20.66968
12.56900 -20.54054
12.57000 -20.40863
12.57100 -20.27397
12.57200 -20.136589999999998
12.57300 -19.9965
12.57400 -19.85373
12.57500 -19.7083
12.57600 -19.56022
12.57700 -19.40952
12.57800 -19.25623
12.57900 -19.10036
12.58000 -18.94194
12.58100 -18.781
12.58200 -18.617549999999998
12.58300 -18.45162
12.58400 -18.28324
12.58500 -18.11242
12.58600 -17.9392
12.58700 -17.7636
12.58800 -17.585639999999998
12.58900 -17.40536
12.59000 -17.22277
12.59100 -17.03791
12.59200 -16.8508
12.59300 -16.66146
12.59400 -16.469929999999998
12.59500 -16.27624
12.59600 -16.0804
12.59700 -15.882460000000002
12.59800 -15.68243
12.59900 -15.480350000000001
12.60000 -15.27625
12.60100 -15.070149999999998
12.60200 -14.862079999999999
12.60300 -14.652080000000002
12.60400 -14.44017
12.60500 -14.226379999999999
12.60600 -14.01075
12.60700 -13.79331
12.60800 -13.574069999999999
12.60900 -13.353090000000002
12.61000 -13.13038
12.61100 -12.90598
12.61200 -12.67992
12.61300 -12.45223
12.61400 -12.22295
12.61500 -11.9921
12.61600 -11.75972
12.61700 -11.52584
12.61800 -11.29049
12.61900 -11.05371
12.62000 -10.815529999999999
12.62100 -10.57598
12.62200 -10.33509
12.62300 -10.0929
12.62400 -9.8494425
12.62500 -9.604750600000001
12.62600 -9.3588576
12.62700 -9.1117971
12.62800 -8.8636041
12.62900 -8.614312100000001
12.63000 -8.3639562
12.63100 -8.1125706
12.63200 -7.8601897
12.63300 -7.6068483
12.63400 -7.3525808999999995
12.63500 -7.0974231
12.63600 -6.841409199999999
12.63700 -6.5845743
12.63800 -6.3269541
12.63900 -6.0685839999999995
12.64000 -5.809499
12.64100 -5.5497345
12.64200 -5.2893259
12.64300 -5.028308900000001
12.64400 -4.766719
12.64500 -4.5045915999999995
12.64600 -4.2419627
12.64700 -3.9788675000000002
12.64800 -3.7153419
12.64900 -3.4514215
12.65000 -3.1871419
12.65100 -2.9225389
12.65200 -2.657648
12.65300 -2.3925047
12.65400 -2.127145
12.65500 -1.8616042999999998
12.65600 -1.5959183
12.65700 -1.3301224
12.65800 -1.0642525
12.65900 -0.79834396
12.66000 -0.53243241
12.66100 -0.26655335
12.66200 -0.0007423243500000001
12.66300 0.26496516
12.66400 0.53053363
12.66500 0.7959276399999999
12.66600 1.0611118
12.66700 1.3260506
12.66800 1.5907086000000001
12.66900 1.8550508
12.67000 2.1190416
12.67100 2.3826459
12.67200 2.6458286
12.67300 2.9085543
12.67400 3.1707883
12.67500 3.4324955
12.67600 3.6936410000000004
12.67700 3.9541896
12.67800 4.2141072
12.67900 4.473359100000001
12.68000 4.7319107
12.68100 4.989728
12.68200 5.2467763000000005
12.68300 5.5030219
12.68400 5.7584308
12.68500 6.0129695
12.68600 6.2666044
12.68700 6.519302000000001
12.68800 6.771028799999999
12.68900 7.021752
12.69000 7.2714388
12.69100 7.5200573
12.69200 7.7675737
12.69300 8.013957
12.69400 8.2591742
12.69500 8.5031942
12.69600 8.7459855
12.69700 8.9875162
12.69800 9.2277557
12.69900 9.4666727
12.70000 9.704236700000001
12.70100 9.9404164
12.70200 10.175180000000001
12.70300 10.4085
12.70400 10.64035
12.70500 10.8707
12.70600 11.09951
12.70700 11.326749999999999
12.70800 11.55241
12.70900 11.776449999999999
12.71000 11.99883
12.71100 12.21954
12.71200 12.43854
12.71300 12.65581
12.71400 12.87132
12.71500 13.08503
12.71600 13.296930000000001
12.71700 13.506979999999999
12.71800 13.715169999999999
12.71900 13.921449999999998
12.72000 14.12581
12.72100 14.32822
12.72200 14.528659999999999
12.72300 14.72709
12.72400 14.923490000000001
12.72500 15.11784
12.72600 15.31012
12.72700 15.50029
12.72800 15.68834
12.72900 15.87424
12.73000 16.057969999999997
12.73100 16.2395
12.73200 16.41881
12.73300 16.595879999999998
12.73400 16.77068
12.73500 16.94321
12.73600 17.113419999999998
12.73700 17.28131
12.73800 17.44685
12.73900 17.61003
12.74000 17.77081
12.74100 17.92918
12.74200 18.08513
12.74300 18.23864
12.74400 18.38967
12.74500 18.53823
12.74600 18.68428
12.74700 18.82781
12.74800 18.96881
12.74900 19.10726
12.75000 19.24313
12.75100 19.37643
12.75200 19.50712
12.75300 19.635189999999998
12.75400 19.760630000000003
12.75500 19.88343
12.75600 20.00357
12.75700 20.12103
12.75800 20.2358
12.75900 20.34788
12.76000 20.457230000000003
12.76100 20.563860000000002
12.76200 20.667759999999998
12.76300 20.768900000000002
12.76400 20.86728
12.76500 20.962880000000002
12.76600 21.055699999999998
12.76700 21.14573
12.76800 21.23295
12.76900 21.31736
12.77000 21.39894
12.77100 21.47769
12.77200 21.5536
12.77300 21.62666
12.77400 21.69686
12.77500 21.76419
12.77600 21.82866
12.77700 21.89025
12.77800 21.94895
12.77900 22.00476
12.78000 22.057679999999998
12.78100 22.107689999999998
12.78200 22.154799999999998
12.78300 22.198999999999998
12.78400 22.240289999999998
12.78500 22.27865
12.78600 22.3141
12.78700 22.34662
12.78800 22.37622
12.78900 22.4029
12.79000 22.42664
12.79100 22.44745
12.79200 22.46534
12.79300 22.48029
12.79400 22.49231
12.79500 22.50141
12.79600 22.50758
12.79700 22.510820000000002
12.79800 22.511139999999997
12.79900 22.50853
12.80000 22.503
12.80100 22.49456
12.80200 22.48321
12.80300 22.46894
12.80400 22.45177
12.80500 22.43171
12.80600 22.408739999999998
12.80700 22.38289
12.80800 22.35415
12.80900 22.32253
12.81000 22.288050000000002
12.81100 22.250690000000002
12.81200 22.21048
12.81300 22.16742
12.81400 22.12152
12.81500 22.07278
12.81600 22.02121
12.81700 21.96683
12.81800 21.90964
12.81900 21.84965
12.82000 21.78687
12.82100 21.72131
12.82200 21.65298
12.82300 21.5819
12.82400 21.50807
12.82500 21.43151
12.82600 21.35223
12.82700 21.27023
12.82800 21.18555
12.82900 21.09817
12.83000 21.00813
12.83100 20.91544
12.83200 20.8201
12.83300 20.72214
12.83400 20.62157
12.83500 20.5184
12.83600 20.41265
12.83700 20.30434
12.83800 20.19348
12.83900 20.080090000000002
12.84000 19.964190000000002
12.84100 19.84579
12.84200 19.72492
12.84300 19.60158
12.84400 19.47581
12.84500 19.34761
12.84600 19.217010000000002
12.84700 19.08403
12.84800 18.94868
12.84900 18.81099
12.85000 18.67097
12.85100 18.52865
12.85200 18.38405
12.85300 18.23718
12.85400 18.088070000000002
12.85500 17.93674
12.85600 17.78322
12.85700 17.627509999999997
12.85800 17.46965
12.85900 17.30967
12.86000 17.14757
12.86100 16.98338
12.86200 16.81713
12.86300 16.64885
12.86400 16.47854
12.86500 16.30625
12.86600 16.13199
12.86700 15.95578
12.86800 15.77766
12.86900 15.59765
12.87000 15.41577
12.87100 15.23205
12.87200 15.04651
12.87300 14.85918
12.87400 14.67009
12.87500 14.47927
12.87600 14.28674
12.87700 14.09252
12.87800 13.89665
12.87900 13.69916
12.88000 13.50006
12.88100 13.299389999999999
12.88200 13.09718
12.88300 12.893460000000001
12.88400 12.68825
12.88500 12.481580000000001
12.88600 12.273480000000001
12.88700 12.06398
12.88800 11.853110000000001
12.88900 11.640889999999999
12.89000 11.42736
12.89100 11.21255
12.89200 10.99649
12.89300 10.7792
12.89400 10.56071
12.89500 10.34106
12.89600 10.120270000000001
12.89700 9.898378
12.89800 9.675410399999999
12.89900 9.4513983
12.90000 9.2263713
12.90100 9.0003602
12.90200 8.7733962
12.90300 8.5455097
12.90400 8.316731500000001
12.90500 8.0870926
12.90600 7.8566237999999995
12.90700 7.6253571
12.90800 7.3933229
12.90900 7.1605533
12.91000 6.927079
12.91100 6.6929318
12.91200 6.458143099999999
12.91300 6.2227454
12.91400 5.986769499999999
12.91500 5.7502478
12.91600 5.5132117
12.91700 5.2756935
12.91800 5.0377246
12.91900 4.7993372999999995
12.92000 4.560563699999999
12.92100 4.321435500000001
12.92200 4.0819849999999995
12.92300 3.8422439
12.92400 3.6022447
12.92500 3.362019
12.92600 3.1215992000000004
12.92700 2.8810173000000003
12.92800 2.6403053
12.92900 2.3994952
12.93000 2.1586191
12.93100 1.917709
12.93200 1.6767969
12.93300 1.4359146
12.93400 1.1950942
12.93500 0.95436741
12.93600 0.71376618
12.93700 0.47332234999999995
12.93800 0.23306769000000002
12.93900 -0.0069660986
12.94000 -0.24674735
12.94100 -0.48624445000000005
12.94200 -0.72542587
12.94300 -0.9642601000000001
12.94400 -1.2027157
12.94500 -1.4407616
12.94600 -1.6783664
12.94700 -1.9154992
12.94800 -2.1521289
12.94900 -2.3882246
12.95000 -2.6237555
12.95100 -2.8586911
12.95200 -3.0930009000000003
12.95300 -3.3266544000000002
12.95400 -3.5596218
12.95500 -3.7918724
12.95600 -4.023376900000001
12.95700 -4.2541049
12.95800 -4.4840269
12.95900 -4.7131132
12.96000 -4.9413349
12.96100 -5.1686622
12.96200 -5.3950664
12.96300 -5.620518
12.96400 -5.8449887
12.96500 -6.0684495
12.96600 -6.2908716
12.96700 -6.5122269
12.96800 -6.7324869
12.96900 -6.9516242
12.97000 -7.1696095
12.97100 -7.386416199999999
12.97200 -7.6020159000000005
12.97300 -7.816381
12.97400 -8.029484700000001
12.97500 -8.2412995
12.97600 -8.4517986
12.97700 -8.660955
12.97800 -8.8687427
12.97900 -9.075134199999999
12.98000 -9.2801042
12.98100 -9.4836265
12.98200 -9.6856758
12.98300 -9.8862261
12.98400 -10.08525
12.98500 -10.282729999999999
12.98600 -10.478629999999999
12.98700 -10.67294
12.98800 -10.86562
12.98900 -11.05666
12.99000 -11.24602
12.99100 -11.43369
12.99200 -11.61965
12.99300 -11.80387
12.99400 -11.986320000000001
12.99500 -12.167
12.99600 -12.34586
12.99700 -12.5229
12.99800 -12.69809
12.99900 -12.87141
13.00000 -13.04284
13.00100 -13.21236
13.00200 -13.37995
13.00300 -13.54558
13.00400 -13.70925
13.00500 -13.87092
13.00600 -14.03058
13.00700 -14.188220000000001
13.00800 -14.343800000000002
13.00900 -14.49732
13.01000 -14.64875
13.01100 -14.798079999999999
13.01200 -14.94529
13.01300 -15.09036
13.01400 -15.23327
13.01500 -15.37402
13.01600 -15.51257
13.01700 -15.648909999999999
13.01800 -15.783040000000002
13.01900 -15.914919999999999
13.02000 -16.044549999999997
13.02100 -16.17192
13.02200 -16.297
13.02300 -16.41978
13.02400 -16.54025
13.02500 -16.65839
13.02600 -16.7742
13.02700 -16.88765
13.02800 -16.99874
13.02900 -17.10746
13.03000 -17.21378
13.03100 -17.31771
13.03200 -17.41922
13.03300 -17.51831
13.03400 -17.61498
13.03500 -17.70919
13.03600 -17.80096
13.03700 -17.89027
13.03800 -17.97711
13.03900 -18.06146
13.04000 -18.14334
13.04100 -18.22271
13.04200 -18.29959
13.04300 -18.37396
13.04400 -18.44581
13.04500 -18.51514
13.04600 -18.58194
13.04700 -18.6462
13.04800 -18.70792
13.04900 -18.7671
13.05000 -18.82373
13.05100 -18.8778
13.05200 -18.929299999999998
13.05300 -18.97825
13.05400 -19.02462
13.05500 -19.06843
13.05600 -19.10966
13.05700 -19.14831
13.05800 -19.18437
13.05900 -19.21786
13.06000 -19.24876
13.06100 -19.27707
13.06200 -19.3028
13.06300 -19.32594
13.06400 -19.34649
13.06500 -19.364449999999998
13.06600 -19.37982
13.06700 -19.392609999999998
13.06800 -19.402810000000002
13.06900 -19.410420000000002
13.07000 -19.41545
13.07100 -19.4179
13.07200 -19.41777
13.07300 -19.41507
13.07400 -19.4098
13.07500 -19.40195
13.07600 -19.39154
13.07700 -19.37858
13.07800 -19.36305
13.07900 -19.34498
13.08000 -19.32437
13.08100 -19.301209999999998
13.08200 -19.27553
13.08300 -19.247310000000002
13.08400 -19.21658
13.08500 -19.183339999999998
13.08600 -19.14759
13.08700 -19.10934
13.08800 -19.06861
13.08900 -19.02539
13.09000 -18.97971
13.09100 -18.93156
13.09200 -18.880959999999998
13.09300 -18.82791
13.09400 -18.77243
13.09500 -18.71453
13.09600 -18.65422
13.09700 -18.5915
13.09800 -18.526400000000002
13.09900 -18.45891
13.10000 -18.389059999999997
13.10100 -18.316850000000002
13.10200 -18.2423
13.10300 -18.165419999999997
13.10400 -18.08622
13.10500 -18.00472
13.10600 -17.92093
13.10700 -17.83487
13.10800 -17.74654
13.10900 -17.65596
13.11000 -17.56315
13.11100 -17.468120000000003
13.11200 -17.37089
13.11300 -17.27148
13.11400 -17.16989
13.11500 -17.06614
13.11600 -16.960259999999998
13.11700 -16.852249999999998
13.11800 -16.74214
13.11900 -16.62994
13.12000 -16.51567
13.12100 -16.399340000000002
13.12200 -16.28098
13.12300 -16.1606
13.12400 -16.03822
13.12500 -15.913849999999998
13.12600 -15.78753
13.12700 -15.65927
13.12800 -15.52908
13.12900 -15.396989999999999
13.13000 -15.26301
13.13100 -15.127170000000001
13.13200 -14.9895
13.13300 -14.849989999999998
13.13400 -14.708689999999999
13.13500 -14.565610000000001
13.13600 -14.42077
13.13700 -14.2742
13.13800 -14.12591
13.13900 -13.975940000000001
13.14000 -13.82429
13.14100 -13.671
13.14200 -13.51608
13.14300 -13.359570000000001
13.14400 -13.20147
13.14500 -13.04183
13.14600 -12.88065
13.14700 -12.717970000000001
13.14800 -12.5538
13.14900 -12.38817
13.15000 -12.22111
13.15100 -12.05264
13.15200 -11.88278
13.15300 -11.71156
13.15400 -11.53901
13.15500 -11.36514
13.15600 -11.189979999999998
13.15700 -11.01355
13.15800 -10.83589
13.15900 -10.657020000000001
13.16000 -10.47696
13.16100 -10.29573
13.16200 -10.113370000000002
13.16300 -9.9298961
13.16400 -9.7453371
13.16500 -9.5597185
13.16600 -9.3730666
13.16700 -9.1854073
13.16800 -8.9967676
13.16900 -8.8071734
13.17000 -8.616651599999999
13.17100 -8.425229
13.17200 -8.232932499999999
13.17300 -8.039789599999999
13.17400 -7.8458272
13.17500 -7.6510727
13.17600 -7.4555539
13.17700 -7.2592981000000005
13.17800 -7.0623331
13.17900 -6.864686300000001
13.18000 -6.666385399999999
13.18100 -6.4674586000000005
13.18200 -6.2679335
13.18300 -6.0678377999999995
13.18400 -5.867199599999999
13.18500 -5.666047300000001
13.18600 -5.4644085
13.18700 -5.2623112
13.18800 -5.0597832
13.18900 -4.8568528
13.19000 -4.6535477
13.19100 -4.4498958
13.19200 -4.2459248999999994
13.19300 -4.0416632
13.19400 -3.8371379999999995
13.19500 -3.6323775000000005
13.19600 -3.4274093999999997
13.19700 -3.2222614
13.19800 -3.0169612
13.19900 -2.8115365999999997
13.20000 -2.6060151
13.20100 -2.4004247
13.20200 -2.1947927999999997
13.20300 -1.9891473
13.20400 -1.7835154999999998
13.20500 -1.5779253
13.20600 -1.3724043
13.20700 -1.1669802
13.20800 -0.96168043
13.20900 -0.75653265
13.21000 -0.55156439
13.21100 -0.3468032
13.21200 -0.14227659
13.21300 0.061987963
13.21400 0.26596303
13.21500 0.46962122
13.21600 0.67293523
13.21700 0.87587778
13.21800 1.0784217
13.21900 1.2805399
13.22000 1.4822053
13.22100 1.6833909
13.22200 1.88407
13.22300 2.0842159
13.22400 2.2838019000000003
13.22500 2.4828015
13.22600 2.6811883
13.22700 2.8789362
13.22800 3.076019
13.22900 3.2724105000000003
13.23000 3.4680850999999997
13.23100 3.6630172
13.23200 3.8571812
13.23300 4.0505517
13.23400 4.2431034
13.23500 4.4348113
13.23600 4.6256501
13.23700 4.8155956
13.23800 5.0046228
13.23900 5.1927071
13.24000 5.3798247
13.24100 5.565951
13.24200 5.7510626
13.24300 5.9351351
13.24400 6.1181452
13.24500 6.3000694
13.24600 6.4808846
13.24700 6.660567200000001
13.24800 6.839094299999999
13.24900 7.0164427
13.25000 7.1925908
13.25100 7.367515600000001
13.25200 7.541194599999999
13.25300 7.713606200000001
13.25400 7.8847282000000005
13.25500 8.0545388
13.25600 8.2230173
13.25700 8.3901413
13.25800 8.5558906
13.25900 8.7202437
13.26000 8.8831805
13.26100 9.04468
13.26200 9.204722199999999
13.26300 9.363286899999999
13.26400 9.5203549
13.26500 9.675906600000001
13.26600 9.829922
13.26700 9.9823825
13.26800 10.13327
13.26900 10.28256
13.27000 10.430250000000001
13.27100 10.5763
13.27200 10.72071
13.27300 10.86345
13.27400 11.00451
13.27500 11.14387
13.27600 11.28151
13.27700 11.41742
13.27800 11.55158
13.27900 11.68398
13.28000 11.814589999999999
13.28100 11.94341
13.28200 12.070409999999999
13.28300 12.19558
13.28400 12.31892
13.28500 12.440389999999999
13.28600 12.559989999999999
13.28700 12.677710000000001
13.28800 12.79353
13.28900 12.90743
13.29000 13.01941
13.29100 13.12945
13.29200 13.237540000000001
13.29300 13.343659999999998
13.29400 13.447809999999999
13.29500 13.54997
13.29600 13.650129999999999
13.29700 13.74828
13.29800 13.844409999999998
13.29900 13.93851
13.30000 14.03056
13.30100 14.120569999999999
13.30200 14.208509999999999
13.30300 14.29438
13.30400 14.378160000000001
13.30500 14.459859999999999
13.30600 14.539460000000002
13.30700 14.61696
13.30800 14.69233
13.30900 14.765590000000001
13.31000 14.83672
13.31100 14.9057
13.31200 14.972550000000002
13.31300 15.037239999999999
13.31400 15.099770000000001
13.31500 15.16014
13.31600 15.21834
13.31700 15.274370000000001
13.31800 15.32821
13.31900 15.37987
13.32000 15.42934
13.32100 15.476619999999999
13.32200 15.52169
13.32300 15.56457
13.32400 15.60524
13.32500 15.643699999999999
13.32600 15.679950000000002
13.32700 15.713989999999999
13.32800 15.745819999999998
13.32900 15.77542
13.33000 15.802810000000001
13.33100 15.82798
13.33200 15.85093
13.33300 15.87165
13.33400 15.89016
13.33500 15.90644
13.33600 15.920509999999998
13.33700 15.932350000000001
13.33800 15.941980000000001
13.33900 15.94939
13.34000 15.95459
13.34100 15.957569999999999
13.34200 15.958330000000002
13.34300 15.9569
13.34400 15.953249999999999
13.34500 15.9474
13.34600 15.939359999999999
13.34700 15.92911
13.34800 15.91668
13.34900 15.90206
13.35000 15.885250000000001
13.35100 15.866259999999999
13.35200 15.8451
13.35300 15.821779999999999
13.35400 15.79628
13.35500 15.768640000000001
13.35600 15.738840000000001
13.35700 15.706890000000001
13.35800 15.67281
13.35900 15.63659
13.36000 15.59825
13.36100 15.5578
13.36200 15.515229999999999
13.36300 15.470559999999999
13.36400 15.423799999999998
13.36500 15.374959999999998
13.36600 15.32404
13.36700 15.27105
13.36800 15.216009999999999
13.36900 15.15892
13.37000 15.099789999999999
13.37100 15.03863
13.37200 14.975459999999998
13.37300 14.91028
13.37400 14.843110000000001
13.37500 14.77395
13.37600 14.70283
13.37700 14.62974
13.37800 14.5547
13.37900 14.47774
13.38000 14.398839999999998
13.38100 14.318040000000002
13.38200 14.235349999999999
13.38300 14.150769999999998
13.38400 14.06432
13.38500 13.97602
13.38600 13.88588
13.38700 13.79391
13.38800 13.70013
13.38900 13.60456
13.39000 13.5072
13.39100 13.40808
13.39200 13.3072
13.39300 13.20459
13.39400 13.10026
13.39500 12.994230000000002
13.39600 12.88652
13.39700 12.77713
13.39800 12.666089999999999
13.39900 12.553410000000001
13.40000 12.439110000000001
13.40100 12.32321
13.40200 12.205720000000001
13.40300 12.08666
13.40400 11.96606
13.40500 11.843919999999999
13.40600 11.720270000000001
13.40700 11.59512
13.40800 11.468499999999999
13.40900 11.34042
13.41000 11.21089
13.41100 11.07995
13.41200 10.9476
13.41300 10.81387
13.41400 10.67878
13.41500 10.54234
13.41600 10.40458
13.41700 10.26552
13.41800 10.12517
13.41900 9.9835604
13.42000 9.8407067
13.42100 9.6966311
13.42200 9.5513545
13.42300 9.404896899999999
13.42400 9.2572801
13.42500 9.1085255
13.42600 8.9586541
13.42700 8.8076875
13.42800 8.655647199999999
13.42900 8.5025549
13.43000 8.348432899999999
13.43100 8.1933036
13.43200 8.0371886
13.43300 7.8801103
13.43400 7.7220909
13.43500 7.5631537
13.43600 7.403320100000001
13.43700 7.242614
13.43800 7.081057100000001
13.43900 6.9186725000000004
13.44000 6.7554832
13.44100 6.591512300000001
13.44200 6.4267822
13.44300 6.2613167
13.44400 6.0951382
13.44500 5.9282701
13.44600 5.7607356
13.44700 5.5925582
13.44800 5.4237608
13.44900 5.254367
13.45000 5.0843999
13.45100 4.9138833
13.45200 4.7428403
13.45300 4.5712944
13.45400 4.3992691
13.45500 4.2267881
13.45600 4.0538751
13.45700 3.8805533000000003
13.45800 3.7068468
13.45900 3.5327792
13.46000 3.3583742
13.46100 3.1836554
13.46200 3.0086469
13.46300 2.8333724
13.46400 2.6578557
13.46500 2.4821207000000003
13.46600 2.3061913
13.46700 2.1300914
13.46800 1.9538449
13.46900 1.7774756999999999
13.47000 1.6010078
13.47100 1.4244649999999999
13.47200 1.2478714
13.47300 1.0712508
13.47400 0.89462707
13.47500 0.71802409
13.47600 0.54146564
13.47700 0.36497554
13.47800 0.18857751
13.47900 0.012295258
13.48000 -0.16384758
13.48100 -0.33982745
13.48200 -0.51562083
13.48300 -0.69120424
13.48400 -0.8665543
13.48500 -1.0416478
13.48600 -1.2164615
13.48700 -1.3909723
13.48800 -1.5651571
13.48900 -1.7389929
13.49000 -1.9124569
13.49100 -2.0855262999999997
13.49200 -2.2581784000000003
13.49300 -2.4303906
13.49400 -2.6021404
13.49500 -2.7734054
13.49600 -2.9441631999999998
13.49700 -3.1143917
13.49800 -3.2840684
13.49900 -3.4531715999999997
13.50000 -3.6216792
13.50100 -3.7895694
13.50200 -3.9568204000000002
13.50300 -4.1234102
13.50400 -4.2893175
13.50500 -4.4545211
13.50600 -4.6189994
13.50700 -4.7827310999999995
13.50800 -4.945695
13.50900 -5.1078703
13.51000 -5.2692361
13.51100 -5.4297719
13.51200 -5.5894569
13.51300 -5.7482708
13.51400 -5.9061933
13.51500 -6.0632038999999995
13.51600 -6.2192827
13.51700 -6.3744105
13.51800 -6.5285668
13.51900 -6.6817321
13.52000 -6.833887099999999
13.52100 -6.985013199999999
13.52200 -7.1350902
13.52300 -7.2840996
13.52400 -7.4320234
13.52500 -7.5788423
13.52600 -7.724537700000001
13.52700 -7.8690916
13.52800 -8.0124855
13.52900 -8.1547022
13.53000 -8.295723800000001
13.53100 -8.435532499999999
13.53200 -8.574111
13.53300 -8.7114416
13.53400 -8.8475078
13.53500 -8.9822926
13.53600 -9.1157794
13.53700 -9.247952
13.53800 -9.378794599999999
13.53900 -9.5082901
13.54000 -9.6364237
13.54100 -9.7631797
13.54200 -9.8885424
13.54300 -10.012500000000001
13.54400 -10.13503
13.54500 -10.256120000000001
13.54600 -10.37576
13.54700 -10.49393
13.54800 -10.610619999999999
13.54900 -10.72582
13.55000 -10.839509999999999
13.55100 -10.95168
13.55200 -11.06231
13.55300 -11.17139
13.55400 -11.278920000000001
13.55500 -11.38487
13.55600 -11.489230000000001
13.55700 -11.591999999999999
13.55800 -11.693159999999999
13.55900 -11.7927
13.56000 -11.89061
13.56100 -11.98687
13.56200 -12.081479999999999
13.56300 -12.17443
13.56400 -12.2657
13.56500 -12.35529
13.56600 -12.44318
13.56700 -12.52937
13.56800 -12.613840000000001
13.56900 -12.696589999999999
13.57000 -12.7776
13.57100 -12.85688
13.57200 -12.934399999999998
13.57300 -13.010169999999999
13.57400 -13.08417
13.57500 -13.156390000000002
13.57600 -13.22683
13.57700 -13.295480000000001
13.57800 -13.36233
13.57900 -13.42738
13.58000 -13.49062
13.58100 -13.552040000000002
13.58200 -13.61163
13.58300 -13.669400000000001
13.58400 -13.72533
13.58500 -13.77942
13.58600 -13.831669999999999
13.58700 -13.88206
13.58800 -13.930600000000002
13.58900 -13.97728
13.59000 -14.022100000000002
13.59100 -14.065050000000001
13.59200 -14.10612
13.59300 -14.145330000000001
13.59400 -14.182649999999999
13.59500 -14.2181
13.59600 -14.251669999999999
13.59700 -14.28335
13.59800 -14.313139999999999
13.59900 -14.34104
13.60000 -14.36706
13.60100 -14.391190000000002
13.60200 -14.413419999999999
13.60300 -14.433760000000001
13.60400 -14.45221
13.60500 -14.468770000000001
13.60600 -14.48343
13.60700 -14.4962
13.60800 -14.507069999999999
13.60900 -14.51606
13.61000 -14.523150000000001
13.61100 -14.528360000000001
13.61200 -14.53168
13.61300 -14.533109999999999
13.61400 -14.53266
13.61500 -14.53032
13.61600 -14.526110000000001
13.61700 -14.52002
13.61800 -14.512059999999998
13.61900 -14.50222
13.62000 -14.490520000000002
13.62100 -14.47696
13.62200 -14.461540000000001
13.62300 -14.44426
13.62400 -14.42513
13.62500 -14.40416
13.62600 -14.381340000000002
13.62700 -14.35669
13.62800 -14.330219999999999
13.62900 -14.301910000000001
13.63000 -14.271790000000001
13.63100 -14.239859999999998
13.63200 -14.20612
13.63300 -14.170589999999999
13.63400 -14.13326
13.63500 -14.094149999999999
13.63600 -14.053260000000002
13.63700 -14.0106
13.63800 -13.96618
13.63900 -13.92001
13.64000 -13.87209
13.64100 -13.822429999999999
13.64200 -13.771040000000001
13.64300 -13.71793
13.64400 -13.663120000000001
13.64500 -13.606599999999998
13.64600 -13.54839
13.64700 -13.48849
13.64800 -13.42692
13.64900 -13.36369
13.65000 -13.29881
13.65100 -13.23228
13.65200 -13.16412
13.65300 -13.094339999999999
13.65400 -13.02295
13.65500 -12.949959999999999
13.65600 -12.875390000000001
13.65700 -12.799240000000001
13.65800 -12.72152
13.65900 -12.642249999999999
13.66000 -12.561449999999999
13.66100 -12.47912
13.66200 -12.39527
13.66300 -12.30992
13.66400 -12.223090000000001
13.66500 -12.134780000000001
13.66600 -12.045010000000001
13.66700 -11.95379
13.66800 -11.86114
13.66900 -11.76708
13.67000 -11.6716
13.67100 -11.57474
13.67200 -11.47651
13.67300 -11.37691
13.67400 -11.275970000000001
13.67500 -11.17369
13.67600 -11.07011
13.67700 -10.96522
13.67800 -10.85905
13.67900 -10.75161
13.68000 -10.64292
13.68100 -10.53299
13.68200 -10.42184
13.68300 -10.30948
13.68400 -10.19594
13.68500 -10.08123
13.68600 -9.9653609
13.68700 -9.848353999999999
13.68800 -9.7302251
13.68900 -9.6109912
13.69000 -9.4906695
13.69100 -9.369277199999999
13.69200 -9.2468306
13.69300 -9.1233477
13.69400 -8.9988463
13.69500 -8.8733435
13.69600 -8.746857199999999
13.69700 -8.6194046
13.69800 -8.4910043
13.69900 -8.3616741
13.70000 -8.231432
13.70100 -8.1002966
13.70200 -7.968285699999999
13.70300 -7.835418
13.70400 -7.701712099999999
13.70500 -7.567186700000001
13.70600 -7.431860299999999
13.70700 -7.2957516
13.70800 -7.1588799
13.70900 -7.021264
13.71000 -6.882922399999999
13.71100 -6.743874399999999
13.71200 -6.6041395000000005
13.71300 -6.463737
13.71400 -6.3226856
13.71500 -6.1810054
13.71600 -6.0387153
13.71700 -5.8958348
13.71800 -5.7523835000000005
13.71900 -5.6083813000000005
13.72000 -5.4638475
13.72100 -5.3188019
13.72200 -5.1732641
13.72300 -5.0272539
13.72400 -4.8807915
13.72500 -4.7338963
13.72600 -4.5865886
13.72700 -4.4388882999999995
13.72800 -4.2908151
13.72900 -4.1423891
13.73000 -3.9936304
13.73100 -3.8445592
13.73200 -3.6951955
13.73300 -3.5455596
13.73400 -3.3956717999999997
13.73500 -3.2455519
13.73600 -3.09522
13.73700 -2.9446965
13.73800 -2.7940014
13.73900 -2.6431551
13.74000 -2.4921775
13.74100 -2.3410887
13.74200 -2.1899087
13.74300 -2.0386577
13.74400 -1.8873556
13.74500 -1.7360223000000001
13.74600 -1.584678
13.74700 -1.4333422
13.74800 -1.282035
13.74900 -1.130776
13.75000 -0.97958492
13.75100 -0.8284813699999999
13.75200 -0.67748502
13.75300 -0.5266153299999999
13.75400 -0.37589175999999996
13.75500 -0.22533371
13.75600 -0.074960536
13.75700 0.075208483
13.75800 0.22515412
13.75900 0.37485722
13.76000 0.52429866
13.76100 0.67345933
13.76200 0.8223203
13.76300 0.9708625300000001
13.76400 1.1190670999999999
13.76500 1.2669151
13.76600 1.4143878
13.76700 1.5614663000000002
13.76800 1.708132
13.76900 1.8543663
13.77000 2.0001503
13.77100 2.1454656
13.77200 2.2902939
13.77300 2.4346167
13.77400 2.5784157
13.77500 2.7216727
13.77600 2.8643694
13.77700 3.0064877
13.77800 3.1480099999999998
13.77900 3.288918
13.78000 3.4291942
13.78100 3.568821
13.78200 3.7077811
13.78300 3.8460568
13.78400 3.983631
13.78500 4.1204865999999996
13.78600 4.2566065
13.78700 4.3919738
13.78800 4.5265723
13.78900 4.6603851
13.79000 4.7933962
13.79100 4.925588899999999
13.79200 5.056947500000001
13.79300 5.1874559
13.79400 5.3170983
13.79500 5.4458592
13.79600 5.5737231
13.79700 5.7006743
13.79800 5.8266979
13.79900 5.951779
13.80000 6.0759023
13.80100 6.1990533
13.80200 6.3212171
13.80300 6.44238
13.80400 6.5625273
13.80500 6.6816442
13.80600 6.7997172
13.80700 6.9167323000000005
13.80800 7.032676
13.80900 7.1475342
13.81000 7.2612941
13.81100 7.3739417000000005
13.81200 7.485465
13.81300 7.5958498
13.81400 7.705084199999999
13.81500 7.8131549
13.81600 7.9200498999999995
13.81700 8.0257572
13.81800 8.130264299999999
13.81900 8.2335591
13.82000 8.335629899999999
13.82100 8.4364653
13.82200 8.5360542
13.82300 8.6343855
13.82400 8.7314479
13.82500 8.8272311
13.82600 8.9217238
13.82700 9.0149164
13.82800 9.1067985
13.82900 9.197359500000001
13.83000 9.286589900000001
13.83100 9.3744807
13.83200 9.461022199999999
13.83300 9.546204699999999
13.83400 9.63002
13.83500 9.7124584
13.83600 9.793511800000001
13.83700 9.8731719
13.83800 9.9514306
13.83900 10.02828
13.84000 10.103710000000001
13.84100 10.177719999999999
13.84200 10.25029
13.84300 10.32143
13.84400 10.391110000000001
13.84500 10.45935
13.84600 10.52612
13.84700 10.59143
13.84800 10.65526
13.84900 10.71762
13.85000 10.77849
13.85100 10.837869999999999
13.85200 10.895760000000001
13.85300 10.95214
13.85400 11.00702
13.85500 11.06039
13.85600 11.11225
13.85700 11.16258
13.85800 11.21139
13.85900 11.25868
13.86000 11.30444
13.86100 11.34866
13.86200 11.39135
13.86300 11.43249
13.86400 11.472100000000001
13.86500 11.510159999999999
13.86600 11.54667
13.86700 11.58163
13.86800 11.61504
13.86900 11.6469
13.87000 11.677200000000001
13.87100 11.70595
13.87200 11.73313
13.87300 11.75877
13.87400 11.78284
13.87500 11.80535
13.87600 11.8263
13.87700 11.845690000000001
13.87800 11.86352
13.87900 11.8798
13.88000 11.89451
13.88100 11.90766
13.88200 11.91926
13.88300 11.9293
13.88400 11.93778
13.88500 11.94471
13.88600 11.95009
13.88700 11.95392
13.88800 11.9562
13.88900 11.956940000000001
13.89000 11.95613
13.89100 11.95378
13.89200 11.9499
13.89300 11.94448
13.89400 11.93753
13.89500 11.92906
13.89600 11.91906
13.89700 11.90754
13.89800 11.89451
13.89900 11.87998
13.90000 11.86393
13.90100 11.84639
13.90200 11.827350000000001
13.90300 11.80682
13.90400 11.78481
13.90500 11.76132
13.90600 11.73636
13.90700 11.70993
13.90800 11.68204
13.90900 11.652700000000001
13.91000 11.62191
13.91100 11.58969
13.91200 11.55603
13.91300 11.52094
13.91400 11.48443
13.91500 11.44652
13.91600 11.407200000000001
13.91700 11.36648
13.91800 11.324380000000001
13.91900 11.2809
13.92000 11.23604
13.92100 11.18983
13.92200 11.14226
13.92300 11.093350000000001
13.92400 11.0431
13.92500 10.991520000000001
13.92600 10.93863
13.92700 10.88443
13.92800 10.82893
13.92900 10.77214
13.93000 10.71408
13.93100 10.65475
13.93200 10.59416
13.93300 10.53233
13.93400 10.46926
13.93500 10.40496
13.93600 10.33945
13.93700 10.272739999999999
13.93800 10.20483
13.93900 10.13575
13.94000 10.06549
13.94100 9.9940836
13.94200 9.9215277
13.94300 9.8478392
13.94400 9.773029399999999
13.94500 9.697111
13.94600 9.6200958
13.94700 9.5419966
13.94800 9.462826
13.94900 9.3825966
13.95000 9.3013212
13.95100 9.2190132
13.95200 9.1356851
13.95300 9.0513505
13.95400 8.966022
13.95500 8.8797137
13.95600 8.792439100000001
13.95700 8.7042123
13.95800 8.615046
13.95900 8.524955100000001
13.96000 8.4339529
13.96100 8.342053700000001
13.96200 8.2492717
13.96300 8.1556216
13.96400 8.0611169
13.96500 7.9657732999999995
13.96600 7.8696041999999995
13.96700 7.772625199999999
13.96800 7.6748505
13.96900 7.5762957
13.97000 7.4769749999999995
13.97100 7.3769032999999995
13.97200 7.2760962
13.97300 7.1745694
13.97400 7.0723377
13.97500 6.9694161
13.97600 6.8658203
13.97700 6.7615658
13.97800 6.6566683
13.97900 6.5511428
13.98000 6.445005500000001
13.98100 6.3382722000000005
13.98200 6.2309582
13.98300 6.1230797
13.98400 6.0146526
13.98500 5.9056923
13.98600 5.7962153
13.98700 5.6862373
13.98800 5.5757742
13.98900 5.4648425
13.99000 5.3534581999999995
13.99100 5.2416373
13.99200 5.1293958
13.99300 5.0167501
13.99400 4.9037162
13.99500 4.7903106
13.99600 4.6765491
13.99700 4.5624483
13.99800 4.448024200000001
13.99900 4.3332934
14.00000 4.2182721
14.00100 4.1029762
14.00200 3.9874226
14.00300 3.8716272000000003
14.00400 3.7556063
14.00500 3.6393762000000005
14.00600 3.5229530000000002
14.00700 3.4063533
14.00800 3.2895934000000002
14.00900 3.1726893
14.01000 3.0556574
14.01100 2.938514
14.01200 2.8212752
14.01300 2.7039573
14.01400 2.5865765
14.01500 2.4691492
14.01600 2.3516915999999997
14.01700 2.2342196000000003
14.01800 2.1167496
14.01900 1.9992976999999998
14.02000 1.8818801
14.02100 1.7645129999999998
14.02200 1.6472124000000001
14.02300 1.5299943999999999
14.02400 1.4128751
14.02500 1.2958703999999999
14.02600 1.1789964
14.02700 1.0622688
14.02800 0.94570359
14.02900 0.82931658
14.03000 0.71312352
14.03100 0.59714015
14.03200 0.48138206
14.03300 0.36586481
14.03400 0.25060393
14.03500 0.13561486
14.03600 0.020912944000000003
14.03700 -0.093486562
14.03800 -0.20756847
14.03900 -0.32131767
14.04000 -0.43471912
14.04100 -0.5477579300000001
14.04200 -0.66041923
14.04300 -0.77268831
14.04400 -0.8845505300000001
14.04500 -0.99599138
14.04600 -1.1069963
14.04700 -1.217551
14.04800 -1.3276411
14.04900 -1.4372526
14.05000 -1.5463714
14.05100 -1.6549833
14.05200 -1.7630746999999998
14.05300 -1.8706316
14.05400 -1.9776406
14.05500 -2.084088
14.05600 -2.1899601
14.05700 -2.2952437
14.05800 -2.3999255
14.05900 -2.5039922
14.06000 -2.6074309
14.06100 -2.7102284
14.06200 -2.8123717999999998
14.06300 -2.9138483
14.06400 -3.0146454
14.06500 -3.1147504
14.06600 -3.2141509999999998
14.06700 -3.3128347000000002
14.06800 -3.4107894
14.06900 -3.5080027
14.07000 -3.6044631000000003
14.07100 -3.7001587000000002
14.07200 -3.7950776999999998
14.07300 -3.8892083
14.07400 -3.9825395
14.07500 -4.07506
14.07600 -4.1667588
14.07700 -4.257625
14.07800 -4.3476477
14.07900 -4.4368163
14.08000 -4.5251202
14.08100 -4.612549
14.08200 -4.6990931
14.08300 -4.7847420000000005
14.08400 -4.869486
14.08500 -4.9533155
14.08600 -5.0362207
14.08700 -5.1181924
14.08800 -5.1992215
14.08900 -5.2792985
14.09000 -5.3584147
14.09100 -5.4365616
14.09200 -5.5137303
14.09300 -5.5899121
14.09400 -5.665099199999999
14.09500 -5.7392832
14.09600 -5.8124557
14.09700 -5.8846094
14.09800 -5.955736
14.09900 -6.0258284
14.10000 -6.0948789
14.10100 -6.162880400000001
14.10200 -6.2298261
14.10300 -6.295708599999999
14.10400 -6.360521199999999
14.10500 -6.4242579
14.10600 -6.486911300000001
14.10700 -6.5484762000000005
14.10800 -6.6089459
14.10900 -6.668315099999999
14.11000 -6.7265771
14.11100 -6.783727600000001
14.11200 -6.8397604
14.11300 -6.8946704
14.11400 -6.9484532
14.11500 -7.0011035
14.11600 -7.0526168
14.11700 -7.1029887
14.11800 -7.1522146
14.11900 -7.200291
14.12000 -7.247213299999999
14.12100 -7.292978499999999
14.12200 -7.3375829
14.12300 -7.381022700000001
14.12400 -7.4232958
14.12500 -7.464398399999999
14.12600 -7.504327600000001
14.12700 -7.543081
14.12800 -7.5806558
14.12900 -7.6170504
14.13000 -7.6522619
14.13100 -7.6862887
14.13200 -7.7191285999999995
14.13300 -7.7507809
14.13400 -7.7812433
14.13500 -7.8105144
14.13600 -7.838593400000001
14.13700 -7.8654796
14.13800 -7.891172200000001
14.13900 -7.9156704
14.14000 -7.9389744
14.14100 -7.961083200000001
14.14200 -7.981997000000001
14.14300 -8.0017164
14.14400 -8.0202416
14.14500 -8.0375738
14.14600 -8.0537133
14.14700 -8.0686606
14.14800 -8.0824174
14.14900 -8.094985000000001
14.15000 -8.1063651
14.15100 -8.1165597
14.15200 -8.125570399999999
14.15300 -8.133399500000001
14.15400 -8.1400484
14.15500 -8.1455208
14.15600 -8.1498183
14.15700 -8.152944600000001
14.15800 -8.1549019
14.15900 -8.1556939
14.16000 -8.155323600000001
14.16100 -8.153794
14.16200 -8.1511088
14.16300 -8.1472717
14.16400 -8.142287300000001
14.16500 -8.1361592
14.16600 -8.1288911
14.16700 -8.120487599999999
14.16800 -8.1109531
14.16900 -8.1002921
14.17000 -8.088509
14.17100 -8.0756091
14.17200 -8.061597500000001
14.17300 -8.0464788
14.17400 -8.0302589
14.17500 -8.012943
14.17600 -7.9945371000000005
14.17700 -7.975046299999999
14.17800 -7.954477499999999
14.17900 -7.9328358
14.18000 -7.9101287000000005
14.18100 -7.8863620999999995
14.18200 -7.8615427
14.18300 -7.8356773
14.18400 -7.8087725
14.18500 -7.780835799999999
14.18600 -7.7518746
14.18700 -7.7218965
14.18800 -7.6909095
14.18900 -7.6589212
14.19000 -7.625939
14.19100 -7.5919718
14.19200 -7.5570278
14.19300 -7.5211152000000006
14.19400 -7.4842431000000005
14.19500 -7.4464194
14.19600 -7.4076533
14.19700 -7.3679537
14.19800 -7.3273294
14.19900 -7.2857901
14.20000 -7.243344899999999
14.20100 -7.2000027
14.20200 -7.155773
14.20300 -7.1106665
14.20400 -7.064691900000001
14.20500 -7.0178591
14.20600 -6.970178300000001
14.20700 -6.9216594
14.20800 -6.872312
14.20900 -6.822147200000001
14.21000 -6.7711748
14.21100 -6.719405200000001
14.21200 -6.6668487999999995
14.21300 -6.6135161
14.21400 -6.5594181
14.21500 -6.5045662
14.21600 -6.448970699999999
14.21700 -6.3926429
14.21800 -6.3355938
14.21900 -6.2778354
14.22000 -6.219378099999999
14.22100 -6.1602339
14.22200 -6.1004138999999995
14.22300 -6.0399301
14.22400 -5.9787944
14.22500 -5.9170183000000005
14.22600 -5.8546137
14.22700 -5.7915925999999995
14.22800 -5.727967199999999
14.22900 -5.6637496
14.23000 -5.5989515
14.23100 -5.5335852999999995
14.23200 -5.4676633
14.23300 -5.4011978
14.23400 -5.3342011000000005
14.23500 -5.2666854
14.23600 -5.1986635
14.23700 -5.1301476
14.23800 -5.0611503
14.23900 -4.9916841000000005
14.24000 -4.9217615
14.24100 -4.8513956
14.24200 -4.7805987000000005
14.24300 -4.7093835
14.24400 -4.637762899999999
14.24500 -4.5657497
14.24600 -4.4933569
14.24700 -4.420597099999999
14.24800 -4.3474838
14.24900 -4.2740297
14.25000 -4.200248
14.25100 -4.126152
14.25200 -4.0517546
14.25300 -3.9770693
14.25400 -3.9021093
14.25500 -3.8268879
14.25600 -3.7514187
14.25700 -3.6757149000000005
14.25800 -3.5997897
14.25900 -3.5236571000000003
14.26000 -3.4473304000000002
14.26100 -3.3708229999999997
14.26200 -3.2941483000000003
14.26300 -3.2173201
14.26400 -3.1403518999999998
14.26500 -3.063257
14.26600 -2.9860491
14.26700 -2.9087414999999996
14.26800 -2.8313477
14.26900 -2.7538810000000002
14.27000 -2.6763547
14.27100 -2.5987823
14.27200 -2.5211770000000002
14.27300 -2.443552
14.27400 -2.3659205
14.27500 -2.2882957
14.27600 -2.2106906
14.27700 -2.1331184999999997
14.27800 -2.0555923
14.27900 -1.9781249
14.28000 -1.9007294000000001
14.28100 -1.8234184
14.28200 -1.7462050999999998
14.28300 -1.6691022
14.28400 -1.5921224
14.28500 -1.5152786
14.28600 -1.4385835
14.28700 -1.3620499
14.28800 -1.2856903
14.28900 -1.2095173000000001
14.29000 -1.1335436
14.29100 -1.0577817
14.29200 -0.98224422
14.29300 -0.9069434399999999
14.29400 -0.8318917800000001
14.29500 -0.7571016899999999
14.29600 -0.68258541
14.29700 -0.60835513
14.29800 -0.53442307
14.29900 -0.46080132
14.30000 -0.3875019
14.30100 -0.31453674000000004
14.30200 -0.24191767
14.30300 -0.16965647
14.30400 -0.097764807
14.30500 -0.026254266000000002
14.30600 0.044863659
14.30700 0.11557759000000001
14.30800 0.18587621
14.30900 0.25574832999999997
14.31000 0.32518285
14.31100 0.39416878000000005
14.31200 0.46269520999999997
14.31300 0.53075138
14.31400 0.59832651
14.31500 0.66541005
14.31600 0.7319914599999999
14.31700 0.79806037
14.31800 0.8636064800000001
14.31900 0.9286195
14.32000 0.9930892800000001
14.32100 1.0570059
14.32200 1.1203593
14.32300 1.1831395999999998
14.32400 1.2453373
14.32500 1.3069425000000001
14.32600 1.3679457000000002
14.32700 1.4283374
14.32800 1.4881084
14.32900 1.5472493
14.33000 1.6057510000000002
14.33100 1.6636046000000002
14.33200 1.720801
14.33300 1.7773315
14.33400 1.8331874000000001
14.33500 1.8883603
14.33600 1.9428417
14.33700 1.9966233999999998
14.33800 2.0496971999999998
14.33900 2.1020552
14.34000 2.1536898
14.34100 2.2045931000000003
14.34200 2.2547577
14.34300 2.3041762
14.34400 2.3528416
14.34500 2.4007468
14.34600 2.4478849
14.34700 2.4942493
14.34800 2.5398334
14.34900 2.584631
14.35000 2.6286358
14.35100 2.6718417000000003
14.35200 2.7142428
14.35300 2.7558334
14.35400 2.796608
14.35500 2.836561
14.35600 2.8756871999999998
14.35700 2.9139813
14.35800 2.9514384000000002
14.35900 2.9880537
14.36000 3.0238224000000002
14.36100 3.0587399
14.36200 3.0928019
14.36300 3.1260040000000004
14.36400 3.1583421
14.36500 3.1898122
14.36600 3.2204106
14.36700 3.2501339999999996
14.36800 3.2789782000000005
14.36900 3.3069401999999997
14.37000 3.3340167
14.37100 3.3602048000000004
14.37200 3.3855014000000003
14.37300 3.4099038999999998
14.37400 3.4334093
14.37500 3.4560159
14.37600 3.4777209000000004
14.37700 3.4985222000000005
14.37800 3.5184182
14.37900 3.5374068000000003
14.38000 3.5554864
14.38100 3.5726555
14.38200 3.588913
14.38300 3.6042575
14.38400 3.6186880999999995
14.38500 3.6322039
14.38600 3.6448043
14.38700 3.6564886999999997
14.38800 3.667257
14.38900 3.6771085
14.39000 3.6860436000000005
14.39100 3.6940619
14.39200 3.7011641999999996
14.39300 3.7073504
14.39400 3.7126213
14.39500 3.7169777
14.39600 3.7204205999999997
14.39700 3.7229508
14.39800 3.7245698000000003
14.39900 3.7252788000000003
14.40000 3.7250794
14.40100 3.7239733999999998
14.40200 3.7219625
14.40300 3.7190489
14.40400 3.715235
14.40500 3.7105232000000004
14.40600 3.7049163000000003
14.40700 3.6984164
14.40800 3.6910269
14.40900 3.6827512
14.41000 3.6735922
14.41100 3.6635537000000005
14.41200 3.6526389
14.41300 3.6408521
14.41400 3.6281969
14.41500 3.6146778999999998
14.41600 3.6002989999999997
14.41700 3.5850648
14.41800 3.5689801
14.41900 3.5520498
14.42000 3.5342786
14.42100 3.5156719
14.42200 3.4962348999999997
14.42300 3.4759726
14.42400 3.4548908000000003
14.42500 3.4329947
14.42600 3.4102906
14.42700 3.3867840000000005
14.42800 3.3624809
14.42900 3.3373874
14.43000 3.3115095999999995
14.43100 3.2848541
14.43200 3.2574274
14.43300 3.2292355
14.43400 3.2002854999999997
14.43500 3.1705840999999997
14.43600 3.1401384999999995
14.43700 3.1089552
14.43800 3.0770415
14.43900 3.0444050000000002
14.44000 3.0110527
14.44100 2.9769924
14.44200 2.9422315
14.44300 2.9067779
14.44400 2.8706396
14.44500 2.8338246000000002
14.44600 2.7963411000000002
14.44700 2.7581973
14.44800 2.7194018
14.44900 2.6799630000000003
14.45000 2.6398899
14.45100 2.5991911
14.45200 2.5578756
14.45300 2.5159525
14.45400 2.4734309
14.45500 2.4303202
14.45600 2.38663
14.45700 2.3423696
14.45800 2.2975488
14.45900 2.2521773
14.46000 2.2062654
14.46100 2.1598224999999998
14.46200 2.1128590999999997
14.46300 2.0653853
14.46400 2.0174114
14.46500 1.9689476000000001
14.46600 1.9200046
14.46700 1.8705927
14.46800 1.8207228
14.46900 1.7704055
14.47000 1.7196514
14.47100 1.6684714999999999
14.47200 1.6168768
14.47300 1.5648780000000002
14.47400 1.5124866000000001
14.47500 1.4597134
14.47600 1.4065696
14.47700 1.3530665000000002
14.47800 1.2992154
14.47900 1.2450276
14.48000 1.1905146
14.48100 1.1356878000000001
14.48200 1.0805587
14.48300 1.025139
14.48400 0.9694402099999999
14.48500 0.91347415
14.48600 0.85725244
14.48700 0.80078691
14.48800 0.7440893900000001
14.48900 0.68717175
14.49000 0.63004587
14.49100 0.57272371
14.49200 0.5152172899999999
14.49300 0.45753857000000003
14.49400 0.39969967
14.49500 0.34171260999999997
14.49600 0.28358949
14.49700 0.22534241
14.49800 0.16698354
14.49900 0.10852501999999999
14.50000 0.049979024
14.50100 -0.0086422355
14.50200 -0.067326566
14.50300 -0.12606174
14.50400 -0.18483553
14.50500 -0.24363569000000002
14.50600 -0.30244996
14.50700 -0.36126608
14.50800 -0.42007173999999997
14.50900 -0.47885468
14.51000 -0.5376026
14.51100 -0.59630326
14.51200 -0.65494431
14.51300 -0.71351347
14.51400 -0.77199843
14.51500 -0.83038695
14.51600 -0.8886666999999999
14.51700 -0.94682546
14.51800 -1.0048511
14.51900 -1.0627312
14.52000 -1.1204535999999998
14.52100 -1.1780063
14.52200 -1.235377
14.52300 -1.2925536
14.52400 -1.3495241
14.52500 -1.4062765
14.52600 -1.4627987
14.52700 -1.5190787000000001
14.52800 -1.5751047
14.52900 -1.6308646999999998
14.53000 -1.6863469
14.53100 -1.7415397
14.53200 -1.7964311
14.53300 -1.8510096
14.53400 -1.9052634
14.53500 -1.959181
14.53600 -2.0127509
14.53700 -2.0659614
14.53800 -2.1188013
14.53900 -2.1712591999999997
14.54000 -2.2233237
14.54100 -2.2749834
14.54200 -2.3262272
14.54300 -2.377044
14.54400 -2.4274226
14.54500 -2.4773521
14.54600 -2.5268214
14.54700 -2.5758196
14.54800 -2.6243359
14.54900 -2.6723597000000003
14.55000 -2.7198803000000003
14.55100 -2.7668869
14.55200 -2.813369
14.55300 -2.8593164
14.55400 -2.9047186
14.55500 -2.9495655
14.55600 -2.9938467
14.55700 -3.0375523
14.55800 -3.0806725999999998
14.55900 -3.1231975
14.56000 -3.1651173
14.56100 -3.2064226000000002
14.56200 -3.2471038
14.56300 -3.2871515
14.56400 -3.3265564999999997
14.56500 -3.3653098999999997
14.56600 -3.4034025000000003
14.56700 -3.4408255999999997
14.56800 -3.4775704
14.56900 -3.5136286
14.57000 -3.5489917
14.57100 -3.583651
14.57200 -3.6175989
14.57300 -3.650827
14.57400 -3.6833275
14.57500 -3.7150923000000002
14.57600 -3.7461143000000003
14.57700 -3.7763856
14.57800 -3.8058989000000003
14.57900 -3.8346466
14.58000 -3.8626215999999998
14.58100 -3.8898170000000003
14.58200 -3.9162255999999998
14.58300 -3.9418407
14.58400 -3.9666552
14.58500 -3.9906628
14.58600 -4.0138568999999995
14.58700 -4.036231
14.58800 -4.0577787999999995
14.58900 -4.078494
14.59000 -4.098371
14.59100 -4.117403599999999
14.59200 -4.135585900000001
14.59300 -4.152912300000001
14.59400 -4.169377300000001
14.59500 -4.1849755
14.59600 -4.1997019
14.59700 -4.2135511
14.59800 -4.2265184
14.59900 -4.2385988
14.60000 -4.2497881
14.60100 -4.2600814
14.60200 -4.2694747
14.60300 -4.2779639000000005
14.60400 -4.2855453
14.60500 -4.2922147
14.60600 -4.2979687
14.60700 -4.302804200000001
14.60800 -4.306718
14.60900 -4.3097068
14.61000 -4.311768
14.61100 -4.3128986000000005
14.61200 -4.3130964
14.61300 -4.3123588
14.61400 -4.3106839
14.61500 -4.3080699
14.61600 -4.3045148
14.61700 -4.3000173
14.61800 -4.2945758000000005
14.61900 -4.288189099999999
14.62000 -4.280855900000001
14.62100 -4.2725757
14.62200 -4.2633474
14.62300 -4.253170600000001
14.62400 -4.2420447
14.62500 -4.2299695
14.62600 -4.2169452000000005
14.62700 -4.2029711999999995
14.62800 -4.1880481
14.62900 -4.172176100000001
14.63000 -4.1553561000000006
14.63100 -4.1375883
14.63200 -4.1188739000000005
14.63300 -4.0992137
14.63400 -4.0786088
14.63500 -4.0570606
14.63600 -4.0345702
14.63700 -4.0111396
14.63800 -3.9867703
14.63900 -3.9614643999999997
14.64000 -3.9352237999999997
14.64100 -3.9080508
14.64200 -3.8799479999999997
14.64300 -3.8509175
14.64400 -3.8209625
14.64500 -3.7900853999999997
14.64600 -3.7582896999999997
14.64700 -3.7255783
14.64800 -3.6919544999999996
14.64900 -3.6574222000000005
14.65000 -3.6219846
14.65100 -3.5856459
14.65200 -3.5484101999999997
14.65300 -3.5102814
14.65400 -3.4712639000000003
14.65500 -3.4313623
14.65600 -3.3905812
14.65700 -3.3489257
14.65800 -3.3064004000000002
14.65900 -3.2630108
14.66000 -3.2187622
14.66100 -3.1736605
14.66200 -3.1277109
14.66300 -3.0809196
14.66400 -3.0332925
14.66500 -2.984836
14.66600 -2.9355563
14.66700 -2.8854601
14.66800 -2.8345542000000004
14.66900 -2.7828453
14.67000 -2.7303406999999997
14.67100 -2.6770473999999997
14.67200 -2.622973
14.67300 -2.5681248
14.67400 -2.5125105
14.67500 -2.4561381
14.67600 -2.3990152
14.67700 -2.3411503
14.67800 -2.2825512999999997
14.67900 -2.2232266000000003
14.68000 -2.1631848
14.68100 -2.1024343
14.68200 -2.0409837
14.68300 -1.9788420000000002
14.68400 -1.9160179
14.68500 -1.8525207
14.68600 -1.7883593
14.68700 -1.723543
14.68800 -1.6580811
14.68900 -1.5919829
14.69000 -1.525258
14.69100 -1.4579161
14.69200 -1.389967
14.69300 -1.3214204
14.69400 -1.2522864999999999
14.69500 -1.1825752
14.69600 -1.1122967
14.69700 -1.0414613
14.69800 -0.97007956
14.69900 -0.8981619
14.70000 -0.82571907
14.70100 -0.75276173
14.70200 -0.6793008700000001
14.70300 -0.60534747
14.70400 -0.53091268
14.70500 -0.4560078
14.70600 -0.3806442
14.70700 -0.30483338
14.70800 -0.22858698000000002
14.70900 -0.15191672
14.71000 -0.074834446
14.71100 0.0026478737999999996
14.71200 0.080518186
14.71300 0.15876434
14.71400 0.23737408
14.71500 0.31633507
14.71600 0.39563491
14.71700 0.47526103
14.71800 0.55520097
14.71900 0.6354420000000001
14.72000 0.71597151
14.72100 0.7967766399999999
14.72200 0.8778447300000001
14.72300 0.9591628799999999
14.72400 1.0407180999999999
14.72500 1.1224977
14.72600 1.2044884
14.72700 1.2866775000000001
14.72800 1.3690516
14.72900 1.451598
14.73000 1.5343035
14.73100 1.6171549
14.73200 1.700139
14.73300 1.7832428
14.73400 1.8664528
14.73500 1.9497558000000001
14.73600 2.0331387999999997
14.73700 2.1165883
14.73800 2.2000908999999997
14.73900 2.2836333
14.74000 2.367202
14.74100 2.4507836000000003
14.74200 2.5343645
14.74300 2.6179316
14.74400 2.7014708
14.74500 2.7849689
14.74600 2.8684122
14.74700 2.9517872
14.74800 3.0350801
14.74900 3.1182772
14.75000 3.2013651
14.75100 3.2843299
14.75200 3.367158
14.75300 3.4498356
14.75400 3.5323489
14.75500 3.6146846000000004
14.75600 3.6968287
14.75700 3.7787676
14.75800 3.8604878
14.75900 3.9419755
14.76000 4.023217
14.76100 4.104199299999999
14.76200 4.1849084
14.76300 4.2653307
14.76400 4.3454532
14.76500 4.4252619
14.76600 4.5047440000000005
14.76700 4.5838859
14.76800 4.6626743
14.76900 4.7410958
14.77000 4.8191376
14.77100 4.8967864
14.77200 4.9740288
14.77300 5.0508521
14.77400 5.1272433
14.77500 5.2031897
14.77600 5.2786779
14.77700 5.3536952
14.77800 5.4282289
14.77900 5.5022664
14.78000 5.5757951
14.78100 5.6488021999999996
14.78200 5.7212751
14.78300 5.7932011999999995
14.78400 5.8645684
14.78500 5.9353638
14.78600 6.0055755
14.78700 6.0751911
14.78800 6.1441988
14.78900 6.2125858
14.79000 6.2803403
14.79100 6.3474506
14.79200 6.4139046
14.79300 6.479691
14.79400 6.544797099999999
14.79500 6.6092126
14.79600 6.6729248000000005
14.79700 6.7359224
14.79800 6.7981943000000005
14.79900 6.8597294
14.80000 6.9205172
14.80100 6.9805458
14.80200 7.039804800000001
14.80300 7.0982829
14.80400 7.155969700000001
14.80500 7.2128549
14.80600 7.268928
14.80700 7.3241785
14.80800 7.3785967999999995
14.80900 7.432172400000001
14.81000 7.484895699999999
14.81100 7.536757
14.81200 7.587746500000001
14.81300 7.6378547
14.81400 7.6870725
14.81500 7.7353902
14.81600 7.782799799999999
14.81700 7.829291400000001
14.81800 7.8748569
14.81900 7.9194873999999995
14.82000 7.9631746
14.82100 8.005910400000001
14.82200 8.0476865
14.82300 8.0884948
14.82400 8.1283271
14.82500 8.1671767
14.82600 8.2050346
14.82700 8.2418941
14.82800 8.2777478
14.82900 8.3125889
14.83000 8.3464101
14.83100 8.3792046
14.83200 8.4109657
14.83300 8.441686599999999
14.83400 8.4713608
14.83500 8.4999822
14.83600 8.5275441
14.83700 8.5540414
14.83800 8.5794672
14.83900 8.6038165
14.84000 8.627083200000001
14.84100 8.649262
14.84200 8.6703479
14.84300 8.690335600000001
14.84400 8.7092206
14.84500 8.7269969
14.84600 8.7436609
14.84700 8.7592073
14.84800 8.7736316
14.84900 8.7869301
14.85000 8.7990992
14.85100 8.8101342
14.85200 8.8200316
14.85300 8.8287883
14.85400 8.8364005
14.85500 8.842865399999999
14.85600 8.8481799
14.85700 8.852341800000001
14.85800 8.8553481
14.85900 8.8571966
14.86000 8.857885
14.86100 8.8574119
14.86200 8.855775000000001
14.86300 8.8529736
14.86400 8.849006099999999
14.86500 8.8438712
14.86600 8.8375688
14.86700 8.8300973
14.86800 8.821456900000001
14.86900 8.8116467
14.87000 8.800667500000001
14.87100 8.7885186
14.87200 8.775200700000001
14.87300 8.760714499999999
14.87400 8.7450609
14.87500 8.728240399999999
14.87600 8.7102547
14.87700 8.6911045
14.87800 8.6707912
14.87900 8.6493164
14.88000 8.6266816
14.88100 8.6028889
14.88200 8.5779406
14.88300 8.5518382
14.88400 8.5245848
14.88500 8.4961824
14.88600 8.466634200000001
14.88700 8.435943
14.88800 8.4041111
14.88900 8.3711416
14.89000 8.337038
14.89100 8.3018042
14.89200 8.2654431
14.89300 8.2279585
14.89400 8.1893541
14.89500 8.1496343
14.89600 8.1088029
14.89700 8.0668651
14.89800 8.0238245
14.89900 7.979686599999999
14.90000 7.934456300000001
14.90100 7.8881383
14.90200 7.8407377
14.90300 7.7922605
14.90400 7.7427126
14.90500 7.692099400000001
14.90600 7.640427399999999
14.90700 7.5877026
14.90800 7.5339317
14.90900 7.4791215
14.91000 7.423278699999999
14.91100 7.366410599999999
14.91200 7.3085241
14.91300 7.249626500000001
14.91400 7.189725299999999
14.91500 7.128828800000001
14.91600 7.066945
14.91700 7.004081500000001
14.91800 6.9402463999999995
14.91900 6.875448700000001
14.92000 6.8096966
14.92100 6.742998999999999
14.92200 6.6753648
14.92300 6.6068023
14.92400 6.5373212
14.92500 6.466931099999999
14.92600 6.395641
14.92700 6.3234604999999995
14.92800 6.250399399999999
14.92900 6.1764669
14.93000 6.1016735
14.93100 6.026028800000001
14.93200 5.9495434
14.93300 5.8722273
14.93400 5.7940911999999996
14.93500 5.7151452
14.93600 5.6354001
14.93700 5.5548672
14.93800 5.4735567
14.93900 5.39148
14.94000 5.3086478
14.94100 5.2250717
14.94200 5.1407631
14.94300 5.0557334
14.94400 4.9699944
14.94500 4.8835572
14.94600 4.7964342
14.94700 4.7086373
14.94800 4.6201784
14.94900 4.5310698
14.95000 4.4413235
14.95100 4.350952100000001
14.95200 4.2599682
14.95300 4.1683841
14.95400 4.076213
14.95500 3.9834674
14.95600 3.8901601
14.95700 3.7963044000000004
14.95800 3.701913
14.95900 3.6069997
14.96000 3.5115771
14.96100 3.4156591
14.96200 3.3192586000000004
14.96300 3.2223895000000002
14.96400 3.1250656
14.96500 3.0273002
14.96600 2.9291071
14.96700 2.8305002999999997
14.96800 2.7314935
14.96900 2.6321007
14.97000 2.5323359
14.97100 2.4322132
14.97200 2.3317467
14.97300 2.2309506
14.97400 2.129839
14.97500 2.0284262
14.97600 1.9267264999999998
14.97700 1.8247545
14.97800 1.7225243000000001
14.97900 1.6200505
14.98000 1.5173474
14.98100 1.4144297
14.98200 1.3113117
14.98300 1.2080081
14.98400 1.1045334
14.98500 1.0009023000000001
14.98600 0.89712944
14.98700 0.7932293199999999
14.98800 0.68921675
14.98900 0.58510639
14.99000 0.48091295
14.99100 0.37665116
14.99200 0.27233576
14.99300 0.16798152
14.99400 0.06360323200000001
14.99500 -0.040784315
14.99600 -0.1451663
14.99700 -0.24952791
14.99800 -0.35385426999999997
14.99900 -0.45813052
15.00000 -0.56234184
15.00100 -0.66647334
15.00200 -0.77051017
15.00300 -0.87443739
15.00400 -0.97824018
15.00500 -1.0819037
15.00600 -1.1854129999999998
15.00700 -1.2887534
15.00800 -1.3919099000000001
15.00900 -1.4948679
15.01000 -1.5976125
15.01100 -1.7001292000000001
15.01200 -1.8024031
15.01300 -1.9044196
15.01400 -2.0061642
15.01500 -2.1076223
15.01600 -2.2087796
15.01700 -2.3096215
15.01800 -2.4101337000000003
15.01900 -2.5103021
15.02000 -2.6101123999999998
15.02100 -2.7095504
15.02200 -2.8086023
15.02300 -2.907254
15.02400 -3.0054918
15.02500 -3.1033017
15.02600 -3.2006699999999997
15.02700 -3.2975834
15.02800 -3.3940282
15.02900 -3.4899909
15.03000 -3.5854582
15.03100 -3.6804166
15.03200 -3.7748531
15.03300 -3.8687546000000004
15.03400 -3.9621081
15.03500 -4.054901
15.03600 -4.1471202
15.03700 -4.2387526
15.03800 -4.3297857
15.03900 -4.4202071
15.04000 -4.5100037
15.04100 -4.5991633
15.04200 -4.6876736
15.04300 -4.7755222999999996
15.04400 -4.862697
15.04500 -4.9491856
15.04600 -5.0349757
15.04700 -5.1200558
15.04800 -5.2044135
15.04900 -5.2880373
15.05000 -5.3709153
15.05100 -5.453036
15.05200 -5.5343878
15.05300 -5.6149594
15.05400 -5.6947395
15.05500 -5.7737172
15.05600 -5.8518812
15.05700 -5.9292207999999995
15.05800 -6.0057253
15.05900 -6.0813837
15.06000 -6.156186
15.06100 -6.230121899999999
15.06200 -6.3031808
15.06300 -6.3753538
15.06400 -6.4466298
15.06500 -6.516999800000001
15.06600 -6.586454799999999
15.06700 -6.654984499999999
15.06800 -6.7225806
15.06900 -6.7892335
15.07000 -6.854934999999999
15.07100 -6.9196753
15.07200 -6.983447099999999
15.07300 -7.0462413
15.07400 -7.108049800000001
15.07500 -7.1688645
15.07600 -7.2286776999999995
15.07700 -7.2874814
15.07800 -7.3452681
15.07900 -7.4020311
15.08000 -7.4577621999999995
15.08100 -7.5124547
15.08200 -7.5661011
15.08300 -7.6186948
15.08400 -7.6702297
15.08500 -7.720698400000001
15.08600 -7.770095
15.08700 -7.8184135
15.08800 -7.865647200000001
15.08900 -7.9117909
15.09000 -7.9568386
15.09100 -8.0007851
15.09200 -8.0436245
15.09300 -8.085352199999999
15.09400 -8.125962300000001
15.09500 -8.1654511
15.09600 -8.2038134
15.09700 -8.241044
15.09800 -8.2771398
15.09900 -8.3120957
15.10000 -8.3459087
15.10100 -8.3785743
15.10200 -8.4100887
15.10300 -8.4404491
15.10400 -8.4696524
15.10500 -8.4976956
15.10600 -8.5245751
15.10700 -8.5502893
15.10800 -8.5748352
15.10900 -8.598210700000001
15.11000 -8.6204141
15.11100 -8.6414427
15.11200 -8.661295500000001
15.11300 -8.6799711
15.11400 -8.697468
15.11500 -8.7137848
15.11600 -8.7289207
15.11700 -8.7428749
15.11800 -8.7556466
15.11900 -8.767236
15.12000 -8.7776423
15.12100 -8.7868653
15.12200 -8.794906
15.12300 -8.8017642
15.12400 -8.807440099999999
15.12500 -8.8119343
15.12600 -8.8152476
15.12700 -8.8173814
15.12800 -8.8183366
15.12900 -8.8181145
15.13000 -8.8167168
15.13100 -8.8141449
15.13200 -8.8104002
15.13300 -8.8054851
15.13400 -8.7994024
15.13500 -8.7921537
15.13600 -8.783742
15.13700 -8.7741695
15.13800 -8.7634392
15.13900 -8.7515548
15.14000 -8.7385185
15.14100 -8.7243348
15.14200 -8.709006800000001
15.14300 -8.692537999999999
15.14400 -8.6749323
15.14500 -8.6561941
15.14600 -8.6363278
15.14700 -8.6153381
15.14800 -8.5932292
15.14900 -8.5700057
15.15000 -8.5456729
15.15100 -8.5202366
15.15200 -8.4937014
15.15300 -8.466073100000001
15.15400 -8.437357800000001
15.15500 -8.4075607
15.15600 -8.3766885
15.15700 -8.3447471
15.15800 -8.3117433
15.15900 -8.2776837
15.16000 -8.242575800000001
15.16100 -8.2064256
15.16200 -8.169240499999999
15.16300 -8.1310287
15.16400 -8.0917969
15.16500 -8.0515526
15.16600 -8.010304
15.16700 -7.968059199999999
15.16800 -7.9248264
15.16900 -7.8806132
15.17000 -7.8354284
15.17100 -7.789281000000001
15.17200 -7.742179200000001
15.17300 -7.6941318999999995
15.17400 -7.645148
15.17500 -7.5952359
15.17600 -7.5444058
15.17700 -7.4926659
15.17800 -7.4400261
15.17900 -7.386495899999999
15.18000 -7.3320843
15.18100 -7.2768018
15.18200 -7.2206572
15.18300 -7.163660199999999
15.18400 -7.105821399999999
15.18500 -7.0471503
15.18600 -6.9876574
15.18700 -6.9273524
15.18800 -6.866246500000001
15.18900 -6.804349299999999
15.19000 -6.7416713
15.19100 -6.6782229
15.19200 -6.614015299999999
15.19300 -6.5490589
15.19400 -6.483364099999999
15.19500 -6.4169429000000004
15.19600 -6.349805699999999
15.19700 -6.281964499999999
15.19800 -6.2134298999999995
15.19900 -6.1442137
15.20000 -6.0743276
15.20100 -6.0037833
15.20200 -5.932593
15.20300 -5.8607683
15.20400 -5.7883218
15.20500 -5.715265499999999
15.20600 -5.641612
15.20700 -5.5673737
15.20800 -5.4925635
15.20900 -5.417193800000001
15.21000 -5.341277600000001
15.21100 -5.264828
15.21200 -5.187857500000001
15.21300 -5.1103793
15.21400 -5.0324067
15.21500 -4.9539529
15.21600 -4.8750311
15.21700 -4.7956545
15.21800 -4.7158364
15.21900 -4.6355899
15.22000 -4.5549288
15.22100 -4.4738660999999995
15.22200 -4.3924153
15.22300 -4.3105896999999995
15.22400 -4.2284027
15.22500 -4.1458677999999995
15.22600 -4.0629983
15.22700 -3.9798077000000003
15.22800 -3.8963091
15.22900 -3.8125161
15.23000 -3.7284422999999998
15.23100 -3.6441006
15.23200 -3.5595047999999996
15.23300 -3.4746680000000003
15.23400 -3.3896040000000003
15.23500 -3.3043261999999998
15.23600 -3.2188475000000003
15.23700 -3.1331819
15.23800 -3.0473426000000003
15.23900 -2.9613432
15.24000 -2.8751971000000003
15.24100 -2.7889179
15.24200 -2.7025189000000003
15.24300 -2.6160138
15.24400 -2.5294159
15.24500 -2.4427388000000003
15.24600 -2.355996
15.24700 -2.269201
15.24800 -2.1823674
15.24900 -2.0955088
15.25000 -2.0086385
15.25100 -1.9217701999999999
15.25200 -1.8349173
15.25300 -1.7480932
15.25400 -1.6613116
15.25500 -1.574586
15.25600 -1.4879295000000001
15.25700 -1.4013556
15.25800 -1.3148776
15.25900 -1.2285089
15.26000 -1.1422628000000001
15.26100 -1.0561522
15.26200 -0.97019048
15.26300 -0.8843907200000001
15.26400 -0.79876585
15.26500 -0.71332883
15.26600 -0.6280926099999999
15.26700 -0.54306998
15.26800 -0.45827371000000006
15.26900 -0.37371651
15.27000 -0.28941103
15.27100 -0.20536985
15.27200 -0.12160547000000001
15.27300 -0.038130311
15.27400 0.045043242000000004
15.27500 0.12790289000000002
15.27600 0.21043641000000002
15.27700 0.29263163000000003
15.27800 0.3744765
15.27900 0.45595895
15.28000 0.53706714
15.28100 0.61778915
15.28200 0.6981132600000001
15.28300 0.77802781
15.28400 0.85752122
15.28500 0.93658203
15.28600 1.0151988
15.28700 1.0933603
15.28800 1.1710554
15.28900 1.248273
15.29000 1.325002
15.29100 1.4012318
15.29200 1.4769515
15.29300 1.5521505999999998
15.29400 1.6268184
15.29500 1.7009448
15.29600 1.7745193
15.29700 1.8475318
15.29800 1.9199725
15.29900 1.9918313
15.30000 2.0630984000000003
15.30100 2.1337641
15.30200 2.2038189999999998
15.30300 2.2732533999999998
15.30400 2.3420582
15.30500 2.4102243
15.30600 2.4777424999999997
15.30700 2.5446041
15.30800 2.6108
15.30900 2.6763219
15.31000 2.7411611999999996
15.31100 2.8053094
15.31200 2.8687583
15.31300 2.9314999
15.31400 2.9935261
15.31500 3.0548291
15.31600 3.1154014
15.31700 3.1752355000000003
15.31800 3.2343239
15.31900 3.2926592999999995
15.32000 3.3502344
15.32100 3.4070428
15.32200 3.4630775000000003
15.32300 3.5183318
15.32400 3.5727993
15.32500 3.6264735999999997
15.32600 3.6793489
15.32700 3.7314187999999997
15.32800 3.7826777
15.32900 3.8331199000000002
15.33000 3.8827401
15.33100 3.9315324
15.33200 3.9794922
15.33300 4.0266141
15.33400 4.0728934
15.33500 4.118325199999999
15.33600 4.162905
15.33700 4.2066284000000005
15.33800 4.2494908
15.33900 4.2914886
15.34000 4.3326173
15.34100 4.3728732
15.34200 4.4122528
15.34300 4.4507525999999995
15.34400 4.4883687
15.34500 4.5250982
15.34600 4.5609377
15.34700 4.5958843
15.34800 4.6299353000000005
15.34900 4.6630878000000004
15.35000 4.6953395
15.35100 4.7266878
15.35200 4.7571305
15.35300 4.7866654
15.35400 4.8152909
15.35500 4.8430052
15.35600 4.8698068
15.35700 4.895694600000001
15.35800 4.920667
15.35900 4.9447235
15.36000 4.9678631
15.36100 4.9900856000000005
15.36200 5.0113901
15.36300 5.0317772
15.36400 5.0512463
15.36500 5.069797899999999
15.36600 5.0874323
15.36700 5.104150300000001
15.36800 5.1199526
15.36900 5.1348403000000005
15.37000 5.1488146
15.37100 5.1618766
15.37200 5.1740281
15.37300 5.1852707
15.37400 5.1956061
15.37500 5.205036300000001
15.37600 5.2135635
15.37700 5.2211899
15.37800 5.2279182
15.37900 5.2337505
15.38000 5.2386899
15.38100 5.2427389
15.38200 5.2459009000000005
15.38300 5.2481785
15.38400 5.2495755
15.38500 5.2500948
15.38600 5.2497398
15.38700 5.2485142
15.38800 5.2464221
15.38900 5.243466799999999
15.39000 5.2396525
15.39100 5.2349832
15.39200 5.2294634
15.39300 5.223097699999999
15.39400 5.21589
15.39500 5.2078451999999995
15.39600 5.1989682
15.39700 5.1892642
15.39800 5.178738
15.39900 5.1673949
15.40000 5.1552404
15.40100 5.1422801
15.40200 5.1285196
15.40300 5.1139649
15.40400 5.0986218999999995
15.40500 5.0824966
15.40600 5.0655957
15.40700 5.0479256
15.40800 5.0294928
15.40900 5.0103042
15.41000 4.990366799999999
15.41100 4.9696874
15.41200 4.9482733
15.41300 4.926132
15.41400 4.9032707
15.41500 4.879697
15.41600 4.8554186
15.41700 4.8304431
15.41800 4.8047788
15.41900 4.7784336
15.42000 4.751415199999999
15.42100 4.7237318
15.42200 4.695392
15.42300 4.6664041
15.42400 4.6367764
15.42500 4.6065178
15.42600 4.5756366
15.42700 4.5441419
15.42800 4.5120422
15.42900 4.4793464
15.43000 4.4460636
15.43100 4.4122029
15.43200 4.3777738
15.43300 4.3427851
15.43400 4.3072462
15.43500 4.2711668000000005
15.43600 4.2345565
15.43700 4.1974247
15.43800 4.159781
15.43900 4.1216355
15.44000 4.0829979000000005
15.44100 4.0438779
15.44200 4.0042855
15.44300 3.9642312
15.44400 3.9237246000000003
15.44500 3.8827762000000003
15.44600 3.8413964000000003
15.44700 3.7995953
15.44800 3.7573833
15.44900 3.7147708
15.45000 3.6717683
15.45100 3.6283862
15.45200 3.5846349
15.45300 3.5405256000000005
15.45400 3.4960683
15.45500 3.4512742999999997
15.45600 3.406154
15.45700 3.3607181
15.45800 3.3149775
15.45900 3.2689434000000004
15.46000 3.2226261
15.46100 3.1760368
15.46200 3.1291865000000003
15.46300 3.0820861
15.46400 3.0347467999999997
15.46500 2.9871793
15.46600 2.9393949
15.46700 2.8914046
15.46800 2.8432194
15.46900 2.7948504
15.47000 2.7463088
15.47100 2.6976056
15.47200 2.648752
15.47300 2.599759
15.47400 2.5506379
15.47500 2.5013996
15.47600 2.4520556
15.47700 2.4026164999999997
15.47800 2.3530936
15.47900 2.3034981
15.48000 2.2538408999999997
15.48100 2.204133
15.48200 2.1543855
15.48300 2.1046093
15.48400 2.0548154
15.48500 2.0050146
15.48600 1.9552178999999998
15.48700 1.9054359
15.48800 1.8556796
15.48900 1.8059598
15.49000 1.7562874
15.49100 1.7066726
15.49200 1.6571267
15.49300 1.6076598000000002
15.49400 1.5582827000000001
15.49500 1.5090059
15.49600 1.45984
15.49700 1.4107955
15.49800 1.3618827
15.49900 1.3131121000000001
15.50000 1.2644941
15.50100 1.2160391
15.50200 1.1677573
15.50300 1.1196589
15.50400 1.0717544
15.50500 1.0240536999999998
15.50600 0.97656716
15.50700 0.92930468
15.50800 0.8822764300000001
15.50900 0.83549228
15.51000 0.7889621899999999
15.51100 0.74269595
15.51200 0.69670333
15.51300 0.65099397
15.51400 0.6055775099999999
15.51500 0.56046336
15.51600 0.51566097
15.51700 0.47117961
15.51800 0.42702844
15.51900 0.38321652
15.52000 0.33975281
15.52100 0.29664617
15.52200 0.25390531
15.52300 0.21153882
15.52400 0.16955518
15.52500 0.12796277
15.52600 0.086769817
15.52700 0.045984451
15.52800 0.005614671999999999
15.52900 -0.034331629
15.53000 -0.073846674
15.53100 -0.11292279999999999
15.53200 -0.15155247000000002
15.53300 -0.18972822
15.53400 -0.22744273
15.53500 -0.26468877
15.53600 -0.3014592
15.53700 -0.337747
15.53800 -0.37354524
15.53900 -0.40884712
15.54000 -0.44364589
15.54100 -0.477935
15.54200 -0.51170788
15.54300 -0.5449581400000001
15.54400 -0.57767946
15.54500 -0.60986564
15.54600 -0.64151064
15.54700 -0.67260843
15.54800 -0.7031532
15.54900 -0.73313918
15.55000 -0.7625607799999999
15.55100 -0.7914125
15.55200 -0.81968894
15.55300 -0.84738499
15.55400 -0.8744954100000001
15.55500 -0.90101538
15.55600 -0.92694005
15.55700 -0.9522647599999999
15.55800 -0.97698504
15.55900 -1.0010964
15.56000 -1.0245948
15.56100 -1.0474761000000001
15.56200 -1.0697365
15.56300 -1.0913720999999998
15.56400 -1.1123795
15.56500 -1.1327551999999999
15.56600 -1.1524959
15.56700 -1.1715984000000002
15.56800 -1.1900599
15.56900 -1.2078776
15.57000 -1.2250488
15.57100 -1.2415709000000001
15.57200 -1.2574418
15.57300 -1.272659
15.57400 -1.2872207
15.57500 -1.3011249
15.57600 -1.3143699
15.57700 -1.326954
15.57800 -1.3388758
15.57900 -1.3501338999999999
15.58000 -1.3607271
15.58100 -1.3706545
15.58200 -1.3799152000000001
15.58300 -1.3885085
15.58400 -1.3964334999999999
15.58500 -1.4036901
15.58600 -1.4102778999999999
15.58700 -1.4161969
15.58800 -1.4214469
15.58900 -1.4260282000000002
15.59000 -1.4299410000000001
15.59100 -1.433186
15.59200 -1.4357636
15.59300 -1.4376746
15.59400 -1.43892
15.59500 -1.4395008
15.59600 -1.4394183
15.59700 -1.4386737
15.59800 -1.4372686000000001
15.59900 -1.4352046
15.60000 -1.4324836
15.60100 -1.4291072999999999
15.60200 -1.4250779999999998
15.60300 -1.4203976
15.60400 -1.4150687
15.60500 -1.4090936
15.60600 -1.4024748999999999
15.60700 -1.3952156
15.60800 -1.3873183
15.60900 -1.3787862
15.61000 -1.3696223
15.61100 -1.3598301
15.61200 -1.349413
15.61300 -1.3383746
15.61400 -1.3267186
15.61500 -1.314449
15.61600 -1.3015698
15.61700 -1.2880851
15.61800 -1.2739994
15.61900 -1.2593171
15.62000 -1.2440428
15.62100 -1.2281815
15.62200 -1.2117379
15.62300 -1.1947174
15.62400 -1.177125
15.62500 -1.1589661
15.62600 -1.1402463999999999
15.62700 -1.1209712
15.62800 -1.1011465999999999
15.62900 -1.0807785
15.63000 -1.0598728
15.63100 -1.0384358
15.63200 -1.0164736
15.63300 -0.99399276
15.63400 -0.97099971
15.63500 -0.9475011400000001
15.63600 -0.92350366
15.63700 -0.89901406
15.63800 -0.8740393399999999
15.63900 -0.8485863899999999
15.64000 -0.8226623799999999
15.64100 -0.79627438
15.64200 -0.76942975
15.64300 -0.74213576
15.64400 -0.7143998500000001
15.64500 -0.68622953
15.64600 -0.65763234
15.64700 -0.62861601
15.64800 -0.5991883100000001
15.64900 -0.5693571199999999
15.65000 -0.53913034
15.65100 -0.50851605
15.65200 -0.47752243000000005
15.65300 -0.44615772
15.65400 -0.41443026
15.65500 -0.38234851999999997
15.65600 -0.34992108
15.65700 -0.31715662
15.65800 -0.28406389
15.65900 -0.25065180000000004
15.66000 -0.21692936
15.66100 -0.18290564
15.66200 -0.14858985
15.66300 -0.11399126000000001
15.66400 -0.07911927
15.66500 -0.043983321
15.66600 -0.0085929561
15.66700 0.027042210999999997
15.66800 0.062912499
15.66900 0.099008169
15.67000 0.13531943999999999
15.67100 0.17183643999999998
15.67200 0.20854929
15.67300 0.24544809
15.67400 0.28252283
15.67500 0.31976355
15.67600 0.35716023
15.67700 0.3947028
15.67800 0.43238122
15.67900 0.47018536999999994
15.68000 0.5081052
15.68100 0.54613058
15.68200 0.58425134
15.68300 0.62245736
15.68400 0.66073844
15.68500 0.69908439
15.68600 0.73748501
15.68700 0.77593005
15.68800 0.81440927
15.68900 0.85291229
15.69000 0.89142891
15.69100 0.92994878
15.69200 0.96846148
15.69300 1.0069567
15.69400 1.0454239
15.69500 1.0838527
15.69600 1.1222326
15.69700 1.1605532
15.69800 1.1988039000000001
15.69900 1.2369743
15.70000 1.2750536
15.70100 1.3130315
15.70200 1.3508973
15.70300 1.3886405
15.70400 1.4262506
15.70500 1.463717
15.70600 1.5010293
15.70700 1.5381768
15.70800 1.5751494000000001
15.70900 1.6119365
15.71000 1.6485276
15.71100 1.6849123000000001
15.71200 1.7210805999999998
15.71300 1.757022
15.71400 1.7927265000000001
15.71500 1.828184
15.71600 1.8633842
15.71700 1.8983172
15.71800 1.932973
15.71900 1.9673416
15.72000 2.0014133
15.72100 2.0351782
15.72200 2.0686264999999997
15.72300 2.1017485999999996
15.72400 2.1345347
15.72500 2.1669753
15.72600 2.1990607
15.72700 2.2307813
15.72800 2.262128
15.72900 2.2930909
15.73000 2.323661
15.73100 2.3538288
15.73200 2.3835849
15.73300 2.4129201
15.73400 2.4418253
15.73500 2.4702914
15.73600 2.4983093000000003
15.73700 2.5258699
15.73800 2.5529644
15.73900 2.5795838
15.74000 2.6057194999999997
15.74100 2.6313629
15.74200 2.6565053
15.74300 2.6811382000000004
15.74400 2.7052531
15.74500 2.728842
15.74600 2.7518965
15.74700 2.7744086
15.74800 2.7963703
15.74900 2.8177738
15.75000 2.8386112000000003
15.75100 2.8588751
15.75200 2.8785578999999997
15.75300 2.8976522
15.75400 2.9161506999999998
15.75500 2.9340463
15.75600 2.9513318
15.75700 2.9680002
15.75800 2.9840449000000002
15.75900 2.9994590000000003
15.76000 3.0142359
15.76100 3.0283691
15.76200 3.0418521
15.76300 3.0546786
15.76400 3.0668424
15.76500 3.0783376000000002
15.76600 3.0891581
15.76700 3.0992979
15.76800 3.1087515999999997
15.76900 3.1175133
15.77000 3.1255778
15.77100 3.1329393
15.77200 3.1395931000000004
15.77300 3.1455338
15.77400 3.1507567
15.77500 3.1552568
15.77600 3.1590298000000003
15.77700 3.1620706999999997
15.77800 3.1643756
15.77900 3.1659406
15.78000 3.1667612
15.78100 3.1668339
15.78200 3.1661551
15.78300 3.1647213
15.78400 3.1625293
15.78500 3.1595759
15.78600 3.1558581
15.78700 3.1513728
15.78800 3.1461178999999997
15.78900 3.1400908
15.79000 3.1332888000000003
15.79100 3.12571
15.79200 3.1173522
15.79300 3.1082133
15.79400 3.0982917
15.79500 3.0875856
15.79600 3.0760935
15.79700 3.0638140000000003
15.79800 3.0507457000000002
15.79900 3.0368872000000002
15.80000 3.0222377000000002
15.80100 3.006796
15.80200 2.9905614000000003
15.80300 2.973533
15.80400 2.9557103000000002
15.80500 2.9370928000000003
15.80600 2.9176800999999997
15.80700 2.8974721
15.80800 2.8764687
15.80900 2.85467
15.81000 2.8320761
15.81100 2.8086876
15.81200 2.7845051
15.81300 2.7595293
15.81400 2.7337613
15.81500 2.7072019999999997
15.81600 2.679853
15.81700 2.6517157
15.81800 2.6227918999999997
15.81900 2.5930837
15.82000 2.5625929
15.82100 2.5313219
15.82200 2.4992732
15.82300 2.4664497
15.82400 2.4328540999999997
15.82500 2.3984896
15.82600 2.3633594
15.82700 2.3274668
15.82800 2.2908153
15.82900 2.2534089
15.83000 2.2152513
15.83100 2.1763466
15.83200 2.1366989
15.83300 2.0963127000000004
15.83400 2.0551922
15.83500 2.0133421
15.83600 1.970767
15.83700 1.9274717000000001
15.83800 1.8834611
15.83900 1.8387404999999999
15.84000 1.7933149
15.84100 1.7471895000000002
15.84200 1.7003698
15.84300 1.6528614000000001
15.84400 1.6046699000000002
15.84500 1.5558011
15.84600 1.506261
15.84700 1.4560555
15.84800 1.405191
15.84900 1.3536739
15.85000 1.3015106
15.85100 1.2487079
15.85200 1.1952724
15.85300 1.1412113
15.85400 1.0865316
15.85500 1.0312405
15.85600 0.97534563
15.85700 0.9188544
15.85800 0.86177457
15.85900 0.80411406
15.86000 0.7458807399999999
15.86100 0.68708281
15.86200 0.62772846
15.86300 0.56782612
15.86400 0.5073842599999999
15.86500 0.44641146000000004
15.86600 0.38491646
15.86700 0.32290807
15.86800 0.26039521
15.86900 0.1973869
15.87000 0.13389228
15.87100 0.069920532
15.87200 0.0054809705
15.87300 -0.059417007
15.87400 -0.12476393
15.87500 -0.19055022
15.87600 -0.25676619
15.87700 -0.32340209000000003
15.87800 -0.39044805
15.87900 -0.45789409999999997
15.88000 -0.5257302
15.88100 -0.59394618
15.88200 -0.66253175
15.88300 -0.73147658
15.88400 -0.8007701500000001
15.88500 -0.87040188
15.88600 -0.94036097
15.88700 -1.0106366
15.88800 -1.0812179
15.88900 -1.1520939
15.89000 -1.2232533
15.89100 -1.2946849
15.89200 -1.3663773000000001
15.89300 -1.4383192
15.89400 -1.510499
15.89500 -1.5829049000000002
15.89600 -1.6555252999999999
15.89700 -1.7283486000000001
15.89800 -1.8013628
15.89900 -1.8745560000000001
15.90000 -1.9479163000000002
15.90100 -2.0214316
15.90200 -2.0950899
15.90300 -2.1688791
15.90400 -2.2427872
15.90500 -2.316802
15.90600 -2.3909114
15.90700 -2.4651032
15.90800 -2.5393651999999998
15.90900 -2.6136853
15.91000 -2.6880512
15.91100 -2.7624508
15.91200 -2.8368719000000002
15.91300 -2.9113021
15.91400 -2.9857291
15.91500 -3.0601408
15.91600 -3.1345248
15.91700 -3.2088690000000004
15.91800 -3.2831606
15.91900 -3.3573877000000003
15.92000 -3.4315377000000002
15.92100 -3.505598
15.92200 -3.5795562000000003
15.92300 -3.6533999999999995
15.92400 -3.7271168
15.92500 -3.8006943
15.92600 -3.8741194
15.92700 -3.9473797999999998
15.92800 -4.0204629
15.92900 -4.0933561
15.93000 -4.1660468999999996
15.93100 -4.2385228
15.93200 -4.3107707
15.93300 -4.3827783
15.93400 -4.4545334
15.93500 -4.5260228
15.93600 -4.5972344
15.93700 -4.6681557
15.93800 -4.7387742
15.93900 -4.8090775
15.94000 -4.8790533
15.94100 -4.948689399999999
15.94200 -5.0179731
15.94300 -5.0868928
15.94400 -5.1554359000000005
15.94500 -5.2235905
15.94600 -5.2913446
15.94700 -5.3586863
15.94800 -5.425603300000001
15.94900 -5.4920841
15.95000 -5.5581167
15.95100 -5.623689300000001
15.95200 -5.6887899
15.95300 -5.7534069
15.95400 -5.8175284000000005
15.95500 -5.881143
15.95600 -5.9442386
15.95700 -6.0068037
15.95800 -6.0688268
15.95900 -6.1302967
15.96000 -6.1912015
15.96100 -6.2515296
15.96200 -6.3112698
15.96300 -6.3704103
15.96400 -6.4289398
15.96500 -6.4868473
15.96600 -6.544122099999999
15.96700 -6.6007525
15.96800 -6.6567272
15.96900 -6.712035800000001
15.97000 -6.7666672
15.97100 -6.8206109
15.97200 -6.873855700000001
15.97300 -6.926392000000001
15.97400 -6.9782093000000005
15.97500 -7.029297199999999
15.97600 -7.079646
15.97700 -7.129245300000001
15.97800 -7.1780853
15.97900 -7.226157199999999
15.98000 -7.2734512
15.98100 -7.319958499999999
15.98200 -7.3656692999999995
15.98300 -7.4105747
15.98400 -7.4546665
15.98500 -7.497935699999999
15.98600 -7.5403735
15.98700 -7.5819723
15.98800 -7.6227233000000005
15.98900 -7.6626182
15.99000 -7.7016495
15.99100 -7.7398092
15.99200 -7.7770889
15.99300 -7.8134812
15.99400 -7.8489788
15.99500 -7.8835741
15.99600 -7.9172589
15.99700 -7.9500265
15.99800 -7.9818696
15.99900 -8.0127813
16.00000 -8.042754200000001
16.00100 -8.0717809
16.00200 -8.0998555
16.00300 -8.1269704
16.00400 -8.1531197
16.00500 -8.1782959
16.00600 -8.2024932
16.00700 -8.2257055
16.00800 -8.2479268
16.00900 -8.2691506
16.01000 -8.289371399999999
16.01100 -8.3085835
16.01200 -8.3267815
16.01300 -8.3439603
16.01400 -8.3601139
16.01500 -8.3752379
16.01600 -8.3893277
16.01700 -8.4023789
16.01800 -8.4143862
16.01900 -8.425346000000001
16.02000 -8.4352538
16.02100 -8.4441066
16.02200 -8.451899899999999
16.02300 -8.4586307
16.02400 -8.464295400000001
16.02500 -8.4688909
16.02600 -8.4724143
16.02700 -8.4748626
16.02800 -8.4762335
16.02900 -8.4765241
16.03000 -8.475732800000001
16.03100 -8.4738575
16.03200 -8.4708959
16.03300 -8.4668472
16.03400 -8.4617093
16.03500 -8.4554806
16.03600 -8.4481604
16.03700 -8.4397472
16.03800 -8.4302403
16.03900 -8.4196396
16.04000 -8.4079437
16.04100 -8.395153299999999
16.04200 -8.381267600000001
16.04300 -8.366286800000001
16.04400 -8.3502106
16.04500 -8.3330408
16.04600 -8.3147764
16.04700 -8.2954191
16.04800 -8.2749695
16.04900 -8.2534291
16.05000 -8.230799399999999
16.05100 -8.2070813
16.05200 -8.1822768
16.05300 -8.1563875
16.05400 -8.1294149
16.05500 -8.101362
16.05600 -8.0722302
16.05700 -8.0420226
16.05800 -8.0107421
16.05900 -7.9783909
16.06000 -7.9449721
16.06100 -7.9104885
16.06200 -7.8749441000000004
16.06300 -7.8383416
16.06400 -7.8006841
16.06500 -7.761976099999999
16.06600 -7.7222213
16.06700 -7.6814227
16.06800 -7.6395854
16.06900 -7.5967126
16.07000 -7.552809300000001
16.07100 -7.50788
16.07200 -7.4619293
16.07300 -7.414962399999999
16.07400 -7.3669836
16.07500 -7.317999
16.07600 -7.2680138
16.07700 -7.2170332
16.07800 -7.1650632000000005
16.07900 -7.1121089
16.08000 -7.0581779
16.08100 -7.0032753
16.08200 -6.9474086
16.08300 -6.8905838
16.08400 -6.8328083
16.08500 -6.7740887
16.08600 -6.714432700000001
16.08700 -6.6538468
16.08800 -6.5923393
16.08900 -6.529918299999999
16.09000 -6.4665914
16.09100 -6.402366600000001
16.09200 -6.3372523
16.09300 -6.2712565
16.09400 -6.2043887
16.09500 -6.136656599999999
16.09600 -6.0680695
16.09700 -5.998636
16.09800 -5.9283655
16.09900 -5.8572669
16.10000 -5.785349399999999
16.10100 -5.7126228
16.10200 -5.639095999999999
16.10300 -5.564779000000001
16.10400 -5.4896813
16.10500 -5.4138128
16.10600 -5.3371835999999995
16.10700 -5.259803300000001
16.10800 -5.1816821
16.10900 -5.102830399999999
16.11000 -5.0232586
16.11100 -4.9429767
16.11200 -4.8619956
16.11300 -4.780326
16.11400 -4.6979785000000005
16.11500 -4.6149641
16.11600 -4.5312941
16.11700 -4.4469792
16.11800 -4.3620311
16.11900 -4.276460800000001
16.12000 -4.1902803
16.12100 -4.1035011
16.12200 -4.0161349
16.12300 -3.9281933999999996
16.12400 -3.8396891
16.12500 -3.7506334000000003
16.12600 -3.6610391
16.12700 -3.5709183999999996
16.12800 -3.4802834999999996
16.12900 -3.3891473
16.13000 -3.2975219
16.13100 -3.2054200999999996
16.13200 -3.1128546
16.13300 -3.0198382
16.13400 -2.9263835
16.13500 -2.8325036000000003
16.13600 -2.7382113
16.13700 -2.6435196000000003
16.13800 -2.5484415
16.13900 -2.4529899
16.14000 -2.357178
16.14100 -2.2610189
16.14200 -2.1645257
16.14300 -2.0677118
16.14400 -1.9705901000000001
16.14500 -1.8731741
16.14600 -1.7754773000000001
16.14700 -1.6775129
16.14800 -1.5792944
16.14900 -1.4808352
16.15000 -1.3821491
16.15100 -1.2832495
16.15200 -1.1841502
16.15300 -1.0848649
16.15400 -0.9854073600000001
16.15500 -0.8857914200000001
16.15600 -0.7860310400000001
16.15700 -0.6861401300000001
16.15800 -0.58613266
16.15900 -0.4860227
16.16000 -0.38582431
16.16100 -0.28555158
16.16200 -0.18521863
16.16300 -0.084839598
16.16400 0.01557136
16.16500 0.11600007
16.16600 0.21643236
16.16700 0.31685405
16.16800 0.417251
16.16900 0.51760906
16.17000 0.6179140900000001
16.17100 0.71815201
16.17200 0.81830872
16.17300 0.91837021
16.17400 1.0183224
16.17500 1.1181515
16.17600 1.2178434
16.17700 1.3173842999999998
16.17800 1.4167602
16.17900 1.5159575
16.18000 1.6149622999999997
16.18100 1.7137609000000003
16.18200 1.8123398
16.18300 1.9106850000000002
16.18400 2.0087833
16.18500 2.1066209
16.18600 2.2041844
16.18700 2.3014603
16.18800 2.3984354
16.18900 2.4950961
16.19000 2.5914293
16.19100 2.6874214
16.19200 2.7830595
16.19300 2.8783304999999997
16.19400 2.9732209
16.19500 3.0677179
16.19600 3.1618085
16.19700 3.2554793999999996
16.19800 3.3487181999999995
16.19900 3.4415118000000002
16.20000 3.5338473
16.20100 3.6257122
16.20200 3.7170939
16.20300 3.8079794
16.20400 3.8983569000000005
16.20500 3.9882135
16.20600 4.0775369999999995
16.20700 4.1663151
16.20800 4.2545356
16.20900 4.3421864999999995
16.21000 4.4292554
16.21100 4.515731
16.21200 4.6016011
16.21300 4.686854
16.21400 4.7714780999999995
16.21500 4.8554618000000005
16.21600 4.9387936
16.21700 5.0214622
16.21800 5.1034562
16.21900 5.1847644
16.22000 5.265376
16.22100 5.3452794
16.22200 5.424464100000001
16.22300 5.5029195
16.22400 5.5806346
16.22500 5.6575987
16.22600 5.7338018
16.22700 5.809233300000001
16.22800 5.8838833
16.22900 5.9577413
16.23000 6.0307976
16.23100 6.1030425
16.23200 6.1744664
16.23300 6.2450599
16.23400 6.314813299999999
16.23500 6.383718600000001
16.23600 6.451765399999999
16.23700 6.518945800000001
16.23800 6.585250800000001
16.23900 6.6506721
16.24000 6.7152008
16.24100 6.7788295
16.24200 6.841550000000001
16.24300 6.9033541000000005
16.24400 6.964234299999999
16.24500 7.0241831
16.24600 7.0831932
16.24700 7.1412571
16.24800 7.198367999999999
16.24900 7.2545186
16.25000 7.309702799999999
16.25100 7.3639132
16.25200 7.417143900000001
16.25300 7.469388100000001
16.25400 7.5206392
16.25500 7.570891100000001
16.25600 7.620138699999999
16.25700 7.6683752
16.25800 7.7155948
16.25900 7.761792100000001
16.26000 7.806962
16.26100 7.851098500000001
16.26200 7.8941970999999995
16.26300 7.9362519
16.26400 7.977258399999999
16.26500 8.0172122
16.26600 8.056107899999999
16.26700 8.0939412
16.26800 8.130707600000001
16.26900 8.166403299999999
16.27000 8.2010247
16.27100 8.234567199999999
16.27200 8.2670279
16.27300 8.298403
16.27400 8.3286896
16.27500 8.3578847
16.27600 8.3859853
16.27700 8.4129885
16.27800 8.438891900000002
16.27900 8.4636934
16.28000 8.4873915
16.28100 8.5099839
16.28200 8.5314684
16.28300 8.5518442
16.28400 8.5711099
16.28500 8.5892648
16.28600 8.6063072
16.28700 8.6222365
16.28800 8.6370528
16.28900 8.6507551
16.29000 8.6633429
16.29100 8.6748168
16.29200 8.6851761
16.29300 8.6944215
16.29400 8.702553100000001
16.29500 8.709571500000001
16.29600 8.7154776
16.29700 8.720272
16.29800 8.7239556
16.29900 8.7265298
16.30000 8.7279953
16.30100 8.7283544
16.30200 8.7276086
16.30300 8.7257594
16.30400 8.7228082
16.30500 8.7187581
16.30600 8.7136105
16.30700 8.7073684
16.30800 8.700034800000001
16.30900 8.6916119
16.31000 8.6821027
16.31100 8.671511
16.31200 8.6598396
16.31300 8.647091699999999
16.31400 8.6332709
16.31500 8.6183816
16.31600 8.6024277
16.31700 8.5854128
16.31800 8.5673422
16.31900 8.5482195
16.32000 8.5280493
16.32100 8.506836700000001
16.32200 8.4845863
16.32300 8.461304
16.32400 8.4369943
16.32500 8.4116623
16.32600 8.385314000000001
16.32700 8.3579555
16.32800 8.3295919
16.32900 8.3002292
16.33000 8.2698733
16.33100 8.2385309
16.33200 8.2062081
16.33300 8.1729114
16.33400 8.1386477
16.33500 8.1034236
16.33600 8.0672458
16.33700 8.030121
16.33800 7.9920575
16.33900 7.9530619
16.34000 7.9131417
16.34100 7.872304300000001
16.34200 7.830558
16.34300 7.7879101
16.34400 7.7443689
16.34500 7.6999426
16.34600 7.6546393
16.34700 7.608467300000001
16.34800 7.561435599999999
16.34900 7.5135529000000005
16.35000 7.4648276
16.35100 7.415268599999999
16.35200 7.3648855
16.35300 7.3136874
16.35400 7.261683
16.35500 7.2088823
16.35600 7.155294700000001
16.35700 7.100930099999999
16.35800 7.045797299999999
16.35900 6.9899067
16.36000 6.9332682000000005
16.36100 6.875891200000001
16.36200 6.8177864
16.36300 6.758964100000001
16.36400 6.6994339
16.36500 6.6392064
16.36600 6.578291999999999
16.36700 6.516700999999999
16.36800 6.454443899999999
16.36900 6.391532
16.37000 6.327975499999999
16.37100 6.2637851
16.37200 6.1989716999999995
16.37300 6.1335467
16.37400 6.0675208000000005
16.37500 6.0009051
16.37600 5.9337108999999995
16.37700 5.8659494
16.37800 5.797632
16.37900 5.7287704
16.38000 5.6593757
16.38100 5.589459799999999
16.38200 5.5190347
16.38300 5.4481114999999996
16.38400 5.3767025
16.38500 5.3048193
16.38600 5.2324738
16.38700 5.1596779
16.38800 5.0864439
16.38900 5.0127834
16.39000 4.9387086
16.39100 4.8642319
16.39200 4.7893651
16.39300 4.7141206
16.39400 4.6385102
16.39500 4.5625463
16.39600 4.486241199999999
16.39700 4.409606800000001
16.39800 4.3326553
16.39900 4.2553991
16.40000 4.1778505
16.40100 4.1000213
16.40200 4.0219244000000005
16.40300 3.9435713999999997
16.40400 3.8649753000000002
16.40500 3.7861481
16.40600 3.7071018999999996
16.40700 3.6278494
16.40800 3.5484027
16.40900 3.4687745999999997
16.41000 3.3889774
16.41100 3.3090234000000005
16.41200 3.2289252
16.41300 3.1486954999999996
16.41400 3.0683465
16.41500 2.9878911
16.41600 2.9073415
16.41700 2.8267108
16.41800 2.7460111
16.41900 2.6652554
16.42000 2.5844560999999997
16.42100 2.5036256999999997
16.42200 2.4227768
16.42300 2.3419220000000003
16.42400 2.2610737
16.42500 2.1802444
16.42600 2.0994464
16.42700 2.018692
16.42800 1.9379936
16.42900 1.8573633999999999
16.43000 1.7768133
16.43100 1.6963556000000002
16.43200 1.6160022
16.43300 1.5357650999999999
16.43400 1.455656
16.43500 1.3756865999999999
16.43600 1.2958686000000001
16.43700 1.2162137
16.43800 1.1367332
16.43900 1.0574386999999998
16.44000 0.97834161
16.44100 0.8994530900000001
16.44200 0.82078436
16.44300 0.7423467
16.44400 0.6641511800000001
16.44500 0.58620884
16.44600 0.50853072
16.44700 0.4311278
16.44800 0.35401101
16.44900 0.27719119000000003
16.45000 0.20067919999999997
16.45100 0.12448581
16.45200 0.048621764
16.45300 -0.026902262000000003
16.45400 -0.10207563
16.45500 -0.17688777
16.45600 -0.25132818
16.45700 -0.32538638999999997
16.45800 -0.39905202999999995
16.45900 -0.47231484
16.46000 -0.5451645700000001
16.46100 -0.61759111
16.46200 -0.68958444
16.46300 -0.7611346
16.46400 -0.83223172
16.46500 -0.9028662
16.46600 -0.97302841
16.46700 -1.0427088
16.46800 -1.111898
16.46900 -1.1805869
16.47000 -1.2487663
16.47100 -1.3164273
16.47200 -1.3835609
16.47300 -1.4501585000000001
16.47400 -1.5162114
16.47500 -1.5817113
16.47600 -1.6466497
16.47700 -1.7110184
16.47800 -1.7748093
16.47900 -1.8380146
16.48000 -1.9006262999999999
16.48100 -1.9626366
16.48200 -2.0240378999999997
16.48300 -2.0848228
16.48400 -2.1449838
16.48500 -2.2045135
16.48600 -2.263405
16.48700 -2.3216512000000002
16.48800 -2.3792451
16.48900 -2.43618
16.49000 -2.4924492
16.49100 -2.5480462
16.49200 -2.6029645
16.49300 -2.6571978
16.49400 -2.7107400999999998
16.49500 -2.7635852
16.49600 -2.8157273
16.49700 -2.8671609
16.49800 -2.9178802
16.49900 -2.9678797
16.50000 -3.0171543
16.50100 -3.065699
16.50200 -3.1135084
16.50300 -3.160578
16.50400 -3.2069027
16.50500 -3.2524783
16.50600 -3.2973003
16.50700 -3.3413645
16.50800 -3.3846669000000005
16.50900 -3.4272034
16.51000 -3.4689698
16.51100 -3.5099629
16.51200 -3.5501788999999997
16.51300 -3.5896144999999997
16.51400 -3.6282659
16.51500 -3.6661305
16.51600 -3.7032049
16.51700 -3.7394863000000003
16.51800 -3.7749715000000004
16.51900 -3.8096584000000004
16.52000 -3.8435441
16.52100 -3.8766261
16.52200 -3.9089024
16.52300 -3.9403707000000003
16.52400 -3.9710291
16.52500 -4.0008757
16.52600 -4.029908799999999
16.52700 -4.0581267
16.52800 -4.0855281
16.52900 -4.1121118
16.53000 -4.1378763
16.53100 -4.1628212
16.53200 -4.1869454
16.53300 -4.2102482
16.53400 -4.2327292000000005
16.53500 -4.2543884
16.53600 -4.2752255
16.53700 -4.2952403
16.53800 -4.3144333999999995
16.53900 -4.3328051
16.54000 -4.3503556
16.54100 -4.3670859
16.54200 -4.3829970000000005
16.54300 -4.3980896
16.54400 -4.412365
16.54500 -4.4258244
16.54600 -4.4384692
16.54700 -4.4503011
16.54800 -4.4613216
16.54900 -4.4715326
16.55000 -4.4809364
16.55100 -4.4895343
16.55200 -4.4973291
16.55300 -4.5043226
16.55400 -4.5105173999999995
16.55500 -4.5159157
16.55600 -4.520520599999999
16.55700 -4.5243345
16.55800 -4.5273602
16.55900 -4.5296006
16.56000 -4.5310587
16.56100 -4.5317378
16.56200 -4.5316413
16.56300 -4.5307726
16.56400 -4.5291353
16.56500 -4.5267329
16.56600 -4.5235693
16.56700 -4.5196488
16.56800 -4.5149751
16.56900 -4.509552599999999
16.57000 -4.5033857
16.57100 -4.496479
16.57200 -4.4888373
16.57300 -4.4804655
16.57400 -4.4713683
16.57500 -4.461551099999999
16.57600 -4.4510186
16.57700 -4.4397768
16.57800 -4.4278309
16.57900 -4.4151861
16.58000 -4.4018488
16.58100 -4.3878246
16.58200 -4.373119
16.58300 -4.3577384
16.58400 -4.3416888
16.58500 -4.324976400000001
16.58600 -4.3076076
16.58700 -4.2895887
16.58800 -4.2709261
16.58900 -4.2516261
16.59000 -4.231695500000001
16.59100 -4.2111408
16.59200 -4.189968899999999
16.59300 -4.1681863
16.59400 -4.1458003
16.59500 -4.1228175
16.59600 -4.099245
16.59700 -4.0750898
16.59800 -4.0503591
16.59900 -4.025060300000001
16.60000 -3.9992004999999997
16.60100 -3.972787
16.60200 -3.9458279
16.60300 -3.9183304000000003
16.60400 -3.890302
16.60500 -3.861751
16.60600 -3.8326852000000002
16.60700 -3.8031124
16.60800 -3.7730407
16.60900 -3.7424784000000004
16.61000 -3.7114336999999997
16.61100 -3.6799151
16.61200 -3.6479312999999998
16.61300 -3.6154903000000003
16.61400 -3.5826011999999996
16.61500 -3.5492726
16.61600 -3.5155129
16.61700 -3.4813311
16.61800 -3.4467362
16.61900 -3.4117371
16.62000 -3.3763424
16.62100 -3.3405613
16.62200 -3.3044024999999997
16.62300 -3.2678752999999996
16.62400 -3.2309886000000003
16.62500 -3.1937517
16.62600 -3.1561732
16.62700 -3.1182624
16.62800 -3.0800283
16.62900 -3.0414799
16.63000 -3.0026263
16.63100 -2.9634764000000002
16.63200 -2.9240396
16.63300 -2.8843246
16.63400 -2.8443407
16.63500 -2.8040972
16.63600 -2.7636029
16.63700 -2.722867
16.63800 -2.6818989
16.63900 -2.6407076000000003
16.64000 -2.5993025
16.64100 -2.5576927
16.64200 -2.5158872999999997
16.64300 -2.4738957999999998
16.64400 -2.4317276
16.64500 -2.3893917
16.64600 -2.3468977
16.64700 -2.3042548
16.64800 -2.2614725
16.64900 -2.2185601
16.65000 -2.1755271
16.65100 -2.1323826
16.65200 -2.0891363
16.65300 -2.0457974
16.65400 -2.0023752
16.65500 -1.9588793
16.65600 -1.9153186999999998
16.65700 -1.871703
16.65800 -1.8280413
16.65900 -1.7843429000000002
16.66000 -1.7406171000000001
16.66100 -1.6968731000000001
16.66200 -1.6531201
16.66300 -1.6093671
16.66400 -1.5656235
16.66500 -1.5218981
16.66600 -1.4782
16.66700 -1.4345383
16.66800 -1.390922
16.66900 -1.3473598999999998
16.67000 -1.3038611
16.67100 -1.2604344
16.67200 -1.2170886
16.67300 -1.1738325
16.67400 -1.1306751
16.67500 -1.0876248
16.67600 -1.0446904
16.67700 -1.0018806999999998
16.67800 -0.9592041399999999
16.67900 -0.9166693300000001
16.68000 -0.87428465
16.68100 -0.83205858
16.68200 -0.7899995
16.68300 -0.7481156800000001
16.68400 -0.7064153400000001
16.68500 -0.66490662
16.68600 -0.62359758
16.68700 -0.58249617
16.68800 -0.54161032
16.68900 -0.50094775
16.69000 -0.46051620000000004
16.69100 -0.42032325
16.69200 -0.38037638
16.69300 -0.34068299
16.69400 -0.30125040000000003
16.69500 -0.26208581
16.69600 -0.22319636999999998
16.69700 -0.18458907
16.69800 -0.14627086
16.69900 -0.10824859999999999
16.70000 -0.07052907
16.70100 -0.033118969000000005
16.70200 0.0039750717
16.70300 0.040746492
16.70400 0.07718879499999999
16.70500 0.11329554000000001
16.70600 0.14906036
16.70700 0.18447691
16.70800 0.21953895
16.70900 0.25424026
16.71000 0.2885747
16.71100 0.32253619
16.71200 0.35611871
16.71300 0.38931628
16.71400 0.42212303
16.71500 0.45453319000000003
16.71600 0.48654103000000004
16.71700 0.5181409
16.71800 0.54932726
16.71900 0.58009471
16.72000 0.6104379400000001
16.72100 0.6403517400000001
16.72200 0.66983108
16.72300 0.69887098
16.72400 0.72746668
16.72500 0.7556134800000001
16.72600 0.78330692
16.72700 0.81054252
16.72800 0.8373161800000001
16.72900 0.8636237099999999
16.73000 0.8894613000000001
16.73100 0.91482503
16.73200 0.9397113699999999
16.73300 0.96411677
16.73400 0.98803788
16.73500 1.0114715
16.73600 1.0344144
16.73700 1.0568637
16.73800 1.0788165
16.73900 1.1002701
16.74000 1.1212217
16.74100 1.1416688
16.74200 1.1616089
16.74300 1.1810398
16.74400 1.1999589
16.74500 1.2183643
16.74600 1.2362537
16.74700 1.2536251
16.74800 1.2704765
16.74900 1.2868063
16.75000 1.3026124000000001
16.75100 1.3178932
16.75200 1.3326471
16.75300 1.3468727
16.75400 1.3605684
16.75500 1.373733
16.75600 1.3863653999999999
16.75700 1.3984645
16.75800 1.4100293
16.75900 1.4210589
16.76000 1.4315529
16.76100 1.4415105
16.76200 1.4509314
16.76300 1.4598153
16.76400 1.4681621
16.76500 1.4759718
16.76600 1.4832445
16.76700 1.4899808
16.76800 1.496181
16.76900 1.5018456
16.77000 1.5069754
16.77100 1.5115713
16.77200 1.5156342999999999
16.77300 1.5191655
16.77400 1.5221662
16.77500 1.5246377
16.77600 1.5265815
16.77700 1.5279992
16.77800 1.5288924000000002
16.77900 1.5292629
16.78000 1.5291126
16.78100 1.5284434
16.78200 1.5272574
16.78300 1.5255569
16.78400 1.5233439999999998
16.78500 1.5206211
16.78600 1.5173906
16.78700 1.5136551
16.78800 1.5094171
16.78900 1.5046794000000001
16.79000 1.4994448
16.79100 1.4937162
16.79200 1.4874968
16.79300 1.4807895
16.79400 1.4735976
16.79500 1.4659244999999999
16.79600 1.4577737
16.79700 1.4491487
16.79800 1.4400532000000001
16.79900 1.4304909
16.80000 1.4204658000000001
16.80100 1.4099817000000001
16.80200 1.3990428
16.80300 1.3876533
16.80400 1.3758174
16.80500 1.3635395
16.80600 1.3508241
16.80700 1.3376757
16.80800 1.3240988
16.80900 1.3100984
16.81000 1.2956789
16.81100 1.2808453
16.81200 1.2656026
16.81300 1.2499556
16.81400 1.2339095
16.81500 1.2174693
16.81600 1.2006402
16.81700 1.1834275
16.81800 1.1658365
16.81900 1.1478726
16.82000 1.1295412
16.82100 1.1108478
16.82200 1.091798
16.82300 1.0723975000000001
16.82400 1.0526522
16.82500 1.0325678
16.82600 1.0121501
16.82700 0.99140536
16.82800 0.9703395
16.82900 0.9489588400000001
16.83000 0.9272695500000001
16.83100 0.90527805
16.83200 0.8829907499999999
16.83300 0.8604142800000001
16.83400 0.83755516
16.83500 0.8144201699999999
16.83600 0.79101603
16.83700 0.76734954
16.83800 0.7434275899999999
16.83900 0.7192571600000001
16.84000 0.69484524
16.84100 0.67019882
16.84200 0.64532501
16.84300 0.62023085
16.84400 0.59492351
16.84500 0.5694100599999999
16.84600 0.54369769
16.84700 0.5177935100000001
16.84800 0.49170465
16.84900 0.46543828
16.85000 0.43900153000000003
16.85100 0.41240150999999997
16.85200 0.38564533
16.85300 0.35874015000000004
16.85400 0.33169303
16.85500 0.30451110000000003
16.85600 0.27720148
16.85700 0.24977127999999998
16.85800 0.22222763
16.85900 0.19457763
16.86000 0.16682844
16.86100 0.13898724
16.86200 0.11106121
16.86300 0.08305757100000001
16.86400 0.054983579000000005
16.86500 0.026846516999999997
16.86600 -0.0013463071
16.86700 -0.029587542
16.86800 -0.0578698
16.86900 -0.086185668
16.87000 -0.11452769
16.87100 -0.1428884
16.87200 -0.17126028
16.87300 -0.19963582
16.87400 -0.22800746000000002
16.87500 -0.25636768
16.87600 -0.2847089
16.87700 -0.31302359
16.87800 -0.34130423
16.87900 -0.36954328000000003
16.88000 -0.39773323
16.88100 -0.42586667
16.88200 -0.45393611999999994
16.88300 -0.48193419000000004
16.88400 -0.50985352
16.88500 -0.53768684
16.88600 -0.56542689
16.88700 -0.59306645
16.88800 -0.6205983899999999
16.88900 -0.64801564
16.89000 -0.67531117
16.89100 -0.70247795
16.89200 -0.72950902
16.89300 -0.7563975199999999
16.89400 -0.78313658
16.89500 -0.80971932
16.89600 -0.83613899
16.89700 -0.8623888700000001
16.89800 -0.8884621800000001
16.89900 -0.9143522
16.90000 -0.94005223
16.90100 -0.96555557
16.90200 -0.9908556000000001
16.90300 -1.0159457
16.90400 -1.0408193
16.90500 -1.0654698
16.90600 -1.0898907
16.90700 -1.1140754
16.90800 -1.1380173
16.90900 -1.1617102000000001
16.91000 -1.1851475
16.91100 -1.2083229
16.91200 -1.2312300999999999
16.91300 -1.2538631
16.91400 -1.2762153999999999
16.91500 -1.2982813
16.91600 -1.3200546
16.91700 -1.3415295
16.91800 -1.3627002
16.91900 -1.3835610999999999
16.92000 -1.4041065
16.92100 -1.4243311
16.92200 -1.4442296000000001
16.92300 -1.4637966
16.92400 -1.4830271000000002
16.92500 -1.5019160999999999
16.92600 -1.5204586
16.92700 -1.5386499
16.92800 -1.5564854
16.92900 -1.5739605
16.93000 -1.5910706000000001
16.93100 -1.6078111
16.93200 -1.6241780000000001
16.93300 -1.6401669
16.93400 -1.6557736
16.93500 -1.6709941
16.93600 -1.6858241999999999
16.93700 -1.7002601
16.93800 -1.7142978
16.93900 -1.7279333000000001
16.94000 -1.7411629000000002
16.94100 -1.7539827000000001
16.94200 -1.7663892
16.94300 -1.7783787
16.94400 -1.7899474
16.94500 -1.801092
16.94600 -1.8118089
16.94700 -1.8220948000000001
16.94800 -1.8319463
16.94900 -1.8413601000000002
16.95000 -1.8503333
16.95100 -1.8588627
16.95200 -1.8669452999999998
16.95300 -1.8745782
16.95400 -1.8817587
16.95500 -1.8884840999999999
16.95600 -1.8947520999999998
16.95700 -1.90056
16.95800 -1.9059058
16.95900 -1.9107870999999998
16.96000 -1.9152019
16.96100 -1.9191482999999998
16.96200 -1.9226244
16.96300 -1.9256286
16.96400 -1.9281594
16.96500 -1.9302152
16.96600 -1.9317946999999998
16.96700 -1.9328967
16.96800 -1.9335199
16.96900 -1.9336635000000002
16.97000 -1.9333266000000002
16.97100 -1.9325081000000002
16.97200 -1.9312076
16.97300 -1.9294245
16.97400 -1.9271581
16.97500 -1.9244080000000001
16.97600 -1.9211741
16.97700 -1.9174560999999999
16.97800 -1.913254
16.97900 -1.9085676999999999
16.98000 -1.9033973999999998
16.98100 -1.8977431999999999
16.98200 -1.8916056
16.98300 -1.8849850000000001
16.98400 -1.877882
16.98500 -1.8702975
16.98600 -1.862232
16.98700 -1.8536868000000002
16.98800 -1.8446628
16.98900 -1.8351613
16.99000 -1.8251836000000001
16.99100 -1.8147311999999998
16.99200 -1.8038057
16.99300 -1.7924089
16.99400 -1.7805425
16.99500 -1.7682085
16.99600 -1.7554089
16.99700 -1.742146
16.99800 -1.7284218
16.99900 -1.7142387
17.00000 -1.6995991
17.00100 -1.6845055000000002
17.00200 -1.6689604
17.00300 -1.6529664
17.00400 -1.6365264000000002
17.00500 -1.6196427999999998
17.00600 -1.6023185
17.00700 -1.5845565
17.00800 -1.5663595999999997
17.00900 -1.5477306
17.01000 -1.5286727999999998
17.01100 -1.5091890000000001
17.01200 -1.4892826
17.01300 -1.4689567000000001
17.01400 -1.4482144000000001
17.01500 -1.4270593
17.01600 -1.4054948
17.01700 -1.3835241999999999
17.01800 -1.3611513
17.01900 -1.3383797
17.02000 -1.3152133
17.02100 -1.2916558
17.02200 -1.2677114
17.02300 -1.2433842
17.02400 -1.2186784000000002
17.02500 -1.1935985
17.02600 -1.1681488
17.02700 -1.142334
17.02800 -1.1161588999999998
17.02900 -1.0896283
17.03000 -1.0627472
17.03100 -1.0355207
17.03200 -1.007954
17.03300 -0.98005245
17.03400 -0.9518213600000001
17.03500 -0.92326635
17.03600 -0.89439293
17.03700 -0.86520677
17.03800 -0.83571356
17.03900 -0.80591915
17.04000 -0.7758292800000001
17.04100 -0.74544991
17.04200 -0.7147869099999999
17.04300 -0.68384623
17.04400 -0.65263389
17.04500 -0.62115593
17.04600 -0.58941832
17.04700 -0.5574272
17.04800 -0.52518863
17.04900 -0.49270876
17.05000 -0.45999368
17.05100 -0.42704963
17.05200 -0.39388280999999997
17.05300 -0.36049949000000003
17.05400 -0.32690596
17.05500 -0.29310856
17.05600 -0.25911371
17.05700 -0.22492786
17.05800 -0.19055749
17.05900 -0.15600919000000002
17.06000 -0.12128956
17.06100 -0.086405291
17.06200 -0.051363126999999995
17.06300 -0.016169868
17.06400 0.019167633
17.06500 0.054642471
17.06600 0.090247678
17.06700 0.12597626
17.06800 0.16182115
17.06900 0.19777529
17.07000 0.23383156
17.07100 0.26998282
17.07200 0.30622193999999997
17.07300 0.34254172
17.07400 0.37893502
17.07500 0.41539464
17.07600 0.45191348
17.07700 0.48848431999999997
17.07800 0.52510006
17.07900 0.5617535699999999
17.08000 0.59843767
17.08100 0.63514528
17.08200 0.67186933
17.08300 0.70860279
17.08400 0.74533853
17.08500 0.78206956
17.08600 0.81878882
17.08700 0.85548926
17.08800 0.89216381
17.08900 0.92880549
17.09000 0.9654073000000001
17.09100 1.0019622000000001
17.09200 1.0384631
17.09300 1.0749031
17.09400 1.1112749
17.09500 1.1475715
17.09600 1.1837859
17.09700 1.2199108
17.09800 1.2559392
17.09900 1.2918639
17.10000 1.3276777
17.10100 1.3633735
17.10200 1.3989439
17.10300 1.434382
17.10400 1.4696804
17.10500 1.5048319
17.10600 1.5398296
17.10700 1.5746661
17.10800 1.6093342
17.10900 1.6438270000000001
17.11000 1.6781373
17.11100 1.7122582000000002
17.11200 1.7461825
17.11300 1.7799037
17.11400 1.8134145000000002
17.11500 1.8467084000000002
17.11600 1.8797787
17.11700 1.9126186
17.11800 1.9452218000000001
17.11900 1.9775814999999999
17.12000 2.0096917
17.12100 2.0415457000000004
17.12200 2.0731375
17.12300 2.1044606
17.12400 2.1355093
17.12500 2.1662772
17.12600 2.1967583999999998
17.12700 2.2269471
17.12800 2.2568373
17.12900 2.2864232
17.13000 2.3156991
17.13100 2.3446593
17.13200 2.3732981
17.13300 2.4016099
17.13400 2.4295893
17.13500 2.4572305
17.13600 2.4845285
17.13700 2.5114777
17.13800 2.5380727
17.13900 2.5643084
17.14000 2.5901796
17.14100 2.6156813000000003
17.14200 2.6408084
17.14300 2.6655558
17.14400 2.6899189
17.14500 2.7138928
17.14600 2.7374726
17.14700 2.7606538
17.14800 2.7834319
17.14900 2.8058022
17.15000 2.8277606
17.15100 2.8493024
17.15200 2.8704237
17.15300 2.8911201
17.15400 2.9113878
17.15500 2.9312225
17.15600 2.9506205
17.15700 2.9695777
17.15800 2.9880906
17.15900 3.0061554
17.16000 3.0237686
17.16100 3.0409262999999997
17.16200 3.0576253
17.16300 3.0738622
17.16400 3.0896336
17.16500 3.1049363
17.16600 3.1197671
17.16700 3.1341229
17.16800 3.1480007
17.16900 3.1613971999999997
17.17000 3.1743102000000003
17.17100 3.1867363
17.17200 3.1986731999999996
17.17300 3.2101184
17.17400 3.2210693
17.17500 3.2315235999999996
17.17600 3.241479
17.17700 3.2509334
17.17800 3.2598849
17.17900 3.2683313
17.18000 3.2762713999999997
17.18100 3.2837030000000005
17.18200 3.2906249
17.18300 3.2970360999999997
17.18400 3.3029351
17.18500 3.3083208
17.18600 3.3131924
17.18700 3.3175491
17.18800 3.3213901999999997
17.18900 3.3247154
17.19000 3.3275238999999996
17.19100 3.3298157
17.19200 3.3315904
17.19300 3.3328481
17.19400 3.3335887
17.19500 3.3338126000000003
17.19600 3.3335193999999997
17.19700 3.3327099
17.19800 3.3313840999999997
17.19900 3.3295427
17.20000 3.3271857000000002
17.20100 3.3243137999999997
17.20200 3.3209279
17.20300 3.3170283
17.20400 3.3126157000000003
17.20500 3.3076908
17.20600 3.3022549
17.20700 3.2963086
17.20800 3.2898530000000004
17.20900 3.2828893999999997
17.21000 3.2754187
17.21100 3.2674421000000002
17.21200 3.2589610999999996
17.21300 3.2499772000000005
17.21400 3.2404922000000003
17.21500 3.2305077
17.21600 3.2200254
17.21700 3.2090474
17.21800 3.1975757000000002
17.21900 3.1856126999999996
17.22000 3.1731606
17.22100 3.1602219000000003
17.22200 3.1467993
17.22300 3.1328957999999996
17.22400 3.1185137000000003
17.22500 3.1036563
17.22600 3.0883268
17.22700 3.0725282
17.22800 3.0562639
17.22900 3.0395374
17.23000 3.022352
17.23100 3.0047117
17.23200 2.9866198
17.23300 2.9680803
17.23400 2.9490972
17.23500 2.9296743
17.23600 2.9098155
17.23700 2.889525
17.23800 2.8688068
17.23900 2.8476652000000002
17.24000 2.8261043
17.24100 2.8041286
17.24200 2.7817423
17.24300 2.7589498
17.24400 2.7357556
17.24500 2.7121643
17.24600 2.6881803
17.24700 2.6638083
17.24800 2.639053
17.24900 2.6139191999999998
17.25000 2.5884118000000003
17.25100 2.5625356
17.25200 2.5362956999999997
17.25300 2.5096971999999997
17.25400 2.4827452
17.25500 2.4554452
17.25600 2.4278022
17.25700 2.399822
17.25800 2.3715099
17.25900 2.3428716
17.26000 2.3139127999999998
17.26100 2.2846393
17.26200 2.255057
17.26300 2.2251718
17.26400 2.1949897
17.26500 2.1645168
17.26600 2.1337591
17.26700 2.102723
17.26800 2.0714145
17.26900 2.0398401
17.27000 2.008006
17.27100 1.9759186000000002
17.27200 1.9435841999999999
17.27300 1.9110093000000001
17.27400 1.8782002999999998
17.27500 1.8451639
17.27600 1.8119063000000002
17.27700 1.7784344
17.27800 1.7447546
17.27900 1.7108735
17.28000 1.6767977
17.28100 1.642534
17.28200 1.608089
17.28300 1.5734693000000002
17.28400 1.5386819
17.28500 1.5037334
17.28600 1.4686306
17.28700 1.4333805
17.28800 1.3979899
17.28900 1.3624657
17.29000 1.3268149
17.29100 1.2910443
17.29200 1.2551611
17.29300 1.2191722999999999
17.29400 1.1830848999999999
17.29500 1.1469059
17.29600 1.1106423
17.29700 1.0743014
17.29800 1.0378902
17.29900 1.0014158
17.30000 0.9648853000000001
17.30100 0.9283058300000001
17.30200 0.8916844599999999
17.30300 0.8550282600000001
17.30400 0.81834439
17.30500 0.78163985
17.30600 0.74492167
17.30700 0.70819692
17.30800 0.67147259
17.30900 0.63475571
17.31000 0.59805322
17.31100 0.5613721
17.31200 0.5247192900000001
17.31300 0.48810173999999995
17.31400 0.45152637
17.31500 0.41500004
17.31600 0.37852969999999997
17.31700 0.34212222999999997
17.31800 0.30578454
17.31900 0.26952349999999997
17.32000 0.23334598999999998
17.32100 0.19725894
17.32200 0.16126921
17.32300 0.12538371
17.32400 0.089609326
[truncated: 314,824 more chars]
