# Supplementary material for: 2D Synthetic dataset of numerical simulations of long-period seismicity in a volcanic edifice and related sensitivity kernels
Source: Data Brief. 2021 Jan 25;34:106673. doi: 10.1016/j.dib.2020.106673 (PMC7841316; doi:10.1016/j.dib.2020.106673)
Supplement: Supplementary Data S1 — Supplementary Raw Research Data. This is open data under the CC BY license http://creativecommons.org/licenses/by/4.0/ [file mmc1.zip › Dataset/OUTPUT_SEISMOGRAMS/9000_3000/disp_X_hetero_3000_1551_SVF7e-1Hz.semd]

-1.714286 0.0
-1.713286 0.0
-1.712286 0.0
-1.711286 0.0
-1.710286 0.0
-1.709286 0.0
-1.708286 0.0
-1.707286 0.0
-1.706286 0.0
-1.705286 0.0
-1.704286 0.0
-1.703286 0.0
-1.702286 0.0
-1.701286 0.0
-1.700286 0.0
-1.699286 0.0
-1.698286 0.0
-1.697286 0.0
-1.696286 0.0
-1.695286 0.0
-1.694286 0.0
-1.693286 0.0
-1.692286 0.0
-1.691286 0.0
-1.690286 0.0
-1.689286 0.0
-1.688286 0.0
-1.687286 0.0
-1.686286 0.0
-1.685286 0.0
-1.684286 0.0
-1.683286 0.0
-1.682286 0.0
-1.681286 0.0
-1.680286 0.0
-1.679286 0.0
-1.678286 0.0
-1.677286 0.0
-1.676286 0.0
-1.675286 0.0
-1.674286 0.0
-1.673286 0.0
-1.672286 0.0
-1.671286 0.0
-1.670286 0.0
-1.669286 0.0
-1.668286 0.0
-1.667286 0.0
-1.666286 0.0
-1.665286 0.0
-1.664286 0.0
-1.663286 0.0
-1.662286 0.0
-1.661286 0.0
-1.660286 0.0
-1.659286 0.0
-1.658286 0.0
-1.657286 0.0
-1.656286 0.0
-1.655286 0.0
-1.654286 0.0
-1.653286 0.0
-1.652286 0.0
-1.651286 0.0
-1.650286 0.0
-1.649286 0.0
-1.648286 0.0
-1.647286 0.0
-1.646286 0.0
-1.645286 0.0
-1.644286 0.0
-1.643286 0.0
-1.642286 0.0
-1.641286 0.0
-1.640286 0.0
-1.639286 0.0
-1.638286 0.0
-1.637286 0.0
-1.636286 0.0
-1.635286 0.0
-1.634286 0.0
-1.633286 0.0
-1.632286 0.0
-1.631286 0.0
-1.630286 0.0
-1.629286 0.0
-1.628286 0.0
-1.627286 0.0
-1.626286 0.0
-1.625286 0.0
-1.624286 0.0
-1.623286 0.0
-1.622286 0.0
-1.621286 0.0
-1.620286 0.0
-1.619286 0.0
-1.618286 0.0
-1.617286 0.0
-1.616286 0.0
-1.615286 0.0
-1.614286 0.0
-1.613286 0.0
-1.612286 0.0
-1.611286 0.0
-1.610286 0.0
-1.609286 0.0
-1.608286 0.0
-1.607286 0.0
-1.606286 0.0
-1.605286 0.0
-1.604286 0.0
-1.603286 0.0
-1.602286 0.0
-1.601286 0.0
-1.600286 0.0
-1.599286 0.0
-1.598286 0.0
-1.597286 0.0
-1.596286 0.0
-1.595286 0.0
-1.594286 0.0
-1.593286 0.0
-1.592286 0.0
-1.591286 0.0
-1.590286 0.0
-1.589286 0.0
-1.588286 0.0
-1.587286 0.0
-1.586286 0.0
-1.585286 0.0
-1.584286 0.0
-1.583286 0.0
-1.582286 0.0
-1.581286 0.0
-1.580286 0.0
-1.579286 0.0
-1.578286 0.0
-1.577286 0.0
-1.576286 0.0
-1.575286 0.0
-1.574286 0.0
-1.573286 0.0
-1.572286 0.0
-1.571286 0.0
-1.570286 0.0
-1.569286 0.0
-1.568286 0.0
-1.567286 0.0
-1.566286 0.0
-1.565286 0.0
-1.564286 0.0
-1.563286 0.0
-1.562286 0.0
-1.561286 0.0
-1.560286 0.0
-1.559286 0.0
-1.558286 0.0
-1.557286 0.0
-1.556286 0.0
-1.555286 0.0
-1.554286 0.0
-1.553286 0.0
-1.552286 0.0
-1.551286 0.0
-1.550286 0.0
-1.549286 0.0
-1.548286 0.0
-1.547286 0.0
-1.546286 0.0
-1.545286 0.0
-1.544286 0.0
-1.543286 0.0
-1.542286 0.0
-1.541286 0.0
-1.540286 0.0
-1.539286 0.0
-1.538286 0.0
-1.537286 0.0
-1.536286 0.0
-1.535286 0.0
-1.534286 0.0
-1.533286 0.0
-1.532286 0.0
-1.531286 0.0
-1.530286 0.0
-1.529286 0.0
-1.528286 0.0
-1.527286 0.0
-1.526286 0.0
-1.525286 0.0
-1.524286 0.0
-1.523286 0.0
-1.522286 0.0
-1.521286 0.0
-1.520286 0.0
-1.519286 0.0
-1.518286 0.0
-1.517286 0.0
-1.516286 0.0
-1.515286 0.0
-1.514286 0.0
-1.513286 0.0
-1.512286 0.0
-1.511286 0.0
-1.510286 0.0
-1.509286 0.0
-1.508286 0.0
-1.507286 0.0
-1.506286 0.0
-1.505286 0.0
-1.504286 0.0
-1.503286 0.0
-1.502286 0.0
-1.501286 0.0
-1.500286 0.0
-1.499286 0.0
-1.498286 0.0
-1.497286 0.0
-1.496286 0.0
-1.495286 0.0
-1.494286 0.0
-1.493286 0.0
-1.492286 0.0
-1.491286 0.0
-1.490286 0.0
-1.489286 0.0
-1.488286 0.0
-1.487286 0.0
-1.486286 0.0
-1.485286 0.0
-1.484286 0.0
-1.483286 0.0
-1.482286 0.0
-1.481286 0.0
-1.480286 0.0
-1.479286 0.0
-1.478286 0.0
-1.477286 0.0
-1.476286 0.0
-1.475286 0.0
-1.474286 0.0
-1.473286 0.0
-1.472286 0.0
-1.471286 0.0
-1.470286 0.0
-1.469286 0.0
-1.468286 0.0
-1.467286 0.0
-1.466286 0.0
-1.465286 0.0
-1.464286 0.0
-1.463286 0.0
-1.462286 0.0
-1.461286 0.0
-1.460286 0.0
-1.459286 0.0
-1.458286 0.0
-1.457286 0.0
-1.456286 0.0
-1.455286 0.0
-1.454286 0.0
-1.453286 0.0
-1.452286 0.0
-1.451286 0.0
-1.450286 0.0
-1.449286 0.0
-1.448286 0.0
-1.447286 0.0
-1.446286 0.0
-1.445286 0.0
-1.444286 0.0
-1.443286 0.0
-1.442286 0.0
-1.441286 0.0
-1.440286 0.0
-1.439286 0.0
-1.438286 0.0
-1.437286 0.0
-1.436286 0.0
-1.435286 0.0
-1.434286 0.0
-1.433286 0.0
-1.432286 0.0
-1.431286 0.0
-1.430286 0.0
-1.429286 0.0
-1.428286 0.0
-1.427286 0.0
-1.426286 0.0
-1.425286 0.0
-1.424286 0.0
-1.423286 0.0
-1.422286 0.0
-1.421286 0.0
-1.420286 0.0
-1.419286 0.0
-1.418286 0.0
-1.417286 0.0
-1.416286 0.0
-1.415286 0.0
-1.414286 0.0
-1.413286 0.0
-1.412286 0.0
-1.411286 0.0
-1.410286 0.0
-1.409286 0.0
-1.408286 0.0
-1.407286 0.0
-1.406286 0.0
-1.405286 0.0
-1.404286 0.0
-1.403286 0.0
-1.402286 0.0
-1.401286 0.0
-1.400286 0.0
-1.399286 0.0
-1.398286 0.0
-1.397286 0.0
-1.396286 0.0
-1.395286 0.0
-1.394286 0.0
-1.393286 0.0
-1.392286 0.0
-1.391286 0.0
-1.390286 0.0
-1.389286 0.0
-1.388286 0.0
-1.387286 0.0
-1.386286 0.0
-1.385286 0.0
-1.384286 0.0
-1.383286 0.0
-1.382286 0.0
-1.381286 0.0
-1.380286 -1.2763682000000002e-36
-1.379286 -3.4114698e-36
-1.378286 -6.2249792e-36
-1.377286 -8.7080375e-36
-1.376286 -1.0148465e-35
-1.375286 -9.611910900000001e-36
-1.374286 -6.305849800000001e-36
-1.373286 0.0
-1.372286 9.0832536e-36
-1.371286 2.1111223000000003e-35
-1.370286 3.5439744000000003e-35
-1.369286 5.1218486e-35
-1.368286 6.7255856e-35
-1.367286 8.2046657e-35
-1.366286 9.353434500000001e-35
-1.365286 9.9337138e-35
-1.364286 9.7252956e-35
-1.363286 8.5245232e-35
-1.362286 6.197288000000001e-35
-1.361286 2.6702497999999997e-35
-1.360286 -2.0134602999999998e-35
-1.359286 -7.691055999999999e-35
-1.358286 -1.4065028e-34
-1.357286 -2.0717406e-34
-1.356286 -2.7128941e-34
-1.355286 -3.2715232999999996e-34
-1.354286 -3.6781991999999997e-34
-1.353286 -3.8639749e-34
-1.352286 -3.7613627e-34
-1.351286 -3.3112569e-34
-1.350286 -2.4709268999999998e-34
-1.349286 -1.2216636e-34
-1.348286 4.2719451e-35
-1.347286 2.4258101e-34
-1.346286 4.6821994e-34
-1.345286 7.0606896e-34
-1.344286 9.3838895e-34
-1.343286 1.1440913e-33
-1.342286 1.2998990000000001e-33
-1.341286 1.3818299e-33
-1.340286 1.36731e-33
-1.339286 1.2375749e-33
-1.338286 9.8036222e-34
-1.337286 5.9268968e-34
-1.336286 8.349177500000001e-35
-1.335286 -5.2436884e-34
-1.334286 -1.1930699e-33
-1.333286 -1.8702025e-33
-1.332286 -2.4910648e-33
-1.331286 -2.9829882000000004e-33
-1.330286 -3.2717667e-33
-1.329286 -3.2899814e-33
-1.328286 -2.9867142e-33
-1.327286 -2.3378996e-33
-1.326286 -1.3562466e-33
-1.325286 -9.9391647e-35
-1.324286 1.3251221999999999e-33
-1.323286 2.7596753000000002e-33
-1.322286 4.0026653e-33
-1.321286 4.8219375e-33
-1.320286 4.9761161e-33
-1.319286 4.2435131e-33
-1.318286 2.4572249e-33
-1.317286 -4.5617421e-34
-1.316286 -4.4381452e-33
-1.315286 -9.2647707e-33
-1.314286 -1.452401e-32
-1.313286 -1.9609484e-32
-1.312286 -2.3736232000000002e-32
-1.311286 -2.5982762e-32
-1.310286 -2.5361775e-32
-1.309286 -2.0919189e-32
-1.308286 -1.1857719e-32
-1.307286 2.3226071e-33
-1.306286 2.1678540000000003e-32
-1.305286 4.5687572e-32
-1.304286 7.313975e-32
-1.303286 1.0207681999999999e-31
-1.302286 1.2979773e-31
-1.301286 1.5294683999999999e-31
-1.300286 1.6769593000000002e-31
-1.299286 1.7002355999999999e-31
-1.298286 1.5608556000000002e-31
-1.297286 1.2265911e-31
-1.296286 6.7631011e-32
-1.295286 -9.5105029e-33
-1.294286 -1.0723086e-31
-1.293286 -2.2160763e-31
-1.292286 -3.4615069e-31
-1.291286 -4.7183883999999995e-31
-1.290286 -5.874169e-31
-1.289286 -6.7998058e-31
-1.288286 -7.358536600000001e-31
-1.287286 -7.4173274999999996e-31
-1.286286 -6.8604407e-31
-1.285286 -5.6042295999999995e-31
-1.284286 -3.6119672e-31
-1.283286 -9.0724948e-32
-1.282286 2.415638e-31
-1.281286 6.1860603e-31
-1.280286 1.0157641e-30
-1.279286 1.4016415e-30
-1.278286 1.7397372e-30
-1.277286 1.9909567e-30
-1.276286 2.1169235e-30
-1.275286 2.0839392e-30
-1.274286 1.8673457e-30
-1.273286 1.4559489000000001e-30
-1.272286 8.5607301e-31
-1.271286 9.475344e-32
-1.270286 -7.7845762e-31
-1.269286 -1.6915922e-30
-1.268286 -2.5527303e-30
-1.267286 -3.2551581e-30
-1.266286 -3.685374e-30
-1.265286 -3.7338388e-30
-1.264286 -3.3080677000000004e-30
-1.263286 -2.3473157e-30
-1.262286 -8.3774896e-31
-1.261286 1.173355e-30
-1.260286 3.5661206999999996e-30
-1.259286 6.1412398e-30
-1.258286 8.6197643e-30
-1.257286 1.0651365e-29
-1.256286 1.1832493999999999e-29
-1.255286 1.1735282e-29
-1.254286 9.947081399999999e-30
-1.253286 6.1194649e-30
-1.252286 2.4173982e-32
-1.251286 -8.387876899999999e-30
-1.250286 -1.8929787999999998e-29
-1.249286 -3.1130477999999997e-29
-1.248286 -4.4202312e-29
-1.247286 -5.703208500000001e-29
-1.246286 -6.8202389e-29
-1.245286 -7.6049199e-29
-1.244286 -7.8759255e-29
-1.243286 -7.4507793e-29
-1.242286 -6.1633247e-29
-1.241286 -3.8840985e-29
-1.240286 -5.4234453000000004e-30
-1.239286 3.8520762e-29
-1.238286 9.189011400000001e-29
-1.237286 1.5243005e-28
-1.236286 2.1665476e-28
-1.235286 2.7986512e-28
-1.234286 3.3628289999999997e-28
-1.233286 3.7931570000000003e-28
-1.232286 4.0195632e-28
-1.231286 3.9731009e-28
-1.230286 3.5922916e-28
-1.229286 2.8301847000000004e-28
-1.228286 1.6616495e-28
-1.227286 9.028056400000001e-30
-1.226286 -1.8457810000000001e-28
-1.225286 -4.0698567e-28
-1.224286 -6.4652979e-28
-1.223286 -8.877246099999999e-28
-1.222286 -1.1118067000000001e-27
-1.221286 -1.2976695e-27
-1.220286 -1.4231822e-27
-1.219286 -1.4668525000000001e-27
-1.218286 -1.4097526e-27
-1.217286 -1.2375902e-27
-1.216286 -9.4277273e-28
-1.215286 -5.262833e-28
-1.214286 8.2750218e-31
-1.213286 6.1653685999999995e-28
-1.212286 1.2877166e-27
-1.211286 1.9709278e-27
-1.210286 2.6142447e-27
-1.209286 3.1601425999999997e-27
-1.208286 3.5493959e-27
-1.207286 3.7258388e-27
-1.206286 3.6417361e-27
-1.205286 3.263414e-27
-1.204286 2.5767095e-27
-1.203286 1.5917302e-27
-1.202286 3.4637985000000002e-28
-1.201286 -1.0919008999999999e-27
-1.200286 -2.6266711e-27
-1.199286 -4.1357049e-27
-1.198286 -5.4771280999999995e-27
-1.197286 -6.498511900000001e-27
-1.196286 -7.0487104e-27
-1.195286 -6.9919436e-27
-1.194286 -6.2233278e-27
-1.193286 -4.6847598999999995e-27
-1.192286 -2.3798151e-27
-1.191286 6.138851299999999e-28
-1.190286 4.1364675e-27
-1.189286 7.9433662e-27
-1.188286 1.1710083e-26
-1.187286 1.5045218e-26
-1.186286 1.7512363e-26
-1.185286 1.8660732e-26
-1.184286 1.8063641e-26
-1.183286 1.5363028e-26
-1.182286 1.0317302e-26
-1.181286 2.8489147e-27
-1.180286 -6.912632e-27
-1.179286 -1.8597166e-26
-1.178286 -3.1574541e-26
-1.177286 -4.4954362999999996e-26
-1.176286 -5.760868600000001e-26
-1.175286 -6.822042999999999e-26
-1.174286 -7.535847099999999e-26
-1.173286 -7.7578288e-26
-1.172286 -7.3544466e-26
-1.171286 -6.2168787e-26
-1.170286 -4.2755033000000005e-26
-1.169286 -1.5139295e-26
-1.168286 2.0187188e-26
-1.167286 6.1986537e-26
-1.166286 1.0822791e-25
-1.165286 1.5609896e-25
-1.164286 2.0208486e-25
-1.163286 2.4212099999999997e-25
-1.162286 2.7181998999999997e-25
-1.161286 2.8676796e-25
-1.160286 2.8287762e-25
-1.159286 2.5677956e-25
-1.158286 2.0622603999999998e-25
-1.157286 1.3047636e-25
-1.156286 3.0629251e-26
-1.155286 -9.0134311e-26
-1.154286 -2.264327e-25
-1.153286 -3.7072087e-25
-1.152286 -5.135065e-25
-1.151286 -6.4375822e-25
-1.150286 -7.4950521999999995e-25
-1.149286 -8.186130600000001e-25
-1.148286 -8.3970261e-25
-1.147286 -8.031640199999999e-25
-1.146286 -7.022003e-25
-1.145286 -5.3382372e-25
-1.144286 -2.9971857e-25
-1.143286 -6.8811184e-27
-1.142286 3.3205058e-25
-1.141286 6.9885288000000005e-25
-1.140286 1.0702179e-24
-1.139286 1.4187331e-24
-1.138286 1.7143414e-24
-1.137286 1.9262466e-24
-1.136286 2.0251862e-24
-1.135286 1.9859583000000002e-24
-1.134286 1.7900439000000002e-24
-1.133286 1.4281367e-24
-1.132286 9.0236836e-25
-1.131286 2.280033e-25
-1.130286 -5.656157299999999e-25
-1.129286 -1.4350694000000002e-24
-1.128286 -2.3239688000000002e-24
-1.127286 -3.1652631000000003e-24
-1.126286 -3.8847662e-24
-1.125286 -4.4058282e-24
-1.124286 -4.6549724e-24
-1.123286 -4.5682155e-24
-1.122286 -4.0976856e-24
-1.121286 -3.2180616e-24
-1.120286 -1.9323003e-24
-1.119286 -2.760721e-25
-1.118286 1.6796533e-24
-1.117286 3.8283851e-24
-1.116286 6.0306598000000004e-24
-1.115286 8.1196153e-24
-1.114286 9.909637999999999e-24
-1.113286 1.1207908000000001e-23
-1.112286 1.1828386e-23
-1.111286 1.1607545e-23
-1.110286 1.0420859999999999e-23
-1.109286 8.1988989e-24
-1.108286 4.9416586000000005e-24
-1.107286 7.2975133999999995e-25
-1.106286 -4.2689399000000004e-24
-1.105286 -9.7983667e-24
-1.104286 -1.5520144e-23
-1.103286 -2.1026681e-23
-1.102286 -2.5861705e-23
-1.101286 -2.9547715e-23
-1.100286 -3.1619234e-23
-1.099286 -3.1660208e-23
-1.098286 -2.9343232000000003e-23
-1.097286 -2.4467865e-23
-1.096286 -1.6994951e-23
-1.095286 -7.073749600000001e-24
-1.094286 4.9412497000000004e-24
-1.093286 1.8486580999999999e-23
-1.092286 3.2801256e-23
-1.091286 4.6954706999999995e-23
-1.090286 5.9891434e-23
-1.089286 7.049129899999999e-23
-1.088286 7.7643151e-23
-1.087286 8.032809899999999e-23
-1.086286 7.7707542e-23
-1.085286 6.921010500000001e-23
-1.084286 5.4610829e-23
-1.083286 3.4095771e-23
-1.082286 8.305225e-24
-1.081286 -2.1650477e-23
-1.080286 -5.4207435e-23
-1.079286 -8.7400049e-23
-1.078286 -1.1894927e-22
-1.077286 -1.463856e-22
-1.076286 -1.6720255999999999e-22
-1.075286 -1.7903357999999998e-22
-1.074286 -1.7984236000000002e-22
-1.073286 -1.6811478e-22
-1.072286 -1.4303865e-22
-1.071286 -1.0465632e-22
-1.070286 -5.3975682e-23
-1.069286 6.974498e-24
-1.068286 7.51561e-23
-1.067286 1.4660844e-22
-1.066286 2.1661405e-22
-1.065286 2.7994198e-22
-1.064286 3.3116140000000003e-22
-1.063286 3.6501161999999995e-22
-1.062286 3.7680927e-22
-1.061286 3.6286762000000003e-22
-1.060286 3.2089846e-22
-1.059286 2.5036463e-22
-1.058286 1.5275038e-22
-1.057286 3.1718465e-23
-1.056286 -1.0687316e-22
-1.055286 -2.5511488e-22
-1.054286 -4.0336028e-22
-1.053286 -5.407113e-22
-1.052286 -6.556604399999999e-22
-1.051286 -7.3686259e-22
-1.050286 -7.73996e-22
-1.049286 -7.5865912999999995e-22
-1.048286 -6.852411099999999e-22
-1.047286 -5.5169717e-22
-1.046286 -3.6015831e-22
-1.045286 -1.1730815e-22
-1.044286 1.6553128e-22
-1.043286 4.7264759e-22
-1.042286 7.8454434e-22
-1.041286 1.0789049e-21
-1.040286 1.3318855e-21
-1.039286 1.5196836e-21
-1.038286 1.6202954999999999e-21
-1.037286 1.6153584e-21
-1.036286 1.4919476999999999e-21
-1.035286 1.2441924000000001e-21
-1.034286 8.7456544e-22
-1.033286 3.9471700999999997e-22
-1.032286 -1.7426687000000001e-22
-1.031286 -8.0226499e-22
-1.030286 -1.4512295000000001e-21
-1.029286 -2.0770029e-21
-1.028286 -2.6317921e-21
-1.027286 -3.0671956e-21
-1.026286 -3.3376262999999997e-21
-1.025286 -3.4039269e-21
-1.024286 -3.2369389000000002e-21
-1.023286 -2.8207628e-21
-1.022286 -2.1554376e-21
-1.021286 -1.2587868e-21
-1.020286 -1.6719887e-22
-1.019286 1.0648275e-21
-1.018286 2.3664843e-21
-1.017286 3.6538213e-21
-1.016286 4.8342109000000005e-21
-1.015286 5.8119371000000006e-21
-1.014286 6.4946439e-21
-1.013286 6.800278199999999e-21
-1.012286 6.664096199999999e-21
-1.011286 6.045245e-21
-1.010286 4.9323995e-21
-1.009286 3.3479576000000003e-21
-1.008286 1.3503205e-21
-1.007286 -9.661179500000001e-22
-1.006286 -3.4735423e-21
-1.005286 -6.0159561e-21
-1.004286 -8.4170424e-21
-1.003286 -1.0490379e-20
-1.002286 -1.2051568e-20
-1.001286 -1.2931637e-20
-1.000286 -1.2990891999999999e-20
-0.9992857 -1.2132307999999999e-20
-0.9982857 -1.0313417e-20
-0.9972857 -7.5556643e-21
-0.9962857 -3.9502762e-21
-0.9952857 3.4022521999999994e-22
-0.9942857 5.0854691e-21
-0.9932857 9.9959872e-21
-0.9922857 1.4737262e-20
-0.9912857 1.8948681e-20
-0.9902857 2.2266581999999997e-20
-0.9892857 2.4350195e-20
-0.9882857 2.4908938e-20
-0.9872857 2.3729209e-20
-0.9862857 2.069866e-20
-0.9852857 1.5825898e-20
-0.9842857 9.2536382e-21
-0.9832857 1.2635951000000001e-21
-0.9822857 -7.7281825e-21
-0.9812857 -1.7186263999999997e-20
-0.9802857 -2.6481147e-20
-0.9792857 -3.4924208e-20
-0.9782857 -4.1810845e-20
-0.9772857 -4.6469521000000003e-20
-0.9762857 -4.8313829999999995e-20
-0.9752857 -4.6894067e-20
-0.9742857 -4.194459e-20
-0.9732857 -3.3423031999999997e-20
-0.9722857 -2.153769e-20
-0.9712857 -6.7598829e-21
-0.9702857 1.01812e-20
-0.9692857 2.832259e-20
-0.9682857 4.651083e-20
-0.9672857 6.346331699999999e-20
-0.9662857 7.784525399999999e-20
-0.9652857 8.835826800000001e-20
-0.9642857 9.383570400000001e-20
-0.9632857 9.3338527e-20
-0.9622857 8.624520100000001e-20
-0.9612857 7.232865e-20
-0.9602857 5.1813635999999996e-20
-0.9592857 2.5408664e-20
-0.9582857 -5.6923957e-21
-0.9572857 -3.9842113e-20
-0.9562857 -7.5005849e-20
-0.9552857 -1.0886163e-19
-0.9542857 -1.3893008e-19
-0.9532857 -1.6272852e-19
-0.9522857 -1.7794123e-19
-0.9512857 -1.82596e-19
-0.9502857 -1.7523537e-19
-0.9492857 -1.5507073e-19
-0.9482857 -1.2210682e-19
-0.9472857 -7.7225141e-20
-0.9462857 -2.2216398e-20
-0.9452857 4.0245538e-20
-0.9442857 1.0669266e-19
-0.9432857 1.7301530999999998e-19
-0.9422857 2.3467465e-19
-0.9412857 2.8696697000000002e-19
-0.9402857 3.2532727e-19
-0.9392857 3.4565591999999996e-19
-0.9382857 3.4464824000000003e-19
-0.9372857 3.201048e-19
-0.9362857 2.7119945999999997e-19
-0.9352857 1.9868159000000002e-19
-0.9342857 1.049919e-19
-0.9332857 -5.72556e-21
-0.9322857 -1.2772718e-19
-0.9312857 -2.5389465e-19
-0.9302857 -3.7607827000000006e-19
-0.9292857 -4.8554747e-19
-0.9282857 -5.7352859e-19
-0.9272857 -6.3180205e-19
-0.9262857 -6.5332316e-19
-0.9252857 -6.3282637e-19
-0.9242857 -5.673688e-19
-0.9232857 -4.5676922e-19
-0.9222857 -3.0390125e-19
-0.9212857 -1.1480568e-19
-0.9202857 1.0140396e-19
-0.9192857 3.3285653e-19
-0.9182857 5.6545901e-19
-0.9172857 7.836371499999999e-19
-0.9162857 9.7124955e-19
-0.9152857 1.1126285e-18
-0.9142857 1.1936883e-18
-0.9132857 1.2030306e-18
-0.9122857 1.1329713999999999e-18
-0.9112857 9.8041251e-19
-0.9102857 7.474823299999999e-19
-0.9092857 4.4188449e-19
-0.9082857 7.6902235e-20
-0.9072857 -3.2897092e-19
-0.9062857 -7.527823400000001e-19
-0.9052857 -1.1682364e-18
-0.9042857 -1.5471326e-18
-0.9032857 -1.8610577e-18
-0.9022857 -2.0832413e-18
-0.9012857 -2.1904672e-18
-0.9002857 -2.1649181e-18
-0.8992857 -1.9958296e-18
-0.8982857 -1.6808262999999999e-18
-0.8972857 -1.2268287e-18
-0.8962857 -6.5043473e-19
-0.8952857 2.2293587999999998e-20
-0.8942857 7.566751e-19
-0.8932857 1.5108852999999999e-18
-0.8922857 2.2380228e-18
-0.8912857 2.8886843e-18
-0.8902857 3.4139292e-18
-0.8892857 3.7684736e-18
-0.8882857 3.9139359e-18
-0.8872857 3.8219265999999995e-18
-0.8862857 3.476771e-18
-0.8852857 2.8776622000000002e-18
-0.8842857 2.0400494e-18
-0.8832857 9.961077800000002e-19
-0.8822857 -2.0582522000000002e-19
-0.8812857 -1.5029057e-18
-0.8802857 -2.8205240000000004e-18
-0.8792857 -4.0760536e-18
-0.8782857 -5.1834591e-18
-0.8772857 -6.058542199999999e-18
-0.8762857 -6.6245477000000004e-18
-0.8752857 -6.8177919e-18
-0.8742857 -6.592953899999999e-18
-0.8732857 -5.9276467e-18
-0.8722857 -4.8259097e-18
-0.8712857 -3.3202852e-18
-0.8702857 -1.4722227e-18
-0.8692857 6.2937434e-19
-0.8682857 2.8715252000000003e-18
-0.8672857 5.1224222e-18
-0.8662857 7.2383738e-18
-0.8652857 9.072124e-18
-0.8642857 1.0482123e-17
-0.8632857 1.1342205e-17
-0.8622857 1.1551084e-17
-0.8612857 1.1040996999999998e-17
-0.8602857 9.7848823e-18
-0.8592857 7.8014674e-18
-0.8582857 5.1577913e-18
-0.8572857 1.9687654999999998e-18
-0.8562857 -1.6064133e-18
-0.8552857 -5.3710139e-18
-0.8542857 -9.1004821e-18
-0.8532857 -1.25547e-17
-0.8522857 -1.5492187999999998e-17
-0.8512857 -1.7685464e-17
-0.8502857 -1.8936651e-17
-0.8492857 -1.9092346e-17
-0.8482857 -1.8056744e-17
-0.8472857 -1.5802044999999998e-17
-0.8462857 -1.2375303e-17
-0.8452857 -7.9010289e-18
-0.8442857 -2.5790863e-18
-0.8432857 3.3222969e-18
-0.8422857 9.478308500000001e-18
-0.8412857 1.5523708e-17
-0.8402857 2.107265e-17
-0.8392857 2.5741209e-17
-0.8382857 2.9171385e-17
-0.8372857 3.1055227e-17
-0.8362857 3.1157585e-17
-0.8352857 2.9336038e-17
-0.8342857 2.5556536e-17
-0.8332857 1.9903541e-17
-0.8322857 1.258364e-17
-0.8312857 3.921925e-18
-0.8302857 -5.649144699999999e-18
-0.8292857 -1.5608293e-17
-0.8282857 -2.5370813000000002e-17
-0.8272857 -3.4319762e-17
-0.8262857 -4.1841497000000003e-17
-0.8252857 -4.7363731e-17
-0.8242857 -5.0393978e-17
-0.8232857 -5.0556028e-17
-0.8222857 -4.7622075e-17
-0.8212857 -4.153818e-17
-0.8202857 -3.2440938000000004e-17
-0.8192857 -2.0663611e-17
-0.8182857 -6.7305075999999996e-18
-0.8172857 8.6609862e-18
-0.8162857 2.4670579e-17
-0.8152857 4.0356529e-17
-0.8142857 5.4726666999999996e-17
-0.8132857 6.6796504e-17
-0.8122857 7.565127599999999e-17
-0.8112857 8.0508321e-17
-0.8102857 8.077580000000001e-17
-0.8092857 7.6103749e-17
-0.8082857 6.6423637e-17
-0.8072857 5.1973008999999996e-17
-0.8062857 3.3302594e-17
-0.8052857 1.1264095999999999e-17
-0.8042857 -1.3021860999999999e-17
-0.8032857 -3.8216995e-17
-0.8022857 -6.283388000000001e-17
-0.8012857 -8.5318479e-17
-0.8002857 -1.0414238999999999e-16
-0.7992857 -1.1789955999999998e-16
-0.7982857 -1.2540159e-16
-0.7972857 -1.2576565e-16
-0.7962857 -1.1848878e-16
-0.7952857 -1.0350341999999999e-16
-0.7942857 -8.1209304e-17
-0.7932857 -5.2478509000000006e-17
-0.7922857 -1.8631824999999998e-17
-0.7912857 1.861378e-17
-0.7902857 5.7224944e-17
-0.7892857 9.495558800000001e-17
-0.7882857 1.2946955e-16
-0.7872857 1.5847575e-16
-0.7862857 1.7986847999999998e-16
-0.7852857 1.9186486999999999e-16
-0.7842857 1.9313102e-16
-0.7832857 1.8288893e-16
-0.7822857 1.6099694999999999e-16
-0.7812857 1.2799739e-16
-0.7802857 8.5126894e-17
-0.7792857 3.4286854e-17
-0.7782857 -2.2026848e-17
-0.7772857 -8.0832999e-17
-0.7762857 -1.3880923000000002e-16
-0.7752857 -1.9246501e-16
-0.7742857 -2.3833549e-16
-0.7732857 -2.7318612e-16
-0.7722857 -2.9421739e-16
-0.7712857 -2.9925761e-16
-0.7702857 -2.86932e-16
-0.7692857 -2.5679655e-16
-0.7682857 -2.094266e-16
-0.7672857 -1.4645180000000001e-16
-0.7662857 -7.0531323e-17
-0.7652857 1.4733145e-17
-0.7642857 1.0494618000000001e-16
-0.7632857 1.9512482999999997e-16
-0.7622857 2.7995401e-16
-0.7612857 3.5407942000000003e-16
-0.7602857 4.1242315e-16
-0.7592857 4.5050428e-16
-0.7582857 4.6474555e-16
-0.7572857 4.5274672e-16
-0.7562857 4.1350465e-16
-0.7552857 3.4756425000000004e-16
-0.7542857 2.5708531e-16
-0.7532857 1.4581595e-16
-0.7522857 1.8968246999999998e-17
-0.7512857 -1.1700252e-16
-0.7502857 -2.5470745999999997e-16
-0.7492857 -3.8620863999999997e-16
-0.7482857 -5.0345947e-16
-0.7472857 -5.987769e-16
-0.7462857 -6.6531841e-16
-0.7452857 -6.9753469e-16
-0.7442857 -6.9156919e-16
-0.7432857 -6.4557749e-16
-0.7422857 -5.5994366e-16
-0.7412857 -4.3737502000000003e-16
-0.7402857 -2.8286489e-16
-0.7392857 -1.0351893e-16
-0.7382857 9.1749912e-17
-0.7372857 2.9264577e-16
-0.7362857 4.8801361e-16
-0.7352857 6.6643601e-16
-0.7342857 8.1687146e-16
-0.7332857 9.2929986e-16
-0.7322857 9.9533857e-16
-0.7312857 1.0087942e-15
-0.7302857 9.661159400000001e-16
-0.7292857 8.6672332e-16
-0.7282857 7.1318363e-16
-0.7272857 5.1122487e-16
-0.7262857 2.6957638e-16
-0.7252857 -3.6223705000000004e-19
-0.7242857 -2.8501335e-16
-0.7232857 -5.6925614e-16
-0.7222857 -8.371775e-16
-0.7212857 -1.0729046e-15
-0.7202857 -1.2614802000000001e-15
-0.7192857 -1.3897356000000002e-15
-0.7182857 -1.4471156000000001e-15
-0.7172857 -1.4264082999999998e-15
-0.7162857 -1.324335e-15
-0.7152857 -1.1419591e-15
-0.7142857 -8.8488076e-16
-0.7132857 -5.6319341e-16
-0.7122857 -1.9118687999999998e-16
-0.7112857 2.132014e-16
-0.7102857 6.2917429e-16
-0.7092857 1.0340735e-15
-0.7082857 1.4045450999999998e-15
-0.7072857 1.7178181e-15
-0.7062857 1.9530272e-15
-0.7052857 2.0925075000000002e-15
-0.7042857 2.1229832000000002e-15
-0.7032857 2.0365714e-15
-0.7022857 1.831535e-15
-0.7012857 1.5127191e-15
-0.7002857 1.091632e-15
-0.6992857 5.861423300000001e-16
-0.6982857 1.9791689e-17
-0.6972857 -5.7925659e-16
-0.6962857 -1.1795878000000001e-15
-0.6952857 -1.7481579999999998e-15
-0.6942857 -2.2520838999999998e-15
-0.6932857 -2.6604998999999998e-15
-0.6922857 -2.946377e-15
-0.6912857 -3.0881950999999997e-15
-0.6902857 -3.0713656e-15
-0.6892857 -2.8893154e-15
-0.6882857 -2.5441589e-15
-0.6872857 -2.046909e-15
-0.6862857 -1.4172061000000001e-15
-0.6852857 -6.8256487e-16
-0.6842857 1.2282470999999998e-16
-0.6832857 9.5969007e-16
-0.6822857 1.7855809e-15
-0.6812857 2.5569925e-15
-0.6802857 3.2315994e-15
-0.6792857 3.7704881e-15
-0.6782857 4.1402719e-15
-0.6772857 4.3149863e-15
-0.6762857 4.2776635999999995e-15
-0.6752857 4.0215033e-15
-0.6742857 3.5505784999999997e-15
-0.6732857 2.8800285e-15
-0.6722857 2.0357148e-15
-0.6712857 1.0533435e-15
-0.6702857 -2.2929177999999998e-17
-0.6692857 -1.1423586000000001e-15
-0.6682857 -2.2498781999999997e-15
-0.6672857 -3.2886791999999998e-15
-0.6662857 -4.2030006000000005e-15
-0.6652857 -4.9410039000000005e-15
-0.6642857 -5.4575997e-15
-0.6632857 -5.71708e-15
-0.6622857 -5.6954138e-15
-0.6612857 -5.3820682e-15
-0.6602857 -4.7812207e-15
-0.6592857 -3.9122675000000004e-15
-0.6582857 -2.8095464e-15
-0.6572857 -1.5212414e-15
-0.6562857 -1.074741e-16
-0.6552857 1.3623623999999999e-15
-0.6542857 2.8129235999999997e-15
-0.6532857 4.1667344e-15
-0.6522857 5.3483222e-15
-0.6512857 6.2884335e-15
-0.6502857 6.9280962000000006e-15
-0.6492857 7.22228e-15
-0.6482857 7.142917e-15
-0.6472857 6.681079599999999e-15
-0.6462857 5.8481583e-15
-0.6452857 4.6759296e-15
-0.6442857 3.2154784000000002e-15
-0.6432857 1.5350082e-15
-0.6422857 -2.8336044e-16
-0.6412857 -2.1476358e-15
-0.6402857 -3.9606275e-15
-0.6392857 -5.6249870000000005e-15
-0.6382857 -7.048334500000001e-15
-0.6372857 -8.148194899999999e-15
-0.6362857 -8.8564673e-15
-0.6352857 -9.1232006e-15
-0.6342857 -8.919478599999999e-15
-0.6332857 -8.2392754e-15
-0.6322857 -7.1002047e-15
-0.6312857 -5.5431404e-15
-0.6302857 -3.6307396e-15
-0.6292857 -1.4449527e-15
-0.6282857 9.1636094e-16
-0.6272857 3.34356e-15
-0.6262857 5.7199215000000006e-15
-0.6252857 7.9267335e-15
-0.6242857 9.8485851e-15
-0.6232857 1.1378673999999998e-14
-0.6222857 1.2423923e-14
-0.6212857 1.2909738e-14
-0.6202857 1.2784188e-14
-0.6192857 1.2021453e-14
-0.6182857 1.0624335e-14
-0.6172857 8.6256687e-15
-0.6162857 6.0884952999999995e-15
-0.6152857 3.1048684e-15
-0.6142857 -2.0676556e-16
-0.6132857 -3.7056262e-15
-0.6122857 -7.234031900000001e-15
-0.6112857 -1.0624058e-14
-0.6102857 -1.3705181999999999e-14
-0.6092857 -1.6312607e-14
-0.6082857 -1.8295836e-14
-0.6072857 -1.9527080999999998e-14
-0.6062857 -1.9908975e-14
-0.6052857 -1.9381121e-14
-0.6042857 -1.7925014e-14
-0.6032857 -1.5566946e-14
-0.6022857 -1.2378611999999999e-14
-0.6012857 -8.4752727e-15
-0.6002857 -4.0114716e-15
-0.5992857 8.255265e-16
-0.5982857 5.8242647000000004e-15
-0.5972857 1.0759135000000001e-14
-0.5962857 1.5401375e-14
-0.5952857 1.9530396999999998e-14
-0.5942857 2.2944799e-14
-0.5932857 2.5472449000000002e-14
-0.5922857 2.6979071000000002e-14
-0.5912857 2.7374916000000003e-14
-0.5902857 2.6619175e-14
-0.5892857 2.4721996e-14
-0.5882857 2.1744066e-14
-0.5872857 1.7793912e-14
-0.5862857 1.3023117000000001e-14
-0.5852857 7.6198038e-15
-0.5842857 1.8007393e-15
-0.5832857 -4.1975442e-15
-0.5822857 -1.0128232e-14
-0.5812857 -1.5743968e-14
-0.5802857 -2.0806552999999998e-14
-0.5792857 -2.5096324e-14
-0.5782857 -2.8420997e-14
-0.5772857 -3.0623768999999996e-14
-0.5762857 -3.1590454e-14
-0.5752857 -3.1255452e-14
-0.5742857 -2.9606306e-14
-0.5732857 -2.6686543000000002e-14
-0.5722857 -2.2596571e-14
-0.5712857 -1.7492285e-14
-0.5702857 -1.1581200000000001e-14
-0.5692857 -5.1159075999999996e-15
-0.5682857 1.6151443e-15
-0.5672857 8.2994558e-15
-0.5662857 1.4614512000000002e-14
-0.5652857 2.0243537e-14
-0.5642857 2.4892226e-14
-0.5632857 2.8305541e-14
-0.5622857 3.0283559e-14
-0.5612857 3.0695238000000003e-14
-0.5602857 2.9489091999999995e-14
-0.5592857 2.6699817999999997e-14
-0.5582857 2.2450141999999998e-14
-0.5572857 1.6947505e-14
-0.5562857 1.0475467e-14
-0.5552857 3.380171e-15
-0.5542857 -3.9474591e-15
-0.5532857 -1.1092773999999999e-14
-0.5522857 -1.7640415000000002e-14
-0.5512857 -2.3197842000000002e-14
-0.5502857 -2.7417866e-14
-0.5492857 -3.0018762999999997e-14
-0.5482857 -3.0800725e-14
-0.5472857 -2.9657654e-14
-0.5462857 -2.6583729e-14
-0.5452857 -2.167448e-14
-0.5442857 -1.5122545e-14
-0.5432857 -7.2086077e-15
-0.5422857 1.7117229e-15
-0.5412857 1.1224132000000001e-14
-0.5402857 2.0873896e-14
-0.5392857 3.0185255e-14
-0.5382857 3.8680966999999995e-14
-0.5372857 4.5901330000000005e-14
-0.5362857 5.1422163e-14
-0.5352857 5.4871407999999996e-14
-0.5342857 5.5944192e-14
-0.5332857 5.4416249999999997e-14
-0.5322857 5.0155700999999996e-14
-0.5312857 4.3132993e-14
-0.5302857 3.3428806e-14
-0.5292857 2.1239478e-14
-0.5282857 6.879362e-15
-0.5272857 -9.2206008e-15
-0.5262857 -2.6518881e-14
-0.5252857 -4.4374696000000004e-14
-0.5242857 -6.2065238e-14
-0.5232857 -7.8809073e-14
-0.5222857 -9.379546299999999e-14
-0.5212857 -1.0621905e-13
-0.5202857 -1.1531855e-13
-0.5192857 -1.2041757999999999e-13
-0.5182857 -1.2096557e-13
-0.5172857 -1.165759e-13
-0.5162857 -1.0705865999999999e-13
-0.5152857 -9.2445462e-14
-0.5142857 -7.3003747e-14
-0.5132857 -4.9239248e-14
-0.5122857 -2.1885287999999998e-14
-0.5112857 8.1209787e-15
-0.5102857 3.9674563e-14
-0.5092857 7.1549117e-14
-0.5082857 1.0245131e-13
-0.5072857 1.3108002e-13
-0.5062857 1.5618676e-13
-0.5052857 1.7663392999999999e-13
-0.5042857 1.9144752999999998e-13
-0.5032857 1.9986150999999999e-13
-0.5022857 2.013518e-13
-0.5012857 1.9565853000000002e-13
-0.5002857 1.8279620999999998e-13
-0.4992857 1.6305210999999998e-13
-0.4982857 1.3697392e-13
-0.4972857 1.0534826e-13
-0.4962857 6.917165399999999e-14
-0.4952857 2.9615910999999996e-14
-0.4942857 -1.2010554e-14
-0.4932857 -5.4304219000000004e-14
-0.4922857 -9.580978099999999e-14
-0.4912857 -1.3506485e-13
-0.4902857 -1.7064563e-13
-0.4892857 -2.0121363e-13
-0.4882857 -2.2556278e-13
-0.4872857 -2.4266670000000003e-13
-0.4862857 -2.5172483e-13
-0.4852857 -2.522058e-13
-0.4842857 -2.4388554e-13
-0.4832857 -2.2687763e-13
-0.4822857 -2.0165227e-13
-0.4812857 -1.6904098e-13
-0.4802857 -1.3022409e-13
-0.4792857 -8.6698825e-14
-0.4782857 -4.0227193e-14
-0.4772857 7.2358306e-15
-0.4762857 5.3631665000000004e-14
-0.4752857 9.690101399999999e-14
-0.4742857 1.3509487e-13
-0.4732857 1.6648670999999998e-13
-0.4722857 1.8967835e-13
-0.4712857 2.0369169000000002e-13
-0.4702857 2.0803892e-13
-0.4692857 2.027651e-13
-0.4682857 1.8845858000000002e-13
-0.4672857 1.6622727e-13
-0.4662857 1.3764088e-13
-0.4652857 1.046423e-13
-0.4642857 6.9433228e-14
-0.4632857 3.4341728e-14
-0.4622857 1.6802078e-15
-0.4612857 -2.6396476999999997e-14
-0.4602857 -4.8023486000000004e-14
-0.4592857 -6.1740464e-14
-0.4582857 -6.6580988e-14
-0.4572857 -6.213203200000001e-14
-0.4562857 -4.8560791e-14
-0.4552857 -2.6608513e-14
-0.4542857 2.4466285e-15
-0.4532857 3.6853972e-14
-0.4522857 7.447702400000001e-14
-0.4512857 1.1289659e-13
-0.4502857 1.4952459e-13
-0.4492857 1.8172300000000002e-13
-0.4482857 2.0692337e-13
-0.4472857 2.2274308999999998e-13
-0.4462857 2.2709573999999997e-13
-0.4452857 2.1829355999999999e-13
-0.4442857 1.9514050999999999e-13
-0.4432857 1.5701425e-13
-0.4422857 1.0393541e-13
-0.4412857 3.6621337000000005e-14
-0.4402857 -4.3478876e-14
-0.4392857 -1.3417263000000002e-13
-0.4382857 -2.3253994e-13
-0.4372857 -3.3498232e-13
-0.4362857 -4.373088e-13
-0.4352857 -5.3486154e-13
-0.4342857 -6.226820399999999e-13
-0.4332857 -6.95715e-13
-0.4322857 -7.490444500000001e-13
-0.4312857 -7.781524799999999e-13
-0.4302857 -7.791878100000001e-13
-0.4292857 -7.492285100000001e-13
-0.4282857 -6.8652143e-13
-0.4272857 -5.906807099999999e-13
-0.4262857 -4.628275300000001e-13
-0.4252857 -3.0565769999999997e-13
-0.4242857 -1.2342577e-13
-0.4232857 7.8159219e-14
-0.4222857 2.9212555e-13
-0.4212857 5.1051142e-13
-0.4202857 7.2470521e-13
-0.4192857 9.258347900000002e-13
-0.4182857 1.1051841e-12
-0.4172857 1.2546122000000001e-12
-0.4162857 1.3669499e-12
-0.4152857 1.4363517e-12
-0.4142857 1.4585812000000001e-12
-0.4132857 1.4312175e-12
-0.4122857 1.3537714999999999e-12
-0.4112857 1.2277096e-12
-0.4102857 1.0563886000000001e-12
-0.4092857 8.4490842e-13
-0.4082857 5.998968100000001e-13
-0.4072857 3.292398e-13
-0.4062857 4.1774672e-14
-0.4052857 -2.5303875000000004e-13
-0.4042857 -5.4545445e-13
-0.4032857 -8.2577259e-13
-0.4022857 -1.0846585e-12
-0.4012857 -1.3134425e-12
-0.4002857 -1.5043968000000001e-12
-0.3992857 -1.6509847999999998e-12
-0.3982857 -1.7480834e-12
-0.3972857 -1.7921715e-12
-0.3962857 -1.7814826e-12
-0.3952857 -1.7161137e-12
-0.3942857 -1.5980811e-12
-0.3932857 -1.4313165999999999e-12
-0.3922857 -1.2215906e-12
-0.3912857 -9.7635633e-13
-0.3902857 -7.0451012e-13
-0.3892857 -4.1606622999999995e-13
-0.3882857 -1.2175341e-13
-0.3872857 1.6745425e-13
-0.3862857 4.4085185000000004e-13
-0.3852857 6.8853652e-13
-0.3842857 9.019260999999999e-13
-0.3832857 1.0742292e-12
-0.3822857 1.2008309000000002e-12
-0.3812857 1.2795620999999999e-12
-0.3802857 1.3108269e-12
-0.3792857 1.2975713e-12
-0.3782857 1.2450868e-12
-0.3772857 1.1606577e-12
-0.3762857 1.0530697e-12
-0.3752857 9.320123699999999e-13
-0.3742857 8.074158599999999e-13
-0.3732857 6.8876755e-13
-0.3722857 5.8445883e-13
-0.3712857 5.0120833e-13
-0.3702857 4.4360334999999996e-13
-0.3692857 4.1379131e-13
-0.3682857 4.1134148e-13
-0.3672857 4.332834e-13
-0.3662857 4.7431541e-13
-0.3652857 5.2716379e-13
-0.3642857 5.830630099999999e-13
-0.3632857 6.3232077e-13
-0.3622857 6.6492785e-13
-0.3612857 6.711727300000001e-13
-0.3602857 6.4222576e-13
-0.3592857 5.706624e-13
-0.3582857 4.5090414e-13
-0.3572857 2.7956433e-13
-0.3562857 5.5693374e-14
-0.3552857 -2.1907438e-13
-0.3542857 -5.4046665e-13
-0.3532857 -9.0160321e-13
-0.3522857 -1.2931033e-12
-0.3512857 -1.7032642999999998e-12
-0.3502857 -2.1183122e-12
-0.3492857 -2.5227236e-12
-0.3482857 -2.8996282000000004e-12
-0.3472857 -3.2312938e-12
-0.3462857 -3.4997033e-12
-0.3452857 -3.6872198e-12
-0.3442857 -3.7773329e-12
-0.3432857 -3.75547e-12
-0.3422857 -3.6098416e-12
-0.3412857 -3.3322804999999995e-12
-0.3402857 -2.919025e-12
-0.3392857 -2.3713873e-12
-0.3382857 -1.6962506000000001e-12
-0.3372857 -9.0633474e-13
-0.3362857 -2.0187389e-14
-0.3352857 9.3813566e-13
-0.3342857 1.9397116999999998e-12
-0.3332857 2.9517052e-12
-0.3322857 3.9386012e-12
-0.3312857 4.8636622e-12
-0.3302857 5.690529999999999e-12
-0.3292857 6.3848849e-12
-0.3282857 6.916059900000001e-12
-0.3272857 7.258514700000001e-12
-0.3262857 7.393076999999999e-12
-0.3252857 7.307879800000001e-12
-0.3242857 6.9989397e-12
-0.3232857 6.4703485000000005e-12
-0.3222857 5.7340824e-12
-0.3212857 4.8094514e-12
-0.3202857 3.7222418999999996e-12
-0.3192857 2.5036164e-12
-0.3182857 1.1888488999999999e-12
-0.3172857 -1.8402532e-13
-0.3162857 -1.575568e-12
-0.3152857 -2.9462438e-12
-0.3142857 -4.257622e-12
-0.3132857 -5.4734419e-12
-0.3122857 -6.5605331e-12
-0.3112857 -7.4895846e-12
-0.3102857 -8.235779999999999e-12
-0.3092857 -8.7793142e-12
-0.3082857 -9.1058081e-12
-0.3072857 -9.2066349e-12
-0.3062857 -9.079157800000001e-12
-0.3052857 -8.726871999999999e-12
-0.3042857 -8.159428399999999e-12
-0.3032857 -7.392509199999999e-12
-0.3022857 -6.4475253e-12
-0.3012857 -5.3510978e-12
-0.3002857 -4.1343084999999995e-12
-0.2992857 -2.8317079e-12
-0.2982857 -1.4800964e-12
-0.2972857 -1.1711811e-13
-0.2962857 1.2202695e-12
-0.2952857 2.4973653e-12
-0.2942857 3.6832313e-12
-0.2932857 4.7520272999999995e-12
-0.2922857 5.6840664e-12
-0.2912857 6.466499599999999e-12
-0.2902857 7.0935553e-12
-0.2892857 7.5663081e-12
-0.2882857 7.8919672e-12
-0.2872857 8.0827394e-12
-0.2862857 8.1543455e-12
-0.2852857 8.124305700000001e-12
-0.2842857 8.0101419e-12
-0.2832857 7.8276409e-12
-0.2822857 7.5893339e-12
-0.2812857 7.303318e-12
-0.2802857 6.9725326e-12
-0.2792857 6.5945438e-12
-0.2782857 6.1618598e-12
-0.2772857 5.6627483e-12
-0.2762857 5.0824839999999994e-12
-0.2752857 4.4049162e-12
-0.2742857 3.6142289000000002e-12
-0.2732857 2.6967439000000003e-12
-0.2722857 1.6426288e-12
-0.2712857 4.4738548e-13
-0.2702857 -8.8698393e-13
-0.2692857 -2.3511966e-12
-0.2682857 -3.928325e-12
-0.2672857 -5.5938428999999996e-12
-0.2662857 -7.316045799999999e-12
-0.2652857 -9.05679e-12
-0.2642857 -1.0772478000000001e-11
-0.2632857 -1.2415228e-11
-0.2622857 -1.3934155e-11
-0.2612857 -1.5276745e-11
-0.2602857 -1.6390257e-11
-0.2592857 -1.7223194e-11
-0.2582857 -1.7726811e-11
-0.2572857 -1.7856709e-11
-0.2562857 -1.7574507e-11
-0.2552857 -1.6849594e-11
-0.2542857 -1.5660955e-11
-0.2532857 -1.3998987e-11
-0.2522857 -1.1867243e-11
-0.2512857 -9.2839703e-12
-0.2502857 -6.283299900000001e-12
-0.2492857 -2.9159404e-12
-0.2482857 7.5078925e-13
-0.2472857 4.6337066e-12
-0.2462857 8.6353925e-12
-0.2452857 1.2646726e-11
-0.2442857 1.6550292999999998e-11
-0.2432857 2.0224569999999997e-11
-0.2422857 2.3548684000000002e-11
-0.2412857 2.6407525000000002e-11
-0.2402857 2.8696891e-11
-0.2392857 3.0328371e-11
-0.2382857 3.1233626e-11
-0.2372857 3.1367771e-11
-0.2362857 3.0711639e-11
-0.2352857 2.9272735e-11
-0.2342857 2.7084820000000002e-11
-0.2332857 2.4206139e-11
-0.2322857 2.0716432e-11
-0.2312857 1.6712925e-11
-0.2302857 1.2305580999999999e-11
-0.2292857 7.6119544e-12
-0.2282857 2.7519784e-12
-0.2272857 -2.1569758e-12
-0.2262857 -7.0044651e-12
-0.2252857 -1.1690531999999999e-11
-0.2242857 -1.6128291e-11
-0.2232857 -2.0245459999999998e-11
-0.2222857 -2.3984852999999998e-11
-0.2212857 -2.7303886e-11
-0.2202857 -3.0173264999999995e-11
-0.2192857 -3.2575017e-11
-0.2182857 -3.4500076999999996e-11
-0.2172857 -3.5945642e-11
-0.2162857 -3.6912471e-11
-0.2152857 -3.7402335000000005e-11
-0.2142857 -3.7415736e-11
-0.2132857 -3.6950019000000004e-11
-0.2122857 -3.5997971000000003e-11
-0.2112857 -3.4546956e-11
-0.2102857 -3.2578683999999995e-11
-0.2092857 -3.0069621e-11
-0.2082857 -2.6992124e-11
-0.2072857 -2.3316348000000002e-11
-0.2062857 -1.9012937e-11
-0.2052857 -1.4056543e-11
-0.2042857 -8.4301286e-12
-0.2032857 -2.1299773000000002e-12
-0.2022857 4.8287461e-12
-0.2012857 1.240613e-11
-0.2002857 2.0531691e-11
-0.1992857 2.9099007999999998e-11
-0.1982857 3.7961333e-11
-0.1972857 4.6928715e-11
-0.1962857 5.5767217999999995e-11
-0.1952857 6.4200712e-11
-0.1942857 7.1915699e-11
-0.1932857 7.8569459e-11
-0.1922857 8.3801537e-11
-0.1912857 8.7248486e-11
-0.1902857 8.8561434e-11
-0.1892857 8.7425753e-11
-0.1882857 8.3581997e-11
-0.1872857 7.6846884e-11
-0.1862857 6.7133115e-11
-0.1852857 5.4466593e-11
-0.1842857 3.8999766e-11
-0.1832857 2.1019806e-11
-0.1822857 9.5057959e-13
-0.1812857 -2.0652344e-11
-0.1802857 -4.3114053e-11
-0.1792857 -6.5660059e-11
-0.1782857 -8.7442998e-11
-0.1772857 -1.0757548e-10
-0.1762857 -1.2516780000000002e-10
-0.1752857 -1.3936889e-10
-0.1742857 -1.4940872e-10
-0.1732857 -1.5463996e-10
-0.1722857 -1.5457688e-10
-0.1712857 -1.4892926e-10
-0.1702857 -1.3762933e-10
-0.1692857 -1.2085001e-10
-0.1682857 -9.9012996e-11
-0.1672857 -7.278557600000001e-11
-0.1662857 -4.3065706e-11
-0.1652857 -1.0955219e-11
-0.1642857 2.2278319000000002e-11
-0.1632857 5.525007500000001e-11
-0.1622857 8.6515175e-11
-0.1612857 1.1463256999999999e-10
-0.1602857 1.38233e-10
-0.1592857 1.5608824999999999e-10
-0.1582857 1.6717826000000001e-10
-0.1572857 1.7075302e-10
-0.1562857 1.6638571e-10
-0.1552857 1.5401386e-10
-0.1542857 1.3396561e-10
-0.1532857 1.0696868000000001e-10
-0.1522857 7.4140021e-11
-0.1512857 3.695547e-11
-0.1502857 -2.8010538e-12
-0.1492857 -4.3107583e-11
-0.1482857 -8.1791469e-11
-0.1472857 -1.1663096e-10
-0.1462857 -1.4546679e-10
-0.1452857 -1.6631898e-10
-0.1442857 -1.7750283e-10
-0.1432857 -1.7773837e-10
-0.1422857 -1.6624668999999998e-10
-0.1412857 -1.4282722e-10
-0.1402857 -1.0791045000000001e-10
-0.1392857 -6.2581521e-11
-0.1382857 -8.5712463e-12
-0.1372857 5.178724200000001e-11
-0.1362857 1.156364e-10
-0.1352857 1.7970498e-10
-0.1342857 2.4044811e-10
-0.1332857 2.9421125e-10
-0.1322857 3.3741118e-10
-0.1312857 3.667257e-10
-0.1302857 3.7928302e-10
-0.1292857 3.7284051999999997e-10
-0.1282857 3.4594378e-10
-0.1272857 2.9805626e-10
-0.1262857 2.2965126e-10
-0.1252857 1.422594e-10
-0.1242857 3.8466767e-11
-0.1232857 -7.8139275e-11
-0.1222857 -2.0307668e-10
-0.1212857 -3.3112573e-10
-0.1202857 -4.5653104e-10
-0.1192857 -5.732419700000001e-10
-0.1182857 -6.7518113e-10
-0.1172857 -7.5652999e-10
-0.1162857 -8.120187700000001e-10
-0.1152857 -8.3720695e-10
-0.1142857 -8.287402e-10
-0.1132857 -7.8457093e-10
-0.1122857 -7.0412977e-10
-0.1112857 -5.8843698e-10
-0.1102857 -4.4014627e-10
-0.1092857 -2.6351477e-10
-0.1082857 -6.4297444e-11
-0.1072857 1.504333e-10
-0.1062857 3.7253759e-10
-0.1052857 5.9311965e-10
-0.1042857 8.0288883e-10
-0.1032857 9.925558599999999e-10
-0.1022857 1.1532475e-09
-0.1012857 1.2769201e-09
-0.1002857 1.3567541e-09
-9.9285714E-02 1.3875086e-09
-9.8285712E-02 1.3658186e-09
-9.7285718E-02 1.290418e-09
-9.6285716E-02 1.1622762e-09
-9.5285714E-02 9.8463624e-10
-9.4285712E-02 7.6295177e-10
-9.3285717E-02 5.047204e-10
-9.2285715E-02 2.1921811e-10
-9.1285713E-02 -8.2855332e-11
-9.0285711E-02 -3.8980676e-10
-8.9285716E-02 -6.8943735e-10
-8.8285714E-02 -9.6956627e-10
-8.7285712E-02 -1.2185667e-09
-8.6285718E-02 -1.4258891e-09
-8.5285716E-02 -1.5825457e-09
-8.4285714E-02 -1.6815351e-09
-8.3285712E-02 -1.718182e-09
-8.2285717E-02 -1.6903772e-09
-8.1285715E-02 -1.5987036e-09
-8.0285713E-02 -1.4464410000000001e-09
-7.9285711E-02 -1.239446e-09
-7.8285716E-02 -9.8591465e-10
-7.7285714E-02 -6.9603286e-10
-7.6285712E-02 -3.8153456e-10
-7.5285718E-02 -5.5184991e-11
-7.4285716E-02 2.697858e-10
-7.3285714E-02 5.8027272e-10
-7.2285712E-02 8.6388049e-10
-7.1285717E-02 1.1094759e-09
-7.0285715E-02 1.3076806e-09
-6.9285713E-02 1.4512814e-09
-6.8285711E-02 1.5355365e-09
-6.7285717E-02 1.5583653999999998e-09
-6.6285715E-02 1.5204114e-09
-6.5285712E-02 1.4249748000000002e-09
-6.4285718E-02 1.2778205e-09
-6.3285716E-02 1.0868694e-09
-6.2285714E-02 8.6179015e-10
-6.1285716E-02 6.135110600000001e-10
-6.0285714E-02 3.5367722000000004e-10
-5.9285715E-02 9.4080646e-11
-5.8285713E-02 -1.5390828e-10
-5.7285715E-02 -3.7987936999999997e-10
-5.6285713E-02 -5.7486411e-10
-5.5285715E-02 -7.317359399999999e-10
-5.4285713E-02 -8.4551012e-10
-5.3285714E-02 -9.135280199999999e-10
-5.2285716E-02 -9.3551781e-10
-5.1285714E-02 -9.135301e-10
-5.0285716E-02 -8.517527000000001e-10
-4.9285714E-02 -7.5621618e-10
-4.8285715E-02 -6.3440819e-10
-4.7285713E-02 -4.948175099999999e-10
-4.6285715E-02 -3.4643425e-10
-4.5285713E-02 -1.9823427000000002e-10
-4.4285715E-02 -5.8676501e-11
-4.3285713E-02 6.475835e-11
-4.2285714E-02 1.6596281e-10
-4.1285716E-02 2.4050886999999996e-10
-4.0285714E-02 2.8584945e-10
-3.9285716E-02 3.0140434e-10
-3.8285714E-02 2.8852712000000003e-10
-3.7285715E-02 2.5035591999999997e-10
-3.6285713E-02 1.9155872999999999e-10
-3.5285715E-02 1.1798937e-10
-3.4285713E-02 3.6275935999999996e-11
-3.3285715E-02 -4.6632094000000005e-11
-3.2285713E-02 -1.2393061e-10
-3.1285714E-02 -1.8941177e-10
-3.0285714E-02 -2.3787102999999996e-10
-2.9285714E-02 -2.6544484999999996e-10
-2.8285714E-02 -2.698576e-10
-2.7285714E-02 -2.5056198e-10
-2.6285714E-02 -2.0876394999999998e-10
-2.5285713E-02 -1.4732964e-10
-2.4285715E-02 -7.058035300000001e-11
-2.3285715E-02 1.601241e-11
-2.2285715E-02 1.0621216000000001e-10
-2.1285715E-02 1.934586e-10
-2.0285714E-02 2.7133637999999997e-10
-1.9285714E-02 3.3404099999999997e-10
-1.8285714E-02 3.7681035e-10
-1.7285714E-02 3.9629324e-10
-1.6285714E-02 3.9082843e-10
-1.5285715E-02 3.6061354e-10
-1.4285714E-02 3.0775014e-10
-1.3285714E-02 2.3615747e-10
-1.2285714E-02 1.5135641e-10
-1.1285714E-02 6.013342e-11
-1.0285715E-02 -2.9898111e-11
-9.2857145E-03 -1.1081363e-10
-8.2857143E-03 -1.7494113999999998e-10
-7.2857141E-03 -2.1543687e-10
-6.2857145E-03 -2.2683674000000002e-10
-5.2857143E-03 -2.0554682e-10
-4.2857141E-03 -1.5023822e-10
-3.2857142E-03 -6.2115384e-11
-2.2857143E-03 5.4964871000000004e-11
-1.2857143E-03 1.9454082000000002e-10
-2.8571428E-04 3.4776602e-10
7.1428571E-04 5.037989100000001e-10
1.7142857E-03 6.503493499999999e-10
2.7142856E-03 7.7435757e-10
3.7142858E-03 8.6277435e-10
4.7142855E-03 9.0340053e-10
5.7142857E-03 8.8574226e-10
6.7142858E-03 8.0183091e-10
7.7142855E-03 6.4695849e-10
8.7142857E-03 4.2027978e-10
9.7142858E-03 1.2523849e-10
1.0714286E-02 -2.3021962e-10
1.1714286E-02 -6.3367298e-10
1.2714285E-02 -1.0685045e-09
1.3714286E-02 -1.5144381999999998e-09
1.4714286E-02 -1.9483207e-09
1.5714286E-02 -2.3451217e-09
1.6714286E-02 -2.6791156e-09
1.7714286E-02 -2.9251919999999997e-09
1.8714286E-02 -3.0602368e-09
1.9714287E-02 -3.0645132e-09
2.0714285E-02 -2.9229754e-09
2.1714285E-02 -2.6264393e-09
2.2714285E-02 -2.1725439e-09
2.3714285E-02 -1.5664381e-09
2.4714286E-02 -8.211455800000001e-10
2.5714286E-02 4.2434743e-11
2.6714286E-02 9.959116e-10
2.7714286E-02 2.0041746e-09
2.8714286E-02 3.0265415e-09
2.9714286E-02 4.0182493e-09
3.0714286E-02 4.9322355e-09
3.1714287E-02 5.721142e-09
3.2714285E-02 6.339460199999999e-09
3.3714287E-02 6.7457269e-09
3.4714285E-02 6.9046664e-09
3.5714287E-02 6.7891873e-09
3.6714286E-02 6.3821261e-09
3.7714284E-02 5.677654199999999e-09
3.8714286E-02 4.6822581000000006e-09
3.9714284E-02 3.415242e-09
4.0714286E-02 1.9086965e-09
4.1714285E-02 2.0691415e-10
4.2714287E-02 -1.6347472000000001e-09
4.3714285E-02 -3.5515316e-09
4.4714287E-02 -5.4714351e-09
4.5714285E-02 -7.317765099999999e-09
4.6714287E-02 -9.0120272e-09
4.7714286E-02 -1.0477023e-08
4.8714284E-02 -1.1640044e-08
4.9714286E-02 -1.2436037e-08
5.0714284E-02 -1.2810604e-08
5.1714286E-02 -1.2722708e-08
5.2714285E-02 -1.2146971999999999e-08
5.3714287E-02 -1.1075463999999999e-08
5.4714285E-02 -9.5188621e-09
5.5714287E-02 -7.5069527e-09
5.6714285E-02 -5.088405e-09
5.7714287E-02 -2.3298072e-09
5.8714285E-02 6.860225500000001e-10
5.9714288E-02 3.8624106999999995e-09
6.0714286E-02 7.0918188e-09
6.1714284E-02 1.0259363000000001e-08
6.2714286E-02 1.3246738e-08
6.3714288E-02 1.5936422e-08
6.4714283E-02 1.8215998000000002e-08
6.5714285E-02 1.9982458999999997e-08
6.6714287E-02 2.1146311e-08
6.7714289E-02 2.1635339e-08
6.8714283E-02 2.1397879000000002e-08
6.9714285E-02 2.0405471999999998e-08
7.0714287E-02 1.8654771e-08
7.1714282E-02 1.6168641e-08
7.2714284E-02 1.2996369000000001e-08
7.3714286E-02 9.2129554e-09
7.4714288E-02 4.9175032e-09
7.5714283E-02 2.3072757000000002e-10
7.6714285E-02 -4.708349e-09
7.7714287E-02 -9.7464196e-09
7.8714289E-02 -1.4720516e-08
7.9714283E-02 -1.9463084999999998e-08
8.0714285E-02 -2.3807364000000003e-08
8.1714287E-02 -2.7592885999999998e-08
8.2714289E-02 -3.067093e-08
8.3714284E-02 -3.2909744e-08
8.4714286E-02 -3.4199377000000005e-08
8.5714288E-02 -3.445593e-08
8.6714283E-02 -3.3625128e-08
8.7714285E-02 -3.1685032e-08
8.8714287E-02 -2.8647833999999996e-08
8.9714289E-02 -2.4560637e-08
9.0714283E-02 -1.9505189e-08
9.1714285E-02 -1.3596539000000001e-08
9.2714287E-02 -6.980655600000001e-09
9.3714289E-02 1.6895465e-10
9.4714284E-02 7.6555561e-09
9.5714286E-02 1.5264301999999997e-08
9.6714288E-02 2.2768047e-08
9.7714283E-02 2.9933694e-08
9.8714285E-02 3.652891e-08
9.9714287E-02 4.2329043e-08
0.1007143 4.7124027e-08
0.1017143 5.0725085e-08
0.1027143 5.2971078e-08
0.1037143 5.3734239000000003e-08
0.1047143 5.2925181e-08
0.1057143 5.0496978999999995e-08
0.1067143 4.6448229e-08
0.1077143 4.0824895999999997e-08
0.1087143 3.3720926e-08
0.1097143 2.5277527e-08
0.1107143 1.5681101e-08
0.1117143 5.1598031000000005e-09
0.1127143 -6.0211822e-09
0.1137143 -1.7565618e-08
0.1147143 -2.915331e-08
0.1157143 -4.0448184e-08
0.1167143 -5.1107152000000004e-08
0.1177143 -6.078959600000001e-08
0.1187143 -6.9167194e-08
0.1197143 -7.593387e-08
0.1207143 -8.0815588e-08
0.1217143 -8.3579688e-08
0.1227143 -8.404354999999999e-08
0.1237143 -8.2082224e-08
0.1247143 -7.7634826e-08
0.1257143 -7.0709438e-08
0.1267143 -6.1386257e-08
0.1277143 -4.9818877e-08
0.1287143 -3.6233500000000005e-08
0.1297143 -2.0926054000000002e-08
0.1307143 -4.2571179e-09
0.1317143 1.3355277e-08
0.1327143 3.1444888e-08
0.1337143 4.9508408e-08
0.1347143 6.7018263e-08
0.1357143 8.3436807e-08
0.1367143 9.823159e-08
0.1377143 1.1089121999999999e-07
0.1387143 1.2094151e-07
0.1397143 1.2796134e-07
0.1407143 1.3159777e-07
0.1417143 1.3157989e-07
0.1427143 1.2773103999999998e-07
0.1437143 1.1997868e-07
0.1447143 1.0836183999999999e-07
0.1457143 9.3035435e-08
0.1467143 7.427139500000001e-08
0.1477143 5.2456328e-08
0.1487143 2.8085553e-08
0.1497143 1.7535889e-09
0.1507143 -2.5858859e-08
0.1517143 -5.4001147999999996e-08
0.1527143 -8.187186500000001e-08
0.1537143 -1.0864044000000001e-07
0.1547143 -1.334707e-07
0.1557143 -1.5554567999999999e-07
0.1567143 -1.7409302e-07
0.1577143 -1.8841015000000002e-07
0.1587143 -1.9788853000000002e-07
0.1597143 -2.0203611999999998e-07
0.1607143 -2.0049726e-07
0.1617143 -1.9306933999999998e-07
0.1627143 -1.7971543000000002e-07
0.1637143 -1.6057256e-07
0.1647143 -1.3595488e-07
0.1657143 -1.0635175e-07
0.1667143 -7.242024800000001e-08
0.1677143 -3.4972406e-08
0.1687143 5.0428384e-09
0.1697143 4.6562526e-08
0.1707143 8.843693599999999e-08
0.1717143 1.2946051e-07
0.1727143 1.6840567e-07
0.1737143 2.0405855000000002e-07
0.1747143 2.3525564000000002e-07
0.1757143 2.6092029000000003e-07
0.1767143 2.8009777e-07
0.1777143 2.9198812e-07
0.1787143 2.9597531e-07
0.1797143 2.916519e-07
0.1807143 2.7883837000000004e-07
0.1817143 2.5759625999999996e-07
0.1827143 2.2823443e-07
0.1837143 1.9130824e-07
0.1847143 1.4761136000000002e-07
0.1857143 9.8160169e-08
0.1867143 4.4171128e-08
0.1877143 -1.2968468e-08
0.1887143 -7.173569499999999e-08
0.1897143 -1.3051218000000002e-07
0.1907143 -1.8762825e-07
0.1917143 -2.4140988999999996e-07
0.1927143 -2.9022706e-07
0.1937143 -3.3254204000000003e-07
0.1947143 -3.6695635e-07
0.1957143 -3.9225498e-07
0.1967143 -4.0744625e-07
0.1977143 -4.1179633e-07
0.1987143 -4.0485699e-07
0.1997143 -3.8648604000000005e-07
0.2007143 -3.5685923e-07
0.2017143 -3.1647336e-07
0.2027143 -2.6614033e-07
0.2037143 -2.0697197e-07
0.2047143 -1.4035607e-07
0.2057143 -6.7923928e-08
0.2067143 8.4895778e-09
0.2077143 8.6892582e-08
0.2087143 1.6518822e-07
0.2097143 2.4123064e-07
0.2107143 3.128835e-07
0.2117143 3.7807935e-07
0.2127143 4.3487836e-07
0.2137143 4.8152433e-07
0.2147143 5.1649716e-07
0.2157143 5.3855929e-07
0.2167143 5.4679536e-07
0.2177143 5.4064397e-07
0.2187143 5.199198400000001e-07
0.2197143 4.848265800000001e-07
0.2207143 4.359586e-07
0.2217143 3.7429277e-07
0.2227143 3.0116953e-07
0.2237143 2.1826361e-07
0.2247143 1.2754556e-07
0.2257143 3.1234573e-08
0.2267143 -6.8256117e-08
0.2277143 -1.6837984e-07
0.2287143 -2.665216e-07
0.2297143 -3.6006604e-07
0.2307143 -4.4646637e-07
0.2317143 -5.233127299999999e-07
0.2327143 -5.883975999999999e-07
0.2337143 -6.3977743e-07
0.2347143 -6.758277e-07
0.2357143 -6.9529102e-07
0.2367143 -6.9731585e-07
0.2377143 -6.814857600000001e-07
0.2387143 -6.4783752e-07
0.2397143 -5.9686784e-07
0.2407143 -5.2952851e-07
0.2417143 -4.472096e-07
0.2427143 -3.5171128e-07
0.2437143 -2.452047e-07
0.2447143 -1.3018275000000001e-07
0.2457143 -9.4019952e-09
0.2467143 1.1418309e-07
0.2477143 2.3749184999999998e-07
0.2487143 3.5739366999999997e-07
0.2497143 4.7078642999999996e-07
0.2507143 5.7467577e-07
0.2517143 6.6625261e-07
0.2527143 7.429676e-07
0.2537143 8.026001200000001e-07
0.2547143 8.433199e-07
0.2557143 8.6374055e-07
0.2567143 8.629619699999999e-07
0.2577143 8.4060208e-07
0.2587143 7.9681524e-07
0.2597143 7.3229836e-07
0.2607143 6.4828281e-07
0.2617143 5.4651306e-07
0.2627143 4.2921182e-07
0.2637143 2.9903275e-07
0.2647143 1.5900110999999998e-07
0.2657143 1.2444226e-08
0.2667143 -1.3708706e-07
0.2677143 -2.859041e-07
0.2687143 -4.3027111e-07
0.2697143 -5.6649889e-07
0.2707143 -6.9103891e-07
0.2717143 -8.005758699999999e-07
0.2727143 -8.9211563e-07
0.2737143 -9.6306705e-07
0.2747143 -1.0113149e-06
0.2757143 -1.035282e-06
0.2767143 -1.0339784e-06
0.2777143 -1.0070371e-06
0.2787143 -9.547338e-07
0.2797143 -8.7799075e-07
0.2807143 -7.7836413e-07
0.2817143 -6.580143999999999e-07
0.2827143 -5.196608e-07
0.2837143 -3.6652054999999996e-07
0.2847143 -2.0223379000000002e-07
0.2857143 -3.0776451e-08
0.2867143 1.4363713999999998e-07
0.2877143 3.1665961e-07
0.2887143 4.839210399999999e-07
0.2897143 6.4114181e-07
0.2907143 7.8424476e-07
0.2917143 9.0946388e-07
0.2927143 1.0134461e-06
0.2937143 1.0933443e-06
0.2947143 1.1468968e-06
0.2957143 1.1724943e-06
0.2967143 1.1692287e-06
0.2977143 1.136925e-06
0.2987143 1.0761534e-06
0.2997143 9.882215e-07
0.3007143 8.7514769e-07
0.3017143 7.396145e-07
0.3027143 5.8490373e-07
0.3037143 4.1481515999999997e-07
0.3047143 2.3357052e-07
0.3057143 4.5705417e-08
0.3067143 -1.4404814e-07
0.3077143 -3.308853e-07
0.3087143 -5.1005475e-07
0.3097143 -6.7698451e-07
0.3107143 -8.2740357e-07
0.3117143 -9.5745589e-07
0.3127143 -1.0638041999999999e-06
0.3137143 -1.1437197e-06
0.3147143 -1.1951562999999999e-06
0.3157143 -1.2168058e-06
0.3167143 -1.2081337e-06
0.3177143 -1.1693945e-06
0.3187143 -1.1016249e-06
0.3197143 -1.0066159e-06
0.3207143 -8.8686516e-07
0.3217143 -7.4550881e-07
0.3227143 -5.862375000000001e-07
0.3237143 -4.1319618999999996e-07
0.3247143 -2.3087234000000002e-07
0.3257143 -4.3975079000000004e-08
0.3267143 1.4269154000000002e-07
0.3277143 3.2435719e-07
0.3287143 4.964125600000001e-07
0.3297143 6.5453163e-07
0.3307143 7.947853e-07
0.3317143 9.1374392e-07
0.3327143 1.0085649000000001e-06
0.3337143 1.077064e-06
0.3347143 1.1177682e-06
0.3357143 1.1299477e-06
0.3367143 1.1136287e-06
0.3377143 1.0695845e-06
0.3387143 9.9930597e-07
0.3397143 9.049538e-07
0.3407143 7.892920999999999e-07
0.3417143 6.556065500000001e-07
0.3427143 5.0760951e-07
0.3437143 3.4933465e-07
0.3447143 1.8502435999999999e-07
0.3457143 1.9013022e-08
0.3467143 -1.4439039e-07
0.3477143 -3.0101717e-07
0.3487143 -4.4694799000000003e-07
0.3497143 -5.7861356e-07
0.3507143 -6.9288379e-07
0.3517143 -7.871434199999999e-07
0.3527143 -8.593524999999999e-07
0.3537143 -9.080897799999999e-07
0.3547143 -9.3257873e-07
0.3557143 -9.3269543e-07
0.3567143 -9.0895877e-07
0.3577143 -8.6250314e-07
0.3587143 -7.950355e-07
0.3597143 -7.087779699999999e-07
0.3607143 -6.0639742e-07
0.3617143 -4.9092526e-07
0.3627143 -3.6566894e-07
0.3637143 -2.3411851999999999e-07
0.3647143 -9.9850428e-08
0.3657143 3.3568689e-08
0.3667143 1.6267533e-07
0.3677143 2.8419751e-07
0.3687143 3.9513575e-07
0.3697143 4.9283497e-07
0.3707143 5.7504526e-07
0.3717143 6.3997074e-07
0.3727143 6.8630532e-07
0.3737143 7.132549200000001e-07
0.3747143 7.2054593e-07
0.3757143 7.084203e-07
0.3767143 6.7761752e-07
0.3777143 6.2934475e-07
0.3787143 5.6523581e-07
0.3797143 4.8730078e-07
0.3807143 3.9786734e-07
0.3817143 2.9951597e-07
0.3827143 1.9501025e-07
0.3837143 8.7224472e-08
0.3847143 -2.0929869e-08
0.3857143 -1.2657688999999998e-07
0.3867143 -2.2694688000000002e-07
0.3877143 -3.1944294e-07
0.3887143 -4.0170231999999995e-07
0.3897143 -4.7165133999999996e-07
0.3907143 -5.2755258e-07
0.3917143 -5.6804361e-07
0.3927143 -5.9216663e-07
0.3937143 -5.993882699999999e-07
0.3947143 -5.8960956e-07
0.3957143 -5.631656e-07
0.3967143 -5.2081561e-07
0.3977143 -4.6372297e-07
0.3987143 -3.9342617999999996e-07
0.3997143 -3.1180130000000003e-07
0.4007143 -2.2101647e-07
0.4017143 -1.2347979e-07
0.4027143 -2.1781374000000002e-08
0.4037143 8.1369123e-08
0.4047143 1.8320815e-07
0.4057143 2.8098577000000004e-07
0.4067143 3.7203347e-07
0.4077143 4.5383102000000003e-07
0.4087143 5.2407043e-07
0.4097143 5.8071614e-07
0.4107143 6.220594299999999e-07
0.4117143 6.467658e-07
0.4127143 6.539145199999999e-07
0.4137143 6.4302843e-07
0.4147143 6.140935800000001e-07
0.4157143 5.6756781e-07
0.4167143 5.0437761e-07
0.4177143 4.2590317999999996e-07
0.4187143 3.3395156e-07
0.4197143 2.3071802e-07
0.4207143 1.1873678e-07
0.4217143 8.2132495e-10
0.4227143 -1.2000383e-07
0.4237143 -2.4057882e-07
0.4247143 -3.5768966e-07
0.4257143 -4.6815276e-07
0.4267143 -5.6890115e-07
0.4277143 -6.570692e-07
0.4287143 -7.3007431e-07
0.4297143 -7.8569267e-07
0.4307143 -8.2212708e-07
0.4317143 -8.380642799999999e-07
0.4327143 -8.327202000000001e-07
0.4337143 -8.0587164e-07
0.4347143 -7.578724299999999e-07
0.4357143 -6.8965402e-07
0.4367143 -6.0270939e-07
0.4377143 -4.990607499999999e-07
0.4387143 -3.8121133e-07
0.4397143 -2.5208259999999997e-07
0.4407143 -1.1493827e-07
0.4417143 2.6702937e-08
0.4427143 1.6916339e-07
0.4437143 3.0870866e-07
0.4447143 4.4165276e-07
0.4457143 5.644635e-07
0.4467143 6.7386439e-07
0.4477143 7.6693034e-07
0.4487143 8.4117415e-07
0.4497143 8.946201100000001e-07
0.4507143 9.258637400000001e-07
0.4517143 9.3411439e-07
0.4527143 9.1921954e-07
0.4537143 8.816704700000001e-07
0.4547143 8.2258786e-07
0.4557143 7.436886700000001e-07
0.4567143 6.472344e-07
0.4577143 5.3596283e-07
0.4587143 4.1300487000000004e-07
0.4597143 2.817897e-07
0.4607143 1.4594047e-07
0.4617143 9.1646891e-09
0.4627143 -1.2485771e-07
0.4637143 -2.5258478e-07
0.4647143 -3.7071779e-07
0.4657143 -4.7629798000000003e-07
0.4667143 -5.6679168e-07
0.4677143 -6.4016077e-07
0.4687143 -6.949167899999999e-07
0.4697143 -7.3015642e-07
0.4707143 -7.455778199999999e-07
0.4717143 -7.414769199999999e-07
0.4727143 -7.1872477e-07
0.4737143 -6.787261399999999e-07
0.4747143 -6.2336176e-07
0.4757143 -5.5491562e-07
0.4767143 -4.7599098e-07
0.4777143 -3.8941725000000003e-07
0.4787143 -2.9815204e-07
0.4797143 -2.0518096e-07
0.4807143 -1.1341957e-07
0.4817143 -2.5620345e-08
0.4827143 5.5711951999999994e-08
0.4837143 1.283936e-07
0.4847143 1.9062172e-07
0.4857143 2.4101858e-07
0.4867143 2.7865927e-07
0.4877143 3.0308205e-07
0.4887143 3.1428138e-07
0.4897143 3.1268459e-07
0.4907143 2.9911311e-07
0.4917143 2.7473046e-07
0.4927143 2.4097901e-07
0.4937143 1.9950861e-07
0.4947143 1.5209952e-07
0.4957143 1.0058328e-07
0.4967143 4.6764280999999995e-08
0.4977143 -7.6546575e-09
0.4987143 -6.1140126e-08
0.4997143 -1.1238666999999999e-07
0.5007143 -1.6036403e-07
0.5017143 -2.0435151e-07
0.5027143 -2.4395845e-07
0.5037143 -2.7913012e-07
0.5047143 -3.1013953999999997e-07
0.5057143 -3.3756553e-07
0.5067143 -3.6225849e-07
0.5077143 -3.8529553e-07
0.5087143 -4.0792694000000004e-07
0.5097143 -4.3151691e-07
0.5107143 -4.5748027999999995e-07
0.5117143 -4.8721884e-07
0.5127143 -5.2205946e-07
0.5137143 -5.6319633e-07
0.5147143 -6.1164052e-07
0.5157143 -6.681776e-07
0.5167143 -7.3333597e-07
0.5177143 -8.073660899999999e-07
0.5187143 -8.9023198e-07
0.5197143 -9.8161479e-07
0.5207143 -1.0809273e-06
0.5217143 -1.1873396000000001e-06
0.5227143 -1.2998139e-06
0.5237143 -1.4171474e-06
0.5247143 -1.5380195e-06
0.5257143 -1.6610438999999999e-06
0.5267143 -1.7848216999999998e-06
0.5277143 -1.9079924999999997e-06
0.5287143 -2.0292836e-06
0.5297143 -2.1475538e-06
0.5307143 -2.2618304e-06
0.5317143 -2.3713387e-06
0.5327143 -2.475522e-06
0.5337143 -2.5740533e-06
0.5347143 -2.6668371e-06
0.5357143 -2.7540013000000003e-06
0.5367143 -2.8358835e-06
0.5377143 -2.9130069e-06
0.5387143 -2.9860530000000003e-06
0.5397143 -3.0558283e-06
0.5407143 -3.1232311e-06
0.5417143 -3.1892141999999997e-06
0.5427143 -3.2547518e-06
0.5437143 -3.3208071e-06
0.5447143 -3.3883051e-06
0.5457143 -3.4581099e-06
0.5467143 -3.5310083999999997e-06
0.5477143 -3.6077012000000003e-06
0.5487143 -3.6887993e-06
0.5497143 -3.7748279000000003e-06
0.5507143 -3.8662353e-06
0.5517143 -3.9634067e-06
0.5527143 -4.0666819e-06
0.5537143 -4.176375900000001e-06
0.5547143 -4.292799e-06
0.5557143 -4.4162764e-06
0.5567143 -4.5471655e-06
0.5577143 -4.685868e-06
0.5587143 -4.8328396e-06
0.5597143 -4.9885898e-06
0.5607143 -5.1536794e-06
0.5617143 -5.3287067e-06
0.5627143 -5.5142898e-06
0.5637143 -5.711043e-06
0.5647143 -5.9195457e-06
0.5657143 -6.1403092e-06
0.5667143 -6.3737403000000006e-06
0.5677143 -6.6201068e-06
0.5687143 -6.8794996e-06
0.5697143 -7.1518045e-06
0.5707143 -7.4366739e-06
0.5717143 -7.7335081e-06
0.5727143 -8.041446600000001e-06
0.5737143 -8.359367600000001e-06
0.5747143 -8.6858961e-06
0.5757143 -9.0194284e-06
0.5767143 -9.3581633e-06
0.5777143 -9.700144000000001e-06
0.5787143 -1.0043311e-05
0.5797143 -1.0385558e-05
0.5807143 -1.0724805e-05
0.5817143 -1.1059056e-05
0.5827143 -1.1386475e-05
0.5837143 -1.1705453e-05
0.5847143 -1.2014668e-05
0.5857143 -1.2313144e-05
0.5867143 -1.2600299000000001e-05
0.5877143 -1.2875972000000002e-05
0.5887143 -1.3140457999999999e-05
0.5897143 -1.3394504000000001e-05
0.5907143 -1.3639308e-05
0.5917143 -1.3876500000000002e-05
0.5927143 -1.41081e-05
0.5937143 -1.4336467e-05
0.5947143 -1.456424e-05
0.5957143 -1.4794266e-05
0.5967143 -1.5029513999999999e-05
0.5977143 -1.5272995e-05
0.5987143 -1.5527677e-05
0.5997143 -1.579639e-05
0.6007143 -1.6081754e-05
0.6017143 -1.6386096e-05
0.6027143 -1.6711392e-05
0.6037143 -1.7059213e-05
0.6047143 -1.7430683e-05
0.6057143 -1.7826459e-05
0.6067143 -1.824672e-05
0.6077143 -1.8691183e-05
0.6087143 -1.915912e-05
0.6097143 -1.9649400000000002e-05
0.6107143 -2.0160545e-05
0.6117143 -2.0690783999999998e-05
0.6127143 -2.1238135e-05
0.6137143 -2.1800471e-05
0.6147143 -2.2375608e-05
0.6157143 -2.2961375e-05
0.6167143 -2.3555695e-05
0.6177143 -2.4156654e-05
0.6187143 -2.4762556e-05
0.6197143 -2.537198e-05
0.6207143 -2.5983812e-05
0.6217143 -2.6597272e-05
0.6227143 -2.7211919e-05
0.6237143 -2.7827659e-05
0.6247143 -2.8444707999999997e-05
0.6257143 -2.9063588e-05
0.6267143 -2.9685071e-05
0.6277143 -3.0310139000000003e-05
0.6287143 -3.093993e-05
0.6297143 -3.1575684e-05
0.6307143 -3.2218682e-05
0.6317143 -3.2870189999999995e-05
0.6327143 -3.353141e-05
0.6337143 -3.4203427e-05
0.6347143 -3.4887179e-05
0.6357143 -3.5583423000000005e-05
0.6367143 -3.6292721e-05
0.6377143 -3.7015423e-05
0.6387143 -3.7751673e-05
0.6397143 -3.8501418e-05
0.6407143 -3.9264435e-05
0.6417143 -4.0040350999999996e-05
0.6427143 -4.0828674999999996e-05
0.6437143 -4.1628849e-05
0.6447143 -4.2440277e-05
0.6457143 -4.3262381e-05
0.6467143 -4.4094625e-05
0.6477143 -4.4936567e-05
0.6487143 -4.578788e-05
0.6497143 -4.6648378e-05
0.6507143 -4.7518040000000004e-05
0.6517143 -4.8397015e-05
0.6527143 -4.928562e-05
0.6537143 -5.0184349e-05
0.6547143 -5.1093832e-05
0.6557143 -5.201483799999999e-05
0.6567143 -5.2948229e-05
0.6577143 -5.3894956000000005e-05
0.6587143 -5.4855991e-05
0.6597143 -5.5832322e-05
0.6607143 -5.6824898999999996e-05
0.6617143 -5.7834615000000005e-05
0.6627143 -5.8862275e-05
0.6637143 -5.9908591999999996e-05
0.6647143 -6.0974155999999996e-05
0.6657143 -6.205942800000001e-05
0.6667143 -6.3164759e-05
0.6677143 -6.4290373e-05
0.6687143 -6.543639899999999e-05
0.6697143 -6.6602888e-05
0.6707143 -6.7789841e-05
0.6717143 -6.8997241e-05
0.6727143 -7.0225065e-05
0.6737143 -7.147334600000001e-05
0.6747143 -7.274217599999999e-05
0.6757143 -7.4031738e-05
0.6767143 -7.5342331e-05
0.6777143 -7.6674365e-05
0.6787143 -7.802839300000001e-05
0.6797143 -7.9405089e-05
0.6807143 -8.080525e-05
0.6817143 -8.2229764e-05
0.6827143 -8.3679606e-05
0.6837143 -8.515578399999999e-05
0.6847143 -8.6659315e-05
0.6857143 -8.8191183e-05
0.6867143 -8.9752274e-05
0.6877143 -9.1343355e-05
0.6887143 -9.2965035e-05
0.6897143 -9.461771199999999e-05
0.6907143 -9.6301562e-05
0.6917143 -9.8016505e-05
0.6927143 -9.976221199999999e-05
0.6937143 -0.00010153809
0.6947143 -0.00010334328
0.6957143 -0.00010517666999999999
0.6967143 -0.00010703698000000001
0.6977143 -0.00010892272000000001
0.6987143 -0.00011083232
0.6997143 -0.00011276415999999999
0.7007143 -0.00011471658999999999
0.7017143 -0.00011668809999999998
0.7027143 -0.00011867728000000001
0.7037143 -0.00012068293999999999
0.7047143 -0.00012270416
0.7057143 -0.00012474030999999998
0.7067143 -0.00012679117
0.7077143 -0.00012885687999999998
0.7087143 -0.00013093803
0.7097143 -0.00013303563000000002
0.7107143 -0.00013515113
0.7117143 -0.00013728637
0.7127143 -0.00013944359
0.7137143 -0.00014162535999999998
0.7147143 -0.00014383452
0.7157143 -0.00014607414
0.7167143 -0.00014834745
0.7177143 -0.00015065777
0.7187143 -0.00015300842
0.7197143 -0.00015540267
0.7207143 -0.00015784364
0.7217143 -0.00016033428
0.7227143 -0.00016287725999999998
0.7237143 -0.00016547497
0.7247143 -0.00016812944
0.7257143 -0.00017084236
0.7267143 -0.00017361504
0.7277143 -0.0001764484
0.7287143 -0.00017934299
0.7297143 -0.00018229904
0.7307143 -0.00018531642000000001
0.7317143 -0.00018839475999999998
0.7327143 -0.00019153340000000003
0.7337143 -0.00019473150000000002
0.7347143 -0.00019798806
0.7357143 -0.00020130201
0.7367143 -0.00020467219
0.7377143 -0.00020809744
0.7387143 -0.00021157663999999999
0.7397143 -0.00021510873000000003
0.7407143 -0.00021869273000000002
0.7417143 -0.00022232775
0.7427143 -0.00022601305
0.7437143 -0.000229748
0.7447143 -0.00023353211000000002
0.7457143 -0.00023736504
0.7467143 -0.00024124655999999999
0.7477143 -0.00024517656000000004
0.7487143 -0.00024915503
0.7497143 -0.00025318209
0.7507143 -0.00025725792
0.7517143 -0.0002613828
0.7527143 -0.00026555710999999997
0.7537143 -0.0002697813
0.7547143 -0.00027405595
0.7557143 -0.00027838178
0.7567143 -0.00028275958
0.7577143 -0.00028719039
0.7587143 -0.00029167534
0.7597143 -0.00029621576
0.7607143 -0.00030081321
0.7617143 -0.00030546946
0.7627143 -0.00031018658
0.7637143 -0.00031496683999999997
0.7647143 -0.00031981280999999996
0.7657143 -0.00032472733
0.7667143 -0.00032971348
0.7677143 -0.00033477456
0.7687143 -0.0003399141
0.7697143 -0.00034513571
0.7707143 -0.00035044313
0.7717143 -0.00035584014
0.7727143 -0.00036133051
0.7737143 -0.00036691786
0.7747143 -0.00037260565
0.7757143 -0.00037839714
0.7767143 -0.00038429516
0.7777143 -0.00039030219
0.7787143 -0.00039642027000000004
0.7797143 -0.00040265086000000004
0.7807143 -0.0004089949
0.7817143 -0.00041545277
0.7827143 -0.00042202418999999996
0.7837143 -0.00042870838
0.7847143 -0.0004355039
0.7857143 -0.00044240887
0.7867143 -0.00044942089999999994
0.7877143 -0.00045653714999999997
0.7887143 -0.00046375453
0.7897143 -0.00047106968999999997
0.7907143 -0.00047847925
0.7917143 -0.00048597984999999995
0.7927143 -0.00049356822
0.7937143 -0.00050124131
0.7947143 -0.00050899648
0.7957143 -0.00051683155
0.7967143 -0.0005247448400000001
0.7977143 -0.00053273525
0.7987143 -0.00054080242
0.7997143 -0.00054894663
0.8007143 -0.00055716891
0.8017143 -0.00056547105
0.8027143 -0.0005738555
0.8037143 -0.00058232526
0.8047143 -0.00059088402
0.8057143 -0.00059953582
0.8067143 -0.0006082851499999999
0.8077143 -0.00061713677
0.8087143 -0.0006260956100000001
0.8097143 -0.00063516663
0.8107143 -0.00064435476
0.8117143 -0.00065366467
0.8127143 -0.0006631007200000001
0.8137143 -0.00067266683
0.8147143 -0.0006823665
0.8157143 -0.0006922025900000001
0.8167143 -0.0007021773400000001
0.8177143 -0.0007122922899999999
0.8187143 -0.00072254843
0.8197143 -0.0007329459999999999
0.8207143 -0.00074348468
0.8217143 -0.0007541636
0.8227143 -0.0007649813599999999
0.8237143 -0.0007759360399999999
0.8247143 -0.0007870256
0.8257143 -0.0007982476700000001
0.8267143 -0.00080959981
0.8277143 -0.0008210795400000001
0.8287143 -0.0008326846000000001
0.8297143 -0.0008444129
0.8307143 -0.0008562627999999999
0.8317143 -0.0008682329300000001
0.8327143 -0.00088032257
0.8337143 -0.00089253153
0.8347143 -0.0009048601900000001
0.8357143 -0.00091730972
0.8367143 -0.00092988194
0.8377143 -0.0009425792999999999
0.8387143 -0.0009554049
0.8397143 -0.00096836256
0.8407143 -0.00098145665
0.8417143 -0.00099469207
0.8427143 -0.0010080741000000001
0.8437143 -0.0010216086
0.8447143 -0.0010353014000000001
0.8457143 -0.0010491588
0.8467143 -0.0010631871
0.8477143 -0.0010773927000000002
0.8487143 -0.0010917816
0.8497143 -0.00110636
0.8507143 -0.0011211336
0.8517143 -0.0011361077000000002
0.8527143 -0.0011512874
0.8537143 -0.0011666774
0.8547143 -0.0011822818000000001
0.8557143 -0.0011981041999999998
0.8567143 -0.0012141478000000001
0.8577143 -0.0012304153
0.8587143 -0.0012469089
0.8597143 -0.0012636304
0.8607143 -0.0012805811999999999
0.8617143 -0.0012977623000000001
0.8627143 -0.0013151744
0.8637143 -0.0013328181
0.8647143 -0.0013506938
0.8657143 -0.0013688015
0.8667143 -0.0013871416
0.8677143 -0.0014057141
0.8687143 -0.0014245194
0.8697143 -0.0014435576
0.8707143 -0.0014628296
0.8717143 -0.0014823358
0.8727143 -0.0015020775
0.8737143 -0.001522056
0.8747143 -0.0015422730999999999
0.8757143 -0.0015627305
0.8767143 -0.0015834308
0.8777143 -0.0016043767
0.8787143 -0.0016255712
0.8797143 -0.0016470173999999999
0.8807143 -0.0016687191
0.8817143 -0.0016906797
0.8827143 -0.0017129036
0.8837143 -0.0017353948000000002
0.8847143 -0.0017581579
0.8857143 -0.001781197
0.8867143 -0.0018045168
0.8877143 -0.0018281215000000002
0.8887143 -0.0018520152000000001
0.8897143 -0.0018762023
0.8907143 -0.0019006867999999998
0.8917143 -0.0019254727000000001
0.8927143 -0.0019505640000000001
0.8937143 -0.0019759642000000003
0.8947143 -0.0020016767
0.8957143 -0.0020277046
0.8967143 -0.0020540509
0.8977143 -0.0020807181
0.8987143 -0.0021077088999999997
0.8997143 -0.0021350253999999997
0.9007143 -0.0021626696
0.9017143 -0.0021906436999999997
0.9027143 -0.0022189493
0.9037143 -0.0022475882
0.9047143 -0.0022765618
0.9057143 -0.0023058719
0.9067143 -0.0023355202
0.9077143 -0.0023655084
0.9087143 -0.0023958382
0.9097143 -0.0024265119
0.9107143 -0.0024575316
0.9117143 -0.0024889001
0.9127143 -0.00252062
0.9137143 -0.0025526944
0.9147143 -0.0025851266000000003
0.9157143 -0.0026179201
0.9167143 -0.0026510786
0.9177143 -0.0026846063999999997
0.9187143 -0.002718508
0.9197143 -0.002752788
0.9207143 -0.0027874514
0.9217143 -0.0028225035000000002
0.9227143 -0.0028579499
0.9237143 -0.002893796
0.9247143 -0.0029300476
0.9257143 -0.0029667101
0.9267143 -0.0030037894
0.9277143 -0.0030412915
0.9287143 -0.0030792223999999997
0.9297143 -0.0031175878
0.9307143 -0.0031563933999999997
0.9317143 -0.003195645
0.9327143 -0.0032353476999999998
0.9337143 -0.0032755073
0.9347143 -0.0033161286
0.9357143 -0.0033572170999999996
0.9367143 -0.0033987773
0.9377143 -0.0034408142
0.9387143 -0.0034833327
0.9397143 -0.0035263376
0.9407143 -0.0035698333000000002
0.9417143 -0.0036138247999999997
0.9427143 -0.0036583165999999998
0.9437143 -0.0037033133
0.9447143 -0.00374882
0.9457143 -0.0037948415
0.9467143 -0.0038413829000000003
0.9477143 -0.00388845
0.9487143 -0.0039360485999999995
0.9497143 -0.0039841845
0.9507143 -0.0040328647
0.9517143 -0.0040820959999999995
0.9527143 -0.0041318854
0.9537143 -0.0041822408000000005
0.9547143 -0.0042331703
0.9557143 -0.0042846826999999995
0.9567143 -0.0043367868999999995
0.9577143 -0.0043894925
0.9587143 -0.0044428096
0.9597143 -0.0044967481
0.9607143 -0.0045513185
0.9617143 -0.0046065314
0.9627143 -0.0046623969
0.9637143 -0.0047189264
0.9647143 -0.0047761298999999995
0.9657143 -0.0048340182
0.9667143 -0.004892602
0.9677143 -0.0049518909
0.9687143 -0.0050118946
0.9697143 -0.0050726227
0.9707143 -0.005134082999999999
0.9717143 -0.0051962829999999995
0.9727143 -0.0052592299
0.9737143 -0.0053229302
0.9747143 -0.005387389
0.9757143 -0.0054526114
0.9767143 -0.0055186014
0.9777143 -0.0055853629999999994
0.9787143 -0.0056528991999999995
0.9797143 -0.0057212124
0.9807143 -0.0057903046
0.9817143 -0.0058601774
0.9827143 -0.005930832400000001
0.9837143 -0.006002271
0.9847143 -0.0060744946999999995
0.9857143 -0.0061475053
0.9867143 -0.0062213054
0.9877143 -0.006295897
0.9887143 -0.006371284
0.9897143 -0.0064474690999999995
0.9907143 -0.0065244566999999995
0.9917143 -0.0066022512
0.9927143 -0.006680859199999999
0.9937143 -0.0067602865
0.9947143 -0.006840541800000001
0.9957143 -0.006921633000000001
0.9967143 -0.0070035698000000006
0.9977143 -0.0070863614
0.9987143 -0.0071700182
0.9997143 -0.007254551
1.000714 -0.0073399708
1.001714 -0.007426288400000001
1.002714 -0.0075135154
1.003714 -0.0076016637000000005
1.004714 -0.007690744
1.005714 -0.007780768600000001
1.006714 -0.0078717479
1.007714 -0.0079636928
1.008714 -0.008056614
1.009714 -0.0081505219
1.010714 -0.0082454266
1.011714 -0.0083413375
1.012714 -0.0084382649
1.013714 -0.0085362182
1.014714 -0.0086352069
1.015714 -0.0087352397
1.016714 -0.0088363267
1.017714 -0.0089384761
1.018714 -0.0090416972
1.019714 -0.0091460002
1.020714 -0.0092513954
1.021714 -0.0093578928
1.022714 -0.0094655043
1.023714 -0.0095742413
1.024714 -0.009684117
1.025714 -0.0097951437
1.026714 -0.0099073353
1.027714 -0.010020706
1.028714 -0.010135268999999999
1.029714 -0.01025104
1.030714 -0.010368034
1.031714 -0.010486267
1.032714 -0.010605755
1.033714 -0.010726511000000001
1.034714 -0.010848553
1.035714 -0.010971894999999999
1.036714 -0.011096549
1.037714 -0.011222532
1.038714 -0.011349855
1.039714 -0.011478533
1.040714 -0.011608578999999999
1.041714 -0.011740002
1.042714 -0.011872816
1.043714 -0.01200703
1.044714 -0.012142656
1.045714 -0.012279701
1.046714 -0.012418175
1.047714 -0.012558086999999999
1.048714 -0.012699446
1.049714 -0.012842260000000001
1.050714 -0.012986538
1.051714 -0.01313229
1.052714 -0.013279526
1.053714 -0.013428256000000001
1.054714 -0.013578488
1.055714 -0.013730237
1.056714 -0.013883512
1.057714 -0.014038325999999999
1.058714 -0.014194690000000001
1.059714 -0.014352622
1.060714 -0.014512134999999999
1.061714 -0.014673245
1.062714 -0.014835969
1.063714 -0.015000322
1.064714 -0.015166325
1.065714 -0.015333993
1.066714 -0.015503346999999999
1.067714 -0.015674406000000002
1.068714 -0.01584719
1.069714 -0.016021718
1.070714 -0.016198012
1.071714 -0.016376091
1.072714 -0.016555973999999998
1.073714 -0.016737684000000003
1.074714 -0.016921239
1.075714 -0.01710666
1.076714 -0.017293968
1.077714 -0.017483182
1.078714 -0.017674323
1.079714 -0.01786741
1.080714 -0.018062466
1.081714 -0.018259509
1.082714 -0.018458557
1.083714 -0.018659631
1.084714 -0.018862748
1.085714 -0.019067927
1.086714 -0.019275186
1.087714 -0.019484542
1.088714 -0.01969601
1.089714 -0.01990961
1.090714 -0.02012536
1.091714 -0.020343275
1.092714 -0.020563371
1.093714 -0.020785665999999998
1.094714 -0.021010175000000002
1.095714 -0.021236912
1.096714 -0.021465895
1.097714 -0.021697137999999998
1.098714 -0.021930657
1.099714 -0.022166467
1.100714 -0.022404581
1.101714 -0.022645017
1.102714 -0.022887788
1.103714 -0.023132912
1.104714 -0.023380404
1.105714 -0.02363028
1.106714 -0.02388256
1.107714 -0.024137262
1.108714 -0.024394406
1.109714 -0.024654012000000003
1.110714 -0.024916101
1.111714 -0.025180695
1.112714 -0.025447819
1.113714 -0.025717495
1.114714 -0.02598975
1.115714 -0.026264606
1.116714 -0.026542088
1.117714 -0.026822224
1.118714 -0.027105038
1.119714 -0.027390558
1.120714 -0.027678810999999998
1.121714 -0.027969822999999998
1.122714 -0.028263620000000003
1.123714 -0.028560229000000003
1.124714 -0.028859676
1.125714 -0.029161983
1.126714 -0.02946718
1.127714 -0.029775291
1.128714 -0.030086343999999998
1.129714 -0.03040036
1.130714 -0.030717363999999997
1.131714 -0.031037377999999997
1.132714 -0.031360422
1.133714 -0.031686516
1.134714 -0.032015682999999996
1.135714 -0.032347947
1.136714 -0.032683328000000005
1.137714 -0.033021849
1.138714 -0.033363534
1.139714 -0.033708406
1.140714 -0.034056487
1.141714 -0.0344078
1.142714 -0.034762369
1.143714 -0.035120218
1.144714 -0.035481376
1.145714 -0.03584587
1.146714 -0.036213727
1.147714 -0.036584976
1.148714 -0.036959644
1.149714 -0.037337761
1.150714 -0.037719355999999996
1.151714 -0.038104455
1.152714 -0.03849309
1.153714 -0.038885293
1.154714 -0.039281097
1.155714 -0.039680526
1.156714 -0.040083614
1.157714 -0.04049039
1.158714 -0.040900882
1.159714 -0.041315117
1.160714 -0.041733126
1.161714 -0.042154934
1.162714 -0.042580572000000004
1.163714 -0.043010068
1.164714 -0.043443454
1.165714 -0.043880753
1.166714 -0.044321999
1.167714 -0.044767215
1.168714 -0.045216433
1.169714 -0.045669681
1.170714 -0.046126987
1.171714 -0.046588382
1.172714 -0.047053894
1.173714 -0.04752356
1.174714 -0.047997411
1.175714 -0.04847548
1.176714 -0.048957799999999996
1.177714 -0.049444409999999994
1.178714 -0.049935338999999995
1.179714 -0.050430628
1.180714 -0.050930318
1.181714 -0.051434443
1.182714 -0.051943043999999994
1.183714 -0.052456162
1.184714 -0.052973832
1.185714 -0.05349609400000001
1.186714 -0.05402299
1.187714 -0.054554554000000005
1.188714 -0.055090827
1.189714 -0.05563184399999999
1.190714 -0.056177645
1.191714 -0.056728271999999996
1.192714 -0.057283759999999996
1.193714 -0.057844142
1.194714 -0.058409461
1.195714 -0.058979756
1.196714 -0.059555058
1.197714 -0.0601354
1.198714 -0.060720823
1.199714 -0.061311357
1.200714 -0.061907043
1.201714 -0.062507915
1.202714 -0.063114008
1.203714 -0.063725357
1.204714 -0.064342003
1.205714 -0.064963981
1.206714 -0.065591332
1.207714 -0.06622409
1.208714 -0.066862296
1.209714 -0.06750598499999999
1.210714 -0.068155193
1.211714 -0.068809965
1.212714 -0.069470331
1.213714 -0.070136337
1.214714 -0.07080801299999999
1.215714 -0.071485405
1.216714 -0.072168541
1.217714 -0.07285747
1.218714 -0.073552225
1.219714 -0.074252847
1.220714 -0.074959372
1.221714 -0.075671839
1.222714 -0.076390285
1.223714 -0.077114749
1.224714 -0.07784526700000001
1.225714 -0.078581879
1.226714 -0.079324626
1.227714 -0.080073538
1.228714 -0.08082866
1.229714 -0.081590033
1.230714 -0.08235769899999999
1.231714 -0.083131698
1.232714 -0.083912071
1.233714 -0.084698858
1.234714 -0.085492112
1.235714 -0.086291868
1.236714 -0.087098178
1.237714 -0.087911083
1.238714 -0.088730635
1.239714 -0.089556881
1.240714 -0.090389873
1.241714 -0.09122965899999999
1.242714 -0.09207628300000001
1.243714 -0.09292979999999999
1.244714 -0.093790254
1.245714 -0.0946577
1.246714 -0.095532183
1.247714 -0.09641374899999999
1.248714 -0.097302446
1.249714 -0.09819832599999999
1.250714 -0.099101441
1.251714 -0.10001183
1.252714 -0.10092956000000002
1.253714 -0.10185466
1.254714 -0.1027872
1.255714 -0.1037272
1.256714 -0.10467473999999999
1.257714 -0.10562985
1.258714 -0.10659257999999999
1.259714 -0.10756297000000001
1.260714 -0.10854108
1.261714 -0.10952695
1.262714 -0.11052061999999999
1.263714 -0.11152215
1.264714 -0.11253158
1.265714 -0.11354895999999999
1.266714 -0.11457433
1.267714 -0.11560775999999999
1.268714 -0.11664929
1.269714 -0.11769898000000001
1.270714 -0.11875685999999999
1.271714 -0.11982301000000001
1.272714 -0.12089746
1.273714 -0.12198028
1.274714 -0.1230715
1.275714 -0.12417119
1.276714 -0.12527941
1.277714 -0.12639619
1.278714 -0.1275216
1.279714 -0.12865569
1.280714 -0.12979853
1.281714 -0.13095015
1.282714 -0.13211061000000002
1.283714 -0.13327997
1.284714 -0.13445826
1.285714 -0.13564557
1.286714 -0.13684194
1.287714 -0.13804742
1.288714 -0.13926207000000002
1.289714 -0.14048596
1.290714 -0.14171913
1.291714 -0.14296165
1.292714 -0.14421357
1.293714 -0.14547495
1.294714 -0.14674586
1.295714 -0.14802635
1.296714 -0.14931649
1.297714 -0.15061634
1.298714 -0.15192593999999998
1.299714 -0.15324536
1.300714 -0.15457466
1.301714 -0.1559139
1.302714 -0.15726314
1.303714 -0.15862244
1.304714 -0.15999188
1.305714 -0.16137151
1.306714 -0.16276138
1.307714 -0.16416155000000002
1.308714 -0.1655721
1.309714 -0.16699306
1.310714 -0.16842451
1.311714 -0.16986649
1.312714 -0.17131906
1.313714 -0.17278228
1.314714 -0.17425622000000002
1.315714 -0.17574092
1.316714 -0.17723644
1.317714 -0.17874283000000002
1.318714 -0.18026015
1.319714 -0.18178847
1.320714 -0.18332785
1.321714 -0.18487833
1.322714 -0.18643999
1.323714 -0.18801288
1.324714 -0.18959705
1.325714 -0.1911926
1.326714 -0.19279955000000001
1.327714 -0.19441796
1.328714 -0.19604792
1.329714 -0.19768947
1.330714 -0.19934266
1.331714 -0.20100758
1.332714 -0.20268429
1.333714 -0.20437283
1.334714 -0.20607325999999998
1.335714 -0.20778566
1.336714 -0.20951007000000002
1.337714 -0.21124654
1.338714 -0.21299515
1.339714 -0.21475595
1.340714 -0.21652901
1.341714 -0.21831437
1.342714 -0.22011211
1.343714 -0.22192225000000002
1.344714 -0.22374487
1.345714 -0.22558002000000002
1.346714 -0.22742774
1.347714 -0.22928808
1.348714 -0.23116113
1.349714 -0.23304694
1.350714 -0.23494556
1.351714 -0.23685707999999997
1.352714 -0.23878154
1.353714 -0.24071902
1.354714 -0.24266955
1.355714 -0.24463325
1.356714 -0.24661014000000003
1.357714 -0.24860031000000002
1.358714 -0.25060379
1.359714 -0.25262069
1.360714 -0.25465107
1.361714 -0.25669497
1.362714 -0.25875249
1.363714 -0.26082371
1.364714 -0.26290868
1.365714 -0.26500749
1.366714 -0.26712022
1.367714 -0.26924694
1.368714 -0.27138772
1.369714 -0.27354262
1.370714 -0.27571172
1.371714 -0.27789508
1.372714 -0.2800928
1.373714 -0.28230489999999997
1.374714 -0.28453146
1.375714 -0.28677253999999996
1.376714 -0.28902823
1.377714 -0.29129856
1.378714 -0.29358363
1.379714 -0.29588346
1.380714 -0.29819815
1.381714 -0.30052776
1.382714 -0.30287233999999996
1.383714 -0.30523196
1.384714 -0.3076067
1.385714 -0.30999659
1.386714 -0.31240168
1.387714 -0.31482204999999996
1.388714 -0.31725776
1.389714 -0.31970886
1.390714 -0.32217542
1.391714 -0.32465751
1.392714 -0.32715518
1.393714 -0.32966849000000004
1.394714 -0.33219752
1.395714 -0.33474234
1.396714 -0.33730298999999997
1.397714 -0.33987954000000004
1.398714 -0.34247204000000003
1.399714 -0.34508058
1.400714 -0.34770521
1.401714 -0.350346
1.402714 -0.35300301
1.403714 -0.35567631
1.404714 -0.35836594
1.405714 -0.36107199
1.406714 -0.3637945
1.407714 -0.36653352
1.408714 -0.36928914
1.409714 -0.37206143999999997
1.410714 -0.37485044
1.411714 -0.37765624
1.412714 -0.38047888999999996
1.413714 -0.38331847
1.414714 -0.386175
1.415714 -0.38904855
1.416714 -0.39193919000000005
1.417714 -0.39484695999999997
1.418714 -0.39777197
1.419714 -0.40071425
1.420714 -0.40367385000000006
1.421714 -0.40665082999999996
1.422714 -0.40964521
1.423714 -0.41265707
1.424714 -0.41568647000000003
1.425714 -0.41873342999999996
1.426714 -0.42179804
1.427714 -0.42488038999999994
1.428714 -0.42798057999999994
1.429714 -0.4310986
1.430714 -0.43423455
1.431714 -0.43738852
1.432714 -0.44056051
1.433714 -0.44375062
1.434714 -0.44695884
1.435714 -0.45018526999999997
1.436714 -0.45342990000000005
1.437714 -0.45669287999999997
1.438714 -0.45997421
1.439714 -0.46327393999999994
1.440714 -0.46659214
1.441714 -0.46992893
1.442714 -0.47328429999999994
1.443714 -0.47665833999999996
1.444714 -0.48005115
1.445714 -0.48346277
1.446714 -0.48689325
1.447714 -0.49034268999999997
1.448714 -0.49381112000000005
1.449714 -0.49729855
1.450714 -0.50080507
1.451714 -0.50433069
1.452714 -0.50787544
1.453714 -0.51143933
1.454714 -0.51502245
1.455714 -0.5186248600000001
1.456714 -0.52224658
1.457714 -0.52588773
1.458714 -0.5295482899999999
1.459714 -0.53322832
1.460714 -0.53692786
1.461714 -0.540647
1.462714 -0.54438575
1.463714 -0.5481441499999999
1.464714 -0.5519222899999999
1.465714 -0.55572018
1.466714 -0.55953786
1.467714 -0.56337533
1.468714 -0.56723258
1.469714 -0.57110968
1.470714 -0.57500666
1.471714 -0.57892352
1.472714 -0.58286036
1.473714 -0.5868172700000001
1.474714 -0.59079435
1.475714 -0.59479163
1.476714 -0.59880917
1.477714 -0.60284701
1.478714 -0.6069052
1.479714 -0.61098379
1.480714 -0.61508277
1.481714 -0.6192022
1.482714 -0.62334207
1.483714 -0.62750247
1.484714 -0.63168337
1.485714 -0.6358848
1.486714 -0.64010681
1.487714 -0.6443494
1.488714 -0.64861262
1.489714 -0.65289657
1.490714 -0.65720133
1.491714 -0.6615269
1.492714 -0.6658733800000001
1.493714 -0.67024082
1.494714 -0.67462926
1.495714 -0.6790386500000001
1.496714 -0.683469
1.497714 -0.6879203
1.498714 -0.69239251
1.499714 -0.6968856800000001
1.500714 -0.7013997999999999
1.501714 -0.70593492
1.502714 -0.71049104
1.503714 -0.71506826
1.504714 -0.71966657
1.505714 -0.72428598
1.506714 -0.7289265300000001
1.507714 -0.73358831
1.508714 -0.73827133
1.509714 -0.7429756200000001
1.510714 -0.7477012
1.511714 -0.75244806
1.512714 -0.7572162
1.513714 -0.76200562
1.514714 -0.76681627
1.515714 -0.7716482
1.516714 -0.77650137
1.517714 -0.7813758199999999
1.518714 -0.7862716000000001
1.519714 -0.7911887
1.520714 -0.7961271299999999
1.521714 -0.80108698
1.522714 -0.8060682600000001
1.523714 -0.8110709500000001
1.524714 -0.81609515
1.525714 -0.8211407800000001
1.526714 -0.82620783
1.527714 -0.83129639
1.528714 -0.8364063700000001
1.529714 -0.8415378600000001
1.530714 -0.84669078
1.531714 -0.85186502
1.532714 -0.85706068
1.533714 -0.8622777599999999
1.534714 -0.8675161699999999
1.535714 -0.87277601
1.536714 -0.87805716
1.537714 -0.8833597400000001
1.538714 -0.88868374
1.539714 -0.8940291600000001
1.540714 -0.8993960000000001
1.541714 -0.90478426
1.542714 -0.91019394
1.543714 -0.91562504
1.544714 -0.9210775600000001
1.545714 -0.9265514100000001
1.546714 -0.9320464900000001
1.547714 -0.93756281
1.548714 -0.94310036
1.549714 -0.94865905
1.550714 -0.9542388799999999
1.551714 -0.95983986
1.552714 -0.96546197
1.553714 -0.97110523
1.554714 -0.9767696299999999
1.555714 -0.98245507
1.556714 -0.98816166
1.557714 -0.9938893799999999
1.558714 -0.9996381599999999
1.559714 -1.0054081
1.560714 -1.011199
1.561714 -1.0170109999999999
1.562714 -1.0228437
1.563714 -1.0286974
1.564714 -1.0345718
1.565714 -1.040467
1.566714 -1.0463828
1.567714 -1.0523194
1.568714 -1.0582766000000001
1.569714 -1.0642543
1.570714 -1.0702527
1.571714 -1.0762717
1.572714 -1.0823111
1.573714 -1.088371
1.574714 -1.0944514
1.575714 -1.1005521
1.576714 -1.1066731
1.577714 -1.1128143
1.578714 -1.1189757
1.579714 -1.1251571
1.580714 -1.1313583999999999
1.581714 -1.1375795
1.582714 -1.1438204
1.583714 -1.1500810000000001
1.584714 -1.1563613
1.585714 -1.1626612
1.586714 -1.1689808
1.587714 -1.17532
1.588714 -1.1816786
1.589714 -1.1880566000000001
1.590714 -1.1944541
1.591714 -1.2008708
1.592714 -1.2073067
1.593714 -1.2137618
1.594714 -1.220236
1.595714 -1.2267291
1.596714 -1.2332410999999999
1.597714 -1.2397718
1.598714 -1.2463212
1.599714 -1.2528892999999999
1.600714 -1.2594759
1.601714 -1.266081
1.602714 -1.2727045
1.603714 -1.2793463999999999
1.604714 -1.2860065
1.605714 -1.2926849
1.606714 -1.2993813
1.607714 -1.3060955
1.608714 -1.3128277000000002
1.609714 -1.3195775
1.610714 -1.3263449999999999
1.611714 -1.3331298999999999
1.612714 -1.3399321
1.613714 -1.3467514999999999
1.614714 -1.353588
1.615714 -1.3604415
1.616714 -1.3673118
1.617714 -1.3741990000000002
1.618714 -1.3811027999999999
1.619714 -1.3880231
1.620714 -1.39496
1.621714 -1.4019133
1.622714 -1.4088827
1.623714 -1.4158683
1.624714 -1.4228698
1.625714 -1.429887
1.626714 -1.4369199
1.627714 -1.4439682
1.628714 -1.4510318
1.629714 -1.4581106
1.630714 -1.4652045
1.631714 -1.4723133
1.632714 -1.479437
1.633714 -1.4865753000000002
1.634714 -1.4937283000000001
1.635714 -1.5008955
1.636714 -1.5080771
1.637714 -1.5152728
1.638714 -1.5224825000000002
1.639714 -1.5297059
1.640714 -1.536943
1.641714 -1.5441936
1.642714 -1.5514573999999999
1.643714 -1.5587343
1.644714 -1.5660239
1.645714 -1.5733263000000002
1.646714 -1.5806411999999999
1.647714 -1.5879685000000001
1.648714 -1.5953081
1.649714 -1.6026597
1.650714 -1.6100233
1.651714 -1.6173987
1.652714 -1.6247854999999998
1.653714 -1.6321838000000002
1.654714 -1.6395931999999998
1.655714 -1.6470136
1.656714 -1.654445
1.657714 -1.6618870000000001
1.658714 -1.6693395
1.659714 -1.6768022
1.660714 -1.6842747000000002
1.661714 -1.691757
1.662714 -1.6992487
1.663714 -1.7067498
1.664714 -1.7142599
1.665714 -1.7217791
1.666714 -1.7293070000000001
1.667714 -1.7368434
1.668714 -1.7443882000000002
1.669714 -1.7519413000000001
1.670714 -1.7595023
1.671714 -1.7670709999999998
1.672714 -1.7746472999999998
1.673714 -1.7822307
1.674714 -1.7898211000000002
1.675714 -1.7974183000000001
1.676714 -1.805022
1.677714 -1.8126318
1.678714 -1.8202475999999999
1.679714 -1.8278691999999999
1.680714 -1.8354962
1.681714 -1.8431285
1.682714 -1.8507658999999999
1.683714 -1.8584084
1.684714 -1.8660554999999999
1.685714 -1.8737070000000002
1.686714 -1.8813628999999998
1.687714 -1.8890225999999999
1.688714 -1.8966858999999998
1.689714 -1.9043526000000002
1.690714 -1.9120222
1.691714 -1.9196944
1.692714 -1.9273691
1.693714 -1.935046
1.694714 -1.9427247
1.695714 -1.950405
1.696714 -1.9580866999999997
1.697714 -1.9657694
1.698714 -1.9734530000000001
1.699714 -1.9811371000000002
1.700714 -1.9888217
1.701714 -1.9965061999999998
1.702714 -2.0041905
1.703714 -2.0118743
1.704714 -2.0195574
1.705714 -2.0272392999999997
1.706714 -2.0349197
1.707714 -2.0425983000000003
1.708714 -2.0502746
1.709714 -2.0579483
1.710714 -2.0656193
1.711714 -2.0732871999999998
1.712714 -2.0809518
1.713714 -2.0886128999999998
1.714714 -2.0962702
1.715714 -2.1039233
1.716714 -2.1115717999999997
1.717714 -2.1192156
1.718714 -2.1268543
1.719714 -2.1344874
1.720714 -2.1421148
1.721714 -2.1497358
1.722714 -2.1573503
1.723714 -2.1649577
1.724714 -2.1725578
1.725714 -2.1801503
1.726714 -2.1877348000000003
1.727714 -2.1953110000000002
1.728714 -2.2028784999999997
1.729714 -2.2104371
1.730714 -2.2179866
1.731714 -2.2255264
1.732714 -2.2330564
1.733714 -2.240576
1.734714 -2.2480851
1.735714 -2.2555832000000002
1.736714 -2.2630697
1.737714 -2.2705443
1.738714 -2.2780068
1.739714 -2.2854567
1.740714 -2.2928936
1.741714 -2.3003174
1.742714 -2.3077273999999997
1.743714 -2.3151232
1.744714 -2.3225045
1.745714 -2.3298709
1.746714 -2.3372222000000002
1.747714 -2.3445578
1.748714 -2.3518777
1.749714 -2.3591811000000003
1.750714 -2.3664678
1.751714 -2.3737372999999997
1.752714 -2.3809893
1.753714 -2.3882231
1.754714 -2.3954383999999997
1.755714 -2.4026349
1.756714 -2.4098121
1.757714 -2.4169695
1.758714 -2.4241067000000003
1.759714 -2.4312235
1.760714 -2.4383195
1.761714 -2.445394
1.762714 -2.4524467000000003
1.763714 -2.4594773
1.764714 -2.4664853
1.765714 -2.4734704
1.766714 -2.4804322
1.767714 -2.4873702
1.768714 -2.4942838
1.769714 -2.5011726000000003
1.770714 -2.508036
1.771714 -2.5148738
1.772714 -2.5216853
1.773714 -2.5284704000000002
1.774714 -2.5352284
1.775714 -2.5419589
1.776714 -2.5486616
1.777714 -2.5553361
1.778714 -2.5619818
1.779714 -2.5685983
1.780714 -2.5751853000000002
1.781714 -2.5817422
1.782714 -2.5882685999999997
1.783714 -2.594764
1.784714 -2.6012279
1.785714 -2.6076599999999996
1.786714 -2.6140597000000003
1.787714 -2.6204264
1.788714 -2.6267596
1.789714 -2.6330587999999997
1.790714 -2.6393237
1.791714 -2.6455536000000004
1.792714 -2.6517481999999997
1.793714 -2.6579071
1.794714 -2.6640298
1.795714 -2.6701158
1.796714 -2.6761645
1.797714 -2.6821757
1.798714 -2.6881486
1.799714 -2.6940828
1.800714 -2.6999777
1.801714 -2.7058329
1.802714 -2.7116479
1.803714 -2.7174221
1.804714 -2.723155
1.805714 -2.7288461
1.806714 -2.7344948000000002
1.807714 -2.7401008
1.808714 -2.7456634
1.809714 -2.7511821999999997
1.810714 -2.7566569
1.811714 -2.7620869
1.812714 -2.7674718
1.813714 -2.7728109
1.814714 -2.7781038000000002
1.815714 -2.7833499
1.816714 -2.7885485
1.817714 -2.7936993
1.818714 -2.7988015
1.819714 -2.8038545000000004
1.820714 -2.8088579
1.821714 -2.8138112
1.822714 -2.8187141
1.823714 -2.8235657
1.824714 -2.8283656
1.825714 -2.8331133
1.826714 -2.8378082
1.827714 -2.8424501
1.828714 -2.8470384
1.829714 -2.8515723
1.830714 -2.8560513999999997
1.831714 -2.8604751
1.832714 -2.864843
1.833714 -2.8691543
1.834714 -2.8734084
1.835714 -2.8776048
1.836714 -2.8817428
1.837714 -2.885822
1.838714 -2.8898417999999997
1.839714 -2.8938016
1.840714 -2.897701
1.841714 -2.9015398
1.842714 -2.905317
1.843714 -2.9090323000000002
1.844714 -2.9126849
1.845714 -2.9162746
1.846714 -2.9198008
1.847714 -2.9232627
1.848714 -2.92666
1.849714 -2.9299919
1.850714 -2.933258
1.851714 -2.9364575
1.852714 -2.9395899
1.853714 -2.9426544999999997
1.854714 -2.9456507
1.855714 -2.9485783000000003
1.856714 -2.9514362999999997
1.857714 -2.9542245
1.858714 -2.9569425
1.859714 -2.9595895
1.860714 -2.9621651
1.861714 -2.9646687000000003
1.862714 -2.9670997
1.863714 -2.9694574
1.864714 -2.9717414
1.865714 -2.973951
1.866714 -2.9760858
1.867714 -2.978145
1.868714 -2.9801279
1.869714 -2.9820342
1.870714 -2.9838627
1.871714 -2.9856132
1.872714 -2.9872851
1.873714 -2.9888781
1.874714 -2.9903915
1.875714 -2.9918248000000003
1.876714 -2.9931776
1.877714 -2.9944493
1.878714 -2.9956393
1.879714 -2.996747
1.880714 -2.9977718
1.881714 -2.9987132
1.882714 -2.9995704
1.883714 -3.0003428
1.884714 -3.0010298
1.885714 -3.0016309000000003
1.886714 -3.0021453
1.887714 -3.0025728000000003
1.888714 -3.0029126
1.889714 -3.003164
1.890714 -3.0033266
1.891714 -3.0033998
1.892714 -3.0033832
1.893714 -3.0032763
1.894714 -3.0030785
1.895714 -3.0027892
1.896714 -3.0024081000000002
1.897714 -3.0019343
1.898714 -3.0013671
1.899714 -3.0007059
1.900714 -2.9999498
1.901714 -2.9990984
1.902714 -2.9981513
1.903714 -2.9971076
1.904714 -2.9959669
1.905714 -2.9947286
1.906714 -2.9933922
1.907714 -2.9919572
1.908714 -2.990423
1.909714 -2.9887889000000003
1.910714 -2.9870544999999997
1.911714 -2.9852195000000004
1.912714 -2.9832833
1.913714 -2.9812451
1.914714 -2.9791048
1.915714 -2.9768612
1.916714 -2.9745139
1.917714 -2.9720623
1.918714 -2.9695056
1.919714 -2.9668434
1.920714 -2.9640751
1.921714 -2.9612003000000002
1.922714 -2.9582184000000002
1.923714 -2.9551288
1.924714 -2.9519311999999998
1.925714 -2.948625
1.926714 -2.9452097
1.927714 -2.9416846
1.928714 -2.9380495
1.929714 -2.9343037
1.930714 -2.9304468999999997
1.931714 -2.9264783
1.932714 -2.9223974999999998
1.933714 -2.9182037000000003
1.934714 -2.9138965999999997
1.935714 -2.9094752
1.936714 -2.9049389
1.937714 -2.9002873
1.938714 -2.8955199
1.939714 -2.8906362000000003
1.940714 -2.8856359
1.941714 -2.8805185
1.942714 -2.8752835
1.943714 -2.8699305
1.944714 -2.864459
1.945714 -2.8588684
1.946714 -2.8531585
1.947714 -2.8473286
1.948714 -2.8413782
1.949714 -2.8353067
1.950714 -2.8291136000000003
1.951714 -2.8227981
1.952714 -2.8163595
1.953714 -2.8097974000000003
1.954714 -2.8031111
1.955714 -2.7963003
1.956714 -2.7893646000000003
1.957714 -2.7823035
1.958714 -2.7751168
1.959714 -2.7678043
1.960714 -2.7603654
1.961714 -2.7527999000000003
1.962714 -2.745107
1.963714 -2.7372863
1.964714 -2.7293371
1.965714 -2.721259
1.966714 -2.7130514000000003
1.967714 -2.7047137
1.968714 -2.6962453
1.969714 -2.6876458999999997
1.970714 -2.6789149
1.971714 -2.6700519
1.972714 -2.6610564
1.973714 -2.6519282
1.974714 -2.6426669
1.975714 -2.6332721
1.976714 -2.6237436
1.977714 -2.6140811
1.978714 -2.6042841
1.979714 -2.5943521
1.980714 -2.5842847
1.981714 -2.5740811999999997
1.982714 -2.5637410999999997
1.983714 -2.5532637
1.984714 -2.5426487
1.985714 -2.5318956
1.986714 -2.521004
1.987714 -2.5099734
1.988714 -2.4988034999999997
1.989714 -2.4874941
1.990714 -2.4760447
1.991714 -2.4644554
1.992714 -2.4527257000000002
1.993714 -2.4408554999999996
1.994714 -2.4288442
1.995714 -2.4166917
1.996714 -2.4043975
1.997714 -2.3919612
1.998714 -2.3793822
1.999714 -2.3666601999999997
2.000714 -2.3537945000000002
2.001714 -2.3407849
2.002714 -2.3276309
2.003714 -2.3143323000000002
2.004714 -2.3008889
2.005714 -2.2873003
2.006714 -2.2735666
2.007714 -2.2596875
2.008714 -2.2456625
2.009714 -2.2314917
2.010714 -2.2171745
2.011714 -2.2027109
2.012714 -2.1881003
2.013714 -2.1733426
2.014714 -2.1584373
2.015714 -2.1433841
2.016714 -2.1281825
2.017714 -2.1128321
2.018714 -2.0973325000000003
2.019714 -2.0816835
2.020714 -2.0658847000000002
2.021714 -2.0499362
2.022714 -2.0338379
2.023714 -2.0175897000000003
2.024714 -2.0011915
2.025714 -1.9846432
2.026714 -1.9679444000000001
2.027714 -1.9510949
2.028714 -1.9340944999999998
2.029714 -1.9169429000000002
2.030714 -1.8996397000000003
2.031714 -1.8821846999999998
2.032714 -1.8645775999999998
2.033714 -1.8468182999999998
2.034714 -1.8289061
2.035714 -1.8108411000000002
2.036714 -1.7926228999999998
2.037714 -1.7742516
2.038714 -1.7557273000000002
2.039714 -1.73705
2.040714 -1.7182196
2.041714 -1.6992357999999999
2.042714 -1.6800989999999998
2.043714 -1.6608087
2.044714 -1.6413647999999998
2.045714 -1.6217669000000001
2.046714 -1.6020151
2.047714 -1.582109
2.048714 -1.5620482999999998
2.049714 -1.5418329
2.050714 -1.5214628
2.051714 -1.5009377000000002
2.052714 -1.4802577000000001
2.053714 -1.4594228
2.054714 -1.4384329
2.055714 -1.4172881
2.056714 -1.3959885
2.057714 -1.3745341
2.058714 -1.3529251
2.059714 -1.3311614
2.060714 -1.3092428999999999
2.061714 -1.2871696
2.062714 -1.2649411
2.063714 -1.2425574
2.064714 -1.2200183
2.065714 -1.1973238000000002
2.066714 -1.1744737
2.067714 -1.151468
2.068714 -1.128307
2.069714 -1.1049906
2.070714 -1.0815188999999998
2.071714 -1.0578922
2.072714 -1.0341105
2.073714 -1.010174
2.074714 -0.9860829499999999
2.075714 -0.9618373600000001
2.076714 -0.9374373599999999
2.077714 -0.91288285
2.078714 -0.88817393
2.079714 -0.8633105999999999
2.080714 -0.83829276
2.081714 -0.8131203199999999
2.082714 -0.7877933800000001
2.083714 -0.7623119700000001
2.084714 -0.7366763000000001
2.085714 -0.71088658
2.086714 -0.6849430999999999
2.087714 -0.6588460899999999
2.088714 -0.63259578
2.089714 -0.60619246
2.090714 -0.57963631
2.091714 -0.55292756
2.092714 -0.5260664
2.093714 -0.49905302
2.094714 -0.47188746
2.095714 -0.44456986
2.096714 -0.41710027
2.097714 -0.3894788
2.098714 -0.36170559
2.099714 -0.33378084
2.100714 -0.30570474999999997
2.101714 -0.27747764
2.102714 -0.24909989
2.103714 -0.22057190000000002
2.104714 -0.19189409
2.105714 -0.16306681
2.106714 -0.13409039
2.107714 -0.10496514000000001
2.108714 -0.075691333
2.109714 -0.046269235
2.110714 -0.016699055
2.111714 0.013018976000000002
2.112714 0.042884646
2.113714 0.072897755
2.114714 0.10305805999999999
2.115714 0.13336529
2.116714 0.16381906999999998
2.117714 0.19441899999999998
2.118714 0.2251646
2.119714 0.25605541
2.120714 0.28709089
2.121714 0.31827055
2.122714 0.34959387999999997
2.123714 0.38106043
2.124714 0.41266981999999996
2.125714 0.44442164
2.126714 0.47631552
2.127714 0.50835116
2.128714 0.54052821
2.129714 0.5728462200000001
2.130714 0.60530482
2.131714 0.63790358
2.132714 0.6706420799999999
2.133714 0.70351982
2.134714 0.73653627
2.135714 0.7696908899999999
2.136714 0.80298306
2.137714 0.83641224
2.138714 0.86997766
2.139714 0.9036788699999999
2.140714 0.9375152200000001
2.141714 0.97148623
2.142714 1.0055914000000001
2.143714 1.0398301
2.144714 1.0742021
2.145714 1.1087068
2.146714 1.1433438
2.147714 1.1781126
2.148714 1.2130125999999999
2.149714 1.2480432
2.150714 1.2832036
2.151714 1.3184931
2.152714 1.3539111
2.153714 1.3894568
2.154714 1.4251295000000002
2.155714 1.4609286000000001
2.156714 1.4968531
2.157714 1.5329026000000001
2.158714 1.5690763
2.159714 1.6053734
2.160714 1.6417935000000001
2.161714 1.678336
2.162714 1.7150003
2.163714 1.7517857000000001
2.164714 1.7886914
2.165714 1.8257167
2.166714 1.8628608000000002
2.167714 1.9001229000000002
2.168714 1.9375021
2.169714 1.9749975
2.170714 2.0126084
2.171714 2.050334
2.172714 2.0881735
2.173714 2.126126
2.174714 2.1641908
2.175714 2.2023672000000003
2.176714 2.2406543
2.177714 2.2790514
2.178714 2.3175579
2.179714 2.3561731
2.180714 2.3948959999999997
2.181714 2.4337258
2.182714 2.4726616
2.183714 2.5117023
2.184714 2.5508471
2.185714 2.5900950999999997
2.186714 2.6294451
2.187714 2.6688965
2.188714 2.7084481
2.189714 2.7480992
2.190714 2.7878487
2.191714 2.8276961
2.192714 2.8676402
2.193714 2.9076801999999997
2.194714 2.9478151
2.195714 2.9880442
2.196714 3.0283665
2.197714 3.0687811
2.198714 3.1092869
2.199714 3.1498831
2.200714 3.1905680999999997
2.201714 3.2313414
2.202714 3.2722015
2.203714 3.3131473000000002
2.204714 3.3541776000000003
2.205714 3.3952918
2.206714 3.4364890000000003
2.207714 3.4777679
2.208714 3.5191275
2.209714 3.5605672999999998
2.210714 3.6020860000000003
2.211714 3.6436826
2.212714 3.6853556000000003
2.213714 3.7271040999999996
2.214714 3.7689272000000003
2.215714 3.8108237000000003
2.216714 3.8527924999999996
2.217714 3.894832
2.218714 3.9369408000000004
2.219714 3.9791182000000003
2.220714 4.021363
2.221714 4.0636741
2.222714 4.1060504
2.223714 4.1484907
2.224714 4.1909944
2.225714 4.2335603
2.226714 4.2761873
2.227714 4.3188747
2.228714 4.3616209
2.229714 4.4044249
2.230714 4.4472851
2.231714 4.4902001
2.232714 4.533169
2.233714 4.5761902
2.234714 4.6192624
2.235714 4.6623841
2.236714 4.7055539
2.237714 4.7487710000000005
2.238714 4.7920339
2.239714 4.8353419
2.240714 4.8786933999999995
2.241714 4.9220875
2.242714 4.9655229
2.243714 5.0089985
2.244714 5.0525129
2.245714 5.0960645
2.246714 5.1396519000000005
2.247714 5.1832739000000005
2.248714 5.2269291
2.249714 5.270616
2.250714 5.3143334
2.251714 5.3580798
2.252714 5.4018538
2.253714 5.4456543
2.254714 5.4894798
2.255714 5.5333293999999995
2.256714 5.5772018
2.257714 5.6210957
2.258714 5.6650098
2.259714 5.7089426
2.260714 5.7528928
2.261714 5.796859
2.262714 5.8408398
2.263714 5.884834
2.264714 5.9288397
2.265714 5.9728559
2.266714 6.0168805999999995
2.267714 6.0609125
2.268714 6.1049502
2.269714 6.1489925
2.270714 6.1930377000000005
2.271714 6.2370844000000005
2.272714 6.2811323
2.273714 6.3251786
2.274714 6.3692234
2.275714 6.4132646
2.276714 6.4573005000000006
2.277714 6.501329699999999
2.278714 6.545350699999999
2.279714 6.589362
2.280714 6.6333622
2.281714 6.6773497
2.282714 6.7213222
2.283714 6.7652792
2.284714 6.809219
2.285714 6.8531394
2.286714 6.8970397000000006
2.287714 6.9409184
2.288714 6.9847733
2.289714 7.028603599999999
2.290714 7.0724078
2.291714 7.1161844
2.292714 7.1599319999999995
2.293714 7.2036489999999995
2.294714 7.2473339999999995
2.295714 7.290985399999999
2.296714 7.3346011
2.297714 7.3781803
2.298714 7.421720800000001
2.299714 7.465221
2.300714 7.5086794999999995
2.301714 7.552094800000001
2.302714 7.5954661
2.303714 7.6387912
2.304714 7.6820686
2.305714 7.7252977000000005
2.306714 7.768476000000001
2.307714 7.811602199999999
2.308714 7.8546755
2.309714 7.8976937
2.310714 7.940654499999999
2.311714 7.9835571
2.312714 8.0264002
2.313714 8.0691814
2.314714 8.1118993
2.315714 8.154551699999999
2.316714 8.197137699999999
2.317714 8.2396552
2.318714 8.2821026
2.319714 8.3244793
2.320714 8.366783
2.321714 8.4090129
2.322714 8.4511667
2.323714 8.4932439
2.324714 8.5352421
2.325714 8.5771598
2.326714 8.6189955
2.327714 8.6607471
2.328714 8.702413700000001
2.329714 8.7439932
2.330714 8.7854832
2.331714 8.8268831
2.332714 8.8681906
2.333714 8.9094043
2.334714 8.9505233
2.335714 8.9915454
2.336714 9.0324692
2.337714 9.0732932
2.338714 9.1140158
2.339714 9.154636400000001
2.340714 9.195152700000001
2.341714 9.2355631
2.342714 9.2758663
2.343714 9.316059899999999
2.344714 9.3561433
2.345714 9.3961135
2.346714 9.4359688
2.347714 9.475708
2.348714 9.5153295
2.349714 9.5548317
2.350714 9.5942132
2.351714 9.6334726
2.352714 9.6726082
2.353714 9.7116187
2.354714 9.7505018
2.355714 9.7892568
2.356714 9.827881300000001
2.357714 9.8663747
2.358714 9.9047348
2.359714 9.942960000000001
2.360714 9.981048900000001
2.361714 10.019
2.362714 10.056809999999999
2.363714 10.09448
2.364714 10.132
2.365714 10.16938
2.366714 10.20662
2.367714 10.2437
2.368714 10.28064
2.369714 10.31743
2.370714 10.35406
2.371714 10.39054
2.372714 10.426870000000001
2.373714 10.46304
2.374714 10.49905
2.375714 10.5349
2.376714 10.570590000000001
2.377714 10.606110000000001
2.378714 10.64147
2.379714 10.67666
2.380714 10.71169
2.381714 10.74654
2.382714 10.78122
2.383714 10.81573
2.384714 10.85007
2.385714 10.88423
2.386714 10.91821
2.387714 10.95202
2.388714 10.98564
2.389714 11.01908
2.390714 11.05234
2.391714 11.08542
2.392714 11.1183
2.393714 11.151
2.394714 11.18351
2.395714 11.21583
2.396714 11.247959999999999
2.397714 11.27989
2.398714 11.311630000000001
2.399714 11.343169999999999
2.400714 11.37451
2.401714 11.405650000000001
2.402714 11.43659
2.403714 11.46733
2.404714 11.49786
2.405714 11.52818
2.406714 11.558300000000001
2.407714 11.58821
2.408714 11.6179
2.409714 11.64739
2.410714 11.67666
2.411714 11.70572
2.412714 11.73456
2.413714 11.76319
2.414714 11.7916
2.415714 11.81978
2.416714 11.84775
2.417714 11.87549
2.418714 11.903
2.419714 11.930290000000001
2.420714 11.95736
2.421714 11.98419
2.422714 12.01079
2.423714 12.03716
2.424714 12.0633
2.425714 12.08921
2.426714 12.11488
2.427714 12.14031
2.428714 12.1655
2.429714 12.19046
2.430714 12.21517
2.431714 12.239650000000001
2.432714 12.26387
2.433714 12.28786
2.434714 12.31159
2.435714 12.33508
2.436714 12.35832
2.437714 12.381300000000001
2.438714 12.40404
2.439714 12.42652
2.440714 12.44875
2.441714 12.47072
2.442714 12.49244
2.443714 12.5139
2.444714 12.5351
2.445714 12.556049999999999
2.446714 12.57673
2.447714 12.597140000000001
2.448714 12.6173
2.449714 12.63718
2.450714 12.6568
2.451714 12.67616
2.452714 12.69524
2.453714 12.714049999999999
2.454714 12.7326
2.455714 12.75087
2.456714 12.76887
2.457714 12.78659
2.458714 12.80404
2.459714 12.821209999999999
2.460714 12.83811
2.461714 12.85473
2.462714 12.87106
2.463714 12.88712
2.464714 12.9029
2.465714 12.918389999999999
2.466714 12.93359
2.467714 12.948509999999999
2.468714 12.963140000000001
2.469714 12.97749
2.470714 12.991539999999999
2.471714 13.00531
2.472714 13.01879
2.473714 13.031970000000001
2.474714 13.04487
2.475714 13.057469999999999
2.476714 13.06977
2.477714 13.081780000000002
2.478714 13.093499999999999
2.479714 13.10491
2.480714 13.11603
2.481714 13.126850000000001
2.482714 13.137360000000001
2.483714 13.14757
2.484714 13.15749
2.485714 13.16709
2.486714 13.17639
2.487714 13.18539
2.488714 13.19408
2.489714 13.20247
2.490714 13.210549999999998
2.491714 13.21832
2.492714 13.225790000000002
2.493714 13.232949999999999
2.494714 13.239790000000001
2.495714 13.24633
2.496714 13.25255
2.497714 13.25846
2.498714 13.26405
2.499714 13.269329999999998
2.500714 13.27429
2.501714 13.27894
2.502714 13.28327
2.503714 13.28728
2.504714 13.29097
2.505714 13.294339999999998
2.506714 13.297400000000001
2.507714 13.30013
2.508714 13.302549999999998
2.509714 13.30465
2.510714 13.30642
2.511714 13.30787
2.512714 13.308990000000001
2.513714 13.309779999999998
2.514714 13.310250000000002
2.515714 13.31039
2.516714 13.3102
2.517714 13.30969
2.518714 13.30885
2.519714 13.30768
2.520714 13.30619
2.521714 13.30436
2.522714 13.30221
2.523714 13.299730000000002
2.524714 13.296930000000001
2.525714 13.29379
2.526714 13.29032
2.527714 13.28652
2.528714 13.28238
2.529714 13.27791
2.530714 13.273109999999999
2.531714 13.26796
2.532714 13.26249
2.533714 13.256680000000001
2.534714 13.25053
2.535714 13.24405
2.536714 13.23723
2.537714 13.23009
2.538714 13.222600000000002
2.539714 13.214780000000001
2.540714 13.20663
2.541714 13.198129999999999
2.542714 13.189300000000001
2.543714 13.180130000000002
2.544714 13.17062
2.545714 13.16077
2.546714 13.150580000000001
2.547714 13.14005
2.548714 13.129179999999998
2.549714 13.117970000000001
2.550714 13.10642
2.551714 13.094529999999999
2.552714 13.0823
2.553714 13.069729999999998
2.554714 13.05682
2.555714 13.043579999999999
2.556714 13.03
2.557714 13.01607
2.558714 13.0018
2.559714 12.987190000000002
2.560714 12.97224
2.561714 12.95695
2.562714 12.94131
2.563714 12.925329999999999
2.564714 12.909
2.565714 12.892339999999999
2.566714 12.875329999999998
2.567714 12.85798
2.568714 12.84029
2.569714 12.82226
2.570714 12.80389
2.571714 12.785179999999999
2.572714 12.76613
2.573714 12.74674
2.574714 12.72701
2.575714 12.70694
2.576714 12.686520000000002
2.577714 12.66576
2.578714 12.64466
2.579714 12.623210000000002
2.580714 12.601429999999999
2.581714 12.579299999999998
2.582714 12.55683
2.583714 12.534020000000002
2.584714 12.510879999999998
2.585714 12.4874
2.586714 12.46357
2.587714 12.439409999999999
2.588714 12.41492
2.589714 12.390080000000001
2.590714 12.364899999999999
2.591714 12.33939
2.592714 12.31353
2.593714 12.287339999999999
2.594714 12.2608
2.595714 12.23392
2.596714 12.20671
2.597714 12.17915
2.598714 12.15127
2.599714 12.12304
2.600714 12.09448
2.601714 12.06559
2.602714 12.03637
2.603714 12.00681
2.604714 11.97692
2.605714 11.94669
2.606714 11.916129999999999
2.607714 11.88524
2.608714 11.85402
2.609714 11.82246
2.610714 11.79057
2.611714 11.75835
2.612714 11.7258
2.613714 11.69291
2.614714 11.6597
2.615714 11.62616
2.616714 11.59229
2.617714 11.55809
2.618714 11.52357
2.619714 11.488719999999999
2.620714 11.45355
2.621714 11.418059999999999
2.622714 11.382240000000001
2.623714 11.34609
2.624714 11.309619999999999
2.625714 11.27283
2.626714 11.235710000000001
2.627714 11.19826
2.628714 11.160499999999999
2.629714 11.12241
2.630714 11.084
2.631714 11.04528
2.632714 11.00623
2.633714 10.96687
2.634714 10.9272
2.635714 10.88721
2.636714 10.84691
2.637714 10.80629
2.638714 10.76537
2.639714 10.72412
2.640714 10.68257
2.641714 10.6407
2.642714 10.59852
2.643714 10.55603
2.644714 10.51323
2.645714 10.47012
2.646714 10.4267
2.647714 10.38298
2.648714 10.338949999999999
2.649714 10.29462
2.650714 10.24999
2.651714 10.205060000000001
2.652714 10.15983
2.653714 10.114289999999999
2.654714 10.06846
2.655714 10.02233
2.656714 9.9758931
2.657714 9.9291623
2.658714 9.8821335
2.659714 9.834807399999999
2.660714 9.7871855
2.661714 9.7392693
2.662714 9.691061099999999
2.663714 9.642562999999999
2.664714 9.5937766
2.665714 9.544704099999999
2.666714 9.4953455
2.667714 9.4457023
2.668714 9.395775200000001
2.669714 9.345565
2.670714 9.2950717
2.671714 9.2442967
2.672714 9.1932401
2.673714 9.1419034
2.674714 9.0902865
2.675714 9.038390999999999
2.676714 8.9862175
2.677714 8.9337684
2.678714 8.8810444
2.679714 8.828047699999999
2.680714 8.7747797
2.681714 8.721242799999999
2.682714 8.667438500000001
2.683714 8.6133681
2.684714 8.559032499999999
2.685714 8.5044317
2.686714 8.4495664
2.687714 8.3944373
2.688714 8.339045200000001
2.689714 8.2833908
2.690714 8.227475700000001
2.691714 8.1713013
2.692714 8.1148699
2.693714 8.0581822
2.694714 8.0012396
2.695714 7.9440444999999995
2.696714 7.8865989999999995
2.697714 7.8289039
2.698714 7.770961499999999
2.699714 7.712774
2.700714 7.6543421
2.701714 7.595666500000001
2.702714 7.5367481
2.703714 7.4775882000000005
2.704714 7.418187
2.705714 7.3585451
2.706714 7.298663299999999
2.707714 7.2385437999999995
2.708714 7.1781889
2.709714 7.1176
2.710714 7.0567794
2.711714 6.9957286
2.712714 6.9344498
2.713714 6.8729445
2.714714 6.8112135
2.715714 6.749258900000001
2.716714 6.6870823999999995
2.717714 6.6246845
2.718714 6.562066799999999
2.719714 6.4992309
2.720714 6.4361773
2.721714 6.372907
2.722714 6.3094214
2.723714 6.2457215
2.724714 6.1818089
2.725714 6.1176859
2.726714 6.0533546000000005
2.727714 5.9888177
2.728714 5.924077
2.729714 5.8591347
2.730714 5.7939921
2.731714 5.7286505000000005
2.732714 5.6631111
2.733714 5.597375
2.734714 5.5314437000000005
2.735714 5.4653186
2.736714 5.399001
2.737714 5.3324923
2.738714 5.2657936
2.739714 5.1989067
2.740714 5.1318329
2.741714 5.0645739
2.742714 4.997132
2.743714 4.9295094
2.744714 4.8617083999999995
2.745714 4.7937308
2.746714 4.7255788
2.747714 4.657254
2.748714 4.5887578
2.749714 4.5200914
2.750714 4.4512559
2.751714 4.3822523
2.752714 4.3130825999999995
2.753714 4.2437483
2.754714 4.1742511
2.755714 4.1045938
2.756714 4.0347777
2.757714 3.9648052000000003
2.758714 3.8946781
2.759714 3.8243978999999997
2.760714 3.7539667999999997
2.761714 3.6833867
2.762714 3.6126591
2.763714 3.5417862
2.764714 3.4707695
2.765714 3.3996101000000003
2.766714 3.3283096
2.767714 3.2568686
2.768714 3.1852886
2.769714 3.1135712
2.770714 3.041718
2.771714 2.969731
2.772714 2.8976128
2.773714 2.8253656
2.774714 2.7529916
2.775714 2.6804930000000002
2.776714 2.6078715999999997
2.777714 2.5351292
2.778714 2.4622673
2.779714 2.3892879
2.780714 2.3161926999999998
2.781714 2.2429833
2.782714 2.1696612
2.783714 2.0962279
2.784714 2.0226849000000002
2.785714 1.9490335
2.786714 1.8752756999999998
2.787714 1.8014135
2.788714 1.727449
2.789714 1.6533846
2.790714 1.579223
2.791714 1.5049666
2.792714 1.4306175
2.793714 1.3561773
2.794714 1.2816476
2.795714 1.2070295
2.796714 1.1323245
2.797714 1.0575338
2.798714 0.98265912
2.799714 0.90770209
2.800714 0.83266441
2.801714 0.75754793
2.802714 0.68235444
2.803714 0.6070858299999999
2.804714 0.53174417
2.805714 0.45633161999999994
2.806714 0.38085075
2.807714 0.30530405
2.808714 0.22969399999999998
2.809714 0.15402278
2.810714 0.078292162
2.811714 0.0025035511
2.812714 -0.073341897
2.813714 -0.14924309
2.814714 -0.22519878
2.815714 -0.30120739
2.816714 -0.37726697
2.817714 -0.45337537000000006
2.818714 -0.52953018
2.819714 -0.6057289
2.820714 -0.6819692399999999
2.821714 -0.75824899
2.822714 -0.83456598
2.823714 -0.9109181399999999
2.824714 -0.9873033499999999
2.825714 -1.0637195
2.826714 -1.1401648
2.827714 -1.2166375
2.828714 -1.2931364
2.829714 -1.3696599999999999
2.830714 -1.4462074
2.831714 -1.5227777
2.832714 -1.5993692
2.833714 -1.6759802000000001
2.834714 -1.7526080999999998
2.835714 -1.8292502
2.836714 -1.9059034
2.837714 -1.9825650000000001
2.838714 -2.0592324
2.839714 -2.1359036000000002
2.840714 -2.2125766000000002
2.841714 -2.2892499
2.842714 -2.3659222
2.843714 -2.442592
2.844714 -2.5192577000000003
2.845714 -2.5959177
2.846714 -2.6725708
2.847714 -2.7492154
2.848714 -2.8258506
2.849714 -2.902475
2.850714 -2.9790865
2.851714 -3.0556828
2.852714 -3.132261
2.853714 -3.2088183
2.854714 -3.2853514
2.855714 -3.3618577
2.856714 -3.4383353
2.857714 -3.5147823000000002
2.858714 -3.5911977
2.859714 -3.6675807
2.860714 -3.7439302
2.861714 -3.820245
2.862714 -3.896524
2.863714 -3.9727654
2.864714 -4.048967
2.865714 -4.1251272
2.866714 -4.2012434
2.867714 -4.2773139
2.868714 -4.3533359
2.869714 -4.4293065
2.870714 -4.505223399999999
2.871714 -4.5810841
2.872714 -4.6568856
2.873714 -4.7326259
2.874714 -4.8083029999999995
2.875714 -4.8839159
2.876714 -4.9594641
2.877714 -5.0349467
2.878714 -5.1103629
2.879714 -5.1857118
2.880714 -5.2609917
2.881714 -5.3362008
2.882714 -5.4113369
2.883714 -5.4863971
2.884714 -5.561378599999999
2.885714 -5.636278900000001
2.886714 -5.7110962
2.887714 -5.7858281
2.888714 -5.8604725
2.889714 -5.9350278
2.890714 -6.0094923
2.891714 -6.083864
2.892714 -6.1581414
2.893714 -6.2323235
2.894714 -6.3064098
2.895714 -6.3803985999999995
2.896714 -6.4542897
2.897714 -6.528080999999999
2.898714 -6.6017702
2.899714 -6.675355099999999
2.900714 -6.7488328
2.901714 -6.822200100000001
2.902714 -6.8954534999999995
2.903714 -6.9685914
2.904714 -7.041610800000001
2.905714 -7.114510999999999
2.906714 -7.1872905000000005
2.907714 -7.259947799999999
2.908714 -7.332482199999999
2.909714 -7.4048929
2.910714 -7.4771784
2.911714 -7.549338
2.912714 -7.6213695
2.913714 -7.6932721
2.914714 -7.7650443
2.915714 -7.836683799999999
2.916714 -7.908188600000001
2.917714 -7.979555400000001
2.918714 -8.0507815
2.919714 -8.121864500000001
2.920714 -8.192802200000001
2.921714 -8.263591700000001
2.922714 -8.3342321
2.923714 -8.4047228
2.924714 -8.4750623
2.925714 -8.5452497
2.926714 -8.6152852
2.927714 -8.685167100000001
2.928714 -8.754894100000001
2.929714 -8.8244647
2.930714 -8.8938758
2.931714 -8.9631252
2.932714 -9.0322107
2.933714 -9.1011293
2.934714 -9.1698796
2.935714 -9.2384592
2.936714 -9.3068652
2.937714 -9.375096099999999
2.938714 -9.4431505
2.939714 -9.5110267
2.940714 -9.5787242
2.941714 -9.6462414
2.942714 -9.7135782
2.943714 -9.7807348
2.944714 -9.847708800000001
2.945714 -9.9144995
2.946714 -9.9811047
2.947714 -10.04752
2.948714 -10.113750000000001
2.949714 -10.17978
2.950714 -10.245619999999999
2.951714 -10.31126
2.952714 -10.37671
2.953714 -10.44195
2.954714 -10.50698
2.955714 -10.57182
2.956714 -10.63645
2.957714 -10.70087
2.958714 -10.765089999999999
2.959714 -10.82911
2.960714 -10.89291
2.961714 -10.9565
2.962714 -11.01989
2.963714 -11.08306
2.964714 -11.14601
2.965714 -11.20875
2.966714 -11.27127
2.967714 -11.33357
2.968714 -11.395629999999999
2.969714 -11.45748
2.970714 -11.51909
2.971714 -11.58048
2.972714 -11.64163
2.973714 -11.70256
2.974714 -11.76325
2.975714 -11.82371
2.976714 -11.883939999999999
2.977714 -11.94394
2.978714 -12.0037
2.979714 -12.06322
2.980714 -12.1225
2.981714 -12.18154
2.982714 -12.24034
2.983714 -12.29889
2.984714 -12.35719
2.985714 -12.415239999999999
2.986714 -12.473040000000001
2.987714 -12.530579999999999
2.988714 -12.58787
2.989714 -12.644910000000001
2.990714 -12.70169
2.991714 -12.75821
2.992714 -12.81448
2.993714 -12.870500000000002
2.994714 -12.92625
2.995714 -12.98174
2.996714 -13.03697
2.997714 -13.09194
2.998714 -13.146640000000001
2.999714 -13.20106
3.000714 -13.255220000000001
3.001714 -13.309109999999999
3.002714 -13.36272
3.003714 -13.416049999999998
3.004714 -13.46911
3.005714 -13.5219
3.006714 -13.5744
3.007714 -13.62663
3.008714 -13.678580000000002
3.009714 -13.730239999999998
3.010714 -13.78163
3.011714 -13.832729999999998
3.012714 -13.88355
3.013714 -13.934079999999998
3.014714 -13.98432
3.015714 -14.03427
3.016714 -14.08393
3.017714 -14.13329
3.018714 -14.18236
3.019714 -14.23114
3.020714 -14.279620000000001
3.021714 -14.327799999999998
3.022714 -14.37568
3.023714 -14.423269999999999
3.024714 -14.470559999999999
3.025714 -14.51754
3.026714 -14.56423
3.027714 -14.610600000000002
3.028714 -14.65668
3.029714 -14.70244
3.030714 -14.7479
3.031714 -14.79305
3.032714 -14.83788
3.033714 -14.8824
3.034714 -14.926610000000002
3.035714 -14.970500000000001
3.036714 -15.014069999999998
3.037714 -15.057329999999999
3.038714 -15.100269999999998
3.039714 -15.142890000000001
3.040714 -15.185199999999998
3.041714 -15.22718
3.042714 -15.26884
3.043714 -15.31018
3.044714 -15.35119
3.045714 -15.391879999999999
3.046714 -15.432229999999999
3.047714 -15.472259999999999
3.048714 -15.511949999999999
3.049714 -15.551319999999999
3.050714 -15.59035
3.051714 -15.62905
3.052714 -15.66741
3.053714 -15.70545
3.054714 -15.74314
3.055714 -15.7805
3.056714 -15.817519999999998
3.057714 -15.854209999999998
3.058714 -15.890550000000001
3.059714 -15.92656
3.060714 -15.96223
3.061714 -15.997549999999999
3.062714 -16.03252
3.063714 -16.06714
3.064714 -16.10142
3.065714 -16.135350000000003
3.066714 -16.16893
3.067714 -16.20217
3.068714 -16.23505
3.069714 -16.267580000000002
3.070714 -16.29977
3.071714 -16.331599999999998
3.072714 -16.36308
3.073714 -16.3942
3.074714 -16.42497
3.075714 -16.45538
3.076714 -16.48543
3.077714 -16.51513
3.078714 -16.54446
3.079714 -16.57344
3.080714 -16.602040000000002
3.081714 -16.63029
3.082714 -16.65817
3.083714 -16.68568
3.084714 -16.71283
3.085714 -16.73962
3.086714 -16.76604
3.087714 -16.79209
3.088714 -16.81778
3.089714 -16.8431
3.090714 -16.86805
3.091714 -16.89263
3.092714 -16.91684
3.093714 -16.94067
3.094714 -16.96413
3.095714 -16.98722
3.096714 -17.00992
3.097714 -17.032249999999998
3.098714 -17.05421
3.099714 -17.075779999999998
3.100714 -17.096980000000002
3.101714 -17.11779
3.102714 -17.13824
3.103714 -17.1583
3.104714 -17.17798
3.105714 -17.197290000000002
3.106714 -17.21621
3.107714 -17.23475
3.108714 -17.25291
3.109714 -17.27068
3.110714 -17.28807
3.111714 -17.30506
3.112714 -17.32167
3.113714 -17.33789
3.114714 -17.35373
3.115714 -17.36917
3.116714 -17.384230000000002
3.117714 -17.3989
3.118714 -17.41317
3.119714 -17.42706
3.120714 -17.440559999999998
3.121714 -17.45366
3.122714 -17.46638
3.123714 -17.4787
3.124714 -17.49062
3.125714 -17.50215
3.126714 -17.51329
3.127714 -17.52402
3.128714 -17.53436
3.129714 -17.54429
3.130714 -17.55383
3.131714 -17.56297
3.132714 -17.57171
3.133714 -17.58005
3.134714 -17.58799
3.135714 -17.59554
3.136714 -17.60268
3.137714 -17.60943
3.138714 -17.61577
3.139714 -17.62172
3.140714 -17.62726
3.141714 -17.6324
3.142714 -17.63713
3.143714 -17.641460000000002
3.144714 -17.64539
3.145714 -17.64891
3.146714 -17.65202
3.147714 -17.654719999999998
3.148714 -17.657020000000003
3.149714 -17.658920000000002
3.150714 -17.660410000000002
3.151714 -17.6615
3.152714 -17.66217
3.153714 -17.66245
3.154714 -17.66231
3.155714 -17.661769999999997
3.156714 -17.66082
3.157714 -17.65945
3.158714 -17.65767
3.159714 -17.65549
3.160714 -17.65289
3.161714 -17.64987
3.162714 -17.646449999999998
3.163714 -17.64261
3.164714 -17.63836
3.165714 -17.6337
3.166714 -17.62863
3.167714 -17.623150000000003
3.168714 -17.61726
3.169714 -17.610960000000002
3.170714 -17.60425
3.171714 -17.59713
3.172714 -17.58959
3.173714 -17.58164
3.174714 -17.57327
3.175714 -17.56449
3.176714 -17.55529
3.177714 -17.54568
3.178714 -17.53565
3.179714 -17.525209999999998
3.180714 -17.51435
3.181714 -17.503079999999997
3.182714 -17.4914
3.183714 -17.47931
3.184714 -17.46681
3.185714 -17.45389
3.186714 -17.440559999999998
3.187714 -17.426820000000003
3.188714 -17.41266
3.189714 -17.39808
3.190714 -17.383090000000003
3.191714 -17.36768
3.192714 -17.35185
3.193714 -17.3356
3.194714 -17.318939999999998
3.195714 -17.301859999999998
3.196714 -17.28437
3.197714 -17.26646
3.198714 -17.24814
3.199714 -17.22941
3.200714 -17.210259999999998
3.201714 -17.19071
3.202714 -17.170740000000002
3.203714 -17.15035
3.204714 -17.12955
3.205714 -17.10833
3.206714 -17.0867
3.207714 -17.06465
3.208714 -17.042180000000002
3.209714 -17.0193
3.210714 -16.996010000000002
3.211714 -16.9723
3.212714 -16.948179999999997
3.213714 -16.923640000000002
3.214714 -16.898699999999998
3.215714 -16.87334
3.216714 -16.84758
3.217714 -16.8214
3.218714 -16.79481
3.219714 -16.76782
3.220714 -16.74041
3.221714 -16.71258
3.222714 -16.684350000000002
3.223714 -16.6557
3.224714 -16.626640000000002
3.225714 -16.59716
3.226714 -16.56728
3.227714 -16.53699
3.228714 -16.50629
3.229714 -16.47518
3.230714 -16.443659999999998
3.231714 -16.411739999999998
3.232714 -16.3794
3.233714 -16.34666
3.234714 -16.31351
3.235714 -16.27996
3.236714 -16.246
3.237714 -16.21163
3.238714 -16.17685
3.239714 -16.14167
3.240714 -16.106090000000002
3.241714 -16.07009
3.242714 -16.0337
3.243714 -15.9969
3.244714 -15.959690000000002
3.245714 -15.92209
3.246714 -15.88409
3.247714 -15.845690000000001
3.248714 -15.806890000000001
3.249714 -15.76768
3.250714 -15.72808
3.251714 -15.68808
3.252714 -15.64768
3.253714 -15.606890000000002
3.254714 -15.565689999999998
3.255714 -15.524109999999999
3.256714 -15.482119999999998
3.257714 -15.43975
3.258714 -15.39697
3.259714 -15.353810000000001
3.260714 -15.31025
3.261714 -15.2663
3.262714 -15.221950000000001
3.263714 -15.17722
3.264714 -15.132100000000001
3.265714 -15.08659
3.266714 -15.040690000000001
3.267714 -14.994399999999999
3.268714 -14.94772
3.269714 -14.900649999999999
3.270714 -14.8532
3.271714 -14.80536
3.272714 -14.757129999999998
3.273714 -14.70853
3.274714 -14.659539999999998
3.275714 -14.61017
3.276714 -14.560419999999999
3.277714 -14.5103
3.278714 -14.45979
3.279714 -14.4089
3.280714 -14.35764
3.281714 -14.306
3.282714 -14.25399
3.283714 -14.201600000000001
3.284714 -14.14885
3.285714 -14.09572
3.286714 -14.042209999999999
3.287714 -13.988339999999999
3.288714 -13.93409
3.289714 -13.87948
3.290714 -13.8245
3.291714 -13.76915
3.292714 -13.713439999999999
3.293714 -13.657369999999998
3.294714 -13.60093
3.295714 -13.54413
3.296714 -13.486970000000001
3.297714 -13.429450000000001
3.298714 -13.371569999999998
3.299714 -13.313320000000001
3.300714 -13.25472
3.301714 -13.195770000000001
3.302714 -13.13646
3.303714 -13.076799999999999
3.304714 -13.01678
3.305714 -12.956409999999998
3.306714 -12.895699999999998
3.307714 -12.834629999999999
3.308714 -12.773219999999998
3.309714 -12.711459999999999
3.310714 -12.649360000000001
3.311714 -12.58692
3.312714 -12.52413
3.313714 -12.46101
3.314714 -12.39754
3.315714 -12.33373
3.316714 -12.269589999999999
3.317714 -12.2051
3.318714 -12.14029
3.319714 -12.07514
3.320714 -12.00966
3.321714 -11.943850000000001
3.322714 -11.87771
3.323714 -11.81125
3.324714 -11.74446
3.325714 -11.67734
3.326714 -11.60991
3.327714 -11.54215
3.328714 -11.47407
3.329714 -11.40568
3.330714 -11.33696
3.331714 -11.26793
3.332714 -11.19858
3.333714 -11.12891
3.334714 -11.05893
3.335714 -10.98864
3.336714 -10.91805
3.337714 -10.84714
3.338714 -10.77594
3.339714 -10.70443
3.340714 -10.63262
3.341714 -10.56052
3.342714 -10.488119999999999
3.343714 -10.41541
3.344714 -10.342419999999999
3.345714 -10.26913
3.346714 -10.19554
3.347714 -10.12167
3.348714 -10.0475
3.349714 -9.9730462
3.350714 -9.898304900000001
3.351714 -9.823277599999999
3.352714 -9.7479671
3.353714 -9.672375800000001
3.354714 -9.5965065
3.355714 -9.520363099999999
3.356714 -9.443947699999999
3.357714 -9.3672618
3.358714 -9.290307
3.359714 -9.213084
3.360714 -9.1355927
3.361714 -9.0578347
3.362714 -8.9798115
3.363714 -8.9015245
3.364714 -8.8229768
3.365714 -8.7441698
3.366714 -8.6651057
3.367714 -8.585786800000001
3.368714 -8.5062154
3.369714 -8.426393599999999
3.370714 -8.3463237
3.371714 -8.2660079
3.372714 -8.1854492
3.373714 -8.1046507
3.374714 -8.0236144
3.375714 -7.942341999999999
3.376714 -7.860834199999999
3.377714 -7.779092299999999
3.378714 -7.697116599999999
3.379714 -7.6149075999999996
3.380714 -7.532466899999999
3.381714 -7.4497968
3.382714 -7.3669001
3.383714 -7.283779999999999
3.384714 -7.2004393
3.385714 -7.1168803
3.386714 -7.0331059
3.387714 -6.9491185
3.388714 -6.8649203000000005
3.389714 -6.7805140999999995
3.390714 -6.695903100000001
3.391714 -6.611088699999999
3.392714 -6.5260738
3.393714 -6.44086
3.394714 -6.3554488000000005
3.395714 -6.269840899999999
3.396714 -6.1840381
3.397714 -6.0980417000000005
3.398714 -6.0118541
3.399714 -5.9254777
3.400714 -5.838915699999999
3.401714 -5.7521719
3.402714 -5.6652493999999995
3.403714 -5.5781513
3.404714 -5.4908801
3.405714 -5.403438599999999
3.406714 -5.3158283
3.407714 -5.2280519
3.408714 -5.1401105000000005
3.409714 -5.0520062
3.410714 -4.9637402999999996
3.411714 -4.875314599999999
3.412714 -4.7867306
3.413714 -4.69799
3.414714 -4.6090949
3.415714 -4.5200478
3.416714 -4.4308513000000005
3.417714 -4.3415088
3.418714 -4.2520236
3.419714 -4.1623998
3.420714 -4.0726408
3.421714 -3.9827500000000002
3.422714 -3.8927297999999997
3.423714 -3.802583
3.424714 -3.7123114
3.425714 -3.6219168
3.426714 -3.5314009
3.427714 -3.4407649
3.428714 -3.3500113
3.429714 -3.2591414
3.430714 -3.1681579
3.431714 -3.077063
3.432714 -2.9858597000000002
3.433714 -2.8945513
3.434714 -2.8031414
3.435714 -2.7116336000000003
3.436714 -2.6200314999999996
3.437714 -2.5283385
3.438714 -2.4365578
3.439714 -2.3446919
3.440714 -2.2527432
3.441714 -2.1607134
3.442714 -2.0686043
3.443714 -1.9764173999999999
3.444714 -1.884154
3.445714 -1.7918164
3.446714 -1.6994067000000002
3.447714 -1.6069273
3.448714 -1.5143814
3.449714 -1.4217723
3.450714 -1.3291039
3.451714 -1.2363799
3.452714 -1.1436045000000001
3.453714 -1.0507815
3.454714 -0.9579141600000001
3.455714 -0.8650057900000001
3.456714 -0.77205901
3.457714 -0.67907604
3.458714 -0.58605894
3.459714 -0.49300956999999995
3.460714 -0.3999297
3.461714 -0.30682136
3.462714 -0.2136867
3.463714 -0.12052816000000001
3.464714 -0.027348549
3.465714 0.065848965
3.466714 0.1590609
3.467714 0.25228341
3.468714 0.34551246
3.469714 0.43874397
3.470714 0.5319741600000001
3.471714 0.62519955
3.472714 0.71841725
3.473714 0.8116249900000001
3.474714 0.90482086
3.475714 0.9980032200000001
3.476714 1.0911704
3.477714 1.1843206
3.478714 1.2774517
3.479714 1.3705609
3.480714 1.4636454
3.481714 1.5567019
3.482714 1.6497268999999999
3.483714 1.7427169
3.484714 1.8356679
3.485714 1.9285761
3.486714 2.0214373
3.487714 2.1142477
3.488714 2.2070035
3.489714 2.2997014
3.490714 2.3923388
3.491714 2.4849134
3.492714 2.5774235
3.493714 2.6698677
3.494714 2.7622441
3.495714 2.8545504
3.496714 2.9467838
3.497714 3.0389406
3.498714 3.1310170999999998
3.499714 3.2230094
3.500714 3.3149133999999996
3.501714 3.4067255
3.502714 3.4984421
3.503714 3.5900597
3.504714 3.6815748000000004
3.505714 3.7729844
3.506714 3.8642849999999997
3.507714 3.9554738
3.508714 4.0465482
3.509714 4.1375067
3.510714 4.2283475
3.511714 4.3190688
3.512714 4.409669
3.513714 4.5001451
3.514714 4.590494199999999
3.515714 4.6807121
3.516714 4.7707945
3.517714 4.8607368
3.518714 4.9505349
3.519714 5.0401852
3.520714 5.1296845
3.521714 5.2190296
3.522714 5.3082179
3.523714 5.3972464
3.524714 5.4861125
3.525714 5.5748131
3.526714 5.6633461
3.527714 5.7517093
3.528714 5.8399003
3.529714 5.9279166000000005
3.530714 6.015756
3.531714 6.1034147
3.532714 6.1908893
3.533714 6.278175900000001
3.534714 6.3652694
3.535714 6.4521654999999996
3.536714 6.538859800000001
3.537714 6.625349099999999
3.538714 6.7116305
3.539714 6.7977011
3.540714 6.8835594
3.541714 6.9692031000000005
3.542714 7.0546292
3.543714 7.1398348
3.544714 7.224818299999999
3.545714 7.309576099999999
3.546714 7.394105199999999
3.547714 7.4784033
3.548714 7.5624675
3.549714 7.6462932
3.550714 7.7298775
3.551714 7.8132167
3.552714 7.896305600000001
3.553714 7.9791403999999995
3.554714 8.0617182
3.555714 8.1440352
3.556714 8.2260892
3.557714 8.3078787
3.558714 8.3894014
3.559714 8.470655200000001
3.560714 8.5516378
3.561714 8.6323462
3.562714 8.7127782
3.563714 8.7929294
3.564714 8.8727973
3.565714 8.9523777
3.566714 9.0316676
3.567714 9.110663800000001
3.568714 9.1893621
3.569714 9.2677586
3.570714 9.345849600000001
3.571714 9.4236314
3.572714 9.5011003
3.573714 9.5782541
3.574714 9.6550897
3.575714 9.7316056
3.576714 9.8077998
3.577714 9.8836705
3.578714 9.9592157
3.579714 10.03443
3.580714 10.10932
3.581714 10.18387
3.582714 10.25807
3.583714 10.331940000000001
3.584714 10.40546
3.585714 10.478629999999999
3.586714 10.551449999999999
3.587714 10.62391
3.588714 10.696010000000001
3.589714 10.76775
3.590714 10.839129999999999
3.591714 10.91014
3.592714 10.98078
3.593714 11.051039999999999
3.594714 11.12094
3.595714 11.19046
3.596714 11.2596
3.597714 11.32836
3.598714 11.39673
3.599714 11.46472
3.600714 11.532309999999999
3.601714 11.59951
3.602714 11.6663
3.603714 11.7327
3.604714 11.79869
3.605714 11.864270000000001
3.606714 11.92944
3.607714 11.9942
3.608714 12.05855
3.609714 12.12248
3.610714 12.185989999999999
3.611714 12.24908
3.612714 12.31175
3.613714 12.37398
3.614714 12.435789999999999
3.615714 12.49717
3.616714 12.55811
3.617714 12.61861
3.618714 12.67867
3.619714 12.73829
3.620714 12.79745
3.621714 12.85616
3.622714 12.914419999999998
3.623714 12.972230000000001
3.624714 13.029569999999998
3.625714 13.086459999999999
3.626714 13.142880000000002
3.627714 13.19884
3.628714 13.25433
3.629714 13.30936
3.630714 13.36391
3.631714 13.41799
3.632714 13.47158
3.633714 13.524700000000001
3.634714 13.577330000000002
3.635714 13.62948
3.636714 13.68113
3.637714 13.7323
3.638714 13.78297
3.639714 13.83314
3.640714 13.882810000000001
3.641714 13.931989999999999
3.642714 13.98066
3.643714 14.028830000000001
3.644714 14.0765
3.645714 14.123649999999998
3.646714 14.1703
3.647714 14.216429999999999
3.648714 14.26204
3.649714 14.307139999999999
3.650714 14.35171
3.651714 14.39575
3.652714 14.43927
3.653714 14.48226
3.654714 14.524719999999999
3.655714 14.56664
3.656714 14.60803
3.657714 14.64888
3.658714 14.6892
3.659714 14.72897
3.660714 14.7682
3.661714 14.80688
3.662714 14.84502
3.663714 14.88261
3.664714 14.91965
3.665714 14.956140000000001
3.666714 14.992069999999998
3.667714 15.02744
3.668714 15.062249999999999
3.669714 15.096499999999999
3.670714 15.13018
3.671714 15.163289999999998
3.672714 15.195829999999999
3.673714 15.22781
3.674714 15.259210000000001
3.675714 15.29004
3.676714 15.32029
3.677714 15.349969999999999
3.678714 15.379059999999999
3.679714 15.407580000000001
3.680714 15.435509999999999
3.681714 15.462860000000001
3.682714 15.48962
3.683714 15.515789999999999
3.684714 15.541369999999999
3.685714 15.566360000000001
3.686714 15.59075
3.687714 15.61455
3.688714 15.63774
3.689714 15.66034
3.690714 15.68234
3.691714 15.703729999999998
3.692714 15.72453
3.693714 15.744720000000001
3.694714 15.7643
3.695714 15.78328
3.696714 15.80165
3.697714 15.819410000000001
3.698714 15.836549999999999
3.699714 15.85308
3.700714 15.86899
3.701714 15.88428
3.702714 15.89896
3.703714 15.91301
3.704714 15.92645
3.705714 15.939259999999999
3.706714 15.95144
3.707714 15.963
3.708714 15.97393
3.709714 15.98424
3.710714 15.99391
3.711714 16.002959999999998
3.712714 16.01137
3.713714 16.01915
3.714714 16.026290000000003
3.715714 16.032799999999998
3.716714 16.03866
3.717714 16.04389
3.718714 16.04849
3.719714 16.05244
3.720714 16.05575
3.721714 16.05842
3.722714 16.06045
3.723714 16.06183
3.724714 16.06257
3.725714 16.06265
3.726714 16.0621
3.727714 16.06089
3.728714 16.05904
3.729714 16.05654
3.730714 16.0534
3.731714 16.0496
3.732714 16.04515
3.733714 16.04004
3.734714 16.034290000000002
3.735714 16.02788
3.736714 16.02081
3.737714 16.01309
3.738714 16.00472
3.739714 15.995690000000002
3.740714 15.986
3.741714 15.97565
3.742714 15.96464
3.743714 15.95298
3.744714 15.940650000000002
3.745714 15.927669999999999
3.746714 15.91403
3.747714 15.899730000000002
3.748714 15.88476
3.749714 15.869140000000002
3.750714 15.852849999999998
3.751714 15.8359
3.752714 15.81829
3.753714 15.80001
3.754714 15.78106
3.755714 15.76145
3.756714 15.74118
3.757714 15.720239999999999
3.758714 15.69863
3.759714 15.67637
3.760714 15.653429999999998
3.761714 15.62983
3.762714 15.605569999999998
3.763714 15.58064
3.764714 15.55504
3.765714 15.528780000000001
3.766714 15.50186
3.767714 15.474280000000002
3.768714 15.44603
3.769714 15.417110000000001
3.770714 15.387519999999999
3.771714 15.35727
3.772714 15.32636
3.773714 15.29478
3.774714 15.26253
3.775714 15.22963
3.776714 15.19606
3.777714 15.161830000000002
3.778714 15.12693
3.779714 15.091370000000001
3.780714 15.055150000000001
3.781714 15.01826
3.782714 14.98072
3.783714 14.94251
3.784714 14.903630000000001
3.785714 14.864099999999999
3.786714 14.823910000000001
3.787714 14.783050000000001
3.788714 14.74153
3.789714 14.699349999999999
3.790714 14.65652
3.791714 14.613019999999999
3.792714 14.56887
3.793714 14.52406
3.794714 14.478589999999999
3.795714 14.43247
3.796714 14.385700000000002
3.797714 14.338280000000001
3.798714 14.2902
3.799714 14.24147
3.800714 14.19208
3.801714 14.142050000000001
3.802714 14.09137
3.803714 14.04003
3.804714 13.98805
3.805714 13.935429999999998
3.806714 13.88215
3.807714 13.82823
3.808714 13.77367
3.809714 13.718459999999999
3.810714 13.66262
3.811714 13.60613
3.812714 13.54901
3.813714 13.49124
3.814714 13.432849999999998
3.815714 13.37381
3.816714 13.31414
3.817714 13.25384
3.818714 13.1929
3.819714 13.13133
3.820714 13.069120000000002
3.821714 13.006290000000002
3.822714 12.94284
3.823714 12.87875
3.824714 12.814039999999999
3.825714 12.748709999999999
3.826714 12.68275
3.827714 12.61618
3.828714 12.548989999999998
3.829714 12.48118
3.830714 12.41276
3.831714 12.34372
3.832714 12.27408
3.833714 12.20382
3.834714 12.132950000000001
3.835714 12.06148
3.836714 11.98939
3.837714 11.916699999999999
3.838714 11.84341
3.839714 11.76951
3.840714 11.69502
3.841714 11.61993
3.842714 11.54425
3.843714 11.46797
3.844714 11.39111
3.845714 11.31365
3.846714 11.23561
3.847714 11.15699
3.848714 11.07779
3.849714 10.998
3.850714 10.91764
3.851714 10.83669
3.852714 10.75517
3.853714 10.67308
3.854714 10.59041
3.855714 10.50717
3.856714 10.42337
3.857714 10.339
3.858714 10.254059999999999
3.859714 10.16857
3.860714 10.08253
3.861714 9.995923900000001
3.862714 9.908769300000001
3.863714 9.8210648
3.864714 9.732811199999999
3.865714 9.644010699999999
3.866714 9.554665499999999
3.867714 9.4647773
3.868714 9.3743481
3.869714 9.2833802
3.870714 9.1918766
3.871714 9.0998396
3.872714 9.0072721
3.873714 8.9141771
3.874714 8.8205583
3.875714 8.7264195
3.876714 8.631763600000001
3.877714 8.5365944
3.878714 8.4409148
3.879714 8.3447278
3.880714 8.248034899999999
3.881714 8.1508376
3.882714 8.0531381
3.883714 7.954938
3.884714 7.8562394
3.885714 7.7570446
3.886714 7.657357300000001
3.887714 7.557179799999999
3.888714 7.456515700000001
3.889714 7.3553689
3.890714 7.253743
3.891714 7.1516417
3.892714 7.0490680999999995
3.893714 6.946025799999999
3.894714 6.842517900000001
3.895714 6.738548
3.896714 6.6341184
3.897714 6.5292321
3.898714 6.423891299999999
3.899714 6.3180983
3.900714 6.211854499999999
3.901714 6.1051626
3.902714 5.9980250999999996
3.903714 5.8904458
3.904714 5.7824284
3.905714 5.6739774
3.906714 5.5650976
3.907714 5.455793099999999
3.908714 5.3460676
3.909714 5.2359253
3.910714 5.1253690999999995
3.911714 5.014402
3.912714 4.903027
3.913714 4.7912471
3.914714 4.6790652
3.915714 4.5664839
3.916714 4.4535063
3.917714 4.3401346
3.918714 4.2263716
3.919714 4.112220199999999
3.920714 3.9976843
3.921714 3.8827675999999998
3.922714 3.7674751
3.923714 3.6518119
3.924714 3.5357829
3.925714 3.4193928999999996
3.926714 3.3026461
3.927714 3.1855460000000004
3.928714 3.0680956
3.929714 2.9502971
3.930714 2.8321531
3.931714 2.7136663
3.932714 2.5948401999999997
3.933714 2.475678
3.934714 2.3561837
3.935714 2.2363612
3.936714 2.1162145
3.937714 1.9957474999999998
3.938714 1.8749649
3.939714 1.7538708
3.940714 1.6324705
3.941714 1.5107689
3.942714 1.3887715
3.943714 1.2664828
3.944714 1.1439069
3.945714 1.0210468000000001
3.946714 0.89790467
3.947714 0.77448268
3.948714 0.6507828400000001
3.949714 0.52680797
3.950714 0.40256171
3.951714 0.27804859
3.952714 0.15327375
3.953714 0.0282425
3.954714 -0.097039912
3.955714 -0.22256853999999998
3.956714 -0.34833864999999997
3.957714 -0.47434568000000005
3.958714 -0.60058511
3.959714 -0.7270522899999999
3.960714 -0.85374266
3.961714 -0.98065194
3.962714 -1.1077762999999998
3.963714 -1.2351126000000001
3.964714 -1.3626585
3.965714 -1.4904115
3.966714 -1.6183691
3.967714 -1.7465279
3.968714 -1.8748831000000001
3.969714 -2.0034293
3.970714 -2.13216
3.971714 -2.2610687
3.972714 -2.3901492
3.973714 -2.5193963
3.974714 -2.6488053000000003
3.975714 -2.7783722
3.976714 -2.9080934999999997
3.977714 -3.0379657
3.978714 -3.1679845999999996
3.979714 -3.2981467
3.980714 -3.428448
3.981714 -3.5588849
3.982714 -3.6894541000000003
3.983714 -3.8201522000000003
3.984714 -3.9509757999999997
3.985714 -4.0819205
3.986714 -4.2129815
3.987714 -4.3441523
3.988714 -4.475425899999999
3.989714 -4.6067953
3.990714 -4.7382548
3.991714 -4.869798899999999
3.992714 -5.0014239
3.993714 -5.133127
3.994714 -5.2649055
3.995714 -5.3967569
3.996714 -5.5286776
3.997714 -5.6606639
3.998714 -5.792710899999999
3.999714 -5.9248138
4.000714 -6.0569678
4.001714 -6.1891679
4.002714 -6.3214093
4.003714 -6.453687700000001
4.004714 -6.5859973
4.005714 -6.7183307999999995
4.006714 -6.8506822
4.007714 -6.983044700000001
4.008714 -7.1154125
4.009714 -7.247781000000001
4.010714 -7.3801464999999995
4.011714 -7.5125076
4.012714 -7.6448618999999995
4.013714 -7.777208100000001
4.014714 -7.9095416
4.015714 -8.0418587
4.016714 -8.1741534
4.017715 -8.3064191
4.018714 -8.4386505
4.019714 -8.570841
4.020714 -8.7029852
4.021714 -8.835078000000001
4.022714 -8.9671142
4.023714 -9.099087899999999
4.024714 -9.230993699999999
4.025714 -9.362825800000001
4.026714 -9.494578800000001
4.027714 -9.626248499999999
4.028714 -9.7578324
4.029714 -9.8893277
4.030715 -10.02073
4.031714 -10.15204
4.032714 -10.28326
4.033714 -10.41437
4.034714 -10.54537
4.035714 -10.67625
4.036714 -10.807020000000001
4.037714 -10.93765
4.038714 -11.06814
4.039714 -11.1985
4.040714 -11.328710000000001
4.041714 -11.45877
4.042714 -11.58868
4.043715 -11.71844
4.044714 -11.84803
4.045714 -11.977450000000001
4.046714 -12.1067
4.047714 -12.23578
4.048714 -12.36468
4.049714 -12.49341
4.050714 -12.621950000000002
4.051714 -12.75029
4.052714 -12.87844
4.053714 -13.006390000000001
4.054714 -13.13412
4.055714 -13.26164
4.056714 -13.388929999999998
4.057714 -13.51599
4.058714 -13.64282
4.059714 -13.76941
4.060714 -13.895769999999999
4.061714 -14.021880000000001
4.062714 -14.14775
4.063715 -14.273359999999998
4.064714 -14.39872
4.065714 -14.52382
4.066714 -14.64866
4.067714 -14.77322
4.068714 -14.89751
4.069714 -15.02153
4.070714 -15.145249999999999
4.071714 -15.268680000000002
4.072714 -15.391820000000001
4.073714 -15.51465
4.074714 -15.637170000000001
4.075714 -15.75937
4.076715 -15.88126
4.077714 -16.002830000000003
4.078714 -16.12409
4.079714 -16.245009999999997
4.080714 -16.36561
4.081714 -16.48587
4.082714 -16.605790000000002
4.083714 -16.72537
4.084714 -16.84459
4.085714 -16.96346
4.086714 -17.08196
4.087714 -17.2001
4.088714 -17.31786
4.089714 -17.43525
4.090714 -17.55225
4.091714 -17.66886
4.092714 -17.78508
4.093714 -17.90091
4.094714 -18.01633
4.095714 -18.131349999999998
4.096714 -18.24597
4.097714 -18.36018
4.098714 -18.47398
4.099714 -18.58735
4.100714 -18.7003
4.101714 -18.81282
4.102714 -18.9249
4.103714 -19.03653
4.104714 -19.14772
4.105714 -19.25846
4.106714 -19.368740000000003
4.107714 -19.47856
4.108714 -19.58792
4.109715 -19.6968
4.110714 -19.805220000000002
4.111714 -19.913159999999998
4.112714 -20.02062
4.113714 -20.12759
4.114714 -20.23408
4.115714 -20.34008
4.116714 -20.44558
4.117714 -20.55058
4.118714 -20.655070000000002
4.119714 -20.759040000000002
4.120714 -20.86249
4.121714 -20.965410000000002
4.122715 -21.06781
4.123714 -21.16967
4.124714 -21.27101
4.125714 -21.3718
4.126714 -21.47205
4.127714 -21.57176
4.128714 -21.67091
4.129714 -21.76952
4.130714 -21.86756
4.131714 -21.96504
4.132714 -22.06195
4.133714 -22.15829
4.134714 -22.25406
4.135714 -22.34924
4.136714 -22.443830000000002
4.137714 -22.53783
4.138714 -22.63123
4.139714 -22.724040000000002
4.140714 -22.81624
4.141714 -22.90783
4.142715 -22.998820000000002
4.143714 -23.089199999999998
4.144714 -23.17897
4.145714 -23.26812
4.146714 -23.356640000000002
4.147714 -23.44454
4.148714 -23.5318
4.149714 -23.61842
4.150714 -23.7044
4.151714 -23.789730000000002
4.152714 -23.87442
4.153714 -23.95844
4.154714 -24.041809999999998
4.155715 -24.12452
4.156714 -24.20656
4.157714 -24.28793
4.158714 -24.36863
4.159714 -24.44865
4.160714 -24.528
4.161714 -24.60667
4.162714 -24.68465
4.163714 -24.76195
4.164714 -24.838540000000002
4.165714 -24.91444
4.166714 -24.989639999999998
4.167714 -25.064130000000002
4.168715 -25.137900000000002
4.169714 -25.21097
4.170714 -25.283309999999997
4.171714 -25.35494
4.172714 -25.42584
4.173714 -25.49602
4.174714 -25.56547
4.175714 -25.63418
4.176714 -25.702160000000003
4.177714 -25.769399999999997
4.178714 -25.835900000000002
4.179714 -25.90166
4.180714 -25.966669999999997
4.181714 -26.030920000000002
4.182714 -26.094420000000003
4.183714 -26.15716
4.184714 -26.21913
4.185714 -26.280330000000003
4.186714 -26.340760000000003
4.187714 -26.40041
4.188715 -26.459290000000003
4.189714 -26.517390000000002
4.190714 -26.574710000000003
4.191714 -26.631240000000002
4.192714 -26.68698
4.193714 -26.741939999999996
4.194714 -26.7961
4.195714 -26.849460000000004
4.196714 -26.90202
4.197714 -26.95378
4.198714 -27.004739999999998
4.199714 -27.054879999999997
4.200714 -27.104210000000002
4.201715 -27.152730000000002
4.202714 -27.200419999999998
4.203714 -27.247300000000003
4.204714 -27.29335
4.205714 -27.33857
4.206714 -27.38296
4.207714 -27.42653
4.208714 -27.469260000000002
4.209714 -27.51115
4.210714 -27.55221
4.211714 -27.59242
4.212714 -27.631790000000002
4.213714 -27.670319999999997
4.214714 -27.70799
4.215714 -27.744819999999997
4.216714 -27.78079
4.217714 -27.8159
4.218714 -27.850150000000003
4.219714 -27.88354
4.220714 -27.916059999999998
4.221714 -27.947709999999997
4.222714 -27.97849
4.223714 -28.00841
4.224714 -28.037450000000003
4.225714 -28.065620000000003
4.226714 -28.09291
4.227714 -28.11932
4.228714 -28.144849999999998
4.229714 -28.169499999999996
4.230714 -28.19327
4.231714 -28.216150000000003
4.232714 -28.23814
4.233714 -28.259240000000002
4.234715 -28.27944
4.235714 -28.298750000000002
4.236714 -28.31716
4.237714 -28.33467
4.238714 -28.35127
4.239714 -28.366970000000002
4.240714 -28.38177
4.241714 -28.39566
4.242714 -28.408640000000002
4.243714 -28.42071
4.244714 -28.431869999999996
4.245714 -28.44212
4.246714 -28.45146
4.247715 -28.45988
4.248714 -28.46738
4.249714 -28.473969999999998
4.250714 -28.47963
4.251714 -28.48437
4.252714 -28.488180000000003
4.253714 -28.49107
4.254714 -28.49303
4.255714 -28.494059999999998
4.256714 -28.49416
4.257714 -28.49333
4.258714 -28.49157
4.259714 -28.48887
4.260714 -28.48525
4.261714 -28.480689999999996
4.262714 -28.47519
4.263714 -28.46876
4.264714 -28.461399999999998
4.265714 -28.453089999999996
4.266714 -28.443849999999998
4.267715 -28.43366
4.268714 -28.422530000000002
4.269714 -28.410449999999997
4.270714 -28.39743
4.271714 -28.38346
4.272714 -28.36855
4.273714 -28.352680000000003
4.274714 -28.335870000000003
4.275714 -28.3181
4.276714 -28.299390000000002
4.277714 -28.279739999999997
4.278714 -28.25913
4.279714 -28.23758
4.280715 -28.215079999999997
4.281714 -28.19163
4.282714 -28.167219999999997
4.283714 -28.14187
4.284714 -28.115560000000002
4.285714 -28.0883
4.286714 -28.06008
4.287714 -28.03091
4.288714 -28.00078
4.289714 -27.969699999999996
4.290714 -27.937659999999997
4.291714 -27.904659999999996
4.292714 -27.87071
4.293715 -27.83581
4.294714 -27.799960000000002
4.295714 -27.76316
4.296714 -27.7254
4.297714 -27.686690000000002
4.298714 -27.64703
4.299714 -27.606409999999997
4.300714 -27.56484
4.301714 -27.5223
4.302714 -27.47881
4.303714 -27.43436
4.304714 -27.38896
4.305714 -27.34259
4.306714 -27.295279999999998
4.307714 -27.24701
4.308714 -27.197779999999998
4.309714 -27.14761
4.310714 -27.09649
4.311714 -27.044420000000002
4.312714 -26.9914
4.313715 -26.937440000000002
4.314714 -26.88253
4.315714 -26.826670000000004
4.316714 -26.76987
4.317714 -26.71211
4.318714 -26.65341
4.319714 -26.59375
4.320714 -26.53315
4.321714 -26.471600000000002
4.322714 -26.409100000000002
4.323714 -26.34566
4.324714 -26.281290000000002
4.325714 -26.21596
4.326715 -26.14971
4.327714 -26.08252
4.328714 -26.01439
4.329714 -25.94533
4.330714 -25.87533
4.331714 -25.8044
4.332714 -25.732539999999997
4.333714 -25.65975
4.334714 -25.586019999999998
4.335714 -25.51136
4.336714 -25.435760000000002
4.337714 -25.35924
4.338714 -25.281779999999998
4.339714 -25.2034
4.340714 -25.1241
4.341714 -25.04388
4.342714 -24.96275
4.343714 -24.8807
4.344714 -24.79773
4.345714 -24.71386
4.346714 -24.62907
4.347714 -24.54337
4.348714 -24.45677
4.349714 -24.36925
4.350714 -24.28082
4.351714 -24.191489999999998
4.352714 -24.10125
4.353714 -24.01011
4.354714 -23.91806
4.355714 -23.82512
4.356714 -23.731279999999998
4.357714 -23.63655
4.358714 -23.54093
4.359715 -23.44443
4.360714 -23.34705
4.361714 -23.24878
4.362714 -23.14963
4.363714 -23.04961
4.364714 -22.94871
4.365714 -22.84693
4.366714 -22.74427
4.367714 -22.64074
4.368714 -22.53634
4.369714 -22.431070000000002
4.370714 -22.324930000000002
4.371714 -22.21793
4.372715 -22.11008
4.373714 -22.001360000000002
4.374714 -21.8918
4.375714 -21.781390000000002
4.376714 -21.67013
4.377714 -21.55803
4.378714 -21.44509
4.379714 -21.331310000000002
4.380714 -21.2167
4.381714 -21.101239999999997
4.382714 -20.98496
4.383714 -20.867839999999998
4.384714 -20.7499
4.385714 -20.63112
4.386714 -20.51153
4.387714 -20.391119999999997
4.388714 -20.26989
4.389714 -20.147850000000002
4.390714 -20.025009999999998
4.391714 -19.90136
4.392715 -19.77692
4.393714 -19.65168
4.394714 -19.52565
4.395714 -19.39882
4.396714 -19.27121
4.397714 -19.14282
4.398714 -19.013640000000002
4.399714 -18.88367
4.400714 -18.75293
4.401714 -18.62142
4.402714 -18.48913
4.403714 -18.35607
4.404714 -18.222260000000002
4.405715 -18.08768
4.406714 -17.95235
4.407714 -17.81627
4.408714 -17.67945
4.409714 -17.541880000000003
4.410714 -17.403579999999998
4.411714 -17.26454
4.412714 -17.12476
4.413714 -16.984260000000003
4.414714 -16.84302
4.415714 -16.70107
4.416714 -16.55839
4.417714 -16.415
4.418715 -16.270889999999998
4.419714 -16.12608
4.420714 -15.98057
4.421714 -15.83435
4.422714 -15.68745
4.423714 -15.53985
4.424714 -15.391569999999998
4.425714 -15.24262
4.426714 -15.09298
4.427714 -14.94268
4.428714 -14.791699999999999
4.429714 -14.640059999999998
4.430714 -14.48776
4.431714 -14.3348
4.432714 -14.18118
4.433714 -14.02691
4.434714 -13.872000000000002
4.435714 -13.71645
4.436714 -13.56026
4.437714 -13.40344
4.438715 -13.245999999999999
4.439714 -13.08793
4.440714 -12.92925
4.441714 -12.76996
4.442714 -12.61006
4.443714 -12.44956
4.444714 -12.28845
4.445714 -12.12676
4.446714 -11.96447
4.447714 -11.801590000000001
4.448714 -11.638129999999999
4.449714 -11.47408
4.450714 -11.309470000000001
4.451715 -11.14428
4.452714 -10.97854
4.453714 -10.81224
4.454714 -10.64538
4.455714 -10.47798
4.456714 -10.310039999999999
4.457714 -10.14156
4.458714 -9.972550700000001
4.459714 -9.8030113
4.460714 -9.632948800000001
4.461714 -9.4623677
4.462714 -9.2912719
4.463714 -9.119667100000001
4.464714 -8.947558
4.465714 -8.7749496
4.466714 -8.6018465
4.467714 -8.428254
4.468714 -8.2541779
4.469714 -8.0796234
4.470714 -7.9045974
4.471714 -7.7291049
4.472714 -7.553151199999999
4.473714 -7.3767416
4.474714 -7.1998805
4.475714 -7.0225731
4.476714 -6.8448237999999995
4.477714 -6.666638
4.478714 -6.48802
4.479714 -6.3089751
4.480714 -6.1295088
4.481714 -5.9496269
4.482714 -5.7693344
4.483714 -5.5886373
4.484715 -5.4075409
4.485714 -5.2260507
4.486714 -5.0441723000000005
4.487714 -4.861911399999999
4.488714 -4.6792738
4.489714 -4.4962656
4.490714 -4.3128919
4.491714 -4.1291583
4.492714 -3.9450700999999997
4.493714 -3.7606320999999996
4.494714 -3.5758492000000004
4.495714 -3.3907268
4.496714 -3.2052703
4.497715 -3.0194856
4.498714 -2.8333789
4.499714 -2.646956
4.500714 -2.4602231
4.501714 -2.2731860999999998
4.502714 -2.0858508000000002
4.503714 -1.8982223999999999
4.504714 -1.7103066999999998
4.505714 -1.5221092
4.506714 -1.3336357
4.507714 -1.144892
4.508714 -0.95588407
4.509714 -0.76661767
4.510714 -0.5770985000000001
4.511714 -0.38733219
4.512714 -0.19732424999999998
4.513714 -0.007080242400000001
4.514714 0.18339407000000002
4.515714 0.37409272
4.516714 0.56500952
4.517715 0.7561382400000001
4.518714 0.9474727299999999
4.519714 1.139007
4.520714 1.3307353
4.521714 1.5226522
4.522714 1.7147521
4.523714 1.9070294
4.524714 2.0994782
4.525714 2.2920925000000003
4.526714 2.4848660000000002
4.527714 2.6777925000000002
4.528714 2.8708655
4.529714 3.0640794
4.530715 3.2574281
4.531714 3.4509059
4.532714 3.6445070000000004
4.533714 3.8382254999999996
4.534714 4.032055300000001
4.535714 4.2259902
4.536714 4.4200242
4.537714 4.6141513000000005
4.538714 4.8083652
4.539714 5.0026603000000005
4.540714 5.197030300000001
4.541714 5.3914692
4.542714 5.5859711
4.543715 5.7805292
4.544714 5.9751373
4.545714 6.1697885
4.546714 6.364476700000001
4.547714 6.5591961
4.548714 6.7539400999999994
4.549714 6.9487043
4.550714 7.1434826000000005
4.551714 7.3382691
4.552714 7.533058500000001
4.553714 7.727845
4.554714 7.9226225999999995
4.555714 8.1173845
4.556714 8.3121248
4.557714 8.506836
4.558714 8.701513
4.559714 8.896148199999999
4.560714 9.0907358
4.561714 9.2852689
4.562714 9.479741
4.563715 9.674145300000001
4.564714 9.8684765
4.565714 10.06273
4.566714 10.2569
4.567714 10.45097
4.568714 10.64495
4.569714 10.838830000000002
4.570714 11.03261
4.571714 11.226270000000001
4.572714 11.41981
4.573714 11.61322
4.574714 11.8065
4.575714 11.99964
4.576715 12.19264
4.577714 12.38548
4.578714 12.578159999999999
4.579714 12.77068
4.580714 12.96303
4.581714 13.1552
4.582714 13.347190000000001
4.583714 13.53899
4.584714 13.7306
4.585714 13.922010000000002
4.586714 14.113220000000002
4.587714 14.30422
4.588714 14.495
4.589714 14.68556
4.590714 14.87589
4.591714 15.065980000000001
4.592714 15.255830000000001
4.593714 15.445429999999998
4.594714 15.634780000000001
4.595714 15.82386
4.596714 16.01267
4.597714 16.20121
4.598714 16.38947
4.599714 16.57745
4.600714 16.765140000000002
4.601714 16.95253
4.602714 17.13962
4.603714 17.32641
4.604714 17.51288
4.605714 17.69903
4.606714 17.88486
4.607714 18.07036
4.608714 18.25551
4.609715 18.44032
4.610714 18.624779999999998
4.611714 18.80888
4.612714 18.99262
4.613714 19.175990000000002
4.614714 19.35898
4.615714 19.54159
4.616714 19.72382
4.617714 19.90566
4.618714 20.0871
4.619714 20.268140000000002
4.620714 20.44878
4.621714 20.629
4.622715 20.80881
4.623714 20.98819
4.624714 21.16714
4.625714 21.34566
4.626714 21.52373
4.627714 21.70135
4.628714 21.87852
4.629714 22.055220000000002
4.630714 22.23146
4.631714 22.40724
4.632714 22.582530000000002
4.633714 22.757350000000002
4.634714 22.93168
4.635714 23.10552
4.636714 23.278869999999998
4.637714 23.451710000000002
4.638714 23.62405
4.639714 23.79587
4.640714 23.96718
4.641714 24.13796
4.642715 24.3082
4.643714 24.47791
4.644714 24.64707
4.645714 24.81568
4.646714 24.98373
4.647714 25.15123
4.648714 25.31816
4.649714 25.48453
4.650714 25.650319999999997
4.651714 25.81553
4.652714 25.98016
4.653714 26.14421
4.654714 26.30765
4.655715 26.470510000000004
4.656714 26.632749999999998
4.657714 26.79439
4.658714 26.95541
4.659714 27.11581
4.660714 27.275579999999998
4.661714 27.434720000000002
4.662714 27.593220000000002
4.663714 27.75108
4.664714 27.90829
4.665714 28.064860000000003
4.666714 28.22077
4.667714 28.376030000000004
4.668715 28.530620000000003
4.669714 28.684549999999998
4.670714 28.8378
4.671714 28.99037
4.672714 29.142249999999997
4.673714 29.29345
4.674714 29.44394
4.675714 29.59374
4.676714 29.742829999999998
4.677714 29.89121
4.678714 30.038880000000002
4.679714 30.185820000000003
4.680714 30.33205
4.681714 30.477539999999998
4.682714 30.622310000000002
4.683714 30.76635
4.684714 30.90964
4.685714 31.052200000000003
4.686714 31.194
4.687714 31.33506
4.688715 31.475360000000002
4.689714 31.614890000000003
4.690714 31.75366
4.691714 31.89164
4.692714 32.02885
4.693714 32.16528
4.694714 32.30093
4.695714 32.435779999999994
4.696714 32.56985
4.697714 32.70311
4.698714 32.83558
4.699714 32.96724
4.700714 33.09809
4.701715 33.22813
4.702714 33.357350000000004
4.703714 33.48576
4.704714 33.61335
4.705714 33.7401
4.706714 33.86602
4.707714 33.99109
4.708714 34.11533
4.709714 34.23871
4.710714 34.36125
4.711714 34.48294
4.712714 34.60377
4.713714 34.72374
4.714714 34.842859999999995
4.715714 34.96111
4.716714 35.07849
4.717714 35.195
4.718714 35.310629999999996
4.719714 35.42539
4.720714 35.53926
4.721714 35.65224
4.722714 35.76433
4.723714 35.87553
4.724714 35.985820000000004
4.725714 36.09521
4.726714 36.20369
4.727714 36.31127
4.728714 36.417919999999995
4.729714 36.52367
4.730714 36.6285
4.731714 36.73241
4.732714 36.8354
4.733714 36.93747
4.734715 37.03861
4.735714 37.13881
4.736714 37.23809
4.737714 37.33642
4.738714 37.433820000000004
4.739714 37.53026
4.740714 37.625769999999996
4.741714 37.72032
4.742714 37.81391
4.743714 37.90655
4.744714 37.99823
4.745714 38.08894
4.746714 38.1787
4.747715 38.267489999999995
4.748714 38.355309999999996
4.749714 38.44217
4.750714 38.528059999999996
4.751714 38.61298
4.752714 38.69692
4.753714 38.77988
4.754714 38.86186
4.755714 38.942840000000004
4.756714 39.02283
4.757714 39.10183
4.758714 39.17984
4.759714 39.25685
4.760714 39.33286
4.761714 39.40787
4.762714 39.481880000000004
4.763714 39.55488
4.764714 39.626889999999996
4.765714 39.69789
4.766714 39.76789
4.767715 39.836890000000004
4.768714 39.904869999999995
4.769714 39.971849999999996
4.770714 40.037800000000004
4.771714 40.10274
4.772714 40.16666
4.773714 40.229549999999996
4.774714 40.29142
4.775714 40.35226
4.776714 40.41207
4.777714 40.470850000000006
4.778714 40.52861
4.779714 40.585339999999995
4.780715 40.64105
4.781714 40.69572
4.782714 40.74937
4.783714 40.80198
4.784714 40.85355
4.785714 40.90409
4.786714 40.95359
4.787714 41.00206
4.788714 41.04947
4.789714 41.09585
4.790714 41.14117
4.791714 41.18544
4.792714 41.22867
4.793715 41.270849999999996
4.794714 41.31198
4.795714 41.352070000000005
4.796714 41.39111
4.797714 41.42911
4.798714 41.46606
4.799714 41.50197
4.800714 41.53682
4.801714 41.570620000000005
4.802714 41.60337
4.803714 41.63507
4.804714 41.66571
4.805714 41.69529
4.806714 41.72382
4.807714 41.751290000000004
4.808714 41.7777
4.809714 41.803050000000006
4.810714 41.82734
4.811714 41.85058
4.812714 41.872769999999996
4.813715 41.8939
4.814714 41.91398
4.815714 41.933009999999996
4.816714 41.95099
4.817714 41.96791
4.818714 41.98377
4.819714 41.998580000000004
4.820714 42.01233
4.821714 42.02501
4.822714 42.03664
4.823714 42.04721
4.824714 42.056729999999995
4.825714 42.06519
4.826715 42.07259
4.827714 42.07893
4.828714 42.08422
4.829714 42.08845
4.830714 42.09163
4.831714 42.09376
4.832714 42.09485
4.833714 42.09488
4.834714 42.09387
4.835714 42.09181
4.836714 42.08869
4.837714 42.08452
4.838714 42.079299999999996
4.839714 42.07302
4.840714 42.065690000000004
4.841714 42.05731
4.842714 42.047889999999995
4.843714 42.03742
4.844714 42.0259
4.845714 42.01335
4.846714 41.999750000000006
4.847714 41.985119999999995
4.848714 41.96945
4.849714 41.95274
4.850714 41.93501
4.851714 41.91624
4.852714 41.89643
4.853714 41.87559
4.854714 41.85372
4.855714 41.83081
4.856714 41.80686
4.857714 41.78188
4.858714 41.75588
4.859715 41.72884
4.860714 41.70078
4.861714 41.67171
4.862714 41.64161
4.863714 41.61051
4.864714 41.578379999999996
4.865714 41.54525
4.866714 41.5111
4.867714 41.47594
4.868714 41.439769999999996
4.869714 41.4026
4.870714 41.36442
4.871714 41.325230000000005
4.872715 41.28503
4.873714 41.243829999999996
4.874714 41.20162
4.875714 41.15842
4.876714 41.11421
4.877714 41.06902
4.878714 41.02284
4.879714 40.975669999999994
4.880714 40.92752
4.881714 40.8784
4.882714 40.82829
4.883714 40.777210000000004
4.884714 40.725139999999996
4.885714 40.67211
4.886714 40.61809
4.887714 40.56311
4.888714 40.507149999999996
4.889714 40.45023
4.890714 40.39234
4.891714 40.33349
4.892715 40.27368
4.893714 40.21291
4.894714 40.15118
4.895714 40.08851
4.896714 40.0249
4.897714 39.96035
4.898714 39.89487
4.899714 39.82845
4.900714 39.7611
4.901714 39.69281
4.902714 39.62359
4.903714 39.55344
4.904714 39.48236
4.905715 39.41036
4.906714 39.33744
4.907714 39.26359
4.908714 39.18884
4.909714 39.11316
4.910714 39.03659
4.911714 38.95911
4.912714 38.88073
4.913714 38.80146
4.914714 38.7213
4.915714 38.640249999999995
4.916714 38.558330000000005
4.917714 38.47551
4.918715 38.391819999999996
4.919714 38.307249999999996
4.920714 38.2218
4.921714 38.13547
4.922714 38.04828
4.923714 37.96021
4.924714 37.87128
4.925714 37.7815
4.926714 37.69086
4.927714 37.59938
4.928714 37.50705
4.929714 37.41389
4.930714 37.31989
4.931714 37.22506
4.932714 37.12941
4.933714 37.03293
4.934714 36.93563
4.935714 36.8375
4.936714 36.73856
4.937714 36.638799999999996
4.938715 36.538219999999995
4.939714 36.43683
4.940714 36.33464
4.941714 36.23164
4.942714 36.12785
4.943714 36.02328
4.944714 35.917919999999995
4.945714 35.81178
4.946714 35.70487
4.947714 35.59719
4.948714 35.48875
4.949714 35.37955
4.950714 35.26958
4.951715 35.15886
4.952714 35.04738
4.953714 34.93514
4.954714 34.82215
4.955714 34.708420000000004
4.956714 34.59394
4.957714 34.47872
4.958714 34.36278
4.959714 34.24611
4.960714 34.128730000000004
4.961714 34.01063
4.962714 33.89184
4.963714 33.77234
4.964714 33.65214
4.965714 33.531240000000004
4.966714 33.40966
4.967714 33.28738
4.968714 33.16441
4.969714 33.040760000000006
4.970714 32.91642
4.971714 32.79141
4.972714 32.66572
4.973714 32.53937
4.974714 32.41236
4.975714 32.2847
4.976714 32.15639
4.977714 32.02744
4.978714 31.89785
4.979714 31.767630000000004
4.980714 31.636789999999998
4.981714 31.505319999999998
4.982714 31.373230000000003
4.983714 31.24052
4.984715 31.107200000000002
4.985714 30.973260000000003
4.986714 30.83872
4.987714 30.703580000000002
4.988714 30.56783
4.989714 30.4315
4.990714 30.29457
4.991714 30.15707
4.992714 30.018990000000002
4.993714 29.88035
4.994714 29.741139999999998
4.995714 29.60139
4.996714 29.46108
4.997715 29.320220000000003
4.998714 29.178819999999998
4.999714 29.036869999999997
5.000714 28.894389999999998
5.001714 28.75136
5.002714 28.60781
5.003714 28.463729999999998
5.004714 28.319139999999997
5.005714 28.17402
5.006714 28.028389999999998
5.007714 27.88226
5.008714 27.73564
5.009714 27.58852
5.010714 27.440920000000002
5.011714 27.29284
5.012714 27.144289999999998
5.013714 26.99526
5.014714 26.84577
5.015714 26.695819999999998
5.016714 26.545410000000004
5.017715 26.39454
5.018714 26.24321
5.019714 26.09144
5.020714 25.939220000000002
5.021714 25.786569999999998
5.022714 25.63348
5.023714 25.47998
5.024714 25.32605
5.025714 25.1717
5.026714 25.016949999999998
5.027714 24.861800000000002
5.028714 24.70626
5.029714 24.55032
5.030715 24.394
5.031714 24.23729
5.032714 24.080209999999997
5.033714 23.92275
5.034714 23.76491
5.035714 23.60671
5.036714 23.448140000000002
5.037714 23.28922
5.038714 23.129939999999998
5.039714 22.970309999999998
5.040714 22.81035
5.041714 22.65005
5.042714 22.48943
5.043715 22.328490000000002
5.044714 22.16723
5.045714 22.00565
5.046714 21.84378
5.047714 21.68159
5.048714 21.51911
5.049714 21.35633
5.050714 21.19326
5.051714 21.029909999999997
5.052714 20.86627
5.053714 20.70235
5.054714 20.538149999999998
5.055714 20.37369
5.056714 20.20897
5.057714 20.044
5.058714 19.87878
5.059714 19.713330000000003
5.060714 19.54764
5.061714 19.381709999999998
5.062714 19.21557
5.063715 19.04919
5.064714 18.8826
5.065714 18.71579
5.066714 18.54876
5.067714 18.381529999999998
5.068714 18.21409
5.069714 18.04646
5.070714 17.87863
5.071714 17.71061
5.072714 17.5424
5.073714 17.374029999999998
5.074714 17.20548
5.075714 17.03677
5.076715 16.86791
5.077714 16.6989
5.078714 16.52974
5.079714 16.36044
5.080714 16.19099
5.081714 16.02141
5.082714 15.85169
5.083714 15.68183
5.084714 15.511849999999999
5.085714 15.341740000000001
5.086714 15.17152
5.087714 15.001190000000001
5.088714 14.83075
5.089714 14.660219999999999
5.090714 14.48959
5.091714 14.31887
5.092714 14.148079999999998
5.093714 13.977210000000001
5.094714 13.806270000000001
5.095714 13.635259999999999
5.096714 13.46419
5.097714 13.29306
5.098714 13.12186
5.099714 12.950610000000001
5.100714 12.7793
5.101714 12.607940000000001
5.102714 12.43654
5.103714 12.2651
5.104714 12.09364
5.105714 11.92215
5.106714 11.75065
5.107714 11.57914
5.108714 11.40762
5.109715 11.2361
5.110714 11.06458
5.111714 10.89307
5.112714 10.72156
5.113714 10.55007
5.114714 10.37859
5.115714 10.20712
5.116714 10.03568
5.117714 9.8642595
5.118714 9.6928678
5.119714 9.5215105
5.120714 9.3501948
5.121714 9.1789268
5.122715 9.007713200000001
5.123714 8.8365592
5.124714 8.6654693
5.125714 8.4944464
5.126714 8.3234943
5.127714 8.152614499999999
5.128714 7.981809199999999
5.129714 7.8110814
5.130714 7.6404341
5.131714 7.469870200000001
5.132714 7.2993949
5.133714 7.1290119999999995
5.134714 6.9587259999999995
5.135714 6.7885428999999995
5.136714 6.6184677
5.137714 6.448506599999999
5.138714 6.2786653999999995
5.139714 6.1089497
5.140714 5.9393641
5.141714 5.769912499999999
5.142715 5.6005977
5.143714 5.4314218
5.144714 5.2623861000000005
5.145714 5.093491800000001
5.146714 4.9247414
5.147714 4.7561381
5.148714 4.5876864
5.149714 4.419390900000001
5.150714 4.251257
5.151714 4.08329
5.152714 3.9154953999999997
5.153714 3.7478782
5.154714 3.5804431999999995
5.155715 3.4131948000000003
5.156714 3.2461368
5.157714 3.0792728
5.158714 2.9126056
5.159714 2.7461372
5.160714 2.5798695
5.161714 2.4138039
5.162714 2.2479421
5.163714 2.0822862
5.164714 1.9168397
5.165714 1.7516068999999999
5.166714 1.5865931
5.167714 1.4218041000000001
5.168715 1.2572457000000001
5.169714 1.0929233999999999
5.170714 0.92884153
5.171714 0.7650034
5.172714 0.6014117
5.173714 0.43806842999999995
5.174714 0.27497534
5.175714 0.11213410000000001
5.176714 -0.050453574
5.177714 -0.21278581
5.178714 -0.37486073999999997
5.179714 -0.53667603
5.180714 -0.69822874
5.181714 -0.85951518
5.182714 -1.0205307000000001
5.183714 -1.1812699
5.184714 -1.3417273
5.185714 -1.5018973
5.186714 -1.6617751
5.187714 -1.8213568
5.188715 -1.9806399999999997
5.189714 -2.1396233000000002
5.190714 -2.2983061
5.191714 -2.4566878
5.192714 -2.6147677000000003
5.193714 -2.7725443
5.194714 -2.9300155
5.195714 -3.0871788000000002
5.196714 -3.2440308
5.197714 -3.4005683
5.198714 -3.5567865
5.199714 -3.7126813000000003
5.200714 -3.8682479
5.201715 -4.0234815
5.202714 -4.178378
5.203714 -4.3329339000000004
5.204714 -4.4871472
5.205714 -4.6410162
5.206714 -4.794541
5.207714 -4.9477215999999995
5.208714 -5.100558
5.209714 -5.2530497
5.210714 -5.4051954
5.211714 -5.5569928
5.212714 -5.7084389
5.213714 -5.85953
5.214714 -6.0102616
5.215714 -6.1606292
5.216714 -6.3106284
5.217714 -6.4602546
5.218714 -6.609503899999999
5.219714 -6.758373199999999
5.220714 -6.9068596
5.221714 -7.0549622
5.222714 -7.2026804
5.223714 -7.3500149
5.224714 -7.496966400000001
5.225714 -7.643535699999999
5.226714 -7.7897228
5.227714 -7.9355255
5.228714 -8.0809414
5.229714 -8.225966999999999
5.230714 -8.370599200000001
5.231714 -8.5148327
5.232714 -8.6586639
5.233714 -8.8020891
5.234715 -8.945104500000001
5.235714 -9.0877078
5.236714 -9.229897
5.237714 -9.371671099999999
5.238714 -9.5130302
5.239714 -9.6539743
5.240714 -9.7945049
5.241714 -9.9346228
5.242714 -10.07433
5.243714 -10.213619999999999
5.244714 -10.352500000000001
5.245714 -10.49095
5.246714 -10.62899
5.247715 -10.766589999999999
5.248714 -10.90377
5.249714 -11.040510000000001
5.250714 -11.17681
5.251714 -11.312669999999999
5.252714 -11.44809
5.253714 -11.58307
5.254714 -11.71761
5.255714 -11.8517
5.256714 -11.98536
5.257714 -12.11858
5.258714 -12.25136
5.259714 -12.38371
5.260714 -12.515609999999999
5.261714 -12.64707
5.262714 -12.77809
5.263714 -12.90866
5.264714 -13.03878
5.265714 -13.16844
5.266714 -13.29764
5.267715 -13.426370000000002
5.268714 -13.554649999999999
5.269714 -13.682459999999999
5.270714 -13.8098
5.271714 -13.936689999999999
5.272714 -14.063120000000001
5.273714 -14.189089999999998
5.274714 -14.31461
5.275714 -14.439660000000002
5.276714 -14.56426
5.277714 -14.688390000000002
5.278714 -14.812059999999999
5.279714 -14.935270000000001
5.280715 -15.05801
5.281714 -15.180270000000002
5.282714 -15.30206
5.283714 -15.42337
5.284714 -15.54421
5.285714 -15.66456
5.286714 -15.784429999999999
5.287714 -15.90383
5.288714 -16.022759999999998
5.289714 -16.14122
5.290714 -16.2592
5.291714 -16.37672
5.292714 -16.493759999999998
5.293715 -16.61033
5.294714 -16.72642
5.295714 -16.84203
5.296714 -16.95716
5.297714 -17.071810000000003
5.298714 -17.18597
5.299714 -17.29965
5.300714 -17.41284
5.301714 -17.52554
5.302714 -17.63775
5.303714 -17.749480000000002
5.304714 -17.86072
5.305714 -17.97148
5.306714 -18.08176
5.307714 -18.191560000000003
5.308714 -18.30088
5.309714 -18.40972
5.310714 -18.51807
5.311714 -18.62594
5.312714 -18.73331
5.313715 -18.8402
5.314714 -18.94659
5.315714 -19.05249
5.316714 -19.15789
5.317714 -19.262809999999998
5.318714 -19.36723
5.319714 -19.47116
5.320714 -19.5746
5.321714 -19.67756
5.322714 -19.78003
5.323714 -19.88201
5.324714 -19.98352
5.325714 -20.08453
5.326715 -20.18506
5.327714 -20.2851
5.328714 -20.38465
5.329714 -20.48371
5.330714 -20.582259999999998
5.331714 -20.68032
5.332714 -20.77789
5.333714 -20.87496
5.334714 -20.97154
5.335714 -21.06763
5.336714 -21.16323
5.337714 -21.25834
5.338714 -21.35297
5.339714 -21.44711
5.340714 -21.54076
5.341714 -21.63392
5.342714 -21.726599999999998
5.343714 -21.81878
5.344714 -21.91048
5.345714 -22.00169
5.346714 -22.0924
5.347714 -22.18262
5.348714 -22.27234
5.349714 -22.36157
5.350714 -22.45031
5.351714 -22.53856
5.352714 -22.62633
5.353714 -22.71361
5.354714 -22.8004
5.355714 -22.88671
5.356714 -22.97254
5.357714 -23.05788
5.358714 -23.14273
5.359715 -23.2271
5.360714 -23.31098
5.361714 -23.39438
5.362714 -23.47729
5.363714 -23.55971
5.364714 -23.64164
5.365714 -23.72309
5.366714 -23.80405
5.367714 -23.88453
5.368714 -23.96452
5.369714 -24.04403
5.370714 -24.12306
5.371714 -24.201610000000002
5.372715 -24.27968
5.373714 -24.35727
5.374714 -24.43438
5.375714 -24.51102
5.376714 -24.58716
5.377714 -24.66283
5.378714 -24.73801
5.379714 -24.81271
5.380714 -24.88693
5.381714 -24.96068
5.382714 -25.033939999999998
5.383714 -25.10673
5.384714 -25.179040000000004
5.385714 -25.25087
5.386714 -25.32223
5.387714 -25.393120000000003
5.388714 -25.463530000000002
5.389714 -25.53347
5.390714 -25.60293
5.391714 -25.67193
5.392715 -25.74044
5.393714 -25.80849
5.394714 -25.876060000000003
5.395714 -25.94316
5.396714 -26.00978
5.397714 -26.075930000000003
5.398714 -26.14162
5.399714 -26.20684
5.400714 -26.27159
5.401714 -26.33587
5.402714 -26.39969
5.403714 -26.46304
5.404714 -26.525919999999996
5.405715 -26.58834
5.406714 -26.65029
5.407714 -26.71177
5.408714 -26.77279
5.409714 -26.83334
5.410714 -26.893430000000002
5.411714 -26.95306
5.412714 -27.01222
5.413714 -27.070919999999997
5.414714 -27.129160000000002
5.415714 -27.18695
5.416714 -27.244269999999997
5.417714 -27.30114
5.418715 -27.357550000000003
5.419714 -27.413500000000003
5.420714 -27.468989999999998
5.421714 -27.52403
5.422714 -27.578609999999998
5.423714 -27.63273
5.424714 -27.68639
5.425714 -27.739599999999996
5.426714 -27.79235
5.427714 -27.844659999999998
5.428714 -27.896510000000003
5.429714 -27.947909999999997
5.430714 -27.998859999999997
5.431714 -28.04936
5.432714 -28.099410000000002
5.433714 -28.14901
5.434714 -28.19817
5.435714 -28.24687
5.436714 -28.29513
5.437714 -28.34294
5.438715 -28.390300000000003
5.439714 -28.4372
5.440714 -28.48366
5.441714 -28.52966
5.442714 -28.57522
5.443714 -28.62034
5.444714 -28.665010000000002
5.445714 -28.70924
5.446714 -28.753040000000002
5.447714 -28.7964
5.448714 -28.83931
5.449714 -28.881790000000002
5.450714 -28.92382
5.451715 -28.965410000000002
5.452714 -29.006559999999997
5.453714 -29.04726
5.454714 -29.08752
5.455714 -29.12734
5.456714 -29.166710000000002
5.457714 -29.20565
5.458714 -29.24415
5.459714 -29.28221
5.460714 -29.319840000000003
5.461714 -29.35704
5.462714 -29.39381
5.463714 -29.430149999999998
5.464714 -29.46605
5.465714 -29.50153
5.466714 -29.53657
5.467714 -29.571180000000002
5.468714 -29.60535
5.469714 -29.63908
5.470714 -29.672379999999997
5.471714 -29.70523
5.472714 -29.73765
5.473714 -29.769640000000003
5.474714 -29.8012
5.475714 -29.832330000000002
5.476714 -29.863030000000002
5.477714 -29.8933
5.478714 -29.92315
5.479714 -29.95257
5.480714 -29.98156
5.481714 -30.01013
5.482714 -30.03827
5.483714 -30.065979999999996
5.484715 -30.09326
5.485714 -30.12011
5.486714 -30.14653
5.487714 -30.172520000000002
5.488714 -30.19808
5.489714 -30.22321
5.490714 -30.24791
5.491714 -30.27219
5.492714 -30.29605
5.493714 -30.31949
5.494714 -30.3425
5.495714 -30.3651
5.496714 -30.38727
5.497715 -30.409029999999998
5.498714 -30.43036
5.499714 -30.45127
5.500714 -30.471749999999997
5.501714 -30.49179
5.502714 -30.51141
5.503714 -30.530600000000003
5.504714 -30.549359999999997
5.505714 -30.5677
5.506714 -30.585610000000003
5.507714 -30.6031
5.508714 -30.62017
5.509714 -30.63683
5.510714 -30.65306
5.511714 -30.668879999999998
5.512714 -30.68428
5.513714 -30.699270000000002
5.514714 -30.71382
5.515714 -30.72796
5.516714 -30.74166
5.517715 -30.754939999999998
5.518714 -30.76779
5.519714 -30.780210000000004
5.520714 -30.792209999999997
5.521714 -30.803779999999996
5.522714 -30.81492
5.523714 -30.82565
5.524714 -30.835970000000003
5.525714 -30.845860000000002
5.526714 -30.855339999999998
5.527714 -30.86441
5.528714 -30.873050000000003
5.529714 -30.88127
5.530715 -30.88907
5.531714 -30.896449999999998
5.532714 -30.903399999999998
5.533714 -30.909920000000003
5.534714 -30.91601
5.535714 -30.921670000000002
5.536714 -30.926900000000003
5.537714 -30.931710000000002
5.538714 -30.93608
5.539714 -30.940040000000003
5.540714 -30.943579999999997
5.541714 -30.9467
5.542714 -30.94941
5.543715 -30.95169
5.544714 -30.953550000000003
5.545714 -30.95499
5.546714 -30.95599
5.547714 -30.95657
5.548714 -30.956709999999998
5.549714 -30.95642
5.550714 -30.955700000000004
5.551714 -30.95454
5.552714 -30.95295
5.553714 -30.95093
5.554714 -30.94848
5.555714 -30.945600000000002
5.556714 -30.94231
5.557714 -30.938589999999998
5.558714 -30.934450000000002
5.559714 -30.92989
5.560714 -30.9249
5.561714 -30.91949
5.562714 -30.913639999999997
5.563715 -30.90735
5.564714 -30.90062
5.565714 -30.89346
5.566714 -30.885849999999998
5.567714 -30.8778
5.568714 -30.869320000000002
5.569714 -30.8604
5.570714 -30.85105
5.571714 -30.84126
5.572714 -30.831049999999998
5.573714 -30.82041
5.574714 -30.809350000000002
5.575714 -30.79785
5.576715 -30.78592
5.577714 -30.77355
5.578714 -30.760749999999998
5.579714 -30.7475
5.580714 -30.7338
5.581714 -30.719649999999998
5.582714 -30.70505
5.583714 -30.69
5.584714 -30.6745
5.585714 -30.65856
5.586714 -30.642190000000003
5.587714 -30.62537
5.588714 -30.60812
5.589714 -30.59044
5.590714 -30.572319999999998
5.591714 -30.55376
5.592714 -30.53475
5.593714 -30.5153
5.594714 -30.4954
5.595714 -30.475039999999996
5.596714 -30.45423
5.597714 -30.432959999999998
5.598714 -30.41123
5.599714 -30.38904
5.600714 -30.36639
5.601714 -30.34328
5.602714 -30.31972
5.603714 -30.29571
5.604714 -30.27125
5.605714 -30.24635
5.606714 -30.220999999999997
5.607714 -30.1952
5.608714 -30.16895
5.609715 -30.142239999999997
5.610714 -30.11506
5.611714 -30.087429999999998
5.612714 -30.05932
5.613714 -30.03075
5.614714 -30.0017
5.615714 -29.972189999999998
5.616714 -29.942210000000003
5.617714 -29.911759999999997
5.618714 -29.88085
5.619714 -29.84948
5.620714 -29.81764
5.621714 -29.78536
5.622715 -29.75261
5.623714 -29.719410000000003
5.624714 -29.68574
5.625714 -29.65161
5.626714 -29.61701
5.627714 -29.58193
5.628714 -29.54637
5.629714 -29.51032
5.630714 -29.47379
5.631714 -29.436780000000002
5.632714 -29.39928
5.633714 -29.361310000000003
5.634714 -29.322860000000002
5.635714 -29.28393
5.636714 -29.24453
5.637714 -29.20467
5.638714 -29.16433
5.639714 -29.123520000000003
5.640714 -29.08223
5.641714 -29.040470000000003
5.642715 -28.998220000000003
5.643714 -28.95548
5.644714 -28.91225
5.645714 -28.868519999999997
5.646714 -28.8243
5.647714 -28.77957
5.648714 -28.73435
5.649714 -28.68864
5.650714 -28.64244
5.651714 -28.59576
5.652714 -28.54859
5.653714 -28.500940000000003
5.654714 -28.4528
5.655715 -28.40419
5.656714 -28.35509
5.657714 -28.30549
5.658714 -28.2554
5.659714 -28.204810000000002
5.660714 -28.153709999999997
5.661714 -28.102110000000003
5.662714 -28.04999
5.663714 -27.99737
5.664714 -27.944229999999997
5.665714 -27.8906
5.666714 -27.836460000000002
5.667714 -27.781820000000003
5.668715 -27.726689999999998
5.669714 -27.671069999999997
5.670714 -27.61495
5.671714 -27.558339999999998
5.672714 -27.50124
5.673714 -27.443630000000002
5.674714 -27.385510000000004
5.675714 -27.32688
5.676714 -27.26773
5.677714 -27.20806
5.678714 -27.14787
5.679714 -27.087159999999997
5.680714 -27.02592
5.681714 -26.96417
5.682714 -26.9019
5.683714 -26.83913
5.684714 -26.775840000000002
5.685714 -26.712049999999998
5.686714 -26.647759999999998
5.687714 -26.58295
5.688715 -26.517639999999997
5.689714 -26.451819999999998
5.690714 -26.385469999999998
5.691714 -26.31861
5.692714 -26.251219999999996
5.693714 -26.1833
5.694714 -26.11485
5.695714 -26.04588
5.696714 -25.97637
5.697714 -25.90634
5.698714 -25.835789999999996
5.699714 -25.76471
5.700714 -25.693120000000004
5.701715 -25.62102
5.702714 -25.548399999999997
5.703714 -25.47528
5.704714 -25.401629999999997
5.705714 -25.32747
5.706714 -25.25278
5.707714 -25.17756
5.708714 -25.10181
5.709714 -25.02552
5.710714 -24.948690000000003
5.711714 -24.87132
5.712714 -24.793419999999998
5.713714 -24.71498
5.714714 -24.63602
5.715714 -24.55653
5.716714 -24.47651
5.717714 -24.39597
5.718714 -24.31491
5.719714 -24.233340000000002
5.720714 -24.151239999999998
5.721714 -24.06862
5.722714 -23.98547
5.723714 -23.901790000000002
5.724714 -23.81757
5.725714 -23.732809999999997
5.726714 -23.64751
5.727714 -23.56166
5.728714 -23.47528
5.729714 -23.38836
5.730714 -23.30091
5.731714 -23.21294
5.732714 -23.12443
5.733714 -23.03541
5.734715 -22.94586
5.735714 -22.855790000000002
5.736714 -22.76519
5.737714 -22.674059999999997
5.738714 -22.58241
5.739714 -22.49022
5.740714 -22.3975
5.741714 -22.30423
5.742714 -22.21042
5.743714 -22.11607
5.744714 -22.02118
5.745714 -21.92575
5.746714 -21.8298
5.747715 -21.73331
5.748714 -21.63631
5.749714 -21.53878
5.750714 -21.440739999999998
5.751714 -21.34218
5.752714 -21.243100000000002
5.753714 -21.14349
5.754714 -21.04335
5.755714 -20.94269
5.756714 -20.84149
5.757714 -20.73977
5.758714 -20.63751
5.759714 -20.53472
5.760714 -20.4314
5.761714 -20.32754
5.762714 -20.22316
5.763714 -20.11826
5.764714 -20.01284
5.765714 -19.90691
5.766714 -19.80046
5.767715 -19.6935
5.768714 -19.586029999999997
5.769714 -19.47804
5.770714 -19.369529999999997
5.771714 -19.2605
5.772714 -19.15094
5.773714 -19.040850000000002
5.774714 -18.93024
5.775714 -18.81911
5.776714 -18.70745
5.777714 -18.595290000000002
5.778714 -18.48261
5.779714 -18.36942
5.780715 -18.25572
5.781714 -18.14153
5.782714 -18.02683
5.783714 -17.911640000000002
5.784714 -17.795949999999998
5.785714 -17.67976
5.786714 -17.56307
5.787714 -17.44588
5.788714 -17.32817
5.789714 -17.20996
5.790714 -17.09125
5.791714 -16.97202
5.792714 -16.8523
5.793715 -16.73207
5.794714 -16.61136
5.795714 -16.49016
5.796714 -16.36847
5.797714 -16.246299999999998
5.798714 -16.12364
5.799714 -16.000500000000002
5.800714 -15.87689
5.801714 -15.75279
5.802714 -15.628210000000001
5.803714 -15.503140000000002
5.804714 -15.3776
5.805714 -15.251570000000001
5.806714 -15.125050000000002
5.807714 -14.99805
5.808714 -14.87058
5.809714 -14.74262
5.810714 -14.6142
5.811714 -14.485310000000002
5.812714 -14.355970000000001
5.813715 -14.22618
5.814714 -14.095930000000001
5.815714 -13.96523
5.816714 -13.834080000000002
5.817714 -13.70248
5.818714 -13.57042
5.819714 -13.43791
5.820714 -13.304949999999998
5.821714 -13.17153
5.822714 -13.037670000000002
5.823714 -12.90336
5.824714 -12.7686
5.825714 -12.6334
5.826715 -12.49776
5.827714 -12.36169
5.828714 -12.22519
5.829714 -12.08827
5.830714 -11.95092
5.831714 -11.813170000000001
5.832714 -11.675
5.833714 -11.53641
5.834714 -11.397400000000001
5.835714 -11.25798
5.836714 -11.118129999999999
5.837714 -10.977870000000001
5.838714 -10.8372
5.839714 -10.696110000000001
5.840714 -10.55463
5.841714 -10.41274
5.842714 -10.27046
5.843714 -10.127790000000001
5.844714 -9.9847302
5.845714 -9.8412871
5.846714 -9.6974641
5.847714 -9.5532656
5.848714 -9.408693
5.849714 -9.2637487
5.850714 -9.1184318
5.851714 -8.9727424
5.852714 -8.8266797
5.853714 -8.6802453
5.854714 -8.5334413
5.855714 -8.3862729
5.856714 -8.2387455
5.857714 -8.090865599999999
5.858714 -7.9426393
5.859715 -7.7940725
5.860714 -7.6451696
5.861714 -7.4959338
5.862714 -7.3463678
5.863714 -7.1964741
5.864714 -7.0462555
5.865714 -6.8957143
5.866714 -6.7448534
5.867714 -6.5936752
5.868714 -6.442181
5.869714 -6.290372499999999
5.870714 -6.1382521
5.871714 -5.9858229
5.872715 -5.8330894
5.873714 -5.680057000000001
5.874714 -5.5267327
5.875714 -5.3731229
5.876714 -5.2192338
5.877714 -5.0650701
5.878714 -4.9106352
5.879714 -4.7559306
5.880714 -4.6009582
5.881714 -4.4457197
5.882714 -4.2902175
5.883714 -4.134454600000001
5.884714 -3.9784346
5.885714 -3.8221613000000003
5.886714 -3.6656386999999997
5.887714 -3.508871
5.888714 -3.3518631
5.889714 -3.1946197
5.890714 -3.0371465
5.891714 -2.8794497
5.892715 -2.721536
5.893714 -2.5634112
5.894714 -2.4050803999999997
5.895714 -2.2465473
5.896714 -2.0878142
5.897714 -1.9288831999999998
5.898714 -1.7697563
5.899714 -1.6104359
5.900714 -1.4509253
5.901714 -1.2912292
5.902714 -1.131353
5.903714 -0.97130248
5.904714 -0.81108361
5.905715 -0.65070218
5.906714 -0.49016397
5.907714 -0.32947473
5.908714 -0.16864004
5.909714 -0.0076652927000000004
5.910714 0.15344439
5.911714 0.31468441999999996
5.912714 0.47605098
5.913714 0.6375408699999999
5.914714 0.79915123
5.915714 0.96087903
5.916714 1.1227206
5.917714 1.2846712
5.918715 1.4467252
5.919714 1.6088763
5.920714 1.7711176
5.921714 1.9334422
5.922714 2.0958437
5.923714 2.2583161
5.924714 2.4208538
5.925714 2.5834525
5.926714 2.7461076
5.927714 2.9088151
5.928714 3.071571
5.929714 3.2343715000000004
5.930714 3.3972133
5.931714 3.5600923
5.932714 3.7230041
5.933714 3.8859438
5.934714 4.0489059
5.935714 4.2118832
5.936714 4.3748684
5.937714 4.5378536
5.938715 4.7008313
5.939714 4.8637945
5.940714 5.0267371999999995
5.941714 5.1896546
5.942714 5.3525418
5.943714 5.5153951
5.944714 5.67821
5.945714 5.8409825
5.946714 6.0037076
5.947714 6.1663803
5.948714 6.3289954999999996
5.949714 6.4915471
5.950714 6.6540286
5.951715 6.816433399999999
5.952714 6.9787539999999995
5.953714 7.140982899999999
5.954714 7.3031127
5.955714 7.4651353
5.956714 7.6270446000000005
5.957714 7.7888355
5.958714 7.9505034000000006
5.959714 8.1120454
5.960714 8.2734585
5.961714 8.4347397
5.962714 8.5958846
5.963714 8.7568879
5.964714 8.917743699999999
5.965714 9.0784453
5.966714 9.2389852
5.967714 9.399355199999999
5.968714 9.5595486
5.969714 9.7195581
5.970714 9.8793745
5.971714 10.03899
5.972714 10.198400000000001
5.973714 10.35759
5.974714 10.51656
5.975714 10.67531
5.976714 10.833829999999999
5.977714 10.99212
5.978714 11.15017
5.979714 11.30799
5.980714 11.46556
5.981714 11.62287
5.982714 11.77993
5.983714 11.936720000000001
5.984715 12.09323
5.985714 12.249450000000001
5.986714 12.405380000000001
5.987714 12.56101
5.988714 12.71634
5.989714 12.871360000000001
5.990714 13.026060000000001
5.991714 13.180439999999999
5.992714 13.334489999999999
5.993714 13.48821
5.994714 13.6416
5.995714 13.79464
5.996714 13.94734
5.997715 14.09969
5.998714 14.25169
5.999714 14.40331
6.000714 14.55456
6.001714 14.70543
6.002714 14.855889999999999
6.003714 15.005959999999998
6.004714 15.15561
6.005714 15.30484
6.006714 15.45366
6.007714 15.602060000000002
6.008714 15.750020000000001
6.009714 15.897549999999999
6.010714 16.044639999999998
6.011714 16.19128
6.012714 16.33748
6.013714 16.483220000000003
6.014714 16.6285
6.015714 16.77331
6.016714 16.917650000000002
6.017715 17.0615
6.018714 17.20486
6.019714 17.34771
6.020714 17.49005
6.021714 17.63187
6.022714 17.77317
6.023714 17.91393
6.024714 18.05417
6.025714 18.19387
6.026714 18.33303
6.027714 18.47165
6.028714 18.60971
6.029714 18.74721
6.030715 18.884149999999998
6.031714 19.020509999999998
6.032714 19.1563
6.033714 19.29149
6.034714 19.42609
6.035714 19.56008
6.036714 19.693459999999998
6.037714 19.82621
6.038714 19.95834
6.039714 20.08982
6.040714 20.220679999999998
6.041714 20.35089
6.042714 20.48046
6.043715 20.60939
6.044714 20.73767
6.045714 20.86529
6.046714 20.992250000000002
6.047714 21.11853
6.048714 21.24413
6.049714 21.369040000000002
6.050714 21.49325
6.051714 21.61676
6.052714 21.73956
6.053714 21.861639999999998
6.054714 21.983
6.055714 22.10362
6.056714 22.223499999999998
6.057714 22.34264
6.058714 22.46103
6.059714 22.578680000000002
6.060714 22.69558
6.061714 22.811719999999998
6.062714 22.9271
6.063715 23.041719999999998
6.064714 23.15556
6.065714 23.2686
6.066714 23.38085
6.067714 23.49229
6.068714 23.60293
6.069714 23.71275
6.070714 23.82175
6.071714 23.92992
6.072714 24.03726
6.073714 24.14376
6.074714 24.24943
6.075714 24.35424
6.076715 24.458199999999998
6.077714 24.56131
6.078714 24.66357
6.079714 24.76496
6.080714 24.86549
6.081714 24.965139999999998
6.082714 25.0639
6.083714 25.16177
6.084714 25.25873
6.085714 25.354779999999998
6.086714 25.44992
6.087714 25.54414
6.088714 25.63744
6.089714 25.729809999999997
6.090714 25.821260000000002
6.091714 25.91177
6.092714 26.00134
6.093714 26.08997
6.094714 26.177650000000003
6.095714 26.26438
6.096714 26.35016
6.097714 26.434970000000003
6.098714 26.51881
6.099714 26.601679999999998
6.100714 26.68356
6.101714 26.76445
6.102714 26.84433
6.103714 26.9232
6.104714 27.00107
6.105714 27.07792
6.106714 27.15375
6.107714 27.22858
6.108714 27.30238
6.109715 27.375169999999997
6.110714 27.446920000000002
6.111714 27.51764
6.112714 27.58732
6.113714 27.65596
6.114714 27.723540000000003
6.115714 27.79008
6.116714 27.85554
6.117714 27.919939999999997
6.118714 27.983269999999997
6.119714 28.04551
6.120714 28.10667
6.121714 28.16673
6.122715 28.22571
6.123714 28.283589999999997
6.124714 28.34038
6.125714 28.39608
6.126714 28.45069
6.127714 28.5042
6.128714 28.5566
6.129714 28.60789
6.130714 28.658050000000003
6.131714 28.70709
6.132714 28.754999999999995
6.133714 28.80178
6.134714 28.84741
6.135714 28.89191
6.136714 28.93525
6.137714 28.97743
6.138714 29.01846
6.139714 29.058329999999998
6.140714 29.097040000000003
6.141714 29.13459
6.142715 29.17098
6.143714 29.20621
6.144714 29.240280000000002
6.145714 29.27318
6.146714 29.30491
6.147714 29.33545
6.148714 29.364810000000002
6.149714 29.392970000000002
6.150714 29.41993
6.151714 29.445690000000003
6.152714 29.470249999999997
6.153714 29.493609999999997
6.154714 29.51576
6.155715 29.53671
6.156714 29.556440000000002
6.157714 29.57496
6.158714 29.59226
6.159714 29.60835
6.160714 29.62323
6.161714 29.6369
6.162714 29.649340000000002
6.163714 29.660560000000004
6.164714 29.670550000000002
6.165714 29.679309999999997
6.166714 29.686820000000004
6.167714 29.69308
6.168715 29.6981
6.169714 29.701870000000003
6.170714 29.704390000000004
6.171714 29.70566
6.172714 29.70569
6.173714 29.70447
6.174714 29.702
6.175714 29.69829
6.176714 29.693340000000003
6.177714 29.68713
6.178714 29.67967
6.179714 29.67096
6.180714 29.660989999999998
6.181714 29.649759999999997
6.182714 29.637259999999998
6.183714 29.623490000000004
6.184714 29.608449999999998
6.185714 29.59212
6.186714 29.57452
6.187714 29.55564
6.188715 29.535479999999996
6.189714 29.514059999999997
6.190714 29.49137
6.191714 29.46742
6.192714 29.442200000000003
6.193714 29.41571
6.194714 29.38794
6.195714 29.3589
6.196714 29.32858
6.197714 29.29698
6.198714 29.2641
6.199714 29.22994
6.200714 29.194490000000002
6.201715 29.15775
6.202714 29.119719999999997
6.203714 29.0804
6.204714 29.0398
6.205714 28.99792
6.206714 28.95476
6.207714 28.910330000000002
6.208714 28.864630000000002
6.209714 28.81767
6.210714 28.76943
6.211714 28.71992
6.212714 28.66913
6.213714 28.61707
6.214714 28.563709999999997
6.215714 28.509079999999997
6.216714 28.45316
6.217714 28.39595
6.218714 28.337449999999997
6.219714 28.27768
6.220714 28.21663
6.221714 28.1543
6.222714 28.090690000000002
6.223714 28.025820000000003
6.224714 27.95969
6.225714 27.89231
6.226714 27.82366
6.227714 27.75376
6.228714 27.68261
6.229714 27.610190000000003
6.230714 27.536500000000004
6.231714 27.461550000000003
6.232714 27.385330000000003
6.233714 27.30784
6.234715 27.22909
6.235714 27.149079999999998
6.236714 27.067819999999998
6.237714 26.985300000000002
6.238714 26.90154
6.239714 26.81653
6.240714 26.7303
6.241714 26.64283
6.242714 26.554129999999997
6.243714 26.464209999999998
6.244714 26.37306
6.245714 26.28068
6.246714 26.187070000000002
6.247715 26.09223
6.248714 25.996160000000003
6.249714 25.89885
6.250714 25.80032
6.251714 25.70056
6.252714 25.59958
6.253714 25.497389999999996
6.254714 25.394
6.255714 25.2894
6.256714 25.18362
6.257714 25.07666
6.258714 24.96851
6.259714 24.85918
6.260714 24.74867
6.261714 24.63699
6.262714 24.52413
6.263714 24.41009
6.264714 24.29487
6.265714 24.17848
6.266714 24.0609
6.267715 23.94216
6.268714 23.82225
6.269714 23.70119
6.270714 23.578969999999998
6.271714 23.45562
6.272714 23.33114
6.273714 23.20552
6.274714 23.078789999999998
6.275714 22.95094
6.276714 22.82198
6.277714 22.6919
6.278714 22.56071
6.279714 22.42841
6.280715 22.295
6.281714 22.16048
6.282714 22.02485
6.283714 21.88813
6.284714 21.75031
6.285714 21.61141
6.286714 21.471429999999998
6.287714 21.330379999999998
6.288714 21.188280000000002
6.289714 21.04513
6.290714 20.900949999999998
6.291714 20.75572
6.292714 20.609469999999998
6.293715 20.46219
6.294714 20.31388
6.295714 20.16454
6.296714 20.01418
6.297714 19.8628
6.298714 19.7104
6.299714 19.55698
6.300714 19.402559999999998
6.301714 19.247139999999998
6.302714 19.09074
6.303714 18.93336
6.304714 18.77501
6.305714 18.6157
6.306714 18.455450000000003
6.307714 18.29426
6.308714 18.13213
6.309714 17.96906
6.310714 17.80507
6.311714 17.64015
6.312714 17.4743
6.313715 17.30754
6.314714 17.139850000000003
6.315714 16.971249999999998
6.316714 16.80175
6.317714 16.63136
6.318714 16.460079999999998
6.319714 16.28793
6.320714 16.11493
6.321714 15.941069999999998
6.322714 15.76638
6.323714 15.59085
6.324714 15.41451
6.325714 15.23734
6.326715 15.05936
6.327714 14.880560000000001
6.328714 14.700959999999998
6.329714 14.52054
6.330714 14.33932
6.331714 14.15731
6.332714 13.97451
6.333714 13.790939999999999
6.334714 13.606599999999998
6.335714 13.42151
6.336714 13.23569
6.337714 13.04913
6.338714 12.86186
6.339714 12.67388
6.340714 12.485209999999999
6.341714 12.29584
6.342714 12.10578
6.343714 11.91503
6.344714 11.723609999999999
6.345714 11.5315
6.346714 11.338719999999999
6.347714 11.14528
6.348714 10.95118
6.349714 10.756440000000001
6.350714 10.56106
6.351714 10.36507
6.352714 10.168470000000001
6.353714 9.9712737
6.354714 9.773498
6.355714 9.5751494
6.356714 9.376235300000001
6.357714 9.176762400000001
6.358714 8.9767374
6.359715 8.7761648
6.360714 8.575049799999999
6.361714 8.3733976
6.362714 8.171213400000001
6.363714 7.968505500000001
6.364714 7.7652834
6.365714 7.5615592
6.366714 7.357345499999999
6.367714 7.152658000000001
6.368714 6.9475099
6.369714 6.7419164
6.370714 6.5358892
6.371714 6.329438799999999
6.372715 6.1225738000000005
6.373714 5.9153005
6.374714 5.7076246
6.375714 5.4995511
6.376714 5.2910853
6.377714 5.0822332999999995
6.378714 4.8730019
6.379714 4.6634
6.380714 4.4534367
6.381714 4.243123499999999
6.382714 4.0324736
6.383714 3.8215008000000004
6.384714 3.6102193999999996
6.385714 3.3986441999999997
6.386714 3.1867887999999995
6.387714 2.9746652
6.388714 2.762283
6.389714 2.5496498
6.390714 2.3367714
6.391714 2.1236528
6.392715 1.9102991
6.393714 1.6967161000000002
6.394714 1.4829113999999999
6.395714 1.2688945999999999
6.396714 1.0546768
6.397714 0.8402708
6.398714 0.6256904
6.399714 0.41095009000000005
6.400714 0.19606438
6.401714 -0.018952414
6.402714 -0.23408679
6.403714 -0.44932645
6.404714 -0.6646608
6.405715 -0.88008111
6.406714 -1.0955803
6.407714 -1.3111527
6.408714 -1.5267932
6.409714 -1.7424965000000001
6.410714 -1.958256
6.411714 -2.1740633999999996
6.412714 -2.3899078
6.413714 -2.6057763
6.414714 -2.8216544999999997
6.415714 -3.0375266
6.416714 -3.2533776
6.417714 -3.4691922
6.418715 -3.6849572999999998
6.419714 -3.9006606
6.420714 -4.1162916
6.421714 -4.3318409
6.422714 -4.5473013
6.423714 -4.7626656
6.424714 -4.9779274
6.425714 -5.19308
6.426714 -5.4081164
6.427714 -5.6230284
6.428714 -5.8378052
6.429714 -6.0524352
6.430714 -6.2669039
6.431714 -6.481196000000001
6.432714 -6.6952959000000005
6.433714 -6.9091886
6.434714 -7.1228594
6.435714 -7.336295399999999
6.436714 -7.5494863
6.437714 -7.7624239
6.438715 -7.9751
6.439714 -8.1875086
6.440714 -8.399643699999999
6.441714 -8.6114988
6.442714 -8.8230655
6.443714 -9.0343356
6.444714 -9.245298100000001
6.445714 -9.4559416
6.446714 -9.6662521
6.447714 -9.8762147
6.448714 -10.08582
6.449714 -10.29504
6.450714 -10.50387
6.451715 -10.71229
6.452714 -10.9203
6.453714 -11.12788
6.454714 -11.33503
6.455714 -11.54174
6.456714 -11.748
6.457714 -11.953800000000001
6.458714 -12.15915
6.459714 -12.36403
6.460714 -12.56842
6.461714 -12.772330000000002
6.462714 -12.975729999999999
6.463714 -13.178619999999999
6.464714 -13.38097
6.465714 -13.58278
6.466714 -13.78402
6.467714 -13.98469
6.468714 -14.184769999999999
6.469714 -14.38426
6.470714 -14.58314
6.471714 -14.78142
6.472714 -14.97907
6.473714 -15.176110000000001
6.474714 -15.37251
6.475714 -15.56827
6.476714 -15.76339
6.477714 -15.95785
6.478714 -16.15164
6.479714 -16.344739999999998
6.480714 -16.53715
6.481714 -16.72884
6.482714 -16.91981
6.483714 -17.110030000000002
6.484715 -17.299500000000002
6.485714 -17.488210000000002
6.486714 -17.67616
6.487714 -17.863329999999998
6.488714 -18.04971
6.489714 -18.2353
6.490714 -18.4201
6.491714 -18.604100000000003
6.492714 -18.787290000000002
6.493714 -18.969649999999998
6.494714 -19.15118
6.495714 -19.331870000000002
6.496714 -19.51169
6.497715 -19.69065
6.498714 -19.86872
6.499714 -20.04589
6.500714 -20.22216
6.501714 -20.397499999999997
6.502714 -20.57192
6.503714 -20.74541
6.504714 -20.91796
6.505714 -21.08956
6.506714 -21.260209999999997
6.507714 -21.4299
6.508714 -21.59863
6.509714 -21.76637
6.510714 -21.933130000000002
6.511714 -22.098889999999997
6.512714 -22.26363
6.513714 -22.427349999999997
6.514714 -22.590040000000002
6.515714 -22.751669999999997
6.516714 -22.91225
6.517715 -23.07177
6.518714 -23.23021
6.519714 -23.38757
6.520714 -23.54384
6.521714 -23.69901
6.522714 -23.853089999999998
6.523714 -24.00606
6.524714 -24.157909999999998
6.525714 -24.30865
6.526714 -24.45825
6.527714 -24.60671
6.528714 -24.754019999999997
6.529714 -24.90017
6.530715 -25.04513
6.531714 -25.188909999999996
6.532714 -25.331500000000002
6.533714 -25.47289
6.534714 -25.61307
6.535714 -25.752029999999998
6.536714 -25.889770000000002
6.537714 -26.02628
6.538714 -26.16156
6.539714 -26.29559
6.540714 -26.42837
6.541714 -26.5599
6.542714 -26.690160000000002
6.543715 -26.819150000000004
6.544714 -26.94686
6.545714 -27.07328
6.546714 -27.19839
6.547714 -27.322200000000002
6.548714 -27.444689999999998
6.549714 -27.565849999999998
6.550714 -27.685670000000002
6.551714 -27.80416
6.552714 -27.9213
6.553714 -28.03709
6.554714 -28.15153
6.555714 -28.26461
6.556714 -28.37632
6.557714 -28.48665
6.558714 -28.59561
6.559714 -28.70317
6.560714 -28.80934
6.561714 -28.914109999999997
6.562714 -29.017480000000003
6.563715 -29.11942
6.564714 -29.219929999999998
6.565714 -29.319010000000002
6.566714 -29.41664
6.567714 -29.51283
6.568714 -29.60757
6.569714 -29.700850000000003
6.570714 -29.79268
6.571714 -29.883029999999998
6.572714 -29.97192
6.573714 -30.059340000000002
6.574714 -30.145280000000003
6.575714 -30.22972
6.576715 -30.312679999999997
6.577714 -30.394130000000004
6.578714 -30.474069999999998
6.579714 -30.552509999999998
6.580714 -30.629420000000003
6.581714 -30.704819999999998
6.582714 -30.77868
6.583714 -30.851010000000002
6.584714 -30.921799999999998
6.585714 -30.991049999999998
6.586714 -31.05874
6.587714 -31.12489
6.588714 -31.189480000000003
6.589714 -31.25251
6.590714 -31.31398
6.591714 -31.37389
6.592714 -31.43222
6.593714 -31.48897
6.594714 -31.54414
6.595714 -31.597730000000002
6.596714 -31.64972
6.597714 -31.70012
6.598714 -31.748910000000002
6.599714 -31.79611
6.600714 -31.8417
6.601714 -31.88569
6.602714 -31.928050000000002
6.603714 -31.968809999999998
6.604714 -32.007940000000005
6.605714 -32.04544
6.606714 -32.081320000000005
6.607714 -32.11558
6.608714 -32.148199999999996
6.609715 -32.179190000000006
6.610714 -32.20855
6.611714 -32.23626
6.612714 -32.26232
6.613714 -32.28674
6.614714 -32.3095
6.615714 -32.33061
6.616714 -32.35006
6.617714 -32.36786
6.618714 -32.38401
6.619714 -32.39849
6.620714 -32.41131
6.621714 -32.42246
6.622715 -32.43195
6.623714 -32.43976
6.624714 -32.4459
6.625714 -32.45037
6.626714 -32.45316
6.627714 -32.45429
6.628714 -32.453739999999996
6.629714 -32.45152
6.630714 -32.44761
6.631714 -32.44203
6.632714 -32.43477
6.633714 -32.42582
6.634714 -32.41519
6.635714 -32.40288
6.636714 -32.388889999999996
6.637714 -32.37321
6.638714 -32.35584
6.639714 -32.33679
6.640714 -32.31604
6.641714 -32.29361
6.642715 -32.26948
6.643714 -32.24367
6.644714 -32.21617
6.645714 -32.18699
6.646714 -32.15612
6.647714 -32.12357
6.648714 -32.08934
6.649714 -32.05342
6.650714 -32.01582
6.651714 -31.976529999999997
6.652714 -31.935560000000002
6.653714 -31.8929
6.654714 -31.84856
6.655715 -31.80253
6.656714 -31.75482
6.657714 -31.70542
6.658714 -31.654349999999997
6.659714 -31.6016
6.660714 -31.54718
6.661714 -31.49109
6.662714 -31.433329999999998
6.663714 -31.37391
6.664714 -31.312820000000002
6.665714 -31.25007
6.666714 -31.18566
6.667714 -31.119590000000002
6.668715 -31.051840000000002
6.669714 -30.98244
6.670714 -30.911369999999998
6.671714 -30.83865
6.672714 -30.76427
6.673714 -30.68824
6.674714 -30.61056
6.675714 -30.531239999999997
6.676714 -30.450290000000003
6.677714 -30.3677
6.678714 -30.28348
6.679714 -30.197639999999996
6.680714 -30.110170000000004
6.681714 -30.02108
6.682714 -29.93037
6.683714 -29.83805
6.684714 -29.7441
6.685714 -29.64854
6.686714 -29.55136
6.687714 -29.45257
6.688715 -29.35217
6.689714 -29.250179999999997
6.690714 -29.14659
6.691714 -29.04141
6.692714 -28.93466
6.693714 -28.826340000000002
6.694714 -28.71645
6.695714 -28.605000000000004
6.696714 -28.49198
6.697714 -28.377409999999998
6.698714 -28.26128
6.699714 -28.143600000000003
6.700714 -28.024369999999998
6.701715 -27.90359
6.702714 -27.781270000000003
6.703714 -27.6574
6.704714 -27.532
6.705714 -27.405079999999998
6.706714 -27.27664
6.707714 -27.14669
6.708714 -27.015240000000002
6.709714 -26.882299999999997
6.710714 -26.747870000000002
6.711714 -26.611970000000003
6.712714 -26.4746
6.713714 -26.33575
6.714714 -26.195439999999998
6.715714 -26.05366
6.716714 -25.91041
6.717714 -25.765700000000002
6.718714 -25.61954
6.719714 -25.471929999999997
6.720714 -25.322879999999998
6.721714 -25.1724
6.722714 -25.020500000000002
6.723714 -24.86719
6.724714 -24.712490000000003
6.725714 -24.55639
6.726714 -24.398909999999997
6.727714 -24.24006
6.728714 -24.07984
6.729714 -23.91825
6.730714 -23.755309999999998
6.731714 -23.59101
6.732714 -23.42535
6.733714 -23.25834
6.734715 -23.08999
6.735714 -22.92031
6.736714 -22.74929
6.737714 -22.57697
6.738714 -22.40334
6.739714 -22.22842
6.740714 -22.05222
6.741714 -21.87476
6.742714 -21.69604
6.743714 -21.516080000000002
6.744714 -21.33486
6.745714 -21.15241
6.746714 -20.96873
6.747715 -20.78381
6.748714 -20.59768
6.749714 -20.410320000000002
6.750714 -20.22175
6.751714 -20.03198
6.752714 -19.84101
6.753714 -19.648860000000003
6.754714 -19.45554
6.755714 -19.26107
6.756714 -19.065450000000002
6.757714 -18.86871
6.758714 -18.67085
6.759714 -18.47188
6.760714 -18.271819999999998
6.761714 -18.07066
6.762714 -17.86842
6.763714 -17.66509
6.764714 -17.46068
6.765714 -17.255200000000002
6.766714 -17.048650000000002
6.767715 -16.84106
6.768714 -16.63242
6.769714 -16.42275
6.770714 -16.21207
6.771714 -16.00039
6.772714 -15.78772
6.773714 -15.574080000000002
6.774714 -15.35948
6.775714 -15.14393
6.776714 -14.92745
6.777714 -14.710019999999998
6.778714 -14.49168
6.779714 -14.272409999999999
6.780715 -14.052229999999998
6.781714 -13.83114
6.782714 -13.60915
6.783714 -13.38626
6.784714 -13.162489999999998
6.785714 -12.93786
6.786714 -12.712390000000001
6.787714 -12.48608
6.788714 -12.25896
6.789714 -12.031039999999999
6.790714 -11.80233
6.791714 -11.57284
6.792714 -11.34258
6.793715 -11.111559999999999
6.794714 -10.87979
6.795714 -10.64727
6.796714 -10.41402
6.797714 -10.18004
6.798714 -9.9453367
6.799714 -9.7099222
6.800714 -9.4738074
6.801714 -9.2370056
6.802714 -8.9995332
6.803714 -8.761408900000001
6.804714 -8.5226499
6.805714 -8.2832731
6.806714 -8.0432929
6.807714 -7.8027204
6.808714 -7.5615644
6.809714 -7.3198318
6.810714 -7.07753
6.811714 -6.8346657
6.812714 -6.591248500000001
6.813715 -6.3472881999999995
6.814714 -6.102797
6.815714 -5.8577865
6.816714 -5.6122698
6.817714 -5.3662598
6.818714 -5.1197715
6.819714 -4.8728204999999996
6.820714 -4.6254235999999995
6.821714 -4.3775979
6.822714 -4.1293599
6.823714 -3.8807236
6.824714 -3.6317002
6.825714 -3.3822980000000005
6.826715 -3.1325236
6.827714 -2.8823825000000003
6.828714 -2.6318813
6.829714 -2.3810287999999997
6.830714 -2.1298368
6.831714 -1.8783195
6.832714 -1.6264929000000001
6.833714 -1.3743735
6.834714 -1.1219778999999999
6.835714 -0.86932182
6.836714 -0.61642025
6.837714 -0.36328761000000004
6.838714 -0.1099381
6.839714 0.14361446
6.840714 0.39735707
6.841714 0.65127807
6.842714 0.90536773
6.843714 1.1596178000000001
6.844714 1.4140211999999999
6.845714 1.6685704
6.846714 1.9232562000000002
6.847714 2.1780666
6.848714 2.4329863
6.849714 2.6879977
6.850714 2.9430815999999997
6.851714 3.1982191
6.852714 3.4533933
6.853714 3.7085894
6.854714 3.9637957000000004
6.855714 4.2190012
6.856714 4.4741957999999995
6.857714 4.72937
6.858714 4.9845137
6.859715 5.239616
6.860714 5.4946668
6.861714 5.7496559000000005
6.862714 6.0045723
6.863714 6.259405599999999
6.864714 6.5141425
6.865714 6.7687683
6.866714 7.0232667
6.867714 7.277618299999999
6.868714 7.5318038000000005
6.869714 7.7858068000000005
6.870714 8.0396116
6.871714 8.2932062
6.872715 8.546582599999999
6.873714 8.7997325
6.874714 9.0526484
6.875714 9.3053229
6.876714 9.5577449
6.877714 9.8099023
6.878714 10.061779999999999
6.879714 10.313369999999999
6.880714 10.56465
6.881714 10.8156
6.882714 11.06622
6.883714 11.31649
6.884714 11.56639
6.885714 11.81591
6.886714 12.06503
6.887714 12.31373
6.888714 12.56201
6.889714 12.80985
6.890714 13.057260000000001
6.891714 13.30421
6.892715 13.550709999999999
6.893714 13.79675
6.894714 14.042309999999999
6.895714 14.287379999999999
6.896714 14.531939999999999
6.897714 14.77598
6.898714 15.019469999999998
6.899714 15.262410000000001
6.900714 15.50477
6.901714 15.74656
6.902714 15.98774
6.903714 16.22833
6.904714 16.46829
6.905715 16.70763
6.906714 16.94633
6.907714 17.18439
6.908714 17.42179
6.909714 17.65853
6.910714 17.8946
6.911714 18.12998
6.912714 18.36467
6.913714 18.59863
6.914714 18.83186
6.915714 19.064329999999998
6.916714 19.29604
6.917714 19.52696
6.918715 19.757089999999998
6.919714 19.98643
6.920714 20.21495
6.921714 20.44266
6.922714 20.66955
6.923714 20.89561
6.924714 21.120829999999998
6.925714 21.34519
6.926714 21.56869
6.927714 21.79131
6.928714 22.01304
6.929714 22.23386
6.930714 22.453770000000002
6.931714 22.67274
6.932714 22.89075
6.933714 23.10781
6.934714 23.32389
6.935714 23.538980000000002
6.936714 23.753079999999997
6.937714 23.96619
6.938715 24.1783
6.939714 24.3894
6.940714 24.59948
6.941714 24.80854
6.942714 25.01656
6.943714 25.22353
6.944714 25.429420000000004
6.945714 25.634240000000002
6.946714 25.83795
6.947714 26.04055
6.948714 26.24204
6.949714 26.44238
6.950714 26.641579999999998
6.951715 26.839629999999996
6.952714 27.036520000000003
6.953714 27.23224
6.954714 27.42679
6.955714 27.620169999999998
6.956714 27.812369999999998
6.957714 28.00338
6.958714 28.1932
6.959714 28.381800000000002
6.960714 28.56917
6.961714 28.755300000000002
6.962714 28.94017
6.963714 29.123759999999997
6.964714 29.306070000000002
6.965714 29.48709
6.966714 29.6668
6.967714 29.84522
6.968714 30.02232
6.969714 30.19811
6.970714 30.37258
6.971714 30.54573
6.972714 30.71754
6.973714 30.88802
6.974714 31.05715
6.975714 31.22492
6.976714 31.39132
6.977714 31.55633
6.978714 31.71994
6.979714 31.882129999999997
6.980714 32.04289
6.981714 32.20221
6.982714 32.3601
6.983714 32.51654
6.984715 32.67154
6.985714 32.82509
6.986714 32.97719
6.987714 33.12784
6.988714 33.27703
6.989714 33.42476
6.990714 33.571
6.991714 33.71576
6.992714 33.85901
6.993714 34.000750000000004
6.994714 34.140969999999996
6.995714 34.27964
6.996714 34.41677
6.997715 34.55234
6.998714 34.68636
6.999714 34.8188
7.000714 34.94969
7.001714 35.07901
7.002714 35.206759999999996
7.003714 35.33296
7.004714 35.45758
7.005714 35.58062
7.006714 35.70208
7.007714 35.821940000000005
7.008714 35.94019
7.009714 36.05681
7.010714 36.17181
7.011714 36.28515
7.012714 36.39685
7.013714 36.50689
7.014714 36.61527
7.015714 36.72199
7.016714 36.82705
7.017715 36.93046
7.018714 37.03221
7.019714 37.1323
7.020714 37.230740000000004
7.021714 37.327510000000004
7.022714 37.42261
7.023714 37.51602
7.024714 37.607730000000004
7.025714 37.69773
7.026714 37.78602
7.027714 37.87257
7.028714 37.957390000000004
7.029714 38.04047
7.030715 38.12182
7.031714 38.20144
7.032714 38.27932
7.033714 38.355470000000004
7.034714 38.4299
7.035714 38.50259
7.036714 38.573570000000004
7.037714 38.64281
7.038714 38.71031
7.039714 38.77606
7.040714 38.84005
7.041714 38.90227
7.042714 38.96271
7.043715 39.02137
7.044714 39.078230000000005
7.045714 39.1333
7.046714 39.18658
7.047714 39.23807
7.048714 39.28778
7.049714 39.33572
7.050714 39.381890000000006
7.051714 39.42629
7.052714 39.46891
7.053714 39.50976
7.054714 39.54882
7.055714 39.58609
7.056714 39.62156
7.057714 39.65522
7.058714 39.68706
7.059714 39.71707
7.060714 39.74525
7.061714 39.7716
7.062714 39.796130000000005
7.063715 39.81885
7.064714 39.83976
7.065714 39.85886
7.066714 39.87617
7.067714 39.891690000000004
7.068714 39.90542
7.069714 39.91735
7.070714 39.927479999999996
7.071714 39.9358
7.072714 39.94231
7.073714 39.94699
7.074714 39.94983
7.075714 39.95084
7.076715 39.95
7.077714 39.94734
7.078714 39.942840000000004
7.079714 39.936519999999994
7.080714 39.92839
7.081714 39.91845
7.082714 39.90672
7.083714 39.8932
7.084714 39.87789
7.085714 39.86079
7.086714 39.8419
7.087714 39.821200000000005
7.088714 39.7987
7.089714 39.77437
7.090714 39.74822
7.091714 39.72025
7.092714 39.69045
7.093714 39.65882
7.094714 39.625389999999996
7.095714 39.59014
7.096714 39.5531
7.097714 39.51428
7.098714 39.47369
7.099714 39.43134
7.100714 39.38722
7.101714 39.341350000000006
7.102714 39.29372
7.103714 39.24431
7.104714 39.19313
7.105714 39.14016
7.106714 39.08539
7.107714 39.028839999999995
7.108714 38.970490000000005
7.109715 38.91036
7.110714 38.84845
7.111714 38.78479
7.112714 38.71937
7.113714 38.65222
7.114714 38.58334
7.115714 38.512750000000004
7.116714 38.44045
7.117714 38.36645
7.118714 38.29073
7.119714 38.21329
7.120714 38.13414
7.121714 38.05326
7.122715 37.97064
7.123714 37.88629
7.124714 37.800200000000004
7.125714 37.7124
7.126714 37.622870000000006
7.127714 37.53166
7.128714 37.43876
7.129714 37.3442
7.130714 37.247980000000005
7.131714 37.15012
7.132714 37.05062
7.133714 36.949490000000004
7.134714 36.84672
7.135714 36.7423
7.136714 36.63624
7.137714 36.52852
7.138714 36.41915
7.139714 36.30813
7.140714 36.195460000000004
7.141714 36.08115
7.142715 35.96521
7.143714 35.847649999999994
7.144714 35.72851
7.145714 35.60778
7.146714 35.48549
7.147714 35.36166
7.148714 35.23628
7.149714 35.10935
7.150714 34.980889999999995
7.151714 34.850880000000004
7.152714 34.71933
7.153714 34.58622
7.154714 34.45156
7.155715 34.31534
7.156714 34.17758
7.157714 34.038289999999996
7.158714 33.89747
7.159714 33.755160000000004
7.160714 33.61135
7.161714 33.46608
7.162714 33.31935
7.163714 33.17119
7.164714 33.02159
7.165714 32.87057
7.166714 32.71812
7.167714 32.56425
7.168715 32.40895
7.169714 32.25221
7.170714 32.09404
7.171714 31.934430000000003
7.172714 31.773400000000002
7.173714 31.61095
7.174714 31.447110000000002
7.175714 31.28189
7.176714 31.11531
7.177714 30.947390000000002
7.178714 30.77815
7.179714 30.6076
7.180714 30.43575
7.181714 30.2626
7.182714 30.088169999999998
7.183714 29.91244
7.184714 29.73542
7.185714 29.557090000000002
7.186714 29.37748
7.187714 29.196559999999998
7.188715 29.01437
7.189714 28.8309
7.190714 28.646169999999998
7.191714 28.460210000000004
7.192714 28.273039999999998
7.193714 28.08467
7.194714 27.89513
7.195714 27.704420000000002
7.196714 27.512569999999997
7.197714 27.31956
7.198714 27.12541
7.199714 26.930120000000002
7.200714 26.73368
7.201715 26.53611
7.202714 26.33739
7.203714 26.137529999999998
7.204714 25.93654
7.205714 25.734439999999996
7.206714 25.53124
7.207714 25.32696
7.208714 25.12163
7.209714 24.91526
7.210714 24.70787
7.211714 24.499480000000002
7.212714 24.2901
7.213714 24.07974
7.214714 23.8684
7.215714 23.65608
7.216714 23.44279
7.217714 23.22851
7.218714 23.01326
7.219714 22.79703
7.220714 22.57985
7.221714 22.36172
7.222714 22.14266
7.223714 21.92269
7.224714 21.70183
7.225714 21.48011
7.226714 21.25754
7.227714 21.03415
7.228714 20.809929999999998
7.229714 20.58491
7.230714 20.35909
7.231714 20.13246
7.232714 19.90503
7.233714 19.67681
7.234715 19.44778
7.235714 19.21796
7.236714 18.98736
7.237714 18.756
7.238714 18.523880000000002
7.239714 18.29103
7.240714 18.05748
7.241714 17.823249999999998
7.242714 17.58835
7.243714 17.3528
7.244714 17.116619999999998
7.245714 16.879820000000002
7.246714 16.642390000000002
7.247715 16.40435
7.248714 16.165689999999998
7.249714 15.92642
7.250714 15.686539999999999
7.251714 15.44604
7.252714 15.20496
7.253714 14.96329
7.254714 14.72106
7.255714 14.478279999999998
7.256714 14.23499
7.257714 13.991200000000001
7.258714 13.746939999999999
7.259714 13.50221
7.260714 13.25704
7.261714 13.011439999999999
7.262714 12.76541
7.263714 12.51895
7.264714 12.27207
7.265714 12.024759999999999
7.266714 11.77704
7.267715 11.5289
7.268714 11.28035
7.269714 11.03142
7.270714 10.78211
7.271714 10.53246
7.272714 10.28247
7.273714 10.03219
7.274714 9.7816214
7.275714 9.5307872
7.276714 9.2797019
7.277714 9.0283759
7.278714 8.7768152
7.279714 8.5250244
7.280715 8.2730055
7.281714 8.0207594
7.282714 7.7682897
7.283714 7.5156026
7.284714 7.2627075
7.285714 7.009618700000001
7.286714 6.7563541
7.287714 6.5029353
7.288714 6.2493846
7.289714 5.9957251000000005
7.290714 5.7419773
7.291714 5.4881595
7.292714 5.2342854
7.293715 4.9803656
7.294714 4.7264062000000004
7.295714 4.4724118
7.296714 4.2183850000000005
7.297714 3.9643284000000003
7.298714 3.7102453
7.299714 3.4561414
7.300714 3.2020256
7.301714 2.9479107
7.302714 2.6938133
7.303714 2.4397535
7.304714 2.1857534000000003
7.305714 1.9318357000000002
7.306714 1.6780222
7.307714 1.4243314
7.308714 1.1707781000000002
7.309714 0.91737285
7.310714 0.66412231
7.311714 0.41103051
7.312714 0.15810006
7.313715 -0.094666262
7.314714 -0.34726427
7.315714 -0.59968731
7.316714 -0.8519257400000001
7.317714 -1.1039669
7.318714 -1.3557949999999999
7.319714 -1.607392
7.320714 -1.8587379000000002
7.321714 -2.1098122
7.322714 -2.3605945999999998
7.323714 -2.6110670999999996
7.324714 -2.8612142
7.325714 -3.1110244
7.326715 -3.3604898000000003
7.327714 -3.6096063
7.328714 -3.8583714999999996
7.329714 -4.1067835
7.330714 -4.3548393999999995
7.331714 -4.6025328
7.332714 -4.8498549
7.333714 -5.0967917
7.334714 -5.3433273
7.335714 -5.5894431
7.336714 -5.8351196000000005
7.337714 -6.0803372
7.338714 -6.325077299999999
7.339714 -6.5693237
7.340714 -6.8130627
7.341714 -7.0562816999999995
7.342714 -7.2989732
7.343714 -7.5411312
7.344714 -7.7827521
7.345714 -8.023833499999999
7.346714 -8.264371800000001
7.347714 -8.504363099999999
7.348714 -8.7438002
7.349714 -8.9826718
7.350714 -9.2209637
7.351714 -9.458659599999999
7.352714 -9.69574
7.353714 -9.9321857
7.354714 -10.16798
7.355714 -10.40311
7.356714 -10.63755
7.357714 -10.87131
7.358714 -11.10437
7.359715 -11.336730000000001
7.360714 -11.568380000000001
7.361714 -11.79933
7.362714 -12.02956
7.363714 -12.25906
7.364714 -12.48784
7.365714 -12.71589
7.366714 -12.943180000000002
7.367714 -13.1697
7.368714 -13.39544
7.369714 -13.62038
7.370714 -13.84451
7.371714 -14.067789999999999
7.372715 -14.290230000000001
7.373714 -14.51181
7.374714 -14.732529999999999
7.375714 -14.952380000000002
7.376714 -15.17136
7.377714 -15.38947
7.378714 -15.606709999999998
7.379714 -15.82306
7.380714 -16.038520000000002
7.381714 -16.25309
7.382714 -16.466739999999998
7.383714 -16.67947
7.384714 -16.89125
7.385714 -17.10209
7.386714 -17.311960000000003
7.387714 -17.52084
7.388714 -17.728730000000002
7.389714 -17.93562
7.390714 -18.141489999999997
7.391714 -18.34635
7.392715 -18.55019
7.393714 -18.753
7.394714 -18.95479
7.395714 -19.155559999999998
7.396714 -19.35529
7.397714 -19.55397
7.398714 -19.75159
7.399714 -19.948150000000002
7.400714 -20.143610000000002
7.401714 -20.33799
7.402714 -20.53125
7.403714 -20.72339
7.404714 -20.9144
7.405715 -21.10427
7.406714 -21.29299
7.407714 -21.48057
7.408714 -21.66699
7.409714 -21.85225
7.410714 -22.03636
7.411714 -22.21931
7.412714 -22.40109
7.413714 -22.58169
7.414714 -22.761110000000002
7.415714 -22.93934
7.416714 -23.11636
7.417714 -23.29215
7.418715 -23.46672
7.419714 -23.640040000000003
7.420714 -23.8121
7.421714 -23.98291
7.422714 -24.15245
7.423714 -24.32072
7.424714 -24.48773
7.425714 -24.65346
7.426714 -24.817919999999997
7.427714 -24.981090000000002
7.428714 -25.142979999999998
7.429714 -25.303579999999997
7.430714 -25.46287
7.431714 -25.62086
7.432714 -25.77753
7.433714 -25.93287
7.434714 -26.08687
7.435714 -26.23952
7.436714 -26.39081
7.437714 -26.540740000000003
7.438715 -26.68931
7.439714 -26.836510000000004
7.440714 -26.98235
7.441714 -27.126810000000003
7.442714 -27.269910000000003
7.443714 -27.41162
7.444714 -27.551959999999998
7.445714 -27.690910000000002
7.446714 -27.82847
7.447714 -27.96462
7.448714 -28.09936
7.449714 -28.232689999999998
7.450714 -28.36458
7.451715 -28.49504
7.452714 -28.62406
7.453714 -28.751640000000002
7.454714 -28.877760000000002
7.455714 -29.00244
7.456714 -29.125659999999996
7.457714 -29.24744
7.458714 -29.367749999999997
7.459714 -29.486620000000002
7.460714 -29.60402
7.461714 -29.71997
7.462714 -29.83444
7.463714 -29.947439999999997
7.464714 -30.05894
7.465714 -30.16896
7.466714 -30.27748
7.467714 -30.384489999999996
7.468714 -30.490000000000002
7.469714 -30.593999999999998
7.470714 -30.6965
7.471714 -30.79748
7.472714 -30.89695
7.473714 -30.994909999999997
7.474714 -31.09136
7.475714 -31.18629
7.476714 -31.2797
7.477714 -31.371589999999998
7.478714 -31.461949999999998
7.479714 -31.55078
7.480714 -31.638070000000003
7.481714 -31.723820000000003
7.482714 -31.808009999999996
7.483714 -31.890649999999997
7.484715 -31.971729999999997
7.485714 -32.051249999999996
7.486714 -32.12922
7.487714 -32.20564
7.488714 -32.2805
7.489714 -32.35382
7.490714 -32.42558
7.491714 -32.49579
7.492714 -32.56444
7.493714 -32.63153
7.494714 -32.69705
7.495714 -32.76101
7.496714 -32.82339
7.497715 -32.8842
7.498714 -32.94342
7.499714 -33.00107
7.500714 -33.057140000000004
7.501714 -33.11162
7.502714 -33.16453
7.503714 -33.215869999999995
7.504714 -33.26563
7.505714 -33.31381
7.506714 -33.360420000000005
7.507714 -33.40546
7.508714 -33.44892
7.509714 -33.4908
7.510714 -33.53109
7.511714 -33.5698
7.512714 -33.60691
7.513714 -33.64244
7.514714 -33.67637
7.515714 -33.708709999999996
7.516714 -33.73947
7.517715 -33.76864
7.518714 -33.79624
7.519714 -33.82225
7.520714 -33.84669
7.521714 -33.86955
7.522714 -33.89084
7.523714 -33.91055
7.524714 -33.92869
7.525714 -33.94525
7.526714 -33.96022
7.527714 -33.97362
7.528714 -33.98542
7.529714 -33.99565
7.530715 -34.004279999999994
7.531714 -34.011340000000004
7.532714 -34.01681
7.533714 -34.02072
7.534714 -34.02306
7.535714 -34.02384
7.536714 -34.02306
7.537714 -34.02072
7.538714 -34.016819999999996
7.539714 -34.01137
7.540714 -34.00436
7.541714 -33.99579
7.542714 -33.98566
7.543715 -33.973969999999994
7.544714 -33.96072
7.545714 -33.94592
7.546714 -33.92957
7.547714 -33.91166
7.548714 -33.89221
7.549714 -33.87122
7.550714 -33.84871
7.551714 -33.82466
7.552714 -33.79909
7.553714 -33.77201
7.554714 -33.743410000000004
7.555714 -33.71329
7.556714 -33.681650000000005
7.557714 -33.64848
7.558714 -33.6138
7.559714 -33.57759
7.560714 -33.53986
7.561714 -33.500609999999995
7.562714 -33.45986
7.563715 -33.4176
7.564714 -33.37385
7.565714 -33.3286
7.566714 -33.28188
7.567714 -33.23368
7.568714 -33.184000000000005
7.569714 -33.132859999999994
7.570714 -33.08026
7.571714 -33.02619
7.572714 -32.97066
7.573714 -32.91368
7.574714 -32.85523
7.575714 -32.79532
7.576715 -32.73396
7.577714 -32.67114
7.578714 -32.60688
7.579714 -32.54117
7.580714 -32.474039999999995
7.581714 -32.40549
7.582714 -32.33552
7.583714 -32.26416
7.584714 -32.191399999999994
7.585714 -32.11724
7.586714 -32.04169
7.587714 -31.96475
7.588714 -31.886409999999998
7.589714 -31.80668
7.590714 -31.725569999999998
7.591714 -31.64307
7.592714 -31.559179999999998
7.593714 -31.47391
7.594714 -31.38728
7.595714 -31.299280000000003
7.596714 -31.209920000000004
7.597714 -31.119229999999998
7.598714 -31.02721
7.599714 -30.933870000000002
7.600714 -30.83923
7.601714 -30.74327
7.602714 -30.64602
7.603714 -30.547459999999997
7.604714 -30.447610000000005
7.605714 -30.346450000000004
7.606714 -30.243989999999997
7.607714 -30.140240000000002
7.608714 -30.0352
7.609715 -29.928870000000003
7.610714 -29.82128
7.611714 -29.71243
7.612714 -29.60232
7.613714 -29.49097
7.614714 -29.37839
7.615714 -29.264590000000002
7.616714 -29.149580000000004
7.617714 -29.033360000000002
7.618714 -28.915940000000003
7.619714 -28.79733
7.620714 -28.67751
7.621714 -28.5565
7.622715 -28.43428
7.623714 -28.310869999999998
7.624714 -28.186280000000004
7.625714 -28.060499999999998
7.626714 -27.93356
7.627714 -27.80546
7.628714 -27.67622
7.629714 -27.545849999999998
7.630714 -27.414369999999998
7.631714 -27.28178
7.632714 -27.148090000000003
7.633714 -27.01331
7.634714 -26.877440000000004
7.635714 -26.74049
7.636714 -26.60245
7.637714 -26.463340000000002
7.638714 -26.323150000000002
7.639714 -26.181880000000003
7.640714 -26.03955
7.641714 -25.896150000000002
7.642715 -25.7517
7.643714 -25.60622
7.644714 -25.45971
7.645714 -25.3122
7.646714 -25.16369
7.647714 -25.0142
7.648714 -24.86373
7.649714 -24.71229
7.650714 -24.55989
7.651714 -24.40653
7.652714 -24.252209999999998
7.653714 -24.09693
7.654714 -23.9407
7.655715 -23.78353
7.656714 -23.62542
7.657714 -23.46639
7.658714 -23.306440000000002
7.659714 -23.14558
7.660714 -22.98383
7.661714 -22.8212
7.662714 -22.6577
7.663714 -22.49335
7.664714 -22.32817
7.665714 -22.16215
7.666714 -21.9953
7.667714 -21.82762
7.668715 -21.659129999999998
7.669714 -21.489810000000002
7.670714 -21.31967
7.671714 -21.148719999999997
7.672714 -20.97697
7.673714 -20.80442
7.674714 -20.6311
7.675714 -20.45701
7.676714 -20.28217
7.677714 -20.10659
7.678714 -19.93028
7.679714 -19.75326
7.680714 -19.57553
7.681714 -19.39711
7.682714 -19.21801
7.683714 -19.03823
7.684714 -18.85777
7.685714 -18.67664
7.686714 -18.49483
7.687714 -18.31237
7.688715 -18.12924
7.689714 -17.94547
7.690714 -17.76107
7.691714 -17.57605
7.692714 -17.390420000000002
7.693714 -17.2042
7.694714 -17.0174
7.695714 -16.83004
7.696714 -16.64212
7.697714 -16.45365
7.698714 -16.26464
7.699714 -16.07509
7.700714 -15.88501
7.701715 -15.6944
7.702714 -15.503269999999999
7.703714 -15.311620000000001
7.704714 -15.119460000000002
7.705714 -14.926809999999998
7.706714 -14.73366
7.707714 -14.540040000000001
7.708714 -14.34597
7.709714 -14.151449999999999
7.710714 -13.95651
7.711714 -13.76115
7.712714 -13.565389999999999
7.713714 -13.369229999999998
7.714714 -13.172690000000001
7.715714 -12.97576
7.716714 -12.77844
7.717714 -12.58076
7.718714 -12.38271
7.719714 -12.18429
7.720714 -11.98552
7.721714 -11.78641
7.722714 -11.58697
7.723714 -11.387220000000001
7.724714 -11.187149999999999
7.725714 -10.986799999999999
7.726714 -10.78616
7.727714 -10.58527
7.728714 -10.38412
7.729714 -10.18273
7.730714 -9.9810995
7.731714 -9.7792394
7.732714 -9.5771521
7.733714 -9.3748413
7.734715 -9.1723122
7.735714 -8.9695729
7.736714 -8.7666333
7.737714 -8.5635044
7.738714 -8.3601996
7.739714 -8.156733200000001
7.740714 -7.953117799999999
7.741714 -7.7493675
7.742714 -7.5454958
7.743714 -7.3415138
7.744714 -7.1374327
7.745714 -6.9332622
7.746714 -6.729009
7.747715 -6.524680600000001
7.748714 -6.3202806
7.749714 -6.1158147000000005
7.750714 -5.9112868999999995
7.751714 -5.706704
7.752714 -5.5020742
7.753714 -5.2974079
7.754714 -5.0927181
7.755714 -4.8880186
7.756714 -4.6833236
7.757714 -4.4786472
7.758714 -4.2740016999999995
7.759714 -4.0693983000000005
7.760714 -3.8648468
7.761714 -3.6603559
7.762714 -3.4559328000000002
7.763714 -3.2515839
7.764714 -3.0473156
7.765714 -2.8431338999999998
7.766714 -2.639045
7.767715 -2.4350559
7.768714 -2.2311747
7.769714 -2.0274112
7.770714 -1.8237768
7.771714 -1.6202841
7.772714 -1.4169469000000001
7.773714 -1.2137785
7.774714 -1.0107914
7.775714 -0.80799647
7.776714 -0.60540284
7.777714 -0.40301792000000003
7.778714 -0.20084793
7.779714 0.0011015252
7.780715 0.20282473
7.781714 0.40431558
7.782714 0.60556717
7.783714 0.80657164
7.784714 1.0073201
7.785714 1.2078024
7.786714 1.4080076000000001
7.787714 1.6079238
7.788714 1.8075383999999999
7.789714 2.0068388
7.790714 2.2058128999999997
7.791714 2.4044493
7.792714 2.6027383
7.793715 2.8006718999999998
7.794714 2.9982435
7.795714 3.1954475
7.796714 3.3922788
7.797714 3.5887312
7.798714 3.7847988
7.799714 3.9804734
7.800714 4.1757464
7.801714 4.3706082
7.802714 4.5650482
7.803714 4.7590557
7.804714 4.95262
7.805714 5.1457301
7.806714 5.338376
7.807714 5.5305485
7.808714 5.7222389
7.809714 5.9134394
7.810714 6.1041441
7.811714 6.294346600000001
7.812714 6.4840414
7.813715 6.6732228000000005
7.814714 6.8618841
7.815714 7.0500173
7.816714 7.237613199999999
7.817714 7.4246615
7.818714 7.6111509999999996
7.819714 7.7970706
7.820714 7.9824097
7.821714 8.167158800000001
7.822714 8.3513081
7.823714 8.534849399999999
7.824714 8.7177753
7.825714 8.9000784
7.826715 9.0817533
7.827714 9.262793499999999
7.828714 9.443194400000001
7.829714 9.622950900000001
7.830714 9.802056100000001
7.831714 9.9805027
7.832714 10.15828
7.833714 10.33539
7.834714 10.511800000000001
7.835714 10.687520000000001
7.836714 10.86253
7.837714 11.03683
7.838714 11.2104
7.839714 11.38324
7.840714 11.55534
7.841714 11.7267
7.842714 11.89731
7.843714 12.06718
7.844714 12.236279999999999
7.845714 12.40462
7.846714 12.57218
7.847714 12.73897
7.848714 12.904969999999999
7.849714 13.07018
7.850714 13.234589999999999
7.851714 13.39817
7.852714 13.560939999999999
7.853714 13.72287
7.854714 13.88395
7.855714 14.04419
7.856714 14.203579999999999
7.857714 14.36212
7.858714 14.519789999999999
7.859715 14.67661
7.860714 14.83255
7.861714 14.987619999999998
7.862714 15.14181
7.863714 15.29512
7.864714 15.44752
7.865714 15.59902
7.866714 15.74961
7.867714 15.899269999999998
7.868714 16.048009999999998
7.869714 16.195809999999998
7.870714 16.342660000000002
7.871714 16.48857
7.872715 16.63351
7.873714 16.7775
7.874714 16.92053
7.875714 17.0626
7.876714 17.203689999999998
7.877714 17.343819999999997
7.878714 17.48296
7.879714 17.621129999999997
7.880714 17.75829
7.881714 17.89445
7.882714 18.029600000000002
7.883714 18.16373
7.884714 18.29683
7.885714 18.42889
7.886714 18.559929999999998
7.887714 18.689919999999997
7.888714 18.818869999999997
7.889714 18.94678
7.890714 19.07363
7.891714 19.19943
7.892715 19.32417
7.893714 19.44786
7.894714 19.57048
7.895714 19.69203
7.896714 19.8125
7.897714 19.93189
7.898714 20.05018
7.899714 20.167370000000002
7.900714 20.28344
7.901714 20.3984
7.902714 20.512240000000002
7.903714 20.62496
7.904714 20.73656
7.905715 20.84704
7.906714 20.95639
7.907714 21.06462
7.908714 21.171709999999997
7.909714 21.27766
7.910714 21.38247
7.911714 21.486140000000002
7.912714 21.58866
7.913714 21.690019999999997
7.914714 21.79021
7.915714 21.88923
7.916714 21.98708
7.917714 22.08374
7.918715 22.179209999999998
7.919714 22.2735
7.920714 22.366600000000002
7.921714 22.45851
7.922714 22.54924
7.923714 22.63878
7.924714 22.727130000000002
7.925714 22.81429
7.926714 22.90024
7.927714 22.98499
7.928714 23.06852
7.929714 23.15083
7.930714 23.23192
7.931714 23.31178
7.932714 23.39041
7.933714 23.46781
7.934714 23.54396
7.935714 23.61887
7.936714 23.69254
7.937714 23.764979999999998
7.938715 23.836170000000003
7.939714 23.90613
7.940714 23.97485
7.941714 24.04234
7.942714 24.10858
7.943714 24.173569999999998
7.944714 24.2373
7.945714 24.299770000000002
7.946714 24.360970000000002
7.947714 24.4209
7.948714 24.47955
7.949714 24.53693
7.950714 24.59303
7.951715 24.64785
7.952714 24.7014
7.953714 24.75367
7.954714 24.80468
7.955714 24.854409999999998
7.956714 24.90286
7.957714 24.950049999999997
7.958714 24.99595
7.959714 25.040580000000002
7.960714 25.08393
7.961714 25.12598
7.962714 25.166739999999997
7.963714 25.20618
7.964714 25.244329999999998
7.965714 25.281169999999996
7.966714 25.316699999999997
7.967714 25.35094
7.968714 25.383879999999998
7.969714 25.41552
7.970714 25.44588
7.971714 25.47494
7.972714 25.50272
7.973714 25.529200000000003
7.974714 25.554389999999998
7.975714 25.57828
7.976714 25.600869999999997
7.977714 25.622149999999998
7.978714 25.64213
7.979714 25.660800000000002
7.980714 25.67815
7.981714 25.69418
7.982714 25.7089
7.983714 25.722299999999997
7.984715 25.73439
7.985714 25.74519
7.986714 25.75468
7.987714 25.76288
7.988714 25.769789999999997
7.989714 25.775399999999998
7.990714 25.77971
7.991714 25.782719999999998
7.992714 25.784430000000004
7.993714 25.78484
7.994714 25.78394
7.995714 25.781720000000004
7.996714 25.778200000000002
7.997715 25.77337
7.998714 25.76723
7.999714 25.75978
8.000714 25.751039999999996
8.001715 25.740990000000004
8.002714 25.72966
8.003715 25.71704
8.004714 25.70315
8.005714 25.68797
8.006714 25.671509999999998
8.007714 25.65376
8.008715 25.63473
8.009714 25.6144
8.010715 25.592779999999998
8.011714 25.56986
8.012714 25.54564
8.013714 25.520120000000002
8.014714 25.493320000000004
8.015715 25.46523
8.016714 25.435859999999998
8.017715 25.40521
8.018714 25.373289999999997
8.019714 25.34012
8.020715 25.305680000000002
8.021714 25.269989999999996
8.022715 25.233040000000003
8.023714 25.194840000000003
8.024714 25.15538
8.025714 25.11467
8.026714 25.072689999999998
8.027715 25.029449999999997
8.028714 24.98495
8.029715 24.93918
8.030714 24.89216
8.031714 24.843899999999998
8.032714 24.79438
8.033714 24.74364
8.034715 24.691660000000002
8.035714 24.63847
8.036715 24.584049999999998
8.037714 24.52841
8.038714 24.47157
8.039714 24.41351
8.040714 24.35424
8.041715 24.29375
8.042714 24.23205
8.043715 24.16913
8.044714 24.10498
8.045714 24.03962
8.046714 23.97305
8.047714 23.90527
8.048715 23.836299999999998
8.049714 23.76613
8.050714 23.694789999999998
8.051714 23.62228
8.052714 23.5486
8.053715 23.47377
8.054714 23.39777
8.055715 23.32063
8.056714 23.24232
8.057714 23.162869999999998
8.058714 23.082250000000002
8.059714 23.000490000000003
8.060715 22.91756
8.061714 22.83349
8.062715 22.74827
8.063714 22.6619
8.064714 22.57439
8.065714 22.48576
8.066714 22.39602
8.067715 22.305159999999997
8.068714 22.21321
8.069715 22.12017
8.070714 22.02604
8.071714 21.93082
8.072714 21.834509999999998
8.073714 21.737119999999997
8.074715 21.638640000000002
8.075714 21.53908
8.076715 21.43843
8.077714 21.33671
8.078714 21.23391
8.079714 21.13005
8.080714 21.02513
8.081715 20.91916
8.082714 20.81214
8.083714 20.7041
8.084714 20.59504
8.085714 20.48497
8.086715 20.3739
8.087714 20.26182
8.088715 20.14875
8.089714 20.03467
8.090714 19.919600000000003
8.091714 19.80353
8.092714 19.68646
8.093715 19.5684
8.094714 19.449350000000003
8.095715 19.32932
8.096714 19.20832
8.097714 19.08636
8.098714 18.963440000000002
8.099714 18.83959
8.100715 18.7148
8.101714 18.58909
8.102715 18.46247
8.103714 18.33494
8.104714 18.20651
8.105714 18.077170000000002
8.106714 17.94694
8.107715 17.815810000000003
8.108714 17.68378
8.109715 17.55085
8.110714 17.41704
8.111714 17.282349999999997
8.112714 17.14678
8.113714 17.01035
8.114715 16.873079999999998
8.115714 16.73497
8.116714 16.59602
8.117714 16.45626
8.118714 16.31569
8.119715 16.17431
8.120714 16.032140000000002
8.121715 15.88918
8.122714 15.74542
8.123714 15.60088
8.124714 15.45555
8.125714 15.309439999999999
8.126715 15.16254
8.127714 15.01487
8.128715 14.86644
8.129714 14.717250000000002
8.130714 14.56732
8.131714 14.416670000000002
8.132714 14.26529
8.133715 14.113220000000002
8.134714 13.960439999999998
8.135715 13.80698
8.136714 13.65284
8.137714 13.49802
8.138714 13.342519999999999
8.139714 13.18636
8.140715 13.02954
8.141714 12.872049999999998
8.142715 12.71391
8.143714 12.555109999999999
8.144714 12.39567
8.145715 12.2356
8.146714 12.0749
8.147715 11.913590000000001
8.148714 11.75169
8.149714 11.5892
8.150714 11.42614
8.151714 11.26252
8.152715 11.098329999999999
8.153714 10.9336
8.154715 10.76831
8.155714 10.60248
8.156714 10.43611
8.157714 10.269200000000001
8.158714 10.10176
8.159715 9.9338047
8.160714 9.76533
8.161715 9.5963486
8.162714 9.4268709
8.163714 9.2569098
8.164714 9.0864792
8.165714 8.9155935
8.166715 8.7442651
8.167714 8.5725069
8.168715 8.4003277
8.169714 8.2277335
8.170714 8.0547296
8.171714 7.881317999999999
8.172714 7.7075027
8.173715 7.5332873
8.174714 7.3586762
8.175714 7.183676999999999
8.176714 7.008297700000001
8.177714 6.832548200000001
8.178715 6.6564389
8.179714 6.4799808
8.180715 6.303185999999999
8.181714 6.126067
8.182714 5.9486371
8.183714 5.7709094
8.184714 5.592896
8.185715 5.4146066
8.186714 5.2360486
8.187715 5.0572272
8.188714 4.8781451
8.189714 4.6988051
8.190714 4.5192111
8.191714 4.3393679
8.192715 4.1592829
8.193714 3.9789662000000003
8.194715 3.7984288999999998
8.195714 3.6176838000000004
8.196714 3.4367435000000004
8.197714 3.255621
8.198714 3.0743286000000003
8.199715 2.8928787000000002
8.200714 2.7112823
8.201715 2.5295502
8.202714 2.3476912
8.203714 2.1657128
8.204714 1.9836202
8.205714 1.8014176
8.206715 1.6191081999999999
8.207714 1.4366953999999998
8.208714 1.2541843000000001
8.209714 1.0715823
8.210714 0.88889971
8.211715 0.7061492699999999
8.212714 0.52334536
8.213715 0.34050292
8.214714 0.15763643
8.215714 -0.025240914000000003
8.216714 -0.20811750999999998
8.217714 -0.39098342
8.218715 -0.57383007
8.219714 -0.75665009
8.220715 -0.93943719
8.221714 -1.1221862
8.222714 -1.3048926
8.223714 -1.4875523
8.224714 -1.6701609
8.225715 -1.8527128
8.226714 -2.0352006
8.227715 -2.2176141
8.228714 -2.3999406
8.229714 -2.5821652
8.230714 -2.7642721
8.231714 -2.9462457
8.232715 -3.1280718999999997
8.233714 -3.3097389999999995
8.234715 -3.4912378
8.235714 -3.6725607
8.236714 -3.8537025000000003
8.237714 -4.0346589
8.238714 -4.215425300000001
8.239715 -4.3959968
8.240714 -4.5763685999999995
8.241714 -4.7565345
8.242714 -4.9364865
8.243714 -5.1162157
8.244715 -5.295711
8.245714 -5.4749589
8.246715 -5.653945
8.247714 -5.8326538999999995
8.248714 -6.0110699
8.249714 -6.1891794
8.250714 -6.366971100000001
8.251715 -6.544436500000001
8.252714 -6.7215696000000005
8.253715 -6.8983659
8.254714 -7.0748240000000004
8.255714 -7.2509407999999995
8.256714 -7.4267134
8.257714 -7.602136600000001
8.258715 -7.777202900000001
8.259714 -7.951903300000001
8.260715 -8.1262276
8.261714 -8.3001621
8.262714 -8.4736936
8.263714 -8.6468071
8.264714 -8.819488400000001
8.265715 -8.991723499999999
8.266714 -9.1635004
8.267715 -9.3348078
8.268714 -9.505639200000001
8.269714 -9.6759886
8.270715 -9.8458521
8.271714 -10.01523
8.272715 -10.18412
8.273714 -10.352509999999999
8.274714 -10.52041
8.275714 -10.68779
8.276714 -10.854669999999999
8.277715 -11.02101
8.278714 -11.18681
8.279715 -11.352039999999999
8.280714 -11.51671
8.281714 -11.68078
8.282714 -11.84426
8.283714 -12.00713
8.284715 -12.16939
8.285714 -12.331019999999999
8.286715 -12.49203
8.287714 -12.652420000000001
8.288714 -12.81217
8.289714 -12.9713
8.290714 -13.12979
8.291715 -13.28764
8.292714 -13.44484
8.293715 -13.601379999999999
8.294714 -13.757240000000001
8.295714 -13.91241
8.296714 -14.066880000000001
8.297714 -14.22063
8.298715 -14.373639999999998
8.299714 -14.52591
8.300714 -14.67743
8.301714 -14.828199999999999
8.302714 -14.97821
8.303715 -15.127460000000001
8.304714 -15.275939999999999
8.305715 -15.423670000000001
8.306714 -15.57063
8.307714 -15.71682
8.308714 -15.86223
8.309714 -16.00685
8.310715 -16.15066
8.311714 -16.29366
8.312715 -16.435830000000003
8.313714 -16.57716
8.314714 -16.71763
8.315714 -16.85723
8.316714 -16.99596
8.317715 -17.1338
8.318714 -17.27076
8.319715 -17.406840000000003
8.320714 -17.54204
8.321714 -17.67635
8.322714 -17.80978
8.323714 -17.942320000000002
8.324715 -18.07396
8.325714 -18.20469
8.326715 -18.33451
8.327714 -18.46339
8.328714 -18.59132
8.329714 -18.7183
8.330714 -18.8443
8.331715 -18.96932
8.332714 -19.09334
8.333714 -19.216369999999998
8.334714 -19.3384
8.335714 -19.45944
8.336715 -19.57947
8.337714 -19.69851
8.338715 -19.81654
8.339714 -19.93358
8.340714 -20.04961
8.341714 -20.16463
8.342714 -20.27862
8.343715 -20.39157
8.344714 -20.50348
8.345715 -20.61432
8.346714 -20.72408
8.347714 -20.83275
8.348714 -20.94033
8.349714 -21.04681
8.350715 -21.1522
8.351714 -21.25648
8.352715 -21.35967
8.353714 -21.461759999999998
8.354714 -21.56275
8.355714 -21.66265
8.356714 -21.76144
8.357715 -21.85913
8.358714 -21.95569
8.359715 -22.05113
8.360714 -22.145419999999998
8.361714 -22.23856
8.362714 -22.33054
8.363714 -22.42133
8.364715 -22.510939999999998
8.365714 -22.59937
8.366714 -22.686600000000002
8.367714 -22.77265
8.368714 -22.85751
8.369715 -22.94119
8.370714 -23.023699999999998
8.371715 -23.10502
8.372714 -23.18515
8.373714 -23.2641
8.374714 -23.34184
8.375714 -23.41837
8.376715 -23.49369
8.377714 -23.56777
8.378715 -23.640610000000002
8.379714 -23.7122
8.380714 -23.782529999999998
8.381714 -23.8516
8.382714 -23.9194
8.383715 -23.98594
8.384714 -24.05123
8.385715 -24.11525
8.386714 -24.17803
8.387714 -24.239559999999997
8.388714 -24.29984
8.389714 -24.35887
8.390715 -24.41663
8.391714 -24.47312
8.392715 -24.52833
8.393714 -24.58224
8.394714 -24.63485
8.395715 -24.68614
8.396714 -24.73612
8.397715 -24.78479
8.398714 -24.83213
8.399714 -24.878149999999998
8.400714 -24.92286
8.401714 -24.966250000000002
8.402715 -25.00834
8.403714 -25.049129999999998
8.404715 -25.08861
8.405714 -25.1268
8.406714 -25.16367
8.407714 -25.19923
8.408714 -25.233470000000004
8.409715 -25.26636
8.410714 -25.29791
8.411715 -25.3281
8.412714 -25.35693
8.413714 -25.384400000000003
8.414714 -25.41051
8.415714 -25.43527
8.416715 -25.45868
8.417714 -25.48074
8.418715 -25.501459999999998
8.419714 -25.52084
8.420714 -25.53889
8.421714 -25.55559
8.422714 -25.57096
8.423715 -25.58498
8.424714 -25.59764
8.425714 -25.608950000000004
8.426714 -25.61888
8.427714 -25.62744
8.428715 -25.634610000000002
8.429714 -25.640400000000003
8.430715 -25.64481
8.431714 -25.64784
8.432714 -25.649499999999996
8.433714 -25.6498
8.434714 -25.648739999999997
8.435715 -25.64633
8.436714 -25.64257
8.437715 -25.63746
8.438714 -25.630989999999997
8.439714 -25.623170000000002
8.440714 -25.613979999999998
8.441714 -25.60343
8.442715 -25.5915
8.443714 -25.57819
8.444715 -25.56349
8.445714 -25.54742
8.446714 -25.52995
8.447714 -25.51112
8.448714 -25.4909
8.449715 -25.46932
8.450714 -25.44639
8.451715 -25.422099999999997
8.452714 -25.396469999999997
8.453714 -25.369500000000002
8.454714 -25.34118
8.455714 -25.31151
8.456715 -25.28048
8.457714 -25.2481
8.458714 -25.214350000000003
8.459714 -25.179230000000004
8.460714 -25.142750000000003
8.461715 -25.10489
8.462714 -25.06567
8.463715 -25.02509
8.464714 -24.983159999999998
8.465714 -24.93988
8.466714 -24.89526
8.467714 -24.84931
8.468715 -24.80204
8.469714 -24.753439999999998
8.470715 -24.70353
8.471714 -24.6523
8.472714 -24.59975
8.473714 -24.54588
8.474714 -24.49068
8.475715 -24.43415
8.476714 -24.37629
8.477715 -24.31709
8.478714 -24.25657
8.479714 -24.19472
8.480714 -24.13157
8.481714 -24.06711
8.482715 -24.00135
8.483714 -23.9343
8.484715 -23.86597
8.485714 -23.79635
8.486714 -23.72546
8.487714 -23.653299999999998
8.488714 -23.57987
8.489715 -23.50516
8.490714 -23.42918
8.491714 -23.35192
8.492714 -23.27339
8.493714 -23.19358
8.494715 -23.11249
8.495714 -23.03015
8.496715 -22.946540000000002
8.497714 -22.8617
8.498714 -22.77561
8.499714 -22.6883
8.500714 -22.59976
8.501715 -22.51001
8.502714 -22.419059999999998
8.503715 -22.32689
8.504714 -22.233510000000003
8.505714 -22.138930000000002
8.506714 -22.04315
8.507714 -21.94616
8.508715 -21.84798
8.509714 -21.7486
8.510715 -21.648020000000002
8.511714 -21.54626
8.512714 -21.44332
8.513714 -21.33922
8.514714 -21.23395
8.515715 -21.12753
8.516714 -21.01997
8.517715 -20.911279999999998
8.518714 -20.80146
8.519714 -20.69052
8.520715 -20.57845
8.521714 -20.46527
8.522715 -20.35098
8.523714 -20.23557
8.524714 -20.119049999999998
8.525714 -20.00142
8.526714 -19.8827
8.527715 -19.76289
8.528714 -19.642
8.529715 -19.520039999999998
8.530714 -19.39701
8.531714 -19.27293
8.532714 -19.1478
8.533714 -19.021630000000002
8.534715 -18.894440000000003
8.535714 -18.76623
8.536715 -18.637
8.537714 -18.50675
8.538714 -18.375510000000002
8.539714 -18.24325
8.540714 -18.11
8.541715 -17.975759999999998
8.542714 -17.840529999999998
8.543715 -17.704320000000003
8.544714 -17.56715
8.545714 -17.42902
8.546714 -17.28995
8.547714 -17.14994
8.548715 -17.008989999999997
8.549714 -16.86713
8.550714 -16.724349999999998
8.551714 -16.58067
8.552714 -16.43609
8.553715 -16.29061
8.554714 -16.14425
8.555715 -15.99701
8.556714 -15.848899999999999
8.557714 -15.69993
8.558714 -15.5501
8.559714 -15.39942
8.560715 -15.2479
8.561714 -15.09555
8.562715 -14.94238
8.563714 -14.7884
8.564714 -14.63362
8.565714 -14.47804
8.566714 -14.32169
8.567715 -14.164560000000002
8.568714 -14.00667
8.569715 -13.84802
8.570714 -13.68861
8.571714 -13.52847
8.572714 -13.367589999999998
8.573714 -13.20599
8.574715 -13.043679999999998
8.575714 -12.880659999999999
8.576715 -12.716949999999999
8.577714 -12.552550000000002
8.578714 -12.38748
8.579714 -12.22174
8.580714 -12.055340000000001
8.581715 -11.88829
8.582714 -11.720609999999999
8.583714 -11.55229
8.584714 -11.38336
8.585714 -11.21382
8.586715 -11.04369
8.587714 -10.872959999999999
8.588715 -10.70165
8.589714 -10.52977
8.590714 -10.35732
8.591714 -10.18433
8.592714 -10.0108
8.593715 -9.836739999999999
8.594714 -9.662158
8.595715 -9.4870634
8.596714 -9.311463700000001
8.597714 -9.1353677
8.598714 -8.958786
8.599714 -8.781728900000001
8.600715 -8.604208400000001
8.601714 -8.4262364
8.602715 -8.2478255
8.603714 -8.0689877
8.604714 -7.8897341999999995
8.605714 -7.7100746
8.606714 -7.5300187
8.607715 -7.3495768
8.608714 -7.1687587
8.609715 -6.987574700000001
8.610714 -6.806034599999999
8.611714 -6.624148000000001
8.612714 -6.4419246999999995
8.613714 -6.2593728
8.614715 -6.0765002
8.615714 -5.8933165
8.616714 -5.7098318
8.617714 -5.5260587
8.618714 -5.3420104
8.619715 -5.157701299999999
8.620714 -4.9731452
8.621715 -4.7883548
8.622714 -4.6033412
8.623714 -4.4181142
8.624714 -4.2326819
8.625714 -4.0470526
8.626715 -3.8612343
8.627714 -3.6752366000000003
8.628715 -3.4890684999999997
8.629714 -3.3027411
8.630714 -3.1162646
8.631714 -2.9296499
8.632714 -2.7429081
8.633715 -2.5560509
8.634714 -2.3690907
8.635715 -2.1820415
8.636714 -1.9949175
8.637714 -1.8077336
8.638714 -1.6205039
8.639714 -1.4332407
8.640715 -1.2459540999999998
8.641714 -1.0586517
8.642715 -0.87133972
8.643714 -0.68402397
8.644714 -0.49671102000000006
8.645715 -0.30940906
8.646714 -0.12212829
8.647715 0.06511934899999999
8.648714 0.25232069
8.649714 0.43946207
8.650714 0.6265298899999999
8.651714 0.81351073
8.652715 1.0003913
8.653714 1.1871582
8.654715 1.373798
8.655714 1.5602979
8.656714 1.7466456000000001
8.657714 1.9328309
8.658714 2.1188457
8.659715 2.3046831
8.660714 2.4903376
8.661715 2.6758036
8.662714 2.8610734
8.663714 3.0461375
8.664714 3.2309829999999997
8.665714 3.4155949999999997
8.666715 3.5999570000000003
8.667714 3.7840529999999997
8.668715 3.9678678
8.669714 4.1513883
8.670714 4.3346032999999995
8.671714 4.5175023
8.672714 4.7000762
8.673715 4.8823163
8.674714 5.0642144
8.675714 5.2457623
8.676714 5.4269534
8.677714 5.6077808
8.678715 5.7882375999999995
8.679714 5.9683159
8.680715 6.1480064
8.681714 6.3272960000000005
8.682714 6.5061696
8.683714 6.684610200000001
8.684714 6.862600100000001
8.685715 7.0401222
8.686714 7.2171628000000005
8.687715 7.3937103
8.688714 7.5697571
8.689714 7.7452965
8.690714 7.920324099999999
8.691714 8.0948338
8.692715 8.2688197
8.693714 8.4422737
8.694715 8.6151876
8.695714 8.7875523
8.696714 8.9593567
8.697714 9.130590399999999
8.698714 9.30124
8.699715 9.471291299999999
8.700714 9.640728699999999
8.701715 9.8095365
8.702714 9.977699099999999
8.703714 10.1452
8.704714 10.31204
8.705714 10.4782
8.706715 10.64368
8.707714 10.80848
8.708714 10.97259
8.709714 11.13601
8.710714 11.29874
8.711715 11.46077
8.712714 11.622069999999999
8.713715 11.78265
8.714714 11.94248
8.715714 12.10156
8.716714 12.25986
8.717714 12.41738
8.718715 12.57411
8.719714 12.73002
8.720715 12.88511
8.721714 13.03937
8.722714 13.192799999999998
8.723714 13.345389999999998
8.724714 13.497129999999999
8.725715 13.64804
8.726714 13.7981
8.727715 13.947300000000002
8.728714 14.095650000000001
8.729714 14.243120000000001
8.730714 14.3897
8.731714 14.53537
8.732715 14.680119999999999
8.733714 14.823939999999999
8.734715 14.96682
8.735714 15.108740000000001
8.736714 15.249699999999999
8.737714 15.38969
8.738714 15.52871
8.739715 15.666749999999999
8.740714 15.803819999999998
8.741714 15.939900000000002
8.742714 16.075
8.743714 16.20911
8.744715 16.34223
8.745714 16.47434
8.746715 16.60543
8.747714 16.73549
8.748714 16.86449
8.749714 16.992440000000002
8.750714 17.11931
8.751715 17.245089999999998
8.752714 17.369780000000002
8.753715 17.49338
8.754714 17.61588
8.755714 17.73728
8.756714 17.857590000000002
8.757714 17.97679
8.758715 18.09489
8.759714 18.21188
8.760715 18.32776
8.761714 18.442510000000002
8.762714 18.55612
8.763714 18.668580000000002
8.764714 18.779889999999998
8.765715 18.89002
8.766714 18.99896
8.767715 19.10671
8.768714 19.213250000000002
8.769714 19.31859
8.770715 19.422719999999998
8.771714 19.52565
8.772715 19.62737
8.773714 19.727890000000002
8.774714 19.8272
8.775714 19.92531
8.776714 20.022209999999998
8.777715 20.11788
8.778714 20.212320000000002
8.779715 20.305509999999998
8.780714 20.39745
8.781714 20.488129999999998
8.782714 20.57752
8.783714 20.66564
8.784715 20.75246
8.785714 20.83799
8.786715 20.92223
8.787714 21.00517
8.788714 21.08682
8.789714 21.16718
8.790714 21.24626
8.791715 21.32405
8.792714 21.40054
8.793715 21.47574
8.794714 21.54962
8.795714 21.62219
8.796714 21.69342
8.797714 21.76331
8.798715 21.83185
8.799714 21.89904
8.800714 21.96486
8.801714 22.029329999999998
8.802714 22.09244
8.803715 22.15419
8.804714 22.21458
8.805715 22.27362
8.806714 22.33131
8.807714 22.38765
8.808714 22.44265
8.809714 22.49629
8.810715 22.548560000000002
8.811714 22.59947
8.812715 22.648989999999998
8.813714 22.697129999999998
8.814714 22.743859999999998
8.815714 22.78919
8.816714 22.83311
8.817715 22.87563
8.818714 22.91675
8.819715 22.95646
8.820714 22.994780000000002
8.821714 23.03171
8.822714 23.06725
8.823714 23.101399999999998
8.824715 23.13416
8.825714 23.16554
8.826715 23.19552
8.827714 23.2241
8.828714 23.251279999999998
8.829714 23.27704
8.830714 23.30137
8.831715 23.32427
8.832714 23.34574
8.833714 23.36578
8.834714 23.3844
8.835714 23.40159
8.836715 23.417379999999998
8.837714 23.431759999999997
8.838715 23.44474
8.839714 23.45632
8.840714 23.46651
8.841714 23.475289999999998
8.842714 23.48267
8.843715 23.48865
8.844714 23.49322
8.845715 23.49637
8.846714 23.4981
8.847714 23.4984
8.848714 23.49728
8.849714 23.49472
8.850715 23.49075
8.851714 23.48536
8.852715 23.47856
8.853714 23.47036
8.854714 23.46077
8.855714 23.4498
8.856714 23.437440000000002
8.857715 23.42369
8.858714 23.40856
8.859715 23.39204
8.860714 23.37412
8.861714 23.35481
8.862714 23.3341
8.863714 23.311999999999998
8.864715 23.28849
8.865714 23.26359
8.866714 23.237289999999998
8.867714 23.2096
8.868714 23.180529999999997
8.869715 23.150100000000002
8.870714 23.1183
8.871715 23.08515
8.872714 23.05066
8.873714 23.01482
8.874714 22.977629999999998
8.875714 22.9391
8.876715 22.89922
8.877714 22.85798
8.878715 22.81539
8.879714 22.771449999999998
8.880714 22.72616
8.881714 22.67953
8.882714 22.63157
8.883715 22.582269999999998
8.884714 22.53165
8.885715 22.47971
8.886714 22.426460000000002
8.887714 22.37192
8.888714 22.31609
8.889714 22.25898
8.890715 22.200590000000002
8.891714 22.14092
8.892715 22.07997
8.893714 22.01773
8.894714 21.95422
8.895715 21.88942
8.896714 21.82335
8.897715 21.756
8.898714 21.68739
8.899714 21.61753
8.900714 21.54643
8.901714 21.47409
8.902715 21.40052
8.903714 21.32574
8.904715 21.24974
8.905714 21.17254
8.906714 21.09414
8.907714 21.01455
8.908714 20.93377
8.909715 20.8518
8.910714 20.768639999999998
8.911715 20.6843
8.912714 20.59877
8.913714 20.512069999999998
8.914714 20.4242
8.915714 20.33518
8.916715 20.24501
8.917714 20.15371
8.918715 20.06129
8.919714 19.967760000000002
8.920714 19.87313
8.921714 19.77739
8.922714 19.68056
8.923715 19.58264
8.924714 19.483639999999998
8.925714 19.38356
8.926714 19.28241
8.927714 19.1802
8.928715 19.07692
8.929714 18.97259
8.930715 18.8672
8.931714 18.76078
8.932714 18.65332
8.933714 18.54485
8.934714 18.435380000000002
8.935715 18.32491
8.936714 18.21347
8.937715 18.10105
8.938714 17.987659999999998
8.939714 17.87331
8.940714 17.758
8.941714 17.64174
8.942715 17.52453
8.943714 17.40639
8.944715 17.28732
8.945714 17.16734
8.946714 17.04645
8.947714 16.92465
8.948714 16.80197
8.949715 16.6784
8.950714 16.55397
8.951715 16.42868
8.952714 16.30254
8.953714 16.17557
8.954714 16.04778
8.955714 15.91917
8.956715 15.78975
8.957714 15.659519999999999
8.958714 15.52849
8.959714 15.39667
8.960714 15.264069999999998
8.961715 15.13069
8.962714 14.99656
8.963715 14.86169
8.964714 14.72608
8.965714 14.58974
8.966714 14.45269
8.967714 14.31493
8.968715 14.17648
8.969714 14.037350000000002
8.970715 13.89754
8.971714 13.757079999999998
8.972714 13.61596
8.973714 13.4742
8.974714 13.331809999999999
8.975715 13.188790000000001
8.976714 13.04516
8.977715 12.90092
8.978714 12.75608
8.979714 12.610660000000001
8.980714 12.46467
8.981714 12.31812
8.982715 12.17103
8.983714 12.023390000000001
8.984715 11.87523
8.985714 11.72655
8.986714 11.57736
8.987714 11.427669999999999
8.988714 11.27749
8.989715 11.12684
8.990714 10.975719999999999
8.991714 10.82416
8.992714 10.67215
8.993714 10.51971
8.994715 10.36684
8.995714 10.213569999999999
8.996715 10.059899999999999
8.997714 9.905835999999999
8.998714 9.7514018
8.999714 9.5966071
9.000714 9.4414629
9.001715 9.285979
9.002714 9.1301642
9.003715 8.9740284
9.004714 8.8175803
9.005714 8.6608313
9.006714 8.5037947
9.007714 8.346483899999999
9.008715 8.188913000000001
9.009714 8.031094099999999
9.010715 7.873037500000001
9.011714 7.714752900000001
9.012714 7.5562492
9.013714 7.397535399999999
9.014714 7.2386213
9.015715 7.079518599999999
9.016714 6.9202386
9.017715 6.7607939
9.018714 6.6011965
9.019714 6.4414576
9.020715 6.2815875
9.021714 6.1215971
9.022715 5.9614978999999995
9.023714 5.8013026000000005
9.024714 5.641024900000001
9.025714 5.4806795
9.026714 5.3202804
9.027715 5.1598404
9.028714 4.9993701
9.029715 4.838879
9.030714 4.6783753
9.031714 4.517867
9.032714 4.3573637
9.033714 4.1968752
9.034715 4.0364139
9.035714 3.8759921000000004
9.036715 3.7156228
9.037714 3.5553187
9.038714 3.3950921000000003
9.039714 3.2349542000000002
9.040714 3.0749165
9.041715 2.9149909000000003
9.042714 2.7551893
9.043715 2.5955239000000003
9.044714 2.4360063000000003
9.045714 2.2766465
9.046714 2.1174539
9.047714 1.9584363
9.048715 1.7996018999999999
9.049714 1.6409586999999999
9.050714 1.4825168
9.051714 1.3242877
9.052714 1.1662849
9.053715 1.008523
9.054714 0.85101686
9.055715 0.69378098
9.056714 0.53682872
9.057714 0.38017223
9.058714 0.22382257000000003
9.059714 0.067789957
9.060715 -0.087915931
9.061714 -0.24328586000000002
9.062715 -0.39831106999999993
9.063714 -0.5529833
9.064714 -0.7072946999999999
9.065714 -0.8612373799999999
9.066714 -1.0148030000000001
9.067715 -1.167982
9.068714 -1.3207635
9.069715 -1.4731347000000001
9.070714 -1.6250817
9.071714 -1.7765900000000001
9.072714 -1.9276453
9.073714 -2.0782344
9.074715 -2.2283456999999998
9.075714 -2.3779694
9.076715 -2.5270969
9.077714 -2.6757209
9.078714 -2.8238345000000002
9.079714 -2.9714307
9.080714 -3.118502
9.081715 -3.2650407
9.082714 -3.4110382
9.083714 -3.5564846999999995
9.084714 -3.7013697999999997
9.085714 -3.8456816
9.086715 -3.9894074
9.087714 -4.1325334
9.088715 -4.275045899999999
9.089714 -4.4169322
9.090714 -4.5581803
9.091714 -4.6987806
9.092714 -4.8387252
9.093715 -4.978007799999999
9.094714 -5.1166229
9.095715 -5.2545652
9.096714 -5.3918295
9.097714 -5.528409
9.098714 -5.6642968
9.099714 -5.7994835
9.100715 -5.9339594
9.101714 -6.067713
9.102715 -6.2007319
9.103714 -6.333003199999999
9.104714 -6.4645134
9.105714 -6.5952502
9.106714 -6.7252032
9.107715 -6.854362
9.108714 -6.982719900000001
9.109715 -7.1102709
9.110714 -7.237010400000001
9.111714 -7.3629349
9.112714 -7.4880399
9.113714 -7.6123208
9.114715 -7.7357702
9.115714 -7.8583814
9.116714 -7.9801448
9.117714 -8.1010498
9.118714 -8.221084600000001
9.119715 -8.3402388
9.120714 -8.4585004
9.121715 -8.5758589
9.122714 -8.692304
9.123714 -8.8078275
9.124714 -8.9224227
9.125714 -9.036085
9.126715 -9.148812300000001
9.127714 -9.2606023
9.128715 -9.3714535
9.129714 -9.4813623
9.130714 -9.590324
9.131714 -9.6983321
9.132714 -9.8053776
9.133715 -9.9114493
9.134714 -10.01654
9.135715 -10.12063
9.136714 -10.22371
9.137714 -10.32578
9.138714 -10.426820000000001
9.139714 -10.52684
9.140715 -10.62581
9.141714 -10.72375
9.142715 -10.82064
9.143714 -10.91648
9.144714 -11.01128
9.145715 -11.105039999999999
9.146714 -11.19775
9.147715 -11.28941
9.148714 -11.38001
9.149714 -11.46955
9.150714 -11.558010000000001
9.151714 -11.64538
9.152715 -11.73165
9.153714 -11.81682
9.154715 -11.90087
9.155714 -11.98381
9.156714 -12.065620000000001
9.157714 -12.14631
9.158714 -12.22588
9.159715 -12.30432
9.160714 -12.381639999999999
9.161715 -12.45783
9.162714 -12.53289
9.163714 -12.606829999999999
9.164714 -12.67963
9.165714 -12.751290000000001
9.166715 -12.8218
9.167714 -12.89116
9.168715 -12.95935
9.169714 -13.026370000000002
9.170714 -13.092200000000002
9.171714 -13.15685
9.172714 -13.220299999999998
9.173715 -13.28257
9.174714 -13.343650000000002
9.175714 -13.403550000000001
9.176714 -13.46226
9.177714 -13.519800000000002
9.178715 -13.57615
9.179714 -13.631319999999999
9.180715 -13.685310000000001
9.181714 -13.738100000000001
9.182714 -13.7897
9.183714 -13.8401
9.184714 -13.88929
9.185715 -13.937260000000002
9.186714 -13.98402
9.187715 -14.029549999999999
9.188714 -14.073849999999998
9.189714 -14.11693
9.190714 -14.158780000000002
9.191714 -14.19941
9.192715 -14.238819999999999
9.193714 -14.277029999999998
9.194715 -14.31402
9.195714 -14.34981
9.196714 -14.38438
9.197714 -14.417740000000002
9.198714 -14.44988
9.199715 -14.48078
9.200714 -14.51046
9.201715 -14.53891
9.202714 -14.566109999999998
9.203714 -14.592089999999999
9.204714 -14.61682
9.205714 -14.640320000000001
9.206715 -14.66258
9.207714 -14.68361
9.208714 -14.70341
9.209714 -14.721989999999998
9.210714 -14.739350000000002
9.211715 -14.75551
9.212714 -14.770449999999999
9.213715 -14.78417
9.214714 -14.79668
9.215714 -14.807960000000001
9.216714 -14.81802
9.217714 -14.826839999999999
9.218715 -14.834430000000001
9.219714 -14.84079
9.220715 -14.845920000000001
9.221714 -14.84983
9.222714 -14.85252
9.223714 -14.854000000000001
9.224714 -14.85427
9.225715 -14.853330000000001
9.226714 -14.85119
9.227715 -14.847850000000001
9.228714 -14.843319999999999
9.229714 -14.8376
9.230714 -14.830689999999999
9.231714 -14.82259
9.232715 -14.813299999999998
9.233714 -14.80281
9.234715 -14.79112
9.235714 -14.77823
9.236714 -14.76415
9.237714 -14.74888
9.238714 -14.732429999999999
9.239715 -14.71481
9.240714 -14.696029999999999
9.241714 -14.676079999999999
9.242714 -14.654990000000002
9.243714 -14.632729999999999
9.244715 -14.609330000000002
9.245714 -14.58479
9.246715 -14.55909
9.247714 -14.532259999999999
9.248714 -14.504290000000001
9.249714 -14.47517
9.250714 -14.44492
9.251715 -14.41353
9.252714 -14.381
9.253715 -14.34734
9.254714 -14.31256
9.255714 -14.27667
9.256714 -14.23968
9.257714 -14.20159
9.258715 -14.16243
9.259714 -14.12218
9.260715 -14.08087
9.261714 -14.03847
9.262714 -13.995009999999999
9.263714 -13.950470000000001
9.264714 -13.90486
9.265715 -13.85819
9.266714 -13.810459999999999
9.267715 -13.76167
9.268714 -13.71184
9.269714 -13.66096
9.270715 -13.60904
9.271714 -13.556090000000001
9.272715 -13.502130000000001
9.273714 -13.447149999999999
9.274714 -13.39118
9.275714 -13.33422
9.276714 -13.276279999999998
9.277715 -13.21736
9.278714 -13.157469999999998
9.279715 -13.09661
9.280714 -13.03476
9.281714 -12.97195
9.282714 -12.90817
9.283714 -12.843440000000001
9.284715 -12.77775
9.285714 -12.711140000000002
9.286715 -12.64359
9.287714 -12.575130000000001
9.288714 -12.505759999999999
9.289714 -12.43549
9.290714 -12.364329999999999
9.291715 -12.29229
9.292714 -12.219380000000001
9.293715 -12.14561
9.294714 -12.07097
9.295714 -11.99548
9.296714 -11.91914
9.297714 -11.84194
9.298715 -11.7639
9.299714 -11.68502
9.300714 -11.605310000000001
9.301714 -11.52478
9.302714 -11.44344
9.303715 -11.36131
9.304714 -11.27839
9.305715 -11.194709999999999
9.306714 -11.11026
9.307714 -11.02506
9.308714 -10.939110000000001
9.309714 -10.85242
9.310715 -10.764999999999999
9.311714 -10.67685
9.312715 -10.587969999999999
9.313714 -10.49839
9.314714 -10.408100000000001
9.315714 -10.31711
9.316714 -10.22542
9.317715 -10.13305
9.318714 -10.04001
9.319715 -9.946318699999999
9.320714 -9.8519787
9.321714 -9.7570091
9.322714 -9.661421200000001
9.323714 -9.5652245
9.324715 -9.4684266
9.325714 -9.3710333
9.326715 -9.27305
9.327714 -9.1744833
9.328714 -9.0753399
9.329714 -8.975627999999999
9.330714 -8.8753574
9.331715 -8.7745376
9.332714 -8.6731791
9.333714 -8.5712917
9.334714 -8.468885700000001
9.335714 -8.3659731
9.336715 -8.262564999999999
9.337714 -8.1586748
9.338715 -8.0543153
9.339714 -7.949499
9.340714 -7.8442365
9.341714 -7.7385359000000005
9.342714 -7.632404600000001
9.343715 -7.5258486
9.344714 -7.4188747
9.345715 -7.3114894
9.346714 -7.2037018999999995
9.347714 -7.0955224
9.348714 -6.986963
9.349714 -6.8780363
9.350715 -6.768754100000001
9.351714 -6.6591285
9.352715 -6.5491706
9.353714 -6.4388901
9.354714 -6.3282989
9.355714 -6.2174067
9.356714 -6.1062243
9.357715 -5.9947617
9.358714 -5.8830291
9.359715 -5.7710346
9.360714 -5.6587864
9.361714 -5.5462919
9.362714 -5.4335594
9.363714 -5.3205989
9.364715 -5.2074213
9.365714 -5.0940387
9.366714 -4.9804654
9.367714 -4.8667144
9.368714 -4.7527988
9.369715 -4.63873
9.370714 -4.5245188999999995
9.371715 -4.4101752
9.372714 -4.2957079
9.373714 -4.1811261
9.374714 -4.0664393
9.375714 -3.9516576
9.376715 -3.8367901000000004
9.377714 -3.7218474
9.378715 -3.6068387
9.379714 -3.4917746
9.380714 -3.3766646
9.381714 -3.2615195999999997
9.382714 -3.1463511
9.383715 -3.0311717
9.384714 -2.9159937
9.385715 -2.8008291
9.386714 -2.685689
9.387714 -2.5705835
9.388714 -2.4555214
9.389714 -2.340511
9.390715 -2.2255609
9.391714 -2.1106796
9.392715 -1.9958770000000001
9.393714 -1.8811636
9.394714 -1.7665505000000001
9.395715 -1.6520495
9.396714 -1.5376719
9.397715 -1.423429
9.398714 -1.3093321
9.399714 -1.1953918
9.400714 -1.0816192
9.401714 -0.96802507
9.402715 -0.8546199600000001
9.403714 -0.74141398
9.404715 -0.6284165199999999
9.405714 -0.51563634
9.406714 -0.40308181
9.407714 -0.29076119
9.408714 -0.17868319000000002
9.409715 -0.066857308
9.410714 0.044705984
9.411715 0.15599539999999998
9.412714 0.26699919
9.413714 0.37770558
9.414714 0.48810323
9.415714 0.5981814999999999
9.416715 0.70793037
9.417714 0.8173404299999999
9.418715 0.92640268
9.419714 1.0351080000000001
9.420714 1.1434478
9.421714 1.2514129
9.422714 1.3589946
9.423715 1.4661838999999999
9.424714 1.5729718
9.425714 1.6793491
9.426714 1.7853062999999998
9.427714 1.8908326999999998
9.428715 1.995918
9.429714 2.1005511
9.430715 2.2047214
9.431714 2.3084187999999997
9.432714 2.4116337000000003
9.433714 2.5143582
9.434714 2.6165845
9.435715 2.7183052
9.436714 2.8195133
9.437715 2.9202012
9.438714 3.0203609
9.439714 3.1199835
9.440714 3.2190599
9.441714 3.3175804
9.442715 3.4155354
9.443714 3.5129148999999997
9.444715 3.6097087
9.445714 3.7059069
9.446714 3.8014997000000004
9.447714 3.8964778
9.448714 3.9908323
9.449715 4.0845557999999995
9.450714 4.1776411
9.451715 4.2700816
9.452714 4.361871600000001
9.453714 4.4530049
9.454714 4.5434747
9.455714 4.6332739
9.456715 4.7223944
9.457714 4.8108272
9.458714 4.898562699999999
9.459714 4.9855918
9.460714 5.0719053
9.461715 5.1574941999999995
9.462714 5.2423507
9.463715 5.326467399999999
9.464714 5.4098371
9.465714 5.492454
9.466714 5.5743117
9.467714 5.655404900000001
9.468715 5.7357285000000005
9.469714 5.8152769
9.470715 5.894044
9.471714 5.9720244
9.472714 6.0492102
9.473714 6.125593599999999
9.474714 6.2011655
9.475715 6.2759168
9.476714 6.349838500000001
9.477715 6.4229213
9.478714 6.495158400000001
9.479714 6.5665431
9.480714 6.6370703
9.481714 6.7067355
9.482715 6.775534199999999
9.483714 6.8434626
9.484715 6.910516299999999
9.485714 6.9766916
9.486714 7.0419833
9.487714 7.1063869
9.488714 7.169895599999999
9.489715 7.232503599999999
9.490714 7.2942041
9.491714 7.354989600000001
9.492714 7.4148528
9.493714 7.4737868999999995
9.494715 7.531785200000001
9.495714 7.588842499999999
9.496715 7.644954299999999
9.497714 7.700117700000001
9.498714 7.7543302999999995
9.499714 7.8075908
9.500714 7.8598976
9.501715 7.911247
9.502714 7.9616359999999995
9.503715 8.0110595
9.504714 8.0595113
9.505714 8.1069857
9.506714 8.1534766
9.507714 8.198977300000001
9.508715 8.2434826
9.509714 8.2869865
9.510715 8.3294854
9.511714 8.370973900000001
9.512714 8.4114499
9.513714 8.4509104
9.514714 8.489355399999999
9.515715 8.5267842
9.516714 8.5631959
9.517715 8.5985914
9.518714 8.6329691
9.519714 8.666326100000001
9.520715 8.6986594
9.521714 8.729963
9.522715 8.7602317
9.523714 8.7894596
9.524714 8.8176422
9.525714 8.844775
9.526714 8.870854999999999
9.527715 8.8958807
9.528714 8.9198515
9.529715 8.942765699999999
9.530714 8.9646243
9.531714 8.985427
9.532714 9.0051748
9.533714 9.023866799999999
9.534715 9.0415031
9.535714 9.058082800000001
9.536715 9.0736046
9.537714 9.0880662
9.538714 9.1014631
9.539714 9.1137916
9.540714 9.1250472
9.541715 9.1352262
9.542714 9.144326999999999
9.543715 9.1523491
9.544714 9.1592945
9.545714 9.1651656
9.546714 9.169966
9.547714 9.173698
9.548715 9.176363799999999
9.549714 9.177964900000001
9.550714 9.1785014
9.551714 9.1779724
9.552714 9.1763772
9.553715 9.173714400000001
9.554714 9.1699824
9.555715 9.1651797
9.556714 9.1593049
9.557714 9.1523558
9.558714 9.1443308
9.559714 9.1352299
9.560715 9.125055399999999
9.561714 9.1138095
9.562715 9.1014974
9.563714 9.088123600000001
9.564714 9.0736933
9.565714 9.058211
9.566714 9.0416782
9.567715 9.0240955
9.568714 9.0054616
9.569715 8.9857757
9.570714 8.9650355
9.571714 8.9432411
9.572714 8.9203931
9.573714 8.8964924
9.574715 8.8715404
9.575714 8.8455409
9.576715 8.818496000000001
9.577714 8.7904103
9.578714 8.761288200000001
9.579714 8.731135
9.580714 8.6999565
9.581715 8.6677596
9.582714 8.6345486
9.583714 8.6003281
9.584714 8.5650988
9.585714 8.5288614
9.586715 8.4916137
9.587714 8.453355
9.588715 8.414084500000001
9.589714 8.3738044
9.590714 8.3325177
9.591714 8.2902305
9.592714 8.2469486
9.593715 8.2026802
9.594714 8.157432100000001
9.595715 8.1112109
9.596714 8.0640234
9.597714 8.0158748
9.598714 7.9667710000000005
9.599714 7.916717199999999
9.600715 7.865717999999999
9.601714 7.8137763
9.602715 7.7608936
9.603714 7.7070713
9.604714 7.6523088
9.605714 7.5966068
9.606714 7.5399682
9.607715 7.4823968
9.608714 7.4239001
9.609715 7.3644875999999995
9.610714 7.30417
9.611714 7.2429582
9.612714 7.1808606
9.613714 7.1178846
9.614715 7.054036099999999
9.615714 6.9893189
9.616714 6.9237366
9.617714 6.857293100000001
9.618714 6.789992
9.619715 6.7218363000000005
9.620714 6.6528291
9.621715 6.582974599999999
9.622714 6.512275300000001
9.623714 6.440737100000001
9.624714 6.368365099999999
9.625714 6.295169100000001
9.626715 6.221159200000001
9.627714 6.1463479
9.628715 6.070748
9.629714 5.994371
9.630714 5.9172262
9.631714 5.8393203
9.632714 5.760657
9.633715 5.6812391
9.634714 5.6010678
9.635715 5.5201456
9.636714 5.4384764
9.637714 5.3560659
9.638714 5.2729208
9.639714 5.1890485
9.640715 5.1044567999999995
9.641714 5.0191548
9.642715 4.9331515999999995
9.643714 4.8464578000000005
9.644714 4.7590852
9.645715 4.6710465
9.646714 4.5823541
9.647715 4.493019
9.648714 4.4030495
9.649714 4.3124512
9.650714 4.2212274
9.651714 4.12938
9.652715 4.0369116
9.653714 3.9438259
9.654715 3.8501296
9.655714 3.7558313
9.656714 3.6609426000000003
9.657714 3.5654749999999997
9.658714 3.4694407
9.659715 3.3728510000000003
9.660714 3.2757163
9.661715 3.1780474000000005
9.662714 3.0798543
9.663714 2.9811475
9.664714 2.8819367
9.665714 2.7822308000000002
9.666715 2.6820369
9.667714 2.5813602
9.668715 2.4802044
9.669714 2.3785727
9.670714 2.276469
9.671714 2.1738996999999998
9.672714 2.070874
9.673715 1.9674041999999998
9.674714 1.8635048
9.675714 1.7591903
9.676714 1.6544752
9.677714 1.5493718
9.678715 1.4438908000000001
9.679714 1.3380413
9.680715 1.2318317
9.681714 1.1252699
9.682714 1.0183644
9.683714 0.91112321
9.684714 0.80355415
9.685715 0.6956643
9.686714 0.58746003
9.687715 0.47894772
9.688714 0.37013451
9.689714 0.26102941
9.690714 0.15164377
9.691714 0.04199117
9.692715 -0.067913486
9.693714 -0.1780553
9.694715 -0.28842080000000003
9.695714 -0.39899884999999996
9.696714 -0.5097808300000001
9.697714 -0.62076007
9.698714 -0.73193084
9.699715 -0.8432869799999999
9.700714 -0.95482143
9.701715 -1.0665257
9.702714 -1.1783902000000002
9.703714 -1.290405
9.704714 -1.4025602
9.705714 -1.5148458
9.706715 -1.6272517
9.707714 -1.7397668000000002
9.708714 -1.8523787999999999
9.709714 -1.9650741999999999
9.710714 -2.0778388
9.711715 -2.1906586
9.712714 -2.3035215
9.713715 -2.4164176
9.714714 -2.5293389
9.715714 -2.6422799
9.716714 -2.7552348
9.717714 -2.8681979
9.718715 -2.9811613
9.719714 -3.0941155
9.720715 -3.2070488
9.721714 -3.3199489
9.722714 -3.4328039999999995
9.723714 -3.5456019999999997
9.724714 -3.6583319000000003
9.725715 -3.7709835999999997
9.726714 -3.8835462
9.727715 -3.9960085999999997
9.728714 -4.1083597
9.729714 -4.2205881000000005
9.730714 -4.3326836
9.731714 -4.4446371
9.732715 -4.556441700000001
9.733714 -4.6680905
9.734715 -4.7795773
9.735714 -4.8908949
9.736714 -5.0020341
9.737714 -5.1129833
9.738714 -5.2237298
9.739715 -5.3342596
9.740714 -5.4445594999999996
9.741714 -5.5546168
9.742714 -5.6644212
9.743714 -5.773963
9.744715 -5.8832332
9.745714 -5.9922233
9.746715 -6.1009247
9.747714 -6.2093277
9.748714 -6.3174233
9.749714 -6.425201899999999
9.750714 -6.532655699999999
9.751715 -6.6397771
9.752714 -6.746558800000001
9.753715 -6.852991899999999
9.754714 -6.9590665
9.755714 -7.0647717
9.756714 -7.1700953
9.757714 -7.2750240999999995
9.758715 -7.3795468
9.759714 -7.483651500000001
9.760715 -7.5873292999999995
9.761714 -7.6905727
9.762714 -7.7933744
9.763714 -7.8957267
9.764714 -7.997623099999999
9.765715 -8.0990538
9.766714 -8.2000107
9.767715 -8.300483999999999
9.768714 -8.4004641
9.769714 -8.4999427
9.770715 -8.5989103
9.771714 -8.697357799999999
9.772715 -8.7952748
9.773714 -8.892652400000001
9.774714 -8.9894786
9.775714 -9.0857431
9.776714 -9.1814362
9.777715 -9.276548
9.778714 -9.371070600000001
9.779715 -9.4649971
9.780714 -9.5583208
9.781714 -9.6510366
9.782714 -9.7431369
9.783714 -9.8346137
9.784715 -9.9254586
9.785714 -10.01566
9.786715 -10.10522
9.787714 -10.19411
9.788714 -10.28233
9.789714 -10.36988
9.790714 -10.45674
9.791715 -10.54291
9.792714 -10.62837
9.793715 -10.71312
9.794714 -10.79715
9.795714 -10.88046
9.796714 -10.96303
9.797714 -11.04485
9.798715 -11.12594
9.799714 -11.20626
9.800714 -11.285829999999999
9.801714 -11.36463
9.802714 -11.44265
9.803715 -11.51988
9.804714 -11.59633
9.805715 -11.67197
9.806714 -11.7468
9.807714 -11.82082
9.808714 -11.894010000000002
9.809714 -11.966380000000001
9.810715 -12.0379
9.811714 -12.10859
9.812715 -12.17842
9.813714 -12.2474
9.814714 -12.315520000000001
9.815714 -12.38277
9.816714 -12.44914
9.817715 -12.514629999999999
9.818714 -12.57924
9.819715 -12.64295
9.820714 -12.70577
9.821714 -12.76768
9.822714 -12.82867
9.823714 -12.888749999999998
9.824715 -12.9479
9.825714 -13.006110000000001
9.826715 -13.06339
9.827714 -13.119729999999999
9.828714 -13.175120000000001
9.829714 -13.229550000000001
9.830714 -13.283030000000002
9.831715 -13.33555
9.832714 -13.387089999999999
9.833714 -13.437660000000001
9.834714 -13.487260000000001
9.835714 -13.53587
9.836715 -13.58348
9.837714 -13.6301
9.838715 -13.67572
9.839714 -13.72034
9.840714 -13.76394
9.841714 -13.80653
9.842714 -13.848099999999999
9.843715 -13.88865
9.844714 -13.928170000000001
9.845715 -13.96665
9.846714 -14.0041
9.847714 -14.040510000000001
9.848714 -14.07588
9.849714 -14.1102
9.850715 -14.143469999999999
9.851714 -14.17569
9.852715 -14.206840000000001
9.853714 -14.236930000000001
9.854714 -14.26595
9.855714 -14.2939
9.856714 -14.32078
9.857715 -14.346580000000001
9.858714 -14.37129
9.859715 -14.39493
9.860714 -14.41748
9.861714 -14.43894
9.862714 -14.45931
9.863714 -14.47858
9.864715 -14.49675
9.865714 -14.513819999999999
9.866714 -14.52979
9.867714 -14.54466
9.868714 -14.55842
9.869715 -14.57108
9.870714 -14.582619999999999
9.871715 -14.59305
9.872714 -14.60237
9.873714 -14.61056
9.874714 -14.617640000000002
9.875714 -14.62359
9.876715 -14.62842
9.877714 -14.632129999999998
9.878715 -14.634720000000002
9.879714 -14.63619
9.880714 -14.63652
9.881714 -14.635729999999999
9.882714 -14.633799999999999
9.883715 -14.630740000000001
9.884714 -14.62655
9.885715 -14.621229999999999
9.886714 -14.61477
9.887714 -14.60718
9.888714 -14.59846
9.889714 -14.5886
9.890715 -14.577599999999999
9.891714 -14.56547
9.892715 -14.552190000000001
9.893714 -14.53777
9.894714 -14.522219999999999
9.895715 -14.50553
9.896714 -14.487710000000002
9.897715 -14.46875
9.898714 -14.448659999999999
9.899714 -14.427439999999999
9.900714 -14.40508
9.901714 -14.38159
9.902715 -14.356959999999999
9.903714 -14.331199999999999
9.904715 -14.30432
9.905714 -14.2763
9.906714 -14.24717
9.907714 -14.216899999999999
9.908714 -14.18551
9.909715 -14.152989999999999
9.910714 -14.11934
9.911715 -14.08457
9.912714 -14.04867
9.913714 -14.011660000000001
9.914714 -13.97353
9.915714 -13.934289999999999
9.916715 -13.893939999999999
9.917714 -13.85248
9.918715 -13.80991
9.919714 -13.766229999999998
9.920714 -13.721449999999999
9.921714 -13.67556
9.922714 -13.628580000000001
9.923715 -13.5805
9.924714 -13.53133
9.925714 -13.48107
9.926714 -13.42971
9.927714 -13.37727
9.928715 -13.32375
9.929714 -13.269139999999998
9.930715 -13.213449999999998
9.931714 -13.156680000000001
9.932714 -13.098860000000002
9.933714 -13.03997
9.934714 -12.98002
9.935715 -12.91902
9.936714 -12.85697
9.937715 -12.793869999999998
9.938714 -12.729709999999999
9.939714 -12.664510000000002
9.940714 -12.59827
9.941714 -12.531
9.942715 -12.46269
9.943714 -12.393360000000001
9.944715 -12.323
9.945714 -12.251629999999999
9.946714 -12.17923
9.947714 -12.105820000000001
9.948714 -12.0314
9.949715 -11.95599
9.950714 -11.879579999999999
9.951715 -11.80218
9.952714 -11.72381
9.953714 -11.644459999999999
9.954714 -11.56414
9.955714 -11.48285
9.956715 -11.40059
9.957714 -11.31736
9.958714 -11.233179999999999
9.959714 -11.14805
9.960714 -11.06199
9.961715 -10.974979999999999
9.962714 -10.88705
9.963715 -10.79819
9.964714 -10.70841
9.965714 -10.61772
9.966714 -10.52612
9.967714 -10.433620000000001
9.968715 -10.34023
9.969714 -10.245949999999999
9.970715 -10.1508
9.971714 -10.054780000000001
9.972714 -9.9578932
9.973714 -9.860138599999999
9.974714 -9.761522
9.975715 -9.662048500000001
9.976714 -9.5617265
9.977715 -9.4605647
9.978714 -9.3585737
9.979714 -9.2557624
9.980714 -9.152139700000001
9.981714 -9.0477116
9.982715 -8.942483399999999
9.983714 -8.8364616
9.984715 -8.7296523
9.985714 -8.6220644
9.986714 -8.513707700000001
9.987714 -8.4045909
9.988714 -8.2947217
9.989715 -8.1841066
9.990714 -8.072751
9.991714 -7.960658499999999
9.992714 -7.8478335999999995
9.993714 -7.7342831
9.994715 -7.6200165
9.995714 -7.5050443
9.996715 -7.3893785
9.997714 -7.273030299999999
9.998714 -7.156009200000001
9.999714 -7.0383236
10.00071 -6.919980000000001
10.00171 -6.800983100000001
10.00271 -6.681340199999999
10.00371 -6.5610588
10.00471 -6.4401478
10.00571 -6.3186169
10.00671 -6.1964749999999995
10.00771 -6.0737304
10.00871 -5.9503898
10.00971 -5.8264591
10.01071 -5.7019446
10.01171 -5.5768542
10.01271 -5.4511979
10.01371 -5.3249877
10.01471 -5.1982366
10.01571 -5.0709572000000005
10.01671 -4.9431603
10.01771 -4.814855
10.01871 -4.6860471
10.01971 -4.5567427
10.02071 -4.4269476
10.02171 -4.2966690000000005
10.02271 -4.1659158000000005
10.02371 -4.0346984
10.02471 -3.9030272999999998
10.02571 -3.7709128
10.02671 -3.6383636
10.02771 -3.5053879
10.02871 -3.3719938
10.02971 -3.23819
10.03071 -3.1039871
10.03171 -2.969397
10.03271 -2.8344327999999996
10.03371 -2.6991066
10.03471 -2.5634296
10.03571 -2.4274107
10.03671 -2.2910565000000003
10.03771 -2.1543724
10.03871 -2.0173645000000002
10.03971 -1.8800398
10.04071 -1.7424079
10.04171 -1.6044797
10.04271 -1.4662677000000002
10.04371 -1.3277843
10.04471 -1.1890407
10.04571 -1.0500472
10.04671 -0.91081318
10.04771 -0.77134785
10.04871 -0.63166134
10.04971 -0.49176472
10.05071 -0.35166978
10.05171 -0.21138822000000002
10.05271 -0.070930645
10.05371 0.06969414
10.05471 0.21047906
10.05571 0.35141806999999997
10.05671 0.49250483999999994
10.05771 0.63373167
10.05871 0.77508865
10.05971 0.91656372
10.06071 1.0581435
10.06171 1.1998143
10.06271 1.3415636
10.06371 1.4833804000000002
10.06471 1.6252551
10.06571 1.7671788000000002
10.06671 1.9091427
10.06771 2.0511376
10.06871 2.1931531
10.06971 2.3351789000000003
10.07071 2.4772046
10.07171 2.6192214
10.07271 2.7612211
10.07371 2.9031962
10.07471 3.0451393
10.07571 3.1870414
10.07671 3.3288915
10.07771 3.4706767999999997
10.07871 3.6123835
10.07971 3.753997
10.08071 3.8955048
10.08171 4.0368959
10.08271 4.1781608
10.08371 4.3192919000000005
10.08471 4.4602819
10.08571 4.6011232
10.08671 4.7418073
10.08771 4.8823245
10.08871 5.0226647
10.08971 5.1628187
10.09071 5.3027768
10.09171 5.4425303000000005
10.09271 5.5820704
10.09371 5.7213865
10.09471 5.860468
10.09571 5.9993017
10.09671 6.137874699999999
10.09771 6.2761731
10.09871 6.414185499999999
10.09971 6.551902
10.10071 6.689313800000001
10.10171 6.8264149
10.10271 6.963199400000001
10.10371 7.099660500000001
10.10471 7.235790000000001
10.10571 7.3715798999999995
10.10671 7.5070187
10.10771 7.6420962999999995
10.10871 7.776801999999999
10.10971 7.9111256
10.11071 8.0450572
10.11171 8.1785858
10.11271 8.3117008
10.11371 8.4443912
10.11471 8.576645
10.11571 8.7084517
10.11671 8.839801699999999
10.11771 8.970686
10.11871 9.1010988
10.11971 9.231033199999999
10.12071 9.3604848
10.12171 9.4894476
10.12271 9.6179135
10.12371 9.745872799999999
10.12471 9.8733149
10.12571 10.00023
10.12671 10.1266
10.12771 10.252419999999999
10.12871 10.37768
10.12971 10.50236
10.13071 10.626470000000001
10.13171 10.74998
10.13271 10.87289
10.13371 10.995190000000001
10.13471 11.11688
10.13571 11.23794
10.13671 11.358369999999999
10.13771 11.47817
10.13871 11.59733
10.13971 11.71584
10.14071 11.8337
10.14171 11.9509
10.14271 12.06741
10.14371 12.18324
10.14471 12.29837
10.14571 12.4128
10.14671 12.526499999999999
10.14771 12.63948
10.14871 12.75173
10.14971 12.86323
10.15071 12.973989999999999
10.15171 13.084000000000001
10.15271 13.19325
10.15371 13.30174
10.15471 13.40945
10.15571 13.516390000000001
10.15671 13.62256
10.15771 13.727929999999999
10.15871 13.8325
10.15971 13.93626
10.16071 14.0392
10.16171 14.141319999999999
10.16271 14.24259
10.16371 14.34301
10.16471 14.44257
10.16571 14.54128
10.16671 14.639109999999999
10.16771 14.73608
10.16871 14.832180000000001
10.16971 14.927389999999999
10.17071 15.02172
10.17171 15.115169999999999
10.17271 15.20772
10.17371 15.299370000000001
10.17471 15.390110000000002
10.17571 15.47993
10.17671 15.56883
10.17771 15.65679
10.17871 15.74381
10.17971 15.82988
10.18071 15.914990000000001
10.18171 15.999130000000001
10.18271 16.08231
10.18371 16.16451
10.18471 16.24575
10.18571 16.326
10.18671 16.40528
10.18771 16.48358
10.18871 16.56088
10.18971 16.63719
10.19071 16.7125
10.19171 16.78681
10.19271 16.86009
10.19371 16.93235
10.19471 17.00358
10.19571 17.07377
10.19671 17.14291
10.19771 17.211000000000002
10.19871 17.27804
10.19971 17.34402
10.20071 17.40895
10.20171 17.47282
10.20271 17.535629999999998
10.20371 17.59737
10.20471 17.65806
10.20571 17.717679999999998
10.20671 17.776220000000002
10.20771 17.833679999999998
10.20871 17.89006
10.20971 17.945349999999998
10.21071 17.99953
10.21171 18.052609999999998
10.21271 18.104580000000002
10.21371 18.15543
10.21471 18.205170000000003
10.21571 18.25379
10.21671 18.30129
10.21771 18.34767
10.21871 18.39293
10.21971 18.43707
10.22071 18.48009
10.22171 18.52198
10.22271 18.56275
10.22371 18.60238
10.22471 18.640880000000003
10.22571 18.678230000000003
10.22671 18.71444
10.22771 18.749489999999998
10.22871 18.78338
10.22971 18.81612
10.23071 18.84769
10.23171 18.8781
10.23271 18.90735
10.23371 18.93544
10.23471 18.96236
10.23571 18.98813
10.23671 19.01274
10.23771 19.0362
10.23871 19.05849
10.23971 19.07962
10.24071 19.09959
10.24171 19.118389999999998
10.24271 19.13601
10.24371 19.152449999999998
10.24471 19.16772
10.24571 19.181790000000003
10.24671 19.19469
10.24771 19.206400000000002
10.24871 19.216920000000002
10.24971 19.22627
10.25071 19.23444
10.25171 19.24144
10.25271 19.24726
10.25371 19.25191
10.25471 19.25539
10.25571 19.25769
10.25671 19.25882
10.25771 19.25877
10.25871 19.257550000000002
10.25971 19.25513
10.26071 19.25153
10.26171 19.246750000000002
10.26271 19.240769999999998
10.26371 19.233610000000002
10.26471 19.22527
10.26571 19.21575
10.26671 19.20505
10.26771 19.19318
10.26871 19.18014
10.26971 19.16594
10.27071 19.15058
10.27171 19.13406
10.27271 19.11637
10.27371 19.097520000000003
10.27471 19.07751
10.27571 19.05633
10.27671 19.03398
10.27771 19.010469999999998
10.27871 18.9858
10.27971 18.959960000000002
10.28071 18.932959999999998
10.28171 18.904799999999998
10.28271 18.875500000000002
10.28371 18.84505
10.28471 18.813460000000003
10.28571 18.780730000000002
10.28671 18.746869999999998
10.28771 18.71189
10.28871 18.67577
10.28971 18.63852
10.29071 18.60015
10.29171 18.56064
10.29271 18.52001
10.29371 18.47824
10.29471 18.43535
10.29571 18.39134
10.29671 18.34621
10.29771 18.29997
10.29871 18.25262
10.29971 18.20417
10.30071 18.15463
10.30171 18.104010000000002
10.30271 18.0523
10.30371 17.99951
10.30471 17.94566
10.30571 17.890719999999998
10.30671 17.83472
10.30771 17.77765
10.30871 17.71951
10.30971 17.6603
10.31071 17.60002
10.31171 17.538690000000003
10.31271 17.476300000000002
10.31371 17.41286
10.31471 17.34839
10.31571 17.282890000000002
10.31671 17.21636
10.31771 17.14881
10.31871 17.08025
10.31971 17.01068
10.32071 16.94011
10.32171 16.868540000000003
10.32271 16.79597
10.32371 16.7224
10.32471 16.64784
10.32571 16.572290000000002
10.32671 16.49576
10.32771 16.41825
10.32871 16.339760000000002
10.32971 16.26031
10.33071 16.17991
10.33171 16.09855
10.33271 16.01627
10.33371 15.933050000000001
10.33471 15.84891
10.33571 15.763849999999998
10.33671 15.67789
10.33771 15.591009999999999
10.33871 15.50322
10.33971 15.414530000000001
10.34071 15.324940000000002
10.34171 15.23446
10.34271 15.14309
10.34371 15.050830000000001
10.34471 14.957699999999999
10.34571 14.863689999999998
10.34671 14.76883
10.34771 14.67312
10.34871 14.57657
10.34971 14.479190000000001
10.35071 14.380989999999999
10.35171 14.28197
10.35271 14.182149999999998
10.35371 14.08152
10.35471 13.9801
10.35571 13.87787
10.35671 13.77486
10.35771 13.671069999999999
10.35871 13.56649
10.35971 13.46115
10.36071 13.355049999999999
10.36171 13.248190000000001
10.36271 13.14059
10.36371 13.03226
10.36471 12.92321
10.36571 12.813440000000002
10.36671 12.70298
10.36771 12.59181
10.36871 12.47996
10.36971 12.36743
10.37071 12.25422
10.37171 12.14034
10.37271 12.02579
10.37371 11.91058
10.37471 11.79472
10.37571 11.6782
10.37671 11.56105
10.37771 11.443259999999999
10.37871 11.324860000000001
10.37971 11.20586
10.38071 11.086260000000001
10.38171 10.96607
10.38271 10.84531
10.38371 10.72398
10.38471 10.60209
10.38571 10.47965
10.38671 10.35666
10.38771 10.23314
10.38871 10.10909
10.38971 9.9845059
10.39071 9.8594077
10.39171 9.7337984
10.39271 9.607685400000001
10.39371 9.481079900000001
10.39471 9.3539923
10.39571 9.226435400000002
10.39671 9.098421
10.39771 8.9699604
10.39871 8.8410638
10.39971 8.7117404
10.40071 8.5819975
10.40171 8.4518433
10.40271 8.3212838
10.40371 8.1903256
10.40471 8.0589771
10.40571 7.927245600000001
10.40671 7.7951387
10.40771 7.662665100000001
10.40871 7.529833900000001
10.40971 7.396654
10.41071 7.263135900000001
10.41171 7.1292907
10.41271 6.995129599999999
10.41371 6.860665200000001
10.41471 6.725908799999999
10.41571 6.5908715
10.41671 6.455563000000001
10.41771 6.3199914999999995
10.41871 6.1841633
10.41971 6.0480852
10.42071 5.9117634
10.42171 5.7752054
10.42271 5.6384191
10.42371 5.5014137
10.42471 5.364199
10.42571 5.2267853
10.42671 5.0891828
10.42771 4.9514014
10.42871 4.8134521
10.42971 4.6753448
10.43071 4.5370899
10.43171 4.3986991
10.43271 4.2601828
10.43371 4.1215509
10.43471 3.9828125
10.43571 3.8439758
10.43671 3.7050482000000002
10.43771 3.5660363999999998
10.43871 3.4269477999999998
10.43971 3.2877907
10.44071 3.1485748
10.44171 3.0093102
10.44271 2.8700082
10.44371 2.7306799
10.44471 2.5913358
10.44571 2.4519861
10.44671 2.3126398999999997
10.44771 2.1733064
10.44871 2.0339947
10.44971 1.8947139000000002
10.45071 1.7554736000000002
10.45171 1.6162831
10.45271 1.4771515000000002
10.45371 1.3380869
10.45471 1.1990975
10.45571 1.0601909
10.45671 0.92137521
10.45771 0.7826592800000001
10.45871 0.64405301
10.45971 0.50556716
10.46071 0.36721292
10.46171 0.22900144
10.46271 0.090943178
10.46371 -0.04695222
10.46471 -0.1846759
10.46571 -0.32221952
10.46671 -0.45957467999999996
10.46771 -0.5967326900000001
10.46871 -0.73368442
10.46971 -0.8704204999999999
10.47071 -1.0069316
10.47171 -1.1432088999999999
10.47271 -1.2792438
10.47371 -1.4150285
10.47471 -1.5505551
10.47571 -1.6858155
10.47671 -1.8208008000000002
10.47771 -1.9555019
10.47871 -2.0899091000000003
10.47971 -2.2240124999999997
10.48071 -2.3578027
10.48171 -2.4912712999999997
10.48271 -2.6244098
10.48371 -2.7572105
10.48471 -2.8896652
10.48571 -3.0217655
10.48671 -3.1535026
10.48771 -3.2848667
10.48871 -3.4158487
10.48971 -3.5464390999999997
10.49071 -3.6766291
10.49171 -3.8064107
10.49271 -3.9357762999999997
10.49371 -4.0647183
10.49471 -4.193228899999999
10.49571 -4.321299499999999
10.49671 -4.4489216
10.49771 -4.5760863
10.49871 -4.7027845
10.49971 -4.8290078
10.50071 -4.9547475
10.50171 -5.0799962
10.50271 -5.2047461
10.50371 -5.328989
10.50471 -5.452717499999999
10.50571 -5.5759225
10.50671 -5.6985966999999995
10.50771 -5.8207318
10.50871 -5.9423205
10.50971 -6.0633558999999995
10.51071 -6.1838318
10.51171 -6.3037418
10.51271 -6.4230785
10.51371 -6.5418348
10.51471 -6.660002499999999
10.51571 -6.7775734000000005
10.51671 -6.8945378
10.51771 -7.0108876
10.51871 -7.1266145000000005
10.51971 -7.241710299999999
10.52071 -7.356167600000001
10.52171 -7.4699797
10.52271 -7.5831398
10.52371 -7.695640600000001
10.52471 -7.807476100000001
10.52571 -7.9186395
10.52671 -8.0291256
10.52771 -8.1389278
10.52871 -8.2480408
10.52971 -8.3564587
10.53071 -8.464174700000001
10.53171 -8.5711814
10.53271 -8.6774729
10.53371 -8.7830402
10.53471 -8.8878751
10.53571 -8.9919701
10.53671 -9.0953186
10.53771 -9.1979139
10.53871 -9.2997499
10.53971 -9.400820699999999
10.54071 -9.5011219
10.54171 -9.6006483
10.54271 -9.6993946
10.54371 -9.7973563
10.54471 -9.8945282
10.54571 -9.9909052
10.54671 -10.08648
10.54771 -10.18125
10.54871 -10.2752
10.54971 -10.36834
10.55071 -10.46064
10.55171 -10.55211
10.55271 -10.64274
10.55371 -10.73252
10.55471 -10.82145
10.55571 -10.90952
10.55671 -10.99674
10.55771 -11.083079999999999
10.55871 -11.16856
10.55971 -11.253169999999999
10.56071 -11.33691
10.56171 -11.41977
10.56271 -11.50174
10.56371 -11.58283
10.56471 -11.66302
10.56571 -11.74231
10.56671 -11.8207
10.56771 -11.89816
10.56871 -11.97471
10.56971 -12.050329999999999
10.57071 -12.125020000000001
10.57171 -12.19878
10.57271 -12.271600000000001
10.57371 -12.34349
10.57471 -12.41444
10.57571 -12.484449999999999
10.57671 -12.553510000000001
10.57771 -12.62163
10.57871 -12.6888
10.57971 -12.75501
10.58071 -12.82027
10.58171 -12.88456
10.58271 -12.947880000000001
10.58371 -13.01023
10.58471 -13.07159
10.58571 -13.13197
10.58671 -13.19136
10.58771 -13.249759999999998
10.58871 -13.307160000000001
10.58971 -13.36358
10.59071 -13.419
10.59171 -13.47344
10.59271 -13.52688
10.59371 -13.57933
10.59471 -13.630790000000001
10.59571 -13.68124
10.59671 -13.730690000000001
10.59771 -13.77912
10.59871 -13.826550000000001
10.59971 -13.872950000000001
10.60071 -13.91834
10.60171 -13.9627
10.60271 -14.00602
10.60371 -14.04832
10.60471 -14.08959
10.60571 -14.12982
10.60671 -14.16903
10.60771 -14.20721
10.60871 -14.24437
10.60971 -14.28051
10.61071 -14.315620000000001
10.61171 -14.349700000000002
10.61271 -14.38275
10.61371 -14.414769999999999
10.61471 -14.445749999999999
10.61571 -14.475679999999999
10.61671 -14.50457
10.61771 -14.532419999999998
10.61871 -14.55921
10.61971 -14.584959999999999
10.62071 -14.60966
10.62171 -14.63332
10.62271 -14.65593
10.62371 -14.67749
10.62471 -14.69802
10.62571 -14.71751
10.62671 -14.735970000000002
10.62771 -14.75339
10.62871 -14.769779999999999
10.62971 -14.785129999999999
10.63071 -14.79943
10.63171 -14.81269
10.63271 -14.824889999999998
10.63371 -14.83604
10.63471 -14.84614
10.63571 -14.855189999999999
10.63671 -14.863190000000001
10.63771 -14.870159999999998
10.63871 -14.87608
10.63971 -14.88098
10.64071 -14.884839999999999
10.64171 -14.88767
10.64271 -14.88947
10.64371 -14.89025
10.64471 -14.89001
10.64571 -14.88874
10.64671 -14.886450000000002
10.64771 -14.88313
10.64871 -14.87877
10.64971 -14.87339
10.65071 -14.86696
10.65171 -14.8595
10.65271 -14.85102
10.65371 -14.84151
10.65471 -14.83099
10.65571 -14.819460000000001
10.65671 -14.80693
10.65771 -14.793400000000002
10.65871 -14.77887
10.65971 -14.76334
10.66071 -14.74682
10.66171 -14.7293
10.66271 -14.710780000000002
10.66371 -14.691270000000001
10.66471 -14.67077
10.66571 -14.64927
10.66671 -14.62678
10.66771 -14.60329
10.66871 -14.57881
10.66971 -14.553350000000002
10.67071 -14.52691
10.67171 -14.499509999999999
10.67271 -14.471139999999998
10.67371 -14.44183
10.67471 -14.411570000000001
10.67571 -14.380370000000001
10.67671 -14.348220000000001
10.67771 -14.315130000000002
10.67871 -14.281089999999999
10.67971 -14.2461
10.68071 -14.21016
10.68171 -14.17329
10.68271 -14.135480000000001
10.68371 -14.096729999999999
10.68471 -14.05706
10.68571 -14.01646
10.68671 -13.97494
10.68771 -13.93251
10.68871 -13.889180000000001
10.68971 -13.84496
10.69071 -13.79985
10.69171 -13.753870000000001
10.69271 -13.70701
10.69371 -13.659270000000001
10.69471 -13.61066
10.69571 -13.56117
10.69671 -13.5108
10.69771 -13.45955
10.69871 -13.407440000000001
10.69971 -13.354460000000001
10.70071 -13.300619999999999
10.70171 -13.245940000000001
10.70271 -13.190430000000001
10.70371 -13.13408
10.70471 -13.07691
10.70571 -13.018930000000001
10.70671 -12.96014
10.70771 -12.900549999999999
10.70871 -12.840160000000001
10.70971 -12.77899
10.71071 -12.717020000000002
10.71171 -12.65426
10.71271 -12.59072
10.71371 -12.526380000000001
10.71471 -12.461260000000001
10.71571 -12.395349999999999
10.71671 -12.32868
10.71771 -12.261239999999999
10.71871 -12.19305
10.71971 -12.12413
10.72071 -12.05449
10.72171 -11.984119999999999
10.72271 -11.91305
10.72371 -11.84126
10.72471 -11.76878
10.72571 -11.69559
10.72671 -11.62171
10.72771 -11.54714
10.72871 -11.471879999999999
10.72971 -11.39594
10.73071 -11.31932
10.73171 -11.24202
10.73271 -11.164060000000001
10.73371 -11.08543
10.73471 -11.00616
10.73571 -10.92624
10.73671 -10.84571
10.73771 -10.764569999999999
10.73871 -10.682830000000001
10.73971 -10.60049
10.74071 -10.51756
10.74171 -10.43404
10.74271 -10.34994
10.74371 -10.26525
10.74471 -10.17997
10.74571 -10.09413
10.74671 -10.00772
10.74771 -9.9207431
10.74871 -9.8332189
10.74971 -9.7451515
10.75071 -9.6565492
10.75171 -9.5674224
10.75271 -9.4777837
10.75371 -9.387645899999999
10.75471 -9.2970215
10.75571 -9.205921
10.75671 -9.1143519
10.75771 -9.0223186
10.75871 -8.9298233
10.75971 -8.8368662
10.76071 -8.7434493
10.76171 -8.6495765
10.76271 -8.5552536
10.76371 -8.4604912
10.76471 -8.365300300000001
10.76571 -8.269692200000001
10.76671 -8.173678800000001
10.76771 -8.077270500000001
10.76871 -7.9804763
10.76971 -7.8833058
10.77071 -7.7857688
10.77171 -7.687875600000001
10.77271 -7.5896353
10.77371 -7.4910551000000005
10.77471 -7.392142
10.77571 -7.2928995
10.77671 -7.193330700000001
10.77771 -7.0934363000000005
10.77871 -6.993220699999999
10.77971 -6.8926908
10.78071 -6.7918554
10.78171 -6.6907272
10.78271 -6.589320999999999
10.78371 -6.4876504
10.78471 -6.385728
10.78571 -6.283564899999999
10.78671 -6.1811689
10.78771 -6.0785469
10.78871 -5.9757054
10.78971 -5.8726512
10.79071 -5.769391
10.79171 -5.6659319
10.79271 -5.5622801
10.79371 -5.458441
10.79471 -5.3544201
10.79571 -5.2502219000000006
10.79671 -5.1458534
10.79771 -5.0413229
10.79871 -4.9366422
10.79971 -4.831824500000001
10.80071 -4.7268840999999995
10.80171 -4.6218347
10.80271 -4.5166872
10.80371 -4.4114508
10.80471 -4.3061316000000005
10.80571 -4.2007342
10.80671 -4.095263
10.80771 -3.9897232999999996
10.80871 -3.8841213999999997
10.80971 -3.7784651
10.81071 -3.6727626
10.81171 -3.5670221
10.81271 -3.4612524999999996
10.81371 -3.3554621
10.81471 -3.2496601
10.81571 -3.1438558999999997
10.81671 -3.038061
10.81771 -2.9322878
10.81871 -2.826548
10.81971 -2.7208531000000002
10.82071 -2.6152123
10.82171 -2.5096321
10.82271 -2.4041172
10.82371 -2.298671
10.82471 -2.1932969
10.82571 -2.0879999
10.82671 -1.9827867
10.82771 -1.8776659000000002
10.82871 -1.7726475
10.82971 -1.6677421000000001
10.83071 -1.5629595
10.83171 -1.4583096
10.83271 -1.3538017
10.83371 -1.2494450000000001
10.83471 -1.145249
10.83571 -1.0412232000000001
10.83671 -0.93737738
10.83771 -0.8337205300000001
10.83871 -0.73026042
10.83971 -0.62700338
10.84071 -0.52395444
10.84171 -0.42111804
10.84271 -0.31849905
10.84371 -0.21610348
10.84471 -0.11393919999999999
10.84571 -0.012015769
10.84671 0.089656131
10.84771 0.1910656
10.84871 0.29220227
10.84971 0.39305687000000006
10.85071 0.49362121999999997
10.85171 0.59388797
10.85271 0.6938500799999999
10.85371 0.7935003399999999
10.85471 0.89283157
10.85571 0.99183666
10.85671 1.0905087
10.85771 1.1888416000000002
10.85871 1.2868294
10.85971 1.3844669
10.86071 1.4817479999999998
10.86171 1.5786661
10.86271 1.6752128000000002
10.86371 1.7713789
10.86471 1.8671544000000002
10.86571 1.9625297
10.86671 2.0574952
10.86771 2.1520425999999997
10.86871 2.2461653000000004
10.86971 2.3398565
10.87071 2.4331108
10.87171 2.5259221
10.87271 2.6182843
10.87371 2.7101911999999997
10.87471 2.8016360000000002
10.87571 2.8926127
10.87671 2.9831152
10.87771 3.0731376
10.87871 3.1626739
10.87971 3.2517172
10.88071 3.3402603
10.88171 3.4282953
10.88271 3.5158142000000003
10.88371 3.6028087
10.88471 3.6892712000000003
10.88571 3.7751947
10.88671 3.8605731
10.88771 3.9454008999999997
10.88871 4.0296726
10.88971 4.1133825
10.89071 4.196525
10.89171 4.2790938
10.89271 4.3610834
10.89371 4.442488
10.89471 4.5233022
10.89571 4.603520400000001
10.89671 4.6831373
10.89771 4.7621466
10.89871 4.8405424
10.89971 4.9183182
10.90071 4.9954671
10.90171 5.0719831
10.90271 5.1478598
10.90371 5.2230917
10.90471 5.2976735
10.90571 5.3716
10.90671 5.4448668
10.90771 5.517469
10.90871 5.5894017
10.90971 5.6606606
10.91071 5.731241
10.91171 5.801139
10.91271 5.8703501
10.91371 5.9388701
10.91471 6.0066935
10.91571 6.0738146
10.91671 6.1402276
10.91771 6.2059265
10.91871 6.2709048
10.91971 6.3351564
10.92071 6.3986771
10.92171 6.4614616
10.92271 6.523507100000001
10.92371 6.584809
10.92471 6.645364300000001
10.92571 6.705169399999999
10.92671 6.7642212
10.92771 6.8225175
10.92871 6.8800554
10.92971 6.9368318
10.93071 6.9928445
10.93171 7.0480891
10.93271 7.1025617
10.93371 7.156256599999999
10.93471 7.2091684
10.93571 7.261290400000001
10.93671 7.3126182
10.93771 7.363146499999999
10.93871 7.412872500000001
10.93971 7.461793699999999
10.94071 7.5099088
10.94171 7.5572155
10.94271 7.6037124
10.94371 7.6493971
10.94471 7.6942682
10.94571 7.7383235
10.94671 7.781560699999999
10.94771 7.8239784000000006
10.94871 7.8655735
10.94971 7.906343000000001
10.95071 7.9462826
10.95171 7.985386999999999
10.95271 8.0236509
10.95371 8.0610685
10.95471 8.097636699999999
10.95571 8.1333533
10.95671 8.168217499999999
10.95771 8.2022302
10.95871 8.235392699999998
10.95971 8.2677074
10.96071 8.2991742
10.96171 8.3297931
10.96271 8.3595626
10.96371 8.3884805
10.96471 8.4165454
10.96571 8.4437549
10.96671 8.470106099999999
10.96771 8.495596800000001
10.96871 8.520222500000001
10.96971 8.5439786
10.97071 8.5668609
10.97171 8.5888654
10.97271 8.6099908
10.97371 8.6302377
10.97471 8.6496077
10.97571 8.668105299999999
10.97671 8.6857349
10.97771 8.702500200000001
10.97871 8.7184027
10.97971 8.7334432
10.98071 8.7476186
10.98171 8.760926900000001
10.98271 8.773364899999999
10.98371 8.784929700000001
10.98471 8.795619
10.98571 8.8054307
10.98671 8.8143639
10.98771 8.8224173
10.98871 8.8295899
10.98971 8.8358819
10.99071 8.8412948
10.99171 8.8458329
10.99271 8.8495009
10.99371 8.852305300000001
10.99471 8.8542514
10.99571 8.8553436
10.99671 8.8555835
10.99771 8.8549688
10.99871 8.8534959
10.99971 8.8511601
11.00071 8.8479571
11.00171 8.8438831
11.00271 8.8389374
11.00371 8.8331215
11.00471 8.8264361
11.00571 8.8188849
11.00671 8.8104717
11.00771 8.8012002
11.00871 8.7910749
11.00971 8.7801024
11.01071 8.7682895
11.01171 8.7556429
11.01271 8.7421678
11.01371 8.7278672
11.01471 8.7127417
11.01571 8.6967885
11.01671 8.6800031
11.01771 8.662381
11.01871 8.6439185
11.01971 8.6246148
11.02071 8.6044714
11.02171 8.5834935
11.02271 8.5616879
11.02371 8.539062699999999
11.02471 8.515623999999999
11.02571 8.491379
11.02671 8.4663332
11.02771 8.4404916
11.02871 8.413858000000001
11.02971 8.3864368
11.03071 8.3582312
11.03171 8.3292425
11.03271 8.299469199999999
11.03371 8.2689099
11.03471 8.2375616
11.03571 8.205422
11.03671 8.1724912
11.03771 8.1387728
11.03871 8.1042744
11.03971 8.069006400000001
11.04071 8.0329798
11.04171 7.996206
11.04271 7.9586938
11.04371 7.9204515
11.04471 7.8814827
11.04571 7.841790499999999
11.04671 7.801375500000001
11.04771 7.760239400000001
11.04871 7.718382
11.04971 7.6758042
11.05071 7.6325059
11.05171 7.5884879000000005
11.05271 7.5437509
11.05371 7.498297099999999
11.05471 7.4521318
11.05571 7.4052624
11.05671 7.3576994000000004
11.05771 7.3094547
11.05871 7.2605409
11.05971 7.2109699
11.06071 7.16075
11.06171 7.1098857
11.06271 7.058379100000001
11.06371 7.006230200000001
11.06471 6.9534369
11.06571 6.899999800000001
11.06671 6.8459198
11.06771 6.7911997
11.06871 6.7358449
11.06971 6.6798611999999995
11.07071 6.6232547
11.07171 6.566034299999999
11.07271 6.5082081
11.07371 6.4497873
11.07471 6.3907839
11.07571 6.3312091
11.07671 6.2710747
11.07771 6.2103882
11.07871 6.1491556
11.07971 6.0873792
11.08071 6.025058
11.08171 5.96219
11.08271 5.8987739999999995
11.08371 5.8348108000000005
11.08471 5.7703041
11.08571 5.705261200000001
11.08671 5.6396917
11.08771 5.5736065
11.08871 5.5070173
11.08971 5.4399356
11.09071 5.3723726
11.09171 5.3043384
11.09271 5.2358422000000004
11.09371 5.1668931
11.09471 5.0974976
11.09571 5.0276610999999995
11.09671 4.9573865
11.09771 4.8866749
11.09871 4.815526299999999
11.09971 4.7439408
11.10071 4.6719201
11.10171 4.5994695000000005
11.10271 4.5265976
11.10371 4.4533163
11.10471 4.3796398
11.10571 4.3055825
11.10671 4.2311579
11.10771 4.1563783
11.10871 4.0812526
11.10971 4.0057879
11.11071 3.9299894
11.11171 3.8538612
11.11271 3.7774064000000003
11.11371 3.7006281000000003
11.11471 3.6235288
11.11571 3.5461109
11.11671 3.4683778999999997
11.11771 3.3903349
11.11871 3.3119895
11.11971 3.2333512
11.12071 3.1544331000000003
11.12171 3.0752501000000003
11.12271 2.9958174
11.12371 2.9161496
11.12471 2.8362587
11.12571 2.7561538
11.12671 2.6758403
11.12771 2.5953212999999997
11.12871 2.5145985
11.12971 2.4336732999999997
11.13071 2.3525478
11.13171 2.2712257
11.13271 2.1897122
11.13371 2.1080144
11.13471 2.0261403000000002
11.13571 1.9441003
11.13671 1.8619057
11.13771 1.7795690999999998
11.13871 1.6971041999999998
11.13971 1.614525
11.14071 1.5318438
11.14171 1.4490714999999998
11.14271 1.3662159
11.14371 1.2832818
11.14471 1.2002717
11.14571 1.1171866000000001
11.14671 1.0340277
11.14771 0.95079746
11.14871 0.86750071
11.14971 0.7841450200000001
11.15071 0.70074033
11.15171 0.61729848
11.15271 0.5338323300000001
11.15371 0.45035505
11.15471 0.36687950999999996
11.15571 0.28341794000000003
11.15671 0.19998148000000002
11.15771 0.11657983999999999
11.15871 0.033220966
11.15971 -0.05008925200000001
11.16071 -0.13334690999999999
11.16171 -0.21654960999999998
11.16271 -0.29969569
11.16371 -0.38278312
11.16471 -0.46580825
11.16571 -0.5487649699999999
11.16671 -0.63164444
11.16771 -0.7144351999999999
11.16871 -0.79712393
11.16971 -0.8796966599999999
11.17071 -0.9621398499999999
11.17171 -1.0444411
11.17271 -1.1265898
11.17371 -1.2085775
11.17471 -1.2903973
11.17571 -1.3720442
11.17671 -1.4535139000000001
11.17771 -1.5348034
11.17871 -1.6159097
11.17971 -1.6968295000000002
11.18071 -1.7775585999999999
11.18171 -1.858091
11.18271 -1.9384187000000002
11.18371 -2.0185315999999998
11.18471 -2.0984175
11.18571 -2.1780631
11.18671 -2.2574548
11.18771 -2.3365799
11.18871 -2.4154279
11.18971 -2.4939902
11.19071 -2.5722606
11.19171 -2.6502348
11.19271 -2.7279098
11.19371 -2.8052827
11.19471 -2.882351
11.19571 -2.9591111
11.19671 -3.0355584
11.19771 -3.1116869
11.19871 -3.1874887999999997
11.19971 -3.2629546
11.20071 -3.3380739
11.20171 -3.4128345999999996
11.20271 -3.4872249
11.20371 -3.5612326
11.20471 -3.6348477
11.20571 -3.7080615999999997
11.20671 -3.7808678999999996
11.20771 -3.8532622
11.20871 -3.9252418999999996
11.20971 -3.9968046999999998
11.21071 -4.0679485
11.21171 -4.1386697
11.21271 -4.208964099999999
11.21371 -4.2788252
11.21471 -4.3482456
11.21571 -4.4172164
11.21671 -4.4857275
11.21771 -4.5537684
11.21871 -4.6213288
11.21971 -4.6883985
11.22071 -4.7549684
11.22171 -4.821030400000001
11.22271 -4.8865788
11.22371 -4.9516089
11.22471 -5.0161183
11.22571 -5.080105
11.22671 -5.143566799999999
11.22771 -5.2065019
11.22871 -5.268906100000001
11.22971 -5.3307742
11.23071 -5.3920992000000005
11.23171 -5.4528728
11.23271 -5.5130858
11.23371 -5.5727288
11.23471 -5.631792900000001
11.23571 -5.6902695
11.23671 -5.7481512
11.23771 -5.8054317
11.23871 -5.8621053
11.23971 -5.9181679
11.24071 -5.9736166
11.24171 -6.0284488
11.24271 -6.0826622
11.24371 -6.136255
11.24471 -6.189223800000001
11.24571 -6.2415645
11.24671 -6.2932715
11.24771 -6.3443369999999994
11.24871 -6.3947536
11.24971 -6.4445123
11.25071 -6.493604899999999
11.25171 -6.5420248
11.25271 -6.5897657999999995
11.25371 -6.6368237
11.25471 -6.6831954
11.25571 -6.7288771
11.25671 -6.7738675
11.25771 -6.8181634
11.25871 -6.8617627
11.25971 -6.9046631
11.26071 -6.946861
11.26171 -6.9883533
11.26271 -7.029136299999999
11.26371 -7.069204
11.26471 -7.1085505
11.26571 -7.1471691
11.26671 -7.185053099999999
11.26771 -7.2221965
11.26871 -7.2585933
11.26971 -7.2942406
11.27071 -7.3291360999999995
11.27171 -7.3632784000000004
11.27271 -7.3966667
11.27371 -7.4292995
11.27471 -7.4611746000000005
11.27571 -7.492289700000001
11.27671 -7.5226419
11.27771 -7.5522274
11.27871 -7.5810418
11.27971 -7.6090805
11.28071 -7.63634
11.28171 -7.6628171
11.28271 -7.6885067000000005
11.28371 -7.7134058
11.28471 -7.7375099
11.28571 -7.7608176
11.28671 -7.7833258
11.28771 -7.8050345
11.28871 -7.825943100000001
11.28971 -7.846052200000001
11.29071 -7.865361099999999
11.29171 -7.883868400000001
11.29271 -7.9015709
11.29371 -7.9184666
11.29471 -7.934550199999999
11.29571 -7.949817200000001
11.29671 -7.9642646
11.29771 -7.9778887
11.29871 -7.990688799999999
11.29971 -8.002664099999999
11.30071 -8.013813899999999
11.30171 -8.0241375
11.30271 -8.033635499999999
11.30371 -8.0423072
11.30471 -8.0501527
11.30571 -8.0571726
11.30671 -8.0633655
11.30771 -8.068732200000001
11.30871 -8.0732711
11.30971 -8.076981499999999
11.31071 -8.0798596
11.31171 -8.0819041
11.31271 -8.083111
11.31371 -8.0834784
11.31471 -8.0830052
11.31571 -8.081692499999999
11.31671 -8.0795415
11.31771 -8.0765545
11.31871 -8.0727346
11.31971 -8.068084
11.32071 -8.0626033
11.32171 -8.0562934
11.32271 -8.049153500000001
11.32371 -8.0411822
11.32471 -8.032377799999999
11.32571 -8.022739
11.32671 -8.012265000000001
11.32771 -8.0009542
11.32871 -7.9888061
11.32971 -7.9758211999999995
11.33071 -7.9619995999999995
11.33171 -7.9473421
11.33271 -7.931851600000001
11.33371 -7.915531100000001
11.33471 -7.8983851
11.33571 -7.8804173
11.33671 -7.8616321000000005
11.33771 -7.8420319
11.33871 -7.821618
11.33971 -7.8003898000000005
11.34071 -7.7783465
11.34171 -7.7554867
11.34271 -7.731808699999999
11.34371 -7.707312
11.34471 -7.6819979
11.34571 -7.6558679000000005
11.34671 -7.6289251
11.34771 -7.6011732
11.34871 -7.5726173999999995
11.34971 -7.543261299999999
11.35071 -7.5131111
11.35171 -7.4821703
11.35271 -7.4504434999999996
11.35371 -7.4179336
11.35471 -7.3846437
11.35571 -7.350575900000001
11.35671 -7.3157296
11.35771 -7.2801046
11.35871 -7.2436996
11.35971 -7.2065137
11.36071 -7.1685486
11.36171 -7.129806299999999
11.36271 -7.0902906
11.36371 -7.050008300000001
11.36471 -7.008966099999999
11.36571 -6.967172000000001
11.36671 -6.9246337
11.36771 -6.881357
11.36871 -6.8373463999999995
11.36971 -6.7926063999999995
11.37071 -6.7471392
11.37171 -6.7009464
11.37271 -6.6540286
11.37371 -6.6063865999999996
11.37471 -6.5580204
11.37571 -6.508932300000001
11.37671 -6.4591236
11.37771 -6.4085968
11.37871 -6.3573577000000006
11.37971 -6.3054122
11.38071 -6.2527679
11.38171 -6.199434
11.38271 -6.1454203
11.38371 -6.0907352999999995
11.38471 -6.0353867999999995
11.38571 -5.9793804
11.38671 -5.9227198
11.38771 -5.865407
11.38871 -5.807443
11.38971 -5.7488281
11.39071 -5.6895632
11.39171 -5.6296501
11.39271 -5.5690926
11.39371 -5.5078957
11.39471 -5.446066
11.39571 -5.3836110999999995
11.39671 -5.3205397
11.39771 -5.256860700000001
11.39871 -5.1925838
11.39971 -5.1277176
11.40071 -5.0622704999999995
11.40171 -4.9962498
11.40271 -4.9296603
11.40371 -4.8625058999999995
11.40471 -4.794788400000001
11.40571 -4.7265083
11.40671 -4.6576668
11.40771 -4.588265300000001
11.40871 -4.518307399999999
11.40971 -4.4477988
11.41071 -4.376748200000001
11.41171 -4.3051653000000005
11.41271 -4.2330615
11.41371 -4.160448499999999
11.41471 -4.0873371
11.41571 -4.0137373
11.41671 -3.9396569
11.41771 -3.8651031000000002
11.41871 -3.7900809
11.41971 -3.7145942
11.42071 -3.6386467999999996
11.42171 -3.5622407000000003
11.42271 -3.4853785999999998
11.42371 -3.4080628
11.42471 -3.3302974
11.42571 -3.2520874999999996
11.42671 -3.1734407
11.42771 -3.0943668
11.42871 -3.0148775999999997
11.42971 -2.9349862
11.43071 -2.8547056
11.43171 -2.7740477
11.43271 -2.693022
11.43371 -2.6116360000000003
11.43471 -2.5298944
11.43571 -2.4478003000000004
11.43671 -2.3653562999999997
11.43771 -2.2825647
11.43871 -2.1994289
11.43971 -2.1159535
11.44071 -2.0321447
11.44171 -1.9480102
11.44271 -1.8635586
11.44371 -1.7788000000000002
11.44471 -1.6937463
11.44571 -1.6084094
11.44671 -1.5228021
11.44771 -1.436937
11.44871 -1.3508255
11.44971 -1.2644764
11.45071 -1.1778963
11.45171 -1.0910888
11.45271 -1.0040559
11.45371 -0.91679832
11.45471 -0.82931761
11.45571 -0.7416170599999999
11.45671 -0.65370244
11.45771 -0.5655824700000001
11.45871 -0.47726808
11.45971 -0.38877188
11.46071 -0.30010703
11.46171 -0.21128657
11.46271 -0.12232277999999999
11.46371 -0.033226996
11.46471 0.05599063
11.46571 0.14532126
11.46671 0.23475757
11.46771 0.32429392
11.46871 0.41392640999999997
11.46971 0.5036524
11.47071 0.59346985
11.47171 0.6833760999999999
11.47271 0.7733666800000001
11.47371 0.86343437
11.47471 0.9535688
11.47571 1.0437568
11.47671 1.1339831999999999
11.47771 1.2242327000000002
11.47871 1.3144909
11.47971 1.404746
11.48071 1.4949883000000002
11.48171 1.5852112000000003
11.48271 1.6754098
11.48371 1.7655805
11.48471 1.8557198000000001
11.48571 1.9458244999999998
11.48671 2.0358911
11.48771 2.125915
11.48871 2.2158908
11.48971 2.3058115
11.49071 2.3956676999999997
11.49171 2.4854477
11.49271 2.5751378
11.49371 2.6647225
11.49471 2.7541861
11.49571 2.8435141
11.49671 2.9326946
11.49771 3.0217188999999998
11.49871 3.1105824
11.49971 3.1992827000000004
11.50071 3.2878190000000003
11.50171 3.3761904
11.50271 3.4643948
11.50371 3.5524279
11.50471 3.6402829
11.50571 3.7279513
11.50671 3.8154225999999998
11.50771 3.9026853
11.50871 3.9897267
11.50971 4.0765341
11.51071 4.1630942
11.51171 4.2493939
11.51271 4.3354213
11.51371 4.421166700000001
11.51471 4.5066234
11.51571 4.5917872
11.51671 4.6766572
11.51771 4.7612332
11.51871 4.8455149
11.51971 4.9295008000000005
11.52071 5.0131861
11.52171 5.0965622
11.52271 5.1796179
11.52371 5.2623391
11.52471 5.3447112
11.52571 5.4267202
11.52671 5.5083528
11.52771 5.5895977
11.52871 5.6704457999999995
11.52971 5.750889
11.53071 5.8309212
11.53171 5.9105385
11.53271 5.9897374
11.53371 6.0685173
11.53471 6.1468773
11.53571 6.2248167
11.53671 6.302332900000001
11.53771 6.3794211
11.53871 6.456073399999999
11.53971 6.5322772
11.54071 6.608019
11.54171 6.683283299999999
11.54271 6.7580566
11.54371 6.8323262
11.54471 6.9060832
11.54571 6.979320899999999
11.54671 7.052035600000001
11.54771 7.1242251
11.54871 7.195886999999999
11.54971 7.2670214
11.55071 7.3376253
11.55171 7.407696499999999
11.55271 7.477231300000001
11.55371 7.546225199999999
11.55471 7.6146699
11.55571 7.682557399999999
11.55671 7.7498756
11.55771 7.816612000000001
11.55871 7.882753000000001
11.55971 7.9482868
11.56071 8.0132023
11.56171 8.0774918
11.56271 8.1411526
11.56371 8.2041822
11.56471 8.2665823
11.56571 8.3283544
11.56671 8.389499
11.56771 8.4500141
11.56871 8.5098967
11.56971 8.5691407
11.57071 8.6277395
11.57171 8.6856835
11.57271 8.742962799999999
11.57371 8.7995678
11.57471 8.8554882
11.57571 8.9107141
11.57671 8.9652359
11.57771 9.019046999999999
11.57871 9.0721413
11.57971 9.1245174
11.58071 9.1761753
11.58171 9.2271164
11.58271 9.277343
11.58371 9.326855100000001
11.58471 9.3756527
11.58571 9.4237313
11.58671 9.4710849
11.58771 9.5177047
11.58871 9.5635809
11.58971 9.6087046
11.59071 9.6530654
11.59171 9.696655699999999
11.59271 9.7394697
11.59371 9.7815014
11.59471 9.8227486
11.59571 9.863209000000001
11.59671 9.902881800000001
11.59771 9.9417679
11.59871 9.979868699999999
11.59971 10.01719
11.60071 10.053719999999998
11.60171 10.08947
11.60271 10.12442
11.60371 10.15858
11.60471 10.191939999999999
11.60571 10.22449
11.60671 10.256210000000001
11.60771 10.2871
11.60871 10.31716
11.60971 10.34638
11.61071 10.37476
11.61171 10.4023
11.61271 10.428999999999998
11.61371 10.45487
11.61471 10.47989
11.61571 10.50408
11.61671 10.52744
11.61771 10.54996
11.61871 10.57165
11.61971 10.59249
11.62071 10.61248
11.62171 10.63162
11.62271 10.64991
11.62371 10.66732
11.62471 10.683869999999999
11.62571 10.699549999999999
11.62671 10.71435
11.62771 10.72827
11.62871 10.74133
11.62971 10.75352
11.63071 10.764840000000001
11.63171 10.77529
11.63271 10.78488
11.63371 10.79361
11.63471 10.80148
11.63571 10.80847
11.63671 10.8146
11.63771 10.81985
11.63871 10.82422
11.63971 10.82771
11.64071 10.83032
11.64171 10.83203
11.64271 10.83286
11.64371 10.832799999999999
11.64471 10.83185
11.64571 10.83003
11.64671 10.82732
11.64771 10.823739999999999
11.64871 10.819280000000001
11.64971 10.81395
11.65071 10.80774
11.65171 10.80067
11.65271 10.79271
11.65371 10.78389
11.65471 10.77418
11.65571 10.76359
11.65671 10.75212
11.65771 10.73977
11.65871 10.726529999999999
11.65971 10.71242
11.66071 10.697429999999999
11.66171 10.68156
11.66271 10.66483
11.66371 10.64724
11.66471 10.62877
11.66571 10.609449999999999
11.66671 10.58927
11.66771 10.56823
11.66871 10.54633
11.66971 10.52357
11.67071 10.49996
11.67171 10.47548
11.67271 10.450149999999999
11.67371 10.42397
11.67471 10.39692
11.67571 10.36903
11.67671 10.34028
11.67771 10.310690000000001
11.67871 10.28026
11.67971 10.24899
11.68071 10.21688
11.68171 10.18395
11.68271 10.15019
11.68371 10.11561
11.68471 10.0802
11.68571 10.04397
11.68671 10.00691
11.68771 9.9690422
11.68871 9.9303573
11.68971 9.8908618
11.69071 9.8505594
11.69171 9.809453
11.69271 9.7675465
11.69371 9.7248428
11.69471 9.6813448
11.69571 9.637057
11.69671 9.591984
11.69771 9.5461309
11.69871 9.4995029
11.69971 9.4521038
11.70071 9.4039366
11.70171 9.355004899999999
11.70271 9.305311
11.70371 9.254857900000001
11.70471 9.2036493
11.70571 9.1516897
11.70671 9.098985800000001
11.70771 9.0455428
11.70871 8.9913659
11.70971 8.936459600000001
11.71071 8.8808276
11.71171 8.824473600000001
11.71271 8.767401399999999
11.71371 8.7096147
11.71471 8.6511195
11.71571 8.591921600000001
11.71671 8.5320286
11.71771 8.4714472
11.71871 8.4101826
11.71971 8.34824
11.72071 8.2856238
11.72171 8.2223371
11.72271 8.158384999999999
11.72371 8.0937728
11.72471 8.0285065
11.72571 7.9625919000000005
11.72671 7.896035899999999
11.72771 7.828842799999999
11.72871 7.7610172
11.72971 7.692562799999999
11.73071 7.6234832
11.73171 7.5537838
11.73271 7.483471199999999
11.73371 7.4125543
11.73471 7.3410422
11.73571 7.2689429
11.73671 7.1962655
11.73771 7.123015100000001
11.73871 7.0491977
11.73971 6.9748163000000005
11.74071 6.8998761
11.74171 6.8243816
11.74271 6.748338800000001
11.74371 6.671754300000001
11.74471 6.5946355
11.74571 6.5169893000000005
11.74671 6.4388208
11.74771 6.360136700000001
11.74871 6.2809423
11.74971 6.2012441
11.75071 6.1210509
11.75171 6.0403723
11.75271 5.9592187
11.75371 5.8775999
11.75471 5.795524299999999
11.75571 5.712998300000001
11.75671 5.6300256
11.75771 5.5466093
11.75871 5.4627519
11.75971 5.3784579
11.76071 5.2937336
11.76171 5.2085865
11.76271 5.1230259
11.76371 5.0370611
11.76471 4.9507011
11.76571 4.8639540000000006
11.76671 4.776828
11.76771 4.6893313999999995
11.76871 4.6014726
11.76971 4.5132611
11.77071 4.4247068
11.77171 4.3358191999999995
11.77271 4.246605199999999
11.77371 4.1570701
11.77471 4.0672172
11.77571 3.9770488
11.77671 3.8865678
11.77771 3.7957788
11.77871 3.7046893999999995
11.77971 3.6133096000000005
11.78071 3.5216513999999997
11.78171 3.4297269
11.78271 3.3375479
11.78371 3.2451246000000005
11.78471 3.1524651
11.78571 3.0595772
11.78671 2.9664678
11.78771 2.8731441
11.78871 2.7796132
11.78971 2.6858825
11.79071 2.5919581000000003
11.79171 2.4978450999999997
11.79271 2.4035480000000002
11.79371 2.3090703
11.79471 2.2144172
11.79571 2.1195959
11.79671 2.0246163
11.79771 1.9294914
11.79871 1.8342355000000001
11.79971 1.7388631
11.80071 1.6433867000000002
11.80171 1.5478163
11.80271 1.452159
11.80371 1.3564196000000002
11.80471 1.2606015
11.80571 1.1647086
11.80671 1.0687452
11.80771 0.97271698
11.80871 0.8766301000000001
11.80971 0.78049107
11.81071 0.68430649
11.81171 0.5880833599999999
11.81271 0.49182959000000004
11.81371 0.39555500000000005
11.81471 0.29927148
11.81571 0.20299265000000002
11.81671 0.1067328
11.81771 0.010505215
11.81871 -0.08567937199999999
11.81971 -0.18181363
11.82071 -0.27789364
11.82171 -0.37391782
11.82271 -0.46988535
11.82371 -0.56579439
11.82471 -0.6616409400000001
11.82571 -0.75741843
11.82671 -0.85311793
11.82771 -0.9487291800000001
11.82871 -1.0442413
11.82971 -1.1396435
11.83071 -1.234925
11.83171 -1.3300747
11.83271 -1.4250812
11.83371 -1.5199331999999999
11.83471 -1.6146193999999998
11.83571 -1.7091309999999997
11.83671 -1.8034609
11.83771 -1.8976057000000002
11.83871 -1.9915644
11.83971 -2.0853374000000002
11.84071 -2.1789243
11.84171 -2.2723228
11.84271 -2.3655266
11.84371 -2.4585262
11.84471 -2.5513088
11.84571 -2.6438605
11.84671 -2.7361672
11.84771 -2.8282163999999996
11.84871 -2.9199971000000002
11.84971 -3.0115003000000002
11.85071 -3.1027183
11.85171 -3.1936448
11.85271 -3.2842740000000004
11.85371 -3.3746015
11.85471 -3.4646243
11.85571 -3.5543408
11.85671 -3.6437504
11.85771 -3.7328518999999996
11.85871 -3.8216427
11.85971 -3.9101171999999997
11.86071 -3.9982653999999997
11.86171 -4.0860746
11.86271 -4.1735295
11.86371 -4.2606145
11.86471 -4.3473158
11.86571 -4.4336226
11.86671 -4.5195274
11.86771 -4.6050258
11.86871 -4.6901158999999994
11.86971 -4.7747962
11.87071 -4.859066
11.87171 -4.9429238
11.87271 -5.0263677
11.87371 -5.1093943
11.87471 -5.1920003999999995
11.87571 -5.2741807000000005
11.87671 -5.3559285
11.87771 -5.4372337
11.87871 -5.5180844
11.87971 -5.5984668
11.88071 -5.6783669
11.88171 -5.7577718
11.88271 -5.8366716
11.88371 -5.915061
11.88471 -5.9929382
11.88571 -6.0703043
11.88671 -6.1471618999999995
11.88771 -6.2235132
11.88871 -6.299358600000001
11.88971 -6.3746952
11.89071 -6.4495184
11.89171 -6.5238215
11.89271 -6.5975957
11.89371 -6.6708326
11.89471 -6.743521199999999
11.89571 -6.8156511
11.89671 -6.8872102
11.89771 -6.9581889
11.89871 -7.028577499999999
11.89971 -7.098368600000001
11.90071 -7.1675591
11.90171 -7.236149899999999
11.90271 -7.304142399999999
11.90371 -7.3715419
11.90471 -7.438351999999999
11.90571 -7.5045735
11.90671 -7.5702041
11.90771 -7.635237999999999
11.90871 -7.699666199999999
11.90971 -7.7634774
11.91071 -7.8266613
11.91171 -7.8892075
11.91271 -7.9511069
11.91371 -8.0123514
11.91471 -8.0729358
11.91571 -8.1328556
11.91671 -8.192107799999999
11.91771 -8.250691699999999
11.91871 -8.3086088
11.91971 -8.365862100000001
11.92071 -8.4224552
11.92171 -8.4783912
11.92271 -8.53367
11.92371 -8.5882887
11.92471 -8.6422406
11.92571 -8.695516
11.92671 -8.7481022
11.92771 -8.7999888
11.92871 -8.8511653
11.92971 -8.9016251
11.93071 -8.9513637
11.93171 -9.0003811
11.93271 -9.0486772
11.93371 -9.0962552
11.93471 -9.1431178
11.93571 -9.1892675
11.93671 -9.2347071
11.93771 -9.2794381
11.93871 -9.3234621
11.93971 -9.3667783
11.94071 -9.4093822
11.94171 -9.4512679
11.94271 -9.4924264
11.94371 -9.5328473
11.94471 -9.5725201
11.94571 -9.6114367
11.94671 -9.6495926
11.94771 -9.6869871
11.94871 -9.7236216
11.94971 -9.7595021
11.95071 -9.7946338
11.95171 -9.829022
11.95271 -9.8626696
11.95371 -9.895577999999999
11.95471 -9.927747400000001
11.95571 -9.959175400000001
11.95671 -9.9898584
11.95771 -10.01979
11.95871 -10.04897
11.95971 -10.07738
11.96071 -10.10503
11.96171 -10.1319
11.96271 -10.15799
11.96371 -10.183300000000001
11.96471 -10.20783
11.96571 -10.23158
11.96671 -10.254570000000001
11.96771 -10.27679
11.96871 -10.29827
11.96971 -10.31899
11.97071 -10.33897
11.97171 -10.35821
11.97271 -10.37668
11.97371 -10.3944
11.97471 -10.41135
11.97571 -10.42753
11.97671 -10.44294
11.97771 -10.457569999999999
11.97871 -10.47142
11.97971 -10.484490000000001
11.98071 -10.49678
11.98171 -10.50829
11.98271 -10.51904
11.98371 -10.52903
11.98471 -10.538260000000001
11.98571 -10.546750000000001
11.98671 -10.55449
11.98771 -10.5615
11.98871 -10.56776
11.98971 -10.573269999999999
11.99071 -10.57803
11.99171 -10.58202
11.99271 -10.58525
11.99371 -10.587720000000001
11.99471 -10.589419999999999
11.99571 -10.59036
11.99671 -10.590539999999999
11.99771 -10.58997
11.99871 -10.588659999999999
11.99971 -10.58661
12.00071 -10.58382
12.00171 -10.580309999999999
12.00271 -10.576080000000001
12.00371 -10.57113
12.00471 -10.56546
12.00571 -10.55907
12.00671 -10.551960000000001
12.00771 -10.54411
12.00871 -10.535540000000001
12.00971 -10.52622
12.01071 -10.516169999999999
12.01171 -10.50539
12.01271 -10.49388
12.01371 -10.48165
12.01471 -10.46872
12.01571 -10.45509
12.01671 -10.44077
12.01771 -10.42575
12.01871 -10.41006
12.01971 -10.39368
12.02071 -10.37662
12.02171 -10.35888
12.02271 -10.34046
12.02371 -10.32136
12.02471 -10.301580000000001
12.02571 -10.28111
12.02671 -10.25996
12.02771 -10.23812
12.02871 -10.21561
12.02971 -10.19244
12.03071 -10.1686
12.03171 -10.14412
12.03271 -10.119
12.03371 -10.09325
12.03471 -10.066880000000001
12.03571 -10.039869999999999
12.03671 -10.01224
12.03771 -9.9839829
12.03871 -9.9550977
12.03971 -9.925586000000001
12.04071 -9.8954506
12.04171 -9.8646939
12.04271 -9.8333195
12.04371 -9.8013304
12.04471 -9.768731899999999
12.04571 -9.7355306
12.04671 -9.701734
12.04771 -9.6673526
12.04871 -9.6323967
12.04971 -9.5968746
12.05071 -9.5607936
12.05171 -9.524157599999999
12.05271 -9.4869673
12.05371 -9.4492212
12.05471 -9.4109185
12.05571 -9.3720593
12.05671 -9.3326449
12.05771 -9.2926808
12.05871 -9.252172
12.05971 -9.2111267
12.06071 -9.1695532
12.06171 -9.1274589
12.06271 -9.084852
12.06371 -9.041738500000001
12.06471 -8.998125799999999
12.06571 -8.954021299999999
12.06671 -8.9094318
12.06771 -8.8643633
12.06871 -8.818819399999999
12.06971 -8.772803099999999
12.07071 -8.7263145
12.07171 -8.679352699999999
12.07271 -8.6319193
12.07371 -8.584017300000001
12.07471 -8.5356526
12.07571 -8.4868334
12.07671 -8.4375702
12.07771 -8.387874100000001
12.07871 -8.337754799999999
12.07971 -8.2872219
12.08071 -8.2362816
12.08171 -8.1849381
12.08271 -8.1331953
12.08371 -8.081057699999999
12.08471 -8.0285281
12.08571 -7.9756111
12.08671 -7.922309600000001
12.08771 -7.8686275
12.08871 -7.8145675
12.08971 -7.7601336000000005
12.09071 -7.7053308000000005
12.09171 -7.6501653
12.09271 -7.5946457999999994
12.09371 -7.538782800000001
12.09471 -7.4825875
12.09571 -7.426071200000001
12.09671 -7.369242600000001
12.09771 -7.3121086
12.09871 -7.2546721
12.09971 -7.1969353
12.10071 -7.138899
12.10171 -7.080565399999999
12.10271 -7.021936800000001
12.10371 -6.9630183
12.10471 -6.903816
12.10571 -6.8443373
12.10671 -6.7845896
12.10771 -6.7245811
12.10871 -6.664319300000001
12.10971 -6.6038132
12.11071 -6.5430722999999995
12.11171 -6.482105000000001
12.11271 -6.4209208
12.11371 -6.359527299999999
12.11471 -6.297929600000001
12.11571 -6.2361322
12.11671 -6.1741363
12.11771 -6.1119426
12.11871 -6.0495522
12.11971 -5.9869673
12.12071 -5.9241928
12.12171 -5.8612365
12.12271 -5.7981077999999995
12.12371 -5.734816899999999
12.12471 -5.671374500000001
12.12571 -5.6077905
12.12671 -5.5440731
12.12771 -5.480229899999999
12.12871 -5.4162666
12.12971 -5.3521886
12.13071 -5.2880011
12.13171 -5.2237082
12.13271 -5.1593132
12.13371 -5.0948184
12.13471 -5.0302263
12.13571 -4.9655393
12.13671 -4.9007613
12.13771 -4.835897699999999
12.13871 -4.7709569
12.13971 -4.7059491
12.14071 -4.6408854
12.14171 -4.5757778
12.14271 -4.5106366
12.14371 -4.4454701
12.14471 -4.3802842
12.14571 -4.3150824
12.14671 -4.2498671
12.14771 -4.1846398
12.14871 -4.1194029
12.14971 -4.0541589
12.15071 -3.9889111999999995
12.15171 -3.9236646
12.15271 -3.8584243999999996
12.15371 -3.7931971
12.15471 -3.7279899999999997
12.15571 -3.662812
12.15671 -3.5976727
12.15771 -3.5325821
12.15871 -3.4675505
12.15971 -3.4025863000000003
12.16071 -3.3376962000000003
12.16171 -3.2728846999999996
12.16271 -3.2081537
12.16371 -3.1435039
12.16471 -3.0789349
12.16571 -3.0144475
12.16671 -2.950044
12.16771 -2.8857285
12.16871 -2.8215077
12.16971 -2.7573895
12.17071 -2.6933828
12.17171 -2.6294976
12.17271 -2.5657432
12.17371 -2.5021283
12.17471 -2.4386609
12.17571 -2.3753477
12.17671 -2.3121942
12.17771 -2.2492038
12.17871 -2.1863788
12.17971 -2.1237198
12.18071 -2.0612268
12.18171 -1.9988997000000002
12.18271 -1.9367394999999998
12.18371 -1.8747487999999999
12.18471 -1.8129326000000001
12.18571 -1.7512983
12.18671 -1.6898548
12.18771 -1.6286124999999998
12.18871 -1.5675817
12.18971 -1.5067713
12.19071 -1.4461893
12.19171 -1.3858409999999999
12.19271 -1.32573
12.19371 -1.2658585
12.19471 -1.2062269
12.19571 -1.1468354
12.19671 -1.0876837
12.19771 -1.0287724
12.19871 -0.97010294
12.19971 -0.91167819
12.20071 -0.8535030299999999
12.20171 -0.79558389
12.20271 -0.73792897
12.20371 -0.68054739
12.20471 -0.6234485700000001
12.20571 -0.56664115
12.20671 -0.51013231
12.20771 -0.45392704
12.20871 -0.39802804
12.20971 -0.34243588
12.21071 -0.28714957
12.21171 -0.23216732999999998
12.21271 -0.17748757
12.21371 -0.12310966000000001
12.21471 -0.0690346
12.21571 -0.015265398999999999
12.21671 0.038192896
12.21771 0.091333425
12.21871 0.14414805
12.21971 0.19662802000000001
12.22071 0.24876483
12.22171 0.3005509
12.22271 0.35198033
12.22371 0.40304926
12.22471 0.45375596
12.22571 0.5041007
12.22671 0.55408515
12.22771 0.60371179
12.22871 0.65298295
12.22971 0.70189992
12.23071 0.75046252
12.23171 0.79866843
12.23271 0.8465132699999999
12.23371 0.8939907
12.23471 0.9410928900000001
12.23571 0.98781167
12.23671 1.0341388999999999
12.23771 1.0800679
12.23871 1.1255939
12.23971 1.1707146
12.24071 1.2154298
12.24171 1.2597417
12.24271 1.3036534
12.24371 1.3471688000000002
12.24471 1.390291
12.24571 1.4330218000000001
12.24671 1.475361
12.24771 1.5173064
12.24871 1.5588535000000001
12.24971 1.5999965
12.25071 1.6407287
12.25171 1.6810425
12.25271 1.7209309999999998
12.25371 1.7603889000000001
12.25471 1.7994123000000002
12.25571 1.8379994
12.25671 1.876151
12.25771 1.9138701
12.25871 1.9511614
12.25971 1.9880299000000001
12.26071 2.0244801
12.26171 2.0605151
12.26271 2.0961355
12.26371 2.1313397000000003
12.26471 2.1661231
12.26571 2.2004798
12.26671 2.2344025
12.26771 2.2678843
12.26871 2.3009194
12.26971 2.333504
12.27071 2.3656363
12.27171 2.3973163
12.27271 2.4285465
12.27371 2.4593305
12.27471 2.4896732
12.27571 2.5195794
12.27671 2.5490540999999998
12.27771 2.5781009
12.27871 2.6067213999999996
12.27971 2.6349146
12.28071 2.6626773
12.28171 2.690004
12.28271 2.7168879
12.28371 2.743322
12.28471 2.7693007
12.28571 2.7948203
12.28671 2.8198799
12.28771 2.8444821
12.28871 2.8686317
12.28971 2.8923349000000003
12.29071 2.9155986
12.29171 2.9384291
12.29271 2.9608311
12.29371 2.9828079
12.29471 3.0043607999999997
12.29571 3.0254889
12.29671 3.0461894
12.29771 3.0664582
12.29871 3.0862898999999997
12.29971 3.1056792
12.30071 3.1246208
12.30171 3.1431116
12.30271 3.1611505999999996
12.30371 3.1787403
12.30471 3.1958859
12.30571 3.212595
12.30671 3.2288764
12.30771 3.2447387
12.30871 3.2601889
12.30971 3.2752312999999997
12.31071 3.2898671999999998
12.31171 3.3040948
12.31271 3.3179104
12.31371 3.3313092
12.31471 3.3442861999999995
12.31571 3.3568371
12.31671 3.3689592
12.31771 3.380651
12.31871 3.3919132999999997
12.31971 3.4027494
12.32071 3.4131646
12.32171 3.4231663
12.32271 3.4327629999999996
12.32371 3.4419637000000005
12.32471 3.4507766
12.32571 3.4592080999999997
12.32671 3.467261
12.32771 3.4749350999999997
12.32871 3.4822266999999996
12.32971 3.4891303999999996
12.33071 3.4956399
12.33171 3.5017498000000002
12.33271 3.5074569
12.33371 3.512761
12.33471 3.5176649999999996
12.33571 3.5221741
12.33671 3.5262961
12.33771 3.5300396
12.33871 3.5334133
12.33971 3.5364259000000002
12.34071 3.5390854
12.34171 3.5413977
12.34271 3.5433669
12.34371 3.5449948
12.34471 3.5462804
12.34571 3.5472199000000004
12.34671 3.5478085
12.34771 3.5480405999999998
12.34871 3.5479121000000005
12.34971 3.5474215000000004
12.35071 3.5465706
12.35171 3.5453651
12.35271 3.5438135
12.35371 3.5419267
12.35471 3.5397153
12.35571 3.5371892000000003
12.35671 3.5343557999999997
12.35771 3.5312208999999997
12.35871 3.5277870000000005
12.35971 3.5240542
12.36071 3.5200215999999998
12.36171 3.5156865
12.36271 3.5110455
12.36371 3.5060961
12.36471 3.5008356
12.36571 3.4952628999999997
12.36671 3.4893796
12.36771 3.4831904
12.36871 3.4767024
12.36971 3.4699261000000003
12.37071 3.4628734000000003
12.37171 3.4555558
12.37271 3.4479838
12.37371 3.4401644
12.37471 3.4321018000000003
12.37571 3.4237961999999995
12.37671 3.4152455999999995
12.37771 3.4064457
12.37871 3.3973929
12.37971 3.3880836999999997
12.38071 3.3785172
12.38171 3.3686939999999996
12.38271 3.3586171
12.38371 3.3482913000000005
12.38471 3.3377237999999996
12.38571 3.326923
12.38671 3.3158988000000003
12.38771 3.3046614
12.38871 3.2932211000000002
12.38971 3.2815859000000005
12.39071 3.2697625
12.39171 3.2577541
12.39271 3.2455597000000003
12.39371 3.2331768
12.39471 3.2206013999999996
12.39571 3.2078292
12.39671 3.1948581
12.39771 3.1816885000000004
12.39871 3.1683235999999995
12.39971 3.1547703000000005
12.40071 3.141037
12.40171 3.1271331
12.40271 3.1130685000000002
12.40371 3.0988518
12.40471 3.0844908
12.40571 3.069992
12.40671 3.05536
12.40771 3.0405981
12.40871 3.0257076
12.40971 3.0106878
12.41071 2.9955367
12.41171 2.9802513999999998
12.41271 2.9648297
12.41371 2.9492704
12.41471 2.9335758
12.41571 2.9177505999999997
12.41671 2.901803
12.41771 2.8857432
12.41871 2.8695824
12.41971 2.8533306
12.42071 2.8369967
12.42171 2.8205866
12.42271 2.8041039
12.42371 2.78755
12.42471 2.7709251
12.42571 2.7542286
12.42671 2.7374595
12.42771 2.7206179
12.42871 2.7037034
12.42971 2.6867172000000004
12.43071 2.6696611
12.43171 2.6525389
12.43271 2.6353560000000003
12.43371 2.6181201
12.43471 2.6008399
12.43571 2.5835255000000004
12.43671 2.566186
12.43771 2.5488285
12.43871 2.5314581
12.43971 2.514076
12.44071 2.4966819
12.44171 2.4792735
12.44271 2.4618485999999997
12.44371 2.444406
12.44471 2.4269465
12.44571 2.4094727
12.44671 2.3919886000000004
12.44771 2.3744998
12.44871 2.3570128
12.44971 2.3395337
12.45071 2.3220694
12.45171 2.3046264
12.45271 2.2872114999999997
12.45371 2.2698306
12.45471 2.2524886
12.45571 2.2351889
12.45671 2.2179324
12.45771 2.2007184
12.45871 2.1835448
12.45971 2.1664094
12.46071 2.1493111
12.46171 2.1322506000000003
12.46271 2.1152314
12.46371 2.0982593
12.46471 2.081342
12.46571 2.0644875
12.46671 2.0477029
12.46771 2.0309939999999997
12.46871 2.0143652000000003
12.46971 1.9978197
12.47071 1.9813595
12.47171 1.9649863
12.47271 1.9487016
12.47371 1.9325063999999998
12.47471 1.9164013
12.47571 1.9003864
12.47671 1.8844621
12.47771 1.8686291000000002
12.47871 1.8528892000000001
12.47971 1.8372459
12.48071 1.821705
12.48171 1.8062730999999999
12.48271 1.7909576999999999
12.48371 1.7757654
12.48471 1.7607013
12.48571 1.7457675
12.48671 1.7309643
12.48771 1.7162903999999999
12.48871 1.7017438999999999
12.48971 1.6873236999999999
12.49071 1.6730293999999999
12.49171 1.6588626
12.49271 1.6448259
12.49371 1.6309224
12.49471 1.6171554000000001
12.49571 1.6035286999999998
12.49671 1.5900461000000001
12.49771 1.5767116
12.49871 1.56353
12.49971 1.5505064000000002
12.50071 1.5376452
12.50171 1.5249499
12.50271 1.5124221
12.50371 1.5000616
12.50471 1.4878663
12.50571 1.4758336
12.50671 1.4639613
12.50771 1.4522488
12.50871 1.440698
12.50971 1.4293126999999999
12.51071 1.4180982
12.51171 1.4070605
12.51271 1.3962047
12.51371 1.3855347
12.51471 1.375053
12.51571 1.3647607000000002
12.51671 1.3546582999999999
12.51771 1.3447462000000001
12.51871 1.3350244
12.51971 1.3254926999999999
12.52071 1.3161507
12.52171 1.3069971
12.52271 1.2980304
12.52371 1.2892491000000001
12.52471 1.2806533
12.52571 1.2722448000000002
12.52671 1.2640273
12.52771 1.2560068
12.52871 1.2481895
12.52971 1.2405816
12.53071 1.2331869
12.53171 1.2260072
12.53271 1.2190413
12.53371 1.2122863
12.53471 1.2057387
12.53571 1.1993954
12.53671 1.1932542000000002
12.53771 1.1873143
12.53871 1.181576
12.53971 1.1760405999999999
12.54071 1.1707094
12.54171 1.1655843000000001
12.54271 1.1606675
12.54371 1.1559621
12.54471 1.1514721
12.54571 1.1472018
12.54671 1.1431550000000001
12.54771 1.1393342
12.54871 1.1357397999999999
12.54971 1.1323693
12.55071 1.1292181000000001
12.55171 1.1262804
12.55271 1.1235507
12.55371 1.1210253
12.55471 1.1187026
12.55571 1.1165842000000001
12.55671 1.1146734999999999
12.55771 1.1129749
12.55871 1.1114926
12.55971 1.1102301
12.56071 1.1091897
12.56171 1.1083729
12.56271 1.1077801999999999
12.56371 1.1074116
12.56471 1.1072663
12.56571 1.1073424
12.56671 1.1076367999999999
12.56771 1.1081449
12.56871 1.1088611
12.56971 1.1097800999999998
12.57071 1.1108981
12.57171 1.1122135
12.57271 1.1137282
12.57371 1.1154464
12.57471 1.1173739999999999
12.57571 1.1195168
12.57671 1.1218792
12.57771 1.1244631999999999
12.57871 1.1272681
12.57971 1.1302908999999999
12.58071 1.1335272
12.58171 1.1369723999999999
12.58271 1.1406217
12.58371 1.144471
12.58471 1.1485166
12.58571 1.152755
12.58671 1.1571835000000001
12.58771 1.1618
12.58871 1.166604
12.58971 1.1715972
12.59071 1.1767832
12.59171 1.1821669
12.59271 1.1877534
12.59371 1.1935464
12.59471 1.199547
12.59571 1.205753
12.59671 1.2121589
12.59771 1.2187573
12.59871 1.2255403
12.59971 1.2325009
12.60071 1.2396340000000001
12.60171 1.2469368
12.60271 1.2544085
12.60371 1.2620498
12.60471 1.2698621
12.60571 1.2778471
12.60671 1.2860065
12.60771 1.2943425
12.60871 1.3028572
12.60971 1.3115525
12.61071 1.3204291
12.61171 1.3294858999999999
12.61271 1.3387187999999999
12.61371 1.3481215
12.61471 1.3576850999999999
12.61571 1.3674005
12.61671 1.3772594
12.61771 1.3872561
12.61871 1.3973883
12.61971 1.407657
12.62071 1.4180654
12.62171 1.4286178999999999
12.62271 1.4393183999999999
12.62371 1.4501696
12.62471 1.4611719
12.62571 1.4723247
12.62671 1.4836256
12.62771 1.4950714999999999
12.62871 1.5066582
12.62971 1.5183805
12.63071 1.5302322
12.63171 1.5422058
12.63271 1.5542938
12.63371 1.5664896000000001
12.63471 1.5787882999999998
12.63571 1.5911883000000002
12.63671 1.6036911
12.63771 1.6163007999999999
12.63871 1.6290229
12.63971 1.6418618999999999
12.64071 1.6548203000000001
12.64171 1.6678976
12.64271 1.6810896
12.64371 1.6943902
12.64471 1.7077917000000002
12.64571 1.7212862
12.64671 1.7348664
12.64771 1.7485263
12.64871 1.7622605
12.64971 1.7760647
12.65071 1.7899359
12.65171 1.8038717999999998
12.65271 1.817872
12.65371 1.8319383000000002
12.65471 1.8460743000000002
12.65571 1.8602842000000002
12.65671 1.8745719
12.65771 1.888939
12.65871 1.9033841999999999
12.65971 1.9179024
12.66071 1.9324852
12.66171 1.9471223999999998
12.66271 1.9618035999999999
12.66371 1.9765204
12.66471 1.9912665999999999
12.66571 2.0060387
12.66671 2.0208359
12.66771 2.0356586
12.66871 2.0505079999999998
12.66971 2.0653851000000003
12.67071 2.0802911
12.67171 2.0952273
12.67271 2.1101946
12.67371 2.1251934
12.67471 2.1402229
12.67571 2.1552799
12.67671 2.170359
12.67771 2.1854518
12.67871 2.2005482
12.67971 2.2156382
12.68071 2.2307131
12.68171 2.2457678
12.68271 2.2608003
12.68371 2.2758123
12.68471 2.2908073
12.68571 2.3057895
12.68671 2.320762
12.68771 2.3357261
12.68871 2.3506813
12.68971 2.3656251
12.69071 2.3805534
12.69171 2.3954619
12.69271 2.410345
12.69371 2.4251966
12.69471 2.4400096
12.69571 2.4547763
12.69671 2.4694892
12.69771 2.4841413
12.69871 2.4987284
12.69971 2.5132494
12.70071 2.5277060000000002
12.70171 2.5421023000000003
12.70271 2.5564436
12.70371 2.5707336
12.70471 2.5849737
12.70571 2.599162
12.70671 2.6132936
12.70771 2.627361
12.70871 2.6413566
12.70971 2.6552724
12.71071 2.6691021
12.71171 2.6828405
12.71271 2.6964832000000003
12.71371 2.7100271
12.71471 2.7234696
12.71571 2.7368089
12.71671 2.7500447
12.71771 2.7631782
12.71871 2.7762122
12.71971 2.78915
12.72071 2.8019941999999998
12.72171 2.8147453
12.72271 2.8274008999999998
12.72371 2.8399549
12.72471 2.8523991
12.72571 2.8647240000000003
12.72671 2.876921
12.72771 2.8889833
12.72871 2.9009072000000002
12.72971 2.9126914
12.73071 2.9243369
12.73171 2.935845
12.73271 2.9472178
12.73371 2.9584561
12.73471 2.9695606
12.73571 2.9805316
12.73671 2.9913688
12.73771 3.0020716
12.73871 3.012638
12.73971 3.0230645000000003
12.74071 3.0333456
12.74171 3.0434737
12.74271 3.0534405000000002
12.74371 3.0632379000000003
12.74471 3.0728597
12.74571 3.082303
12.74671 3.0915681
12.74771 3.1006582000000003
12.74871 3.1095777
12.74971 3.118331
12.75071 3.1269208
12.75171 3.1353476999999996
12.75271 3.1436101
12.75371 3.1517047
12.75471 3.1596273
12.75571 3.1673737
12.75671 3.1749394
12.75771 3.1823195999999996
12.75871 3.1895094
12.75971 3.1965043
12.76071 3.2032996000000002
12.76171 3.2098918999999997
12.76271 3.2162797
12.76371 3.2224644
12.76471 3.2284490999999997
12.76571 3.2342386000000003
12.76671 3.2398377
12.76771 3.2452490000000003
12.76871 3.2504734
12.76971 3.2555072999999997
12.77071 3.2603454
12.77171 3.26498
12.77271 3.2694045
12.77371 3.273613
12.77471 3.2776009000000004
12.77571 3.2813657000000003
12.77671 3.2849066000000002
12.77771 3.2882236000000002
12.77871 3.2913174000000005
12.77971 3.2941889
12.78071 3.2968402
12.78171 3.2992743
12.78271 3.3014942
12.78371 3.3035031999999998
12.78471 3.3053033000000003
12.78571 3.3068944000000005
12.78671 3.3082735000000003
12.78771 3.3094354
12.78871 3.3103727
12.78971 3.3110779
12.79071 3.3115447
12.79171 3.3117697
12.79271 3.3117522000000004
12.79371 3.3114944
12.79471 3.311
12.79571 3.3102728
12.79671 3.3093169
12.79771 3.3081349
12.79871 3.3067282000000002
12.79971 3.3050977
12.80071 3.3032428000000005
12.80171 3.3011626
12.80271 3.2988551999999998
12.80371 3.2963172
12.80471 3.2935441
12.80571 3.2905302999999995
12.80671 3.2872707
12.80771 3.2837606999999998
12.80871 3.2799984999999996
12.80971 3.2759853
12.81071 3.2717246999999996
12.81171 3.2672225999999998
12.81271 3.2624858999999997
12.81371 3.2575201
12.81471 3.2523288999999997
12.81571 3.2469135000000002
12.81671 3.2412726000000003
12.81771 3.2354033999999996
12.81871 3.2293022
12.81971 3.2229643
12.82071 3.2163862
12.82171 3.2095645
12.82271 3.2024965
12.82371 3.19518
12.82471 3.1876135999999997
12.82571 3.1797978999999996
12.82671 3.1717352999999995
12.82771 3.1634301
12.82871 3.1548875999999995
12.82971 3.1461141999999995
12.83071 3.1371154
12.83171 3.1278949000000003
12.83271 3.1184534
12.83371 3.1087887000000003
12.83471 3.0988969
12.83571 3.0887727
12.83671 3.0784113
12.83771 3.067809
12.83871 3.0569641
12.83971 3.0458769
12.84071 3.0345492000000003
12.84171 3.0229842
12.84271 3.0111859
12.84371 2.9991588
12.84471 2.9869073999999998
12.84571 2.9744364
12.84671 2.9617503
12.84771 2.9488521
12.84871 2.9357433
12.84971 2.9224237
12.85071 2.9088905
12.85171 2.8951393
12.85271 2.8811648
12.85371 2.8669626
12.85471 2.8525297000000003
12.85571 2.8378654
12.85671 2.8229725
12.85771 2.8078552
12.85871 2.7925199000000003
12.85971 2.7769729
12.86071 2.7612206
12.86171 2.7452679
12.86271 2.7291186
12.86371 2.7127749999999997
12.86471 2.6962381
12.86571 2.6795071999999998
12.86671 2.662581
12.86771 2.6454568000000003
12.86871 2.6281314
12.86971 2.6106016999999997
12.87071 2.5928656
12.87171 2.5749227
12.87271 2.556775
12.87371 2.538426
12.87471 2.5198823
12.87571 2.5011506
12.87671 2.4822382
12.87771 2.4631510999999997
12.87871 2.4438934
12.87971 2.4244674
12.88071 2.4048725
12.88171 2.3851074
12.88271 2.3651695
12.88371 2.3450558999999997
12.88471 2.3247641
12.88571 2.3042925
12.88671 2.2836406
12.88771 2.2628097
12.88871 2.2418026
12.88971 2.2206239
12.89071 2.1992797
12.89171 2.177777
12.89271 2.156123
12.89371 2.1343242
12.89471 2.1123857999999998
12.89571 2.0903105
12.89671 2.068099
12.89771 2.0457499
12.89871 2.0232605
12.89971 2.0006279
12.90071 1.9778492
12.90171 1.9549233999999998
12.90271 1.9318506
12.90371 1.9086327
12.90471 1.8852734999999998
12.90571 1.8617779
12.90671 1.8381519
12.90771 1.8144022999999998
12.90871 1.7905353999999998
12.90971 1.7665571000000002
12.91071 1.7424716
12.91171 1.7182816
12.91271 1.693988
12.91371 1.6695896
12.91471 1.6450843
12.91571 1.6204694
12.91671 1.5957432
12.91771 1.5709052000000001
12.91871 1.5459567
12.91971 1.5209011
12.92071 1.4957433
12.92171 1.4704894
12.92271 1.4451464
12.92371 1.4197209
12.92471 1.3942191
12.92571 1.3686462
12.92671 1.3430058999999999
12.92771 1.3173003
12.92871 1.2915296
12.92971 1.265693
12.93071 1.2397882
12.93171 1.2138127
12.93271 1.1877647999999998
12.93371 1.1616437
12.93471 1.1354511
12.93571 1.1091906
12.93671 1.082868
12.93771 1.0564907000000001
12.93871 1.030066
12.93971 1.0036009000000001
12.94071 0.9771015500000001
12.94171 0.95057189
12.94271 0.92401439
12.94371 0.89743016
12.94471 0.87081892
12.94571 0.84417965
12.94671 0.81751114
12.94771 0.79081198
12.94871 0.76408149
12.94971 0.73731989
12.95071 0.71052914
12.95171 0.68371305
12.95271 0.6568774599999999
12.95371 0.63002976
12.95471 0.6031781
12.95571 0.5763302100000001
12.95671 0.54949247
12.95771 0.52266899
12.95871 0.49586118999999995
12.95971 0.46906839
12.96071 0.44228829999999997
12.96171 0.41551813
12.96271 0.38875563
12.96371 0.36199966
12.96471 0.33525068
12.96571 0.30851071
12.96671 0.28178331
12.96771 0.25507333
12.96871 0.22838670000000003
12.96971 0.20173031
12.97071 0.17511159
12.97171 0.14853793
12.97271 0.12201591
12.97371 0.095550419
12.97471 0.06914392
12.97571 0.042796205000000004
12.97671 0.016504717000000002
12.97771 -0.009734505099999999
12.97871 -0.035925466
12.97971 -0.062070863
12.98071 -0.088171044
12.98171 -0.11422355999999999
12.98271 -0.14022335
12.98371 -0.16616357999999998
12.98471 -0.19203661
12.98571 -0.21783491
12.98671 -0.24355177
12.98771 -0.26918168
12.98871 -0.29472036
12.98971 -0.32016486
12.99071 -0.34551369
12.99171 -0.37076685
12.99271 -0.39592595
12.99371 -0.42099394
12.99471 -0.44597453
12.99571 -0.47087101000000003
12.99671 -0.49568522000000004
12.99771 -0.5204162600000001
12.99871 -0.54505998
12.99971 -0.56960927
13.00071 -0.59405491
13.00171 -0.61838711
13.00271 -0.64259712
13.00371 -0.66667846
13.00471 -0.69062761
13.00571 -0.71444372
13.00671 -0.73812818
13.00771 -0.76168352
13.00871 -0.7851126599999999
13.00971 -0.8084182599999999
13.01071 -0.8316025100000001
13.01171 -0.8546669
13.01271 -0.8776117999999999
13.01371 -0.90043629
13.01471 -0.92313755
13.01571 -0.9457103
13.01671 -0.96814726
13.01771 -0.99043939
13.01871 -1.0125773
13.01971 -1.0345529
13.02071 -1.0563607
13.02171 -1.0779991
13.02271 -1.0994698
13.02371 -1.1207774
13.02471 -1.1419281
13.02571 -1.1629275
13.02671 -1.1837794000000001
13.02771 -1.204485
13.02871 -1.2250429999999999
13.02971 -1.2454499
13.03071 -1.2657008
13.03171 -1.2857897999999999
13.03271 -1.3057105
13.03371 -1.3254563000000001
13.03471 -1.3450206
13.03571 -1.3643973
13.03671 -1.3835813000000001
13.03771 -1.4025698
13.03871 -1.4213631
13.03971 -1.4399642000000001
13.04071 -1.4583791000000002
13.04171 -1.4766148
13.04271 -1.494678
13.04371 -1.5125728999999999
13.04471 -1.5303001999999999
13.04571 -1.5478564000000001
13.04671 -1.5652350999999998
13.04771 -1.5824274999999999
13.04871 -1.5994248999999998
13.04971 -1.6162192
13.05071 -1.6328048000000002
13.05171 -1.649178
13.05271 -1.6653373999999999
13.05371 -1.6812831
13.05471 -1.6970165
13.05571 -1.7125405
13.05671 -1.7278590999999999
13.05771 -1.7429771
13.05871 -1.7579
13.05971 -1.7726326000000001
13.06071 -1.7871776999999998
13.06171 -1.8015349
13.06271 -1.8157003
13.06371 -1.8296665
13.06471 -1.8434234
13.06571 -1.8569609
13.06671 -1.8702706
13.06771 -1.8833471000000002
13.06871 -1.8961892
13.06971 -1.9087991
13.07071 -1.9211816
13.07171 -1.9333429999999998
13.07271 -1.945289
13.07371 -1.9570248
13.07471 -1.9685537999999998
13.07571 -1.9798782000000001
13.07671 -1.9909987
13.07771 -2.0019149
13.07871 -2.0126242
13.07971 -2.0231221
13.08071 -2.0334022
13.08171 -2.0434566000000003
13.08271 -2.053277
13.08371 -2.0628569999999997
13.08471 -2.0721924
13.08571 -2.0812836
13.08671 -2.0901348
13.08771 -2.0987539
13.08871 -2.1071497000000003
13.08971 -2.1153307999999997
13.09071 -2.1233035
13.09171 -2.1310705999999997
13.09271 -2.1386314
13.09371 -2.1459827000000002
13.09471 -2.1531193
13.09571 -2.1600356
13.09671 -2.1667259000000003
13.09771 -2.173185
13.09871 -2.1794083
13.09971 -2.185392
13.10071 -2.1911336
13.10171 -2.1966323
13.10271 -2.2018906
13.10371 -2.2069132000000002
13.10471 -2.2117077999999997
13.10571 -2.2162834
13.10671 -2.2206485000000002
13.10771 -2.2248095
13.10871 -2.2287689
13.10971 -2.2325251
13.11071 -2.2360727000000002
13.11171 -2.2394041
13.11271 -2.2425110000000004
13.11371 -2.2453865
13.11471 -2.2480264
13.11571 -2.2504291
13.11671 -2.2525953000000003
13.11771 -2.254528
13.11871 -2.2562312
13.11971 -2.2577096
13.12071 -2.2589685000000004
13.12171 -2.260014
13.12271 -2.2608522
13.12371 -2.2614883
13.12471 -2.2619262
13.12571 -2.2621674
13.12671 -2.2622098999999998
13.12771 -2.2620484
13.12871 -2.2616755
13.12971 -2.2610834
13.13071 -2.2602653
13.13171 -2.2592176
13.13271 -2.2579405
13.13371 -2.2564383
13.13471 -2.254718
13.13571 -2.2527874999999997
13.13671 -2.2506551999999997
13.13771 -2.2483274
13.13871 -2.245809
13.13971 -2.2431027
13.14071 -2.2402100000000003
13.14171 -2.2371307
13.14271 -2.2338634
13.14371 -2.2304056
13.14471 -2.2267537
13.14571 -2.2229029000000002
13.14671 -2.2188485
13.14771 -2.2145864
13.14871 -2.2101151
13.14971 -2.2054359
13.15071 -2.2005539
13.15171 -2.1954769
13.15271 -2.1902141999999998
13.15371 -2.1847749
13.15471 -2.1791661
13.15571 -2.1733917
13.15671 -2.1674525
13.15771 -2.161346
13.15871 -2.1550683
13.15971 -2.148615
13.16071 -2.1419825
13.16171 -2.1351684
13.16271 -2.1281714
13.16371 -2.1209912
13.16471 -2.1136293
13.16571 -2.1060878
13.16671 -2.0983709
13.16771 -2.0904839
13.16871 -2.0824339000000003
13.16971 -2.074229
13.17071 -2.0658767
13.17171 -2.0573832
13.17271 -2.0487517
13.17371 -2.0399818
13.17471 -2.0310702
13.17571 -2.0220111999999997
13.17671 -2.0127991
13.17771 -2.0034289
13.17871 -1.9938983000000001
13.17971 -1.9842079
13.18071 -1.9743610000000003
13.18171 -1.9643629
13.18271 -1.9542199
13.18371 -1.9439384
13.18471 -1.9335244
13.18571 -1.9229829
13.18671 -1.9123187
13.18771 -1.9015355
13.18871 -1.890636
13.18971 -1.8796218999999998
13.19071 -1.8684922
13.19171 -1.8572446
13.19271 -1.8458754000000002
13.19371 -1.8343804
13.19471 -1.8227568
13.19571 -1.8110033
13.19671 -1.7991222000000002
13.19771 -1.787119
13.19871 -1.7750014
13.19971 -1.7627780999999998
13.20071 -1.7504575000000002
13.20171 -1.7380459000000001
13.20271 -1.7255478000000002
13.20371 -1.7129645
13.20471 -1.7002959000000002
13.20571 -1.6875404999999999
13.20671 -1.6746964
13.20771 -1.6617617
13.20871 -1.6487348999999998
13.20971 -1.6356148000000001
13.21071 -1.622401
13.21171 -1.6090936999999998
13.21271 -1.5956945999999999
13.21371 -1.5822072
13.21471 -1.568637
13.21571 -1.5549914
13.21671 -1.5412782
13.21771 -1.5275052
13.21871 -1.513678
13.21971 -1.4997999
13.22071 -1.4858710000000002
13.22171 -1.4718887
13.22271 -1.4578493
13.22371 -1.4437488
13.22471 -1.4295844
13.22571 -1.4153556
13.22671 -1.4010639
13.22771 -1.3867128
13.22871 -1.3723071999999998
13.22971 -1.3578525
13.23071 -1.3433544
13.23171 -1.3288185
13.23271 -1.3142502
13.23371 -1.2996542999999998
13.23471 -1.2850351
13.23571 -1.2703954
13.23671 -1.2557364999999998
13.23771 -1.2410576
13.23871 -1.2263563
13.23971 -1.2116291
13.24071 -1.1968721999999998
13.24171 -1.1820837000000002
13.24271 -1.167264
13.24371 -1.1524165
13.24471 -1.1375472
13.24571 -1.1226638
13.24671 -1.1077746
13.24771 -1.0928868
13.24871 -1.0780059
13.24971 -1.063135
13.25071 -1.0482751000000001
13.25171 -1.0334256
13.25271 -1.0185851
13.25371 -1.0037515000000001
13.25471 -0.98892301
13.25571 -0.97409785
13.25671 -0.95927473
13.25771 -0.9444532
13.25871 -0.9296343699999999
13.25971 -0.9148210299999999
13.26071 -0.90001812
13.26171 -0.88523282
13.26271 -0.8704735
13.26371 -0.85574863
13.26471 -0.8410654999999999
13.26571 -0.82642883
13.26671 -0.81184013
13.26771 -0.79729771
13.26871 -0.78279758
13.26971 -0.76833456
13.27071 -0.7539039
13.27171 -0.73950244
13.27271 -0.7251292500000001
13.27371 -0.71078571
13.27471 -0.69647543
13.27571 -0.68220347
13.27671 -0.66797598
13.27771 -0.6537996699999999
13.27871 -0.63968138
13.27971 -0.62562763
13.28071 -0.6116441
13.28171 -0.59773489
13.28271 -0.58390182
13.28371 -0.5701441300000001
13.28471 -0.55645835
13.28571 -0.54283901
13.28671 -0.52927998
13.28771 -0.51577585
13.28871 -0.50232369
13.28971 -0.48892382
13.29071 -0.47558025
13.29171 -0.46230013999999997
13.29271 -0.44909269
13.29371 -0.43596746000000003
13.29471 -0.42293323000000005
13.29571 -0.40999684
13.29671 -0.39716255999999994
13.29771 -0.38443222
13.29871 -0.37180528
13.29971 -0.35927931
13.30071 -0.34685037
13.30171 -0.33451342
13.30271 -0.32226308
13.30371 -0.31009431000000004
13.30471 -0.2980035
13.30571 -0.28598944000000004
13.30671 -0.27405412
13.30771 -0.26220295
13.30871 -0.25044435
13.30971 -0.23878851999999998
13.31071 -0.22724578
13.31171 -0.21582479000000002
13.31271 -0.20453112999999998
13.31371 -0.19336647999999998
13.31471 -0.18232877
13.31571 -0.17141295
13.31671 -0.16061226
13.31771 -0.14991971999999998
13.31871 -0.13932930000000002
13.31971 -0.12883681
13.32071 -0.11844033
13.32171 -0.10814046
13.32271 -0.097940303
13.32371 -0.087845337
13.32471 -0.077863078
13.32571 -0.06800244999999999
13.32671 -0.058272836
13.32771 -0.048682792
13.32871 -0.039238669
13.32971 -0.029943453000000002
13.33071 -0.020796052
13.33171 -0.011791474
13.33271 -0.0029217419
13.33371 0.0058224952000000005
13.33471 0.014450062
13.33571 0.022967494
13.33671 0.031377864
13.33771 0.039680308
13.33871 0.04787035
13.33971 0.055940787000000006
13.34071 0.063882838
13.34171 0.071687391
13.34271 0.07934600600000001
13.34371 0.086851814
13.34471 0.09420017
13.34571 0.10138914
13.34671 0.10841983999999999
13.34771 0.11529644
13.34871 0.12202580000000002
13.34971 0.12861649
13.35071 0.1350775
13.35171 0.14141656
13.35271 0.14763853999999998
13.35371 0.15374431
13.35471 0.1597304
13.35571 0.16558954
13.35671 0.17131192
13.35771 0.17688703
13.35871 0.18230538999999998
13.35971 0.18756008999999998
13.36071 0.19264763
13.36171 0.19756818999999998
13.36271 0.20232527
13.36371 0.20692496999999999
13.36471 0.21137507
13.36571 0.21568391999999997
13.36671 0.21985960000000002
13.36771 0.22390876
13.36871 0.22783577000000002
13.36971 0.23164180999999998
13.37071 0.2353244
13.37171 0.23887753000000003
13.37271 0.2422923
13.37371 0.24555824
13.37471 0.24866518
13.37571 0.25160497
13.37671 0.25437304
13.37771 0.25696926999999997
13.37871 0.25939778
13.37971 0.26166632
13.38071 0.26378463999999996
13.38171 0.26576293
13.38271 0.26761026
13.38371 0.26933324999999997
13.38471 0.27093544999999997
13.38571 0.27241709000000003
13.38671 0.2737751
13.38771 0.27500368
13.38871 0.27609498
13.38971 0.27704008
13.39071 0.27783024
13.39171 0.27845821
13.39271 0.27891954
13.39371 0.27921353
13.39471 0.27934371
13.39571 0.2793174
13.39671 0.27914470999999996
13.39771 0.27883681
13.39871 0.27840412000000003
13.39971 0.27785447999999996
13.40071 0.27719204999999997
13.40171 0.27641677
13.40271 0.27552471
13.40371 0.27450889
13.40471 0.27336064
13.40571 0.27207101
13.40671 0.27063207
13.40771 0.269038
13.40871 0.26728585
13.40971 0.26537613
13.41071 0.26331280999999995
13.41171 0.26110308
13.41271 0.25875666
13.41371 0.25628444
13.41471 0.25369702
13.41571 0.25100303
13.41671 0.24820771
13.41771 0.24531204
13.41871 0.24231265
13.41971 0.23920249999999998
13.42071 0.23597234
13.42171 0.23261239
13.42271 0.22911408
13.42371 0.2254715
13.42471 0.22168229
13.42571 0.21774792
13.42671 0.21367343
13.42771 0.20946673999999998
13.42871 0.20513764999999998
13.42971 0.20069669
13.43071 0.19615379
13.43171 0.19151712
13.43271 0.18679196
13.43371 0.18197993
13.43471 0.17707873
13.43571 0.17208251000000002
13.43671 0.16698289
13.43771 0.16177050999999998
13.43871 0.15643681
13.43971 0.15097571
13.44071 0.14538486
13.44171 0.13966606999999998
13.44271 0.13382522
13.44371 0.12787123
13.44471 0.12181476999999999
13.44571 0.11566670999999999
13.44671 0.10943679
13.44771 0.10313243
13.44871 0.096757949
13.44971 0.090314203
13.45071 0.083798572
13.45171 0.077205431
13.45271 0.070526998
13.45371 0.06375456
13.45471 0.056879944
13.45571 0.04989708
13.45671 0.042803265
13.45771 0.035599965000000004
13.45871 0.028292893000000003
13.45971 0.020891285
13.46071 0.013406553
13.46171 0.0058505691
13.46271 -0.0017660654
13.46371 -0.009435437100000001
13.46471 -0.017153185
13.46571 -0.024918749
13.46671 -0.032735031000000005
13.46771 -0.040607623
13.46871 -0.048543749000000004
13.46971 -0.056551077000000005
13.47071 -0.064636511
13.47171 -0.07280506499999999
13.47271 -0.0810589
13.47371 -0.089396659
13.47471 -0.097813236
13.47571 -0.1063002
13.47671 -0.11484673999999999
13.47771 -0.12344118
13.47871 -0.13207274
13.47971 -0.14073314
13.48071 -0.1494179
13.48171 -0.15812678
13.48271 -0.16686351
13.48371 -0.17563475
13.48471 -0.18444868
13.48571 -0.19331339
13.48671 -0.20223549
13.48771 -0.211219
13.48871 -0.2202648
13.48971 -0.22937041000000002
13.49071 -0.23853017
13.49171 -0.24773574
13.49271 -0.25697686
13.49371 -0.26624252
13.49471 -0.27552219
13.49571 -0.28480731
13.49671 -0.29409246
13.49771 -0.30337628
13.49871 -0.31266157
13.49971 -0.32195472
13.50071 -0.33126434
13.50171 -0.34059947
13.50271 -0.34996775999999996
13.50371 -0.35937387000000004
13.50471 -0.36881859
13.50571 -0.37829881000000004
13.50671 -0.38780796
13.50771 -0.39733700000000005
13.50871 -0.40687579
13.50971 -0.41641411
13.51071 -0.42594293999999994
13.51171 -0.43545514
13.51271 -0.44494634
13.51371 -0.45441524
13.51471 -0.46386388
13.51571 -0.47329742999999996
13.51671 -0.4827233
13.51771 -0.49214996000000005
13.51871 -0.5015851499999999
13.51971 -0.5110342999999999
13.52071 -0.5204991
13.52171 -0.52997684
13.52271 -0.5394606399999999
13.52371 -0.5489403399999999
13.52471 -0.5584042499999999
13.52571 -0.56784097
13.52671 -0.57724086
13.52771 -0.5865973
13.52871 -0.59590712
13.52971 -0.60517066
13.53071 -0.61439108
13.53171 -0.6235738799999999
13.53271 -0.63272589
13.53371 -0.64185448
13.53471 -0.65096645
13.53571 -0.66006696
13.53671 -0.66915844
13.53771 -0.67823976
13.53871 -0.6873058599999999
13.53971 -0.69634812
13.54071 -0.7053553100000001
13.54171 -0.71431543
13.54271 -0.72321757
13.54371 -0.73205368
13.54471 -0.74081975
13.54571 -0.74951611
13.54671 -0.75814691
13.54771 -0.76671885
13.54871 -0.7752398500000001
13.54971 -0.78371745
13.55071 -0.7921576499999999
13.55171 -0.80056433
13.55271 -0.8089384999999999
13.55371 -0.81727859
13.55471 -0.82558002
13.55571 -0.83383583
13.55671 -0.84203696
13.55771 -0.85017337
13.55871 -0.85823527
13.55971 -0.86621428
13.56071 -0.87410528
13.56171 -0.88190716
13.56271 -0.88962289
13.56371 -0.89725899
13.56471 -0.9048242099999999
13.56571 -0.91232732
13.56671 -0.9197756600000001
13.56771 -0.92717363
13.56871 -0.9345216700000001
13.56971 -0.9418169000000001
13.57071 -0.94905337
13.57171 -0.95622325
13.57271 -0.96331779
13.57371 -0.9703282299999999
13.57471 -0.97724665
13.57571 -0.98406672
13.57671 -0.99078435
13.57771 -0.99739805
13.57871 -1.0039095
13.57971 -1.0103235
13.58071 -1.0166474
13.58171 -1.0228895999999998
13.58271 -1.0290583
13.58371 -1.0351595
13.58471 -1.0411956
13.58571 -1.0471652999999999
13.58671 -1.0530629999999999
13.58771 -1.0588804
13.58871 -1.064608
13.58971 -1.0702362
13.59071 -1.0757575
13.59171 -1.0811666
13.59271 -1.0864612
13.59371 -1.0916416
13.59471 -1.0967104
13.59571 -1.1016721
13.59671 -1.1065326
13.59771 -1.1112982
13.59871 -1.1159755
13.59971 -1.1205697000000001
13.60071 -1.1250841
13.60171 -1.1295189
13.60271 -1.1338708
13.60371 -1.1381333
13.60471 -1.1422974000000001
13.60571 -1.1463537
13.60671 -1.1502935
13.60771 -1.1541106
13.60871 -1.1578024
13.60971 -1.16137
13.61071 -1.1648171
13.61171 -1.1681496
13.61271 -1.1713743
13.61371 -1.1744974
13.61471 -1.1775242
13.61571 -1.1804583
13.61671 -1.1833016
13.61771 -1.1860536
13.61871 -1.1887121999999999
13.61971 -1.1912726
13.62071 -1.1937286
13.62171 -1.1960727
13.62271 -1.1982975999999999
13.62371 -1.2003968
13.62471 -1.2023667
13.62571 -1.2042068
13.62671 -1.2059202
13.62771 -1.2075126999999999
13.62871 -1.2089917000000001
13.62971 -1.2103644
13.63071 -1.2116372
13.63171 -1.2128135
13.63271 -1.2138947
13.63371 -1.2148793999999998
13.63471 -1.2157643
13.63571 -1.216545
13.63671 -1.2172165000000001
13.63771 -1.2177734
13.63871 -1.2182106
13.63971 -1.2185241
13.64071 -1.2187109
13.64171 -1.2187704000000001
13.64271 -1.2187039
13.64371 -1.2185158
13.64471 -1.2182119
13.64571 -1.2177993
13.64671 -1.2172842
13.64771 -1.2166718
13.64871 -1.215964
13.64971 -1.2151602
13.65071 -1.2142569
13.65171 -1.2132491
13.65271 -1.2121313
13.65371 -1.2108984
13.65471 -1.2095466
13.65571 -1.2080736
13.65671 -1.2064785
13.65771 -1.204762
13.65871 -1.2029263000000001
13.65971 -1.2009744
13.66071 -1.1989104
13.66171 -1.1967395
13.66271 -1.1944668
13.66371 -1.1920972
13.66471 -1.1896335
13.66571 -1.1870767
13.66671 -1.1844252
13.66771 -1.1816752
13.66871 -1.1788215
13.66971 -1.1758591
13.67071 -1.1727836999999999
13.67171 -1.1695931
13.67271 -1.1662872
13.67371 -1.162868
13.67471 -1.1593387
13.67571 -1.1557032
13.67671 -1.1519652999999999
13.67771 -1.1481285
13.67871 -1.1441961
13.67971 -1.1401708
13.68071 -1.1360548
13.68171 -1.1318494000000001
13.68271 -1.1275545
13.68371 -1.1231689
13.68471 -1.1186897
13.68571 -1.1141132999999999
13.68671 -1.1094362
13.68771 -1.1046558
13.68871 -1.0997714
13.68971 -1.0947845
13.69071 -1.0896985
13.69171 -1.0845179999999999
13.69271 -1.0792473
13.69371 -1.0738906
13.69471 -1.06845
13.69571 -1.0629269000000001
13.69671 -1.0573213
13.69771 -1.0516328
13.69871 -1.0458609
13.69971 -1.0400051000000001
13.70071 -1.0340649
13.70171 -1.0280393
13.70271 -1.0219274
13.70371 -1.015728
13.70471 -1.0094404
13.70571 -1.0030653
13.70671 -0.9966045600000001
13.70771 -0.9900615600000001
13.70871 -0.98344078
13.70971 -0.97674662
13.71071 -0.96998271
13.71171 -0.9631509
13.71271 -0.95625138
13.71371 -0.94928276
13.71471 -0.9422431699999999
13.71571 -0.9351309400000001
13.71671 -0.9279454100000001
13.71771 -0.92068706
13.71871 -0.91335736
13.71971 -0.9059581000000001
13.72071 -0.89849085
13.72171 -0.8909567300000001
13.72271 -0.88335667
13.72371 -0.87569179
13.72471 -0.8679637699999999
13.72571 -0.86017484
13.72671 -0.8523276999999999
13.72771 -0.8444246799999999
13.72871 -0.83646728
13.72971 -0.8284555699999999
13.73071 -0.82038827
13.73171 -0.81226341
13.73271 -0.80407923
13.73371 -0.79583516
13.73471 -0.78753252
13.73571 -0.77917436
13.73671 -0.77076489
13.73771 -0.7623083
13.73871 -0.75380802
13.73971 -0.74526598
13.74071 -0.73668277
13.74171 -0.72805816
13.74271 -0.7193918300000001
13.74371 -0.71068392
13.74471 -0.70193522
13.74571 -0.69314688
13.74671 -0.68431995
13.74771 -0.6754547399999999
13.74871 -0.66655092
13.74971 -0.65760789
13.75071 -0.64862552
13.75171 -0.63960492
13.75271 -0.6305487799999999
13.75371 -0.62146131
13.75471 -0.6123472
13.75571 -0.6032106899999999
13.75671 -0.5940543
13.75771 -0.58487835
13.75871 -0.5756813599999999
13.75971 -0.5664606600000001
13.76071 -0.55721388
13.76171 -0.5479398600000001
13.76271 -0.53863912
13.76371 -0.5293136900000001
13.76471 -0.51996657
13.76571 -0.51060072
13.76671 -0.50121858
13.76771 -0.49182180999999997
13.76871 -0.48241187
13.76971 -0.47299051999999997
13.77071 -0.46356018
13.77171 -0.45412402
13.77271 -0.44468525
13.77371 -0.43524610999999996
13.77471 -0.4258072
13.77571 -0.41636699
13.77671 -0.40692226000000004
13.77771 -0.39746929
13.77871 -0.38800521000000004
13.77971 -0.37852919
13.78071 -0.36904307
13.78171 -0.35955098
13.78271 -0.35005838
13.78371 -0.34057065
13.78471 -0.33109195
13.78571 -0.32162475
13.78671 -0.31216998999999995
13.78771 -0.30272771000000004
13.78871 -0.29329793000000004
13.78971 -0.28388104
13.79071 -0.27447783
13.79171 -0.26508893
13.79271 -0.25571422
13.79371 -0.24635242
13.79471 -0.23700141000000002
13.79571 -0.2276591
13.79671 -0.21832457000000002
13.79771 -0.20899915
13.79871 -0.19968676
13.79971 -0.19039343
13.80071 -0.18112599000000001
13.80171 -0.17189046
13.80271 -0.16269068
13.80371 -0.15352762
13.80471 -0.14439964
13.80571 -0.1353036
13.80671 -0.12623614
13.80771 -0.11719483
13.80871 -0.10817869000000001
13.80971 -0.09918805399999998
13.81071 -0.090223871
13.81171 -0.081287121
13.81271 -0.072378496
13.81371 -0.063498679
13.81471 -0.054649008
13.81571 -0.0458322
13.81671 -0.037052622
13.81771 -0.028315859000000002
13.81871 -0.019627575
13.81971 -0.010992071
13.82071 -0.0024110392
13.82171 0.0061169441
13.82271 0.014595933000000002
13.82371 0.023031284
13.82471 0.031427922999999997
13.82571 0.039788842
13.82671 0.048114319
13.82771 0.056402065
13.82871 0.064648129
13.82971 0.072848098
13.83071 0.080998102
13.83171 0.089095224
13.83271 0.097137311
13.83371 0.10512242
13.83471 0.11304835
13.83571 0.12091257
13.83671 0.12871284
13.83771 0.13644799999999999
13.83871 0.14411886
13.83971 0.15172851
13.84071 0.15928177000000002
13.84171 0.16678392
13.84271 0.17423902
13.84371 0.18164847
13.84471 0.18901036
13.84571 0.19631975000000002
13.84671 0.20356998
13.84771 0.21075427
13.84871 0.21786726999999997
13.84971 0.22490587999999997
13.85071 0.23186926
13.85171 0.23875819
13.85271 0.24557406999999998
13.85371 0.25231822000000004
13.85471 0.25899166
13.85571 0.26559539
13.85671 0.27213087
13.85771 0.27860039999999997
13.85871 0.28500683
13.85971 0.29135286
13.86071 0.29763987000000003
13.86171 0.30386685
13.86271 0.31003009000000004
13.86371 0.31612355
13.86471 0.32214019
13.86571 0.32807374
13.86671 0.33392019
13.86771 0.33967864999999997
13.86871 0.34535127
13.86971 0.35094225
13.87071 0.35645643000000005
13.87171 0.36189783999999997
13.87271 0.36726911
13.87371 0.3725712
13.87471 0.37780392
13.87571 0.38296662
13.87671 0.38805853
13.87771 0.3930788
13.87871 0.39802607999999995
13.87971 0.40289792
13.88071 0.40769051
13.88171 0.41239909
13.88271 0.41701887
13.88371 0.42154631
13.88471 0.42598019000000004
13.88571 0.43032239
13.88671 0.43457733000000004
13.88771 0.43875095000000003
13.88871 0.4428491
13.88971 0.44687599999999994
13.89071 0.45083323
13.89171 0.45471977999999996
13.89271 0.45853253
13.89371 0.46226749999999994
13.89471 0.46592085000000005
13.89571 0.46948948999999995
13.89671 0.47297119
13.89771 0.47636442
13.89871 0.47966772999999996
13.89971 0.48287991
13.90071 0.48600012000000004
13.90171 0.48902836
13.90271 0.49196626000000004
13.90371 0.49481727
13.90471 0.49758619
13.90571 0.50027831
13.90671 0.50289808
13.90771 0.5054478099999999
13.90871 0.50792699
13.90971 0.51033245
13.91071 0.5126590799999999
13.91171 0.51490134
13.91271 0.51705446
13.91371 0.51911548
13.91471 0.5210834999999999
13.91571 0.52295928
13.91671 0.52474462
13.91771 0.52644168
13.91871 0.5280525
13.91971 0.5295791200000001
13.92071 0.5310236
13.92171 0.53238836
13.92271 0.53367591
13.92371 0.53488864
13.92471 0.53602788
13.92571 0.5370933999999999
13.92671 0.53808303
13.92771 0.53899302
13.92871 0.5398187799999999
13.92971 0.54055611
13.93071 0.5412023499999999
13.93171 0.54175705
13.93271 0.5422220600000001
13.93371 0.5426010600000001
13.93471 0.54289852
13.93571 0.54311864
13.93671 0.5432647199999999
13.93771 0.54333862
13.93871 0.54334113
13.93971 0.54327212
13.94071 0.54313098
13.94171 0.54291687
13.94271 0.54262849
13.94371 0.5422641100000001
13.94471 0.54182145
13.94571 0.5412980000000001
13.94671 0.54069133
13.94771 0.53999997
13.94871 0.5392239
13.94971 0.53836484
13.95071 0.5374262599999999
13.95171 0.53641247
13.95271 0.53532789
13.95371 0.53417613
13.95471 0.5329592200000001
13.95571 0.53167744
13.95671 0.53032963
13.95771 0.52891378
13.95871 0.52742767
13.95971 0.52586938
13.96071 0.52423757
13.96171 0.52253162
13.96271 0.52075139
13.96371 0.51889736
13.96471 0.51697036
13.96571 0.5149717899999999
13.96671 0.5129037000000001
13.96771 0.51076869
13.96871 0.5085696500000001
13.96971 0.50630933
13.97071 0.50398977
13.97171 0.50161192
13.97271 0.49917535
13.97371 0.49667843
13.97471 0.49411873
13.97571 0.49149375
13.97671 0.48880144
13.97771 0.48604067
13.97871 0.48321155000000005
13.97971 0.48031537
13.98071 0.47735418
13.98171 0.47433069
13.98271 0.47124769
13.98371 0.46810787
13.98471 0.46491357
13.98571 0.46166661
13.98671 0.45836824
13.98771 0.45501902
13.98871 0.45161881
13.98971 0.44816677
13.99071 0.44466159
13.99171 0.44110189
13.99271 0.43748644999999997
13.99371 0.43381471
13.99471 0.43008691
13.99571 0.42630415
13.99671 0.42246832
13.99771 0.41858186000000003
13.99871 0.41464735
13.99971 0.41066719999999995
14.00071 0.40664328000000005
14.00171 0.40257685
14.00271 0.39846841
14.00371 0.39431774
14.00471 0.39012395
14.00571 0.38588576
14.00671 0.38160176
14.00771 0.37727079
14.00871 0.37289222
14.00971 0.36846627
14.01071 0.36399416
14.01171 0.35947794
14.01271 0.35492028
14.01371 0.35032406
14.01471 0.34569197
14.01571 0.34102609
14.01671 0.33632777999999997
14.01771 0.33159761
14.01871 0.32683555
14.01971 0.32204109999999997
14.02071 0.31721347
14.02171 0.31235178
14.02271 0.30745512
14.02371 0.30252270000000003
14.02471 0.29755409
14.02571 0.29254945
14.02671 0.28750969
14.02771 0.28243661000000003
14.02871 0.27733282
14.02971 0.2722014
14.03071 0.26704532
14.03171 0.26186691
14.03271 0.25666743
14.03371 0.25144683
14.03471 0.24620404
14.03571 0.24093736
14.03671 0.23564505000000002
14.03771 0.23032587000000002
14.03871 0.22497950000000003
14.03971 0.21960649000000002
14.04071 0.21420813000000002
14.04171 0.20878606000000002
14.04271 0.20334213
14.04371 0.19787815
14.04471 0.19239601
14.04571 0.1868976
14.04671 0.18138492
14.04771 0.17585978
14.04871 0.17032349
14.04971 0.16477648
14.05071 0.15921803
14.05171 0.15364632
14.05271 0.14805883
14.05371 0.14245313
14.05471 0.13682761999999998
14.05571 0.13118217
14.05671 0.12551839
14.05771 0.11983933
14.05871 0.1141488
14.05971 0.10845055999999999
14.06071 0.10274757999999999
14.06171 0.097041641
14.06271 0.091333332
14.06371 0.08562235700000001
14.06471 0.079907966
14.06571 0.074189284
14.06671 0.068465451
14.06771 0.062735536
14.06871 0.056998414000000004
14.06971 0.051252782999999996
14.07071 0.045497419000000004
14.07171 0.039731673
14.07271 0.033956059000000004
14.07371 0.028172639
14.07471 0.022385014999999998
14.07571 0.016597785
14.07671 0.010815606
14.07771 0.005042108799999999
14.07871 -0.00072097055
14.07971 -0.0064741442
14.08071 -0.012219902
14.08171 -0.017961918
14.08271 -0.023704002
14.08371 -0.029449173999999998
14.08471 -0.035199098
14.08571 -0.040953996
14.08671 -0.046712928
14.08771 -0.052474230000000004
14.08871 -0.058235828
14.08971 -0.063995365
14.09071 -0.069750095
14.09171 -0.075496774
14.09271 -0.081231771
14.09371 -0.086951477
14.09471 -0.092653069
14.09571 -0.098335347
14.09671 -0.10399934000000001
14.09771 -0.10964834
14.09871 -0.11528740999999999
14.09971 -0.12092212
14.10071 -0.12655723000000002
14.10171 -0.13219548
14.10271 -0.13783694000000002
14.10371 -0.14347913
14.10471 -0.14911771000000001
14.10571 -0.1547476
14.10671 -0.16036398999999998
14.10771 -0.16596307000000002
14.10871 -0.17154227
14.10971 -0.1771002
14.11071 -0.18263632
14.11171 -0.18815083999999999
14.11271 -0.19364477
14.11371 -0.19912014
14.11471 -0.20458016
14.11571 -0.21002903
14.11671 -0.21547142
14.11771 -0.22091141
14.11871 -0.22635134
14.11971 -0.23179085000000002
14.12071 -0.23722665
14.12171 -0.24265294999999998
14.12271 -0.24806267999999998
14.12371 -0.25344896
14.12471 -0.25880667
14.12571 -0.26413333
14.12671 -0.26942929
14.12771 -0.27469730000000003
14.12871 -0.2799415
14.12971 -0.2851666
14.13071 -0.2903769
14.13171 -0.29557607999999996
14.13271 -0.30076702
14.13371 -0.30595183
14.13471 -0.31113173
14.13571 -0.31630672
14.13671 -0.32147509
14.13771 -0.32663324
14.13871 -0.33177563
14.13971 -0.33689563
14.14071 -0.34198661
14.14171 -0.34704348
14.14271 -0.35206398
14.14371 -0.35704935
14.14471 -0.36200406
14.14571 -0.36693488
14.14671 -0.37184935
14.14771 -0.37675416
14.14871 -0.38165392
14.14971 -0.38655063
14.15071 -0.39144373000000005
14.15171 -0.39633070000000004
14.15271 -0.40120785000000003
14.15371 -0.40607075
14.15471 -0.41091484
14.15571 -0.41573551000000003
14.15671 -0.42052842
14.15771 -0.4252898
14.15871 -0.4300172
14.15971 -0.43471018
14.16071 -0.43937094
14.16171 -0.44400445000000005
14.16271 -0.44861770999999995
14.16371 -0.45321863
14.16471 -0.45781434
14.16571 -0.46240957
14.16671 -0.4670057
14.16771 -0.47160038000000004
14.16871 -0.47618826
14.16971 -0.48076226000000005
14.17071 -0.48531508
14.17171 -0.48984042000000005
14.17271 -0.49433396
14.17371 -0.49879369
14.17471 -0.5032196600000001
14.17571 -0.50761374
14.17671 -0.51197922
14.17771 -0.51632053
14.17871 -0.52064313
14.17971 -0.5249531
14.18071 -0.5292564599999999
14.18171 -0.53355838
14.18271 -0.53786193
14.18371 -0.54216734
14.18471 -0.54647145
14.18571 -0.55076811
14.18671 -0.5550492100000001
14.18771 -0.55930642
14.18871 -0.56353281
14.18971 -0.56772423
14.19071 -0.57188016
14.19171 -0.57600341
14.19271 -0.58009946
14.19371 -0.5841752
14.19471 -0.58823768
14.19571 -0.59229303
14.19671 -0.59634601
14.19771 -0.6003995
14.19871 -0.60445466
14.19971 -0.60851066
14.20071 -0.6125648
14.20171 -0.61661256
14.20271 -0.62064785
14.20371 -0.6246638
14.20471 -0.62865373
14.20571 -0.6326125
14.20671 -0.63653765
14.20771 -0.6404303499999999
14.20871 -0.64429529
14.20971 -0.64814016
14.21071 -0.6519740399999999
14.21171 -0.6558057899999999
14.21271 -0.65964251
14.21371 -0.66348831
14.21471 -0.66734385
14.21571 -0.67120665
14.21671 -0.67507178
14.21771 -0.6789329000000001
14.21871 -0.68278317
14.21971 -0.68661617
14.22071 -0.69042649
14.22171 -0.69421018
14.22271 -0.69796536
14.22371 -0.70169251
14.22471 -0.70539471
14.22571 -0.70907758
14.22671 -0.71274871
14.22771 -0.71641663
14.22871 -0.72008935
14.22971 -0.72377301
14.23071 -0.72747059
14.23171 -0.73118126
14.23271 -0.73490068
14.23371 -0.73862178
14.23471 -0.74233622
14.23571 -0.74603599
14.23671 -0.74971477
14.23771 -0.7533689
14.23871 -0.7569977999999999
14.23971 -0.76060365
14.24071 -0.76419101
14.24171 -0.7677660799999999
14.24271 -0.7713358800000001
14.24371 -0.77490755
14.24471 -0.77848742
14.24571 -0.78208037
14.24671 -0.7856890599999999
14.24771 -0.78931339
14.24871 -0.7929502099999999
14.24971 -0.79659345
14.25071 -0.80023529
14.25171 -0.80386698
14.25271 -0.8074806999999999
14.25371 -0.81107067
14.25471 -0.81463465
14.25571 -0.81817405
14.25671 -0.82169389
14.25771 -0.8252017199999999
14.25871 -0.82870629
14.25971 -0.8322161600000001
14.26071 -0.83573842
14.26171 -0.83927782
14.26271 -0.8428362199999999
14.26371 -0.8464125899999999
14.26471 -0.8500035899999999
14.26571 -0.85360361
14.26671 -0.8572058800000001
14.26771 -0.86080302
14.26871 -0.8643882300000001
14.26971 -0.8679560399999999
14.27071 -0.87150326
14.27171 -0.8750297100000001
14.27271 -0.87853847
14.27371 -0.88203549
14.27471 -0.88552888
14.27571 -0.8890274
14.27671 -0.89253895
14.27771 -0.8960695
14.27871 -0.8996215599999999
14.27971 -0.9031942100000001
14.28071 -0.90678306
14.28171 -0.9103815100000001
14.28271 -0.9139816300000001
14.28371 -0.9175756
14.28471 -0.9211569100000001
14.28571 -0.9247210800000001
14.28671 -0.9282661600000001
14.28771 -0.9317928
14.28871 -0.93530444
14.28971 -0.9388063999999999
14.29071 -0.94230575
14.29171 -0.94581004
14.29271 -0.94932653
14.29371 -0.95286118
14.29471 -0.95641743
14.29571 -0.9599956700000001
14.29671 -0.96359281
14.29771 -0.96720289
14.29871 -0.97081782
14.29971 -0.9744288400000001
14.30071 -0.97802784
14.30171 -0.98160896
14.30271 -0.9851695
14.30371 -0.9887100200000001
14.30471 -0.99223433
14.30571 -0.9957482999999999
14.30671 -0.9992593
14.30771 -1.0027746
14.30871 -1.0063005999999999
14.30971 -1.0098419
14.31071 -1.0134011
14.31171 -1.016978
14.31271 -1.0205701
14.31371 -1.0241726
14.31471 -1.0277791
14.31571 -1.0313819
14.31671 -1.0349736999999999
14.31771 -1.0385486
14.31871 -1.0421028
14.31971 -1.0456356
14.32071 -1.0491496
14.32171 -1.0526503
14.32271 -1.0561452
14.32371 -1.0596421999999999
14.32471 -1.0631481999999999
14.32571 -1.0666683
14.32671 -1.0702046
14.32771 -1.0737559
14.32871 -1.0773186000000001
14.32971 -1.0808866
14.33071 -1.084453
14.33171 -1.0880105
14.33271 -1.0915528
14.33371 -1.0950747
14.33471 -1.0985731
14.33571 -1.1020473
14.33671 -1.1054992
14.33771 -1.1089329
14.33871 -1.1123546
14.33971 -1.1157716
14.34071 -1.1191908000000002
14.34171 -1.1226180000000001
14.34271 -1.1260564
14.34371 -1.1295062999999999
14.34471 -1.1329644
14.34571 -1.1364248000000001
14.34671 -1.1398797
14.34771 -1.1433209999999998
14.34871 -1.1467415
14.34971 -1.1501357
14.35071 -1.1535008
14.35171 -1.1568366
14.35271 -1.1601455
14.35371 -1.1634316
14.35471 -1.1667006
14.35571 -1.1699582
14.35671 -1.17321
14.35771 -1.1764606
14.35871 -1.179713
14.35971 -1.1829675
14.36071 -1.1862219999999999
14.36171 -1.1894721000000001
14.36271 -1.1927109
14.36371 -1.1959309
14.36471 -1.1991243
14.36571 -1.2022849
14.36671 -1.2054089000000001
14.36771 -1.2084955
14.36871 -1.2115466
14.36971 -1.2145668
14.37071 -1.2175620999999999
14.37171 -1.2205386
14.37271 -1.2235019
14.37371 -1.2264561999999999
14.37471 -1.2294032
14.37571 -1.2323426
14.37671 -1.235272
14.37771 -1.2381868
14.37871 -1.2410813
14.37971 -1.2439486
14.38071 -1.2467819999999998
14.38171 -1.2495756
14.38271 -1.2523252
14.38371 -1.2550284999999999
14.38471 -1.2576863
14.38571 -1.2603016999999999
14.38671 -1.2628795
14.38771 -1.2654258999999999
14.38871 -1.2679467
14.38971 -1.2704464
14.39071 -1.2729275
14.39171 -1.2753901
14.39271 -1.2778317000000001
14.39371 -1.2802476999999999
14.39471 -1.2826324
14.39571 -1.2849793
14.39671 -1.2872824
14.39771 -1.2895364
14.39871 -1.2917379999999998
14.39971 -1.2938851
14.40071 -1.295978
14.40171 -1.2980187
14.40271 -1.3000108
14.40371 -1.3019589
14.40471 -1.3038676
14.40571 -1.3057410999999999
14.40671 -1.3075818
14.40771 -1.3093905
14.40871 -1.3111652
14.40971 -1.3129020999999998
14.41071 -1.3145957
14.41171 -1.3162398
14.41271 -1.3178282
14.41371 -1.3193559000000001
14.41471 -1.320819
14.41571 -1.3222157
14.41671 -1.3235462
14.41771 -1.3248121
14.41871 -1.3260166
14.41971 -1.3271633999999999
14.42071 -1.3282566
14.42171 -1.3292995
14.42271 -1.3302945
14.42371 -1.3312420999999999
14.42471 -1.3321414
14.42571 -1.3329894
14.42671 -1.3337819
14.42771 -1.3345136
14.42871 -1.3351792
14.42971 -1.335774
14.43071 -1.3362942
14.43171 -1.3367377999999999
14.43271 -1.3371041
14.43371 -1.3373940000000002
14.43471 -1.3376097
14.43571 -1.3377538
14.43671 -1.3378291
14.43771 -1.3378384
14.43871 -1.3377831999999998
14.43971 -1.3376644
14.44071 -1.3374810000000001
14.44171 -1.337231
14.44271 -1.3369109000000001
14.44371 -1.3365167
14.44471 -1.3360438000000001
14.44571 -1.3354883
14.44671 -1.3348469
14.44771 -1.3341178
14.44871 -1.3333007
14.44971 -1.332396
14.45071 -1.3314053
14.45171 -1.3303306000000001
14.45271 -1.3291736
14.45371 -1.3279357
14.45471 -1.3266178
14.45571 -1.32522
14.45671 -1.3237416
14.45771 -1.3221810999999999
14.45871 -1.3205362
14.45971 -1.3188039
14.46071 -1.3169807
14.46171 -1.3150633
14.46271 -1.3130485
14.46371 -1.3109339
14.46471 -1.3087187
14.46571 -1.306403
14.46671 -1.3039879
14.46771 -1.3014751
14.46871 -1.2988665
14.46971 -1.2961631
14.47071 -1.2933653
14.47171 -1.2904726
14.47271 -1.287484
14.47371 -1.284398
14.47471 -1.281213
14.47571 -1.2779276
14.47671 -1.2745403
14.47771 -1.2710493999999999
14.47871 -1.2674531
14.47971 -1.2637496
14.48071 -1.2599371
14.48171 -1.2560145999999999
14.48271 -1.2519816
14.48371 -1.2478384
14.48471 -1.2435861
14.48571 -1.2392258
14.48671 -1.2347583
14.48771 -1.2301834
14.48871 -1.2255003
14.48971 -1.220707
14.49071 -1.2158018
14.49171 -1.2107826
14.49271 -1.2056483
14.49371 -1.2003984
14.49471 -1.1950328
14.49571 -1.1895513
14.49671 -1.1839536
14.49771 -1.1782387
14.49871 -1.1724052
14.49971 -1.1664515
14.50071 -1.1603765
14.50171 -1.1541797
14.50271 -1.1478612
14.50371 -1.1414218999999999
14.50471 -1.1348623
14.50571 -1.1281827
14.50671 -1.1213825
14.50771 -1.1144606
14.50871 -1.1074157
14.50971 -1.1002465
14.51071 -1.0929528000000002
14.51171 -1.0855347
14.51271 -1.0779929000000001
14.51371 -1.0703281
14.51471 -1.0625402000000002
14.51571 -1.0546276
14.51671 -1.0465886
14.51771 -1.0384204
14.51871 -1.0301208
14.51971 -1.0216887
14.52071 -1.0131241
14.52171 -1.0044282
14.52271 -0.99560302
14.52371 -0.9866502100000001
14.52471 -0.9775709400000001
14.52571 -0.9683653699999999
14.52671 -0.9590328699999999
14.52771 -0.94957249
14.52871 -0.9399835000000001
14.52971 -0.93026552
14.53071 -0.92041856
14.53171 -0.9104425100000001
14.53271 -0.90033654
14.53371 -0.89009898
14.53471 -0.8797273
14.53571 -0.86921863
14.53671 -0.85857082
14.53771 -0.8477830299999999
14.53871 -0.83685638
14.53971 -0.82579348
14.54071 -0.8145979600000001
14.54171 -0.8032733599999999
14.54271 -0.79182219
14.54371 -0.7802452900000001
14.54471 -0.7685417299999999
14.54571 -0.75670956
14.54671 -0.7447463900000001
14.54771 -0.73265024
14.54871 -0.7204196399999999
14.54971 -0.70805377
14.55071 -0.69555193
14.55171 -0.6829132299999999
14.55271 -0.67013656
14.55371 -0.65722074
14.55471 -0.64416537
14.55571 -0.6309713699999999
14.55671 -0.61764135
14.55771 -0.60417936
14.55871 -0.59059006
14.55971 -0.57687755
14.56071 -0.5630442400000001
14.56171 -0.54909009
14.56271 -0.53501274
14.56371 -0.52080806
14.56471 -0.50647156
14.56571 -0.49199937
14.56671 -0.47738925
14.56771 -0.46264059
14.56871 -0.44775424
14.56971 -0.43273176999999996
14.57071 -0.41757495999999994
14.57171 -0.40228562
14.57271 -0.38686571999999997
14.57371 -0.37131760999999996
14.57471 -0.35564452
14.57571 -0.33985022
14.57671 -0.32393853
14.57771 -0.30791222
14.57871 -0.29177211999999997
14.57971 -0.27551653
14.58071 -0.25914139
14.58171 -0.24264122
14.58271 -0.22601052000000002
14.58371 -0.20924531999999998
14.58471 -0.19234416999999998
14.58571 -0.17530837999999999
14.58671 -0.15814158
14.58771 -0.14084862
14.58871 -0.12343447
14.58971 -0.10590338
14.59071 -0.088258518
14.59171 -0.070502149
14.59271 -0.052636
14.59371 -0.034661512
14.59471 -0.016579754999999998
14.59571 0.0016089861999999998
14.59671 0.019905753
14.59771 0.038313202
14.59871 0.056835380000000005
14.59971 0.075476867
14.60071 0.094241439
14.60171 0.11313075
14.60271 0.13214342999999998
14.60371 0.15127504
14.60471 0.17051884
14.60571 0.18986723
14.60671 0.20931333000000002
14.60771 0.22885219999999998
14.60871 0.24848135999999998
14.60971 0.26820067000000003
14.61071 0.28801153
14.61171 0.30791613
14.61271 0.32791663
14.61371 0.34801508
14.61471 0.3682134
14.61571 0.38851355
14.61671 0.40891753000000003
14.61771 0.42942687999999996
14.61871 0.45004197999999995
14.61971 0.47076121000000004
14.62071 0.49158037
14.62171 0.51249298
14.62271 0.53349114
14.62371 0.55456697
14.62471 0.57571428
14.62571 0.59692981
14.62671 0.61821346
14.62771 0.6395679900000001
14.62871 0.66099777
14.62971 0.68250746
14.63071 0.70410073
14.63171 0.72577954
14.63271 0.74754423
14.63371 0.7693935199999999
14.63471 0.79132533
14.63571 0.81333676
14.63671 0.83542429
14.63771 0.8575835299999999
14.63871 0.8798088900000001
14.63971 0.9020942299999999
14.64071 0.9244333
14.64171 0.94682081
14.64271 0.9692537600000001
14.64371 0.99173188
14.64471 1.0142581
14.64571 1.0368373
14.64671 1.0594753000000001
14.64771 1.0821768
14.64871 1.1049444
14.64971 1.1277776
14.65071 1.1506732
14.65171 1.1736257
14.65271 1.1966286
14.65371 1.2196754
14.65471 1.24276
14.65571 1.2658772
14.65671 1.2890225
14.65771 1.3121923
14.65871 1.3353837
14.65971 1.3585954
14.66071 1.3818278
14.66171 1.4050832
14.66271 1.4283656
14.66371 1.4516797
14.66471 1.4750296
14.66571 1.4984178000000001
14.66671 1.5218436
14.66771 1.5453029
14.66871 1.5687891999999999
14.66971 1.5922939
14.67071 1.6158085
14.67171 1.6393255
14.67271 1.6628396
14.67371 1.6863473
14.67471 1.7098474999999997
14.67571 1.7333405
14.67671 1.7568275000000002
14.67771 1.7803106
14.67871 1.8037919
14.67971 1.8272739
14.68071 1.8507591
14.68171 1.8742491000000001
14.68271 1.8977441000000002
14.68371 1.9212421
14.68471 1.9447386
14.68571 1.9682267999999998
14.68671 1.991698
14.68771 2.0151434
14.68871 2.0385554
14.68971 2.0619284
14.69071 2.0852599
14.69171 2.1085502999999997
14.69271 2.1318018000000003
14.69371 2.1550179
14.69471 2.1782019999999997
14.69571 2.2013571
14.69671 2.2244846
14.69771 2.2475848
14.69871 2.2706565000000003
14.69971 2.293697
14.70071 2.3167022999999998
14.70171 2.3396667
14.70271 2.3625833999999997
14.70371 2.3854446
14.70471 2.4082426
14.70571 2.430971
14.70671 2.4536249999999997
14.70771 2.4762029
14.70871 2.4987055000000002
14.70971 2.5211357
14.71071 2.5434976000000002
14.71171 2.5657954
14.71271 2.5880319999999997
14.71371 2.6102087
14.71471 2.6323242000000002
14.71571 2.6543755
14.71671 2.6763577
14.71771 2.698265
14.71871 2.7200911000000003
14.71971 2.7418293
14.72071 2.7634731
14.72171 2.7850166
14.72271 2.8064556
14.72371 2.8277874
14.72471 2.8490113
14.72571 2.8701287
14.72671 2.8911423
14.72771 2.9120557
14.72871 2.9328724
14.72971 2.9535942
14.73071 2.9742211000000003
14.73171 2.9947505999999997
14.73271 3.0151781
14.73371 3.0354975
14.73471 3.055702
14.73571 3.0757846
14.73671 3.0957394999999996
14.73771 3.1155612
14.73871 3.135246
14.73971 3.1547915000000004
14.74071 3.1741969
14.74171 3.193463
14.74271 3.2125912999999997
14.74371 3.231585
14.74471 3.2504469
14.74571 3.2691792
14.74671 3.2877829
14.74771 3.3062566
14.74871 3.324597
14.74971 3.3427984
14.75071 3.3608541
14.75171 3.3787575
14.75271 3.3965018
14.75371 3.4140818000000004
14.75471 3.4314934
14.75571 3.4487352
14.75671 3.4658059
14.75771 3.4827061
14.75871 3.4994364
14.75971 3.5159990000000003
14.76071 3.5323959
14.76171 3.5486288
14.76271 3.5646990000000005
14.76371 3.580606
14.76471 3.5963476
14.76571 3.6119193000000003
14.76671 3.6273155
14.76771 3.6425296000000005
14.76871 3.6575551999999996
14.76971 3.6723871
14.77071 3.6870211
14.77171 3.7014555
14.77271 3.7156899
14.77371 3.7297253
14.77471 3.7435632000000005
14.77571 3.7572049000000005
14.77671 3.770652
14.77771 3.7839050999999997
14.77871 3.7969645000000005
14.77971 3.8098298
14.78071 3.8224994999999997
14.78171 3.8349710000000004
14.78271 3.8472403
14.78371 3.859302
14.78471 3.8711503
14.78571 3.8827792
14.78671 3.8941838
14.78771 3.9053611000000004
14.78871 3.9163101
14.78971 3.9270319
14.79071 3.9375287
14.79171 3.9478029999999995
14.79271 3.9578572
14.79371 3.9676927
14.79471 3.9773092
14.79571 3.9867055
14.79671 3.9958793999999997
14.79771 4.004829
14.79871 4.0135518
14.79971 4.0220447
14.80071 4.030304
14.80171 4.0383257
14.80271 4.0461048
14.80371 4.0536378
14.80471 4.0609214
14.80571 4.0679552
14.80671 4.074739699999999
14.80771 4.0812779
14.80871 4.0875729
14.80971 4.0936273000000005
14.81071 4.0994424
14.81171 4.1050181
14.81271 4.1103518999999995
14.81371 4.1154402999999995
14.81471 4.1202798
14.81571 4.1248668
14.81671 4.1291989000000004
14.81771 4.1332743999999995
14.81871 4.137091
14.81971 4.1406471
14.82071 4.1439407
14.82171 4.1469701
14.82271 4.1497342
14.82371 4.1522332
14.82471 4.1544691
14.82571 4.156445000000001
14.82671 4.1581638
14.82771 4.1596279
14.82871 4.1608378
14.82971 4.161791900000001
14.83071 4.1624866
14.83171 4.1629173
14.83271 4.1630797
14.83371 4.1629706
14.83471 4.1625883
14.83571 4.1619326999999995
14.83671 4.1610036
14.83771 4.1598015
14.83871 4.1583258999999995
14.83971 4.1565765
14.84071 4.1545529
14.84171 4.1522551
14.84271 4.1496847
14.84371 4.1468434
14.84471 4.1437343
14.84571 4.1403595
14.84671 4.1367196
14.84771 4.1328128
14.84871 4.1286357
14.84971 4.1241843
14.85071 4.1194546999999995
14.85171 4.1144442
14.85271 4.1091528
14.85371 4.1035812
14.85471 4.097732199999999
14.85571 4.0916074
14.85671 4.0852085
14.85771 4.078535
14.85871 4.071586600000001
14.85971 4.0643625000000005
14.86071 4.0568627
14.86171 4.0490892
14.86271 4.0410437
14.86371 4.032727700000001
14.86471 4.024142
14.86571 4.0152855
14.86671 4.0061552
14.86771 3.9967474000000003
14.86871 3.9870586
14.86971 3.9770871
14.87071 3.9668333000000002
14.87171 3.9562996000000004
14.87271 3.94549
14.87371 3.9344079999999995
14.87471 3.9230563000000003
14.87571 3.9114363
14.87671 3.8995482
14.87771 3.8873915
14.87871 3.8749658
14.87971 3.8622721999999996
14.88071 3.8493123
14.88171 3.8360882999999997
14.88271 3.8226008
14.88371 3.8088496999999997
14.88471 3.7948329000000003
14.88571 3.7805472
14.88671 3.7659895
14.88771 3.7511583
14.88871 3.7360545000000003
14.88971 3.7206806
14.89071 3.7050415
14.89171 3.6891416
14.89271 3.6729845999999995
14.89371 3.6565725000000002
14.89471 3.6399052000000003
14.89571 3.6229815
14.89671 3.6058009
14.89771 3.5883632
14.89871 3.5706694999999997
14.89971 3.5527214000000003
14.90071 3.5345212
14.90171 3.5160691
14.90271 3.4973646999999994
14.90371 3.4784067000000003
14.90471 3.4591936
14.90571 3.4397248
14.90671 3.4200024000000004
14.90771 3.4000299999999997
14.90871 3.3798136
14.90971 3.3593594999999996
14.91071 3.3386722
14.91171 3.3177547
14.91271 3.296607
14.91371 3.2752274999999997
14.91471 3.2536145000000003
14.91571 3.2317660999999998
14.91671 3.2096821999999996
14.91771 3.1873636
14.91871 3.1648122
14.91971 3.1420294
14.92071 3.1190159
14.92171 3.0957717
14.92271 3.0722968
14.92371 3.0485919
14.92471 3.0246597
14.92571 3.0005051000000003
14.92671 2.9761344
14.92771 2.9515542
14.92871 2.9267699
14.92971 2.9017841
14.93071 2.8765975
14.93171 2.8512079
14.93271 2.8256126
14.93371 2.7998092
14.93471 2.7737971
14.93571 2.7475774
14.93671 2.721153
14.93771 2.6945271
14.93871 2.6677027
14.93971 2.6406826000000003
14.94071 2.6134688
14.94171 2.5860637
14.94271 2.5584707
14.94371 2.5306944000000002
14.94471 2.5027402
14.94571 2.4746137
14.94671 2.4463188000000002
14.94771 2.4178572
14.94871 2.3892279999999997
14.94971 2.3604283
14.95071 2.3314543
14.95171 2.3023032
14.95271 2.2729741000000003
14.95371 2.2434692999999997
14.95471 2.2137931
14.95571 2.1839513
14.95671 2.1539501999999997
14.95771 2.1237951
14.95871 2.0934901999999997
14.95971 2.0630395
14.96071 2.0324463
14.96171 2.0017143
14.96271 1.9708476999999998
14.96371 1.9398497000000001
14.96471 1.9087229000000001
14.96571 1.8774678999999999
14.96671 1.8460829
14.96771 1.8145650999999998
14.96871 1.7829113
14.96971 1.7511196
14.97071 1.7191907
14.97171 1.6871285
14.97271 1.6549392
14.97371 1.6226310000000002
14.97471 1.5902122
14.97571 1.5576895
14.97671 1.525068
14.97771 1.4923509
14.97871 1.4595401
14.97971 1.426637
14.98071 1.3936426
14.98171 1.3605582999999999
14.98271 1.3273845
14.98371 1.2941216
14.98471 1.2607684
14.98571 1.2273237
14.98671 1.1937866
14.98771 1.1601578
14.98871 1.1264407
14.98971 1.0926414
14.99071 1.0587683
14.99171 1.0248307
14.99271 0.99083735
14.99371 0.9567948099999999
14.99471 0.9227071
14.99571 0.88857533
14.99671 0.8543987799999999
14.99771 0.82017593
14.99871 0.7859054000000001
14.99971 0.75158654
15.00071 0.71721952
15.00171 0.68280515
15.00271 0.64834459
15.00371 0.61383951
15.00471 0.5792924700000001
15.00571 0.54470738
15.00671 0.51009012
15.00771 0.47544837
15.00871 0.44079092
15.00971 0.40612654
15.01071 0.37146257
15.01171 0.33680368
15.01271 0.30215143
15.01371 0.26750457
15.01471 0.23286014000000002
15.01571 0.1982149
15.01671 0.16356653
15.01771 0.1289146
15.01871 0.09426068900000001
15.01971 0.059608062
15.02071 0.024961142000000002
15.02171 -0.009674953600000001
15.02271 -0.044294659
15.02371 -0.078891934
15.02471 -0.11346021
15.02571 -0.14799253999999998
15.02671 -0.18248205
15.02771 -0.21692286
15.02871 -0.25131097
15.02971 -0.28564494999999995
15.03071 -0.31992595
15.03171 -0.35415713
15.03271 -0.38834233
15.03371 -0.42248457000000006
15.03471 -0.45658485
15.03571 -0.49064141
15.03671 -0.5246496300000001
15.03771 -0.5586029
15.03871 -0.5924934500000001
15.03971 -0.6263135000000001
15.04071 -0.66005583
15.04171 -0.6937142000000001
15.04271 -0.7272834
15.04371 -0.76075899
15.04471 -0.79413773
15.04571 -0.8274174299999999
15.04671 -0.86059747
15.04771 -0.89367907
15.04871 -0.92666475
15.04971 -0.95955767
15.05071 -0.99236034
15.05171 -1.0250736999999999
15.05271 -1.0576957999999999
15.05371 -1.0902217
15.05471 -1.1226438
15.05571 -1.1549531
15.05671 -1.1871402
15.05771 -1.2191971
15.05871 -1.2511174999999999
15.05971 -1.2828976
15.06071 -1.3145353
15.06171 -1.34603
15.06271 -1.3773821
15.06371 -1.4085927999999999
15.06471 -1.4396635
15.06571 -1.4705957
15.06671 -1.501391
15.06771 -1.5320502999999999
15.06871 -1.562573
15.06971 -1.5929564999999999
15.07071 -1.6231955999999998
15.07171 -1.6532825
15.07271 -1.6832083000000002
15.07371 -1.7129637
15.07471 -1.7425405
15.07571 -1.7719327
15.07671 -1.8011374
15.07771 -1.8301545
15.07871 -1.8589855999999998
15.07971 -1.8876338
15.08071 -1.9161021
15.08171 -1.9443926999999999
15.08271 -1.9725068
15.08371 -2.0004442
15.08471 -2.0282036
15.08571 -2.0557825
15.08671 -2.0831766000000003
15.08771 -2.1103803
15.08871 -2.1373865999999997
15.08971 -2.1641875
15.09071 -2.1907745
15.09171 -2.2171406
15.09271 -2.243281
15.09371 -2.2691933
15.09471 -2.2948785
15.09571 -2.3203395
15.09671 -2.345581
15.09771 -2.3706071
15.09871 -2.3954207000000003
15.09971 -2.4200229
15.10071 -2.444412
15.10171 -2.4685848999999997
15.10271 -2.4925366
15.10371 -2.5162614999999997
15.10471 -2.5397532
15.10571 -2.5630055
15.10671 -2.5860121
15.10771 -2.6087672
15.10871 -2.6312659
15.10971 -2.6535051
15.11071 -2.6754838999999997
15.11171 -2.6972041
15.11271 -2.7186692
15.11371 -2.739884
15.11471 -2.7608532
15.11571 -2.7815804
15.11671 -2.8020661
15.11771 -2.8223082
15.11871 -2.8423021
15.11971 -2.8620408999999998
15.12071 -2.8815176
15.12171 -2.900725
15.12271 -2.9196573
15.12371 -2.9383095000000004
15.12471 -2.9566783
15.12571 -2.9747616
15.12671 -2.9925587
15.12771 -3.0100701
15.12871 -3.0272983
15.12971 -3.0442465
15.13071 -3.060919
15.13171 -3.0773200000000003
15.13271 -3.0934524000000003
15.13371 -3.1093169
15.13471 -3.1249115
15.13571 -3.1402316
15.13671 -3.1552697999999997
15.13771 -3.1700190000000004
15.13871 -3.1844717
15.13971 -3.1986217999999997
15.14071 -3.2124664999999997
15.14171 -3.2260042
15.14271 -3.2392353
15.14371 -3.252162
15.14471 -3.2647874
15.14571 -3.2771139999999996
15.14671 -3.2891452
15.14771 -3.3008836
15.14871 -3.3123318
15.14971 -3.3234909
15.15071 -3.3343613000000003
15.15171 -3.3449404
15.15271 -3.3552244
15.15371 -3.3652074999999995
15.15471 -3.3748828
15.15571 -3.3842437000000003
15.15671 -3.3932846000000003
15.15771 -3.4020029
15.15871 -3.4103986
15.15971 -3.4184739
15.16071 -3.4262329
15.16171 -3.4336802
15.16271 -3.4408201
15.16371 -3.4476563000000002
15.16471 -3.4541904999999997
15.16571 -3.4604235999999995
15.16671 -3.4663554
15.16771 -3.4719843
15.16871 -3.4773081999999995
15.16971 -3.4823235
15.17071 -3.4870256000000004
15.17171 -3.4914099
15.17271 -3.4954715999999997
15.17371 -3.4992061999999997
15.17471 -3.5026122
15.17571 -3.5056893
15.17671 -3.5084404
15.17771 -3.5108708
15.17871 -3.5129856
15.17971 -3.5147909
15.18071 -3.5162907
15.18171 -3.5174873000000004
15.18271 -3.518381
15.18371 -3.5189698999999997
15.18471 -3.5192512000000002
15.18571 -3.5192214
15.18671 -3.5188772
15.18771 -3.5182156
15.18871 -3.5172336
15.18971 -3.5159285999999996
15.19071 -3.5142992
15.19171 -3.5123445
15.19271 -3.5100657
15.19371 -3.5074655000000003
15.19471 -3.5045477999999997
15.19571 -3.5013184
15.19671 -3.4977831
15.19771 -3.4939464000000005
15.19871 -3.4898116999999997
15.19971 -3.4853796999999997
15.20071 -3.480649
15.20171 -3.4756158000000004
15.20271 -3.4702759
15.20371 -3.4646258
15.20471 -3.4586623
15.20571 -3.4523837000000004
15.20671 -3.4457896000000003
15.20771 -3.4388807
15.20871 -3.4316581
15.20971 -3.4241243999999997
15.21071 -3.4162823
15.21171 -3.4081357999999997
15.21271 -3.3996895
15.21371 -3.3909480999999997
15.21471 -3.3819165
15.21571 -3.3725984
15.21671 -3.3629953999999995
15.21771 -3.3531070000000005
15.21871 -3.3429309999999997
15.21971 -3.3324637
15.22071 -3.3217012999999995
15.22171 -3.3106402
15.22271 -3.2992788
15.22371 -3.2876175
15.22471 -3.2756582
15.22571 -3.2634042
15.22671 -3.2508597
15.22771 -3.2380283000000003
15.22871 -3.2249141000000003
15.22971 -3.211521
15.23071 -3.1978525
15.23171 -3.1839125000000004
15.23271 -3.1697035
15.23371 -3.1552278000000005
15.23471 -3.1404864
15.23571 -3.1254783
15.23671 -3.1102009
15.23771 -3.0946514
15.23871 -3.0788267
15.23971 -3.0627251
15.24071 -3.0463461
15.24171 -3.0296920000000003
15.24271 -3.0127669
15.24371 -2.9955762
15.24471 -2.9781254
15.24571 -2.9604202
15.24671 -2.9424652
15.24771 -2.924264
15.24871 -2.9058194
15.24971 -2.8871335
15.25071 -2.8682077
15.25171 -2.849043
15.25271 -2.8296394
15.25371 -2.809996
15.25471 -2.7901113
15.25571 -2.7699832
15.25671 -2.7496099
15.25771 -2.728991
15.25871 -2.7081279
15.25971 -2.6870241
15.26071 -2.6656847
15.26171 -2.6441166
15.26271 -2.6223263
15.26371 -2.6003197
15.26471 -2.5781017
15.26571 -2.5556752
15.26671 -2.5330419
15.26771 -2.5102023
15.26871 -2.4871564
15.26971 -2.4639037
15.27071 -2.440444
15.27171 -2.4167771
15.27271 -2.3929025999999998
15.27371 -2.3688205
15.27471 -2.3445312
15.27571 -2.3200365
15.27671 -2.2953395000000003
15.27771 -2.2704452
15.27871 -2.2453601
15.27971 -2.2200914
15.28071 -2.1946464
15.28171 -2.1690309
15.28271 -2.1432488999999997
15.28371 -2.1173025
15.28471 -2.0911915
15.28571 -2.0649148
15.28671 -2.0384705
15.28771 -2.0118572
15.28871 -1.9850744
15.28971 -1.9581225
15.29071 -1.9310027
15.29171 -1.9037174000000001
15.29271 -1.8762695
15.29371 -1.8486626
15.29471 -1.820902
15.29571 -1.7929934
15.29671 -1.7649436
15.29771 -1.7367598000000002
15.29871 -1.7084479
15.29971 -1.6800131999999999
15.30071 -1.6514582999999998
15.30171 -1.6227838
15.30271 -1.5939884000000002
15.30371 -1.5650697000000002
15.30471 -1.5360251999999999
15.30571 -1.5068534
15.30671 -1.4775546
15.30771 -1.4481311000000001
15.30871 -1.4185866
15.30971 -1.3889265
15.31071 -1.3591564
15.31171 -1.3292825
15.31271 -1.2993107
15.31371 -1.269247
15.31471 -1.2390971
15.31571 -1.2088659
15.31671 -1.1785574
15.31771 -1.1481741
15.31871 -1.1177167
15.31971 -1.0871841
15.32071 -1.0565738999999998
15.32171 -1.0258836
15.32271 -0.99511128
15.32371 -0.9642568400000001
15.32471 -0.9333225
15.32571 -0.90231309
15.32671 -0.8712354099999999
15.32771 -0.8400974800000001
15.32871 -0.80890739
15.32971 -0.7776725600000001
15.33071 -0.74639907
15.33171 -0.71509159
15.33271 -0.68375333
15.33371 -0.65238625
15.33471 -0.62099122
15.33571 -0.58956817
15.33671 -0.55811605
15.33771 -0.52663321
15.33871 -0.49511785999999997
15.33971 -0.46356879
15.34071 -0.43198624999999996
15.34171 -0.40037249999999996
15.34271 -0.3687324
15.34371 -0.33707297
15.34471 -0.30540286
15.34571 -0.27373109
15.34671 -0.24206598999999998
15.34771 -0.21041404000000002
15.34871 -0.17877938000000002
15.34971 -0.14716382
15.35071 -0.11556725
15.35171 -0.083988352
15.35271 -0.052425347
15.35371 -0.020876597
15.35471 0.010658957
15.35571 0.042181517
15.35671 0.073690206
15.35771 0.10518283
15.35871 0.13665558
15.35971 0.16810296000000002
15.36071 0.19951779000000003
15.36171 0.23089174999999998
15.36271 0.26221611
15.36371 0.29348279
15.36471 0.32468552
15.36571 0.3558205
15.36671 0.38688671999999996
15.36771 0.41788564999999994
15.36871 0.44882032
15.36971 0.47969422
15.37071 0.51051024
15.37171 0.5412698300000001
15.37271 0.5719723200000001
15.37371 0.6026151599999999
15.37471 0.63319397
15.37571 0.6637029299999999
15.37671 0.6941353
15.37771 0.7244837
15.37871 0.7547406000000001
15.37971 0.78489874
15.38071 0.8149518600000001
15.38171 0.8448951899999999
15.38271 0.8747261
15.38371 0.9044442300000001
15.38471 0.93405144
15.38571 0.9635509
15.38671 0.99294651
15.38771 1.0222413
15.38871 1.0514364999999999
15.38971 1.0805309
15.39071 1.1095207
15.39171 1.1383998
15.39271 1.1671605999999999
15.39371 1.1957952
15.39471 1.2242957
15.39571 1.2526554
15.39671 1.280869
15.39771 1.308933
15.39871 1.3368455
15.39971 1.3646062
15.40071 1.3922165
15.40171 1.4196788999999999
15.40271 1.4469964
15.40371 1.4741720999999999
15.40471 1.5012075999999999
15.40571 1.5281033
15.40671 1.5548566
15.40771 1.5814628000000002
15.40871 1.6079146
15.40971 1.6342036
15.41071 1.6603209
15.41171 1.6862586
15.41271 1.7120104
15.41371 1.7375724
15.41471 1.7629432
15.41571 1.7881235
15.41671 1.8131161
15.41771 1.8379241000000002
15.41871 1.8625511000000001
15.41971 1.8870000000000002
15.42071 1.9112725000000002
15.42171 1.9353688
15.42271 1.9592872000000001
15.42371 1.9830236
15.42471 2.0065723
15.42571 2.0299256000000003
15.42671 2.0530755000000003
15.42771 2.0760139
15.42871 2.0987343
15.42971 2.1212319
15.43071 2.1435047
15.43171 2.165553
15.43271 2.1873793999999998
15.43371 2.2089884
15.43471 2.2303846
15.43571 2.251572
15.43671 2.2725534
15.43771 2.2933293
15.43871 2.3138983
15.43971 2.3342561
15.44071 2.3543969000000002
15.44171 2.3743132
15.44271 2.3939975
15.44371 2.413442
15.44471 2.4326406
15.44571 2.451589
15.44671 2.4702847
15.44771 2.4887281
15.44871 2.5069215999999996
15.44971 2.5248695000000003
15.45071 2.5425769000000003
15.45171 2.5600486
15.45271 2.5772883
15.45371 2.5942981
15.45471 2.6110775999999998
15.45571 2.6276235
15.45671 2.6439302000000002
15.45771 2.6599905
15.45871 2.6757963
15.45971 2.6913399
15.46071 2.7066145
15.46171 2.7216155
15.46271 2.736341
15.46371 2.7507916
15.46471 2.7649704
15.46571 2.7788823000000002
15.46671 2.7925329
15.46771 2.8059276
15.46871 2.8190706
15.46971 2.8319646
15.47071 2.8446095000000002
15.47171 2.857003
15.47271 2.8691405
15.47371 2.8810157
15.47471 2.892621
15.47571 2.9039489
15.47671 2.9149925
15.47771 2.9257467
15.47871 2.9362086
15.47971 2.9463783
15.48071 2.9562589
15.48171 2.9658556
15.48271 2.9751752
15.48371 2.9842243
15.48471 2.9930087000000003
15.48571 3.0015321
15.48671 3.0097952
15.48771 3.0177958
15.48871 3.0255293
15.48971 3.0329892000000003
15.49071 3.0401684
15.49171 3.0470596999999997
15.49271 3.0536568
15.49371 3.0599551
15.49471 3.0659523
15.49571 3.0716481
15.49671 3.0770445
15.49771 3.0821463000000002
15.49871 3.0869598000000003
15.49971 3.0914921
15.50071 3.0957503
15.50171 3.0997399
15.50271 3.1034641
15.50371 3.1069225
15.50471 3.1101119
15.50571 3.113026
15.50671 3.1156573
15.50771 3.1179978
15.50871 3.1200407
15.50971 3.1217815
15.51071 3.1232182
15.51171 3.1243514
15.51271 3.1251844
15.51371 3.1257216
15.51471 3.1259689
15.51571 3.1259324
15.51671 3.1256180000000002
15.51771 3.1250308999999996
15.51871 3.1241748
15.51971 3.1230519
15.52071 3.121661
15.52171 3.1199984
15.52271 3.1180581
15.52371 3.1158324
15.52471 3.1133138000000002
15.52571 3.1104961
15.52671 3.1073764
15.52771 3.1039547
15.52871 3.1002348
15.52971 3.0962229
15.53071 3.0919265
15.53171 3.0873531
15.53271 3.0825093000000003
15.53371 3.0773995
15.53471 3.0720267
15.53571 3.0663919
15.53671 3.0604942
15.53771 3.0543313999999997
15.53871 3.0478994999999998
15.53971 3.0411936
15.54071 3.0342078000000003
15.54171 3.0269362
15.54271 3.0193742
15.54371 3.0115198
15.54471 3.0033743
15.54571 2.9949423
15.54671 2.9862317999999997
15.54771 2.977252
15.54871 2.9680117999999998
15.54971 2.9585183
15.55071 2.9487757
15.55171 2.938785
15.55271 2.9285444000000003
15.55371 2.9180503
15.55471 2.9072983
15.55571 2.8962845
15.55671 2.8850048999999998
15.55771 2.8734566999999998
15.55871 2.8616376
15.55971 2.8495466
15.56071 2.8371841
15.56171 2.8245524
15.56271 2.8116565
15.56371 2.7985038
15.56471 2.7851027999999998
15.56571 2.7714627
15.56671 2.7575906
15.56771 2.7434908
15.56871 2.7291637
15.56971 2.7146062
15.57071 2.6998125
15.57171 2.6847765
15.57271 2.6694922
15.57371 2.6539562
15.57471 2.6381675
15.57571 2.6221272
15.57671 2.6058380999999997
15.57771 2.5893044
15.57871 2.5725305
15.57971 2.5555218
15.58071 2.5382841
15.58171 2.520824
15.58271 2.5031481
15.58371 2.4852624
15.58471 2.4671707
15.58571 2.4488745
15.58671 2.4303712
15.58771 2.4116559
15.58871 2.3927218999999997
15.58971 2.3735633
15.59071 2.3541762
15.59171 2.3345597
15.59271 2.3147173
15.59371 2.2946548
15.59471 2.2743797
15.59571 2.2538994999999997
15.59671 2.2332208
15.59771 2.2123488
15.59871 2.1912873
15.59971 2.1700395
15.60071 2.1486081
15.60171 2.1269951
15.60271 2.1052011999999998
15.60371 2.0832257
15.60471 2.0610658
15.60571 2.0387173
15.60671 2.0161752
15.60771 1.9934360000000002
15.60871 1.9704989999999998
15.60971 1.9473674
15.61071 1.9240474
15.61171 1.9005481000000002
15.61271 1.8768791
15.61371 1.853049
15.61471 1.8290635
15.61571 1.8049256999999999
15.61671 1.780636
15.61771 1.7561939
15.61871 1.7315976
15.61971 1.7068467999999999
15.62071 1.6819408
15.62171 1.6568790999999998
15.62271 1.6316609
15.62371 1.6062851999999999
15.62471 1.5807506
15.62571 1.555057
15.62671 1.5292066
15.62771 1.5032046000000001
15.62871 1.4770589
15.62971 1.4507788000000001
15.63071 1.4243736999999999
15.63171 1.3978506
15.63271 1.3712136
15.63371 1.3444629
15.63471 1.3175961
15.63571 1.2906094
15.63671 1.2634996
15.63771 1.2362652
15.63871 1.2089062
15.63971 1.1814244999999999
15.64071 1.1538227
15.64171 1.1261032
15.64271 1.0982685
15.64371 1.0703209999999999
15.64471 1.0422643
15.64571 1.0141037
15.64671 0.9858459199999999
15.64771 0.9574985100000001
15.64871 0.92906868
15.64971 0.9005615499999999
15.65071 0.8719788900000001
15.65171 0.8433193
15.65271 0.81457896
15.65371 0.7857533200000001
15.65471 0.7568392
15.65571 0.72783576
15.65671 0.6987453
15.65771 0.66957232
15.65871 0.64032255
15.65971 0.61100153
15.66071 0.5816138799999999
15.66171 0.55216313
15.66271 0.5226524100000001
15.66371 0.49308505999999996
15.66471 0.46346528
15.66571 0.43379785
15.66671 0.40408741000000004
15.66771 0.37433712
15.66871 0.34454788999999997
15.66971 0.31471809
15.67071 0.28484436
15.67171 0.25492315
15.67271 0.22495242000000001
15.67371 0.19493295
15.67471 0.16486873
15.67571 0.13476628
15.67671 0.10463315999999999
15.67771 0.074476388
15.67871 0.04430121
15.67971 0.014110791000000001
15.68071 -0.01609326
15.68171 -0.04630987
15.68271 -0.07653755
15.68371 -0.10677397000000001
15.68471 -0.13701627
15.68571 -0.16726194
15.68671 -0.19750968
15.68771 -0.22775985
15.68871 -0.2580141
15.68971 -0.28827428
15.69071 -0.31854091
15.69171 -0.34881206000000003
15.69271 -0.37908293
15.69371 -0.40934645000000003
15.69471 -0.43959478
15.69571 -0.46982094999999996
15.69671 -0.50002011
15.69771 -0.53019011
15.69871 -0.56033093
15.69971 -0.59044342
15.70071 -0.6205281699999999
15.70171 -0.65058437
15.70271 -0.68061007
15.70371 -0.71060262
15.70471 -0.74055963
15.70571 -0.77047986
15.70671 -0.80036316
15.70771 -0.83020981
15.70871 -0.8600194
15.70971 -0.8897897800000001
15.71071 -0.9195165700000001
15.71171 -0.9491932599999999
15.71271 -0.97881285
15.71371 -1.0083692
15.71471 -1.0378582
15.71571 -1.0672784
15.71671 -1.0966308
15.71771 -1.1259172
15.71871 -1.1551391
15.71971 -1.1842965
15.72071 -1.2133876
15.72171 -1.2424091
15.72271 -1.2713577
15.72371 -1.3002305
15.72471 -1.3290260999999999
15.72571 -1.3577436
15.72671 -1.3863822
15.72771 -1.4149403
15.72871 -1.4434142
15.72971 -1.4717987
15.73071 -1.5000877
15.73171 -1.5282759
15.73271 -1.5563599
15.73371 -1.5843383999999998
15.73471 -1.6122125
15.73571 -1.6399844000000001
15.73671 -1.6676558000000001
15.73771 -1.6952273
15.73871 -1.7226972
15.73971 -1.7500622000000001
15.74071 -1.7773183000000001
15.74171 -1.8044621
15.74271 -1.8314913
15.74371 -1.8584048
15.74471 -1.885202
15.74571 -1.9118816
15.74671 -1.9384412
15.74771 -1.964877
15.74871 -1.9911842
15.74971 -2.0173582999999997
15.75071 -2.043396
15.75171 -2.0692965
15.75271 -2.0950607999999997
15.75371 -2.120691
15.75471 -2.1461889000000003
15.75571 -2.1715552
15.75671 -2.1967882000000003
15.75771 -2.2218846
15.75871 -2.2468397
15.75971 -2.2716494
15.76071 -2.2963107
15.76171 -2.3208216
15.76271 -2.3451814
15.76371 -2.3693895
15.76471 -2.3934443
15.76571 -2.4173429
15.76671 -2.4410821
15.76771 -2.4646586000000004
15.76871 -2.4880696
15.76971 -2.5113149000000003
15.77071 -2.5343955
15.77171 -2.5573137999999997
15.77271 -2.5800722
15.77371 -2.6026715
15.77471 -2.6251107
15.77571 -2.6473867
15.77671 -2.669495
15.77771 -2.691431
15.77871 -2.7131909999999997
15.77971 -2.7347729000000003
15.78071 -2.7561754
15.78171 -2.7773982
15.78271 -2.7984405
15.78371 -2.8193006
15.78471 -2.8399764000000003
15.78571 -2.8604648999999998
15.78671 -2.8807644
15.78771 -2.9008742
15.78871 -2.9207956
15.78971 -2.9405307
15.79071 -2.9600818
15.79171 -2.9794497
15.79271 -2.9986335
15.79371 -3.0176301
15.79471 -3.0364348
15.79571 -3.0550431
15.79671 -3.0734513000000003
15.79771 -3.091657
15.79871 -3.1096596
15.79971 -3.1274594000000002
15.80071 -3.1450573000000004
15.80171 -3.1624529999999997
15.80271 -3.1796458999999997
15.80371 -3.1966346999999997
15.80471 -3.2134186000000002
15.80571 -3.2299973000000004
15.80671 -3.2463713999999997
15.80771 -3.2625428999999997
15.80871 -3.2785136
15.80971 -3.2942834999999997
15.81071 -3.3098510999999995
15.81171 -3.3252130999999996
15.81271 -3.3403646
15.81371 -3.3553012
15.81471 -3.3700183000000004
15.81571 -3.3845145
15.81671 -3.3987895
15.81771 -3.4128442000000003
15.81871 -3.4266807000000004
15.81971 -3.4403
15.82071 -3.4537032
15.82171 -3.4668900000000002
15.82271 -3.4798603999999997
15.82371 -3.4926134999999996
15.82471 -3.5051501999999997
15.82571 -3.5174713000000004
15.82671 -3.5295773
15.82771 -3.5414676999999997
15.82871 -3.5531412999999996
15.82971 -3.5645947
15.83071 -3.5758242000000005
15.83171 -3.5868257
15.83271 -3.5975963
15.83371 -3.6081350999999997
15.83471 -3.6184434000000003
15.83571 -3.6285236
15.83671 -3.6383789
15.83771 -3.6480118
15.83871 -3.6574241
15.83971 -3.6666158999999996
15.84071 -3.6755866999999998
15.84171 -3.6843352000000005
15.84271 -3.6928601999999997
15.84371 -3.7011608000000003
15.84471 -3.7092365000000003
15.84571 -3.7170864999999997
15.84671 -3.7247087999999997
15.84771 -3.7321009000000003
15.84871 -3.7392598
15.84971 -3.7461832
15.85071 -3.7528701
15.85171 -3.7593208000000002
15.85271 -3.7655383000000002
15.85371 -3.7715264
15.85471 -3.7772894
15.85571 -3.7828304
15.85671 -3.7881508
15.85771 -3.7932511
15.85871 -3.7981293999999997
15.85971 -3.8027834000000005
15.86071 -3.8072109
15.86171 -3.8114101
15.86271 -3.8153794
15.86371 -3.8191181
15.86471 -3.8226251
15.86571 -3.8258992
15.86671 -3.8289398
15.86771 -3.8317464
15.86871 -3.8343199
15.86971 -3.8366618999999997
15.87071 -3.8387761
15.87171 -3.8406659000000003
15.87271 -3.8423355999999997
15.87371 -3.8437873
15.87471 -3.8450219
15.87571 -3.8460385
15.87671 -3.8468342000000004
15.87771 -3.8474057
15.87871 -3.8477503000000004
15.87971 -3.8478658
15.88071 -3.8477514
15.88171 -3.8474075000000005
15.88271 -3.8468352999999995
15.88371 -3.8460359
15.88471 -3.8450106999999996
15.88571 -3.8437609
15.88671 -3.8422886000000003
15.88771 -3.8405962000000002
15.88871 -3.8386866
15.88971 -3.8365625
15.89071 -3.834226
15.89171 -3.8316783
15.89271 -3.8289189
15.89371 -3.8259458000000004
15.89471 -3.8227558000000004
15.89571 -3.8193460999999997
15.89671 -3.8157139
15.89771 -3.8118586000000003
15.89871 -3.8077805
15.89971 -3.8034823
15.90071 -3.7989664999999997
15.90171 -3.7942365
15.90271 -3.7892949000000002
15.90371 -3.7841443000000003
15.90471 -3.7787870000000003
15.90571 -3.7732243999999997
15.90671 -3.7674576
15.90771 -3.7614882
15.90871 -3.7553165
15.90971 -3.7489425
15.91071 -3.7423644
15.91171 -3.7355803
15.91271 -3.7285879
15.91371 -3.7213854
15.91471 -3.7139724999999997
15.91571 -3.7063498
15.91671 -3.6985196
15.91771 -3.6904864
15.91871 -3.6822539
15.91971 -3.6738265
15.92071 -3.6652073
15.92171 -3.6563981
15.92271 -3.6474001
15.92371 -3.6382135000000004
15.92471 -3.6288384
15.92571 -3.6192741
15.92671 -3.6095205999999997
15.92771 -3.5995766999999996
15.92871 -3.5894420000000005
15.92971 -3.5791155
15.93071 -3.5685964
15.93171 -3.5578854
15.93271 -3.5469841000000004
15.93371 -3.5358954
15.93471 -3.5246226999999997
15.93571 -3.5131707999999997
15.93671 -3.5015438000000003
15.93771 -3.4897450000000005
15.93871 -3.4777768
15.93971 -3.4656394
15.94071 -3.4533326000000004
15.94171 -3.4408546999999996
15.94271 -3.4282044
15.94371 -3.4153804
15.94471 -3.4023817999999997
15.94571 -3.3892084000000002
15.94671 -3.375861
15.94771 -3.3623405
15.94871 -3.3486489
15.94971 -3.3347886
15.95071 -3.3207629
15.95171 -3.3065755
15.95271 -3.2922305
15.95371 -3.2777320999999997
15.95471 -3.2630831
15.95571 -3.2482854999999997
15.95671 -3.2333396
15.95771 -3.2182451
15.95871 -3.2030001
15.95971 -3.1876035
15.96071 -3.1720534000000002
15.96171 -3.1563494
15.96271 -3.1404924000000003
15.96371 -3.1244837000000003
15.96471 -3.1083256
15.96571 -3.0920210999999997
15.96671 -3.0755738
15.96771 -3.0589869
15.96871 -3.0422641
15.96971 -3.0254085
15.97071 -3.008423
15.97171 -2.9913096
15.97271 -2.9740695
15.97371 -2.9567029000000002
15.97471 -2.939209
15.97571 -2.9215865
15.97671 -2.9038342000000004
15.97771 -2.8859511
15.97871 -2.8679375
15.97971 -2.8497942
15.98071 -2.8315239
15.98171 -2.8131295
15.98271 -2.794615
15.98371 -2.7759842999999997
15.98471 -2.757241
15.98571 -2.7383888
15.98671 -2.7194304
15.98771 -2.7003679
15.98871 -2.6812025999999998
15.98971 -2.6619347
15.99071 -2.6425639
15.99171 -2.6230894
15.99271 -2.60351
15.99371 -2.5838251999999997
15.99471 -2.5640343999999997
15.99571 -2.5441386
15.99671 -2.5241392
15.99771 -2.5040392000000002
15.99871 -2.483842
15.99971 -2.4635512
16.00071 -2.4431713
16.00171 -2.4227055
16.00271 -2.402157
16.00371 -2.3815282
16.00471 -2.3608206
16.00571 -2.3400351
16.00671 -2.3191718
16.00772 -2.2982302999999997
16.00871 -2.2772098
16.00971 -2.2561096
16.01071 -2.2349294
16.01171 -2.2136696000000002
16.01271 -2.1923315
16.01371 -2.1709174
16.01472 -2.1494307
16.01571 -2.1278748
16.01671 -2.1062536
16.01771 -2.0845705999999997
16.01871 -2.0628288
16.01971 -2.0410309
16.02071 -2.0191783
16.02172 -1.9972723000000001
16.02271 -1.9753133999999999
16.02371 -1.953302
16.02471 -1.9312378000000001
16.02571 -1.9091207999999997
16.02671 -1.8869506
16.02771 -1.8647278
16.02872 -1.8424528
16.02971 -1.8201275
16.03071 -1.7977541
16.03171 -1.7753360999999999
16.03271 -1.7528769
16.03371 -1.7303803999999998
16.03471 -1.7078498000000002
16.03572 -1.6852880000000001
16.03671 -1.6626963000000001
16.03771 -1.6400762
16.03871 -1.6174277000000001
16.03971 -1.5947513
16.04071 -1.5720474000000002
16.04171 -1.5493161
16.04272 -1.5265581
16.04371 -1.5037741
16.04471 -1.4809648
16.04571 -1.4581313
16.04671 -1.4352751000000001
16.04771 -1.4123981
16.04871 -1.3895028999999999
16.04972 -1.3665927
16.05071 -1.3436706
16.05171 -1.3207398000000001
16.05271 -1.297803
16.05371 -1.2748617
16.05471 -1.2519166
16.05571 -1.2289679
16.05672 -1.2060155
16.05771 -1.1830596
16.05871 -1.1601008
16.05971 -1.1371403
16.06071 -1.1141796000000002
16.06171 -1.0912205
16.06271 -1.0682648
16.06371 -1.0453139999999999
16.06471 -1.0223697999999999
16.06571 -0.9994339200000001
16.06671 -0.97650848
16.06771 -0.95359599
16.06871 -0.9306990500000001
16.06971 -0.90782018
16.07071 -0.88496115
16.07171 -0.86212298
16.07271 -0.83930595
16.07372 -0.81650959
16.07471 -0.7937335400000001
16.07571 -0.7709777400000001
16.07671 -0.7482429500000001
16.07771 -0.7255306
16.07871 -0.70284274
16.07971 -0.68018171
16.08072 -0.65754959
16.08171 -0.63494816
16.08271 -0.61237882
16.08371 -0.589843
16.08471 -0.56734229
16.08571 -0.5448787
16.08671 -0.5224546
16.08772 -0.50007235
16.08871 -0.47773402
16.08971 -0.45544081
16.09071 -0.4331931
16.09171 -0.41099056
16.09271 -0.38883262
16.09371 -0.36671907000000004
16.09472 -0.34465035
16.09571 -0.32262778999999997
16.09671 -0.3006534
16.09771 -0.27872943
16.09871 -0.25685802
16.09971 -0.23504072
16.10071 -0.21327864
16.10172 -0.19157267
16.10271 -0.16992375999999998
16.10371 -0.14833335
16.10471 -0.12680336
16.10571 -0.10533598000000001
16.10671 -0.083933247
16.10771 -0.062596548
16.10872 -0.041326371
16.10971 -0.020122391
16.11071 0.0010161459999999999
16.11171 0.022089816
16.11271 0.043098479999999995
16.11371 0.064041
16.11471 0.084915321
16.11572 0.10571886
16.11671 0.12644908
16.11771 0.14710391
16.11871 0.16768201
16.11971 0.18818253000000001
[truncated: 720,332 more chars]
