# Supplementary material for: 2D Synthetic dataset of numerical simulations of long-period seismicity in a volcanic edifice and related sensitivity kernels
Source: Data Brief. 2021 Jan 25;34:106673. doi: 10.1016/j.dib.2020.106673 (PMC7841316; doi:10.1016/j.dib.2020.106673)
Supplement: Supplementary Data S1 — Supplementary Raw Research Data. This is open data under the CC BY license http://creativecommons.org/licenses/by/4.0/ [file mmc1.zip › Dataset/OUTPUT_SEISMOGRAMS/9000_3000/disp_X_hetero_4000_1655_ISO7e-1Hz.semd]

-1.714286 0.0
-1.713286 0.0
-1.712286 0.0
-1.711286 0.0
-1.710286 0.0
-1.709286 0.0
-1.708286 0.0
-1.707286 0.0
-1.706286 0.0
-1.705286 0.0
-1.704286 0.0
-1.703286 0.0
-1.702286 0.0
-1.701286 0.0
-1.700286 0.0
-1.699286 0.0
-1.698286 0.0
-1.697286 0.0
-1.696286 0.0
-1.695286 0.0
-1.694286 0.0
-1.693286 0.0
-1.692286 0.0
-1.691286 0.0
-1.690286 0.0
-1.689286 0.0
-1.688286 0.0
-1.687286 0.0
-1.686286 0.0
-1.685286 0.0
-1.684286 0.0
-1.683286 0.0
-1.682286 0.0
-1.681286 0.0
-1.680286 0.0
-1.679286 0.0
-1.678286 0.0
-1.677286 0.0
-1.676286 0.0
-1.675286 0.0
-1.674286 0.0
-1.673286 0.0
-1.672286 0.0
-1.671286 0.0
-1.670286 0.0
-1.669286 0.0
-1.668286 0.0
-1.667286 0.0
-1.666286 0.0
-1.665286 0.0
-1.664286 0.0
-1.663286 0.0
-1.662286 0.0
-1.661286 0.0
-1.660286 0.0
-1.659286 0.0
-1.658286 0.0
-1.657286 0.0
-1.656286 0.0
-1.655286 0.0
-1.654286 0.0
-1.653286 0.0
-1.652286 0.0
-1.651286 0.0
-1.650286 0.0
-1.649286 0.0
-1.648286 0.0
-1.647286 0.0
-1.646286 0.0
-1.645286 0.0
-1.644286 1.3265298e-36
-1.643286 3.0585388e-36
-1.642286 5.2857415e-36
-1.641286 8.1358671e-36
-1.640286 1.1721088e-35
-1.639286 1.6175369e-35
-1.638286 2.1645797e-35
-1.637286 2.824087e-35
-1.636286 3.6104684000000004e-35
-1.635286 4.5382541999999994e-35
-1.634286 5.6153554e-35
-1.633286 6.8450506e-35
-1.632286 8.2261789e-35
-1.631286 9.748607e-35
-1.630286 1.1391833e-34
-1.629286 1.3111368e-34
-1.628286 1.4838551000000002e-34
-1.627286 1.6471437000000002e-34
-1.626286 1.7864051e-34
-1.625286 1.8817849999999998e-34
-1.624286 1.9067610000000002e-34
-1.623286 1.8268164000000002e-34
-1.622286 1.598054e-34
-1.621286 1.1657207e-34
-1.620286 4.6322179000000003e-35
-1.619286 -5.8909067e-35
-1.618286 -2.0838554e-34
-1.617286 -4.1259694e-34
-1.616286 -6.830412099999999e-34
-1.615286 -1.0318745e-33
-1.614286 -1.4712278999999999e-33
-1.613286 -2.0123265e-33
-1.612286 -2.6642381e-33
-1.611286 -3.432232e-33
-1.610286 -4.3157187e-33
-1.609286 -5.3057912000000006e-33
-1.608286 -6.3823253e-33
-1.607286 -7.5107873e-33
-1.606286 -8.6388406e-33
-1.605286 -9.692910600000001e-33
-1.604286 -1.0575066e-32
-1.603286 -1.116049e-32
-1.602286 -1.1296027e-32
-1.601286 -1.0800307e-32
-1.600286 -9.4660413e-33
-1.599286 -7.0650993e-33
-1.598286 -3.3569714e-33
-1.597286 1.8988087000000002e-33
-1.596286 8.925877e-33
-1.595286 1.790966e-32
-1.594286 2.8971502e-32
-1.593286 4.2138782e-32
-1.592286 5.7312044e-32
-1.591286 7.423070499999999e-32
-1.590286 9.2439682e-32
-1.589286 1.1125986e-31
-1.588286 1.2976623e-31
-1.587286 1.4677799000000001e-31
-1.586286 1.6086558999999998e-31
-1.585286 1.7037993e-31
-1.584286 1.7350896999999999e-31
-1.583286 1.6836642000000001e-31
-1.582286 1.5311651e-31
-1.581286 1.2613691e-31
-1.580286 8.621977400000001e-32
-1.579286 3.2807877e-32
-1.578286 -3.3741094e-32
-1.577286 -1.1187334e-31
-1.576286 -1.9855712e-31
-1.575286 -2.8902199e-31
-1.574286 -3.7654574000000003e-31
-1.573286 -4.5232108e-31
-1.572286 -5.0543792e-31
-1.571286 -5.230192e-31
-1.570286 -4.905497e-31
-1.569286 -3.9243354e-31
-1.568286 -2.1281137e-31
-1.567286 6.3341876e-32
-1.566286 4.4883265e-31
-1.565286 9.5259035e-31
-1.564286 1.5777709e-30
-1.563286 2.3196871000000002e-30
-1.562286 3.1636623e-30
-1.561286 4.0829368e-30
-1.560286 5.0367905e-30
-1.559286 5.9690816000000005e-30
-1.558286 6.807420599999999e-30
-1.557286 7.4632277e-30
-1.556286 7.8329231e-30
-1.555286 7.8004935e-30
-1.554286 7.2416559e-30
-1.553286 6.0297853e-30
-1.552286 4.043697e-30
-1.551286 1.1772938e-30
-1.550286 -2.6490658999999996e-30
-1.549286 -7.4757479e-30
-1.548286 -1.3290026e-29
-1.547286 -2.0011895999999997e-29
-1.546286 -2.748035e-29
-1.545286 -3.544111e-29
-1.544286 -4.3536990999999997e-29
-1.543286 -5.1302189e-29
-1.542286 -5.816189e-29
-1.541286 -6.343851e-29
-1.540286 -6.6365957e-29
-1.539286 -6.6112939e-29
-1.538286 -6.1816173e-29
-1.537286 -5.2623906e-29
-1.536286 -3.774952e-29
-1.535286 -1.6534546999999998e-29
-1.534286 1.1480585000000001e-29
-1.533286 4.6480386999999997e-29
-1.532286 8.829598900000001e-29
-1.531286 1.3632875e-28
-1.530286 1.8948069999999998e-28
-1.529286 2.4609742e-28
-1.528286 3.0392906999999997e-28
-1.527286 3.6011629e-28
-1.526286 4.1120654e-28
-1.525286 4.5320671e-28
-1.524286 4.8167636e-28
-1.523286 4.9186517e-28
-1.522286 4.7889531e-28
-1.521286 4.379882200000001e-28
-1.520286 3.6473171e-28
-1.519286 2.5538091e-28
-1.518286 1.0718265e-28
-1.517286 -8.1288726e-29
-1.516286 -3.0980122e-28
-1.515286 -5.7615857e-28
-1.514286 -8.7593754e-28
-1.513286 -1.2022912e-27
-1.512286 -1.5458383000000001e-27
-1.511286 -1.894661e-27
-1.510286 -2.2344257e-27
-1.509286 -2.5486430000000002e-27
-1.508286 -2.8190721e-27
-1.507286 -3.0262726999999996e-27
-1.506286 -3.1502956999999998e-27
-1.505286 -3.1714961999999998e-27
-1.504286 -3.0714468999999997e-27
-1.503286 -2.8339123e-27
-1.502286 -2.4458454000000002e-27
-1.501286 -1.898356e-27
-1.500286 -1.1875938e-27
-1.499286 -3.1549221e-28
-1.498286 7.0968389e-28
-1.497286 1.8730401e-27
-1.496286 3.1530436999999997e-27
-1.495286 4.5218377e-27
-1.494286 5.9458886e-27
-1.493286 7.3869657e-27
-1.492286 8.8034198e-27
-1.491286 1.0151714e-26
-1.490286 1.1388126e-26
-1.489286 1.2470531000000001e-26
-1.488286 1.336014e-26
-1.487286 1.4023069e-26
-1.486286 1.44316e-26
-1.485286 1.4564998e-26
-1.484286 1.4409756e-26
-1.483286 1.3959177999999998e-26
-1.482286 1.3212213000000002e-26
-1.481286 1.2171547e-26
-1.480286 1.0840959e-26
-1.479286 9.2220507e-27
-1.478286 7.3105237e-27
-1.477286 5.0922226e-27
-1.476286 2.5392600999999997e-27
-1.475286 -3.9341140000000003e-28
-1.474286 -3.7705778e-27
-1.473286 -7.6780471e-27
-1.472286 -1.2222195000000001e-26
-1.471286 -1.7527358e-26
-1.470286 -2.3730690000000002e-26
-1.469286 -3.0974252000000004e-26
-1.468286 -3.9394131000000003e-26
-1.467286 -4.910663e-26
-1.466286 -6.0191753e-26
-1.465286 -7.2674355e-26
-1.464286 -8.6503615e-26
-1.463286 -1.0153176e-25
-1.462286 -1.1749307e-25
-1.461286 -1.3398454e-25
-1.460286 -1.5044966e-25
-1.459286 -1.6616691e-25
-1.458286 -1.8024461e-25
-1.457286 -1.9162373e-25
-1.456286 -1.9909016e-25
-1.455286 -2.0129764e-25
-1.454286 -1.9680227e-25
-1.453286 -1.841091e-25
-1.452286 -1.6173066e-25
-1.451286 -1.2825674e-25
-1.450286 -8.2434116e-26
-1.449286 -2.3253978999999998e-26
-1.448286 4.9955657e-26
-1.447286 1.3743618e-25
-1.446286 2.3890735e-25
-1.445286 3.5348368000000004e-25
-1.444286 4.7960336e-25
-1.443286 6.149747e-25
-1.442286 7.5654565000000005e-25
-1.441286 9.0050067e-25
-1.440286 1.0422895e-24
-1.439286 1.1766912e-24
-1.438286 1.2979155999999998e-24
-1.437286 1.3997429e-24
-1.436286 1.4757002e-24
-1.435286 1.5192732e-24
-1.434286 1.5241480000000001e-24
-1.433286 1.4844758e-24
-1.432286 1.3951535000000001e-24
-1.431286 1.2521089e-24
-1.430286 1.0525792e-24
-1.429286 7.953701600000001e-25
-1.428286 4.8108262e-25
-1.427286 1.1229194e-25
-1.426286 -3.0633156e-25
-1.425286 -7.6797458e-25
-1.424286 -1.2637145e-24
-1.423286 -1.7826432e-24
-1.422286 -2.3120860000000002e-24
-1.421286 -2.8379154e-24
-1.420286 -3.3449588e-24
-1.419286 -3.8174914000000005e-24
-1.418286 -4.2398010000000005e-24
-1.417286 -4.5968096000000004e-24
-1.416286 -4.8747299e-24
-1.415286 -5.0617300000000004e-24
-1.414286 -5.1485777e-24
-1.413286 -5.129234e-24
-1.412286 -5.0013609e-24
-1.411286 -4.7667111e-24
-1.410286 -4.4313673e-24
-1.409286 -4.0058015e-24
-1.408286 -3.5047303e-24
-1.407286 -2.9467452e-24
-1.406286 -2.3537076e-24
-1.405286 -1.7499077e-24
-1.404286 -1.1609907e-24
-1.403286 -6.126736800000001e-25
-1.402286 -1.292813e-25
-1.401286 2.678563e-25
-1.400286 5.6208900999999995e-25
-1.399286 7.4315004e-25
-1.398286 8.0880152e-25
-1.397286 7.6633947e-25
-1.396286 6.33869e-25
-1.395286 4.4125836e-25
-1.394286 2.3067951e-25
-1.393286 5.6649525e-26
-1.392286 -1.4507189999999998e-26
-1.391286 9.415836800000001e-26
-1.390286 4.683411e-25
-1.389286 1.1998786e-24
-1.388286 2.3834183e-24
-1.387286 4.1123781e-24
-1.386286 6.4742542e-24
-1.385286 9.545367899999999e-24
-1.384286 1.3385159e-23
-1.383286 1.8030206e-23
-1.382286 2.3488134e-23
-1.381286 2.9731652e-23
-1.380286 3.6692955e-23
-1.379286 4.4258764999999997e-23
-1.378286 5.2266295e-23
-1.377286 6.050041e-23
-1.376286 6.8692317e-23
-1.375286 7.6520001e-23
-1.374286 8.361071700000001e-23
-1.373286 8.9545702e-23
-1.372286 9.3867309e-23
-1.371286 9.6088682e-23
-1.370286 9.5705976e-23
-1.369286 9.2213057e-23
-1.368286 8.5118664e-23
-1.367286 7.3965595e-23
-1.366286 5.8351785e-23
-1.365286 3.7952712e-23
-1.364286 1.2544539e-23
-1.363286 -1.7972514e-23
-1.362286 -5.3551458e-23
-1.361286 -9.397725600000001e-23
-1.360286 -1.3884783e-22
-1.359286 -1.8755841e-22
-1.358286 -2.3928999e-22
-1.357286 -2.9300308e-22
-1.356286 -3.4743741999999997e-22
-1.355286 -4.0111861000000005e-22
-1.354286 -4.523724e-22
-1.353286 -4.9934718e-22
-1.352286 -5.4004491e-22
-1.351286 -5.7236099e-22
-1.350286 -5.941326e-22
-1.349286 -6.0319535e-22
-1.348286 -5.9744771e-22
-1.347286 -5.7492167e-22
-1.346286 -5.3385909e-22
-1.345286 -4.727913999999999e-22
-1.344286 -3.9062085000000004e-22
-1.343286 -2.8670144e-22
-1.342286 -1.6091636e-22
-1.341286 -1.3749576000000002e-23
-1.340286 1.5365142e-22
-1.339286 3.3942472e-22
-1.338286 5.4095782e-22
-1.337286 7.5486928e-22
-1.336286 9.7701086e-22
-1.335286 1.2024921e-21
-1.334286 1.4257301e-21
-1.333286 1.6405251e-21
-1.332286 1.8401634e-21
-1.331286 2.0175471e-21
-1.330286 2.1653506e-21
-1.329286 2.2762013e-21
-1.328286 2.3428831000000003e-21
-1.327286 2.3585578e-21
-1.326286 2.3170015e-21
-1.325286 2.2128493e-21
-1.324286 2.0418420999999998e-21
-1.323286 1.8010696e-21
-1.322286 1.4892002999999998e-21
-1.321286 1.1066913e-21
-1.320286 6.559695500000001e-22
-1.319286 1.4157461e-22
-1.318286 -4.2974298000000005e-22
-1.317286 -1.0489773e-21
-1.316286 -1.7048827e-21
-1.315286 -2.3840564999999998e-21
-1.314286 -3.0710904e-21
-1.313286 -3.7487983e-21
-1.312286 -4.3985158e-21
-1.311286 -5.0004757e-21
-1.310286 -5.5342512e-21
-1.309286 -5.9792646e-21
-1.308286 -6.3153534999999995e-21
-1.307286 -6.523377999999999e-21
-1.306286 -6.585863300000001e-21
-1.305286 -6.4876602000000004e-21
-1.304286 -6.2166001e-21
-1.303286 -5.7641366000000005e-21
-1.302286 -5.1259431e-21
-1.301286 -4.3024543e-21
-1.300286 -3.2993214000000002e-21
-1.299286 -2.127768e-21
-1.298286 -8.048231099999999e-22
-1.297286 6.4658728e-22
-1.296286 2.1977046e-21
-1.295286 3.8141737e-21
-1.294286 5.4564574999999995e-21
-1.293286 7.080438699999999e-21
-1.292286 8.6382087e-21
-1.291286 1.007904e-20
-1.290286 1.1350535e-20
-1.289286 1.2399933e-20
-1.288286 1.3175561999999999e-20
-1.287286 1.3628409e-20
-1.286286 1.3713762e-20
-1.285286 1.3392925e-20
-1.284286 1.2634917999999999e-20
-1.283286 1.1418167e-20
-1.282286 9.7320981e-21
-1.281286 7.5786056e-21
-1.280286 4.9733404e-21
-1.279286 1.9467672e-21
-1.278286 -1.4550603e-21
-1.277286 -5.1700549e-21
-1.276286 -9.1200247e-21
-1.275286 -1.3211014000000001e-20
-1.274286 -1.7334091e-20
-1.273286 -2.1366617e-20
-1.272286 -2.5173988e-20
-1.271286 -2.8611899e-20
-1.270286 -3.1529084e-20
-1.269286 -3.3770542e-20
-1.268286 -3.5181225e-20
-1.267286 -3.561012e-20
-1.266286 -3.4914702999999996e-20
-1.265286 -3.2965674e-20
-1.264286 -2.9651896e-20
-1.263286 -2.4885447000000003e-20
-1.262286 -1.860668e-20
-1.261286 -1.0789149999999999e-20
-1.260286 -1.4443092e-21
-1.259286 9.3741919e-21
-1.258286 2.1566724999999997e-20
-1.257286 3.4984585e-20
-1.256286 4.9427712000000003e-20
-1.255286 6.4643367e-20
-1.254286 8.032596699999999e-20
-1.253286 9.6118054e-20
-1.252286 1.1161272e-19
-1.251286 1.2635739e-19
-1.250286 1.3985924e-19
-1.249286 1.5159199e-19
-1.248286 1.6100455e-19
-1.247286 1.6753095e-19
-1.246286 1.7060206e-19
-1.245286 1.6965851999999998e-19
-1.244286 1.6416516e-19
-1.243286 1.5362639e-19
-1.242286 1.3760261000000001e-19
-1.241286 1.1572716e-19
-1.240286 8.7723766e-20
-1.239286 5.3423825999999995e-20
-1.238286 1.2783347e-20
-1.237286 -3.4100808999999996e-20
-1.236286 -8.6976052e-20
-1.235286 -1.454208e-19
-1.234286 -2.0883341999999998e-19
-1.233286 -2.7642390999999997e-19
-1.232286 -3.472085e-19
-1.231286 -4.2000802000000004e-19
-1.230286 -4.934502300000001e-19
-1.229286 -5.6597656e-19
-1.228286 -6.358535800000001e-19
-1.227286 -7.0118953e-19
-1.226286 -7.599561900000001e-19
-1.225286 -8.100158899999999e-19
-1.224286 -8.491541300000001e-19
-1.223286 -8.7511743e-19
-1.222286 -8.856563799999999e-19
-1.221286 -8.785733300000001e-19
-1.220286 -8.517745299999999e-19
-1.219286 -8.033259000000001e-19
-1.218286 -7.315121699999999e-19
-1.217286 -6.3489751e-19
-1.216286 -5.1238802e-19
-1.215286 -3.6329389e-19
-1.214286 -1.8739007e-19
-1.213286 1.5025325e-20
-1.212286 2.4307672e-19
-1.211286 4.9526263999999995e-19
-1.210286 7.6941433e-19
-1.209286 1.0626635e-18
-1.208286 1.3714202e-18
-1.207286 1.6913627e-18
-1.206286 2.0174417e-18
-1.205286 2.3438983000000002e-18
-1.204286 2.6642996e-18
-1.203286 2.9715905e-18
-1.202286 3.2581639e-18
-1.201286 3.5159503e-18
-1.200286 3.7365244e-18
-1.199286 3.9112337e-18
-1.198286 4.031341899999999e-18
-1.197286 4.0881919e-18
-1.196286 4.0733831e-18
-1.195286 3.9789646e-18
-1.194286 3.7976389e-18
-1.193286 3.5229742e-18
-1.192286 3.149623e-18
-1.191286 2.6735421e-18
-1.190286 2.0922115e-18
-1.189286 1.4048441000000001e-18
-1.188286 6.1258573e-19
-1.187286 -2.813031e-19
-1.186286 -1.2712863e-18
-1.185286 -2.3494196e-18
-1.184286 -3.5052512e-18
-1.183286 -4.7257597000000005e-18
-1.182286 -5.9953359000000005e-18
-1.181286 -7.2958099e-18
-1.180286 -8.6065351e-18
-1.179286 -9.9045224e-18
-1.178286 -1.1164634e-17
-1.177286 -1.2359837e-17
-1.176286 -1.346152e-17
-1.175286 -1.4439864e-17
-1.174286 -1.5264282e-17
-1.173286 -1.59039e-17
-1.172286 -1.6328108e-17
-1.171286 -1.6507145e-17
-1.170286 -1.6412725e-17
-1.169286 -1.6018703000000003e-17
-1.168286 -1.5301752e-17
-1.167286 -1.4242062000000002e-17
-1.166286 -1.2824034000000001e-17
-1.165286 -1.1036957e-17
-1.164286 -8.8756667e-18
-1.163286 -6.3411601e-18
-1.162286 -3.4411478999999998e-18
-1.161286 -1.9054435000000001e-19
-1.160286 3.3881321000000003e-18
-1.159286 7.2644623e-18
-1.158286 1.1399937999999999e-17
-1.157286 1.5747911e-17
-1.156286 2.025367e-17
-1.155286 2.4854681000000002e-17
-1.154286 2.9480981000000004e-17
-1.153286 3.4055732e-17
-1.152286 3.8495957e-17
-1.151286 4.2713435e-17
-1.150286 4.6615774e-17
-1.149286 5.0107644e-17
-1.148286 5.3092169e-17
-1.147286 5.5472464e-17
-1.146286 5.715329e-17
-1.145286 5.804285499999999e-17
-1.144286 5.805466800000001e-17
-1.143286 5.710947e-17
-1.142286 5.5137218e-17
-1.141286 5.2079054e-17
-1.140286 4.7889244e-17
-1.139286 4.2537083e-17
-1.138286 3.6008661e-17
-1.137286 2.8308519e-17
-1.136286 1.9461102e-17
-1.135286 9.5120109e-18
-1.134286 -1.4710145e-18
-1.133286 -1.3397401e-17
-1.132286 -2.6153380000000002e-17
-1.131286 -3.9601988e-17
-1.130286 -5.3583452000000003e-17
-1.129286 -6.7916e-17
-1.128286 -8.2397089e-17
-1.127286 -9.6805092e-17
-1.126286 -1.1090143e-16
-1.125286 -1.2443315e-16
-1.124286 -1.3713597e-16
-1.123286 -1.4873767e-16
-1.122286 -1.5896202e-16
-1.121286 -1.6753291e-16
-1.120286 -1.7417893e-16
-1.119286 -1.7863815000000002e-16
-1.118286 -1.8066315e-16
-1.117286 -1.8002614e-16
-1.116286 -1.7652419e-16
-1.115286 -1.6998444e-16
-1.114286 -1.602692e-16
-1.113286 -1.4728086000000002e-16
-1.112286 -1.3096649e-16
-1.111286 -1.113221e-16
-1.110286 -8.8396356e-17
-1.109286 -6.2293752e-17
-1.108286 -3.3177134e-17
-1.107286 -1.2693685e-18
-1.106286 3.3145724000000004e-17
-1.105286 6.9723447e-17
-1.104286 1.0805924e-16
-1.103286 1.4769075e-16
-1.102286 1.8810102e-16
-1.101286 2.2872265999999996e-16
-1.100286 2.6894330000000003e-16
-1.099286 3.0811204e-16
-1.098286 3.4554697e-16
-1.097286 3.8054374000000003e-16
-1.096286 4.1238514999999997e-16
-1.095286 4.4035154e-16
-1.094286 4.6373193e-16
-1.093286 4.8183581e-16
-1.092286 4.9400554e-16
-1.091286 4.9962892e-16
-1.090286 4.9815199e-16
-1.089286 4.8909163e-16
-1.088286 4.7204815e-16
-1.087286 4.4671728e-16
-1.086286 4.1290134999999997e-16
-1.085286 3.7051970999999996e-16
-1.084286 3.1961792e-16
-1.083286 2.6037555e-16
-1.082286 1.9311243e-16
-1.081286 1.1829302e-16
-1.080286 3.6528919e-17
-1.079286 -5.1420959e-17
-1.078286 -1.4465234e-16
-1.077286 -2.4212007e-16
-1.076286 -3.4264503e-16
-1.075286 -4.4492366e-16
-1.074286 -5.4754005e-16
-1.073286 -6.4898043e-16
-1.072286 -7.476503400000001e-16
-1.071286 -8.418939199999999e-16
-1.070286 -9.300155399999999e-16
-1.069286 -1.0103033e-15
-1.068286 -1.0810546e-15
-1.067286 -1.1406021e-15
-1.066286 -1.1873423e-15
-1.065286 -1.2197638e-15
-1.064286 -1.2364756000000001e-15
-1.063286 -1.2362367e-15
-1.062286 -1.2179835e-15
-1.061286 -1.1808571000000002e-15
-1.060286 -1.1242288e-15
-1.059286 -1.0477235e-15
-1.058286 -9.5124066e-16
-1.057286 -8.3497232e-16
-1.056286 -6.994173599999999e-16
-1.055286 -5.4539231e-16
-1.054286 -3.7403755e-16
-1.053286 -1.8681928e-16
-1.052286 1.4474027e-17
-1.051286 2.2773953e-16
-1.050286 4.505736800000001e-16
-1.049286 6.802911599999999e-16
-1.048286 9.1394905e-16
-1.047286 1.1483763e-15
-1.046286 1.3802082e-15
-1.045286 1.6059263e-15
-1.044286 1.821902e-15
-1.043286 2.0244445e-15
-1.042286 2.2098524e-15
-1.041286 2.3744684e-15
-1.040286 2.5147364e-15
-1.039286 2.627259e-15
-1.038286 2.7088569e-15
-1.037286 2.7566282e-15
-1.036286 2.7680059e-15
-1.035286 2.7408137e-15
-1.034286 2.6733192e-15
-1.033286 2.5642829e-15
-1.032286 2.4130025e-15
-1.031286 2.2193515999999998e-15
-1.030286 1.9838114e-15
-1.029286 1.7074957e-15
-1.028286 1.3921666e-15
-1.027286 1.0402432000000001e-15
-1.026286 6.5479899e-16
-1.025286 2.3955041e-16
-1.024286 -2.0116424999999997e-16
-1.023286 -6.6241711e-16
-1.022286 -1.1387328e-15
-1.021286 -1.6241409999999998e-15
-1.020286 -2.1122381e-15
-1.019286 -2.5962594999999998e-15
-1.018286 -3.06916e-15
-1.017286 -3.5237014e-15
-1.016286 -3.9525495e-15
-1.015286 -4.3483747e-15
-1.014286 -4.7039584e-15
-1.013286 -5.0123032e-15
-1.012286 -5.2667443e-15
-1.011286 -5.4610616e-15
-1.010286 -5.589590899999999e-15
-1.009286 -5.6473308e-15
-1.008286 -5.630046e-15
-1.007286 -5.534365e-15
-1.006286 -5.3578679e-15
-1.005286 -5.0991638e-15
-1.004286 -4.7579598e-15
-1.003286 -4.3351140000000004e-15
-1.002286 -3.8326752e-15
-1.001286 -3.2539082000000004e-15
-1.000286 -2.6032998e-15
-0.9992857 -1.886551e-15
-0.9982857 -1.1105475e-15
-0.9972857 -2.8331404999999997e-16
-0.9962857 5.8604952e-16
-0.9952857 1.4874521e-15
-0.9942857 2.4099118e-15
-0.9932857 3.3416737000000002e-15
-0.9922857 4.2703437e-15
-0.9912857 5.1830383e-15
-0.9902857 6.0665453e-15
-0.9892857 6.9074974e-15
-0.9882857 7.6925554e-15
-0.9872857 8.408598e-15
-0.9862857 9.042914500000001e-15
-0.9852857 9.5834016e-15
-0.9842857 1.0018759e-14
-0.9832857 1.033868e-14
-0.9822857 1.0534033e-14
-0.9812857 1.0597041e-14
-0.9802857 1.052144e-14
-0.9792857 1.0302628e-14
-0.9782857 9.9377896e-15
-0.9772857 9.4260063e-15
-0.9762857 8.7683401e-15
-0.9752857 7.9678927e-15
-0.9742857 7.0298380999999994e-15
-0.9732857 5.9614258e-15
-0.9722857 4.7719566e-15
-0.9712857 3.4727256000000003e-15
-0.9702857 2.076937e-15
-0.9692857 5.9958861e-16
-0.9682857 -9.4267513e-16
-0.9672857 -2.531736e-15
-0.9662857 -4.1482029e-15
-0.9652857 -5.7716382e-15
-0.9642857 -7.3808042e-15
-0.9632857 -8.9539317e-15
-0.9622857 -1.0469003e-14
-0.9612857 -1.1904048e-14
-0.9602857 -1.3237448000000001e-14
-0.9592857 -1.4448249e-14
-0.9582857 -1.5516463e-14
-0.9572857 -1.6423380999999998e-14
-0.9562857 -1.7151867e-14
-0.9552857 -1.7686634e-14
-0.9542857 -1.8014519e-14
-0.9532857 -1.8124717e-14
-0.9522857 -1.8008999e-14
-0.9512857 -1.76619e-14
-0.9502857 -1.7080863e-14
-0.9492857 -1.6266362e-14
-0.9482857 -1.5221971e-14
-0.9472857 -1.3954395e-14
-0.9462857 -1.2473467e-14
-0.9452857 -1.0792084e-14
-0.9442857 -8.9261133e-15
-0.9432857 -6.894248e-15
-0.9422857 -4.71782e-15
-0.9412857 -2.420573e-15
-0.9402857 -2.8393062000000003e-17
-0.9392857 2.430991e-15
-0.9382857 4.9283444e-15
-0.9372857 7.433288500000001e-15
-0.9362857 9.9146887e-15
-0.9352857 1.2341058000000001e-14
-0.9342857 1.4680976e-14
-0.9332857 1.6903510000000002e-14
-0.9322857 1.8978644e-14
-0.9312857 2.0877696e-14
-0.9302857 2.2573727e-14
-0.9292857 2.4041932e-14
-0.9282857 2.5260005e-14
-0.9272857 2.6208478e-14
-0.9262857 2.6871022e-14
-0.9252857 2.7234709000000002e-14
-0.9242857 2.7290234e-14
-0.9232857 2.7032076999999998e-14
-0.9222857 2.6458628e-14
-0.9212857 2.5572247999999998e-14
-0.9202857 2.4379278e-14
-0.9192857 2.2889993e-14
-0.9182857 2.1118491e-14
-0.9172857 1.9082541e-14
-0.9162857 1.6803364e-14
-0.9152857 1.430537e-14
-0.9142857 1.1615842000000001e-14
-0.9132857 8.7645795e-15
-0.9122857 5.7835032000000004e-15
-0.9112857 2.7062258e-15
-0.9102857 -4.3240478e-16
-0.9092857 -3.5967808e-15
-0.9082857 -6.7510246e-15
-0.9072857 -9.8594807e-15
-0.9062857 -1.2887211e-14
-0.9052857 -1.5800471e-14
-0.9042857 -1.8567177e-14
-0.9032857 -2.1157345e-14
-0.9022857 -2.3543493000000002e-14
-0.9012857 -2.5701002e-14
-0.9002857 -2.7608445999999998e-14
-0.8992857 -2.9247852e-14
-0.8982857 -3.0604909999999997e-14
-0.8972857 -3.1669125e-14
-0.8962857 -3.2433911e-14
-0.8952857 -3.2896602e-14
-0.8942857 -3.305842e-14
-0.8932857 -3.2924359e-14
-0.8922857 -3.250301e-14
-0.8912857 -3.1806331e-14
-0.8902857 -3.0849358e-14
-0.8892857 -2.9649854e-14
-0.8882857 -2.8227918000000003e-14
-0.8872857 -2.6605564000000003e-14
-0.8862857 -2.4806248999999997e-14
-0.8852857 -2.2854392e-14
-0.8842857 -2.0774875e-14
-0.8832857 -1.8592543e-14
-0.8822857 -1.6331698000000002e-14
-0.8812857 -1.4015625e-14
-0.8802857 -1.1666133e-14
-0.8792857 -9.303133600000001e-15
-0.8782857 -6.9442653e-15
-0.8772857 -4.6045733e-15
-0.8762857 -2.2962444e-15
-0.8752857 -2.8416999000000004e-17
-0.8742857 2.1929392000000002e-15
-0.8732857 4.3650631999999994e-15
-0.8722857 6.4883604e-15
-0.8712857 8.5662804e-15
-0.8702857 1.0605106e-14
-0.8692857 1.2613665e-14
-0.8682857 1.4602962e-14
-0.8672857 1.6585732e-14
-0.8662857 1.8575938e-14
-0.8652857 2.0588199e-14
-0.8642857 2.263717e-14
-0.8632857 2.4736890000000002e-14
-0.8622857 2.6900103999999998e-14
-0.8612857 2.913756e-14
-0.8602857 3.1457324e-14
-0.8592857 3.3864102e-14
-0.8582857 3.6358597999999996e-14
-0.8572857 3.8936916e-14
-0.8562857 4.1590024000000005e-14
-0.8552857 4.4303307e-14
-0.8542857 4.7056189999999995e-14
-0.8532857 4.982189e-14
-0.8522857 5.2567272e-14
-0.8512857 5.5252833000000006e-14
-0.8502857 5.7832821e-14
-0.8492857 6.025551e-14
-0.8482857 6.2463603e-14
-0.8472857 6.4394796e-14
-0.8462857 6.598249e-14
-0.8452857 6.7156653e-14
-0.8442857 6.784479299999999e-14
-0.8432857 6.7973108e-14
-0.8422857 6.7467709e-14
-0.8412857 6.6255992e-14
-0.8402857 6.4268048e-14
-0.8392857 6.143816900000001e-14
-0.8382857 5.7706412e-14
-0.8372857 5.3020154e-14
-0.8362857 4.7335662999999995e-14
-0.8352857 4.0619634e-14
-0.8342857 3.2850664e-14
-0.8332857 2.402065e-14
-0.8322857 1.4136067e-14
-0.8312857 3.2190971e-15
-0.8302857 -8.6913932e-15
-0.8292857 -2.1539086e-14
-0.8282857 -3.524966e-14
-0.8272857 -4.973048e-14
-0.8262857 -6.4870532e-14
-0.8252857 -8.0540668e-14
-0.8242857 -9.659410200000001e-14
-0.8232857 -1.1286721000000001e-13
-0.8222857 -1.2918067e-13
-0.8212857 -1.4534083e-13
-0.8202857 -1.6114145e-13
-0.8192857 -1.7636572e-13
-0.8182857 -1.9078843e-13
-0.8172857 -2.0417862999999998e-13
-0.8162857 -2.1630229e-13
-0.8152857 -2.2692528999999998e-13
-0.8142857 -2.3581658000000003e-13
-0.8132857 -2.4275141e-13
-0.8122857 -2.4751474e-13
-0.8112857 -2.4990466e-13
-0.8102857 -2.4973581e-13
-0.8092857 -2.4684277000000003e-13
-0.8082857 -2.4108341e-13
-0.8072857 -2.3234207e-13
-0.8062857 -2.2053254999999998e-13
-0.8052857 -2.0560082e-13
-0.8042857 -1.8752757e-13
-0.8032857 -1.6633032e-13
-0.8022857 -1.4206522999999998e-13
-0.8012857 -1.1482843e-13
-0.8002857 -8.4756954e-14
-0.7992857 -5.2029142e-14
-0.7982857 -1.6864611e-14
-0.7972857 2.0476377e-14
-0.7962857 5.9694081e-14
-0.7952857 1.0045095e-13
-0.7942857 1.4237395e-13
-0.7932857 1.8505727999999998e-13
-0.7922857 2.2806582000000003e-13
-0.7912857 2.7093895e-13
-0.7902857 3.1319484e-13
-0.7892857 3.5433535e-13
-0.7882857 3.9385122e-13
-0.7872857 4.3122761e-13
-0.7862857 4.659499e-13
-0.7852857 4.9751001e-13
-0.7842857 5.2541242e-13
-0.7832857 5.491807999999999e-13
-0.7822857 5.6836419e-13
-0.7812857 5.8254356e-13
-0.7802857 5.9133788e-13
-0.7792857 5.944101600000001e-13
-0.7782857 5.914731100000001e-13
-0.7772857 5.8229454e-13
-0.7762857 5.6670214e-13
-0.7752857 5.445878500000001e-13
-0.7742857 5.1591146e-13
-0.7732857 4.8070378e-13
-0.7722857 4.390688e-13
-0.7712857 3.9118531e-13
-0.7702857 3.373076e-13
-0.7692857 2.7776521000000003e-13
-0.7682857 2.1296188999999998e-13
-0.7672857 1.4337366999999998e-13
-0.7662857 6.9545926e-14
-0.7652857 -7.9102938e-15
-0.7642857 -8.8322984e-14
-0.7632857 -1.7096465999999998e-13
-0.7622857 -2.5505862e-13
-0.7612857 -3.3978603999999996e-13
-0.7602857 -4.2429367e-13
-0.7592857 -5.077022300000001e-13
-0.7582857 -5.8911531e-13
-0.7572857 -6.6762866e-13
-0.7562857 -7.4233984e-13
-0.7552857 -8.123583e-13
-0.7542857 -8.768153e-13
-0.7532857 -9.3487399e-13
-0.7522857 -9.8573934e-13
-0.7512857 -1.0286681e-12
-0.7502857 -1.0629779e-12
-0.7492857 -1.0880566000000002e-12
-0.7482857 -1.1033704e-12
-0.7472857 -1.1084716e-12
-0.7462857 -1.1030059e-12
-0.7452857 -1.086718e-12
-0.7442857 -1.0594572e-12
-0.7432857 -1.0211812e-12
-0.7422857 -9.719593800000001e-13
-0.7412857 -9.1197429e-13
-0.7402857 -8.4152283e-13
-0.7392857 -7.610152299999999e-13
-0.7382857 -6.7097368e-13
-0.7372857 -5.72029e-13
-0.7362857 -4.6491652e-13
-0.7352857 -3.5047066e-13
-0.7342857 -2.2961831e-13
-0.7332857 -1.0337111999999999e-13
-0.7322857 2.7183183e-14
-0.7312857 1.6089052e-13
-0.7302857 2.9654096e-13
-0.7292857 4.3288004e-13
-0.7282857 5.6862067e-13
-0.7272857 7.024556e-13
-0.7262857 8.330702900000001e-13
-0.7252857 9.5915588e-13
-0.7242857 1.0794227e-12
-0.7232857 1.1926132e-12
-0.7222857 1.2975149999999998e-12
-0.7212857 1.392974e-12
-0.7202857 1.4779063e-12
-0.7192857 1.5513103000000002e-12
-0.7182857 1.6122774e-12
-0.7172857 1.6600024999999998e-12
-0.7162857 1.6937930999999998e-12
-0.7152857 1.7130781e-12
-0.7142857 1.717414e-12
-0.7132857 1.7064919999999999e-12
-0.7122857 1.680142e-12
-0.7112857 1.6383359e-12
-0.7102857 1.5811899e-12
-0.7092857 1.5089651000000002e-12
-0.7082857 1.4220667000000001e-12
-0.7072857 1.3210413e-12
-0.7062857 1.2065739999999999e-12
-0.7052857 1.079483e-12
-0.7042857 9.4071344e-13
-0.7032857 7.9132986e-13
-0.7022857 6.3250741e-13
-0.7012857 4.6552202e-13
-0.7002857 2.9173953e-13
-0.6992857 1.1260378000000001e-13
-0.6982857 -7.0375891e-14
-0.6972857 -2.5563806e-13
-0.6962857 -4.4158304999999997e-13
-0.6952857 -6.2658737e-13
-0.6942857 -8.0901819e-13
-0.6932857 -9.8724841e-13
-0.6922857 -1.1596714e-12
-0.6912857 -1.3247157e-12
-0.6902857 -1.4808596e-12
-0.6892857 -1.6266453e-12
-0.6882857 -1.7606927000000002e-12
-0.6872857 -1.881712e-12
-0.6862857 -1.9885164e-12
-0.6852857 -2.0800332000000002e-12
-0.6842857 -2.1553141e-12
-0.6832857 -2.2135448e-12
-0.6822857 -2.2540528e-12
-0.6812857 -2.2763146000000003e-12
-0.6802857 -2.2799615e-12
-0.6792857 -2.2647828e-12
-0.6782857 -2.2307299e-12
-0.6772857 -2.177917e-12
-0.6762857 -2.1066211e-12
-0.6752857 -2.0172806e-12
-0.6742857 -1.9104925999999998e-12
-0.6732857 -1.7870080999999998e-12
-0.6722857 -1.6477264e-12
-0.6712857 -1.4936885999999999e-12
-0.6702857 -1.3260684e-12
-0.6692857 -1.1461638e-12
-0.6682857 -9.5538549e-13
-0.6672857 -7.552456599999999e-13
-0.6662857 -5.4734558e-13
-0.6652857 -3.3336225e-13
-0.6642857 -1.1503436000000001e-13
-0.6632857 1.0585225000000001e-13
-0.6622857 3.2747962000000003e-13
-0.6612857 5.48013e-13
-0.6602857 7.6561639e-13
-0.6592857 9.7846824e-13
-0.6582857 1.1847767999999999e-12
-0.6572857 1.3827959e-12
-0.6562857 1.5708393999999999e-12
-0.6552857 1.7472965e-12
-0.6542857 1.9106454e-12
-0.6532857 2.0594671e-12
-0.6522857 2.1924574e-12
-0.6512857 2.3084394e-12
-0.6502857 2.406374e-12
-0.6492857 2.4853697e-12
-0.6482857 2.5446909e-12
-0.6472857 2.5837660999999998e-12
-0.6462857 2.6021926e-12
-0.6452857 2.5997425e-12
-0.6442857 2.5763652e-12
-0.6432857 2.5321899e-12
-0.6422857 2.4675250999999997e-12
-0.6412857 2.3828580000000003e-12
-0.6402857 2.2788519e-12
-0.6392857 2.1563415999999998e-12
-0.6382857 2.0163278999999997e-12
-0.6372857 1.8599703e-12
-0.6362857 1.6885785e-12
-0.6352857 1.5036017e-12
-0.6342857 1.3066179e-12
-0.6332857 1.0993204e-12
-0.6322857 8.8350432e-13
-0.6312857 6.6105153e-13
-0.6302857 4.3391405999999997e-13
-0.6292857 2.0409746e-13
-0.6282857 -2.6357153e-14
-0.6272857 -2.5539140000000004e-13
-0.6262857 -4.8094874e-13
-0.6252857 -7.0099346e-13
-0.6242857 -9.1353029e-13
-0.6232857 -1.1166237e-12
-0.6222857 -1.3084172e-12
-0.6212857 -1.4871522e-12
-0.6202857 -1.651186e-12
-0.6192857 -1.7990099e-12
-0.6182857 -1.9292651000000003e-12
-0.6172857 -2.040759e-12
-0.6162857 -2.1324791e-12
-0.6152857 -2.2036053000000003e-12
-0.6142857 -2.2535218e-12
-0.6132857 -2.2818261e-12
-0.6122857 -2.2883361e-12
-0.6112857 -2.2730956e-12
-0.6102857 -2.2363779e-12
-0.6092857 -2.178686e-12
-0.6082857 -2.1007515e-12
-0.6072857 -2.0035304e-12
-0.6062857 -1.8881967e-12
-0.6052857 -1.7561336e-12
-0.6042857 -1.6089222999999999e-12
-0.6032857 -1.4483281e-12
-0.6022857 -1.2762843e-12
-0.6012857 -1.0948739e-12
-0.6002857 -9.0630916e-13
-0.5992857 -7.1290952e-13
-0.5982857 -5.1707677e-13
-0.5972857 -3.2126996e-13
-0.5962857 -1.2797783e-13
-0.5952857 6.030902099999999e-14
-0.5942857 2.4112718e-13
-0.5932857 4.1206988000000005e-13
-0.5922857 5.708165999999999e-13
-0.5912857 7.1516262e-13
-0.5902857 8.430478300000001e-13
-0.5892857 9.525852000000001e-13
-0.5882857 1.0420875e-12
-0.5872857 1.1100931e-12
-0.5862857 1.1553892e-12
-0.5852857 1.1770339000000001e-12
-0.5842857 1.1743748e-12
-0.5832857 1.1470651e-12
-0.5822857 1.0950772e-12
-0.5812857 1.0187126e-12
-0.5802857 9.186077399999999e-13
-0.5792857 7.9573722e-13
-0.5782857 6.5141268e-13
-0.5772857 4.8727734e-13
-0.5762857 3.052975e-13
-0.5752857 1.0774892e-13
-0.5742857 -1.0279992e-13
-0.5732857 -3.2350900999999997e-13
-0.5722857 -5.512916900000001e-13
-0.5712857 -7.828431e-13
-0.5702857 -1.0146725e-12
-0.5692857 -1.2431381999999999e-12
-0.5682857 -1.4644863999999999e-12
-0.5672857 -1.6748914000000001e-12
-0.5662857 -1.8704995e-12
-0.5652857 -2.0474735e-12
-0.5642857 -2.2020397e-12
-0.5632857 -2.3305353e-12
-0.5622857 -2.4294565e-12
-0.5612857 -2.4955068e-12
-0.5602857 -2.5256442e-12
-0.5592857 -2.5171280000000003e-12
-0.5582857 -2.4675638000000002e-12
-0.5572857 -2.3749469e-12
-0.5562857 -2.2377013e-12
-0.5552857 -2.0547178000000003e-12
-0.5542857 -1.8253872e-12
-0.5532857 -1.549629e-12
-0.5522857 -1.2279164e-12
-0.5512857 -8.6129503e-13
-0.5502857 -4.5139749e-13
-0.5492857 -4.509642700000001e-16
-0.5482857 4.8872099e-13
-0.5472857 1.0127029e-12
-0.5462857 1.5674984999999999e-12
-0.5452857 2.1485494e-12
-0.5442857 2.7507588e-12
-0.5432857 3.3685239999999998e-12
-0.5422857 3.9957749000000005e-12
-0.5412857 4.6260179000000005e-12
-0.5402857 5.2523883e-12
-0.5392857 5.8677069e-12
-0.5382857 6.4645433e-12
-0.5372857 7.0352848999999995e-12
-0.5362857 7.5722089e-12
-0.5352857 8.0675585e-12
-0.5342857 8.5136264e-12
-0.5332857 8.902833999999999e-12
-0.5322857 9.2278195e-12
-0.5312857 9.4815235e-12
-0.5302857 9.657274e-12
-0.5292857 9.748873500000001e-12
-0.5282857 9.7506835e-12
-0.5272857 9.657705e-12
-0.5262857 9.4656582e-12
-0.5252857 9.1710554e-12
-0.5242857 8.7712721e-12
-0.5232857 8.264606199999999e-12
-0.5222857 7.6503365e-12
-0.5212857 6.9287702e-12
-0.5202857 6.1012813e-12
-0.5192857 5.170342e-12
-0.5182857 4.1395435e-12
-0.5172857 3.0136057e-12
-0.5162857 1.7983768e-12
-0.5152857 5.0082229e-13
-0.5142857 -8.709983e-13
-0.5132857 -2.3079652e-12
-0.5122857 -3.7999443e-12
-0.5112857 -5.3358441e-12
-0.5102857 -6.9036831e-12
-0.5092857 -8.4906711e-12
-0.5082857 -1.0083296e-11
-0.5072857 -1.1667423e-11
-0.5062857 -1.3228408e-11
-0.5052857 -1.4751205e-11
-0.5042857 -1.6220502000000002e-11
-0.5032857 -1.7620845e-11
-0.5022857 -1.8936778e-11
-0.5012857 -2.0152980999999998e-11
-0.5002857 -2.1254416999999998e-11
-0.4992857 -2.2226483e-11
-0.4982857 -2.305515e-11
-0.4972857 -2.3727113999999997e-11
-0.4962857 -2.4229945000000004e-11
-0.4952857 -2.4552222e-11
-0.4942857 -2.4683673e-11
-0.4932857 -2.4615311000000002e-11
-0.4922857 -2.433955e-11
-0.4912857 -2.3850325e-11
-0.4902857 -2.3143197999999998e-11
-0.4892857 -2.221545e-11
-0.4882857 -2.1066165e-11
-0.4872857 -1.9696294e-11
-0.4862857 -1.8108715999999998e-11
-0.4852857 -1.6308271999999997e-11
-0.4842857 -1.4301788000000001e-11
-0.4832857 -1.2098086e-11
-0.4822857 -9.7079686e-12
-0.4812857 -7.144193e-12
-0.4802857 -4.421426900000001e-12
-0.4792857 -1.5561836999999999e-12
-0.4782857 1.4332587e-12
-0.4772857 4.5269554e-12
-0.4762857 7.7034096e-12
-0.4752857 1.0939704999999999e-11
-0.4742857 1.4211654e-11
-0.4732857 1.749396e-11
-0.4722857 2.0760393000000002e-11
-0.4712857 2.3983983e-11
-0.4702857 2.7137217e-11
-0.4692857 3.0192251999999996e-11
-0.4682857 3.312114e-11
-0.4672857 3.5896053e-11
-0.4662857 3.8489510999999997e-11
-0.4652857 4.0874631e-11
-0.4642857 4.3025357e-11
-0.4632857 4.4916702e-11
-0.4622857 4.6524985e-11
-0.4612857 4.7828072e-11
-0.4602857 4.8805583e-11
-0.4592857 4.9439131e-11
-0.4582857 4.9712518e-11
-0.4572857 4.9611942000000007e-11
-0.4562857 4.9126171e-11
-0.4552857 4.8246704e-11
-0.4542857 4.6967936e-11
-0.4532857 4.5287271e-11
-0.4522857 4.3205232e-11
-0.4512857 4.0725553e-11
-0.4502857 3.7855231e-11
-0.4492857 3.4604565e-11
-0.4482857 3.0987168e-11
-0.4472857 2.7019941999999996e-11
-0.4462857 2.2723043e-11
-0.4452857 1.8119802e-11
-0.4442857 1.3236626999999999e-11
-0.4432857 8.102876400000001e-12
-0.4422857 2.7507012e-12
-0.4412857 -2.7851328e-12
-0.4402857 -8.4674529e-12
-0.4392857 -1.4256913000000001e-11
-0.4382857 -2.0112244e-11
-0.4372857 -2.5990538e-11
-0.4362857 -3.1847533999999997e-11
-0.4352857 -3.7637943e-11
-0.4342857 -4.3315771e-11
-0.4332857 -4.8834672e-11
-0.4322857 -5.4148293000000005e-11
-0.4312857 -5.921064399999999e-11
-0.4302857 -6.3976472e-11
-0.4292857 -6.840162699999999e-11
-0.4282857 -7.2443429e-11
-0.4272857 -7.6061054e-11
-0.4262857 -7.9215893e-11
-0.4252857 -8.1871901e-11
-0.4242857 -8.399594e-11
-0.4232857 -8.5558118e-11
-0.4222857 -8.653208900000001e-11
-0.4212857 -8.6895351e-11
-0.4202857 -8.662950999999999e-11
-0.4192857 -8.572052e-11
-0.4182857 -8.415889e-11
-0.4172857 -8.193988e-11
-0.4162857 -7.906363299999999e-11
-0.4152857 -7.5535297e-11
-0.4142857 -7.1365098e-11
-0.4132857 -6.656838199999999e-11
-0.4122857 -6.1165613e-11
-0.4112857 -5.5182334e-11
-0.4102857 -4.8649083999999996e-11
-0.4092857 -4.1601271e-11
-0.4082857 -3.4079018999999996e-11
-0.4072857 -2.6126955e-11
-0.4062857 -1.7793973e-11
-0.4052857 -9.132948400000001e-12
-0.4042857 -2.0041301e-13
-0.4032857 8.9437938e-12
-0.4022857 1.8236916e-11
-0.4012857 2.7613705e-11
-0.4002857 3.7006861e-11
-0.3992857 4.6347523e-11
-0.3982857 5.5565746e-11
-0.3972857 6.4591041e-11
-0.3962857 7.3352885e-11
-0.3952857 8.1781278e-11
-0.3942857 8.9807285e-11
-0.3932857 9.736359899999999e-11
-0.3922857 1.0438509e-10
-0.3912857 1.1080933e-10
-0.3902857 1.1657716e-10
-0.3892857 1.2163316999999998e-10
-0.3882857 1.2592625999999998e-10
-0.3872857 1.2941004e-10
-0.3862857 1.3204332000000002e-10
-0.3852857 1.3379055e-10
-0.3842857 1.3462212e-10
-0.3832857 1.3451476e-10
-0.3822857 1.3345180999999999e-10
-0.3812857 1.3142346e-10
-0.3802857 1.2842696999999999e-10
-0.3792857 1.2446676e-10
-0.3782857 1.1955454e-10
-0.3772857 1.1370935e-10
-0.3762857 1.0695746e-10
-0.3752857 9.9332359e-11
-0.3742857 9.087459e-11
-0.3732857 8.1631517e-11
-0.3722857 7.1657085e-11
-0.3712857 6.1011493e-11
-0.3702857 4.9760835999999996e-11
-0.3692857 3.7976658e-11
-0.3682857 2.5735487e-11
-0.3672857 1.3118314e-11
-0.3662857 2.1002415000000002e-13
-0.3652857 -1.2901206e-11
-0.3642857 -2.612454e-11
-0.3632857 -3.9367153e-11
-0.3622857 -5.2534913000000004e-11
-0.3612857 -6.5533099e-11
-0.3602857 -7.8267102e-11
-0.3592857 -9.0643167e-11
-0.3582857 -1.0256911e-10
-0.3572857 -1.1395505e-10
-0.3562857 -1.2471408e-10
-0.3552857 -1.3476302999999999e-10
-0.3542857 -1.4402306e-10
-0.3532857 -1.5242033e-10
-0.3522857 -1.5988658e-10
-0.3512857 -1.6635974e-10
-0.3502857 -1.717844e-10
-0.3492857 -1.7611228e-10
-0.3482857 -1.7930268999999998e-10
-0.3472857 -1.8132282e-10
-0.3462857 -1.8214807e-10
-0.3452857 -1.8176228e-10
-0.3442857 -1.8015789e-10
-0.3432857 -1.7733601999999998e-10
-0.3422857 -1.7330655e-10
-0.3412857 -1.6808804e-10
-0.3402857 -1.6170759e-10
-0.3392857 -1.5420077e-10
-0.3382857 -1.4561127e-10
-0.3372857 -1.3599064e-10
-0.3362857 -1.2539795e-10
-0.3352857 -1.1389929e-10
-0.3342857 -1.0156735e-10
-0.3332857 -8.8480904e-11
-0.3322857 -7.472414100000001e-11
-0.3312857 -6.0386115e-11
-0.3302857 -4.5560077999999995e-11
-0.3292857 -3.0342769e-11
-0.3282857 -1.4833714e-11
-0.3272857 8.6551859e-13
-0.3262857 1.665205e-11
-0.3252857 3.2422459e-11
-0.3242857 4.8073524e-11
-0.3232857 6.350299000000001e-11
-0.3222857 7.8610274e-11
-0.3212857 9.3297212e-11
-0.3202857 1.0746874e-10
-0.3192857 1.2103357e-10
-0.3182857 1.3390476e-10
-0.3172857 1.4600041e-10
-0.3162857 1.5724411e-10
-0.3152857 1.6756546e-10
-0.3142857 1.7690055e-10
-0.3132857 1.8519230999999999e-10
-0.3122857 1.9239083e-10
-0.3112857 1.9845367e-10
-0.3102857 2.0334601999999998e-10
-0.3092857 2.0704089e-10
-0.3082857 2.0951919e-10
-0.3072857 2.1076966e-10
-0.3062857 2.10789e-10
-0.3052857 2.0958164000000003e-10
-0.3042857 2.0715961e-10
-0.3032857 2.0354239e-10
-0.3022857 1.9875655e-10
-0.3012857 1.9283554999999998e-10
-0.3002857 1.8581931e-10
-0.2992857 1.7775385999999999e-10
-0.2982857 1.6869093e-10
-0.2972857 1.5868745e-10
-0.2962857 1.4780510999999999e-10
-0.2952857 1.3610984e-10
-0.2942857 1.2367131999999998e-10
-0.2932857 1.1056244e-10
-0.2922857 9.6858773e-11
-0.2912857 8.263808500000001e-11
-0.2902857 6.7979764e-11
-0.2892857 5.2964339e-11
-0.2882857 3.7672982e-11
-0.2872857 2.2187012e-11
-0.2862857 6.587442300000001e-12
-0.2852857 -9.0454499e-12
-0.2842857 -2.4632545000000002e-11
-0.2832857 -4.0096255e-11
-0.2822857 -5.5360886000000004e-11
-0.2812857 -7.035296299999999e-11
-0.2802857 -8.500151000000001e-11
-0.2792857 -9.9238315e-11
-0.2782857 -1.1299816e-10
-0.2772857 -1.2621904e-10
-0.2762857 -1.3884229e-10
-0.2752857 -1.5081274e-10
-0.2742857 -1.6207886e-10
-0.2732857 -1.7259279000000002e-10
-0.2722857 -1.8231046e-10
-0.2712857 -1.9119159e-10
-0.2702857 -1.9919975000000002e-10
-0.2692857 -2.0630231e-10
-0.2682857 -2.1247054e-10
-0.2672857 -2.1767948e-10
-0.2662857 -2.2190797000000002e-10
-0.2652857 -2.2513864e-10
-0.2642857 -2.2735780000000003e-10
-0.2632857 -2.2855550000000002e-10
-0.2622857 -2.2872538999999998e-10
-0.2612857 -2.2786472999999998e-10
-0.2602857 -2.2597435999999998e-10
-0.2592857 -2.2305864e-10
-0.2582857 -2.1912541e-10
-0.2572857 -2.1418603e-10
-0.2562857 -2.0825524e-10
-0.2552857 -2.0135124000000003e-10
-0.2542857 -1.9349559e-10
-0.2532857 -1.8471324999999998e-10
-0.2522857 -1.7503254e-10
-0.2512857 -1.6448511e-10
-0.2502857 -1.5310596e-10
-0.2492857 -1.4093333e-10
-0.2482857 -1.2800876000000001e-10
-0.2472857 -1.1437702e-10
-0.2462857 -1.0008605e-10
-0.2452857 -8.5186925e-11
-0.2442857 -6.973375299999999e-11
-0.2432857 -5.3783632000000003e-11
-0.2422857 -3.7396526e-11
-0.2412857 -2.0635143e-11
-0.2402857 -3.5648215e-12
-0.2392857 1.3746645e-11
-0.2382857 3.1229180000000003e-11
-0.2372857 4.8810624999999996e-11
-0.2362857 6.6416946e-11
-0.2352857 8.3972494e-11
-0.2342857 1.0140026e-10
-0.2332857 1.1862215000000001e-10
-0.2322857 1.3555932e-10
-0.2312857 1.5213246999999999e-10
-0.2302857 1.682622e-10
-0.2292857 1.8386937e-10
-0.2282857 1.9887549e-10
-0.2272857 2.1320304e-10
-0.2262857 2.2677598e-10
-0.2252857 2.3952004e-10
-0.2242857 2.5136321000000003e-10
-0.2232857 2.6223615e-10
-0.2222857 2.7207252999999997e-10
-0.2212857 2.8080949e-10
-0.2202857 2.8838806e-10
-0.2192857 2.947535e-10
-0.2182857 2.9985571e-10
-0.2172857 3.036496e-10
-0.2162857 3.0609535999999997e-10
-0.2152857 3.0715888e-10
-0.2142857 3.0681193e-10
-0.2132857 3.0503254e-10
-0.2122857 3.0180511e-10
-0.2112857 2.971207e-10
-0.2102857 2.9097716000000003e-10
-0.2092857 2.8337924e-10
-0.2082857 2.7433871e-10
-0.2072857 2.6387438e-10
-0.2062857 2.5201212999999997e-10
-0.2052857 2.3878482e-10
-0.2042857 2.2423229000000003e-10
-0.2032857 2.0840122000000003e-10
-0.2022857 1.9134499e-10
-0.2012857 1.7312344e-10
-0.2002857 1.5380269999999998e-10
-0.1992857 1.3345489e-10
-0.1982857 1.1215785000000002e-10
-0.1972857 8.9994825e-11
-0.1962857 6.7054083e-11
-0.1952857 4.3428560999999995e-11
-0.1942857 1.9215467e-11
-0.1932857 -5.4841311e-12
-0.1922857 -3.0565746000000004e-11
-0.1912857 -5.5921901000000004e-11
-0.1902857 -8.1442595e-11
-0.1892857 -1.0701574e-10
-0.1882857 -1.3252764e-10
-0.1872857 -1.5786345e-10
-0.1862857 -1.8290762e-10
-0.1852857 -2.0754438e-10
-0.1842857 -2.3165818000000001e-10
-0.1832857 -2.5513411000000004e-10
-0.1822857 -2.7785838e-10
-0.1812857 -2.9971874e-10
-0.1802857 -3.2060485e-10
-0.1792857 -3.4040877999999996e-10
-0.1782857 -3.5902535e-10
-0.1772857 -3.7635251e-10
-0.1762857 -3.9229175000000004e-10
-0.1752857 -4.0674855e-10
-0.1742857 -4.1963260000000003e-10
-0.1732857 -4.3085826e-10
-0.1722857 -4.4034489999999996e-10
-0.1712857 -4.4801727e-10
-0.1702857 -4.5380583e-10
-0.1692857 -4.5764710999999996e-10
-0.1682857 -4.5948406e-10
-0.1672857 -4.5926635e-10
-0.1662857 -4.5695084e-10
-0.1652857 -4.5250175e-10
-0.1642857 -4.4589115e-10
-0.1632857 -4.3709923e-10
-0.1622857 -4.2611466e-10
-0.1612857 -4.1293483e-10
-0.1602857 -3.9756631e-10
-0.1592857 -3.80025e-10
-0.1582857 -3.6033661e-10
-0.1572857 -3.3853673e-10
-0.1562857 -3.1467118e-10
-0.1552857 -2.8879624e-10
-0.1542857 -2.6097878e-10
-0.1532857 -2.3129645e-10
-0.1522857 -1.9983776e-10
-0.1512857 -1.6670218e-10
-0.1502857 -1.3200011e-10
-0.1492857 -9.5852818e-11
-0.1482857 -5.8392359e-11
-0.1472857 -1.9761379e-11
-0.1462857 1.9887156e-11
-0.1452857 6.0390272e-11
-0.1442857 1.0157540000000001e-10
-0.1432857 1.4326086e-10
-0.1422857 1.8525648e-10
-0.1412857 2.2736417999999999e-10
-0.1402857 2.6937877e-10
-0.1392857 3.1108881e-10
-0.1382857 3.5227743e-10
-0.1372857 3.927234e-10
-0.1362857 4.3220219e-10
-0.1352857 4.704871e-10
-0.1342857 5.0735046e-10
-0.1332857 5.4256491e-10
-0.1322857 5.7590482e-10
-0.1312857 6.0714749e-10
-0.1302857 6.360747e-10
-0.1292857 6.6247416e-10
-0.1282857 6.8614086e-10
-0.1272857 7.0687865e-10
-0.1262857 7.2450167e-10
-0.1252857 7.3883573e-10
-0.1242857 7.497199e-10
-0.1232857 7.5700774e-10
-0.1222857 7.605686899999999e-10
-0.1212857 7.602894e-10
-0.1202857 7.560749800000001e-10
-0.1192857 7.478497900000001e-10
-0.1182857 7.3555901e-10
-0.1172857 7.1916908e-10
-0.1162857 6.9866873e-10
-0.1152857 6.7406965e-10
-0.1142857 6.454070800000001e-10
-0.1132857 6.1274007e-10
-0.1122857 5.761518399999999e-10
-0.1112857 5.3574996e-10
-0.1102857 4.9166621e-10
-0.1092857 4.4405642e-10
-0.1082857 3.9310009e-10
-0.1072857 3.3899988e-10
-0.1062857 2.8198093e-10
-0.1052857 2.2229005e-10
-0.1042857 1.6019465e-10
-0.1032857 9.5981621e-11
-0.1022857 2.9956034e-11
-0.1012857 -3.756029e-11
-0.1002857 -1.0623038e-10
-9.9285714E-02 -1.757038e-10
-9.8285712E-02 -2.4561848000000003e-10
-9.7285718E-02 -3.1560258e-10
-9.6285716E-02 -3.8527658000000005e-10
-9.5285714E-02 -4.5425534e-10
-9.4285712E-02 -5.2215029e-10
-9.3285717E-02 -5.8857155e-10
-9.2285715E-02 -6.5313028e-10
-9.1285713E-02 -7.154408999999999e-10
-9.0285711E-02 -7.7512337e-10
-8.9285716E-02 -8.3180554e-10
-8.8285714E-02 -8.851253900000001e-10
-8.7285712E-02 -9.3473319e-10
-8.6285718E-02 -9.802938000000001e-10
-8.5285716E-02 -1.0214886e-09
-8.4285714E-02 -1.0580178e-09
-8.3285712E-02 -1.0896020999999999e-09
-8.2285717E-02 -1.1159846e-09
-8.1285715E-02 -1.136933e-09
-8.0285713E-02 -1.1522403999999999e-09
-7.9285711E-02 -1.1617273999999999e-09
-7.8285716E-02 -1.1652432e-09
-7.7285714E-02 -1.1626671e-09
-7.6285712E-02 -1.1539089e-09
-7.5285718E-02 -1.1389105e-09
-7.4285716E-02 -1.1176462e-09
-7.3285714E-02 -1.0901232e-09
-7.2285712E-02 -1.0563825e-09
-7.1285717E-02 -1.0164983e-09
-7.0285715E-02 -9.70579e-10
-6.9285713E-02 -9.187661e-10
-6.8285711E-02 -8.6123461e-10
-6.7285717E-02 -7.981924999999999e-10
-6.6285715E-02 -7.298797000000001e-10
-6.5285712E-02 -6.5656786e-10
-6.4285718E-02 -5.7855899e-10
-6.3285716E-02 -4.961846500000001e-10
-6.2285714E-02 -4.0980457e-10
-6.1285716E-02 -3.1980538e-10
-6.0285714E-02 -2.2659906e-10
-5.9285715E-02 -1.3062135e-10
-5.8285713E-02 -3.233002e-11
-5.7285715E-02 6.7797092e-11
-5.6285713E-02 1.6926401e-10
-5.5285715E-02 2.7155875e-10
-5.4285713E-02 3.7415552000000003e-10
-5.3285714E-02 4.76517e-10
-5.2285716E-02 5.7809686e-10
-5.1285714E-02 6.7834206e-10
-5.0285716E-02 7.7669563e-10
-4.9285714E-02 8.725993e-10
-4.8285715E-02 9.6549609e-10
-4.7285713E-02 1.0548333e-09
-4.6285715E-02 1.1400653e-09
-4.5285713E-02 1.2206562e-09
-4.4285715E-02 1.2960834e-09
-4.3285713E-02 1.3658398e-09
-4.2285714E-02 1.4294375e-09
-4.1285716E-02 1.4864103000000001e-09
-4.0285714E-02 1.5363169e-09
-3.9285716E-02 1.5787438999999999e-09
-3.8285714E-02 1.6133088e-09
-3.7285715E-02 1.6396627000000001e-09
-3.6285713E-02 1.6574932e-09
-3.5285715E-02 1.6665273e-09
-3.4285713E-02 1.6665338e-09
-3.3285715E-02 1.6573255e-09
-3.2285713E-02 1.6387622000000001e-09
-3.1285714E-02 1.6107525e-09
-3.0285714E-02 1.5732558000000001e-09
-2.9285714E-02 1.5262839999999999e-09
-2.8285714E-02 1.4699028e-09
-2.7285714E-02 1.4042338e-09
-2.6285714E-02 1.329454e-09
-2.5285713E-02 1.2457978000000001e-09
-2.4285715E-02 1.1535568000000001e-09
-2.3285715E-02 1.0530793e-09
-2.2285715E-02 9.44771e-10
-2.1285715E-02 8.2909313e-10
-2.0285714E-02 7.0656202e-10
-1.9285714E-02 5.7774727e-10
-1.8285714E-02 4.4326994000000005e-10
-1.7285714E-02 3.0380013000000004e-10
-1.6285714E-02 1.6005414e-10
-1.5285715E-02 1.2791536e-11
-1.4285714E-02 -1.3718861e-10
-1.3285714E-02 -2.8905155e-10
-1.2285714E-02 -4.4193130000000005e-10
-1.1285714E-02 -5.9493513e-10
-1.0285715E-02 -7.4714878e-10
-9.2857145E-03 -8.976416800000001e-10
-8.2857143E-03 -1.0454726e-09
-7.2857141E-03 -1.1896952999999999e-09
-6.2857145E-03 -1.3293651e-09
-5.2857143E-03 -1.4635446e-09
-4.2857141E-03 -1.5913102e-09
-3.2857142E-03 -1.711759e-09
-2.2857143E-03 -1.8240146e-09
-1.2857143E-03 -1.9272339e-09
-2.8571428E-04 -2.0206140999999998e-09
7.1428571E-04 -2.1033982e-09
1.7142857E-03 -2.1748815e-09
2.7142856E-03 -2.2344177000000003e-09
3.7142858E-03 -2.2814244e-09
4.7142855E-03 -2.3153887000000002e-09
5.7142857E-03 -2.3358718e-09
6.7142858E-03 -2.342514e-09
7.7142855E-03 -2.3350388e-09
8.7142857E-03 -2.313256e-09
9.7142858E-03 -2.2770652e-09
1.0714286E-02 -2.2264581e-09
1.1714286E-02 -2.1615204e-09
1.2714285E-02 -2.0824328e-09
1.3714286E-02 -1.9894716e-09
1.4714286E-02 -1.8830083e-09
1.5714286E-02 -1.763509e-09
1.6714286E-02 -1.6315322e-09
1.7714286E-02 -1.4877268e-09
1.8714286E-02 -1.3328287999999999e-09
1.9714287E-02 -1.1676576e-09
2.0714285E-02 -9.9311141e-10
2.1714285E-02 -8.1016183e-10
2.2714285E-02 -6.1984831e-10
2.3714285E-02 -4.2327144000000003e-10
2.4714286E-02 -2.2158616e-10
2.5714286E-02 -1.5994127000000002e-11
2.6714286E-02 1.9226435e-10
2.7714286E-02 4.0191856000000004e-10
2.8714286E-02 6.1167612e-10
2.9714286E-02 8.202319899999999e-10
3.0714286E-02 1.0262777e-09
3.1714287E-02 1.2285103e-09
3.2714285E-02 1.4256423e-09
3.3714287E-02 1.6164102999999999e-09
3.4714285E-02 1.7995846e-09
3.5714287E-02 1.9739778e-09
3.6714286E-02 2.1384535e-09
3.7714284E-02 2.2919352e-09
3.8714286E-02 2.4334134e-09
3.9714284E-02 2.5619533e-09
4.0714286E-02 2.6767016999999998e-09
4.1714285E-02 2.7768933e-09
4.2714287E-02 2.8618555e-09
4.3714285E-02 2.9310141e-09
4.4714287E-02 2.9838965e-09
4.5714285E-02 3.0201348e-09
4.6714287E-02 3.0394694e-09
4.7714286E-02 3.0417485e-09
4.8714284E-02 3.0269301e-09
4.9714286E-02 2.9950816000000005e-09
5.0714284E-02 2.9463775000000004e-09
5.1714286E-02 2.8810988e-09
5.2714285E-02 2.7996291000000003e-09
5.3714287E-02 2.7024511e-09
5.4714285E-02 2.5901427e-09
5.5714287E-02 2.4633712e-09
5.6714285E-02 2.3228875e-09
5.7714287E-02 2.1695205e-09
5.8714285E-02 2.0041685e-09
5.9714288E-02 1.8277936e-09
6.0714286E-02 1.6414125000000002e-09
6.1714284E-02 1.4460888e-09
6.2714286E-02 1.2429244999999999e-09
6.3714288E-02 1.0330515e-09
6.4714283E-02 8.1762288e-10
6.5714285E-02 5.978043099999999e-10
6.6714287E-02 3.7476540999999996e-10
6.7714289E-02 1.4967140999999999e-10
6.8714283E-02 -7.632494900000001e-11
6.9714285E-02 -3.0209136e-10
7.0714287E-02 -5.2652331e-10
7.1714282E-02 -7.485509600000001e-10
7.2714284E-02 -9.6714572e-10
7.3714286E-02 -1.181326e-09
7.4714288E-02 -1.3901629e-09
7.5714283E-02 -1.5927841e-09
7.6714285E-02 -1.7883783e-09
7.7714287E-02 -1.9761985e-09
7.8714289E-02 -2.1555641e-09
7.9714283E-02 -2.3258628999999998e-09
8.0714285E-02 -2.4865521e-09
8.1714287E-02 -2.6371584e-09
8.2714289E-02 -2.7772779e-09
8.3714284E-02 -2.9065746e-09
8.4714286E-02 -3.0247790000000005e-09
8.5714288E-02 -3.1316855e-09
8.6714283E-02 -3.2271495e-09
8.7714285E-02 -3.3110834e-09
8.8714287E-02 -3.3834536000000003e-09
8.9714289E-02 -3.4442754e-09
9.0714283E-02 -3.4936089000000004e-09
9.1714285E-02 -3.5315528e-09
9.2714287E-02 -3.5582405e-09
9.3714289E-02 -3.5738339000000003e-09
9.4714284E-02 -3.5785183999999997e-09
9.5714286E-02 -3.5724975000000003e-09
9.6714288E-02 -3.5559874000000002e-09
9.7714283E-02 -3.529212e-09
9.8714285E-02 -3.492397e-09
9.9714287E-02 -3.4457666e-09
0.1007143 -3.3895386e-09
0.1017143 -3.3239203e-09
0.1027143 -3.2491052000000003e-09
0.1037143 -3.1652701e-09
0.1047143 -3.0725728000000003e-09
0.1057143 -2.9711501e-09
0.1067143 -2.8611167e-09
0.1077143 -2.742565e-09
0.1087143 -2.6155643999999998e-09
0.1097143 -2.4801626e-09
0.1107143 -2.3363872e-09
0.1117143 -2.1842472e-09
0.1127143 -2.0237359e-09
0.1137143 -1.8548342e-09
0.1147143 -1.6775142e-09
0.1157143 -1.4917441000000001e-09
0.1167143 -1.2974922e-09
0.1177143 -1.0947331e-09
0.1187143 -8.8345225e-10
0.1197143 -6.6365286e-10
0.1207143 -4.3536151000000004e-10
0.1217143 -1.9863466e-10
0.1227143 4.6434937e-11
0.1237143 2.9971177e-10
0.1247143 5.6101109e-10
0.1257143 8.3009277e-10
0.1267143 1.1066551e-09
0.1277143 1.390329e-09
0.1287143 1.6806726000000002e-09
0.1297143 1.9771662e-09
0.1307143 2.2792074e-09
0.1317143 2.5861077e-09
0.1327143 2.8970886e-09
0.1337143 3.2112792000000003e-09
0.1347143 3.5277131999999998e-09
0.1357143 3.8453289e-09
0.1367143 4.1629678999999995e-09
0.1377143 4.4793752000000004e-09
0.1387143 4.7932006e-09
0.1397143 5.1029999999999994e-09
0.1407143 5.4072385e-09
0.1417143 5.7042947e-09
0.1427143 5.9924635000000005e-09
0.1437143 6.2699616e-09
0.1447143 6.534934399999999e-09
0.1457143 6.785461799999999e-09
0.1467143 7.0195669e-09
0.1477143 7.2352214e-09
0.1487143 7.430357e-09
0.1497143 7.6028732e-09
0.1507143 7.7506487e-09
0.1517143 7.8715499e-09
0.1527143 7.9634424e-09
0.1537143 8.0242021e-09
0.1547143 8.0517273e-09
0.1557143 8.0439495e-09
0.1567143 7.9988439e-09
0.1577143 7.9144434e-09
0.1587143 7.7888494e-09
0.1597143 7.6202433e-09
0.1607143 7.4068973e-09
0.1617143 7.147186299999999e-09
0.1627143 6.839599e-09
0.1637143 6.4827477e-09
0.1647143 6.0753791e-09
0.1657143 5.6163813e-09
0.1667143 5.1047951e-09
0.1677143 4.5398205999999995e-09
0.1687143 3.9208248e-09
0.1697143 3.2473475e-09
0.1707143 2.519107e-09
0.1717143 1.7360037000000001e-09
0.1727143 8.9812454e-10
0.1737143 5.7444961e-12
0.1747143 -9.406721100000001e-10
0.1757143 -1.9404714e-09
0.1767143 -2.9928119e-09
0.1777143 -4.0966661e-09
0.1787143 -5.2508248e-09
0.1797143 -6.453902e-09
0.1807143 -7.7043413e-09
0.1817143 -9.0004226e-09
0.1827143 -1.0340271e-08
0.1837143 -1.1721868e-08
0.1847143 -1.3143059999999998e-08
0.1857143 -1.4601574e-08
0.1867143 -1.6095027e-08
0.1877143 -1.7620943999999998e-08
0.1887143 -1.917677e-08
0.1897143 -2.0759888000000003e-08
0.1907143 -2.2367637000000002e-08
0.1917143 -2.3997325999999998e-08
0.1927143 -2.5646255e-08
0.1937143 -2.7311732999999998e-08
0.1947143 -2.8991100999999997e-08
0.1957143 -3.0681743000000004e-08
0.1967143 -3.2381112e-08
0.1977143 -3.4086745e-08
0.1987143 -3.5796288e-08
0.1997143 -3.7507511e-08
0.2007143 -3.9218329e-08
0.2017143 -4.0926815e-08
0.2027143 -4.2631224e-08
0.2037143 -4.4330006e-08
0.2047143 -4.6021822e-08
0.2057143 -4.7705562e-08
0.2067143 -4.9380344e-08
0.2077143 -5.1045551e-08
0.2087143 -5.2700821e-08
0.2097143 -5.4346067e-08
0.2107143 -5.5981475e-08
0.2117143 -5.7607512999999996e-08
0.2127143 -5.9224942e-08
0.2137143 -6.083480900000001e-08
0.2147143 -6.2438454e-08
0.2157143 -6.4037498e-08
0.2167143 -6.5633848e-08
0.2177143 -6.7229694e-08
0.2187143 -6.882748299999999e-08
0.2197143 -7.0429934e-08
0.2207143 -7.2040007e-08
0.2217143 -7.36609e-08
0.2227143 -7.529601899999999e-08
0.2237143 -7.6948986e-08
0.2247143 -7.8623591e-08
0.2257143 -8.032379200000001e-08
0.2267143 -8.2053692e-08
0.2277143 -8.3817503e-08
0.2287143 -8.5619539e-08
0.2297143 -8.7464169e-08
0.2307143 -8.9355817e-08
0.2317143 -9.1298913e-08
0.2327143 -9.329788100000001e-08
0.2337143 -9.5357111e-08
0.2347143 -9.7480923e-08
0.2357143 -9.967354700000001e-08
0.2367143 -1.019391e-07
0.2377143 -1.0428156e-07
0.2387143 -1.0670472999999999e-07
0.2397143 -1.0921224000000001e-07
0.2407143 -1.1180749e-07
0.2417143 -1.1449365000000001e-07
0.2427143 -1.1727367e-07
0.2437143 -1.201502e-07
0.2447143 -1.2312561999999998e-07
0.2457143 -1.2620203e-07
0.2467143 -1.2938119e-07
0.2477143 -1.3266459999999998e-07
0.2487143 -1.3605339000000002e-07
0.2497143 -1.3954841e-07
0.2507143 -1.4315015e-07
0.2517143 -1.468588e-07
0.2527143 -1.5067425e-07
0.2537143 -1.5459605e-07
0.2547143 -1.5862346e-07
0.2557143 -1.6275545e-07
0.2567143 -1.6699073000000002e-07
0.2577143 -1.7132774e-07
0.2587143 -1.7576467e-07
0.2597143 -1.8029949e-07
0.2607143 -1.8492996000000002e-07
0.2617143 -1.8965369e-07
0.2627143 -1.9446812999999999e-07
0.2637143 -1.9937055999999998e-07
0.2647143 -2.043582e-07
0.2657143 -2.0942816e-07
0.2667143 -2.1457756e-07
0.2677143 -2.1980340000000002e-07
0.2687143 -2.2510273999999998e-07
0.2697143 -2.3047265999999999e-07
0.2707143 -2.3591031e-07
0.2717143 -2.4141289e-07
0.2727143 -2.4697770000000003e-07
0.2737143 -2.5260221e-07
0.2747143 -2.5828397e-07
0.2757143 -2.6402076e-07
0.2767143 -2.6981051e-07
0.2777143 -2.7565135e-07
0.2787143 -2.8154163e-07
0.2797143 -2.8747997e-07
0.2807143 -2.9346516e-07
0.2817143 -2.9949629e-07
0.2827143 -3.055727e-07
0.2837143 -3.1169396e-07
0.2847143 -3.1785994e-07
0.2857143 -3.2407075e-07
0.2867143 -3.3032677e-07
0.2877143 -3.3662866000000003e-07
0.2887143 -3.4297729e-07
0.2897143 -3.4937382e-07
0.2907143 -3.5581962e-07
0.2917143 -3.6231633e-07
0.2927143 -3.6886578e-07
0.2937143 -3.7547001e-07
0.2947143 -3.8213126e-07
0.2957143 -3.8885197e-07
0.2967143 -3.9563477e-07
0.2977143 -4.0248239999999996e-07
0.2987143 -4.0939776e-07
0.2997143 -4.1638391e-07
0.3007143 -4.2344398999999995e-07
0.3017143 -4.305813e-07
0.3027143 -4.3779917e-07
0.3037143 -4.4510102000000003e-07
0.3047143 -4.524904e-07
0.3057143 -4.5997082e-07
0.3067143 -4.6754596e-07
0.3077143 -4.7521942e-07
0.3087143 -4.8299498e-07
0.3097143 -4.9087632e-07
0.3107143 -4.988671699999999e-07
0.3117143 -5.0697135e-07
0.3127143 -5.1519269e-07
0.3137143 -5.2353499e-07
0.3147143 -5.3200209e-07
0.3157143 -5.4059783e-07
0.3167143 -5.4932618e-07
0.3177143 -5.58191e-07
0.3187143 -5.6719625e-07
0.3197143 -5.763458999999999e-07
0.3207143 -5.8564398e-07
0.3217143 -5.9509455e-07
0.3227143 -6.0470176e-07
0.3237143 -6.1446972e-07
0.3247143 -6.2440266e-07
0.3257143 -6.3450489e-07
0.3267143 -6.447806699999999e-07
0.3277143 -6.5523444e-07
0.3287143 -6.6587065e-07
0.3297143 -6.7669381e-07
0.3307143 -6.8770851e-07
0.3317143 -6.9891941e-07
0.3327143 -7.1033113e-07
0.3337143 -7.2194846e-07
0.3347143 -7.337761500000001e-07
0.3357143 -7.458189600000001e-07
0.3367143 -7.5808178e-07
0.3377143 -7.705692999999999e-07
0.3387143 -7.832864099999999e-07
0.3397143 -7.9623783e-07
0.3407143 -8.094283500000001e-07
0.3417143 -8.2286258e-07
0.3427143 -8.3654506e-07
0.3437143 -8.504803100000001e-07
0.3447143 -8.646726e-07
0.3457143 -8.791261099999999e-07
0.3467143 -8.9384482e-07
0.3477143 -9.088325599999999e-07
0.3487143 -9.2409289e-07
0.3497143 -9.3962909e-07
0.3507143 -9.5544426e-07
0.3517143 -9.7154107e-07
0.3527143 -9.8792192e-07
0.3537143 -1.0045889e-06
0.3547143 -1.0215435999999999e-06
0.3557143 -1.0387876e-06
0.3567143 -1.0563218e-06
0.3577143 -1.0741466e-06
0.3587143 -1.0922623e-06
0.3597143 -1.1106684e-06
0.3607143 -1.1293642e-06
0.3617143 -1.1483487000000001e-06
0.3627143 -1.1676202e-06
0.3637143 -1.1871768e-06
0.3647143 -1.2070159e-06
0.3657143 -1.2271347999999999e-06
0.3667143 -1.2475303e-06
0.3677143 -1.2681987e-06
0.3687143 -1.2891362e-06
0.3697143 -1.3103384e-06
0.3707143 -1.3318010000000001e-06
0.3717143 -1.353519e-06
0.3727143 -1.3754875e-06
0.3737143 -1.3977012e-06
0.3747143 -1.420155e-06
0.3757143 -1.4428433e-06
0.3767143 -1.4657606e-06
0.3777143 -1.4889014e-06
0.3787143 -1.5122605e-06
0.3797143 -1.5358324000000002e-06
0.3807143 -1.5596120000000002e-06
0.3817143 -1.5835941999999999e-06
0.3827143 -1.6077746999999998e-06
0.3837143 -1.6321488e-06
0.3847143 -1.6567128e-06
0.3857143 -1.6814631e-06
0.3867143 -1.7063968e-06
0.3877143 -1.7315113e-06
0.3887143 -1.7568047e-06
0.3897143 -1.7822758e-06
0.3907143 -1.8079243000000001e-06
0.3917143 -1.8337504e-06
0.3927143 -1.8597550000000002e-06
0.3937143 -1.8859401e-06
0.3947143 -1.9123085e-06
0.3957143 -1.9388638e-06
0.3967143 -1.9656104e-06
0.3977143 -1.992554e-06
0.3987143 -2.0197009999999997e-06
0.3997143 -2.0470589e-06
0.4007143 -2.0746360999999997e-06
0.4017143 -2.1024423e-06
0.4027143 -2.1304878e-06
0.4037143 -2.1587841e-06
0.4047143 -2.1873435e-06
0.4057143 -2.2161794e-06
0.4067143 -2.2453063e-06
0.4077143 -2.2747394999999997e-06
0.4087143 -2.3044949e-06
0.4097143 -2.3345896e-06
0.4107143 -2.3650413e-06
0.4117143 -2.3958686e-06
0.4127143 -2.4270905e-06
0.4137143 -2.4587271e-06
0.4147143 -2.4907985e-06
0.4157143 -2.5233257e-06
0.4167143 -2.5563302999999998e-06
0.4177143 -2.5898336e-06
0.4187143 -2.6238578e-06
0.4197143 -2.6584251e-06
0.4207143 -2.6935577000000002e-06
0.4217143 -2.7292781e-06
0.4227143 -2.7656087e-06
0.4237143 -2.8025715e-06
0.4247143 -2.8401885e-06
0.4257143 -2.8784815e-06
0.4267143 -2.9174716e-06
0.4277143 -2.9571799e-06
0.4287143 -2.9976266999999998e-06
0.4297143 -3.0388314e-06
0.4307143 -3.0808131e-06
0.4317143 -3.1235899e-06
0.4327143 -3.1671796e-06
0.4337143 -3.2115980999999998e-06
0.4347143 -3.2568607000000003e-06
0.4357143 -3.3029824e-06
0.4367143 -3.3499759000000004e-06
0.4377143 -3.3978537e-06
0.4387143 -3.4466265e-06
0.4397143 -3.496304e-06
0.4407143 -3.5468950000000004e-06
0.4417143 -3.5984068999999998e-06
0.4427143 -3.6508453000000003e-06
0.4437143 -3.7042149e-06
0.4447143 -3.7585188e-06
0.4457143 -3.8137596e-06
0.4467143 -3.8699376e-06
0.4477143 -3.9270528e-06
0.4487143 -3.9851034e-06
0.4497143 -4.0440866999999996e-06
0.4507143 -4.1039982e-06
0.4517143 -4.1648335e-06
0.4527143 -4.2265859999999995e-06
0.4537143 -4.2892491e-06
0.4547143 -4.352815e-06
0.4557143 -4.4172751e-06
0.4567143 -4.4826198e-06
0.4577143 -4.5488388000000005e-06
0.4587143 -4.6159222e-06
0.4597143 -4.6838586e-06
0.4607143 -4.7526369999999996e-06
0.4617143 -4.8222456999999995e-06
0.4627143 -4.8926733e-06
0.4637143 -4.963907999999999e-06
0.4647143 -5.0359382e-06
0.4657143 -5.1087529e-06
0.4667143 -5.182341300000001e-06
0.4677143 -5.2566925e-06
0.4687143 -5.3317969000000005e-06
0.4697143 -5.4076447999999996e-06
0.4707143 -5.4842278e-06
0.4717143 -5.5615381e-06
0.4727143 -5.6395688e-06
0.4737143 -5.718314e-06
0.4747143 -5.7977694e-06
0.4757143 -5.877931e-06
0.4767143 -5.9587968e-06
0.4777143 -6.0403657e-06
0.4787143 -6.122637999999999e-06
0.4797143 -6.2056152000000004e-06
0.4807143 -6.2893001e-06
0.4817143 -6.373697700000001e-06
0.4827143 -6.4588136e-06
0.4837143 -6.5446557e-06
0.4847143 -6.631232500000001e-06
0.4857143 -6.7185546e-06
0.4867143 -6.806633500000001e-06
0.4877143 -6.8954819e-06
0.4887143 -6.9851147e-06
0.4897143 -7.075547599999999e-06
0.4907143 -7.1667975999999995e-06
0.4917143 -7.258883300000001e-06
0.4927143 -7.3518237e-06
0.4937143 -7.445639500000001e-06
0.4947143 -7.540351999999999e-06
0.4957143 -7.6359832e-06
0.4967143 -7.7325566e-06
0.4977143 -7.8300964e-06
0.4987143 -7.9286266e-06
0.4997143 -8.0281723e-06
0.5007143 -8.1287595e-06
0.5017143 -8.230414e-06
0.5027143 -8.3331614e-06
0.5037143 -8.4370285e-06
0.5047143 -8.5420425e-06
0.5057143 -8.6482288e-06
0.5067143 -8.755614500000001e-06
0.5077143 -8.864226e-06
0.5087143 -8.974089399999999e-06
0.5097143 -9.0852303e-06
0.5107143 -9.1976744e-06
0.5117143 -9.311446500000001e-06
0.5127143 -9.4265722e-06
0.5137143 -9.543075e-06
0.5147143 -9.6609789e-06
0.5157143 -9.7803067e-06
0.5167143 -9.9010812e-06
0.5177143 -1.0023324e-05
0.5187143 -1.0147058e-05
0.5197143 -1.0272303999999999e-05
0.5207143 -1.039908e-05
0.5217143 -1.0527408e-05
0.5227143 -1.0657307e-05
0.5237143 -1.0788796e-05
0.5247143 -1.0921892e-05
0.5257143 -1.1056615e-05
0.5267143 -1.1192980999999999e-05
0.5277143 -1.1331009e-05
0.5287143 -1.1470714e-05
0.5297143 -1.1612114e-05
0.5307143 -1.1755227000000001e-05
0.5317143 -1.1900067e-05
0.5327143 -1.2046652e-05
0.5337143 -1.2194999e-05
0.5347143 -1.2345126000000001e-05
0.5357143 -1.2497047e-05
0.5367143 -1.265078e-05
0.5377143 -1.2806343e-05
0.5387143 -1.2963754e-05
0.5397143 -1.3123031000000001e-05
0.5407143 -1.3284191999999999e-05
0.5417143 -1.3447256e-05
0.5427143 -1.3612242e-05
0.5437143 -1.3779172000000002e-05
0.5447143 -1.3948065e-05
0.5457143 -1.4118942e-05
0.5467143 -1.4291824e-05
0.5477143 -1.4466734e-05
0.5487143 -1.4643695000000001e-05
0.5497143 -1.482273e-05
0.5507143 -1.5003863e-05
0.5517143 -1.5187117999999998e-05
0.5527143 -1.537252e-05
0.5537143 -1.5560094e-05
0.5547143 -1.5749868999999998e-05
0.5557143 -1.5941869e-05
0.5567143 -1.613612e-05
0.5577143 -1.633265e-05
0.5587143 -1.6531489e-05
0.5597143 -1.6732662e-05
0.5607143 -1.6936197e-05
0.5617143 -1.7142123e-05
0.5627143 -1.7350469e-05
0.5637143 -1.7561263e-05
0.5647143 -1.7774532e-05
0.5657143 -1.7990307000000002e-05
0.5667143 -1.8208614000000002e-05
0.5677143 -1.8429483e-05
0.5687143 -1.8652942e-05
0.5697143 -1.8879018e-05
0.5707143 -1.910774e-05
0.5717143 -1.9339136e-05
0.5727143 -1.9573231000000002e-05
0.5737143 -1.9810054e-05
0.5747143 -2.004963e-05
0.5757143 -2.0291986e-05
0.5767143 -2.0537149e-05
0.5777143 -2.0785143e-05
0.5787143 -2.1035993e-05
0.5797143 -2.1289723e-05
0.5807143 -2.1546359e-05
0.5817143 -2.1805923e-05
0.5827143 -2.206844e-05
0.5837143 -2.2333933e-05
0.5847143 -2.2602424e-05
0.5857143 -2.2873937000000003e-05
0.5867143 -2.3148492000000002e-05
0.5877143 -2.3426112e-05
0.5887143 -2.3706821000000002e-05
0.5897143 -2.3990636999999998e-05
0.5907143 -2.4277585e-05
0.5917143 -2.4567683e-05
0.5927143 -2.4860955e-05
0.5937143 -2.5157421999999998e-05
0.5947143 -2.5457106e-05
0.5957143 -2.5760027999999997e-05
0.5967143 -2.6066209000000003e-05
0.5977143 -2.6375673000000002e-05
0.5987143 -2.668844e-05
0.5997143 -2.7004534999999998e-05
0.6007143 -2.7323981e-05
0.6017143 -2.7646799999999998e-05
0.6027143 -2.7973018999999997e-05
0.6037143 -2.8302658999999997e-05
0.6047143 -2.8635748e-05
0.6057143 -2.8972312000000003e-05
0.6067143 -2.9312378e-05
0.6077143 -2.9655972999999998e-05
0.6087143 -3.0003125e-05
0.6097143 -3.0353863e-05
0.6107143 -3.0708216e-05
0.6117143 -3.1066219e-05
0.6127143 -3.1427899e-05
0.6137143 -3.1793292e-05
0.6147143 -3.2162430000000004e-05
0.6157143 -3.2535351e-05
0.6167143 -3.2912089e-05
0.6177143 -3.3292679e-05
0.6187143 -3.3677162e-05
0.6197143 -3.4065576e-05
0.6207143 -3.445796e-05
0.6217143 -3.4854355e-05
0.6227143 -3.5254806e-05
0.6237143 -3.5659352e-05
0.6247143 -3.6068042e-05
0.6257143 -3.6480918e-05
0.6267143 -3.6898027e-05
0.6277143 -3.7319415e-05
0.6287143 -3.7745132999999996e-05
0.6297143 -3.8175227e-05
0.6307143 -3.8609747e-05
0.6317143 -3.9048746e-05
0.6327143 -3.9492272e-05
0.6337143 -3.9940383e-05
0.6347143 -4.0393127e-05
0.6357143 -4.085056e-05
0.6367143 -4.1312733999999995e-05
0.6377143 -4.1779704999999996e-05
0.6387143 -4.2251531e-05
0.6397143 -4.2728266e-05
0.6407143 -4.3209965e-05
0.6417143 -4.3696684e-05
0.6427143 -4.4188482e-05
0.6437143 -4.4685416e-05
0.6447143 -4.5187542e-05
0.6457143 -4.5694918000000005e-05
0.6467143 -4.62076e-05
0.6477143 -4.6725646e-05
0.6487143 -4.7249114e-05
0.6497143 -4.7778059e-05
0.6507143 -4.831254e-05
0.6517143 -4.8852614999999995e-05
0.6527143 -4.9398341e-05
0.6537143 -4.9949772999999993e-05
0.6547143 -5.0506969e-05
0.6557143 -5.1069981e-05
0.6567143 -5.1638864e-05
0.6577143 -5.2213682e-05
0.6587143 -5.2794479e-05
0.6597143 -5.3381318999999995e-05
0.6607143 -5.3974253e-05
0.6617143 -5.4573337e-05
0.6627143 -5.5178623e-05
0.6637143 -5.5790161e-05
0.6647143 -5.640801000000001e-05
0.6657143 -5.7032224e-05
0.6667143 -5.7662851e-05
0.6677143 -5.8299946e-05
0.6687143 -5.8943561e-05
0.6697143 -5.9593754e-05
0.6707143 -6.0250574000000004e-05
0.6717143 -6.091407800000001e-05
0.6727143 -6.1584313e-05
0.6737143 -6.2261341e-05
0.6747143 -6.294521299999999e-05
0.6757143 -6.363598e-05
0.6767143 -6.4333699e-05
0.6777143 -6.5038427e-05
0.6787143 -6.575022e-05
0.6797143 -6.6469136e-05
0.6807143 -6.7195231e-05
0.6817143 -6.7928568e-05
0.6827143 -6.866919800000001e-05
0.6837143 -6.941718899999999e-05
0.6847143 -7.0172604e-05
0.6857143 -7.093549900000001e-05
0.6867143 -7.1705944e-05
0.6877143 -7.248399900000001e-05
0.6887143 -7.326972900000001e-05
0.6897143 -7.4063206e-05
0.6907143 -7.4864494e-05
0.6917143 -7.567366499999999e-05
0.6927143 -7.649079000000001e-05
0.6937143 -7.731594e-05
0.6947143 -7.814919100000001e-05
0.6957143 -7.899061e-05
0.6967143 -7.9840277e-05
0.6977143 -8.0698265e-05
0.6987143 -8.156465e-05
0.6997143 -8.243951e-05
0.7007143 -8.3322925e-05
0.7017143 -8.4214969e-05
0.7027143 -8.511572099999999e-05
0.7037143 -8.6025267e-05
0.7047143 -8.694367999999999e-05
0.7057143 -8.7871041e-05
0.7067143 -8.8807434e-05
0.7077143 -8.9752933e-05
0.7087143 -9.0707624e-05
0.7097143 -9.1671581e-05
0.7107143 -9.2644888e-05
0.7117143 -9.3627619e-05
0.7127143 -9.4619855e-05
0.7137143 -9.5621681e-05
0.7147143 -9.663316399999999e-05
0.7157143 -9.765437899999999e-05
0.7167143 -9.8685405e-05
0.7177143 -9.972632099999999e-05
0.7187143 -0.0001007772
0.7197143 -0.00010183809999999999
0.7207143 -0.00010290911
0.7217143 -0.00010399028999999999
0.7227143 -0.00010508172000000002
0.7237143 -0.00010618346000000001
0.7247143 -0.00010729558
0.7257143 -0.00010841813000000001
0.7267143 -0.00010955121
0.7277143 -0.00011069484999999999
0.7287143 -0.00011184913999999999
0.7297143 -0.00011301412
0.7307143 -0.00011418987
0.7317143 -0.00011537645
0.7327143 -0.00011657393
0.7337143 -0.00011778235000000002
0.7347143 -0.00011900179
0.7357143 -0.00012023229999999999
0.7367143 -0.00012147394999999999
0.7377143 -0.00012272681
0.7387143 -0.00012399092000000002
0.7397143 -0.00012526638000000002
0.7407143 -0.00012655322
0.7417143 -0.00012785152
0.7427143 -0.00012916137
0.7437143 -0.00013048281
0.7447143 -0.00013181592
0.7457143 -0.00013316078
0.7467143 -0.00013451745
0.7477143 -0.00013588602
0.7487143 -0.00013726658
0.7497143 -0.0001386592
0.7507143 -0.00014006396000000002
0.7517143 -0.00014148096000000002
0.7527143 -0.00014291029
0.7537143 -0.00014435204
0.7547143 -0.00014580631000000001
0.7557143 -0.0001472732
0.7567143 -0.00014875282
0.7577143 -0.00015024526000000001
0.7587143 -0.00015175065
0.7597143 -0.00015326908
0.7607143 -0.00015480069
0.7617143 -0.0001563456
0.7627143 -0.00015790391
0.7637143 -0.00015947578
0.7647143 -0.00016106131
0.7657143 -0.00016266066
0.7667143 -0.00016427394
0.7677143 -0.0001659013
0.7687143 -0.00016754287
0.7697143 -0.00016919881
0.7707143 -0.00017086924999999998
0.7717143 -0.00017255434
0.7727143 -0.00017425423
0.7737143 -0.00017596907
0.7747143 -0.00017769902
0.7757143 -0.00017944423000000001
0.7767143 -0.00018120484
0.7777143 -0.00018298102
0.7787143 -0.00018477293
0.7797143 -0.00018658071
0.7807143 -0.00018840453
0.7817143 -0.00019024454
0.7827143 -0.0001921009
0.7837143 -0.00019397375999999998
0.7847143 -0.00019586328000000002
0.7857143 -0.0001977696
0.7867143 -0.00019969291
0.7877143 -0.00020163331999999997
0.7887143 -0.000203591
0.7897143 -0.00020556611
0.7907143 -0.00020755878999999998
0.7917143 -0.00020956918
0.7927143 -0.00021159742
0.7937143 -0.00021364367000000002
0.7947143 -0.00021570806
0.7957143 -0.00021779074
0.7967143 -0.00021989183000000002
0.7977143 -0.00022201144999999998
0.7987143 -0.00022414977000000002
0.7997143 -0.00022630688
0.8007143 -0.00022848294
0.8017143 -0.00023067805000000002
0.8027143 -0.00023289235
0.8037143 -0.00023512596
0.8047143 -0.00023737898
0.8057143 -0.00023965153999999997
0.8067143 -0.00024194373999999997
0.8077143 -0.00024425569000000003
0.8087143 -0.00024658751999999997
0.8097143 -0.00024893932
0.8107143 -0.00025131121
0.8117143 -0.0002537033
0.8127143 -0.00025611566
0.8137143 -0.00025854843
0.8147143 -0.00026100167
0.8157143 -0.00026347552
0.8167143 -0.00026597006
0.8177143 -0.00026848538
0.8187143 -0.00027102159999999997
0.8197143 -0.00027357879999999996
0.8207143 -0.00027615707999999997
0.8217143 -0.00027875656
0.8227143 -0.00028137731
0.8237143 -0.00028401943999999997
0.8247143 -0.00028668305
0.8257143 -0.00028936822
0.8267143 -0.00029207508
0.8277143 -0.00029480369999999997
0.8287143 -0.00029755422
0.8297143 -0.0003003267
0.8307143 -0.00030312128
0.8317143 -0.00030593806
0.8327143 -0.00030877713
0.8337143 -0.00031163861
0.8347143 -0.00031452262000000004
0.8357143 -0.00031742925
0.8367143 -0.00032035862
0.8377143 -0.00032331085999999997
0.8387143 -0.00032628609000000003
0.8397143 -0.00032928442
0.8407143 -0.00033230598999999997
0.8417143 -0.00033535091
0.8427143 -0.00033841932
0.8437143 -0.00034151133
0.8447143 -0.00034462707
0.8457143 -0.00034776669999999997
0.8467143 -0.00035093033000000004
0.8477143 -0.00035411811
0.8487143 -0.00035733019
0.8497143 -0.0003605667
0.8507143 -0.00036382777999999997
0.8517143 -0.0003671136
0.8527143 -0.00037042427999999997
0.8537143 -0.00037375999
0.8547143 -0.00037712086
0.8557143 -0.00038050705
0.8567143 -0.00038391871999999996
0.8577143 -0.00038735602
0.8587143 -0.00039081909999999997
0.8597143 -0.00039430811
0.8607143 -0.00039782321000000003
0.8617143 -0.0004013646
0.8627143 -0.00040493242
0.8637143 -0.00040852683000000003
0.8647143 -0.00041214797999999996
0.8657143 -0.00041579606
0.8667143 -0.00041947119000000004
0.8677143 -0.00042317356
0.8687143 -0.00042690335
0.8697143 -0.00043066075
0.8707143 -0.00043444588
0.8717143 -0.00043825894
0.8727143 -0.0004421001
0.8737143 -0.0004459695
0.8747143 -0.00044986732
0.8757143 -0.00045379379
0.8767143 -0.00045774899999999997
0.8777143 -0.00046173318
0.8787143 -0.00046574651
0.8797143 -0.00046978917000000005
0.8807143 -0.00047386128999999993
0.8817143 -0.00047796310999999997
0.8827143 -0.00048209477
0.8837143 -0.00048625648
0.8847143 -0.00049044838
0.8857143 -0.00049467071
0.8867143 -0.0004989236500000001
0.8877143 -0.00050320732
0.8887143 -0.00050752201
0.8897143 -0.00051186785
0.8907143 -0.00051624502
0.8917143 -0.00052065375
0.8927143 -0.00052509422
0.8937143 -0.0005295666599999999
0.8947143 -0.00053407121
0.8957143 -0.00053860813
0.8967143 -0.0005431775699999999
0.8977143 -0.00054777975
0.8987143 -0.00055241489
0.8997143 -0.00055708319
0.9007143 -0.00056178483
0.9017143 -0.0005665200200000001
0.9027143 -0.000571289
0.9037143 -0.00057609195
0.9047143 -0.00058092905
0.9057143 -0.0005858005399999999
0.9067143 -0.00059070662
0.9077143 -0.0005956475
0.9087143 -0.00060062339
0.9097143 -0.00060563448
0.9107143 -0.0006106809499999999
0.9117143 -0.00061576302
0.9127143 -0.0006208809300000001
0.9137143 -0.0006260348099999999
0.9147143 -0.0006312248800000001
0.9157143 -0.0006364513400000001
0.9167143 -0.0006417144000000001
0.9177143 -0.00064701421
0.9187143 -0.00065235095
0.9197143 -0.00065772483
0.9207143 -0.00066313601
0.9217143 -0.0006685846500000001
0.9227143 -0.00067407091
0.9237143 -0.000679595
0.9247143 -0.00068515701
0.9257143 -0.00069075713
0.9267143 -0.00069639555
0.9277143 -0.00070207238
0.9287143 -0.00070778774
0.9297143 -0.0007135417899999999
0.9307143 -0.00071933468
0.9317143 -0.00072516655
0.9327143 -0.00073103747
0.9337143 -0.0007369475999999999
0.9347143 -0.00074289705
0.9357143 -0.00074888594
0.9367143 -0.00075491434
0.9377143 -0.0007609824
0.9387143 -0.00076709021
0.9397143 -0.0007732378400000001
0.9407143 -0.0007794255
0.9417143 -0.00078565317
0.9427143 -0.00079192096
0.9437143 -0.0007982289399999999
0.9447143 -0.00080457721
0.9457143 -0.00081096596
0.9467143 -0.0008173951800000001
0.9477143 -0.00082386496
0.9487143 -0.0008303753899999999
0.9497143 -0.00083692657
0.9507143 -0.00084351859
0.9517143 -0.0008501515400000001
0.9527143 -0.00085682541
0.9537143 -0.00086354039
0.9547143 -0.00087029657
0.9557143 -0.00087709404
0.9567143 -0.0008839328999999999
0.9577143 -0.0008908132299999999
0.9587143 -0.00089773512
0.9597143 -0.00090469866
0.9607143 -0.0009117039600000001
0.9617143 -0.0009187511799999999
0.9627143 -0.00092584041
0.9637143 -0.0009329717599999999
0.9647143 -0.0009401454
0.9657143 -0.00094736142
0.9667143 -0.0009546199200000001
0.9677143 -0.00096192107
0.9687143 -0.0009692650600000001
0.9697143 -0.00097665197
0.9707143 -0.000984082
0.9717143 -0.00099155523
0.9727143 -0.00099907184
0.9737143 -0.0010066321
0.9747143 -0.001014236
0.9757143 -0.0010218839
0.9767143 -0.0010295758
0.9777143 -0.0010373121
0.9787143 -0.0010450927
0.9797143 -0.001052918
0.9807143 -0.0010607881
0.9817143 -0.0010687033
0.9827143 -0.0010766636
0.9837143 -0.0010846693999999998
0.9847143 -0.0010927208
0.9857143 -0.0011008179
0.9867143 -0.0011089611
0.9877143 -0.0011171504
0.9887143 -0.0011253863
0.9897143 -0.0011336687
0.9907143 -0.0011419979
0.9917143 -0.0011503741999999999
0.9927143 -0.0011587977
0.9937143 -0.0011672687
0.9947143 -0.0011757872999999999
0.9957143 -0.0011843537
0.9967143 -0.0011929682
0.9977143 -0.0012016309
0.9987143 -0.0012103421000000001
0.9997143 -0.0012191018999999999
1.000714 -0.0012279105
1.001714 -0.0012367682
1.002714 -0.0012456750000000001
1.003714 -0.0012546312999999999
1.004714 -0.001263637
1.005714 -0.0012726925
1.006714 -0.0012817979000000002
1.007714 -0.0012909533
1.008714 -0.0013001591
1.009714 -0.0013094151
1.010714 -0.0013187217
1.011714 -0.0013280789
1.012714 -0.0013374869999999998
1.013714 -0.001346946
1.014714 -0.0013564561
1.015714 -0.0013660175
1.016714 -0.0013756301000000001
1.017714 -0.0013852941
1.018714 -0.0013950097
1.019714 -0.0014047769999999998
1.020714 -0.0014145959
1.021714 -0.0014244665999999999
1.022714 -0.0014343892
1.023714 -0.0014443638
1.024714 -0.0014543904
1.025714 -0.0014644691
1.026714 -0.0014746000000000002
1.027714 -0.0014847829
1.028714 -0.0014950182
1.029714 -0.0015053057
1.030714 -0.0015156455
1.031714 -0.0015260374999999998
1.032714 -0.001536482
1.033714 -0.0015469786
1.034714 -0.0015575277
1.035714 -0.0015681291
1.036714 -0.0015787828000000002
1.037714 -0.0015894888
1.038714 -0.001600247
1.039714 -0.0016110575
1.040714 -0.0016219203
1.041714 -0.0016328351
1.042714 -0.0016438022
1.043714 -0.0016548214
1.044714 -0.0016658927000000002
1.045714 -0.0016770160000000001
1.046714 -0.0016881912000000002
1.047714 -0.0016994183000000002
1.048714 -0.0017106971000000002
1.049714 -0.0017220278000000002
1.050714 -0.0017334101
1.051714 -0.0017448441
1.052714 -0.0017563297999999999
1.053714 -0.0017678669
1.054714 -0.0017794552999999998
1.055714 -0.0017910952
1.056714 -0.0018027862
1.057714 -0.0018145284999999999
1.058714 -0.0018263219
1.059714 -0.0018381665000000002
1.060714 -0.0018500619
1.061714 -0.0018620083000000002
1.062714 -0.0018740055000000002
1.063714 -0.0018860534
1.064714 -0.001898152
1.065714 -0.0019103012
1.066714 -0.001922501
1.067714 -0.0019347512
1.068714 -0.0019470519
1.069714 -0.001959403
1.070714 -0.0019718043000000003
1.071714 -0.0019842559
1.072714 -0.0019967576
1.073714 -0.0020093094999999997
1.074714 -0.0020219114999999997
1.075714 -0.0020345637
1.076714 -0.0020472657999999998
1.077714 -0.0020600179
1.078714 -0.0020728199
1.079714 -0.0020856717999999997
1.080714 -0.0020985735
1.081714 -0.0021115251
1.082714 -0.0021245265
1.083714 -0.0021375778
1.084714 -0.0021506788
1.085714 -0.0021638296
1.086714 -0.00217703
1.087714 -0.0021902802
1.088714 -0.0022035801999999998
1.089714 -0.0022169297
1.090714 -0.0022303289
1.091714 -0.0022437776
1.092714 -0.002257276
1.093714 -0.002270824
1.094714 -0.0022844215
1.095714 -0.0022980686
1.096714 -0.0023117653
1.097714 -0.0023255114
1.098714 -0.002339307
1.099714 -0.0023531520000000003
1.100714 -0.0023670464
1.101714 -0.0023809902
1.102714 -0.0023949833
1.103714 -0.0024090257
1.104714 -0.0024231173
1.105714 -0.0024372581
1.106714 -0.0024514479999999997
1.107714 -0.0024656869
1.108714 -0.0024799747
1.109714 -0.0024943114
1.110714 -0.0025086969000000002
1.111714 -0.0025231311
1.112714 -0.0025376139
1.113714 -0.0025521451
1.114714 -0.0025667247
1.115714 -0.0025813522
1.116714 -0.0025960280000000002
1.117714 -0.0026107517
1.118714 -0.0026255229000000002
1.119714 -0.0026403419
1.120714 -0.0026552081
1.121714 -0.0026701215
1.122714 -0.0026850817
1.123714 -0.0027000888
1.124714 -0.0027151424
1.125714 -0.0027302422
1.126714 -0.002745388
1.127714 -0.0027605794
1.128714 -0.0027758164
1.129714 -0.0027910984000000002
1.130714 -0.0028064254
1.131714 -0.0028217968
1.132714 -0.0028372124
1.133714 -0.002852672
1.134714 -0.002868175
1.135714 -0.0028837211999999997
1.136714 -0.0028993101
1.137714 -0.0029149416
1.138714 -0.0029306151
1.139714 -0.0029463301
1.140714 -0.0029620864
1.141714 -0.0029778834
1.142714 -0.0029937208
1.143714 -0.0030095981999999997
1.144714 -0.0030255151
1.145714 -0.0030414709
1.146714 -0.0030574654
1.147714 -0.003073498
1.148714 -0.0030895684
1.149714 -0.0031056759
1.150714 -0.0031218201999999996
1.151714 -0.0031380005000000003
1.152714 -0.0031542163999999998
1.153714 -0.0031704676000000004
1.154714 -0.0031867537
1.155714 -0.0032030741
1.156714 -0.0032194283
1.157714 -0.0032358155
1.158714 -0.0032522355
1.159714 -0.0032686879000000005
1.160714 -0.003285172
1.161714 -0.0033016873
1.162714 -0.0033182332000000004
1.163714 -0.0033348093
1.164714 -0.0033514152
1.165714 -0.0033680502
1.166714 -0.003384714
1.167714 -0.0034014058
1.168714 -0.0034181252
1.169714 -0.0034348719
1.170714 -0.0034516452
1.171714 -0.0034684446000000004
1.172714 -0.0034852699000000003
1.173714 -0.0035021202999999997
1.174714 -0.0035189954
1.175714 -0.0035358945999999997
1.176714 -0.0035528174
1.177714 -0.0035697631
1.178714 -0.0035867317
1.179714 -0.0036037220999999998
1.180714 -0.0036207344
1.181714 -0.0036377678000000004
1.182714 -0.0036548216
1.183714 -0.0036718952999999998
1.184714 -0.0036889886999999996
1.185714 -0.0037061011
1.186714 -0.0037232319
1.187714 -0.0037403806
1.188714 -0.0037575468
1.189714 -0.0037747297000000003
1.190714 -0.003791929
1.191714 -0.0038091442999999997
1.192714 -0.0038263748000000003
1.193714 -0.0038436199000000002
1.194714 -0.0038608792
1.195714 -0.003878152
1.196714 -0.0038954375
1.197714 -0.0039127353
1.198714 -0.0039300452
1.199714 -0.003947366
1.200714 -0.0039646976999999995
1.201714 -0.0039820392
1.202714 -0.0039993902
1.203714 -0.0040167499
1.204714 -0.0040341176
1.205714 -0.0040514926
1.206714 -0.0040688745
1.207714 -0.0040862626
1.208714 -0.0041036561
1.209714 -0.0041210544
1.210714 -0.0041384566
1.211714 -0.0041558622
1.212714 -0.0041732706
1.213714 -0.0041906809
1.214714 -0.0042080927
1.215714 -0.0042255047
1.216714 -0.0042429168000000005
1.217714 -0.0042603278
1.218714 -0.0042777373999999995
1.219714 -0.0042951444
1.220714 -0.0043125481
1.221714 -0.0043299478
1.222714 -0.0043473428
1.223714 -0.004364732
1.224714 -0.004382115000000001
1.225714 -0.0043994907
1.226714 -0.0044168584
1.227714 -0.004434217
1.228714 -0.0044515658000000005
1.229714 -0.0044689041
1.230714 -0.0044862307
1.231714 -0.0045035449
1.232714 -0.0045208461
1.233714 -0.0045381326000000005
1.234714 -0.0045554043
1.235714 -0.00457266
1.236714 -0.0045898985
1.237714 -0.0046071193
1.238714 -0.0046243211
1.239714 -0.0046415029
1.240714 -0.004658664
1.241714 -0.0046758032
1.242714 -0.0046929195
1.243714 -0.0047100119
1.244714 -0.0047270794
1.245714 -0.0047441207999999995
1.246714 -0.0047611353
1.247714 -0.0047781217
1.248714 -0.0047950790999999994
1.249714 -0.004812006200000001
1.250714 -0.0048289021
1.251714 -0.0048457656
1.252714 -0.0048625956
1.253714 -0.0048793907
1.254714 -0.0048961501
1.255714 -0.0049128728
1.256714 -0.0049295573
1.257714 -0.0049462025
1.258714 -0.004962807400000001
1.259714 -0.0049793707
1.260714 -0.0049958915
1.261714 -0.0050123683
1.262714 -0.0050287999
1.263714 -0.0050451854
1.264714 -0.005061523199999999
1.265714 -0.0050778122
1.266714 -0.005094051400000001
1.267714 -0.0051102394
1.268714 -0.0051263749
1.269714 -0.0051424569
1.270714 -0.0051584841
1.271714 -0.0051744551
1.272714 -0.0051903691
1.273714 -0.0052062245
1.274714 -0.0052220199
1.275714 -0.0052377545000000005
1.276714 -0.0052534266000000005
1.277714 -0.0052690353
1.278714 -0.0052845793
1.279714 -0.0053000575
1.280714 -0.0053154683
1.281714 -0.0053308107
1.282714 -0.0053460833
1.283714 -0.005361285
1.284714 -0.0053764143
1.285714 -0.0053914704
1.286714 -0.0054064516
1.287714 -0.0054213570999999995
1.288714 -0.0054361855
1.289714 -0.0054509354
1.290714 -0.0054656059
1.291714 -0.0054801953
1.292714 -0.0054947028
1.293714 -0.005509127
1.294714 -0.0055234665
1.295714 -0.0055377204
1.296714 -0.005551887399999999
1.297714 -0.0055659661
1.298714 -0.0055799552
1.299714 -0.0055938537
1.300714 -0.0056076602000000005
1.301714 -0.0056213736
1.302714 -0.0056349923
1.303714 -0.0056485154
1.304714 -0.0056619418
1.305714 -0.0056752699
1.306714 -0.0056884983
1.307714 -0.0057016259
1.308714 -0.0057146517
1.309714 -0.0057275742
1.310714 -0.0057403919
1.311714 -0.0057531037000000005
1.312714 -0.0057657082
1.313714 -0.0057782043
1.314714 -0.0057905905
1.315714 -0.0058028654
1.316714 -0.0058150279
1.317714 -0.0058270762
1.318714 -0.0058390091
1.319714 -0.005850825600000001
1.320714 -0.0058625239
1.321714 -0.0058741025
1.322714 -0.0058855603
1.323714 -0.0058968955
1.324714 -0.0059081067000000004
1.325714 -0.0059191927
1.326714 -0.0059301517000000005
1.327714 -0.0059409824
1.328714 -0.0059516831
1.329714 -0.0059622525
1.330714 -0.0059726888
1.331714 -0.0059829908
1.332714 -0.0059931564000000005
1.333714 -0.0060031845
1.334714 -0.0060130733
1.335714 -0.0060228213
1.336714 -0.0060324266
1.337714 -0.0060418875
1.338714 -0.0060512026
1.339714 -0.0060603702999999995
1.340714 -0.0060693888
1.341714 -0.0060782564
1.342714 -0.0060869712
1.343714 -0.0060955317
1.344714 -0.0061039362
1.345714 -0.0061121827000000005
1.346714 -0.00612027
1.347714 -0.006128195699999999
1.348714 -0.0061359584000000005
1.349714 -0.0061435566999999995
1.350714 -0.0061509883
1.351714 -0.006158251199999999
1.352714 -0.006165344499999999
1.353714 -0.006172265400000001
1.354714 -0.006179013099999999
1.355714 -0.006185585499999999
1.356714 -0.0061919804
1.357714 -0.0061981962000000005
1.358714 -0.0062042309
1.359714 -0.0062100829
1.360714 -0.006215750899999999
1.361714 -0.0062212326
1.362714 -0.0062265266
1.363714 -0.0062316307
1.364714 -0.0062365427
1.365714 -0.0062412619
1.366714 -0.0062457861
1.367714 -0.0062501130999999994
1.368714 -0.0062542414999999995
1.369714 -0.0062581697
1.370714 -0.006261895799999999
1.371714 -0.0062654173
1.372714 -0.0062687337
1.373714 -0.0062718427
1.374714 -0.0062747422
1.375714 -0.0062774306999999994
1.376714 -0.0062799067
1.377714 -0.006282167999999999
1.378714 -0.0062842133
1.379714 -0.006286041000000001
1.380714 -0.006287649000000001
1.381714 -0.0062890357999999995
1.382714 -0.0062902
1.383714 -0.0062911393
1.384714 -0.006291852299999999
1.385714 -0.0062923369
1.386714 -0.0062925915999999995
1.387714 -0.0062926149
1.388714 -0.0062924046
1.389714 -0.00629196
1.390714 -0.0062912783
1.391714 -0.0062903586
1.392714 -0.0062891988000000005
1.393714 -0.0062877974
1.394714 -0.0062861523
1.395714 -0.0062842621
1.396714 -0.0062821251
1.397714 -0.006279740000000001
1.398714 -0.0062771047
1.399714 -0.0062742176000000005
1.400714 -0.006271076600000001
1.401714 -0.006267680100000001
1.402714 -0.0062640269000000005
1.403714 -0.006260115300000001
1.404714 -0.0062559433
1.405714 -0.0062515093
1.406714 -0.0062468112
1.407714 -0.006241848300000001
1.408714 -0.006236617599999999
1.409714 -0.0062311185
1.410714 -0.0062253486
1.411714 -0.0062193067
1.412714 -0.006212991100000001
1.413714 -0.0062063998
1.414714 -0.0061995313
1.415714 -0.006192383399999999
1.416714 -0.006184955400000001
1.417714 -0.0061772444
1.418714 -0.0061692495000000005
1.419714 -0.0061609688000000004
1.420714 -0.006152400600000001
1.421714 -0.006143543600000001
1.422714 -0.0061343955000000006
1.423714 -0.0061249557
1.424714 -0.006115221200000001
1.425714 -0.006105191300000001
1.426714 -0.0060948638
1.427714 -0.0060842372
1.428714 -0.0060733099
1.429714 -0.0060620801
1.430714 -0.0060505463
1.431714 -0.0060387068999999995
1.432714 -0.00602656
1.433714 -0.006014104300000001
1.434714 -0.0060013379
1.435714 -0.005988259
1.436714 -0.0059748661
1.437714 -0.0059611579
1.438714 -0.0059471324
1.439714 -0.0059327877999999995
1.440714 -0.0059181228
1.441714 -0.0059031358
1.442714 -0.005887825
1.443714 -0.0058721886
1.444714 -0.0058562251
1.445714 -0.0058399331
1.446714 -0.0058233109
1.447714 -0.0058063564
1.448714 -0.0057890684
1.449714 -0.005771445300000001
1.450714 -0.0057534853000000006
1.451714 -0.0057351866
1.452714 -0.0057165478
1.453714 -0.0056975674
1.454714 -0.0056782435
1.455714 -0.0056585744000000006
1.456714 -0.0056385587
1.457714 -0.0056181947
1.458714 -0.0055974808000000004
1.459714 -0.0055764151
1.460714 -0.0055549961
1.461714 -0.0055332224
1.462714 -0.0055110922000000005
1.463714 -0.0054886037
1.464714 -0.0054657557
1.465714 -0.0054425461999999996
1.466714 -0.0054189735
1.467714 -0.0053950364
1.468714 -0.0053707332
1.469714 -0.0053460619
1.470714 -0.0053210213
1.471714 -0.0052956096999999995
1.472714 -0.0052698255
1.473714 -0.005243667
1.474714 -0.0052171325999999995
1.475714 -0.0051902211000000005
1.476714 -0.0051629304
1.477714 -0.0051352596
1.478714 -0.0051072067
1.479714 -0.005078770099999999
1.480714 -0.0050499486000000005
1.481714 -0.0050207404
1.482714 -0.0049911443
1.483714 -0.0049611586
1.484714 -0.0049307819
1.485714 -0.004900012600000001
1.486714 -0.0048688496
1.487714 -0.0048372913
1.488714 -0.004805336
1.489714 -0.0047729827
1.490714 -0.0047402296
1.491714 -0.0047070756
1.492714 -0.0046735197
1.493714 -0.0046395598
1.494714 -0.0046051951
1.495714 -0.0045704241000000005
1.496714 -0.0045352455
1.497714 -0.0044996585
1.498714 -0.004463661
1.499714 -0.0044272525
1.500714 -0.0043904313999999995
1.501714 -0.0043531967
1.502714 -0.0043155469
1.503714 -0.0042774813
1.504714 -0.0042389984
1.505714 -0.0042000971
1.506714 -0.0041607764
1.507714 -0.0041210351
1.508714 -0.0040808722
1.509714 -0.0040402869000000004
1.510714 -0.0039992778
1.511714 -0.0039578437
1.512714 -0.0039159841
1.513714 -0.0038736976
1.514714 -0.0038309838
1.515714 -0.003787841
1.516714 -0.0037442685
1.517714 -0.0037002657
1.518714 -0.0036558314999999997
1.519714 -0.0036109650000000003
1.520714 -0.0035656652
1.521714 -0.0035199315
1.522714 -0.003473763
1.523714 -0.0034271587
1.524714 -0.0033801177999999996
1.525714 -0.0033326396000000003
1.526714 -0.0032847234
1.527714 -0.0032363685
1.528714 -0.0031875736999999998
1.529714 -0.0031383388000000003
1.530714 -0.0030886629
1.531714 -0.0030385454
1.532714 -0.0029879857
1.533714 -0.0029369829
1.534714 -0.0028855364
1.535714 -0.0028336457000000003
1.536714 -0.0027813103
1.537714 -0.0027285294
1.538714 -0.0026753025000000002
1.539714 -0.0026216292
1.540714 -0.0025675088000000003
1.541714 -0.0025129408
1.542714 -0.0024579247
1.543714 -0.0024024601
1.544714 -0.0023465465
1.545714 -0.0022901835
1.546714 -0.0022333707
1.547714 -0.0021761076
1.548714 -0.0021183938
1.549714 -0.0020602291
1.550714 -0.0020016128
1.551714 -0.001942545
1.552714 -0.0018830251
1.553714 -0.001823053
1.554714 -0.0017626284000000002
1.555714 -0.0017017510000000003
1.556714 -0.0016404205000000002
1.557714 -0.0015786367000000003
1.558714 -0.0015163995
1.559714 -0.0014537087
1.560714 -0.0013905641
1.561714 -0.0013269657
1.562714 -0.0012629132
1.563714 -0.0011984067
1.564714 -0.001133446
1.565714 -0.0010680312
1.566714 -0.0010021621
1.567714 -0.00093583876
1.568714 -0.0008690612
1.569714 -0.00080182945
1.570714 -0.00073414353
1.571714 -0.00066600355
1.572714 -0.00059740955
1.573714 -0.00052836172
1.574714 -0.00045886013
1.575714 -0.00038890494
1.576714 -0.00031849631
1.577714 -0.00024763444
1.578714 -0.00017631953
1.579714 -0.00010455180000000001
1.580714 -3.2331499e-05
1.581714 4.0341126e-05
1.582714 0.0001134658
1.583714 0.00018704221
1.584714 0.00026107007
1.585714 0.00033554902
1.586714 0.00041047874
1.587714 0.00048585885
1.588714 0.00056168897
1.589714 0.0006379687000000001
1.590714 0.00071469763
1.591714 0.0007918752999999999
1.592714 0.0008695013099999999
1.593714 0.00094757515
1.594714 0.0010260964000000001
1.595714 0.0011050644
1.596714 0.0011844788
1.597714 0.001264339
1.598714 0.0013446444
1.599714 0.0014253943999999999
1.600714 0.0015065884
1.601714 0.0015882259
1.602714 0.0016703061
1.603714 0.0017528286
1.604714 0.0018357922999999998
1.605714 0.0019191968
1.606714 0.0020030412999999998
1.607714 0.0020873251
1.608714 0.0021720474
1.609714 0.0022572074
1.610714 0.0023428041
1.611714 0.0024288369
1.612714 0.0025153047
1.613714 0.0026022068
1.614714 0.0026895421
1.615714 0.0027773098
1.616714 0.0028655088
1.617714 0.0029541379
1.618714 0.0030431964
1.619714 0.0031326828
1.620714 0.0032225966
1.621714 0.003312936
1.622714 0.0034037002
1.623714 0.003494888
1.624714 0.0035864978000000004
1.625714 0.0036785283999999996
1.626714 0.0037709789
1.627714 0.0038638478
1.628714 0.0039571336
1.629714 0.0040508348
1.630714 0.0041449497
1.631714 0.0042394771
1.632714 0.0043344156
1.633714 0.0044297634
1.634714 0.0045255189999999995
1.635714 0.0046216806
1.636714 0.0047182468
1.637714 0.0048152157
1.638714 0.0049125854
1.639714 0.0050103543
1.640714 0.0051085204
1.641714 0.0052070824
1.642714 0.0053060376
1.643714 0.0054053846
1.644714 0.0055051212
1.645714 0.0056052457
1.646714 0.0057057558
1.647714 0.0058066493
1.648714 0.0059079244
1.649714 0.006009579
1.650714 0.0061116109
1.651714 0.006214017800000001
1.652714 0.006316797200000001
1.653714 0.0064199477
1.654714 0.0065234664
1.655714 0.0066273511
1.656714 0.006731599600000001
1.657714 0.006836208900000001
1.658714 0.0069411777000000004
1.659714 0.007046503
1.660714 0.0071521819
1.661714 0.007258213
1.662714 0.0073645933000000005
1.663714 0.00747132
1.664714 0.007578390800000001
1.665714 0.0076858028
1.666714 0.007793554
1.667714 0.0079016412
1.668714 0.0080100624
1.669714 0.008118814700000001
1.670714 0.0082278952
1.671714 0.008337301600000001
1.672714 0.0084470303
1.673714 0.0085570791
1.674714 0.0086674452
1.675714 0.0087781256
1.676714 0.0088891175
1.677714 0.0090004185
1.678714 0.009112025099999999
1.679714 0.0092239345
1.680714 0.0093361436
1.681714 0.0094486495
1.682714 0.0095614487
1.683714 0.0096745389
1.684714 0.009787916499999999
1.685714 0.0099015786
1.686714 0.010015521999999999
1.687714 0.010129742
1.688714 0.010244238000000001
1.689714 0.010359005999999999
1.690714 0.010474041
1.691714 0.010589342
1.692714 0.010704905
1.693714 0.010820726
1.694714 0.010936801
1.695714 0.011053127999999999
1.696714 0.011169703
1.697714 0.011286522
1.698714 0.011403583
1.699714 0.011520881
1.700714 0.011638413
1.701714 0.011756175
1.702714 0.011874164
1.703714 0.011992375999999999
1.704714 0.012110807
1.705714 0.012229453999999999
1.706714 0.012348313
1.707714 0.01246738
1.708714 0.012586651
1.709714 0.012706124
1.710714 0.012825793
1.711714 0.012945656
1.712714 0.013065708
1.713714 0.013185943999999998
1.714714 0.013306363
1.715714 0.013426959
1.716714 0.013547728
1.717714 0.013668666000000001
1.718714 0.01378977
1.719714 0.013911036000000002
1.720714 0.014032458000000001
1.721714 0.014154034999999999
1.722714 0.014275761
1.723714 0.014397631000000001
1.724714 0.014519643000000002
1.725714 0.014641791999999999
1.726714 0.014764075
1.727714 0.014886485999999999
1.728714 0.015009020999999999
1.729714 0.015131677999999999
1.730714 0.015254451
1.731714 0.015377336
1.732714 0.015500329
1.733714 0.015623425
1.734714 0.01574662
1.735714 0.01586991
1.736714 0.01599329
1.737714 0.016116757000000002
1.738714 0.016240306
1.739714 0.016363930999999998
1.740714 0.01648763
1.741714 0.016611398
1.742714 0.016735231
1.743714 0.016859123
1.744714 0.01698307
1.745714 0.017107067
1.746714 0.017231111
1.747714 0.017355195
1.748714 0.017479316999999998
1.749714 0.017603471
1.750714 0.017727651
1.751714 0.017851854
1.752714 0.017976075
1.753714 0.01810031
1.754714 0.018224551999999998
1.755714 0.018348798
1.756714 0.018473042000000002
1.757714 0.018597279
1.758714 0.018721505
1.759714 0.018845714
1.760714 0.018969901
1.761714 0.019094062999999998
1.762714 0.019218192
1.763714 0.019342285
1.764714 0.019466336
1.765714 0.019590338000000002
1.766714 0.019714289
1.767714 0.019838182
1.768714 0.019962012
1.769714 0.020085772999999998
1.770714 0.020209460000000002
1.771714 0.020333068000000003
1.772714 0.020456592
1.773714 0.020580026
1.774714 0.020703363
1.775714 0.020826601
1.776714 0.02094973
1.777714 0.021072748
1.778714 0.021195647
1.779714 0.021318425
1.780714 0.021441073
1.781714 0.021563585
1.782714 0.021685958
1.783714 0.021808186
1.784714 0.02193026
1.785714 0.022052178
1.786714 0.022173932
1.787714 0.022295518
1.788714 0.022416929000000002
1.789714 0.022538161
1.790714 0.022659205999999998
1.791714 0.022780059999999998
1.792714 0.022900715999999998
1.793714 0.023021169
1.794714 0.023141413
1.795714 0.023261442
1.796714 0.023381251000000002
1.797714 0.023500832
1.798714 0.023620183
1.799714 0.023739295
1.800714 0.023858162
1.801714 0.02397678
1.802714 0.024095144
1.803714 0.024213246
1.804714 0.024331082
1.805714 0.024448644000000002
1.806714 0.024565929
1.807714 0.02468293
1.808714 0.024799639000000002
1.809714 0.024916054
1.810714 0.025032167
1.811714 0.025147974
1.812714 0.025263466999999998
1.813714 0.025378642
1.814714 0.025493492000000003
1.815714 0.025608012
1.816714 0.025722195000000003
1.817714 0.025836038000000002
1.818714 0.025949534
1.819714 0.026062675
1.820714 0.026175458000000002
1.821714 0.026287878
1.822714 0.026399927
1.823714 0.026511599
1.824714 0.026622889
1.825714 0.026733792
1.826714 0.026844302
1.827714 0.026954414000000003
1.828714 0.027064121
1.829714 0.027173417000000002
1.830714 0.027282297
1.831714 0.027390756
1.832714 0.027498786
1.833714 0.027606382999999998
1.834714 0.027713538000000003
1.835714 0.027820247
1.836714 0.027926505
1.837714 0.028032306
1.838714 0.028137644
1.839714 0.028242513999999996
1.840714 0.02834691
1.841714 0.028450821999999997
1.842714 0.028554247999999997
1.843714 0.028657183
1.844714 0.028759617
1.845714 0.028861547
1.846714 0.028962968000000002
1.847714 0.029063871
1.848714 0.02916425
1.849714 0.029264101999999997
1.850714 0.029363418999999998
1.851714 0.029462195
1.852714 0.029560423
1.853714 0.029658098
1.854714 0.029755215
1.855714 0.029851767
1.856714 0.029947745
1.857714 0.030043148000000002
1.858714 0.030137968
1.859714 0.030232198000000002
1.860714 0.030325829999999998
1.861714 0.030418863999999997
1.862714 0.030511288999999997
1.863714 0.0306031
1.864714 0.030694291
1.865714 0.030784856
1.866714 0.030874787
1.867714 0.03096408
1.868714 0.031052731
1.869714 0.031140729000000002
1.870714 0.031228072000000003
1.871714 0.031314752
1.872714 0.031400763000000005
1.873714 0.031486098000000004
1.874714 0.031570756
1.875714 0.031654726
1.876714 0.031738004
1.877714 0.03182058
1.878714 0.031902452
1.879714 0.031983614
1.880714 0.03206406
1.881714 0.032143784
1.882714 0.03222278
1.883714 0.03230104
1.884714 0.032378561
1.885714 0.032455337
1.886714 0.032531359
1.887714 0.032606625
1.888714 0.032681125
1.889714 0.032754857
1.890714 0.032827814000000004
1.891714 0.032899989
1.892714 0.032971376999999996
1.893714 0.033041975
1.894714 0.033111774
1.895714 0.033180768
1.896714 0.033248952
1.897714 0.033316322
1.898714 0.033382871
1.899714 0.033448593
1.900714 0.033513483
1.901714 0.033577534
1.902714 0.033640742
1.903714 0.033703103
1.904714 0.033764608
1.905714 0.033825255
1.906714 0.033885034
1.907714 0.033943943
1.908714 0.034001976
1.909714 0.034059124
1.910714 0.034115388
1.911714 0.034170758
1.912714 0.034225229
1.913714 0.034278797
1.914714 0.034331455000000004
1.915714 0.034383198
1.916714 0.034434022
1.917714 0.034483921
1.918714 0.034532890999999996
1.919714 0.034580924
1.920714 0.034628017
1.921714 0.034674164
1.922714 0.034719359
1.923714 0.0347636
1.924714 0.03480688
1.925714 0.034849194
1.926714 0.034890536
1.927714 0.034930903
1.928714 0.03497029
1.929714 0.035008689
1.930714 0.035046099
1.931714 0.035082514
1.932714 0.03511793
1.933714 0.03515234
1.934714 0.035185739
1.935714 0.035218126
1.936714 0.035249494
1.937714 0.035279838
1.938714 0.035309154
1.939714 0.035337437
1.940714 0.035364684
1.941714 0.035390889
1.942714 0.035416050000000004
1.943714 0.035440159
1.944714 0.035463212
1.945714 0.035485206
1.946714 0.035506138
1.947714 0.035526001
1.948714 0.03554479
1.949714 0.035562503
1.950714 0.035579136000000004
1.951714 0.035594683
1.952714 0.035609142
1.953714 0.035622509000000004
1.954714 0.035634779
1.955714 0.035645947000000004
1.956714 0.035656008
1.957714 0.03566496
1.958714 0.035672801000000004
1.959714 0.035679524
1.960714 0.035685126
1.961714 0.035689602
1.962714 0.035692949
1.963714 0.035695164
1.964714 0.035696241
1.965714 0.035696177
1.966714 0.035694969
1.967714 0.035692615
1.968714 0.035689108
1.969714 0.035684444999999995
1.970714 0.035678624
1.971714 0.035671639
1.972714 0.03566349
1.973714 0.035654171000000005
1.974714 0.035643679
1.975714 0.035632012
1.976714 0.035619162
1.977714 0.035605129
1.978714 0.03558991
1.979714 0.035573501
1.980714 0.035555899
1.981714 0.035537098
1.982714 0.035517098000000004
1.983714 0.035495896
1.984714 0.035473486
1.985714 0.035449868
1.986714 0.035425037
1.987714 0.035398989
1.988714 0.035371725
1.989714 0.035343238
1.990714 0.035313526000000005
1.991714 0.035282588
1.992714 0.035250420000000005
1.993714 0.035217016999999996
1.994714 0.035182381
1.995714 0.035146507
1.996714 0.035109391000000004
1.997714 0.035071031999999995
1.998714 0.035031428
1.999714 0.034990575
2.000714 0.03494847
2.001714 0.034905114
2.002714 0.034860501
2.003714 0.034814631
2.004714 0.0347675
2.005714 0.034719109000000005
2.006714 0.034669452
2.007714 0.034618529
2.008714 0.03456634
2.009714 0.034512878999999996
2.010714 0.034458147
2.011714 0.034402142000000004
2.012714 0.03434486
2.013714 0.034286303
2.014714 0.034226466000000004
2.015714 0.034165347
2.016714 0.034102949
2.017714 0.034039267
2.018714 0.033974298
2.019714 0.033908043
2.020714 0.033840502
2.021714 0.033771672
2.022714 0.033701552
2.023714 0.033630143
2.024714 0.033557441
2.025714 0.033483445
2.026714 0.033408156
2.027714 0.033331572
2.028714 0.03325369
2.029714 0.033174513
2.030714 0.033094038
2.031714 0.033012265000000006
2.032714 0.032929194
2.033714 0.032844825
2.034714 0.032759155
2.035714 0.032672184
2.036714 0.032583915000000005
2.037714 0.032494345
2.038714 0.032403473999999995
2.039714 0.032311302
2.040714 0.032217827000000004
2.041714 0.03212305
2.042714 0.032026973
2.043714 0.031929594000000006
2.044714 0.031830912
2.045714 0.031730928
2.046714 0.031629644
2.047714 0.031527059
2.048714 0.03142317
2.049714 0.03131798
2.050714 0.031211489000000002
2.051714 0.0311037
2.052714 0.03099461
2.053714 0.030884218999999997
2.054714 0.030772531000000002
2.055714 0.030659543999999997
2.056714 0.030545258999999998
2.057714 0.030429676000000003
2.058714 0.030312798
2.059714 0.030194621999999997
2.060714 0.03007515
2.061714 0.029954387
2.062714 0.029832327999999998
2.063714 0.029708977999999997
2.064714 0.029584335000000003
2.065714 0.029458402
2.066714 0.029331178
2.067714 0.029202667
2.068714 0.029072867000000002
2.069714 0.02894178
2.070714 0.028809407000000002
2.071714 0.028675750999999996
2.072714 0.028540811
2.073714 0.028404591000000003
2.074714 0.028267089999999998
2.075714 0.028128311
2.076714 0.027988254000000004
2.077714 0.027846923
2.078714 0.027704317
2.079714 0.027560440000000002
2.080714 0.02741529
2.081714 0.027268872
2.082714 0.027121186999999998
2.083714 0.026972237
2.084714 0.026822023
2.085714 0.026670547000000003
2.086714 0.02651781
2.087714 0.026363815000000002
2.088714 0.026208567
2.089714 0.026052064000000003
2.090714 0.02589431
2.091714 0.025735307
2.092714 0.025575058
2.093714 0.025413564
2.094714 0.025250826999999997
2.095714 0.02508685
2.096714 0.024921636
2.097714 0.024755188
2.098714 0.024587509999999996
2.099714 0.024418600000000002
2.100714 0.024248465
2.101714 0.024077106
2.102714 0.023904526
2.103714 0.023730728
2.104714 0.023555716
2.105714 0.023379493
2.106714 0.02320206
2.107714 0.023023421999999998
2.108714 0.022843582
2.109714 0.022662543
2.110714 0.022480307999999997
2.111714 0.022296881
2.112714 0.022112265
2.113714 0.021926464
2.114714 0.02173948
2.115714 0.021551320000000002
2.116714 0.021361985
2.117714 0.021171478
2.118714 0.020979804999999997
2.119714 0.020786969
2.120714 0.020592974
2.121714 0.020397824
2.122714 0.020201525
2.123714 0.020004077999999998
2.124714 0.019805490000000002
2.125714 0.019605762000000002
2.126714 0.019404900000000003
2.127714 0.01920291
2.128714 0.018999794
2.129714 0.018795558
2.130714 0.018590206
2.131714 0.018383742
2.132714 0.018176170000000002
2.133714 0.017967497
2.134714 0.017757727
2.135714 0.017546864000000002
2.136714 0.017334912
2.137714 0.017121878
2.138714 0.016907766
2.139714 0.016692580999999998
2.140714 0.016476327000000002
2.141714 0.016259012
2.142714 0.016040639
2.143714 0.015821213
2.144714 0.015600742
2.145714 0.015379228
2.146714 0.015156678
2.147714 0.014933097999999999
2.148714 0.014708494
2.149714 0.014482869
2.150714 0.014256229999999998
2.151714 0.014028582999999999
2.152714 0.013799932999999999
2.153714 0.013570286999999999
2.154714 0.013339649
2.155714 0.013108025999999998
2.156714 0.012875424000000002
2.157714 0.012641848
2.158714 0.012407305
2.159714 0.012171801
2.160714 0.011935342
2.161714 0.011697933
2.162714 0.011459582
2.163714 0.011220293000000001
2.164714 0.010980073
2.165714 0.01073893
2.166714 0.010496868
2.167714 0.010253894999999999
2.168714 0.010010017000000001
2.169714 0.0097652395
2.170714 0.009519569700000001
2.171714 0.0092730144
2.172714 0.0090255795
2.173714 0.0087772722
2.174714 0.0085280983
2.175714 0.0082780651
2.176714 0.0080271791
2.177714 0.007775447
2.178714 0.007522876
2.179714 0.0072694718
2.180714 0.007015241899999999
2.181714 0.0067601934
2.182714 0.0065043329
2.183714 0.0062476675999999995
2.184714 0.005990203899999999
2.185714 0.005731949199999999
2.186714 0.0054729102
2.187714 0.0052130941
2.188714 0.0049525082000000005
2.189714 0.0046911595
2.190714 0.0044290551
2.191714 0.0041662020999999995
2.192714 0.0039026076000000004
2.193714 0.0036382789000000003
2.194714 0.0033732234
2.195714 0.0031074483999999998
2.196714 0.002840961
2.197714 0.0025737685000000003
2.198714 0.0023058785
2.199714 0.0020372981
2.200714 0.001768035
2.201714 0.0014980963
2.202714 0.0012274897
2.203714 0.00095622263
2.204714 0.00068430263
2.205714 0.00041173721
2.206714 0.00013853398
2.207714 -0.00013529947
2.208714 -0.00040975550999999995
2.209714 -0.0006848265
2.210714 -0.00096050471
2.211714 -0.0012367825
2.212714 -0.0015136519
2.213714 -0.0017911054
2.214714 -0.0020691348
2.215714 -0.0023477325
2.216714 -0.0026268906
2.217714 -0.0029066012
2.218714 -0.0031868563
2.219714 -0.0034676479000000002
2.220714 -0.0037489677
2.221714 -0.0040308078
2.222714 -0.00431316
2.223714 -0.0045960165
2.224714 -0.0048793689
2.225714 -0.0051632091
2.226714 -0.0054475287
2.227714 -0.005732319600000001
2.228714 -0.0060175731
2.229714 -0.0063032814
2.230714 -0.0065894353999999995
2.231714 -0.0068760273
2.232714 -0.007163047800000001
2.233714 -0.0074504889
2.234714 -0.007738342499999999
2.235714 -0.0080265992
2.236714 -0.008315251000000001
2.237714 -0.0086042892
2.238714 -0.0088937049
2.239714 -0.0091834896
2.240714 -0.0094736344
2.241714 -0.0097641307
2.242714 -0.010054969
2.243714 -0.010346141000000001
2.244714 -0.010637638
2.245714 -0.010929452
2.246714 -0.011221572
2.247714 -0.01151399
2.248714 -0.011806699
2.249714 -0.012099687
2.250714 -0.012392947
2.251714 -0.012686469
2.252714 -0.012980243999999998
2.253714 -0.013274264000000001
2.254714 -0.01356852
2.255714 -0.013863001
2.256714 -0.014157701
2.257714 -0.014452609000000002
2.258714 -0.014747716000000001
2.259714 -0.015043012
2.260714 -0.015338487999999999
2.261714 -0.015634138
2.262714 -0.01592995
2.263714 -0.016225915
2.264714 -0.016522025
2.265714 -0.01681827
2.266714 -0.017114641
2.267714 -0.017411131
2.268714 -0.017707728
2.269714 -0.018004423999999998
2.270714 -0.018301209
2.271714 -0.018598075
2.272714 -0.018895013000000002
2.273714 -0.019192012
2.274714 -0.019489064
2.275714 -0.019786161
2.276714 -0.020083292
2.277714 -0.020380448000000002
2.278714 -0.02067762
2.279714 -0.020974799000000002
2.280714 -0.021271977
2.281714 -0.021569143
2.282714 -0.021866288
2.283714 -0.022163403999999998
2.284714 -0.022460479999999998
2.285714 -0.022757507
2.286714 -0.023054477
2.287714 -0.023351380999999997
2.288714 -0.023648208
2.289714 -0.023944951
2.290714 -0.024241598
2.291714 -0.024538141000000003
2.292714 -0.024834572000000003
2.293714 -0.025130881
2.294714 -0.025427056
2.295714 -0.025723092000000003
2.296714 -0.026018976000000003
2.297714 -0.026314699999999996
2.298714 -0.026610255000000003
2.299714 -0.02690563
2.300714 -0.027200818
2.301714 -0.027495809000000003
2.302714 -0.027790593
2.303714 -0.028085160999999997
2.304714 -0.028379502999999997
2.305714 -0.028673609000000003
2.306714 -0.02896747
2.307714 -0.029261078
2.308714 -0.029554425
2.309714 -0.029847497
2.310714 -0.030140287999999998
2.311714 -0.030432787
2.312714 -0.030724987
2.313714 -0.031016874999999996
2.314714 -0.031308446
2.315714 -0.031599688
2.316714 -0.031890589
2.317714 -0.032181144
2.318714 -0.032471342
2.319714 -0.032761175
2.320714 -0.033050632999999996
2.321714 -0.033339704
2.322714 -0.033628382000000005
2.323714 -0.033916658
2.324714 -0.034204521
2.325714 -0.034491962
2.326714 -0.034778973
2.327714 -0.035065543000000005
2.328714 -0.035351663
2.329714 -0.035637326
2.330714 -0.03592252
2.331714 -0.03620724
2.332714 -0.036491474
2.333714 -0.036775213
2.334714 -0.037058449
2.335714 -0.037341172
2.336714 -0.037623371
2.337714 -0.037905041
2.338714 -0.038186173000000004
2.339714 -0.038466754
2.340714 -0.038746779
2.341714 -0.039026237
2.342714 -0.039305119
2.343714 -0.039583415000000004
2.344714 -0.039861121
2.345714 -0.040138225
2.346714 -0.040414717
2.347714 -0.040690589
2.348714 -0.040965833
2.349714 -0.041240439000000004
2.350714 -0.041514399
2.351714 -0.041787705
2.352714 -0.042060346
2.353714 -0.042332315999999995
2.354714 -0.042603603999999996
2.355714 -0.0428742
2.356714 -0.043144097
2.357714 -0.043413287
2.358714 -0.043681762
2.359714 -0.043949511
2.360714 -0.044216527
2.361714 -0.044482801
2.362714 -0.044748324
2.363714 -0.045013087
2.364714 -0.045277081999999996
2.365714 -0.0455403
2.366714 -0.045802732
2.367714 -0.04606437
2.368714 -0.046325204
2.369714 -0.046585227
2.370714 -0.046844428
2.371714 -0.047102803
2.372714 -0.04736034
2.373714 -0.04761703
2.374714 -0.047872867
2.375714 -0.048127843
2.376714 -0.048381945999999995
2.377714 -0.04863517
2.378714 -0.048887507999999996
2.379714 -0.049138948
2.380714 -0.049389485999999996
2.381714 -0.049639108999999994
2.382714 -0.049887813
2.383714 -0.050135584999999996
2.384714 -0.050382421
2.385714 -0.050628308
2.386714 -0.050873245
2.387714 -0.051117217000000006
2.388714 -0.051360222000000004
2.389714 -0.051602244
2.390714 -0.051843282
2.391714 -0.052083324
2.392714 -0.052322366
2.393714 -0.052560393999999996
2.394714 -0.052797404
2.395714 -0.05303339
2.396714 -0.053268345
2.397714 -0.053502258
2.398714 -0.053735118
2.399714 -0.053966924
2.400714 -0.054197665
2.401714 -0.05442733499999999
2.402714 -0.054655923
2.403714 -0.054883421
2.404714 -0.055109826
2.405714 -0.055335129999999996
2.406714 -0.055559323
2.407714 -0.055782398000000004
2.408714 -0.05600435
2.409714 -0.056225166
2.410714 -0.056444848
2.411714 -0.056663383000000005
2.412714 -0.05688076499999999
2.413714 -0.057096983
2.414714 -0.057312031000000006
2.415714 -0.057525904
2.416714 -0.057738594
2.417714 -0.057950098000000005
2.418714 -0.058160408
2.419714 -0.058369513
2.420714 -0.058577408
2.421714 -0.058784086
2.422714 -0.058989535
2.423714 -0.05919375699999999
2.424714 -0.059396739
2.425714 -0.059598481
2.426714 -0.059798971000000006
2.427714 -0.059998197999999996
2.428714 -0.060196163000000004
2.429714 -0.060392857999999994
2.430714 -0.060588273
2.431714 -0.06078240100000001
2.432714 -0.060975243
2.433714 -0.061166787
2.434714 -0.061357027
2.435714 -0.061545952
2.436714 -0.061733561000000006
2.437714 -0.061919849000000006
2.438714 -0.062104804
2.439714 -0.062288420000000004
2.440714 -0.062470697
2.441714 -0.062651624
2.442714 -0.062831194
2.443714 -0.06300940299999999
2.444714 -0.063186244
2.445714 -0.063361711
2.446714 -0.063535798
2.447714 -0.0637085
2.448714 -0.063879811
2.449714 -0.06404971899999999
2.450714 -0.064218225
2.451714 -0.06438532100000001
2.452714 -0.064551004
2.453714 -0.06471526
2.454714 -0.06487809
2.455714 -0.06503948799999999
2.456714 -0.06519944300000001
2.457714 -0.065357954
2.458714 -0.065515016
2.459714 -0.06567062200000001
2.460714 -0.065824768
2.461714 -0.065977441
2.462714 -0.066128641
2.463714 -0.06627836299999999
2.464714 -0.0664266
2.465714 -0.066573347
2.466714 -0.066718605
2.467714 -0.06686236
2.468714 -0.067004608
2.469714 -0.067145348
2.470714 -0.067284569
2.471714 -0.067422271
2.472714 -0.06755844800000001
2.473714 -0.067693088
2.474714 -0.067826197
2.475714 -0.067957764
2.476714 -0.068087783
2.477714 -0.068216253
2.478714 -0.06834316300000001
2.479714 -0.068468513
2.480714 -0.06859229800000001
2.481714 -0.06871451
2.482714 -0.068835152
2.483714 -0.068954215
2.484714 -0.069071696
2.485714 -0.069187587
2.486714 -0.069301884
2.487714 -0.069414586
2.488714 -0.069525681
2.489714 -0.06963517500000001
2.490714 -0.069743057
2.491714 -0.069849327
2.492714 -0.069953973
2.493714 -0.070057
2.494714 -0.070158398
2.495714 -0.07025816600000001
2.496714 -0.070356298
2.497714 -0.070452789
2.498714 -0.070547638
2.499714 -0.07064084100000001
2.500714 -0.07073239
2.501714 -0.07082228
2.502714 -0.070910511
2.503714 -0.070997083
2.504714 -0.071081985
2.505714 -0.071165216
2.506714 -0.07124677600000001
2.507714 -0.071326655
2.508714 -0.071404857
2.509714 -0.071481371
2.510714 -0.071556197
2.511714 -0.071629329
2.512714 -0.071700767
2.513714 -0.071770506
2.514714 -0.071838545
2.515714 -0.071904878
2.516714 -0.0719695
2.517714 -0.072032411
2.518714 -0.07209360499999999
2.519714 -0.072153081
2.520714 -0.072210835
2.521714 -0.072266866
2.522714 -0.07232116799999999
2.523714 -0.072373741
2.524714 -0.072424579
2.525714 -0.072473683
2.526714 -0.07252104699999999
2.527714 -0.07256667
2.528714 -0.072610547
2.529714 -0.072652678
2.530714 -0.072693056
2.531714 -0.072731683
2.532714 -0.072768552
2.533714 -0.072803663
2.534714 -0.072837016
2.535714 -0.072868605
2.536714 -0.072898431
2.537714 -0.072926487
2.538714 -0.072952779
2.539714 -0.072977296
2.540714 -0.07300003799999999
2.541714 -0.073021004
2.542714 -0.073040195
2.543714 -0.07305760500000001
2.544714 -0.073073234
2.545714 -0.073087076
2.546714 -0.07309913600000001
2.547714 -0.073109404
2.548714 -0.07311788500000001
2.549714 -0.073124573
2.550714 -0.07312946799999999
2.551714 -0.073132571
2.552714 -0.073133875
2.553714 -0.07313338
2.554714 -0.073131087
2.555714 -0.073126989
2.556714 -0.073121086
2.557714 -0.07311337999999999
2.558714 -0.073103869
2.559714 -0.073092547
2.560714 -0.073079416
2.561714 -0.073064474
2.562714 -0.073047722
2.563714 -0.073029153
2.564714 -0.073008775
2.565714 -0.07298658
2.566714 -0.07296257
2.567714 -0.072936737
2.568714 -0.072909088
2.569714 -0.07287961800000001
2.570714 -0.072848325
2.571714 -0.072815211
2.572714 -0.07278027499999999
2.573714 -0.072743517
2.574714 -0.072704931
2.575714 -0.072664517
2.576714 -0.072622282
2.577714 -0.072578219
2.578714 -0.07253232800000001
2.579714 -0.072484603
2.580714 -0.072435051
2.581714 -0.07238367100000001
2.582714 -0.072330458
2.583714 -0.07227541600000001
2.584714 -0.072218542
2.585714 -0.072159839
2.586714 -0.07209930299999999
2.587714 -0.07203693400000001
2.588714 -0.071972731
2.589714 -0.0719067
2.590714 -0.071838836
2.591714 -0.071769138
2.592714 -0.071697612
2.593714 -0.071624253
2.594714 -0.071549061
2.595714 -0.07147204
2.596714 -0.071393186
2.597714 -0.071312499
2.598714 -0.071229984
2.599714 -0.071145641
2.600714 -0.071059464
2.601714 -0.07097146
2.602714 -0.070881628
2.603714 -0.070789969
2.604714 -0.070696481
2.605714 -0.070601172
2.606714 -0.07050403499999999
2.607714 -0.07040507
2.608714 -0.070304284
2.609714 -0.070201675
2.610714 -0.07009724499999999
2.611714 -0.069990993
2.612714 -0.069882924
2.613714 -0.069773034
2.614714 -0.069661328
2.615714 -0.069547805
2.616714 -0.069432467
2.617714 -0.069315312
2.618714 -0.069196348
2.619714 -0.069075573
2.620714 -0.06895298700000001
2.621714 -0.068828592
2.622714 -0.06870238599999999
2.623714 -0.06857437499999999
2.624714 -0.068444561
2.625714 -0.068312942
2.626714 -0.068179524
2.627714 -0.068044302
2.628714 -0.067907281
2.629714 -0.067768467
2.630714 -0.067627855
2.631714 -0.06748545
2.632714 -0.06734125199999999
2.633714 -0.067195261
2.634714 -0.067047484
2.635714 -0.066897919
2.636714 -0.066746573
2.637714 -0.06659344099999999
2.638714 -0.066438527
2.639714 -0.066281832
2.640714 -0.06612336099999999
2.641714 -0.065963116
2.642714 -0.065801095
2.643714 -0.065637304
2.644714 -0.065471744
2.645714 -0.065304415
2.646714 -0.06513532100000001
2.647714 -0.064964459
2.648714 -0.064791838
2.649714 -0.064617459
2.650714 -0.064441323
2.651714 -0.064263429
2.652714 -0.06408378199999999
2.653714 -0.06390238399999999
2.654714 -0.06371924
2.655714 -0.063534349
2.656714 -0.063347712
2.657714 -0.063159334
2.658714 -0.062969222
2.659714 -0.06277737
2.660714 -0.062583789
2.661714 -0.062388473
2.662714 -0.062191434000000004
2.663714 -0.061992666
2.664714 -0.061792176000000004
2.665714 -0.061589968
2.666714 -0.061386044
2.667714 -0.061180408
2.668714 -0.06097306
2.669714 -0.060764008
2.670714 -0.060553248999999996
2.671714 -0.060340791
2.672714 -0.060126634
2.673714 -0.059910781999999996
2.674714 -0.059693243
2.675714 -0.059474015
2.676714 -0.059253105
2.677714 -0.059030514000000006
2.678714 -0.058806245
2.679714 -0.058580306
2.680714 -0.058352697
2.681714 -0.058123423
2.682714 -0.057892484
2.683714 -0.057659886
2.684714 -0.057425635
2.685714 -0.057189731
2.686714 -0.056952185999999995
2.687714 -0.056712992999999996
2.688714 -0.056472165000000005
2.689714 -0.056229701
2.690714 -0.055985607
2.691714 -0.055739889
2.692714 -0.055492547
2.693714 -0.055243587
2.694714 -0.05499301499999999
2.695714 -0.05474083
2.696714 -0.054487045
2.697714 -0.054231658999999995
2.698714 -0.053974678000000005
2.699714 -0.053716102
2.700714 -0.053455943
2.701714 -0.0531942
2.702714 -0.05293088
2.703714 -0.052665988999999996
2.704714 -0.052399526
2.705714 -0.052131503
2.706714 -0.05186192
2.707714 -0.051590782999999994
2.708714 -0.05131809700000001
2.709714 -0.051043864
2.710714 -0.050768093
2.711714 -0.050490786
2.712714 -0.050211953999999996
2.713714 -0.049931597
2.714714 -0.04964972
2.715714 -0.04936633
2.716714 -0.049081433
2.717714 -0.048795031
2.718714 -0.04850713
2.719714 -0.048217736
2.720714 -0.047926855
2.721714 -0.047634493
2.722714 -0.047340654
2.723714 -0.047045344
2.724714 -0.046748569000000004
2.725714 -0.046450332999999996
2.726714 -0.046150645
2.727714 -0.045849508000000004
2.728714 -0.045546927
2.729714 -0.045242911000000004
2.730714 -0.044937463999999996
2.731714 -0.044630593
2.732714 -0.044322302
2.733714 -0.044012599
2.734714 -0.043701488000000004
2.735714 -0.043388976999999995
2.736714 -0.043075072
2.737714 -0.042759778000000005
2.738714 -0.042443103
2.739714 -0.04212505
2.740714 -0.041805629999999996
2.741714 -0.041484844
2.742714 -0.041162703
2.743714 -0.040839211
2.744714 -0.040514377000000004
2.745714 -0.040188205000000005
2.746714 -0.039860702000000005
2.747714 -0.039531876
2.748714 -0.039201733
2.749714 -0.038870281
2.750714 -0.038537526
2.751714 -0.038203472
2.752714 -0.037868129
2.753714 -0.037531502
2.754714 -0.037193598
2.755714 -0.036854424999999996
2.756714 -0.036513989000000004
2.757714 -0.036172295
2.758714 -0.035829352999999994
2.759714 -0.035485170999999996
2.760714 -0.035139752
2.761714 -0.034793105000000005
2.762714 -0.034445238999999996
2.763714 -0.034096159
2.764714 -0.033745871
2.765714 -0.033394384
2.766714 -0.033041704
2.767714 -0.032687839
2.768714 -0.032332796
2.769714 -0.031976579
2.770714 -0.031619202
2.771714 -0.031260666
2.772714 -0.030900983
2.773714 -0.030540157000000002
2.774714 -0.030178197999999996
2.775714 -0.029815111000000002
2.776714 -0.029450905
2.777714 -0.029085587999999996
2.778714 -0.028719168
2.779714 -0.028351651000000002
2.780714 -0.027983045
2.781714 -0.027613359
2.782714 -0.0272426
2.783714 -0.026870778
2.784714 -0.026497897
2.785714 -0.026123968
2.786714 -0.025748997
2.787714 -0.025372992999999996
2.788714 -0.024995964
2.789714 -0.024617919999999998
2.790714 -0.024238869
2.791714 -0.023858818
2.792714 -0.023477775
2.793714 -0.023095749
2.794714 -0.022712749
2.795714 -0.022328783
2.796714 -0.021943860000000003
2.797714 -0.021557989
2.798714 -0.021171177
2.799714 -0.020783434
2.800714 -0.020394768
2.801714 -0.02000519
2.802714 -0.019614707
2.803714 -0.019223329
2.804714 -0.018831065
2.805714 -0.018437923000000002
2.806714 -0.018043912
2.807714 -0.017649043
2.808714 -0.017253324
2.809714 -0.016856765
2.810714 -0.016459375999999998
2.811714 -0.016061164
2.812714 -0.015662141
2.813714 -0.015262313999999999
2.814714 -0.014861693
2.815714 -0.014460290999999998
2.816714 -0.014058113
2.817714 -0.013655172
2.818714 -0.013251478
2.819714 -0.012847038
2.820714 -0.012441863000000001
2.821714 -0.012035963
2.822714 -0.011629349
2.823714 -0.011222030000000001
2.824714 -0.010814016000000001
2.825714 -0.010405316
2.826714 -0.0099959427
2.827714 -0.0095859039
2.828714 -0.009175211
2.829714 -0.0087638735
2.830714 -0.0083519015
2.831714 -0.0079393059
2.832714 -0.007526097
2.833714 -0.0071122849
2.834714 -0.0066978799
2.835714 -0.0062828927
2.836714 -0.0058673337
2.837714 -0.0054512132999999996
2.838714 -0.0050345421
2.839714 -0.0046173307
2.840714 -0.0041995900000000004
2.841714 -0.0037813305
2.842714 -0.0033625626999999997
2.843714 -0.0029432978
2.844714 -0.0025235466
2.845714 -0.0021033196
2.846714 -0.0016826281
2.847714 -0.001261483
2.848714 -0.0008398951599999999
2.849714 -0.0004178758
2.850714 4.5640697e-06
2.851714 0.00042741326
2.852714 0.0008506605800000001
2.853714 0.0012742947999999999
2.854714 0.0016983047
2.855714 0.002122679
2.856714 0.0025474061
2.857714 0.0029724746
2.858714 0.0033978732999999997
2.859714 0.0038235903
2.860714 0.0042496144
2.861714 0.0046759338000000004
2.862714 0.005102537
2.863714 0.005529412
2.864714 0.0059565475
2.865714 0.006383931000000001
2.866714 0.0068115514
2.867714 0.007239396699999999
2.868714 0.0076674551
2.869714 0.008095714300000001
2.870714 0.008524162699999999
2.871714 0.008952788599999999
2.872714 0.0093815797
2.873714 0.009810523600000001
2.874714 0.010239609
2.875714 0.010668823
2.876714 0.011098153
2.877714 0.011527588
2.878714 0.011957114
2.879714 0.012386721
2.880714 0.012816396
2.881714 0.013246127000000002
2.882714 0.0136759
2.883714 0.014105703999999998
2.884714 0.014535527000000001
2.885714 0.014965356
2.886714 0.015395177999999999
2.887714 0.015824982
2.888714 0.016254754
2.889714 0.016684482
2.890714 0.017114155
2.891714 0.017543758
2.892714 0.01797328
2.893714 0.018402709
2.894714 0.018832031
2.895714 0.019261234
2.896714 0.019690304000000002
2.897714 0.020119231
2.898714 0.020548
2.899714 0.020976599
2.900714 0.021405015
2.901714 0.021833235
2.902714 0.022261248
2.903714 0.022689039
2.904714 0.023116598
2.905714 0.023543909000000002
2.906714 0.023970961
2.907714 0.024397741
2.908714 0.024824234
2.909714 0.025250430999999997
2.910714 0.025676315999999998
2.911714 0.026101875
2.912714 0.026527099999999998
2.913714 0.026951972
2.914714 0.02737648
2.915714 0.027800613
2.916714 0.028224356
2.917714 0.028647698000000003
2.918714 0.029070623
2.919714 0.029493117
2.920714 0.02991517
2.921714 0.030336768
2.922714 0.030757894
2.923714 0.031178538000000002
2.924714 0.031598686
2.925714 0.032018326
2.926714 0.032437441
2.927714 0.032856021
2.928714 0.033274048
2.929714 0.033691514
2.930714 0.034108400000000004
2.931714 0.034524695
2.932714 0.034940385
2.933714 0.035355455
2.934714 0.035769893999999997
2.935714 0.036183684
2.936714 0.036596812
2.937714 0.037009269
2.938714 0.037421036
2.939714 0.037832101
2.940714 0.038242451
2.941714 0.038652067
2.942714 0.039060940999999995
2.943714 0.039469054999999996
2.944714 0.039876395
2.945714 0.040282949
2.946714 0.040688703
2.947714 0.041093639
2.948714 0.041497746
2.949714 0.041901009
2.950714 0.042303415999999996
2.951714 0.04270495
2.952714 0.043105596
2.953714 0.043505343
2.954714 0.043904175999999996
2.955714 0.044302078
2.956714 0.044699037000000004
2.957714 0.045095038
2.958714 0.045490066999999995
2.959714 0.04588411
2.960714 0.046277151
2.961714 0.04666918
2.962714 0.047060178
2.963714 0.047450131
2.964714 0.047839028
2.965714 0.048226852
2.966714 0.048613589
2.967714 0.048999226
2.968714 0.049383746
2.969714 0.049767137
2.970714 0.050149387
2.971714 0.050530478
2.972714 0.050910398999999995
2.973714 0.051289133
2.974714 0.051666668000000006
2.975714 0.052042986
2.976714 0.052418077
2.977714 0.052791926999999995
2.978714 0.05316452000000001
2.979714 0.053535844
2.980714 0.053905882
2.981714 0.054274621999999995
2.982714 0.05464204600000001
2.983714 0.055008143
2.984714 0.055372901
2.985714 0.05573630300000001
2.986714 0.056098338000000005
2.987714 0.056458986
2.988714 0.056818238
2.989714 0.057176081
2.990714 0.05753249900000001
2.991714 0.057887478
2.992714 0.058241008000000004
2.993714 0.058593071000000004
2.994714 0.05894365
2.995714 0.059292739
2.996714 0.05964032
2.997714 0.059986375999999994
2.998714 0.060330902000000006
2.999714 0.060673879
3.000714 0.06101529
3.001714 0.061355124
3.002714 0.061693368
3.003714 0.062030012
3.004714 0.062365038
3.005714 0.062698429
3.006714 0.06303017699999999
3.007714 0.063360267
3.008714 0.063688686
3.009714 0.064015418
3.010714 0.064340449
3.011714 0.064663769
3.012714 0.064985361
3.013714 0.065305212
3.014714 0.065623311
3.015714 0.06593964100000001
3.016714 0.066254195
3.017714 0.06656695
3.018714 0.066877902
3.019714 0.06718703100000001
3.020714 0.067494327
3.021714 0.067799777
3.022714 0.068103365
3.023714 0.06840508399999999
3.024714 0.06870491799999999
3.025714 0.069002848
3.026714 0.069298869
3.027714 0.069592963
3.028714 0.069885119
3.029714 0.070175325
3.030714 0.07046356899999999
3.031714 0.070749834
3.032714 0.07103411500000001
3.033714 0.071316393
3.034714 0.071596657
3.035714 0.071874895
3.036714 0.072151097
3.037714 0.072425243
3.038714 0.072697329
3.039714 0.072967337
3.040714 0.073235255
3.041714 0.073501072
3.042714 0.073764782
3.043714 0.07402636700000001
3.044714 0.074285816
3.045714 0.074543111
3.046714 0.074798247
3.047714 0.075051212
3.048714 0.075301994
3.049714 0.07555058099999999
3.050714 0.075796962
3.051714 0.076041126
3.052714 0.076283055
3.053714 0.076522742
3.054714 0.076760177
3.055714 0.076995348
3.056714 0.07722824199999999
3.057714 0.077458849
3.058714 0.077687163
3.059714 0.077913166
3.060714 0.078136846
3.061714 0.078358199
3.062714 0.078577205
3.063714 0.07879386
3.064714 0.079008151
3.065714 0.07922006799999999
3.066714 0.07942959799999999
3.067714 0.07963673
3.068714 0.07984145799999999
3.069714 0.080043764
3.070714 0.080243644
3.071714 0.080441084
3.072714 0.080636074
3.073714 0.080828607
3.074714 0.081018667
3.075714 0.081206247
3.076714 0.081391336
3.077714 0.08157392100000001
3.078714 0.081753999
3.079714 0.081931555
3.080714 0.08210658
3.081714 0.082279061
3.082714 0.082448992
3.083714 0.082616362
3.084714 0.08278116
3.085714 0.082943379
3.086714 0.08310300799999999
3.087714 0.083260034
3.088714 0.083414454
3.089714 0.083566253
3.090714 0.083715422
3.091714 0.083861954
3.092714 0.084005843
3.093714 0.084147078
3.094714 0.084285648
3.095714 0.084421545
3.096714 0.084554765
3.097714 0.084685296
3.098714 0.084813125
3.099714 0.084938254
3.100714 0.085060665
3.101714 0.085180358
3.102714 0.08529732
3.103714 0.085411547
3.104714 0.08552302599999999
3.105714 0.08563175199999999
3.106714 0.085737719
3.107714 0.085840921
3.108714 0.085941353
3.109714 0.086039002
3.110714 0.086133863
3.111714 0.08622592999999999
3.112714 0.086315197
3.113714 0.086401659
3.114714 0.086485303
3.115714 0.086566131
3.116714 0.086644129
3.117714 0.086719298
3.118714 0.08679162700000001
3.119714 0.086861115
3.120714 0.086927752
3.121714 0.086991535
3.122714 0.087052461
3.123714 0.087110524
3.124714 0.087165716
3.125714 0.087218033
3.126714 0.087267469
3.127714 0.08731402299999999
3.128714 0.087357685
3.129714 0.087398454
3.130714 0.087436324
3.131714 0.087471295
3.132714 0.08750335499999999
3.133714 0.087532506
3.134714 0.08755874
3.135714 0.087582058
3.136714 0.087602454
3.137714 0.087619922
3.138714 0.08763446200000001
3.139714 0.087646069
3.140714 0.08765474200000001
3.141714 0.087660475
3.142714 0.087663269
3.143714 0.087663118
3.144714 0.087660016
3.145714 0.087653968
3.146714 0.087644963
3.147714 0.087633007
3.148714 0.087618089
3.149714 0.087600213
3.150714 0.087579375
3.151714 0.08755557400000001
3.152714 0.08752881
3.153714 0.08749907700000001
3.154714 0.087466376
3.155714 0.087430701
3.156714 0.08739205700000001
3.157714 0.087350438
3.158714 0.08730584499999999
3.159714 0.08725827800000001
3.160714 0.08720773600000001
3.161714 0.08715421999999999
3.162714 0.08709773
3.163714 0.08703826499999999
3.164714 0.086975819
3.165714 0.0869104
3.166714 0.086842006
3.167714 0.086770632
3.168714 0.086696283
3.169714 0.08661896000000001
3.170714 0.086538662
3.171714 0.08645539599999999
3.172714 0.086369156
3.173714 0.086279947
3.174714 0.086187769
3.175714 0.086092623
3.176714 0.085994508
3.177714 0.08589343099999999
3.178714 0.08578939
3.179714 0.085682393
3.180714 0.085572439
3.181714 0.085459527
3.182714 0.085343665
3.183714 0.085224852
3.184714 0.085103093
3.185714 0.084978389
3.186714 0.084850745
3.187714 0.084720168
3.188714 0.084586657
3.189714 0.084450212
3.190714 0.084310846
3.191714 0.084168557
3.192714 0.084023346
3.193714 0.08387522
3.194714 0.083724188
3.195714 0.083570246
3.196714 0.083413406
3.197714 0.083253667
3.198714 0.08309104
3.199714 0.082925527
3.200714 0.082757132
3.201714 0.082585856
3.202714 0.08241171
3.203714 0.08223470100000001
3.204714 0.08205483300000001
3.205714 0.081872108
3.206714 0.081686536
3.207714 0.08149811800000001
3.208714 0.081306865
3.209714 0.081112783
3.210714 0.080915878
3.211714 0.080716156
3.212714 0.080513622
3.213714 0.08030828300000001
3.214714 0.08010015000000001
3.215714 0.07988922899999999
3.216714 0.079675525
3.217714 0.079459045
3.218714 0.0792398
3.219714 0.079017796
3.220714 0.078793039
3.221714 0.07856554
3.222714 0.078335305
3.223714 0.078102347
3.224714 0.07786667
3.225714 0.077628286
3.226714 0.077387202
3.227714 0.077143428
3.228714 0.076896971
3.229714 0.076647842
3.230714 0.076396053
3.231714 0.07614161
3.232714 0.075884524
3.233714 0.075624808
3.234714 0.075362466
3.235714 0.075097516
3.236714 0.074829964
3.237714 0.074559823
3.238714 0.074287108
3.239714 0.074011827
3.240714 0.07373399
3.241714 0.073453609
3.242714 0.07317069699999999
3.243714 0.072885264
3.244714 0.07259732199999999
3.245714 0.072306884
3.246714 0.072013965
3.247714 0.071718573
3.248714 0.071420724
3.249714 0.071120431
3.250714 0.07081770999999999
3.251714 0.070512568
3.252714 0.07020502199999999
3.253714 0.06989509
3.254714 0.069582777
3.255714 0.0692681
3.256714 0.068951078
3.257714 0.06863172199999999
3.258714 0.068310043
3.259714 0.067986059
3.260714 0.067659782
3.261714 0.06733122899999999
3.262714 0.067000411
3.263714 0.066667347
3.264714 0.066332053
3.265714 0.06599454199999999
3.266714 0.065654831
3.267714 0.06531293
3.268714 0.06496885899999999
3.269714 0.064622634
3.270714 0.064274267
3.271714 0.063923775
3.272714 0.063571177
3.273714 0.063216488
3.274714 0.062859722
3.275714 0.062500901
3.276714 0.062140036999999995
3.277714 0.061777147
3.278714 0.06141224299999999
3.279714 0.061045348
3.280714 0.060676475
3.281714 0.060305645
3.282714 0.059932872000000005
3.283714 0.059558172
3.284714 0.059181568
3.285714 0.058803073000000004
3.286714 0.058422703
3.287714 0.058040483000000004
3.288714 0.057656423
3.289714 0.057270547000000005
3.290714 0.056882866000000004
3.291714 0.056493405000000003
3.292714 0.056102178999999995
3.293714 0.055709208
3.294714 0.055314513
3.295714 0.054918107
3.296714 0.054520014
3.297714 0.054120248999999995
3.298714 0.053718837
3.299714 0.053315796
3.300714 0.052911142
3.301714 0.052504893000000004
3.302714 0.052097072999999994
3.303714 0.051687699000000004
3.304714 0.051276793
3.305714 0.050864374
3.306714 0.05045046
3.307714 0.05003507200000001
3.308714 0.049618236
3.309714 0.049199967000000004
3.310714 0.048780287
3.311714 0.048359218999999995
3.312714 0.047936779
3.313714 0.047512992999999996
3.314714 0.047087882000000005
3.315714 0.046661464
3.316714 0.046233763
3.317714 0.045804799
3.318714 0.045374595000000004
3.319714 0.044943171000000004
3.320714 0.044510551
3.321714 0.044076759
3.322714 0.043641814
3.323714 0.043205736
3.324714 0.042768549999999995
3.325714 0.042330279
3.326714 0.041890945
3.327714 0.041450569
3.328714 0.041009173999999995
3.329714 0.040566784
3.330714 0.040123423
3.331714 0.039679109
3.332714 0.039233870000000004
3.333714 0.038787725
3.334714 0.038340702000000004
3.335714 0.037892821
3.336714 0.037444104
3.337714 0.036994577
3.338714 0.036544263
3.339714 0.036093182
3.340714 0.035641363
3.341714 0.035188827
3.342714 0.034735596
3.343714 0.034281696
3.344714 0.033827149
3.345714 0.03337198
3.346714 0.032916214
3.347714 0.032459875
3.348714 0.032002985000000005
3.349714 0.031545568999999996
3.350714 0.031087649000000002
3.351714 0.030629252
3.352714 0.030170401
3.353714 0.029711123000000002
3.354714 0.029251439000000004
3.355714 0.028791374999999998
3.356714 0.028330955
3.357714 0.027870203000000003
3.358714 0.027409146000000002
3.359714 0.026947807
3.360714 0.026486212
3.361714 0.026024382999999998
3.362714 0.025562348
3.363714 0.02510013
3.364714 0.024637755
3.365714 0.024175248
3.366714 0.023712635
3.367714 0.023249941
3.368714 0.022787192
3.369714 0.022324412000000002
3.370714 0.021861626
3.371714 0.021398861
3.372714 0.02093614
3.373714 0.020473491
3.374714 0.020010939999999998
3.375714 0.019548509999999998
3.376714 0.019086229
3.377714 0.018624122
3.378714 0.018162213
3.379714 0.017700531
3.380714 0.0172391
3.381714 0.016777945
3.382714 0.016317092999999998
3.383714 0.01585657
3.384714 0.015396400999999999
3.385714 0.014936611
3.386714 0.014477228000000002
3.387714 0.014018276000000001
3.388714 0.013559782
3.389714 0.013101772000000001
3.390714 0.012644271
3.391714 0.012187304999999999
3.392714 0.011730901
3.393714 0.011275083
3.394714 0.010819878
3.395714 0.010365312
3.396714 0.0099114099
3.397714 0.009458197699999999
3.398714 0.0090057016
3.399714 0.0085539468
3.400714 0.0081029597
3.401714 0.0076527656
3.402714 0.0072033901
3.403714 0.0067548586
3.404714 0.0063071965999999995
3.405714 0.0058604302
3.406714 0.0054145847
3.407714 0.0049696853
3.408714 0.0045257579999999995
3.409714 0.0040828279
3.410714 0.0036409208
3.411714 0.0032000618000000004
3.412714 0.0027602764
3.413714 0.0023215898
3.414714 0.0018840273999999998
3.415714 0.0014476142
3.416714 0.0010123756
3.417714 0.00057833677
3.418714 0.00014552296000000002
3.419714 -0.00028604072
3.420714 -0.00071632917
3.421714 -0.0011453173
3.422714 -0.0015729799999999999
3.423714 -0.0019992922
3.424714 -0.002424229
3.425714 -0.0028477654
3.426714 -0.0032698765
3.427714 -0.0036905371000000003
3.428714 -0.0041097224
3.429714 -0.0045274074999999995
3.430714 -0.0049435675
3.431714 -0.0053581778
3.432714 -0.0057712135000000005
3.433714 -0.006182649699999999
3.434714 -0.0065924621999999995
3.435714 -0.0070006259
3.436714 -0.007407116200000001
3.437714 -0.0078119083
3.438714 -0.008214978199999999
3.439714 -0.008616301100000001
3.440714 -0.0090158523
3.441714 -0.0094136078
3.442714 -0.0098095428
3.443714 -0.010203633
3.444714 -0.010595856
3.445714 -0.010986184
3.446714 -0.011374597
3.447714 -0.011761068
3.448714 -0.012145574999999999
3.449714 -0.012528092999999999
3.450714 -0.012908599
3.451714 -0.013287069999999998
3.452714 -0.013663482000000001
3.453714 -0.014037809
3.454714 -0.014410030999999998
3.455714 -0.014780123999999999
3.456714 -0.015148065
3.457714 -0.01551383
3.458714 -0.015877396999999998
3.459714 -0.016238743
3.460714 -0.016597845
3.461714 -0.016954679
3.462714 -0.017309224999999998
3.463714 -0.01766146
3.464714 -0.018011362
3.465714 -0.018358909
3.466714 -0.018704077
3.467714 -0.019046848
3.468714 -0.019387197000000002
3.469714 -0.019725104
3.470714 -0.020060546
3.471714 -0.020393502
3.472714 -0.020723953
3.473714 -0.021051876
3.474714 -0.021377251
3.475714 -0.021700056
3.476714 -0.022020272
3.477714 -0.022337878
3.478714 -0.022652853
3.479714 -0.022965176
3.480714 -0.023274828
3.481714 -0.023581789
3.482714 -0.023886038999999998
3.483714 -0.024187558
3.484714 -0.024486324000000004
3.485714 -0.024782322
3.486714 -0.025075530999999998
3.487714 -0.025365932
3.488714 -0.025653504
3.489714 -0.02593823
3.490714 -0.026220089
3.491714 -0.026499064
3.492714 -0.026775136999999997
3.493714 -0.027048288
3.494714 -0.027318503
3.495714 -0.027585757000000002
3.496714 -0.027850036999999998
3.497714 -0.028111326
3.498714 -0.028369601999999997
3.499714 -0.028624851
3.500714 -0.028877055999999998
3.501714 -0.029126197
3.502714 -0.029372258000000002
3.503714 -0.029615223
3.504714 -0.029855076
3.505714 -0.030091798
3.506714 -0.030325374
3.507714 -0.030555786
3.508714 -0.03078302
3.509714 -0.031007061000000002
3.510714 -0.031227892
3.511714 -0.031445495999999996
3.512714 -0.031659857
3.513714 -0.031870961999999996
3.514714 -0.032078795
3.515714 -0.032283342
3.516714 -0.032484586999999995
3.517714 -0.032682516
3.518714 -0.032877113
3.519714 -0.033068366
3.520714 -0.033256259999999996
3.521714 -0.033440781
3.522714 -0.033621918
3.523714 -0.033799655
3.524714 -0.033973978
3.525714 -0.034144876
3.526714 -0.034312336
3.527714 -0.034476345
3.528714 -0.034636891
3.529714 -0.034793958
3.530714 -0.034947539
3.531714 -0.035097619000000004
3.532714 -0.035244189
3.533714 -0.035387234000000004
3.534714 -0.035526746
3.535714 -0.035662713
3.536714 -0.035795124
3.537714 -0.035923967
3.538714 -0.036049233
3.539714 -0.036170913
3.540714 -0.036288996
3.541714 -0.03640347
3.542714 -0.036514326
3.543714 -0.036621557
3.544714 -0.036725152000000004
3.545714 -0.036825103
3.546714 -0.036921402
3.547714 -0.037014039
3.548714 -0.037103004
3.549714 -0.03718829
3.550714 -0.037269891
3.551714 -0.037347796
3.552714 -0.037421999000000004
3.553714 -0.037492494
3.554714 -0.037559273000000004
3.555714 -0.037622327000000004
3.556714 -0.037681649000000005
3.557714 -0.037737234
3.558714 -0.037789077
3.559714 -0.037837168
3.560714 -0.037881504999999996
3.561714 -0.037922079
3.562714 -0.037958886000000004
3.563714 -0.037991922
3.564714 -0.03802118
3.565714 -0.038046655
3.566714 -0.03806834
3.567714 -0.038086236
3.568714 -0.038100334
3.569714 -0.038110631
3.570714 -0.038117124
3.571714 -0.03811981
3.572714 -0.038118687
3.573714 -0.038113748
3.574714 -0.038104993
3.575714 -0.038092418
3.576714 -0.03807602
3.577714 -0.038055799
3.578714 -0.038031751
3.579714 -0.038003875
3.580714 -0.037972169
3.581714 -0.037936633
3.582714 -0.037897265
3.583714 -0.037854063
3.584714 -0.037807028
3.585714 -0.037756161
3.586714 -0.03770146
3.587714 -0.037642926
3.588714 -0.03758056
3.589714 -0.037514360000000004
3.590714 -0.037444328
3.591714 -0.037370465
3.592714 -0.037292775
3.593714 -0.037211258
3.594714 -0.037125914
3.595714 -0.037036749
3.596714 -0.036943762
3.597714 -0.036846957
3.598714 -0.036746336000000004
3.599714 -0.036641902999999997
3.600714 -0.036533663
3.601714 -0.036421619
3.602714 -0.036305774
3.603714 -0.036186131
3.604714 -0.036062696000000005
3.605714 -0.035935474
3.606714 -0.035804469000000005
3.607714 -0.035669687
3.608714 -0.035531132
3.609714 -0.035388811
3.610714 -0.035242728
3.611714 -0.035092889
3.612714 -0.034939306
3.613714 -0.034781979000000005
3.614714 -0.034620918
3.615714 -0.03445613
3.616714 -0.034287618
3.617714 -0.034115397
3.618714 -0.03393947
3.619714 -0.033759844000000004
3.620714 -0.033576526999999995
3.621714 -0.033389532
3.622714 -0.033198865
3.623714 -0.033004532
3.624714 -0.032806548
3.625714 -0.032604916
3.626714 -0.03239965
3.627714 -0.03219076
3.628714 -0.031978253
3.629714 -0.031762142
3.630714 -0.031542435
3.631714 -0.031319144
3.632714 -0.03109228
3.633714 -0.030861852999999998
3.634714 -0.030627876
3.635714 -0.030390359
3.636714 -0.030149316000000002
3.637714 -0.029904756
3.638714 -0.029656696000000003
3.639714 -0.029405142
3.640714 -0.029150111
3.641714 -0.028891616999999998
3.642714 -0.028629671
3.643714 -0.028364288
3.644714 -0.028095479000000003
3.645714 -0.027823258999999996
3.646714 -0.027547646
3.647714 -0.027268650999999998
3.648714 -0.026986288
3.649714 -0.026700573000000002
3.650714 -0.02641152
3.651714 -0.026119145000000003
3.652714 -0.025823464999999997
3.653714 -0.025524493
3.654714 -0.025222247
3.655714 -0.024916743999999998
3.656714 -0.024607999000000002
3.657714 -0.024296029
3.658714 -0.023980852
3.659714 -0.023662484
3.660714 -0.023340942
3.661714 -0.023016245
3.662714 -0.022688409
3.663714 -0.022357453
3.664714 -0.022023397
3.665714 -0.021686257
3.666714 -0.021346051999999997
3.667714 -0.021002803
3.668714 -0.020656527
3.669714 -0.020307244
3.670714 -0.019954974
3.671714 -0.019599737000000002
3.672714 -0.019241553999999998
3.673714 -0.018880444
3.674714 -0.018516427000000002
3.675714 -0.018149526
3.676714 -0.017779760000000002
3.677714 -0.017407151
3.678714 -0.01703172
3.679714 -0.01665349
3.680714 -0.016272481000000002
3.681714 -0.015888717
3.682714 -0.015502219
3.683714 -0.015113010999999999
3.684714 -0.014721113000000001
3.685714 -0.014326551
3.686714 -0.013929346
3.687714 -0.013529522
3.688714 -0.013127104
3.689714 -0.012722114
3.690714 -0.012314576
3.691714 -0.011904515000000001
3.692714 -0.011491956
3.693714 -0.011076922
3.694714 -0.010659439
3.695714 -0.010239531999999999
3.696714 -0.009817224800000001
3.697714 -0.0093925439
3.698714 -0.008965515
3.699714 -0.0085361637
3.700714 -0.0081045153
3.701714 -0.0076705968
3.702714 -0.0072344345
3.703714 -0.0067960544
3.704714 -0.006355483500000001
3.705714 -0.0059127484
3.706714 -0.0054678767
3.707714 -0.0050208953
3.708714 -0.004571832
3.709714 -0.0041207142
3.710714 -0.0036675698
3.711714 -0.0032124266
3.712714 -0.0027553129
3.713714 -0.0022962573
3.714714 -0.0018352881
3.715714 -0.0013724339999999999
3.716714 -0.00090772392
3.717714 -0.00044118696999999996
3.718714 2.7147660999999998e-05
3.719714 0.00049725063
3.720714 0.00096909234
3.721714 0.0014426431
3.722714 0.0019178731
3.723714 0.0023947524999999997
3.724714 0.0028732509000000002
3.725714 0.0033533383
3.726714 0.0038349837
3.727714 0.0043181568
3.728714 0.0048028268999999995
3.729714 0.0052889631
3.730714 0.0057765341
3.731714 0.006265509
3.732714 0.006755856199999999
3.733714 0.007247545
3.734714 0.0077405435000000005
3.735714 0.0082348197
3.736714 0.0087303422
3.737714 0.0092270784
3.738714 0.0097249969
3.739714 0.010224065000000001
3.740714 0.010724250999999999
3.741714 0.011225521
3.742714 0.011727845
3.743714 0.012231187
3.744714 0.012735518
3.745714 0.013240801
3.746714 0.013747004999999998
3.747714 0.014254097
3.748714 0.014762042999999999
3.749714 0.01527081
3.750714 0.015780365
3.751714 0.016290673
3.752714 0.0168017
3.753714 0.017313412
3.754714 0.017825775999999998
3.755714 0.018338757
3.756714 0.018852322
3.757714 0.019366434
3.758714 0.019881059
3.759714 0.020396165
3.760714 0.020911715
3.761714 0.021427672999999998
3.762714 0.021944006000000002
3.763714 0.022460677000000002
3.764714 0.022977653
3.765714 0.023494896999999997
3.766714 0.024012373
3.767714 0.024530047000000003
3.768714 0.025047883
3.769714 0.025565844
3.770714 0.026083895
3.771714 0.026602001
3.772714 0.027120125000000002
3.773714 0.027638228
3.774714 0.028156280000000002
3.775714 0.028674237999999998
3.776714 0.02919207
3.777714 0.02970974
3.778714 0.030227208999999998
3.779714 0.03074444
3.780714 0.031261399
3.781714 0.031778048
3.782714 0.03229435
3.783714 0.032810267000000004
3.784714 0.033325762999999994
3.785714 0.033840801999999996
3.786714 0.034355345999999995
3.787714 0.034869357000000004
3.788714 0.035382799
3.789714 0.035895634
3.790714 0.036407824
3.791714 0.036919332
3.792714 0.037430121999999996
3.793714 0.037940154999999996
3.794714 0.038449396
3.795714 0.038957805
3.796714 0.039465344
3.797714 0.039971978
3.798714 0.040477666
3.799714 0.040982372999999996
3.800714 0.041486058
3.801714 0.041988687000000004
3.802714 0.042490222
3.803714 0.042990621
3.804714 0.043489850999999996
3.805714 0.043987873
3.806714 0.044484649
3.807714 0.044980139
3.808714 0.045474307
3.809714 0.045967117
3.810714 0.046458529
3.811714 0.046948506
3.812714 0.047437011
3.813714 0.047924003
3.814714 0.048409446
3.815714 0.048893306
3.816714 0.049375538999999996
3.817714 0.049856113
3.818714 0.050334987000000005
3.819714 0.050812120999999995
3.820714 0.05128748
3.821714 0.051761029
3.822714 0.052232726
3.823714 0.052702538
3.824714 0.053170422
3.825714 0.053636346
3.826714 0.054100266
3.827714 0.05456215
3.828714 0.055021960999999994
3.829714 0.05547966
3.830714 0.055935204999999995
3.831714 0.056388561000000004
3.832714 0.056839694
3.833714 0.057288568
3.834714 0.057735137
3.835714 0.058179372
3.836714 0.058621232
3.837714 0.059060682999999996
3.838714 0.05949768800000001
3.839714 0.059932208
3.840714 0.060364202
3.841714 0.060793640999999995
3.842714 0.061220484
3.843714 0.061644695
3.844714 0.062066235000000004
3.845714 0.062485074
3.846714 0.062901172
3.847714 0.063314487
3.848714 0.06372499
3.849714 0.06413264199999999
3.850714 0.06453740599999999
3.851714 0.064939249
3.852714 0.065338134
3.853714 0.065734028
3.854714 0.06612688900000001
3.855714 0.066516682
3.856714 0.066903373
3.857714 0.067286927
3.858714 0.06766730800000001
3.859714 0.068044482
3.860714 0.068418414
3.861714 0.068789069
3.862714 0.069156411
3.863714 0.06952040699999999
3.864714 0.069881021
3.865714 0.070238218
3.866714 0.070591964
3.867714 0.070942222
3.868714 0.07128896
3.869714 0.07163214000000001
3.870714 0.07197173500000001
3.871714 0.072307704
3.872714 0.072640018
3.873714 0.072968641
3.874714 0.073293538
3.875714 0.073614682
3.876714 0.07393203599999999
3.877714 0.074245565
3.878714 0.074555236
3.879714 0.074861018
3.880714 0.075162877
3.881714 0.075460784
3.882714 0.07575470399999999
3.883714 0.076044601
3.884714 0.076330447
3.885714 0.076612207
3.886714 0.07688985200000001
3.887714 0.07716334700000001
3.888714 0.077432662
3.889714 0.077697763
3.890714 0.07795862
3.891714 0.078215206
3.892714 0.078467483
3.893714 0.07871542499999999
3.894714 0.078959001
3.895714 0.079198176
3.896714 0.079432921
3.897714 0.079663208
3.898714 0.079889008
3.899714 0.080110284
3.900714 0.080327009
3.901714 0.080539152
3.902714 0.080746686
3.903714 0.08094958
3.904714 0.081147806
3.905714 0.081341335
3.906714 0.081530138
3.907714 0.081714184
3.908714 0.081893447
3.909714 0.082067901
3.910714 0.082237512
3.911714 0.082402251
3.912714 0.082562095
3.913714 0.08271701499999999
3.914714 0.082866987
3.915714 0.083011977
3.916714 0.08315196
3.917714 0.083286915
3.918714 0.083416805
3.919714 0.083541614
3.920714 0.083661312
3.921714 0.083775871
3.922714 0.083885266
3.923714 0.08398947
3.924714 0.084088463
3.925714 0.084182218
3.926714 0.084270706
3.927714 0.084353908
3.928714 0.084431795
3.929714 0.084504351
3.930714 0.084571546
3.931714 0.084633357
3.932714 0.08468976
3.933714 0.084740738
3.934714 0.084786263
3.935714 0.084826315
3.936714 0.08486086699999999
3.937714 0.084889901
3.938714 0.0849134
3.939714 0.084931334
3.940714 0.084943691
3.941714 0.084950443
3.942714 0.08495157199999999
3.943714 0.084947061
3.944714 0.084936887
3.945714 0.08492103100000001
3.946714 0.084899471
3.947714 0.084872189
3.948714 0.08483916799999999
3.949714 0.08480039
3.950714 0.084755837
3.951714 0.084705494
3.952714 0.084649335
3.953714 0.08458734999999999
3.954714 0.08451952
3.955714 0.084445823
3.956714 0.084366248
3.957714 0.084280781
3.958714 0.084189401
3.959714 0.084092095
3.960714 0.08398884699999999
3.961714 0.08387964299999999
3.962714 0.083764468
3.963714 0.083643303
3.964714 0.083516137
3.965714 0.08338295700000001
3.966714 0.083243754
3.967714 0.083098508
3.968714 0.082947209
3.969714 0.082789845
3.970714 0.08262639699999999
3.971714 0.082456862
3.972714 0.082281226
3.973714 0.082099473
3.974714 0.081911596
3.975714 0.081717584
3.976714 0.081517425
3.977714 0.081311108
3.978714 0.08109862699999999
3.979714 0.08087997000000001
3.980714 0.080655125
3.981714 0.080424087
3.982714 0.08018685
3.983714 0.079943403
3.984714 0.079693738
3.985714 0.079437846
3.986714 0.079175719
3.987714 0.078907353
3.988714 0.07863274099999999
3.989714 0.078351877
3.990714 0.07806475
3.991714 0.077771361
3.992714 0.077471702
3.993714 0.077165768
3.994714 0.076853554
3.995714 0.07653505899999999
3.996714 0.076210272
3.997714 0.075879192
3.998714 0.07554182100000001
3.999714 0.075198151
4.000714 0.074848183
4.001714 0.074491912
4.002714 0.074129336
4.003714 0.073760451
4.004714 0.073385262
4.005714 0.073003763
4.006714 0.072615955
4.007714 0.072221836
4.008714 0.071821408
4.009714 0.071414671
4.010714 0.071001623
4.011714 0.070582272
4.012714 0.07015661100000001
4.013714 0.069724646
4.014714 0.069286377
4.015714 0.068841811
4.016714 0.06839094600000001
4.017715 0.06793378900000001
4.018714 0.067470339
4.019714 0.067000603
4.020714 0.066524581
4.021714 0.066042278
4.022714 0.065553701
4.023714 0.065058854
4.024714 0.064557744
4.025714 0.064050377
4.026714 0.063536753
4.027714 0.063016883
4.028714 0.062490773
4.029714 0.061958428999999995
4.030715 0.06141986199999999
4.031714 0.060875079
4.032714 0.060324086000000006
4.033714 0.059766892999999995
4.034714 0.059203507
4.035714 0.058633939
4.036714 0.05805819500000001
4.037714 0.057476287
4.038714 0.056888227000000006
4.039714 0.056294026
4.040714 0.055693690000000004
4.041714 0.055087236
4.042714 0.05447467
4.043715 0.05385601
4.044714 0.053231261
4.045714 0.052600441000000005
4.046714 0.051963567999999995
4.047714 0.051320647
4.048714 0.050671695
4.049714 0.050016731
4.050714 0.049355760000000005
4.051714 0.048688805
4.052714 0.048015881
4.053714 0.047336999000000005
4.054714 0.04665218
4.055714 0.045961438
4.056714 0.045264792
4.057714 0.044562257
4.058714 0.043853853
4.059714 0.043139598
4.060714 0.042419511
4.061714 0.041693609
4.062714 0.040961912999999996
4.063715 0.040224442
4.064714 0.039481217
4.065714 0.038732257
4.066714 0.037977583
4.067714 0.037217218999999996
4.068714 0.036451183000000005
4.069714 0.035679499999999996
4.070714 0.034902192
4.071714 0.034119279
4.072714 0.033330786
4.073714 0.032536738
4.074714 0.031737157
4.075714 0.030932065999999998
4.076715 0.030121492000000003
4.077714 0.029305459
4.078714 0.028483992
4.079714 0.027657117000000002
4.080714 0.026824861000000002
4.081714 0.025987249999999996
4.082714 0.02514431
4.083714 0.024296067
4.084714 0.02344255
4.085714 0.022583787
4.086714 0.021719804
4.087714 0.020850633
4.088714 0.0199763
4.089714 0.019096836
4.090714 0.018212269
4.091714 0.017322630000000002
4.092714 0.01642795
4.093714 0.015528257
4.094714 0.014623583
4.095714 0.013713960999999998
4.096714 0.012799419000000001
4.097714 0.011879991999999999
4.098714 0.010955711
4.099714 0.010026609
4.100714 0.0090927191
4.101714 0.0081540733
4.102714 0.0072107061
4.103714 0.0062626517
4.104714 0.005309944
4.105714 0.0043526175
4.106714 0.0033907072000000003
4.107714 0.0024242483
4.108714 0.0014532762
4.109715 0.00047782682
4.110714 -0.0005020636299999999
4.111714 -0.0014863587000000001
4.112714 -0.0024750215999999998
4.113714 -0.0034680149999999996
4.114714 -0.0044653014
4.115714 -0.0054668430999999995
4.116714 -0.0064726024
4.117714 -0.007482540199999999
4.118714 -0.008496618099999999
4.119714 -0.0095147974
4.120714 -0.010537038
4.121714 -0.011563301
4.122715 -0.012593546
4.123714 -0.013627733000000001
4.124714 -0.01466582
4.125714 -0.015707768
4.126714 -0.016753536000000003
4.127714 -0.017803081
4.128714 -0.018856362
4.129714 -0.019913336
4.130714 -0.020973962000000002
4.131714 -0.022038197
4.132714 -0.023105998
4.133714 -0.024177321999999998
4.134714 -0.025252125
4.135714 -0.026330363000000002
4.136714 -0.027411993
4.137714 -0.028496969
4.138714 -0.029585246
4.139714 -0.030676781999999996
4.140714 -0.031771528
4.141714 -0.032869441
4.142715 -0.033970474
4.143714 -0.035074583
4.144714 -0.036181719
4.145714 -0.037291838
4.146714 -0.038404891000000003
4.147714 -0.039520831
4.148714 -0.040639611
4.149714 -0.041761182
4.150714 -0.042885498
4.151714 -0.044012509
4.152714 -0.045142166
4.153714 -0.046274420999999996
4.154714 -0.047409226
4.155715 -0.048546531
4.156714 -0.049686285999999996
4.157714 -0.050828443
4.158714 -0.05197294499999999
4.159714 -0.053119747
4.160714 -0.054268801
4.161714 -0.055420049
4.162714 -0.056573446000000006
4.163714 -0.057728938
4.164714 -0.058886473
4.165714 -0.060045998999999996
4.166714 -0.061207463
4.167714 -0.062370813
4.168715 -0.063535996
4.169714 -0.064702961
4.170714 -0.065871654
4.171714 -0.067042024
4.172714 -0.068214012
4.173714 -0.069387566
4.174714 -0.070562633
4.175714 -0.071739161
4.176714 -0.072917092
4.177714 -0.074096373
4.178714 -0.075276947
4.179714 -0.07645875399999999
4.180714 -0.07764175
4.181714 -0.07882586800000001
4.182714 -0.080011057
4.183714 -0.08119726
4.184714 -0.082384422
4.185714 -0.083572487
4.186714 -0.08476139599999999
4.187714 -0.08595109100000001
4.188715 -0.087141519
4.189714 -0.088332623
4.190714 -0.08952433700000001
4.191714 -0.09071661
4.192714 -0.091909384
4.193714 -0.09310260100000001
4.194714 -0.094296195
4.195714 -0.095490116
4.196714 -0.096684304
4.197714 -0.097878696
4.198714 -0.099073234
4.199714 -0.10026786000000001
4.200714 -0.10146253
4.201715 -0.10265716
4.202714 -0.1038517
4.203714 -0.10504609
4.204714 -0.10624027000000001
4.205714 -0.10743418
4.206714 -0.10862777000000001
4.207714 -0.10982096
4.208714 -0.11101371
4.209714 -0.11220594
4.210714 -0.11339760000000002
4.211714 -0.11458863999999999
4.212714 -0.11577897000000001
4.213714 -0.11696856
4.214714 -0.11815733999999999
4.215714 -0.11934523
4.216714 -0.12053219
4.217714 -0.12171814
4.218714 -0.12290304
4.219714 -0.12408682000000001
4.220714 -0.12526942
4.221714 -0.12645076
4.222714 -0.12763080999999998
4.223714 -0.12880949
4.224714 -0.12998674000000002
4.225714 -0.13116250000000002
4.226714 -0.1323367
4.227714 -0.13350928
4.228714 -0.13468019
4.229714 -0.13584935
4.230714 -0.13701671
4.231714 -0.1381822
4.232714 -0.13934578
4.233714 -0.14050736
4.234715 -0.14166688000000002
4.235714 -0.14282429
4.236714 -0.14397951
4.237714 -0.1451325
4.238714 -0.14628319
4.239714 -0.14743151
4.240714 -0.14857739
4.241714 -0.14972079
4.242714 -0.15086164000000002
4.243714 -0.15199987
4.244714 -0.15313542
4.245714 -0.15426821999999998
4.246714 -0.15539821
4.247715 -0.15652534999999998
4.248714 -0.15764955
4.249714 -0.15877075
4.250714 -0.1598889
4.251714 -0.16100393000000002
4.252714 -0.16211577
4.253714 -0.16322439
4.254714 -0.16432969
4.255714 -0.16543162
4.256714 -0.16653012
4.257714 -0.16762512
4.258714 -0.16871657
4.259714 -0.1698044
4.260714 -0.17088855
4.261714 -0.17196896
4.262714 -0.17304556000000001
4.263714 -0.17411829
4.264714 -0.17518708
4.265714 -0.1762519
4.266714 -0.17731265000000002
4.267715 -0.1783693
4.268714 -0.17942176
4.269714 -0.18046999
4.270714 -0.18151391
4.271714 -0.18255346
4.272714 -0.18358859
4.273714 -0.18461924000000002
4.274714 -0.18564534
4.275714 -0.18666682
4.276714 -0.18768363999999998
4.277714 -0.18869573
4.278714 -0.18970303
4.279714 -0.19070547000000002
4.280715 -0.19170299999999998
4.281714 -0.19269555
4.282714 -0.19368307999999998
4.283714 -0.19466551
4.284714 -0.19564279
4.285714 -0.19661484
4.286714 -0.19758162
4.287714 -0.19854307000000002
4.288714 -0.19949911999999997
4.289714 -0.2004497
4.290714 -0.20139478000000002
4.291714 -0.20233427999999998
4.292714 -0.20326813999999999
4.293715 -0.20419629
4.294714 -0.2051187
4.295714 -0.20603531
4.296714 -0.20694602
4.297714 -0.20785083
4.298714 -0.20874962
4.299714 -0.20964235999999997
4.300714 -0.21052901000000002
4.301714 -0.21140947999999998
4.302714 -0.21228374
4.303714 -0.2131517
4.304714 -0.21401334
4.305714 -0.21486856999999998
4.306714 -0.21571736
4.307714 -0.21655962
4.308714 -0.21739531999999998
4.309714 -0.21822439
4.310714 -0.21904677
4.311714 -0.21986241999999998
4.312714 -0.22067126999999997
4.313715 -0.22147328
4.314714 -0.22226837
4.315714 -0.22305650999999999
4.316714 -0.22383762999999998
4.317714 -0.22461168
4.318714 -0.22537857
4.319714 -0.22613830000000001
4.320714 -0.22689078
4.321714 -0.22763598000000002
4.322714 -0.22837382
4.323714 -0.22910425999999998
4.324714 -0.22982724000000002
4.325714 -0.23054273000000003
4.326715 -0.23125065
4.327714 -0.23195096
4.328714 -0.23264361
4.329714 -0.23332853
4.330714 -0.23400569
4.331714 -0.23467503
4.332714 -0.23533651
4.333714 -0.23599006
4.334714 -0.23663563
4.335714 -0.23727319000000002
4.336714 -0.23790267
4.337714 -0.23852403
4.338714 -0.23913721000000002
4.339714 -0.23974217
4.340714 -0.24033887
4.341714 -0.24092725999999998
4.342714 -0.24150729
4.343714 -0.24207891
4.344714 -0.24264206000000002
4.345714 -0.24319671
4.346714 -0.24374281000000003
4.347714 -0.24428029999999998
4.348714 -0.24480915
4.349714 -0.24532932000000002
4.350714 -0.24584072999999998
4.351714 -0.24634337
4.352714 -0.24683718
4.353714 -0.24732211999999998
4.354714 -0.24779814
4.355714 -0.24826522
4.356714 -0.24872329
4.357714 -0.24917233
4.358714 -0.24961226
4.359715 -0.25004307
4.360714 -0.2504647
4.361714 -0.25087714
4.362714 -0.25128031
4.363714 -0.25167419
4.364714 -0.25205873
4.365714 -0.25243391
4.366714 -0.25279969
4.367714 -0.25315601
4.368714 -0.25350284
4.369714 -0.25384014
4.370714 -0.25416787
4.371714 -0.25448599
4.372715 -0.25479447
4.373714 -0.25509326
4.374714 -0.25538234
4.375714 -0.25566167
4.376714 -0.25593121999999996
4.377714 -0.25619094
4.378714 -0.25644080999999996
4.379714 -0.25668079
4.380714 -0.25691084999999997
4.381714 -0.25713095
4.382714 -0.25734105
4.383714 -0.25754115
4.384714 -0.25773118
4.385714 -0.25791114
4.386714 -0.25808096
4.387714 -0.25824063999999997
4.388714 -0.25839014
4.389714 -0.25852944
4.390714 -0.2586585
4.391714 -0.25877729000000005
4.392715 -0.25888579
4.393714 -0.25898395
4.394714 -0.25907177
4.395714 -0.25914921
4.396714 -0.25921625
4.397714 -0.25927285
4.398714 -0.25931898999999997
4.399714 -0.25935466
4.400714 -0.25937981
4.401714 -0.25939443
4.402714 -0.25939851
4.403714 -0.25939199
4.404714 -0.25937487000000004
4.405715 -0.25934714000000003
4.406714 -0.25930875000000003
4.407714 -0.25925969
4.408714 -0.25919995
4.409714 -0.25912949
4.410714 -0.25904831
4.411714 -0.25895636
4.412714 -0.25885366
4.413714 -0.25874018
4.414714 -0.25861587
4.415714 -0.25848076
4.416714 -0.25833480000000003
4.417714 -0.25817798000000003
4.418715 -0.25801028000000004
4.419714 -0.2578317
4.420714 -0.25764219
4.421714 -0.25744177
4.422714 -0.25723041
4.423714 -0.2570081
4.424714 -0.25677483
4.425714 -0.25653059
4.426714 -0.25627536
4.427714 -0.25600912000000003
4.428714 -0.25573187000000003
4.429714 -0.25544357
4.430714 -0.25514427
4.431714 -0.25483391
4.432714 -0.25451249
4.433714 -0.25417999999999996
4.434714 -0.25383646000000004
4.435714 -0.25348184
4.436714 -0.25311613
4.437714 -0.25273932
4.438715 -0.2523514
4.439714 -0.2519524
4.440714 -0.25154226
4.441714 -0.25112102999999997
4.442714 -0.25068866
4.443714 -0.25024519
4.444714 -0.24979058999999998
4.445714 -0.24932486
4.446714 -0.24884799
4.447714 -0.24836001
4.448714 -0.24786089
4.449714 -0.24735064
4.450714 -0.24682927999999998
4.451715 -0.24629679999999998
4.452714 -0.24575319
4.453714 -0.24519844000000002
4.454714 -0.2446326
4.455714 -0.24405562
4.456714 -0.24346753
4.457714 -0.24286834999999998
4.458714 -0.24225807
4.459714 -0.24163669
4.460714 -0.24100422999999999
4.461714 -0.24036069
4.462714 -0.23970606
4.463714 -0.23904038
4.464714 -0.23836363
4.465714 -0.23767585
4.466714 -0.23697702999999998
4.467714 -0.23626718
4.468714 -0.23554630999999998
4.469714 -0.23481445
4.470714 -0.23407161
4.471714 -0.23331776999999998
4.472714 -0.23255297
4.473714 -0.23177722
4.474714 -0.23099054
4.475714 -0.23019293
4.476714 -0.22938441999999998
4.477714 -0.22856501999999998
4.478714 -0.22773475
4.479714 -0.2268936
4.480714 -0.22604163
4.481714 -0.22517883
4.482714 -0.22430521999999997
4.483714 -0.22342083999999998
4.484715 -0.22252568
4.485714 -0.22161978
4.486714 -0.22070315000000001
4.487714 -0.21977582999999998
4.488714 -0.21883782
4.489714 -0.21788915999999997
4.490714 -0.21692984999999998
4.491714 -0.21595994000000002
4.492714 -0.21497945000000002
4.493714 -0.21398837999999998
4.494714 -0.21298679
4.495714 -0.21197468
4.496714 -0.21095208
4.497715 -0.20991904
4.498714 -0.20887556000000002
4.499714 -0.20782168
4.500714 -0.20675743000000002
4.501714 -0.20568282000000002
4.502714 -0.2045979
4.503714 -0.20350271
4.504714 -0.20239726
4.505714 -0.20128158000000002
4.506714 -0.20015570000000002
4.507714 -0.19901967999999998
4.508714 -0.19787352000000002
4.509714 -0.19671728
4.510714 -0.19555099
4.511714 -0.19437467
4.512714 -0.19318837
4.513714 -0.19199213
4.514714 -0.19078596
4.515714 -0.18956992
4.516714 -0.18834404
4.517715 -0.18710836
4.518714 -0.18586293
4.519714 -0.18460777
4.520714 -0.18334293000000002
4.521714 -0.18206845000000002
4.522714 -0.18078437
4.523714 -0.17949073
4.524714 -0.17818757000000002
4.525714 -0.17687493999999998
4.526714 -0.17555289
4.527714 -0.17422144
4.528714 -0.17288065
4.529714 -0.17153056
4.530715 -0.17017121
4.531714 -0.16880266
4.532714 -0.16742494
4.533714 -0.16603811000000002
4.534714 -0.16464222
4.535714 -0.16323731
4.536714 -0.16182342
4.537714 -0.1604006
4.538714 -0.15896892
4.539714 -0.15752841
4.540714 -0.15607912000000002
4.541714 -0.15462111
4.542714 -0.15315443
4.543715 -0.15167912
4.544714 -0.15019523999999998
4.545714 -0.14870284
4.546714 -0.14720198
4.547714 -0.1456927
4.548714 -0.14417507
4.549714 -0.14264913
4.550714 -0.14111494
4.551714 -0.13957255
4.552714 -0.13802203
4.553714 -0.13646343
4.554714 -0.13489679000000002
4.555714 -0.13332219
4.556714 -0.13173968
4.557714 -0.13014931
4.558714 -0.12855115
4.559714 -0.12694525999999998
4.560714 -0.12533169
4.561714 -0.1237105
4.562714 -0.12208175999999998
4.563715 -0.12044553
4.564714 -0.11880186000000001
4.565714 -0.11715082
4.566714 -0.11549246999999999
4.567714 -0.11382689000000001
4.568714 -0.11215411
4.569714 -0.11047423
4.570714 -0.10878729000000001
4.571714 -0.10709336
4.572714 -0.10539251000000001
4.573714 -0.10368481
4.574714 -0.1019703
4.575714 -0.10024908
4.576715 -0.09852119299999999
4.577714 -0.096786715
4.578714 -0.095045718
4.579714 -0.093298266
4.580714 -0.091544428
4.581714 -0.089784275
4.582714 -0.088017876
4.583714 -0.08624530200000001
4.584714 -0.084466621
4.585714 -0.082681904
4.586714 -0.080891221
4.587714 -0.079094648
4.588714 -0.077292253
4.589714 -0.075484114
4.590714 -0.07367029900000001
4.591714 -0.071850885
4.592714 -0.07002594100000001
4.593714 -0.068195543
4.594714 -0.066359766
4.595714 -0.064518681
4.596714 -0.062672369
4.597714 -0.0608209
4.598714 -0.058964349000000006
4.599714 -0.057102797999999996
4.600714 -0.055236317
4.601714 -0.053364986999999996
4.602714 -0.051488884000000006
4.603714 -0.049608084
4.604714 -0.047722665
4.605714 -0.045832703
4.606714 -0.043938279999999996
4.607714 -0.04203947
4.608714 -0.040136353
4.609715 -0.038229007999999995
4.610714 -0.036317514999999995
4.611714 -0.034401953
4.612714 -0.032482401
4.613714 -0.030558940000000003
4.614714 -0.028631653
4.615714 -0.026700617
4.616714 -0.024765912999999997
4.617714 -0.022827624
4.618714 -0.020885831
4.619714 -0.018940616
4.620714 -0.01699206
4.621714 -0.015040247
4.622715 -0.013085258
4.623714 -0.011127178
4.624714 -0.0091660891
4.625714 -0.0072020754
4.626714 -0.0052352199
4.627714 -0.0032656076999999996
4.628714 -0.0012933225
4.629714 0.00068155082
4.630714 0.0026589272
4.631714 0.0046387217
4.632714 0.0066208486
4.633714 0.008605222
4.634714 0.010591755999999999
4.635714 0.012580365
4.636714 0.014570962000000002
4.637714 0.016563461
4.638714 0.018557775
4.639714 0.020553817999999998
4.640714 0.0225515
4.641714 0.024550737
4.642715 0.026551439000000003
4.643714 0.028553521
4.644714 0.030556892
4.645714 0.032561464
4.646714 0.034567149000000005
4.647714 0.036573861
4.648714 0.038581507
4.649714 0.040590001
4.650714 0.042599253
4.651714 0.044609176
4.652714 0.046619677
4.653714 0.04863067
4.654714 0.050642061999999995
4.655715 0.052653765
4.656714 0.054665689999999996
4.657714 0.056677748
4.658714 0.058689847
4.659714 0.060701899999999996
4.660714 0.062713813
4.661714 0.064725499
4.662714 0.066736864
4.663714 0.068747823
4.664714 0.07075827999999999
4.665714 0.07276815
4.666714 0.074777339
4.667714 0.076785753
4.668715 0.078793307
4.669714 0.080799911
4.670714 0.08280546800000001
4.671714 0.08480989500000001
4.672714 0.086813094
4.673714 0.088814978
4.674714 0.090815453
4.675714 0.092814432
4.676714 0.09481182199999999
4.677714 0.09680753
4.678714 0.098801462
4.679714 0.10079354000000001
4.680714 0.10278366
4.681714 0.10477173
4.682714 0.10675767
4.683714 0.10874138
4.684714 0.11072275999999999
4.685714 0.11270174000000001
4.686714 0.11467822
4.687714 0.11665211
4.688715 0.11862331
4.689714 0.12059174
4.690714 0.12255731
4.691714 0.12451992
4.692714 0.12647947999999998
4.693714 0.12843590000000002
4.694714 0.1303891
4.695714 0.13233896
4.696714 0.13428541
4.697714 0.13622836
4.698714 0.13816771
4.699714 0.14010338
4.700714 0.14203527
4.701715 0.14396330000000002
4.702714 0.14588736
4.703714 0.14780738
4.704714 0.14972325
4.705714 0.15163488
4.706714 0.15354219
4.707714 0.1554451
4.708714 0.15734349
4.709714 0.1592373
4.710714 0.16112642
4.711714 0.16301076
4.712714 0.16489024
4.713714 0.16676477
4.714714 0.16863426
4.715714 0.17049862
4.716714 0.17235775
4.717714 0.17421157
4.718714 0.17606
4.719714 0.17790294
4.720714 0.1797403
4.721714 0.181572
4.722714 0.18339795
4.723714 0.18521806
4.724714 0.18703224
4.725714 0.1888404
4.726714 0.19064246
4.727714 0.19243833000000002
4.728714 0.19422793
4.729714 0.19601114999999997
4.730714 0.19778793000000003
4.731714 0.19955819
4.732714 0.20132184
4.733714 0.20307878
4.734715 0.20482892
4.735714 0.20657219
4.736714 0.2083085
4.737714 0.21003776
4.738714 0.21175989
4.739714 0.21347480000000002
4.740714 0.21518243
4.741714 0.21688268
4.742714 0.21857545
4.743714 0.22026068000000001
4.744714 0.22193829
4.745714 0.22360819999999998
4.746714 0.22527031
4.747715 0.22692455000000003
4.748714 0.22857084000000003
4.749714 0.23020911
4.750714 0.23183925
4.751714 0.23346119999999998
4.752714 0.23507487
4.753714 0.23668019999999998
4.754714 0.23827709
4.755714 0.23986545999999997
4.756714 0.24144523999999998
4.757714 0.24301636000000001
4.758714 0.24457872
4.759714 0.24613226
4.760714 0.24767690000000003
4.761714 0.24921256000000003
4.762714 0.25073916
4.763714 0.25225664000000003
4.764714 0.25376491
4.765714 0.25526390000000004
4.766714 0.25675353
4.767715 0.25823372
4.768714 0.2597044
4.769714 0.2611655
4.770714 0.26261695
4.771714 0.26405866
4.772714 0.26549057000000004
4.773714 0.2669126
4.774714 0.2683247
4.775714 0.26972678
4.776714 0.27111878
4.777714 0.27250061
4.778714 0.27387221
4.779714 0.27523349999999996
4.780715 0.27658443
4.781714 0.27792492999999996
4.782714 0.27925491
4.783714 0.28057431
4.784714 0.28188308
4.785714 0.28318113
4.786714 0.28446841
4.787714 0.28574483
4.788714 0.28701036
4.789714 0.2882649
4.790714 0.2895084
4.791714 0.29074079
4.792714 0.29196204000000003
4.793715 0.29317203000000003
4.794714 0.29437074
4.795714 0.29555808
4.796714 0.29673402
4.797714 0.29789846999999997
4.798714 0.29905138
4.799714 0.30019269000000004
4.800714 0.30132233999999997
4.801714 0.30244025
4.802714 0.30354639
4.803714 0.30464069
4.804714 0.3057231
4.805714 0.30679354000000003
4.806714 0.30785196
4.807714 0.30889832
4.808714 0.30993256
4.809714 0.31095461
4.810714 0.31196445
4.811714 0.31296199
4.812714 0.31394719
4.813715 0.31492
4.814714 0.31588037999999996
4.815714 0.31682826
4.816714 0.31776358
4.817714 0.31868631
4.818714 0.31959638
4.819714 0.32049376
4.820714 0.32137836999999997
4.821714 0.32225021
4.822714 0.32310919
4.823714 0.3239553
4.824714 0.32478846
4.825714 0.32560863
4.826715 0.32641578
4.827714 0.32720984999999997
4.828714 0.32799080999999997
4.829714 0.32875858999999996
4.830714 0.32951317
4.831714 0.33025451
4.832714 0.33098254
4.833714 0.33169726
4.834714 0.33239862000000003
4.835714 0.33308656
4.836714 0.33376105
4.837714 0.33442206
4.838714 0.33506954
4.839714 0.33570344
4.840714 0.33632375
4.841714 0.33693041
4.842714 0.33752341
4.843714 0.33810269
4.844714 0.33866820999999997
4.845714 0.33921998000000003
4.846714 0.33975791
4.847714 0.34028201
4.848714 0.34079223
4.849714 0.34128855999999996
4.850714 0.34177093999999997
4.851714 0.34223935
4.852714 0.34269376
4.853714 0.34313415999999997
4.854714 0.3435605
4.855714 0.34397277
4.856714 0.34437093
4.857714 0.34475497
4.858714 0.34512484000000004
4.859715 0.34548054
4.860714 0.34582203
4.861714 0.34614929
4.862714 0.34646231
4.863714 0.34676106
4.864714 0.34704551
4.865714 0.34731564
4.866714 0.34757145
4.867714 0.34781289
4.868714 0.34803997000000003
4.869714 0.34825266
4.870714 0.34845097
4.871714 0.34863485
4.872715 0.34880431
4.873714 0.34895930000000003
4.874714 0.34909984
4.875714 0.34922590000000003
4.876714 0.34933747
4.877714 0.34943454
4.878714 0.3495171
4.879714 0.34958513
4.880714 0.34963863
4.881714 0.34967759
4.882714 0.34970199
4.883714 0.34971184
4.884714 0.34970711
4.885714 0.34968781000000004
4.886714 0.34965393
4.887714 0.34960548
4.888714 0.34954243
4.889714 0.3494648
4.890714 0.34937258
4.891714 0.34926576
4.892715 0.34914433
4.893714 0.34900834
4.894714 0.34885773999999997
4.895714 0.34869255
4.896714 0.34851276
4.897714 0.34831837000000004
4.898714 0.3481094
4.899714 0.34788584
4.900714 0.3476477
4.901714 0.34739499
4.902714 0.34712772000000003
4.903714 0.34684588
4.904714 0.34654947999999997
4.905715 0.34623856
4.906714 0.34591309
4.907714 0.34557309
4.908714 0.34521858
4.909714 0.34484956
4.910714 0.34446605
4.911714 0.34406804
4.912714 0.34365559
4.913714 0.34322867
4.914714 0.34278731
4.915714 0.34233155
4.916714 0.34186137
4.917714 0.34137680000000004
4.918715 0.34087787
4.919714 0.34036459
4.920714 0.33983698
4.921714 0.33929506
4.922714 0.33873885
4.923714 0.33816837
4.924714 0.33758363999999996
4.925714 0.33698468
4.926714 0.33637153
4.927714 0.33574419
4.928714 0.33510270999999997
4.929714 0.33444711
4.930714 0.3337774
4.931714 0.33309362000000003
4.932714 0.33239578000000003
4.933714 0.33168391999999997
4.934714 0.33095807
4.935714 0.33021828000000003
4.936714 0.32946456
4.937714 0.32869694
4.938715 0.32791544
4.939714 0.32712012
4.940714 0.32631098
4.941714 0.32548809
4.942714 0.32465146
4.943714 0.32380112
4.944714 0.3229371
4.945714 0.32205947
4.946714 0.32116824
4.947714 0.32026346
4.948714 0.31934516
4.949714 0.31841337
4.950714 0.31746814
4.951715 0.31650953
4.952714 0.31553756
4.953714 0.31455226999999997
4.954714 0.3135537
4.955714 0.31254191
4.956714 0.31151694999999996
4.957714 0.31047883
4.958714 0.30942762
4.959714 0.30836335
4.960714 0.30728607
4.961714 0.30619584
4.962714 0.30509268
4.963714 0.30397668
4.964714 0.30284787
4.965714 0.30170628
4.966714 0.30055197
4.967714 0.299385
4.968714 0.29820544000000004
4.969714 0.2970133
4.970714 0.29580866
4.971714 0.29459158
4.972714 0.29336209
4.973714 0.29212027
4.974714 0.29086615
4.975714 0.28959981
4.976714 0.28832129
4.977714 0.28703066
4.978714 0.28572797
4.979714 0.28441329
4.980714 0.28308667
4.981714 0.28174818
4.982714 0.28039787
4.983714 0.27903582
4.984715 0.27766207
4.985714 0.27627668
4.986714 0.27487974
4.987714 0.27347130000000003
4.988714 0.27205141
4.989714 0.27062015
4.990714 0.26917757999999997
4.991714 0.26772378
4.992714 0.26625881
4.993714 0.26478273999999996
4.994714 0.26329563
4.995714 0.26179755
4.996714 0.26028857
4.997715 0.25876875
4.998714 0.25723816
4.999714 0.25569689
5.000714 0.25414501
5.001714 0.25258258
5.002714 0.25100966
5.003714 0.24942635000000002
5.004714 0.24783270999999998
5.005714 0.24622881
5.006714 0.24461474000000002
5.007714 0.24299056000000002
5.008714 0.24135634000000003
5.009714 0.23971219000000002
5.010714 0.23805813000000003
5.011714 0.23639427999999998
5.012714 0.23472069
5.013714 0.23303747
5.014714 0.23134467
5.015714 0.22964238
5.016714 0.22793068
5.017715 0.22620964
5.018714 0.22447936
5.019714 0.22273990000000002
5.020714 0.22099136999999996
5.021714 0.21923382
5.022714 0.21746733999999998
5.023714 0.21569200000000002
5.024714 0.21390792
5.025714 0.21211517000000002
5.026714 0.2103138
5.027714 0.20850394
5.028714 0.20668565
5.029714 0.20485902
5.030715 0.20302415000000001
5.031714 0.20118111
5.032714 0.19932998999999998
5.033714 0.19747088999999998
5.034714 0.19560386
5.035714 0.19372903
5.036714 0.19184647
5.037714 0.18995627
5.038714 0.18805852
5.039714 0.18615331999999998
5.040714 0.18424074000000001
5.041714 0.18232089
5.042714 0.18039384
5.043715 0.17845971
5.044714 0.17651856
5.045714 0.1745705
5.046714 0.17261562
5.047714 0.17065401
5.048714 0.16868576999999998
5.049714 0.16671098
5.050714 0.16472973999999999
5.051714 0.16274215
5.052714 0.1607483
5.053714 0.15874829
5.054714 0.15674219
5.055714 0.15473013
5.056714 0.15271219
5.057714 0.15068846
5.058714 0.14865904
5.059714 0.14662403000000002
5.060714 0.14458351
5.061714 0.14253759000000002
5.062714 0.14048638
5.063715 0.13842996000000002
5.064714 0.13636843
5.065714 0.13430187999999998
5.066714 0.13223042
5.067714 0.13015415
5.068714 0.12807315
5.069714 0.12598754
5.070714 0.1238974
5.071714 0.12180285
5.072714 0.11970397
5.073714 0.11760087
5.074714 0.11549365
5.075714 0.11338240000000001
5.076715 0.11126723
5.077714 0.10914822
5.078714 0.10702551
5.079714 0.10489915999999999
5.080714 0.10276929000000001
5.081714 0.100636
5.082714 0.09849940000000001
5.083714 0.096359575
5.084714 0.09421663699999999
5.085714 0.092070684
5.086714 0.08992182
5.087714 0.08777014400000001
5.088714 0.08561576300000001
5.089714 0.083458773
5.090714 0.081299286
5.091714 0.079137401
5.092714 0.07697321700000001
5.093714 0.074806844
5.094714 0.072638382
5.095714 0.070467935
5.096714 0.06829560700000001
5.097714 0.066121499
5.098714 0.06394572
5.099714 0.061768369000000004
5.100714 0.059589557
5.101714 0.057409384
5.102714 0.055227952999999996
5.103714 0.053045369
5.104714 0.050861738000000004
5.105714 0.048677166
5.106714 0.046491757
5.107714 0.044305614
5.108714 0.042118842000000004
5.109715 0.039931547
5.110714 0.037743832
5.111714 0.035555803
5.112714 0.033367561999999996
5.113714 0.031179216
5.114714 0.02899087
5.115714 0.026802625999999996
5.116714 0.024614591
5.117714 0.022426868000000003
5.118714 0.02023956
5.119714 0.018052774
5.120714 0.015866612
5.121714 0.013681180000000001
5.122715 0.01149658
5.123714 0.0093129172
5.124714 0.0071302951
5.125714 0.0049488179
5.126714 0.0027685886
5.127714 0.0005897108599999999
5.128714 -0.0015877122
5.129714 -0.0037635770999999998
5.130714 -0.0059377806
5.131714 -0.0081102196
5.132714 -0.010280791000000001
5.133714 -0.012449392
5.134714 -0.01461592
5.135714 -0.016780273
5.136714 -0.018942349
5.137714 -0.021102045
5.138714 -0.023259259
5.139714 -0.025413887
5.140714 -0.027565830000000003
5.141714 -0.029714985
5.142715 -0.031861253
5.143714 -0.034004528
5.144714 -0.036144714
5.145714 -0.038281706
5.146714 -0.040415404
5.147714 -0.042545708
5.148714 -0.044672517
5.149714 -0.046795732
5.150714 -0.04891525
5.151714 -0.051030971
5.152714 -0.053142797000000006
5.153714 -0.05525063
5.154714 -0.057354366
5.155715 -0.05945391
5.156714 -0.061549159000000006
5.157714 -0.063640013
5.158714 -0.065726379
5.159714 -0.067808153
5.160714 -0.069885241
5.161714 -0.07195754400000001
5.162714 -0.074024964
5.163714 -0.076087401
5.164714 -0.078144757
5.165714 -0.08019693800000001
5.166714 -0.08224384500000001
5.167714 -0.084285386
5.168715 -0.086321461
5.169714 -0.088351971
5.170714 -0.090376823
5.171714 -0.092395925
5.172714 -0.094409182
5.173714 -0.096416497
5.174714 -0.098417769
5.175714 -0.10041291999999999
5.176714 -0.10240184
5.177714 -0.10438444000000001
5.178714 -0.10636064
5.179714 -0.10833032
5.180714 -0.11029341999999999
5.181714 -0.11224983999999999
5.182714 -0.11419947999999999
5.183714 -0.11614226000000001
5.184714 -0.11807807000000001
5.185714 -0.12000684
5.186714 -0.12192847
5.187714 -0.12384288
5.188715 -0.12574997000000002
5.189714 -0.12764966
5.190714 -0.12954186
5.191714 -0.13142647999999998
5.192714 -0.13330345
5.193714 -0.13517266
5.194714 -0.13703404
5.195714 -0.1388875
5.196714 -0.14073295
5.197714 -0.14257031
5.198714 -0.14439949
5.199714 -0.14622043
5.200714 -0.14803302000000002
5.201715 -0.14983719
5.202714 -0.15163287
5.203714 -0.15341995
5.204714 -0.15519836
5.205714 -0.15696803
5.206714 -0.15872887000000002
5.207714 -0.1604808
5.208714 -0.16222375
5.209714 -0.16395763
5.210714 -0.16568236
5.211714 -0.16739786
5.212714 -0.16910407
5.213714 -0.17080089999999998
5.214714 -0.17248829
5.215714 -0.17416613
5.216714 -0.17583437999999998
5.217714 -0.17749293
5.218714 -0.17914174
5.219714 -0.18078071
5.220714 -0.18240978
5.221714 -0.18402888
5.222714 -0.18563792
5.223714 -0.18723684000000002
5.224714 -0.18882557
5.225714 -0.19040403
5.226714 -0.19197216
5.227714 -0.19352988000000002
5.228714 -0.19507712000000002
5.229714 -0.19661381
5.230714 -0.1981399
5.231714 -0.19965529999999998
5.232714 -0.20115995
5.233714 -0.20265379
5.234715 -0.20413673000000002
5.235714 -0.20560874
5.236714 -0.20706972999999998
5.237714 -0.20851963
5.238714 -0.20995840999999998
5.239714 -0.21138599
5.240714 -0.21280230000000003
5.241714 -0.21420726999999998
5.242714 -0.21560084999999998
5.243714 -0.21698298000000002
5.244714 -0.21835360999999998
5.245714 -0.21971266
5.246714 -0.2210601
5.247715 -0.22239585
5.248714 -0.22371983999999998
5.249714 -0.22503204999999998
5.250714 -0.22633239000000002
5.251714 -0.22762083000000002
5.252714 -0.22889730000000003
5.253714 -0.23016175
5.254714 -0.23141413000000002
5.255714 -0.23265437000000003
5.256714 -0.23388242999999997
5.257714 -0.23509827
5.258714 -0.23630184999999998
5.259714 -0.23749308000000002
5.260714 -0.23867195
5.261714 -0.23983838
5.262714 -0.24099234000000003
5.263714 -0.24213376000000003
5.264714 -0.24326261999999998
5.265714 -0.24437888
5.266714 -0.24548246999999998
5.267715 -0.24657336000000002
5.268714 -0.2476515
5.269714 -0.24871684
5.270714 -0.24976934999999997
5.271714 -0.25080899
5.272714 -0.2518357
5.273714 -0.25284946999999997
5.274714 -0.25385024
5.275714 -0.25483798
5.276714 -0.25581263
5.277714 -0.25677418
5.278714 -0.25772257
5.279714 -0.25865778
5.280715 -0.25957976
5.281714 -0.26048847999999997
5.282714 -0.2613839
5.283714 -0.262266
5.284714 -0.26313474000000003
5.285714 -0.26399009
5.286714 -0.264832
5.287714 -0.26566046
5.288714 -0.26647543999999995
5.289714 -0.26727689
5.290714 -0.26806481
5.291714 -0.26883915999999997
5.292714 -0.26959989
5.293715 -0.27034699
5.294714 -0.27108046
5.295714 -0.27180023
5.296714 -0.27250631
5.297714 -0.27319866
5.298714 -0.27387724
5.299714 -0.27454206999999997
5.300714 -0.27519308
5.301714 -0.27583030000000003
5.302714 -0.27645368
5.303714 -0.2770632
5.304714 -0.27765885
5.305714 -0.27824061
5.306714 -0.27880846
5.307714 -0.27936238
5.308714 -0.27990236
5.309714 -0.28042838000000003
5.310714 -0.28094041999999997
5.311714 -0.28143849
5.312714 -0.28192257
5.313715 -0.28239263000000003
5.314714 -0.28284867
5.315714 -0.28329068
5.316714 -0.28371867
5.317714 -0.28413258999999996
5.318714 -0.28453246
5.319714 -0.28491826
5.320714 -0.28529
5.321714 -0.28564767
5.322714 -0.28599125999999997
5.323714 -0.28632076
5.324714 -0.28663617999999996
5.325714 -0.28693747999999997
5.326715 -0.2872247
5.327714 -0.28749780999999996
5.328714 -0.28775684
5.329714 -0.28800175
5.330714 -0.28823258
5.331714 -0.2884493
5.332714 -0.28865193
5.333714 -0.28884044999999997
5.334714 -0.28901488999999997
5.335714 -0.28917524
5.336714 -0.2893215
5.337714 -0.28945371
5.338714 -0.28957182
5.339714 -0.28967587
5.340714 -0.28976586000000004
5.341714 -0.28984181
5.342714 -0.28990372000000003
5.343714 -0.28995159
5.344714 -0.28998544
5.345714 -0.29000528
5.346714 -0.29001113
5.347714 -0.29000298
5.348714 -0.28998086
5.349714 -0.28994477
5.350714 -0.28989473
5.351714 -0.28983078
5.352714 -0.28975289000000004
5.353714 -0.28966111
5.354714 -0.28955545
5.355714 -0.28943592
5.356714 -0.28930255000000005
5.357714 -0.28915536000000003
5.358714 -0.28899435
5.359715 -0.28881956999999997
5.360714 -0.28863102
5.361714 -0.28842872
5.362714 -0.2882127
5.363714 -0.28798298
5.364714 -0.28773961
5.365714 -0.28748258
5.366714 -0.28721194
5.367714 -0.2869277
5.368714 -0.28662989
5.369714 -0.28631852
5.370714 -0.28599366000000004
5.371714 -0.28565531
5.372715 -0.2853035
5.373714 -0.28493828
5.374714 -0.28455968
5.375714 -0.28416771
5.376714 -0.28376242
5.377714 -0.28334382999999996
5.378714 -0.282912
5.379714 -0.28246695
5.380714 -0.28200869
5.381714 -0.28153728
5.382714 -0.28105276
5.383714 -0.28055515000000003
5.384714 -0.28004450999999997
5.385714 -0.27952087
5.386714 -0.27898427000000003
5.387714 -0.27843474
5.388714 -0.27787234
5.389714 -0.27729711
5.390714 -0.27670907
5.391714 -0.27610827
5.392715 -0.27549476
5.393714 -0.27486859
5.394714 -0.27422977000000004
5.395714 -0.27357838
5.396714 -0.27291444
5.397714 -0.27223802
5.398714 -0.27154915
5.399714 -0.27084788
5.400714 -0.27013426
5.401714 -0.26940834
5.402714 -0.26867015
5.403714 -0.26791976
5.404714 -0.26715721000000003
5.405715 -0.26638256
5.406714 -0.26559585
5.407714 -0.26479713
5.408714 -0.26398646
5.409714 -0.26316387
5.410714 -0.26232942
5.411714 -0.2614832
5.412714 -0.26062522
5.413714 -0.25975555
5.414714 -0.25887426
5.415714 -0.25798138
5.416714 -0.257077
5.417714 -0.25616113999999995
5.418715 -0.25523386000000003
5.419714 -0.25429525
5.420714 -0.25334534999999997
5.421714 -0.2523842
5.422714 -0.25141188
5.423714 -0.25042845
5.424714 -0.24943396
5.425714 -0.24842848
5.426714 -0.24741208
5.427714 -0.24638480999999998
5.428714 -0.24534673
5.429714 -0.2442979
5.430714 -0.24323838
5.431714 -0.24216824999999997
5.432714 -0.24108756
5.433714 -0.2399964
5.434714 -0.23889481
5.435714 -0.23778288
5.436714 -0.23666066
5.437714 -0.23552821999999998
5.438715 -0.23438563
5.439714 -0.23323295
5.440714 -0.23207024
5.441714 -0.23089758999999999
5.442714 -0.22971507000000002
5.443714 -0.22852274
5.444714 -0.22732068
5.445714 -0.22610894
5.446714 -0.2248876
5.447714 -0.22365674000000002
5.448714 -0.22241643
5.449714 -0.22116676
5.450714 -0.21990777
5.451715 -0.21863955
5.452714 -0.21736217
5.453714 -0.21607571
5.454714 -0.21478024
5.455714 -0.21347583
5.456714 -0.21216255
5.457714 -0.21084049
5.458714 -0.20950971999999998
5.459714 -0.20817032
5.460714 -0.20682234
5.461714 -0.20546589999999998
5.462714 -0.20410103999999998
5.463714 -0.20272785000000001
5.464714 -0.20134642
5.465714 -0.19995681999999998
5.466714 -0.19855911
5.467714 -0.1971534
5.468714 -0.19573974000000002
5.469714 -0.19431823
5.470714 -0.19288894
5.471714 -0.19145196
5.472714 -0.19000735
5.473714 -0.18855521
5.474714 -0.1870956
5.475714 -0.18562862
5.476714 -0.18415434
5.477714 -0.18267283
5.478714 -0.1811842
5.479714 -0.1796885
5.480714 -0.17818585
5.481714 -0.1766763
5.482714 -0.17515994999999998
5.483714 -0.17363688
5.484715 -0.17210717
5.485714 -0.1705709
5.486714 -0.16902817
5.487714 -0.16747904
5.488714 -0.16592361
5.489714 -0.16436197
5.490714 -0.1627942
5.491714 -0.16122038
5.492714 -0.15964059
5.493714 -0.15805493
5.494714 -0.15646347000000002
5.495714 -0.15486631
5.496714 -0.15326354
5.497715 -0.15165524
5.498714 -0.15004149
5.499714 -0.14842239000000002
5.500714 -0.14679801
5.501714 -0.14516845
5.502714 -0.14353381
5.503714 -0.14189415
5.504714 -0.14024957999999998
5.505714 -0.13860017
5.506714 -0.13694603
5.507714 -0.13528722
5.508714 -0.13362386
5.509714 -0.13195601
5.510714 -0.13028377000000002
5.511714 -0.12860724
5.512714 -0.1269265
5.513714 -0.12524163
5.514714 -0.12355273
5.515714 -0.12185989000000001
5.516714 -0.1201632
5.517715 -0.11846274000000001
5.518714 -0.11675861
5.519714 -0.11505089
5.520714 -0.11333966000000001
5.521714 -0.11162504
5.522714 -0.10990710000000001
5.523714 -0.10818591999999999
5.524714 -0.10646161
5.525714 -0.10473426
5.526714 -0.10300393000000001
5.527714 -0.10127074
5.528714 -0.099534763
5.529714 -0.09779610000000001
5.530715 -0.096054835
5.531714 -0.094311056
5.532714 -0.092564855
5.533714 -0.09081631999999999
5.534714 -0.08906554400000001
5.535714 -0.08731261500000001
5.536714 -0.085557619
5.537714 -0.08380065
5.538714 -0.082041795
5.539714 -0.080281147
5.540714 -0.078518793
5.541714 -0.076754822
5.542714 -0.07498932500000001
5.543715 -0.073222391
5.544714 -0.071454106
5.545714 -0.069684564
5.546714 -0.067913852
5.547714 -0.066142064
5.548714 -0.064369285
5.549714 -0.062595605
5.550714 -0.060821109
5.551714 -0.059045891999999996
5.552714 -0.05727004
5.553714 -0.055493647
5.554714 -0.053716799999999995
5.555714 -0.051939581
5.556714 -0.050162087
5.557714 -0.048384402
5.558714 -0.046606618
5.559714 -0.044828822000000004
5.560714 -0.043051102
5.561714 -0.041273548
5.562714 -0.039496247000000005
5.563715 -0.037719286000000005
5.564714 -0.035942756
5.565714 -0.034166742
5.566714 -0.032391332
5.567714 -0.030616616
5.568714 -0.028842679
5.569714 -0.027069608999999998
5.570714 -0.025297495
5.571714 -0.023526419
5.572714 -0.021756471
5.573714 -0.019987737999999998
5.574714 -0.018220305
5.575714 -0.016454258
5.576715 -0.014689683
5.577714 -0.012926666
5.578714 -0.011165291
5.579714 -0.0094056442
5.580714 -0.0076478107
5.581714 -0.0058918751
5.582714 -0.0041379215
5.583714 -0.0023860337
5.584714 -0.00063629582
5.585714 0.0011112085
5.586714 0.002856396
5.587714 0.0045991836999999995
5.588714 0.0063394888
5.589714 0.0080772283
5.590714 0.0098123201
5.591714 0.011544683
5.592714 0.013274234000000001
5.593714 0.015000891
5.594714 0.016724574
5.595714 0.018445203
5.596714 0.020162696
5.597714 0.021876972
5.598714 0.023587952
5.599714 0.025295553000000002
5.600714 0.026999699
5.601714 0.028700312
5.602714 0.030397308999999997
5.603714 0.032090614
5.604714 0.033780147
5.605714 0.035465829000000004
5.606714 0.037147582
5.607714 0.038825328
5.608714 0.04049899
5.609715 0.042168493
5.610714 0.043833756
5.611714 0.045494706
5.612714 0.047151264
5.613714 0.048803355
5.614714 0.050450902
5.615714 0.05209383100000001
5.616714 0.053732068
5.617714 0.055365532
5.618714 0.056994153
5.619714 0.05861786200000001
5.620714 0.060236576
5.621714 0.061850226
5.622715 0.063458737
5.623714 0.065062038
5.624714 0.066660054
5.625714 0.06825270800000001
5.626714 0.069839938
5.627714 0.071421667
5.628714 0.07299782
5.629714 0.074568333
5.630714 0.076133129
5.631714 0.07769213999999999
5.632714 0.079245301
5.633714 0.080792536
5.634714 0.08233378200000001
5.635714 0.083868962
5.636714 0.085398013
5.637714 0.086920871
5.638714 0.08843746000000001
5.639714 0.089947722
5.640714 0.091451581
5.641714 0.092948979
5.642715 0.09443984600000001
5.643714 0.095924118
5.644714 0.097401725
5.645714 0.098872615
5.646714 0.10033671000000001
5.647714 0.10179395
5.648714 0.10324428
5.649714 0.10468763
5.650714 0.10612394
5.651714 0.10755315
5.652714 0.10897520000000001
5.653714 0.11039001
5.654714 0.11179755
5.655715 0.11319774
5.656714 0.11459053
5.657714 0.11597587
5.658714 0.11735368
5.659714 0.11872390999999999
5.660714 0.1200865
5.661714 0.1214414
5.662714 0.12278855
5.663714 0.12412790000000001
5.664714 0.12545938
5.665714 0.12678296
5.666714 0.12809855
5.667714 0.12940613
5.668715 0.13070563
5.669714 0.131997
5.670714 0.13328019000000002
5.671714 0.13455513
5.672714 0.13582179
5.673714 0.13708011
5.674714 0.13833004
5.675714 0.13957153
5.676714 0.14080453
5.677714 0.14202900000000002
5.678714 0.14324487
5.679714 0.14445211
5.680714 0.14565067
5.681714 0.14684049000000002
5.682714 0.14802153
5.683714 0.14919376
5.684714 0.15035711000000002
5.685714 0.15151154
5.686714 0.15265700999999998
5.687714 0.15379348
5.688715 0.1549209
5.689714 0.15603923
5.690714 0.15714843
5.691714 0.15824845
5.692714 0.15933925000000002
5.693714 0.16042077999999999
5.694714 0.16149301
5.695714 0.16255591
5.696714 0.16360941999999998
5.697714 0.16465351
5.698714 0.16568813999999998
5.699714 0.16671328
5.700714 0.16772889
5.701715 0.16873493
5.702714 0.16973135
5.703714 0.17071813
5.704714 0.17169523
5.705714 0.17266262000000002
5.706714 0.17362025
5.707714 0.1745681
5.708714 0.17550614
5.709714 0.17643434
5.710714 0.17735264
5.711714 0.17826103999999998
5.712714 0.17915949
5.713714 0.18004797
5.714714 0.18092644
5.715714 0.18179488
5.716714 0.18265325
5.717714 0.18350154000000002
5.718714 0.1843397
5.719714 0.18516772
5.720714 0.18598556000000002
5.721714 0.18679320000000002
5.722714 0.18759063
5.723714 0.18837779
5.724714 0.18915468000000002
5.725714 0.18992127
5.726714 0.19067754
5.727714 0.19142346000000002
5.728714 0.19215902
5.729714 0.19288418
5.730714 0.19359894
5.731714 0.19430325999999998
5.732714 0.19499713000000002
5.733714 0.19568054
5.734715 0.19635344
5.735714 0.19701582
5.736714 0.19766767999999998
5.737714 0.19830897999999997
5.738714 0.19893972000000001
5.739714 0.19955989000000002
5.740714 0.20016946
5.741714 0.20076842
5.742714 0.20135676000000002
5.743714 0.20193444
5.744714 0.20250147000000002
5.745714 0.20305782
5.746714 0.20360351
5.747715 0.20413848
5.748714 0.20466274999999998
5.749714 0.20517629999999998
5.750714 0.20567912000000002
5.751714 0.20617121
5.752714 0.20665254000000002
5.753714 0.20712310999999997
5.754714 0.20758291
5.755714 0.20803191999999998
5.756714 0.20847016000000002
5.757714 0.20889759000000002
5.758714 0.20931421
5.759714 0.20972004000000002
5.760714 0.21011506000000002
5.761714 0.21049925000000003
5.762714 0.21087262
5.763714 0.21123516
5.764714 0.21158687
5.765714 0.21192776
5.766714 0.21225782
5.767715 0.21257703
5.768714 0.21288542
5.769714 0.21318295
5.770714 0.21346963
5.771714 0.21374548999999998
5.772714 0.2140105
5.773714 0.21426468
5.774714 0.21450801000000003
5.775714 0.21474052
5.776714 0.2149622
5.777714 0.21517304999999998
5.778714 0.21537307000000003
5.779714 0.21556227
5.780715 0.21574066
5.781714 0.21590826
5.782714 0.21606504
5.783714 0.21621103000000003
5.784714 0.21634621
5.785714 0.21647061
5.786714 0.21658423
5.787714 0.2166871
5.788714 0.21677921
5.789714 0.21686055999999998
5.790714 0.21693117
5.791714 0.21699105999999999
5.792714 0.21704023000000003
5.793715 0.21707869999999999
5.794714 0.21710647000000002
5.795714 0.21712356
5.796714 0.21712997
5.797714 0.21712573
5.798714 0.21711082999999998
5.799714 0.21708531
5.800714 0.21704916999999999
5.801714 0.21700242
5.802714 0.21694510000000003
5.803714 0.2168772
5.804714 0.21679875999999998
5.805714 0.21670978000000002
5.806714 0.21661025999999997
5.807714 0.21650024999999998
5.808714 0.21637976
5.809714 0.21624879000000002
5.810714 0.21610737000000002
5.811714 0.21595554000000003
5.812714 0.21579331
5.813715 0.21562068999999998
5.814714 0.21543767999999996
5.815714 0.21524434
5.816714 0.21504067999999998
5.817714 0.21482671000000003
5.818714 0.21460247000000002
5.819714 0.21436797000000002
5.820714 0.21412324
5.821714 0.21386831
5.822714 0.21360319
5.823714 0.21332791
5.824714 0.21304251000000002
5.825714 0.212747
5.826715 0.21244141
5.827714 0.21212576
5.828714 0.21180008
5.829714 0.21146440000000002
5.830714 0.21111876999999998
5.831714 0.21076319
5.832714 0.21039769
5.833714 0.21002232
5.834714 0.20963708
5.835714 0.20924204
5.836714 0.20883719
5.837714 0.20842259000000002
5.838714 0.20799825
5.839714 0.20756421
5.840714 0.20712051
5.841714 0.20666716000000002
5.842714 0.20620422000000002
5.843714 0.20573172
5.844714 0.20524968999999998
5.845714 0.20475816
5.846714 0.20425715000000003
5.847714 0.20374672
5.848714 0.20322690000000002
5.849714 0.20269772999999996
5.850714 0.20215921
5.851714 0.20161142999999998
5.852714 0.20105437999999998
5.853714 0.20048814
5.854714 0.1999127
5.855714 0.19932813
5.856714 0.19873446
5.857714 0.19813172999999998
5.858714 0.19751997000000002
5.859715 0.19689922
5.860714 0.19626953
5.861714 0.19563094
5.862714 0.19498349
5.863714 0.1943272
5.864714 0.19366213
5.865714 0.1929883
5.866714 0.19230578
5.867714 0.19161459
5.868714 0.19091478
5.869714 0.19020637999999998
5.870714 0.18948945
5.871714 0.18876402
5.872715 0.18803013999999998
5.873714 0.18728784
5.874714 0.18653718
5.875714 0.1857782
5.876714 0.18501093000000002
5.877714 0.18423543
5.878714 0.18345173
5.879714 0.1826599
5.880714 0.18185996
5.881714 0.18105197
5.882714 0.18023597
5.883714 0.17941201
5.884714 0.17858013
5.885714 0.17774036000000001
5.886714 0.17689279000000002
5.887714 0.17603744
5.888714 0.17517436
5.889714 0.1743036
5.890714 0.17342521
5.891714 0.17253923
5.892715 0.17164572
5.893714 0.17074472000000002
5.894714 0.16983629
5.895714 0.16892047
5.896714 0.16799732
5.897714 0.16706688
5.898714 0.16612922
5.899714 0.16518437
5.900714 0.16423238
5.901714 0.16327332
5.902714 0.16230722
5.903714 0.16133415
5.904714 0.16035415
5.905715 0.15936729
5.906714 0.1583736
5.907714 0.15737315000000002
5.908714 0.15636599
5.909714 0.15535216
5.910714 0.15433173
5.911714 0.15330475
5.912714 0.15227127999999998
5.913714 0.15123135
5.914714 0.15018503
5.915714 0.14913237
5.916714 0.14807343
5.917714 0.14700827
5.918715 0.14593692
5.919714 0.14485946
5.920714 0.14377594
5.921714 0.14268640999999999
5.922714 0.14159092
5.923714 0.14048953
5.924714 0.13938231
5.925714 0.13826929
5.926714 0.13715054
5.927714 0.13602612
5.928714 0.13489608
5.929714 0.13376047000000002
5.930714 0.13261937000000001
5.931714 0.13147281
5.932714 0.13032085000000002
5.933714 0.12916357
5.934714 0.128001
5.935714 0.12683321
5.936714 0.12566026000000002
5.937714 0.12448221000000001
5.938715 0.1232991
5.939714 0.12211100000000001
5.940714 0.12091798
5.941714 0.11972007000000001
5.942714 0.11851735000000001
5.943714 0.11730988
5.944714 0.11609770999999999
5.945714 0.1148809
5.946714 0.1136595
5.947714 0.11243359
5.948714 0.11120322
5.949714 0.10996844
5.950714 0.10872931000000001
5.951715 0.10748591
5.952714 0.10623828
5.953714 0.10498649
5.954714 0.10373059
5.955714 0.10247065
5.956714 0.10120673000000001
5.957714 0.09993888699999999
5.958714 0.098667177
5.959714 0.097391667
5.960714 0.09611241400000001
5.961714 0.094829482
5.962714 0.09354293
5.963714 0.092252821
5.964714 0.090959214
5.965714 0.089662167
5.966714 0.088361744
5.967714 0.087058003
5.968714 0.085751008
5.969714 0.084440823
5.970714 0.08312750099999999
5.971714 0.08181110600000001
5.972714 0.080491701
5.973714 0.079169346
5.974714 0.077844103
5.975714 0.076516031
5.976714 0.075185188
5.977714 0.073851639
5.978714 0.072515442
5.979714 0.07117665999999999
5.980714 0.069835351
5.981714 0.068491575
5.982714 0.067145395
5.983714 0.065796875
5.984715 0.06444606700000001
5.985714 0.063093042
5.986714 0.061737851
5.987714 0.060380559
5.988714 0.059021224000000004
5.989714 0.057659908999999995
5.990714 0.056296674
5.991714 0.054931577
5.992714 0.05356468
5.993714 0.052196044
5.994714 0.05082573
5.995714 0.049453799
5.996714 0.048080305
5.997715 0.046705312
5.998714 0.045328881
5.999714 0.043951074
6.000714 0.042571948
6.001714 0.041191565
6.002714 0.039809986
6.003714 0.038427269
6.004714 0.037043475
6.005714 0.035658665
6.006714 0.034272901
6.007714 0.03288624
6.008714 0.031498747
6.009714 0.030110480000000002
6.010714 0.028721496
6.011714 0.027331861
6.012714 0.025941632000000003
6.013714 0.024550871000000002
6.014714 0.023159638
6.015714 0.021767993
6.016714 0.020375996
6.017715 0.018983708
6.018714 0.017591189
6.019714 0.016198499
6.020714 0.014805699
6.021714 0.013412849999999999
6.022714 0.01202001
6.023714 0.01062724
6.024714 0.009234601
6.025714 0.007842150800000001
6.026714 0.0064499501999999995
6.027714 0.0050580591
6.028714 0.0036665368999999996
6.029714 0.002275443
6.030715 0.0008848364799999999
6.031714 -0.00050522308
6.032714 -0.0018946768
6.033714 -0.0032834657999999996
6.034714 -0.0046715311
6.035714 -0.0060588143
6.036714 -0.0074452568
6.037714 -0.008830800699999999
6.038714 -0.010215387
6.039714 -0.011598958
6.040714 -0.012981458
6.041714 -0.014362825999999999
6.042714 -0.015743007
6.043715 -0.017121944
6.044714 -0.018499578
6.045714 -0.019875853
6.046714 -0.021250713
6.047714 -0.022624101
6.048714 -0.023995961
6.049714 -0.025366238
6.050714 -0.026734872
6.051714 -0.028101809
6.052714 -0.029466994
6.053714 -0.030830372
6.054714 -0.032191887
6.055714 -0.033551484
6.056714 -0.034909105
6.057714 -0.036264697000000005
6.058714 -0.037618206
6.059714 -0.038969575
6.060714 -0.040318753
6.061714 -0.041665681
6.062714 -0.043010307
6.063715 -0.044352576
6.064714 -0.045692432
6.065714 -0.047029823
6.066714 -0.048364693
6.067714 -0.049696991
6.068714 -0.051026657
6.069714 -0.052353646999999996
6.070714 -0.0536779
6.071714 -0.054999365
6.072714 -0.05631799
6.073714 -0.057633716
6.074714 -0.058946496999999994
6.075714 -0.060256274000000005
6.076715 -0.061562995
6.077714 -0.06286660799999999
6.078714 -0.064167066
6.079714 -0.065464311
6.080714 -0.066758291
6.081714 -0.06804895200000001
6.082714 -0.06933624399999999
6.083714 -0.07062011900000001
6.084714 -0.071900518
6.085714 -0.073177397
6.086714 -0.074450701
6.087714 -0.075720379
6.088714 -0.07698638399999999
6.089714 -0.078248663
6.090714 -0.07950716499999999
6.091714 -0.080761837
6.092714 -0.082012633
6.093714 -0.083259505
6.094714 -0.08450240099999999
6.095714 -0.085741276
6.096714 -0.086976076
6.097714 -0.088206754
6.098714 -0.089433265
6.099714 -0.090655562
6.100714 -0.09187359199999999
6.101714 -0.09308730999999999
6.102714 -0.094296667
6.103714 -0.095501618
6.104714 -0.096702122
6.105714 -0.09789812599999999
6.106714 -0.09908958999999999
6.107714 -0.10027646
6.108714 -0.10145868999999999
6.109715 -0.10263624
6.110714 -0.10380907
6.111714 -0.10497712
6.112714 -0.10614037000000001
6.113714 -0.10729876
6.114714 -0.10845225
6.115714 -0.10960079
6.116714 -0.11074434
6.117714 -0.11188285
6.118714 -0.1130163
6.119714 -0.11414462
6.120714 -0.11526778
6.121714 -0.11638574
6.122715 -0.11749844999999999
6.123714 -0.11860587
6.124714 -0.11970798
6.125714 -0.1208047
6.126714 -0.12189602
6.127714 -0.12298188
6.128714 -0.12406225
6.129714 -0.12513707999999998
6.130714 -0.12620633
6.131714 -0.12726997
6.132714 -0.12832795
6.133714 -0.12938023
6.134714 -0.13042677
6.135714 -0.13146753
6.136714 -0.13250248
6.137714 -0.13353156000000002
6.138714 -0.13455475
6.139714 -0.135572
6.140714 -0.13658328
6.141714 -0.13758853
6.142715 -0.13858774
6.143714 -0.13958084
6.144714 -0.14056781999999998
6.145714 -0.14154863
6.146714 -0.14252323
6.147714 -0.14349158
6.148714 -0.14445365
6.149714 -0.1454094
6.150714 -0.14635879
6.151714 -0.14730179
6.152714 -0.14823836
6.153714 -0.14916847
6.154714 -0.15009207
6.155715 -0.15100915
6.156714 -0.15191964
6.157714 -0.15282354
6.158714 -0.15372079
6.159714 -0.15461136
6.160714 -0.15549524
6.161714 -0.15637236999999998
6.162714 -0.15724272
6.163714 -0.15810627
6.164714 -0.15896297
6.165714 -0.1598128
6.166714 -0.16065573
6.167714 -0.16149172
6.168715 -0.16232074999999999
6.169714 -0.16314278000000002
6.170714 -0.16395778
6.171714 -0.16476572
6.172714 -0.16556658
6.173714 -0.16636031999999998
6.174714 -0.16714692
6.175714 -0.16792632999999998
6.176714 -0.16869853999999998
6.177714 -0.16946350999999998
6.178714 -0.17022124
6.179714 -0.17097166
6.180714 -0.17171478
6.181714 -0.17245054
6.182714 -0.17317894
6.183714 -0.17389995
6.184714 -0.17461353000000002
6.185714 -0.17531966000000002
6.186714 -0.17601831
6.187714 -0.17670947
6.188715 -0.17739311
6.189714 -0.17806919
6.190714 -0.17873768999999998
6.191714 -0.17939861000000001
6.192714 -0.18005189
6.193714 -0.18069753
6.194714 -0.1813355
6.195714 -0.18196577
6.196714 -0.18258833
6.197714 -0.18320314
6.198714 -0.18381019
6.199714 -0.18440945
6.200714 -0.1850009
6.201715 -0.18558452
6.202714 -0.18616029
6.203714 -0.18672819000000002
6.204714 -0.18728819
6.205714 -0.18784028
6.206714 -0.18838443000000002
6.207714 -0.18892061000000002
6.208714 -0.18944882
6.209714 -0.18996904
6.210714 -0.19048124
6.211714 -0.19098541
6.212714 -0.19148152999999998
6.213714 -0.19196958
6.214714 -0.19244952999999998
6.215714 -0.19292138
6.216714 -0.1933851
6.217714 -0.19384068
6.218714 -0.1942881
6.219714 -0.19472735
6.220714 -0.19515841
6.221714 -0.19558128000000002
6.222714 -0.19599589999999997
6.223714 -0.19640231000000002
6.224714 -0.19680045
6.225714 -0.19719035
6.226714 -0.19757196000000002
6.227714 -0.19794528
6.228714 -0.19831029
6.229714 -0.19866698000000002
6.230714 -0.19901537
6.231714 -0.19935541999999998
6.232714 -0.19968711
6.233714 -0.20001044
6.234715 -0.20032539
6.235714 -0.20063196
6.236714 -0.20093013999999998
6.237714 -0.20121993000000002
6.238714 -0.20150127999999998
6.239714 -0.2017742
6.240714 -0.2020387
6.241714 -0.20229477
6.242714 -0.20254238
6.243714 -0.20278153999999998
6.244714 -0.20301223000000002
6.245714 -0.20323444999999998
6.246714 -0.20344818
6.247715 -0.20365345
6.248714 -0.20385020999999998
6.249714 -0.20403848
6.250714 -0.20421823
6.251714 -0.20438944999999997
6.252714 -0.20455217
6.253714 -0.20470635
6.254714 -0.20485201
6.255714 -0.20498913
6.256714 -0.2051177
6.257714 -0.20523771999999998
6.258714 -0.2053492
6.259714 -0.20545212999999998
6.260714 -0.2055465
6.261714 -0.20563230000000002
6.262714 -0.20570953000000003
6.263714 -0.20577819000000003
6.264714 -0.20583827999999998
6.265714 -0.20588981
6.266714 -0.20593273999999998
6.267715 -0.20596710999999998
6.268714 -0.20599288000000002
6.269714 -0.20601007
6.270714 -0.20601866000000002
6.271714 -0.20601868
6.272714 -0.20601011
6.273714 -0.20599295
6.274714 -0.2059672
6.275714 -0.20593285999999997
6.276714 -0.20588993
6.277714 -0.20583839999999998
6.278714 -0.20577828
6.279714 -0.2057096
6.280715 -0.20563232
6.281714 -0.20554645000000002
6.282714 -0.20545201999999999
6.283714 -0.20534898999999998
6.284714 -0.20523740000000001
6.285714 -0.20511723
6.286714 -0.2049885
6.287714 -0.20485121999999997
6.288714 -0.20470538
6.289714 -0.20455099
6.290714 -0.20438805
6.291714 -0.20421657000000001
6.292714 -0.20403657
6.293715 -0.20384802000000002
6.294714 -0.20365096
6.295714 -0.20344539
6.296714 -0.2032313
6.297714 -0.20300874
6.298714 -0.20277768000000002
6.299714 -0.20253813999999998
6.300714 -0.20229012999999998
6.301714 -0.20203367
6.302714 -0.20176875
6.303714 -0.20149539000000002
6.304714 -0.20121359
6.305714 -0.20092337
6.306714 -0.20062474000000002
6.307714 -0.20031771
6.308714 -0.20000229
6.309714 -0.19967849000000001
6.310714 -0.19934634
6.311714 -0.19900582
6.312714 -0.19865697
6.313715 -0.19829981000000002
6.314714 -0.19793434
6.315714 -0.19756054999999997
6.316714 -0.19717850000000003
6.317714 -0.19678816000000002
6.318714 -0.19638957
6.319714 -0.19598275
6.320714 -0.19556768000000002
6.321714 -0.19514441
6.322714 -0.19471294
6.323714 -0.19427328
6.324714 -0.19382546
6.325714 -0.19336947999999998
6.326715 -0.19290537
6.327714 -0.19243314
6.328714 -0.19195281
6.329714 -0.19146439
6.330714 -0.1909679
6.331714 -0.19046337
6.332714 -0.18995081
6.333714 -0.18943021999999998
6.334714 -0.18890164
6.335714 -0.18836508
6.336714 -0.18782057
6.337714 -0.18726812
6.338714 -0.18670773999999998
6.339714 -0.18613947
6.340714 -0.18556332
6.341714 -0.18497931
6.342714 -0.18438746
6.343714 -0.18378779
6.344714 -0.18318032
6.345714 -0.18256508999999999
6.346714 -0.18194211
6.347714 -0.18131139
6.348714 -0.18067297
6.349714 -0.18002687
6.350714 -0.1793731
6.351714 -0.1787117
6.352714 -0.17804267999999998
6.353714 -0.17736609
6.354714 -0.17668193000000001
6.355714 -0.17599023
6.356714 -0.17529103
6.357714 -0.17458434
6.358714 -0.17387021
6.359715 -0.17314863
6.360714 -0.17241965
6.361714 -0.1716833
6.362714 -0.17093959
6.363714 -0.17018857
6.364714 -0.16943025
6.365714 -0.16866467
6.366714 -0.16789186
6.367714 -0.16711184
6.368714 -0.16632464
6.369714 -0.16553029
6.370714 -0.16472883
6.371714 -0.16392028
6.372715 -0.16310468
6.373714 -0.16228204
6.374714 -0.16145241
6.375714 -0.16061581
6.376714 -0.15977229
6.377714 -0.15892186
6.378714 -0.15806457
6.379714 -0.15720044
6.380714 -0.15632949999999998
6.381714 -0.15545178999999998
6.382714 -0.15456734
6.383714 -0.15367618
6.384714 -0.15277835
6.385714 -0.15187388
6.386714 -0.1509628
6.387714 -0.15004516
6.388714 -0.14912097000000002
6.389714 -0.14819028
6.390714 -0.14725312000000002
6.391714 -0.14630953000000002
6.392715 -0.14535953999999998
6.393714 -0.14440318
6.394714 -0.1434405
6.395714 -0.14247152999999999
6.396714 -0.1414963
6.397714 -0.14051485
6.398714 -0.13952722
6.399714 -0.13853345
6.400714 -0.13753357
6.401714 -0.13652763
6.402714 -0.13551565
6.403714 -0.13449768
6.404714 -0.13347375
6.405715 -0.13244391
6.406714 -0.13140817999999999
6.407714 -0.13036663
6.408714 -0.12931927000000001
6.409714 -0.12826617
6.410714 -0.12720735
6.411714 -0.12614285
6.412714 -0.12507271
6.413714 -0.12399698999999999
6.414714 -0.12291571000000001
6.415714 -0.12182893000000002
6.416714 -0.12073667
6.417714 -0.11963899
6.418715 -0.11853593000000001
6.419714 -0.11742754
6.420714 -0.11631385
6.421714 -0.11519492
6.422714 -0.11407078
6.423714 -0.11294147
6.424714 -0.11180704
6.425714 -0.11066755
6.426714 -0.10952302
6.427714 -0.10837350999999999
6.428714 -0.10721907
6.429714 -0.10605974000000001
6.430714 -0.10489556
6.431714 -0.10372659
6.432714 -0.10255286
6.433714 -0.10137442999999999
6.434714 -0.10019133
6.435714 -0.09900362900000001
6.436714 -0.097811362
6.437714 -0.09661457700000001
6.438715 -0.09541332799999999
6.439714 -0.094207656
6.440714 -0.092997612
6.441714 -0.091783243
6.442714 -0.09056460100000001
6.443714 -0.08934172800000001
6.444714 -0.088114676
6.445714 -0.086883496
6.446714 -0.085648237
6.447714 -0.084408943
6.448714 -0.083165668
6.449714 -0.081918464
6.450714 -0.080667378
6.451715 -0.079412456
6.452714 -0.07815375
6.453714 -0.076891313
6.454714 -0.075625197
6.455714 -0.07435544999999999
6.456714 -0.073082122
6.457714 -0.071805262
6.458714 -0.070524926
6.459714 -0.069241162
6.460714 -0.06795402199999999
6.461714 -0.066663558
6.462714 -0.06536982300000001
6.463714 -0.064072869
6.464714 -0.062772748
6.465714 -0.061469508
6.466714 -0.060163205
6.467714 -0.058853894000000004
6.468714 -0.057541630999999996
6.469714 -0.056226464
6.470714 -0.054908445
6.471714 -0.053587632
6.472714 -0.05226407699999999
6.473714 -0.050937833
6.474714 -0.049608957
6.475714 -0.048277504
6.476714 -0.046943527
6.477714 -0.045607078999999995
6.478714 -0.044268218
6.479714 -0.042926997
6.480714 -0.041583473999999995
6.481714 -0.040237705
6.482714 -0.038889743
6.483714 -0.037539646
6.484715 -0.036187467
6.485714 -0.034833266
6.486714 -0.033477097
6.487714 -0.032119019
6.488714 -0.030759088
6.489714 -0.029397359999999997
6.490714 -0.028033891999999998
6.491714 -0.026668742
6.492714 -0.025301965
6.493714 -0.023933621
6.494714 -0.022563766
6.495714 -0.021192459
6.496714 -0.019819757
6.497715 -0.018445715
6.498714 -0.017070395
6.499714 -0.015693852
6.500714 -0.014316145
6.501714 -0.012937332000000001
6.502714 -0.011557472
6.503714 -0.010176621
6.504714 -0.00879484
6.505714 -0.0074121846
6.506714 -0.0060287144
6.507714 -0.0046444875
6.508714 -0.0032595624000000003
6.509714 -0.0018739978
6.510714 -0.00048785218000000003
6.511714 0.00089881587
6.512714 0.0022859476
6.513714 0.0036734844
6.514714 0.0050613671
6.515714 0.0064495369
6.516714 0.0078379344
6.517715 0.0092265007
6.518714 0.010615177
6.519714 0.012003904
6.520714 0.013392622
6.521714 0.014781272000000002
6.522714 0.016169793999999998
6.523714 0.017558127
6.524714 0.018946212
6.525714 0.020333991
6.526714 0.021721401
6.527714 0.023108383
6.528714 0.024494878
6.529714 0.025880823
6.530715 0.027266159
6.531714 0.028650825999999997
6.532714 0.030034763
6.533714 0.031417911
6.534714 0.032800206
6.535714 0.034181587
6.536714 0.035561997000000005
6.537714 0.03694137
6.538714 0.038319649
6.539714 0.039696769
6.540714 0.04107267
6.541714 0.042447291
6.542714 0.043820569000000004
6.543715 0.045192445000000005
6.544714 0.046562857
6.545714 0.047931744000000005
6.546714 0.049299041999999994
6.547714 0.050664693
6.548714 0.052028632000000005
6.549714 0.053390801999999994
6.550714 0.054751132999999994
6.551714 0.056109572
6.552714 0.057466055
6.553714 0.058820518
6.554714 0.060172896999999996
6.555714 0.061523134
6.556714 0.062871171
6.557714 0.064216944
6.558714 0.065560389
6.559714 0.066901447
6.560714 0.068240054
6.561714 0.069576153
6.562714 0.070909678
6.563715 0.072240573
6.564714 0.07356877299999999
6.565714 0.074894214
6.566714 0.076216843
6.567714 0.077536592
6.568714 0.078853406
6.569714 0.080167217
6.570714 0.081477972
6.571714 0.082785607
6.572714 0.084090064
6.573714 0.085391279
6.574714 0.086689193
6.575714 0.087983743
6.576715 0.089274877
6.577714 0.090562529
6.578714 0.09184663600000001
6.579714 0.093127147
6.580714 0.094403996
6.581714 0.095677126
6.582714 0.096946472
6.583714 0.098211982
6.584714 0.099473586
6.585714 0.10073122999999999
6.586714 0.10198486000000001
6.587714 0.10323442
6.588714 0.10447983999999999
6.589714 0.10572107
6.590714 0.10695804
6.591714 0.10819071000000001
6.592714 0.10941899000000001
6.593714 0.11064286
6.594714 0.11186222999999999
6.595714 0.11307704
6.596714 0.11428725
6.597714 0.11549279999999999
6.598714 0.11669362
6.599714 0.11788966000000001
6.600714 0.11908086
6.601714 0.12026716
6.602714 0.1214485
6.603714 0.12262483
6.604714 0.12379609000000001
6.605714 0.12496220999999999
6.606714 0.12612315
6.607714 0.12727884
6.608714 0.12842922
6.609715 0.12957425
6.610714 0.13071386
6.611714 0.13184799
6.612714 0.13297659
6.613714 0.13409959999999999
6.614714 0.13521698
6.615714 0.13632865
6.616714 0.13743457
6.617714 0.13853468
6.618714 0.13962892000000002
6.619714 0.14071724000000002
6.620714 0.14179958999999998
6.621714 0.1428759
6.622715 0.14394613
6.623714 0.14501021
6.624714 0.14606809999999998
6.625714 0.14711975
6.626714 0.1481651
6.627714 0.14920408999999998
6.628714 0.15023669
6.629714 0.15126282000000002
6.630714 0.15228244
6.631714 0.1532955
6.632714 0.15430194
6.633714 0.15530173
6.634714 0.1562948
6.635714 0.15728109999999998
6.636714 0.15826059
6.637714 0.1592332
6.638714 0.1601989
6.639714 0.16115763
6.640714 0.16210935
6.641714 0.163054
6.642715 0.16399154
6.643714 0.16492191
6.644714 0.16584506999999998
6.645714 0.16676097
6.646714 0.16766955
6.647714 0.16857079
6.648714 0.16946463
6.649714 0.17035102
6.650714 0.17122991
6.651714 0.17210125
6.652714 0.17296501
6.653714 0.17382113
6.654714 0.17466956
6.655715 0.17551028
6.656714 0.17634322
6.657714 0.17716835
6.658714 0.1779856
6.659714 0.17879496
6.660714 0.17959636
6.661714 0.18038978
6.662714 0.18117515
6.663714 0.18195244
6.664714 0.18272161
6.665714 0.18348261999999999
6.666714 0.18423541999999998
6.667714 0.18497996
6.668715 0.18571621
6.669714 0.18644412999999999
6.670714 0.18716366999999998
6.671714 0.18787478999999999
6.672714 0.18857747
6.673714 0.18927164
6.674714 0.18995727
6.675714 0.19063433
6.676714 0.19130276999999998
6.677714 0.19196256
6.678714 0.19261366
6.679714 0.19325602
6.680714 0.19388961000000002
6.681714 0.1945144
6.682714 0.19513036
6.683714 0.19573742
6.684714 0.19633557999999998
6.685714 0.19692478000000002
6.686714 0.197505
6.687714 0.1980762
6.688715 0.19863835000000002
6.689714 0.19919141
6.690714 0.19973535
6.691714 0.20027014
6.692714 0.20079575
6.693714 0.20131215
6.694714 0.2018193
6.695714 0.20231716
6.696714 0.20280570999999997
6.697714 0.20328491999999998
6.698714 0.20375478
6.699714 0.20421521999999998
6.700714 0.20466626000000002
6.701715 0.20510782
6.702714 0.20553991
6.703714 0.2059625
6.704714 0.20637554000000002
6.705714 0.20677900999999999
6.706714 0.20717292
6.707714 0.2075572
6.708714 0.20793184999999997
6.709714 0.20829681000000003
6.710714 0.20865209
6.711714 0.20899766
6.712714 0.20933348999999998
6.713714 0.20965957
6.714714 0.20997585
6.715714 0.21028232
6.716714 0.21057897
6.717714 0.21086577
6.718714 0.2111427
6.719714 0.21140973999999998
6.720714 0.21166685000000002
6.721714 0.21191405
6.722714 0.21215128000000003
6.723714 0.21237854
6.724714 0.21259582
6.725714 0.21280308999999997
6.726714 0.21300033999999998
6.727714 0.21318753999999998
6.728714 0.21336467
6.729714 0.21353173
6.730714 0.21368871
6.731714 0.21383557
6.732714 0.21397232000000002
6.733714 0.21409893
6.734715 0.21421538999999998
6.735714 0.21432170000000003
6.736714 0.21441784000000003
6.737714 0.21450378
6.738714 0.21457952
6.739714 0.21464503
6.740714 0.21470033
6.741714 0.21474541
6.742714 0.21478024
6.743714 0.21480483
6.744714 0.21481917
6.745714 0.21482324
6.746714 0.21481703000000002
6.747715 0.21480053999999998
6.748714 0.21477377
6.749714 0.21473669999999997
6.750714 0.21468934
6.751714 0.21463168999999999
6.752714 0.21456372999999998
6.753714 0.21448545
6.754714 0.21439687999999998
6.755714 0.21429800000000002
6.756714 0.2141888
6.757714 0.21406926999999998
6.758714 0.21393942
6.759714 0.21379925000000002
6.760714 0.21364877000000002
6.761714 0.21348798
6.762714 0.21331687000000002
6.763714 0.21313545
6.764714 0.21294372
6.765714 0.21274168999999998
6.766714 0.21252935
6.767715 0.21230671999999998
6.768714 0.21207379
6.769714 0.21183058
6.770714 0.21157707
6.771714 0.2113133
6.772714 0.21103926
6.773714 0.21075495
6.774714 0.21046039
6.775714 0.21015559
6.776714 0.20984055
6.777714 0.20951529000000002
6.778714 0.20917980000000003
6.779714 0.20883409
6.780715 0.20847818999999998
6.781714 0.20811211000000002
6.782714 0.20773584999999997
6.783714 0.20734943
6.784714 0.20695284
6.785714 0.20654614
6.786714 0.20612930000000002
6.787714 0.20570236
6.788714 0.20526530999999998
6.789714 0.20481818
6.790714 0.204361
6.791714 0.20389374999999998
6.792714 0.20341647
6.793715 0.20292918000000001
6.794714 0.2024319
6.795714 0.20192465999999998
6.796714 0.20140745
6.797714 0.2008803
6.798714 0.20034322999999998
6.799714 0.19979626
6.800714 0.19923941999999997
6.801714 0.19867274
6.802714 0.19809622
6.803714 0.19750989000000002
6.804714 0.19691377
6.805714 0.1963079
6.806714 0.19569229000000002
6.807714 0.19506698
6.808714 0.19443198
6.809714 0.19378731999999999
6.810714 0.19313303
6.811714 0.19246915
6.812714 0.19179569000000002
6.813715 0.19111268
6.814714 0.19042016
6.815714 0.18971815
6.816714 0.18900669
6.817714 0.18828581
6.818714 0.18755554
6.819714 0.18681592
6.820714 0.18606697
6.821714 0.18530872999999998
6.822714 0.18454123
6.823714 0.18376451
6.824714 0.1829786
6.825714 0.18218354
6.826715 0.18137936999999998
6.827714 0.18056611
6.828714 0.17974381
6.829714 0.17891251
6.830714 0.17807224
6.831714 0.17722305
6.832714 0.17636496
6.833714 0.17549803
6.834714 0.17462228
6.835714 0.17373777
6.836714 0.17284454
6.837714 0.17194262000000002
6.838714 0.17103205999999999
6.839714 0.17011289
6.840714 0.16918516
6.841714 0.16824893
6.842714 0.16730423
6.843714 0.1663511
6.844714 0.16538959
6.845714 0.16441975
6.846714 0.16344163
6.847714 0.16245526
6.848714 0.16146070999999998
6.849714 0.160458
6.850714 0.1594472
6.851714 0.15842834
6.852714 0.15740149
6.853714 0.15636669
6.854714 0.15532398
6.855714 0.15427342000000002
6.856714 0.15321506999999998
6.857714 0.15214896
6.858714 0.15107516000000001
6.859715 0.14999371
6.860714 0.14890468
6.861714 0.14780811
6.862714 0.14670406
6.863714 0.14559259
6.864714 0.14447373
6.865714 0.14334756
6.866714 0.14221413
6.867714 0.1410735
6.868714 0.13992570999999998
6.869714 0.13877084
6.870714 0.13760893
6.871714 0.13644005
6.872715 0.13526425
6.873714 0.13408160000000002
6.874714 0.13289215
6.875714 0.13169597
6.876714 0.13049311000000002
6.877714 0.12928365
6.878714 0.12806763
6.879714 0.12684513
6.880714 0.12561621
6.881714 0.12438091000000001
6.882714 0.12313932
6.883714 0.12189150000000001
6.884714 0.12063751
6.885714 0.11937742
6.886714 0.11811128000000001
6.887714 0.11683918
6.888714 0.11556116
6.889714 0.11427731
6.890714 0.11298768
6.891714 0.11169235000000001
6.892715 0.11039139
6.893714 0.10908484999999998
6.894714 0.10777281000000001
6.895714 0.10645534
6.896714 0.1051325
6.897714 0.10380438
6.898714 0.10247102
6.899714 0.10113252
6.900714 0.09978893200000001
6.901714 0.09844032999999999
6.902714 0.09708678700000001
6.903714 0.095728377
6.904714 0.094365166
6.905715 0.092997227
6.906714 0.091624632
6.907714 0.090247457
6.908714 0.08886577
6.909714 0.08747964700000001
6.910714 0.08608916500000001
6.911714 0.084694393
6.912714 0.08329540099999999
6.913714 0.081892271
6.914714 0.080485072
6.915714 0.079073879
6.916714 0.077658769
6.917714 0.076239818
6.918715 0.074817101
6.919714 0.07339069299999999
6.920714 0.07196067
6.921714 0.070527114
6.922714 0.069090095
6.923714 0.067649694
6.924714 0.066205987
6.925714 0.06475905
6.926714 0.063308963
6.927714 0.06185580300000001
6.928714 0.060399645
6.929714 0.058940571
6.930714 0.057478662
6.931714 0.056013995
6.932714 0.054546648999999996
6.933714 0.053076708
6.934714 0.051604246
6.935714 0.050129346
6.936714 0.048652089999999995
6.937714 0.047172557
6.938715 0.045690827999999996
6.939714 0.044206987
6.940714 0.042721111
6.941714 0.041233284999999995
6.942714 0.039743591
6.943714 0.03825211
6.944714 0.036758924
6.945714 0.035264113
6.946714 0.033767763
6.947714 0.032269958
6.948714 0.030770776
6.949714 0.029270304
6.950714 0.027768625
6.951715 0.02626582
6.952714 0.024761975999999998
6.953714 0.023257172
6.954714 0.021751494
6.955714 0.020245026
6.956714 0.018737851
6.957714 0.017230053000000002
6.958714 0.015721716
6.959714 0.014212924
6.960714 0.012703761000000001
6.961714 0.011194311
6.962714 0.009684658300000001
6.963714 0.0081748862
6.964714 0.0066650791000000004
6.965714 0.0051553212
6.966714 0.0036456964
6.967714 0.0021362886
6.968714 0.00062718186
6.969714 -0.0008815399300000001
6.970714 -0.0023897926
6.971714 -0.0038974926000000004
6.972714 -0.0054045555
6.973714 -0.0069108974
6.974714 -0.0084164341
6.975714 -0.009921082500000001
6.976714 -0.011424758
6.977714 -0.012927376999999999
6.978714 -0.014428856
6.979714 -0.01592911
6.980714 -0.017428056
6.981714 -0.018925611
6.982714 -0.020421689
6.983714 -0.021916207
6.984715 -0.023409080999999998
6.985714 -0.024900227
6.986714 -0.026389561
6.987714 -0.027876999
6.988714 -0.029362459
6.989714 -0.030845852
6.990714 -0.032327097
6.991714 -0.03380611
6.992714 -0.035282806
6.993714 -0.036757102
6.994714 -0.038228912000000004
6.995714 -0.039698152
6.996714 -0.04116474
6.997715 -0.04262859
6.998714 -0.044089617
6.999714 -0.045547739
7.000714 -0.04700287
7.001714 -0.048454926999999995
7.002714 -0.049903826
7.003714 -0.051349483
7.004714 -0.05279181100000001
7.005714 -0.054230732999999996
7.006714 -0.055666163000000005
7.007714 -0.057098013
7.008714 -0.058526202000000006
7.009714 -0.059950648999999995
7.010714 -0.061371271
7.011714 -0.062787981
7.012714 -0.06420070400000001
7.013714 -0.065609353
7.014714 -0.067013846
7.015714 -0.068414101
7.016714 -0.069810037
7.017715 -0.071201572
7.018714 -0.07258862599999999
7.019714 -0.073971116
7.020714 -0.075348967
7.021714 -0.076722092
7.022714 -0.078090414
7.023714 -0.079453859
7.024714 -0.080812338
7.025714 -0.08216578299999999
7.026714 -0.083514105
7.027714 -0.084857235
7.028714 -0.086195092
7.029714 -0.087527593
7.030715 -0.08885467
7.031714 -0.09017624
7.032714 -0.09149222800000001
7.033714 -0.09280255800000001
7.034714 -0.094107154
7.035714 -0.095405942
7.036714 -0.096698845
7.037714 -0.097985787
7.038714 -0.09926670500000001
7.039714 -0.10054151
7.040714 -0.10181013000000001
7.041714 -0.10307250999999999
7.042714 -0.10432855999999999
7.043715 -0.10557820999999999
7.044714 -0.10682138
7.045714 -0.10805802
7.046714 -0.10928804
7.047714 -0.11051138
7.048714 -0.11172796000000002
7.049714 -0.11293772
7.050714 -0.11414057999999999
7.051714 -0.11533648
7.052714 -0.11652533000000001
7.053714 -0.11770709
7.054714 -0.11888167
7.055714 -0.12004902
7.056714 -0.12120905
7.057714 -0.1223617
7.058714 -0.1235069
7.059714 -0.12464459
7.060714 -0.12577471
7.061714 -0.12689717
7.062714 -0.12801192
7.063715 -0.12911889000000001
7.064714 -0.13021801
7.065714 -0.13130922
7.066714 -0.13239245
7.067714 -0.13346765000000002
7.068714 -0.13453474999999998
7.069714 -0.13559368
7.070714 -0.13664437
7.071714 -0.13768678
7.072714 -0.13872082000000002
7.073714 -0.13974645
7.074714 -0.14076360999999998
7.075714 -0.14177222
7.076715 -0.14277224
7.077714 -0.1437636
7.078714 -0.14474624
7.079714 -0.1457201
7.080714 -0.14668512
7.081714 -0.14764125
7.082714 -0.14858844
7.083714 -0.14952662
7.084714 -0.15045574
7.085714 -0.15137575
7.086714 -0.15228658
7.087714 -0.1531882
7.088714 -0.15408053
7.089714 -0.15496353000000002
7.090714 -0.15583715
7.091714 -0.15670133
7.092714 -0.15755603
7.093714 -0.15840119
7.094714 -0.15923678
7.095714 -0.16006273
7.096714 -0.160879
7.097714 -0.16168554999999998
7.098714 -0.16248231999999999
7.099714 -0.16326928000000002
7.100714 -0.16404636
7.101714 -0.16481353999999998
7.102714 -0.16557075999999998
7.103714 -0.16631798
7.104714 -0.16705517
7.105714 -0.16778228
7.106714 -0.16849925999999998
7.107714 -0.16920607000000001
7.108714 -0.16990268
7.109715 -0.17058904
7.110714 -0.17126511
7.111714 -0.17193086
7.112714 -0.17258624
7.113714 -0.17323121
7.114714 -0.17386576
7.115714 -0.17448983
7.116714 -0.17510338
7.117714 -0.17570639
7.118714 -0.17629882
7.119714 -0.17688061
7.120714 -0.17745177
7.121714 -0.17801224
7.122715 -0.17856199
7.123714 -0.17910099
7.124714 -0.17962920999999998
7.125714 -0.18014661999999998
7.126714 -0.18065318
7.127714 -0.18114886
7.128714 -0.18163365
7.129714 -0.18210751
7.130714 -0.18257041000000002
7.131714 -0.18302232000000002
7.132714 -0.18346324
7.133714 -0.1838931
7.134714 -0.1843119
7.135714 -0.18471963
7.136714 -0.18511624000000002
7.137714 -0.18550172
7.138714 -0.18587604
7.139714 -0.18623918
7.140714 -0.18659113
7.141714 -0.18693185
7.142715 -0.18726134
7.143714 -0.18757958
7.144714 -0.18788654000000002
7.145714 -0.18818221000000002
7.146714 -0.18846658
7.147714 -0.18873962
7.148714 -0.18900132
7.149714 -0.18925166999999998
7.150714 -0.18949066
7.151714 -0.18971828
7.152714 -0.18993451
7.153714 -0.19013934000000002
7.154714 -0.19033276
7.155715 -0.19051477
7.156714 -0.19068535
7.157714 -0.19084448999999998
7.158714 -0.1909922
7.159714 -0.19112846
7.160714 -0.19125327
7.161714 -0.19136662999999998
7.162714 -0.19146852
7.163714 -0.19155896
7.164714 -0.19163793
7.165714 -0.19170544
7.166714 -0.19176148
7.167714 -0.19180606
7.168715 -0.19183918
7.169714 -0.19186082999999998
7.170714 -0.19187103
7.171714 -0.19186977
7.172714 -0.19185706
7.173714 -0.1918329
7.174714 -0.1917973
7.175714 -0.19175026
7.176714 -0.19169180000000002
7.177714 -0.1916219
7.178714 -0.1915406
7.179714 -0.19144788
7.180714 -0.19134377
7.181714 -0.19122828
7.182714 -0.19110141
7.183714 -0.19096318
7.184714 -0.19081358999999998
7.185714 -0.19065267
7.186714 -0.19048043
7.187714 -0.19029686
7.188715 -0.19010201000000002
7.189714 -0.18989587000000002
7.190714 -0.18967846000000002
7.191714 -0.18944981
7.192714 -0.18920993
7.193714 -0.18895882
7.194714 -0.18869652
7.195714 -0.18842304999999998
7.196714 -0.18813842
7.197714 -0.18784265
7.198714 -0.18753577
7.199714 -0.18721780999999998
7.200714 -0.18688877
7.201715 -0.18654868
7.202714 -0.18619759
7.203714 -0.1858355
7.204714 -0.18546245
7.205714 -0.18507845
7.206714 -0.18468355
7.207714 -0.18427776
7.208714 -0.18386111
7.209714 -0.18343363000000001
7.210714 -0.18299536
7.211714 -0.18254634
7.212714 -0.18208658
7.213714 -0.18161612
7.214714 -0.181135
7.215714 -0.18064324999999998
7.216714 -0.18014091
7.217714 -0.17962799999999998
7.218714 -0.17910458
7.219714 -0.17857066
7.220714 -0.1780263
7.221714 -0.17747154
7.222714 -0.17690640000000002
7.223714 -0.17633094
7.224714 -0.17574518
7.225714 -0.17514918000000002
7.226714 -0.17454297
7.227714 -0.1739266
7.228714 -0.17330011
7.229714 -0.17266355
7.230714 -0.17201697
7.231714 -0.1713604
7.232714 -0.1706939
7.233714 -0.1700175
7.234715 -0.16933127
7.235714 -0.16863523
7.236714 -0.16792945
7.237714 -0.16721397
7.238714 -0.16648886
7.239714 -0.16575415
7.240714 -0.16500989000000002
7.241714 -0.16425614
7.242714 -0.16349294
7.243714 -0.16272037
7.244714 -0.16193844999999998
7.245714 -0.16114726000000001
7.246714 -0.16034684
7.247715 -0.15953726000000001
7.248714 -0.15871855
7.249714 -0.15789079
7.250714 -0.15705404
7.251714 -0.15620834
7.252714 -0.15535376
7.253714 -0.15449034
7.254714 -0.15361814999999998
7.255714 -0.15273725999999999
7.256714 -0.15184772
7.257714 -0.15094959
7.258714 -0.15004294
7.259714 -0.14912782
7.260714 -0.14820429
7.261714 -0.14727243
7.262714 -0.14633228
7.263714 -0.14538392
7.264714 -0.14442742
7.265714 -0.14346282999999999
7.266714 -0.14249021
7.267715 -0.14150965
7.268714 -0.1405212
7.269714 -0.13952493
7.270714 -0.1385209
7.271714 -0.1375092
7.272714 -0.13648988
7.273714 -0.13546301
7.274714 -0.13442867
7.275714 -0.13338693
7.276714 -0.13233785
7.277714 -0.13128151
7.278714 -0.13021797999999998
7.279714 -0.12914732999999998
7.280715 -0.12806963999999998
7.281714 -0.12698497
7.282714 -0.1258934
7.283714 -0.12479501999999999
7.284714 -0.12368989
7.285714 -0.12257809
7.286714 -0.1214597
7.287714 -0.12033479000000001
7.288714 -0.11920342999999999
7.289714 -0.11806572
7.290714 -0.11692172
7.291714 -0.11577151
7.292714 -0.11461517
7.293715 -0.11345278
7.294714 -0.11228442999999999
7.295714 -0.11111018
7.296714 -0.10993012999999999
7.297714 -0.10874433000000001
7.298714 -0.10755289
7.299714 -0.10635589
7.300714 -0.10515340000000001
7.301714 -0.10394549
7.302714 -0.10273227
7.303714 -0.10151381000000001
7.304714 -0.10029018999999999
7.305714 -0.09906149900000001
7.306714 -0.097827811
7.307714 -0.096589216
7.308714 -0.095345796
7.309714 -0.094097632
7.310714 -0.092844811
7.311714 -0.091587414
7.312714 -0.090325531
7.313715 -0.089059246
7.314714 -0.087788643
7.315714 -0.086513808
7.316714 -0.085234828
7.317714 -0.083951786
7.318714 -0.082664774
7.319714 -0.081373873
7.320714 -0.08007917199999999
7.321714 -0.07878075699999999
7.322714 -0.07747871
7.323714 -0.076173124
7.324714 -0.074864086
7.325714 -0.073551683
7.326715 -0.07223601
7.327714 -0.070917147
7.328714 -0.069595187
7.329714 -0.068270211
7.330714 -0.06694232
7.331714 -0.065611594
7.332714 -0.06427812599999999
7.333714 -0.062942004
7.334714 -0.061603321
7.335714 -0.06026216399999999
7.336714 -0.058918621000000004
7.337714 -0.057572783999999995
7.338714 -0.05622474699999999
7.339714 -0.054874597000000004
7.340714 -0.053522427
7.341714 -0.052168324999999995
7.342714 -0.050812383
7.343714 -0.049454696
7.344714 -0.048095352
7.345714 -0.046734442
7.346714 -0.045372063
7.347714 -0.044008301
7.348714 -0.042643253
7.349714 -0.041277008000000004
7.350714 -0.039909658
7.351714 -0.038541298
7.352714 -0.037172018
7.353714 -0.035801911
7.354714 -0.034431071
7.355714 -0.033059591
7.356714 -0.031687560999999996
7.357714 -0.030315077
7.358714 -0.028942229
7.359715 -0.027569109999999997
7.360714 -0.026195814
7.361714 -0.02482243
7.362714 -0.023449054
7.363714 -0.022075778
7.364714 -0.020702694
7.365714 -0.019329894
7.366714 -0.017957471
7.367714 -0.016585516
7.368714 -0.015214122
7.369714 -0.01384338
7.370714 -0.012473380999999999
7.371714 -0.011104217
7.372715 -0.00973598
7.373714 -0.0083687606
7.374714 -0.0070026501000000005
7.375714 -0.005637739399999999
7.376714 -0.0042741190999999994
7.377714 -0.0029118797000000003
7.378714 -0.0015511115999999998
7.379714 -0.00019190495
7.380714 0.0011656502
7.381714 0.002521464
7.382714 0.0038754468
7.383714 0.0052275089
7.384714 0.006577561
7.385714 0.0079255144
7.386714 0.0092712791
7.387714 0.010614767
7.388714 0.011955889
7.389714 0.013294557
7.390714 0.014630681999999999
7.391714 0.015964176
7.392715 0.017294951
7.393714 0.01862292
7.394714 0.019947994
7.395714 0.021270086
7.396714 0.02258911
7.397714 0.023904977
7.398714 0.025217602
7.399714 0.026526899
7.400714 0.027832779000000002
7.401714 0.029135157999999998
7.402714 0.030433948000000002
7.403714 0.031729066
7.404714 0.033020426
7.405715 0.034307945
7.406714 0.035591534
7.407714 0.036871113
7.408714 0.038146594
7.409714 0.039417896
7.410714 0.040684934
7.411714 0.041947627
7.412714 0.043205891
7.413714 0.044459643
7.414714 0.045708803
7.415714 0.046953288
7.416714 0.048193018
7.417714 0.049427908000000007
7.418715 0.050657883
7.419714 0.051882857000000004
7.420714 0.053102756
7.421714 0.054317497000000006
7.422714 0.055527006000000004
7.423714 0.0567312
7.424714 0.05793000499999999
7.425714 0.059123337
7.426714 0.060311123
7.427714 0.061493284999999995
7.428714 0.06266975
7.429714 0.06384044
7.430714 0.06500528
7.431714 0.066164194
7.432714 0.067317113
7.433714 0.06846396099999999
7.434714 0.06960466300000001
7.435714 0.070739142
7.436714 0.071867334
7.437714 0.072989165
7.438715 0.074104563
7.439714 0.075213454
7.440714 0.076315773
7.441714 0.07741144500000001
7.442714 0.07850040600000001
7.443714 0.079582585
7.444714 0.080657913
7.445714 0.081726327
7.446714 0.082787755
7.447714 0.083842134
7.448714 0.08488940099999999
7.449714 0.085929484
7.450714 0.086962321
7.451715 0.08798784700000001
7.452714 0.089005998
7.453714 0.090016716
7.454714 0.091019931
7.455714 0.092015584
7.456714 0.093003613
7.457714 0.093983952
7.458714 0.09495655
7.459714 0.095921336
7.460714 0.09687825800000001
7.461714 0.09782725199999999
7.462714 0.09876826100000001
7.463714 0.09970123600000001
7.464714 0.10062611
7.465714 0.10154281999999999
7.466714 0.10245133000000001
7.467714 0.10335156000000001
7.468714 0.10424346000000001
7.469714 0.10512698
7.470714 0.10600207999999998
7.471714 0.10686868
7.472714 0.10772675
7.473714 0.10857622
7.474714 0.10941704
7.475714 0.11024915999999998
7.476714 0.11107255
7.477714 0.11188714
7.478714 0.11269288
7.479714 0.11348973000000001
7.480714 0.11427765000000001
7.481714 0.11505657
7.482714 0.11582645999999999
7.483714 0.11658726999999999
7.484715 0.11733894999999998
7.485714 0.11808146000000001
7.486714 0.11881476
7.487714 0.11953879999999999
7.488714 0.12025355
7.489714 0.12095895
7.490714 0.12165498
7.491714 0.12234158
7.492714 0.12301873999999999
7.493714 0.12368639000000001
7.494714 0.12434452
7.495714 0.12499308
7.496714 0.12563204
7.497715 0.12626135
7.498714 0.12688098
7.499714 0.12749091
7.500714 0.1280911
7.501714 0.12868152
7.502714 0.12926213
7.503714 0.1298329
7.504714 0.13039381
7.505714 0.13094483
7.506714 0.13148593
7.507714 0.13201707000000001
7.508714 0.13253824
7.509714 0.13304941
7.510714 0.13355055
7.511714 0.13404164
7.512714 0.13452265000000002
7.513714 0.13499357
7.514714 0.13545436
7.515714 0.13590502
7.516714 0.1363455
7.517715 0.1367758
7.518714 0.1371959
7.519714 0.13760577
7.520714 0.1380054
7.521714 0.13839478
7.522714 0.13877387
7.523714 0.13914268
7.524714 0.13950118
7.525714 0.13984934999999998
7.526714 0.14018719999999998
7.527714 0.1405147
7.528714 0.14083183999999999
7.529714 0.14113861
7.530715 0.14143498999999998
7.531714 0.14172097
7.532714 0.14199655
7.533714 0.14226172
7.534714 0.14251648
7.535714 0.1427608
7.536714 0.14299467000000002
7.537714 0.14321812
7.538714 0.14343112
7.539714 0.14363365
7.540714 0.14382574
7.541714 0.14400737
7.542714 0.14417854
7.543715 0.14433925
7.544714 0.14448949
7.545714 0.14462927
7.546714 0.14475859
7.547714 0.14487745000000002
7.548714 0.14498585
7.549714 0.14508379000000002
7.550714 0.14517129
7.551714 0.14524834
7.552714 0.14531494
7.553714 0.14537111
7.554714 0.14541685
7.555714 0.14545217000000002
7.556714 0.14547708
7.557714 0.1454916
7.558714 0.14549572
7.559714 0.14548947
7.560714 0.14547284000000002
7.561714 0.14544587
7.562714 0.14540856
7.563715 0.14536092
7.564714 0.14530298
7.565714 0.14523474
7.566714 0.14515623
7.567714 0.14506746
7.568714 0.14496845
7.569714 0.14485921999999998
7.570714 0.14473979
7.571714 0.14461017
7.572714 0.1444704
7.573714 0.14432049000000002
7.574714 0.14416048
7.575714 0.14399037
7.576715 0.1438102
7.577714 0.14361999
7.578714 0.14341976
7.579714 0.14320955
7.580714 0.14298939000000002
7.581714 0.14275928
7.582714 0.14251928
7.583714 0.1422694
7.584714 0.14200967
7.585714 0.14174014
7.586714 0.14146081
7.587714 0.14117174
7.588714 0.14087295
7.589714 0.14056447
7.590714 0.14024634
7.591714 0.1399186
7.592714 0.13958127
7.593714 0.1392344
7.594714 0.13887802
7.595714 0.13851216
7.596714 0.13813687
7.597714 0.13775219
7.598714 0.13735814999999998
7.599714 0.13695479
7.600714 0.13654216
7.601714 0.13612028
7.602714 0.13568921
7.603714 0.13524898
7.604714 0.13479964
7.605714 0.13434124
7.606714 0.13387382
7.607714 0.13339742
7.608714 0.13291208000000002
7.609715 0.13241787000000002
7.610714 0.1319148
7.611714 0.13140294
7.612714 0.13088234999999998
7.613714 0.13035305
7.614714 0.12981511
7.615714 0.12926856
7.616714 0.12871347
7.617714 0.12814988
7.618714 0.12757785
7.619714 0.12699743
7.620714 0.12640866
7.621714 0.12581160000000002
7.622715 0.12520631
7.623714 0.12459285
7.624714 0.12397126
7.625714 0.1233416
7.626714 0.12270394
7.627714 0.12205830999999999
7.628714 0.12140479000000001
7.629714 0.12074343
7.630714 0.1200743
7.631714 0.11939744999999999
7.632714 0.11871294
7.633714 0.11802083
7.634714 0.11732118
7.635714 0.11661405
7.636714 0.11589951999999999
7.637714 0.11517763
7.638714 0.11444845000000001
7.639714 0.11371205000000001
7.640714 0.1129685
7.641714 0.11221784000000001
7.642715 0.11146016
7.643714 0.11069551
7.644714 0.10992397
7.645714 0.10914559
7.646714 0.10836045
7.647714 0.10756862
7.648714 0.10677015000000001
7.649714 0.10596513
7.650714 0.10515361000000001
7.651714 0.10433567
7.652714 0.10351138000000001
7.653714 0.10268081
7.654714 0.10184401
7.655715 0.10100107
7.656714 0.10015207
7.657714 0.099297054
7.658714 0.098436105
7.659714 0.097569299
7.660714 0.096696708
7.661714 0.095818401
7.662714 0.094934448
7.663714 0.09404493
7.664714 0.093149912
7.665714 0.092249474
7.666714 0.09134368699999999
7.667714 0.090432621
7.668715 0.089516357
7.669714 0.08859497000000001
7.670714 0.08766853100000001
7.671714 0.086737121
7.672714 0.08580081
7.673714 0.08485968
7.674714 0.0839138
7.675714 0.082963251
7.676714 0.08200811
7.677714 0.08104845799999999
7.678714 0.08008437
7.679714 0.079115923
7.680714 0.078143197
7.681714 0.077166269
7.682714 0.076185219
7.683714 0.075200124
7.684714 0.074211066
7.685714 0.073218124
7.686714 0.072221376
7.687714 0.071220903
7.688715 0.070216786
7.689714 0.06920910699999999
7.690714 0.068197947
7.691714 0.067183381
7.692714 0.066165498
7.693714 0.065144373
7.694714 0.064120092
7.695714 0.063092733
7.696714 0.062062382
7.697714 0.06102912
7.698714 0.05999303
7.699714 0.058954191999999996
7.700714 0.057912688
7.701715 0.056868599000000006
7.702714 0.055822013999999996
7.703714 0.054773012999999995
7.704714 0.053721684
7.705714 0.052668102
7.706714 0.051612355000000006
7.707714 0.050554528999999994
7.708714 0.049494701999999995
7.709714 0.048432961999999996
7.710714 0.047369391999999996
7.711714 0.046304075
7.712714 0.045237094
7.713714 0.044168535
7.714714 0.043098479999999995
7.715714 0.042027014
7.716714 0.04095422
7.717714 0.039880184
7.718714 0.03880499
7.719714 0.037728719
7.720714 0.036651455
7.721714 0.035573283
7.722714 0.034494288
7.723714 0.033414553
7.724714 0.032334164
7.725714 0.031253201
7.726714 0.030171749
7.727714 0.029089889999999997
7.728714 0.028007707
7.729714 0.026925287
7.730714 0.025842710999999997
7.731714 0.024760063
7.732714 0.023677424
7.733714 0.022594878000000002
7.734715 0.021512508
7.735714 0.020430397
7.736714 0.019348627
7.737714 0.01826728
7.738714 0.017186438999999998
7.739714 0.016106188
7.740714 0.015026606999999999
7.741714 0.013947779
7.742714 0.012869787
7.743714 0.011792711
7.744714 0.010716634999999999
7.745714 0.0096416392
7.746714 0.0085678053
7.747715 0.0074952157
7.748714 0.006423951
7.749714 0.0053540924
7.750714 0.0042857209
7.751714 0.0032189174999999997
7.752714 0.0021537626
7.753714 0.0010903366
7.754714 2.8719811e-05
7.755714 -0.0010310077
7.756714 -0.0020887663
7.757714 -0.0031444764000000004
7.758714 -0.0041980587
7.759714 -0.0052494343
7.760714 -0.0062985244
7.761714 -0.0073452502
7.762714 -0.0083895342
7.763714 -0.0094312985
7.764714 -0.010470465
7.765714 -0.011506958000000001
7.766714 -0.012540698000000001
7.767715 -0.013571610999999999
7.768714 -0.014599619
7.769714 -0.015624646999999998
7.770714 -0.01664662
7.771714 -0.01766546
7.772714 -0.018681097
7.773714 -0.019693453
7.774714 -0.020702455
7.775714 -0.021708029
7.776714 -0.022710102
7.777714 -0.0237086
7.778714 -0.024703451
7.779714 -0.025694582
7.780715 -0.026681923
7.781714 -0.027665403
7.782714 -0.028644947
7.783714 -0.029620487
7.784714 -0.030591952999999998
7.785714 -0.031559274
7.786714 -0.032522380999999996
7.787714 -0.033481204
7.788714 -0.034435675
7.789714 -0.035385726
7.790714 -0.036331288999999996
7.791714 -0.037272298
7.792714 -0.038208682
7.793715 -0.039140377
7.794714 -0.040067316
7.795714 -0.040989436
7.796714 -0.04190667
7.797714 -0.042818948999999995
7.798714 -0.043726215
7.799714 -0.044628402
7.800714 -0.045525446
7.801714 -0.046417283
7.802714 -0.047303853
7.803714 -0.048185093
7.804714 -0.049060944
7.805714 -0.049931341000000004
7.806714 -0.050796225
7.807714 -0.051655533000000003
7.808714 -0.052509212
7.809714 -0.053357199
7.810714 -0.054199435
7.811714 -0.055035866999999995
7.812714 -0.055866431999999994
7.813715 -0.056691078000000006
7.814714 -0.057509745
7.815714 -0.058322376999999995
7.816714 -0.059128919
7.817714 -0.059929315000000004
7.818714 -0.060723512
7.819714 -0.061511458
7.820714 -0.062293099
7.821714 -0.06306837900000001
7.822714 -0.063837244
7.823714 -0.064599648
7.824714 -0.065355538
7.825714 -0.066104863
7.826715 -0.06684757
7.827714 -0.067583611
7.828714 -0.068312942
7.829714 -0.06903550800000001
7.830714 -0.06975126499999999
7.831714 -0.070460158
7.832714 -0.071162148
7.833714 -0.071857189
7.834714 -0.072545232
7.835714 -0.073226233
7.836714 -0.073900149
7.837714 -0.074566936
7.838714 -0.075226551
7.839714 -0.075878948
7.840714 -0.076524093
7.841714 -0.077161938
7.842714 -0.07779244299999999
7.843714 -0.078415574
7.844714 -0.07903128899999999
7.845714 -0.079639547
7.846714 -0.08024031400000001
7.847714 -0.08083354899999999
7.848714 -0.081419217
7.849714 -0.081997283
7.850714 -0.082567713
7.851714 -0.08313047
7.852714 -0.083685521
7.853714 -0.08423283000000001
7.854714 -0.08477236299999999
7.855714 -0.085304095
7.856714 -0.08582798800000001
7.857714 -0.08634401600000001
7.858714 -0.086852146
7.859715 -0.087352347
7.860714 -0.087844592
7.861714 -0.088328851
7.862714 -0.08880510000000001
7.863714 -0.08927331100000001
7.864714 -0.08973345399999999
7.865714 -0.090185506
7.866714 -0.09062944399999999
7.867714 -0.091065245
7.868714 -0.091492879
7.869714 -0.09191233
7.870714 -0.09232356700000001
7.871714 -0.092726573
7.872715 -0.093121332
7.873714 -0.093507819
7.874714 -0.09388601199999999
7.875714 -0.094255898
7.876714 -0.094617455
7.877714 -0.09497066500000001
7.878714 -0.095315516
7.879714 -0.095651991
7.880714 -0.095980073
7.881714 -0.096299744
7.882714 -0.096610998
7.883714 -0.096913817
7.884714 -0.097208191
7.885714 -0.09749410700000001
7.886714 -0.097771559
7.887714 -0.098040525
7.888714 -0.09830100500000001
7.889714 -0.098552986
7.890714 -0.098796468
7.891714 -0.099031441
7.892715 -0.099257892
7.893714 -0.09947582099999999
7.894714 -0.099685218
7.895714 -0.09988608100000002
7.896714 -0.1000784
7.897714 -0.10026218
7.898714 -0.10043742
7.899714 -0.10060411000000001
7.900714 -0.10076225000000001
7.901714 -0.10091184
7.902714 -0.10105288
7.903714 -0.10118537000000001
7.904714 -0.10130932
7.905715 -0.10142472000000001
7.906714 -0.10153158
7.907714 -0.1016299
7.908714 -0.10171969
7.909714 -0.10180095
7.910714 -0.10187369
7.911714 -0.1019379
7.912714 -0.10199361
7.913714 -0.1020408
7.914714 -0.10207949999999999
7.915714 -0.10210970999999999
7.916714 -0.10213144
7.917714 -0.10214471
7.918715 -0.10214952
7.919714 -0.10214588999999999
7.920714 -0.10213382
7.921714 -0.10211332999999999
7.922714 -0.10208443
7.923714 -0.10204714
7.924714 -0.10200147999999999
7.925714 -0.10194745
7.926714 -0.10188507
7.927714 -0.10181437
7.928714 -0.10173536
7.929714 -0.10164804999999999
7.930714 -0.10155247
7.931714 -0.10144863000000001
7.932714 -0.10133656
7.933714 -0.10121627000000001
7.934714 -0.10108779
7.935714 -0.10095114
7.936714 -0.10080634
7.937714 -0.10065342
7.938715 -0.10049239000000001
7.939714 -0.10032329000000001
7.940714 -0.10014613
7.941714 -0.099960947
7.942714 -0.099767768
7.943714 -0.099566614
7.944714 -0.09935750900000001
7.945714 -0.099140487
7.946714 -0.09891557299999999
7.947714 -0.09868279999999999
7.948714 -0.098442205
7.949714 -0.09819380899999999
7.950714 -0.097937637
7.951715 -0.097673736
7.952714 -0.097402133
7.953714 -0.097122858
7.954714 -0.096835953
7.955714 -0.096541445
7.956714 -0.09623937099999999
7.957714 -0.09592977
7.958714 -0.095612672
7.959714 -0.09528811799999999
7.960714 -0.09495614799999999
7.961714 -0.094616797
7.962714 -0.094270101
7.963714 -0.093916105
7.964714 -0.093554845
7.965714 -0.093186361
7.966714 -0.092810695
7.967714 -0.092427887
7.968714 -0.09203797699999999
7.969714 -0.09164101200000001
7.970714 -0.091237033
7.971714 -0.090826082
7.972714 -0.090408203
7.973714 -0.089983438
7.974714 -0.089551834
7.975714 -0.089113432
7.976714 -0.088668283
7.977714 -0.088216428
7.978714 -0.087757915
7.979714 -0.08729278900000001
7.980714 -0.086821103
7.981714 -0.086342898
7.982714 -0.085858227
7.983714 -0.085367134
7.984715 -0.084869668
7.985714 -0.084365881
7.986714 -0.083855825
7.987714 -0.083339546
7.988714 -0.08281709699999999
7.989714 -0.082288531
7.990714 -0.0817539
7.991714 -0.081213249
7.992714 -0.080666639
7.993714 -0.08011412
7.994714 -0.079555745
7.995714 -0.078991568
7.996714 -0.078421645
7.997715 -0.077846029
7.998714 -0.077264773
7.999714 -0.076677935
8.000714 -0.076085574
8.001715 -0.07548774
8.002714 -0.074884493
8.003715 -0.074275892
8.004714 -0.073661993
8.005714 -0.07304285499999999
8.006714 -0.07241853699999999
8.007714 -0.071789097
8.008715 -0.071154593
8.009714 -0.070515083
8.010715 -0.06987063099999999
8.011714 -0.069221295
8.012714 -0.068567134
8.013714 -0.067908212
8.014714 -0.067244592
8.015715 -0.066576333
8.016714 -0.065903494
8.017715 -0.065226143
8.018714 -0.06454433899999999
8.019714 -0.063858146
8.020715 -0.063167629
8.021714 -0.062472850999999996
8.022715 -0.061773869999999995
8.023714 -0.061070756
8.024714 -0.060363574
8.025714 -0.059652386999999994
8.026714 -0.058937265
8.027715 -0.058218266
8.028714 -0.057495461
8.029715 -0.056768913000000004
8.030714 -0.056038691999999994
8.031714 -0.055304862
8.032714 -0.054567488
8.033714 -0.053826638
8.034715 -0.053082377
8.035714 -0.052334776
8.036715 -0.051583903
8.037714 -0.050829822000000004
8.038714 -0.050072605
8.039714 -0.049312314
8.040714 -0.048549019
8.041715 -0.047782788
8.042714 -0.04701369
8.043715 -0.046241792999999996
8.044714 -0.045467162
8.045714 -0.044689869
8.046714 -0.043909982
8.047714 -0.043127566000000006
8.048715 -0.042342694
8.049714 -0.041555432999999996
8.050714 -0.040765849
8.051714 -0.039974012
8.052714 -0.039179992999999996
8.053715 -0.038383857
8.054714 -0.037585676
8.055715 -0.036785516
8.056714 -0.035983446
8.057714 -0.035179537
8.058714 -0.034373859
8.059714 -0.033566478
8.060715 -0.032757464
8.061714 -0.031946888
8.062715 -0.031134818
8.063714 -0.030321321999999998
8.064714 -0.029506473000000002
8.065714 -0.028690337999999996
8.066714 -0.027872988999999997
8.067715 -0.027054493
8.068714 -0.026234920000000002
8.069715 -0.025414344
8.070714 -0.024592830000000003
8.071714 -0.02377045
8.072714 -0.022947275
8.073714 -0.022123374
8.074715 -0.021298817999999997
8.075714 -0.020473675
8.076715 -0.019648016
8.077714 -0.018821913
8.078714 -0.017995433999999998
8.079714 -0.017168648999999998
8.080714 -0.016341629
8.081715 -0.015514443999999999
8.082714 -0.014687163999999999
8.083714 -0.013859858
8.084714 -0.013032596
8.085714 -0.012205448
8.086715 -0.011378484
8.087714 -0.010551772
8.088715 -0.0097253826
8.089714 -0.0088993853
8.090714 -0.008073848599999999
8.091714 -0.007248841600000001
8.092714 -0.0064244333999999995
8.093715 -0.0056006931
8.094714 -0.0047776888
8.095715 -0.0039554892000000005
8.096714 -0.0031341628
8.097714 -0.0023137774
8.098714 -0.0014944015
8.099714 -0.00067610272
8.100715 0.0001410511
8.101714 0.0009569924300000001
8.102715 0.0017716540000000001
8.103714 0.0025849685999999998
8.104714 0.0033968689000000002
8.105714 0.0042072883000000005
8.106714 0.0050161605
8.107715 0.0058234185
8.108714 0.006628996200000001
8.109715 0.007432828000000001
8.110714 0.008234848099999999
8.111714 0.0090349909
8.112714 0.0098331911
8.113714 0.010629383
8.114715 0.011423503
8.115714 0.012215486000000001
8.116714 0.013005267999999999
8.117714 0.013792783999999999
8.118714 0.01457797
8.119715 0.015360765
8.120714 0.016141104
8.121715 0.016918924
8.122714 0.017694163
8.123714 0.018466757
8.124714 0.019236647
8.125714 0.020003767999999998
8.126715 0.020768061
8.127714 0.021529464
8.128715 0.022287916
8.129714 0.023043354999999998
8.130714 0.023795722999999998
8.131714 0.024544957000000003
8.132714 0.025291002
8.133715 0.026033793
8.134714 0.026773274
8.135715 0.027509386
8.136714 0.028242068999999998
8.137714 0.028971265000000003
8.138714 0.029696916999999996
8.139714 0.030418966
8.140715 0.031137353
8.141714 0.031852024
8.142715 0.032562919999999995
8.143714 0.033269986
8.144714 0.033973163
8.145715 0.034672397
8.146714 0.035367633
8.147715 0.036058816
8.148714 0.036745890999999996
8.149714 0.037428804
8.150714 0.038107499
8.151714 0.038781925
8.152715 0.039452025999999994
8.153714 0.040117753
8.154715 0.04077905
8.155714 0.041435868
8.156714 0.042088154999999995
8.157714 0.042735858
8.158714 0.04337893
8.159715 0.04401732
8.160714 0.044650977
8.161715 0.045279856
8.162714 0.045903903
8.163714 0.046523075
8.164714 0.047137322999999995
8.165714 0.0477466
8.166715 0.04835086
8.167714 0.048950058
8.168715 0.049544143
8.169714 0.050133077
8.170714 0.05071681199999999
8.171714 0.051295309
8.172714 0.051868521
8.173715 0.052436406000000005
8.174714 0.052998919000000005
8.175714 0.053556025
8.176714 0.054107676
8.177714 0.054653833000000006
8.178715 0.055194459999999994
8.179714 0.05572951
8.180715 0.05625895
8.181714 0.05678273699999999
8.182714 0.057300831999999996
8.183714 0.057813199
8.184714 0.058319804
8.185715 0.058820605
8.186714 0.059315568000000006
8.187715 0.059804658000000004
8.188714 0.060287839999999995
8.189714 0.060765072999999996
8.190714 0.06123632799999999
8.191714 0.06170157
8.192715 0.06216077
8.193714 0.062613888
8.194715 0.063060893
8.195714 0.063501758
8.196714 0.063936447
8.197714 0.064364931
8.198714 0.064787181
8.199715 0.06520316799999999
8.200714 0.065612857
8.201715 0.066016224
8.202714 0.066413241
8.203714 0.066803879
8.204714 0.06718810800000001
8.205714 0.067565904
8.206715 0.06793724
8.207714 0.068302092
8.208714 0.06866043000000001
8.209714 0.069012237
8.210714 0.069357484
8.211715 0.069696148
8.212714 0.070028205
8.213715 0.070353632
8.214714 0.070672412
8.215714 0.070984522
8.216714 0.071289937
8.217714 0.07158864200000001
8.218715 0.071880611
8.219714 0.072165829
8.220715 0.072444277
8.221714 0.07271593800000001
8.222714 0.072980794
8.223714 0.07323882899999999
8.224714 0.073490024
8.225715 0.073734362
8.226714 0.073971832
8.227715 0.074202416
8.228714 0.074426102
8.229714 0.07464287900000001
8.230714 0.074852735
8.231714 0.075055653
8.232715 0.075251627
8.233714 0.075440644
8.234715 0.075622695
8.235714 0.075797766
8.236714 0.075965852
8.237714 0.076126948
8.238714 0.07628104100000001
8.239715 0.076428126
8.240714 0.07656819699999999
8.241714 0.076701248
8.242714 0.076827279
8.243714 0.076946279
8.244715 0.077058247
8.245714 0.077163178
8.246715 0.077261071
8.247714 0.077351928
8.248714 0.077435741
8.249714 0.07751251099999999
8.250714 0.077582238
8.251715 0.07764491600000001
8.252714 0.077700551
8.253715 0.077749148
8.254714 0.077790703
8.255714 0.07782522
8.256714 0.0778527
8.257714 0.077873148
8.258715 0.077886565
8.259714 0.07789296200000001
8.260715 0.077892339
8.261714 0.077884702
8.262714 0.077870052
8.263714 0.077848398
8.264714 0.077819754
8.265715 0.07778412
8.266714 0.077741506
8.267715 0.077691919
8.268714 0.07763537000000001
8.269714 0.077571865
8.270715 0.07750141699999999
8.271714 0.077424035
8.272715 0.077339733
8.273714 0.077248522
8.274714 0.077150413
8.275714 0.077045424
8.276714 0.07693356
8.277715 0.07681484
8.278714 0.07668928
8.279715 0.076556893
8.280714 0.076417689
8.281714 0.076271693
8.282714 0.076118915
8.283714 0.07595937900000001
8.284715 0.075793097
8.285714 0.075620093
8.286715 0.075440382
8.287714 0.075253984
8.288714 0.075060915
8.289714 0.074861204
8.290714 0.074654864
8.291715 0.07444192300000001
8.292714 0.07422239900000001
8.293715 0.07399631400000001
8.294714 0.073763693
8.295714 0.073524565
8.296714 0.073278946
8.297714 0.073026866
8.298715 0.07276834800000001
8.299714 0.072503416
8.300714 0.07223209800000001
8.301714 0.071954424
8.302714 0.071670423
8.303715 0.071380119
8.304714 0.071083539
8.305715 0.070780714
8.306714 0.07047167700000001
8.307714 0.07015645400000001
8.308714 0.069835078
8.309714 0.069507578
8.310715 0.06917399
8.311714 0.068834348
8.312715 0.068488682
8.313714 0.06813702099999999
8.314714 0.067779404
8.315714 0.06741586299999999
8.316714 0.06704642999999999
8.317715 0.066671148
8.318714 0.06629004499999999
8.319715 0.065903162
8.320714 0.065510534
8.321714 0.065112195
8.322714 0.064708188
8.323714 0.064298545
8.324715 0.063883304
8.325714 0.063462503
8.326715 0.063036184
8.327714 0.062604382
8.328714 0.062167138
8.329714 0.061724492
8.330714 0.061276485
8.331715 0.060823158
8.332714 0.060364546
8.333714 0.059900695000000004
8.334714 0.059431646000000005
8.335714 0.05895744
8.336715 0.058478117
8.337714 0.057993719
8.338715 0.057504291000000006
8.339714 0.057009875
8.340714 0.056510512000000006
8.341714 0.056006247
8.342714 0.055497128
8.343715 0.054983195
8.344714 0.054464495
8.345715 0.053941068
8.346714 0.053412968000000005
8.347714 0.052880234000000005
8.348714 0.052342913
8.349714 0.051801058000000004
8.350715 0.051254708999999996
8.351714 0.050703912999999996
8.352715 0.05014872299999999
8.353714 0.049589179000000004
8.354714 0.049025337999999995
8.355714 0.048457243000000004
8.356714 0.047884946
8.357715 0.047308492
8.358714 0.046727934
8.359715 0.046143323
8.360714 0.045554707
8.361714 0.044962138
8.362714 0.044365667
8.363714 0.043765342
8.364715 0.043161219
8.365714 0.042553348
8.366714 0.04194178
8.367714 0.041326569
8.368714 0.040707766
8.369715 0.040085425
8.370714 0.039459596
8.371715 0.038830336
8.372714 0.038197698
8.373714 0.037561735
8.374714 0.036922502
8.375714 0.036280052
8.376715 0.035634439
8.377714 0.03498572
8.378715 0.034333949
8.379714 0.033679183
8.380714 0.033021477
8.381714 0.032360884
8.382714 0.031697462
8.383715 0.031031267
8.384714 0.030362355999999997
8.385715 0.029690784999999997
8.386714 0.029016612
8.387714 0.028339892999999998
8.388714 0.027660685
8.389714 0.026979043999999997
8.390715 0.026295030999999996
8.391714 0.025608701999999997
8.392715 0.024920114
8.393714 0.024229324
8.394714 0.023536391
8.395715 0.022841374
8.396714 0.02214433
8.397715 0.021445317999999998
8.398714 0.020744395
8.399714 0.020041621
8.400714 0.019337054
8.401714 0.018630752
8.402715 0.017922773
8.403714 0.017213178000000003
8.404715 0.016502025
8.405714 0.015789372
8.406714 0.015075279
8.407714 0.014359803999999999
8.408714 0.013643006
8.409715 0.012924944
8.410714 0.012205678
8.411715 0.011485267
8.412714 0.010763769999999999
8.413714 0.010041246
8.414714 0.0093177558
8.415714 0.0085933578
8.416715 0.007868112200000001
8.417714 0.007142078499999999
8.418715 0.006415315899999999
8.419714 0.0056878849000000006
8.420714 0.0049598457
8.421714 0.0042312578
8.422714 0.0035021814
8.423715 0.0027726770000000003
8.424714 0.0020428046000000003
8.425714 0.0013126245
8.426714 0.00058219716
8.427714 -0.00014841702
8.428715 -0.0008791576
8.429714 -0.0016099641
8.430715 -0.0023407758
8.431714 -0.0030715324
8.432714 -0.0038021734999999996
8.433714 -0.0045326386000000005
8.434714 -0.0052628668
8.435715 -0.0059927981
8.436714 -0.006722372200000001
8.437715 -0.0074515287000000005
8.438714 -0.0081802071
8.439714 -0.0089083478
8.440714 -0.0096358905
8.441714 -0.010362775
8.442715 -0.011088941
8.443714 -0.011814331
8.444715 -0.012538885
8.445714 -0.013262541
8.446714 -0.013985243000000001
8.447714 -0.014706931000000001
8.448714 -0.015427544999999999
8.449715 -0.016147028
8.450714 -0.016865321
8.451715 -0.017582365
8.452714 -0.018298102
8.453714 -0.019012475
8.454714 -0.019725424
8.455714 -0.020436892999999998
8.456715 -0.021146823999999998
8.457714 -0.021855160999999998
8.458714 -0.022561845
8.459714 -0.023266822
8.460714 -0.023970033
8.461715 -0.024671422000000002
8.462714 -0.025370932
8.463715 -0.026068507999999997
8.464714 -0.026764092
8.465714 -0.02745763
8.466714 -0.028149068
8.467714 -0.028838348
8.468715 -0.029525416999999998
8.469714 -0.030210217999999997
8.470715 -0.030892696999999997
8.471714 -0.031572802000000004
8.472714 -0.032250475
8.473714 -0.032925664
8.474714 -0.033598315
8.475715 -0.034268372
8.476714 -0.034935784000000004
8.477715 -0.035600497999999994
8.478714 -0.036262459
8.479714 -0.036921617
8.480714 -0.037577917
8.481714 -0.038231307
8.482715 -0.038881737
8.483714 -0.039529151
8.484715 -0.040173501
8.485714 -0.040814735
8.486714 -0.041452801000000004
8.487714 -0.042087649
8.488714 -0.042719225
8.489715 -0.043347481
8.490714 -0.043972366
8.491714 -0.044593832
8.492714 -0.045211826
8.493714 -0.045826298
8.494715 -0.046437199
8.495714 -0.047044482
8.496715 -0.047648096
8.497714 -0.04824799
8.498714 -0.04884412
8.499714 -0.049436436
8.500714 -0.050024886000000005
8.501715 -0.050609425
8.502714 -0.051190006
8.503715 -0.051766582000000005
8.504714 -0.052339105999999996
8.505714 -0.05290753300000001
8.506714 -0.053471816
8.507714 -0.054031907
8.508715 -0.054587761
8.509714 -0.055139331
8.510715 -0.055686577
8.511714 -0.05622945
8.512714 -0.05676790599999999
8.513714 -0.057301903
8.514714 -0.057831401
8.515715 -0.058356352
8.516714 -0.058876717
8.517715 -0.059392455
8.518714 -0.05990352399999999
8.519714 -0.060409878
8.520715 -0.060911481999999996
8.521714 -0.061408296
8.522715 -0.061900279
8.523714 -0.06238739
8.524714 -0.062869594
8.525714 -0.06334685000000001
8.526714 -0.06381911800000001
8.527715 -0.064286363
8.528714 -0.064748549
8.529715 -0.065205636
8.530714 -0.065657595
8.531714 -0.06610438
8.532714 -0.066545961
8.533714 -0.066982303
8.534715 -0.067413371
8.535714 -0.067839131
8.536715 -0.06825954799999999
8.537714 -0.068674592
8.538714 -0.069084228
8.539714 -0.069488422
8.540714 -0.069887139
8.541715 -0.070280349
8.542714 -0.070668024
8.543715 -0.07105012799999999
8.544714 -0.071426632
8.545714 -0.07179750800000001
8.546714 -0.072162726
8.547714 -0.072522252
8.548715 -0.072876061
8.549714 -0.07322412
8.550714 -0.073566404
8.551714 -0.073902885
8.552714 -0.074233534
8.553715 -0.074558321
8.554714 -0.074877223
8.555715 -0.075190212
8.556714 -0.075497263
8.557714 -0.075798348
8.558714 -0.076093443
8.559714 -0.076382526
8.560715 -0.07666556599999999
8.561714 -0.076942547
8.562715 -0.07721344
8.563714 -0.077478227
8.564714 -0.077736878
8.565714 -0.077989377
8.566714 -0.0782357
8.567715 -0.07847583
8.568714 -0.078709744
8.569715 -0.078937417
8.570714 -0.079158833
8.571714 -0.079373975
8.572714 -0.079582824
8.573714 -0.079785357
8.574715 -0.07998155800000001
8.575714 -0.080171408
8.576715 -0.08035489600000001
8.577714 -0.080531999
8.578714 -0.080702704
8.579714 -0.080866995
8.580714 -0.081024854
8.581715 -0.08117627
8.582714 -0.08132123
8.583714 -0.081459718
8.584714 -0.081591721
8.585714 -0.081717229
8.586715 -0.081836228
8.587714 -0.081948709
8.588715 -0.082054664
8.589714 -0.082154077
8.590714 -0.082246942
8.591714 -0.082333252
8.592714 -0.082412997
8.593715 -0.082486164
8.594714 -0.082552753
8.595715 -0.082612754
8.596714 -0.082666159
8.597714 -0.08271297
8.598714 -0.082753174
8.599714 -0.082786771
8.600715 -0.082813756
8.601714 -0.082834129
8.602715 -0.08284788300000001
8.603714 -0.082855014
8.604714 -0.082855526
8.605714 -0.082849414
8.606714 -0.082836673
8.607715 -0.082817307
8.608714 -0.082791317
8.609715 -0.082758704
8.610714 -0.082719466
8.611714 -0.082673604
8.612714 -0.08262111800000001
8.613714 -0.082562014
8.614715 -0.082496292
8.615714 -0.082423957
8.616714 -0.08234501
8.617714 -0.082259456
8.618714 -0.082167302
8.619715 -0.082068547
8.620714 -0.081963203
8.621715 -0.081851269
8.622714 -0.081732753
8.623714 -0.081607659
8.624714 -0.08147599900000001
8.625714 -0.081337779
8.626715 -0.081193005
8.627714 -0.081041682
8.628715 -0.08088382300000001
8.629714 -0.080719439
8.630714 -0.080548535
8.631714 -0.080371124
8.632714 -0.080187217
8.633715 -0.07999682600000001
8.634714 -0.079799962
8.635715 -0.079596631
8.636714 -0.07938685000000001
8.637714 -0.079170638
8.638714 -0.078947999
8.639714 -0.078718952
8.640715 -0.078483514
8.641714 -0.078241696
8.642715 -0.07799351
8.643714 -0.07773898
8.644714 -0.077478116
8.645715 -0.07721093700000001
8.646714 -0.07693746
8.647715 -0.07665770799999999
8.648714 -0.07637169299999999
8.649714 -0.076079438
8.650714 -0.075780961
8.651714 -0.075476279
8.652715 -0.075165415
8.653714 -0.074848387
8.654715 -0.074525218
8.655714 -0.07419593199999999
8.656714 -0.073860551
8.657714 -0.07351909300000001
8.658714 -0.073171587
8.659715 -0.07281805200000001
8.660714 -0.072458514
8.661715 -0.072092999
8.662714 -0.071721536
8.663714 -0.07134414
8.664714 -0.070960849
8.665714 -0.070571678
8.666715 -0.070176664
8.667714 -0.069775828
8.668715 -0.069369201
8.669714 -0.06895681099999999
8.670714 -0.068538688
8.671714 -0.068114861
8.672714 -0.067685358
8.673715 -0.067250209
8.674714 -0.066809444
8.675714 -0.066363096
8.676714 -0.06591119499999999
8.677714 -0.065453775
8.678715 -0.064990867
8.679714 -0.06452250500000001
8.680715 -0.06404871799999999
8.681714 -0.06356954100000001
8.682714 -0.063085009
8.683714 -0.062595156
8.684714 -0.062100013
8.685715 -0.061599618999999994
8.686714 -0.061094004
8.687715 -0.060583209
8.688714 -0.060067268
8.689714 -0.059546209999999995
8.690714 -0.059020082999999994
8.691714 -0.058488914999999995
8.692715 -0.057952739999999996
8.693714 -0.057411606999999996
8.694715 -0.056865544000000004
8.695714 -0.056314591
8.696714 -0.055758789
8.697714 -0.055198173999999996
8.698714 -0.054632784999999996
8.699715 -0.05406265799999999
8.700714 -0.053487835000000004
8.701715 -0.052908359999999995
8.702714 -0.052324269
8.703714 -0.05173560299999999
8.704714 -0.051142403
8.705714 -0.05054471000000001
8.706715 -0.049942569
8.707714 -0.04933602199999999
8.708714 -0.048725106
8.709714 -0.048109869
8.710714 -0.047490353
8.711715 -0.0468666
8.712714 -0.046238655
8.713715 -0.045606564
8.714714 -0.044970368999999996
8.715714 -0.044330116
8.716714 -0.043685853999999996
8.717714 -0.043037624000000003
8.718715 -0.042385471
8.719714 -0.041729445000000004
8.720715 -0.041069590999999996
8.721714 -0.040405954
8.722714 -0.039738583
8.723714 -0.039067527
8.724714 -0.03839283
8.725715 -0.037714545
8.726714 -0.037032715
8.727715 -0.036347393
8.728714 -0.035658624
8.729714 -0.034966459
8.730714 -0.034270951
8.731714 -0.033572144
8.732715 -0.03287009
8.733714 -0.03216484
8.734715 -0.031456444
8.735714 -0.030744952
8.736714 -0.030030414999999998
8.737714 -0.029312883
8.738714 -0.028592409
8.739715 -0.027869042
8.740714 -0.027142838
8.741714 -0.026413845000000002
8.742714 -0.025682116
8.743714 -0.024947704999999997
8.744715 -0.024210662
8.745714 -0.023471042
8.746715 -0.022728895
8.747714 -0.021984278
8.748714 -0.021237243
8.749714 -0.020487841
8.750714 -0.019736127
8.751715 -0.018982154
8.752714 -0.018225977
8.753715 -0.017467649000000002
8.754714 -0.016707224
8.755714 -0.015944755999999997
8.756714 -0.015180299999999999
8.757714 -0.014413908999999999
8.758715 -0.013645638
8.759714 -0.012875542000000002
8.760715 -0.012103675
8.761714 -0.011330091
8.762714 -0.010554846
8.763714 -0.0097779943
8.764714 -0.0089995912
8.765715 -0.0082196915
8.766714 -0.0074383504
8.767715 -0.0066556233
8.768714 -0.0058715654
8.769714 -0.0050862323
8.770715 -0.0042996799
8.771714 -0.003511964
8.772715 -0.0027231403
8.773714 -0.0019332649999999998
8.774714 -0.0011423945
8.775714 -0.00035058486
8.776714 0.00044210715
8.777715 0.0012356249
8.778714 0.0020299114
8.779715 0.0028249098000000003
8.780714 0.0036205631000000003
8.781714 0.004416814
8.782714 0.0052136053
8.783714 0.0060108789
8.784715 0.0068085776999999995
8.785714 0.0076066441
8.786715 0.0084050196
8.787714 0.0092036469
8.788714 0.010002468
8.789714 0.010801424
8.790714 0.011600457
8.791715 0.012399509
8.792714 0.013198523
8.793715 0.013997439
8.794714 0.014796199999999999
8.795714 0.015594746000000001
8.796714 0.016393021
8.797714 0.017190965
8.798715 0.01798852
8.799714 0.018785629
8.800714 0.019582232999999998
8.801714 0.020378274000000002
8.802714 0.021173693
8.803715 0.021968433
8.804714 0.022762436
8.805715 0.023555644
8.806714 0.024347998
8.807714 0.025139443
8.808714 0.025929921
8.809714 0.026719371000000002
8.810715 0.027507739
8.811714 0.028294965000000002
8.812715 0.029080993000000003
8.813714 0.029865766
8.814714 0.030649225999999998
8.815714 0.031431316
8.816714 0.03221198
8.817715 0.032991159
8.818714 0.033768798999999995
8.819715 0.034544841
8.820714 0.03531923
8.821714 0.03609191
8.822714 0.036862823999999995
8.823714 0.037631916
8.824715 0.038399128
8.825714 0.039164408000000005
8.826715 0.039927696
8.827714 0.040688939
8.828714 0.041448083
8.829714 0.042205071000000004
8.830714 0.042959847
8.831715 0.043712358
8.832714 0.044462549999999997
8.833714 0.045210368
8.834714 0.045955754
8.835714 0.046698659
8.836715 0.047439025
8.837714 0.048176802000000005
8.838715 0.048911932
8.839714 0.049644364999999996
8.840714 0.050374051
8.841714 0.051100929999999996
8.842714 0.051824952
8.843715 0.052546063999999996
8.844714 0.053264212
8.845715 0.053979346
8.846714 0.054691411999999995
8.847714 0.055400358000000004
8.848714 0.056106131999999996
8.849714 0.056808686000000004
8.850715 0.057507963999999995
8.851714 0.058203912
8.852715 0.058896485000000005
8.853714 0.059585623000000004
8.854714 0.060271279999999997
8.855714 0.060953403999999996
8.856714 0.061631942
8.857715 0.062306848
8.858714 0.06297807000000001
8.859715 0.063645554
8.860714 0.06430925
8.861714 0.064969109
8.862714 0.065625081
8.863714 0.066277117
8.864715 0.06692516600000001
8.865714 0.067569182
8.866714 0.068209111
8.867714 0.068844907
8.868714 0.069476524
8.869715 0.07010391
8.870714 0.070727023
8.871715 0.07134581100000001
8.872714 0.071960228
8.873714 0.072570227
8.874714 0.073175761
8.875714 0.073776784
8.876715 0.074373255
8.877714 0.074965123
8.878715 0.07555234499999999
8.879714 0.076134881
8.880714 0.07671267999999999
8.881714 0.077285705
8.882714 0.077853911
8.883715 0.07841725000000001
8.884714 0.078975683
8.885715 0.07952916800000001
8.886714 0.080077664
8.887714 0.080621132
8.888714 0.08115953000000001
8.889714 0.08169281099999999
8.890715 0.08222093999999999
8.891714 0.082743878
8.892715 0.083261583
8.893714 0.08377401999999999
8.894714 0.084281142
8.895715 0.084782921
8.896714 0.085279311
8.897715 0.085770275
8.898714 0.086255779
8.899714 0.086735783
8.900714 0.087210257
8.901714 0.08767915400000001
8.902715 0.088142446
8.903714 0.08860009799999999
8.904715 0.089052069
8.905714 0.08949833
8.906714 0.08993884
8.907714 0.090373569
8.908714 0.090802484
8.909715 0.091225555
8.910714 0.091642741
8.911715 0.092054013
8.912714 0.092459342
8.913714 0.09285869299999999
8.914714 0.093252031
8.915714 0.09363933299999999
8.916715 0.094020565
8.917714 0.09439569
8.918715 0.094764685
8.919714 0.09512752299999999
8.920714 0.09548416700000001
8.921714 0.095834595
8.922714 0.096178771
8.923715 0.096516672
8.924714 0.096848269
8.925714 0.09717354
8.926714 0.097492448
8.927714 0.09780497099999999
8.928715 0.098111085
8.929714 0.09841076100000001
8.930715 0.09870397600000001
8.931714 0.09899070700000001
8.932714 0.099270919
8.933714 0.09954460000000001
8.934714 0.099811715
8.935715 0.10007225
8.936714 0.10032617999999999
8.937715 0.10057347999999999
8.938714 0.10081413
8.939714 0.10104809999999999
8.940714 0.10127538
8.941714 0.10149594999999999
8.942715 0.10170978
8.943714 0.10191686
8.944715 0.10211718
8.945714 0.1023107
8.946714 0.10249739999999999
8.947714 0.10267729
8.948714 0.10285032999999999
8.949715 0.10301651
8.950714 0.10317583
8.951715 0.10332825
8.952714 0.10347377
8.953714 0.10361237
8.954714 0.10374405
8.955714 0.10386879
8.956715 0.10398657000000001
8.957714 0.10409738
8.958714 0.10420122
8.959714 0.10429808
8.960714 0.10438794000000001
8.961715 0.1044708
8.962714 0.10454663
8.963715 0.10461544
8.964714 0.10467721999999999
8.965714 0.10473196000000001
8.966714 0.10477966
8.967714 0.10482029999999999
8.968715 0.10485388
8.969714 0.1048804
8.970715 0.10489986
8.971714 0.10491223000000001
8.972714 0.10491753
8.973714 0.10491575
8.974714 0.10490688000000001
8.975715 0.10489092000000001
8.976714 0.10486786
8.977715 0.10483770999999999
8.978714 0.10480046999999999
8.979714 0.10475612999999999
8.980714 0.1047047
8.981714 0.10464616
8.982715 0.10458053
8.983714 0.10450780000000001
8.984715 0.10442798
8.985714 0.10434106
8.986714 0.10424706
8.987714 0.10414596
8.988714 0.10403778
8.989715 0.10392251
8.990714 0.10380017
8.991714 0.10367074999999999
8.992714 0.10353427000000001
8.993714 0.10339072
8.994715 0.10324011000000001
8.995714 0.10308245
8.996715 0.10291775
8.997714 0.102746
8.998714 0.10256723
8.999714 0.10238144
9.000714 0.10218865
9.001715 0.10198884
9.002714 0.10178206
9.003715 0.10156828
9.004714 0.10134753999999999
9.005714 0.10111984
9.006714 0.10088519
9.007714 0.10064361999999999
9.008715 0.10039511999999999
9.009714 0.10013971
9.010715 0.099877419
9.011714 0.099608256
9.012714 0.099332223
9.013714 0.099049346
9.014714 0.09875964599999999
9.015715 0.098463136
9.016714 0.09815982799999999
9.017715 0.097849744
9.018714 0.097532908
9.019714 0.097209332
9.020715 0.096879038
9.021714 0.09654204499999999
9.022715 0.09619837499999999
9.023714 0.09584804599999999
9.024714 0.095491082
9.025714 0.095127505
9.026714 0.09475734
9.027715 0.09438060799999999
9.028714 0.093997334
9.029715 0.09360754
9.030714 0.093211257
9.031714 0.092808501
9.032714 0.092399301
9.033714 0.091983686
9.034715 0.09156168099999999
9.035714 0.091133313
9.036715 0.090698607
9.037714 0.09025759600000001
9.038714 0.089810306
9.039714 0.089356763
9.040714 0.08889699799999999
9.041715 0.08843104
9.042714 0.087958918
9.043715 0.08748066
9.044714 0.086996303
9.045714 0.086505874
9.046714 0.086009403
9.047714 0.085506926
9.048715 0.08499847
9.049714 0.084484072
9.050714 0.083963765
9.051714 0.083437579
9.052714 0.08290555000000001
9.053715 0.082367711
9.054714 0.081824098
9.055715 0.081274746
9.056714 0.080719689
9.057714 0.080158963
9.058714 0.079592603
9.059714 0.079020648
9.060715 0.07844313500000001
9.061714 0.077860098
9.062715 0.07727157800000001
9.063714 0.076677615
9.064714 0.076078245
9.065714 0.075473508
9.066714 0.074863445
9.067715 0.074248097
9.068714 0.073627505
9.069715 0.073001708
9.070714 0.072370749
9.071714 0.071734667
9.072714 0.071093504
9.073714 0.070447306
9.074715 0.069796119
9.075714 0.069139985
9.076715 0.068478944
9.077714 0.067813043
9.078714 0.067142327
9.079714 0.066466839
9.080714 0.06578663
9.081715 0.065101741
9.082714 0.064412219
9.083714 0.06371811000000001
9.084714 0.063019467
9.085714 0.06231633
9.086715 0.061608746
9.087714 0.060896768
9.088715 0.060180441
9.089714 0.059459818000000005
9.090714 0.058734947
9.091714 0.058005872
9.092714 0.057272648
9.093715 0.05653531999999999
9.094714 0.055793941
9.095715 0.055048561999999995
9.096714 0.05429923799999999
9.097714 0.053546012999999996
9.098714 0.052788941
9.099714 0.052028074
9.100715 0.05126347
9.101714 0.050495175
9.102715 0.049723241999999994
9.103714 0.048947724
9.104714 0.048168673
9.105714 0.047386144
9.106714 0.046600192000000006
9.107715 0.045810870000000004
9.108714 0.04501823
9.109715 0.04422233
9.110714 0.043423221
9.111714 0.042620959
9.112714 0.041815601
9.113714 0.041007201
9.114715 0.040195812000000004
9.115714 0.039381493000000004
9.116714 0.038564298
9.117714 0.037744283000000003
9.118714 0.036921506
9.119715 0.03609602
9.120714 0.035267882
9.121715 0.034437151
9.122714 0.033603882
9.123714 0.032768131
9.124714 0.031929958
9.125714 0.031089418999999997
9.126715 0.030246568999999997
9.127714 0.029401470000000002
9.128715 0.028554176
9.129714 0.027704745
9.130714 0.02685324
9.131714 0.025999715
9.132714 0.025144231
9.133715 0.024286845
9.134714 0.023427617
9.135715 0.022566607000000002
9.136714 0.021703875
9.137714 0.020839479
9.138714 0.019973482
9.139714 0.019105941
9.140715 0.01823692
9.141714 0.017366477
9.142715 0.016494673
9.143714 0.015621571
9.144714 0.014747231999999999
9.145715 0.013871718
9.146714 0.012995089000000001
9.147715 0.012117407
9.148714 0.011238736000000001
9.149714 0.010359137000000001
9.150714 0.0094786716
9.151714 0.0085974032
9.152715 0.0077153942000000005
9.153714 0.006832707
9.154715 0.0059494043
9.155714 0.0050655486
9.156714 0.0041812029
9.157714 0.0032964297
9.158714 0.0024112922000000003
9.159715 0.0015258529000000002
9.160714 0.00064017463
9.161715 -0.00024567983
9.162714 -0.0011316477
9.163714 -0.0020176662
9.164714 -0.0029036726
9.165714 -0.0037896043000000003
9.166715 -0.0046753983
9.167714 -0.0055609922
9.168715 -0.0064463238
9.169714 -0.0073313297999999995
9.170714 -0.0082159488
9.171714 -0.0091001173
9.172714 -0.0099837736
9.173715 -0.010866855
9.174714 -0.011749299
9.175714 -0.012631044999999999
9.176714 -0.01351203
9.177714 -0.01439219
9.178715 -0.015271467
9.179714 -0.016149795999999998
9.180715 -0.017027116000000002
9.181714 -0.017903365
9.182714 -0.018778484
9.183714 -0.019652410000000002
9.184714 -0.020525081
9.185715 -0.021396435000000002
9.186714 -0.022266412
9.187715 -0.023134952
9.188714 -0.024001993
9.189714 -0.024867474
9.190714 -0.025731337
9.191714 -0.026593517
9.192715 -0.027453957999999997
9.193714 -0.028312596000000002
9.194715 -0.029169375000000004
9.195714 -0.030024233000000004
9.196714 -0.030877109000000003
9.197714 -0.031727945
9.198714 -0.032576680000000004
9.199715 -0.033423255
9.200714 -0.034267613
9.201715 -0.035109691
9.202714 -0.035949430000000004
9.203714 -0.036786772999999995
9.204714 -0.03762166
9.205714 -0.038454033
9.206715 -0.039283832
9.207714 -0.040111001
9.208714 -0.040935480999999996
9.209714 -0.041757209999999996
9.210714 -0.042576133
9.211715 -0.043392193
9.212714 -0.044205331
9.213715 -0.045015485
9.214714 -0.045822604
9.215714 -0.046626627000000004
9.216714 -0.047427497
9.217714 -0.048225155000000006
9.218715 -0.049019547
9.219714 -0.049810612
9.220715 -0.050598301
9.221714 -0.051382551
9.222714 -0.052163308
9.223714 -0.05294052
9.224714 -0.053714123
9.225715 -0.05448407
9.226714 -0.055250304
9.227715 -0.056012766
9.228714 -0.05677141
9.229714 -0.057526177000000005
9.230714 -0.05827701
9.231714 -0.05902386
9.232715 -0.059766677000000004
9.233714 -0.060505403000000006
9.234715 -0.061239989
9.235714 -0.061970384999999996
9.236714 -0.062696537
9.237714 -0.063418393
9.238714 -0.064135907
9.239715 -0.064849027
9.240714 -0.065557699
9.241714 -0.06626187800000001
9.242714 -0.066961511
9.243714 -0.06765655699999999
9.244715 -0.068346958
9.245714 -0.069032673
9.246715 -0.069713651
9.247714 -0.070389849
9.248714 -0.071061216
9.249714 -0.071727706
9.250714 -0.072389276
9.251715 -0.073045876
9.252714 -0.073697465
9.253715 -0.074343994
9.254714 -0.07498542
9.255714 -0.075621699
9.256714 -0.076252787
9.257714 -0.076878635
9.258715 -0.077499205
9.259714 -0.078114454
9.260715 -0.078724336
9.261714 -0.07932881700000001
9.262714 -0.07992785
9.263714 -0.080521387
9.264714 -0.081109395
9.265715 -0.081691833
9.266714 -0.08226865900000001
9.267715 -0.082839833
9.268714 -0.08340531500000001
9.269714 -0.083965069
9.270715 -0.084519055
9.271714 -0.085067231
9.272715 -0.085609563
9.273714 -0.08614601699999999
9.274714 -0.086676551
9.275714 -0.08720113
9.276714 -0.087719719
9.277715 -0.088232284
9.278714 -0.08873879
9.279715 -0.08923920099999999
9.280714 -0.089733483
9.281714 -0.090221601
9.282714 -0.09070352
9.283714 -0.09117921
9.284715 -0.091648643
9.285714 -0.09211178399999999
9.286715 -0.092568598
9.287714 -0.093019055
9.288714 -0.09346312700000001
9.289714 -0.093900785
9.290714 -0.094331999
9.291715 -0.09475674
9.292714 -0.09517498
9.293715 -0.095586694
9.294714 -0.095991849
9.295714 -0.09639042
9.296714 -0.096782384
9.297714 -0.097167713
9.298715 -0.097546383
9.299714 -0.097918371
9.300714 -0.098283647
9.301714 -0.098642195
9.302714 -0.09899399
9.303715 -0.09933901
9.304714 -0.09967723199999999
9.305715 -0.10000863
9.306714 -0.10033319
9.307714 -0.10065088
9.308714 -0.1009617
9.309714 -0.10126563
9.310715 -0.10156264000000001
9.311714 -0.10185271
9.312715 -0.10213583000000001
9.313714 -0.10241198
9.314714 -0.10268115
9.315714 -0.10294332
9.316714 -0.10319848
9.317715 -0.10344661
9.318714 -0.10368769
9.319715 -0.10392172
9.320714 -0.10414869
9.321714 -0.10436855999999999
9.322714 -0.10458134
9.323714 -0.10478702999999999
9.324715 -0.10498558
9.325714 -0.10517702
9.326715 -0.10536131
9.327714 -0.10553845999999999
9.328714 -0.10570846
9.329714 -0.1058713
9.330714 -0.10602695
9.331715 -0.10617542999999999
9.332714 -0.10631671999999999
9.333714 -0.10645082000000002
9.334714 -0.10657773000000001
9.335714 -0.10669741999999999
9.336715 -0.10680991999999999
9.337714 -0.10691519000000001
9.338715 -0.10701325
9.339714 -0.10710407999999999
9.340714 -0.10718768000000001
9.341714 -0.10726406
9.342714 -0.10733322000000001
9.343715 -0.10739514
9.344714 -0.10744983
9.345715 -0.10749729000000001
9.346714 -0.10753752
9.347714 -0.10757054
9.348714 -0.10759633
9.349714 -0.10761488
9.350715 -0.10762622
9.351714 -0.10763033999999999
9.352715 -0.10762726
9.353714 -0.10761697
9.354714 -0.10759947
9.355714 -0.10757478
9.356714 -0.1075429
9.357715 -0.10750384999999998
9.358714 -0.10745761999999999
9.359715 -0.10740423
9.360714 -0.10734368
9.361714 -0.10727599
9.362714 -0.10720115000000001
9.363714 -0.10711920000000001
9.364715 -0.10703013
9.365714 -0.10693396000000001
9.366714 -0.10683069999999999
9.367714 -0.10672037000000001
9.368714 -0.10660298000000001
9.369715 -0.10647854000000001
9.370714 -0.10634707
9.371715 -0.10620859
9.372714 -0.10606310000000001
9.373714 -0.10591063
9.374714 -0.10575119
9.375714 -0.10558481000000002
9.376715 -0.10541149
9.377714 -0.10523126999999999
9.378715 -0.10504415
9.379714 -0.10485016000000001
9.380714 -0.10464931999999999
9.381714 -0.10444165
9.382714 -0.10422716
9.383715 -0.10400589
9.384714 -0.10377787000000001
9.385715 -0.10354311000000001
9.386714 -0.10330162
9.387714 -0.10305345
9.388714 -0.10279862
9.389714 -0.10253714000000001
9.390715 -0.10226904
9.391714 -0.10199435999999999
9.392715 -0.10171313
9.393714 -0.10142535000000001
9.394714 -0.10113107
9.395715 -0.10083030999999999
9.396714 -0.10052310999999998
9.397715 -0.10020948
9.398714 -0.09988946800000001
9.399714 -0.09956309799999999
9.400714 -0.09923040600000001
9.401714 -0.098891417
9.402715 -0.098546164
9.403714 -0.098194671
9.404715 -0.097836985
9.405714 -0.097473123
9.406714 -0.09710313200000001
9.407714 -0.096727035
9.408714 -0.096344872
9.409715 -0.095956679
9.410714 -0.095562491
9.411715 -0.095162343
9.412714 -0.094756269
9.413714 -0.094344304
9.414714 -0.093926489
9.415714 -0.09350286
9.416715 -0.093073456
9.417714 -0.092638313
9.418715 -0.092197472
9.419714 -0.091750972
9.420714 -0.091298856
9.421714 -0.090841163
9.422714 -0.09037793499999999
9.423715 -0.089909212
9.424714 -0.08943503500000001
9.425714 -0.08895544500000001
9.426714 -0.088470487
9.427714 -0.08798021
9.428715 -0.08748465300000001
9.429714 -0.086983858
9.430715 -0.08647787
9.431714 -0.085966743
9.432714 -0.08545051099999999
9.433714 -0.084929226
9.434714 -0.084402936
9.435715 -0.083871686
9.436714 -0.08333552400000001
9.437715 -0.08279449500000001
9.438714 -0.082248647
9.439714 -0.081698032
9.440714 -0.081142696
9.441714 -0.080582686
9.442715 -0.08001805399999999
9.443714 -0.079448853
9.444715 -0.078875123
9.445714 -0.07829692299999999
9.446714 -0.0777143
9.447714 -0.077127304
9.448714 -0.07653599
9.449715 -0.075940404
9.450714 -0.07534060299999999
9.451715 -0.074736634
9.452714 -0.07412855
9.453714 -0.07351641
9.454714 -0.07290025800000001
9.455714 -0.072280149
9.456715 -0.071656139
9.457714 -0.071028282
9.458714 -0.07039663
9.459714 -0.069761235
9.460714 -0.069122156
9.461715 -0.068479445
9.462714 -0.067833153
9.463715 -0.06718334
9.464714 -0.066530058
9.465714 -0.065873365
9.466714 -0.06521331400000001
9.467714 -0.064549962
9.468715 -0.063883368
9.469714 -0.063213584
9.470715 -0.062540668
9.471714 -0.061864674
9.472714 -0.061185658
9.473714 -0.060503684999999995
9.474714 -0.059818808
9.475715 -0.059131079
9.476714 -0.058440561
9.477715 -0.057747308000000004
9.478714 -0.057051383
9.479714 -0.056352838999999995
9.480714 -0.055651739000000006
9.481714 -0.054948137
9.482715 -0.05424208899999999
9.483714 -0.053533661
9.484715 -0.05282291099999999
9.485714 -0.05210989
9.486714 -0.051394664
9.487714 -0.050677295
9.488714 -0.049957837000000005
9.489715 -0.049236353000000004
9.490714 -0.048512901000000004
9.491714 -0.047787540999999996
9.492714 -0.047060335
9.493714 -0.046331342
9.494715 -0.045600624
9.495714 -0.044868243
9.496715 -0.044134258999999995
9.497714 -0.043398733
9.498714 -0.042661725
9.499714 -0.041923299000000004
9.500714 -0.041183517999999995
9.501715 -0.040442441
9.502714 -0.039700131
9.503715 -0.038956647000000004
9.504714 -0.038212054999999995
9.505714 -0.037466415
9.506714 -0.036719791
9.507714 -0.035972244
9.508715 -0.035223836
9.509714 -0.034474631
9.510715 -0.033724689
9.511714 -0.032974072
9.512714 -0.032222844
9.513714 -0.031471066
9.514714 -0.030718802
9.515715 -0.029966113000000003
9.516714 -0.029213060000000002
9.517715 -0.028459704
9.518714 -0.027706106999999997
9.519714 -0.026952333000000002
9.520715 -0.026198442
9.521714 -0.025444494999999998
9.522715 -0.024690555
9.523714 -0.023936683
9.524714 -0.023182938
9.525714 -0.022429384
9.526714 -0.02167608
9.527715 -0.020923089
9.528714 -0.020170468
9.529715 -0.019418281000000003
9.530714 -0.018666587
9.531714 -0.017915448
9.532714 -0.017164923000000002
9.533714 -0.016415071
9.534715 -0.015665955
9.535714 -0.014917633000000001
9.536715 -0.014170165
9.537714 -0.013423611999999998
9.538714 -0.012678033000000002
9.539714 -0.011933487
9.540714 -0.011190033
9.541715 -0.01044773
9.542714 -0.0097066382
9.543715 -0.0089668159
9.544714 -0.0082283215
9.545714 -0.007491213900000001
9.546714 -0.0067555506
9.547714 -0.0060213901
9.548715 -0.0052887899
9.549714 -0.0045578078999999995
9.550714 -0.0038285016
9.551714 -0.003100928
9.552714 -0.002375144
9.553715 -0.0016512063999999998
9.554714 -0.0009291715300000001
9.555715 -0.00020909567
9.556714 0.00050896533
9.557714 0.0012249557
9.558714 0.0019388201000000002
9.559714 0.0026505031
9.560715 0.0033599499
9.561714 0.0040671061
9.562715 0.0047719168000000005
9.563714 0.0054743283
9.564714 0.0061742867
9.565714 0.006871738200000001
9.566714 0.0075666292
9.567715 0.008258906699999999
9.568714 0.0089485184
9.569715 0.0096354117
9.570714 0.010319534
9.571714 0.011000833
9.572714 0.011679259
9.573714 0.012354757999999999
9.574715 0.013027281
9.575714 0.013696775999999999
9.576715 0.014363196
9.577714 0.015026486999999998
9.578714 0.015686601
9.579714 0.01634349
9.580714 0.016997104
9.581715 0.017647396
9.582714 0.018294316
9.583714 0.018937817
9.584714 0.019577853
9.585714 0.020214375
9.586715 0.020847339
9.587714 0.021476697
9.588715 0.022102405
9.589714 0.022724416
9.590714 0.023342688
9.591714 0.023957175
9.592714 0.024567833000000004
9.593715 0.025174618
9.594714 0.02577749
9.595715 0.026376403
9.596714 0.026971317
9.597714 0.027562189
9.598714 0.02814898
9.599714 0.028731648000000002
9.600715 0.02931015
9.601714 0.029884448
9.602715 0.030454501
9.603714 0.031020274
9.604714 0.031581722
9.605714 0.032138810000000004
9.606714 0.0326915
9.607715 0.033239753000000004
9.608714 0.033783531
9.609715 0.034322799
9.610714 0.034857520999999995
9.611714 0.035387659
9.612714 0.035913175
9.613714 0.036434038
9.614715 0.036950212
9.615714 0.037461662
9.616714 0.037968353999999996
9.617714 0.038470251999999996
9.618714 0.038967325000000004
9.619715 0.039459541
9.620714 0.039946867000000004
9.621715 0.040429272
9.622714 0.040906723
9.623714 0.041379192
9.624714 0.041846646
9.625714 0.042309056
9.626715 0.042766394
9.627714 0.043218632
9.628715 0.04366574
9.629714 0.044107690000000005
9.630714 0.044544457
9.631714 0.044976015
9.632714 0.045402336
9.633715 0.045823396
9.634714 0.04623917
9.635715 0.046649632999999996
9.636714 0.047054765
9.637714 0.047454538
9.638714 0.047848932
9.639714 0.048237926
9.640715 0.048621494
9.641714 0.048999616
9.642715 0.049372279000000005
9.643714 0.049739459
9.644714 0.050101132
9.645715 0.050457287999999996
9.646714 0.050807901
9.647715 0.051152956
9.648714 0.051492434999999996
9.649714 0.051826326
9.650714 0.052154611000000003
9.651714 0.052477274000000004
9.652715 0.052794302
9.653714 0.053105678
9.654715 0.05341139
9.655714 0.053711421999999995
9.656714 0.054005766
9.657714 0.054294412
9.658714 0.054577342
9.659715 0.054854549999999995
9.660714 0.055126031
9.661715 0.055391765999999995
9.662714 0.055651751
9.663714 0.055905978999999995
9.664714 0.056154438
9.665714 0.056397123
9.666715 0.056634034
9.667714 0.056865159
9.668715 0.057090493
9.669714 0.057310029000000005
9.670714 0.057523766999999996
9.671714 0.057731703
9.672714 0.057933829
9.673715 0.058130146
9.674714 0.058320654
9.675714 0.058505352
9.676714 0.058684236
9.677714 0.058857305
9.678715 0.059024559000000004
9.679714 0.059186004
9.680715 0.059341633000000005
9.681714 0.059491454
9.682714 0.059635466
9.683714 0.059773674000000006
9.684714 0.059906079
9.685715 0.060032686
9.686714 0.060153502
9.687715 0.060268525999999996
9.688714 0.060377765
9.689714 0.060481223
9.690714 0.060578913000000005
9.691714 0.060670835
9.692715 0.060756999000000006
9.693714 0.060837413
9.694715 0.060912087999999996
9.695714 0.060981029000000006
9.696714 0.061044242000000005
9.697714 0.061101746000000005
9.698714 0.061153545000000004
9.699715 0.061199657
9.700714 0.061240088
9.701715 0.061274854999999996
9.702714 0.061303971
9.703714 0.061327446
9.704714 0.061345298
9.705714 0.061357538999999996
9.706715 0.06136418700000001
9.707714 0.061365252
9.708714 0.061360758
9.709714 0.061350722999999996
9.710714 0.06133515899999999
9.711715 0.061314086999999996
9.712714 0.061287527
9.713715 0.061255496000000006
9.714714 0.06121801600000001
9.715714 0.061175105
9.716714 0.061126786999999995
9.717714 0.061073084
9.718715 0.061014015
9.719714 0.060949603000000005
9.720715 0.06087987
9.721714 0.060804846
9.722714 0.060724548999999996
9.723714 0.060639001
9.724714 0.060548232
9.725715 0.060452265000000005
9.726714 0.060351123
9.727715 0.060244835999999996
9.728714 0.060133426
9.729714 0.060016924
9.730714 0.059895351
9.731714 0.059768744000000006
9.732715 0.059637125000000006
9.733714 0.059500523
9.734715 0.059358968000000005
9.735714 0.059212488
9.736714 0.059061119
9.737714 0.058904884
9.738714 0.058743817
9.739715 0.058577949000000004
9.740714 0.058407312999999995
9.741714 0.058231939
9.742714 0.058051856
9.743714 0.057867105
9.744715 0.057677715000000004
9.745714 0.05748372100000001
9.746715 0.057285151
9.747714 0.057082047
9.748714 0.056874444
9.749714 0.056662376
9.750714 0.05644587200000001
9.751715 0.056224979999999994
9.752714 0.055999728
9.753715 0.055770156999999994
9.754714 0.055536302
9.755714 0.055298198
9.756714 0.055055885
9.757714 0.054809405
9.758715 0.054558797
9.759714 0.054304098
9.760715 0.054045342
9.761714 0.05378257499999999
9.762714 0.053515832
9.763714 0.053245161000000006
9.764714 0.052970595
9.765715 0.052692182000000004
9.766714 0.052409963
9.767715 0.052123971000000005
9.768714 0.051834253999999996
9.769714 0.051540858
9.770715 0.05124382399999999
9.771714 0.050943193000000005
9.772715 0.050639006
9.773714 0.050331309
9.774714 0.05002014799999999
9.775714 0.049705571000000004
9.776714 0.04938761700000001
9.777715 0.049066328
9.778714 0.048741756000000004
9.779715 0.048413945
9.780714 0.048082942000000004
9.781714 0.047748789
9.782714 0.047411537
9.783714 0.047071229
9.784715 0.046727914
9.785714 0.04638164
9.786715 0.046032452
9.787714 0.0456804
9.788714 0.045325531
9.789714 0.044967892
9.790714 0.044607531
9.791715 0.044244499
9.792714 0.043878841
9.793715 0.043510608
9.794714 0.043139844999999996
9.795714 0.042766603
9.796714 0.042390934
9.797714 0.042012884
9.798715 0.0416325
9.799714 0.041249834
9.800714 0.040864936
9.801714 0.040477855
9.802714 0.040088641
9.803715 0.03969734
9.804714 0.039304004
9.805715 0.038908687000000004
9.806714 0.038511434
9.807714 0.038112298
9.808714 0.037711325999999996
9.809714 0.037308573
9.810715 0.036904085
9.811714 0.036497915
9.812715 0.036090115
9.813714 0.035680734
9.814714 0.035269823
9.815714 0.034857434
9.816714 0.034443617999999995
9.817715 0.034028426
9.818714 0.033611908999999995
9.819715 0.033194121
9.820714 0.03277511
9.821714 0.032354931999999996
9.822714 0.031933637
9.823714 0.031511276
9.824715 0.031087903
9.825714 0.030663566
9.826715 0.030238321000000002
9.827714 0.029812217999999998
9.828714 0.029385311
9.829714 0.028957651
9.830714 0.028529289
9.831715 0.028100278
9.832714 0.027670671
9.833714 0.027240518999999998
9.834714 0.026809872
9.835714 0.026378786
9.836715 0.02594731
9.837714 0.025515494
9.838715 0.025083392000000003
9.839714 0.024651054999999998
9.840714 0.024218533
9.841714 0.023785877
9.842714 0.023353138000000002
9.843715 0.022920366999999997
9.844714 0.022487614
9.845715 0.022054932
9.846714 0.021622370999999998
9.847714 0.021189978
9.848714 0.020757806
9.849714 0.020325904
9.850715 0.019894322
9.851714 0.019463109
9.852715 0.019032315
9.853714 0.018601988
9.854714 0.018172179
9.855714 0.017742935
9.856714 0.017314305
9.857715 0.016886339
9.858714 0.016459085000000002
9.859715 0.01603259
9.860714 0.015606902999999998
9.861714 0.015182069999999999
9.862714 0.014758139
9.863714 0.014335159
9.864715 0.013913175
9.865714 0.013492235
9.866714 0.013072384
9.867714 0.012653672000000001
9.868714 0.012236140999999999
9.869715 0.01181984
9.870714 0.011404813
9.871715 0.010991107
9.872714 0.010578767
9.873714 0.010167836
9.874714 0.0097583623
9.875714 0.0093503884
9.876715 0.0089439593
9.877714 0.0085391192
9.878715 0.0081359125
9.879714 0.007734382200000001
9.880714 0.007334572700000001
9.881714 0.006936526900000001
9.882714 0.0065402877
9.883715 0.006145898800000001
9.884714 0.0057534024000000005
9.885715 0.005362841
9.886714 0.0049742568
9.887714 0.0045876917
9.888714 0.0042031876
9.889714 0.0038207862
9.890715 0.0034405281999999996
9.891714 0.0030624553000000005
9.892715 0.0026866077
9.893714 0.0023130259999999997
9.894714 0.0019417503
9.895715 0.0015728205
9.896714 0.0012062759
9.897715 0.0008421558099999999
9.898714 0.00048049900999999997
9.899714 0.00012134398000000001
9.900714 -0.00023527123
9.901714 -0.00058930887
9.902715 -0.0009407316600000001
9.903714 -0.0012895027
9.904715 -0.0016355854
9.905714 -0.0019789439000000002
9.906714 -0.0023195425
9.907714 -0.0026573463
9.908714 -0.0029923205
9.909715 -0.0033244309
9.910714 -0.0036536436000000005
9.911715 -0.0039799255
9.912714 -0.0043032436
9.913714 -0.0046235658
9.914714 -0.0049408605
9.915714 -0.005255096
9.916715 -0.0055662418
9.917714 -0.005874266899999999
9.918715 -0.0061791419
9.919714 -0.006480837299999999
9.920714 -0.006779324
9.921714 -0.0070745729
9.922714 -0.0073665564
9.923715 -0.0076552467
9.924714 -0.0079406171
9.925714 -0.0082226405
9.926714 -0.00850129
9.927714 -0.0087765402
9.928715 -0.009048366300000001
9.929714 -0.0093167422
9.930715 -0.009581643800000001
9.931714 -0.0098430472
9.932714 -0.010100928
9.933714 -0.010355264000000001
9.934714 -0.010606031
9.935715 -0.010853208
9.936714 -0.011096772000000001
9.937715 -0.011336702
9.938714 -0.011572977
9.939714 -0.011805576
9.940714 -0.012034479
9.941714 -0.012259667
9.942715 -0.012481121000000001
9.943714 -0.012698820999999999
9.944715 -0.012912748
9.945714 -0.013122887
9.946714 -0.013329218
9.947714 -0.013531727
9.948714 -0.013730396
9.949715 -0.013925209
9.950714 -0.014116152000000002
9.951715 -0.014303208
9.952714 -0.014486365
9.953714 -0.014665606000000001
9.954714 -0.014840921000000002
9.955714 -0.015012293999999999
9.956715 -0.015179715
9.957714 -0.015343171
9.958714 -0.015502650000000001
9.959714 -0.015658142
9.960714 -0.015809636000000002
9.961715 -0.015957121
9.962714 -0.016100588
9.963715 -0.016240029
9.964714 -0.016375434999999997
9.965714 -0.016506796
9.966714 -0.016634107
9.967714 -0.01675736
9.968715 -0.016876547
9.969714 -0.016991665
9.970715 -0.017102704
9.971714 -0.017209662
9.972714 -0.017312533999999997
9.973714 -0.017411316
9.974714 -0.017506003000000003
9.975715 -0.017596594
9.976714 -0.017683084
9.977715 -0.017765474
9.978714 -0.017843761
9.979714 -0.017917943
9.980714 -0.017988023
9.981714 -0.018053998
9.982715 -0.018115871000000002
9.983714 -0.018173642
9.984715 -0.018227314
9.985714 -0.018276887999999998
9.986714 -0.018322368999999998
9.987714 -0.018363759
9.988714 -0.018401063
9.989715 -0.018434283
9.990714 -0.018463428
9.991714 -0.018488500999999997
9.992714 -0.018509508
9.993714 -0.018526457
9.994715 -0.018539352
9.995714 -0.018548204
9.996715 -0.01855302
9.997714 -0.018553807
9.998714 -0.018550573
9.999714 -0.018543331
10.00071 -0.018532087
10.00171 -0.018516852
10.00271 -0.018497638
10.00371 -0.018474453999999998
10.00471 -0.018447312
10.00571 -0.018416223
10.00671 -0.018381199
10.00771 -0.018342254
10.00871 -0.0182994
10.00971 -0.018252649
10.01071 -0.018202017
10.01171 -0.018147516
10.01271 -0.018089161
10.01371 -0.018026968
10.01471 -0.017960952
10.01571 -0.017891127
10.01671 -0.017817512
10.01771 -0.017740122
10.01871 -0.017658975
10.01971 -0.017574088
10.02071 -0.017485478
10.02171 -0.017393165000000002
10.02271 -0.017297168
10.02371 -0.017197504
10.02471 -0.017094196
10.02571 -0.016987263
10.02671 -0.016876725000000002
10.02771 -0.016762604
10.02871 -0.016644922
10.02971 -0.0165237
10.03071 -0.016398962
10.03171 -0.016270731
10.03271 -0.016139029
10.03371 -0.016003881
10.03471 -0.015865311
10.03571 -0.015723346
10.03671 -0.015578009
10.03771 -0.015429324
10.03871 -0.015277321000000002
10.03971 -0.015122024
10.04071 -0.014963461
10.04171 -0.01480166
10.04271 -0.014636647000000001
10.04371 -0.014468451
10.04471 -0.014297101
10.04571 -0.014122625
10.04671 -0.013945052000000001
10.04771 -0.013764414
10.04871 -0.013580738
10.04971 -0.013394057000000001
10.05071 -0.013204401000000001
10.05171 -0.013011802000000001
10.05271 -0.012816289
10.05371 -0.012617897000000001
10.05471 -0.012416657
10.05571 -0.012212603
10.05671 -0.012005767
10.05771 -0.011796181
10.05871 -0.011583881
10.05971 -0.0113689
10.06071 -0.011151272
10.06171 -0.010931033
10.06271 -0.010708216
10.06371 -0.010482858000000001
10.06471 -0.010254992999999999
10.06571 -0.010024657
10.06671 -0.009791886999999999
10.06771 -0.009556717900000001
10.06871 -0.0093191862
10.06971 -0.0090793292
10.07071 -0.008837182399999999
10.07171 -0.0085927837
10.07271 -0.0083461695
10.07371 -0.0080973776
10.07471 -0.0078464451
10.07571 -0.007593409099999999
10.07671 -0.007338308199999999
10.07771 -0.0070811795000000005
10.07871 -0.006822060800000001
10.07971 -0.0065609907
10.08071 -0.0062980071
10.08171 -0.0060331484
10.08271 -0.0057664529
10.08371 -0.0054979595
10.08471 -0.0052277072
10.08571 -0.0049557348
10.08671 -0.0046820813
10.08771 -0.0044067863
10.08871 -0.0041298891999999995
10.08971 -0.0038514296
10.09071 -0.0035714475000000003
10.09171 -0.0032899828999999998
10.09271 -0.0030070758
10.09371 -0.002722767
10.09471 -0.0024370971
10.09571 -0.002150107
10.09671 -0.0018618375
10.09771 -0.0015723300999999999
10.09871 -0.0012816261
10.09971 -0.0009897671600000001
10.10071 -0.00069679509
10.10171 -0.0004027519
10.10271 -0.00010767975000000001
10.10371 0.00018837908
10.10471 0.00048538213
10.10571 0.00078328685
10.10671 0.0010820505
10.10771 0.0013816303000000001
10.10871 0.0016819835
10.10971 0.0019830670000000002
10.11071 0.0022848377
10.11171 0.0025872527
10.11271 0.0028902688
10.11371 0.0031938430999999996
10.11471 0.0034979323
10.11571 0.0038024932999999998
10.11671 0.0041074829
10.11771 0.0044128581
10.11871 0.004718576
10.11971 0.0050245937
10.12071 0.0053308679
10.12171 0.0056373559
10.12271 0.0059440149999999995
10.12371 0.0062508028
10.12471 0.0065576758
10.12571 0.0068645924
10.12671 0.0071715098
10.12771 0.0074783849
10.12871 0.0077851764
10.12971 0.008091842
10.13071 0.008398338799999999
10.13171 0.008704625399999999
10.13271 0.0090106601
10.13371 0.009316401
10.13471 0.0096218064
10.13571 0.0099268349
10.13671 0.010231446
10.13771 0.010535596999999999
10.13871 0.010839247
10.13971 0.011142356
10.14071 0.011444883
10.14171 0.011746786
10.14271 0.012048025
10.14371 0.012348559999999998
10.14471 0.012648352
10.14571 0.012947357999999999
10.14671 0.01324554
10.14771 0.013542858000000001
10.14871 0.013839272000000001
10.14971 0.014134742
10.15071 0.014429231
10.15171 0.014722698
10.15271 0.015015106
10.15371 0.015306413000000001
10.15471 0.015596583
10.15571 0.015885576000000002
10.15671 0.016173355
10.15771 0.016459882
10.15871 0.016745119
10.15971 0.017029027
10.16071 0.017311568
10.16171 0.017592705
10.16271 0.017872402
10.16371 0.01815062
10.16471 0.018427323
10.16571 0.018702474
10.16671 0.018976035000000002
10.16771 0.01924797
10.16871 0.019518241999999998
10.16971 0.019786816999999998
10.17071 0.020053655
10.17171 0.020318723
10.17271 0.020581983
10.17371 0.020843401
10.17471 0.02110294
10.17571 0.021360566
10.17671 0.021616243
10.17771 0.021869937
10.17871 0.022121612
10.17971 0.022371234
10.18071 0.022618769
10.18171 0.022864185
10.18271 0.023107446
10.18371 0.023348518999999998
10.18471 0.023587371
10.18571 0.023823971
10.18671 0.024058285999999998
10.18771 0.024290284
10.18871 0.024519933999999997
10.18971 0.024747202000000003
10.19071 0.024972062
10.19171 0.025194482
10.19271 0.025414430999999998
10.19371 0.025631880000000003
10.19471 0.025846799999999996
10.19571 0.026059161999999997
10.19671 0.02626894
10.19771 0.026476104000000004
10.19871 0.026680625
10.19971 0.026882481
10.20071 0.027081641
10.20171 0.027278079999999996
10.20271 0.027471775
10.20371 0.027662696
10.20471 0.027850823
10.20571 0.028036127
10.20671 0.028218588000000003
10.20771 0.028398179
10.20871 0.028574877000000002
10.20971 0.028748662
10.21071 0.028919507
10.21171 0.029087393
10.21271 0.029252294999999998
10.21371 0.029414194
10.21471 0.029573069000000004
10.21571 0.029728896
10.21671 0.029881657
10.21771 0.030031332
10.21871 0.030177901000000004
10.21971 0.030321343
10.22071 0.030461641
10.22171 0.030598775
10.22271 0.030732725000000002
10.22371 0.030863477000000004
10.22471 0.030991010000000003
10.22571 0.031115309999999997
10.22671 0.031236358
10.22771 0.031354138999999996
10.22871 0.031468635999999994
10.22971 0.031579833
10.23071 0.031687715000000005
10.23171 0.031792271
10.23271 0.031893482
10.23371 0.031991335
10.23471 0.032085818
10.23571 0.032176916
10.23671 0.032264617
10.23771 0.03234891
10.23871 0.032429783999999996
10.23971 0.032507227
10.24071 0.032581226000000005
10.24171 0.032651774
10.24271 0.032718858
10.24371 0.03278247
10.24471 0.032842602
10.24571 0.032899244
10.24671 0.03295239
10.24771 0.03300203
10.24871 0.033048156
10.24971 0.033090764
10.25071 0.033129847999999996
10.25171 0.033165398
10.25271 0.033197412
10.25371 0.033225886999999996
10.25471 0.033250815
10.25571 0.033272195000000004
10.25671 0.033290020999999996
10.25771 0.033304293
10.25871 0.033315009
10.25971 0.033322166
10.26071 0.033325759999999996
10.26171 0.033325795
10.26271 0.033322267999999995
10.26371 0.033315181
10.26471 0.033304534999999996
10.26571 0.033290332
10.26671 0.033272573
10.26771 0.033251260000000005
10.26871 0.033226397
10.26971 0.033197986
10.27071 0.033166033
10.27171 0.03313054
10.27271 0.033091514999999995
10.27371 0.033048962
10.27471 0.033002885
10.27571 0.032953292
10.27671 0.032900189
10.27771 0.032843585
10.27871 0.032783486
10.27971 0.0327199
10.28071 0.032652836
10.28171 0.032582303
10.28271 0.032508309
10.28371 0.032430864
10.28471 0.032349975999999996
10.28571 0.032265656
10.28671 0.032177914
10.28771 0.032086761000000005
10.28871 0.031992208
10.28971 0.031894268
10.29071 0.031792952
10.29171 0.031688271
10.29271 0.031580238000000004
10.29371 0.031468866
10.29471 0.031354168
10.29571 0.031236155
10.29671 0.031114844
10.29771 0.030990248
10.29871 0.030862383
10.29971 0.030731261000000003
10.30071 0.030596901000000003
10.30171 0.030459315000000004
10.30271 0.030318522
10.30371 0.03017454
10.30471 0.030027382000000002
10.30571 0.029877067
10.30671 0.029723614000000002
10.30771 0.029567041
10.30871 0.029407369000000003
10.30971 0.029244614000000002
10.31071 0.029078798000000003
10.31171 0.028909941
10.31271 0.028738062
10.31371 0.028563183
10.31471 0.028385327
10.31571 0.028204513
10.31671 0.028020766
10.31771 0.027834109
10.31871 0.027644561
10.31971 0.02745215
10.32071 0.027256901000000004
10.32171 0.027058835
10.32271 0.026857981
10.32371 0.026654359000000002
10.32471 0.026447998
10.32571 0.026238925
10.32671 0.026027165999999997
10.32771 0.025812745999999998
10.32871 0.025595693000000003
10.32971 0.025376034000000002
10.33071 0.025153797
10.33171 0.024929010999999997
10.33271 0.024701703999999998
10.33371 0.024471905999999998
10.33471 0.024239645
10.33571 0.02400495
10.33671 0.023767851
10.33771 0.023528379
10.33871 0.023286564
10.33971 0.023042437
10.34071 0.022796028
10.34171 0.022547369
10.34271 0.022296490999999998
10.34371 0.022043426
10.34471 0.021788204
10.34571 0.021530860000000002
10.34671 0.021271424
10.34771 0.02100993
10.34871 0.020746409
10.34971 0.020480897
10.35071 0.020213424
10.35171 0.019944023999999998
10.35271 0.019672731000000002
10.35371 0.019399576999999998
10.35471 0.019124597
10.35571 0.018847824
10.35671 0.018569293
10.35771 0.018289038
10.35871 0.018007091
10.35971 0.017723488
10.36071 0.017438263
10.36171 0.017151450000000002
10.36271 0.016863084
10.36371 0.0165732
10.36471 0.016281832
10.36571 0.015989016999999998
10.36671 0.015694788
10.36771 0.015399182
10.36871 0.015102232
10.36971 0.014803976000000002
10.37071 0.01450445
10.37171 0.014203689
10.37271 0.013901730999999999
10.37371 0.013598610999999998
10.37471 0.013294365
10.37571 0.012989031
10.37671 0.012682646
10.37771 0.012375248000000002
10.37871 0.012066874
10.37971 0.011757563
10.38071 0.01144735
10.38171 0.011136275999999999
10.38271 0.010824378
10.38371 0.010511696000000001
10.38471 0.010198268
10.38571 0.0098841338
10.38671 0.0095693315
10.38771 0.0092539012
10.38871 0.0089378824
10.38971 0.0086213149
10.39071 0.0083042389
10.39171 0.0079866935
10.39271 0.0076687189
10.39371 0.007350355
10.39471 0.0070316419
10.39571 0.0067126195
10.39671 0.006393328700000001
10.39771 0.0060738086
10.39871 0.0057540998
10.39971 0.0054342424999999995
10.40071 0.0051142764
10.40171 0.004794242
10.40271 0.0044741788
10.40371 0.0041541269
10.40471 0.0038341258999999997
10.40571 0.0035142158999999997
10.40671 0.0031944360999999998
10.40771 0.0028748263999999997
10.40871 0.002555426
10.40971 0.0022362743
10.41071 0.0019174106999999998
10.41171 0.0015988742
10.41271 0.0012807041
10.41371 0.0009629389800000001
10.41471 0.00064561787
10.41571 0.00032877941999999997
10.41671 1.2462222e-05
10.41771 -0.00030329529
10.41871 -0.0006184547599999999
10.41971 -0.0009329780400000001
10.42071 -0.001246827
10.42171 -0.0015599637
10.42271 -0.0018723504
10.42371 -0.0021839494
10.42471 -0.0024947232
10.42571 -0.0028046345
10.42671 -0.003113646
10.42771 -0.0034217206
10.42871 -0.0037288217
10.42971 -0.0040349121
10.43071 -0.004339955600000001
10.43171 -0.0046439152
10.43271 -0.0049467551
10.43371 -0.0052484393
10.43471 -0.0055489312
10.43571 -0.0058481957
10.43671 -0.0061461964
10.43771 -0.0064428983
10.43871 -0.0067382658
10.43971 -0.007032264
10.44071 -0.007324857099999999
10.44171 -0.0076160104
10.44271 -0.0079056896
10.44371 -0.0081938597
10.44471 -0.0084804858
10.44571 -0.0087655339
10.44671 -0.0090489695
10.44771 -0.0093307579
10.44871 -0.0096108655
10.44971 -0.009889258900000001
10.45071 -0.010165904
10.45171 -0.010440765999999999
10.45271 -0.010713812999999999
10.45371 -0.010985011999999999
10.45471 -0.011254328000000001
10.45571 -0.011521728
10.45671 -0.011787181
10.45771 -0.012050653
10.45871 -0.012312112
10.45971 -0.012571526
10.46071 -0.012828862
10.46171 -0.01308409
10.46271 -0.013337177
10.46371 -0.013588092
10.46471 -0.013836805
10.46571 -0.014083285
10.46671 -0.014327501
10.46771 -0.014569426
10.46871 -0.014809027
10.46971 -0.015046275999999999
10.47071 -0.015281145
10.47171 -0.015513605
10.47271 -0.015743628
10.47371 -0.015971188
10.47471 -0.016196257000000002
10.47571 -0.016418808
10.47671 -0.016638814
10.47771 -0.016856252000000002
10.47871 -0.017071093
10.47971 -0.017283316
10.48071 -0.017492894
10.48171 -0.017699803
10.48271 -0.01790402
10.48371 -0.018105522
10.48471 -0.018304285
10.48571 -0.018500288
10.48671 -0.018693508
10.48771 -0.018883924
10.48871 -0.019071516
10.48971 -0.019256261
10.49071 -0.01943814
10.49171 -0.019617131
10.49271 -0.019793215
10.49371 -0.019966374
10.49471 -0.020136588
10.49571 -0.020303838
10.49671 -0.020468103999999997
10.49771 -0.02062937
10.49871 -0.020787618
10.49971 -0.02094283
10.50071 -0.021094989
10.50171 -0.021244078
10.50271 -0.02139008
10.50371 -0.02153298
10.50471 -0.021672763
10.50571 -0.021809411
10.50671 -0.021942912
10.50771 -0.022073249
10.50871 -0.022200409
10.50971 -0.022324378
10.51071 -0.022445142
10.51171 -0.022562686
10.51271 -0.022677
10.51371 -0.022788071
10.51471 -0.022895886
10.51571 -0.023000434
10.51671 -0.023101704
10.51771 -0.023199683000000002
10.51871 -0.023294362000000002
10.51971 -0.023385732
10.52071 -0.023473782
10.52171 -0.023558502
10.52271 -0.023639885
10.52371 -0.023717921
10.52471 -0.023792603
10.52571 -0.023863923
10.52671 -0.023931873000000003
10.52771 -0.023996447
10.52871 -0.024057639999999998
10.52971 -0.024115444
10.53071 -0.024169854999999997
10.53171 -0.024220868
10.53271 -0.024268479
10.53371 -0.024312684
10.53471 -0.024353477
10.53571 -0.024390858
10.53671 -0.024424822000000002
10.53771 -0.024455370000000004
10.53871 -0.024482497000000002
10.53971 -0.024506205
10.54071 -0.024526491
10.54171 -0.024543356000000002
10.54271 -0.024556802000000003
10.54371 -0.024566829000000002
10.54471 -0.024573435
10.54571 -0.024576628
10.54671 -0.024576406999999998
10.54771 -0.024572774000000002
10.54871 -0.024565737
10.54971 -0.024555298
10.55071 -0.024541462000000003
10.55171 -0.024524231999999997
10.55271 -0.024503615000000003
10.55371 -0.024479618999999998
10.55471 -0.024452247000000003
10.55571 -0.024421507
10.55671 -0.024387408
10.55771 -0.024349957
10.55871 -0.024309162000000002
10.55971 -0.024265032000000002
10.56071 -0.024217575
10.56171 -0.024166800999999998
10.56271 -0.024112719
10.56371 -0.024055339
10.56471 -0.023994671999999998
10.56571 -0.023930729
10.56671 -0.023863521000000002
10.56771 -0.02379306
10.56871 -0.023719354
10.56971 -0.02364242
10.57071 -0.023562266
10.57171 -0.023478907
10.57271 -0.023392355
10.57371 -0.023302623999999997
10.57471 -0.023209727
10.57571 -0.023113678999999998
10.57671 -0.023014493
10.57771 -0.022912184
10.57871 -0.022806767
10.57971 -0.022698256
10.58071 -0.022586669
10.58171 -0.022472021000000002
10.58271 -0.022354326
10.58371 -0.022233605
10.58471 -0.022109871
10.58571 -0.021983145
10.58671 -0.021853443
10.58771 -0.021720785
10.58871 -0.021585188
10.58971 -0.021446672
10.59071 -0.021305257
10.59171 -0.021160961
10.59271 -0.021013808
10.59371 -0.020863817
10.59471 -0.020711009000000002
10.59571 -0.020555407
10.59671 -0.020397031
10.59771 -0.020235905999999998
10.59871 -0.020072055
10.59971 -0.019905499
10.60071 -0.019736265
10.60171 -0.019564375
10.60271 -0.019389854
10.60371 -0.019212728
10.60471 -0.019033022
10.60571 -0.018850762
10.60671 -0.018665973
10.60771 -0.018478683
10.60871 -0.018288918
10.60971 -0.018096706
10.61071 -0.017902076
10.61171 -0.017705053
10.61271 -0.017505667
10.61371 -0.017303947
10.61471 -0.017099922
10.61571 -0.016893621
10.61671 -0.016685073
10.61771 -0.016474309
10.61871 -0.016261359
10.61971 -0.016046254
10.62071 -0.015829026
10.62171 -0.015609704
10.62271 -0.015388321
10.62371 -0.015164909
10.62471 -0.014939498
10.62571 -0.014712123
10.62671 -0.014482815
10.62771 -0.014251607
10.62871 -0.014018534
10.62971 -0.013783626
10.63071 -0.013546919000000001
10.63171 -0.013308444999999999
10.63271 -0.013068238
10.63371 -0.012826333
10.63471 -0.012582765
10.63571 -0.012337566
10.63671 -0.012090772
10.63771 -0.011842416
10.63871 -0.011592535
10.63971 -0.011341163000000001
10.64071 -0.011088336
10.64171 -0.010834088
10.64271 -0.010578454
10.64371 -0.010321472
10.64471 -0.010063175
10.64571 -0.0098036006
10.64671 -0.0095427829
10.64771 -0.0092807597
10.64871 -0.0090175665
10.64971 -0.0087532397
10.65071 -0.0084878156
10.65171 -0.0082213315
10.65271 -0.0079538244
10.65371 -0.0076853306
10.65471 -0.007415888099999999
10.65571 -0.0071455339
10.65671 -0.0068743058
10.65771 -0.006602241799999999
10.65871 -0.0063293795
10.65971 -0.0060557577
10.66071 -0.0057814144
10.66171 -0.0055063887
10.66271 -0.005230719
10.66371 -0.0049544447
10.66471 -0.0046776047
10.66571 -0.0044002387000000006
10.66671 -0.0041223862
10.66771 -0.0038440867000000003
10.66871 -0.0035653803999999996
10.66971 -0.003286307
10.67071 -0.003006907
10.67171 -0.0027272205
10.67271 -0.0024472878
10.67371 -0.0021671494000000003
10.67471 -0.0018868459
10.67571 -0.0016064178
10.67671 -0.0013259057
10.67771 -0.0010453501999999999
10.67871 -0.0007647920899999999
10.67971 -0.00048427191
10.68071 -0.00020383034
10.68171 7.6492034e-05
10.68271 0.0003566546
10.68371 0.00063661682
10.68471 0.00091633819
10.68571 0.0011957782999999999
10.68671 0.0014748968
10.68771 0.0017536533
10.68871 0.0020320076
10.68971 0.0023099195
10.69071 0.0025873493
10.69171 0.0028642566
10.69271 0.0031406016
10.69371 0.0034163444
10.69471 0.0036914454999999995
10.69571 0.0039658651
10.69671 0.0042395641
10.69771 0.0045125027
10.69871 0.0047846421
10.69971 0.0050559425
10.70071 0.0053263651
10.70171 0.005595871
10.70271 0.0058644215
10.70371 0.0061319777
10.70471 0.0063985011000000005
10.70571 0.0066639528
10.70671 0.0069282949
10.70771 0.0071914896
10.70871 0.007453498300000001
10.70971 0.0077142831
10.71071 0.0079738071
10.71171 0.008232032299999999
10.71271 0.0084889209
10.71371 0.0087444358
10.71471 0.0089985399
10.71571 0.0092511968
10.71671 0.0095023686
10.71771 0.0097520198
10.71871 0.010000113
10.71971 0.010246613
10.72071 0.010491480999999999
10.72171 0.010734684
10.72271 0.010976184
10.72371 0.011215947
10.72471 0.011453936
10.72571 0.011690116
10.72671 0.011924451999999999
10.72771 0.012156908000000001
10.72871 0.012387449
10.72971 0.01261604
10.73071 0.012842649
10.73171 0.013067237
10.73271 0.013289772
10.73371 0.013510221000000001
10.73471 0.013728546
10.73571 0.013944716
10.73671 0.014158696
10.73771 0.014370453
10.73871 0.014579951999999998
10.73971 0.014787161
10.74071 0.014992047
10.74171 0.015194576000000001
10.74271 0.015394716
10.74371 0.015592435
10.74471 0.015787702
10.74571 0.015980483
10.74671 0.016170746
10.74771 0.016358461
10.74871 0.016543598
10.74971 0.016726126
10.75071 0.016906013
10.75171 0.017083233
10.75271 0.017257751999999998
10.75371 0.017429545
10.75471 0.017598581
10.75571 0.017764832999999997
10.75671 0.017928271
10.75771 0.018088869
10.75871 0.018246599999999998
10.75971 0.018401437
10.76071 0.018553353
10.76171 0.018702324
10.76271 0.018848323
10.76371 0.018991326
10.76471 0.019131307
10.76571 0.019268242
10.76671 0.019402108
10.76771 0.019532880000000002
10.76871 0.019660535
10.76971 0.019785052
10.77071 0.019906405999999998
10.77171 0.020024576
10.77271 0.020139539
10.77371 0.020251275
10.77471 0.020359761
10.77571 0.020464977000000002
10.77671 0.020566903
10.77771 0.020665518
10.77871 0.020760803
10.77971 0.020852736
10.78071 0.020941299
10.78171 0.021026474
10.78271 0.021108241
10.78371 0.021186583000000002
10.78471 0.02126148
10.78571 0.021332917
10.78671 0.021400875
10.78771 0.021465338
10.78871 0.021526289
10.78971 0.021583712
10.79071 0.021637592
10.79171 0.021687913
10.79271 0.021734659
10.79371 0.021777817
10.79471 0.021817374
10.79571 0.021853314000000002
10.79671 0.021885625
10.79771 0.021914294
10.79871 0.021939307
10.79971 0.021960653
10.80071 0.021978321999999998
10.80171 0.021992301
10.80271 0.02200258
10.80371 0.022009149
10.80471 0.022011998
10.80571 0.022011118
10.80671 0.022006498
10.80771 0.02199813
10.80871 0.021986009
10.80971 0.021970124
10.81071 0.021950468
10.81171 0.021927037
10.81271 0.021899822
10.81371 0.021868817999999998
10.81471 0.021834018
10.81571 0.021795419
10.81671 0.021753015
10.81771 0.021706802
10.81871 0.021656777
10.81971 0.021602938
10.82071 0.02154528
10.82171 0.021483803
10.82271 0.021418504
10.82371 0.021349383
10.82471 0.021276437000000002
10.82571 0.021199667999999998
10.82671 0.021119075
10.82771 0.021034661
10.82871 0.020946426
10.82971 0.02085437
10.83071 0.020758498
10.83171 0.020658813
10.83271 0.020555317
10.83371 0.020448014
10.83471 0.020336907999999997
10.83571 0.020222006
10.83671 0.020103311999999998
10.83771 0.019980832
10.83871 0.019854571
10.83971 0.019724536
10.84071 0.019590734
10.84171 0.019453173
10.84271 0.019311861
10.84371 0.019166806
10.84471 0.019018016999999998
10.84571 0.018865503
10.84671 0.018709272
10.84771 0.018549335
10.84871 0.018385702
10.84971 0.018218381999999998
10.85071 0.018047389
10.85171 0.017872731
10.85271 0.017694421999999998
10.85371 0.017512472
10.85471 0.017326894000000002
10.85571 0.017137700000000002
10.85671 0.016944903
10.85771 0.016748518
10.85871 0.016548556
10.85971 0.016345033
10.86071 0.016137962
10.86171 0.015927359000000002
10.86271 0.01571324
10.86371 0.015495619
10.86471 0.015274511
10.86571 0.015049934000000001
10.86671 0.014821906000000001
10.86771 0.014590443
10.86871 0.014355562
10.86971 0.014117283
10.87071 0.013875624
10.87171 0.013630603000000002
10.87271 0.013382241000000001
10.87371 0.013130557
10.87471 0.012875570999999999
10.87571 0.012617305
10.87671 0.012355781000000001
10.87771 0.012091019000000001
10.87871 0.011823043
10.87971 0.011551874
10.88071 0.011277536
10.88171 0.011000053
10.88271 0.010719448999999999
10.88371 0.010435747
10.88471 0.010148972
10.88571 0.0098591503
10.88671 0.009566306799999999
10.88771 0.009270467899999999
10.88871 0.0089716588
10.88971 0.0086699074
10.89071 0.0083652405
10.89171 0.008057685799999999
10.89271 0.0077472709
10.89371 0.0074340234
10.89471 0.0071179726
10.89571 0.0067991473999999994
10.89671 0.006477577
10.89771 0.006153291199999999
10.89871 0.0058263195
10.89971 0.0054966928
10.90071 0.005164441200000001
10.90171 0.0048295966
10.90271 0.0044921896999999995
10.90371 0.0041522522000000004
10.90471 0.0038098162000000002
10.90571 0.0034649142999999996
10.90671 0.003117579
10.90771 0.0027678430000000003
10.90871 0.0024157398000000004
10.90971 0.0020613028
10.91071 0.0017045659
10.91171 0.0013455631
10.91271 0.00098432884
10.91371 0.00062089753
10.91471 0.00025530405
10.91571 -0.00011241652
10.91671 -0.00048222892000000003
10.91771 -0.0008540976500000001
10.91871 -0.0012279871
10.91971 -0.0016038613000000001
10.92071 -0.0019816842
10.92171 -0.0023614195
10.92271 -0.0027430306000000002
10.92371 -0.0031264808000000003
10.92471 -0.0035117336999999998
10.92571 -0.0038987517
10.92671 -0.0042874981
10.92771 -0.0046779351
10.92871 -0.0050700251
10.92971 -0.0054637308
10.93071 -0.005859014
10.93171 -0.0062558363
10.93271 -0.0066541594
10.93371 -0.0070539449
10.93471 -0.0074551543
10.93571 -0.0078577483
10.93671 -0.008261687600000001
10.93771 -0.008666933
10.93871 -0.0090734444
10.93971 -0.0094811825
10.94071 -0.0098901066
10.94171 -0.010300177
10.94271 -0.010711353
10.94371 -0.011123593
10.94471 -0.011536857
10.94571 -0.011951102
10.94671 -0.012366288999999999
10.94771 -0.012782375
10.94871 -0.013199318
10.94971 -0.013617075000000001
10.95071 -0.014035605999999999
10.95171 -0.014454867
10.95271 -0.014874815999999999
10.95371 -0.015295409999999999
10.95471 -0.015716604999999998
10.95571 -0.016138361
10.95671 -0.016560631
10.95771 -0.016983374000000002
10.95871 -0.017406546
10.95971 -0.017830102
10.96071 -0.018254001000000002
10.96171 -0.0186782
10.96271 -0.019102653
10.96371 -0.019527317000000002
10.96471 -0.019952148
10.96571 -0.020377104
10.96671 -0.02080214
10.96771 -0.021227212999999998
10.96871 -0.021652279
10.96971 -0.022077294
10.97071 -0.022502214
10.97171 -0.022926998
10.97271 -0.0233516
10.97371 -0.023775976
10.97471 -0.024200082
10.97571 -0.024623878
10.97671 -0.025047318000000002
10.97771 -0.025470357
10.97871 -0.025892953000000003
10.97971 -0.026315064000000003
10.98071 -0.026736643999999997
10.98171 -0.027157654
10.98271 -0.027578048
10.98371 -0.02799778
10.98471 -0.028416811
10.98571 -0.028835094
10.98671 -0.029252589
10.98771 -0.029669251
10.98871 -0.030085037000000002
10.98971 -0.030499903000000002
10.99071 -0.030913809
10.99171 -0.031326708
10.99271 -0.031738559
10.99371 -0.032149319
10.99471 -0.032558947
10.99571 -0.032967399
10.99671 -0.033374631
10.99771 -0.033780601
10.99871 -0.034185266
10.99971 -0.034588587
11.00071 -0.034990517
11.00171 -0.035391017
11.00271 -0.035790043
11.00371 -0.036187554000000004
11.00471 -0.036583506
11.00571 -0.03697786
11.00671 -0.037370573000000004
11.00771 -0.037761603
11.00871 -0.038150907
11.00971 -0.038538447999999996
11.01071 -0.038924182
11.01171 -0.039308064000000004
11.01271 -0.039690058
11.01371 -0.040070122
11.01471 -0.040448213
11.01571 -0.040824292000000005
11.01671 -0.041198317
11.01771 -0.04157025
11.01871 -0.041940049
11.01971 -0.042307674
11.02071 -0.042673084
11.02171 -0.043036239000000004
11.02271 -0.0433971
11.02371 -0.043755627
11.02471 -0.044111782
11.02571 -0.044465525
11.02671 -0.044816817
11.02771 -0.045165620000000004
11.02871 -0.045511895000000004
11.02971 -0.045855602
11.03071 -0.046196705
11.03171 -0.046535164999999996
11.03271 -0.046870948
11.03371 -0.047204012000000004
11.03471 -0.047534322999999996
11.03571 -0.047861843
11.03671 -0.048186537
11.03771 -0.048508367000000004
11.03871 -0.048827301000000004
11.03971 -0.049143302
11.04071 -0.049456331
11.04171 -0.049766357
11.04271 -0.05007335
11.04371 -0.05037727
11.04471 -0.050678081
11.04571 -0.050975755
11.04671 -0.051270257
11.04771 -0.051561556999999994
11.04871 -0.051849614999999995
11.04971 -0.052134407
11.05071 -0.052415899999999994
11.05171 -0.052694057
11.05271 -0.052968849000000005
11.05371 -0.053240248
11.05471 -0.053508218999999996
11.05571 -0.053772732000000004
11.05671 -0.054033764000000005
11.05771 -0.054291275
11.05871 -0.054545240999999994
11.05971 -0.054795633
11.06071 -0.055042421
11.06171 -0.055285578
11.06271 -0.05552507400000001
11.06371 -0.055760879
11.06471 -0.05599297
11.06571 -0.056221319
11.06671 -0.056445894999999996
11.06771 -0.056666671
11.06871 -0.056883629
11.06971 -0.057096733000000004
11.07071 -0.057305959999999996
11.07171 -0.057511287999999994
11.07271 -0.057712691999999996
11.07371 -0.057910144000000004
11.07471 -0.058103620999999994
11.07571 -0.058293098
11.07671 -0.058478554
11.07771 -0.058659969
11.07871 -0.058837316
11.07971 -0.059010572
11.08071 -0.059179717
11.08171 -0.05934473
11.08271 -0.059505587000000006
11.08371 -0.05966227
11.08471 -0.059814763
11.08571 -0.059963040999999995
11.08671 -0.060107082
11.08771 -0.060246873
11.08871 -0.060382392
11.08971 -0.060513621
11.09071 -0.060640543
11.09171 -0.06076314
11.09271 -0.060881395000000005
11.09371 -0.060995296000000004
11.09471 -0.061104819
11.09571 -0.061209954
11.09671 -0.061310682
11.09771 -0.06140699300000001
11.09871 -0.061498868
11.09971 -0.061586295
11.10071 -0.061669259
11.10171 -0.061747746
11.10271 -0.061821745000000004
11.10371 -0.061891245000000004
11.10471 -0.061956234
11.10571 -0.0620167
11.10671 -0.062072631999999996
11.10771 -0.062124018
11.10871 -0.062170852
11.10971 -0.062213122
11.11071 -0.062250817
11.11171 -0.06228393200000001
11.11271 -0.062312453999999996
11.11371 -0.062336377
11.11471 -0.062355696
11.11571 -0.062370405000000004
11.11671 -0.062380498000000006
11.11771 -0.062385963999999995
11.11871 -0.062386802
11.11971 -0.062383007
11.12071 -0.062374573
11.12171 -0.062361493
11.12271 -0.06234376899999999
11.12371 -0.062321394
11.12471 -0.062294368
11.12571 -0.06226269200000001
11.12671 -0.062226359
11.12771 -0.062185363
11.12871 -0.062139711
11.12971 -0.062089402
11.13071 -0.06203443
11.13171 -0.061974797
11.13271 -0.061910506
11.13371 -0.061841559000000004
11.13471 -0.061767956000000006
11.13571 -0.061689695999999995
11.13671 -0.061606779
11.13771 -0.061519211
11.13871 -0.061426993000000006
11.13971 -0.061330129000000004
11.14071 -0.061228627
11.14171 -0.061122485000000004
11.14271 -0.061011710000000004
11.14371 -0.060896308
11.14471 -0.060776283
11.14571 -0.060651643
11.14671 -0.060522392999999994
11.14771 -0.060388539000000005
11.14871 -0.060250086
11.14971 -0.060107047
11.15071 -0.05995942
11.15171 -0.059807225000000006
11.15271 -0.059650466000000006
11.15371 -0.05948914899999999
11.15471 -0.059323286
11.15571 -0.05915288900000001
11.15671 -0.058977969
11.15771 -0.058798539000000004
11.15871 -0.058614608
11.15971 -0.058426184
11.16071 -0.058233283999999996
11.16171 -0.058035925
11.16271 -0.057834113000000006
11.16371 -0.057627866
11.16471 -0.057417195
11.16571 -0.057202117999999996
11.16671 -0.056982652
11.16771 -0.056758807999999994
11.16871 -0.056530605000000005
11.16971 -0.056298060000000004
11.17071 -0.056061184
11.17171 -0.05582
11.17271 -0.055574521
11.17371 -0.055324769
11.17471 -0.055070762999999995
11.17571 -0.054812519
11.17671 -0.054550054
11.17771 -0.054283394
11.17871 -0.054012553
11.17971 -0.053737557
11.18071 -0.053458422000000005
11.18171 -0.05317517199999999
11.18271 -0.052887824
11.18371 -0.052596402
11.18471 -0.052300934
11.18571 -0.052001438
11.18671 -0.051697937
11.18771 -0.05139045
11.18871 -0.051079008999999995
11.18971 -0.050763634
11.19071 -0.05044434799999999
11.19171 -0.050121179
11.19271 -0.049794151
11.19371 -0.04946328700000001
11.19471 -0.049128616
11.19571 -0.048790165
11.19671 -0.048447959
11.19771 -0.048102025
11.19871 -0.047752392
11.19971 -0.047399086
11.20071 -0.047042134
11.20171 -0.046681566
11.20271 -0.046317409999999996
11.20371 -0.045949692
11.20471 -0.045578444
11.20571 -0.045203694
11.20671 -0.044825475000000004
11.20771 -0.044443813
11.20871 -0.044058741
11.20971 -0.043670286
11.21071 -0.043278481
11.21171 -0.042883356
11.21271 -0.042484944999999996
11.21371 -0.042083277
11.21471 -0.041678385
11.21571 -0.041270303
11.21671 -0.04085906
11.21771 -0.040444691
11.21871 -0.040027229
11.21971 -0.039606707
11.22071 -0.039183159
11.22171 -0.038756619
11.22271 -0.038327122
11.22371 -0.037894704
11.22471 -0.037459398
11.22571 -0.037021239
11.22671 -0.036580264
11.22771 -0.036136506000000006
11.22871 -0.035690004
11.22971 -0.035240795
11.23071 -0.034788914000000004
11.23171 -0.0343344
11.23271 -0.033877286
11.23371 -0.033417615
11.23471 -0.032955423000000005
11.23571 -0.032490744999999994
11.23671 -0.032023623
11.23771 -0.031554094
11.23871 -0.031082195000000003
11.23971 -0.030607965999999997
11.24071 -0.030131446000000003
11.24171 -0.029652672999999997
11.24271 -0.029171686
11.24371 -0.028688527999999998
11.24471 -0.028203233
11.24571 -0.027715845
11.24671 -0.027226403000000003
11.24771 -0.026734945
11.24871 -0.026241512
11.24971 -0.025746144999999998
11.25071 -0.025248882999999996
11.25171 -0.024749766000000003
11.25271 -0.024248839
11.25371 -0.023746138
11.25471 -0.023241706
11.25571 -0.022735585000000003
11.25671 -0.022227813000000003
11.25771 -0.021718434000000002
11.25871 -0.021207488
11.25971 -0.020695018
11.26071 -0.020181065
11.26171 -0.019665671
11.26271 -0.019148877
11.26371 -0.018630725
11.26471 -0.01811126
11.26571 -0.017590522
11.26671 -0.017068554
11.26771 -0.0165454
11.26871 -0.0160211
11.26971 -0.015495699000000002
11.27071 -0.014969239
11.27171 -0.014441764999999999
11.27271 -0.013913318000000001
11.27371 -0.013383941
11.27471 -0.012853678
11.27571 -0.012322572
11.27671 -0.011790668
11.27771 -0.011258008
11.27871 -0.010724636
11.27971 -0.010190596
11.28071 -0.0096559292
11.28171 -0.0091206806
11.28271 -0.0085848937
11.28371 -0.0080486119
11.28471 -0.0075118791
11.28571 -0.006974738100000001
11.28671 -0.0064372325
11.28771 -0.0058994061
11.28871 -0.0053613021
11.28971 -0.0048229642
11.29071 -0.0042844356
11.29171 -0.0037457601000000004
11.29271 -0.0032069809
11.29371 -0.0026681415
11.29471 -0.0021292853
11.29571 -0.0015904557999999998
11.29671 -0.0010516962
11.29771 -0.0005130501
11.29871 2.5439172e-05
11.29971 0.00056372824
11.30071 0.0011017737000000001
11.30171 0.0016395323
11.30271 0.0021769607
11.30371 0.0027140157
11.30471 0.0032506538000000003
11.30571 0.0037868318
11.30671 0.0043225067
11.30771 0.0048576356
11.30871 0.0053921751
11.30971 0.0059260827
11.31071 0.006459314999999999
11.31171 0.0069918293
11.31271 0.0075235832
11.31371 0.0080545338
11.31471 0.008584639
11.31571 0.0091138565
11.31671 0.0096421441
11.31771 0.01016946
11.31871 0.010695761
11.31971 0.011221007
11.32071 0.011745155
11.32171 0.012268164
11.32271 0.012789993
11.32371 0.013310599999999999
11.32471 0.013829947
11.32571 0.014347989
11.32671 0.014864688000000001
11.32771 0.015380004
11.32871 0.015893894
11.32971 0.016406320000000002
11.33071 0.01691724
11.33171 0.017426617000000002
11.33271 0.017934409000000002
11.33371 0.018440577
11.33471 0.018945082
11.33571 0.019447884
11.33671 0.019948944
11.33771 0.020448225
11.33871 0.020945685
11.33971 0.021441287
11.34071 0.021934992
11.34171 0.022426764
11.34271 0.022916563
11.34371 0.02340435
11.34471 0.023890089
11.34571 0.024373742
11.34671 0.024855271
11.34771 0.025334640000000002
11.34871 0.025811812
11.34971 0.026286748
11.35071 0.026759415
11.35171 0.027229777000000004
11.35271 0.027697795000000004
11.35371 0.028163435999999997
11.35471 0.028626661999999997
11.35571 0.029087439
11.35671 0.029545734
11.35771 0.030001512
11.35871 0.030454737
11.35971 0.030905375
11.36071 0.031353394
11.36171 0.031798758
11.36271 0.032241436
11.36371 0.032681395999999995
11.36471 0.033118604999999995
11.36571 0.033553031999999997
11.36671 0.033984641999999995
11.36771 0.034413405
11.36871 0.034839289999999995
11.36971 0.035262268
11.37071 0.035682306000000004
11.37171 0.036099376
11.37271 0.036513447
11.37371 0.03692449
11.37471 0.037332473
11.37571 0.037737368
11.37671 0.03813915
11.37771 0.038537785000000005
11.37871 0.038933248000000004
11.37971 0.039325508999999995
11.38071 0.039714543000000005
11.38171 0.040100323
11.38271 0.04048282
11.38371 0.040862008
11.38471 0.041237861
11.38571 0.041610352
11.38671 0.041979455
11.38771 0.042345145
11.38871 0.042707397
11.38971 0.043066186
11.39071 0.043421489
11.39171 0.043773282000000004
11.39271 0.044121541
11.39371 0.044466241000000004
11.39471 0.044807361000000004
11.39571 0.045144878
11.39671 0.045478769
11.39771 0.04580901
11.39871 0.046135584
11.39971 0.046458467999999996
11.40071 0.046777640999999995
11.40171 0.04709308
11.40271 0.047404767
11.40371 0.047712683
11.40471 0.048016809
11.40571 0.048317126
11.40671 0.048613612
11.40771 0.048906251
11.40871 0.049195024999999996
11.40971 0.049479917
11.41071 0.04976090899999999
11.41171 0.050037982999999994
11.41271 0.050311122
11.41371 0.050580309
11.41471 0.050845533
11.41571 0.051106774
11.41671 0.051364017
11.41771 0.05161725
11.41871 0.051866454
11.41971 0.052111619
11.42071 0.052352727
11.42171 0.052589765999999996
11.42271 0.052822725
11.42371 0.053051591
11.42471 0.053276349
11.42571 0.053496991
11.42671 0.0537135
11.42771 0.053925869999999994
11.42871 0.054134091
11.42971 0.054338149
11.43071 0.054538035000000006
11.43171 0.054733739999999996
11.43271 0.054925255000000006
11.43371 0.055112573
11.43471 0.055295683
11.43571 0.055474578
11.43671 0.055649248000000005
11.43771 0.055819692
11.43871 0.055985898
11.43971 0.056147866
11.44071 0.056305586
11.44171 0.05645905600000001
11.44271 0.056608272
11.44371 0.05675322
11.44471 0.056893908
11.44571 0.057030324
11.44671 0.057162467
11.44771 0.057290337
11.44871 0.057413929999999995
11.44971 0.057533244
11.45071 0.057648274
11.45171 0.057759019999999994
11.45271 0.057865480999999996
11.45371 0.057967659000000005
11.45471 0.058065553
11.45571 0.058159162
11.45671 0.058248482
11.45771 0.058333517999999994
11.45871 0.058414269000000005
11.45971 0.058490736
11.46071 0.058562920000000004
11.46171 0.058630825
11.46271 0.058694452
11.46371 0.058753799999999995
11.46471 0.058808875999999996
11.46571 0.05885968
11.46671 0.058906217
11.46771 0.058948493
11.46871 0.058986514
11.46971 0.059020280999999994
11.47071 0.059049798
11.47171 0.059075071
11.47271 0.059096108
11.47371 0.059112906
11.47471 0.059125479
11.47571 0.059133837999999994
11.47671 0.059137982000000006
11.47771 0.059137923999999994
11.47871 0.059133669
11.47971 0.059125223
11.48071 0.059112597999999995
11.48171 0.059095804999999994
11.48271 0.059074850000000005
11.48371 0.059049745
11.48471 0.059020502
11.48571 0.058987126
11.48671 0.058949628
11.48771 0.058908026999999995
11.48871 0.058862328
11.48971 0.058812543
11.49071 0.058758689999999995
11.49171 0.058700773
11.49271 0.058638811
11.49371 0.058572821000000004
11.49471 0.058502808999999996
11.49571 0.05842879199999999
11.49671 0.058350788
11.49771 0.058268808000000005
11.49871 0.05818287
11.49971 0.058092986
11.50071 0.057999179
11.50171 0.057901459999999995
11.50271 0.057799846
11.50371 0.057694357
11.50471 0.05758500800000001
11.50571 0.057471816999999994
11.50671 0.057354802
11.50771 0.057233980999999996
11.50871 0.057109375
11.50971 0.056981003999999995
11.51071 0.056848885
11.51171 0.056713040000000006
11.51271 0.056573487000000006
11.51371 0.056430249
11.51471 0.056283345000000005
11.51571 0.056132796
11.51671 0.055978628
11.51771 0.055820855999999995
11.51871 0.055659504
11.51971 0.055494596
11.52071 0.055326149
11.52171 0.055154192000000005
11.52271 0.054978742
11.52371 0.054799829
11.52471 0.054617470999999994
11.52571 0.054431694999999995
11.52671 0.054242519999999995
11.52771 0.054049969
11.52871 0.053854070999999996
11.52971 0.053654850000000004
11.53071 0.05345232800000001
11.53171 0.053246529
11.53271 0.053037476
11.53371 0.052825199
11.53471 0.052609714
11.53571 0.052391057000000005
11.53671 0.052169244999999996
11.53771 0.051944307
11.53871 0.05171627299999999
11.53971 0.051485165
11.54071 0.051251007
11.54171 0.051013828
11.54271 0.050773658
11.54371 0.050530518999999996
11.54471 0.05028444000000001
11.54571 0.050035450999999995
11.54671 0.04978358
11.54771 0.049528852
11.54871 0.049271301
11.54971 0.049010949
11.55071 0.048747828
11.55171 0.048481967
11.55271 0.048213394
11.55371 0.047942139999999994
11.55471 0.047668234999999996
11.55571 0.047391711
11.55671 0.047112597
11.55771 0.046830921
11.55871 0.046546716
11.55971 0.046260015
11.56071 0.045970845
11.56171 0.045679241999999995
11.56271 0.045385234999999996
11.56371 0.045088856000000004
11.56471 0.044790137
11.56571 0.044489111
11.56671 0.044185808
11.56771 0.043880261000000004
11.56871 0.043572506000000004
11.56971 0.043262573000000006
11.57071 0.042950496
11.57171 0.042636305
11.57271 0.042320037000000005
11.57371 0.042001723000000005
11.57471 0.041681394000000004
11.57571 0.041359087
11.57671 0.041034832
11.57771 0.040708666
11.57871 0.040380622
11.57971 0.040050733000000005
11.58071 0.039719031
11.58171 0.039385553000000004
11.58271 0.039050332
11.58371 0.0387134
11.58471 0.038374792
11.58571 0.038034542
11.58671 0.037692685
11.58771 0.037349254
11.58871 0.037004284
11.58971 0.036657808
11.59071 0.036309863
11.59171 0.03596048
11.59271 0.035609695000000004
11.59371 0.035257540999999996
11.59471 0.034904054999999996
11.59571 0.034549271
11.59671 0.034193219999999996
11.59771 0.033835939
11.59871 0.033477461
11.59971 0.033117822
11.60071 0.032757057
11.60171 0.032395197
11.60271 0.032032278
11.60371 0.031668335
11.60471 0.031303402
11.60571 0.030937511
11.60671 0.030570697999999997
11.60771 0.030202997999999998
11.60871 0.029834444
11.60971 0.029465072999999998
11.61071 0.029094916
11.61171 0.028724008000000002
11.61271 0.028352383999999998
11.61371 0.027980079
11.61471 0.027607127999999998
11.61571 0.027233565999999997
11.61671 0.026859425000000003
11.61771 0.026484742000000002
11.61871 0.02610955
11.61971 0.025733883000000003
11.62071 0.025357777
11.62171 0.024981267
11.62271 0.024604387
11.62371 0.024227174
11.62471 0.023849660999999998
11.62571 0.023471883
11.62671 0.023093876
11.62771 0.022715674999999998
11.62871 0.022337314
11.62971 0.021958827
11.63071 0.02158025
11.63171 0.021201618
11.63271 0.020822964
11.63371 0.020444325000000003
11.63471 0.020065733000000002
11.63571 0.019687225000000003
11.63671 0.019308834
11.63771 0.018930594999999998
11.63871 0.018552541000000002
11.63971 0.018174706000000002
11.64071 0.017797125
11.64171 0.01741983
11.64271 0.017042855
11.64371 0.016666234000000002
11.64471 0.016289999
11.64571 0.015914183999999998
11.64671 0.01553882
11.64771 0.015163941
11.64871 0.014789579
11.64971 0.014415764999999999
11.65071 0.014042530999999999
11.65171 0.013669911
11.65271 0.013297933999999999
11.65371 0.012926634
11.65471 0.012556039
11.65571 0.012186180999999999
11.65671 0.011817092
11.65771 0.011448801000000002
11.65871 0.011081338999999999
11.65971 0.010714737
11.66071 0.010349025000000001
11.66171 0.0099842306
11.66271 0.0096203854
11.66371 0.0092575188
11.66471 0.00889566
11.66571 0.008534838
11.66671 0.0081750826
11.66771 0.0078164216
11.66871 0.007458884600000001
11.66971 0.0071024995
11.67071 0.006747295299999999
11.67171 0.0063932996
11.67271 0.0060405408
11.67371 0.005689046499999999
11.67471 0.0053388445
11.67571 0.004989962
11.67671 0.0046424266
11.67771 0.0042962653
11.67871 0.0039515053
11.67971 0.0036081731999999997
11.68071 0.0032662956
11.68171 0.0029258992
11.68271 0.0025870100000000003
11.68371 0.0022496544
11.68471 0.0019138581
11.68571 0.0015796470000000002
11.68671 0.0012470464999999999
11.68771 0.0009160821700000001
11.68871 0.0005867792
11.68971 0.0002591627
11.69071 -6.6742456e-05
11.69171 -0.00039091155000000005
11.69271 -0.00071332001
11.69371 -0.0010339435
11.69471 -0.0013527579
11.69571 -0.0016697391
11.69671 -0.0019848634
11.69771 -0.0022981072
11.69871 -0.0026094471
11.69971 -0.0029188599
11.70071 -0.0032263225999999996
11.70171 -0.0035318124
11.70271 -0.0038353068000000004
11.70371 -0.0041367835
11.70471 -0.0044362208000000005
11.70571 -0.0047335965
11.70671 -0.0050288894
11.70771 -0.0053220781
11.70871 -0.0056131415
11.70971 -0.0059020589
11.71071 -0.0061888102
11.71171 -0.0064733750999999996
11.71271 -0.006755733200000001
11.71371 -0.0070358656
11.71471 -0.0073137533
11.71571 -0.0075893767999999995
11.71671 -0.0078627185
11.71771 -0.0081337588
11.71871 -0.008402481
11.71971 -0.0086688669
11.72071 -0.008932899099999999
11.72171 -0.0091945607
11.72271 -0.0094538351
11.72371 -0.0097107055
11.72471 -0.0099651559
11.72571 -0.010217170000000001
11.72671 -0.010466734
11.72771 -0.01071383
11.72871 -0.010958446
11.72971 -0.011200565000000001
11.73071 -0.011440173
11.73171 -0.011677256
11.73271 -0.011911801
11.73371 -0.012143792
11.73471 -0.012373217
11.73571 -0.012600061999999999
11.73671 -0.012824316
11.73771 -0.013045964
11.73871 -0.013264993000000001
11.73971 -0.013481393000000001
11.74071 -0.013695151000000001
11.74171 -0.013906254
11.74271 -0.014114693000000001
11.74371 -0.014320454
11.74471 -0.014523527
11.74571 -0.014723903
11.74671 -0.014921568999999999
11.74771 -0.015116515
11.74871 -0.015308731
11.74971 -0.015498209
11.75071 -0.015684938
11.75171 -0.015868906999999998
11.75271 -0.016050111000000002
11.75371 -0.016228537
11.75471 -0.01640418
11.75571 -0.016577031
11.75671 -0.016747082
11.75771 -0.016914326
11.75871 -0.017078753000000002
11.75971 -0.01724036
11.76071 -0.017399137000000002
11.76171 -0.01755508
11.76271 -0.017708182
11.76371 -0.017858436
11.76471 -0.018005839
11.76571 -0.018150384
11.76671 -0.018292066000000003
11.76771 -0.018430881
11.76871 -0.018566825
11.76971 -0.018699892
11.77071 -0.018830081000000002
11.77171 -0.018957387
11.77271 -0.019081806
11.77371 -0.019203336
11.77471 -0.019321974999999998
11.77571 -0.019437719
11.77671 -0.019550568
11.77771 -0.019660519
11.77871 -0.019767572
11.77971 -0.019871724
11.78071 -0.019972977000000003
11.78171 -0.020071327
11.78271 -0.020166778
11.78371 -0.020259328
11.78471 -0.020348978
11.78571 -0.020435729
11.78671 -0.020519583
11.78771 -0.020600541
11.78871 -0.020678605
11.78971 -0.020753777
11.79071 -0.020826058999999997
11.79171 -0.020895456
11.79271 -0.02096197
11.79371 -0.021025605
11.79471 -0.021086365
11.79571 -0.021144254
11.79671 -0.021199277
11.79771 -0.021251437999999997
11.79871 -0.021300743
11.79971 -0.021347195
11.80071 -0.021390803
11.80171 -0.02143157
11.80271 -0.021469504
11.80371 -0.021504611
11.80471 -0.021536896
11.80571 -0.021566366
11.80671 -0.02159303
11.80771 -0.021616893
11.80871 -0.021637965
11.80971 -0.021656249
11.81071 -0.021671756
11.81171 -0.021684493
11.81271 -0.021694467999999998
11.81371 -0.02170169
11.81471 -0.021706166
11.81571 -0.021707905
11.81671 -0.021706917
11.81771 -0.021703209
11.81871 -0.021696792
11.81971 -0.021687675
11.82071 -0.021675866
11.82171 -0.021661377000000002
11.82271 -0.021644217
11.82371 -0.021624396
11.82471 -0.021601925
11.82571 -0.021576814
11.82671 -0.021549074
11.82771 -0.021518717
11.82871 -0.021485754
11.82971 -0.021450197
11.83071 -0.021412056
11.83171 -0.021371344
11.83271 -0.021328074
11.83371 -0.021282258000000002
11.83471 -0.021233909
11.83571 -0.02118304
11.83671 -0.021129663
11.83771 -0.021073794
11.83871 -0.021015445
11.83971 -0.020954630000000002
11.84071 -0.020891364
11.84171 -0.020825661000000002
11.84271 -0.020757533999999998
11.84371 -0.020687
11.84471 -0.020614073
11.84571 -0.020538768000000002
11.84671 -0.020461102
11.84771 -0.020381089
11.84871 -0.020298746
11.84971 -0.020214087000000002
11.85071 -0.020127131
11.85171 -0.020037891
11.85271 -0.019946386
11.85371 -0.019852632
11.85471 -0.019756646
11.85571 -0.019658446
11.85671 -0.019558046
11.85771 -0.019455467
11.85871 -0.019350724
11.85971 -0.019243835
11.86071 -0.01913482
11.86171 -0.019023694
11.86271 -0.018910477000000002
11.86371 -0.018795186999999998
11.86471 -0.018677842
11.86571 -0.018558461000000002
11.86671 -0.018437063
11.86771 -0.018313665
11.86871 -0.018188289
11.86971 -0.018060951
11.87071 -0.017931672
11.87171 -0.01780047
11.87271 -0.017667365
11.87371 -0.017532377000000002
11.87471 -0.017395525
11.87571 -0.01725683
11.87671 -0.017116309
11.87771 -0.016973984
11.87871 -0.016829875
11.87971 -0.016684001
11.88071 -0.016536382
11.88171 -0.016387038
11.88271 -0.016235989
11.88371 -0.016083257
11.88471 -0.01592886
11.88571 -0.015772819
11.88671 -0.015615157
11.88771 -0.015455891999999999
11.88871 -0.015295045
11.88971 -0.015132637
11.89071 -0.014968689
11.89171 -0.014803222
11.89271 -0.014636258
11.89371 -0.014467817
11.89471 -0.014297922
11.89571 -0.014126593000000002
11.89671 -0.013953852
11.89771 -0.013779721
11.89871 -0.013604222
11.89971 -0.013427378
11.90071 -0.01324921
11.90171 -0.013069743
11.90271 -0.012888997000000001
11.90371 -0.012706996000000002
11.90471 -0.012523762
11.90571 -0.01233932
11.90671 -0.012153691000000001
11.90771 -0.011966899999999999
11.90871 -0.01177897
11.90971 -0.011589925
11.91071 -0.011399788
11.91171 -0.011208584
11.91271 -0.011016335
11.91371 -0.010823068
11.91471 -0.010628805
11.91571 -0.01043357
11.91671 -0.010237389
11.91771 -0.010040285
11.91871 -0.0098422825
11.91971 -0.0096434065
11.92071 -0.0094436808
11.92171 -0.009243129899999999
11.92271 -0.0090417787
11.92371 -0.0088396511
11.92471 -0.008636772000000001
11.92571 -0.0084331652
11.92671 -0.0082288556
11.92771 -0.0080238664
11.92871 -0.0078182231
11.92971 -0.007611949
11.93071 -0.0074050688
11.93171 -0.0071976065
11.93271 -0.0069895860999999995
11.93371 -0.0067810317
11.93471 -0.0065719665
11.93571 -0.006362415299999999
11.93671 -0.006152401300000001
11.93771 -0.005941949
11.93871 -0.0057310815000000005
11.93971 -0.0055198226999999996
11.94071 -0.0053081963
11.94171 -0.0050962259
11.94271 -0.0048839349
11.94371 -0.0046713467000000005
11.94471 -0.0044584849
11.94571 -0.0042453728
11.94671 -0.004032033799999999
11.94771 -0.0038184908999999998
11.94871 -0.0036047673
11.94971 -0.0033908862
11.95071 -0.0031768704999999998
11.95171 -0.0029627434
11.95271 -0.0027485277
11.95371 -0.0025342462
11.95471 -0.0023199218
11.95571 -0.002105577
11.95671 -0.0018912348
11.95771 -0.0016769174000000001
11.95871 -0.0014626477
11.95971 -0.0012484479
11.96071 -0.0010343406
11.96171 -0.00082034803
11.96271 -0.00060649259
11.96371 -0.00039279648
11.96471 -0.00017928193
11.96571 3.4028897999999997e-05
11.96671 0.00024711387
11.96771 0.00045995093
11.96871 0.00067251799
11.96971 0.0008847930100000001
11.97071 0.0010967541
11.97171 0.0013083792999999998
11.97271 0.0015196465
11.97371 0.0017305339
11.97471 0.0019410198
11.97571 0.0021510821
11.97671 0.0023606992
11.97771 0.0025698493
11.97871 0.0027785107
11.97971 0.0029866615
11.98071 0.0031942800000000003
11.98171 0.003401345
11.98271 0.0036078345
11.98371 0.0038137274
11.98471 0.0040190022
11.98571 0.004223637400000001
11.98671 0.0044276119
11.98771 0.004630904700000001
11.98871 0.0048334947
11.98971 0.0050353607
11.99071 0.0052364823
11.99171 0.0054368385
11.99271 0.0056364093
11.99371 0.0058351739
11.99471 0.0060331127
11.99571 0.0062302053000000005
11.99671 0.0064264321
11.99771 0.0066217734
11.99871 0.0068162095
11.99971 0.007009721599999999
12.00071 0.007202290700000001
12.00171 0.0073938979999999994
12.00271 0.007584524400000001
12.00371 0.0077741519
12.00471 0.0079627622
12.00571 0.0081503378
12.00671 0.0083368599
12.00771 0.0085223117
12.00871 0.008706674999999999
12.00971 0.0088899324
12.01071 0.009072067
12.01171 0.0092530623
12.01271 0.0094329007
12.01371 0.009611565499999999
12.01471 0.0097890406
12.01571 0.0099653094
12.01671 0.010140355
12.01771 0.010314163
12.01871 0.010486714999999999
12.01971 0.010657996
12.02071 0.010827990000000001
12.02171 0.010996682
12.02271 0.011164055
12.02371 0.011330094
12.02471 0.011494783
12.02571 0.011658108
12.02671 0.011820054
12.02771 0.011980603
12.02871 0.012139743000000001
12.02971 0.012297457999999999
12.03071 0.012453733000000002
12.03171 0.012608554
12.03271 0.012761905
12.03371 0.012913773
12.03471 0.013064142999999999
12.03571 0.013213001000000002
12.03671 0.013360333
12.03771 0.013506124
12.03871 0.013650362
12.03971 0.013793031
12.04071 0.013934120999999999
12.04171 0.014073615999999999
12.04271 0.014211502
12.04371 0.014347768
12.04471 0.014482399
12.04571 0.014615385000000002
12.04671 0.014746712
12.04771 0.014876365999999999
12.04871 0.015004337
12.04971 0.015130613
12.05071 0.015255182
12.05171 0.01537803
12.05271 0.015499148999999999
12.05371 0.015618524
12.05471 0.015736147
12.05571 0.015852005000000002
12.05671 0.015966088
12.05771 0.016078386
12.05871 0.016188888000000002
12.05971 0.016297583
12.06071 0.016404464
12.06171 0.016509519
12.06271 0.016612739
12.06371 0.016714114
12.06471 0.016813638
12.06571 0.016911298999999998
12.06671 0.017007090000000002
12.06771 0.017101002
12.06871 0.017193027
12.06971 0.017283157
12.07071 0.017371385
12.07171 0.017457704
12.07271 0.017542107
12.07371 0.017624586
12.07471 0.017705132999999998
12.07571 0.017783746
12.07671 0.017860415
12.07771 0.017935137
12.07871 0.018007903
12.07971 0.018078709999999998
12.08071 0.018147551
12.08171 0.018214421
12.08271 0.018279317
12.08371 0.018342232
12.08471 0.018403163
12.08571 0.018462102
12.08671 0.018519048
12.08771 0.018573996
12.08871 0.018626942
12.08971 0.018677881
12.09071 0.01872681
12.09171 0.018773726
12.09271 0.018818624
12.09371 0.018861501000000003
12.09471 0.018902353
12.09571 0.018941177
12.09671 0.01897797
12.09771 0.019012729000000003
12.09871 0.019045451
12.09971 0.019076132
12.10071 0.01910477
12.10171 0.019131363999999998
12.10271 0.019155908
12.10371 0.019178403
12.10471 0.019198845
12.10571 0.019217233
12.10671 0.019233565
12.10771 0.019247837
12.10871 0.019260051
12.10971 0.019270202
12.11071 0.019278291
12.11171 0.019284317
12.11271 0.019288278
12.11371 0.019290175
12.11471 0.019290006000000002
12.11571 0.019287772
12.11671 0.019283472
12.11771 0.019277106999999998
12.11871 0.019268677
12.11971 0.019258182
12.12071 0.019245624
12.12171 0.019231004
12.12271 0.019214323000000002
12.12371 0.019195583
12.12471 0.019174784
12.12571 0.019151929999999998
12.12671 0.019127021
12.12771 0.019100062
12.12871 0.019071055
12.12971 0.019040001
12.13071 0.019006903999999998
12.13171 0.018971767
12.13271 0.018934593
12.13371 0.018895385
12.13471 0.01885415
12.13571 0.018810887999999998
12.13671 0.018765606
12.13771 0.018718308
12.13871 0.018668997
12.13971 0.01861768
12.14071 0.01856436
12.14171 0.018509042
12.14271 0.018451734
12.14371 0.018392439
12.14471 0.018331164
12.14571 0.018267914
12.14671 0.018202695
12.14771 0.018135515
12.14871 0.018066379
12.14971 0.017995294
12.15071 0.017922268
12.15171 0.017847307
12.15271 0.017770418
12.15371 0.017691609
12.15471 0.017610886
12.15571 0.017528259
12.15671 0.017443734
12.15771 0.017357321
12.15871 0.017269026
12.15971 0.017178856
12.16071 0.017086822
12.16171 0.016992932
12.16271 0.016897194
12.16371 0.016799616
12.16471 0.016700206999999998
12.16571 0.016598977
12.16671 0.016495932999999997
12.16771 0.016391085
12.16871 0.016284443
12.16971 0.016176015
12.17071 0.016065811000000003
12.17171 0.015953838999999997
12.17271 0.01584011
12.17371 0.015724633999999998
12.17471 0.015607418000000001
12.17571 0.015488475
12.17671 0.015367813
12.17771 0.015245444
12.17871 0.015121375
12.17971 0.014995619
12.18071 0.014868187
12.18171 0.014739085999999998
12.18271 0.014608332
12.18371 0.014475931000000001
12.18471 0.014341897999999999
12.18571 0.014206242000000001
12.18671 0.014068975000000001
12.18771 0.013930109000000001
12.18871 0.013789657
12.18971 0.013647629
12.19071 0.013504038000000001
12.19171 0.013358894999999999
12.19271 0.013212215999999999
12.19371 0.013064011
12.19471 0.012914294
12.19571 0.012763077000000001
12.19671 0.012610375
12.19771 0.012456201
12.19871 0.012300567000000002
12.19971 0.012143487
12.20071 0.011984976999999999
12.20171 0.011825048999999999
12.20271 0.011663719
12.20371 0.011500999
12.20471 0.011336905
12.20571 0.011171452
12.20671 0.011004653999999999
12.20771 0.010836525
12.20871 0.010667079999999999
12.20971 0.010496335
12.21071 0.010324304000000001
12.21171 0.010151004
12.21271 0.009976447500000001
12.21371 0.0098006516
12.21471 0.0096236312
12.21571 0.009445401499999999
12.21671 0.0092659786
12.21771 0.009085377
12.21871 0.0089036133
12.21971 0.008720703
12.22071 0.0085366613
12.22171 0.0083515042
12.22271 0.0081652477
12.22371 0.0079779078
12.22471 0.007789500500000001
12.22571 0.0076000411000000006
12.22671 0.0074095464000000005
12.22771 0.0072180323
12.22871 0.0070255141000000005
12.22971 0.006832008499999999
12.23071 0.0066375316
12.23171 0.0064420994
12.23271 0.006245727899999999
12.23371 0.0060484334
12.23471 0.0058502323
12.23571 0.0056511406
12.23671 0.005451174400000001
12.23771 0.0052503499
12.23871 0.0050486837
12.23971 0.0048461916
12.24071 0.0046428904
12.24171 0.0044387962
12.24271 0.0042339251999999996
12.24371 0.0040282943
12.24471 0.0038219193999999997
12.24571 0.0036148173
12.24671 0.0034070046
12.24771 0.0031984975
12.24871 0.002989313
12.24971 0.0027794678
12.25071 0.0025689786
12.25171 0.0023578623
12.25271 0.0021461359
12.25371 0.0019338163999999998
12.25471 0.0017209208
12.25571 0.0015074664
12.25671 0.0012934705
12.25771 0.0010789507
12.25871 0.0008639242
12.25971 0.00064840879
12.26071 0.00043242211999999997
12.26171 0.00021598205
12.26271 -8.9354355e-07
12.26371 -0.00021818666
12.26471 -0.00043587920000000003
12.26571 -0.00065395297
12.26671 -0.00087238977
12.26771 -0.0010911712
12.26871 -0.0013102788
12.26971 -0.0015296941
12.27071 -0.0017493985
12.27171 -0.0019693734
12.27271 -0.0021896003
12.27371 -0.0024100604
12.27471 -0.0026307347
12.27571 -0.0028516048
12.27671 -0.0030726518
12.27771 -0.0032938569
12.27871 -0.0035152018
12.27971 -0.003736667
12.28071 -0.0039582341
12.28171 -0.0041798845
12.28271 -0.0044015993000000005
12.28371 -0.0046233596
12.28471 -0.004845147100000001
12.28571 -0.0050669427
12.28671 -0.0052887281
12.28771 -0.0055104847
12.28871 -0.0057321937
12.28971 -0.0059538368
12.29071 -0.0061753955
12.29171 -0.006396850899999999
12.29271 -0.006618184900000001
12.29371 -0.0068393791
12.29471 -0.0070604146
12.29571 -0.0072812734
12.29671 -0.0075019372
12.29771 -0.0077223878
12.29871 -0.007942607
12.29971 -0.008162576000000001
12.30071 -0.0083822764
12.30171 -0.0086016902
12.30271 -0.0088207991
12.30371 -0.009039585
12.30471 -0.0092580303
12.30571 -0.0094761162
12.30671 -0.0096938245
12.30771 -0.009911137
12.30871 -0.010128036
12.30971 -0.010344504
12.31071 -0.010560522000000001
12.31171 -0.010776072
12.31271 -0.010991137
12.31371 -0.011205697
12.31471 -0.011419736
12.31571 -0.011633236
12.31671 -0.011846179
12.31771 -0.012058546
12.31871 -0.012270320000000001
12.31971 -0.012481483
12.32071 -0.012692017000000002
12.32171 -0.012901906
12.32271 -0.013111129999999999
12.32371 -0.013319672
12.32471 -0.013527516
12.32571 -0.013734642
12.32671 -0.013941033
12.32771 -0.014146672
12.32871 -0.014351540000000001
12.32971 -0.014555619999999998
12.33071 -0.014758896
12.33171 -0.014961349
12.33271 -0.015162962
12.33371 -0.015363717
12.33471 -0.015563598000000001
12.33571 -0.015762586999999998
12.33671 -0.015960666000000002
12.33771 -0.016157817999999997
12.33871 -0.016354025999999997
12.33971 -0.016549273
12.34071 -0.016743543
12.34171 -0.016936817
12.34271 -0.017129079999999998
12.34371 -0.017320314
12.34471 -0.017510503
12.34571 -0.017699631
12.34671 -0.017887681
12.34771 -0.018074637
12.34871 -0.018260482
12.34971 -0.0184452
12.35071 -0.018628775
12.35171 -0.018811192
12.35271 -0.018992435
12.35371 -0.019172488999999997
12.35471 -0.019351338
12.35571 -0.019528966000000002
12.35671 -0.01970536
12.35771 -0.019880504
12.35871 -0.020054381
12.35971 -0.020226980000000002
12.36071 -0.020398284
12.36171 -0.020568279
12.36271 -0.020736952
12.36371 -0.020904288
12.36471 -0.021070272
12.36571 -0.021234892
12.36671 -0.021398133
12.36771 -0.021559981000000002
12.36871 -0.021720423
12.36971 -0.021879446
12.37071 -0.022037036
12.37171 -0.02219318
12.37271 -0.022347864000000002
12.37371 -0.022501075
12.37471 -0.022652802
12.37571 -0.02280303
12.37671 -0.022951748
12.37771 -0.02309894
12.37871 -0.023244598
12.37971 -0.023388705
12.38071 -0.023531252000000003
12.38171 -0.023672225
12.38271 -0.023811612
12.38371 -0.023949401
12.38471 -0.024085581000000002
12.38571 -0.024220138
12.38671 -0.024353062
12.38771 -0.024484342000000003
12.38871 -0.024613964999999998
12.38971 -0.024741919999999997
12.39071 -0.024868193000000004
12.39171 -0.024992778000000004
12.39271 -0.025115659999999998
12.39371 -0.025236828000000003
12.39471 -0.025356273
12.39571 -0.025473983000000002
12.39671 -0.025589949999999997
12.39771 -0.02570416
12.39871 -0.025816605
12.39971 -0.025927275
12.40071 -0.026036159
12.40171 -0.026143246
12.40271 -0.026248526
12.40371 -0.026351993
12.40471 -0.026453632999999997
12.40571 -0.026553439
12.40671 -0.026651402
12.40771 -0.026747511999999998
12.40871 -0.026841759
12.40971 -0.026934134
12.41071 -0.027024632
12.41171 -0.027113242
12.41271 -0.027199954
12.41371 -0.027284762
12.41471 -0.027367656000000004
12.41571 -0.027448629
12.41671 -0.027527672000000003
12.41771 -0.027604779
12.41871 -0.02767994
12.41971 -0.027753151
12.42071 -0.027824403
12.42171 -0.027893687
12.42271 -0.027960999
12.42371 -0.028026328000000003
12.42471 -0.028089673
12.42571 -0.028151023
12.42671 -0.028210375
12.42771 -0.028267721
12.42871 -0.028323056000000003
12.42971 -0.028376374
12.43071 -0.02842767
12.43171 -0.028476937
12.43271 -0.028524171999999997
12.43371 -0.028569371
12.43471 -0.028612526000000003
12.43571 -0.028653635
12.43671 -0.028692692000000002
12.43771 -0.028729695
12.43871 -0.028764637
12.43971 -0.028797516000000002
12.44071 -0.028828327999999997
12.44171 -0.028857071
12.44271 -0.028883739000000002
12.44371 -0.028908331
12.44471 -0.028930843
12.44571 -0.028951271
12.44671 -0.028969614999999997
12.44771 -0.02898587
12.44871 -0.029000035
12.44971 -0.029012107
12.45071 -0.029022084
12.45171 -0.029029965
12.45271 -0.029035748
12.45371 -0.02903943
12.45471 -0.02904101
12.45571 -0.029040486
12.45671 -0.029037858
12.45771 -0.029033123
12.45871 -0.02902628
12.45971 -0.029017331000000004
12.46071 -0.029006274000000002
12.46171 -0.028993111
12.46271 -0.028977837000000003
12.46371 -0.028960456
12.46471 -0.028940968
12.46571 -0.02891937
12.46671 -0.028895665
12.46771 -0.028869852999999997
12.46871 -0.028841936999999998
12.46971 -0.028811916
12.47071 -0.028779791
12.47171 -0.028745565
12.47271 -0.028709238
12.47371 -0.028670812
12.47471 -0.028630291
12.47571 -0.028587677000000002
12.47671 -0.028542971
12.47771 -0.028496176999999998
12.47871 -0.028447298000000003
12.47971 -0.028396337
12.48071 -0.028343298
12.48171 -0.028288181
12.48271 -0.028230995000000002
12.48371 -0.028171739999999997
12.48471 -0.028110421
12.48571 -0.028047043999999997
12.48671 -0.027981613
12.48771 -0.02791413
12.48871 -0.027844604000000002
12.48971 -0.027773037
12.49071 -0.027699437
12.49171 -0.027623808
12.49271 -0.027546153
12.49371 -0.027466481
12.49471 -0.027384798000000002
12.49571 -0.02730111
12.49671 -0.027215423
12.49771 -0.027127740999999997
12.49871 -0.027038075
12.49971 -0.02694643
12.50071 -0.026852811999999997
12.50171 -0.026757232000000002
12.50271 -0.026659694
12.50371 -0.026560208
12.50471 -0.026458781
12.50571 -0.026355418999999998
12.50671 -0.026250133
12.50771 -0.026142932
12.50871 -0.026033821999999998
12.50971 -0.025922814
12.51071 -0.025809916999999998
12.51171 -0.025695139999999998
12.51271 -0.025578492
12.51371 -0.025459981
12.51471 -0.02533962
12.51571 -0.025217416
12.51671 -0.025093381
12.51771 -0.024967524
12.51871 -0.024839854
12.51971 -0.024710386
12.52071 -0.024579128
12.52171 -0.024446091
12.52271 -0.024311285
12.52371 -0.024174723000000002
12.52471 -0.024036414
12.52571 -0.023896372
12.52671 -0.023754608
12.52771 -0.023611131
12.52871 -0.023465957
12.52971 -0.023319095
12.53071 -0.023170559
12.53171 -0.02302036
12.53271 -0.022868511
12.53371 -0.022715025
12.53471 -0.022559912999999997
12.53571 -0.02240319
12.53671 -0.022244868
12.53771 -0.02208496
12.53871 -0.021923479
12.53971 -0.021760439
12.54071 -0.021595853999999998
12.54171 -0.021429737
12.54271 -0.021262101999999998
12.54371 -0.021092962
12.54471 -0.020922332
12.54571 -0.020750226
12.54671 -0.020576658
12.54771 -0.020401644
12.54871 -0.020225196
12.54971 -0.020047331
12.55071 -0.019868063
12.55171 -0.019687408
12.55271 -0.019505381000000002
12.55371 -0.019321997
12.55471 -0.01913727
12.55571 -0.018951217
12.55671 -0.018763854
12.55771 -0.018575195
12.55871 -0.018385259
12.55971 -0.018194059999999998
12.56071 -0.018001614
12.56171 -0.017807938000000002
12.56271 -0.017613049
12.56371 -0.017416963
12.56471 -0.017219697
12.56571 -0.017021268000000003
12.56671 -0.016821692
12.56771 -0.016620988
12.56871 -0.016419172
12.56971 -0.01621626
12.57071 -0.016012270999999998
12.57171 -0.015807223
12.57271 -0.015601134999999999
12.57371 -0.015394023000000001
12.57471 -0.015185905999999999
12.57571 -0.014976801999999999
12.57671 -0.014766729
12.57771 -0.014555707000000001
12.57871 -0.014343754000000002
12.57971 -0.014130889
12.58071 -0.01391713
12.58171 -0.013702498
12.58271 -0.013487009999999999
12.58371 -0.013270687
12.58471 -0.013053549999999999
12.58571 -0.012835616
12.58671 -0.012616906
12.58771 -0.012397440000000001
12.58871 -0.012177237
12.58971 -0.011956318
12.59071 -0.011734702
12.59171 -0.011512409999999999
12.59271 -0.011289462
12.59371 -0.011065878999999999
12.59471 -0.01084168
12.59571 -0.010616887
12.59671 -0.01039152
12.59771 -0.010165598
12.59871 -0.0099391436
12.59971 -0.0097121767
12.60071 -0.0094847172
12.60171 -0.009256786099999999
12.60271 -0.0090284047
12.60371 -0.0087995926
12.60471 -0.008570370800000001
12.60571 -0.0083407605
12.60671 -0.0081107821
12.60771 -0.0078804565
12.60871 -0.0076498043
12.60971 -0.0074188465
12.61071 -0.0071876035
12.61171 -0.006956096300000001
12.61271 -0.0067243462
12.61371 -0.006492373399999999
12.61471 -0.006260198999999999
12.61571 -0.006027844199999999
12.61671 -0.0057953297
12.61771 -0.0055626766
12.61871 -0.005329906000000001
12.61971 -0.0050970386
12.62071 -0.0048640959
12.62171 -0.004631099
12.62271 -0.004398069
12.62371 -0.004165027
12.62471 -0.0039319944
12.62571 -0.0036989924
12.62671 -0.0034660425
12.62771 -0.0032331656
12.62871 -0.0030003835000000003
12.62971 -0.0027677175
12.63071 -0.0025351888
12.63171 -0.0023028191
12.63271 -0.0020706297
12.63371 -0.0018386418999999999
12.63471 -0.0016068774
12.63571 -0.0013753574000000001
12.63671 -0.0011441036
12.63771 -0.00091313723
12.63871 -0.00068247978
12.63971 -0.0004521527
12.64071 -0.00022217735
12.64171 7.4248291e-06
12.64271 0.00023663245
12.64371 0.00046542418
12.64471 0.00069377866
12.64571 0.0009216745600000001
12.64671 0.0011490907
12.64771 0.0013760057
12.64871 0.0016023985
12.64971 0.0018282477
12.65071 0.0020535323
12.65171 0.0022782309
12.65271 0.0025023228000000002
12.65371 0.0027257869
12.65471 0.0029486022
12.65571 0.0031707476999999996
12.65671 0.0033922028000000003
12.65771 0.0036129466
12.65871 0.0038329584999999998
12.65971 0.004052218
12.66071 0.0042707044
12.66171 0.0044883975
12.66271 0.0047052767
12.66371 0.004921322
12.66471 0.0051365132
12.66571 0.0053508305
12.66671 0.005564253999999999
12.66771 0.005776764
12.66871 0.0059883409
12.66971 0.0061989652999999995
12.67071 0.0064086175999999995
12.67171 0.006617279
12.67271 0.0068249305000000005
12.67371 0.0070315531
12.67471 0.0072371273
12.67571 0.007441635500000001
12.67671 0.007645058199999999
12.67771 0.007847377899999999
12.67871 0.0080485755
12.67971 0.0082486331
12.68071 0.008447533
12.68171 0.0086452572
12.68271 0.008841787299999999
12.68371 0.009037106100000001
12.68471 0.0092311959
12.68571 0.0094240393
12.68671 0.0096156189
12.68771 0.0098059172
12.68871 0.0099949168
12.68971 0.0101826
12.69071 0.01036895
12.69171 0.010553951
12.69271 0.010737585
12.69371 0.010919834
12.69471 0.011100683
12.69571 0.011280115
12.69671 0.011458113
12.69771 0.011634659
12.69871 0.011809737
12.69971 0.011983332
12.70071 0.012155426
12.70171 0.012326003
12.70271 0.012495046999999999
12.70371 0.012662541
12.70471 0.012828469
12.70571 0.012992816
12.70671 0.013155563999999998
12.70771 0.013316701
12.70871 0.013476207
12.70971 0.013634068999999999
12.71071 0.013790271
12.71171 0.013944798
12.71271 0.014097634000000001
12.71371 0.014248764
12.71471 0.014398174
12.71571 0.014545849
12.71671 0.014691774
12.71771 0.014835935
12.71871 0.01497832
12.71971 0.015118913
12.72071 0.015257701999999998
12.72171 0.015394671999999998
12.72271 0.015529810000000002
12.72371 0.015663103999999997
12.72471 0.01579454
12.72571 0.015924106
12.72671 0.01605179
12.72771 0.01617758
12.72871 0.016301463000000002
12.72971 0.01642343
12.73071 0.016543467
12.73171 0.016661565
12.73271 0.016777711
12.73371 0.016891895
12.73471 0.017004108
12.73571 0.017114339
12.73671 0.017222577000000003
12.73771 0.017328813999999998
12.73871 0.017433039
12.73971 0.017535244
12.74071 0.017635421
12.74171 0.017733559
12.74271 0.017829651000000002
12.74371 0.017923689
12.74471 0.018015664
12.74571 0.018105569
12.74671 0.018193395
12.74771 0.018279137
12.74871 0.018362785
12.74971 0.018444336000000002
12.75071 0.018523779
12.75171 0.018601111
12.75271 0.018676322
12.75371 0.018749409
12.75471 0.018820366
12.75571 0.018889185
12.75671 0.018955862
12.75771 0.019020392
12.75871 0.019082769
12.75971 0.019142989
12.76071 0.019201047
12.76171 0.019256937999999998
12.76271 0.019310656
12.76371 0.019362199
12.76471 0.019411564000000003
12.76571 0.019458744
12.76671 0.019503737
12.76771 0.01954654
12.76871 0.019587148999999998
12.76971 0.019625561
12.77071 0.019661774
12.77171 0.019695784
12.77271 0.019727589
12.77371 0.019757188
12.77471 0.019784577
12.77571 0.019809755
12.77671 0.019832720999999998
12.77771 0.019853473
12.77871 0.019872011
12.77971 0.019888332
12.78071 0.019902438
12.78171 0.019914327
12.78271 0.019923999
12.78371 0.019931456
12.78471 0.019936696
12.78571 0.019939721
12.78671 0.019940533
12.78771 0.019939132000000002
12.78871 0.01993552
12.78971 0.019929698
12.79071 0.019921669
12.79171 0.019911437
12.79271 0.019899
12.79371 0.019884366
12.79471 0.019867535
12.79571 0.019848513
12.79671 0.019827302
12.79771 0.019803905
12.79871 0.019778329
12.79971 0.019750577
12.80071 0.019720654
12.80171 0.019688565
12.80271 0.019654315999999998
12.80371 0.019617911
12.80471 0.019579357000000002
12.80571 0.01953866
12.80671 0.019495824999999998
12.80771 0.01945086
12.80871 0.019403771
12.80971 0.019354565
12.81071 0.019303249
12.81171 0.019249832
12.81271 0.019194319999999997
12.81371 0.01913672
12.81471 0.019077043000000002
12.81571 0.019015294999999998
12.81671 0.018951485
12.81771 0.018885621
12.81871 0.018817713
12.81971 0.018747771
12.82071 0.018675801
12.82171 0.018601815
12.82271 0.018525822
12.82371 0.018447833
12.82471 0.018367857
12.82571 0.018285903
12.82671 0.018201984
12.82771 0.018116109
12.82871 0.018028289
12.82971 0.017938536
12.83071 0.017846859
12.83171 0.017753271
12.83271 0.017657784
12.83371 0.017560409
12.83471 0.017461157
12.83571 0.017360042
12.83671 0.017257074
12.83771 0.017152267
12.83871 0.017045632999999998
12.83971 0.016937185
12.84071 0.016826937
12.84171 0.0167149
12.84271 0.016601088
12.84371 0.016485516
12.84471 0.016368195
12.84571 0.016249141
12.84671 0.016128367999999997
12.84771 0.016005889
12.84871 0.015881719000000002
12.84971 0.015755872
12.85071 0.015628364
12.85171 0.015499209
12.85271 0.01536842
12.85371 0.015236015
12.85471 0.01510201
12.85571 0.014966417999999999
12.85671 0.014829257
12.85771 0.014690543
12.85871 0.014550291000000002
12.85971 0.014408518999999998
12.86071 0.014265244
12.86171 0.014120482
12.86271 0.013974249000000001
12.86371 0.013826564999999999
12.86471 0.013677446
12.86571 0.013526909
12.86671 0.013374974000000001
12.86771 0.013221656
12.86871 0.013066976999999999
12.86971 0.012910953
12.87071 0.012753602999999999
12.87171 0.012594946
12.87271 0.012435001999999999
12.87371 0.01227379
12.87471 0.012111328
12.87571 0.011947638
12.87671 0.011782737
12.87771 0.011616645
12.87871 0.011449384
12.87971 0.011280971
12.88071 0.011111429
12.88171 0.010940777
12.88271 0.010769036000000001
12.88371 0.010596227
12.88471 0.01042237
12.88571 0.010247486
12.88671 0.010071595
12.88771 0.0098947196
12.88871 0.009716879099999999
12.88971 0.0095380958
12.89071 0.0093583913
12.89171 0.009177786
12.89271 0.0089963018
12.89371 0.008813960400000001
12.89471 0.008630783099999999
12.89571 0.0084467923
12.89671 0.008262008500000001
12.89771 0.0080764541
12.89871 0.007890151
12.89971 0.0077031211
12.90071 0.0075153861
12.90171 0.0073269686
12.90271 0.0071378898
12.90371 0.0069481721
12.90471 0.006757838100000001
12.90571 0.0065669097
12.90671 0.006375408700000001
12.90771 0.006183357600000001
12.90871 0.005990779
12.90971 0.0057976951
12.91071 0.0056041281
12.91171 0.0054101005
12.91271 0.0052156345
12.91371 0.0050207527
12.91471 0.0048254777000000006
12.91571 0.0046298319
12.91671 0.004433837600000001
12.91771 0.0042375176999999995
12.91871 0.0040408944
12.91971 0.0038439906
12.92071 0.0036468289000000003
12.92171 0.0034494318
12.92271 0.0032518219
12.92371 0.0030540217000000003
12.92471 0.0028560542
12.92571 0.0026579421
12.92671 0.002459708
12.92771 0.0022613749
12.92871 0.0020629655
12.92971 0.0018645026999999999
12.93071 0.0016660095
12.93171 0.0014675086
12.93271 0.0012690231
12.93371 0.0010705759
12.93471 0.00087219014
12.93571 0.00067388864
12.93671 0.00047569451
12.93771 0.00027763083
12.93871 7.972065000000001e-05
12.93971 -0.00011801294
12.94071 -0.00031554689
12.94171 -0.00051285815
12.94271 -0.0007099236900000001
12.94371 -0.00090672047
12.94471 -0.0011032255
12.94571 -0.0012994159
12.94671 -0.0014952687
12.94771 -0.001690761
12.94871 -0.00188587
12.94971 -0.0020805729999999996
12.95071 -0.0022748474
12.95171 -0.0024686706
12.95271 -0.0026620199
12.95371 -0.0028548729
12.95471 -0.0030472074000000003
12.95571 -0.0032390008999999996
12.95671 -0.0034302317
12.95771 -0.0036208774
12.95871 -0.003810916
12.95971 -0.0040003259
12.96071 -0.0041890853
12.96171 -0.004377172800000001
12.96271 -0.0045645669
12.96371 -0.0047512462
12.96471 -0.0049371891
12.96571 -0.005122374900000001
12.96671 -0.0053067826
12.96771 -0.0054903914
12.96871 -0.0056731806
12.96971 -0.005855129299999999
12.97071 -0.0060362174
12.97171 -0.0062164239
12.97271 -0.006395729
12.97371 -0.006574112900000001
12.97471 -0.006751555300000001
12.97571 -0.0069280366000000005
12.97671 -0.0071035363
12.97771 -0.007278034900000001
12.97871 -0.007451513399999999
12.97971 -0.0076239514000000005
12.98071 -0.00779533
12.98171 -0.0079656304
12.98271 -0.0081348328
12.98371 -0.008302918999999999
12.98471 -0.0084698695
12.98571 -0.008635665300000001
12.98671 -0.0088002882
12.98771 -0.008963719299999999
12.98871 -0.0091259404
12.98971 -0.0092869326
12.99071 -0.0094466777
12.99171 -0.0096051583
12.99271 -0.009762356100000001
12.99371 -0.0099182529
12.99471 -0.010072830999999999
12.99571 -0.010226074
12.99671 -0.010377963
12.99771 -0.010528481999999999
12.99871 -0.010677612
12.99971 -0.010825336999999999
13.00071 -0.010971641
13.00171 -0.011116506
13.00271 -0.011259914999999999
13.00371 -0.011401853
13.00471 -0.011542303
13.00571 -0.011681249
13.00671 -0.011818676
13.00771 -0.011954566
13.00871 -0.012088904000000001
13.00971 -0.012221675000000001
13.01071 -0.012352863
13.01171 -0.012482455
13.01271 -0.012610435
13.01371 -0.012736786
13.01471 -0.012861496
13.01571 -0.01298455
13.01671 -0.013105934
13.01771 -0.013225633
13.01871 -0.013343635
13.01971 -0.013459925000000001
13.02071 -0.013574491000000001
13.02171 -0.013687319
13.02271 -0.013798397
13.02371 -0.013907711
13.02471 -0.014015248999999999
13.02571 -0.014121001
13.02671 -0.014224953
13.02771 -0.014327092999999999
13.02871 -0.014427409999999998
13.02971 -0.014525895
13.03071 -0.014622534
13.03171 -0.014717318
13.03271 -0.014810236
13.03371 -0.014901279
13.03471 -0.014990436
13.03571 -0.015077696
13.03671 -0.015163052
13.03771 -0.015246493
13.03871 -0.01532801
13.03971 -0.015407595
13.04071 -0.01548524
13.04171 -0.015560936
13.04271 -0.015634675
13.04371 -0.01570645
13.04471 -0.015776251
13.04571 -0.015844073
13.04671 -0.015909909
13.04771 -0.015973750999999998
13.04871 -0.016035592
13.04971 -0.016095427
13.05071 -0.016153249
13.05171 -0.016209051999999998
13.05271 -0.016262832
13.05371 -0.016314581
13.05471 -0.016364295
13.05571 -0.016411969000000002
13.05671 -0.016457598
13.05771 -0.016501178000000002
13.05871 -0.016542704999999998
13.05971 -0.016582173999999998
13.06071 -0.016619582
13.06171 -0.016654926
13.06271 -0.0166882
13.06371 -0.016719404
13.06471 -0.016748534000000002
13.06571 -0.016775587999999998
13.06671 -0.016800562
13.06771 -0.016823454999999998
13.06871 -0.016844264999999997
13.06971 -0.016862992
13.07071 -0.016879634
13.07171 -0.016894187
13.07271 -0.016906654
13.07371 -0.016917032000000002
13.07471 -0.016925321
13.07571 -0.016931522
13.07671 -0.016935632
13.07771 -0.016937655
13.07871 -0.01693759
13.07971 -0.016935436
13.08071 -0.016931196
13.08171 -0.01692487
13.08271 -0.01691646
13.08371 -0.016905968
13.08471 -0.016893396
13.08571 -0.016878743
13.08671 -0.016862014
13.08771 -0.016843212
13.08871 -0.016822337
13.08971 -0.016799394999999998
13.09071 -0.016774386
13.09171 -0.016747315000000002
13.09271 -0.016718186
13.09371 -0.016687003
13.09471 -0.016653768
13.09571 -0.016618487
13.09671 -0.016581164
13.09771 -0.016541804
13.09871 -0.016500411
13.09971 -0.016456991
13.10071 -0.01641155
13.10171 -0.016364093
13.10271 -0.016314627
13.10371 -0.016263158
13.10471 -0.016209691
13.10571 -0.016154235
13.10671 -0.016096796
13.10771 -0.016037381
13.10871 -0.015975998
13.10971 -0.015912653
13.11071 -0.015847357
13.11171 -0.015780116
13.11271 -0.015710939
13.11371 -0.015639834
13.11471 -0.015566811
13.11571 -0.015491879
13.11671 -0.015415046000000002
13.11771 -0.015336323
13.11871 -0.015255719
13.11971 -0.015173243999999999
13.12071 -0.015088909
13.12171 -0.015002723
13.12271 -0.014914697000000001
13.12371 -0.014824842
13.12471 -0.01473317
13.12571 -0.014639689
13.12671 -0.014544414
13.12771 -0.014447354
13.12871 -0.014348521999999999
13.12971 -0.014247926999999999
13.13071 -0.014145585
13.13171 -0.014041505000000001
13.13271 -0.013935700999999998
13.13371 -0.013828184
13.13471 -0.013718968000000002
13.13571 -0.013608064999999999
13.13671 -0.013495487999999998
13.13771 -0.013381251
13.13871 -0.013265367
13.13971 -0.01314785
13.14071 -0.013028713999999999
13.14171 -0.012907970999999999
13.14271 -0.012785636
13.14371 -0.012661723000000001
13.14471 -0.012536247
13.14571 -0.012409221
13.14671 -0.012280662000000001
13.14771 -0.012150584
13.14871 -0.012019
13.14971 -0.011885928
13.15071 -0.011751382
13.15171 -0.011615377
13.15271 -0.01147793
13.15371 -0.011339056
13.15471 -0.011198771
13.15571 -0.01105709
13.15671 -0.010914031
13.15771 -0.01076961
13.15871 -0.010623843
13.15971 -0.010476747
13.16071 -0.010328338000000001
13.16171 -0.010178635
13.16271 -0.010027653
13.16371 -0.009875409199999999
13.16471 -0.0097219221
13.16571 -0.0095672091
13.16671 -0.009411287499999999
13.16771 -0.0092541748
13.16871 -0.0090958893
13.16971 -0.008936449
13.17071 -0.0087758723
13.17171 -0.0086141772
13.17271 -0.008451382
13.17371 -0.0082875056
13.17471 -0.008122566900000001
13.17571 -0.0079565842
13.17671 -0.0077895762
13.17771 -0.0076215627
13.17871 -0.0074525626000000005
13.17971 -0.0072825955
13.18071 -0.0071116803
13.18171 -0.0069398367
13.18271 -0.0067670844
13.18371 -0.006593443
13.18471 -0.0064189320000000005
13.18571 -0.006243572
13.18671 -0.006067382499999999
13.18771 -0.0058903835
13.18871 -0.0057125955
13.18971 -0.0055340384
13.19071 -0.0053547329999999995
13.19171 -0.0051746993
13.19271 -0.0049939579
13.19371 -0.004812528999999999
13.19471 -0.0046304336
13.19571 -0.0044476917999999995
13.19671 -0.0042643245000000005
13.19771 -0.0040803523
13.19871 -0.0038957958
13.19971 -0.0037106758
13.20071 -0.003525013
13.20171 -0.0033388282
13.20271 -0.0031521424
13.20371 -0.0029649762000000003
13.20471 -0.0027773502999999997
13.20571 -0.0025892859
13.20671 -0.0024008036999999998
13.20771 -0.0022119246
13.20871 -0.0020226693
13.20971 -0.0018330591
13.21071 -0.0016431148
13.21171 -0.0014528573
13.21271 -0.0012623078
13.21371 -0.0010714872
13.21471 -0.0008804165200000001
13.21571 -0.0006891169100000001
13.21671 -0.00049760938
13.21771 -0.00030591507
13.21871 -0.00011405509
13.21971 7.7949454e-05
13.22071 0.00027007743
13.22171 0.00046230771
13.22271 0.00065461918
13.22371 0.0008469906799999999
13.22471 0.0010394012
13.22571 0.0012318295
13.22671 0.0014242547
13.22771 0.0016166556000000002
13.22871 0.0018090112000000002
13.22971 0.0020013005
13.23071 0.0021935026
13.23171 0.0023855966
13.23271 0.0025775616
13.23371 0.0027693768000000003
13.23471 0.0029610213
13.23571 0.0031524745000000003
13.23671 0.0033437157999999995
13.23771 0.0035347245999999997
13.23871 0.0037254802
13.23971 0.0039159621999999995
13.24071 0.0041061503
13.24171 0.0042960241
13.24271 0.0044855635
13.24371 0.0046747481999999995
13.24471 0.0048635577999999995
13.24571 0.0050519728
13.24671 0.0052399726
13.24771 0.0054275377
13.24871 0.0056146484
13.24971 0.0058012847
13.25071 0.0059874274
13.25171 0.006173056299999999
13.25271 0.006358152299999999
13.25371 0.0065426961
13.25471 0.0067266679
13.25571 0.006910049000000001
13.25671 0.0070928203
13.25771 0.0072749623
13.25871 0.0074564567
13.25971 0.0076372839
13.26071 0.007817425599999999
13.26171 0.007996863100000001
13.26271 0.0081755781
13.26371 0.0083535517
13.26471 0.0085307656
13.26571 0.0087072018
13.26671 0.0088828419
13.26771 0.0090576686
13.26871 0.009231663000000001
13.26971 0.0094048082
13.27071 0.0095770862
13.27171 0.009748479400000001
13.27271 0.0099189703
13.27371 0.010088541999999999
13.27471 0.010257178
13.27571 0.01042486
13.27671 0.010591571
13.27771 0.010757297
13.27871 0.010922019
13.27971 0.01108572
13.28071 0.011248386
13.28171 0.01141
13.28271 0.011570546
13.28371 0.011730009
13.28471 0.011888371
13.28571 0.012045619
13.28671 0.012201737
13.28771 0.012356708
13.28871 0.012510519
13.28971 0.012663154
13.29071 0.012814597999999998
13.29171 0.012964838
13.29271 0.013113857
13.29371 0.013261642
13.29471 0.013408178
13.29571 0.013553451999999999
13.29671 0.013697447000000001
13.29771 0.013840152
13.29871 0.013981551
13.29971 0.014121633000000001
13.30071 0.014260381999999999
13.30171 0.014397786
13.30271 0.014533832
13.30371 0.014668505000000002
13.30471 0.014801795
13.30571 0.014933686
13.30671 0.015064167
13.30771 0.015193227
13.30871 0.015320852000000001
13.30971 0.015447028
13.31071 0.015571747
13.31171 0.015694994
13.31271 0.015816759
13.31371 0.015937031
13.31471 0.016055795999999997
13.31571 0.016173045
13.31671 0.016288768000000002
13.31771 0.016402952000000002
13.31871 0.016515586999999998
13.31971 0.016626663
13.32071 0.016736169
13.32171 0.016844097000000002
13.32271 0.016950435
13.32371 0.017055174000000003
13.32471 0.017158304
13.32571 0.017259819
13.32671 0.017359706
13.32771 0.017457957
13.32871 0.017554566
13.32971 0.017649522
13.33071 0.017742817
13.33171 0.017834443
13.33271 0.017924393
13.33371 0.018012659
13.33471 0.018099234
13.33571 0.01818411
13.33671 0.01826728
13.33771 0.018348737
13.33871 0.018428476
13.33971 0.018506488
13.34071 0.018582768
13.34171 0.01865731
13.34271 0.018730109
13.34371 0.018801157
13.34471 0.018870451
13.34571 0.018937985
13.34671 0.019003752000000002
13.34771 0.01906775
13.34871 0.019129972
13.34971 0.019190415000000002
13.35071 0.019249073999999998
13.35171 0.019305945999999997
13.35271 0.019361025
13.35371 0.019414308
13.35471 0.019465793
13.35571 0.019515475
13.35671 0.01956335
13.35771 0.019609417
13.35871 0.019653671
13.35971 0.01969611
13.36071 0.019736732
13.36171 0.019775535
13.36271 0.019812516
13.36371 0.019847673
13.36471 0.019881004
13.36571 0.019912508000000002
13.36671 0.019942182
13.36771 0.019970025000000002
13.36871 0.019996036999999998
13.36971 0.020020216
13.37071 0.020042562
13.37171 0.020063073
13.37271 0.020081751
13.37371 0.020098593
13.37471 0.020113600000000002
13.37571 0.020126773
13.37671 0.02013811
13.37771 0.020147612999999998
13.37871 0.020155282
13.37971 0.020161118
13.38071 0.020165123
13.38171 0.020167297
13.38271 0.020167642
13.38371 0.020166159
13.38471 0.020162851
13.38571 0.02015772
13.38671 0.020150768
13.38771 0.020141996
13.38871 0.020131408
13.38971 0.020119007
13.39071 0.020104796999999997
13.39171 0.020088779
13.39271 0.020070959
13.39371 0.020051339
13.39471 0.020029923
13.39571 0.020006715
13.39671 0.019981721
13.39771 0.019954944
13.39871 0.019926389
13.39971 0.01989606
13.40071 0.019863962000000002
13.40171 0.019830103
13.40271 0.019794487
13.40371 0.019757119
13.40471 0.019718007
13.40571 0.019677154
13.40671 0.019634567000000002
13.40771 0.019590255
13.40871 0.019544223
13.40971 0.019496477
13.41071 0.019447024
13.41171 0.019395872
13.41271 0.019343029
13.41371 0.0192885
13.41471 0.019232293
13.41571 0.019174417000000003
13.41671 0.019114878999999998
13.41771 0.019053687
13.41871 0.018990849
13.41971 0.018926374
13.42071 0.018860270000000002
13.42171 0.018792546
13.42271 0.018723209
13.42371 0.01865227
13.42471 0.018579735
13.42571 0.018505617000000002
13.42671 0.018429922
13.42771 0.018352662000000002
13.42871 0.018273844
13.42971 0.01819348
13.43071 0.018111577
13.43171 0.018028147
13.43271 0.017943198
13.43371 0.017856742000000002
13.43471 0.017768789
13.43571 0.017679349
13.43671 0.017588430999999998
13.43771 0.017496049
13.43871 0.017402209
13.43971 0.017306926
13.44071 0.01721021
13.44171 0.01711207
13.44271 0.017012519
13.44371 0.016911568999999998
13.44471 0.016809232
13.44571 0.016705517
13.44671 0.016600438000000002
13.44771 0.016494006999999998
13.44871 0.016386234
13.44971 0.016277134
13.45071 0.016166718
13.45171 0.016054999
13.45271 0.01594199
13.45371 0.015827703000000002
13.45471 0.015712153
13.45571 0.01559535
13.45671 0.015477311
13.45771 0.015358046
13.45871 0.015237571000000002
13.45971 0.015115899
13.46071 0.014993044999999998
13.46171 0.014869022
13.46271 0.014743843
13.46371 0.014617524
13.46471 0.014490078
13.46571 0.014361520999999999
13.46671 0.014231866
13.46771 0.014101127
13.46871 0.013969321
13.46971 0.01383646
13.47071 0.013702562
13.47171 0.013567639999999999
13.47271 0.013431709
13.47371 0.013294783999999999
13.47471 0.013156880000000001
13.47571 0.013018012
13.47671 0.012878196
13.47771 0.012737446999999999
13.47871 0.01259578
13.47971 0.012453209
13.48071 0.01230975
13.48171 0.012165419
13.48271 0.012020229
13.48371 0.011874197
13.48471 0.011727338
13.48571 0.011579665000000001
13.48671 0.011431197
13.48771 0.011281946
13.48871 0.011131928000000001
13.48971 0.010981158999999999
13.49071 0.010829654000000001
13.49171 0.010677428
13.49271 0.010524496
13.49371 0.010370873
13.49471 0.010216574
13.49571 0.010061615999999999
13.49671 0.0099060133
13.49771 0.0097497803
13.49871 0.0095929332
13.49971 0.0094354873
13.50071 0.0092774579
13.50171 0.0091188609
13.50271 0.008959711
13.50371 0.0088000241
13.50471 0.0086398155
13.50571 0.0084791012
13.50671 0.0083178966
13.50771 0.0081562175
13.50871 0.0079940794
13.50971 0.0078314974
13.51071 0.0076684875
13.51171 0.007505065900000001
13.51271 0.0073412484
13.51371 0.0071770504
13.51471 0.0070124879
13.51571 0.0068475769
13.51671 0.006682333300000001
13.51771 0.0065167733000000005
13.51871 0.0063509127
13.51971 0.0061847677
13.52071 0.0060183538
13.52171 0.0058516875
13.52271 0.0056847849999999995
13.52371 0.005517662400000001
13.52471 0.0053503358
13.52571 0.0051828214
13.52671 0.005015135699999999
13.52771 0.0048472946000000005
13.52871 0.0046793142
13.52971 0.004511211199999999
13.53071 0.0043430016
13.53171 0.0041747015
13.53271 0.0040063271
13.53371 0.0038378948
13.53471 0.0036694208
13.53571 0.0035009209
13.53671 0.0033324111
13.53771 0.003163908
13.53871 0.0029954272
13.53971 0.0028269848999999997
13.54071 0.0026585969
13.54171 0.0024902791000000002
13.54271 0.0023220473
13.54371 0.0021539174
13.54471 0.0019859048
13.54571 0.0018180253000000001
13.54671 0.0016502945
13.54771 0.0014827276
13.54871 0.0013153401
13.54971 0.0011481471
13.55071 0.0009811639800000002
13.55171 0.0008144057599999999
13.55271 0.00064788746
13.55371 0.00048162401
13.55471 0.00031563018
13.55571 0.0001499207
13.55671 -1.5489783000000002e-05
13.55771 -0.00018058672
13.55871 -0.00034535565
13.55971 -0.00050978215
13.56071 -0.0006738519499999999
13.56171 -0.0008375508499999999
13.56271 -0.0010008646
13.56371 -0.0011637792
13.56471 -0.0013262807
13.56571 -0.0014883549
13.56671 -0.001649988
13.56771 -0.0018111661000000002
13.56871 -0.0019718752999999998
13.56971 -0.0021321019
13.57071 -0.0022918321
13.57171 -0.002451052
13.57271 -0.0026097483
13.57371 -0.0027679071
13.57471 -0.0029255147
13.57571 -0.0030825577000000003
13.57671 -0.0032390220000000003
13.57771 -0.0033948945
13.57871 -0.0035501616000000002
13.57971 -0.0037048098999999998
13.58071 -0.0038588259
13.58171 -0.0040121962
13.58271 -0.0041649073
13.58371 -0.004316945700000001
13.58471 -0.0044682984
13.58571 -0.0046189518
13.58671 -0.0047688929
13.58771 -0.004918108599999999
13.58871 -0.0050665858
13.58971 -0.005214311399999999
13.59071 -0.0053612723
13.59171 -0.0055074554
13.59271 -0.0056528479
13.59371 -0.0057974372
13.59471 -0.0059412105
13.59571 -0.006084155
13.59671 -0.0062262588
13.59771 -0.006367508500000001
13.59871 -0.0065078922
13.59971 -0.0066473978
13.60071 -0.006786013499999999
13.60171 -0.0069237262999999995
13.60271 -0.0070605252
13.60371 -0.007196397899999999
13.60471 -0.0073313327
13.60571 -0.0074653188
13.60671 -0.007598343699999999
13.60771 -0.007730397199999999
13.60871 -0.0078614677
13.60971 -0.0079915444
13.61071 -0.0081206163
13.61171 -0.0082486724
13.61271 -0.0083757026
13.61371 -0.0085016967
13.61471 -0.0086266446
13.61571 -0.0087505359
13.61671 -0.0088733606
13.61771 -0.0089951092
13.61871 -0.0091157723
13.61971 -0.0092353403
13.62071 -0.0093538038
13.62171 -0.009471154
13.62271 -0.0095873816
13.62371 -0.009702477800000001
13.62471 -0.009816433900000001
13.62571 -0.009929241799999999
13.62671 -0.010040892000000001
13.62771 -0.010151378
13.62871 -0.010260689
13.62971 -0.01036882
13.63071 -0.010475762
13.63171 -0.010581506000000001
13.63271 -0.010686045
13.63371 -0.010789373
13.63471 -0.010891481
13.63571 -0.010992362
13.63671 -0.011092007999999999
13.63771 -0.011190413
13.63871 -0.01128757
13.63971 -0.011383471000000001
13.64071 -0.011478109
13.64171 -0.011571478
13.64271 -0.01166357
13.64371 -0.01175438
13.64471 -0.0118439
13.64571 -0.011932123999999999
13.64671 -0.012019045
13.64771 -0.012104656
13.64871 -0.012188952
13.64971 -0.012271925999999999
13.65071 -0.01235357
13.65171 -0.012433881
13.65271 -0.012512851
13.65371 -0.012590476
13.65471 -0.012666747
13.65571 -0.01274166
13.65671 -0.01281521
13.65771 -0.01288739
13.65871 -0.012958195
13.65971 -0.013027621
13.66071 -0.013095661
13.66171 -0.013162311000000001
13.66271 -0.013227566
13.66371 -0.013291421000000001
13.66471 -0.013353871
13.66571 -0.013414912
13.66671 -0.013474539
13.66771 -0.013532750000000001
13.66871 -0.013589539000000001
13.66971 -0.013644903000000002
13.67071 -0.013698838
13.67171 -0.013751342
13.67271 -0.01380241
13.67371 -0.013852039
13.67471 -0.013900227999999999
13.67571 -0.013946972
13.67671 -0.013992268999999998
13.67771 -0.014036117
13.67871 -0.014078512
13.67971 -0.014119453999999998
13.68071 -0.014158941000000001
13.68171 -0.014196968999999999
13.68271 -0.014233538
13.68371 -0.014268646
13.68471 -0.014302292000000001
13.68571 -0.014334473
13.68671 -0.014365189
13.68771 -0.01439444
13.68871 -0.014422223999999999
13.68971 -0.01444854
13.69071 -0.014473386999999999
13.69171 -0.014496766
13.69271 -0.014518676
13.69371 -0.014539115
13.69471 -0.014558084999999998
13.69571 -0.014575583999999999
13.69671 -0.014591613
13.69771 -0.014606172
13.69871 -0.014619260999999998
13.69971 -0.014630881000000002
13.70071 -0.014641031
13.70171 -0.014649711000000001
13.70271 -0.014656922999999999
13.70371 -0.014662668
13.70471 -0.014666947000000001
13.70571 -0.014669758000000001
13.70671 -0.014671104
13.70771 -0.014670986
13.70871 -0.014669406000000001
13.70971 -0.014666365
13.71071 -0.014661862
13.71171 -0.014655901999999998
13.71271 -0.014648485
13.71371 -0.014639610999999999
13.71471 -0.014629283
13.71571 -0.014617505000000001
13.71671 -0.014604276000000001
13.71771 -0.014589599
13.71871 -0.014573477
13.71971 -0.014555911
13.72071 -0.014536905
13.72171 -0.014516459
13.72271 -0.014494578999999999
13.72371 -0.014471266000000002
13.72471 -0.014446522
13.72571 -0.01442035
13.72671 -0.014392754999999998
13.72771 -0.014363738999999999
13.72871 -0.014333305000000001
13.72971 -0.014301458
13.73071 -0.014268199
13.73171 -0.014233535
13.73271 -0.014197468
13.73371 -0.014160005
13.73471 -0.014121146999999999
13.73571 -0.014080899
13.73671 -0.014039266
13.73771 -0.013996253
13.73871 -0.013951866
13.73971 -0.013906109
13.74071 -0.013858986
13.74171 -0.013810505
13.74271 -0.013760669
13.74371 -0.013709486
13.74471 -0.013656958999999998
13.74571 -0.013603095
13.74671 -0.013547901
13.74771 -0.013491383000000001
13.74871 -0.013433547
13.74971 -0.013374399
13.75071 -0.013313946
13.75171 -0.013252192999999999
13.75271 -0.013189148999999999
13.75371 -0.013124819
13.75471 -0.013059211999999999
13.75571 -0.012992333
13.75671 -0.012924189
13.75771 -0.012854787999999999
13.75871 -0.012784137
13.75971 -0.012712243000000002
13.76071 -0.012639114000000002
13.76171 -0.012564757
13.76271 -0.012489178
13.76371 -0.012412386
13.76471 -0.012334388
13.76571 -0.012255191
13.76671 -0.012174802
13.76771 -0.012093231
13.76871 -0.012010484
13.76971 -0.011926568
13.77071 -0.011841492
13.77171 -0.011755263
13.77271 -0.011667889
13.77371 -0.011579378999999999
13.77471 -0.011489738999999999
13.77571 -0.011398979
13.77671 -0.011307105000000001
13.77771 -0.011214127
13.77871 -0.011120053
13.77971 -0.01102489
13.78071 -0.010928648000000001
13.78171 -0.010831335000000001
13.78271 -0.01073296
13.78371 -0.01063353
13.78471 -0.010533055999999999
13.78571 -0.010431546
13.78671 -0.010329008
13.78771 -0.010225452999999999
13.78871 -0.010120889000000001
13.78971 -0.010015326000000001
13.79071 -0.0099087723
13.79171 -0.0098012388
13.79271 -0.0096927346
13.79371 -0.009583269299999999
13.79471 -0.009472853
13.79571 -0.0093614959
13.79671 -0.0092492075
13.79771 -0.0091359987
13.79871 -0.009021879699999999
13.79971 -0.0089068606
13.80071 -0.008790951699999999
13.80171 -0.0086741646
13.80271 -0.0085565094
13.80371 -0.0084379972
13.80471 -0.0083186387
13.80571 -0.0081984457
13.80671 -0.0080774284
13.80771 -0.007955598999999999
13.80871 -0.0078329678
13.80971 -0.007709547200000001
13.81071 -0.0075853481
13.81171 -0.007460382
13.81271 -0.00733466
13.81371 -0.0072081943999999995
13.81471 -0.0070809969
13.81571 -0.006953078999999999
13.81671 -0.0068244531999999995
13.81771 -0.0066951303
13.81871 -0.0065651227
13.81971 -0.0064344422
13.82071 -0.006303101
13.82171 -0.006171110699999999
13.82271 -0.0060384835000000005
13.82371 -0.0059052312000000004
13.82471 -0.005771366
13.82571 -0.0056368994
13.82671 -0.0055018438
13.82771 -0.0053662112
13.82871 -0.005230013600000001
13.82971 -0.0050932631
13.83071 -0.0049559716
13.83171 -0.0048181515
13.83271 -0.0046798144
13.83371 -0.0045409728
13.83471 -0.0044016381999999995
13.83571 -0.0042618231
13.83671 -0.0041215393
13.83771 -0.003980799
13.83871 -0.0038396145
13.83971 -0.0036979975
13.84071 -0.0035559602000000004
13.84171 -0.0034135148
13.84271 -0.0032706736
13.84371 -0.0031274485
13.84471 -0.002983852
13.84571 -0.0028398963
13.84671 -0.0026955934999999998
13.84771 -0.0025509562
13.84871 -0.0024059966
13.84971 -0.0022607271999999998
13.85071 -0.0021151604999999998
13.85171 -0.0019693091000000003
13.85271 -0.0018231854
13.85371 -0.0016768025000000002
13.85471 -0.0015301726
13.85571 -0.001383309
13.85671 -0.0012362242
13.85771 -0.0010889313
13.85871 -0.00094144316
13.85971 -0.00079377287
13.86071 -0.00064593351
13.86171 -0.0004979381600000001
13.86271 -0.00034980005
13.86371 -0.00020153236
13.86471 -5.3148369e-05
13.86571 9.5338629e-05
13.86671 0.00024391529000000002
13.86771 0.00039256824
13.86871 0.0005412841300000001
13.86971 0.0006900495
13.87071 0.0008388509700000001
13.87171 0.00098767514
13.87271 0.0011365085
13.87371 0.0012853376
13.87471 0.001434149
13.87571 0.0015829293
13.87671 0.0017316649999999999
13.87771 0.0018803426000000001
13.87871 0.002028949
13.87971 0.0021774706
13.88071 0.0023258938999999998
13.88171 0.0024742059
13.88271 0.0026223932
13.88371 0.0027704426
13.88471 0.0029183408
13.88571 0.0030660746999999996
13.88671 0.0032136311000000002
13.88771 0.0033609973
13.88871 0.0035081596999999996
13.88971 0.003655106
13.89071 0.0038018232000000002
13.89171 0.003948298
13.89271 0.0040945182
13.89371 0.004240471
13.89471 0.0043861437
13.89571 0.004531523900000001
13.89671 0.0046765988
13.89771 0.0048213562
13.89871 0.0049657836
13.89971 0.0051098687
13.90071 0.0052535993999999996
13.90171 0.005396963
13.90271 0.005539948
13.90371 0.0056825418
13.90471 0.0058247322
13.90571 0.0059665075
13.90671 0.0061078556999999995
13.90771 0.0062487641
13.90871 0.006389221400000001
13.90971 0.0065292158999999995
13.91071 0.006668735300000001
13.91171 0.0068077672
13.91271 0.0069463007
13.91371 0.0070843234
13.91471 0.007221823
13.91571 0.0073587878
13.91671 0.007495206200000001
13.91771 0.0076310665
13.91871 0.0077663564000000004
13.91971 0.0079010635
13.92071 0.0080351769
13.92171 0.008168683400000001
13.92271 0.008301572200000001
13.92371 0.0084338302
13.92471 0.0085654458
13.92571 0.0086964072
13.92671 0.0088267021
13.92771 0.0089563182
13.92871 0.009085243100000001
13.92971 0.0092134651
13.93071 0.0093409726
13.93171 0.009467752500000001
13.93271 0.0095937932
13.93371 0.009719082300000001
13.93471 0.009843607400000001
13.93571 0.0099673569
13.93671 0.010090319
13.93771 0.010212481
13.93871 0.010333832
13.93971 0.010454359
13.94071 0.01057405
13.94171 0.010692894
13.94271 0.010810878
13.94371 0.010927993
13.94471 0.011044225
13.94571 0.011159562999999999
13.94671 0.011273997000000001
13.94771 0.011387513
13.94871 0.011500102
13.94971 0.011611752
13.95071 0.011722452999999999
13.95171 0.011832194
13.95271 0.011940963
13.95371 0.012048749
13.95471 0.012155544
13.95571 0.012261335
13.95671 0.012366113
13.95771 0.012469868000000002
13.95871 0.012572589999999998
13.95971 0.012674267000000001
13.96071 0.012774892
13.96171 0.012874453
13.96271 0.012972942000000001
13.96371 0.013070348
13.96471 0.013166663000000002
13.96571 0.013261878000000001
13.96671 0.013355982
13.96771 0.013448967000000001
13.96871 0.013540825000000001
13.96971 0.013631546
13.97071 0.013721122
13.97171 0.013809542
13.97271 0.0138968
13.97371 0.013982886
13.97471 0.014067792999999999
13.97571 0.014151512
13.97671 0.014234034
13.97771 0.014315352000000002
13.97871 0.014395456
13.97971 0.014474339000000001
13.98071 0.014551992
13.98171 0.014628408999999998
13.98271 0.01470358
13.98371 0.014777498
13.98471 0.014850154999999999
13.98571 0.014921543999999998
13.98671 0.014991656999999999
13.98771 0.015060486
13.98871 0.015128023
13.98971 0.015194260000000001
13.99071 0.015259191000000002
13.99171 0.015322807
13.99271 0.015385103
13.99371 0.015446069
13.99471 0.0155057
13.99571 0.015563989
13.99671 0.015620928
13.99771 0.015676511
13.99871 0.015730728
13.99971 0.015783575
14.00071 0.015835045
14.00171 0.015885131
14.00271 0.015933828
14.00371 0.015981127
14.00471 0.016027024
14.00571 0.016071512
14.00671 0.016114583999999998
14.00771 0.016156236
14.00871 0.016196462
14.00971 0.016235256
14.01071 0.016272612000000002
14.01171 0.016308526
14.01271 0.016342993
14.01371 0.016376007
14.01471 0.016407564
14.01571 0.01643766
14.01671 0.016466291
14.01771 0.016493452
14.01871 0.016519139000000002
14.01971 0.016543349000000002
14.02071 0.016566078
14.02171 0.016587321999999998
14.02271 0.016607077999999997
14.02371 0.016625343
14.02471 0.016642114
14.02571 0.016657388
14.02671 0.016671163
14.02771 0.016683436
14.02871 0.016694205
14.02971 0.016703467
14.03071 0.016711220000000002
14.03171 0.016717461
14.03271 0.016722191
14.03371 0.016725405
14.03471 0.016727104
14.03571 0.016727284
14.03671 0.016725944
14.03771 0.016723083
14.03871 0.0167187
14.03971 0.016712793
14.04071 0.016705361
14.04171 0.016696405
14.04271 0.016685922000000002
14.04371 0.01667391
14.04471 0.01666037
14.04571 0.016645300000000002
14.04671 0.016628701
14.04771 0.016610569999999998
14.04871 0.016590909
14.04971 0.016569716
14.05071 0.016546989999999998
14.05171 0.016522732
14.05271 0.016496942
14.05371 0.016469619
14.05471 0.016440763
14.05571 0.016410374
14.05671 0.016378453
14.05771 0.016344999
14.05871 0.016310015
14.05971 0.0162735
14.06071 0.016235454
14.06171 0.016195879
14.06271 0.016154775
14.06371 0.016112144
14.06471 0.016067986
14.06571 0.016022302999999998
14.06671 0.015975097
14.06771 0.015926368
14.06871 0.015876119
14.06971 0.015824352
14.07071 0.015771069
14.07171 0.015716271
14.07271 0.015659961
14.07371 0.015602142000000001
14.07471 0.015542814999999998
14.07571 0.015481984999999998
14.07671 0.015419653
14.07771 0.015355823000000001
14.07871 0.015290498
14.07971 0.015223681
14.08071 0.015155375999999998
14.08171 0.015085586000000002
14.08271 0.015014317
14.08371 0.014941570000000001
14.08471 0.014867351000000001
14.08571 0.014791664
14.08671 0.014714513
14.08771 0.014635902
14.08871 0.014555836999999999
14.08971 0.014474322999999999
14.09071 0.014391364
14.09171 0.014306966
14.09271 0.014221134
14.09371 0.014133875
14.09471 0.014045193000000001
14.09571 0.013955093
14.09671 0.013863583
14.09771 0.013770669000000001
14.09871 0.013676357
14.09971 0.013580651999999999
14.10071 0.013483559999999999
14.10171 0.01338509
14.10271 0.013285247
14.10371 0.013184037
14.10471 0.013081467
14.10571 0.012977544999999998
14.10671 0.012872278000000001
14.10771 0.012765671999999999
14.10871 0.012657734999999998
14.10971 0.012548472
14.11071 0.012437892
14.11171 0.012326002
14.11271 0.012212808
14.11371 0.012098320000000001
14.11471 0.011982543
14.11571 0.011865486
14.11671 0.011747156
14.11771 0.01162756
14.11871 0.011506707000000001
14.11971 0.011384603
14.12071 0.011261257
14.12171 0.011136677000000001
14.12271 0.011010871
14.12371 0.010883847
14.12471 0.010755612000000001
14.12571 0.010626176000000001
14.12671 0.010495546000000001
14.12771 0.010363731000000001
14.12871 0.01023074
14.12971 0.010096581
14.13071 0.0099612625
14.13171 0.0098247947
14.13271 0.0096871852
14.13371 0.0095484444
14.13471 0.0094085808
14.13571 0.009267603999999999
14.13671 0.0091255242
14.13771 0.0089823501
14.13871 0.008838091900000001
14.13971 0.0086927597
14.14071 0.0085463638
14.14171 0.0083989144
14.14271 0.0082504215
14.14371 0.0081008955
14.14471 0.0079503472
14.14571 0.0077987868
14.14671 0.007646225300000001
14.14771 0.0074926742
14.14871 0.0073381438
14.14971 0.007182645599999999
14.15071 0.007026190000000001
14.15171 0.0068687892
14.15271 0.0067104542
14.15371 0.006551196600000001
14.15471 0.006391027299999999
14.15571 0.0062299587
14.15671 0.0060680024
14.15771 0.0059051701
14.15871 0.0057414734
14.15971 0.0055769247
14.16071 0.0054115357
14.16171 0.0052453186
14.16271 0.0050782855
14.16371 0.0049104488
14.16471 0.0047418205
14.16571 0.0045724133000000005
14.16671 0.0044022392
14.16771 0.004231311
14.16871 0.0040596409000000005
14.16971 0.0038872418
14.17071 0.0037141263999999996
14.17171 0.0035403071
14.17271 0.0033657965
14.17371 0.0031906078
14.17471 0.0030147534
14.17571 0.0028382461
14.17671 0.0026610989
14.17771 0.0024833247
14.17871 0.0023049362
14.17971 0.0021259466
14.18071 0.0019463685000000001
14.18171 0.0017662152
14.18271 0.0015854997000000002
14.18371 0.001404235
14.18471 0.0012224341
14.18571 0.0010401101
14.18671 0.0008572763400000001
14.18771 0.0006739458099999999
14.18871 0.00049013179
14.18971 0.00030584751999999997
14.19071 0.00012110626
14.19171 -6.4078654e-05
14.19271 -0.00024969386
14.19371 -0.00043572595
14.19471 -0.00062216141
14.19571 -0.00080898672
14.19671 -0.00099618837
14.19771 -0.0011837526
14.19871 -0.0013716659
14.19971 -0.0015599144
14.20071 -0.0017484841
14.20171 -0.0019373612
14.20271 -0.0021265318
14.20371 -0.0023159817
14.20471 -0.0025056966
14.20571 -0.0026956624000000003
14.20671 -0.0028858649
14.20771 -0.0030762894
14.20871 -0.0032669217
14.20971 -0.0034577467999999997
14.21071 -0.0036487505
14.21171 -0.0038399179
14.21271 -0.0040312341
14.21371 -0.0042226846
14.21471 -0.0044142544
14.21571 -0.004605928600000001
14.21671 -0.0047976919
14.21771 -0.0049895298
14.21871 -0.0051814273
14.21971 -0.0053733693
14.22071 -0.0055653407
14.22171 -0.0057573267
14.22271 -0.0059493123
14.22371 -0.0061412822
14.22471 -0.0063332219999999995
14.22571 -0.0065251166
14.22671 -0.006716951600000001
14.22771 -0.0069087117
14.22871 -0.007100382200000001
14.22971 -0.007291948
14.23071 -0.0074833951999999995
14.23171 -0.0076747085
14.23271 -0.0078658733
14.23371 -0.008056876000000001
14.23471 -0.008247701
14.23571 -0.008438334
14.23671 -0.0086287611
14.23771 -0.008818967799999999
14.23871 -0.009008939399999999
14.23971 -0.009198661399999999
14.24071 -0.0093881201
14.24171 -0.0095773015
14.24271 -0.0097661912
14.24371 -0.0099547746
14.24471 -0.010143038
14.24571 -0.010330966
14.24671 -0.010518547
14.24771 -0.010705765
14.24871 -0.010892605999999999
14.24971 -0.011079057
14.25071 -0.011265103
14.25171 -0.01145073
14.25271 -0.011635925
14.25371 -0.011820674
14.25471 -0.01200496
14.25571 -0.012188773
14.25671 -0.012372096999999999
14.25771 -0.012554918000000002
14.25871 -0.012737222
14.25971 -0.012918995
14.26071 -0.013100223
14.26171 -0.013280894
14.26271 -0.013460992000000001
14.26371 -0.013640503
14.26471 -0.013819413999999999
14.26571 -0.013997710000000002
14.26671 -0.014175379000000002
14.26771 -0.014352406
14.26871 -0.014528775999999998
14.26971 -0.014704479
14.27071 -0.014879498000000001
14.27171 -0.015053821
14.27271 -0.015227434000000001
14.27371 -0.015400324000000002
14.27471 -0.015572475999999998
14.27571 -0.015743877
14.27671 -0.015914514
14.27771 -0.016084374999999998
14.27871 -0.016253444
14.27971 -0.016421711
14.28071 -0.016589162
14.28171 -0.016755782
14.28271 -0.016921560999999998
14.28371 -0.017086483
14.28471 -0.017250537
14.28571 -0.017413711000000002
14.28671 -0.017575991
14.28771 -0.017737364
14.28871 -0.017897820000000002
14.28971 -0.018057344
14.29071 -0.018215925
14.29171 -0.018373551
14.29271 -0.018530209
14.29371 -0.018685889
14.29471 -0.018840579
14.29571 -0.018994266000000003
14.29671 -0.019146939
14.29771 -0.019298586
14.29871 -0.019449195
14.29971 -0.019598757
14.30071 -0.019747259
14.30171 -0.019894692000000002
14.30271 -0.020041043
14.30371 -0.020186303
14.30471 -0.02033046
14.30571 -0.020473504
14.30671 -0.020615423
14.30771 -0.020756209
14.30871 -0.020895849
14.30971 -0.021034334000000002
14.31071 -0.021171653999999998
14.31171 -0.021307799
14.31271 -0.021442758000000003
14.31371 -0.021576521
14.31471 -0.021709078
14.31571 -0.02184042
14.31671 -0.021970535
14.31771 -0.022099416
14.31871 -0.022227050999999998
14.31971 -0.02235343
14.32071 -0.022478544
14.32171 -0.022602384
14.32271 -0.022724939
14.32371 -0.0228462
14.32471 -0.022966157
14.32571 -0.023084802
14.32671 -0.023202124
14.32771 -0.023318114
14.32871 -0.023432764000000002
14.32971 -0.023546064
14.33071 -0.023658003
14.33171 -0.023768574
14.33271 -0.023877767999999997
14.33371 -0.023985574
14.33471 -0.024091985
14.33571 -0.024196992
14.33671 -0.024300585
14.33771 -0.024402759
14.33871 -0.024503501
14.33971 -0.024602807
14.34071 -0.024700664999999997
14.34171 -0.024797068999999998
14.34271 -0.024892011000000002
14.34371 -0.024985484
14.34471 -0.025077478000000004
14.34571 -0.025167988
14.34671 -0.025257005
14.34771 -0.025344524
14.34871 -0.025430534
14.34971 -0.025515031
14.35071 -0.025598009
14.35171 -0.025679458999999998
14.35271 -0.025759375
14.35371 -0.025837752
14.35471 -0.025914583
14.35571 -0.02598986
14.35671 -0.02606358
14.35771 -0.026135737000000003
14.35871 -0.026206323
14.35971 -0.026275334
14.36071 -0.026342765
14.36171 -0.026408609
14.36271 -0.026472862
14.36371 -0.026535516000000002
14.36471 -0.026596569999999996
14.36571 -0.026656017999999997
14.36671 -0.026713855999999998
14.36771 -0.026770079
14.36871 -0.026824679999999997
14.36971 -0.026877658
14.37071 -0.026929009
14.37171 -0.026978727
14.37271 -0.027026809000000002
14.37371 -0.02707325
14.37471 -0.027118047
14.37571 -0.027161196000000002
14.37671 -0.027202693
14.37771 -0.027242535999999998
14.37871 -0.027280719999999998
14.37971 -0.027317245
14.38071 -0.027352106
14.38171 -0.027385299
14.38271 -0.027416821
14.38371 -0.02744667
14.38471 -0.027474842
14.38571 -0.027501339000000003
14.38671 -0.027526153
14.38771 -0.027549284
14.38871 -0.027570730999999998
14.38971 -0.027590489000000003
14.39071 -0.027608557000000002
14.39171 -0.027624934
14.39271 -0.027639614000000003
14.39371 -0.027652599999999996
14.39471 -0.027663886
14.39571 -0.027673473
14.39671 -0.02768136
14.39771 -0.027687544999999997
14.39871 -0.027692024000000003
14.39971 -0.027694801
14.40071 -0.027695869
14.40171 -0.027695228
14.40271 -0.027692880000000003
14.40371 -0.027688822999999998
14.40471 -0.027683054
14.40571 -0.027675574999999997
14.40671 -0.027666384000000002
14.40771 -0.027655481
14.40871 -0.027642868
14.40971 -0.02762854
14.41071 -0.027612501
14.41171 -0.027594749999999998
14.41271 -0.027575286
14.41371 -0.02755411
14.41471 -0.027531221999999998
14.41571 -0.027506624
14.41671 -0.027480316999999997
14.41771 -0.027452302
14.41871 -0.027422578
14.41971 -0.027391149
14.42071 -0.027358013999999996
14.42171 -0.027323174
14.42271 -0.027286634000000004
14.42371 -0.027248394
14.42471 -0.027208455
14.42571 -0.027166819
14.42671 -0.027123489
14.42771 -0.027078469
14.42871 -0.027031757
14.42971 -0.02698336
14.43071 -0.026933277999999998
14.43171 -0.026881517
14.43271 -0.026828077
14.43371 -0.026772960000000002
14.43471 -0.02671617
14.43571 -0.026657712
14.43671 -0.026597586
14.43771 -0.026535799
14.43871 -0.026472352
14.43971 -0.026407250000000004
14.44071 -0.026340495000000002
14.44171 -0.026272092
14.44271 -0.026202045
14.44371 -0.026130356
14.44471 -0.026057031999999997
14.44571 -0.025982075
14.44671 -0.025905488
14.44771 -0.025827278000000002
14.44871 -0.025747449
14.44971 -0.025666002
14.45071 -0.025582945
14.45171 -0.025498281999999997
14.45271 -0.025412015
14.45371 -0.025324151
14.45471 -0.025234694000000002
14.45571 -0.025143652
14.45671 -0.025051026
14.45771 -0.024956823
14.45871 -0.024861048
14.45971 -0.024763703999999997
14.46071 -0.024664798
14.46171 -0.024564337000000002
14.46271 -0.024462325
14.46371 -0.024358767
14.46471 -0.024253668
14.46571 -0.024147036
14.46671 -0.024038878
14.46771 -0.023929197
14.46871 -0.023818
14.46971 -0.023705294000000002
14.47071 -0.023591085
14.47171 -0.023475378
14.47271 -0.023358181
14.47371 -0.023239502
14.47471 -0.023119345
14.47571 -0.022997719
14.47671 -0.02287463
14.47771 -0.022750084
14.47871 -0.022624091
14.47971 -0.022496656
14.48071 -0.022367787
14.48171 -0.02223749
14.48271 -0.022105774999999998
14.48371 -0.021972648
14.48471 -0.021838119
14.48571 -0.021702194
14.48671 -0.02156488
14.48771 -0.021426188
14.48871 -0.021286123
14.48971 -0.021144694
14.49071 -0.02100191
14.49171 -0.02085778
14.49271 -0.020712311
14.49371 -0.020565513
14.49471 -0.020417394
14.49571 -0.020267960999999998
14.49671 -0.020117225000000002
14.49771 -0.019965194
14.49871 -0.019811877
14.49971 -0.019657282999999998
14.50071 -0.01950142
14.50171 -0.019344299
14.50271 -0.019185928
14.50371 -0.019026315
14.50471 -0.018865470000000002
14.50571 -0.018703402
14.50671 -0.018540121
14.50771 -0.018375634999999998
14.50871 -0.018209954
14.50971 -0.018043087
14.51071 -0.017875044
14.51171 -0.017705835
14.51271 -0.017535468000000002
14.51371 -0.017363954
14.51471 -0.017191301
14.51571 -0.017017519999999998
14.51671 -0.016842621000000002
14.51771 -0.016666614
14.51871 -0.016489509
14.51971 -0.016311315
14.52071 -0.016132042
14.52171 -0.015951701999999998
14.52271 -0.015770303
14.52371 -0.015587857
14.52471 -0.015404374999999998
14.52571 -0.015219866
14.52671 -0.01503434
14.52771 -0.014847811
14.52871 -0.014660288
14.52971 -0.014471781000000001
14.53071 -0.014282302000000002
14.53171 -0.014091862000000002
14.53271 -0.013900473000000002
14.53371 -0.013708144
14.53471 -0.013514888000000001
14.53571 -0.013320716
14.53671 -0.013125638
14.53771 -0.012929668000000002
14.53871 -0.012732817
14.53971 -0.012535095000000001
14.54071 -0.012336515999999999
14.54171 -0.012137089
14.54271 -0.011936828
14.54371 -0.011735743
14.54471 -0.011533847
14.54571 -0.011331151
14.54671 -0.011127667
14.54771 -0.010923407
14.54871 -0.010718383
14.54971 -0.010512606
14.55071 -0.01030609
14.55171 -0.010098844000000001
14.55271 -0.009890882200000001
14.55371 -0.0096822158
14.55471 -0.009472855899999999
14.55571 -0.0092628157
14.55671 -0.0090521062
14.55771 -0.0088407396
14.55871 -0.0086287284
14.55971 -0.0084160842
14.56071 -0.0082028186
14.56171 -0.007988944
14.56271 -0.0077744727999999996
14.56371 -0.0075594165999999996
14.56471 -0.0073437877
14.56571 -0.0071275986999999996
14.56671 -0.006910861000000001
14.56771 -0.0066935863
14.56871 -0.0064757878000000005
14.56971 -0.0062574771
14.57071 -0.0060386664999999996
14.57171 -0.005819368
14.57271 -0.0055995941
14.57371 -0.0053793567
14.57471 -0.0051586681
14.57571 -0.0049375409
14.57671 -0.0047159869
14.57771 -0.0044940184999999995
14.57871 -0.0042716478
14.57971 -0.0040488871
14.58071 -0.0038257487
14.58171 -0.0036022451
14.58271 -0.0033783886
14.58371 -0.0031541916999999996
14.58471 -0.0029296662
14.58571 -0.0027048247
14.58671 -0.0024796796
14.58771 -0.0022542434
14.58871 -0.0020285284
14.58971 -0.0018025474000000002
14.59071 -0.0015763125999999998
14.59171 -0.0013498365999999999
14.59271 -0.001123132
14.59371 -0.0008962115299999999
14.59471 -0.00066908783
14.59571 -0.00044177359000000004
14.59671 -0.00021428154
14.59771 1.3375495e-05
14.59871 0.00024118472
14.59971 0.00046913324
14.60071 0.00069720818
14.60171 0.00092539667
14.60271 0.0011536857
14.60371 0.0013820621000000001
14.60471 0.0016105132000000001
14.60571 0.0018390258
14.60671 0.0020675869
14.60771 0.0022961834
14.60871 0.0025248023999999997
14.60971 0.0027534306
14.61071 0.002982055
14.61171 0.0032106629000000003
14.61271 0.0034392408
14.61371 0.003667776
14.61471 0.0038962552999999996
14.61571 0.0041246658
14.61671 0.0043529948
14.61771 0.0045812292
14.61871 0.0048093563
14.61971 0.0050373629999999996
14.62071 0.0052652365
14.62171 0.0054929646000000006
14.62271 0.005720534
14.62371 0.0059479324
14.62471 0.0061751467
14.62571 0.006402165299999999
14.62671 0.006628975099999999
14.62771 0.0068555637
14.62871 0.0070819179999999995
14.62971 0.0073080264
14.63071 0.007533875799999999
14.63171 0.0077594545
14.63271 0.0079847501
14.63371 0.0082097496
14.63471 0.008434441400000001
14.63571 0.0086588123
14.63671 0.0088828507
14.63771 0.0091065442
14.63871 0.0093298797
14.63971 0.0095528456
14.64071 0.0097754295
14.64171 0.0099976191
14.64271 0.010219401000000001
14.64371 0.010440764
14.64471 0.010661696
14.64571 0.010882183
14.64671 0.011102213
14.64771 0.011321775
14.64871 0.011540855000000001
14.64971 0.011759442
14.65071 0.011977523
14.65171 0.012195085
14.65271 0.012412115999999999
14.65371 0.012628605
14.65471 0.012844538
14.65571 0.013059901999999998
14.65671 0.013274685999999999
14.65771 0.013488878999999999
14.65871 0.013702465999999998
14.65971 0.013915436
14.66071 0.014127776000000002
14.66171 0.014339474999999999
14.66271 0.014550519999999999
14.66371 0.014760897999999998
14.66471 0.014970599000000001
14.66571 0.015179608999999998
14.66671 0.015387918
14.66771 0.015595512999999998
14.66871 0.015802382
14.66971 0.016008511
14.67071 0.016213891
14.67171 0.016418508
14.67271 0.016622353
14.67371 0.016825411999999998
14.67471 0.017027673
14.67571 0.017229126
14.67671 0.017429756999999997
14.67771 0.017629558
14.67871 0.017828515
14.67971 0.018026616000000002
14.68071 0.018223851
14.68171 0.018420209
14.68271 0.018615679
14.68371 0.018810248
14.68471 0.019003906
14.68571 0.019196644
14.68671 0.019388448
14.68771 0.019579309
14.68871 0.019769216
14.68971 0.019958158
14.69071 0.020146125
14.69171 0.020333107
14.69271 0.020519093
14.69371 0.020704072
14.69471 0.020888034
14.69571 0.021070970999999997
14.69671 0.021252871
14.69771 0.021433725
14.69871 0.021613523
14.69971 0.021792256
14.70071 0.021969913
14.70171 0.022146486
14.70271 0.022321964
14.70371 0.022496338
14.70471 0.022669599000000002
14.70571 0.022841737
14.70671 0.023012744
14.70771 0.023182608
14.70871 0.023351321999999997
14.70971 0.023518875
14.71071 0.02368526
14.71171 0.023850467
14.71271 0.024014484
14.71371 0.024177306000000003
14.71471 0.024338921
14.71571 0.024499319
14.71671 0.024658494
14.71771 0.024816432000000003
14.71871 0.024973127
14.71971 0.025128567
14.72071 0.025282748
14.72171 0.025435656
14.72271 0.025587284
14.72371 0.02573762
14.72471 0.025886658000000003
14.72571 0.026034386
14.72671 0.026180799
14.72771 0.026325884
14.72871 0.026469634000000002
14.72971 0.026612039
14.73071 0.026753090999999996
14.73171 0.02689278
14.73271 0.027031099
14.73371 0.027168039
14.73471 0.027303590000000003
14.73571 0.027437747
14.73671 0.027570498
14.73771 0.027701838000000003
14.73871 0.027831757
14.73971 0.027960247999999997
14.74071 0.028087304
14.74171 0.028212916
14.74271 0.028337075
14.74371 0.028459777
14.74471 0.028581015
14.74571 0.02870078
14.74671 0.028819064000000002
14.74771 0.028935864000000002
14.74871 0.029051169999999998
14.74971 0.029164975
14.75071 0.029277275
14.75171 0.029388061
14.75271 0.029497329
[truncated: 183,668 more chars]
