# Supplementary material for: 2D Synthetic dataset of numerical simulations of long-period seismicity in a volcanic edifice and related sensitivity kernels
Source: Data Brief. 2021 Jan 25;34:106673. doi: 10.1016/j.dib.2020.106673 (PMC7841316; doi:10.1016/j.dib.2020.106673)
Supplement: Supplementary Data S1 — Supplementary Raw Research Data. This is open data under the CC BY license http://creativecommons.org/licenses/by/4.0/ [file mmc1.zip › Dataset/OUTPUT_SEISMOGRAMS/9000_3000/disp_X_hetero_4000_1655_SVF1e0Hz.semd]

-1.200000 0.0
-1.199000 0.0
-1.198000 0.0
-1.197000 0.0
-1.196000 0.0
-1.195000 0.0
-1.194000 0.0
-1.193000 0.0
-1.192000 0.0
-1.191000 0.0
-1.190000 0.0
-1.189000 0.0
-1.188000 0.0
-1.187000 0.0
-1.186000 0.0
-1.185000 0.0
-1.184000 0.0
-1.183000 0.0
-1.182000 0.0
-1.181000 0.0
-1.180000 0.0
-1.179000 0.0
-1.178000 0.0
-1.177000 0.0
-1.176000 0.0
-1.175000 0.0
-1.174000 0.0
-1.173000 0.0
-1.172000 0.0
-1.171000 0.0
-1.170000 0.0
-1.169000 0.0
-1.168000 0.0
-1.167000 0.0
-1.166000 0.0
-1.165000 0.0
-1.164000 0.0
-1.163000 0.0
-1.162000 0.0
-1.161000 0.0
-1.160000 0.0
-1.159000 0.0
-1.158000 0.0
-1.157000 0.0
-1.156000 0.0
-1.155000 0.0
-1.154000 0.0
-1.153000 0.0
-1.152000 0.0
-1.151000 0.0
-1.150000 0.0
-1.149000 0.0
-1.148000 0.0
-1.147000 0.0
-1.146000 0.0
-1.145000 0.0
-1.144000 0.0
-1.143000 0.0
-1.142000 0.0
-1.141000 0.0
-1.140000 0.0
-1.139000 0.0
-1.138000 0.0
-1.137000 0.0
-1.136000 0.0
-1.135000 0.0
-1.134000 0.0
-1.133000 0.0
-1.132000 0.0
-1.131000 0.0
-1.130000 0.0
-1.129000 0.0
-1.128000 0.0
-1.127000 0.0
-1.126000 0.0
-1.125000 0.0
-1.124000 0.0
-1.123000 0.0
-1.122000 0.0
-1.121000 0.0
-1.120000 0.0
-1.119000 0.0
-1.118000 0.0
-1.117000 0.0
-1.116000 0.0
-1.115000 0.0
-1.114000 0.0
-1.113000 0.0
-1.112000 0.0
-1.111000 0.0
-1.110000 0.0
-1.109000 0.0
-1.108000 0.0
-1.107000 0.0
-1.106000 0.0
-1.105000 0.0
-1.104000 0.0
-1.103000 0.0
-1.102000 0.0
-1.101000 0.0
-1.100000 0.0
-1.099000 0.0
-1.098000 0.0
-1.097000 0.0
-1.096000 0.0
-1.095000 0.0
-1.094000 0.0
-1.093000 0.0
-1.092000 0.0
-1.091000 0.0
-1.090000 0.0
-1.089000 0.0
-1.088000 0.0
-1.087000 0.0
-1.086000 0.0
-1.085000 0.0
-1.084000 0.0
-1.083000 0.0
-1.082000 0.0
-1.081000 0.0
-1.080000 0.0
-1.079000 0.0
-1.078000 0.0
-1.077000 0.0
-1.076000 0.0
-1.075000 0.0
-1.074000 0.0
-1.073000 0.0
-1.072000 0.0
-1.071000 0.0
-1.070000 0.0
-1.069000 0.0
-1.068000 0.0
-1.067000 0.0
-1.066000 0.0
-1.065000 0.0
-1.064000 0.0
-1.063000 0.0
-1.062000 0.0
-1.061000 0.0
-1.060000 0.0
-1.059000 0.0
-1.058000 0.0
-1.057000 0.0
-1.056000 0.0
-1.055000 0.0
-1.054000 0.0
-1.053000 0.0
-1.052000 0.0
-1.051000 0.0
-1.050000 0.0
-1.049000 0.0
-1.048000 0.0
-1.047000 0.0
-1.046000 0.0
-1.045000 0.0
-1.044000 0.0
-1.043000 0.0
-1.042000 0.0
-1.041000 0.0
-1.040000 0.0
-1.039000 0.0
-1.038000 0.0
-1.037000 0.0
-1.036000 0.0
-1.035000 0.0
-1.034000 0.0
-1.033000 0.0
-1.032000 0.0
-1.031000 0.0
-1.030000 0.0
-1.029000 0.0
-1.028000 0.0
-1.027000 0.0
-1.026000 0.0
-1.025000 0.0
-1.024000 0.0
-1.023000 0.0
-1.022000 0.0
-1.021000 0.0
-1.020000 0.0
-1.019000 0.0
-1.018000 0.0
-1.017000 0.0
-1.016000 0.0
-1.015000 0.0
-1.014000 0.0
-1.013000 0.0
-1.012000 0.0
-1.011000 0.0
-1.010000 0.0
-1.009000 0.0
-1.008000 0.0
-1.007000 0.0
-1.006000 0.0
-1.005000 0.0
-1.004000 0.0
-1.003000 0.0
-1.002000 0.0
-1.001000 0.0
-1.000000 0.0
-0.9990000 0.0
-0.9980000 0.0
-0.9970000 0.0
-0.9960000 0.0
-0.9950000 0.0
-0.9940000 0.0
-0.9930000 0.0
-0.9920000 0.0
-0.9910000 0.0
-0.9900000 0.0
-0.9890000 0.0
-0.9880000 0.0
-0.9870000 0.0
-0.9860000 0.0
-0.9850000 0.0
-0.9840000 0.0
-0.9830000 0.0
-0.9820000 0.0
-0.9810000 0.0
-0.9800000 0.0
-0.9790000 0.0
-0.9780000 0.0
-0.9770000 0.0
-0.9760000 0.0
-0.9750000 0.0
-0.9740000 0.0
-0.9730000 0.0
-0.9720000 0.0
-0.9710000 0.0
-0.9700000 0.0
-0.9690000 0.0
-0.9680000 0.0
-0.9670000 0.0
-0.9660000 0.0
-0.9650000 0.0
-0.9640000 0.0
-0.9630000 0.0
-0.9620000 0.0
-0.9610000 0.0
-0.9600000 0.0
-0.9590000 0.0
-0.9580000 0.0
-0.9570000 0.0
-0.9560000 0.0
-0.9550000 0.0
-0.9540000 0.0
-0.9530000 0.0
-0.9520000 0.0
-0.9510000 0.0
-0.9500000 0.0
-0.9490000 0.0
-0.9480000 0.0
-0.9470000 0.0
-0.9460000 0.0
-0.9450000 0.0
-0.9440000 0.0
-0.9430000 0.0
-0.9420000 0.0
-0.9410000 0.0
-0.9400000 0.0
-0.9390000 0.0
-0.9380000 0.0
-0.9370000 0.0
-0.9360000 0.0
-0.9350000 0.0
-0.9340000 0.0
-0.9330000 0.0
-0.9320000 0.0
-0.9310000 0.0
-0.9300000 0.0
-0.9290000 0.0
-0.9280000 0.0
-0.9270000 0.0
-0.9260000 0.0
-0.9250000 0.0
-0.9240000 0.0
-0.9230000 0.0
-0.9220000 0.0
-0.9210000 0.0
-0.9200000 0.0
-0.9190000 0.0
-0.9180000 0.0
-0.9170000 0.0
-0.9160000 0.0
-0.9150000 0.0
-0.9140000 0.0
-0.9130000 0.0
-0.9120000 0.0
-0.9110000 0.0
-0.9100000 0.0
-0.9090000 0.0
-0.9080000 0.0
-0.9070000 0.0
-0.9060000 0.0
-0.9050000 0.0
-0.9040000 0.0
-0.9030000 0.0
-0.9020000 0.0
-0.9010000 0.0
-0.9000000 0.0
-0.8990000 0.0
-0.8980000 0.0
-0.8970000 0.0
-0.8960000 0.0
-0.8950000 0.0
-0.8940000 0.0
-0.8930000 0.0
-0.8920000 0.0
-0.8910000 0.0
-0.8900000 0.0
-0.8890000 0.0
-0.8880000 0.0
-0.8870000 0.0
-0.8860000 0.0
-0.8850000 0.0
-0.8840000 0.0
-0.8830000 0.0
-0.8820000 0.0
-0.8810000 0.0
-0.8800000 0.0
-0.8790000 0.0
-0.8780000 0.0
-0.8770000 0.0
-0.8760000 0.0
-0.8750000 0.0
-0.8740000 0.0
-0.8730000 0.0
-0.8720000 0.0
-0.8710000 0.0
-0.8700000 0.0
-0.8690000 0.0
-0.8680000 0.0
-0.8670000 0.0
-0.8660000 0.0
-0.8650000 0.0
-0.8640000 0.0
-0.8630000 0.0
-0.8620000 0.0
-0.8610000 0.0
-0.8600000 0.0
-0.8590000 0.0
-0.8580000 0.0
-0.8570000 0.0
-0.8560000 0.0
-0.8550000 0.0
-0.8540000 0.0
-0.8530000 0.0
-0.8520000 0.0
-0.8510000 0.0
-0.8500000 0.0
-0.8490000 0.0
-0.8480000 0.0
-0.8470000 0.0
-0.8460000 0.0
-0.8450000 0.0
-0.8440000 0.0
-0.8430000 0.0
-0.8420000 0.0
-0.8410000 0.0
-0.8400000 0.0
-0.8390000 0.0
-0.8380000 0.0
-0.8370000 0.0
-0.8360000 0.0
-0.8350000 0.0
-0.8340000 0.0
-0.8330000 0.0
-0.8320000 0.0
-0.8310000 0.0
-0.8300000 0.0
-0.8290000 0.0
-0.8280000 0.0
-0.8270000 0.0
-0.8260000 0.0
-0.8250000 0.0
-0.8240000 0.0
-0.8230000 0.0
-0.8220000 0.0
-0.8210000 0.0
-0.8200000 0.0
-0.8190000 0.0
-0.8180000 0.0
-0.8170000 0.0
-0.8160000 0.0
-0.8150000 0.0
-0.8140000 0.0
-0.8130000 0.0
-0.8120000 0.0
-0.8110000 0.0
-0.8100000 0.0
-0.8090000 0.0
-0.8080000 0.0
-0.8070000 0.0
-0.8060000 0.0
-0.8050000 0.0
-0.8040000 0.0
-0.8030000 0.0
-0.8020000 0.0
-0.8010000 0.0
-0.8000000 0.0
-0.7990000 0.0
-0.7980000 0.0
-0.7970000 0.0
-0.7960000 0.0
-0.7950000 0.0
-0.7940000 0.0
-0.7930000 0.0
-0.7920000 0.0
-0.7910000 0.0
-0.7900000 0.0
-0.7890000 0.0
-0.7880000 0.0
-0.7870000 0.0
-0.7860000 0.0
-0.7850000 0.0
-0.7840000 0.0
-0.7830000 0.0
-0.7820000 0.0
-0.7810000 0.0
-0.7800000 0.0
-0.7790000 0.0
-0.7780000 0.0
-0.7770000 0.0
-0.7760000 0.0
-0.7750000 0.0
-0.7740000 0.0
-0.7730000 0.0
-0.7720000 0.0
-0.7710000 0.0
-0.7700000 0.0
-0.7690000 0.0
-0.7680000 0.0
-0.7670000 0.0
-0.7660000 0.0
-0.7650000 0.0
-0.7640000 0.0
-0.7630000 0.0
-0.7620000 0.0
-0.7610000 0.0
-0.7600000 0.0
-0.7590000 0.0
-0.7580000 0.0
-0.7570000 0.0
-0.7560000 0.0
-0.7550000 0.0
-0.7540000 0.0
-0.7530000 0.0
-0.7520000 0.0
-0.7510000 0.0
-0.7500000 0.0
-0.7490000 0.0
-0.7480000 0.0
-0.7470000 0.0
-0.7460000 0.0
-0.7450000 0.0
-0.7440000 0.0
-0.7430000 0.0
-0.7420000 0.0
-0.7410000 0.0
-0.7400000 0.0
-0.7390000 0.0
-0.7380000 0.0
-0.7370000 0.0
-0.7360000 0.0
-0.7350000 0.0
-0.7340000 0.0
-0.7330000 0.0
-0.7320000 0.0
-0.7310000 0.0
-0.7300000 0.0
-0.7290000 0.0
-0.7280000 0.0
-0.7270000 0.0
-0.7260000 0.0
-0.7250000 0.0
-0.7240000 0.0
-0.7230000 0.0
-0.7220000 0.0
-0.7210000 0.0
-0.7200000 0.0
-0.7190000 0.0
-0.7180000 0.0
-0.7170000 0.0
-0.7160000 0.0
-0.7150000 0.0
-0.7140000 0.0
-0.7130000 0.0
-0.7120000 0.0
-0.7110000 0.0
-0.7100000 0.0
-0.7090000 0.0
-0.7080000 0.0
-0.7070000 0.0
-0.7060000 0.0
-0.7050000 0.0
-0.7040000 0.0
-0.7030000 0.0
-0.7020000 0.0
-0.7010000 0.0
-0.7000000 0.0
-0.6990000 0.0
-0.6980000 0.0
-0.6970000 0.0
-0.6960000 0.0
-0.6950000 0.0
-0.6940000 0.0
-0.6930000 0.0
-0.6920000 0.0
-0.6910000 0.0
-0.6900000 0.0
-0.6890000 0.0
-0.6880000 0.0
-0.6870000 0.0
-0.6860000 0.0
-0.6850000 0.0
-0.6840000 0.0
-0.6830000 0.0
-0.6820000 0.0
-0.6810000 0.0
-0.6800000 0.0
-0.6790000 0.0
-0.6780000 0.0
-0.6770000 0.0
-0.6760000 0.0
-0.6750000 0.0
-0.6740000 0.0
-0.6730000 0.0
-0.6720000 0.0
-0.6710000 0.0
-0.6700000 0.0
-0.6690000 0.0
-0.6680000 0.0
-0.6670000 0.0
-0.6660000 0.0
-0.6650000 0.0
-0.6640000 0.0
-0.6630000 0.0
-0.6620000 0.0
-0.6610000 0.0
-0.6600000 0.0
-0.6590000 0.0
-0.6580000 0.0
-0.6570000 0.0
-0.6560000 0.0
-0.6550000 0.0
-0.6540000 0.0
-0.6530000 0.0
-0.6520000 0.0
-0.6510000 0.0
-0.6500000 0.0
-0.6490000 0.0
-0.6480000 0.0
-0.6470000 0.0
-0.6460000 0.0
-0.6450000 0.0
-0.6440000 0.0
-0.6430000 0.0
-0.6420000 0.0
-0.6410000 0.0
-0.6400000 0.0
-0.6390000 0.0
-0.6380000 0.0
-0.6370000 0.0
-0.6360000 0.0
-0.6350000 0.0
-0.6340000 0.0
-0.6330000 0.0
-0.6320000 0.0
-0.6310000 0.0
-0.6300000 0.0
-0.6290000 0.0
-0.6280000 0.0
-0.6270000 0.0
-0.6260000 0.0
-0.6250000 0.0
-0.6240000 0.0
-0.6230000 0.0
-0.6220000 0.0
-0.6210000 0.0
-0.6200000 0.0
-0.6190000 0.0
-0.6180000 0.0
-0.6170000 0.0
-0.6160000 0.0
-0.6150000 0.0
-0.6140000 0.0
-0.6130000 0.0
-0.6120000 0.0
-0.6110000 0.0
-0.6100000 0.0
-0.6090000 0.0
-0.6080000 0.0
-0.6070000 0.0
-0.6060000 0.0
-0.6050000 0.0
-0.6040000 0.0
-0.6030000 0.0
-0.6020000 0.0
-0.6010000 0.0
-0.6000000 0.0
-0.5990000 0.0
-0.5980000 0.0
-0.5970000 0.0
-0.5960000 0.0
-0.5950000 0.0
-0.5940000 0.0
-0.5930000 0.0
-0.5920000 0.0
-0.5910000 0.0
-0.5900000 0.0
-0.5890000 0.0
-0.5880000 0.0
-0.5870000 0.0
-0.5860000 0.0
-0.5850000 0.0
-0.5840000 0.0
-0.5830000 0.0
-0.5820000 0.0
-0.5810000 0.0
-0.5800000 0.0
-0.5790000 0.0
-0.5780000 0.0
-0.5770000 0.0
-0.5760000 0.0
-0.5750000 0.0
-0.5740000 0.0
-0.5730000 0.0
-0.5720000 0.0
-0.5710000 0.0
-0.5700000 0.0
-0.5690000 0.0
-0.5680000 0.0
-0.5670000 0.0
-0.5660000 0.0
-0.5650000 0.0
-0.5640000 0.0
-0.5630000 0.0
-0.5620000 0.0
-0.5610000 0.0
-0.5600000 0.0
-0.5590000 0.0
-0.5580000 0.0
-0.5570000 0.0
-0.5560000 0.0
-0.5550000 0.0
-0.5540000 0.0
-0.5530000 0.0
-0.5520000 0.0
-0.5510000 0.0
-0.5500000 0.0
-0.5490000 0.0
-0.5480000 0.0
-0.5470000 0.0
-0.5460000 0.0
-0.5450000 0.0
-0.5440000 0.0
-0.5430000 0.0
-0.5420000 0.0
-0.5410000 0.0
-0.5400000 0.0
-0.5390000 0.0
-0.5380000 0.0
-0.5370000 0.0
-0.5360000 0.0
-0.5350000 0.0
-0.5340000 0.0
-0.5330000 0.0
-0.5320000 0.0
-0.5310000 0.0
-0.5300000 0.0
-0.5290000 0.0
-0.5280000 0.0
-0.5270000 0.0
-0.5260000 0.0
-0.5250000 0.0
-0.5240000 0.0
-0.5230000 0.0
-0.5220000 0.0
-0.5210000 0.0
-0.5200000 0.0
-0.5190000 0.0
-0.5180000 -1.2202004e-36
-0.5170000 -2.4644754e-36
-0.5160000 -3.6371043999999996e-36
-0.5150000 -4.5906543e-36
-0.5140000 -5.1661996e-36
-0.5130000 -5.2227369e-36
-0.5120000 -4.6592812000000004e-36
-0.5110000 -3.3733357000000004e-36
-0.5100000 -1.3382952e-36
-0.5090000 1.3449586000000001e-36
-0.5080000 4.5575991e-36
-0.5070000 8.0500931e-36
-0.5060000 1.148399e-35
-0.5050000 1.4543001999999999e-35
-0.5040000 1.6794651e-35
-0.5030000 1.7738729e-35
-0.5020000 1.7005779e-35
-0.5010000 1.4441549e-35
-0.5000000 1.0019826999999998e-35
-0.4990000 3.8649723e-36
-0.4980000 -3.7668510999999994e-36
-0.4970000 -1.2350671e-35
-0.4960000 -2.1198192999999997e-35
-0.4950000 -2.9425683e-35
-0.4940000 -3.617823e-35
-0.4930000 -4.0610727999999995e-35
-0.4920000 -4.1829826e-35
-0.4910000 -3.9137329e-35
-0.4900000 -3.2214643e-35
-0.4890000 -2.1040299e-35
-0.4880000 -6.0215779e-36
-0.4870000 1.196043e-35
-0.4860000 3.1698830999999997e-35
-0.4850000 5.134658900000001e-35
-0.4840000 6.891655799999999e-35
-0.4830000 8.2212428e-35
-0.4820000 8.9191262e-35
-0.4810000 8.8055739e-35
-0.4800000 7.756211699999999e-35
-0.4790000 5.7179686e-35
-0.4780000 2.7332205e-35
-0.4770000 -1.0608364e-35
-0.4760000 -5.4232905e-35
-0.4750000 -1.002089e-34
-0.4740000 -1.4424985e-34
-0.4730000 -1.8165411e-34
-0.4720000 -2.0761566e-34
-0.4710000 -2.1769213e-34
-0.4700000 -2.0831132999999997e-34
-0.4690000 -1.7726570000000001e-34
-0.4680000 -1.2413709e-34
-0.4670000 -5.0667172e-35
-0.4660000 3.9116383e-35
-0.4650000 1.3891537e-34
-0.4640000 2.4041137e-34
-0.4630000 3.3380754e-34
-0.4620000 4.085316e-34
-0.4610000 4.542074599999999e-34
-0.4600000 4.6170213e-34
-0.4590000 4.2422317e-34
-0.4580000 3.3838754e-34
-0.4570000 2.0506243999999997e-34
-0.4560000 2.9965220999999997e-35
-0.4550000 -1.7609872999999998e-34
-0.4540000 -3.976334599999999e-34
-0.4530000 -6.1511214e-34
-0.4520000 -8.0636552e-34
-0.4510000 -9.483651500000001e-34
-0.4500000 -1.0193782000000001e-33
-0.4490000 -1.0013113e-33
-0.4480000 -8.820318e-34
-0.4470000 -6.5756037999999994e-34
-0.4460000 -3.3367359e-34
-0.4450000 7.313344799999999e-35
-0.4440000 5.3564416e-34
-0.4430000 1.0170330999999999e-33
-0.4420000 1.4729336999999999e-33
-0.4410000 1.8547118e-33
-0.4400000 2.1136165e-33
-0.4390000 2.2055685e-33
-0.4380000 2.0962180999999997e-33
-0.4370000 1.7658047e-33
-0.4360000 1.2132986999999998e-33
-0.4350000 4.5933644e-34
-0.4340000 -4.5256504e-34
-0.4330000 -1.4568625e-33
-0.4320000 -2.4691112e-33
-0.4310000 -3.3914685e-33
-0.4300000 -4.1203063e-33
-0.4290000 -4.5555288000000004e-33
-0.4280000 -4.6109274e-33
-0.4270000 -4.2247026e-33
-0.4260000 -3.3691384e-33
-0.4250000 -2.0583527e-33
-0.4240000 -3.5307695000000002e-34
-0.4230000 1.6384412e-33
-0.4220000 3.7640692e-33
-0.4210000 5.8362594e-33
-0.4200000 7.6452299e-33
-0.4190000 8.9762476e-33
-0.4180000 9.629911499999999e-33
-0.4170000 9.4438711e-33
-0.4160000 8.314078100000001e-33
-0.4150000 6.2133819e-33
-0.4140000 3.2052989999999995e-33
-0.4130000 -5.4911391999999996e-34
-0.4120000 -4.7929327e-33
-0.4110000 -9.1846258e-33
-0.4100000 -1.3319298e-32
-0.4090000 -1.6759002000000002e-32
-0.4080000 -1.9070708000000002e-32
-0.4070000 -1.9869174000000002e-32
-0.4060000 -1.8861247e-32
-0.4050000 -1.5887469e-32
-0.4040000 -1.0956535e-32
-0.4030000 -4.2682429000000005e-33
-0.4020000 3.7789428e-33
-0.4010000 1.2598597e-32
-0.4000000 2.1446849e-32
-0.3990000 2.9472474000000004e-32
-0.3980000 3.5784479e-32
-0.3970000 3.9532954e-32
-0.3960000 3.9997219000000003e-32
-0.3950000 3.6673722000000003e-32
-0.3940000 2.9355027999999997e-32
-0.3930000 1.8191020000000002e-32
-0.3920000 3.7239262000000004e-33
-0.3910000 -1.3109874000000002e-32
-0.3900000 -3.1016025e-32
-0.3890000 -4.8418019999999997e-32
-0.3880000 -6.3570803e-32
-0.3870000 -7.4706252e-32
-0.3860000 -8.0200839e-32
-0.3850000 -7.8752171e-32
-0.3840000 -6.9548605e-32
-0.3830000 -5.2414457e-32
-0.3820000 -2.7913498e-32
-0.3810000 2.6049623000000002e-33
-0.3800000 3.7029598999999996e-32
-0.3790000 7.258735e-32
-0.3780000 1.0602108e-31
-0.3770000 1.3383786e-31
-0.3760000 1.5261336e-31
-0.3750000 1.5933047e-31
-0.3740000 1.5172398000000001e-31
-0.3730000 1.2859902e-31
-0.3720000 9.008884e-32
-0.3710000 3.7819138e-32
-0.3700000 -2.5049325e-32
-0.3690000 -9.392007000000001e-32
-0.3680000 -1.6301144e-31
-0.3670000 -2.2575402e-31
-0.3660000 -2.7531641e-31
-0.3650000 -3.0522502000000003e-31
-0.3640000 -3.1003135e-31
-0.3630000 -2.8596819e-31
-0.3620000 -2.3153081999999998e-31
-0.3610000 -1.4791698e-31
-0.3600000 -3.9265497000000005e-32
-0.3590000 8.735576099999999e-32
-0.3580000 2.2224394e-31
-0.3570000 3.5364560000000005e-31
-0.3560000 4.6861299e-31
-0.3550000 5.5408509e-31
-0.3540000 5.9811908e-31
-0.3530000 5.9117326e-31
-0.3520000 5.2732574e-31
-0.3510000 4.0530355e-31
-0.3500000 2.2919989e-31
-0.3490000 8.770863900000001e-33
-0.3480000 -2.4076984e-31
-0.3470000 -4.9950289e-31
-0.3460000 -7.440990899999999e-31
-0.3450000 -9.4960445e-31
-0.3440000 -1.0916055e-30
-0.3430000 -1.1486169e-30
-0.3420000 -1.104491e-30
-0.3410000 -9.5062338e-31
-0.3400000 -6.877167299999999e-31
-0.3390000 -3.2688228e-31
-0.3380000 1.1011050999999998e-31
-0.3370000 5.915657e-31
-0.3360000 1.0776261e-30
-0.3350000 1.5230328e-30
-0.3340000 1.8807388000000002e-30
-0.3330000 2.1061409e-30
-0.3320000 2.1616014e-30
-0.3310000 2.0208689e-30
-0.3300000 1.6729620999999998e-30
-0.3290000 1.1250866e-30
-0.3280000 4.0418514e-31
-0.3270000 -4.4318936e-31
-0.3260000 -1.3528732e-30
-0.3250000 -2.2469995e-30
-0.3240000 -3.0396788e-30
-0.3230000 -3.6441262000000005e-30
-0.3220000 -3.980737e-30
-0.3210000 -3.985461e-30
-0.3200000 -3.6177176e-30
-0.3190000 -2.8670484e-30
-0.3180000 -1.7577243e-30
-0.3170000 -3.5063248e-31
-0.3160000 1.2580719e-30
-0.3150000 2.9417957e-30
-0.3140000 4.5517874e-30
-0.3130000 5.9284894000000004e-30
-0.3120000 6.9152599e-30
-0.3110000 7.373444100000001e-30
-0.3100000 7.1975384e-30
-0.3090000 6.329021499999999e-30
-0.3080000 4.7673960000000005e-30
-0.3070000 2.5770659e-30
-0.3060000 -1.11083e-31
-0.3050000 -3.1041728999999998e-30
-0.3040000 -6.158181e-30
-0.3030000 -8.9948593e-30
-0.3020000 -1.1323848999999999e-29
-0.3010000 -1.2868506e-29
-0.3000000 -1.3393435e-29
-0.2990000 -1.2731348e-29
-0.2980000 -1.0806632999999999e-29
-0.2970000 -7.653030699999999e-30
-0.2960000 -3.4230969e-30
-0.2950000 1.6124097e-30
-0.2940000 7.076295e-30
-0.2930000 1.2508037e-29
-0.2920000 1.7397358e-29
-0.2910000 2.1226294000000003e-29
-0.2900000 2.3516799e-29
-0.2890000 2.3880029e-29
-0.2880000 2.2062865e-29
-0.2870000 1.7987007000000002e-29
-0.2860000 1.1776132999999999e-29
-0.2850000 3.7671929e-30
-0.2840000 -5.4969753999999994e-30
-0.2830000 -1.529515e-29
-0.2820000 -2.4775025000000002e-29
-0.2810000 -3.3018092e-29
-0.2800000 -3.9118002e-29
-0.2790000 -4.2266586999999995e-29
-0.2780000 -4.1840301e-29
-0.2770000 -3.7479082999999997e-29
-0.2760000 -2.9149366000000004e-29
-0.2750000 -1.7183586e-29
-0.2740000 -2.2898892e-30
-0.2730000 1.4472185999999998e-29
-0.2720000 3.1751555e-29
-0.2710000 4.7999284999999996e-29
-0.2700000 6.1591108e-29
-0.2690000 7.0970495e-29
-0.2680000 7.4801177e-29
-0.2670000 7.2115868e-29
-0.2660000 6.244692e-29
-0.2650000 4.5924707e-29
-0.2640000 2.3330991000000003e-29
-0.2630000 -3.9025569e-30
-0.2620000 -3.3756603e-29
-0.2610000 -6.374793300000001e-29
-0.2600000 -9.1109906e-29
-0.2590000 -1.130189e-28
-0.2580000 -1.2685065e-28
-0.2570000 -1.3044579e-28
-0.2560000 -1.2236081e-28
-0.2550000 -1.0207954000000001e-28
-0.2540000 -7.0161191e-29
-0.2530000 -2.8304231999999997e-29
-0.2520000 2.0688647e-29
-0.2510000 7.3052065e-29
-0.2500000 1.2430405e-28
-0.2490000 1.6958505000000002e-28
-0.2480000 2.0406817e-28
-0.2470000 2.2341024e-28
-0.2460000 2.2420578e-28
-0.2450000 2.0440239e-28
-0.2440000 1.6363466000000002e-28
-0.2430000 1.0343684e-28
-0.2420000 2.7302112e-29
-0.2410000 -5.943369e-29
-0.2400000 -1.4989123999999999e-28
-0.2390000 -2.3612144e-28
-0.2380000 -3.0972794e-28
-0.2370000 -3.6259644999999995e-28
-0.2360000 -3.8767424e-28
-0.2350000 -3.7973301e-28
-0.2340000 -3.3604257999999996e-28
-0.2330000 -2.5688347e-28
-0.2320000 -1.4583509999999999e-28
-0.2310000 -9.7881751e-30
-0.2300000 1.4134715e-28
-0.2290000 2.9524237e-28
-0.2280000 4.3803731e-28
-0.2270000 5.5545967e-28
-0.2260000 6.3409784e-28
-0.2250000 6.6272521000000005e-28
-0.2240000 6.3355896e-28
-0.2230000 5.4332985e-28
-0.2220000 3.9404583e-28
-0.2210000 1.9334632999999998e-28
-0.2200000 -4.562552e-29
-0.2190000 -3.0487117e-28
-0.2180000 -5.626979400000001e-28
-0.2170000 -7.953380500000001e-28
-0.2160000 -9.7892288e-28
-0.2150000 -1.0916655e-27
-0.2140000 -1.1160725e-27
-0.2130000 -1.0409826e-27
-0.2120000 -8.6322888e-28
-0.2110000 -5.887323e-28
-0.2100000 -2.3286942e-28
-0.2090000 1.7999167999999998e-28
-0.2080000 6.1782791e-28
-0.2070000 1.0431337e-27
-0.2060000 1.4158131e-27
-0.2050000 1.6965956e-27
-0.2040000 1.8507173e-27
-0.2030000 1.8515486e-27
-0.2020000 1.6838371e-27
-0.2010000 1.3462258e-27
-0.2000000 8.527436999999999e-28
-0.1990000 2.3303562e-28
-0.1980000 -4.6881991000000005e-28
-0.1970000 -1.1969277e-27
-0.1960000 -1.8875319e-27
-0.1950000 -2.4740771e-27
-0.1940000 -2.8930179000000002e-27
-0.1930000 -3.0899145e-27
-0.1920000 -3.0252917000000003e-27
-0.1910000 -2.6796872000000003e-27
-0.1900000 -2.0573635e-27
-0.1890000 -1.1882063e-27
-0.1880000 -1.2746028999999999e-28
-0.1870000 1.0468747e-27
-0.1860000 2.2389775000000003e-27
-0.1850000 3.3422402e-27
-0.1840000 4.2479578000000005e-27
-0.1830000 4.8550377e-27
-0.1820000 5.0799381e-27
-0.1810000 4.8659448e-27
-0.1800000 4.1908828e-27
-0.1790000 3.0724002e-27
-0.1780000 1.5701188999999998e-27
-0.1770000 -2.1583824e-28
-0.1760000 -2.1501557e-27
-0.1750000 -4.0713398e-27
-0.1740000 -5.8039632e-27
-0.1730000 -7.1733271e-27
-0.1720000 -8.0214206e-27
-0.1710000 -8.2228512e-27
-0.1700000 -7.6992805e-27
-0.1690000 -6.4309154000000006e-27
-0.1680000 -4.4637313999999996e-27
-0.1670000 -1.9113731e-27
-0.1660000 1.0489323e-27
-0.1650000 4.1866235e-27
-0.1640000 7.2338555e-27
-0.1630000 9.9064155e-27
-0.1620000 1.1928041999999999e-26
-0.1610000 1.3056257e-26
-0.1600000 1.3107463e-26
-0.1590000 1.1978998e-26
-0.1580000 9.665810899999999e-27
-0.1570000 6.2697981e-27
-0.1560000 2.0002379e-27
-0.1550000 -2.8354805000000002e-27
-0.1540000 -7.8508975e-27
-0.1530000 -1.2608424999999999e-26
-0.1520000 -1.6654457999999998e-26
-0.1510000 -1.9559091999999998e-26
-0.1500000 -2.0957267e-26
-0.1490000 -2.058769e-26
-0.1480000 -1.8325842000000002e-26
-0.1470000 -1.4207478e-26
-0.1460000 -8.4396874e-27
-0.1450000 -1.3973702e-27
-0.1440000 6.3958388e-27
-0.1430000 1.4301846e-26
-0.1420000 2.1615809999999998e-26
-0.1410000 2.7624124000000005e-26
-0.1400000 3.1668350000000005e-26
-0.1390000 3.3209756e-26
-0.1380000 3.1888696e-26
-0.1370000 2.7572964e-26
-0.1360000 2.0389760000000002e-26
-0.1350000 1.0736915e-26
-0.1340000 -7.2942257e-28
-0.1330000 -1.3131642e-26
-0.1320000 -2.5430807000000003e-26
-0.1310000 -3.6506688e-26
-0.1300000 -4.5252112e-26
-0.1290000 -5.0674361e-26
-0.1280000 -5.1995014e-26
-0.1270000 -4.8738988999999995e-26
-0.1260000 -4.080383e-26
-0.1250000 -2.8501256999999997e-26
-0.1240000 -1.2564732999999999e-26
-0.1230000 5.8805110999999996e-27
-0.1220000 2.5385485000000003e-26
-0.1210000 4.4280654e-26
-0.1200000 6.0807983e-26
-0.1190000 7.3272303e-26
-0.1180000 8.0199998e-26
-0.1170000 8.049118e-26
-0.1160000 7.3551091e-26
-0.1150000 5.9386994e-26
-0.1140000 3.8658875999999996e-26
-0.1130000 1.2675451e-26
-0.1120000 -1.6668836e-26
-0.1110000 -4.7015089e-26
-0.1100000 -7.571353e-26
-0.1090000 -1.0003796999999999e-25
-0.1080000 -1.1742538e-25
-0.1070000 -1.2572087000000001e-25
-0.1060000 -1.2340651e-25
-0.1050000 -1.0979188e-25
-0.1040000 -8.514597e-26
-0.1030000 -5.0753488e-26
-0.1020000 -8.8844521e-27
-0.1010000 3.732778e-26
-0.1000000 8.4096395e-26
-9.8999999E-02 1.2726738e-25
-9.7999997E-02 1.6266268e-25
-9.7000003E-02 1.8645393999999999e-25
-9.6000001E-02 1.9553582999999999e-25
-9.4999999E-02 1.8786498999999998e-25
-9.3999997E-02 1.6273147000000002e-25
-9.3000002E-02 1.2093253999999999e-25
-9.2000000E-02 6.4825266e-26
-9.0999998E-02 -1.757002e-27
-9.0000004E-02 -7.3727468e-26
-8.9000002E-02 -1.450997e-25
-8.8000000E-02 -2.0945103e-25
-8.6999997E-02 -2.6046282e-25
-8.6000003E-02 -2.9249508e-25
-8.5000001E-02 -3.0114676e-25
-8.3999999E-02 -2.8374992e-25
-8.2999997E-02 -2.3974817999999996e-25
-8.2000002E-02 -1.7091608000000001e-25
-8.1000000E-02 -8.138678499999999e-26
-7.9999998E-02 2.2529459e-26
-7.9000004E-02 1.3273681e-25
-7.8000002E-02 2.3993651e-25
-7.7000000E-02 3.3436389e-25
-7.5999998E-02 4.0662517e-25
-7.5000003E-02 4.485678e-25
-7.4000001E-02 4.5410739e-25
-7.2999999E-02 4.199347e-25
-7.1999997E-02 3.4602906e-25
-7.1000002E-02 2.3591705999999998e-25
-7.0000000E-02 9.6633304e-26
-6.8999998E-02 -6.1636947e-26
-6.8000004E-02 -2.2622566000000004e-25
-6.7000002E-02 -3.8292510000000003e-25
-6.6000000E-02 -5.1714254e-25
-6.4999998E-02 -6.151797300000001e-25
-6.4000003E-02 -6.6553175e-25
-6.3000001E-02 -6.6009015e-25
-6.1999999E-02 -5.9513477e-25
-6.1000001E-02 -4.7200913999999995e-25
-5.9999999E-02 -2.9739324e-25
-5.9000000E-02 -8.3119092e-26
-5.7999998E-02 1.5449071e-25
-5.7000000E-02 3.9573885e-25
-5.6000002E-02 6.190589e-25
-5.5000000E-02 8.028056399999999e-25
-5.4000001E-02 9.2719236e-25
-5.2999999E-02 9.7621244e-25
-5.2000001E-02 9.3937272e-25
-5.0999999E-02 8.1306907e-25
-5.0000001E-02 6.0145374999999995e-25
-4.8999999E-02 3.1667808000000002e-25
-4.8000000E-02 -2.1557726000000002e-26
-4.6999998E-02 -3.8716176e-25
-4.6000000E-02 -7.4946385e-25
-4.5000002E-02 -1.0755743999999999e-24
-4.4000000E-02 -1.3331199e-24
-4.3000001E-02 -1.4931396e-24
-4.1999999E-02 -1.5329002000000001e-24
-4.1000001E-02 -1.4383728e-24
-3.9999999E-02 -1.2061276e-24
-3.9000001E-02 -8.4443831e-25
-3.7999999E-02 -3.7344058999999997e-25
-3.7000000E-02 1.7573437e-25
-3.5999998E-02 7.6284868e-25
-3.5000000E-02 1.341372e-24
-3.4000002E-02 1.8620365000000003e-24
-3.3000000E-02 2.2768689e-24
-3.2000002E-02 2.5433765999999998e-24
-3.0999999E-02 2.6285252000000003e-24
-2.9999999E-02 2.5121451000000003e-24
-2.8999999E-02 2.1894275e-24
-2.8000001E-02 1.6722277e-24
-2.7000001E-02 9.8898991e-25
-2.6000001E-02 1.8321069e-25
-2.5000000E-02 -6.8950887999999995e-25
-2.4000000E-02 -1.5656421e-24
-2.3000000E-02 -2.378843e-24
-2.2000000E-02 -3.0655708e-24
-2.1000000E-02 -3.5707471e-24
-2.0000000E-02 -3.8529285e-24
-1.8999999E-02 -3.88848e-24
-1.7999999E-02 -3.6742978e-24
-1.7000001E-02 -3.228734e-24
-1.6000001E-02 -2.5905138000000004e-24
-1.5000000E-02 -1.8156164999999998e-24
-1.4000000E-02 -9.7227692e-25
-1.3000000E-02 -1.3446019999999999e-25
-1.2000000E-02 6.256702e-25
-1.1000000E-02 1.2456262e-24
-9.9999998E-03 1.6800602e-24
-8.9999996E-03 1.9070423e-24
-8.0000004E-03 1.9324149e-24
-7.0000002E-03 1.791603e-24
-6.0000001E-03 1.5484423e-24
-4.9999999E-03 1.2908241e-24
-4.0000002E-03 1.1232378e-24
-3.0000000E-03 1.1565839e-24
-2.0000001E-03 1.4959273999999999e-24
-1.0000000E-03 2.227115e-24
0.0000000E+00 3.4033808000000005e-24
1.0000000E-03 5.0331877e-24
2.0000001E-03 7.070572e-24
3.0000000E-03 9.4091711e-24
4.0000002E-03 1.1880928e-23
4.9999999E-03 1.4260167000000002e-23
6.0000001E-03 1.6273354e-23
7.0000002E-03 1.761442e-23
8.0000004E-03 1.7965075e-23
8.9999996E-03 1.7019051999999998e-23
9.9999998E-03 1.4508848e-23
1.1000000E-02 1.0233194e-23
1.2000000E-02 4.0832550000000005e-24
1.3000000E-02 -3.9344807e-24
1.4000000E-02 -1.3680591e-23
1.5000000E-02 -2.4872136e-23
1.6000001E-02 -3.7080465999999996e-23
1.7000001E-02 -4.9738272e-23
1.7999999E-02 -6.2156175e-23
1.8999999E-02 -7.3548539e-23
2.0000000E-02 -8.3067497e-23
2.1000000E-02 -8.9843714e-23
2.2000000E-02 -9.3031885e-23
2.3000000E-02 -9.185865200000001e-23
2.4000000E-02 -8.5670403e-23
2.5000000E-02 -7.3978498e-23
2.6000001E-02 -5.6499613e-23
2.7000001E-02 -3.3189161000000003e-23
2.8000001E-02 -4.2662732e-24
2.8999999E-02 2.9770674e-23
2.9999999E-02 6.813850700000001e-23
3.0999999E-02 1.0977361e-22
3.2000002E-02 1.5334579999999998e-22
3.3000000E-02 1.9728087999999998e-22
3.4000002E-02 2.3979111e-22
3.5000000E-02 2.789127e-22
3.5999998E-02 3.1254959e-22
3.7000000E-02 3.3852341e-22
3.7999999E-02 3.5462946e-22
3.9000001E-02 3.5869935e-22
3.9999999E-02 3.4867108000000005e-22
4.1000001E-02 3.2266736e-22
4.1999999E-02 2.7908347e-22
4.3000001E-02 2.1668468999999996e-22
4.4000000E-02 1.3471354e-22
4.5000002E-02 3.3005297e-23
4.6000000E-02 -8.789081e-23
4.6999998E-02 -2.2658911e-22
4.8000000E-02 -3.8074995e-22
4.8999999E-02 -5.4697517e-22
5.0000001E-02 -7.2072628e-22
5.0999999E-02 -8.962767e-22
5.2000001E-02 -1.0667098e-21
5.2999999E-02 -1.2239748e-21
5.4000001E-02 -1.3590122e-21
5.5000000E-02 -1.4619571e-21
5.6000002E-02 -1.5224289999999999e-21
5.7000000E-02 -1.5299083e-21
5.7999998E-02 -1.4742002e-21
5.9000000E-02 -1.3459750999999998e-21
5.9999999E-02 -1.1373758e-21
6.1000001E-02 -8.426670599999999e-22
6.1999999E-02 -4.5890496e-22
6.3000001E-02 1.3408275e-23
6.4000003E-02 5.6971900999999995e-22
6.4999998E-02 1.2009068e-21
6.6000000E-02 1.8928998e-21
6.7000002E-02 2.6264616e-21
6.8000004E-02 3.3771870999999998e-21
6.8999998E-02 4.1157407e-21
7.0000000E-02 4.8083625e-21
7.1000002E-02 5.417655600000001e-21
7.1999997E-02 5.9036639999999996e-21
7.2999999E-02 6.225227e-21
7.4000001E-02 6.3415910000000004e-21
7.5000003E-02 6.2142417e-21
7.5999998E-02 5.8089048e-21
7.7000000E-02 5.0976491e-21
7.8000002E-02 4.0610205999999996e-21
7.9000004E-02 2.6901138e-21
7.9999998E-02 9.8849225e-22
8.1000000E-02 -1.0261429e-21
8.2000002E-02 -3.3206364999999998e-21
8.2999997E-02 -5.845510399999999e-21
8.3999999E-02 -8.5346325e-21
8.5000001E-02 -1.1305508e-20
8.6000003E-02 -1.4060249e-20
8.6999997E-02 -1.6687286e-20
8.8000000E-02 -1.9063831000000003e-20
8.9000002E-02 -2.1059108e-20
9.0000004E-02 -2.2538316e-20
9.0999998E-02 -2.3367284e-20
9.2000000E-02 -2.3417710999999998e-20
9.3000002E-02 -2.2572893e-20
9.3999997E-02 -2.073379e-20
9.4999999E-02 -1.7825235e-20
9.6000001E-02 -1.380209e-20
9.7000003E-02 -8.655123699999999e-21
9.7999997E-02 -2.4163376e-21
9.8999999E-02 4.836515e-21
0.1000000 1.2976493e-20
0.1010000 2.1825396e-20
0.1020000 3.1153316e-20
0.1030000 4.068005e-20
0.1040000 5.0078586999999995e-20
0.1050000 5.898081e-20
0.1060000 6.6985539e-20
0.1070000 7.366889e-20
0.1080000 7.8596941e-20
0.1090000 8.1340496e-20
0.1100000 8.1491725e-20
0.1110000 7.8682274e-20
0.1120000 7.260239599999999e-20
0.1130000 6.302049999999999e-20
0.1140000 4.9802437e-20
0.1150000 3.2929760000000004e-20
0.1160000 1.2516113999999998e-20
0.1170000 -1.1179114e-20
0.1180000 -3.7740769e-20
0.1190000 -6.6592427e-20
0.1200000 -9.6996206e-20
0.1210000 -1.2805861e-19
0.1220000 -1.5874303e-19
0.1230000 -1.8788929e-19
0.1240000 -2.1424037999999998e-19
0.1250000 -2.364765e-19
0.1260000 -2.5325574e-19
0.1270000 -2.6326114e-19
0.1280000 -2.6525287e-19
0.1290000 -2.5812436e-19
0.1300000 -2.409607e-19
0.1310000 -2.1309742e-19
0.1320000 -1.7417741999999997e-19
0.1330000 -1.2420359999999999e-19
0.1340000 -6.3584678e-20
0.1350000 6.8285542e-21
0.1360000 8.571917599999999e-20
0.1370000 1.7129485e-19
0.1380000 2.6129559e-19
0.1390000 3.5302061e-19
0.1400000 4.4337571e-19
0.1410000 5.2894214e-19
0.1420000 6.0606691e-19
0.1430000 6.709743e-19
0.1440000 7.198962600000001e-19
0.1450000 7.492198099999999e-19
0.1460000 7.556468600000001e-19
0.1470000 7.3636272e-19
0.1480000 6.892064800000001e-19
0.1490000 6.1283707e-19
0.1500000 5.0688739e-19
0.1510000 3.7209843e-19
0.1520000 2.1042465e-19
0.1530000 2.5102352e-20
0.1540000 -1.7932701999999998e-19
0.1550000 -3.9704617000000002e-19
0.1560000 -6.210499499999999e-19
0.1570000 -8.432961699999999e-19
0.1580000 -1.0549227e-18
0.1590000 -1.2465281000000001e-18
0.1600000 -1.4085161999999998e-18
0.1610000 -1.5314944e-18
0.1620000 -1.6067175999999999e-18
0.1630000 -1.6265647e-18
0.1640000 -1.5850283e-18
0.1650000 -1.4781986e-18
0.1660000 -1.3047184e-18
0.1670000 -1.0661826999999999e-18
0.1680000 -7.674553500000001e-19
0.1690000 -4.1687814999999997e-19
0.1700000 -2.6342421e-20
0.1710000 3.887986e-19
0.1720000 8.099980400000001e-19
0.1730000 1.2159788e-18
0.1740000 1.5834016e-18
0.1750000 1.8877363000000002e-18
0.1760000 2.1043277999999998e-18
0.1770000 2.2096354999999998e-18
0.1780000 2.1826156e-18
0.1790000 2.0062022e-18
0.1800000 1.6688327e-18
0.1810000 1.1659514e-18
0.1820000 5.0141645e-19
0.1830000 -3.1127197999999996e-19
0.1840000 -1.2480107000000002e-18
0.1850000 -2.2734877e-18
0.1860000 -3.3410184e-18
0.1870000 -4.3929071e-18
0.1880000 -5.3613957000000005e-18
0.1890000 -6.1702627e-18
0.1900000 -6.737097899999999e-18
0.1910000 -6.976261000000001e-18
0.1920000 -6.8025033e-18
0.1930000 -6.1351992e-18
0.1940000 -4.9030881999999995e-18
0.1950000 -3.0494075000000003e-18
0.1960000 -5.3724428e-19
0.1970000 2.645091e-18
0.1980000 6.478907000000001e-18
0.1990000 1.0910449e-17
0.2000000 1.5846968e-17
0.2010000 2.115385e-17
0.2020000 2.6653072e-17
0.2030000 3.2123295e-17
0.2040000 3.7301831e-17
0.2050000 4.1888716e-17
0.2060000 4.5553033e-17
0.2070000 4.794161e-17
0.2080000 4.8690084e-17
0.2090000 4.743627e-17
0.2100000 4.3835625e-17
0.2110000 3.7578539e-17
0.2120000 2.8409037e-17
0.2130000 1.6144355e-17
0.2140000 6.9475457e-19
0.2150000 -1.7917153e-17
0.2160000 -3.9538409e-17
0.2170000 -6.3869919e-17
0.2180000 -9.045384400000001e-17
0.2190000 -1.1866506e-16
0.2200000 -1.4770769e-16
0.2210000 -1.7661751999999998e-16
0.2220000 -2.0427109e-16
0.2230000 -2.2940216e-16
0.2240000 -2.5062586e-16
0.2250000 -2.6647088e-16
0.2260000 -2.7541969e-16
0.2270000 -2.7595637e-16
0.2280000 -2.6662149e-16
0.2290000 -2.460731e-16
0.2300000 -2.1315243e-16
0.2310000 -1.6695285e-16
0.2320000 -1.0688986e-16
0.2330000 -3.2770094e-17
0.2340000 5.5143318e-17
0.2350000 1.5607171e-16
0.2360000 2.6867101e-16
0.2370000 3.9099397000000004e-16
0.2380000 5.2046734e-16
0.2390000 6.538867300000001e-16
0.2400000 7.8743177e-16
0.2410000 9.1670348e-16
0.2420000 1.0367859e-15
0.2430000 1.1423329e-15
0.2440000 1.2276803e-15
0.2450000 1.2869841000000001e-15
0.2460000 1.3143823e-15
0.2470000 1.3041794e-15
0.2480000 1.2510496e-15
0.2490000 1.1502564e-15
0.2500000 9.978814899999999e-16
0.2510000 7.910590400000001e-16
0.2520000 5.2820813e-16
0.2530000 2.0925568e-16
0.2540000 -1.6415755e-16
0.2550000 -5.884964100000001e-16
0.2560000 -1.0581851e-15
0.2570000 -1.565503e-15
0.2580000 -2.100532e-15
0.2590000 -2.651162e-15
0.2600000 -3.2031625999999997e-15
0.2610000 -3.7403254e-15
0.2620000 -4.2446846e-15
0.2630000 -4.6968132e-15
0.2640000 -5.0762025999999995e-15
0.2650000 -5.3617182e-15
0.2660000 -5.532132e-15
0.2670000 -5.5667216999999996e-15
0.2680000 -5.4459322e-15
0.2690000 -5.1520839e-15
0.2700000 -4.6701158e-15
0.2710000 -3.988346e-15
0.2720000 -3.0992304000000004e-15
0.2730000 -2.0000969e-15
0.2740000 -6.9383496e-16
0.2750000 8.1048852e-16
0.2760000 2.4971085e-15
0.2770000 4.3431644e-15
0.2780000 6.3184509000000006e-15
0.2790000 8.385342299999999e-15
0.2800000 1.0498909e-14
0.2810000 1.2607252e-14
0.2820000 1.4652066e-14
0.2830000 1.6569445e-14
0.2840000 1.8290941e-14
0.2850000 1.9744859e-14
0.2860000 2.0857816999999998e-14
0.2870000 2.1556509e-14
0.2880000 2.17697e-14
0.2890000 2.1430378e-14
0.2900000 2.047807e-14
0.2910000 1.8861228e-14
0.2920000 1.653968e-14
0.2930000 1.3487042e-14
0.2940000 9.6930599e-15
0.2950000 5.1657836e-15
0.2960000 -6.648903099999999e-17
0.2970000 -5.9535815000000005e-15
0.2980000 -1.2422203e-14
0.2990000 -1.9375171e-14
0.3000000 -2.6691188999999998e-14
0.3010000 -3.4225224e-14
0.3020000 -4.1809552e-14
0.3030000 -4.9255511e-14
0.3040000 -5.6356019e-14
0.3050000 -6.2888819e-14
0.3060000 -6.862051099999999e-14
0.3070000 -7.331131600000001e-14
0.3080000 -7.6720517e-14
0.3090000 -7.861254500000001e-14
0.3100000 -7.8763577e-14
0.3110000 -7.696856599999999e-14
0.3120000 -7.3048534e-14
0.3130000 -6.6857999e-14
0.3140000 -5.829232600000001e-14
0.3150000 -4.7294826e-14
0.3160000 -3.3863379e-14
0.3170000 -1.8056365e-14
0.3180000 2.3188459e-18
0.3190000 2.0119388e-14
0.3200000 4.2029653e-14
0.3210000 6.5395062e-14
0.3220000 8.9805493e-14
0.3230000 1.1478145e-13
0.3240000 1.3977873e-13
0.3250000 1.641953e-13
0.3260000 1.8738020999999998e-13
0.3270000 2.0864465000000002e-13
0.3280000 2.2727508e-13
0.3290000 2.4254827e-13
0.3300000 2.5374802999999997e-13
0.3310000 2.6018345e-13
0.3320000 2.6120819e-13
0.3330000 2.5624066e-13
0.3340000 2.4478437e-13
0.3350000 2.2644833e-13
0.3360000 2.0096652999999998e-13
0.3370000 1.6821642e-13
0.3380000 1.2823543e-13
0.3390000 8.1235145e-14
0.3400000 2.7612586000000003e-14
0.3410000 -3.2042063e-14
0.3420000 -9.6941724e-14
0.3430000 -1.6610315e-13
0.3440000 -2.3835242000000003e-13
0.3450000 -3.1233559e-13
0.3460000 -3.8653459e-13
0.3470000 -4.5928862e-13
0.3480000 -5.288205e-13
0.3490000 -5.9326836e-13
0.3500000 -6.5072201e-13
0.3510000 -6.9926339e-13
0.3520000 -7.370106499999999e-13
0.3530000 -7.6216482e-13
0.3540000 -7.7305868e-13
0.3550000 -7.6820594e-13
0.3560000 -7.463502099999999e-13
0.3570000 -7.065122600000001e-13
0.3580000 -6.4803467e-13
0.3590000 -5.7062166e-13
0.3600000 -4.7437386e-13
0.3610000 -3.5981591e-13
0.3620000 -2.2791634e-13
0.3630000 -8.0098141e-14
0.3640000 8.1760496e-14
0.3650000 2.5533615e-13
0.3660000 4.3788135e-13
0.3670000 6.2625699e-13
0.3680000 8.1697607e-13
0.3690000 1.0062586e-12
0.3700000 1.1900965e-12
0.3710000 1.3643274e-12
0.3720000 1.5247175999999998e-12
0.3730000 1.6670498e-12
0.3740000 1.7872165999999998e-12
0.3750000 1.8813156e-12
0.3760000 1.9457445e-12
0.3770000 1.9772952e-12
0.3780000 1.9732417e-12
0.3790000 1.9314213000000002e-12
0.3800000 1.8503067e-12
0.3810000 1.7290661e-12
0.3820000 1.5676096000000002e-12
0.3830000 1.3666203e-12
0.3840000 1.1275693e-12
0.3850000 8.5271307e-13
0.3860000 5.4507311e-13
0.3870000 2.0839865e-13
0.3880000 -1.5288765e-13
0.3890000 -5.337591699999999e-13
0.3900000 -9.2866829e-13
0.3910000 -1.3316406000000001e-12
0.3920000 -1.7363779e-12
0.3930000 -2.1363667e-12
0.3940000 -2.5249888000000002e-12
0.3950000 -2.8956318999999997e-12
0.3960000 -3.2417953e-12
0.3970000 -3.5571897e-12
0.3980000 -3.8358252999999995e-12
0.3990000 -4.0720906e-12
0.4000000 -4.2608156e-12
0.4010000 -4.3973221e-12
0.4020000 -4.4774572e-12
0.4030000 -4.4976159e-12
0.4040000 -4.4547492e-12
0.4050000 -4.3463632e-12
0.4060000 -4.170510699999999e-12
0.4070000 -3.9257812e-12
0.4080000 -3.6112900999999997e-12
0.4090000 -3.2266761e-12
0.4100000 -2.7721062e-12
0.4110000 -2.2482977e-12
0.4120000 -1.6565562e-12
0.4130000 -9.9883692e-13
0.4140000 -2.7782727e-13
0.4150000 5.0294669e-13
0.4160000 1.3389919e-12
0.4170000 2.2247019e-12
0.4180000 3.1531964e-12
0.4190000 4.116155300000001e-12
0.4200000 5.1036554e-12
0.4210000 6.104021599999999e-12
0.4220000 7.103704199999999e-12
0.4230000 8.0871968e-12
0.4240000 9.0370081e-12
0.4250000 9.9337036e-12
0.4260000 1.075603e-11
0.4270000 1.1481132000000001e-11
0.4280000 1.2084877e-11
0.4290000 1.2542284e-11
0.4300000 1.2828081e-11
0.4310000 1.291736e-11
0.4320000 1.2786339999999999e-11
0.4330000 1.2413239000000001e-11
0.4340000 1.1779198e-11
0.4350000 1.0869267e-11
0.4360000 9.6734131e-12
0.4370000 8.187505199999999e-12
0.4380000 6.4142431000000005e-12
0.4390000 4.3639869e-12
0.4400000 2.0554384000000003e-12
0.4410000 -4.838718100000001e-13
0.4420000 -3.2173388e-12
0.4430000 -6.0993169e-12
0.4440000 -9.0754722e-12
0.4450000 -1.2083481999999999e-11
0.4460000 -1.5054098e-11
0.4470000 -1.7912581e-11
0.4480000 -2.0580499e-11
0.4490000 -2.2977863000000002e-11
0.4500000 -2.5025571000000002e-11
0.4510000 -2.6648079000000002e-11
0.4520000 -2.7776273e-11
0.4530000 -2.8350393e-11
0.4540000 -2.8322958e-11
0.4550000 -2.7661554e-11
0.4560000 -2.6351371e-11
0.4570000 -2.4397357e-11
0.4580000 -2.1825861e-11
0.4590000 -1.8685665e-11
0.4600000 -1.5048267e-11
0.4610000 -1.1007339e-11
0.4620000 -6.6772860999999995e-12
0.4630000 -2.1908611999999997e-12
0.4640000 2.3041749e-12
0.4650000 6.6493271999999995e-12
0.4660000 1.0680503e-11
0.4670000 1.4233908e-11
0.4680000 1.7152558e-11
0.4690000 1.9293216e-11
0.4700000 2.0533522e-11
0.4710000 2.0779067000000003e-11
0.4720000 1.9970119e-11
0.4730000 1.8087708e-11
0.4740000 1.515874e-11
0.4750000 1.1259847e-11
0.4760000 6.5196851e-12
0.4770000 1.1194019e-12
0.4780000 -4.7089384e-12
0.4790000 -1.0686132e-11
0.4800000 -1.6491928e-11
0.4810000 -2.1773435000000002e-11
0.4820000 -2.6155786999999998e-11
0.4830000 -2.9254905000000003e-11
0.4840000 -3.0692075e-11
0.4850000 -3.0110007e-11
0.4860000 -2.7189896000000003e-11
0.4870000 -2.166895e-11
0.4880000 -1.3357784e-11
0.4890000 -2.1569652e-12
0.4900000 1.1927972e-11
0.4910000 2.8773811999999998e-11
0.4920000 4.812993e-11
0.4930000 6.9612301e-11
0.4940000 9.2701801e-11
0.4950000 1.1674737e-10
0.4960000 1.4097443000000002e-10
0.4970000 1.6449881e-10
0.4980000 1.8634620999999998e-10
0.4990000 2.0547716999999998e-10
0.5000000 2.2081700999999999e-10
0.5010000 2.3129046000000002e-10
0.5020000 2.3585994e-10
0.5030000 2.3356659e-10
0.5040000 2.2357293999999997e-10
0.5050000 2.0520571e-10
0.5060000 1.7799729e-10
0.5070000 1.4172434e-10
0.5080000 9.6441789e-11
0.5090000 4.2510616e-11
0.5100000 -1.9382197e-11
0.5110000 -8.8212944e-11
0.5120000 -1.6262103e-10
0.5130000 -2.4092033e-10
0.5140000 -3.2112279e-10
0.5150000 -4.0097465e-10
0.5160000 -4.780050500000001e-10
0.5170000 -5.4958672e-10
0.5180000 -6.1300765e-10
0.5190000 -6.6555234e-10
0.5200000 -7.045904700000001e-10
0.5210000 -7.276713100000001e-10
0.5220000 -7.326202999999999e-10
0.5230000 -7.1763546e-10
0.5240000 -6.8137978e-10
0.5250000 -6.2306662e-10
0.5260000 -5.4253446e-10
0.5270000 -4.4030738e-10
0.5280000 -3.1763815e-10
0.5290000 -1.765313e-10
0.5300000 -1.9743351e-11
0.5310000 1.4924173e-10
0.5320000 3.2626266999999997e-10
0.5330000 5.0655769e-10
0.5340000 6.8486701e-10
0.5350000 8.5556024e-10
0.5360000 1.0127863e-09
0.5370000 1.1506426e-09
0.5380000 1.2633602e-09
0.5390000 1.3454989999999998e-09
0.5400000 1.3921484e-09
0.5410000 1.3991272e-09
0.5420000 1.3631755999999999e-09
0.5430000 1.2821338e-09
0.5440000 1.1550981e-09
0.5450000 9.8255085e-10
0.5460000 7.6645548e-10
0.5470000 5.103123200000001e-10
0.5480000 2.1917019e-10
0.5490000 -1.0040974999999999e-10
0.5500000 -4.4044083e-10
0.5510000 -7.916485200000001e-10
0.5520000 -1.1436588e-09
0.5530000 -1.4852344999999998e-09
0.5540000 -1.8045569e-09
0.5550000 -2.0895445e-09
0.5560000 -2.3282053e-09
0.5570000 -2.5090096999999997e-09
0.5580000 -2.621278e-09
0.5590000 -2.655569e-09
0.5600000 -2.6040586e-09
0.5610000 -2.4608968000000003e-09
0.5620000 -2.2225291e-09
0.5630000 -1.8879726e-09
0.5640000 -1.4590334000000001e-09
0.5650000 -9.4045657e-10
0.5660000 -3.3999826e-10
0.5670000 3.3158502e-10
0.5680000 1.0606366000000001e-09
0.5690000 1.8307906999999999e-09
0.5700000 2.6232546e-09
0.5710000 3.4171779999999998e-09
0.5720000 4.1901066e-09
0.5730000 4.9185066e-09
0.5740000 5.5783544e-09
0.5750000 6.145773500000001e-09
0.5760000 6.597704299999999e-09
0.5770000 6.9125899e-09
0.5780000 7.071059e-09
0.5790000 7.0565824e-09
0.5800000 6.8560886000000004e-09
0.5810000 6.4605168e-09
0.5820000 5.8652826e-09
0.5830000 5.0706505e-09
0.5840000 4.0819872e-09
0.5850000 2.9098902000000002e-09
0.5860000 1.5701789000000001e-09
0.5870000 8.3743868e-11
0.5880000 -1.5237467999999998e-09
0.5890000 -3.2222829e-09
0.5900000 -4.9780829e-09
0.5910000 -6.754286000000001e-09
0.5920000 -8.5117552e-09
0.5930000 -1.020997e-08
0.5940000 -1.1807984e-08
0.5950000 -1.326543e-08
0.5960000 -1.4543540999999999e-08
0.5970000 -1.5606155e-08
0.5980000 -1.6420683e-08
0.5990000 -1.6959006e-08
0.6000000 -1.7198279e-08
0.6010000 -1.7121604e-08
0.6020000 -1.671857e-08
0.6030000 -1.598562e-08
0.6040000 -1.4926251e-08
0.6050000 -1.3551016999999999e-08
0.6060000 -1.187735e-08
0.6070000 -9.929187300000001e-09
0.6080000 -7.736415699999999e-09
0.6090000 -5.3341588e-09
0.6100000 -2.7619037e-09
0.6110000 -6.2509953e-11
0.6120000 2.7188814e-09
0.6130000 5.5360001e-09
0.6140000 8.3426301e-09
0.6150000 1.1093784e-08
0.6160000 1.3746831000000001e-08
0.6170000 1.6262552e-08
0.6180000 1.8606067e-08
0.6190000 2.0747615999999998e-08
0.6200000 2.2663173e-08
0.6210000 2.4334848e-08
0.6220000 2.5751082e-08
0.6230000 2.690661e-08
0.6240000 2.7802208e-08
0.6250000 2.8444194000000002e-08
0.6260000 2.8843744e-08
0.6270000 2.9015998000000003e-08
0.6280000 2.8979019e-08
0.6290000 2.8752614000000002e-08
0.6300000 2.8357078e-08
0.6310000 2.7811881e-08
0.6320000 2.7134375000000004e-08
0.6330000 2.6338547999999997e-08
0.6340000 2.5433888e-08
0.6350000 2.442439e-08
0.6360000 2.3307778e-08
0.6370000 2.2074959e-08
0.6380000 2.0709752000000002e-08
0.6390000 1.9188924e-08
0.6400000 1.7482546e-08
0.6410000 1.5554678e-08
0.6420000 1.3364386e-08
0.6430000 1.0867071e-08
0.6440000 8.0160982e-09
0.6450000 4.7646734e-09
0.6460000 1.0679459e-09
0.6470000 -3.1147387e-09
0.6480000 -7.8174828e-09
0.6490000 -1.3065449e-08
0.6500000 -1.8872519000000002e-08
0.6510000 -2.5239072e-08
0.6520000 -3.2149958e-08
0.6530000 -3.9572733999999994e-08
0.6540000 -4.7456256e-08
0.6550000 -5.5729665e-08
0.6560000 -6.4301853e-08
0.6570000 -7.3061412e-08
0.6580000 -8.1877161e-08
0.6590000 -9.0599223e-08
0.6600000 -9.9060682e-08
0.6610000 -1.0707981e-07
0.6620000 -1.1446285e-07
0.6630000 -1.2100725999999998e-07
0.6640000 -1.2650549e-07
0.6650000 -1.3074911e-07
0.6660000 -1.335332e-07
0.6670000 -1.3466104e-07
0.6680000 -1.3394892e-07
0.6690000 -1.3123088e-07
0.6700000 -1.2636348e-07
0.6710000 -1.1923028e-07
0.6720000 -1.097461e-07
0.6730000 -9.7860764e-08
0.6740000 -8.3562474e-08
0.6750000 -6.6880479e-08
0.6760000 -4.7887144000000003e-08
0.6770000 -2.6699290000000003e-08
0.6780000 -3.4787454e-09
0.6790000 2.1567884999999998e-08
0.6800000 4.8190268e-08
0.6810000 7.609619e-08
0.6820000 1.0495419e-07
0.6830000 1.343969e-07
0.6840000 1.6402517e-07
0.6850000 1.9341263999999998e-07
0.6860000 2.2211104e-07
0.6870000 2.4965574e-07
0.6880000 2.7557180999999997e-07
0.6890000 2.9938017e-07
0.6900000 3.2060394e-07
0.6910000 3.3877483e-07
0.6920000 3.5343937e-07
0.6930000 3.6416496e-07
0.6940000 3.7054568e-07
0.6950000 3.7220766e-07
0.6960000 3.6881405e-07
0.6970000 3.6006936999999996e-07
0.6980000 3.4572354000000003e-07
0.6990000 3.2557494e-07
0.7000000 2.9947317999999996e-07
0.7010000 2.6732094e-07
0.7020000 2.2907538e-07
0.7030000 1.8474877000000002e-07
0.7040000 1.3440851e-07
0.7050000 7.8176576e-08
0.7060000 1.6228435e-08
0.7070000 -5.1208686999999995e-08
0.7080000 -1.2385797e-07
0.7090000 -2.0139561e-07
0.7100000 -2.8345393000000003e-07
0.7110000 -3.6962482e-07
0.7120000 -4.5946353000000006e-07
0.7130000 -5.5249294e-07
0.7140000 -6.4820784e-07
0.7150000 -7.4607991e-07
0.7160000 -8.4556264e-07
0.7170000 -9.460968e-07
0.7180000 -1.0471157e-06
0.7190000 -1.1480514e-06
0.7200000 -1.2483407e-06
0.7210000 -1.3474312999999998e-06
0.7220000 -1.4447885e-06
0.7230000 -1.5399019e-06
0.7240000 -1.6322922999999998e-06
0.7250000 -1.7215191e-06
0.7260000 -1.8071867999999998e-06
0.7270000 -1.8889524999999999e-06
0.7280000 -1.9665331e-06
0.7290000 -2.0397122e-06
0.7300000 -2.1083469e-06
0.7310000 -2.1723739e-06
0.7320000 -2.2318154e-06
0.7330000 -2.2867846e-06
0.7340000 -2.3374904e-06
0.7350000 -2.3842404e-06
0.7360000 -2.4274442e-06
0.7370000 -2.4676146e-06
0.7380000 -2.5053676e-06
0.7390000 -2.5414218e-06
0.7400000 -2.5765949e-06
0.7410000 -2.6118e-06
0.7420000 -2.6480398000000003e-06
0.7430000 -2.6863987e-06
0.7440000 -2.728034e-06
0.7450000 -2.7741653e-06
0.7460000 -2.8260621e-06
0.7470000 -2.88503e-06
0.7480000 -2.9523965e-06
0.7490000 -3.0294945e-06
0.7500000 -3.1176462000000003e-06
0.7510000 -3.2181447e-06
0.7520000 -3.3322376e-06
0.7530000 -3.4611087000000004e-06
0.7540000 -3.6058601e-06
0.7550000 -3.7674955e-06
0.7560000 -3.9469047e-06
0.7570000 -4.1448484e-06
0.7580000 -4.3619441e-06
0.7590000 -4.5986557e-06
0.7600000 -4.8552828e-06
0.7610000 -5.1319535e-06
0.7620000 -5.4286208e-06
0.7630000 -5.7450578e-06
0.7640000 -6.080861e-06
0.7650000 -6.4354502e-06
0.7660000 -6.8080772999999995e-06
0.7670000 -7.197833400000001e-06
0.7680000 -7.6036598999999995e-06
0.7690000 -8.024363e-06
0.7700000 -8.458629e-06
0.7710000 -8.9050431e-06
0.7720000 -9.362109e-06
0.7730000 -9.828268999999999e-06
0.7740000 -1.0301929e-05
0.7750000 -1.078148e-05
0.7760000 -1.1265321000000001e-05
0.7770000 -1.1751887e-05
0.7780000 -1.2239666e-05
0.7790000 -1.2727227e-05
0.7800000 -1.3213241000000001e-05
0.7810000 -1.3696501e-05
0.7820000 -1.4175939000000001e-05
0.7830000 -1.4650644e-05
0.7840000 -1.5119879000000002e-05
0.7850000 -1.558309e-05
0.7860000 -1.6039921e-05
0.7870000 -1.6490214999999998e-05
0.7880000 -1.6934021e-05
0.7890000 -1.7371602e-05
0.7900000 -1.7803426e-05
0.7910000 -1.8230168e-05
0.7920000 -1.8652703e-05
0.7930000 -1.9072102e-05
0.7940000 -1.9489616e-05
0.7950000 -1.9906669e-05
0.7960000 -2.0324842e-05
0.7970000 -2.074586e-05
0.7980000 -2.1171573e-05
0.7990000 -2.1603942e-05
0.8000000 -2.2045019e-05
0.8010000 -2.2496926e-05
0.8020000 -2.2961837999999998e-05
0.8030000 -2.3441964e-05
0.8040000 -2.3939526e-05
0.8050000 -2.4456739e-05
0.8060000 -2.4995790999999997e-05
0.8070000 -2.5558825e-05
0.8080000 -2.6147923999999996e-05
0.8090000 -2.6765089999999998e-05
0.8100000 -2.7412227e-05
0.8110000 -2.8091122000000003e-05
0.8120000 -2.8803440999999998e-05
0.8130000 -2.9550699000000002e-05
0.8140000 -3.0334266e-05
0.8150000 -3.1155338e-05
0.8160000 -3.2014938e-05
0.8170000 -3.2913906e-05
0.8180000 -3.3852891000000005e-05
0.8190000 -3.483234e-05
0.8200000 -3.5852506e-05
0.8210000 -3.6913437e-05
0.8220000 -3.8014977e-05
0.8230000 -3.9156774e-05
0.8240000 -4.0338273e-05
0.8250000 -4.1558732e-05
0.8260000 -4.2817231e-05
0.8270000 -4.4112672999999995e-05
0.8280000 -4.5443801e-05
0.8290000 -4.6809217e-05
0.8300000 -4.820739199999999e-05
0.8310000 -4.9636685000000004e-05
0.8320000 -5.1095378e-05
0.8330000 -5.2581669e-05
0.8340000 -5.4093721e-05
0.8350000 -5.5629675000000005e-05
0.8360000 -5.7187691e-05
0.8370000 -5.8765949e-05
0.8380000 -6.0362697e-05
0.8390000 -6.197627700000001e-05
0.8400000 -6.3605142e-05
0.8410000 -6.5247895e-05
0.8420000 -6.6903306e-05
0.8430000 -6.8570336e-05
0.8440000 -7.0248171e-05
0.8450000 -7.1936233e-05
0.8460000 -7.363420300000001e-05
0.8470000 -7.5342035e-05
0.8480000 -7.705997399999999e-05
0.8490000 -7.8788554e-05
0.8500000 -8.052862200000001e-05
0.8510000 -8.2281326e-05
0.8520000 -8.4048122e-05
0.8530000 -8.5830766e-05
0.8540000 -8.7631309e-05
0.8550000 -8.9452084e-05
0.8560000 -9.1295681e-05
0.8570000 -9.3164954e-05
0.8580000 -9.506297300000001e-05
0.8590000 -9.6993006e-05
0.8600000 -9.8958492e-05
0.8610000 -0.00010096301999999999
0.8620000 -0.00010301029
0.8630000 -0.00010510408
0.8640000 -0.00010724821
0.8650000 -0.00010944649
0.8660000 -0.00011170273999999999
0.8670000 -0.0001140207
0.8680000 -0.00011640402
0.8690000 -0.00011885621
0.8700000 -0.00012138064000000001
0.8710000 -0.00012398048
0.8720000 -0.00012665868
0.8730000 -0.00012941795999999998
0.8740000 -0.00013226079
0.8750000 -0.00013518934
0.8760000 -0.00013820551
0.8770000 -0.00014131086
0.8780000 -0.00014450668999999998
0.8790000 -0.00014779395
0.8800000 -0.00015117326
0.8810000 -0.00015464497
0.8820000 -0.00015820907999999998
0.8830000 -0.00016186534
0.8840000 -0.0001656132
0.8850000 -0.00016945183
0.8860000 -0.0001733802
0.8870000 -0.00017739703
0.8880000 -0.00018150087
0.8890000 -0.00018569009
0.8900000 -0.00018996295
0.8910000 -0.00019431761
0.8920000 -0.00019875215
0.8930000 -0.00020326463000000001
0.8940000 -0.00020785315
0.8950000 -0.00021251581
0.8960000 -0.00021725084
0.8970000 -0.00022205656
0.8980000 -0.00022693148
0.8990000 -0.00023187426
0.9000000 -0.00023688380999999998
0.9010000 -0.00024195929
0.9020000 -0.00024710016
0.9030000 -0.0002523062
0.9040000 -0.00025757751999999997
0.9050000 -0.00026291457
0.9060000 -0.00026831821999999996
0.9070000 -0.00027378971
0.9080000 -0.0002793307
0.9090000 -0.00028494326
0.9100000 -0.00029062983000000003
0.9110000 -0.00029639331999999996
0.9120000 -0.00030223703
0.9130000 -0.00030816461
0.9140000 -0.00031418015
0.9150000 -0.00032028804
0.9160000 -0.00032649305
0.9170000 -0.00033280021000000004
0.9180000 -0.00033921488
0.9190000 -0.00034574259
0.9200000 -0.00035238916
0.9210000 -0.00035916048
0.9220000 -0.00036606264
0.9230000 -0.00037310176
0.9240000 -0.00038028402
0.9250000 -0.00038761559
0.9260000 -0.00039510254999999996
0.9270000 -0.0004027509
0.9280000 -0.00041056655000000004
0.9290000 -0.00041855515
0.9300000 -0.00042672217999999997
0.9310000 -0.00043507289
0.9320000 -0.00044361218
0.9330000 -0.00045234465000000004
0.9340000 -0.00046127460999999996
0.9350000 -0.00047040603
0.9360000 -0.00047974245000000006
0.9370000 -0.00048928709
0.9380000 -0.00049904274
0.9390000 -0.0005090119000000001
0.9400000 -0.0005191966
0.9410000 -0.0005295985400000001
0.9420000 -0.00054021916
0.9430000 -0.00055105947
0.9440000 -0.00056212029
0.9450000 -0.00057340208
0.9460000 -0.00058490514
0.9470000 -0.00059662957
0.9480000 -0.00060857533
0.9490000 -0.00062074218
0.9500000 -0.00063312996
0.9510000 -0.0006457383300000001
0.9520000 -0.00065856711
0.9530000 -0.0006716160900000001
0.9540000 -0.00068488521
0.9550000 -0.00069837456
0.9560000 -0.00071208442
0.9570000 -0.00072601533
0.9580000 -0.00074016807
0.9590000 -0.00075454373
0.9600000 -0.00076914375
0.9610000 -0.00078396988
0.9620000 -0.0007990243800000001
0.9630000 -0.00081430981
0.9640000 -0.00082982906
0.9650000 -0.0008455855999999999
0.9660000 -0.00086158334
0.9670000 -0.0008778265499999999
0.9680000 -0.0008943199599999999
0.9690000 -0.00091106876
0.9700000 -0.0009280785
0.9710000 -0.0009453551699999999
0.9720000 -0.00096290514
0.9730000 -0.00098073515
0.9740000 -0.0009988522800000001
0.9750000 -0.0010172639
0.9760000 -0.0010359778
0.9770000 -0.0010550018
0.9780000 -0.0010743443
0.9790000 -0.0010940134
0.9800000 -0.001114018
0.9810000 -0.0011343665
0.9820000 -0.0011550679
0.9830000 -0.001176131
0.9840000 -0.0011975647
0.9850000 -0.0012193778999999999
0.9860000 -0.0012415796
0.9870000 -0.0012641786
0.9880000 -0.0012871838
0.9890000 -0.0013106040000000002
0.9900000 -0.0013344476
0.9910000 -0.0013587233
0.9920000 -0.0013834395000000002
0.9930000 -0.0014086044
0.9940000 -0.001434226
0.9950000 -0.0014603124
0.9960000 -0.0014868714
0.9970000 -0.0015139106
0.9980000 -0.0015414375
0.9990000 -0.0015694593000000001
1.000000 -0.0015979836
1.001000 -0.0016270173000000002
1.002000 -0.0016565671
1.003000 -0.0016866401000000001
1.004000 -0.001717243
1.005000 -0.0017483823999999999
1.006000 -0.001780065
1.007000 -0.0018122971999999999
1.008000 -0.0018450855
1.009000 -0.0018784365
1.010000 -0.0019123567
1.011000 -0.0019468525
1.012000 -0.0019819305
1.013000 -0.002017597
1.014000 -0.002053859
1.015000 -0.0020907228
1.016000 -0.0021281952
1.017000 -0.002166283
1.018000 -0.0022049930999999997
1.019000 -0.0022443324
1.020000 -0.0022843081999999997
1.021000 -0.0023249275
1.022000 -0.0023661975999999998
1.023000 -0.0024081262
1.024000 -0.002450721
1.025000 -0.0024939896
1.026000 -0.0025379401
1.027000 -0.0025825806
1.028000 -0.0026279195
1.029000 -0.0026739654
1.030000 -0.002720727
1.031000 -0.0027682136
1.032000 -0.0028164341
1.033000 -0.0028653983
1.034000 -0.0029151161
1.035000 -0.0029655974
1.036000 -0.0030168527000000002
1.037000 -0.0030688927
1.038000 -0.0031217289
1.039000 -0.0031753722999999998
1.040000 -0.0032298354000000005
1.041000 -0.0032851302
1.042000 -0.0033412693
1.043000 -0.0033982658
1.044000 -0.0034561333000000002
1.045000 -0.0035148856
1.046000 -0.0035745375
1.047000 -0.0036351037
1.048000 -0.0036965997000000003
1.049000 -0.0037590413
1.050000 -0.0038224442999999996
1.051000 -0.0038868257
1.052000 -0.0039522027
1.053000 -0.0040185925
1.054000 -0.004086013
1.055000 -0.0041544823
1.056000 -0.004224019
1.057000 -0.004294642
1.058000 -0.0043663702
1.059000 -0.0044392225
1.060000 -0.0045132187
1.061000 -0.0045883782
1.062000 -0.0046647205
1.063000 -0.0047422651
1.064000 -0.0048210321
1.065000 -0.0049010407
1.066000 -0.0049823105999999995
1.067000 -0.0050648614
1.068000 -0.0051487121
1.069000 -0.0052338819
1.070000 -0.0053203898
1.071000 -0.0054082546000000006
1.072000 -0.0054974946
1.073000 -0.0055881279
1.074000 -0.0056801728
1.075000 -0.0057736466
1.076000 -0.005868567
1.077000 -0.0059649508
1.078000 -0.006062815399999999
1.079000 -0.0061621773
1.080000 -0.0062630526
1.081000 -0.0063654588
1.082000 -0.0064694119
1.083000 -0.0065749278
1.084000 -0.0066820226
1.085000 -0.006790713100000001
1.086000 -0.006901015900000001
1.087000 -0.007012946999999999
1.088000 -0.0071265233
1.089000 -0.007241762099999999
1.090000 -0.0073586802
1.091000 -0.007477295700000001
1.092000 -0.007597627
1.093000 -0.0077196928000000005
1.094000 -0.0078435121
1.095000 -0.007969105399999999
1.096000 -0.0080964921
1.097000 -0.0082256942
1.098000 -0.0083567335
1.099000 -0.0084896325
1.100000 -0.0086244145
1.101000 -0.008761104300000001
1.102000 -0.0088997265
1.103000 -0.009040307499999999
1.104000 -0.0091828733
1.105000 -0.0093274524
1.106000 -0.0094740724
1.107000 -0.009622763199999999
1.108000 -0.0097735545
1.109000 -0.0099264769
1.110000 -0.010081562
1.111000 -0.010238841
1.112000 -0.010398348
1.113000 -0.010560116000000001
1.114000 -0.010724179
1.115000 -0.01089057
1.116000 -0.011059326999999999
1.117000 -0.011230483000000001
1.118000 -0.011404072999999999
1.119000 -0.011580135
1.120000 -0.011758705
1.121000 -0.011939818
1.122000 -0.012123511
1.123000 -0.012309822
1.124000 -0.012498786
1.125000 -0.01269044
1.126000 -0.012884822
1.127000 -0.013081966999999998
1.128000 -0.013281913
1.129000 -0.013484694999999998
1.130000 -0.013690352
1.131000 -0.013898917
1.132000 -0.014110428
1.133000 -0.014324918
1.134000 -0.014542426
1.135000 -0.014762986
1.136000 -0.014986633
1.137000 -0.015213402999999999
1.138000 -0.015443331
1.139000 -0.015676450999999997
1.140000 -0.015912799000000002
1.141000 -0.016152409
1.142000 -0.016395317
1.143000 -0.016641557
1.144000 -0.016891165
1.145000 -0.017144176
1.146000 -0.017400626
1.147000 -0.017660549
1.148000 -0.017923983999999997
1.149000 -0.018190965
1.150000 -0.01846153
1.151000 -0.018735717
1.152000 -0.019013564
1.153000 -0.019295109
1.154000 -0.019580392
1.155000 -0.019869453
1.156000 -0.020162332
1.157000 -0.020459072
1.158000 -0.020759716
1.159000 -0.021064306
1.160000 -0.021372888
1.161000 -0.021685509
1.162000 -0.022002212
1.163000 -0.022323045
1.164000 -0.022648058
1.165000 -0.022977300000000003
1.166000 -0.023310821
1.167000 -0.023648673000000002
1.168000 -0.023990907
1.169000 -0.024337578
1.170000 -0.024688739
1.171000 -0.025044446
1.172000 -0.025404751
1.173000 -0.025769715999999998
1.174000 -0.026139396000000002
1.175000 -0.026513846
1.176000 -0.026893127
1.177000 -0.027277300000000004
1.178000 -0.027666424
1.179000 -0.028060557
1.180000 -0.028459759999999997
1.181000 -0.028864096000000002
1.182000 -0.029273625
1.183000 -0.029688410000000002
1.184000 -0.030108509
1.185000 -0.030533987000000002
1.186000 -0.030964907
1.187000 -0.031401330000000005
1.188000 -0.031843319
1.189000 -0.032290936
1.190000 -0.032744245
1.191000 -0.033203309
1.192000 -0.03366819
1.193000 -0.03413895
1.194000 -0.034615653999999996
1.195000 -0.035098361
1.196000 -0.035587139000000004
1.197000 -0.03608205
1.198000 -0.036583157
1.199000 -0.037090524
1.200000 -0.037604214999999996
1.201000 -0.038124292000000004
1.202000 -0.038650821
1.203000 -0.039183866
1.204000 -0.039723492
1.205000 -0.040269765
1.206000 -0.04082275
1.207000 -0.041382511999999996
1.208000 -0.041949117
1.209000 -0.042522635
1.210000 -0.043103131
1.211000 -0.043690673
1.212000 -0.044285328
1.213000 -0.044887169
1.214000 -0.045496262999999995
1.215000 -0.046112679000000004
1.216000 -0.046736491
1.217000 -0.047367770000000003
1.218000 -0.048006588
1.219000 -0.048653019
1.220000 -0.04930713900000001
1.221000 -0.049969018000000004
1.222000 -0.050638737999999996
1.223000 -0.051316374000000005
1.224000 -0.052002002
1.225000 -0.052695704
1.226000 -0.05339756
1.227000 -0.054107647
1.228000 -0.05482605200000001
1.229000 -0.055552856000000005
1.230000 -0.056288141
1.231000 -0.057031994
1.232000 -0.057784497000000004
1.233000 -0.058545737
1.234000 -0.059315800999999994
1.235000 -0.060094782
1.236000 -0.060882769
1.237000 -0.061679846999999996
1.238000 -0.062486110000000004
1.239000 -0.063301652
1.240000 -0.064126559
1.241000 -0.064960931
1.242000 -0.065804855
1.243000 -0.06665843
1.244000 -0.067521748
1.245000 -0.06839491
1.246000 -0.069278007
1.247000 -0.070171134
1.248000 -0.071074389
1.249000 -0.071987871
1.250000 -0.07291167900000001
1.251000 -0.073845906
1.252000 -0.074790651
1.253000 -0.075746013
1.254000 -0.07671209200000001
1.255000 -0.077688979
1.256000 -0.078676781
1.257000 -0.079675595
1.258000 -0.080685515
1.259000 -0.08170664700000001
1.260000 -0.08273908199999999
1.261000 -0.08378292600000001
1.262000 -0.084838277
1.263000 -0.085905235
1.264000 -0.086983899
1.265000 -0.088074367
1.266000 -0.089176738
1.267000 -0.090291118
1.268000 -0.091417605
1.269000 -0.09255630399999999
1.270000 -0.093707314
1.271000 -0.09487074000000001
1.272000 -0.09604668000000001
1.273000 -0.097235246
1.274000 -0.09843653499999999
1.275000 -0.099650654
1.276000 -0.10087772
1.277000 -0.10211782
1.278000 -0.10337108
1.279000 -0.1046376
1.280000 -0.10591748000000001
1.281000 -0.10721083999999999
1.282000 -0.1085178
1.283000 -0.10983846
1.284000 -0.11117294
1.285000 -0.11252135999999999
1.286000 -0.11388380999999999
1.287000 -0.11526043999999999
1.288000 -0.11665133
1.289000 -0.11805663
1.290000 -0.11947644
1.291000 -0.12091089000000001
1.292000 -0.12236008000000001
1.293000 -0.12382415999999999
1.294000 -0.12530324
1.295000 -0.12679743999999998
1.296000 -0.12830689
1.297000 -0.12983171000000002
1.298000 -0.13137202
1.299000 -0.13292796
1.300000 -0.13449964
1.301000 -0.13608719
1.302000 -0.13769076
1.303000 -0.13931044
1.304000 -0.14094637999999998
1.305000 -0.14259871
1.306000 -0.14426755
1.307000 -0.14595303
1.308000 -0.14765528
1.309000 -0.14937443
1.310000 -0.15111062
1.311000 -0.15286396
1.312000 -0.15463459000000002
1.313000 -0.15642263
1.314000 -0.15822824000000002
1.315000 -0.16005151
1.316000 -0.16189259
1.317000 -0.16375162
1.318000 -0.16562872
1.319000 -0.16752402
1.320000 -0.16943766
1.321000 -0.17136974
1.322000 -0.17332043
1.323000 -0.17528984
1.324000 -0.1772781
1.325000 -0.17928535
1.326000 -0.18131171
1.327000 -0.18335732000000002
1.328000 -0.18542232
1.329000 -0.18750683
1.330000 -0.18961098
1.331000 -0.19173491
1.332000 -0.19387874
1.333000 -0.19604261
1.334000 -0.19822665
1.335000 -0.20043103
1.336000 -0.20265584
1.337000 -0.20490123
1.338000 -0.20716733
1.339000 -0.20945425999999998
1.340000 -0.21176219
1.341000 -0.21409125
1.342000 -0.21644155
1.343000 -0.21881324
1.344000 -0.22120646
1.345000 -0.22362133
1.346000 -0.22605802
1.347000 -0.22851664
1.348000 -0.23099736
1.349000 -0.23350029
1.350000 -0.23602557000000002
1.351000 -0.23857334
1.352000 -0.24114377
1.353000 -0.24373696999999997
1.354000 -0.24635307
1.355000 -0.24899223
1.356000 -0.25165461
1.357000 -0.25434031
1.358000 -0.25704948
1.359000 -0.25978228
1.360000 -0.26253883
1.361000 -0.26531927
1.362000 -0.26812376
1.363000 -0.27095242
1.364000 -0.27380541
1.365000 -0.27668285
1.366000 -0.2795849
1.367000 -0.28251167
1.368000 -0.28546331
1.369000 -0.28843998
1.370000 -0.29144180000000003
1.371000 -0.2944689
1.372000 -0.29752143
1.373000 -0.30059952
1.374000 -0.30370331
1.375000 -0.30683295
1.376000 -0.30998858
1.377000 -0.31317032
1.378000 -0.31637831
1.379000 -0.31961269999999997
1.380000 -0.32287361
1.381000 -0.32616118
1.382000 -0.32947555
1.383000 -0.33281685
1.384000 -0.33618521
1.385000 -0.33958077000000003
1.386000 -0.34300366
1.387000 -0.34645402
1.388000 -0.349932
1.389000 -0.35343771
1.390000 -0.35697129
1.391000 -0.36053284999999996
1.392000 -0.36412254
1.393000 -0.36774049999999997
1.394000 -0.37138683
1.395000 -0.37506169
1.396000 -0.37876520999999996
1.397000 -0.38249751
1.398000 -0.38625869999999995
1.399000 -0.39004893
1.400000 -0.39386833
1.401000 -0.39771702000000003
1.402000 -0.40159510000000004
1.403000 -0.40550268999999994
1.404000 -0.40943995
1.405000 -0.41340696999999993
1.406000 -0.41740388
1.407000 -0.42143082
1.408000 -0.4254879
1.409000 -0.42957524
1.410000 -0.43369293999999997
1.411000 -0.43784115
1.412000 -0.44201994
1.413000 -0.44622947
1.414000 -0.45046983
1.415000 -0.45474111
1.416000 -0.45904344999999996
1.417000 -0.46337694
1.418000 -0.46774171999999997
1.419000 -0.47213789
1.420000 -0.47656554
1.421000 -0.4810248
1.422000 -0.48551578
1.423000 -0.49003856
1.424000 -0.49459324000000005
1.425000 -0.49917996000000003
1.426000 -0.5037988099999999
1.427000 -0.50844988
1.428000 -0.5131332700000001
1.429000 -0.51784911
1.430000 -0.52259746
1.431000 -0.5273784499999999
1.432000 -0.53219213
1.433000 -0.53703864
1.434000 -0.54191807
1.435000 -0.54683052
1.436000 -0.55177603
1.437000 -0.55675474
1.438000 -0.5617667
1.439000 -0.56681205
1.440000 -0.57189083
1.441000 -0.57700314
1.442000 -0.58214907
1.443000 -0.5873286600000001
1.444000 -0.5925420699999999
1.445000 -0.59778928
1.446000 -0.60307044
1.447000 -0.60838559
1.448000 -0.61373478
1.449000 -0.6191181
1.450000 -0.62453565
1.451000 -0.62998743
1.452000 -0.63547357
1.453000 -0.64099408
1.454000 -0.64654904
1.455000 -0.6521384699999999
1.456000 -0.65776245
1.457000 -0.6634210700000001
1.458000 -0.66911434
1.459000 -0.6748423
1.460000 -0.680605
1.461000 -0.68640248
1.462000 -0.69223479
1.463000 -0.69810194
1.464000 -0.70400401
1.465000 -0.70994101
1.466000 -0.71591297
1.467000 -0.72191991
1.468000 -0.72796191
1.469000 -0.73403893
1.470000 -0.7401510099999999
1.471000 -0.7462982100000001
1.472000 -0.75248051
1.473000 -0.7586979300000001
1.474000 -0.7649505
1.475000 -0.7712381899999999
1.476000 -0.77756103
1.477000 -0.78391908
1.478000 -0.7903122300000001
1.479000 -0.7967406
1.480000 -0.80320416
1.481000 -0.8097028399999999
1.482000 -0.8162367199999999
1.483000 -0.82280571
1.484000 -0.8294098999999999
1.485000 -0.83604921
1.486000 -0.84272362
1.487000 -0.8494331500000001
1.488000 -0.8561777899999999
1.489000 -0.86295744
1.490000 -0.8697721199999999
1.491000 -0.8766218100000001
1.492000 -0.8835064199999999
1.493000 -0.89042597
1.494000 -0.8973804300000001
1.495000 -0.90436973
1.496000 -0.91139385
1.497000 -0.9184527200000001
1.498000 -0.9255462299999999
1.499000 -0.93267439
1.500000 -0.9398371900000001
1.501000 -0.94703445
1.502000 -0.95426617
1.503000 -0.96153235
1.504000 -0.9688327999999999
1.505000 -0.97616753
1.506000 -0.98353643
1.507000 -0.9909394199999999
1.508000 -0.9983763999999999
1.509000 -1.0058473
1.510000 -1.013352
1.511000 -1.0208905000000001
1.512000 -1.0284626
1.513000 -1.0360681999999999
1.514000 -1.0437073
1.515000 -1.0513796
1.516000 -1.0590852
1.517000 -1.0668239
1.518000 -1.0745955
1.519000 -1.0823999
1.520000 -1.0902369
1.521000 -1.0981066
1.522000 -1.1060087
1.523000 -1.1139431
1.524000 -1.1219096
1.525000 -1.1299082
1.526000 -1.1379385
1.527000 -1.1460006
1.528000 -1.1540942
1.529000 -1.1622191
1.530000 -1.1703753000000001
1.531000 -1.1785625
1.532000 -1.1867805
1.533000 -1.1950293
1.534000 -1.2033084
1.535000 -1.211618
1.536000 -1.2199576
1.537000 -1.2283271
1.538000 -1.2367263
1.539000 -1.2451551
1.540000 -1.2536132
1.541000 -1.2621003
1.542000 -1.2706163
1.543000 -1.2791609000000002
1.544000 -1.2877338999999999
1.545000 -1.2963351
1.546000 -1.3049642000000001
1.547000 -1.3136210000000001
1.548000 -1.3223052000000002
1.549000 -1.3310166
1.550000 -1.339755
1.551000 -1.3485201
1.552000 -1.3573116
1.553000 -1.3661291
1.554000 -1.3749726
1.555000 -1.3838417
1.556000 -1.392736
1.557000 -1.4016554
1.558000 -1.4105994
1.559000 -1.4195678999999999
1.560000 -1.4285604
1.561000 -1.4375769
1.562000 -1.4466167
1.563000 -1.4556798
1.564000 -1.4647658
1.565000 -1.4738743
1.566000 -1.4830051
1.567000 -1.4921578
1.568000 -1.5013319
1.569000 -1.5105274
1.570000 -1.5197436
1.571000 -1.5289804
1.572000 -1.5382373
1.573000 -1.5475139
1.574000 -1.5568099
1.575000 -1.5661249
1.576000 -1.5754586000000002
1.577000 -1.5848106
1.578000 -1.5941804
1.579000 -1.6035678000000002
1.580000 -1.6129721
1.581000 -1.6223932
1.582000 -1.6318304
1.583000 -1.6412836
1.584000 -1.6507521
1.585000 -1.6602355999999998
1.586000 -1.6697336
1.587000 -1.6792458
1.588000 -1.6887715
1.589000 -1.6983104999999998
1.590000 -1.7078623000000002
1.591000 -1.7174262999999999
1.592000 -1.7270021
1.593000 -1.7365893000000001
1.594000 -1.7461874
1.595000 -1.7557956
1.596000 -1.7654138
1.597000 -1.7750413999999999
1.598000 -1.7846778
1.599000 -1.7943225999999999
1.600000 -1.8039752
1.601000 -1.8136349999999999
1.602000 -1.8233018
1.603000 -1.8329749
1.604000 -1.8426536
1.605000 -1.8523375000000002
1.606000 -1.862026
1.607000 -1.8717187
1.608000 -1.881415
1.609000 -1.8911144000000002
1.610000 -1.9008162
1.611000 -1.9105198
1.612000 -1.9202247
1.613000 -1.9299304
1.614000 -1.9396361
1.615000 -1.9493414
1.616000 -1.9590458000000002
1.617000 -1.9687485
1.618000 -1.978449
1.619000 -1.9881466
1.620000 -1.9978407999999999
1.621000 -2.0075308
1.622000 -2.0172162
1.623000 -2.0268962000000004
1.624000 -2.0365702
1.625000 -2.0462377
1.626000 -2.0558979
1.627000 -2.0655503
1.628000 -2.0751942
1.629000 -2.0848287
1.630000 -2.0944534
1.631000 -2.1040674
1.632000 -2.1136703
1.633000 -2.1232612
1.634000 -2.1328395
1.635000 -2.1424043999999998
1.636000 -2.1519551000000003
1.637000 -2.1614911
1.638000 -2.1710116
1.639000 -2.180516
1.640000 -2.1900033999999997
1.641000 -2.1994730000000002
1.642000 -2.2089243
1.643000 -2.2183564
1.644000 -2.2277685
1.645000 -2.2371599
1.646000 -2.24653
1.647000 -2.2558776999999997
1.648000 -2.2652024
1.649000 -2.2745034
1.650000 -2.2837797
1.651000 -2.2930307
1.652000 -2.3022555000000002
1.653000 -2.3114534
1.654000 -2.3206236000000002
1.655000 -2.3297651
1.656000 -2.3388773
1.657000 -2.3479594
1.658000 -2.3570104
1.659000 -2.3660297
1.660000 -2.3750161999999997
1.661000 -2.3839692
1.662000 -2.3928879
1.663000 -2.4017714
1.664000 -2.410619
1.665000 -2.4194296
1.666000 -2.4282027
1.667000 -2.4369372
1.668000 -2.4456322
1.669000 -2.4542870000000003
1.670000 -2.4629004
1.671000 -2.4714718
1.672000 -2.4800003
1.673000 -2.4884848
1.674000 -2.4969246
1.675000 -2.5053188
1.676000 -2.5136665
1.677000 -2.5219666000000003
1.678000 -2.5302183
1.679000 -2.5384208
1.680000 -2.5465731
1.681000 -2.5546741
1.682000 -2.5627229000000002
1.683000 -2.5707188999999997
1.684000 -2.5786607999999998
1.685000 -2.5865478
1.686000 -2.594379
1.687000 -2.6021531
1.688000 -2.6098695000000003
1.689000 -2.617527
1.690000 -2.6251246999999998
1.691000 -2.6326617
1.692000 -2.6401371
1.693000 -2.6475497
1.694000 -2.6548985000000003
1.695000 -2.6621828
1.696000 -2.6694013
1.697000 -2.6765531
1.698000 -2.6836373
1.699000 -2.6906529
1.700000 -2.6975989
1.701000 -2.7044741
1.702000 -2.7112778
1.703000 -2.7180089
1.704000 -2.7246661
1.705000 -2.7312487
1.706000 -2.7377555
1.707000 -2.7441856000000002
1.708000 -2.7505379
1.709000 -2.7568115
1.710000 -2.7630052
1.711000 -2.7691179999999997
1.712000 -2.775149
1.713000 -2.781097
1.714000 -2.7869612
1.715000 -2.7927402
1.716000 -2.7984332
1.717000 -2.804039
1.718000 -2.8095568
1.719000 -2.8149853
1.720000 -2.8203234
1.721000 -2.8255701
1.722000 -2.8307244
1.723000 -2.8357852
1.724000 -2.8407516
1.725000 -2.8456221999999998
1.726000 -2.8503962
1.727000 -2.8550724
1.728000 -2.8596496
1.729000 -2.8641269
1.730000 -2.8685031
1.731000 -2.8727774
1.732000 -2.8769481999999997
1.733000 -2.8810147
1.734000 -2.884976
1.735000 -2.8888308
1.736000 -2.8925777999999998
1.737000 -2.8962163
1.738000 -2.8997451
1.739000 -2.9031629
1.740000 -2.9064687
1.741000 -2.9096615999999997
1.742000 -2.9127404
1.743000 -2.9157039
1.744000 -2.9185511
1.745000 -2.9212808
1.746000 -2.9238921
1.747000 -2.9263837
1.748000 -2.9287547000000003
1.749000 -2.9310038
1.750000 -2.9331302
1.751000 -2.9351326
1.752000 -2.9370099
1.753000 -2.9387612
1.754000 -2.9403852
1.755000 -2.9418809
1.756000 -2.9432472
1.757000 -2.9444828999999997
1.758000 -2.9455869999999997
1.759000 -2.9465586
1.760000 -2.9473963999999997
1.761000 -2.9480994
1.762000 -2.9486664
1.763000 -2.9490963
1.764000 -2.9493881
1.765000 -2.9495409
1.766000 -2.9495532
1.767000 -2.9494243
1.768000 -2.9491529
1.769000 -2.9487379000000002
1.770000 -2.9481784
1.771000 -2.9474732
1.772000 -2.9466212
1.773000 -2.9456215
1.774000 -2.9444728
1.775000 -2.9431742
1.776000 -2.9417247
1.777000 -2.940123
1.778000 -2.9383682
1.779000 -2.9364591
1.780000 -2.9343948
1.781000 -2.9321740999999997
1.782000 -2.9297961
1.783000 -2.9272595
1.784000 -2.9245635
1.785000 -2.921707
1.786000 -2.918689
1.787000 -2.9155083
1.788000 -2.9121639
1.789000 -2.9086549
1.790000 -2.9049803
1.791000 -2.9011389
1.792000 -2.8971298
1.793000 -2.892952
1.794000 -2.8886044
1.795000 -2.8840862
1.796000 -2.8793963
1.797000 -2.8745336
1.798000 -2.8694974
1.799000 -2.8642865
1.800000 -2.8588999
1.801000 -2.8533367
1.802000 -2.8475961
1.803000 -2.8416770000000002
1.804000 -2.8355783
1.805000 -2.8292992999999997
1.806000 -2.8228389
1.807000 -2.8161963
1.808000 -2.8093705
1.809000 -2.8023606
1.810000 -2.7951656
1.811000 -2.7877847
1.812000 -2.7802169
1.813000 -2.7724614
1.814000 -2.7645173
1.815000 -2.7563834999999997
1.816000 -2.7480593
1.817000 -2.7395438000000003
1.818000 -2.7308361999999997
1.819000 -2.7219355
1.820000 -2.712841
1.821000 -2.7035516
1.822000 -2.6940665999999998
1.823000 -2.6843850999999996
1.824000 -2.6745062
1.825000 -2.6644293
1.826000 -2.6541535
1.827000 -2.6436778000000003
1.828000 -2.6330014999999998
1.829000 -2.6221238000000002
1.830000 -2.6110439999999997
1.831000 -2.5997613
1.832000 -2.5882747
1.833000 -2.5765838
1.834000 -2.5646877
1.835000 -2.5525855
1.836000 -2.5402766
1.837000 -2.5277602999999997
1.838000 -2.5150359
1.839000 -2.5021025999999997
1.840000 -2.4889598
1.841000 -2.4756068
1.842000 -2.4620431000000003
1.843000 -2.4482677
1.844000 -2.4342801
1.845000 -2.4200797
1.846000 -2.4056658
1.847000 -2.3910377
1.848000 -2.376195
1.849000 -2.361137
1.850000 -2.3458632
1.851000 -2.3303727
1.852000 -2.3146652
1.853000 -2.2987401000000003
1.854000 -2.2825969
1.855000 -2.2662348999999997
1.856000 -2.2496536000000003
1.857000 -2.2328526
1.858000 -2.2158314
1.859000 -2.1985894
1.860000 -2.1811262
1.861000 -2.1634411
1.862000 -2.1455338
1.863000 -2.1274037999999997
1.864000 -2.1090508
1.865000 -2.090474
1.866000 -2.0716734
1.867000 -2.0526484000000003
1.868000 -2.0333984999999997
1.869000 -2.0139234
1.870000 -1.9942228
1.871000 -1.9742962
1.872000 -1.9541433000000001
1.873000 -1.9337637
1.874000 -1.9131571
1.875000 -1.8923232
1.876000 -1.8712617
1.877000 -1.8499725000000002
1.878000 -1.828455
1.879000 -1.8067092
1.880000 -1.7847346
1.881000 -1.7625311000000001
1.882000 -1.7400986
1.883000 -1.7174367
1.884000 -1.6945453
1.885000 -1.6714243
1.886000 -1.6480735
1.887000 -1.6244926
1.888000 -1.6006816
1.889000 -1.5766405000000001
1.890000 -1.5523689999999999
1.891000 -1.5278669999999999
1.892000 -1.5031345
1.893000 -1.4781715000000002
1.894000 -1.452978
1.895000 -1.4275537
1.896000 -1.4018988
1.897000 -1.3760133
1.898000 -1.3498970000000001
1.899000 -1.3235502
1.900000 -1.2969728
1.901000 -1.2701647
1.902000 -1.2431262
1.903000 -1.2158574
1.904000 -1.1883582
1.905000 -1.1606288
1.906000 -1.1326694
1.907000 -1.1044800000000001
1.908000 -1.0760609
1.909000 -1.0474120999999998
1.910000 -1.0185339
1.911000 -0.9894265799999999
1.912000 -0.9600902
1.913000 -0.93052508
1.914000 -0.90073142
1.915000 -0.87070949
1.916000 -0.84045958
1.917000 -0.80998195
1.918000 -0.77927699
1.919000 -0.7483449799999999
1.920000 -0.71718623
1.921000 -0.68580112
1.922000 -0.6541900300000001
1.923000 -0.6223533800000001
1.924000 -0.59029153
1.925000 -0.5580049
1.926000 -0.52549397
1.927000 -0.49275914000000004
1.928000 -0.45980094000000005
1.929000 -0.42661983000000003
1.930000 -0.39321636
1.931000 -0.359591
1.932000 -0.32574432000000003
1.933000 -0.29167687
1.934000 -0.25738922
1.935000 -0.22288198000000004
1.936000 -0.18815574
1.937000 -0.15321114
1.938000 -0.11804883000000001
1.939000 -0.082669465
1.940000 -0.047073737
1.941000 -0.011262347
1.942000 0.024763989
1.943000 0.061004538999999997
1.944000 0.097458542
1.945000 0.13412524
1.946000 0.17100383
1.947000 0.20809350999999998
1.948000 0.24539345999999998
1.949000 0.28290285
1.950000 0.32062083
1.951000 0.35854653000000003
1.952000 0.39667901999999994
1.953000 0.43501742
1.954000 0.47356081
1.955000 0.5123082999999999
1.956000 0.5512588700000001
1.957000 0.59041157
1.958000 0.6297653999999999
1.959000 0.66931937
1.960000 0.7090724500000001
1.961000 0.7490236299999999
1.962000 0.7891718299999999
1.963000 0.82951598
1.964000 0.8700550499999999
1.965000 0.91078784
1.966000 0.95171323
1.967000 0.9928301900000001
1.968000 1.0341374
1.969000 1.0756338
1.970000 1.1173182
1.971000 1.1591894
1.972000 1.201246
1.973000 1.243487
1.974000 1.285911
1.975000 1.3285168
1.976000 1.3713028999999999
1.977000 1.4142682
1.978000 1.4574112000000001
1.979000 1.5007306999999999
1.980000 1.5442252
1.981000 1.5878934
1.982000 1.631734
1.983000 1.6757452999999998
1.984000 1.7199259000000002
1.985000 1.7642744
1.986000 1.8087894
1.987000 1.8534692
1.988000 1.8983126
1.989000 1.9433178
1.990000 1.9884834
1.991000 2.0338077
1.992000 2.0792892
1.993000 2.1249263000000003
1.994000 2.1707173
1.995000 2.2166608
1.996000 2.2627549
1.997000 2.3089980999999997
1.998000 2.3553887
1.999000 2.4019250999999997
2.000000 2.4486054
2.001000 2.495428
2.002000 2.5423910000000003
2.003000 2.5894931
2.004000 2.636732
2.005000 2.6841061
2.006000 2.7316138
2.007000 2.7792532
2.008000 2.8270222
2.009000 2.8749192
2.010000 2.9229423
2.011000 2.9710896
2.012000 3.0193593
2.013000 3.0677494
2.014000 3.1162579
2.015000 3.164883
2.016000 3.2136223999999998
2.017000 3.2624748
2.018000 3.3114374
2.019000 3.3605088
2.020000 3.4096867000000004
2.021000 3.4589689
2.022000 3.5083536
2.023000 3.5578385
2.024000 3.6074216999999997
2.025000 3.6571011
2.026000 3.7068746999999997
2.027000 3.7567399000000004
2.028000 3.8066950000000004
2.029000 3.8567375
2.030000 3.9068654
2.031000 3.9570767
2.032000 4.0073689
2.033000 4.05774
2.034000 4.1081876
2.035000 4.1587096
2.036000 4.2093035
2.037000 4.2599671
2.038000 4.3106984
2.039000 4.361495
2.040000 4.4123545
2.041000 4.4632744
2.042000 4.5142528
2.043000 4.565287
2.044000 4.616374899999999
2.045000 4.6675138
2.046000 4.7187015
2.047000 4.7699358
2.048000 4.8212145
2.049000 4.872534399999999
2.050000 4.9238939
2.051000 4.9752902
2.052000 5.0267208
2.053000 5.0781835
2.054000 5.1296756
2.055000 5.1811945
2.056000 5.232738
2.057000 5.2843031
2.058000 5.3358875
2.059000 5.3874891
2.060000 5.439104899999999
2.061000 5.4907326
2.062000 5.5423691999999996
2.063000 5.5940125
2.064000 5.6456599
2.065000 5.6973088999999995
2.066000 5.7489567
2.067000 5.8006003
2.068000 5.8522377
2.069000 5.9038661
2.070000 5.9554826
2.071000 6.007085
2.072000 6.0586702
2.073000 6.1102357000000005
2.074000 6.1617788
2.075000 6.2132966
2.076000 6.2647864
2.077000 6.316246100000001
2.078000 6.3676722
2.079000 6.4190626
2.080000 6.470414300000001
2.081000 6.5217241999999995
2.082000 6.572990099999999
2.083000 6.6242091
2.084000 6.6753782
2.085000 6.7264952000000005
2.086000 6.777556999999999
2.087000 6.8285607
2.088000 6.8795033000000005
2.089000 6.9303825
2.090000 6.981195499999999
2.091000 7.031939199999999
2.092000 7.0826106
2.093000 7.133207499999999
2.094000 7.1837269
2.095000 7.2341658
2.096000 7.284521300000001
2.097000 7.3347904
2.098000 7.3849708
2.099000 7.4350595
2.100000 7.4850537
2.101000 7.5349502
2.102000 7.5847462000000005
2.103000 7.6344392999999995
2.104000 7.684025899999999
2.105000 7.7335037
2.106000 7.7828698
2.107000 7.8321211
2.108000 7.8812546999999995
2.109000 7.9302683
2.110000 7.9791583
2.111000 8.0279224
2.112000 8.0765575
2.113000 8.1250608
2.114000 8.1734292
2.115000 8.2216598
2.116000 8.269749599999999
2.117000 8.317696300000001
2.118000 8.365496199999999
2.119000 8.4131472
2.120000 8.4606461
2.121000 8.5079901
2.122000 8.5551761
2.123000 8.6022012
2.124000 8.6490624
2.125000 8.6957566
2.126000 8.742281
2.127000 8.788633299999999
2.128000 8.834810599999999
2.129000 8.8808089
2.130000 8.9266263
2.131000 8.972259600000001
2.132000 9.017705900000001
2.133000 9.062962200000001
2.134000 9.108026299999999
2.135000 9.1528945
2.136000 9.1975644
2.137000 9.2420332
2.138000 9.2862979
2.139000 9.3303554
2.140000 9.3742028
2.141000 9.4178371
2.142000 9.4612561
2.143000 9.5044561
2.144000 9.5474347
2.145000 9.590189200000001
2.146000 9.632716299999998
2.147000 9.6750133
2.148000 9.7170778
2.149000 9.7589068
2.150000 9.8004974
2.151000 9.8418467
2.152000 9.8829515
2.153000 9.923809799999999
2.154000 9.9644184
2.155000 10.00477
2.156000 10.04487
2.157000 10.084719999999999
2.158000 10.1243
2.159000 10.16362
2.160000 10.20267
2.161000 10.24145
2.162000 10.27996
2.163000 10.31819
2.164000 10.35615
2.165000 10.39383
2.166000 10.43122
2.167000 10.46833
2.168000 10.50515
2.169000 10.541680000000001
2.170000 10.57792
2.171000 10.61386
2.172000 10.6495
2.173000 10.68484
2.174000 10.71987
2.175000 10.7546
2.176000 10.78902
2.177000 10.82312
2.178000 10.856910000000001
2.179000 10.89038
2.180000 10.92354
2.181000 10.95637
2.182000 10.98887
2.183000 11.02105
2.184000 11.052900000000001
2.185000 11.08441
2.186000 11.115590000000001
2.187000 11.14643
2.188000 11.17693
2.189000 11.20709
2.190000 11.2369
2.191000 11.26636
2.192000 11.29548
2.193000 11.32424
2.194000 11.35265
2.195000 11.380700000000001
2.196000 11.40839
2.197000 11.43571
2.198000 11.46267
2.199000 11.48927
2.200000 11.51549
2.201000 11.54135
2.202000 11.56683
2.203000 11.59193
2.204000 11.61666
2.205000 11.641
2.206000 11.66496
2.207000 11.68853
2.208000 11.71172
2.209000 11.73452
2.210000 11.75692
2.211000 11.77894
2.212000 11.80055
2.213000 11.821769999999999
2.214000 11.84258
2.215000 11.863
2.216000 11.883009999999999
2.217000 11.90261
2.218000 11.921800000000001
2.219000 11.94058
2.220000 11.95895
2.221000 11.97691
2.222000 11.99444
2.223000 12.011560000000001
2.224000 12.02826
2.225000 12.04453
2.226000 12.06038
2.227000 12.075809999999999
2.228000 12.0908
2.229000 12.10537
2.230000 12.1195
2.231000 12.133199999999999
2.232000 12.146460000000001
2.233000 12.15928
2.234000 12.171669999999999
2.235000 12.183620000000001
2.236000 12.19512
2.237000 12.20618
2.238000 12.21679
2.239000 12.22695
2.240000 12.23666
2.241000 12.24593
2.242000 12.25474
2.243000 12.26309
2.244000 12.27099
2.245000 12.27843
2.246000 12.28542
2.247000 12.29194
2.248000 12.298
2.249000 12.303600000000001
2.250000 12.30874
2.251000 12.3134
2.252000 12.31761
2.253000 12.32134
2.254000 12.3246
2.255000 12.327390000000001
2.256000 12.32971
2.257000 12.33155
2.258000 12.33292
2.259000 12.33381
2.260000 12.33423
2.261000 12.334159999999999
2.262000 12.33362
2.263000 12.33259
2.264000 12.33109
2.265000 12.3291
2.266000 12.32662
2.267000 12.32366
2.268000 12.32021
2.269000 12.31628
2.270000 12.31186
2.271000 12.30695
2.272000 12.30154
2.273000 12.29565
2.274000 12.28926
2.275000 12.28238
2.276000 12.27501
2.277000 12.26715
2.278000 12.25878
2.279000 12.24992
2.280000 12.24057
2.281000 12.23071
2.282000 12.22036
2.283000 12.20951
2.284000 12.19816
2.285000 12.18631
2.286000 12.17395
2.287000 12.1611
2.288000 12.14774
2.289000 12.13388
2.290000 12.11952
2.291000 12.10466
2.292000 12.08929
2.293000 12.073409999999999
2.294000 12.057030000000001
2.295000 12.040149999999999
2.296000 12.02276
2.297000 12.004869999999999
2.298000 11.986460000000001
2.299000 11.967559999999999
2.300000 11.94814
2.301000 11.92822
2.302000 11.90779
2.303000 11.88686
2.304000 11.86541
2.305000 11.84346
2.306000 11.82101
2.307000 11.79804
2.308000 11.774569999999999
2.309000 11.750589999999999
2.310000 11.7261
2.311000 11.70111
2.312000 11.67561
2.313000 11.6496
2.314000 11.62308
2.315000 11.59606
2.316000 11.56853
2.317000 11.5405
2.318000 11.51196
2.319000 11.48291
2.320000 11.45336
2.321000 11.4233
2.322000 11.39274
2.323000 11.36167
2.324000 11.3301
2.325000 11.29803
2.326000 11.265450000000001
2.327000 11.23237
2.328000 11.19878
2.329000 11.1647
2.330000 11.13011
2.331000 11.09502
2.332000 11.05944
2.333000 11.02335
2.334000 10.98676
2.335000 10.94968
2.336000 10.912099999999999
2.337000 10.87402
2.338000 10.83545
2.339000 10.79638
2.340000 10.75681
2.341000 10.71675
2.342000 10.6762
2.343000 10.63516
2.344000 10.59363
2.345000 10.5516
2.346000 10.50909
2.347000 10.46609
2.348000 10.4226
2.349000 10.37863
2.350000 10.33417
2.351000 10.28922
2.352000 10.2438
2.353000 10.19789
2.354000 10.151499999999999
2.355000 10.10464
2.356000 10.05729
2.357000 10.00947
2.358000 9.9611707
2.359000 9.9123992
2.360000 9.8631546
2.361000 9.8134391
2.362000 9.763253500000001
2.363000 9.7125992
2.364000 9.6614778
2.365000 9.6098907
2.366000 9.5578395
2.367000 9.5053248
2.368000 9.4523489
2.369000 9.398914099999999
2.370000 9.3450211
2.371000 9.2906713
2.372000 9.2358671
2.373000 9.1806099
2.374000 9.1249011
2.375000 9.0687424
2.376000 9.0121359
2.377000 8.955083
2.378000 8.897586200000001
2.379000 8.839646
2.380000 8.7812655
2.381000 8.7224461
2.382000 8.6631894
2.383000 8.6034976
2.384000 8.5433729
2.385000 8.4828168
2.386000 8.4218316
2.387000 8.360419400000001
2.388000 8.298581800000001
2.389000 8.236321100000001
2.390000 8.1736393
2.391000 8.110538100000001
2.392000 8.047020400000001
2.393000 7.9830877
2.394000 7.918742300000001
2.395000 7.853987099999999
2.396000 7.7888235
2.397000 7.723254
2.398000 7.657280599999999
2.399000 7.5909056
2.400000 7.5241312
2.401000 7.4569605
2.402000 7.3893949
2.403000 7.3214374
2.404000 7.253090299999999
2.405000 7.1843557
2.406000 7.1152359
2.407000 7.045733899999999
2.408000 6.975851199999999
2.409000 6.9055915
2.410000 6.8349563
2.411000 6.7639485
2.412000 6.6925704
2.413000 6.620825099999999
2.414000 6.548714599999999
2.415000 6.4762421
2.416000 6.4034097
2.417000 6.3302204
2.418000 6.256676499999999
2.419000 6.1827812
2.420000 6.1085369
2.421000 6.0339466
2.422000 5.9590127
2.423000 5.8837384
2.424000 5.8081262
2.425000 5.7321791
2.426000 5.6558996
2.427000 5.5792909
2.428000 5.5023558
2.429000 5.4250974
2.430000 5.3475183
2.431000 5.2696217
2.432000 5.1914107000000005
2.433000 5.1128879000000005
2.434000 5.034056700000001
2.435000 4.954919599999999
2.436000 4.8754800000000005
2.437000 4.7957412999999995
2.438000 4.715706
2.439000 4.6353776
2.440000 4.554759
2.441000 4.473853500000001
2.442000 4.3926641
2.443000 4.3111939
2.444000 4.2294461
2.445000 4.147424200000001
2.446000 4.065131
2.447000 3.98257
2.448000 3.8997444999999997
2.449000 3.8166575000000003
2.450000 3.7333123
2.451000 3.6497124
2.452000 3.5658609
2.453000 3.4817614
2.454000 3.3974167
2.455000 3.3128306000000003
2.456000 3.2280061
2.457000 3.142947
2.458000 3.0576561
2.459000 2.972137
2.460000 2.8863933
2.461000 2.8004283
2.462000 2.7142454
2.463000 2.6278479
2.464000 2.5412394000000003
2.465000 2.4544232999999998
2.466000 2.3674034
2.467000 2.2801828
2.468000 2.1927651
2.469000 2.1051537
2.470000 2.0173524
2.471000 1.9293645000000001
2.472000 1.8411937999999999
2.473000 1.7528437000000001
2.474000 1.6643178
2.475000 1.5756196999999998
2.476000 1.486753
2.477000 1.3977214
2.478000 1.3085284000000001
2.479000 1.2191778
2.480000 1.1296731
2.481000 1.0400182
2.482000 0.9502165
2.483000 0.8602718800000001
2.484000 0.77018803
2.485000 0.67996862
2.486000 0.58961743
2.487000 0.49913819000000004
2.488000 0.40853466000000005
2.489000 0.31781062
2.490000 0.22696982999999998
2.491000 0.1360161
2.492000 0.044953209
2.493000 -0.04621504
2.494000 -0.13748484
2.495000 -0.22885238
2.496000 -0.32031385
2.497000 -0.41186539
2.498000 -0.50350316
2.499000 -0.59522334
2.500000 -0.6870220899999999
2.501000 -0.7788955200000001
2.502000 -0.87083979
2.503000 -0.9628511
2.504000 -1.0549255
2.505000 -1.1470592
2.506000 -1.2392482999999999
2.507000 -1.3314889
2.508000 -1.4237772
2.509000 -1.5161091999999998
2.510000 -1.6084813
2.511000 -1.7008891000000002
2.512000 -1.7933292
2.513000 -1.8857974999999998
2.514000 -1.9782901
2.515000 -2.0708032000000003
2.516000 -2.1633329
2.517000 -2.2558751
2.518000 -2.348426
2.519000 -2.4409818
2.520000 -2.5335384999999997
2.521000 -2.6260922
2.522000 -2.718639
2.523000 -2.811175
2.524000 -2.9036963
2.525000 -2.9961987999999997
2.526000 -3.0886788
2.527000 -3.1811323000000002
2.528000 -3.2735553
2.529000 -3.365944
2.530000 -3.4582943
2.531000 -3.5506024999999997
2.532000 -3.6428645000000004
2.533000 -3.7350766
2.534000 -3.8272347
2.535000 -3.9193351
2.536000 -4.0113736
2.537000 -4.1033462
2.538000 -4.1952491
2.539000 -4.2870786
2.540000 -4.3788306
2.541000 -4.4705011
2.542000 -4.5620861999999995
2.543000 -4.653582
2.544000 -4.7449845999999996
2.545000 -4.83629
2.546000 -4.9274944000000005
2.547000 -5.0185937
2.548000 -5.1095843
2.549000 -5.200462
2.550000 -5.291223199999999
2.551000 -5.3818636
2.552000 -5.4723796
2.553000 -5.5627674
2.554000 -5.6530226
2.555000 -5.7431418
2.556000 -5.833121
2.557000 -5.9229563999999995
2.558000 -6.0126439
2.559000 -6.102179700000001
2.560000 -6.191559900000001
2.561000 -6.280780599999999
2.562000 -6.3698381
2.563000 -6.4587288
2.564000 -6.547448
2.565000 -6.6359922000000005
2.566000 -6.7243584
2.567000 -6.8125419
2.568000 -6.9005392
2.569000 -6.988345799999999
2.570000 -7.0759587
2.571000 -7.1633741
2.572000 -7.250587599999999
2.573000 -7.3375963
2.574000 -7.4243963
2.575000 -7.5109832
2.576000 -7.5973541
2.577000 -7.6835044
2.578000 -7.7694312000000005
2.579000 -7.8551307
2.580000 -7.9405985999999995
2.581000 -8.0258317
2.582000 -8.1108265
2.583000 -8.1955791
2.584000 -8.2800858
2.585000 -8.3643436
2.586000 -8.4483482
2.587000 -8.5320964
2.588000 -8.6155847
2.589000 -8.6988091
2.590000 -8.7817661
2.591000 -8.8644527
2.592000 -8.9468643
2.593000 -9.0289988
2.594000 -9.1108516
2.595000 -9.1924198
2.596000 -9.2736997
2.597000 -9.3546875
2.598000 -9.4353803
2.599000 -9.5157743
2.600000 -9.5958665
2.601000 -9.6756533
2.602000 -9.755130900000001
2.603000 -9.8342963
2.604000 -9.9131458
2.605000 -9.991676400000001
2.606000 -10.069880000000001
2.607000 -10.147770000000001
2.608000 -10.22532
2.609000 -10.30254
2.610000 -10.37942
2.611000 -10.45597
2.612000 -10.53217
2.613000 -10.60803
2.614000 -10.683539999999999
2.615000 -10.758700000000001
2.616000 -10.8335
2.617000 -10.90794
2.618000 -10.98202
2.619000 -11.05574
2.620000 -11.12908
2.621000 -11.20206
2.622000 -11.27466
2.623000 -11.34689
2.624000 -11.41873
2.625000 -11.49019
2.626000 -11.56127
2.627000 -11.63195
2.628000 -11.70224
2.629000 -11.77214
2.630000 -11.84164
2.631000 -11.91073
2.632000 -11.979420000000001
2.633000 -12.04771
2.634000 -12.11558
2.635000 -12.18304
2.636000 -12.25009
2.637000 -12.31671
2.638000 -12.38292
2.639000 -12.4487
2.640000 -12.51405
2.641000 -12.578980000000001
2.642000 -12.64347
2.643000 -12.70753
2.644000 -12.77115
2.645000 -12.83433
2.646000 -12.89706
2.647000 -12.95935
2.648000 -13.021189999999999
2.649000 -13.08258
2.650000 -13.14352
2.651000 -13.203999999999999
2.652000 -13.264029999999998
2.653000 -13.32359
2.654000 -13.38269
2.655000 -13.44133
2.656000 -13.49949
2.657000 -13.55719
2.658000 -13.614419999999999
2.659000 -13.67117
2.660000 -13.72744
2.661000 -13.78323
2.662000 -13.838539999999998
2.663000 -13.893369999999999
2.664000 -13.947709999999999
2.665000 -14.00156
2.666000 -14.054929999999999
2.667000 -14.107800000000001
2.668000 -14.160169999999999
2.669000 -14.212050000000001
2.670000 -14.26343
2.671000 -14.314309999999999
2.672000 -14.36468
2.673000 -14.41455
2.674000 -14.463909999999998
2.675000 -14.51277
2.676000 -14.56111
2.677000 -14.60894
2.678000 -14.656250000000002
2.679000 -14.703050000000001
2.680000 -14.749329999999999
2.681000 -14.79509
2.682000 -14.840320000000002
2.683000 -14.88504
2.684000 -14.92922
2.685000 -14.97288
2.686000 -15.01601
2.687000 -15.05861
2.688000 -15.10068
2.689000 -15.14221
2.690000 -15.1832
2.691000 -15.22366
2.692000 -15.26358
2.693000 -15.302959999999999
2.694000 -15.3418
2.695000 -15.38009
2.696000 -15.41784
2.697000 -15.45504
2.698000 -15.4917
2.699000 -15.5278
2.700000 -15.563360000000001
2.701000 -15.59836
2.702000 -15.63281
2.703000 -15.66671
2.704000 -15.70005
2.705000 -15.73283
2.706000 -15.76505
2.707000 -15.79672
2.708000 -15.827820000000001
2.709000 -15.858369999999999
2.710000 -15.88835
2.711000 -15.91776
2.712000 -15.94662
2.713000 -15.974910000000001
2.714000 -16.00263
2.715000 -16.02978
2.716000 -16.05637
2.717000 -16.08239
2.718000 -16.10783
2.719000 -16.13271
2.720000 -16.15701
2.721000 -16.18075
2.722000 -16.20391
2.723000 -16.22649
2.724000 -16.2485
2.725000 -16.26994
2.726000 -16.2908
2.727000 -16.31108
2.728000 -16.33079
2.729000 -16.34992
2.730000 -16.36847
2.731000 -16.38644
2.732000 -16.40383
2.733000 -16.42064
2.734000 -16.43687
2.735000 -16.45252
2.736000 -16.467589999999998
2.737000 -16.48207
2.738000 -16.49598
2.739000 -16.5093
2.740000 -16.52204
2.741000 -16.534190000000002
2.742000 -16.54577
2.743000 -16.55675
2.744000 -16.56716
2.745000 -16.57698
2.746000 -16.58621
2.747000 -16.59486
2.748000 -16.602919999999997
2.749000 -16.6104
2.750000 -16.6173
2.751000 -16.62361
2.752000 -16.62933
2.753000 -16.63447
2.754000 -16.639029999999998
2.755000 -16.643
2.756000 -16.64638
2.757000 -16.64918
2.758000 -16.65139
2.759000 -16.653029999999998
2.760000 -16.65407
2.761000 -16.65453
2.762000 -16.65441
2.763000 -16.6537
2.764000 -16.65241
2.765000 -16.65054
2.766000 -16.64809
2.767000 -16.64505
2.768000 -16.64143
2.769000 -16.63722
2.770000 -16.632440000000003
2.771000 -16.62707
2.772000 -16.62113
2.773000 -16.6146
2.774000 -16.6075
2.775000 -16.59981
2.776000 -16.591549999999998
2.777000 -16.58271
2.778000 -16.57329
2.779000 -16.5633
2.780000 -16.55273
2.781000 -16.54158
2.782000 -16.52986
2.783000 -16.51757
2.784000 -16.5047
2.785000 -16.49126
2.786000 -16.477249999999998
2.787000 -16.46267
2.788000 -16.44751
2.789000 -16.43179
2.790000 -16.415499999999998
2.791000 -16.39865
2.792000 -16.38122
2.793000 -16.36323
2.794000 -16.34468
2.795000 -16.32556
2.796000 -16.305880000000002
2.797000 -16.28564
2.798000 -16.26483
2.799000 -16.24347
2.800000 -16.22155
2.801000 -16.19907
2.802000 -16.17603
2.803000 -16.152440000000002
2.804000 -16.12829
2.805000 -16.10359
2.806000 -16.078329999999998
2.807000 -16.05253
2.808000 -16.02617
2.809000 -15.99927
2.810000 -15.971820000000001
2.811000 -15.94382
2.812000 -15.915270000000001
2.813000 -15.88619
2.814000 -15.85656
2.815000 -15.82638
2.816000 -15.795670000000001
2.817000 -15.764420000000001
2.818000 -15.73264
2.819000 -15.70031
2.820000 -15.667449999999999
2.821000 -15.63406
2.822000 -15.600140000000001
2.823000 -15.565689999999998
2.824000 -15.5307
2.825000 -15.495190000000001
2.826000 -15.459159999999999
2.827000 -15.422600000000001
2.828000 -15.38552
2.829000 -15.34791
2.830000 -15.309790000000001
2.831000 -15.27115
2.832000 -15.232000000000001
2.833000 -15.192330000000002
2.834000 -15.15214
2.835000 -15.111450000000001
2.836000 -15.070239999999998
2.837000 -15.028530000000002
2.838000 -14.98631
2.839000 -14.94359
2.840000 -14.900360000000001
2.841000 -14.856639999999999
2.842000 -14.812410000000002
2.843000 -14.76769
2.844000 -14.722469999999998
2.845000 -14.67676
2.846000 -14.630560000000001
2.847000 -14.58387
2.848000 -14.53669
2.849000 -14.48902
2.850000 -14.44087
2.851000 -14.392240000000001
2.852000 -14.34312
2.853000 -14.293529999999999
2.854000 -14.243459999999999
2.855000 -14.19292
2.856000 -14.1419
2.857000 -14.09041
2.858000 -14.03846
2.859000 -13.98603
2.860000 -13.93314
2.861000 -13.87979
2.862000 -13.82598
2.863000 -13.77171
2.864000 -13.716980000000001
2.865000 -13.6618
2.866000 -13.606160000000001
2.867000 -13.55007
2.868000 -13.493540000000001
2.869000 -13.43656
2.870000 -13.37913
2.871000 -13.321259999999999
2.872000 -13.262950000000002
2.873000 -13.2042
2.874000 -13.145019999999999
2.875000 -13.0854
2.876000 -13.02535
2.877000 -12.964870000000001
2.878000 -12.90396
2.879000 -12.84263
2.880000 -12.78087
2.881000 -12.718689999999999
2.882000 -12.6561
2.883000 -12.59308
2.884000 -12.52965
2.885000 -12.46581
2.886000 -12.40156
2.887000 -12.33691
2.888000 -12.271840000000001
2.889000 -12.20638
2.890000 -12.14051
2.891000 -12.074250000000001
2.892000 -12.00759
2.893000 -11.94053
2.894000 -11.87309
2.895000 -11.805250000000001
2.896000 -11.737029999999999
2.897000 -11.66842
2.898000 -11.59944
2.899000 -11.53007
2.900000 -11.46033
2.901000 -11.39021
2.902000 -11.31972
2.903000 -11.248859999999999
2.904000 -11.177629999999999
2.905000 -11.10603
2.906000 -11.03408
2.907000 -10.96176
2.908000 -10.88909
2.909000 -10.81606
2.910000 -10.74267
2.911000 -10.668940000000001
2.912000 -10.59486
2.913000 -10.52043
2.914000 -10.44566
2.915000 -10.370550000000001
2.916000 -10.2951
2.917000 -10.21932
2.918000 -10.1432
2.919000 -10.066749999999999
2.920000 -9.9899761
2.921000 -9.9128738
2.922000 -9.835448099999999
2.923000 -9.7577021
2.924000 -9.6796371
2.925000 -9.601257
2.926000 -9.522564
2.927000 -9.443560199999999
2.928000 -9.3642481
2.929000 -9.284630400000001
2.930000 -9.2047103
2.931000 -9.1244891
2.932000 -9.0439707
2.933000 -8.9631565
2.934000 -8.8820495
2.935000 -8.8006526
2.936000 -8.7189682
2.937000 -8.6369984
2.938000 -8.5547462
2.939000 -8.4722139
2.940000 -8.3894044
2.941000 -8.30632
2.942000 -8.2229637
2.943000 -8.139337600000001
2.944000 -8.0554448
2.945000 -7.9712875
2.946000 -7.886868700000001
2.947000 -7.8021906
2.948000 -7.7172555
2.949000 -7.6320663
2.950000 -7.546625999999999
2.951000 -7.460936899999999
2.952000 -7.375001200000001
2.953000 -7.288821800000001
2.954000 -7.2024018
2.955000 -7.115743300000001
2.956000 -7.028848699999999
2.957000 -6.9417216
2.958000 -6.854363500000001
2.959000 -6.766778199999999
2.960000 -6.678967900000001
2.961000 -6.5909348
2.962000 -6.502682699999999
2.963000 -6.4142138
2.964000 -6.3255303
2.965000 -6.2366351
2.966000 -6.1475314
2.967000 -6.0582217
2.968000 -5.9687085
2.969000 -5.878995
2.970000 -5.7890836
2.971000 -5.6989774
2.972000 -5.6086789999999995
2.973000 -5.5181909000000005
2.974000 -5.4275163
2.975000 -5.3366575
2.976000 -5.2456174
2.977000 -5.1543988
2.978000 -5.0630044
2.979000 -4.9714368
2.980000 -4.8796989
2.981000 -4.7877934
2.982000 -4.6957232
2.983000 -4.603491
2.984000 -4.511099300000001
2.985000 -4.4185508
2.986000 -4.3258484
2.987000 -4.2329948
2.988000 -4.139992599999999
2.989000 -4.046844699999999
2.990000 -3.9535537
2.991000 -3.8601222999999996
2.992000 -3.7665531000000003
2.993000 -3.6728490000000003
2.994000 -3.5790127
2.995000 -3.4850471
2.996000 -3.3909548
2.997000 -3.2967385
2.998000 -3.2024011
2.999000 -3.1079451000000002
3.000000 -3.0133734
3.001000 -2.9186888
3.002000 -2.8238939000000003
3.003000 -2.7289918
3.004000 -2.6339848999999997
3.005000 -2.5388762
3.006000 -2.4436686
3.007000 -2.3483647
3.008000 -2.2529673
3.009000 -2.1574793
3.010000 -2.0619035
3.011000 -1.9662427
3.012000 -1.8704997
3.013000 -1.7746774
3.014000 -1.6787785999999998
3.015000 -1.5828060000000002
3.016000 -1.4867625
3.017000 -1.390651
3.018000 -1.2944743
3.019000 -1.1982352
3.020000 -1.1019367
3.021000 -1.0055815
3.022000 -0.9091725599999999
3.023000 -0.8127126800000001
3.024000 -0.7162048
3.025000 -0.6196517
3.026000 -0.52305632
3.027000 -0.4264215
3.028000 -0.32975012
3.029000 -0.23304506000000003
3.030000 -0.13630919
3.031000 -0.039545391
3.032000 0.057243428
3.033000 0.15405437
3.034000 0.25088456000000003
3.035000 0.34773109999999996
3.036000 0.44459108999999997
3.037000 0.54146163
3.038000 0.63833981
3.039000 0.73522273
3.040000 0.83210748
3.041000 0.92899119
3.042000 1.025871
3.043000 1.1227439000000001
3.044000 1.2196071
3.045000 1.3164575
3.046000 1.4132924
3.047000 1.5101088
3.048000 1.6069038
3.049000 1.7036745
3.050000 1.8004181000000001
3.051000 1.8971315
3.052000 1.9938119
3.053000 2.0904563
3.054000 2.1870619000000002
3.055000 2.2836257
3.056000 2.3801448
3.057000 2.4766162
3.058000 2.573037
3.059000 2.6694043
3.060000 2.7657149
3.061000 2.8619662
3.062000 2.9581551
3.063000 3.0542785
3.064000 3.1503335
3.065000 3.2463173999999997
3.066000 3.3422268999999996
3.067000 3.4380592
3.068000 3.5338111
3.069000 3.6294799
3.070000 3.7250623
3.071000 3.8205557
3.072000 3.9159566
3.073000 4.0112622
3.074000 4.1064695
3.075000 4.2015757
3.076000 4.296577699999999
3.077000 4.391471999999999
3.078000 4.4862561
3.079000 4.5809269
3.080000 4.6754815
3.081000 4.7699165
3.082000 4.8642293
3.083000 4.9584165
3.084000 5.052475599999999
3.085000 5.1464032
3.086000 5.2401964
3.087000 5.333852
3.088000 5.4273669
3.089000 5.5207383
3.090000 5.613962900000001
3.091000 5.7070382
3.092000 5.7999607
3.093000 5.8927275
3.094000 5.9853353
3.095000 6.0777813
3.096000 6.1700623000000006
3.097000 6.262175
3.098000 6.354116599999999
3.099000 6.445884
3.100000 6.5374739
3.101000 6.6288836
3.102000 6.72011
3.103000 6.8111494
3.104000 6.9019988
3.105000 6.992655200000001
3.106000 7.0831157000000005
3.107000 7.1733773
3.108000 7.263436199999999
3.109000 7.3532894
3.110000 7.4429340999999996
3.111000 7.532367099999999
3.112000 7.6215855999999995
3.113000 7.7105857
3.114000 7.7993646
3.115000 7.8879192
3.116000 7.9762466000000005
3.117000 8.064343000000001
3.118000 8.152205499999999
3.119000 8.2398318
3.120000 8.3272174
3.121000 8.4143601
3.122000 8.501256999999999
3.123000 8.5879043
3.124000 8.674299000000001
3.125000 8.7604381
3.126000 8.8463187
3.127000 8.9319378
3.128000 9.0172924
3.129000 9.1023788
3.130000 9.1871947
3.131000 9.2717364
3.132000 9.356001
3.133000 9.4399855
3.134000 9.5236868
3.135000 9.607101199999999
3.136000 9.6902266
3.137000 9.7730592
3.138000 9.855596
3.139000 9.9378332
3.140000 10.01977
3.141000 10.1014
3.142000 10.18272
3.143000 10.26373
3.144000 10.34442
3.145000 10.4248
3.146000 10.504850000000001
3.147000 10.58458
3.148000 10.66399
3.149000 10.74306
3.150000 10.8218
3.151000 10.90019
3.152000 10.978250000000001
3.153000 11.05597
3.154000 11.13334
3.155000 11.21035
3.156000 11.28702
3.157000 11.36332
3.158000 11.43927
3.159000 11.514850000000001
3.160000 11.590069999999999
3.161000 11.66491
3.162000 11.73939
3.163000 11.81349
3.164000 11.8872
3.165000 11.96054
3.166000 12.033489999999999
3.167000 12.10605
3.168000 12.17822
3.169000 12.25
3.170000 12.32137
3.171000 12.39235
3.172000 12.46292
3.173000 12.53309
3.174000 12.60284
3.175000 12.672179999999999
3.176000 12.7411
3.177000 12.8096
3.178000 12.87768
3.179000 12.945329999999998
3.180000 13.01256
3.181000 13.079350000000002
3.182000 13.1457
3.183000 13.211619999999998
3.184000 13.2771
3.185000 13.34213
3.186000 13.40671
3.187000 13.47085
3.188000 13.53453
3.189000 13.59775
3.190000 13.66051
3.191000 13.722809999999999
3.192000 13.784640000000001
3.193000 13.84601
3.194000 13.906889999999999
3.195000 13.96731
3.196000 14.027239999999999
3.197000 14.086699999999999
3.198000 14.145669999999999
3.199000 14.204149999999998
3.200000 14.26214
3.201000 14.31963
3.202000 14.376630000000002
3.203000 14.43313
3.204000 14.48912
3.205000 14.544609999999999
3.206000 14.599590000000001
3.207000 14.65405
3.208000 14.707999999999998
3.209000 14.76143
3.210000 14.814350000000001
3.211000 14.86673
3.212000 14.918590000000002
3.213000 14.96992
3.214000 15.020710000000001
3.215000 15.07097
3.216000 15.12069
3.217000 15.16987
3.218000 15.218499999999999
3.219000 15.26658
3.220000 15.31412
3.221000 15.361089999999999
3.222000 15.40752
3.223000 15.45338
3.224000 15.49868
3.225000 15.54341
3.226000 15.58758
3.227000 15.63117
3.228000 15.67419
3.229000 15.716640000000002
3.230000 15.7585
3.231000 15.79979
3.232000 15.840489999999999
3.233000 15.880600000000001
3.234000 15.920119999999999
3.235000 15.95905
3.236000 15.99738
3.237000 16.03512
3.238000 16.07225
3.239000 16.10878
3.240000 16.14471
3.241000 16.18002
3.242000 16.21473
3.243000 16.24881
3.244000 16.28228
3.245000 16.31514
3.246000 16.34737
3.247000 16.378970000000002
3.248000 16.409950000000002
3.249000 16.440289999999997
3.250000 16.47001
3.251000 16.49909
3.252000 16.527530000000002
3.253000 16.555329999999998
3.254000 16.58249
3.255000 16.608999999999998
3.256000 16.63487
3.257000 16.66008
3.258000 16.68465
3.259000 16.70856
3.260000 16.73181
3.261000 16.7544
3.262000 16.77633
3.263000 16.79759
3.264000 16.81819
3.265000 16.83812
3.266000 16.85738
3.267000 16.875970000000002
3.268000 16.89388
3.269000 16.911109999999997
3.270000 16.92767
3.271000 16.943540000000002
3.272000 16.95873
3.273000 16.97323
3.274000 16.98704
3.275000 17.00017
3.276000 17.0126
3.277000 17.02433
3.278000 17.03537
3.279000 17.04572
3.280000 17.05536
3.281000 17.06429
3.282000 17.07253
3.283000 17.08005
3.284000 17.08687
3.285000 17.09298
3.286000 17.09838
3.287000 17.10306
3.288000 17.107020000000002
3.289000 17.11027
3.290000 17.1128
3.291000 17.1146
3.292000 17.11568
3.293000 17.116039999999998
3.294000 17.115669999999998
3.295000 17.11457
3.296000 17.112740000000002
3.297000 17.11018
3.298000 17.10689
3.299000 17.10286
3.300000 17.0981
3.301000 17.092589999999998
3.302000 17.08635
3.303000 17.07937
3.304000 17.07164
3.305000 17.06318
3.306000 17.05396
3.307000 17.04401
3.308000 17.0333
3.309000 17.02185
3.310000 17.00964
3.311000 16.99669
3.312000 16.98298
3.313000 16.96852
3.314000 16.95331
3.315000 16.93734
3.316000 16.92061
3.317000 16.90313
3.318000 16.88489
3.319000 16.86589
3.320000 16.846130000000002
3.321000 16.825609999999998
3.322000 16.80432
3.323000 16.78227
3.324000 16.75946
3.325000 16.73589
3.326000 16.71154
3.327000 16.68644
3.328000 16.66056
3.329000 16.63391
3.330000 16.6065
3.331000 16.578319999999998
3.332000 16.54937
3.333000 16.51964
3.334000 16.48915
3.335000 16.45788
3.336000 16.42584
3.337000 16.39303
3.338000 16.35944
3.339000 16.32508
3.340000 16.28995
3.341000 16.25404
3.342000 16.21736
3.343000 16.1799
3.344000 16.141659999999998
3.345000 16.10265
3.346000 16.06287
3.347000 16.02231
3.348000 15.98097
3.349000 15.938859999999998
3.350000 15.89597
3.351000 15.85231
3.352000 15.80787
3.353000 15.76266
3.354000 15.716669999999999
3.355000 15.6699
3.356000 15.622359999999999
3.357000 15.57405
3.358000 15.524959999999998
3.359000 15.4751
3.360000 15.424470000000001
3.361000 15.373059999999999
3.362000 15.32088
3.363000 15.26793
3.364000 15.2142
3.365000 15.15971
3.366000 15.10444
3.367000 15.0484
3.368000 14.991589999999999
3.369000 14.93402
3.370000 14.87568
3.371000 14.81656
3.372000 14.75669
3.373000 14.69604
3.374000 14.63464
3.375000 14.572460000000001
3.376000 14.509530000000002
3.377000 14.44583
3.378000 14.381369999999999
3.379000 14.31615
3.380000 14.25017
3.381000 14.18344
3.382000 14.115939999999998
3.383000 14.047699999999999
3.384000 13.978689999999999
3.385000 13.90894
3.386000 13.838429999999999
3.387000 13.76717
3.388000 13.695160000000001
3.389000 13.622409999999999
3.390000 13.5489
3.391000 13.47466
3.392000 13.39967
3.393000 13.32394
3.394000 13.24747
3.395000 13.17026
3.396000 13.092319999999999
3.397000 13.01364
3.398000 12.93423
3.399000 12.854090000000001
3.400000 12.77323
3.401000 12.691630000000002
3.402000 12.60931
3.403000 12.52627
3.404000 12.442499999999999
3.405000 12.35802
3.406000 12.27282
3.407000 12.186900000000001
3.408000 12.10028
3.409000 12.01294
3.410000 11.9249
3.411000 11.83615
3.412000 11.74669
3.413000 11.65654
3.414000 11.56569
3.415000 11.474139999999998
3.416000 11.3819
3.417000 11.288960000000001
3.418000 11.19534
3.419000 11.101030000000002
3.420000 11.00604
3.421000 10.91037
3.422000 10.814020000000001
3.423000 10.71699
3.424000 10.619299999999999
3.425000 10.52093
3.426000 10.421890000000001
3.427000 10.322199999999999
3.428000 10.22184
3.429000 10.12082
3.430000 10.01915
3.431000 9.916824100000001
3.432000 9.8138526
3.433000 9.7102351
3.434000 9.6059762
3.435000 9.501078
3.436000 9.3955442
3.437000 9.2893787
3.438000 9.1825843
3.439000 9.0751648
3.440000 8.9671239
3.441000 8.8584654
3.442000 8.7491922
3.443000 8.6393081
3.444000 8.5288167
3.445000 8.417721799999999
3.446000 8.3060272
3.447000 8.1937365
3.448000 8.0808543
3.449000 7.9673834
3.450000 7.8533276999999995
3.451000 7.7386916
3.452000 7.6234788
3.453000 7.507693
3.454000 7.3913388
3.455000 7.2744197999999995
3.456000 7.156939800000001
3.457000 7.0389032
3.458000 6.9203138
3.459000 6.8011753
3.460000 6.6814922
3.461000 6.5612689
3.462000 6.4405098999999995
3.463000 6.319218899999999
3.464000 6.1974
3.465000 6.0750581
3.466000 5.9521973
3.467000 5.828822000000001
3.468000 5.7049364
3.469000 5.5805451999999995
3.470000 5.455653
3.471000 5.330264199999999
3.472000 5.2043833
3.473000 5.0780151
3.474000 4.951164100000001
3.475000 4.8238351999999995
3.476000 4.6960331
3.477000 4.5677625
3.478000 4.4390284
3.479000 4.3098353
3.480000 4.1801885
3.481000 4.0500928
3.482000 3.919553
3.483000 3.7885744
3.484000 3.6571618
3.485000 3.5253204000000005
3.486000 3.3930555
3.487000 3.2603717999999997
3.488000 3.1272746999999996
3.489000 2.9937694
3.490000 2.8598612
3.491000 2.7255554
3.492000 2.5908571
3.493000 2.4557715
3.494000 2.3203043
3.495000 2.1844607
3.496000 2.0482457999999997
3.497000 1.9116653000000001
3.498000 1.7747246
3.499000 1.637429
3.500000 1.499784
3.501000 1.361795
3.502000 1.2234678
3.503000 1.0848076
3.504000 0.94582019
3.505000 0.8065111
3.506000 0.66688596
3.507000 0.5269504199999999
3.508000 0.38671014000000004
3.509000 0.24617086000000002
3.510000 0.10533827999999999
3.511000 -0.035781847
3.512000 -0.17718371000000002
3.513000 -0.3188615
3.514000 -0.46080938
3.515000 -0.60302145
3.516000 -0.7454918700000001
3.517000 -0.8882147300000001
3.518000 -1.0311839999999999
3.519000 -1.1743938
3.520000 -1.3178381
3.521000 -1.4615109
3.522000 -1.6054062
3.523000 -1.749518
3.524000 -1.8938402
3.525000 -2.0383665
3.526000 -2.1830911
3.527000 -2.3280077
3.528000 -2.4731101
3.529000 -2.6183924000000003
3.530000 -2.7638482
3.531000 -2.9094713000000003
3.532000 -3.0552555
3.533000 -3.2011945
3.534000 -3.3472821
3.535000 -3.4935123999999997
3.536000 -3.6398787
3.537000 -3.7863746
3.538000 -3.9329942
3.539000 -4.0797308
3.540000 -4.2265784
3.541000 -4.3735307
3.542000 -4.5205809
3.543000 -4.6677228
3.544000 -4.8149504
3.545000 -4.9622569
3.546000 -5.1096361
3.547000 -5.2570816
3.548000 -5.4045871000000005
3.549000 -5.5521458
3.550000 -5.699751900000001
3.551000 -5.8473986
3.552000 -5.9950795
3.553000 -6.1427879999999995
3.554000 -6.2905177000000005
3.555000 -6.438262
3.556000 -6.5860152
3.557000 -6.7337699
3.558000 -6.881520200000001
3.559000 -7.0292585
3.560000 -7.1769789
3.561000 -7.3246755
3.562000 -7.4723408000000004
3.563000 -7.6199688000000005
3.564000 -7.7675521
3.565000 -7.9150848
3.566000 -8.0625601
3.567000 -8.209971300000001
3.568000 -8.3573118
3.569000 -8.504574700000001
3.570000 -8.6517543
3.571000 -8.7988429
3.572000 -8.9458339
3.573000 -9.0927206
3.574000 -9.239496299999999
3.575000 -9.386154300000001
3.576000 -9.5326886
3.577000 -9.6790917
3.578000 -9.825357
3.579000 -9.9714778
3.580000 -10.11745
3.581000 -10.26326
3.582000 -10.40891
3.583000 -10.55438
3.584000 -10.69968
3.585000 -10.84479
3.586000 -10.98971
3.587000 -11.13444
3.588000 -11.27896
3.589000 -11.42327
3.590000 -11.56736
3.591000 -11.71122
3.592000 -11.85486
3.593000 -11.99826
3.594000 -12.14141
3.595000 -12.28432
3.596000 -12.42696
3.597000 -12.569350000000002
3.598000 -12.711459999999999
3.599000 -12.8533
3.600000 -12.99486
3.601000 -13.136120000000002
3.602000 -13.27709
3.603000 -13.417760000000001
3.604000 -13.55812
3.605000 -13.698160000000001
3.606000 -13.83789
3.607000 -13.97728
3.608000 -14.11634
3.609000 -14.25506
3.610000 -14.393429999999999
3.611000 -14.531440000000002
3.612000 -14.669099999999998
3.613000 -14.80639
3.614000 -14.9433
3.615000 -15.07984
3.616000 -15.215989999999998
3.617000 -15.35174
3.618000 -15.487100000000002
3.619000 -15.622050000000002
3.620000 -15.756590000000001
3.621000 -15.890699999999999
3.622000 -16.0244
3.623000 -16.15766
3.624000 -16.29048
3.625000 -16.42286
3.626000 -16.55479
3.627000 -16.68626
3.628000 -16.81727
3.629000 -16.94781
3.630000 -17.07787
3.631000 -17.207449999999998
3.632000 -17.33654
3.633000 -17.46514
3.634000 -17.593239999999998
3.635000 -17.720830000000003
3.636000 -17.84791
3.637000 -17.97447
3.638000 -18.10051
3.639000 -18.226020000000002
3.640000 -18.35099
3.641000 -18.47541
3.642000 -18.59929
3.643000 -18.72262
3.644000 -18.84538
3.645000 -18.96758
3.646000 -19.08921
3.647000 -19.21026
3.648000 -19.33073
3.649000 -19.450609999999998
3.650000 -19.56989
3.651000 -19.68857
3.652000 -19.80665
3.653000 -19.924120000000002
3.654000 -20.040969999999998
3.655000 -20.15719
3.656000 -20.27279
3.657000 -20.38775
3.658000 -20.50207
3.659000 -20.61574
3.660000 -20.72877
3.661000 -20.84114
3.662000 -20.952840000000002
3.663000 -21.063879999999997
3.664000 -21.17425
3.665000 -21.28394
3.666000 -21.39294
3.667000 -21.50125
3.668000 -21.60887
3.669000 -21.71579
3.670000 -21.822
3.671000 -21.92751
3.672000 -22.0323
3.673000 -22.13636
3.674000 -22.239700000000003
3.675000 -22.34231
3.676000 -22.44419
3.677000 -22.54532
3.678000 -22.64571
3.679000 -22.745350000000002
3.680000 -22.84423
3.681000 -22.94234
3.682000 -23.0397
3.683000 -23.13628
3.684000 -23.23209
3.685000 -23.32711
3.686000 -23.42135
3.687000 -23.51481
3.688000 -23.60746
3.689000 -23.69932
3.690000 -23.79037
3.691000 -23.88062
3.692000 -23.97005
3.693000 -24.05866
3.694000 -24.14646
3.695000 -24.23342
3.696000 -24.319560000000003
3.697000 -24.40486
3.698000 -24.48931
3.699000 -24.57293
3.700000 -24.6557
3.701000 -24.73761
3.702000 -24.81867
3.703000 -24.898870000000002
3.704000 -24.9782
3.705000 -25.056659999999997
3.706000 -25.13425
3.707000 -25.21097
3.708000 -25.2868
3.709000 -25.36175
3.710000 -25.435799999999997
3.711000 -25.508969999999998
3.712000 -25.581229999999998
3.713000 -25.652599999999996
3.714000 -25.723059999999997
3.715000 -25.79261
3.716000 -25.861250000000002
3.717000 -25.928980000000003
3.718000 -25.995780000000003
3.719000 -26.061659999999996
3.720000 -26.12662
3.721000 -26.19064
3.722000 -26.253729999999997
3.723000 -26.315889999999996
3.724000 -26.3771
3.725000 -26.437369999999998
3.726000 -26.49669
3.727000 -26.55506
3.728000 -26.612479999999998
3.729000 -26.668940000000003
3.730000 -26.724429999999998
3.731000 -26.77897
3.732000 -26.832539999999998
3.733000 -26.88513
3.734000 -26.93676
3.735000 -26.98741
3.736000 -27.037080000000003
3.737000 -27.085769999999997
3.738000 -27.13347
3.739000 -27.18019
3.740000 -27.22592
3.741000 -27.270650000000003
3.742000 -27.31439
3.743000 -27.35713
3.744000 -27.39887
3.745000 -27.43961
3.746000 -27.47934
3.747000 -27.51805
3.748000 -27.555760000000003
3.749000 -27.592460000000003
3.750000 -27.628140000000002
3.751000 -27.662799999999997
3.752000 -27.69644
3.753000 -27.72905
3.754000 -27.76064
3.755000 -27.7912
3.756000 -27.820729999999998
3.757000 -27.849220000000003
3.758000 -27.876679999999997
3.759000 -27.903109999999998
3.760000 -27.92849
3.761000 -27.952830000000002
3.762000 -27.976129999999998
3.763000 -27.99839
3.764000 -28.0196
3.765000 -28.03975
3.766000 -28.058860000000003
3.767000 -28.076909999999998
3.768000 -28.09391
3.769000 -28.109859999999998
3.770000 -28.12474
3.771000 -28.13857
3.772000 -28.15133
3.773000 -28.16304
3.774000 -28.17368
3.775000 -28.183249999999997
3.776000 -28.19176
3.777000 -28.1992
3.778000 -28.20557
3.779000 -28.21088
3.780000 -28.2151
3.781000 -28.21826
3.782000 -28.22034
3.783000 -28.22135
3.784000 -28.22128
3.785000 -28.22014
3.786000 -28.217910000000003
3.787000 -28.21461
3.788000 -28.210229999999996
3.789000 -28.20476
3.790000 -28.198220000000003
3.791000 -28.19059
3.792000 -28.181869999999996
3.793000 -28.172069999999998
3.794000 -28.16119
3.795000 -28.149220000000003
3.796000 -28.13616
3.797000 -28.122009999999996
3.798000 -28.106779999999997
3.799000 -28.09045
3.800000 -28.07304
3.801000 -28.05453
3.802000 -28.034940000000002
3.803000 -28.01425
3.804000 -27.992470000000004
3.805000 -27.9696
3.806000 -27.945629999999998
3.807000 -27.92057
3.808000 -27.894409999999997
3.809000 -27.86717
3.810000 -27.83882
3.811000 -27.80939
3.812000 -27.778859999999998
3.813000 -27.747230000000002
3.814000 -27.714509999999997
3.815000 -27.6807
3.816000 -27.645789999999998
3.817000 -27.60979
3.818000 -27.57269
3.819000 -27.53451
3.820000 -27.495219999999996
3.821000 -27.454849999999997
3.822000 -27.413379999999997
3.823000 -27.370820000000002
3.824000 -27.32716
3.825000 -27.282420000000002
3.826000 -27.23658
3.827000 -27.18965
3.828000 -27.14164
3.829000 -27.092529999999996
3.830000 -27.04234
3.831000 -26.99105
3.832000 -26.938679999999998
3.833000 -26.885219999999997
3.834000 -26.83068
3.835000 -26.77505
3.836000 -26.71834
3.837000 -26.660539999999997
3.838000 -26.60166
3.839000 -26.541690000000003
3.840000 -26.48065
3.841000 -26.41852
3.842000 -26.35532
3.843000 -26.29104
3.844000 -26.22567
3.845000 -26.15924
3.846000 -26.091720000000002
3.847000 -26.02313
3.848000 -25.95347
3.849000 -25.88274
3.850000 -25.81093
3.851000 -25.73805
3.852000 -25.66411
3.853000 -25.5891
3.854000 -25.513019999999997
3.855000 -25.435869999999998
3.856000 -25.35767
3.857000 -25.2784
3.858000 -25.19807
3.859000 -25.116680000000002
3.860000 -25.03424
3.861000 -24.95074
3.862000 -24.86618
3.863000 -24.780569999999997
3.864000 -24.69391
3.865000 -24.60621
3.866000 -24.51745
3.867000 -24.42765
3.868000 -24.3368
3.869000 -24.24492
3.870000 -24.15199
3.871000 -24.05803
3.872000 -23.96303
3.873000 -23.866989999999998
3.874000 -23.76993
3.875000 -23.67183
3.876000 -23.57271
3.877000 -23.47256
3.878000 -23.37139
3.879000 -23.2692
3.880000 -23.16599
3.881000 -23.06176
3.882000 -22.95652
3.883000 -22.850270000000002
3.884000 -22.743
3.885000 -22.63473
3.886000 -22.52546
3.887000 -22.41518
3.888000 -22.30391
3.889000 -22.19163
3.890000 -22.07837
3.891000 -21.96411
3.892000 -21.848860000000002
3.893000 -21.73262
3.894000 -21.6154
3.895000 -21.4972
3.896000 -21.37802
3.897000 -21.25786
3.898000 -21.13673
3.899000 -21.01463
3.900000 -20.89157
3.901000 -20.76753
3.902000 -20.64254
3.903000 -20.51658
3.904000 -20.38967
3.905000 -20.26181
3.906000 -20.13299
3.907000 -20.00323
3.908000 -19.872519999999998
3.909000 -19.74088
3.910000 -19.60829
3.911000 -19.47477
3.912000 -19.34032
3.913000 -19.20494
3.914000 -19.068640000000002
3.915000 -18.93142
3.916000 -18.79327
3.917000 -18.65422
3.918000 -18.514249999999997
3.919000 -18.37338
3.920000 -18.2316
3.921000 -18.08892
3.922000 -17.94534
3.923000 -17.80087
3.924000 -17.65552
3.925000 -17.50927
3.926000 -17.36214
3.927000 -17.21414
3.928000 -17.06526
3.929000 -16.91551
3.930000 -16.764889999999998
3.931000 -16.613410000000002
3.932000 -16.46107
3.933000 -16.307869999999998
3.934000 -16.15382
3.935000 -15.99893
3.936000 -15.843189999999998
3.937000 -15.686610000000002
3.938000 -15.529190000000002
3.939000 -15.37095
3.940000 -15.21187
3.941000 -15.05197
3.942000 -14.89125
3.943000 -14.729719999999999
3.944000 -14.567369999999999
3.945000 -14.40422
3.946000 -14.24026
3.947000 -14.07551
3.948000 -13.909959999999998
3.949000 -13.743630000000001
3.950000 -13.57651
3.951000 -13.408610000000001
3.952000 -13.23993
3.953000 -13.070480000000002
3.954000 -12.900269999999999
3.955000 -12.729289999999999
3.956000 -12.55756
3.957000 -12.385069999999999
3.958000 -12.21184
3.959000 -12.03786
3.960000 -11.86314
3.961000 -11.68769
3.962000 -11.51152
3.963000 -11.334610000000001
3.964000 -11.15699
3.965000 -10.97866
3.966000 -10.79962
3.967000 -10.619869999999999
3.968000 -10.43942
3.969000 -10.258280000000001
3.970000 -10.076450000000001
3.971000 -9.8939389
3.972000 -9.710747
3.973000 -9.526881600000001
3.974000 -9.3423478
3.975000 -9.1571502
3.976000 -8.9712948
3.977000 -8.7847866
3.978000 -8.597631
3.979000 -8.4098332
3.980000 -8.221399
3.981000 -8.032333099999999
3.982000 -7.8426413
3.983000 -7.6523297
3.984000 -7.4614025999999996
3.985000 -7.2698659999999995
3.986000 -7.077725999999999
3.987000 -6.8849877
3.988000 -6.691656999999999
3.989000 -6.497739299999999
3.990000 -6.3032404
3.991000 -6.1081663
3.992000 -5.9125226
3.993000 -5.7163149
3.994000 -5.5195492
3.995000 -5.3222314
3.996000 -5.124367400000001
3.997000 -4.925963299999999
3.998000 -4.727025
3.999000 -4.5275584
4.000000 -4.3275695
4.001000 -4.1270647
4.002000 -3.9260498999999998
4.003000 -3.7245311
4.004000 -3.5225146
4.005000 -3.3200063
4.006000 -3.1170128
4.007000 -2.9135402
4.008000 -2.7095947
4.009000 -2.5051828
4.010000 -2.3003107
4.011000 -2.0949848
4.012000 -1.8892117
4.013000 -1.6829977
4.014000 -1.4763492
4.015000 -1.2692729
4.016000 -1.0617753
4.017000 -0.8538628899999999
4.018000 -0.64554247
4.019000 -0.43682065000000003
4.020000 -0.22770411000000002
4.021000 -0.018199573
4.022000 0.19168622999999999
4.023000 0.40194653
4.024000 0.61257449
4.025000 0.82356324
4.026000 1.034906
4.027000 1.2465958
4.028000 1.4586259000000001
4.029000 1.670989
4.030000 1.8836785000000003
4.031000 2.0966873
4.032000 2.3100082
4.033000 2.5236344
4.034000 2.7375586
4.035000 2.9517738000000002
4.036000 3.1662729
4.037000 3.3810485000000003
4.038000 3.5960935
4.039000 3.8114008
4.040000 4.0269632
4.041000 4.2427734
4.042000 4.4588238
4.043000 4.6751074
4.044000 4.8916165
4.045000 5.1083438
4.046000 5.325282
4.047000 5.5424236
4.048000 5.7597607
4.049000 5.977285999999999
4.050000 6.194992
4.051000 6.4128712000000005
4.052000 6.6309161
4.053000 6.8491183
4.054000 7.067471
4.055000 7.285966000000001
4.056000 7.5045950999999995
4.057000 7.7233516
4.058000 7.9422265
4.059000 8.1612132
4.060000 8.3803028
4.061000 8.5994877
4.062000 8.8187605
4.063000 9.0381131
4.064000 9.2575371
4.065000 9.4770245
4.066000 9.6965678
4.067000 9.9161588
4.068000 10.13579
4.069000 10.35545
4.070000 10.57514
4.071000 10.79484
4.072000 11.01455
4.073000 11.23426
4.074000 11.45395
4.075000 11.67363
4.076000 11.893289999999999
4.077000 12.112910000000001
4.078000 12.33249
4.079000 12.55202
4.080000 12.77149
4.081000 12.9909
4.082000 13.210230000000001
4.083000 13.429469999999998
4.084000 13.648620000000001
4.085000 13.867679999999998
4.086000 14.08662
4.087000 14.305439999999999
4.088000 14.52414
4.089000 14.74271
4.090000 14.96113
4.091000 15.179390000000001
4.092000 15.3975
4.093000 15.61544
4.094000 15.8332
4.095000 16.05077
4.096000 16.268150000000002
4.097000 16.48533
4.098000 16.70229
4.099000 16.91903
4.100000 17.13554
4.101000 17.3518
4.102000 17.56783
4.103000 17.78359
4.104000 17.999090000000002
4.105000 18.21432
4.106000 18.42926
4.107000 18.643909999999998
4.108000 18.858259999999998
4.109000 19.07229
4.110000 19.28601
4.111000 19.49941
4.112000 19.71246
4.113000 19.92517
4.114000 20.13753
4.115000 20.34952
4.116000 20.56114
4.117000 20.77238
4.118000 20.98323
4.119000 21.19368
4.120000 21.40372
4.121000 21.61334
4.122000 21.82253
4.123000 22.0313
4.124000 22.239610000000003
4.125000 22.44747
4.126000 22.65487
4.127000 22.8618
4.128000 23.06824
4.129000 23.2742
4.130000 23.47965
4.131000 23.6846
4.132000 23.889029999999998
4.133000 24.092930000000003
4.134000 24.296300000000002
4.135000 24.499119999999998
4.136000 24.70138
4.137000 24.90308
4.138000 25.10421
4.139000 25.30475
4.140000 25.504710000000003
4.141000 25.704060000000002
4.142000 25.9028
4.143000 26.100929999999998
4.144000 26.29842
4.145000 26.495279999999998
4.146000 26.6915
4.147000 26.88706
4.148000 27.08195
4.149000 27.27617
4.150000 27.469710000000003
4.151000 27.662550000000003
4.152000 27.854699999999998
4.153000 28.04613
4.154000 28.236850000000004
4.155000 28.42683
4.156000 28.61608
4.157000 28.80458
4.158000 28.99233
4.159000 29.17931
4.160000 29.36551
4.161000 29.550929999999997
4.162000 29.73556
4.163000 29.91939
4.164000 30.102400000000003
4.165000 30.2846
4.166000 30.46597
4.167000 30.6465
4.168000 30.826179999999997
4.169000 31.005
4.170000 31.182959999999998
4.171000 31.36004
4.172000 31.53624
4.173000 31.71155
4.174000 31.88595
4.175000 32.05945
4.176000 32.23202
4.177000 32.40366
4.178000 32.57437
4.179000 32.74413
4.180000 32.91293
4.181000 33.08077
4.182000 33.24763
4.183000 33.41351
4.184000 33.5784
4.185000 33.7423
4.186000 33.90518
4.187000 34.06704
4.188000 34.22788
4.189000 34.38769
4.190000 34.54645
4.191000 34.70416
4.192000 34.86081
4.193000 35.016389999999994
4.194000 35.17089
4.195000 35.32431
4.196000 35.47663
4.197000 35.62785
4.198000 35.77796
4.199000 35.926950000000005
4.200000 36.07481
4.201000 36.22153
4.202000 36.367110000000004
4.203000 36.51153
4.204000 36.65479
4.205000 36.79688
4.206000 36.937799999999996
4.207000 37.07752
4.208000 37.21605
4.209000 37.35338
4.210000 37.4895
4.211000 37.6244
4.212000 37.75807
4.213000 37.89051
4.214000 38.0217
4.215000 38.15164
4.216000 38.28032
4.217000 38.407740000000004
4.218000 38.533879999999996
4.219000 38.65874
4.220000 38.782309999999995
4.221000 38.90458
4.222000 39.025549999999996
4.223000 39.1452
4.224000 39.26354
4.225000 39.38054
4.226000 39.49621
4.227000 39.61054
4.228000 39.72351
4.229000 39.83513
4.230000 39.94538
4.231000 40.05426
4.232000 40.16176
4.233000 40.26788
4.234000 40.3726
4.235000 40.47592
4.236000 40.57783
4.237000 40.67832
4.238000 40.777390000000004
4.239000 40.87504
4.240000 40.971239999999995
4.241000 41.06601
4.242000 41.15933
4.243000 41.25119
4.244000 41.34158
4.245000 41.43052
4.246000 41.51797
4.247000 41.60394
4.248000 41.68843
4.249000 41.77142
4.250000 41.85291
4.251000 41.932900000000004
4.252000 42.01137
4.253000 42.08833
4.254000 42.16376
4.255000 42.23766
4.256000 42.31002
4.257000 42.380849999999995
4.258000 42.450120000000005
4.259000 42.51784
4.260000 42.58401
4.261000 42.64861
4.262000 42.71164
4.263000 42.7731
4.264000 42.83298
4.265000 42.89127
4.266000 42.947970000000005
4.267000 43.00308
4.268000 43.05659
4.269000 43.108489999999996
4.270000 43.15878
4.271000 43.207449999999994
4.272000 43.2545
4.273000 43.299929999999996
4.274000 43.34373
4.275000 43.385889999999996
4.276000 43.42641
4.277000 43.46529
4.278000 43.50252
4.279000 43.538090000000004
4.280000 43.57201
4.281000 43.60427
4.282000 43.63487
4.283000 43.663790000000006
4.284000 43.69105
4.285000 43.71662
4.286000 43.74052
4.287000 43.76273
4.288000 43.78325
4.289000 43.80209
4.290000 43.819219999999994
4.291000 43.834669999999996
4.292000 43.8484
4.293000 43.86044
4.294000 43.87077
4.295000 43.87939
4.296000 43.88629
4.297000 43.89148
4.298000 43.89495
4.299000 43.8967
4.300000 43.89673
4.301000 43.89503
4.302000 43.8916
4.303000 43.88644
4.304000 43.87954
4.305000 43.870920000000005
4.306000 43.860549999999996
4.307000 43.84844
4.308000 43.83459
4.309000 43.819
4.310000 43.80167
4.311000 43.782579999999996
4.312000 43.76175
4.313000 43.73916
4.314000 43.71483
4.315000 43.688739999999996
4.316000 43.660900000000005
4.317000 43.6313
4.318000 43.59995
4.319000 43.56683
4.320000 43.53197
4.321000 43.49534
4.322000 43.45695
4.323000 43.4168
4.324000 43.37489
4.325000 43.331219999999995
4.326000 43.28579
4.327000 43.2386
4.328000 43.189640000000004
4.329000 43.138929999999995
4.330000 43.08645
4.331000 43.032219999999995
4.332000 42.97622
4.333000 42.91846
4.334000 42.858940000000004
4.335000 42.79767
4.336000 42.73463
4.337000 42.66984
4.338000 42.60329
4.339000 42.53498
4.340000 42.46492
4.341000 42.3931
4.342000 42.31954
4.343000 42.24422
4.344000 42.16715
4.345000 42.08833
4.346000 42.00777
4.347000 41.92546
4.348000 41.84141
4.349000 41.75561
4.350000 41.66808
4.351000 41.5788
4.352000 41.4878
4.353000 41.39505
4.354000 41.30058
4.355000 41.20438
4.356000 41.10646
4.357000 41.00681
4.358000 40.90544
4.359000 40.80235
4.360000 40.69755
4.361000 40.59104
4.362000 40.482820000000004
4.363000 40.37289
4.364000 40.261269999999996
4.365000 40.14794
4.366000 40.03292
4.367000 39.91621
4.368000 39.79782
4.369000 39.67774
4.370000 39.555980000000005
4.371000 39.43255
4.372000 39.30745
4.373000 39.18068
4.374000 39.05225
4.375000 38.92215
4.376000 38.790409999999994
4.377000 38.657019999999996
4.378000 38.52199
4.379000 38.38532
4.380000 38.247009999999996
4.381000 38.107079999999996
4.382000 37.965520000000005
4.383000 37.82234
4.384000 37.67755
4.385000 37.53116
4.386000 37.38316
4.387000 37.23356
4.388000 37.08237
4.389000 36.9296
4.390000 36.77525
4.391000 36.61932
4.392000 36.46183
4.393000 36.30278
4.394000 36.14217
4.395000 35.98002
4.396000 35.816320000000005
4.397000 35.65109
4.398000 35.48433
4.399000 35.31604
4.400000 35.14624
4.401000 34.97494
4.402000 34.80213
4.403000 34.627829999999996
4.404000 34.452040000000004
4.405000 34.27477
4.406000 34.096019999999996
4.407000 33.915820000000004
4.408000 33.73415
4.409000 33.55104
4.410000 33.36649
4.411000 33.1805
4.412000 32.99308
4.413000 32.80425
4.414000 32.614
4.415000 32.42236
4.416000 32.22932
4.417000 32.03489
4.418000 31.83909
4.419000 31.641920000000002
4.420000 31.4434
4.421000 31.243520000000004
4.422000 31.04229
4.423000 30.83974
4.424000 30.635849999999998
4.425000 30.43066
4.426000 30.22416
4.427000 30.01636
4.428000 29.807270000000003
4.429000 29.596899999999998
4.430000 29.385270000000002
4.431000 29.172379999999997
4.432000 28.958240000000004
4.433000 28.742859999999997
4.434000 28.52624
4.435000 28.308410000000002
4.436000 28.089370000000002
4.437000 27.86913
4.438000 27.647699999999997
4.439000 27.42509
4.440000 27.2013
4.441000 26.97636
4.442000 26.750269999999997
4.443000 26.523039999999998
4.444000 26.29469
4.445000 26.06521
4.446000 25.834629999999997
4.447000 25.602950000000003
4.448000 25.370189999999997
4.449000 25.13635
4.450000 24.90145
4.451000 24.665490000000002
4.452000 24.42849
4.453000 24.190459999999998
4.454000 23.95141
4.455000 23.71136
4.456000 23.470299999999998
4.457000 23.228270000000002
4.458000 22.985249999999997
4.459000 22.74127
4.460000 22.49635
4.461000 22.25048
4.462000 22.003690000000002
4.463000 21.75598
4.464000 21.507360000000002
4.465000 21.25786
4.466000 21.00747
4.467000 20.75622
4.468000 20.50411
4.469000 20.251160000000002
4.470000 19.99738
4.471000 19.74277
4.472000 19.487360000000002
4.473000 19.23116
4.474000 18.97417
4.475000 18.71642
4.476000 18.4579
4.477000 18.198639999999997
4.478000 17.93865
4.479000 17.67794
4.480000 17.41652
4.481000 17.154410000000002
4.482000 16.89162
4.483000 16.62816
4.484000 16.36404
4.485000 16.09928
4.486000 15.83388
4.487000 15.567870000000001
4.488000 15.30126
4.489000 15.034049999999999
4.490000 14.76626
4.491000 14.49791
4.492000 14.22901
4.493000 13.959559999999998
4.494000 13.689589999999999
4.495000 13.41911
4.496000 13.14813
4.497000 12.876660000000001
4.498000 12.604709999999999
4.499000 12.33231
4.500000 12.05947
4.501000 11.786190000000001
4.502000 11.51249
4.503000 11.238380000000001
4.504000 10.96388
4.505000 10.68901
4.506000 10.41377
4.507000 10.13817
4.508000 9.8622456
4.509000 9.5859922
4.510000 9.3094282
4.511000 9.0325676
4.512000 8.7554246
4.513000 8.478012699999999
4.514000 8.200345200000001
4.515000 7.9224356
4.516000 7.6442979
4.517000 7.3659465
4.518000 7.0873946
4.519000 6.808655700000001
4.520000 6.5297432
4.521000 6.250672
4.522000 5.9714548
4.523000 5.6921057
4.524000 5.4126386
4.525000 5.1330671
4.526000 4.8534047
4.527000 4.5736656
4.528000 4.2938635000000005
4.529000 4.0140122
4.530000 3.7341252
4.531000 3.4542166
4.532000 3.1743001
4.533000 2.8943896000000002
4.534000 2.6144989
4.535000 2.3346419
4.536000 2.0548321
4.537000 1.7750837
4.538000 1.4954103
4.539000 1.2158258
4.540000 0.9363439899999999
4.541000 0.65697865
4.542000 0.3777436
4.543000 0.098652637
4.544000 -0.18028044
4.545000 -0.45904190999999994
4.546000 -0.737618
4.547000 -1.015995
4.548000 -1.2941591000000001
4.549000 -1.5720967
4.550000 -1.8497940000000002
4.551000 -2.1272374
4.552000 -2.4044134
4.553000 -2.6813081999999997
4.554000 -2.9579082999999997
4.555000 -3.2342002
4.556000 -3.5101701
4.557000 -3.7858047
4.558000 -4.0610906
4.559000 -4.336014400000001
4.560000 -4.6105627
4.561000 -4.8847217
4.562000 -5.1584784
4.563000 -5.4318197
4.564000 -5.7047322
4.565000 -5.9772026
4.566000 -6.2492177
4.567000 -6.520764499999999
4.568000 -6.791829300000001
4.569000 -7.0624001000000005
4.570000 -7.3324628
4.571000 -7.602004699999999
4.572000 -7.8710131
4.573000 -8.1394754
4.574000 -8.4073782
4.575000 -8.674708
4.576000 -8.941453000000001
4.577000 -9.2075996
4.578000 -9.4731361
4.579000 -9.7380489
4.580000 -10.002329999999999
4.581000 -10.26595
4.582000 -10.52892
4.583000 -10.79121
4.584000 -11.052819999999999
4.585000 -11.31373
4.586000 -11.57393
4.587000 -11.8334
4.588000 -12.09214
4.589000 -12.35013
4.590000 -12.60736
4.591000 -12.86382
4.592000 -13.11949
4.593000 -13.374369999999999
4.594000 -13.62844
4.595000 -13.881689999999999
4.596000 -14.1341
4.597000 -14.38568
4.598000 -14.636389999999999
4.599000 -14.88624
4.600000 -15.135209999999999
4.601000 -15.383289999999999
4.602000 -15.630469999999999
4.603000 -15.87673
4.604000 -16.12207
4.605000 -16.36647
4.606000 -16.609930000000002
4.607000 -16.852420000000002
4.608000 -17.09395
4.609000 -17.33449
4.610000 -17.57404
4.611000 -17.81259
4.612000 -18.05012
4.613000 -18.286630000000002
4.614000 -18.5221
4.615000 -18.756529999999998
4.616000 -18.989900000000002
4.617000 -19.2222
4.618000 -19.45343
4.619000 -19.68357
4.620000 -19.91261
4.621000 -20.14054
4.622000 -20.367350000000002
4.623000 -20.593040000000002
4.624000 -20.81759
4.625000 -21.04099
4.626000 -21.26324
4.627000 -21.48432
4.628000 -21.70422
4.629000 -21.92294
4.630000 -22.14046
4.631000 -22.35677
4.632000 -22.57188
4.633000 -22.78575
4.634000 -22.9984
4.635000 -23.20981
4.636000 -23.41996
4.637000 -23.62886
4.638000 -23.836489999999998
4.639000 -24.042839999999998
4.640000 -24.24791
4.641000 -24.45168
4.642000 -24.65415
4.643000 -24.85531
4.644000 -25.055139999999998
4.645000 -25.25365
4.646000 -25.450830000000003
4.647000 -25.646659999999997
4.648000 -25.841140000000003
4.649000 -26.034259999999996
4.650000 -26.22601
4.651000 -26.41639
4.652000 -26.60539
4.653000 -26.79299
4.654000 -26.979189999999996
4.655000 -27.16399
4.656000 -27.347379999999998
4.657000 -27.52935
4.658000 -27.709889999999998
4.659000 -27.889000000000003
4.660000 -28.06667
4.661000 -28.24289
4.662000 -28.41766
4.663000 -28.59096
4.664000 -28.7628
4.665000 -28.93316
4.666000 -29.102050000000002
4.667000 -29.269450000000003
4.668000 -29.43535
4.669000 -29.599760000000003
4.670000 -29.762670000000004
4.671000 -29.92406
4.672000 -30.083949999999998
4.673000 -30.2423
4.674000 -30.399130000000003
4.675000 -30.55443
4.676000 -30.7082
4.677000 -30.860419999999998
4.678000 -31.011090000000003
4.679000 -31.16021
4.680000 -31.30777
4.681000 -31.45377
4.682000 -31.5982
4.683000 -31.741059999999997
4.684000 -31.88234
4.685000 -32.022040000000004
4.686000 -32.16016
4.687000 -32.29668
4.688000 -32.43161
4.689000 -32.564949999999996
4.690000 -32.69668
4.691000 -32.82681
4.692000 -32.95532
4.693000 -33.08222
4.694000 -33.20751
4.695000 -33.33117
4.696000 -33.45321
4.697000 -33.57363
4.698000 -33.69241
4.699000 -33.80956
4.700000 -33.925070000000005
4.701000 -34.03895
4.702000 -34.15118
4.703000 -34.261770000000006
4.704000 -34.370709999999995
4.705000 -34.477999999999994
4.706000 -34.58363
4.707000 -34.68762
4.708000 -34.78994
4.709000 -34.89061
4.710000 -34.98962
4.711000 -35.08696
4.712000 -35.18264
4.713000 -35.27665
4.714000 -35.369
4.715000 -35.459669999999996
4.716000 -35.54868
4.717000 -35.63601
4.718000 -35.72167
4.719000 -35.80565
4.720000 -35.88796
4.721000 -35.96859
4.722000 -36.04754
4.723000 -36.12482
4.724000 -36.20041
4.725000 -36.27433
4.726000 -36.34656
4.727000 -36.41712
4.728000 -36.48599
4.729000 -36.553180000000005
4.730000 -36.61869
4.731000 -36.68253
4.732000 -36.74468
4.733000 -36.805139999999994
4.734000 -36.86393
4.735000 -36.92104
4.736000 -36.97647
4.737000 -37.03022
4.738000 -37.08229
4.739000 -37.13268
4.740000 -37.1814
4.741000 -37.22844
4.742000 -37.2738
4.743000 -37.31749
4.744000 -37.35951
4.745000 -37.399860000000004
4.746000 -37.438539999999996
4.747000 -37.47554
4.748000 -37.51089
4.749000 -37.54456
4.750000 -37.57658
4.751000 -37.60693
4.752000 -37.635619999999996
4.753000 -37.662659999999995
4.754000 -37.68804
4.755000 -37.71177
4.756000 -37.73384
4.757000 -37.75427
4.758000 -37.773050000000005
4.759000 -37.79019
4.760000 -37.80569
4.761000 -37.81954
4.762000 -37.83177
4.763000 -37.84236
4.764000 -37.85132
4.765000 -37.85866
4.766000 -37.86437
4.767000 -37.86847
4.768000 -37.87095
4.769000 -37.87181
4.770000 -37.87107
4.771000 -37.86871
4.772000 -37.86476
4.773000 -37.85921
4.774000 -37.85207
4.775000 -37.843329999999995
4.776000 -37.83301
4.777000 -37.8211
4.778000 -37.80762
4.779000 -37.792559999999995
4.780000 -37.77593
4.781000 -37.75773
4.782000 -37.73797
4.783000 -37.71665
4.784000 -37.69378
4.785000 -37.66937
4.786000 -37.64341
4.787000 -37.6159
4.788000 -37.58687
4.789000 -37.5563
4.790000 -37.524210000000004
4.791000 -37.490610000000004
4.792000 -37.45548
4.793000 -37.41885
4.794000 -37.380720000000004
4.795000 -37.34109
4.796000 -37.29996
4.797000 -37.25735
4.798000 -37.21326
4.799000 -37.16769
4.800000 -37.12066
4.801000 -37.07215
4.802000 -37.0222
4.803000 -36.97079
4.804000 -36.91793
4.805000 -36.86364
4.806000 -36.80791
4.807000 -36.75076
4.808000 -36.69218
4.809000 -36.632189999999994
4.810000 -36.570789999999995
4.811000 -36.50799
4.812000 -36.443799999999996
4.813000 -36.37822
4.814000 -36.31125
4.815000 -36.24291
4.816000 -36.17321
4.817000 -36.10214
4.818000 -36.02972
4.819000 -35.955949999999994
4.820000 -35.880840000000006
4.821000 -35.804390000000005
4.822000 -35.72662
4.823000 -35.647529999999996
4.824000 -35.56712
4.825000 -35.48541
4.826000 -35.40241
4.827000 -35.318110000000004
4.828000 -35.23252
4.829000 -35.14566
4.830000 -35.057539999999996
4.831000 -34.968149999999994
4.832000 -34.8775
4.833000 -34.78561
4.834000 -34.692479999999996
4.835000 -34.59812
4.836000 -34.502539999999996
4.837000 -34.40574
4.838000 -34.30773
4.839000 -34.20852
4.840000 -34.108129999999996
4.841000 -34.00654
4.842000 -33.90379
4.843000 -33.79987
4.844000 -33.694790000000005
4.845000 -33.58856
4.846000 -33.48119
4.847000 -33.37268
4.848000 -33.26305
4.849000 -33.152300000000004
4.850000 -33.04045
4.851000 -32.92749
4.852000 -32.81345
4.853000 -32.698319999999995
4.854000 -32.582119999999996
4.855000 -32.46485
4.856000 -32.34653
4.857000 -32.22716
4.858000 -32.10675
4.859000 -31.98531
4.860000 -31.862849999999998
4.861000 -31.73937
4.862000 -31.614890000000003
4.863000 -31.489420000000003
4.864000 -31.36297
4.865000 -31.23553
4.866000 -31.107129999999998
4.867000 -30.97776
4.868000 -30.84745
4.869000 -30.7162
4.870000 -30.584020000000002
4.871000 -30.450909999999997
4.872000 -30.31689
4.873000 -30.181960000000004
4.874000 -30.046139999999998
4.875000 -29.909429999999997
4.876000 -29.77184
4.877000 -29.63339
4.878000 -29.49408
4.879000 -29.35392
4.880000 -29.212919999999997
4.881000 -29.071089999999998
4.882000 -28.92844
4.883000 -28.784979999999997
4.884000 -28.640710000000002
4.885000 -28.49565
4.886000 -28.349809999999998
4.887000 -28.2032
4.888000 -28.055819999999997
4.889000 -27.907690000000002
4.890000 -27.75881
4.891000 -27.6092
4.892000 -27.45886
4.893000 -27.3078
4.894000 -27.156039999999997
4.895000 -27.00358
4.896000 -26.850429999999996
4.897000 -26.696599999999997
4.898000 -26.54211
4.899000 -26.38696
4.900000 -26.23116
4.901000 -26.074720000000003
4.902000 -25.91765
4.903000 -25.75996
4.904000 -25.60166
4.905000 -25.442759999999996
4.906000 -25.28328
4.907000 -25.12321
4.908000 -24.96257
4.909000 -24.80137
4.910000 -24.63962
4.911000 -24.47733
4.912000 -24.31451
4.913000 -24.15116
4.914000 -23.98731
4.915000 -23.822950000000002
4.916000 -23.65811
4.917000 -23.49278
4.918000 -23.32698
4.919000 -23.16071
4.920000 -22.994
4.921000 -22.82684
4.922000 -22.65925
4.923000 -22.49124
4.924000 -22.32282
4.925000 -22.15399
4.926000 -21.98477
4.927000 -21.81516
4.928000 -21.64518
4.929000 -21.47484
4.930000 -21.30414
4.931000 -21.1331
4.932000 -20.96172
4.933000 -20.790020000000002
4.934000 -20.618
4.935000 -20.44567
4.936000 -20.27305
4.937000 -20.10014
4.938000 -19.926949999999998
4.939000 -19.7535
4.940000 -19.57979
4.941000 -19.405829999999998
4.942000 -19.23163
4.943000 -19.057209999999998
4.944000 -18.88256
4.945000 -18.70771
4.946000 -18.53265
4.947000 -18.357409999999998
4.948000 -18.18198
4.949000 -18.00639
4.950000 -17.83063
4.951000 -17.654719999999998
4.952000 -17.478669999999997
4.953000 -17.302490000000002
4.954000 -17.126179999999998
4.955000 -16.94976
4.956000 -16.77324
4.957000 -16.59662
4.958000 -16.419909999999998
4.959000 -16.24313
4.960000 -16.06628
4.961000 -15.88937
4.962000 -15.712409999999998
4.963000 -15.53542
4.964000 -15.3584
4.965000 -15.181349999999998
4.966000 -15.004290000000001
4.967000 -14.82723
4.968000 -14.650179999999999
4.969000 -14.47314
4.970000 -14.296130000000002
4.971000 -14.11915
4.972000 -13.942219999999999
4.973000 -13.76534
4.974000 -13.588510000000001
4.975000 -13.411760000000001
4.976000 -13.23509
4.977000 -13.0585
4.978000 -12.882019999999999
4.979000 -12.705630000000001
4.980000 -12.52937
4.981000 -12.35322
4.982000 -12.177209999999999
4.983000 -12.00134
4.984000 -11.82562
4.985000 -11.65006
4.986000 -11.47467
4.987000 -11.29945
4.988000 -11.12442
4.989000 -10.949580000000001
4.990000 -10.774939999999999
4.991000 -10.60051
4.992000 -10.426309999999999
4.993000 -10.25233
4.994000 -10.078579999999999
4.995000 -9.9050798
4.996000 -9.7318314
4.997000 -9.5588431
4.998000 -9.3861237
4.999000 -9.2136808
5.000000 -9.0415224
5.001000 -8.8696569
5.002000 -8.6980917
5.003000 -8.5268348
5.004000 -8.3558939
5.005000 -8.1852771
5.006000 -8.0149919
5.007000 -7.845045600000001
5.008000 -7.675446599999999
5.009000 -7.506202200000001
5.010000 -7.3373199
5.011000 -7.1688071
5.012000 -7.000672099999999
5.013000 -6.832921499999999
5.014000 -6.665562799999999
5.015000 -6.498604299999999
5.016000 -6.3320525000000005
5.017000 -6.1659154
5.018000 -6.0001999
5.019000 -5.8349136
5.020000 -5.6700636
5.021000 -5.5056568
5.022000 -5.3417008
5.023000 -5.1782027
5.024000 -5.015169500000001
5.025000 -4.8526078
5.026000 -4.690524900000001
5.027000 -4.5289278
5.028000 -4.3678232
5.029000 -4.2072181
5.030000 -4.0471189
5.031000 -3.8875323
5.032000 -3.7284654
5.033000 -3.5699241
5.034000 -3.4119154999999997
5.035000 -3.2544456
5.036000 -3.097521
5.037000 -2.9411478
5.038000 -2.7853325
5.039000 -2.6300812
5.040000 -2.4754001000000003
5.041000 -2.3212953
5.042000 -2.1677725
5.043000 -2.014838
5.044000 -1.8624973999999999
5.045000 -1.7107569
5.046000 -1.5596219
5.047000 -1.4090983
5.048000 -1.2591916
5.049000 -1.1099075
5.050000 -0.9612514600000001
5.051000 -0.81322892
5.052000 -0.6658453
5.053000 -0.51910593
5.054000 -0.37301609
5.055000 -0.22758096
5.056000 -0.0828057
5.057000 0.061304629000000006
5.058000 0.204745
5.059000 0.34751047
5.060000 0.48959618
5.061000 0.63099735
5.062000 0.7717092099999999
5.063000 0.91172708
5.064000 1.0510464000000002
5.065000 1.1896626000000001
5.066000 1.3275713
5.067000 1.464768
5.068000 1.6012486
5.069000 1.7370088
5.070000 1.8720443999999998
5.071000 2.0063514000000002
5.072000 2.1399255999999998
5.073000 2.2727631
5.074000 2.4048599999999998
5.075000 2.5362127
5.076000 2.666817
5.077000 2.7966695
5.078000 2.9257664
5.079000 3.0541042000000003
5.080000 3.1816792000000005
5.081000 3.3084876999999997
5.082000 3.4345265
5.083000 3.559792
5.084000 3.6842812
5.085000 3.8079905999999997
5.086000 3.9309165999999998
5.087000 4.0530566
5.088000 4.1744072
5.089000 4.2949649999999995
5.090000 4.4147275
5.091000 4.5336913
5.092000 4.6518538
5.093000 4.769212
5.094000 4.8857633
5.095000 5.0015051
5.096000 5.1164347999999995
5.097000 5.230550099999999
5.098000 5.3438485
5.099000 5.4563276
5.100000 5.567985
5.101000 5.6788191
5.102000 5.7888272999999995
5.103000 5.8980078
5.104000 6.0063589
5.105000 6.1138786
5.106000 6.2205654
5.107000 6.326417600000001
5.108000 6.4314336
5.109000 6.535612
5.110000 6.6389515999999995
5.111000 6.741451499999999
5.112000 6.8431093999999995
5.113000 6.943925500000001
5.114000 7.0438974000000005
5.115000 7.1430251
5.116000 7.2413072
5.117000 7.338742900000001
5.118000 7.4353315
5.119000 7.5310722
5.120000 7.625965
5.121000 7.7200085000000005
5.122000 7.813202599999999
5.123000 7.9055466
5.124000 7.9970405
5.125000 8.087683499999999
5.126000 8.1774764
5.127000 8.2664177
5.128000 8.354508099999999
5.129000 8.4417477
5.130000 8.5281357
5.131000 8.6136729
5.132000 8.6983591
5.133000 8.7821946
5.134000 8.865179900000001
5.135000 8.9473151
5.136000 9.0286002
5.137000 9.109036600000001
5.138000 9.188624500000001
5.139000 9.2673644
5.140000 9.3452565
5.141000 9.4223022
5.142000 9.4985023
5.143000 9.5738582
5.144000 9.648370700000001
5.145000 9.7220406
5.146000 9.7948685
5.147000 9.866856799999999
5.148000 9.9380061
5.149000 10.00832
5.150000 10.07779
5.151000 10.146429999999999
5.152000 10.21424
5.153000 10.281220000000001
5.154000 10.34736
5.155000 10.41268
5.156000 10.47717
5.157000 10.54083
5.158000 10.60368
5.159000 10.665700000000001
5.160000 10.7269
5.161000 10.787289999999999
5.162000 10.84686
5.163000 10.90562
5.164000 10.96357
5.165000 11.02072
5.166000 11.07706
5.167000 11.13259
5.168000 11.18733
5.169000 11.24127
5.170000 11.294410000000001
5.171000 11.346770000000001
5.172000 11.39833
5.173000 11.44912
5.174000 11.49912
5.175000 11.54834
5.176000 11.596779999999999
5.177000 11.644459999999999
5.178000 11.691360000000001
5.179000 11.737499999999999
5.180000 11.78288
5.181000 11.8275
5.182000 11.871360000000001
5.183000 11.91448
5.184000 11.95685
5.185000 11.99847
5.186000 12.03935
5.187000 12.0795
5.188000 12.11892
5.189000 12.15761
5.190000 12.19557
5.191000 12.23282
5.192000 12.26935
5.193000 12.30517
5.194000 12.34028
5.195000 12.37468
5.196000 12.408389999999999
5.197000 12.4414
5.198000 12.47372
5.199000 12.50536
5.200000 12.53631
5.201000 12.56659
5.202000 12.596189999999998
5.203000 12.62513
5.204000 12.653400000000001
5.205000 12.68101
5.206000 12.707959999999998
5.207000 12.73427
5.208000 12.75993
5.209000 12.78495
5.210000 12.809339999999999
5.211000 12.8331
5.212000 12.856229999999998
5.213000 12.87874
5.214000 12.90064
5.215000 12.921930000000001
5.216000 12.94262
5.217000 12.9627
5.218000 12.982199999999999
5.219000 13.001109999999999
5.220000 13.019430000000002
5.221000 13.037180000000001
5.222000 13.054350000000001
5.223000 13.070960000000001
5.224000 13.08701
5.225000 13.10251
5.226000 13.11745
5.227000 13.131860000000001
5.228000 13.145719999999999
5.229000 13.15906
5.230000 13.17187
5.231000 13.18415
5.232000 13.19592
5.233000 13.207189999999999
5.234000 13.21795
5.235000 13.22821
5.236000 13.237979999999999
5.237000 13.247259999999999
5.238000 13.256070000000001
5.239000 13.264400000000002
5.240000 13.27226
5.241000 13.279659999999998
5.242000 13.28661
5.243000 13.29311
5.244000 13.299159999999999
5.245000 13.30478
5.246000 13.309960000000002
5.247000 13.31472
5.248000 13.319059999999999
5.249000 13.32299
5.250000 13.326509999999999
5.251000 13.32963
5.252000 13.332359999999998
5.253000 13.3347
5.254000 13.33666
5.255000 13.338249999999999
5.256000 13.33947
5.257000 13.34032
5.258000 13.34082
5.259000 13.340969999999999
5.260000 13.340779999999999
5.261000 13.340250000000001
5.262000 13.339390000000002
5.263000 13.33821
5.264000 13.336709999999998
5.265000 13.3349
5.266000 13.33278
5.267000 13.330359999999999
5.268000 13.32766
5.269000 13.32466
5.270000 13.32138
5.271000 13.31784
5.272000 13.31402
5.273000 13.309940000000001
5.274000 13.305610000000001
5.275000 13.301029999999999
5.276000 13.296199999999999
5.277000 13.291140000000002
5.278000 13.28585
5.279000 13.280330000000001
5.280000 13.2746
5.281000 13.268659999999999
5.282000 13.262509999999999
5.283000 13.25616
5.284000 13.24962
5.285000 13.24289
5.286000 13.23598
5.287000 13.2289
5.288000 13.221649999999999
5.289000 13.21424
5.290000 13.20667
5.291000 13.198950000000002
5.292000 13.191089999999999
5.293000 13.18309
5.294000 13.174959999999999
5.295000 13.16671
5.296000 13.15833
5.297000 13.149849999999999
5.298000 13.141259999999999
5.299000 13.132559999999998
5.300000 13.12377
5.301000 13.11489
5.302000 13.105929999999999
5.303000 13.09689
5.304000 13.087779999999999
5.305000 13.07861
5.306000 13.06937
5.307000 13.06008
5.308000 13.05074
5.309000 13.04135
5.310000 13.03193
5.311000 13.02248
5.312000 13.01301
5.313000 13.003509999999999
5.314000 12.99399
5.315000 12.98447
5.316000 12.974939999999998
5.317000 12.96542
5.318000 12.955900000000002
5.319000 12.94639
5.320000 12.936890000000002
5.321000 12.927420000000001
5.322000 12.917980000000002
5.323000 12.90857
5.324000 12.899189999999999
5.325000 12.88986
5.326000 12.880569999999999
5.327000 12.87134
5.328000 12.86216
5.329000 12.85305
5.330000 12.84399
5.331000 12.835009999999999
5.332000 12.826109999999998
5.333000 12.81728
5.334000 12.808539999999999
5.335000 12.79989
5.336000 12.79133
5.337000 12.78286
5.338000 12.7745
5.339000 12.766240000000002
5.340000 12.7581
5.341000 12.75006
5.342000 12.74214
5.343000 12.73435
5.344000 12.726680000000002
5.345000 12.719140000000001
5.346000 12.71173
5.347000 12.704460000000001
5.348000 12.697320000000001
5.349000 12.690339999999999
5.350000 12.6835
5.351000 12.67681
5.352000 12.67028
5.353000 12.6639
5.354000 12.657689999999999
5.355000 12.65164
5.356000 12.645760000000001
5.357000 12.64005
5.358000 12.634519999999998
5.359000 12.62916
5.360000 12.623980000000001
5.361000 12.61899
5.362000 12.61418
5.363000 12.60956
5.364000 12.60514
5.365000 12.600900000000001
5.366000 12.59686
5.367000 12.593029999999999
5.368000 12.58939
5.369000 12.58595
5.370000 12.58273
5.371000 12.579699999999999
5.372000 12.576889999999999
5.373000 12.57429
5.374000 12.57191
5.375000 12.569730000000002
5.376000 12.56778
5.377000 12.566040000000001
5.378000 12.56453
5.379000 12.56323
5.380000 12.56216
5.381000 12.56131
5.382000 12.56069
5.383000 12.560289999999998
5.384000 12.56012
5.385000 12.56018
5.386000 12.560470000000002
5.387000 12.56099
5.388000 12.561739999999999
5.389000 12.562719999999999
5.390000 12.56394
5.391000 12.56539
5.392000 12.56707
5.393000 12.56899
5.394000 12.57114
5.395000 12.57353
5.396000 12.57615
5.397000 12.579
5.398000 12.58209
5.399000 12.58542
5.400000 12.588989999999999
5.401000 12.592780000000001
5.402000 12.59681
5.403000 12.601080000000001
5.404000 12.60558
5.405000 12.61031
5.406000 12.61527
5.407000 12.620470000000001
5.408000 12.62589
5.409000 12.631549999999999
5.410000 12.63743
5.411000 12.64354
5.412000 12.64987
5.413000 12.65644
5.414000 12.66322
5.415000 12.670229999999998
5.416000 12.67745
5.417000 12.684899999999999
5.418000 12.69256
5.419000 12.700439999999999
5.420000 12.708530000000001
5.421000 12.71684
5.422000 12.725349999999999
5.423000 12.734070000000001
5.424000 12.742999999999999
5.425000 12.752130000000001
5.426000 12.76146
5.427000 12.770999999999999
5.428000 12.780730000000002
5.429000 12.790650000000001
5.430000 12.80077
5.431000 12.81108
5.432000 12.82157
5.433000 12.83225
5.434000 12.84311
5.435000 12.85415
5.436000 12.86537
5.437000 12.876750000000001
5.438000 12.88831
5.439000 12.900039999999999
5.440000 12.911919999999999
5.441000 12.92397
5.442000 12.936169999999999
5.443000 12.94853
5.444000 12.961030000000001
5.445000 12.973680000000002
5.446000 12.98647
5.447000 12.99939
5.448000 13.01246
5.449000 13.025649999999999
5.450000 13.03896
5.451000 13.0524
5.452000 13.06595
5.453000 13.07962
5.454000 13.09339
5.455000 13.107269999999998
5.456000 13.121250000000002
5.457000 13.13532
5.458000 13.149479999999999
5.459000 13.163720000000001
5.460000 13.178049999999999
5.461000 13.192450000000001
5.462000 13.20693
5.463000 13.221469999999998
5.464000 13.23607
5.465000 13.25072
5.466000 13.26543
5.467000 13.28018
5.468000 13.294970000000001
5.469000 13.3098
5.470000 13.32466
5.471000 13.33954
5.472000 13.35444
5.473000 13.36936
5.474000 13.38428
5.475000 13.3992
5.476000 13.414129999999998
5.477000 13.42904
5.478000 13.443939999999998
5.479000 13.45881
5.480000 13.47366
5.481000 13.48848
5.482000 13.503260000000001
5.483000 13.517999999999999
5.484000 13.53268
5.485000 13.547310000000001
5.486000 13.56188
5.487000 13.576369999999999
5.488000 13.5908
5.489000 13.605139999999999
5.490000 13.619390000000001
5.491000 13.63355
5.492000 13.647609999999998
5.493000 13.66156
5.494000 13.675399999999998
5.495000 13.689119999999999
5.496000 13.702710000000002
5.497000 13.71617
5.498000 13.72949
5.499000 13.74267
5.500000 13.755690000000001
5.501000 13.76855
5.502000 13.78124
5.503000 13.79377
5.504000 13.806109999999999
5.505000 13.818259999999999
5.506000 13.830229999999998
5.507000 13.841990000000001
5.508000 13.85354
5.509000 13.86488
5.510000 13.87599
5.511000 13.886879999999998
5.512000 13.89753
5.513000 13.90794
5.514000 13.91809
5.515000 13.927990000000001
5.516000 13.93763
5.517000 13.946990000000001
5.518000 13.95607
5.519000 13.96487
5.520000 13.97337
5.521000 13.981569999999998
5.522000 13.98947
5.523000 13.99705
5.524000 14.00431
5.525000 14.01123
5.526000 14.01783
5.527000 14.02407
5.528000 14.02997
5.529000 14.03551
5.530000 14.04068
5.531000 14.04549
5.532000 14.049909999999999
5.533000 14.05395
5.534000 14.057590000000001
5.535000 14.06083
5.536000 14.06366
5.537000 14.06608
5.538000 14.06808
5.539000 14.06964
5.540000 14.07077
5.541000 14.07146
5.542000 14.07169
5.543000 14.07147
5.544000 14.07078
5.545000 14.069619999999999
5.546000 14.067969999999999
5.547000 14.06585
5.548000 14.063220000000001
5.549000 14.06009
5.550000 14.056460000000001
5.551000 14.052310000000002
5.552000 14.04763
5.553000 14.04243
5.554000 14.036689999999998
5.555000 14.030400000000002
5.556000 14.023559999999998
5.557000 14.01617
5.558000 14.0082
5.559000 13.99967
5.560000 13.990549999999999
5.561000 13.98085
5.562000 13.97056
5.563000 13.95966
5.564000 13.948160000000001
5.565000 13.93605
5.566000 13.92331
5.567000 13.909949999999998
5.568000 13.895959999999999
5.569000 13.88132
5.570000 13.866039999999998
5.571000 13.850109999999999
5.572000 13.83352
5.573000 13.81626
5.574000 13.798340000000001
5.575000 13.77973
5.576000 13.76044
5.577000 13.740459999999999
5.578000 13.71978
5.579000 13.698409999999999
5.580000 13.67632
5.581000 13.65352
5.582000 13.62999
5.583000 13.605739999999999
5.584000 13.58076
5.585000 13.555039999999998
5.586000 13.528580000000002
5.587000 13.501360000000002
5.588000 13.473389999999998
5.589000 13.44466
5.590000 13.41516
5.591000 13.384879999999999
5.592000 13.35384
5.593000 13.322000000000001
5.594000 13.289380000000001
5.595000 13.25596
5.596000 13.221749999999998
5.597000 13.186729999999999
5.598000 13.150899999999998
5.599000 13.11425
5.600000 13.076789999999999
5.601000 13.0385
5.602000 12.999379999999999
5.603000 12.95942
5.604000 12.91863
5.605000 12.87699
5.606000 12.834509999999998
5.607000 12.79117
5.608000 12.746979999999999
5.609000 12.70192
5.610000 12.656
5.611000 12.609210000000001
5.612000 12.561539999999999
5.613000 12.513
5.614000 12.46358
5.615000 12.41326
5.616000 12.36206
5.617000 12.30997
5.618000 12.25698
5.619000 12.20308
5.620000 12.14828
5.621000 12.09258
5.622000 12.03596
5.623000 11.97843
5.624000 11.919979999999999
5.625000 11.860610000000001
5.626000 11.80031
5.627000 11.739090000000001
5.628000 11.67693
5.629000 11.613850000000001
5.630000 11.54982
5.631000 11.48486
5.632000 11.41896
5.633000 11.35211
5.634000 11.284320000000001
5.635000 11.21558
5.636000 11.14589
5.637000 11.07525
5.638000 11.00365
5.639000 10.931090000000001
5.640000 10.85758
5.641000 10.78311
5.642000 10.70767
5.643000 10.63128
5.644000 10.55392
5.645000 10.47559
5.646000 10.39629
5.647000 10.31603
5.648000 10.2348
5.649000 10.15259
5.650000 10.06942
5.651000 9.9852711
5.652000 9.9001497
5.653000 9.8140545
5.654000 9.7269848
5.655000 9.6389405
5.656000 9.5499203
5.657000 9.4599247
5.658000 9.3689531
5.659000 9.277004699999999
5.660000 9.1840804
5.661000 9.0901799
5.662000 8.9953035
5.663000 8.8994518
5.664000 8.8026248
5.665000 8.704823300000001
5.666000 8.606047199999999
5.667000 8.5062981
5.668000 8.405575899999999
5.669000 8.3038822
5.670000 8.2012177
5.671000 8.0975831
5.672000 7.992980600000001
5.673000 7.8874104
5.674000 7.7808744999999995
5.675000 7.673374600000001
5.676000 7.564912
5.677000 7.4554883
5.678000 7.345105
5.679000 7.2337641999999995
5.680000 7.1214683
5.681000 7.008218800000001
5.682000 6.8940178
5.683000 6.7788675000000005
5.684000 6.6627711000000005
5.685000 6.5457298999999995
5.686000 6.427747
5.687000 6.3088246
5.688000 6.1889656
5.689000 6.0681727
5.690000 5.946448800000001
5.691000 5.823797
5.692000 5.7002202
5.693000 5.5757213
5.694000 5.4503042
5.695000 5.3239718
5.696000 5.1967274
5.697000 5.0685748
5.698000 4.9395178
5.699000 4.8095599
5.700000 4.6787053
5.701000 4.5469577999999995
5.702000 4.4143215
5.703000 4.2808007
5.704000 4.1463997
5.705000 4.0111233
5.706000 3.8749754
5.707000 3.7379611
5.708000 3.6000852
5.709000 3.4613524
5.710000 3.3217676000000003
5.711000 3.1813361
5.712000 3.0400626
5.713000 2.8979527000000003
5.714000 2.7550114
5.715000 2.6112443
5.716000 2.4666566000000003
5.717000 2.3212541
5.718000 2.1750424
5.719000 2.028027
5.720000 1.8802138
5.721000 1.7316083999999998
5.722000 1.5822168
5.723000 1.4320451
5.724000 1.2810991
5.725000 1.1293851000000001
5.726000 0.9769091400000001
5.727000 0.8236776100000001
5.728000 0.66969683
5.729000 0.5149732300000001
5.730000 0.3595134
5.731000 0.20332392000000002
5.732000 0.046411503
5.733000 -0.11121703000000001
5.734000 -0.26955476
5.735000 -0.4285947
5.736000 -0.5883297
5.737000 -0.74875262
5.738000 -0.90985615
5.739000 -1.0716328000000002
5.740000 -1.2340752
5.741000 -1.3971757
5.742000 -1.5609266
5.743000 -1.7253201
5.744000 -1.8903485000000002
5.745000 -2.0560035
5.746000 -2.2222774000000003
5.747000 -2.3891618
5.748000 -2.5566486999999998
5.749000 -2.7247297
5.750000 -2.8933963
5.751000 -3.0626401000000003
5.752000 -3.2324526
5.753000 -3.4028254000000002
5.754000 -3.57375
5.755000 -3.7452172
5.756000 -3.9172184
5.757000 -4.0897448
5.758000 -4.2627875
5.759000 -4.4363372
5.760000 -4.6103854
5.761000 -4.784922300000001
5.762000 -4.9599394
5.763000 -5.1354274
5.764000 -5.3113766
5.765000 -5.4877780000000005
5.766000 -5.664622
5.767000 -5.841899300000001
5.768000 -6.019600499999999
5.769000 -6.1977155999999995
5.770000 -6.376235199999999
5.771000 -6.5551497
5.772000 -6.7344487
5.773000 -6.914123099999999
5.774000 -7.094162
5.775000 -7.2745562
5.776000 -7.4552953
5.777000 -7.636369
5.778000 -7.8177668
5.779000 -7.999479
5.780000 -8.1814945
5.781000 -8.3638035
5.782000 -8.5463949
5.783000 -8.729258199999999
5.784000 -8.912383
5.785000 -9.095758199999999
5.786000 -9.2793733
5.787000 -9.4632171
5.788000 -9.6472792
5.789000 -9.8315485
5.790000 -10.01601
5.791000 -10.20067
5.792000 -10.38549
5.793000 -10.57048
5.794000 -10.75562
5.795000 -10.940900000000001
5.796000 -11.12631
5.797000 -11.31184
5.798000 -11.49748
5.799000 -11.683209999999999
5.800000 -11.869019999999999
5.801000 -12.054910000000001
5.802000 -12.240860000000001
5.803000 -12.426860000000001
5.804000 -12.6129
5.805000 -12.79897
5.806000 -12.985050000000001
5.807000 -13.17113
5.808000 -13.35721
5.809000 -13.543259999999998
5.810000 -13.72928
5.811000 -13.915259999999998
5.812000 -14.101189999999999
5.813000 -14.287040000000001
5.814000 -14.47282
5.815000 -14.6585
5.816000 -14.844089999999998
5.817000 -15.02955
5.818000 -15.21489
5.819000 -15.400079999999999
5.820000 -15.58513
5.821000 -15.770000000000001
5.822000 -15.95471
5.823000 -16.13922
5.824000 -16.32353
5.825000 -16.507630000000002
5.826000 -16.6915
5.827000 -16.87513
5.828000 -17.05851
5.829000 -17.24163
5.830000 -17.42447
5.831000 -17.607020000000002
5.832000 -17.78927
5.833000 -17.9712
5.834000 -18.15281
5.835000 -18.33408
5.836000 -18.515
5.837000 -18.69555
5.838000 -18.87572
5.839000 -19.05551
5.840000 -19.23489
5.841000 -19.41386
5.842000 -19.592399999999998
5.843000 -19.7705
5.844000 -19.94814
5.845000 -20.12532
5.846000 -20.302020000000002
5.847000 -20.47823
5.848000 -20.653930000000003
5.849000 -20.82912
5.850000 -21.00377
5.851000 -21.17788
5.852000 -21.35144
5.853000 -21.52442
5.854000 -21.69683
5.855000 -21.86864
5.856000 -22.039839999999998
5.857000 -22.21043
5.858000 -22.38038
5.859000 -22.54968
5.860000 -22.71833
5.861000 -22.886300000000002
5.862000 -23.05359
5.863000 -23.220180000000003
5.864000 -23.38607
5.865000 -23.55123
5.866000 -23.71565
5.867000 -23.87933
5.868000 -24.042250000000003
5.869000 -24.20439
5.870000 -24.36574
5.871000 -24.5263
5.872000 -24.68605
5.873000 -24.84497
5.874000 -25.003049999999998
5.875000 -25.16028
5.876000 -25.316650000000003
5.877000 -25.47214
5.878000 -25.626749999999998
5.879000 -25.78045
5.880000 -25.93324
5.881000 -26.0851
5.882000 -26.23602
5.883000 -26.38599
5.884000 -26.534990000000004
5.885000 -26.683010000000003
5.886000 -26.83005
5.887000 -26.976080000000003
5.888000 -27.12109
5.889000 -27.26507
5.890000 -27.40801
5.891000 -27.5499
5.892000 -27.690720000000002
5.893000 -27.830460000000002
5.894000 -27.9691
5.895000 -28.10665
5.896000 -28.24307
5.897000 -28.378370000000004
5.898000 -28.51253
5.899000 -28.64552
5.900000 -28.77736
5.901000 -28.90801
5.902000 -29.03748
5.903000 -29.16574
5.904000 -29.29278
5.905000 -29.4186
5.906000 -29.543180000000003
5.907000 -29.666500000000003
5.908000 -29.788569999999996
5.909000 -29.909360000000003
5.910000 -30.02886
5.911000 -30.147059999999996
5.912000 -30.26395
5.913000 -30.37952
5.914000 -30.493759999999998
5.915000 -30.606650000000002
5.916000 -30.71818
5.917000 -30.82835
5.918000 -30.937130000000003
5.919000 -31.04452
5.920000 -31.150509999999997
5.921000 -31.255090000000003
5.922000 -31.35824
5.923000 -31.45995
5.924000 -31.560209999999998
5.925000 -31.65901
5.926000 -31.756339999999998
5.927000 -31.85218
5.928000 -31.94653
5.929000 -32.03938
5.930000 -32.13071
5.931000 -32.22052
5.932000 -32.30878
5.933000 -32.3955
5.934000 -32.48065
5.935000 -32.56424
5.936000 -32.64625
5.937000 -32.72666
5.938000 -32.80547
5.939000 -32.882670000000005
5.940000 -32.95825
5.941000 -33.03219
5.942000 -33.10449
5.943000 -33.17513
5.944000 -33.24412
5.945000 -33.311420000000005
5.946000 -33.37704
5.947000 -33.44097
5.948000 -33.5032
5.949000 -33.56371
5.950000 -33.62249
5.951000 -33.679550000000006
5.952000 -33.73486
5.953000 -33.78842
5.954000 -33.84022
5.955000 -33.89025
5.956000 -33.9385
5.957000 -33.98496
5.958000 -34.02962
5.959000 -34.07248
5.960000 -34.11352
5.961000 -34.15273
5.962000 -34.190110000000004
5.963000 -34.22565
5.964000 -34.25933
5.965000 -34.29116
5.966000 -34.32111
5.967000 -34.34919
5.968000 -34.37539
5.969000 -34.39969
5.970000 -34.42209
5.971000 -34.44258
5.972000 -34.46116
5.973000 -34.477799999999995
5.974000 -34.49252
5.975000 -34.5053
5.976000 -34.51612
5.977000 -34.525
5.978000 -34.531909999999996
5.979000 -34.53685
5.980000 -34.539809999999996
5.981000 -34.5408
5.982000 -34.539789999999996
5.983000 -34.53678
5.984000 -34.53178
5.985000 -34.52476
5.986000 -34.51572
5.987000 -34.50467
5.988000 -34.49158
5.989000 -34.476459999999996
5.990000 -34.4593
5.991000 -34.44009
5.992000 -34.41883
5.993000 -34.39551
5.994000 -34.37012
5.995000 -34.34267
5.996000 -34.31314
5.997000 -34.28153
5.998000 -34.247840000000004
5.999000 -34.21206
6.000000 -34.17418
6.001000 -34.1342
6.002000 -34.09212
6.003000 -34.04793
6.004000 -34.00162
6.005000 -33.9532
6.006000 -33.90265
6.007000 -33.84997
6.008000 -33.79517
6.009000 -33.73823
6.010000 -33.67915
6.011000 -33.61793
6.012000 -33.55456
6.013000 -33.489039999999996
6.014000 -33.42137
6.015000 -33.35155
6.016000 -33.279560000000004
6.017000 -33.205420000000004
6.018000 -33.12911
6.019000 -33.05064
6.020000 -32.969989999999996
6.021000 -32.88717
6.022000 -32.80218
6.023000 -32.71502
6.024000 -32.62567
6.025000 -32.534150000000004
6.026000 -32.44045
6.027000 -32.34456
6.028000 -32.24649
6.029000 -32.14624
6.030000 -32.04381
6.031000 -31.93918
6.032000 -31.832369999999997
6.033000 -31.723380000000002
6.034000 -31.612190000000002
6.035000 -31.49882
6.036000 -31.38326
6.037000 -31.265520000000002
6.038000 -31.14558
6.039000 -31.023460000000004
6.040000 -30.89916
6.041000 -30.77267
6.042000 -30.64399
6.043000 -30.51313
6.044000 -30.38009
6.045000 -30.244870000000002
6.046000 -30.107460000000003
6.047000 -29.96788
6.048000 -29.82613
6.049000 -29.682199999999998
6.050000 -29.536089999999998
6.051000 -29.387819999999998
6.052000 -29.23738
6.053000 -29.08477
6.054000 -28.93
6.055000 -28.77306
6.056000 -28.61397
6.057000 -28.45273
6.058000 -28.28933
6.059000 -28.12379
6.060000 -27.9561
6.061000 -27.786270000000002
6.062000 -27.614300000000004
6.063000 -27.440199999999997
6.064000 -27.263959999999997
6.065000 -27.08561
6.066000 -26.90513
6.067000 -26.72253
6.068000 -26.53782
6.069000 -26.351010000000002
6.070000 -26.16209
6.071000 -25.97108
6.072000 -25.77798
6.073000 -25.58279
6.074000 -25.38552
6.075000 -25.186180000000004
6.076000 -24.98477
6.077000 -24.7813
6.078000 -24.57577
6.079000 -24.3682
6.080000 -24.15859
6.081000 -23.94694
6.082000 -23.73327
6.083000 -23.51758
6.084000 -23.29988
6.085000 -23.08018
6.086000 -22.85849
6.087000 -22.6348
6.088000 -22.40914
6.089000 -22.18151
6.090000 -21.95192
6.091000 -21.72038
6.092000 -21.486900000000002
6.093000 -21.25148
6.094000 -21.01414
6.095000 -20.77488
6.096000 -20.53372
6.097000 -20.29067
6.098000 -20.04572
6.099000 -19.7989
6.100000 -19.55022
6.101000 -19.29968
6.102000 -19.0473
6.103000 -18.79309
6.104000 -18.537039999999998
6.105000 -18.27919
6.106000 -18.01954
6.107000 -17.758090000000003
6.108000 -17.494870000000002
6.109000 -17.22988
6.110000 -16.96314
6.111000 -16.69465
6.112000 -16.42443
6.113000 -16.1525
6.114000 -15.87886
6.115000 -15.603520000000001
6.116000 -15.326500000000001
6.117000 -15.047820000000002
6.118000 -14.767479999999999
6.119000 -14.485509999999998
6.120000 -14.2019
6.121000 -13.916690000000001
6.122000 -13.62987
6.123000 -13.34147
6.124000 -13.051499999999999
6.125000 -12.759970000000001
6.126000 -12.46691
6.127000 -12.17231
6.128000 -11.87621
6.129000 -11.578610000000001
6.130000 -11.27953
6.131000 -10.97899
6.132000 -10.67699
6.133000 -10.37356
6.134000 -10.06872
6.135000 -9.762474899999999
6.136000 -9.454844099999999
6.137000 -9.1458447
6.138000 -8.8354938
6.139000 -8.523807699999999
6.140000 -8.2108028
6.141000 -7.8964964
6.142000 -7.5809054
6.143000 -7.2640471
6.144000 -6.945939399999999
6.145000 -6.6265993
6.146000 -6.306044
6.147000 -5.9842922
6.148000 -5.6613617
6.149000 -5.3372703
6.150000 -5.0120365
6.151000 -4.6856786999999995
6.152000 -4.3582152999999995
6.153000 -4.0296651
6.154000 -3.700047
6.155000 -3.3693798
6.156000 -3.0376829
6.157000 -2.7049756
6.158000 -2.3712771
6.159000 -2.0366071
6.160000 -1.7009851999999999
6.161000 -1.3644314
6.162000 -1.0269656
6.163000 -0.68860799
6.164000 -0.34937889
6.165000 -0.0092986877
6.166000 0.33161205
6.167000 0.6733325800000001
6.168000 1.0158421
6.169000 1.3591197
6.170000 1.7031442
6.171000 2.0478945
6.172000 2.3933491
6.173000 2.7394867
6.174000 3.0862855000000002
6.175000 3.4337237
6.176000 3.7817799
6.177000 4.1304316
6.178000 4.4796571
6.179000 4.8294343
6.180000 5.1797409000000005
6.181000 5.5305541
6.182000 5.8818515
6.183000 6.233611
6.184000 6.5858096
6.185000 6.9384247
6.186000 7.2914332
6.187000 7.644811999999999
6.188000 7.998538
6.189000 8.3525881
6.190000 8.706939199999999
6.191000 9.0615682
6.192000 9.4164513
6.193000 9.7715653
6.194000 10.12689
6.195000 10.48239
6.196000 10.838059999999999
6.197000 11.19386
6.198000 11.549769999999999
6.199000 11.90578
6.200000 12.26184
6.201000 12.61795
6.202000 12.974079999999999
6.203000 13.33019
6.204000 13.68628
6.205000 14.042309999999999
6.206000 14.39825
6.207000 14.754100000000001
6.208000 15.109810000000001
6.209000 15.46537
6.210000 15.82074
6.211000 16.175919999999998
6.212000 16.53086
6.213000 16.88555
6.214000 17.23997
6.215000 17.594070000000002
6.216000 17.947850000000003
6.217000 18.301280000000002
6.218000 18.65432
6.219000 19.00696
6.220000 19.35917
6.221000 19.710929999999998
6.222000 20.0622
6.223000 20.41297
6.224000 20.76321
6.225000 21.11288
6.226000 21.46198
6.227000 21.810470000000002
6.228000 22.15832
6.229000 22.50551
6.230000 22.85202
6.231000 23.19782
6.232000 23.54288
6.233000 23.88718
6.234000 24.23069
6.235000 24.57339
6.236000 24.91525
6.237000 25.25625
6.238000 25.59636
6.239000 25.935550000000003
6.240000 26.273809999999997
6.241000 26.6111
6.242000 26.9474
6.243000 27.28268
6.244000 27.61692
6.245000 27.9501
6.246000 28.28218
6.247000 28.613149999999997
6.248000 28.942980000000002
6.249000 29.27163
6.250000 29.59909
6.251000 29.92534
6.252000 30.250339999999998
6.253000 30.57407
6.254000 30.89651
6.255000 31.217630000000003
6.256000 31.537399999999998
6.257000 31.855800000000002
6.258000 32.17281
6.259000 32.48839
6.260000 32.802530000000004
6.261000 33.11521
6.262000 33.42638
6.263000 33.73604
6.264000 34.04414
6.265000 34.35068
6.266000 34.65562
6.267000 34.95894
6.268000 35.260619999999996
6.269000 35.560629999999996
6.270000 35.85894
6.271000 36.15553
6.272000 36.450379999999996
6.273000 36.74347
6.274000 37.03476
6.275000 37.324239999999996
6.276000 37.61188
6.277000 37.89766
6.278000 38.181549999999994
6.279000 38.46353
6.280000 38.74358
6.281000 39.021679999999996
6.282000 39.29779
6.283000 39.5719
6.284000 39.84399
6.285000 40.11403
6.286000 40.38199
6.287000 40.647870000000005
6.288000 40.91162
6.289000 41.17324
6.290000 41.4327
6.291000 41.68998
6.292000 41.94505
6.293000 42.19789
6.294000 42.44849
6.295000 42.69681
6.296000 42.94284
6.297000 43.18656
6.298000 43.42794
6.299000 43.666959999999996
6.300000 43.90361
6.301000 44.13786
6.302000 44.36968
6.303000 44.59906
6.304000 44.82598
6.305000 45.05042
6.306000 45.27235
6.307000 45.49176
6.308000 45.70863
6.309000 45.92293
6.310000 46.13464
6.311000 46.34376
6.312000 46.550239999999995
6.313000 46.75409
6.314000 46.95528
6.315000 47.15378
6.316000 47.34958
6.317000 47.54267
6.318000 47.733019999999996
6.319000 47.92062
6.320000 48.10544
6.321000 48.28747
6.322000 48.4667
6.323000 48.6431
6.324000 48.81665
6.325000 48.98735
6.326000 49.15518
6.327000 49.3201
6.328000 49.482130000000005
6.329000 49.641220000000004
6.330000 49.79737
6.331000 49.95057
6.332000 50.100789999999996
6.333000 50.24803
6.334000 50.39226
6.335000 50.53347
6.336000 50.67165
6.337000 50.806779999999996
6.338000 50.93886
6.339000 51.06785000000001
6.340000 51.19376
6.341000 51.31655000000001
6.342000 51.43623
6.343000 51.55278
6.344000 51.66619
6.345000 51.77644
6.346000 51.883520000000004
6.347000 51.98741999999999
6.348000 52.08812
6.349000 52.185610000000004
6.350000 52.279889999999995
6.351000 52.37094
6.352000 52.458740000000006
6.353000 52.54329
6.354000 52.624570000000006
6.355000 52.70258
6.356000 52.777300000000004
6.357000 52.84872000000001
6.358000 52.91684
6.359000 52.98163
6.360000 53.043099999999995
6.361000 53.101240000000004
6.362000 53.15603
6.363000 53.20747
6.364000 53.25554
6.365000 53.30024
6.366000 53.341570000000004
6.367000 53.3795
6.368000 53.414030000000004
6.369000 53.44517
6.370000 53.47288999999999
6.371000 53.4972
6.372000 53.518089999999994
6.373000 53.535540000000005
6.374000 53.54956
6.375000 53.560140000000004
6.376000 53.56727
6.377000 53.57094
6.378000 53.57115999999999
6.379000 53.56792
6.380000 53.56122
6.381000 53.55104000000001
6.382000 53.53738
6.383000 53.520250000000004
6.384000 53.49964000000001
6.385000 53.47554
6.386000 53.44796000000001
6.387000 53.41688
6.388000 53.38231
6.389000 53.34424
6.390000 53.30268
6.391000 53.25762
6.392000 53.209059999999994
6.393000 53.157
6.394000 53.10143000000001
6.395000 53.042350000000006
6.396000 52.97977
6.397000 52.91369
6.398000 52.844100000000005
6.399000 52.77101
6.400000 52.694410000000005
6.401000 52.614309999999996
6.402000 52.53071
6.403000 52.44360999999999
6.404000 52.35301
6.405000 52.2589
6.406000 52.16131000000001
6.407000 52.06022
6.408000 51.95563
6.409000 51.84756
6.410000 51.736000000000004
6.411000 51.62097
6.412000 51.502449999999996
6.413000 51.38045999999999
6.414000 51.25499
6.415000 51.12607
6.416000 50.99368
6.417000 50.857839999999996
6.418000 50.71854999999999
6.419000 50.57582000000001
6.420000 50.42964
6.421000 50.28004000000001
6.422000 50.127010000000006
6.423000 49.970569999999995
6.424000 49.81071
6.425000 49.64745
6.426000 49.4808
6.427000 49.31075
6.428000 49.13733
6.429000 48.96054
6.430000 48.78038
6.431000 48.596869999999996
6.432000 48.410019999999996
6.433000 48.21983
6.434000 48.02631
6.435000 47.829480000000004
6.436000 47.62934
6.437000 47.42591
6.438000 47.21919
6.439000 47.009190000000004
6.440000 46.795930000000006
6.441000 46.57942
6.442000 46.359660000000005
6.443000 46.136680000000005
6.444000 45.91047
6.445000 45.68106
6.446000 45.44845
6.447000 45.21266
6.448000 44.9737
6.449000 44.73158
6.450000 44.48633
6.451000 44.237939999999995
6.452000 43.98643
6.453000 43.73183
6.454000 43.47414
6.455000 43.21337
6.456000 42.949549999999995
6.457000 42.68269
6.458000 42.4128
6.459000 42.139900000000004
6.460000 41.86401
6.461000 41.585139999999996
6.462000 41.303309999999996
6.463000 41.01853
6.464000 40.730830000000005
6.465000 40.44022
6.466000 40.14671
6.467000 39.85033
6.468000 39.5511
6.469000 39.24902
6.470000 38.94413
6.471000 38.63644
6.472000 38.325959999999995
6.473000 38.01272
6.474000 37.69673
6.475000 37.37802
6.476000 37.05661
6.477000 36.7325
6.478000 36.405739999999994
6.479000 36.07632
6.480000 35.74428
6.481000 35.409639999999996
6.482000 35.07241
6.483000 34.73262
6.484000 34.390280000000004
6.485000 34.045429999999996
6.486000 33.69807
6.487000 33.34823
6.488000 32.995940000000004
6.489000 32.64122
6.490000 32.284079999999996
6.491000 31.92455
6.492000 31.562649999999998
6.493000 31.19841
6.494000 30.83185
6.495000 30.46299
6.496000 30.091849999999997
6.497000 29.71846
6.498000 29.34284
6.499000 28.965020000000003
6.500000 28.58501
6.501000 28.20286
6.502000 27.818569999999998
6.503000 27.43217
6.504000 27.043689999999998
6.505000 26.65316
6.506000 26.2606
6.507000 25.866030000000002
6.508000 25.46948
6.509000 25.07098
6.510000 24.67055
6.511000 24.26822
6.512000 23.86401
6.513000 23.45795
6.514000 23.05008
6.515000 22.6404
6.516000 22.22896
6.517000 21.81578
6.518000 21.40088
6.519000 20.9843
6.520000 20.56606
6.521000 20.14618
6.522000 19.72471
6.523000 19.301650000000002
6.524000 18.87705
6.525000 18.45093
6.526000 18.023320000000002
6.527000 17.59424
6.528000 17.16373
6.529000 16.73181
6.530000 16.29851
6.531000 15.863859999999999
6.532000 15.4279
6.533000 14.990639999999999
6.534000 14.552119999999999
6.535000 14.112359999999999
6.536000 13.6714
6.537000 13.229270000000001
6.538000 12.78599
6.539000 12.34159
6.540000 11.89611
6.541000 11.449570000000001
6.542000 11.002
6.543000 10.55344
6.544000 10.10391
6.545000 9.6534431
6.546000 9.202069
6.547000 8.7498188
6.548000 8.2967229
6.549000 7.8428112
6.550000 7.3881149
6.551000 6.9326647
6.552000 6.4764917
6.553000 6.0196266
6.554000 5.5621006
6.555000 5.1039446
6.556000 4.6451896
6.557000 4.1858673
6.558000 3.7260085
6.559000 3.2656449999999997
6.560000 2.8048081
6.561000 2.3435293
6.562000 1.8818400999999998
6.563000 1.419772
6.564000 0.9573568600000001
6.565000 0.49462611999999995
6.566000 0.031611478
6.567000 -0.43165538999999997
6.568000 -0.89514283
6.569000 -1.3588192000000001
6.570000 -1.8226527
6.571000 -2.2866117
6.572000 -2.7506644000000002
6.573000 -3.2147791000000003
6.574000 -3.6789242
6.575000 -4.1430678
6.576000 -4.6071786
6.577000 -5.0712246
6.578000 -5.5351742
6.579000 -5.9989954999999995
6.580000 -6.462656699999999
6.581000 -6.926126000000001
6.582000 -7.389371799999999
6.583000 -7.852362100000001
6.584000 -8.315065500000001
6.585000 -8.77745
6.586000 -9.2394836
6.587000 -9.7011343
6.588000 -10.16237
6.589000 -10.62316
6.590000 -11.08347
6.591000 -11.54327
6.592000 -12.00253
6.593000 -12.461210000000001
6.594000 -12.91928
6.595000 -13.37672
6.596000 -13.833480000000002
6.597000 -14.28954
6.598000 -14.744869999999999
6.599000 -15.19943
6.600000 -15.65319
6.601000 -16.106119999999997
6.602000 -16.55818
6.603000 -17.00935
6.604000 -17.459600000000002
6.605000 -17.90888
6.606000 -18.35717
6.607000 -18.80445
6.608000 -19.25066
6.609000 -19.6958
6.610000 -20.13981
6.611000 -20.58268
6.612000 -21.02438
6.613000 -21.464859999999998
6.614000 -21.9041
6.615000 -22.34207
6.616000 -22.77874
6.617000 -23.21408
6.618000 -23.64806
6.619000 -24.08064
6.620000 -24.5118
6.621000 -24.9415
6.622000 -25.36972
6.623000 -25.796429999999997
6.624000 -26.221600000000002
6.625000 -26.645190000000003
6.626000 -27.06718
6.627000 -27.48754
6.628000 -27.906229999999997
6.629000 -28.32323
6.630000 -28.73851
6.631000 -29.15204
6.632000 -29.56378
6.633000 -29.973719999999997
6.634000 -30.381819999999998
6.635000 -30.78805
6.636000 -31.192379999999996
6.637000 -31.59479
6.638000 -31.995240000000003
6.639000 -32.393699999999995
6.640000 -32.79016
6.641000 -33.18457
6.642000 -33.57691
6.643000 -33.96716
6.644000 -34.35527
6.645000 -34.74124
6.646000 -35.12502
6.647000 -35.506589999999996
6.648000 -35.88592
6.649000 -36.26298
6.650000 -36.637750000000004
6.651000 -37.0102
6.652000 -37.3803
6.653000 -37.74802
6.654000 -38.11334
6.655000 -38.47624
6.656000 -38.83668
6.657000 -39.194630000000004
6.658000 -39.55008
6.659000 -39.90299
6.660000 -40.25335
6.661000 -40.60112
6.662000 -40.94628
6.663000 -41.28881
6.664000 -41.62867
6.665000 -41.965849999999996
6.666000 -42.30032
6.667000 -42.63206
6.668000 -42.96104
6.669000 -43.28723
6.670000 -43.61062
6.671000 -43.93118
6.672000 -44.24889
6.673000 -44.56372
6.674000 -44.87565
6.675000 -45.18467
6.676000 -45.49073
6.677000 -45.79383
6.678000 -46.09394
6.679000 -46.39104
6.680000 -46.68511
6.681000 -46.97612
6.682000 -47.264050000000005
6.683000 -47.54889
6.684000 -47.83061
6.685000 -48.10918
6.686000 -48.3846
6.687000 -48.65683
6.688000 -48.92586
6.689000 -49.19167
6.690000 -49.45424
6.691000 -49.71355
6.692000 -49.969570000000004
6.693000 -50.22229
6.694000 -50.47169
6.695000 -50.717749999999995
6.696000 -50.96045
6.697000 -51.19977
6.698000 -51.4357
6.699000 -51.66821
6.700000 -51.89729
6.701000 -52.122930000000004
6.702000 -52.345090000000006
6.703000 -52.56377
6.704000 -52.77896
6.705000 -52.99063
6.706000 -53.19876
6.707000 -53.40334
6.708000 -53.60435999999999
6.709000 -53.801790000000004
6.710000 -53.99562999999999
6.711000 -54.18586
6.712000 -54.37246999999999
6.713000 -54.55543
6.714000 -54.73474
6.715000 -54.91038
6.716000 -55.082339999999995
6.717000 -55.250600000000006
6.718000 -55.41516
6.719000 -55.576
6.720000 -55.7331
6.721000 -55.88646000000001
6.722000 -56.03606
6.723000 -56.18189
6.724000 -56.32393999999999
6.725000 -56.462199999999996
6.726000 -56.596650000000004
6.727000 -56.7273
6.728000 -56.854110000000006
6.729000 -56.97709
6.730000 -57.096230000000006
6.731000 -57.21151
6.732000 -57.32293000000001
6.733000 -57.43047
6.734000 -57.534130000000005
6.735000 -57.63389
6.736000 -57.72976
6.737000 -57.82172
6.738000 -57.90976
6.739000 -57.99388
6.740000 -58.07407
6.741000 -58.15032
6.742000 -58.222629999999995
6.743000 -58.290980000000005
6.744000 -58.355380000000004
6.745000 -58.41581
6.746000 -58.47228
6.747000 -58.52476
6.748000 -58.57327
6.749000 -58.61779
6.750000 -58.65833000000001
6.751000 -58.694880000000005
6.752000 -58.727430000000005
6.753000 -58.755979999999994
6.754000 -58.78053
6.755000 -58.80107
6.756000 -58.817609999999995
6.757000 -58.83014
6.758000 -58.83866
6.759000 -58.84317
6.760000 -58.84366
6.761000 -58.84014
6.762000 -58.832609999999995
6.763000 -58.82106
6.764000 -58.8055
6.765000 -58.785920000000004
6.766000 -58.76233
6.767000 -58.73473
6.768000 -58.70311
6.769000 -58.66747
6.770000 -58.62784
6.771000 -58.58419
6.772000 -58.53654
6.773000 -58.48488
6.774000 -58.42922
6.775000 -58.36956
6.776000 -58.305910000000004
6.777000 -58.23826
6.778000 -58.16663
6.779000 -58.09101
6.780000 -58.01142
6.781000 -57.92785000000001
6.782000 -57.84032
6.783000 -57.74882
6.784000 -57.65336
6.785000 -57.553940000000004
6.786000 -57.450579999999995
6.787000 -57.34327999999999
6.788000 -57.23205
6.789000 -57.11689
6.790000 -56.99781
6.791000 -56.874829999999996
6.792000 -56.74794
6.793000 -56.61716
6.794000 -56.4825
6.795000 -56.34396
6.796000 -56.20155999999999
6.797000 -56.055299999999995
6.798000 -55.9052
6.799000 -55.75126
6.800000 -55.59351
6.801000 -55.431940000000004
6.802000 -55.26657
6.803000 -55.09741
6.804000 -54.92447
6.805000 -54.747769999999996
6.806000 -54.567319999999995
6.807000 -54.38313
6.808000 -54.19521
6.809000 -54.00357999999999
6.810000 -53.80826
6.811000 -53.609249999999996
6.812000 -53.406569999999995
6.813000 -53.200230000000005
6.814000 -52.99026
6.815000 -52.776650000000004
6.816000 -52.55944
6.817000 -52.338620000000006
6.818000 -52.11422999999999
6.819000 -51.88627
6.820000 -51.654770000000006
6.821000 -51.419729999999994
6.822000 -51.18119
6.823000 -50.93914
6.824000 -50.693619999999996
6.825000 -50.444630000000004
6.826000 -50.1922
6.827000 -49.936350000000004
6.828000 -49.677080000000004
6.829000 -49.414429999999996
6.830000 -49.14841
6.831000 -48.87904
6.832000 -48.606339999999996
6.833000 -48.33033
6.834000 -48.05103
6.835000 -47.768460000000005
6.836000 -47.48263
6.837000 -47.193580000000004
6.838000 -46.90133
6.839000 -46.60589
6.840000 -46.30728
6.841000 -46.00554
6.842000 -45.70067
6.843000 -45.392709999999994
6.844000 -45.08167
6.845000 -44.76759
6.846000 -44.450469999999996
6.847000 -44.13035
6.848000 -43.80726
6.849000 -43.4812
6.850000 -43.15222
6.851000 -42.82033
6.852000 -42.48556
6.853000 -42.14793
6.854000 -41.807480000000005
6.855000 -41.46421
6.856000 -41.11817
6.857000 -40.76937
6.858000 -40.41785
6.859000 -40.06362
6.860000 -39.706720000000004
6.861000 -39.34717
6.862000 -38.985009999999996
6.863000 -38.62025
6.864000 -38.25292
6.865000 -37.88306
6.866000 -37.51068
6.867000 -37.13583
6.868000 -36.75852
6.869000 -36.37878
6.870000 -35.99664
6.871000 -35.61214
6.872000 -35.2253
6.873000 -34.83614
6.874000 -34.44471
6.875000 -34.05102
6.876000 -33.65511
6.877000 -33.25701
6.878000 -32.85674
6.879000 -32.454339999999995
6.880000 -32.04984
6.881000 -31.64327
6.882000 -31.234659999999998
6.883000 -30.824040000000004
6.884000 -30.41143
6.885000 -29.996879999999997
6.886000 -29.58042
6.887000 -29.16207
6.888000 -28.741860000000003
6.889000 -28.319840000000003
6.890000 -27.89603
6.891000 -27.470450000000003
6.892000 -27.04316
6.893000 -26.614169999999998
6.894000 -26.183529999999998
6.895000 -25.75126
6.896000 -25.3174
6.897000 -24.881980000000002
6.898000 -24.445030000000003
6.899000 -24.00659
6.900000 -23.56669
6.901000 -23.12537
6.902000 -22.68265
6.903000 -22.23858
6.904000 -21.79318
6.905000 -21.3465
6.906000 -20.89856
6.907000 -20.44939
6.908000 -19.99904
6.909000 -19.54753
6.910000 -19.094910000000002
6.911000 -18.641199999999998
6.912000 -18.18644
6.913000 -17.73067
6.914000 -17.27391
6.915000 -16.81621
6.916000 -16.3576
6.917000 -15.898109999999999
6.918000 -15.43778
6.919000 -14.97664
6.920000 -14.51473
6.921000 -14.05208
6.922000 -13.588729999999998
6.923000 -13.12471
6.924000 -12.660060000000001
6.925000 -12.19481
6.926000 -11.729000000000001
6.927000 -11.262659999999999
6.928000 -10.79584
6.929000 -10.328560000000001
6.930000 -9.8608635
6.931000 -9.392782299999999
6.932000 -8.9243539
6.933000 -8.455614
6.934000 -7.9865992
6.935000 -7.5173445
6.936000 -7.0478864
6.937000 -6.5782607
6.938000 -6.1085038
6.939000 -5.6386512
6.940000 -5.1687392999999995
6.941000 -4.698804
6.942000 -4.2288814
6.943000 -3.7590072
6.944000 -3.2892170999999997
6.945000 -2.8195474000000003
6.946000 -2.3500338
6.947000 -1.8807121
6.948000 -1.4116176
6.949000 -0.9427863200000001
6.950000 -0.47425358
6.951000 -0.0060548955
6.952000 0.46177431999999996
6.953000 0.92919869
6.954000 1.396183
6.955000 1.8626921
6.956000 2.3286909000000002
6.957000 2.7941443
6.958000 3.2590173
6.959000 3.7232749000000003
6.960000 4.186882499999999
6.961000 4.6498049
6.962000 5.1120076
6.963000 5.5734564
6.964000 6.034116099999999
6.965000 6.4939521
6.966000 6.9529302
6.967000 7.4110157999999995
6.968000 7.868174499999999
6.969000 8.324371999999999
6.970000 8.779574199999999
6.971000 9.233746700000001
6.972000 9.6868552
6.973000 10.13887
6.974000 10.58974
6.975000 11.03946
6.976000 11.48797
6.977000 11.93525
6.978000 12.38127
6.979000 12.825980000000001
6.980000 13.269359999999999
6.981000 13.71137
6.982000 14.15199
6.983000 14.59117
6.984000 15.028880000000001
6.985000 15.465100000000001
6.986000 15.89978
6.987000 16.332910000000002
6.988000 16.76443
6.989000 17.19433
6.990000 17.62257
6.991000 18.04912
6.992000 18.47395
6.993000 18.89703
6.994000 19.31831
6.995000 19.73779
6.996000 20.15541
6.997000 20.57116
6.998000 20.985010000000003
6.999000 21.39691
7.000000 21.80685
7.001000 22.21479
7.002000 22.6207
7.003000 23.024549999999998
7.004000 23.42632
7.005000 23.825969999999998
7.006000 24.22348
7.007000 24.61881
7.008000 25.01194
7.009000 25.40285
7.010000 25.79149
7.011000 26.177850000000003
7.012000 26.56189
7.013000 26.94359
7.014000 27.32292
7.015000 27.699849999999998
7.016000 28.07436
7.017000 28.44642
7.018000 28.816000000000003
7.019000 29.18308
7.020000 29.54763
7.021000 29.909619999999997
7.022000 30.26903
7.023000 30.625829999999997
7.024000 30.98
7.025000 31.33152
7.026000 31.68035
7.027000 32.02648
7.028000 32.36987
7.029000 32.71051
7.030000 33.04837
7.031000 33.38343
7.032000 33.715669999999996
7.033000 34.045049999999996
7.034000 34.37156
7.035000 34.69518
7.036000 35.01589
7.037000 35.33366
7.038000 35.648469999999996
7.039000 35.96029
7.040000 36.26911
7.041000 36.57491
7.042000 36.87767
7.043000 37.17736
7.044000 37.47396
7.045000 37.76746
7.046000 38.05784
7.047000 38.345079999999996
7.048000 38.62915
7.049000 38.91004
7.050000 39.18774
7.051000 39.46221
7.052000 39.73345
7.053000 40.00144
7.054000 40.26616
7.055000 40.527590000000004
7.056000 40.78572
7.057000 41.04053
7.058000 41.292
7.059000 41.54012
7.060000 41.78488
7.061000 42.02625
7.062000 42.26422
7.063000 42.49879
7.064000 42.72992
7.065000 42.95762
7.066000 43.18186
7.067000 43.40264
7.068000 43.619930000000004
7.069000 43.833729999999996
7.070000 44.04402
7.071000 44.25079
7.072000 44.45403
7.073000 44.65373
7.074000 44.849869999999996
7.075000 45.04244
7.076000 45.23144
7.077000 45.41684
7.078000 45.59865
7.079000 45.77685
7.080000 45.95142
7.081000 46.122370000000004
7.082000 46.28968
7.083000 46.45334
7.084000 46.61334
7.085000 46.76968
7.086000 46.92235
7.087000 47.07134
7.088000 47.21664
7.089000 47.35825
7.090000 47.49615
7.091000 47.63035
7.092000 47.76084
7.093000 47.88761
7.094000 48.01066
7.095000 48.12998
7.096000 48.24557
7.097000 48.35742
7.098000 48.465540000000004
7.099000 48.56991
7.100000 48.67053
7.101000 48.7674
7.102000 48.86052
7.103000 48.94989
7.104000 49.0355
7.105000 49.11735
7.106000 49.19545
7.107000 49.269780000000004
7.108000 49.34035
7.109000 49.40716
7.110000 49.470209999999994
7.111000 49.529489999999996
7.112000 49.585010000000004
7.113000 49.636770000000006
7.114000 49.68477
7.115000 49.729
7.116000 49.76948
7.117000 49.806200000000004
7.118000 49.83916
7.119000 49.86837
7.120000 49.89383
7.121000 49.91554
7.122000 49.93351
7.123000 49.94773
7.124000 49.958209999999994
7.125000 49.964960000000005
7.126000 49.96798
7.127000 49.967279999999995
7.128000 49.962849999999996
7.129000 49.954710000000006
7.130000 49.94285
7.131000 49.9273
7.132000 49.90804
7.133000 49.88509
7.134000 49.85846
7.135000 49.82815
7.136000 49.79418
7.137000 49.75654
7.138000 49.71524
7.139000 49.6703
7.140000 49.62173
7.141000 49.56953
7.142000 49.51371
7.143000 49.45428
7.144000 49.39125
7.145000 49.324639999999995
7.146000 49.25444
7.147000 49.180679999999995
7.148000 49.10337
7.149000 49.0225
7.150000 48.93811
7.151000 48.85019
7.152000 48.75876
7.153000 48.663830000000004
7.154000 48.56541
7.155000 48.46353
7.156000 48.35818
7.157000 48.249379999999995
7.158000 48.13715
7.159000 48.0215
7.160000 47.90244
7.161000 47.78
7.162000 47.65417
7.163000 47.52498
7.164000 47.39244
7.165000 47.25656
7.166000 47.117369999999994
7.167000 46.97488
7.168000 46.829100000000004
7.169000 46.68004
7.170000 46.52773
7.171000 46.37219
7.172000 46.21342
7.173000 46.05145
7.174000 45.886300000000006
7.175000 45.717980000000004
7.176000 45.5465
7.177000 45.3719
7.178000 45.19418
7.179000 45.01337
7.180000 44.82948
7.181000 44.64253
7.182000 44.45255
7.183000 44.25954
7.184000 44.06354
7.185000 43.864560000000004
7.186000 43.66263
7.187000 43.45775
7.188000 43.24996
7.189000 43.03927
7.190000 42.82571
7.191000 42.6093
7.192000 42.39005
7.193000 42.16799
7.194000 41.94314
7.195000 41.71552
7.196000 41.48516
7.197000 41.25207
7.198000 41.01629
7.199000 40.77783
7.200000 40.53671
7.201000 40.29296
7.202000 40.0466
7.203000 39.797650000000004
7.204000 39.546150000000004
7.205000 39.29211
7.206000 39.03555
7.207000 38.776500000000006
7.208000 38.51498
7.209000 38.251020000000004
7.210000 37.984649999999995
7.211000 37.71588
7.212000 37.444739999999996
7.213000 37.17125
7.214000 36.895450000000004
7.215000 36.61735
7.216000 36.33699
7.217000 36.05438
7.218000 35.76956
7.219000 35.48254
7.220000 35.19336
7.221000 34.90204
7.222000 34.60861
7.223000 34.31308
7.224000 34.015499999999996
7.225000 33.71589
7.226000 33.41426
7.227000 33.110659999999996
7.228000 32.80511
7.229000 32.49763
7.230000 32.188250000000004
7.231000 31.877
7.232000 31.56391
7.233000 31.249
7.234000 30.93231
7.235000 30.61385
7.236000 30.29367
7.237000 29.97178
7.238000 29.64822
7.239000 29.32301
7.240000 28.99619
7.241000 28.667769999999997
7.242000 28.337790000000002
7.243000 28.00629
7.244000 27.67327
7.245000 27.33878
7.246000 27.002850000000002
7.247000 26.66549
7.248000 26.326749999999997
7.249000 25.98665
7.250000 25.645220000000002
7.251000 25.30249
7.252000 24.958479999999998
7.253000 24.61323
7.254000 24.266769999999998
7.255000 23.91912
7.256000 23.57031
7.257000 23.22038
7.258000 22.86935
7.259000 22.51724
7.260000 22.1641
7.261000 21.80995
7.262000 21.454819999999998
7.263000 21.09874
7.264000 20.74173
7.265000 20.38384
7.266000 20.02508
7.267000 19.66549
7.268000 19.30509
7.269000 18.94392
7.270000 18.58201
7.271000 18.219379999999997
7.272000 17.85607
7.273000 17.49211
7.274000 17.12752
7.275000 16.76233
7.276000 16.39659
7.277000 16.03031
7.278000 15.66352
7.279000 15.29626
7.280000 14.92855
7.281000 14.560429999999998
7.282000 14.19193
7.283000 13.823070000000001
7.284000 13.45389
7.285000 13.084409999999998
7.286000 12.71466
7.287000 12.34468
7.288000 11.9745
7.289000 11.604140000000001
7.290000 11.23363
7.291000 10.863
7.292000 10.49228
7.293000 10.12151
7.294000 9.750706000000001
7.295000 9.3799017
7.296000 9.0091266
7.297000 8.6384088
7.298000 8.2677782
7.299000 7.8972638
7.300000 7.526893900000001
7.301000 7.1566977000000005
7.302000 6.786703299999999
7.303000 6.4169399
7.304000 6.0474366
7.305000 5.6782216000000005
7.306000 5.3093236
7.307000 4.9407713
7.308000 4.5725929999999995
7.309000 4.2048171000000005
7.310000 3.8374718000000003
7.311000 3.4705855
7.312000 3.1041862
7.313000 2.7383024
7.314000 2.3729619
7.315000 2.0081928
7.316000 1.6440229
7.317000 1.2804802
7.318000 0.9175920900000001
7.319000 0.5553864399999999
7.320000 0.19389074
7.321000 -0.16686763
7.322000 -0.52686133
7.323000 -0.88606318
7.324000 -1.2444462
7.325000 -1.6019834
7.326000 -1.9586479
7.327000 -2.3144132
7.328000 -2.6692525000000002
7.329000 -3.0231396
7.330000 -3.3760481
7.331000 -3.7279519999999997
7.332000 -4.0788252
7.333000 -4.4286419
7.334000 -4.7773764000000005
7.335000 -5.1250029
7.336000 -5.4714967
7.337000 -5.816831799999999
7.338000 -6.1609834
7.339000 -6.503927
7.340000 -6.8456374
7.341000 -7.1860895
7.342000 -7.525259300000001
7.343000 -7.8631222
7.344000 -8.199654500000001
7.345000 -8.534831599999999
7.346000 -8.868629499999999
7.347000 -9.2010252
7.348000 -9.5319942
7.349000 -9.861514
7.350000 -10.18956
7.351000 -10.51611
7.352000 -10.841140000000001
7.353000 -11.16463
7.354000 -11.48655
7.355000 -11.806890000000001
7.356000 -12.12562
7.357000 -12.44272
7.358000 -12.758159999999998
7.359000 -13.07192
7.360000 -13.38399
7.361000 -13.694339999999999
7.362000 -14.00295
7.363000 -14.309800000000001
7.364000 -14.614859999999998
7.365000 -14.918120000000002
7.366000 -15.219559999999998
7.367000 -15.519150000000002
7.368000 -15.81688
7.369000 -16.11272
7.370000 -16.406660000000002
7.371000 -16.69867
7.372000 -16.98874
7.373000 -17.27684
7.374000 -17.56296
7.375000 -17.847080000000002
7.376000 -18.12918
7.377000 -18.40924
7.378000 -18.68725
7.379000 -18.963179999999998
7.380000 -19.237009999999998
7.381000 -19.50874
7.382000 -19.77834
7.383000 -20.0458
7.384000 -20.31109
7.385000 -20.5742
7.386000 -20.83513
7.387000 -21.09384
7.388000 -21.35032
7.389000 -21.60456
7.390000 -21.85655
7.391000 -22.10626
7.392000 -22.35368
7.393000 -22.5988
7.394000 -22.8416
7.395000 -23.082069999999998
7.396000 -23.3202
7.397000 -23.555960000000002
7.398000 -23.789350000000002
7.399000 -24.020349999999997
7.400000 -24.24895
7.401000 -24.47514
7.402000 -24.6989
7.403000 -24.92022
7.404000 -25.139080000000003
7.405000 -25.355490000000003
7.406000 -25.569419999999997
7.407000 -25.78085
7.408000 -25.989790000000003
7.409000 -26.196219999999997
7.410000 -26.400119999999998
7.411000 -26.60149
7.412000 -26.80031
7.413000 -26.996579999999998
7.414000 -27.19028
7.415000 -27.38141
7.416000 -27.56995
7.417000 -27.75589
7.418000 -27.93923
7.419000 -28.11996
7.420000 -28.298069999999996
7.421000 -28.473540000000003
7.422000 -28.646369999999997
7.423000 -28.816560000000003
7.424000 -28.984090000000002
7.425000 -29.148960000000002
7.426000 -29.31116
7.427000 -29.470679999999998
7.428000 -29.62752
7.429000 -29.78167
7.430000 -29.933120000000002
7.431000 -30.08187
7.432000 -30.22791
7.433000 -30.37124
7.434000 -30.511850000000003
7.435000 -30.649739999999998
7.436000 -30.784899999999997
7.437000 -30.917319999999997
7.438000 -31.047010000000004
7.439000 -31.17395
7.440000 -31.298150000000003
7.441000 -31.41961
7.442000 -31.538300000000003
7.443000 -31.65425
7.444000 -31.76743
7.445000 -31.877860000000002
7.446000 -31.98552
7.447000 -32.090419999999995
7.448000 -32.19255
7.449000 -32.2919
7.450000 -32.38849
7.451000 -32.48231
7.452000 -32.57335
7.453000 -32.66162
7.454000 -32.74712
7.455000 -32.82984
7.456000 -32.90978
7.457000 -32.98694
7.458000 -33.06134
7.459000 -33.13296
7.460000 -33.2018
7.461000 -33.26787
7.462000 -33.33117
7.463000 -33.3917
7.464000 -33.44947
7.465000 -33.50446
7.466000 -33.5567
7.467000 -33.60617
7.468000 -33.65289
7.469000 -33.69685
7.470000 -33.73806
7.471000 -33.77652
7.472000 -33.81223
7.473000 -33.845209999999994
7.474000 -33.87545
7.475000 -33.90296
7.476000 -33.92774
7.477000 -33.9498
7.478000 -33.969139999999996
7.479000 -33.985769999999995
7.480000 -33.99969
7.481000 -34.01091
7.482000 -34.01944
7.483000 -34.02528
7.484000 -34.028439999999996
7.485000 -34.02893
7.486000 -34.02674
7.487000 -34.0219
7.488000 -34.01439
7.489000 -34.00425
7.490000 -33.991460000000004
7.491000 -33.976040000000005
7.492000 -33.95799
7.493000 -33.93734
7.494000 -33.91407
7.495000 -33.888200000000005
7.496000 -33.85975
7.497000 -33.82871
7.498000 -33.7951
7.499000 -33.75893
7.500000 -33.72021
7.501000 -33.67895
7.502000 -33.63515
7.503000 -33.588829999999994
7.504000 -33.54
7.505000 -33.488659999999996
7.506000 -33.43484
7.507000 -33.37854
7.508000 -33.31977
7.509000 -33.258539999999996
7.510000 -33.19487
7.511000 -33.12876
7.512000 -33.060230000000004
7.513000 -32.9893
7.514000 -32.91597
7.515000 -32.84025
7.516000 -32.76216
7.517000 -32.68172
7.518000 -32.59892
7.519000 -32.513799999999996
7.520000 -32.42635
7.521000 -32.3366
7.522000 -32.24456
7.523000 -32.150240000000004
7.524000 -32.05366
7.525000 -31.95483
7.526000 -31.853759999999998
7.527000 -31.750469999999996
7.528000 -31.64498
7.529000 -31.537290000000002
7.530000 -31.42743
7.531000 -31.31541
7.532000 -31.201240000000002
7.533000 -31.08494
7.534000 -30.96653
7.535000 -30.84601
7.536000 -30.72342
7.537000 -30.598760000000002
7.538000 -30.47204
7.539000 -30.34329
7.540000 -30.212529999999997
7.541000 -30.07976
7.542000 -29.945
7.543000 -29.808279999999996
7.544000 -29.669600000000003
7.545000 -29.52899
7.546000 -29.386459999999996
7.547000 -29.242040000000003
7.548000 -29.095720000000004
7.549000 -28.94754
7.550000 -28.79752
7.551000 -28.64566
7.552000 -28.49199
7.553000 -28.33652
7.554000 -28.179280000000002
7.555000 -28.020279999999996
7.556000 -27.85954
7.557000 -27.69707
7.558000 -27.532899999999998
7.559000 -27.36705
7.560000 -27.19953
7.561000 -27.030359999999998
7.562000 -26.859569999999998
7.563000 -26.68716
7.564000 -26.513160000000003
7.565000 -26.33759
7.566000 -26.160470000000004
7.567000 -25.98182
7.568000 -25.80165
7.569000 -25.619979999999998
7.570000 -25.43685
7.571000 -25.252249999999997
7.572000 -25.06622
7.573000 -24.87878
7.574000 -24.68994
7.575000 -24.49972
7.576000 -24.30815
7.577000 -24.11523
7.578000 -23.921010000000003
7.579000 -23.725479999999997
7.580000 -23.528679999999998
7.581000 -23.33062
7.582000 -23.13133
7.583000 -22.93082
7.584000 -22.729119999999998
7.585000 -22.52624
7.586000 -22.3222
7.587000 -22.11703
7.588000 -21.91074
7.589000 -21.70337
7.590000 -21.49491
7.591000 -21.28541
7.592000 -21.07487
7.593000 -20.863319999999998
7.594000 -20.650769999999998
7.595000 -20.43726
7.596000 -20.22279
7.597000 -20.0074
7.598000 -19.79109
7.599000 -19.5739
7.600000 -19.35584
7.601000 -19.13694
7.602000 -18.91721
7.603000 -18.69667
7.604000 -18.47535
7.605000 -18.253259999999997
7.606000 -18.03043
7.607000 -17.80688
7.608000 -17.582629999999998
7.609000 -17.3577
7.610000 -17.13211
7.611000 -16.90588
7.612000 -16.67904
7.613000 -16.45159
7.614000 -16.223570000000002
7.615000 -15.994990000000001
7.616000 -15.76588
7.617000 -15.536259999999999
7.618000 -15.30614
7.619000 -15.075549999999998
7.620000 -14.8445
7.621000 -14.613019999999999
7.622000 -14.38113
7.623000 -14.14885
7.624000 -13.9162
7.625000 -13.68319
7.626000 -13.44986
7.627000 -13.21621
7.628000 -12.982270000000002
7.629000 -12.74806
7.630000 -12.5136
7.631000 -12.27891
7.632000 -12.04401
7.633000 -11.808910000000001
7.634000 -11.57365
7.635000 -11.338230000000001
7.636000 -11.102689999999999
7.637000 -10.86703
7.638000 -10.631269999999999
7.639000 -10.39545
7.640000 -10.15957
7.641000 -9.9236615
7.642000 -9.687736600000001
7.643000 -9.451817
7.644000 -9.2159227
7.645000 -8.9800723
7.646000 -8.744285999999999
7.647000 -8.5085824
7.648000 -8.272980200000001
7.649000 -8.0374993
7.650000 -7.8021578
7.651000 -7.5669751
7.652000 -7.3319703
7.653000 -7.0971616
7.654000 -6.8625674
7.655000 -6.6282064
7.656000 -6.3940972
7.657000 -6.1602578
7.658000 -5.9267066
7.659000 -5.6934614
7.660000 -5.4605402
7.661000 -5.227961
7.662000 -4.9957413
7.663000 -4.763899
7.664000 -4.5324512
7.665000 -4.3014154
7.666000 -4.0708091
7.667000 -3.8406491000000003
7.668000 -3.6109529
7.669000 -3.3817372999999997
7.670000 -3.153019
7.671000 -2.9248146
7.672000 -2.6971411
7.673000 -2.4700148
7.674000 -2.2434521
7.675000 -2.0174693
7.676000 -1.7920827
7.677000 -1.5673084
7.678000 -1.3431624
7.679000 -1.1196604000000001
7.680000 -0.8968184699999999
7.681000 -0.67465217
7.682000 -0.45317709
7.683000 -0.23240867999999998
7.684000 -0.012362297
7.685000 0.20694683999999997
7.686000 0.42550364
7.687000 0.64329309
7.688000 0.86030038
7.689000 1.0765107
7.690000 1.2919095999999999
7.691000 1.5064826
7.692000 1.7202154
7.693000 1.9330937
7.694000 2.1451036
7.695000 2.3562309999999997
7.696000 2.5664626
7.697000 2.7757845999999997
7.698000 2.9841835
7.699000 3.1916458000000003
7.700000 3.3981588
7.701000 3.6037091
7.702000 3.8082841999999997
7.703000 4.0118709
7.704000 4.214457
7.705000 4.4160299
7.706000 4.6165772
7.707000 4.8160870000000005
7.708000 5.014546999999999
7.709000 5.2119453
7.710000 5.4082703
7.711000 5.6035105000000005
7.712000 5.7976544
7.713000 5.9906907
7.714000 6.182608
7.715000 6.373395799999999
7.716000 6.563042800000001
7.717000 6.7515381
7.718000 6.9388717
7.719000 7.1250327
7.720000 7.3100112
7.721000 7.4937968999999995
7.722000 7.6763794
7.723000 7.8577489
7.724000 8.0378965
7.725000 8.2168125
7.726000 8.3944872
7.727000 8.570911
7.728000 8.7460756
7.729000 8.9199714
7.730000 9.0925902
7.731000 9.263923
7.732000 9.4339617
7.733000 9.602697899999999
7.734000 9.7701237
7.735000 9.9362299
7.736000 10.10101
7.737000 10.26445
7.738000 10.42656
7.739000 10.58731
7.740000 10.74671
7.741000 10.90474
7.742000 11.0614
7.743000 11.21668
7.744000 11.37058
7.745000 11.52309
7.746000 11.674199999999999
7.747000 11.8239
7.748000 11.972199999999999
7.749000 12.11907
7.750000 12.26453
7.751000 12.40856
7.752000 12.55115
7.753000 12.69231
7.754000 12.83202
7.755000 12.97028
7.756000 13.10709
7.757000 13.24245
7.758000 13.37633
7.759000 13.50876
7.760000 13.63971
7.761000 13.76918
7.762000 13.89718
7.763000 14.02369
7.764000 14.14872
7.765000 14.27225
7.766000 14.3943
7.767000 14.514840000000001
7.768000 14.63389
7.769000 14.75143
7.770000 14.867469999999999
7.771000 14.98201
7.772000 15.095030000000001
7.773000 15.206539999999999
7.774000 15.31654
7.775000 15.42502
7.776000 15.53198
7.777000 15.637419999999999
7.778000 15.741340000000001
7.779000 15.84374
7.780000 15.94461
7.781000 16.043950000000002
7.782000 16.14177
7.783000 16.23806
7.784000 16.332810000000002
7.785000 16.42604
7.786000 16.51773
7.787000 16.6079
7.788000 16.696530000000003
7.789000 16.78362
7.790000 16.86919
7.791000 16.953219999999998
7.792000 17.035719999999998
7.793000 17.116680000000002
7.794000 17.19611
7.795000 17.27401
7.796000 17.35038
7.797000 17.42522
7.798000 17.498530000000002
7.799000 17.57031
7.800000 17.64057
7.801000 17.7093
7.802000 17.776500000000002
7.803000 17.84219
7.804000 17.90635
7.805000 17.96899
7.806000 18.03012
7.807000 18.08973
7.808000 18.147840000000002
7.809000 18.20443
7.810000 18.259520000000002
7.811000 18.3131
7.812000 18.36518
7.813000 18.41576
7.814000 18.46485
7.815000 18.512439999999998
7.816000 18.55855
7.817000 18.60317
7.818000 18.6463
7.819000 18.68796
7.820000 18.72814
7.821000 18.766849999999998
7.822000 18.804090000000002
7.823000 18.83986
7.824000 18.87417
7.825000 18.90702
7.826000 18.93842
7.827000 18.96837
7.828000 18.996869999999998
7.829000 19.02393
7.830000 19.04955
7.831000 19.07374
7.832000 19.0965
7.833000 19.11784
7.834000 19.13777
7.835000 19.15627
7.836000 19.173370000000002
7.837000 19.18907
7.838000 19.20336
7.839000 19.216269999999998
7.840000 19.22779
7.841000 19.23793
7.842000 19.24669
7.843000 19.254080000000002
7.844000 19.26011
7.845000 19.264780000000002
7.846000 19.2681
7.847000 19.27007
7.848000 19.270699999999998
7.849000 19.27
7.850000 19.267970000000002
7.851000 19.26462
7.852000 19.25995
7.853000 19.253980000000002
7.854000 19.24671
7.855000 19.23814
7.856000 19.22828
7.857000 19.21714
7.858000 19.204720000000002
7.859000 19.19104
7.860000 19.176090000000002
7.861000 19.159889999999997
7.862000 19.14244
7.863000 19.12375
7.864000 19.10382
7.865000 19.08266
7.866000 19.06029
7.867000 19.0367
7.868000 19.0119
7.869000 18.98591
7.870000 18.95872
7.871000 18.93035
7.872000 18.9008
7.873000 18.87009
7.874000 18.8382
7.875000 18.80517
7.876000 18.77099
7.877000 18.735660000000003
7.878000 18.69921
7.879000 18.661630000000002
7.880000 18.62294
7.881000 18.58314
7.882000 18.54223
7.883000 18.50024
7.884000 18.457160000000002
7.885000 18.413
7.886000 18.36778
7.887000 18.32149
7.888000 18.274160000000002
7.889000 18.22578
7.890000 18.17636
7.891000 18.12592
7.892000 18.074460000000002
7.893000 18.021980000000003
7.894000 17.96851
7.895000 17.91404
7.896000 17.85859
7.897000 17.80216
7.898000 17.74476
7.899000 17.6864
7.900000 17.62708
7.901000 17.56683
7.902000 17.50564
7.903000 17.44352
7.904000 17.38049
7.905000 17.31654
7.906000 17.2517
7.907000 17.18596
7.908000 17.11934
7.909000 17.051849999999998
7.910000 16.98349
7.911000 16.91426
7.912000 16.84419
7.913000 16.77328
7.914000 16.70153
7.915000 16.62896
7.916000 16.55558
7.917000 16.48138
7.918000 16.406390000000002
7.919000 16.3306
7.920000 16.25403
7.921000 16.176679999999998
7.922000 16.098570000000002
7.923000 16.0197
7.924000 15.94007
7.925000 15.85971
7.926000 15.77861
7.927000 15.69679
7.928000 15.614249999999998
7.929000 15.531
7.930000 15.44705
7.931000 15.362400000000001
7.932000 15.27707
7.933000 15.191070000000002
7.934000 15.104400000000002
7.935000 15.017069999999999
7.936000 14.92909
7.937000 14.84046
7.938000 14.7512
7.939000 14.66132
7.940000 14.570820000000001
7.941000 14.47971
7.942000 14.388000000000002
7.943000 14.2957
7.944000 14.20282
7.945000 14.10936
7.946000 14.01533
7.947000 13.920750000000002
7.948000 13.82561
7.949000 13.72994
7.950000 13.63373
7.951000 13.53699
7.952000 13.43974
7.953000 13.341980000000001
7.954000 13.24372
7.955000 13.14497
7.956000 13.045729999999999
7.957000 12.946019999999999
7.958000 12.84583
7.959000 12.745190000000001
7.960000 12.64409
7.961000 12.542539999999999
7.962000 12.44055
7.963000 12.33813
7.964000 12.23529
7.965000 12.13203
7.966000 12.028360000000001
7.967000 11.92429
7.968000 11.81982
7.969000 11.714960000000001
7.970000 11.60973
7.971000 11.50412
7.972000 11.39814
7.973000 11.2918
7.974000 11.18511
7.975000 11.07807
7.976000 10.9707
7.977000 10.863
7.978000 10.75497
7.979000 10.64662
7.980000 10.537970000000001
7.981000 10.42901
7.982000 10.31976
7.983000 10.21022
7.984000 10.100389999999999
7.985000 9.9902935
7.986000 9.8799273
7.987000 9.7693004
7.988000 9.658418600000001
7.989000 9.5472895
7.990000 9.435919700000001
7.991000 9.3243159
7.992000 9.212485
7.993000 9.100432699999999
7.994000 8.9881659
7.995000 8.8756911
7.996000 8.7630145
7.997000 8.650141999999999
7.998000 8.537080099999999
7.999000 8.423835
8.000000 8.3104126
8.001000 8.196818799999999
8.002000 8.0830596
8.003000 7.969140299999999
8.004000 7.8550674
8.005000 7.740847
8.006000 7.6264842999999995
8.007000 7.5119853
8.008000 7.3973550999999995
8.009000 7.2825998
8.010000 7.1677245
8.011000 7.0527359999999994
8.012000 6.9376387
8.013000 6.8224385
8.014000 6.7071407999999995
8.015000 6.5917514
8.016000 6.4762756
8.017000 6.360719400000001
8.018000 6.2450875
8.019000 6.1293855
8.020000 6.0136188
8.021000 5.8977927999999995
8.022000 5.7819123999999995
8.023000 5.6659833
8.024000 5.5500105
8.025000 5.4339994
8.026000 5.3179547000000005
8.027000 5.2018818
8.028000 5.0857853
8.029000 4.9696703
8.030000 4.8535417999999995
8.031000 4.7374044
8.032000 4.6212628
8.033000 4.5051217
8.034000 4.3889854
8.035000 4.2728588
8.036000 4.1567463
8.037000 4.0406521
8.038000 3.924581
8.039000 3.8085371
8.040000 3.6925245
8.041000 3.5765477
8.042000 3.4606103
8.043000 3.3447169
8.044000 3.2288715000000003
8.045000 3.1130782999999997
8.046000 2.9973412
8.047000 2.8816642
8.048000 2.7660511
8.049000 2.650506
8.050000 2.5350329
8.051000 2.4196353
8.052000 2.3043172
8.053000 2.1890825
8.054000 2.0739347
8.055000 1.9588775999999999
8.056000 1.8439149
8.057000 1.7290503
8.058000 1.6142872999999998
8.059000 1.4996295
8.060000 1.3850805000000002
8.061000 1.2706439
8.062000 1.156323
8.063000 1.0421215
8.064000 0.9280426399999999
8.065000 0.81409011
8.066000 0.70026712
8.067000 0.58657713
8.068000 0.47302349
8.069000 0.35960954
8.070000 0.24633859000000002
8.071000 0.13321397
8.072000 0.020238955
8.073000 -0.092583179
8.074000 -0.20524917999999998
8.075000 -0.31775581
8.076000 -0.43009980999999997
8.077000 -0.54227798
8.078000 -0.65428717
8.079000 -0.7661242
8.080000 -0.87778587
8.081000 -0.9892690900000001
8.082000 -1.1005707999999998
8.083000 -1.2116878
8.084000 -1.3226171
8.085000 -1.4333556
8.086000 -1.5439003999999998
8.087000 -1.6542483000000001
8.088000 -1.7643966
8.089000 -1.8743424000000002
8.090000 -1.9840826999999999
8.091000 -2.0936148
8.092000 -2.2029361
8.093000 -2.3120437000000003
8.094000 -2.4209348
8.095000 -2.5296072
8.096000 -2.638058
8.097000 -2.7462848
8.098000 -2.854285
8.099000 -2.9620564
8.100000 -3.0695962
8.101000 -3.1769022000000002
8.102000 -3.2839723000000003
8.103000 -3.3908039
8.104000 -3.4973948999999998
8.105000 -3.603743
8.106000 -3.7098459999999998
8.107000 -3.8157016
8.108000 -3.9213073
8.109000 -4.0266611
8.110000 -4.1317604
8.111000 -4.236603199999999
8.112000 -4.3411866
8.113000 -4.4455085
8.114000 -4.5495667
8.115000 -4.6533585
8.116000 -4.7568813
8.117000 -4.8601326
8.118000 -4.9631099999999995
8.119000 -5.0658107
8.120000 -5.168231899999999
8.121000 -5.2703712
8.122000 -5.3722259
8.123000 -5.4737933000000005
8.124000 -5.5750709
8.125000 -5.6760557
8.126000 -5.7767455000000005
8.127000 -5.8771372
8.128000 -5.9772283
8.129000 -6.0770165
8.130000 -6.1764989
8.131000 -6.2756732
8.132000 -6.3745365
8.133000 -6.473086
8.134000 -6.5713197
8.135000 -6.669235199999999
8.136000 -6.7668304
8.137000 -6.8641022
8.138000 -6.9610484
8.139000 -7.0576668
8.140000 -7.153955100000001
8.141000 -7.249910399999999
8.142000 -7.3455311
8.143000 -7.4408144
8.144000 -7.535757899999999
8.145000 -7.630359400000001
8.146000 -7.7246167
8.147000 -7.8185268
8.148000 -7.9120882
8.149000 -8.0052979
8.150000 -8.098153
8.151000 -8.190652
8.152000 -8.2827918
8.153000 -8.3745696
8.154000 -8.465983000000001
8.155000 -8.557029100000001
8.156000 -8.6477049
8.157000 -8.7380081
8.158000 -8.8279359
8.159000 -8.917485899999999
8.160000 -9.0066545
8.161000 -9.0954386
8.162000 -9.183836
8.163000 -9.2718437
8.164000 -9.3594581
8.165000 -9.4466768
8.166000 -9.533496900000001
8.167000 -9.6199155
8.168000 -9.7059295
8.169000 -9.791535099999999
8.170000 -9.8767303
8.171000 -9.9615119
8.172000 -10.04588
8.173000 -10.12982
8.174000 -10.21335
8.175000 -10.29644
8.176000 -10.379109999999999
8.177000 -10.46135
8.178000 -10.543149999999999
8.179000 -10.62452
8.180000 -10.705449999999999
8.181000 -10.78593
8.182000 -10.865969999999999
8.183000 -10.945549999999999
8.184000 -11.02469
8.185000 -11.10337
8.186000 -11.18159
8.187000 -11.25934
8.188000 -11.336640000000001
8.189000 -11.41346
8.190000 -11.48981
8.191000 -11.56569
8.192000 -11.641079999999999
8.193000 -11.716
8.194000 -11.79043
8.195000 -11.86436
8.196000 -11.93781
8.197000 -12.01076
8.198000 -12.0832
8.199000 -12.15515
8.200000 -12.22658
8.201000 -12.2975
8.202000 -12.36791
8.203000 -12.437800000000001
8.204000 -12.50716
8.205000 -12.576
8.206000 -12.6443
8.207000 -12.71207
8.208000 -12.7793
8.209000 -12.845989999999999
8.210000 -12.91213
8.211000 -12.977720000000001
8.212000 -13.042760000000001
8.213000 -13.10723
8.214000 -13.171140000000001
8.215000 -13.23449
8.216000 -13.29727
8.217000 -13.359470000000002
8.218000 -13.42109
8.219000 -13.48213
8.220000 -13.542570000000001
8.221000 -13.602429999999998
8.222000 -13.6617
8.223000 -13.720360000000001
8.224000 -13.778419999999999
8.225000 -13.83587
8.226000 -13.89271
8.227000 -13.94893
8.228000 -14.00453
8.229000 -14.05951
8.230000 -14.11385
8.231000 -14.167560000000002
8.232000 -14.220640000000001
8.233000 -14.273069999999999
8.234000 -14.32485
8.235000 -14.375979999999998
8.236000 -14.426449999999999
8.237000 -14.47627
8.238000 -14.52542
8.239000 -14.57389
8.240000 -14.6217
8.241000 -14.668819999999998
8.242000 -14.715259999999999
8.243000 -14.76102
8.244000 -14.80608
8.245000 -14.85044
8.246000 -14.894099999999998
8.247000 -14.93705
8.248000 -14.97929
8.249000 -15.020819999999999
8.250000 -15.061620000000001
8.251000 -15.101700000000001
8.252000 -15.14105
8.253000 -15.17966
8.254000 -15.217530000000002
8.255000 -15.25465
8.256000 -15.29103
8.257000 -15.32664
8.258000 -15.3615
8.259000 -15.39559
8.260000 -15.428910000000002
8.261000 -15.461459999999999
8.262000 -15.493219999999999
8.263000 -15.524199999999999
8.264000 -15.554380000000002
8.265000 -15.58377
8.266000 -15.61236
8.267000 -15.640139999999999
8.268000 -15.66712
8.269000 -15.69327
8.270000 -15.718599999999999
8.271000 -15.74311
8.272000 -15.766779999999999
8.273000 -15.78962
8.274000 -15.811620000000001
8.275000 -15.832769999999998
8.276000 -15.853069999999999
8.277000 -15.872520000000002
8.278000 -15.8911
8.279000 -15.908820000000002
8.280000 -15.92567
8.281000 -15.941640000000001
8.282000 -15.95674
8.283000 -15.97095
8.284000 -15.98427
8.285000 -15.9967
8.286000 -16.00823
8.287000 -16.01886
8.288000 -16.02858
8.289000 -16.037390000000002
8.290000 -16.04528
8.291000 -16.05224
8.292000 -16.05828
8.293000 -16.06339
8.294000 -16.06757
8.295000 -16.0708
8.296000 -16.07308
8.297000 -16.07442
8.298000 -16.0748
8.299000 -16.07421
8.300000 -16.07267
8.301000 -16.070149999999998
8.302000 -16.06665
8.303000 -16.06218
8.304000 -16.05671
8.305000 -16.050259999999998
8.306000 -16.04282
8.307000 -16.03437
8.308000 -16.02492
8.309000 -16.01446
8.310000 -16.00299
8.311000 -15.990499999999999
8.312000 -15.976989999999999
8.313000 -15.96245
8.314000 -15.946869999999999
8.315000 -15.930269999999998
8.316000 -15.91262
8.317000 -15.893930000000001
8.318000 -15.874189999999999
8.319000 -15.853390000000001
8.320000 -15.83154
8.321000 -15.80863
8.322000 -15.78466
8.323000 -15.75962
8.324000 -15.73351
8.325000 -15.706319999999998
8.326000 -15.678049999999999
8.327000 -15.648699999999998
8.328000 -15.618260000000001
8.329000 -15.586739999999999
8.330000 -15.554109999999998
8.331000 -15.5204
8.332000 -15.485579999999999
8.333000 -15.44965
8.334000 -15.412619999999999
8.335000 -15.374479999999998
8.336000 -15.33522
8.337000 -15.29484
8.338000 -15.25335
8.339000 -15.21072
8.340000 -15.16697
8.341000 -15.12209
8.342000 -15.07608
8.343000 -15.028929999999999
8.344000 -14.980640000000001
8.345000 -14.9312
8.346000 -14.88062
8.347000 -14.8289
8.348000 -14.77602
8.349000 -14.721989999999998
8.350000 -14.666799999999999
8.351000 -14.61046
8.352000 -14.55296
8.353000 -14.494290000000001
8.354000 -14.43446
8.355000 -14.37346
8.356000 -14.3113
8.357000 -14.247969999999999
8.358000 -14.18346
8.359000 -14.11778
8.360000 -14.050930000000001
8.361000 -13.9829
8.362000 -13.91369
8.363000 -13.84331
8.364000 -13.77174
8.365000 -13.69899
8.366000 -13.62506
8.367000 -13.54994
8.368000 -13.473640000000001
8.369000 -13.396159999999998
8.370000 -13.317490000000001
8.371000 -13.23763
8.372000 -13.156580000000002
8.373000 -13.074340000000001
8.374000 -12.990920000000001
8.375000 -12.906300000000002
8.376000 -12.820500000000001
8.377000 -12.733500000000001
8.378000 -12.645310000000002
8.379000 -12.55594
8.380000 -12.46537
8.381000 -12.37361
8.382000 -12.28067
8.383000 -12.18653
8.384000 -12.0912
8.385000 -11.99469
8.386000 -11.89698
8.387000 -11.79809
8.388000 -11.698020000000001
8.389000 -11.59676
8.390000 -11.49431
8.391000 -11.390690000000001
8.392000 -11.285879999999999
8.393000 -11.1799
8.394000 -11.07273
8.395000 -10.964400000000001
8.396000 -10.854890000000001
8.397000 -10.74421
8.398000 -10.63236
8.399000 -10.519340000000001
8.400000 -10.405159999999999
8.401000 -10.289819999999999
8.402000 -10.17331
8.403000 -10.05566
8.404000 -9.9368453
8.405000 -9.8168842
8.406000 -9.6957758
8.407000 -9.573523
8.408000 -9.4501294
8.409000 -9.3255989
8.410000 -9.1999345
8.411000 -9.0731397
8.412000 -8.945218500000001
8.413000 -8.8161744
8.414000 -8.686012
8.415000 -8.554734999999999
8.416000 -8.4223479
8.417000 -8.288855100000001
8.418000 -8.1542611
8.419000 -8.0185704
8.420000 -7.881787399999999
8.421000 -7.7439174
8.422000 -7.604964799999999
8.423000 -7.4649349
8.424000 -7.3238336
8.425000 -7.1816653
8.426000 -7.0384361
8.427000 -6.894151900000001
8.428000 -6.7488179
8.429000 -6.60244
8.430000 -6.455024299999999
8.431000 -6.3065775
8.432000 -6.1571050000000005
8.433000 -6.0066134
8.434000 -5.855109499999999
8.435000 -5.7025999
8.436000 -5.5490911
8.437000 -5.3945903
8.438000 -5.2391041
8.439000 -5.0826401
8.440000 -4.9252056
8.441000 -4.7668081
8.442000 -4.6074554
8.443000 -4.4471551
8.444000 -4.2859152
8.445000 -4.1237436
8.446000 -3.9606486000000003
8.447000 -3.7966385
8.448000 -3.6317222000000005
8.449000 -3.465908
8.450000 -3.2992045999999995
8.451000 -3.1316213000000004
8.452000 -2.9631670999999997
8.453000 -2.7938509
8.454000 -2.6236827000000003
8.455000 -2.4526715
8.456000 -2.2808272
8.457000 -2.1081597
8.458000 -1.9346787
8.459000 -1.7603943
8.460000 -1.5853168000000002
8.461000 -1.4094564
8.462000 -1.2328235
8.463000 -1.0554288
8.464000 -0.87728268
8.465000 -0.698396
8.466000 -0.5187796
8.467000 -0.33844439
8.468000 -0.15740144
8.469000 0.024338103
8.470000 0.20676302000000002
8.471000 0.38986194
8.472000 0.57362346
8.473000 0.75803599
8.474000 0.94308788
8.475000 1.1287673999999999
8.476000 1.3150627
8.477000 1.5019616
8.478000 1.6894521
8.479000 1.8775221000000002
8.480000 2.0661591
8.481000 2.2553505
8.482000 2.4450837
8.483000 2.6353458
8.484000 2.8261241
8.485000 3.0174052
8.486000 3.2091759
8.487000 3.4014229
8.488000 3.5941325
8.489000 3.7872914
8.490000 3.9808853999999996
8.491000 4.1749004
8.492000 4.3693222
8.493000 4.5641366
8.494000 4.7593296
8.495000 4.9548860999999995
8.496000 5.1507916
8.497000 5.3470314
8.498000 5.5435907
8.499000 5.7404544
8.500000 5.9376072
8.501000 6.1350342
8.502000 6.3327200999999995
8.503000 6.530649199999999
8.504000 6.7288063
8.505000 6.9271758000000005
8.506000 7.125742
8.507000 7.3244892
8.508000 7.5234018
8.509000 7.7224635
8.510000 7.9216585
8.511000 8.1209712
8.512000 8.320385199999999
8.513000 8.5198849
8.514000 8.719454
8.515000 8.9190759
8.516000 9.118735000000001
8.517000 9.3184143
8.518000 9.5180981
8.519000 9.7177692
8.520000 9.917410499999999
8.521000 10.11701
8.522000 10.31654
8.523000 10.51599
8.524000 10.715349999999999
8.525000 10.91459
8.526000 11.1137
8.527000 11.312669999999999
8.528000 11.51146
8.529000 11.710080000000001
8.530000 11.908489999999999
8.531000 12.10669
8.532000 12.30464
8.533000 12.502350000000002
8.534000 12.699779999999999
8.535000 12.896930000000001
8.536000 13.09376
8.537000 13.290270000000001
8.538000 13.486429999999999
8.539000 13.68224
8.540000 13.87766
8.541000 14.072680000000002
8.542000 14.26729
8.543000 14.461450000000001
8.544000 14.65517
8.545000 14.848410000000001
8.546000 15.041160000000001
8.547000 15.2334
8.548000 15.42512
8.549000 15.61628
8.550000 15.806880000000001
8.551000 15.9969
8.552000 16.186310000000002
8.553000 16.3751
8.554000 16.56325
8.555000 16.75074
8.556000 16.937559999999998
8.557000 17.12368
8.558000 17.309079999999998
8.559000 17.49375
8.560000 17.67766
8.561000 17.86081
8.562000 18.04316
8.563000 18.224709999999998
8.564000 18.40542
8.565000 18.58529
8.566000 18.76429
8.567000 18.942410000000002
8.568000 19.11962
8.569000 19.2959
8.570000 19.47125
8.571000 19.64563
8.572000 19.81903
8.573000 19.99144
8.574000 20.16282
8.575000 20.33316
8.576000 20.50245
8.577000 20.670669999999998
8.578000 20.837790000000002
8.579000 21.00379
8.580000 21.16866
8.581000 21.33238
8.582000 21.49494
8.583000 21.6563
8.584000 21.81645
8.585000 21.97538
8.586000 22.13306
8.587000 22.28947
8.588000 22.44461
8.589000 22.59844
8.590000 22.75095
8.591000 22.90212
8.592000 23.051940000000002
8.593000 23.200380000000003
8.594000 23.34742
8.595000 23.49306
8.596000 23.637259999999998
8.597000 23.78002
8.598000 23.921300000000002
8.599000 24.06111
8.600000 24.19941
8.601000 24.33619
8.602000 24.471429999999998
8.603000 24.60511
8.604000 24.737219999999997
8.605000 24.867739999999998
8.606000 24.996650000000002
8.607000 25.12394
8.608000 25.249579999999998
8.609000 25.37355
8.610000 25.495849999999997
8.611000 25.616460000000004
8.612000 25.73535
8.613000 25.852510000000002
8.614000 25.96793
8.615000 26.08158
8.616000 26.19346
8.617000 26.303539999999998
8.618000 26.411800000000003
8.619000 26.51824
8.620000 26.622829999999997
8.621000 26.725559999999998
8.622000 26.82641
8.623000 26.925379999999997
8.624000 27.022429999999996
8.625000 27.11755
8.626000 27.21074
8.627000 27.301969999999997
8.628000 27.39123
8.629000 27.4785
8.630000 27.563769999999998
8.631000 27.64703
8.632000 27.72825
8.633000 27.80743
8.634000 27.88454
8.635000 27.95958
8.636000 28.032519999999998
8.637000 28.10336
8.638000 28.17208
8.639000 28.23867
8.640000 28.30312
8.641000 28.3654
8.642000 28.42551
8.643000 28.48343
8.644000 28.539140000000003
8.645000 28.59265
8.646000 28.64393
8.647000 28.692970000000003
8.648000 28.739759999999997
8.649000 28.784280000000003
8.650000 28.82653
8.651000 28.866500000000002
8.652000 28.90416
8.653000 28.93952
8.654000 28.972550000000002
8.655000 29.00325
8.656000 29.03161
8.657000 29.05762
8.658000 29.081259999999997
8.659000 29.102529999999998
8.660000 29.121409999999997
8.661000 29.13789
8.662000 29.15198
8.663000 29.16365
8.664000 29.172900000000002
8.665000 29.179709999999996
8.666000 29.18408
8.667000 29.186
8.668000 29.185470000000002
8.669000 29.18246
8.670000 29.176980000000004
8.671000 29.16901
8.672000 29.158549999999998
8.673000 29.14559
8.674000 29.130129999999998
8.675000 29.112139999999997
8.676000 29.091630000000002
8.677000 29.0686
8.678000 29.043020000000002
8.679000 29.014899999999997
8.680000 28.98423
8.681000 28.951
8.682000 28.915210000000002
8.683000 28.876859999999997
8.684000 28.835919999999998
8.685000 28.79241
8.686000 28.746319999999997
8.687000 28.69763
8.688000 28.646349999999998
8.689000 28.59248
8.690000 28.536
8.691000 28.47691
8.692000 28.41522
8.693000 28.350910000000002
8.694000 28.28399
8.695000 28.214450000000003
8.696000 28.14229
8.697000 28.067510000000002
8.698000 27.9901
8.699000 27.910059999999998
8.700000 27.8274
8.701000 27.742109999999997
8.702000 27.65419
8.703000 27.56364
8.704000 27.470450000000003
8.705000 27.37464
8.706000 27.27619
8.707000 27.175120000000003
8.708000 27.07141
8.709000 26.965080000000004
8.710000 26.85612
8.711000 26.744519999999998
8.712000 26.63031
8.713000 26.51346
8.714000 26.394000000000002
8.715000 26.27191
8.716000 26.147209999999998
8.717000 26.0199
8.718000 25.88997
8.719000 25.75743
8.720000 25.622289999999996
8.721000 25.48454
8.722000 25.3442
8.723000 25.201269999999997
8.724000 25.05574
8.725000 24.90763
8.726000 24.75695
8.727000 24.60369
8.728000 24.44786
8.729000 24.28946
8.730000 24.12852
8.731000 23.96502
8.732000 23.79898
8.733000 23.630399999999998
8.734000 23.45929
8.735000 23.28566
8.736000 23.10951
8.737000 22.93086
8.738000 22.7497
8.739000 22.56606
8.740000 22.37994
8.741000 22.19134
8.742000 22.00028
8.743000 21.80677
8.744000 21.61081
8.745000 21.412419999999997
8.746000 21.2116
8.747000 21.008370000000003
8.748000 20.80274
8.749000 20.59472
8.750000 20.38431
8.751000 20.17154
8.752000 19.956409999999998
8.753000 19.73894
8.754000 19.51914
8.755000 19.29702
8.756000 19.07259
8.757000 18.84587
8.758000 18.61686
8.759000 18.3856
8.760000 18.15208
8.761000 17.91632
8.762000 17.678350000000002
8.763000 17.43816
8.764000 17.19578
8.765000 16.95123
8.766000 16.70451
8.767000 16.45565
8.768000 16.20465
8.769000 15.951550000000001
8.770000 15.696340000000001
8.771000 15.43906
8.772000 15.179709999999998
8.773000 14.918310000000002
8.774000 14.654890000000002
8.775000 14.389460000000001
8.776000 14.122029999999999
8.777000 13.85263
8.778000 13.58127
8.779000 13.30797
8.780000 13.03276
8.781000 12.755639999999998
8.782000 12.47665
8.783000 12.1958
8.784000 11.9131
8.785000 11.628589999999999
8.786000 11.342270000000001
8.787000 11.054179999999999
8.788000 10.76433
8.789000 10.47275
8.790000 10.17944
8.791000 9.8844476
8.792000 9.5877804
8.793000 9.2894636
8.794000 8.9895196
8.795000 8.6879708
8.796000 8.3848394
8.797000 8.0801494
8.798000 7.7739231
8.799000 7.4661843
8.800000 7.1569569
8.801000 6.8462647
8.802000 6.5341309
8.803000 6.2205799
8.804000 5.905636
8.805000 5.5893239
8.806000 5.2716684
8.807000 4.9526937
8.808000 4.6324253
8.809000 4.3108884
8.810000 3.9881083999999998
8.811000 3.6641106
8.812000 3.3389206999999996
8.813000 3.0125645999999997
8.814000 2.6850684
8.815000 2.3564583
8.816000 2.0267608
8.817000 1.6960023000000002
8.818000 1.3642098999999999
8.819000 1.0314104
8.820000 0.69763111
8.821000 0.36289934
8.822000 0.027242693000000002
8.823000 -0.30931105999999997
8.824000 -0.64673396
8.825000 -0.98499777
8.826000 -1.3240742
8.827000 -1.6639348000000003
8.828000 -2.0045506
8.829000 -2.3458928
8.830000 -2.6879323999999998
8.831000 -3.0306399
8.832000 -3.3739861
8.833000 -3.717941
8.834000 -4.0624753
8.835000 -4.407559
8.836000 -4.753162
8.837000 -5.0992541000000005
8.838000 -5.4458052
8.839000 -5.7927846999999995
8.840000 -6.1401624
8.841000 -6.4879074999999995
8.842000 -6.835988899999999
8.843000 -7.1843766
8.844000 -7.533039199999999
8.845000 -7.8819460999999995
8.846000 -8.2310662
8.847000 -8.5803688
8.848000 -8.9298226
8.849000 -9.279396400000001
8.850000 -9.6290588
8.851000 -9.9787787
8.852000 -10.32852
8.853000 -10.67826
8.854000 -11.02797
8.855000 -11.377600000000001
8.856000 -11.72714
8.857000 -12.07654
8.858000 -12.42578
8.859000 -12.774830000000001
8.860000 -13.123650000000001
8.861000 -13.47221
8.862000 -13.820479999999998
8.863000 -14.168420000000001
8.864000 -14.51602
8.865000 -14.863219999999998
8.866000 -15.210009999999999
8.867000 -15.556339999999999
8.868000 -15.90219
8.869000 -16.247529999999998
8.870000 -16.592309999999998
8.871000 -16.936519999999998
8.872000 -17.28011
8.873000 -17.62306
8.874000 -17.965320000000002
8.875000 -18.30688
8.876000 -18.64769
8.877000 -18.98772
8.878000 -19.32695
8.879000 -19.66533
8.880000 -20.00283
8.881000 -20.33943
8.882000 -20.675089999999997
8.883000 -21.00977
8.884000 -21.34345
8.885000 -21.676090000000002
8.886000 -22.00765
8.887000 -22.33811
8.888000 -22.66744
8.889000 -22.99559
8.890000 -23.32254
8.891000 -23.64826
8.892000 -23.97271
8.893000 -24.29586
8.894000 -24.61768
8.895000 -24.93814
8.896000 -25.25719
8.897000 -25.57482
8.898000 -25.890990000000002
8.899000 -26.205659999999998
8.900000 -26.51881
8.901000 -26.830399999999997
8.902000 -27.14041
8.903000 -27.448790000000002
8.904000 -27.75553
8.905000 -28.06058
8.906000 -28.363919999999997
8.907000 -28.66551
8.908000 -28.96532
8.909000 -29.263319999999997
8.910000 -29.55949
8.911000 -29.853790000000004
8.912000 -30.14618
8.913000 -30.436639999999997
8.914000 -30.72514
8.915000 -31.011650000000003
8.916000 -31.29614
8.917000 -31.57857
8.918000 -31.85892
8.919000 -32.137159999999994
8.920000 -32.41326
8.921000 -32.68719
8.922000 -32.95891
8.923000 -33.2284
8.924000 -33.49563
8.925000 -33.760580000000004
8.926000 -34.023199999999996
8.927000 -34.28348
8.928000 -34.54138
8.929000 -34.79688
8.930000 -35.04995
8.931000 -35.30055
8.932000 -35.54867
8.933000 -35.79427
8.934000 -36.03733
8.935000 -36.27781
8.936000 -36.51569
8.937000 -36.750949999999996
8.938000 -36.98356
8.939000 -37.21349
8.940000 -37.440709999999996
8.941000 -37.6652
8.942000 -37.88693
8.943000 -38.105869999999996
8.944000 -38.32201
8.945000 -38.53531
8.946000 -38.74574
8.947000 -38.9533
8.948000 -39.15794
8.949000 -39.35964
8.950000 -39.558389999999996
8.951000 -39.754149999999996
8.952000 -39.9469
8.953000 -40.136630000000004
8.954000 -40.3233
8.955000 -40.50689
8.956000 -40.68739
8.957000 -40.86476
8.958000 -41.03899
8.959000 -41.210049999999995
8.960000 -41.37792
8.961000 -41.542590000000004
8.962000 -41.70402
8.963000 -41.8622
8.964000 -42.01711
8.965000 -42.16872
8.966000 -42.31702
8.967000 -42.46199
8.968000 -42.6036
8.969000 -42.741839999999996
8.970000 -42.87669
8.971000 -43.00813
8.972000 -43.13614
8.973000 -43.2607
8.974000 -43.3818
8.975000 -43.49941
8.976000 -43.61352
8.977000 -43.724109999999996
8.978000 -43.83117
8.979000 -43.93468
8.980000 -44.034620000000004
8.981000 -44.130979999999994
8.982000 -44.22373
8.983000 -44.31288
8.984000 -44.39839
8.985000 -44.48026
8.986000 -44.55848
8.987000 -44.63302
8.988000 -44.70389
8.989000 -44.77105
8.990000 -44.8345
8.991000 -44.89424
8.992000 -44.950230000000005
8.993000 -45.00249
8.994000 -45.05098
8.995000 -45.09571
8.996000 -45.13666
8.997000 -45.17382
8.998000 -45.20718
8.999000 -45.23673
9.000000 -45.26246
9.001000 -45.28437
9.002000 -45.30244
9.003000 -45.31668
9.004000 -45.32705
9.005000 -45.33357
9.006000 -45.33622
9.007000 -45.335
9.008000 -45.3299
9.009000 -45.32091
9.010000 -45.30803
9.011000 -45.29124
9.012000 -45.270559999999996
9.013000 -45.24597
9.014000 -45.217459999999996
9.015000 -45.18503
9.016000 -45.14869
9.017000 -45.10841
9.018000 -45.064209999999996
9.019000 -45.01608
9.020000 -44.96401
9.021000 -44.90801
9.022000 -44.84807
9.023000 -44.78419
9.024000 -44.71637
9.025000 -44.64461
9.026000 -44.56891
9.027000 -44.48928
9.028000 -44.405699999999996
9.029000 -44.31819
9.030000 -44.226749999999996
9.031000 -44.13137
9.032000 -44.03206
9.033000 -43.92882
9.034000 -43.82166
9.035000 -43.71057
9.036000 -43.59557
9.037000 -43.47666
9.038000 -43.35384
9.039000 -43.22712
9.040000 -43.0965
9.041000 -42.96199
9.042000 -42.82359
9.043000 -42.68132
9.044000 -42.53518
9.045000 -42.38518
9.046000 -42.23132
9.047000 -42.07361
9.048000 -41.91207
9.049000 -41.74669
9.050000 -41.5775
9.051000 -41.4045
9.052000 -41.2277
9.053000 -41.047109999999996
9.054000 -40.862739999999995
9.055000 -40.6746
9.056000 -40.48271
9.057000 -40.28707
9.058000 -40.08771
9.059000 -39.88463
9.060000 -39.677839999999996
9.061000 -39.46736
9.062000 -39.25321
9.063000 -39.03539
9.064000 -38.81392
9.065000 -38.58882
9.066000 -38.3601
9.067000 -38.12777
9.068000 -37.89186
9.069000 -37.652390000000004
9.070000 -37.40935
9.071000 -37.16278
9.072000 -36.91269
9.073000 -36.6591
9.074000 -36.40203
9.075000 -36.14149
9.076000 -35.87751
9.077000 -35.6101
9.078000 -35.33928
9.079000 -35.06508
9.080000 -34.78751
9.081000 -34.506589999999996
9.082000 -34.22235
9.083000 -33.934799999999996
9.084000 -33.64398
9.085000 -33.34989
9.086000 -33.052569999999996
9.087000 -32.75203
9.088000 -32.4483
9.089000 -32.14141
9.090000 -31.831369999999996
9.091000 -31.518220000000003
9.092000 -31.201970000000003
9.093000 -30.88266
9.094000 -30.5603
9.095000 -30.23492
9.096000 -29.90655
9.097000 -29.57522
9.098000 -29.240949999999998
9.099000 -28.90377
9.100000 -28.563709999999997
9.101000 -28.22079
9.102000 -27.87505
9.103000 -27.5265
9.104000 -27.17519
9.105000 -26.82114
9.106000 -26.46437
9.107000 -26.10492
9.108000 -25.74281
9.109000 -25.378089999999997
9.110000 -25.010769999999997
9.111000 -24.64089
9.112000 -24.26847
9.113000 -23.89356
9.114000 -23.516180000000002
9.115000 -23.13636
9.116000 -22.75414
9.117000 -22.36954
9.118000 -21.982599999999998
9.119000 -21.59336
9.120000 -21.20184
9.121000 -20.80808
9.122000 -20.41211
9.123000 -20.01397
9.124000 -19.613690000000002
9.125000 -19.2113
9.126000 -18.80684
9.127000 -18.40035
9.128000 -17.99185
9.129000 -17.58139
9.130000 -17.169
9.131000 -16.75471
9.132000 -16.33857
9.133000 -15.920599999999999
9.134000 -15.50085
9.135000 -15.07935
9.136000 -14.65614
9.137000 -14.231250000000001
9.138000 -13.804720000000001
9.139000 -13.3766
9.140000 -12.94691
9.141000 -12.51569
9.142000 -12.08299
9.143000 -11.64884
9.144000 -11.21327
9.145000 -10.77634
9.146000 -10.33807
9.147000 -9.8985054
9.148000 -9.4576858
9.149000 -9.0156496
9.150000 -8.5724354
9.151000 -8.128083499999999
9.152000 -7.682633399999999
9.153000 -7.2361253
9.154000 -6.7885987
9.155000 -6.3400939
9.156000 -5.8906514
9.157000 -5.4403119
9.158000 -4.9891155
9.159000 -4.5371033
9.160000 -4.0843159
9.161000 -3.6307946
9.162000 -3.1765804
9.163000 -2.721715
9.164000 -2.2662396
9.165000 -1.8101959
9.166000 -1.3536253999999999
9.167000 -0.89657009
9.168000 -0.43907189
9.169000 0.018827197
9.170000 0.47708512
9.171000 0.93565974
9.172000 1.3945087999999999
9.173000 1.8535899000000002
9.174000 2.3128607999999997
9.175000 2.7722793
9.176000 3.2318026
9.177000 3.6913887
9.178000 4.1509949
9.179000 4.6105791
9.180000 5.070098499999999
9.181000 5.529511
9.182000 5.9887737
9.183000 6.447845000000001
9.184000 6.9066815
9.185000 7.3652416
9.186000 7.8234822
9.187000 8.281361299999999
9.188000 8.738836599999999
9.189000 9.1958664
9.190000 9.6524075
9.191000 10.10842
9.192000 10.56385
9.193000 11.01868
9.194000 11.47284
9.195000 11.926309999999999
9.196000 12.37903
9.197000 12.83097
9.198000 13.282079999999999
9.199000 13.732330000000001
9.200000 14.181659999999999
9.201000 14.63004
9.202000 15.07743
9.203000 15.52378
9.204000 15.969050000000001
9.205000 16.41321
9.206000 16.856199999999998
9.207000 17.29799
9.208000 17.73853
9.209000 18.177789999999998
9.210000 18.61572
9.211000 19.05227
9.212000 19.48742
9.213000 19.921120000000002
9.214000 20.35332
9.215000 20.78398
9.216000 21.213070000000002
9.217000 21.64055
9.218000 22.06637
9.219000 22.490479999999998
9.220000 22.91286
9.221000 23.33346
9.222000 23.75225
9.223000 24.16917
9.224000 24.58419
9.225000 24.99727
9.226000 25.40838
9.227000 25.817459999999997
9.228000 26.22449
9.229000 26.62942
9.230000 27.032220000000002
9.231000 27.43284
9.232000 27.83124
9.233000 28.227400000000003
9.234000 28.62127
9.235000 29.0128
9.236000 29.40198
9.237000 29.788740000000004
9.238000 30.173080000000002
9.239000 30.554930000000002
9.240000 30.93427
9.241000 31.31105
9.242000 31.685249999999996
9.243000 32.05683
9.244000 32.42575
9.245000 32.791979999999995
9.246000 33.15547
9.247000 33.51621
9.248000 33.874140000000004
9.249000 34.22924
9.250000 34.58148
9.251000 34.93081
9.252000 35.27721
9.253000 35.620639999999995
9.254000 35.96106
9.255000 36.29846
9.256000 36.63278
9.257000 36.96401
9.258000 37.29211
9.259000 37.61704
9.260000 37.93878
9.261000 38.2573
9.262000 38.57256
9.263000 38.88453
9.264000 39.19319
9.265000 39.4985
9.266000 39.80043
9.267000 40.09895
9.268000 40.39404
9.269000 40.68566
9.270000 40.97379
9.271000 41.2584
9.272000 41.53945
9.273000 41.81693
9.274000 42.09081
9.275000 42.36105
9.276000 42.627629999999996
9.277000 42.89053
9.278000 43.14971
9.279000 43.405159999999995
9.280000 43.65684
9.281000 43.90473
9.282000 44.14881
9.283000 44.38906
9.284000 44.62544
9.285000 44.85794
9.286000 45.08653
9.287000 45.31119
9.288000 45.531890000000004
9.289000 45.74862
9.290000 45.96136
9.291000 46.17007
9.292000 46.37475
9.293000 46.57537
9.294000 46.77191
9.295000 46.96436
9.296000 47.152680000000004
9.297000 47.33687
9.298000 47.51691
9.299000 47.69277
9.300000 47.86445
9.301000 48.03192
9.302000 48.19517
9.303000 48.35417
9.304000 48.50893
9.305000 48.659409999999994
9.306000 48.80561
9.307000 48.94751
9.308000 49.0851
9.309000 49.21835
9.310000 49.34727
9.311000 49.47184
9.312000 49.59204
9.313000 49.70786
9.314000 49.81929
9.315000 49.926320000000004
9.316000 50.02893
9.317000 50.127120000000005
9.318000 50.22089
9.319000 50.31021
9.320000 50.39507
9.321000 50.47548
9.322000 50.55141
9.323000 50.62287
9.324000 50.68985
9.325000 50.75234
9.326000 50.81033
9.327000 50.863820000000004
9.328000 50.912800000000004
9.329000 50.957260000000005
9.330000 50.99721
9.331000 51.03263
9.332000 51.06353
9.333000 51.089890000000004
9.334000 51.111720000000005
9.335000 51.129009999999994
9.336000 51.141760000000005
9.337000 51.14996000000001
9.338000 51.15363000000001
9.339000 51.152750000000005
9.340000 51.14734
9.341000 51.137370000000004
9.342000 51.12286
9.343000 51.10381
9.344000 51.08022
9.345000 51.05209000000001
9.346000 51.01941
9.347000 50.9822
9.348000 50.94046
9.349000 50.894189999999995
9.350000 50.84339
9.351000 50.78808
9.352000 50.728249999999996
9.353000 50.66391
9.354000 50.59507
9.355000 50.52173
9.356000 50.44389
9.357000 50.36158
9.358000 50.27479
9.359000 50.18353
9.360000 50.08781
9.361000 49.98764
9.362000 49.88304
9.363000 49.774
9.364000 49.66054
9.365000 49.54268
9.366000 49.42042
9.367000 49.293769999999995
9.368000 49.16275
9.369000 49.027359999999994
9.370000 48.88763
9.371000 48.743570000000005
9.372000 48.59518
9.373000 48.44249
9.374000 48.285509999999995
9.375000 48.12424
9.376000 47.95873
9.377000 47.78896
9.378000 47.61497
9.379000 47.43676
9.380000 47.25436
9.381000 47.067789999999995
9.382000 46.87705
9.383000 46.68217
9.384000 46.48317
9.385000 46.28007
9.386000 46.07288
9.387000 45.86163
9.388000 45.64634
9.389000 45.42702
9.390000 45.20371
9.391000 44.97641
9.392000 44.74516
9.393000 44.509969999999996
9.394000 44.27087
9.395000 44.02788
9.396000 43.78102
9.397000 43.53033
9.398000 43.27581
9.399000 43.0175
9.400000 42.75543
9.401000 42.48961
9.402000 42.22007
9.403000 41.946850000000005
9.404000 41.66996
9.405000 41.38943
9.406000 41.10529
9.407000 40.817569999999996
9.408000 40.5263
9.409000 40.2315
9.410000 39.93321
9.411000 39.63144
9.412000 39.32624
9.413000 39.01763
9.414000 38.70564
9.415000 38.390299999999996
9.416000 38.07165
9.417000 37.749700000000004
9.418000 37.42451
9.419000 37.09609
9.420000 36.76448
9.421000 36.42971
9.422000 36.09181
9.423000 35.75082
9.424000 35.40678
9.425000 35.0597
9.426000 34.70964
9.427000 34.356609999999996
9.428000 34.000659999999996
9.429000 33.64183
9.430000 33.28014
9.431000 32.91564
9.432000 32.548359999999995
9.433000 32.17833
9.434000 31.80559
9.435000 31.430180000000004
9.436000 31.05213
9.437000 30.671490000000002
9.438000 30.28829
9.439000 29.90256
9.440000 29.51435
9.441000 29.123690000000003
9.442000 28.730620000000002
9.443000 28.335179999999998
9.444000 27.93741
9.445000 27.53735
9.446000 27.13504
9.447000 26.730510000000002
9.448000 26.323809999999998
9.449000 25.91498
9.450000 25.50405
9.451000 25.09106
9.452000 24.67607
9.453000 24.2591
9.454000 23.8402
9.455000 23.41941
9.456000 22.996769999999998
9.457000 22.57232
9.458000 22.1461
9.459000 21.71816
9.460000 21.28854
9.461000 20.85727
9.462000 20.42441
9.463000 19.98999
9.464000 19.55405
9.465000 19.11665
9.466000 18.67781
9.467000 18.23759
9.468000 17.79603
9.469000 17.353170000000002
9.470000 16.90905
9.471000 16.463720000000002
9.472000 16.01722
9.473000 15.5696
9.474000 15.120890000000001
9.475000 14.671149999999999
9.476000 14.22042
9.477000 13.768730000000001
9.478000 13.316149999999999
9.479000 12.862699999999998
9.480000 12.40844
9.481000 11.9534
9.482000 11.49764
9.483000 11.0412
9.484000 10.58412
9.485000 10.12645
9.486000 9.6682273
9.487000 9.2095062
9.488000 8.7503277
9.489000 8.2907371
9.490000 7.8307793
9.491000 7.370499499999999
9.492000 6.909942600000001
9.493000 6.449154
9.494000 5.9881791
9.495000 5.5270631
9.496000 5.0658509
9.497000 4.6045881
9.498000 4.1433197
9.499000 3.6820907
9.500000 3.2209463
9.501000 2.759932
9.502000 2.2990927
9.503000 1.8384736
9.504000 1.3781198
9.505000 0.9180762800000001
9.506000 0.45838789
9.507000 -0.0009004566000000001
9.508000 -0.4597439
9.509000 -0.9180977
9.510000 -1.3759171000000001
9.511000 -1.8331574
9.512000 -2.2897743000000004
9.513000 -2.7457232
9.514000 -3.2009598
9.515000 -3.65544
9.516000 -4.1091193
9.517000 -4.561954
9.518000 -5.013899899999999
9.519000 -5.464913
9.520000 -5.9149496
9.521000 -6.3639662999999995
9.522000 -6.8119191
9.523000 -7.2587647
9.524000 -7.704459900000001
9.525000 -8.1489615
9.526000 -8.5922264
9.527000 -9.034211899999999
9.528000 -9.4748743
9.529000 -9.9141717
9.530000 -10.35206
9.531000 -10.788499999999999
9.532000 -11.22345
9.533000 -11.65686
9.534000 -12.08869
9.535000 -12.51891
9.536000 -12.94747
9.537000 -13.37432
9.538000 -13.79943
9.539000 -14.222760000000001
9.540000 -14.644260000000001
9.541000 -15.0639
9.542000 -15.48162
9.543000 -15.89741
9.544000 -16.3112
9.545000 -16.72297
9.546000 -17.13267
9.547000 -17.54027
9.548000 -17.94572
9.549000 -18.34899
9.550000 -18.750030000000002
9.551000 -19.14882
9.552000 -19.545299999999997
9.553000 -19.93945
9.554000 -20.33122
9.555000 -20.720579999999998
9.556000 -21.107480000000002
9.557000 -21.49191
9.558000 -21.87381
9.559000 -22.253149999999998
9.560000 -22.62989
9.561000 -23.003999999999998
9.562000 -23.37545
9.563000 -23.74419
9.564000 -24.110200000000003
9.565000 -24.47343
9.566000 -24.833859999999998
9.567000 -25.19144
9.568000 -25.54615
9.569000 -25.897959999999998
9.570000 -26.24682
9.571000 -26.5927
9.572000 -26.935579999999998
9.573000 -27.27542
9.574000 -27.61219
9.575000 -27.94585
9.576000 -28.27638
9.577000 -28.60374
9.578000 -28.92791
9.579000 -29.248849999999997
9.580000 -29.566540000000003
9.581000 -29.88093
9.582000 -30.192010000000003
9.583000 -30.49975
9.584000 -30.80412
9.585000 -31.10508
9.586000 -31.402609999999996
9.587000 -31.69669
9.588000 -31.987280000000002
9.589000 -32.274370000000005
9.590000 -32.55791
9.591000 -32.837889999999994
9.592000 -33.114290000000004
9.593000 -33.38707
9.594000 -33.65622
9.595000 -33.9217
9.596000 -34.1835
9.597000 -34.44159
9.598000 -34.695949999999996
9.599000 -34.94655
9.600000 -35.19337
9.601000 -35.4364
9.602000 -35.67561
9.603000 -35.91097
9.604000 -36.142469999999996
9.605000 -36.37008
9.606000 -36.59379
9.607000 -36.81358
9.608000 -37.029430000000005
9.609000 -37.24131
9.610000 -37.44922
9.611000 -37.653130000000004
9.612000 -37.85302
9.613000 -38.048880000000004
9.614000 -38.2407
9.615000 -38.42845
9.616000 -38.61211
9.617000 -38.79168
9.618000 -38.96714
9.619000 -39.13848
9.620000 -39.30567
9.621000 -39.4687
9.622000 -39.62757
9.623000 -39.78226
9.624000 -39.93276
9.625000 -40.07905
9.626000 -40.22113
9.627000 -40.35898
9.628000 -40.49259
9.629000 -40.62195
9.630000 -40.74705
9.631000 -40.86789
9.632000 -40.98445
9.633000 -41.09673
9.634000 -41.20471
9.635000 -41.3084
9.636000 -41.40778
9.637000 -41.50285
9.638000 -41.593590000000006
9.639000 -41.68002
9.640000 -41.76211
9.641000 -41.839870000000005
9.642000 -41.913289999999996
9.643000 -41.98238
9.644000 -42.047109999999996
9.645000 -42.107499999999995
9.646000 -42.16354
9.647000 -42.21523
9.648000 -42.26257
9.649000 -42.30555
9.650000 -42.34417
9.651000 -42.37845
9.652000 -42.40837
9.653000 -42.43394
9.654000 -42.45515
9.655000 -42.47202
9.656000 -42.484539999999996
9.657000 -42.49271
9.658000 -42.49655
9.659000 -42.496050000000004
9.660000 -42.49121
9.661000 -42.48205
9.662000 -42.46856
9.663000 -42.45075
9.664000 -42.42862
9.665000 -42.4022
9.666000 -42.37147
9.667000 -42.33645
9.668000 -42.29714
9.669000 -42.25356
9.670000 -42.20571
9.671000 -42.15359
9.672000 -42.09723
9.673000 -42.03663
9.674000 -41.971799999999995
9.675000 -41.90274
9.676000 -41.829480000000004
9.677000 -41.75203
9.678000 -41.67038
9.679000 -41.58457
9.680000 -41.494589999999995
9.681000 -41.40047
9.682000 -41.30221
9.683000 -41.19983
9.684000 -41.09335
9.685000 -40.982780000000005
9.686000 -40.86814
9.687000 -40.74943
9.688000 -40.626689999999996
9.689000 -40.49992
9.690000 -40.369139999999994
9.691000 -40.234379999999994
9.692000 -40.095639999999996
9.693000 -39.95295
9.694000 -39.80632
9.695000 -39.65578
9.696000 -39.50135
9.697000 -39.34304
9.698000 -39.18087
9.699000 -39.014880000000005
9.700000 -38.84507
9.701000 -38.67147
9.702000 -38.49411
9.703000 -38.313
9.704000 -38.12816
9.705000 -37.93963
9.706000 -37.74742
9.707000 -37.55156
9.708000 -37.35207
9.709000 -37.14899
9.710000 -36.94232
9.711000 -36.7321
9.712000 -36.51835
9.713000 -36.301109999999994
9.714000 -36.08039
9.715000 -35.85623
9.716000 -35.62864
9.717000 -35.397659999999995
9.718000 -35.16332
9.719000 -34.925650000000005
9.720000 -34.68466
9.721000 -34.4404
9.722000 -34.192879999999995
9.723000 -33.94215
9.724000 -33.68822
9.725000 -33.431129999999996
9.726000 -33.17091
9.727000 -32.90759
9.728000 -32.6412
9.729000 -32.37178
9.730000 -32.09935
9.731000 -31.82394
9.732000 -31.54559
9.733000 -31.26433
9.734000 -30.980200000000004
9.735000 -30.69323
9.736000 -30.40344
9.737000 -30.11088
9.738000 -29.815580000000004
9.739000 -29.51757
9.740000 -29.21689
9.741000 -28.91358
9.742000 -28.60765
9.743000 -28.29917
9.744000 -27.98815
9.745000 -27.67464
9.746000 -27.35867
9.747000 -27.04028
9.748000 -26.7195
9.749000 -26.39637
9.750000 -26.070929999999997
9.751000 -25.74321
9.752000 -25.413259999999998
9.753000 -25.0811
9.754000 -24.74679
9.755000 -24.41035
9.756000 -24.07183
9.757000 -23.731260000000002
9.758000 -23.38869
9.759000 -23.04414
9.760000 -22.69767
9.761000 -22.3493
9.762000 -21.99909
9.763000 -21.64706
9.764000 -21.29325
9.765000 -20.937720000000002
9.766000 -20.58049
9.767000 -20.221610000000002
9.768000 -19.86112
9.769000 -19.49905
9.770000 -19.135450000000002
9.771000 -18.77037
9.772000 -18.40383
9.773000 -18.035880000000002
9.774000 -17.66656
9.775000 -17.29591
9.776000 -16.92398
9.777000 -16.5508
9.778000 -16.17642
9.779000 -15.800880000000001
9.780000 -15.424209999999999
9.781000 -15.046470000000001
9.782000 -14.66769
9.783000 -14.287920000000002
9.784000 -13.90719
9.785000 -13.52555
9.786000 -13.14305
9.787000 -12.759709999999998
9.788000 -12.37559
9.789000 -11.99073
9.790000 -11.605179999999999
9.791000 -11.21896
9.792000 -10.83213
9.793000 -10.44472
9.794000 -10.05679
9.795000 -9.668371800000001
9.796000 -9.2795074
9.797000 -8.8902406
9.798000 -8.500614800000001
9.799000 -8.110671499999999
9.800000 -7.720454
9.801000 -7.3300041
9.802000 -6.9393650000000004
9.803000 -6.548579
9.804000 -6.1576884
9.805000 -5.766736
9.806000 -5.3757638000000005
9.807000 -4.9848143
9.808000 -4.5939296
9.809000 -4.2031523
9.810000 -3.8125239
9.811000 -3.4220871
9.812000 -3.0318836
9.813000 -2.6419556
9.814000 -2.2523448000000004
9.815000 -1.8630929
9.816000 -1.4742418
9.817000 -1.085833
9.818000 -0.69790804
9.819000 -0.31050828
9.820000 0.07632494100000001
9.821000 0.46255044
9.822000 0.84812706
9.823000 1.2330139
9.824000 1.6171699000000002
9.825000 2.0005545
9.826000 2.3831268999999997
9.827000 2.7648466
9.828000 3.1456731
9.829000 3.5255659
9.830000 3.9044852999999997
9.831000 4.2823911
9.832000 4.6592433
9.833000 5.0350022
9.834000 5.4096282
9.835000 5.7830822
9.836000 6.1553246999999995
9.837000 6.5263167
9.838000 6.896019000000001
9.839000 7.2643927999999995
9.840000 7.6313995
9.841000 7.997000999999999
9.842000 8.3611593
9.843000 8.7238364
9.844000 9.0849943
9.845000 9.4445951
9.846000 9.8026022
9.847000 10.15898
9.848000 10.51368
9.849000 10.86669
9.850000 11.21795
9.851000 11.56743
9.852000 11.91511
9.853000 12.26093
9.854000 12.604870000000002
9.855000 12.94688
9.856000 13.286950000000001
9.857000 13.62502
9.858000 13.961070000000001
9.859000 14.29507
9.860000 14.62697
9.861000 14.95675
9.862000 15.28437
9.863000 15.60979
9.864000 15.933
9.865000 16.25394
9.866000 16.5726
9.867000 16.88893
9.868000 17.20291
9.869000 17.51451
9.870000 17.82369
9.871000 18.13043
9.872000 18.43468
9.873000 18.736430000000002
9.874000 19.03565
9.875000 19.33229
9.876000 19.62634
9.877000 19.91776
9.878000 20.20653
9.879000 20.49261
9.880000 20.77599
9.881000 21.056620000000002
9.882000 21.33449
9.883000 21.60957
9.884000 21.881819999999998
9.885000 22.151229999999998
9.886000 22.41776
9.887000 22.6814
9.888000 22.94212
9.889000 23.19988
9.890000 23.45467
9.891000 23.70647
9.892000 23.95524
9.893000 24.200969999999998
9.894000 24.44364
9.895000 24.68321
9.896000 24.91967
9.897000 25.153
9.898000 25.38317
9.899000 25.610159999999997
9.900000 25.83395
9.901000 26.05453
9.902000 26.271860000000004
9.903000 26.485940000000003
9.904000 26.69675
9.905000 26.90426
9.906000 27.10845
9.907000 27.309299999999997
9.908000 27.506809999999998
9.909000 27.700950000000002
9.910000 27.891709999999996
9.911000 28.07906
9.912000 28.26299
9.913000 28.44349
9.914000 28.62054
9.915000 28.794130000000003
9.916000 28.964240000000004
9.917000 29.130850000000002
9.918000 29.293950000000002
9.919000 29.45354
9.920000 29.60958
9.921000 29.76209
9.922000 29.91103
9.923000 30.0564
9.924000 30.198190000000004
9.925000 30.336380000000002
9.926000 30.47097
9.927000 30.60194
9.928000 30.72929
9.929000 30.853
9.930000 30.973070000000003
9.931000 31.089489999999998
9.932000 31.20225
9.933000 31.311339999999998
9.934000 31.41675
9.935000 31.51848
9.936000 31.616519999999998
9.937000 31.71086
9.938000 31.80151
9.939000 31.888440000000003
9.940000 31.971670000000003
9.941000 32.05118
9.942000 32.126979999999996
9.943000 32.199040000000004
9.944000 32.26739
9.945000 32.332
9.946000 32.39289
9.947000 32.45004
9.948000 32.503460000000004
9.949000 32.55314
9.950000 32.59909
9.951000 32.641310000000004
9.952000 32.67979
9.953000 32.71453
9.954000 32.74555
9.955000 32.77283
9.956000 32.79638
9.957000 32.8162
9.958000 32.8323
9.959000 32.84468
9.960000 32.853339999999996
9.961000 32.858290000000004
9.962000 32.85953
9.963000 32.85706
9.964000 32.85089
9.965000 32.841029999999996
9.966000 32.827479999999994
9.967000 32.81025
9.968000 32.78934
9.969000 32.764759999999995
9.970000 32.73652
9.971000 32.70463
9.972000 32.6691
9.973000 32.62993
9.974000 32.587129999999995
9.975000 32.54071
9.976000 32.49068
9.977000 32.43705
9.978000 32.37984
9.979000 32.31905
9.980000 32.254690000000004
9.981000 32.18678
9.982000 32.11533
9.983000 32.040350000000004
9.984000 31.961850000000002
9.985000 31.879839999999998
9.986000 31.794349999999998
9.987000 31.705379999999998
9.988000 31.61295
9.989000 31.517070000000004
9.990000 31.41776
9.991000 31.31504
9.992000 31.20891
9.993000 31.0994
9.994000 30.986530000000002
9.995000 30.8703
9.996000 30.75074
9.997000 30.627860000000002
9.998000 30.501689999999996
9.999000 30.37224
10.00000 30.23953
10.00100 30.10357
10.00200 29.96439
10.00300 29.82201
10.00400 29.67645
10.00500 29.527720000000002
10.00600 29.37586
10.00700 29.220869999999998
10.00800 29.06278
10.00900 28.901609999999998
10.01000 28.73739
10.01100 28.57013
10.01200 28.39986
10.01300 28.2266
10.01400 28.050380000000004
10.01500 27.87121
10.01600 27.689130000000002
10.01700 27.50415
10.01800 27.31629
10.01900 27.12559
10.02000 26.932070000000003
10.02100 26.73576
10.02200 26.53667
10.02300 26.334829999999997
10.02400 26.13028
10.02500 25.923030000000004
10.02600 25.71312
10.02700 25.50056
10.02800 25.285390000000003
10.02900 25.06763
10.03000 24.84732
10.03100 24.624470000000002
10.03200 24.39912
10.03300 24.171300000000002
10.03400 23.941029999999998
10.03500 23.70834
10.03600 23.47326
10.03700 23.23582
10.03800 22.99605
10.03900 22.75398
10.04000 22.50964
10.04100 22.263060000000003
10.04200 22.01426
10.04300 21.763289999999998
10.04400 21.51016
10.04500 21.25492
10.04600 20.99758
10.04700 20.73819
10.04800 20.47677
10.04900 20.213359999999998
10.05000 19.947989999999997
10.05100 19.68068
10.05200 19.41148
10.05300 19.1404
10.05400 18.8675
10.05500 18.59279
10.05600 18.316309999999998
10.05700 18.03809
10.05800 17.75817
10.05900 17.47658
10.06000 17.19335
10.06100 16.90852
10.06200 16.62211
10.06300 16.33417
10.06400 16.044729999999998
10.06500 15.75382
10.06600 15.461469999999998
10.06700 15.167720000000001
10.06800 14.8726
10.06900 14.576149999999998
10.07000 14.2784
10.07100 13.97939
10.07200 13.679150000000002
10.07300 13.377720000000002
10.07400 13.075120000000002
10.07500 12.7714
10.07600 12.46659
10.07700 12.160730000000001
10.07800 11.853850000000001
10.07900 11.54598
10.08000 11.23716
10.08100 10.927430000000001
10.08200 10.61682
10.08300 10.30537
10.08400 9.9931076
10.08500 9.680075200000001
10.08600 9.3663059
10.08700 9.0518355
10.08800 8.736699100000001
10.08900 8.420933
10.09000 8.1045724
10.09100 7.7876531
10.09200 7.470210600000001
10.09300 7.152281
10.09400 6.8338998
10.09500 6.5151028
10.09600 6.1959252
10.09700 5.8764026
10.09800 5.5565707
10.09900 5.2364651
10.10000 4.9161214
10.10100 4.5955751000000005
10.10200 4.2748615
10.10300 3.9540159999999998
10.10400 3.6330741
10.10500 3.3120709999999995
10.10600 2.9910421
10.10700 2.6700225
10.10800 2.3490474
10.10900 2.028152
10.11000 1.7073710999999998
10.11100 1.38674
10.11200 1.0662932999999999
10.11300 0.74606598
10.11400 0.42609284
10.11500 0.10640856
10.11600 -0.21295222
10.11700 -0.53195492
10.11800 -0.85056508
10.11900 -1.1687484
10.12000 -1.4864704
10.12100 -1.8036969
10.12200 -2.1203936999999997
10.12300 -2.4365269
10.12400 -2.7520623
10.12500 -3.0669663
10.12600 -3.3812050000000005
10.12700 -3.6947448
10.12800 -4.0075518
10.12900 -4.3195929
10.13000 -4.6308346
10.13100 -4.9412441000000005
10.13200 -5.2507877
10.13300 -5.5594329
10.13400 -5.8671467
10.13500 -6.1738968
10.13600 -6.4796507000000005
10.13700 -6.7843758
10.13800 -7.0880398
10.13900 -7.3906116
10.14000 -7.6920584
10.14100 -7.9923488
10.14200 -8.291451599999998
10.14300 -8.5893363
10.14400 -8.8859707
10.14500 -9.1813244
10.14600 -9.475367499999999
10.14700 -9.7680688
10.14800 -10.0594
10.14900 -10.34933
10.15000 -10.637820000000001
10.15100 -10.92486
10.15200 -11.2104
10.15300 -11.49442
10.15400 -11.7769
10.15500 -12.0578
10.15600 -12.33709
10.15700 -12.614749999999999
10.15800 -12.89075
10.15900 -13.16505
10.16000 -13.43764
10.16100 -13.708490000000001
10.16200 -13.97756
10.16300 -14.24483
10.16400 -14.51028
10.16500 -14.77387
10.16600 -15.035580000000001
10.16700 -15.295390000000001
10.16800 -15.55327
10.16900 -15.8092
10.17000 -16.06314
10.17100 -16.315070000000002
10.17200 -16.564970000000002
10.17300 -16.812820000000002
10.17400 -17.058590000000002
10.17500 -17.30225
10.17600 -17.54378
10.17700 -17.783160000000002
10.17800 -18.02037
10.17900 -18.25538
10.18000 -18.48816
10.18100 -18.718709999999998
10.18200 -18.94699
10.18300 -19.17298
10.18400 -19.396659999999997
10.18500 -19.618009999999998
10.18600 -19.83701
10.18700 -20.05364
10.18800 -20.26787
10.18900 -20.4797
10.19000 -20.68909
10.19100 -20.89603
10.19200 -21.1005
10.19300 -21.30247
10.19400 -21.50194
10.19500 -21.698890000000002
10.19600 -21.89328
10.19700 -22.08512
10.19800 -22.274369999999998
10.19900 -22.46103
10.20000 -22.64508
10.20100 -22.82649
10.20200 -23.00526
10.20300 -23.18136
10.20400 -23.35479
10.20500 -23.52552
10.20600 -23.69355
10.20700 -23.85885
10.20800 -24.02142
10.20900 -24.18123
10.21000 -24.33828
10.21100 -24.492549999999998
10.21200 -24.64403
10.21300 -24.79271
10.21400 -24.93857
10.21500 -25.081599999999998
10.21600 -25.221799999999998
10.21700 -25.359140000000004
10.21800 -25.49362
10.21900 -25.62523
10.22000 -25.75396
10.22100 -25.879790000000003
10.22200 -26.00272
10.22300 -26.12274
10.22400 -26.239839999999997
10.22500 -26.35401
10.22600 -26.46525
10.22700 -26.57354
10.22800 -26.67888
10.22900 -26.78125
10.23000 -26.88066
10.23100 -26.9771
10.23200 -27.07056
10.23300 -27.161030000000004
10.23400 -27.248499999999996
10.23500 -27.332990000000002
10.23600 -27.41447
10.23700 -27.49295
10.23800 -27.56841
10.23900 -27.64086
10.24000 -27.7103
10.24100 -27.776709999999998
10.24200 -27.8401
10.24300 -27.90046
10.24400 -27.9578
10.24500 -28.0121
10.24600 -28.06337
10.24700 -28.1116
10.24800 -28.15681
10.24900 -28.198970000000003
10.25000 -28.2381
10.25100 -28.2742
10.25200 -28.30726
10.25300 -28.33728
10.25400 -28.364279999999997
10.25500 -28.388239999999996
10.25600 -28.40918
10.25700 -28.42708
10.25800 -28.441959999999998
10.25900 -28.45382
10.26000 -28.46266
10.26100 -28.468480000000003
10.26200 -28.4713
10.26300 -28.4711
10.26400 -28.467910000000003
10.26500 -28.46171
10.26600 -28.452519999999996
10.26700 -28.44034
10.26800 -28.42518
10.26900 -28.40705
10.27000 -28.385939999999998
10.27100 -28.36187
10.27200 -28.33485
10.27300 -28.304869999999998
10.27400 -28.27196
10.27500 -28.236109999999996
10.27600 -28.197339999999997
10.27700 -28.155649999999998
10.27800 -28.11105
10.27900 -28.06356
10.28000 -28.01317
10.28100 -27.959899999999998
10.28200 -27.90377
10.28300 -27.844780000000004
10.28400 -27.78294
10.28500 -27.71826
10.28600 -27.650760000000002
10.28700 -27.58044
10.28800 -27.50732
10.28900 -27.43141
10.29000 -27.35272
10.29100 -27.271269999999998
10.29200 -27.187070000000002
10.29300 -27.10013
10.29400 -27.010469999999998
10.29500 -26.9181
10.29600 -26.82303
10.29700 -26.72528
10.29800 -26.62487
10.29900 -26.521800000000002
10.30000 -26.416099999999997
10.30100 -26.307779999999998
10.30200 -26.19686
10.30300 -26.08335
10.30400 -25.96727
10.30500 -25.84864
10.30600 -25.727470000000004
10.30700 -25.603779999999997
10.30800 -25.47759
10.30900 -25.348910000000004
10.31000 -25.21777
10.31100 -25.08418
10.31200 -24.94815
10.31300 -24.80972
10.31400 -24.668889999999998
10.31500 -24.52569
10.31600 -24.38013
10.31700 -24.23224
10.31800 -24.08204
10.31900 -23.92953
10.32000 -23.77476
10.32100 -23.61773
10.32200 -23.45846
10.32300 -23.29698
10.32400 -23.13331
10.32500 -22.967470000000002
10.32600 -22.79948
10.32700 -22.629360000000002
10.32800 -22.45714
10.32900 -22.28283
10.33000 -22.10647
10.33100 -21.92806
10.33200 -21.74765
10.33300 -21.56524
10.33400 -21.38086
10.33500 -21.19454
10.33600 -21.0063
10.33700 -20.81617
10.33800 -20.62416
10.33900 -20.430300000000003
10.34000 -20.23462
10.34100 -20.03714
10.34200 -19.837889999999998
10.34300 -19.63688
10.34400 -19.43416
10.34500 -19.22973
10.34600 -19.02363
10.34700 -18.81588
10.34800 -18.60651
10.34900 -18.39554
10.35000 -18.183
10.35100 -17.96892
10.35200 -17.75332
10.35300 -17.53623
10.35400 -17.31767
10.35500 -17.09767
10.35600 -16.876250000000002
10.35700 -16.65346
10.35800 -16.429299999999998
10.35900 -16.20381
10.36000 -15.97702
10.36100 -15.74895
10.36200 -15.51962
10.36300 -15.289079999999998
10.36400 -15.05734
10.36500 -14.82443
10.36600 -14.59038
10.36700 -14.35522
10.36800 -14.118970000000001
10.36900 -13.881669999999998
10.37000 -13.64334
10.37100 -13.40401
10.37200 -13.16371
10.37300 -12.92246
10.37400 -12.680299999999999
10.37500 -12.437249999999999
10.37600 -12.19334
10.37700 -11.94861
10.37800 -11.70307
10.37900 -11.456760000000001
10.38000 -11.209710000000001
10.38100 -10.96194
10.38200 -10.71349
10.38300 -10.46438
10.38400 -10.21464
10.38500 -9.9643052
10.38600 -9.7133979
10.38700 -9.461949
10.38800 -9.2099883
10.38900 -8.957544
10.39000 -8.704645900000001
10.39100 -8.4513232
10.39200 -8.1976049
10.39300 -7.9435199
10.39400 -7.6890975
10.39500 -7.4343674
10.39600 -7.179357899999999
10.39700 -6.9240987
10.39800 -6.668618299999999
10.39900 -6.4129464
10.40000 -6.1571117
10.40100 -5.9011433
10.40200 -5.6450702
10.40300 -5.3889214999999995
10.40400 -5.1327258
10.40500 -4.8765123
10.40600 -4.6203095
10.40700 -4.3641467
10.40800 -4.108052
10.40900 -3.8520540999999997
10.41000 -3.5961822
10.41100 -3.3404640999999997
10.41200 -3.0849285
10.41300 -2.8296037
10.41400 -2.574518
10.41500 -2.3196995
10.41600 -2.0651764999999997
10.41700 -1.810977
10.41800 -1.5571289
10.41900 -1.30366
10.42000 -1.0505983
10.42100 -0.7979713399999999
10.42200 -0.54580686
10.42300 -0.29413244
10.42400 -0.042975545999999996
10.42500 0.20763641
10.42600 0.45767613
10.42700 0.70711635
10.42800 0.9559298900000001
10.42900 1.2040897
10.43000 1.4515689999999999
10.43100 1.6983407
10.43200 1.9443780000000002
10.43300 2.1896543
10.43400 2.4341429000000003
10.43500 2.6778175
10.43600 2.9206516
10.43700 3.1626190999999997
10.43800 3.4036938
10.43900 3.6438498999999998
10.44000 3.8830612
10.44100 4.1213021
10.44200 4.3585472
10.44300 4.5947708
10.44400 4.8299477
10.44500 5.064053100000001
10.44600 5.2970618
10.44700 5.5289492000000005
10.44800 5.7596907
10.44900 5.9892617
10.45000 6.2176384
10.45100 6.444796899999999
10.45200 6.6707127
10.45300 6.8953626
10.45400 7.1187235
10.45500 7.3407716999999995
10.45600 7.5614847
10.45700 7.7808395
10.45800 7.9988137
10.45900 8.2153842
10.46000 8.430529400000001
10.46100 8.6442269
10.46200 8.856455200000001
10.46300 9.0671927
10.46400 9.2764184
10.46500 9.4841108
10.46600 9.6902482
10.46700 9.8948106
10.46800 10.09778
10.46900 10.29913
10.47000 10.49884
10.47100 10.6969
10.47200 10.893279999999999
10.47300 11.08797
10.47400 11.280940000000001
10.47500 11.47217
10.47600 11.66166
10.47700 11.849369999999999
10.47800 12.03529
10.47900 12.2194
10.48000 12.40169
10.48100 12.58213
10.48200 12.76071
10.48300 12.93741
10.48400 13.11221
10.48500 13.28511
10.48600 13.45607
10.48700 13.62509
10.48800 13.79214
10.48900 13.957220000000001
10.49000 14.1203
10.49100 14.281379999999999
10.49200 14.440430000000001
10.49300 14.59744
10.49400 14.752399999999998
10.49500 14.905299999999999
10.49600 15.05611
10.49700 15.20483
10.49800 15.35144
10.49900 15.49593
10.50000 15.63829
10.50100 15.778490000000001
10.50200 15.916540000000001
10.50300 16.05242
10.50400 16.18611
10.50500 16.31761
10.50600 16.4469
10.50700 16.57397
10.50800 16.69881
10.50900 16.82142
10.51000 16.94177
10.51100 17.05987
10.51200 17.17569
10.51300 17.28924
10.51400 17.4005
10.51500 17.509459999999997
10.51600 17.61612
10.51700 17.72046
10.51800 17.82249
10.51900 17.922179999999997
10.52000 18.01954
10.52100 18.114549999999998
10.52200 18.20721
10.52300 18.29752
10.52400 18.385460000000002
10.52500 18.47104
10.52600 18.55424
10.52700 18.63506
10.52800 18.7135
10.52900 18.78954
10.53000 18.86319
10.53100 18.93445
10.53200 19.0033
10.53300 19.06975
10.53400 19.13378
10.53500 19.19541
10.53600 19.25462
10.53700 19.311410000000002
10.53800 19.36579
10.53900 19.41774
10.54000 19.46727
10.54100 19.51438
10.54200 19.55906
10.54300 19.60132
10.54400 19.64115
10.54500 19.67855
10.54600 19.713520000000003
10.54700 19.74607
10.54800 19.7762
10.54900 19.8039
10.55000 19.829169999999998
10.55100 19.852030000000003
10.55200 19.87246
10.55300 19.89048
10.55400 19.90607
10.55500 19.91926
10.55600 19.930030000000002
10.55700 19.9384
10.55800 19.94437
10.55900 19.94793
10.56000 19.9491
10.56100 19.94788
10.56200 19.94427
10.56300 19.93828
10.56400 19.92991
10.56500 19.91918
10.56600 19.90607
10.56700 19.89061
10.56800 19.872799999999998
10.56900 19.85264
10.57000 19.83014
10.57100 19.8053
10.57200 19.77815
10.57300 19.748669999999997
10.57400 19.71689
10.57500 19.6828
10.57600 19.646430000000002
10.57700 19.60777
10.57800 19.56683
10.57900 19.52363
10.58000 19.478180000000002
10.58100 19.43047
10.58200 19.38054
10.58300 19.32837
10.58400 19.273989999999998
10.58500 19.217409999999997
10.58600 19.15863
10.58700 19.09768
10.58800 19.03455
10.58900 18.96926
10.59000 18.90183
10.59100 18.83227
10.59200 18.760579999999997
10.59300 18.686790000000002
10.59400 18.6109
10.59500 18.53293
10.59600 18.45289
10.59700 18.370800000000003
10.59800 18.28667
10.59900 18.20051
10.60000 18.11234
10.60100 18.022170000000003
10.60200 17.93002
10.60300 17.83591
10.60400 17.739849999999997
10.60500 17.64185
10.60600 17.54193
10.60700 17.4401
10.60800 17.336389999999998
10.60900 17.230809999999998
10.61000 17.123369999999998
10.61100 17.0141
10.61200 16.903000000000002
10.61300 16.7901
10.61400 16.67541
10.61500 16.55896
10.61600 16.44075
10.61700 16.320809999999998
10.61800 16.19915
10.61900 16.0758
10.62000 15.95076
10.62100 15.82407
10.62200 15.695739999999999
10.62300 15.565780000000002
10.62400 15.434220000000002
10.62500 15.30107
10.62600 15.166360000000001
10.62700 15.030109999999999
10.62800 14.892330000000001
10.62900 14.753050000000002
10.63000 14.61228
10.63100 14.47005
10.63200 14.32638
10.63300 14.18128
10.63400 14.03478
10.63500 13.886899999999999
10.63600 13.737659999999998
10.63700 13.587089999999998
10.63800 13.43519
10.63900 13.28201
10.64000 13.127539999999998
10.64100 12.97183
10.64200 12.814890000000002
10.64300 12.65675
10.64400 12.49741
10.64500 12.33692
10.64600 12.175279999999999
10.64700 12.01253
10.64800 11.848690000000001
10.64900 11.68377
10.65000 11.517800000000001
10.65100 11.35081
10.65200 11.18282
10.65300 11.01385
10.65400 10.84392
10.65500 10.67305
10.65600 10.50128
10.65700 10.32863
10.65800 10.15511
10.65900 9.9807493
10.66000 9.8055772
10.66100 9.6296147
10.66200 9.4528854
10.66300 9.2754133
10.66400 9.097222200000001
10.66500 8.9183368
10.66600 8.738780799999999
10.66700 8.5585788
10.66800 8.377754699999999
10.66900 8.1963331
10.67000 8.0143377
10.67100 7.831793300000001
10.67200 7.6487243
10.67300 7.4651553999999996
10.67400 7.2811112
10.67500 7.0966162
10.67600 6.911695
10.67700 6.7263715
10.67800 6.540671000000001
10.67900 6.3546181
10.68000 6.1682372999999995
10.68100 5.981553
10.68200 5.79459
10.68300 5.6073733
10.68400 5.4199271
10.68500 5.232276000000001
10.68600 5.0444450000000005
10.68700 4.8564587
10.68800 4.6683416
10.68900 4.4801183
10.69000 4.2918134
10.69100 4.103452
10.69200 3.9150580999999995
10.69300 3.7266567
10.69400 3.5382721999999998
10.69500 3.3499289
10.69600 3.161652
10.69700 2.9734654
10.69800 2.785394
10.69900 2.597462
10.70000 2.409694
10.70100 2.2221140999999998
10.70200 2.0347469
10.70300 1.8476164
10.70400 1.6607470999999998
10.70500 1.4741630000000001
10.70600 1.2878883
10.70700 1.1019468
10.70800 0.9163627400000001
10.70900 0.73115979
10.71000 0.5463618800000001
10.71100 0.36199265
10.71200 0.17807577
10.71300 -0.005365199100000001
10.71400 -0.1883068
10.71500 -0.37072566
10.71600 -0.55259853
10.71700 -0.73390221
10.71800 -0.91461362
10.71900 -1.0947098
10.72000 -1.2741679000000001
10.72100 -1.4529652
10.72200 -1.6310791000000002
10.72300 -1.8084869
10.72400 -1.9851661999999999
10.72500 -2.1610947
10.72600 -2.3362502
10.72700 -2.5106108
10.72800 -2.6841543999999997
10.72900 -2.856859
10.73000 -3.0287031
10.73100 -3.1996652
10.73200 -3.3697236
10.73300 -3.5388574
10.73400 -3.7070448999999996
10.73500 -3.8742654
10.73600 -4.0404979
10.73700 -4.2057216
10.73800 -4.369915600000001
10.73900 -4.5330599
10.74000 -4.6951339
10.74100 -4.8561174
10.74200 -5.0159909
10.74300 -5.1747341
10.74400 -5.3323276
10.74500 -5.4887518
10.74600 -5.6439877
10.74700 -5.7980157
10.74800 -5.9508171
10.74900 -6.102373099999999
10.75000 -6.252665100000001
10.75100 -6.4016752
10.75200 -6.549384399999999
10.75300 -6.6957749
10.75400 -6.840829599999999
10.75500 -6.9845304
10.75600 -7.1268596
10.75700 -7.2678007000000004
10.75800 -7.4073359000000005
10.75900 -7.5454488
10.76000 -7.682123000000001
10.76100 -7.8173414
10.76200 -7.951088200000001
10.76300 -8.0833472
10.76400 -8.2141027
10.76500 -8.3433382
10.76600 -8.4710389
10.76700 -8.597189199999999
10.76800 -8.7217741
10.76900 -8.844778699999999
10.77000 -8.9661881
10.77100 -9.0859875
10.77200 -9.2041627
10.77300 -9.3206994
10.77400 -9.4355844
10.77500 -9.5488034
10.77600 -9.6603431
10.77700 -9.77019
10.77800 -9.8783314
10.77900 -9.9847548
10.78000 -10.08945
10.78100 -10.1924
10.78200 -10.29359
10.78300 -10.39302
10.78400 -10.49066
10.78500 -10.58652
10.78600 -10.68058
10.78700 -10.77282
10.78800 -10.863240000000001
10.78900 -10.95183
10.79000 -11.038580000000001
10.79100 -11.123470000000001
10.79200 -11.2065
10.79300 -11.287659999999999
10.79400 -11.36694
10.79500 -11.444329999999999
10.79600 -11.51982
10.79700 -11.59341
10.79800 -11.66508
10.79900 -11.73483
10.80000 -11.80265
10.80100 -11.86853
10.80200 -11.93247
10.80300 -11.99446
10.80400 -12.054499999999999
10.80500 -12.11257
10.80600 -12.168669999999999
10.80700 -12.2228
10.80800 -12.27495
10.80900 -12.32511
10.81000 -12.37329
10.81100 -12.41947
10.81200 -12.46365
10.81300 -12.50582
10.81400 -12.545990000000002
10.81500 -12.58415
10.81600 -12.62029
10.81700 -12.65442
10.81800 -12.68653
10.81900 -12.716610000000001
10.82000 -12.74467
10.82100 -12.770699999999998
10.82200 -12.7947
10.82300 -12.81667
10.82400 -12.83661
10.82500 -12.85451
10.82600 -12.87038
10.82700 -12.88422
10.82800 -12.89602
10.82900 -12.90579
10.83000 -12.91352
10.83100 -12.919220000000001
10.83200 -12.92289
10.83300 -12.92453
10.83400 -12.924140000000001
10.83500 -12.921710000000001
10.83600 -12.91726
10.83700 -12.91079
10.83800 -12.902289999999999
10.83900 -12.89178
10.84000 -12.87924
10.84100 -12.864690000000001
10.84200 -12.848139999999999
10.84300 -12.82957
10.84400 -12.809000000000001
10.84500 -12.78643
10.84600 -12.76187
10.84700 -12.73532
10.84800 -12.70678
10.84900 -12.676260000000001
10.85000 -12.64376
10.85100 -12.609300000000001
10.85200 -12.57288
10.85300 -12.534490000000002
10.85400 -12.49416
10.85500 -12.45188
10.85600 -12.40767
10.85700 -12.361519999999999
10.85800 -12.31346
10.85900 -12.26348
10.86000 -12.21159
10.86100 -12.15781
10.86200 -12.10214
10.86300 -12.04458
10.86400 -11.98516
10.86500 -11.92387
10.86600 -11.86073
10.86700 -11.79575
10.86800 -11.72894
10.86900 -11.6603
10.87000 -11.58985
10.87100 -11.5176
10.87200 -11.44356
10.87300 -11.36774
10.87400 -11.29015
10.87500 -11.21081
10.87600 -11.12972
10.87700 -11.04689
10.87800 -10.96235
10.87900 -10.8761
10.88000 -10.78815
10.88100 -10.69852
10.88200 -10.60722
10.88300 -10.51426
10.88400 -10.41966
10.88500 -10.32342
10.88600 -10.225570000000001
10.88700 -10.12612
10.88800 -10.02508
10.88900 -9.9224702
10.89000 -9.818297600000001
10.89100 -9.712580599999999
10.89200 -9.6053347
10.89300 -9.4965748
10.89400 -9.3863159
10.89500 -9.2745744
10.89600 -9.1613658
10.89700 -9.0467058
10.89800 -8.9306109
10.89900 -8.8130973
10.90000 -8.6941823
10.90100 -8.573882300000001
10.90200 -8.4522143
10.90300 -8.3291948
10.90400 -8.2048416
10.90500 -8.079172699999999
10.90600 -7.9522051
10.90700 -7.823956
10.90800 -7.6944441
10.90900 -7.563687099999999
10.91000 -7.4317038
10.91100 -7.298512
10.91200 -7.1641304
10.91300 -7.028577499999999
10.91400 -6.891872
10.91500 -6.7540333
10.91600 -6.6150799
10.91700 -6.475031400000001
10.91800 -6.3339069
10.91900 -6.1917257
10.92000 -6.0485076
10.92100 -5.9042722
10.92200 -5.7590395
10.92300 -5.6128297
10.92400 -5.4656629
10.92500 -5.3175595
10.92600 -5.1685397
10.92700 -5.0186243
10.92800 -4.8678339
10.92900 -4.7161888
10.93000 -4.5637105
10.93100 -4.41042
10.93200 -4.2563383
10.93300 -4.1014865
10.93400 -3.945886
10.93500 -3.7895582999999995
10.93600 -3.6325246
10.93700 -3.4748069999999998
10.93800 -3.3164270000000005
10.93900 -3.1574063
10.94000 -2.9977666
10.94100 -2.83753
10.94200 -2.6767183
10.94300 -2.5153536
10.94400 -2.3534579
10.94500 -2.1910533
10.94600 -2.028162
10.94700 -1.8648064
10.94800 -1.7010085000000001
10.94900 -1.5367907
10.95000 -1.3721751
10.95100 -1.2071843
10.95200 -1.0418406999999998
10.95300 -0.87616658
10.95400 -0.71018445
10.95500 -0.54391683
10.95600 -0.37738623
10.95700 -0.21061522000000002
10.95800 -0.043626403
10.95900 0.12355759999999999
10.96000 0.29091409
10.96100 0.45842039
10.96200 0.62605375
10.96300 0.7937914699999999
10.96400 0.96161067
10.96500 1.1294886
10.96600 1.2974025999999999
10.96700 1.4653295
10.96800 1.6332468
10.96900 1.8011314999999999
10.97000 1.9689607000000002
10.97100 2.1367116
10.97200 2.3043614
10.97300 2.4718872999999997
10.97400 2.6392664999999997
10.97500 2.8064761000000003
10.97600 2.9734936
10.97700 3.140296
10.97800 3.3068608
10.97900 3.4731653000000002
10.98000 3.6391869
10.98100 3.8049030999999998
10.98200 3.9702914999999996
10.98300 4.1353295999999995
10.98400 4.299994900000001
10.98500 4.4642653
10.98600 4.6281181
10.98700 4.7915313
10.98800 4.954483
10.98900 5.1169507
10.99000 5.2789129
10.99100 5.4403473
10.99200 5.6012321
10.99300 5.7615455
10.99400 5.9212659
10.99500 6.0803715
10.99600 6.2388405
10.99700 6.396652
10.99800 6.553784
10.99900 6.710215699999999
11.00000 6.865925300000001
11.00100 7.020891499999999
11.00200 7.1750939
11.00300 7.328511
11.00400 7.4811228
11.00500 7.6329075
11.00600 7.783845100000001
11.00700 7.9339147
11.00800 8.0830961
11.00900 8.231368699999999
11.01000 8.3787128
11.01100 8.525107799999999
11.01200 8.6705342
11.01300 8.8149719
11.01400 8.9584015
11.01500 9.1008037
11.01600 9.2421591
11.01700 9.3824483
11.01800 9.521652
11.01900 9.6597522
11.02000 9.7967289
11.02100 9.9325642
11.02200 10.06724
11.02300 10.20074
11.02400 10.33304
11.02500 10.46413
11.02600 10.59398
11.02700 10.72259
11.02800 10.84993
11.02900 10.97598
11.03000 11.10073
11.03100 11.22416
11.03200 11.34626
11.03300 11.46701
11.03400 11.58638
11.03500 11.70437
11.03600 11.82096
11.03700 11.93614
11.03800 12.04987
11.03900 12.16216
11.04000 12.27299
11.04100 12.38233
11.04200 12.490179999999999
11.04300 12.59652
11.04400 12.701329999999999
11.04500 12.804599999999999
11.04600 12.90632
11.04700 13.00647
11.04800 13.10504
11.04900 13.20201
11.05000 13.29738
11.05100 13.39112
11.05200 13.483220000000001
11.05300 13.57368
11.05400 13.662469999999999
11.05500 13.749590000000001
11.05600 13.835030000000001
11.05700 13.91877
11.05800 14.0008
11.05900 14.0811
11.06000 14.15968
11.06100 14.23652
11.06200 14.311599999999999
11.06300 14.384910000000001
11.06400 14.456459999999998
11.06500 14.52622
11.06600 14.594180000000001
11.06700 14.66035
11.06800 14.724689999999999
11.06900 14.787220000000001
11.07000 14.84792
11.07100 14.90678
11.07200 14.96379
11.07300 15.01894
11.07400 15.072230000000001
11.07500 15.12365
11.07600 15.173200000000001
11.07700 15.22085
11.07800 15.26662
11.07900 15.310480000000002
11.08000 15.35243
11.08100 15.39248
11.08200 15.4306
11.08300 15.4668
11.08400 15.50107
11.08500 15.53341
11.08600 15.5638
11.08700 15.59225
11.08800 15.61875
11.08900 15.643290000000002
11.09000 15.665879999999998
11.09100 15.6865
11.09200 15.705160000000001
11.09300 15.721850000000002
11.09400 15.73657
11.09500 15.74931
11.09600 15.760080000000002
11.09700 15.76888
11.09800 15.77569
11.09900 15.780520000000001
11.10000 15.783359999999998
11.10100 15.78422
11.10200 15.7831
11.10300 15.77999
11.10400 15.7749
11.10500 15.767809999999999
11.10600 15.75875
11.10700 15.74769
11.10800 15.73466
11.10900 15.719639999999998
11.11000 15.70264
11.11100 15.683649999999998
11.11200 15.662690000000001
11.11300 15.63975
11.11400 15.61483
11.11500 15.587950000000001
11.11600 15.559090000000001
11.11700 15.52827
11.11800 15.49548
11.11900 15.46073
11.12000 15.42403
11.12100 15.385370000000002
11.12200 15.344769999999999
11.12300 15.30223
11.12400 15.25774
11.12500 15.21133
11.12600 15.162980000000001
11.12700 15.11272
11.12800 15.06054
11.12900 15.00645
11.13000 14.950450000000002
11.13100 14.89256
11.13200 14.832780000000001
11.13300 14.771119999999998
11.13400 14.707590000000001
11.13500 14.64219
11.13600 14.57493
11.13700 14.50582
11.13800 14.434859999999999
11.13900 14.362079999999999
11.14000 14.287469999999999
11.14100 14.21104
11.14200 14.132810000000001
11.14300 14.052790000000002
11.14400 13.970979999999999
11.14500 13.88739
11.14600 13.802030000000002
11.14700 13.71493
11.14800 13.626070000000002
11.14900 13.53549
11.15000 13.443179999999998
11.15100 13.34916
11.15200 13.25344
11.15300 13.156039999999999
11.15400 13.05696
11.15500 12.956210000000002
11.15600 12.853819999999999
11.15700 12.749789999999999
11.15800 12.64413
11.15900 12.53687
11.16000 12.428
11.16100 12.317549999999999
11.16200 12.205530000000001
11.16300 12.09195
11.16400 11.97683
11.16500 11.86019
11.16600 11.74203
11.16700 11.62237
11.16800 11.50123
11.16900 11.37862
11.17000 11.25456
11.17100 11.12906
11.17200 11.00215
11.17300 10.87383
11.17400 10.74412
11.17500 10.61304
11.17600 10.480599999999999
11.17700 10.34683
11.17800 10.211739999999999
11.17900 10.07534
11.18000 9.937660399999999
11.18100 9.7987093
11.18200 9.6585073
11.18300 9.5170721
11.18400 9.3744218
11.18500 9.230575
11.18600 9.0855494
11.18700 8.939363799999999
11.18800 8.7920375
11.18900 8.6435884
11.19000 8.4940359
11.19100 8.3433993
11.19200 8.191698
11.19300 8.0389515
11.19400 7.8851797
11.19500 7.7304021
11.19600 7.5746386999999995
11.19700 7.4179098
11.19800 7.260235399999999
11.19900 7.1016356
11.20000 6.9421314
11.20100 6.781743499999999
11.20200 6.6204920000000005
11.20300 6.458398699999999
11.20400 6.2954843
11.20500 6.1317696999999995
11.20600 5.9672762
11.20700 5.8020249
11.20800 5.6360375
11.20900 5.4693352
11.21000 5.3019401
11.21100 5.1338732
11.21200 4.9651567
11.21300 4.7958121
11.21400 4.6258612999999995
11.21500 4.4553265
11.21600 4.2842295
11.21700 4.112592
11.21800 3.9404366000000004
11.21900 3.7677850999999998
11.22000 3.5946596
11.22100 3.4210827
11.22200 3.2470765999999998
11.22300 3.0726638
11.22400 2.8978663
11.22500 2.7227068
11.22600 2.5472078
11.22700 2.371392
11.22800 2.1952819
11.22900 2.0189002
11.23000 1.8422697
11.23100 1.6654132
11.23200 1.4883536
11.23300 1.3111138
11.23400 1.1337168
11.23500 0.9561856299999999
11.23600 0.7785433900000001
11.23700 0.60081319
11.23800 0.42301822
11.23900 0.24518168
11.24000 0.067326816
11.24100 -0.11052312
11.24200 -0.28834485
11.24300 -0.46611507
11.24400 -0.64381049
11.24500 -0.82140779
11.24600 -0.9988836900000001
11.24700 -1.176215
11.24800 -1.3533783000000001
11.24900 -1.5303505
11.25000 -1.7071083
11.25100 -1.8836287999999999
11.25200 -2.0598887
11.25300 -2.2358648
11.25400 -2.4115343
11.25500 -2.5868742
11.25600 -2.7618614999999997
11.25700 -2.9364735
11.25800 -3.1106873999999998
11.25900 -3.2844803999999996
11.26000 -3.4578301
11.26100 -3.6307134
11.26200 -3.8031083
11.26300 -3.9749920000000003
11.26400 -4.1463424
11.26500 -4.3171372
11.26600 -4.4873543
11.26700 -4.6569712
11.26800 -4.8259661000000005
11.26900 -4.9943171
11.27000 -5.1620021000000005
11.27100 -5.3289995
11.27200 -5.4952875
11.27300 -5.6608446
11.27400 -5.8256492
11.27500 -5.9896797
11.27600 -6.1529152
11.27700 -6.3153341
11.27800 -6.4769156
11.27900 -6.6376381
11.28000 -6.797481299999999
11.28100 -6.9564238
11.28200 -7.114445399999999
11.28300 -7.2715252999999995
11.28400 -7.4276432
11.28500 -7.582779200000001
11.28600 -7.7369124
11.28700 -7.8900233
11.28800 -8.0420911
11.28900 -8.1930973
11.29000 -8.3430216
11.29100 -8.4918439
11.29200 -8.6395457
11.29300 -8.7861076
11.29400 -8.9315102
11.29500 -9.0757348
11.29600 -9.2187621
11.29700 -9.3605742
11.29800 -9.5011525
11.29900 -9.6404783
11.30000 -9.7785339
11.30100 -9.9153012
11.30200 -10.05076
11.30300 -10.184899999999999
11.30400 -10.31769
11.30500 -10.44913
11.30600 -10.579189999999999
11.30700 -10.70786
11.30800 -10.83511
11.30900 -10.96095
11.31000 -11.08533
11.31100 -11.208260000000001
11.31200 -11.32971
11.31300 -11.449670000000001
11.31400 -11.56813
11.31500 -11.68506
11.31600 -11.80045
11.31700 -11.91429
11.31800 -12.02656
11.31900 -12.13725
11.32000 -12.24635
11.32100 -12.35383
11.32200 -12.45969
11.32300 -12.56391
11.32400 -12.66648
11.32500 -12.767380000000001
11.32600 -12.8666
11.32700 -12.964139999999999
11.32800 -13.059970000000002
11.32900 -13.154089999999998
11.33000 -13.24648
11.33100 -13.33713
11.33200 -13.42603
11.33300 -13.513169999999999
11.33400 -13.59854
11.33500 -13.68213
11.33600 -13.763919999999999
11.33700 -13.843900000000001
11.33800 -13.922080000000001
11.33900 -13.99843
11.34000 -14.072940000000001
11.34100 -14.14561
11.34200 -14.216429999999999
11.34300 -14.285390000000001
11.34400 -14.35248
11.34500 -14.41769
11.34600 -14.48101
11.34700 -14.542440000000001
11.34800 -14.60197
11.34900 -14.65958
11.35000 -14.71528
11.35100 -14.76906
11.35200 -14.820910000000001
11.35300 -14.87081
11.35400 -14.918780000000002
11.35500 -14.96479
11.35600 -15.00885
11.35700 -15.050949999999998
11.35800 -15.091080000000002
11.35900 -15.129249999999999
11.36000 -15.165429999999999
11.36100 -15.19964
11.36200 -15.23187
11.36300 -15.262110000000002
11.36400 -15.29036
11.36500 -15.31661
11.36600 -15.34087
11.36700 -15.36313
11.36800 -15.38339
11.36900 -15.40165
11.37000 -15.417900000000001
11.37100 -15.43215
11.37200 -15.44439
11.37300 -15.45462
11.37400 -15.46284
11.37500 -15.46906
11.37600 -15.47326
11.37700 -15.47546
11.37800 -15.475639999999999
11.37900 -15.47382
11.38000 -15.46999
11.38100 -15.46416
11.38200 -15.45631
11.38300 -15.446470000000001
11.38400 -15.434629999999999
11.38500 -15.42078
11.38600 -15.40494
11.38700 -15.3871
11.38800 -15.36728
11.38900 -15.34546
11.39000 -15.321670000000001
11.39100 -15.29589
11.39200 -15.268139999999999
11.39300 -15.23841
11.39400 -15.20672
11.39500 -15.17307
11.39600 -15.137459999999999
11.39700 -15.0999
11.39800 -15.060390000000002
11.39900 -15.01895
11.40000 -14.97557
11.40100 -14.93027
11.40200 -14.88305
11.40300 -14.83392
11.40400 -14.782890000000002
11.40500 -14.72996
11.40600 -14.67515
11.40700 -14.61845
11.40800 -14.559890000000001
11.40900 -14.499460000000001
11.41000 -14.43718
11.41100 -14.373059999999999
11.41200 -14.3071
11.41300 -14.23932
11.41400 -14.16973
11.41500 -14.09833
11.41600 -14.02514
11.41700 -13.95017
11.41800 -13.87342
11.41900 -13.79492
11.42000 -13.71466
11.42100 -13.63267
11.42200 -13.548950000000001
11.42300 -13.46352
11.42400 -13.376389999999999
11.42500 -13.28757
11.42600 -13.19707
11.42700 -13.10491
11.42800 -13.01109
11.42900 -12.91564
11.43000 -12.818570000000001
11.43100 -12.71989
11.43200 -12.61961
11.43300 -12.517759999999999
11.43400 -12.41433
11.43500 -12.30936
11.43600 -12.20285
11.43700 -12.09482
11.43800 -11.985289999999999
11.43900 -11.87426
11.44000 -11.76177
11.44100 -11.64781
11.44200 -11.53242
11.44300 -11.4156
11.44400 -11.29738
11.44500 -11.177760000000001
11.44600 -11.05678
11.44700 -10.93443
11.44800 -10.81076
11.44900 -10.68576
11.45000 -10.55946
11.45100 -10.43187
11.45200 -10.30303
11.45300 -10.17293
11.45400 -10.041609999999999
11.45500 -9.9090748
11.45600 -9.7753517
11.45700 -9.6404575
11.45800 -9.5044114
11.45900 -9.367232
11.46000 -9.2289396
11.46100 -9.0895534
11.46200 -8.9490935
11.46300 -8.8075802
11.46400 -8.665033399999999
11.46500 -8.5214734
11.46600 -8.3769202
11.46700 -8.2313947
11.46800 -8.0849171
11.46900 -7.9375088
11.47000 -7.7891908999999995
11.47100 -7.6399833
11.47200 -7.4899085
11.47300 -7.338987299999999
11.47400 -7.187241299999999
11.47500 -7.0346922
11.47600 -6.8813607
11.47700 -6.7272693
11.47800 -6.5724403
11.47900 -6.4168952
11.48000 -6.2606558
11.48100 -6.1037444
11.48200 -5.9461832
11.48300 -5.7879947000000005
11.48400 -5.6292009
11.48500 -5.4698244
11.48600 -5.309888
11.48700 -5.149414
11.48800 -4.9884252
11.48900 -4.8269443
11.49000 -4.664994
11.49100 -4.5025971
11.49200 -4.3397765999999995
11.49300 -4.1765556
11.49400 -4.0129567999999995
11.49500 -3.8490037999999998
11.49600 -3.6847196999999996
11.49700 -3.5201274
11.49800 -3.3552505000000004
11.49900 -3.1901125
11.50000 -3.0247364
11.50100 -2.859146
11.50200 -2.6933645999999998
11.50300 -2.5274158
11.50400 -2.3613231
11.50500 -2.1951102000000002
11.50600 -2.0288005
11.50700 -1.8624179
11.50800 -1.6959856999999998
11.50900 -1.5295278
11.51000 -1.3630677
11.51100 -1.196629
11.51200 -1.0302354
11.51300 -0.8639102799999999
11.51400 -0.69767735
11.51500 -0.53156004
11.51600 -0.36558183
11.51700 -0.19976613000000001
11.51800 -0.034136311
11.51900 0.13128433
11.52000 0.2964725
11.52100 0.46140505000000004
11.52200 0.62605878
11.52300 0.79041058
11.52400 0.9544375399999999
11.52500 1.1181165
11.52600 1.2814248
11.52700 1.4443394
11.52800 1.6068375
11.52900 1.7688964
11.53000 1.9304934999999999
11.53100 2.0916061
11.53200 2.2522118
11.53300 2.4122879
11.53400 2.5718119
11.53500 2.7307615
11.53600 2.8891144
11.53700 3.0468483
11.53800 3.2039410999999998
11.53900 3.3603704999999997
11.54000 3.5161144999999996
11.54100 3.6711514000000003
11.54200 3.8254588999999997
11.54300 3.9790157
11.54400 4.1317999
11.54500 4.2837898999999995
11.54600 4.4349641
11.54700 4.5853011
11.54800 4.7347803
11.54900 4.8833798999999996
11.55000 5.0310794
11.55100 5.1778581
11.55200 5.323695
11.55300 5.4685701
11.55400 5.6124628
11.55500 5.7553529999999995
11.55600 5.8972206
11.55700 6.0380463
11.55800 6.1778097999999995
11.55900 6.316492
11.56000 6.4540736
11.56100 6.5905362
11.56200 6.725859600000001
11.56300 6.8600259999999995
11.56400 6.9930166
11.56500 7.124812899999999
11.56600 7.255396999999999
11.56700 7.3847510000000005
11.56800 7.512856299999999
11.56900 7.6396957
11.57000 7.7652514
11.57100 7.8895062000000005
11.57200 8.012443
11.57300 8.1340447
11.57400 8.2542941
11.57500 8.3731748
11.57600 8.4906705
11.57700 8.6067647
11.57800 8.721441
11.57900 8.8346832
11.58000 8.9464761
11.58100 9.0568036
11.58200 9.1656506
11.58300 9.2730023
11.58400 9.378843
11.58500 9.4831586
11.58600 9.5859341
11.58700 9.687156199999999
11.58800 9.78681
11.58900 9.884882000000001
11.59000 9.981358799999999
11.59100 10.07623
11.59200 10.16947
11.59300 10.26108
11.59400 10.35105
11.59500 10.43935
11.59600 10.52599
11.59700 10.610940000000001
11.59800 10.6942
11.59900 10.77575
11.60000 10.85559
11.60100 10.9337
11.60200 11.010069999999999
11.60300 11.0847
11.60400 11.15756
11.60500 11.22866
11.60600 11.297989999999999
11.60700 11.36553
11.60800 11.43127
11.60900 11.49522
11.61000 11.55735
11.61100 11.61766
11.61200 11.67615
11.61300 11.732800000000001
11.61400 11.787609999999999
11.61500 11.84057
11.61600 11.891680000000001
11.61700 11.940919999999998
11.61800 11.98829
11.61900 12.03379
11.62000 12.07741
11.62100 12.11914
11.62200 12.15898
11.62300 12.19692
11.62400 12.23296
11.62500 12.267100000000001
11.62600 12.29932
11.62700 12.32963
11.62800 12.35802
11.62900 12.38449
11.63000 12.40903
11.63100 12.43165
11.63200 12.45233
11.63300 12.47109
11.63400 12.487910000000001
11.63500 12.50279
11.63600 12.51573
11.63700 12.52674
11.63800 12.5358
11.63900 12.54293
11.64000 12.548110000000001
11.64100 12.55136
11.64200 12.55266
11.64300 12.55203
11.64400 12.54945
11.64500 12.544939999999999
11.64600 12.53849
11.64700 12.53011
11.64800 12.51979
11.64900 12.50754
11.65000 12.493369999999999
11.65100 12.47727
11.65200 12.45926
11.65300 12.43932
11.65400 12.41747
11.65500 12.393709999999999
11.65600 12.368039999999999
11.65700 12.34047
11.65800 12.31101
11.65900 12.27965
11.66000 12.246410000000001
11.66100 12.21129
11.66200 12.174290000000001
11.66300 12.13543
11.66400 12.0947
11.66500 12.052119999999999
11.66600 12.00769
11.66700 11.96143
11.66800 11.91333
11.66900 11.8634
11.67000 11.81166
11.67100 11.758109999999999
11.67200 11.70276
11.67300 11.64562
11.67400 11.5867
11.67500 11.526010000000001
11.67600 11.46355
11.67700 11.399339999999999
11.67800 11.33339
11.67900 11.26571
11.68000 11.196299999999999
11.68100 11.12518
11.68200 11.05236
11.68300 10.97786
11.68400 10.90167
11.68500 10.823820000000001
11.68600 10.74431
11.68700 10.66317
11.68800 10.580390000000001
11.68900 10.495989999999999
11.69000 10.409989999999999
11.69100 10.3224
11.69200 10.23323
11.69300 10.1425
11.69400 10.05021
11.69500 9.9563919
11.69600 9.8610468
11.69700 9.764193
11.69800 9.6658453
11.69900 9.5660195
11.70000 9.4647296
11.70100 9.361991999999999
11.70200 9.257821700000001
11.70300 9.1522351
11.70400 9.045247700000001
11.70500 8.936876100000001
11.70600 8.8271365
11.70700 8.7160453
11.70800 8.6036205
11.70900 8.4898785
11.71000 8.3748363
11.71100 8.2585119
11.71200 8.1409223
11.71300 8.0220863
11.71400 7.9020209999999995
11.71500 7.7807449
11.71600 7.658276
11.71700 7.534632800000001
11.71800 7.409834099999999
11.71900 7.2838984
11.72000 7.1568452
11.72100 7.028693
11.72200 6.8994604
11.72300 6.7691676
11.72400 6.6378333
11.72500 6.505477399999999
11.72600 6.372119499999999
11.72700 6.2377796
11.72800 6.1024774
11.72900 5.9662331
11.73000 5.8290672
11.73100 5.6909997
11.73200 5.5520512
11.73300 5.4122426
11.73400 5.2715946
11.73500 5.1301277999999995
11.73600 4.9878635
11.73700 4.8448227
11.73800 4.7010265
11.73900 4.5564964
11.74000 4.4112541
11.74100 4.265321
11.74200 4.118719
11.74300 3.9714694
11.74400 3.8235944
11.74500 3.6751158999999998
11.74600 3.5260558
11.74700 3.3764362
11.74800 3.2262790999999997
11.74900 3.0756067000000002
11.75000 2.9244415
11.75100 2.7728055
11.75200 2.620721
11.75300 2.4682105
11.75400 2.3152961999999997
11.75500 2.1620007
11.75600 2.0083465
11.75700 1.8543558000000002
11.75800 1.7000513
11.75900 1.5454556
11.76000 1.3905911
11.76100 1.2354802999999999
11.76200 1.0801461
11.76300 0.9246108100000001
11.76400 0.7688972199999999
11.76500 0.613028
11.76600 0.45702588
11.76700 0.30091355999999997
11.76800 0.14471378999999998
11.76900 -0.011550645
11.77000 -0.16785695
11.77100 -0.32418231000000003
11.77200 -0.48050387
11.77300 -0.6367988
11.77400 -0.79304427
11.77500 -0.94921738
11.77600 -1.1052952
11.77700 -1.261255
11.77800 -1.4170738
11.77900 -1.5727288999999998
11.78000 -1.7281973999999998
11.78100 -1.8834565
11.78200 -2.0384833
11.78300 -2.1932553
11.78400 -2.3477498
11.78500 -2.5019443
11.78600 -2.6558161
11.78700 -2.8093427
11.78800 -2.9625019
11.78900 -3.1152714
11.79000 -3.2676287
11.79100 -3.419552
11.79200 -3.5710193
11.79300 -3.7220083
11.79400 -3.8724974000000003
11.79500 -4.0224649
11.79600 -4.1718893
11.79700 -4.3207493
11.79800 -4.4690233
11.79900 -4.6166901000000005
11.80000 -4.7637284
11.80100 -4.9101174
11.80200 -5.0558366
11.80300 -5.2008646999999995
11.80400 -5.3451814
11.80500 -5.488766
11.80600 -5.6315981
11.80700 -5.7736576
11.80800 -5.9149243
11.80900 -6.0553782
11.81000 -6.1949991
11.81100 -6.3337676
11.81200 -6.4716645
11.81300 -6.6086695
11.81400 -6.744763300000001
11.81500 -6.879927199999999
11.81600 -7.014142
11.81700 -7.1473889
11.81800 -7.2796486
11.81900 -7.4109025
11.82000 -7.5411327
11.82100 -7.670320599999999
11.82200 -7.7984475
11.82300 -7.9254955
11.82400 -8.0514468
11.82500 -8.1762835
11.82600 -8.2999885
11.82700 -8.4225446
11.82800 -8.5439339
11.82900 -8.6641394
11.83000 -8.783144499999999
11.83100 -8.9009322
11.83200 -9.0174861
11.83300 -9.1327906
11.83400 -9.2468284
11.83500 -9.359584
11.83600 -9.4710425
11.83700 -9.581187400000001
11.83800 -9.6900031
11.83900 -9.7974755
11.84000 -9.9035889
11.84100 -10.00833
11.84200 -10.11168
11.84300 -10.21363
11.84400 -10.31417
11.84500 -10.413269999999999
11.84600 -10.51093
11.84700 -10.60713
11.84800 -10.70187
11.84900 -10.795119999999999
11.85000 -10.88687
11.85100 -10.97712
11.85200 -11.065850000000001
11.85300 -11.15304
11.85400 -11.2387
11.85500 -11.322790000000001
11.85600 -11.40532
11.85700 -11.48628
11.85800 -11.56565
11.85900 -11.64342
11.86000 -11.71958
11.86100 -11.79412
11.86200 -11.86704
11.86300 -11.93832
11.86400 -12.007959999999999
11.86500 -12.075940000000001
11.86600 -12.14225
11.86700 -12.2069
11.86800 -12.269860000000001
11.86900 -12.33114
11.87000 -12.39073
11.87100 -12.44861
11.87200 -12.504779999999998
11.87300 -12.559239999999999
11.87400 -12.61197
11.87500 -12.662970000000001
11.87600 -12.71224
11.87700 -12.759770000000001
11.87800 -12.805549999999998
11.87900 -12.84958
11.88000 -12.89185
11.88100 -12.932350000000001
11.88200 -12.9711
11.88300 -13.00807
11.88400 -13.04326
11.88500 -13.07668
11.88600 -13.10832
11.88700 -13.138169999999999
11.88800 -13.16623
11.88900 -13.192499999999999
11.89000 -13.21698
11.89100 -13.23966
11.89200 -13.26054
11.89300 -13.279630000000001
11.89400 -13.29691
11.89500 -13.312399999999998
11.89600 -13.326080000000001
11.89700 -13.337959999999999
11.89800 -13.34804
11.89900 -13.35632
11.90000 -13.362789999999999
11.90100 -13.36747
11.90200 -13.37034
11.90300 -13.37142
11.90400 -13.3707
11.90500 -13.368179999999999
11.90600 -13.36387
11.90700 -13.357769999999999
11.90800 -13.34988
11.90900 -13.3402
11.91000 -13.32874
11.91100 -13.3155
11.91200 -13.300490000000002
11.91300 -13.283710000000001
11.91400 -13.26515
11.91500 -13.244829999999999
11.91600 -13.222760000000001
11.91700 -13.19893
11.91800 -13.173350000000001
11.91900 -13.14603
11.92000 -13.116959999999999
11.92100 -13.08617
11.92200 -13.05365
11.92300 -13.01941
11.92400 -12.98345
11.92500 -12.945789999999999
11.92600 -12.906429999999999
11.92700 -12.865380000000002
11.92800 -12.82264
11.92900 -12.778229999999999
11.93000 -12.73215
11.93100 -12.684409999999998
11.93200 -12.63501
11.93300 -12.58398
11.93400 -12.531310000000001
11.93500 -12.47702
11.93600 -12.42111
11.93700 -12.36361
11.93800 -12.3045
11.93900 -12.24382
11.94000 -12.18156
11.94100 -12.11775
11.94200 -12.05238
11.94300 -11.98547
11.94400 -11.91704
11.94500 -11.847100000000001
11.94600 -11.77564
11.94700 -11.7027
11.94800 -11.62829
11.94900 -11.5524
11.95000 -11.47506
11.95100 -11.39629
11.95200 -11.316089999999999
11.95300 -11.23447
11.95400 -11.15146
11.95500 -11.06706
11.95600 -10.98128
11.95700 -10.89415
11.95800 -10.805679999999999
11.95900 -10.71588
11.96000 -10.62476
11.96100 -10.53235
11.96200 -10.438649999999999
11.96300 -10.343679999999999
11.96400 -10.24746
11.96500 -10.15
11.96600 -10.051309999999999
11.96700 -9.9514194
11.96800 -9.8503374
11.96900 -9.748080400000001
11.97000 -9.6446648
11.97100 -9.5401071
11.97200 -9.4344243
11.97300 -9.327632900000001
11.97400 -9.21975
11.97500 -9.110792700000001
11.97600 -9.0007789
11.97700 -8.8897258
11.97800 -8.7776504
11.97900 -8.6645715
11.98000 -8.5505061
11.98100 -8.435472800000001
11.98200 -8.3194904
11.98300 -8.2025766
11.98400 -8.0847502
11.98500 -7.9660288999999995
11.98600 -7.8464329
11.98700 -7.7259801
11.98800 -7.6046899
11.98900 -7.482580799999999
11.99000 -7.3596731
11.99100 -7.2359852
11.99200 -7.1115367
11.99300 -6.986347599999999
11.99400 -6.8604372
11.99500 -6.7338251
11.99600 -6.6065311
11.99700 -6.4785749
11.99800 -6.3499764
11.99900 -6.2207554
12.00000 -6.0909323
12.00100 -5.9605271
12.00200 -5.8295596
12.00300 -5.6980502
12.00400 -5.5660191999999995
12.00500 -5.4334871
12.00600 -5.300473800000001
12.00700 -5.167
12.00800 -5.0330859
12.00900 -4.8987519
12.01000 -4.7640186
12.01100 -4.6289064
12.01200 -4.4934358
12.01300 -4.3576274
12.01400 -4.2215016
12.01500 -4.0850788
12.01600 -3.9483801
12.01700 -3.8114257
12.01800 -3.6742359
12.01900 -3.536832
12.02000 -3.3992339000000005
12.02100 -3.2614626
12.02200 -3.1235386
12.02300 -2.9854822999999997
12.02400 -2.8473143999999997
12.02500 -2.7090557
12.02600 -2.5707265
12.02700 -2.4323476
12.02800 -2.2939395
12.02900 -2.1555228
12.03000 -2.017118
12.03100 -1.8787457
12.03200 -1.7404262
12.03300 -1.6021800999999998
12.03400 -1.464028
12.03500 -1.3259902000000001
12.03600 -1.1880871
12.03700 -1.0503391
12.03800 -0.9127663399999999
12.03900 -0.7753892299999999
12.04000 -0.63822786
12.04100 -0.5013023999999999
12.04200 -0.36463286
12.04300 -0.22823925
12.04400 -0.092141476
12.04500 0.043640644
12.04600 0.17908736
12.04700 0.31417902
12.04800 0.44889608
12.04900 0.58321906
12.05000 0.71712863
12.05100 0.8506055
12.05200 0.98363059
12.05300 1.1161849
12.05400 1.2482495
12.05500 1.3798055999999999
12.05600 1.5108345
12.05700 1.6413176000000003
12.05800 1.7712366
12.05900 1.9005731000000001
12.06000 2.0293089
12.06100 2.1574259
12.06200 2.2849062
12.06300 2.4117321
12.06400 2.5378857
12.06500 2.6633494
12.06600 2.7881058
12.06700 2.9121377
12.06800 3.0354276
12.06900 3.1579588
12.07000 3.2797139000000004
12.07100 3.4006767
12.07200 3.5208299999999997
12.07300 3.6401576999999996
12.07400 3.7586432000000003
12.07500 3.87627
12.07600 3.9930224
12.07700 4.1088846
12.07800 4.2238403
12.07900 4.3378744
12.08000 4.4509713
12.08100 4.5631155
12.08200 4.6742924
12.08300 4.7844868
12.08400 4.8936844
12.08500 5.0018705
12.08600 5.1090308
12.08700 5.215151199999999
12.08800 5.3202182
12.08900 5.4242183
12.09000 5.5271376
12.09100 5.6289632
12.09200 5.7296819999999995
12.09300 5.8292814
12.09400 5.9277486
12.09500 6.0250714
12.09600 6.1212376
12.09700 6.2162355
12.09800 6.3100532000000005
12.09900 6.4026795
12.10000 6.4941026
12.10100 6.584312000000001
12.10200 6.673295799999999
12.10300 6.761044300000001
12.10400 6.847547
12.10500 6.9327928
12.10600 7.0167720000000005
12.10700 7.099475
12.10800 7.1808919
12.10900 7.261014
12.11000 7.339830699999999
12.11100 7.417333900000001
12.11200 7.493514599999999
12.11300 7.5683638
12.11400 7.6418735
12.11500 7.714035399999999
12.11600 7.784841200000001
12.11700 7.8542836000000005
12.11800 7.922355100000001
12.11900 7.9890482
12.12000 8.0543555
12.12100 8.118271100000001
12.12200 8.1807882
12.12300 8.2419001
12.12400 8.3016016
12.12500 8.359886
12.12600 8.4167488
12.12700 8.4721841
12.12800 8.5261874
12.12900 8.5787535
12.13000 8.6298779
12.13100 8.6795568
12.13200 8.7277867
12.13300 8.774562900000001
12.13400 8.8198826
12.13500 8.8637426
12.13600 8.9061402
12.13700 8.9470729
12.13800 8.9865379
12.13900 9.0245329
12.14000 9.0610564
12.14100 9.0961069
12.14200 9.129682899999999
12.14300 9.161783
12.14400 9.1924064
12.14500 9.2215531
12.14600 9.2492215
12.14700 9.2754118
12.14800 9.3001246
12.14900 9.3233593
12.15000 9.3451172
12.15100 9.3653984
12.15200 9.3842037
12.15300 9.4015345
12.15400 9.417392300000001
12.15500 9.4317786
12.15600 9.4446957
12.15700 9.4561458
12.15800 9.4661303
12.15900 9.4746523
12.16000 9.481714700000001
12.16100 9.487320500000001
12.16200 9.4914734
12.16300 9.4941765
12.16400 9.4954334
12.16500 9.4952486
12.16600 9.4936259
12.16700 9.4905697
12.16800 9.4860852
12.16900 9.4801769
12.17000 9.4728507
12.17100 9.4641112
12.17200 9.4539642
12.17300 9.4424158
12.17400 9.4294719
12.17500 9.4151393
12.17600 9.3994245
12.17700 9.3823344
12.17800 9.3638755
12.17900 9.3440555
12.18000 9.3228817
12.18100 9.3003623
12.18200 9.2765048
12.18300 9.2513174
12.18400 9.224809
12.18500 9.196987700000001
12.18600 9.1678627
12.18700 9.1374427
12.18800 9.1057375
12.18900 9.072756799999999
12.19000 9.0385094
12.19100 9.0030059
12.19200 8.9662559
12.19300 8.9282699
12.19400 8.889059000000001
12.19500 8.8486329
12.19600 8.8070028
12.19700 8.7641798
12.19800 8.7201752
12.19900 8.6750001
12.20000 8.6286664
12.20100 8.5811853
12.20200 8.5325688
12.20300 8.4828295
12.20400 8.4319793
12.20500 8.380030099999999
12.20600 8.326994599999999
12.20700 8.2728848
12.20800 8.217713999999999
12.20900 8.161494900000001
12.21000 8.1042401
12.21100 8.045963200000001
12.21200 7.9866774000000005
12.21300 7.9263963
12.21400 7.8651331
12.21500 7.8029014
12.21600 7.739715299999999
12.21700 7.675588899999999
12.21800 7.6105355999999995
12.21900 7.5445704000000005
12.22000 7.4777074
12.22100 7.4099607999999995
12.22200 7.341345400000001
12.22300 7.2718769000000005
12.22400 7.201569500000001
12.22500 7.1304381
12.22600 7.0584983
12.22700 6.9857657
12.22800 6.912256
12.22900 6.837984199999999
12.23000 6.7629673
12.23100 6.6872202000000005
12.23200 6.610759300000001
12.23300 6.5336011
12.23400 6.4557619
12.23500 6.377258199999999
12.23600 6.2981069000000005
12.23700 6.2183242
12.23800 6.1379269
12.23900 6.0569315999999995
12.24000 5.9753556
12.24100 5.8932155
12.24200 5.8105286
12.24300 5.7273119999999995
12.24400 5.6435823
12.24500 5.5593569
12.24600 5.4746527
12.24700 5.3894874
12.24800 5.3038776
12.24900 5.217840499999999
12.25000 5.1313933
12.25100 5.0445531
12.25200 4.9573369
12.25300 4.8697624
12.25400 4.7818463
12.25500 4.6936058
12.25600 4.6050582
12.25700 4.5162208
12.25800 4.4271104
12.25900 4.3377444
12.26000 4.2481404000000005
12.26100 4.1583151
12.26200 4.0682860000000005
12.26300 3.9780702000000003
12.26400 3.887685
12.26500 3.7971478000000003
12.26600 3.7064756999999995
12.26700 3.6156862999999997
12.26800 3.5247970000000004
12.26900 3.4338251
12.27000 3.3427875000000005
12.27100 3.2517023
12.27200 3.1605866000000002
12.27300 3.0694576000000002
12.27400 2.9783329000000003
12.27500 2.88723
12.27600 2.796166
12.27700 2.7051585
12.27800 2.6142247
12.27900 2.5233818
12.28000 2.4326472
12.28100 2.3420379000000002
12.28200 2.2515709
12.28300 2.1612635
12.28400 2.0711325
12.28500 1.9811951
12.28600 1.8914679
12.28700 1.8019675999999998
12.28800 1.712711
12.28900 1.6237145000000002
12.29000 1.5349948
12.29100 1.4465681
12.29200 1.3584508
12.29300 1.2706589000000001
12.29400 1.1832085
12.29500 1.0961157
12.29600 1.0093964
12.29700 0.92306612
12.29800 0.83714062
12.29900 0.75163548
12.30000 0.66656605
12.30100 0.58194771
12.30200 0.49779564
12.30300 0.41412491999999995
12.30400 0.33095055
12.30500 0.24828741
12.30600 0.16615022999999998
12.30700 0.08455367600000001
12.30800 0.0035122483999999996
12.30900 -0.076959643
12.31000 -0.15684773999999999
12.31100 -0.23613786
12.31200 -0.31481602000000003
12.31300 -0.39286832
12.31400 -0.47028102
12.31500 -0.54704049
12.31600 -0.62313322
12.31700 -0.69854595
12.31800 -0.77326545
12.31900 -0.84727872
12.32000 -0.92057288
12.32100 -0.9931351099999999
12.32200 -1.0649529
12.32300 -1.1360139999999999
12.32400 -1.206306
12.32500 -1.2758169
12.32600 -1.3445348
12.32700 -1.4124481
12.32800 -1.4795449999999999
12.32900 -1.5458144
12.33000 -1.6112451
12.33100 -1.6758258000000001
12.33200 -1.7395458999999998
12.33300 -1.8023946999999998
12.33400 -1.8643618000000002
12.33500 -1.9254368000000002
12.33600 -1.9856097
12.33700 -2.0448707
12.33800 -2.1032101
12.33900 -2.1606183000000003
12.34000 -2.217086
12.34100 -2.2726042
12.34200 -2.3271639
12.34300 -2.3807565
12.34400 -2.4333732
12.34500 -2.4850061
12.34600 -2.5356468
12.34700 -2.5852876
12.34800 -2.6339207
12.34900 -2.6815385000000003
12.35000 -2.7281337999999997
12.35100 -2.7736997
12.35200 -2.8182289999999997
12.35300 -2.8617152999999997
12.35400 -2.9041519
12.35500 -2.9455328
12.35600 -2.9858518
12.35700 -3.025103
12.35800 -3.0632807
12.35900 -3.1003796
12.36000 -3.1363942
12.36100 -3.1713195
12.36200 -3.2051510999999997
12.36300 -3.2378837000000003
12.36400 -3.2695133000000003
12.36500 -3.3000357
12.36600 -3.3294465000000004
12.36700 -3.3577424000000002
12.36800 -3.3849191000000003
12.36900 -3.4109738
12.37000 -3.4359027
12.37100 -3.4597032
12.37200 -3.4823727
12.37300 -3.5039081999999997
12.37400 -3.5243078999999997
12.37500 -3.5435691
12.37600 -3.5616904
12.37700 -3.57867
12.37800 -3.5945064999999996
12.37900 -3.6091990999999997
12.38000 -3.6227465
12.38100 -3.635148
12.38200 -3.6464035999999997
12.38300 -3.6565129
12.38400 -3.6654759
12.38500 -3.6732931000000004
12.38600 -3.6799651000000004
12.38700 -3.6854926000000003
12.38800 -3.6898773000000005
12.38900 -3.6931202000000005
12.39000 -3.6952226999999995
12.39100 -3.6961868
12.39200 -3.6960147
12.39300 -3.6947083
12.39400 -3.6922704
12.39500 -3.6887038
12.39600 -3.6840118
12.39700 -3.678197
12.39800 -3.6712632000000003
12.39900 -3.6632139
12.40000 -3.6540531
12.40100 -3.6437842999999996
12.40200 -3.6324117000000005
12.40300 -3.6199402
12.40400 -3.6063737999999996
12.40500 -3.5917174000000003
12.40600 -3.5759758
12.40700 -3.5591538999999996
12.40800 -3.5412568999999996
12.40900 -3.5222903
12.41000 -3.5022594
12.41100 -3.4811702
12.41200 -3.4590284999999996
12.41300 -3.4358405000000003
12.41400 -3.4116123
12.41500 -3.3863503
12.41600 -3.3600613
12.41700 -3.332752
12.41800 -3.3044294
12.41900 -3.2751004999999997
12.42000 -3.2447729
12.42100 -3.2134544000000003
12.42200 -3.1811528
12.42300 -3.1478763
12.42400 -3.1136326
12.42500 -3.0784307
12.42600 -3.0422792
12.42700 -3.0051870000000003
12.42800 -2.9671632
12.42900 -2.9282171
12.43000 -2.8883584
12.43100 -2.8475968000000003
12.43200 -2.8059423
12.43300 -2.7634051
12.43400 -2.7199953999999997
12.43500 -2.6757238
12.43600 -2.6306011000000002
12.43700 -2.5846381000000003
12.43800 -2.5378458
12.43900 -2.4902355000000003
12.44000 -2.4418184999999997
12.44100 -2.3926063
12.44200 -2.3426106
12.44300 -2.2918433
12.44400 -2.2403162
12.44500 -2.1880412
12.44600 -2.1350306999999997
12.44700 -2.081297
12.44800 -2.0268522
12.44900 -1.971709
12.45000 -1.9158797
12.45100 -1.8593773
12.45200 -1.8022145999999999
12.45300 -1.7444042
12.45400 -1.6859593
12.45500 -1.6268929
12.45600 -1.5672185
12.45700 -1.5069489
12.45800 -1.4460979
12.45900 -1.3846789
12.46000 -1.3227053
12.46100 -1.2601911000000001
12.46200 -1.19715
12.46300 -1.1335959
12.46400 -1.0695428999999999
12.46500 -1.0050051
12.46600 -0.93999673
12.46700 -0.8745322
12.46800 -0.80862595
12.46900 -0.74229245
12.47000 -0.67554638
12.47100 -0.60840244
12.47200 -0.54087555
12.47300 -0.47298055
12.47400 -0.40473248999999994
12.47500 -0.3361464
12.47600 -0.26723745
12.47700 -0.19802088
12.47800 -0.12851194000000002
12.47900 -0.058726
12.48000 0.011321546
12.48100 0.081615249
12.48200 0.15213961
12.48300 0.22287909
12.48400 0.29381809000000003
12.48500 0.36494103
12.48600 0.43623228999999997
12.48700 0.50767618
12.48800 0.57925703
12.48900 0.65095914
12.49000 0.72276681
12.49100 0.7946643
12.49200 0.8666359800000001
12.49300 0.9386660499999999
12.49400 1.0107388
12.49500 1.0828384
12.49600 1.1549493
12.49700 1.2270558
12.49800 1.299142
12.49900 1.3711924
12.50000 1.4431912
12.50100 1.5151229
12.50200 1.5869715999999998
12.50300 1.6587218000000001
12.50400 1.7303579
12.50500 1.8018642000000002
12.50600 1.8732253
12.50700 1.9444255000000001
12.50800 2.0154495000000003
12.50900 2.0862816
12.51000 2.1569064
12.51100 2.2273084
12.51200 2.2974723999999997
12.51300 2.3673829
12.51400 2.4370244
12.51500 2.5063818
12.51600 2.57544
12.51700 2.6441837
12.51800 2.7125977
12.51900 2.7806669
12.52000 2.8483763
12.52100 2.9157108000000003
12.52200 2.9826555
12.52300 3.0491956
12.52400 3.1153161
12.52500 3.1810023
12.52600 3.2462395999999996
12.52700 3.3110133999999998
12.52800 3.375309
12.52900 3.4391119999999997
12.53000 3.5024083999999998
12.53100 3.5651837
12.53200 3.6274236
12.53300 3.6891140000000004
12.53400 3.7502412
12.53500 3.8107913
12.53600 3.8707506
12.53700 3.9301053
12.53800 3.9888423
12.53900 4.0469479
12.54000 4.104409400000001
12.54100 4.1612133
12.54200 4.2173471
12.54300 4.2727981
12.54400 4.3275531
12.54500 4.3816004
12.54600 4.4349276
12.54700 4.4875223
12.54800 4.5393728
12.54900 4.590467
12.55000 4.6407934
12.55100 4.6903405000000005
12.55200 4.7390970999999995
12.55300 4.7870521
12.55400 4.8341940999999995
12.55500 4.8805125
12.55600 4.925996400000001
12.55700 4.9706351
12.55800 5.0144184
12.55900 5.0573356
12.56000 5.0993767000000005
12.56100 5.1405318
12.56200 5.1807906
12.56300 5.2201435
12.56400 5.2585809999999995
12.56500 5.2960932000000005
12.56600 5.3326711
12.56700 5.3683054
12.56800 5.4029871
12.56900 5.4367069
12.57000 5.4694563
12.57100 5.501226699999999
12.57200 5.5320095
12.57300 5.5617966
12.57400 5.5905797
12.57500 5.6183506
12.57600 5.6451019
12.57700 5.6708261
12.57800 5.6955159
12.57900 5.719164
12.58000 5.7417635
12.58100 5.7633076
12.58200 5.78379
12.58300 5.8032043
12.58400 5.8215447
12.58500 5.8388054
12.58600 5.854981
12.58700 5.8700658
12.58800 5.884055
12.58900 5.8969434000000005
12.59000 5.9087269
12.59100 5.9194006
12.59200 5.9289608000000005
12.59300 5.9374034
12.59400 5.9447248
12.59500 5.9509213999999995
12.59600 5.95599
12.59700 5.9599273
12.59800 5.9627309
12.59900 5.964398
12.60000 5.9649259
12.60100 5.9643127
12.60200 5.9625559
12.60300 5.959653899999999
12.60400 5.9556052
12.60500 5.9504081
12.60600 5.9440613
12.60700 5.9365638
12.60800 5.9279144
12.60900 5.9181124
12.61000 5.9071574
12.61100 5.8950491000000005
12.61200 5.8817871
12.61300 5.8673713
12.61400 5.8518022
12.61500 5.8350805
12.61600 5.817206199999999
12.61700 5.7981808
12.61800 5.778005
12.61900 5.7566799
12.62000 5.7342075
12.62100 5.7105891
12.62200 5.6858268
12.62300 5.6599226
12.62400 5.6328792000000005
12.62500 5.6046993
12.62600 5.5753853
12.62700 5.5449408
12.62800 5.5133689
12.62900 5.4806735
12.63000 5.4468583
12.63100 5.411927400000001
12.63200 5.3758848
12.63300 5.3387351
12.63400 5.3004831
12.63500 5.261134
12.63600 5.2206926000000005
12.63700 5.1791642
12.63800 5.1365547
12.63900 5.0928697000000005
12.64000 5.0481152
12.64100 5.0022975
12.64200 4.955422899999999
12.64300 4.9074978
12.64400 4.858528799999999
12.64500 4.8085230999999995
12.64600 4.7574874000000005
12.64700 4.705429400000001
12.64800 4.6523564
12.64900 4.5982756
12.65000 4.5431953
12.65100 4.4871233
12.65200 4.4300675
12.65300 4.3720365
12.65400 4.3130387
12.65500 4.2530827
12.65600 4.192177200000001
12.65700 4.1303314
12.65800 4.0675547
12.65900 4.003856
12.66000 3.9392449000000003
12.66100 3.8737312000000004
12.66200 3.8073249000000002
12.66300 3.7400361
12.66400 3.6718749
12.66500 3.6028515999999997
12.66600 3.5329770000000003
12.66700 3.4622617
12.66800 3.3907163999999996
12.66900 3.3183526
12.67000 3.2451811999999998
12.67100 3.1712137
12.67200 3.0964619
12.67300 3.0209372
12.67400 2.9446516
12.67500 2.8676171
12.67600 2.7898459
12.67700 2.7113505
12.67800 2.6321433
12.67900 2.552237
12.68000 2.4716444
12.68100 2.3903783
12.68200 2.3084521000000002
12.68300 2.2258788000000003
12.68400 2.1426719
12.68500 2.0588447999999997
12.68600 1.9744111000000002
12.68700 1.8893847
12.68800 1.8037794
12.68900 1.7176092
12.69000 1.6308878999999998
12.69100 1.5436302000000002
12.69200 1.4558501
12.69300 1.3675621
12.69400 1.2787806000000002
12.69500 1.1895203
12.69600 1.0997958
12.69700 1.0096218000000001
12.69800 0.9190131
12.69900 0.8279847
12.70000 0.7365515
12.70100 0.64472849
12.70200 0.55253077
12.70300 0.45997342
12.70400 0.36707162000000004
12.70500 0.2738406
12.70600 0.18029565
12.70700 0.086452073
12.70800 -0.0076747514
12.70900 -0.10206942
12.71000 -0.19671646999999998
12.71100 -0.2916004
12.71200 -0.38670567
12.71300 -0.48201666
12.71400 -0.57751779
12.71500 -0.6731933
12.71600 -0.76902751
12.71700 -0.86500458
12.71800 -0.96110869
12.71900 -1.0573239
12.72000 -1.1536343
12.72100 -1.2500239
12.72200 -1.3464766
12.72300 -1.4429762000000002
12.72400 -1.5395067
12.72500 -1.6360518000000002
12.72600 -1.7325951
12.72700 -1.8291205000000001
12.72800 -1.9256115
12.72900 -2.0220518
12.73000 -2.1184251
12.73100 -2.2147147
12.73200 -2.3109043
12.73300 -2.4069775
12.73400 -2.5029177
12.73500 -2.5987087
12.73600 -2.6943339
12.73700 -2.789777
12.73800 -2.8850214999999997
12.73900 -2.9800512
12.74000 -3.0748498
12.74100 -3.169401
12.74200 -3.2636888
12.74300 -3.3576973000000003
12.74400 -3.4514099
12.74500 -3.5448112
12.74600 -3.6378853
12.74700 -3.7306163000000003
12.74800 -3.8229886
12.74900 -3.9149865999999998
12.75000 -4.0065944
12.75100 -4.097797
12.75200 -4.1885788999999995
12.75300 -4.2789251
12.75400 -4.36882
12.75500 -4.4582486
12.75600 -4.5471959
12.75700 -4.635646899999999
12.75800 -4.7235869
12.75900 -4.8110008
12.76000 -4.8978738
12.76100 -4.9841914
12.76200 -5.069939
12.76300 -5.1551022
12.76400 -5.239665899999999
12.76500 -5.3236159999999995
12.76600 -5.4069381
12.76700 -5.489618
12.76800 -5.5716414
12.76900 -5.6529939
12.77000 -5.7336617
12.77100 -5.8136307
12.77200 -5.892887
12.77300 -5.9714168
12.77400 -6.0492064999999995
12.77500 -6.1262421
12.77600 -6.2025107
12.77700 -6.2779985
12.77800 -6.3526928
12.77900 -6.4265802999999995
12.78000 -6.4996481
12.78100 -6.5718837
12.78200 -6.6432744
12.78300 -6.7138083
12.78400 -6.7834727
12.78500 -6.852255
12.78600 -6.9201440000000005
12.78700 -6.987127699999999
12.78800 -7.053194899999999
12.78900 -7.1183339
12.79000 -7.1825333
12.79100 -7.245782800000001
12.79200 -7.3080704
12.79300 -7.3693864
12.79400 -7.4297197
12.79500 -7.4890606
12.79600 -7.5473987000000005
12.79700 -7.6047234
12.79800 -7.6610252
12.79900 -7.7162944
12.80000 -7.770521199999999
12.80100 -7.823695999999999
12.80200 -7.8758098
12.80300 -7.9268537
12.80400 -7.9768188
12.80500 -8.0256961
12.80600 -8.0734767
12.80700 -8.1201524
12.80800 -8.1657149
12.80900 -8.2101561
12.81000 -8.2534686
12.81100 -8.2956433
12.81200 -8.3366737
12.81300 -8.376552199999999
12.81400 -8.4152713
12.81500 -8.4528238
12.81600 -8.4892027
12.81700 -8.5244022
12.81800 -8.5584156
12.81900 -8.5912362
12.82000 -8.6228579
12.82100 -8.6532757
12.82200 -8.6824834
12.82300 -8.710476
12.82400 -8.7372482
12.82500 -8.7627955
12.82600 -8.7871127
12.82700 -8.8101953
12.82800 -8.8320397
12.82900 -8.8526413
12.83000 -8.8719964
12.83100 -8.8901021
12.83200 -8.9069538
12.83300 -8.9225493
12.83400 -8.9368857
12.83500 -8.949959999999999
12.83600 -8.9617699
12.83700 -8.9723133
12.83800 -8.981588499999999
12.83900 -8.9895934
12.84000 -8.9963257
12.84100 -9.0017848
12.84200 -9.005969
12.84300 -9.0088777
12.84400 -9.010510100000001
12.84500 -9.0108655
12.84600 -9.0099439
12.84700 -9.007744500000001
12.84800 -9.004268099999999
12.84900 -8.9995146
12.85000 -8.9934841
12.85100 -8.986178
12.85200 -8.9775965
12.85300 -8.9677408
12.85400 -8.9566126
12.85500 -8.9442134
12.85600 -8.9305453
12.85700 -8.915609100000001
12.85800 -8.8994078
12.85900 -8.8819437
12.86000 -8.8632189
12.86100 -8.8432364
12.86200 -8.8219993
12.86300 -8.7995112
12.86400 -8.7757744
12.86500 -8.7507933
12.86600 -8.724571000000001
12.86700 -8.6971119
12.86800 -8.668419700000001
12.86900 -8.6384997
12.87000 -8.607355499999999
12.87100 -8.574992400000001
12.87200 -8.5414149
12.87300 -8.506628099999999
12.87400 -8.4706381
12.87500 -8.43345
12.87600 -8.3950698
12.87700 -8.3555035
12.87800 -8.314757
12.87900 -8.2728371
12.88000 -8.229750399999999
12.88100 -8.185504400000001
12.88200 -8.140105
12.88300 -8.093560499999999
12.88400 -8.0458775
12.88500 -7.997064299999999
12.88600 -7.947129
12.88700 -7.896079100000001
12.88800 -7.843923599999999
12.88900 -7.790670500000001
12.89000 -7.7363290000000005
12.89100 -7.6809078
12.89200 -7.6244161
12.89300 -7.5668626
12.89400 -7.5082578
12.89500 -7.4486107
12.89600 -7.387930900000001
12.89700 -7.326228899999999
12.89800 -7.2635144
12.89900 -7.1997985
12.90000 -7.135091
12.90100 -7.0694022
12.90200 -7.0027433
12.90300 -6.9351248000000005
12.90400 -6.866557199999999
12.90500 -6.7970522
12.90600 -6.726621100000001
12.90700 -6.655275099999999
12.90800 -6.583025300000001
12.90900 -6.5098837000000005
12.91000 -6.435861399999999
12.91100 -6.3609712
12.91200 -6.285224100000001
12.91300 -6.2086329000000005
12.91400 -6.131209800000001
12.91500 -6.0529668
12.91600 -5.9739169
12.91700 -5.8940724
12.91800 -5.8134463
12.91900 -5.7320517
12.92000 -5.6499012
12.92100 -5.5670086
12.92200 -5.4833874
12.92300 -5.3990509
12.92400 -5.314013
12.92500 -5.2282877
12.92600 -5.1418889000000005
12.92700 -5.0548308
12.92800 -4.9671277
12.92900 -4.8787944
12.93000 -4.7898453
12.93100 -4.7002949
12.93200 -4.6101581000000005
12.93300 -4.5194499
12.93400 -4.4281852
12.93500 -4.3363787
12.93600 -4.2440463
12.93700 -4.1512027
12.93800 -4.0578634000000005
12.93900 -3.9640434000000004
12.94000 -3.8697582
12.94100 -3.7750233
12.94200 -3.6798537
12.94300 -3.5842653
12.94400 -3.4882735
12.94500 -3.3918935999999995
12.94600 -3.2951411
12.94700 -3.1980317
12.94800 -3.1005808999999998
12.94900 -3.0028040999999996
12.95000 -2.9047172999999997
12.95100 -2.8063357
12.95200 -2.7076751
12.95300 -2.6087511
12.95400 -2.5095794000000002
12.95500 -2.4101758
12.95600 -2.3105562
12.95700 -2.2107363
12.95800 -2.110732
12.95900 -2.0105591
12.96000 -1.9102337
12.96100 -1.8097717
12.96200 -1.7091893
12.96300 -1.6085025
12.96400 -1.5077274999999999
12.96500 -1.4068806
12.96600 -1.3059779
12.96700 -1.2050358
12.96800 -1.1040704000000001
12.96900 -1.0030983
12.97000 -0.9021356700000001
12.97100 -0.80119884
12.97200 -0.70030424
12.97300 -0.59946817
12.97400 -0.49870703000000005
12.97500 -0.39803712
12.97600 -0.2974747
12.97700 -0.19703603
12.97800 -0.09673732
12.97900 0.0034052776999999998
12.98000 0.10337566000000001
12.98100 0.20315782000000002
12.98200 0.30273575999999996
12.98300 0.40209358999999995
12.98400 0.5012155
12.98500 0.60008578
12.98600 0.69868872
12.98700 0.79700882
12.98800 0.8950305199999999
12.98900 0.99273836
12.99000 1.0901170999999998
12.99100 1.1871513999999999
12.99200 1.2838262
12.99300 1.3801264
12.99400 1.4760369
12.99500 1.5715428
12.99600 1.6666291
12.99700 1.7612813
12.99800 1.8554844000000001
12.99900 1.9492241000000001
13.00000 2.0424856
13.00100 2.1352544
13.00200 2.2275163
13.00300 2.319257
13.00400 2.4104621
13.00500 2.5011178
13.00600 2.5912099
13.00700 2.6807245
13.00800 2.7696477
13.00900 2.857966
13.01000 2.9456656000000003
13.01100 3.0327333000000003
13.01200 3.1191554
13.01300 3.2049187
13.01400 3.2900102
13.01500 3.3744171000000005
13.01600 3.4581263
13.01700 3.5411246
13.01800 3.6233999000000003
13.01900 3.7049397999999996
13.02000 3.7857316
13.02100 3.8657632
13.02200 3.9450228
13.02300 4.0234983
13.02400 4.1011777
13.02500 4.1780494
13.02600 4.254102
13.02700 4.3293241
13.02800 4.4037048
13.02900 4.4772327
13.03000 4.5498967
13.03100 4.621686400000001
13.03200 4.6925913999999995
13.03300 4.7626007
13.03400 4.831704500000001
13.03500 4.899892599999999
13.03600 4.967154900000001
13.03700 5.0334819
13.03800 5.098863700000001
13.03900 5.1632910999999995
13.04000 5.2267548
13.04100 5.289245800000001
13.04200 5.3507552
13.04300 5.411274
13.04400 5.4707941
13.04500 5.5293068000000005
13.04600 5.5868041
13.04700 5.6432780000000005
13.04800 5.6987207
13.04900 5.7531248999999995
13.05000 5.8064833
13.05100 5.8587883
13.05200 5.9100334
13.05300 5.9602115
13.05400 6.0093160999999995
13.05500 6.0573407
13.05600 6.1042789
13.05700 6.150125
13.05800 6.1948732
13.05900 6.2385175
13.06000 6.2810533
13.06100 6.322474
13.06200 6.362775699999999
13.06300 6.4019531
13.06400 6.440001
13.06500 6.4769149
13.06600 6.5126911
13.06700 6.547325099999999
13.06800 6.5808124999999995
13.06900 6.6131502
13.07000 6.6443339
13.07100 6.6743605
13.07200 6.703227
13.07300 6.7309305
13.07400 6.757467999999999
13.07500 6.7828371999999995
13.07600 6.8070352
13.07700 6.8300605
13.07800 6.8519108
13.07900 6.872584700000001
13.08000 6.8920806
13.08100 6.9103978999999995
13.08200 6.9275349
13.08300 6.9434911
13.08400 6.9582663
13.08500 6.971859900000001
13.08600 6.9842718999999995
13.08700 6.9955029
13.08800 7.0055529000000005
13.08900 7.0144229000000005
13.09000 7.0221134
13.09100 7.028625900000001
13.09200 7.0339613
13.09300 7.0381217
13.09400 7.0411079
13.09500 7.0429221
13.09600 7.043566599999999
13.09700 7.0430428
13.09800 7.0413537
13.09900 7.038501699999999
13.10000 7.0344895
13.10100 7.0293203
13.10200 7.022996200000001
13.10300 7.015521099999999
13.10400 7.0068985
13.10500 6.9971316
13.10600 6.986223900000001
13.10700 6.974179299999999
13.10800 6.961002199999999
13.10900 6.946696300000001
13.11000 6.9312662
13.11100 6.9147162
13.11200 6.8970509
13.11300 6.8782754
13.11400 6.858395000000001
13.11500 6.8374141999999996
13.11600 6.815339600000001
13.11700 6.792176499999999
13.11800 6.7679301
13.11900 6.7426078
13.12000 6.716214900000001
13.12100 6.6887587
13.12200 6.6602461
13.12300 6.6306837
13.12400 6.600078900000001
13.12500 6.568440000000001
13.12600 6.5357737
13.12700 6.5020888999999995
13.12800 6.467393
13.12900 6.4316951
13.13000 6.3950032000000006
13.13100 6.357325599999999
13.13200 6.318672
13.13300 6.279051300000001
13.13400 6.2384725
13.13500 6.1969452
13.13600 6.154478699999999
13.13700 6.1110831999999995
13.13800 6.0667679
13.13900 6.0215432
13.14000 5.9754189
13.14100 5.9284054
13.14200 5.8805127
13.14300 5.8317516
13.14400 5.7821322
13.14500 5.7316653
13.14600 5.6803618
13.14700 5.628231899999999
13.14800 5.575287
13.14900 5.5215381
13.15000 5.4669961
13.15100 5.411672599999999
13.15200 5.3555787
13.15300 5.2987259
13.15400 5.2411254
13.15500 5.1827893
13.15600 5.1237293
13.15700 5.0639573
13.15800 5.0034855
13.15900 4.9423255
13.16000 4.8804902
13.16100 4.8179913
13.16200 4.7548417
13.16300 4.6910539
13.16400 4.626641
13.16500 4.5616154
13.16600 4.4959903
13.16700 4.4297785
13.16800 4.3629933
13.16900 4.2956479
13.17000 4.227756
13.17100 4.1593309000000005
13.17200 4.0903863
13.17300 4.0209357
13.17400 3.950993
13.17500 3.8805719
13.17600 3.8096867999999997
13.17700 3.7383512
13.17800 3.6665794000000003
13.17900 3.5943854999999996
13.18000 3.5217836
13.18100 3.4487884
13.18200 3.375414
13.18300 3.3016745
13.18400 3.2275843999999996
13.18500 3.1531587
13.18600 3.0784115
13.18700 3.0033574
13.18800 2.9280109
13.18900 2.8523868
13.19000 2.7764997
13.19100 2.7003642
13.19200 2.6239952
13.19300 2.5474073
13.19400 2.4706153
13.19500 2.3936339
13.19600 2.3164779
13.19700 2.2391621
13.19800 2.1617014
13.19900 2.0841107
13.20000 2.0064045
13.20100 1.9285976999999999
13.20200 1.8507052
13.20300 1.7727418000000001
13.20400 1.6947221
13.20500 1.6166608999999998
13.20600 1.5385727999999999
13.20700 1.4604726000000001
13.20800 1.3823749
13.20900 1.3042943
13.21000 1.2262454
13.21100 1.1482428
13.21200 1.0703010000000002
13.21300 0.9924343800000001
13.21400 0.9146575800000001
13.21500 0.83698491
13.21600 0.7594307899999999
13.21700 0.68200957
13.21800 0.60473559
13.21900 0.5276231600000001
13.22000 0.45068651000000004
13.22100 0.37393989
13.22200 0.29739749000000004
13.22300 0.22107349
13.22400 0.14498198
13.22500 0.069137051
13.22600 -0.006447255099999999
13.22700 -0.081756967
13.22800 -0.15677814
13.22900 -0.23149692000000002
13.23000 -0.30589949
13.23100 -0.37997211
13.23200 -0.45370109999999997
13.23300 -0.52707288
13.23400 -0.600074
13.23500 -0.67269094
13.23600 -0.74491045
13.23700 -0.81671933
13.23800 -0.8881043599999999
13.23900 -0.95905261
13.24000 -1.0295511
13.24100 -1.0995871000000002
13.24200 -1.169148
13.24300 -1.2382211
13.24400 -1.3067940999999998
13.24500 -1.3748546
13.24600 -1.4423905000000001
13.24700 -1.5093896
13.24800 -1.5758400999999997
13.24900 -1.64173
13.25000 -1.7070478
13.25100 -1.7717818
13.25200 -1.8359205
13.25300 -1.8994527
13.25400 -1.9623670999999998
13.25500 -2.0246526
13.25600 -2.0862984
13.25700 -2.1472933
13.25800 -2.2076268
13.25900 -2.2672882
13.26000 -2.326267
13.26100 -2.3845527
13.26200 -2.4421348999999997
13.26300 -2.4990035
13.26400 -2.5551485
13.26500 -2.6105599
13.26600 -2.6652278000000003
13.26700 -2.7191427
13.26800 -2.7722947000000002
13.26900 -2.8246747
13.27000 -2.8762732
13.27100 -2.9270811
13.27200 -2.9770894
13.27300 -3.0262895000000003
13.27400 -3.0746724
13.27500 -3.1222301
13.27600 -3.1689540000000003
13.27700 -3.2148361
13.27800 -3.2598685
13.27900 -3.3040434
13.28000 -3.3473533
13.28100 -3.389791
13.28200 -3.4313496
13.28300 -3.4720220000000004
13.28400 -3.5118014000000004
13.28500 -3.5506814999999996
13.28600 -3.588656
13.28700 -3.6257184999999996
13.28800 -3.6618634999999995
13.28900 -3.697085
13.29000 -3.7313777999999997
13.29100 -3.7647363000000005
13.29200 -3.7971551999999997
13.29300 -3.8286299
13.29400 -3.8591553000000003
13.29500 -3.8887265999999996
13.29600 -3.9173394
13.29700 -3.9449897
13.29800 -3.9716728
13.29900 -3.9973851
13.30000 -4.0221225
13.30100 -4.0458813000000005
13.30200 -4.0686581
13.30300 -4.0904495999999995
13.30400 -4.111252
13.30500 -4.1310627
13.30600 -4.1498788
13.30700 -4.1676975999999994
13.30800 -4.1845161
13.30900 -4.2003322
13.31000 -4.215144
13.31100 -4.2289492
13.31200 -4.2417459
13.31300 -4.2535324
13.31400 -4.2643074
13.31500 -4.2740695
13.31600 -4.282818
13.31700 -4.2905517
13.31800 -4.2972703
13.31900 -4.3029729
13.32000 -4.3076597
13.32100 -4.3113306
13.32200 -4.3139856
13.32300 -4.3156254999999994
13.32400 -4.3162506
13.32500 -4.3158617
13.32600 -4.3144599
13.32700 -4.3120466
13.32800 -4.3086231
13.32900 -4.304191100000001
13.33000 -4.2987525
13.33100 -4.2923093
13.33200 -4.2848639
13.33300 -4.2764187
13.33400 -4.2669762
13.33500 -4.256539
13.33600 -4.2451106
13.33700 -4.2326938
13.33800 -4.2192921000000005
13.33900 -4.2049091
13.34000 -4.189548299999999
13.34100 -4.1732136
13.34200 -4.1559089
13.34300 -4.1376386
13.34400 -4.1184068
13.34500 -4.0982183
13.34600 -4.0770777
13.34700 -4.05499
13.34800 -4.031960300000001
13.34900 -4.0079936
13.35000 -3.9830953000000004
13.35100 -3.9572708
13.35200 -3.9305262
13.35300 -3.9028674
13.35400 -3.8743003999999996
13.35500 -3.8448311
13.35600 -3.8144663000000003
13.35700 -3.7832122000000004
13.35800 -3.7510756
13.35900 -3.7180636000000002
13.36000 -3.6841831999999997
13.36100 -3.6494415
13.36200 -3.6138456
13.36300 -3.5774034
13.36400 -3.5401220999999996
13.36500 -3.5020097999999997
13.36600 -3.4630745999999997
13.36700 -3.4233238999999998
13.36800 -3.3827662000000003
13.36900 -3.3414103
13.37000 -3.2992642
13.37100 -3.2563366000000005
13.37200 -3.2126363
13.37300 -3.1681724
13.37400 -3.1229537
13.37500 -3.0769894
13.37600 -3.030289
13.37700 -2.9828619
13.37800 -2.9347178
13.37900 -2.8858664
13.38000 -2.8363178
13.38100 -2.7860818
13.38200 -2.7351687
13.38300 -2.6835889
13.38400 -2.6313527
13.38500 -2.5784707
13.38600 -2.5249536999999997
13.38700 -2.4708124000000002
13.38800 -2.4160579
13.38900 -2.3607012
13.39000 -2.3047535
13.39100 -2.2482259
13.39200 -2.1911301
13.39300 -2.1334773
13.39400 -2.0752791
13.39500 -2.0165473
13.39600 -1.9572935999999999
13.39700 -1.8975296999999998
13.39800 -1.8372677
13.39900 -1.7765194000000002
13.40000 -1.7152971
13.40100 -1.6536126000000002
13.40200 -1.5914783
13.40300 -1.5289063999999999
13.40400 -1.465909
13.40500 -1.4024987
13.40600 -1.3386878
13.40700 -1.2744887999999999
13.40800 -1.2099141
13.40900 -1.1449764
13.41000 -1.0796884
13.41100 -1.0140627
13.41200 -0.9481119
13.41300 -0.8818489500000001
13.41400 -0.8152866700000001
13.41500 -0.7484380199999999
13.41600 -0.68131587
13.41700 -0.61393329
13.41800 -0.54630334
13.41900 -0.47843922
13.42000 -0.41035409
13.42100 -0.34206121
13.42200 -0.27357389
13.42300 -0.20490550000000002
13.42400 -0.13606944999999998
13.42500 -0.067079219
13.42600 0.0020517089
13.42700 0.071309798
13.42800 0.14068148
13.42900 0.21015317
13.43000 0.27971128
13.43100 0.34934219
13.43200 0.41903229
13.43300 0.48876796
13.43400 0.55853557
13.43500 0.62832157
13.43600 0.69811237
13.43700 0.76789442
13.43800 0.8376541499999999
13.43900 0.90737818
13.44000 0.97705293
13.44100 1.0466651
13.44200 1.1162012000000001
13.44300 1.1856479
13.44400 1.2549918
13.44500 1.3242198
13.44600 1.3933185000000001
13.44700 1.4622749000000002
13.44800 1.5310756
13.44900 1.5997075
13.45000 1.6681576
13.45100 1.7364127999999999
13.45200 1.8044597999999998
13.45300 1.8722860000000001
13.45400 1.9398781999999999
13.45500 2.0072235000000003
13.45600 2.0743089
13.45700 2.1411214000000003
13.45800 2.2076484
13.45900 2.2738769999999997
13.46000 2.3397945
13.46100 2.4053880999999997
13.46200 2.4706451
13.46300 2.5355529000000003
13.46400 2.600099
13.46500 2.6642708
13.46600 2.728056
13.46700 2.791442
13.46800 2.8544167
13.46900 2.9169679
13.47000 2.9790834
13.47100 3.0407513
13.47200 3.1019595
13.47300 3.1626962
13.47400 3.2229498000000003
13.47500 3.2827083
13.47600 3.3419605
13.47700 3.4006950000000002
13.47800 3.4589004
13.47900 3.5165656000000003
13.48000 3.5736799
13.48100 3.6302320999999997
13.48200 3.6862113
13.48300 3.7416066999999997
13.48400 3.7964079999999996
13.48500 3.850605
13.48600 3.9041869
13.48700 3.9571438
13.48800 4.0094655
13.48900 4.0611424
13.49000 4.1121643
13.49100 4.1625217
13.49200 4.2122047
13.49300 4.2612039
13.49400 4.3095101
13.49500 4.3571137
13.49600 4.4040058
13.49700 4.4501774
13.49800 4.4956195999999995
13.49900 4.5403235
13.50000 4.584280000000001
13.50100 4.6274811
13.50200 4.6699181
13.50300 4.7115825000000005
13.50400 4.7524665
13.50500 4.7925618000000005
13.50600 4.8318606
13.50700 4.870355099999999
13.50800 4.9080379
13.50900 4.9449015
13.51000 4.9809385
13.51100 5.0161418
13.51200 5.0505046
13.51300 5.0840199
13.51400 5.116681
13.51500 5.1484816
13.51600 5.1794153000000005
13.51700 5.209476100000001
13.51800 5.2386578
13.51900 5.266954699999999
13.52000 5.2943613
13.52100 5.3208720000000005
13.52200 5.346481499999999
13.52300 5.3711846
13.52400 5.394976600000001
13.52500 5.4178524999999995
13.52600 5.4398075
13.52700 5.4608375
13.52800 5.480938
13.52900 5.5001047
13.53000 5.518333999999999
13.53100 5.5356219
13.53200 5.5519647999999995
13.53300 5.5673592
13.53400 5.5818021
13.53500 5.5952903
13.53600 5.6078206999999995
13.53700 5.6193911
13.53800 5.6299984
13.53900 5.6396402
13.54000 5.6483146
13.54100 5.6560196
13.54200 5.6627531
13.54300 5.6685134999999995
13.54400 5.6732994
13.54500 5.6771096
13.54600 5.6799427
13.54700 5.681797899999999
13.54800 5.6826744
13.54900 5.6825716
13.55000 5.681489
13.55100 5.679426299999999
13.55200 5.6763835
13.55300 5.6723606
13.55400 5.6673579
13.55500 5.6613758
13.55600 5.6544147
13.55700 5.646475799999999
13.55800 5.6375597
13.55900 5.627667499999999
13.56000 5.6168005
13.56100 5.6049597
13.56200 5.5921469
13.56300 5.5783641
13.56400 5.563613
13.56500 5.547895700000001
13.56600 5.5312142
13.56700 5.5135712
13.56800 5.494969
13.56900 5.4754100999999995
13.57000 5.4548974999999995
13.57100 5.4334342
13.57200 5.4110236
13.57300 5.3876691
13.57400 5.3633738
13.57500 5.3381421
13.57600 5.3119771
13.57700 5.284883499999999
13.57800 5.2568652
13.57900 5.227926699999999
13.58000 5.198073
13.58100 5.1673084000000005
13.58200 5.1356379
13.58300 5.1030669
13.58400 5.069600400000001
13.58500 5.0352443
13.58600 5.0000038
13.58700 4.9638849
13.58800 4.9268935
13.58900 4.889035600000001
13.59000 4.8503175
13.59100 4.810746
13.59200 4.770327399999999
13.59300 4.7290679
13.59400 4.6869747
13.59500 4.6440548999999995
13.59600 4.6003155
13.59700 4.5557637
13.59800 4.5104064
13.59900 4.4642515000000005
13.60000 4.4173066
13.60100 4.3695789
13.60200 4.3210767
13.60300 4.2718075
13.60400 4.2217799
13.60500 4.1710015
13.60600 4.1194811
13.60700 4.0672269
13.60800 4.0142473
13.60900 3.9605513
13.61000 3.9061475999999997
13.61100 3.8510449
13.61200 3.7952527
13.61300 3.7387799
13.61400 3.6816359
13.61500 3.6238298
13.61600 3.5653714
13.61700 3.5062704
13.61800 3.4465364999999997
13.61900 3.3861797
13.62000 3.3252101
13.62100 3.2636378
13.62200 3.2014728
13.62300 3.1387255000000005
13.62400 3.0754065
13.62500 3.0115263999999997
13.62600 2.9470956
13.62700 2.882125
13.62800 2.8166255000000002
13.62900 2.7506078
13.63000 2.6840826
13.63100 2.6170613
13.63200 2.549555
13.63300 2.4815746
13.63400 2.4131313000000003
13.63500 2.3442365
13.63600 2.2749014
13.63700 2.2051373
13.63800 2.1349559
13.63900 2.0643681000000003
13.64000 1.9933859000000003
13.64100 1.9220207
13.64200 1.8502839
13.64300 1.7781874
13.64400 1.7057428
13.64500 1.6329618000000001
13.64600 1.5598562999999999
13.64700 1.4864382
13.64800 1.4127193999999998
13.64900 1.3387118
13.65000 1.2644275999999999
13.65100 1.1898788
13.65200 1.1150775
13.65300 1.0400360000000002
13.65400 0.96476646
13.65500 0.88928137
13.65600 0.8135929700000001
13.65700 0.7377137
13.65800 0.66165598
13.65900 0.5854322599999999
13.66000 0.5090551
13.66100 0.43253703
13.66200 0.3558906
13.66300 0.27912839
13.66400 0.20226298
13.66500 0.125307
13.66600 0.048273027999999996
13.66700 -0.028826328
13.66800 -0.10597848000000001
13.66900 -0.18317085
13.67000 -0.26039088
13.67100 -0.33762601999999997
13.67200 -0.41486374000000004
13.67300 -0.49209151999999995
13.67400 -0.5692969099999999
13.67500 -0.64646741
13.67600 -0.72359061
13.67700 -0.8006542
13.67800 -0.8776457
13.67900 -0.95455283
13.68000 -1.0313634
13.68100 -1.1080651000000001
13.68200 -1.1846457
13.68300 -1.261093
13.68400 -1.3373950000000001
13.68500 -1.4135396
13.68600 -1.4895147
13.68700 -1.5653083
13.68800 -1.6409086
13.68900 -1.7163035
13.69000 -1.7914811
13.69100 -1.8664299
13.69200 -1.9411378
13.69300 -2.0155933
13.69400 -2.0897847
13.69500 -2.1637004
13.69600 -2.2373289
13.69700 -2.3106588
13.69800 -2.3836785999999996
13.69900 -2.4563769
13.70000 -2.5287425
13.70100 -2.6007643000000003
13.70200 -2.6724311
13.70300 -2.7437318
13.70400 -2.8146556
13.70500 -2.8851913
13.70600 -2.9553285
13.70700 -3.0250562000000003
13.70800 -3.0943638
13.70900 -3.1632408
13.71000 -3.2316767000000004
13.71100 -3.2996610000000004
13.71200 -3.3671833999999996
13.71300 -3.4342337
13.71400 -3.5008017000000002
13.71500 -3.5668775
13.71600 -3.6324512
13.71700 -3.6975127000000003
13.71800 -3.7620522000000003
13.71900 -3.8260601
13.72000 -3.8895267999999996
13.72100 -3.9524425
13.72200 -4.0147979
13.72300 -4.0765837
13.72400 -4.1377906
13.72500 -4.1984092
13.72600 -4.2584307
13.72700 -4.317846100000001
13.72800 -4.3766469
13.72900 -4.434824
13.73000 -4.492368900000001
13.73100 -4.5492735
13.73200 -4.6055287
13.73300 -4.6611268
13.73400 -4.716059899999999
13.73500 -4.7703199000000005
13.73600 -4.8238989000000005
13.73700 -4.8767895
13.73800 -4.9289837
13.73900 -4.9804747
13.74000 -5.0312548999999995
13.74100 -5.0813176
13.74200 -5.1306557
13.74300 -5.1792625
13.74400 -5.2271314
13.74500 -5.2742559
13.74600 -5.3206299
13.74700 -5.366247100000001
13.74800 -5.4111015
13.74900 -5.4551873
13.75000 -5.4984991
13.75100 -5.5410307
13.75200 -5.582777
13.75300 -5.6237329
13.75400 -5.6638926
13.75500 -5.703251799999999
13.75600 -5.7418052
13.75700 -5.7795484
13.75800 -5.8164764
13.75900 -5.8525849
13.76000 -5.8878697
13.76100 -5.9223268000000004
13.76200 -5.9559517
13.76300 -5.9887409
13.76400 -6.0206905
13.76500 -6.0517967
13.76600 -6.0820561
13.76700 -6.1114658
13.76800 -6.140022
13.76900 -6.1677221
13.77000 -6.1945632
13.77100 -6.2205426
13.77200 -6.2456574
13.77300 -6.269905700000001
13.77400 -6.2932849
13.77500 -6.3157931000000005
13.77600 -6.3374281
13.77700 -6.3581884
13.77800 -6.3780725
13.77900 -6.3970789
13.78000 -6.415206199999999
13.78100 -6.4324535
13.78200 -6.4488195
13.78300 -6.4643033
13.78400 -6.478904200000001
13.78500 -6.4926222000000005
13.78600 -6.5054566
13.78700 -6.5174073
13.78800 -6.5284736
13.78900 -6.5386564
13.79000 -6.547955399999999
13.79100 -6.5563709
13.79200 -6.5639034
13.79300 -6.570553799999999
13.79400 -6.576322800000001
13.79500 -6.5812102999999995
13.79600 -6.585218800000001
13.79700 -6.588348
13.79800 -6.5906003
13.79900 -6.591976400000001
13.80000 -6.5924786
13.80100 -6.5921083000000005
13.80200 -6.5908678
13.80300 -6.5887585
13.80400 -6.5857828
13.80500 -6.5819434999999995
13.80600 -6.577242899999999
13.80700 -6.571683999999999
13.80800 -6.5652691
13.80900 -6.5580018
13.81000 -6.5498851
13.81100 -6.5409221
13.81200 -6.5311164
13.81300 -6.5204725
13.81400 -6.5089934000000005
13.81500 -6.4966835
13.81600 -6.483547400000001
13.81700 -6.469588699999999
13.81800 -6.4548127
13.81900 -6.4392230999999995
13.82000 -6.4228252
13.82100 -6.405624
13.82200 -6.3876249
13.82300 -6.3688323
13.82400 -6.3492522
13.82500 -6.328889
13.82600 -6.3077487
13.82700 -6.2858373
13.82800 -6.2631607
13.82900 -6.2397241999999995
13.83000 -6.2155336
13.83100 -6.1905954
13.83200 -6.164915499999999
13.83300 -6.1385002
13.83400 -6.1113555
13.83500 -6.0834881
13.83600 -6.0549043
13.83700 -6.0256109
13.83800 -5.9956141
13.83900 -5.964921
13.84000 -5.9335385
13.84100 -5.9014733999999995
13.84200 -5.8687329
13.84300 -5.8353242
13.84400 -5.8012541
13.84500 -5.7665303
13.84600 -5.7311606
13.84700 -5.6951519
13.84800 -5.6585122000000005
13.84900 -5.6212492
13.85000 -5.5833712
13.85100 -5.5448856
13.85200 -5.505801
13.85300 -5.4661252000000005
13.85400 -5.425866699999999
13.85500 -5.385034200000001
13.85600 -5.3436358
13.85700 -5.30168
13.85800 -5.259176
13.85900 -5.216132099999999
13.86000 -5.1725574000000005
13.86100 -5.1284604
13.86200 -5.0838504
13.86300 -5.038736800000001
13.86400 -4.9931284
13.86500 -4.9470343
13.86600 -4.900464
13.86700 -4.8534267
13.86800 -4.8059318
13.86900 -4.7579888
13.87000 -4.7096074
13.87100 -4.6607967
13.87200 -4.6115663
13.87300 -4.5619261
13.87400 -4.5118853
13.87500 -4.4614542
13.87600 -4.4106423999999995
13.87700 -4.3594595
13.87800 -4.3079153
13.87900 -4.2560197
13.88000 -4.2037826
13.88100 -4.1512139
13.88200 -4.0983237
13.88300 -4.0451221
13.88400 -3.9916191
13.88500 -3.9378244
13.88600 -3.8837485
13.88700 -3.8294014
13.88800 -3.7747927
13.88900 -3.7199333
13.89000 -3.6648329
13.89100 -3.6095018999999997
13.89200 -3.5539503999999997
13.89300 -3.4981888000000003
13.89400 -3.4422270999999998
13.89500 -3.3860754
13.89600 -3.3297441999999995
13.89700 -3.2732434999999995
13.89800 -3.2165837
13.89900 -3.1597752
13.90000 -3.1028279999999997
13.90100 -3.0457523
13.90200 -2.9885583000000002
13.90300 -2.9312562
13.90400 -2.8738564
13.90500 -2.8163688
13.90600 -2.7588038
13.90700 -2.7011715
13.90800 -2.643482
13.90900 -2.5857454
13.91000 -2.5279718
13.91100 -2.4701711
13.91200 -2.4123536000000003
13.91300 -2.3545293
13.91400 -2.2967082
13.91500 -2.2389002000000002
13.91600 -2.1811154
13.91700 -2.1233637
13.91800 -2.0656548
13.91900 -2.0079989
13.92000 -1.9504055
13.92100 -1.8928846
13.92200 -1.8354457000000002
13.92300 -1.7780985999999999
13.92400 -1.720853
13.92500 -1.6637184
13.92600 -1.6067044999999998
13.92700 -1.5498204999999998
13.92800 -1.4930759999999998
13.92900 -1.4364803000000002
13.93000 -1.3800426
13.93100 -1.3237721
13.93200 -1.2676779
13.93300 -1.211769
13.93400 -1.1560544000000001
13.93500 -1.100543
13.93600 -1.0452436
13.93700 -0.99016493
13.93800 -0.9353155300000001
13.93900 -0.8807040800000001
13.94000 -0.8263389600000001
13.94100 -0.77222865
13.94200 -0.71838149
13.94300 -0.66480576
13.94400 -0.61150966
13.94500 -0.5585013
13.94600 -0.50578876
13.94700 -0.45338003
13.94800 -0.40128306
13.94900 -0.34950569000000004
13.95000 -0.29805575
13.95100 -0.24694096999999998
13.95200 -0.19616900999999998
13.95300 -0.14574747999999998
13.95400 -0.095683872
13.95500 -0.045985647
13.95600 0.0033398443
13.95700 0.052285321999999995
13.95800 0.10084361
13.95900 0.14900760999999998
13.96000 0.19677032
13.96100 0.24412488999999998
13.96200 0.2910645
13.96300 0.33758248
13.96400 0.38367228000000003
13.96500 0.42932746
13.96600 0.47454173
13.96700 0.51930891
13.96800 0.56362296
13.96900 0.6074779699999999
13.97000 0.6508681900000001
13.97100 0.69378796
13.97200 0.73623182
13.97300 0.77819438
13.97400 0.8196704100000001
13.97500 0.86065494
13.97600 0.90114297
13.97700 0.94112977
13.97800 0.9806106800000001
13.97900 1.0195811000000001
13.98000 1.0580367
13.98100 1.0959732
13.98200 1.1333865
13.98300 1.1702725
13.98400 1.2066272
13.98500 1.242447
13.98600 1.2777281
13.98700 1.3124669
13.98800 1.3466599
13.98900 1.3803038
13.99000 1.4133952
13.99100 1.4459308
13.99200 1.4779077999999999
13.99300 1.509323
13.99400 1.5401734999999999
13.99500 1.5704565
13.99600 1.6001694
13.99700 1.6293095
13.99800 1.6578745
13.99900 1.6858619
14.00000 1.7132694
14.00100 1.7400949999999997
14.00200 1.7663366999999999
14.00300 1.7919928
14.00400 1.8170614
14.00500 1.8415408000000002
14.00600 1.8654298
14.00700 1.8887272
14.00800 1.9114316999999998
14.00900 1.9335423
14.01000 1.9550581
14.01100 1.9759784999999999
14.01200 1.996303
14.01300 2.016031
14.01400 2.0351624
14.01500 2.053697
14.01600 2.0716351
14.01700 2.0889765000000002
14.01800 2.1057215
14.01900 2.1218706
14.02000 2.1374244
14.02100 2.1523837
14.02200 2.1667492
14.02300 2.1805217
14.02400 2.1937026
14.02500 2.2062927
14.02600 2.2182938
14.02700 2.2297067999999998
14.02800 2.2405334
14.02900 2.2507753
14.03000 2.2604343
14.03100 2.2695119999999998
14.03200 2.2780107000000003
14.03300 2.2859324
14.03400 2.2932792
14.03500 2.3000534999999998
14.03600 2.3062576000000004
14.03700 2.3118941
14.03800 2.3169659
14.03900 2.3214756
14.04000 2.3254259
14.04100 2.32882
14.04200 2.3316608999999997
14.04300 2.3339518999999997
14.04400 2.3356963
14.04500 2.3368976999999997
14.04600 2.3375595
14.04700 2.3376856000000004
14.04800 2.3372797
14.04900 2.3363458
14.05000 2.3348879
14.05100 2.3329102
14.05200 2.3304168
14.05300 2.3274124
14.05400 2.3239011
14.05500 2.3198878
14.05600 2.3153772999999997
14.05700 2.310374
14.05800 2.3048831
14.05900 2.2989094000000003
14.06000 2.2924582
14.06100 2.2855343
14.06200 2.2781432
14.06300 2.2702901
14.06400 2.2619804
14.06500 2.2532197
14.06600 2.2440134
14.06700 2.2343671
14.06800 2.2242866
14.06900 2.2137778
14.07000 2.2028465
14.07100 2.1914985000000002
14.07200 2.1797400000000002
14.07300 2.1675771
14.07400 2.1550158
14.07500 2.1420626
14.07600 2.1287236000000003
14.07700 2.1150054000000003
14.07800 2.1009143
14.07900 2.0864570999999996
14.08000 2.0716400999999998
14.08100 2.0564703
14.08200 2.0409542999999997
14.08300 2.0250991
14.08400 2.0089114
14.08500 1.9923981
14.08600 1.9755662999999999
14.08700 1.9584231
14.08800 1.9409755
14.08900 1.9232307
14.09000 1.9051955999999999
14.09100 1.8868776
14.09200 1.8682841
14.09300 1.8494222
14.09400 1.8302994
14.09500 1.8109228000000002
14.09600 1.7913001000000002
14.09700 1.7714385
14.09800 1.7513458
14.09900 1.7310292
14.10000 1.7104965
14.10100 1.6897550000000001
14.10200 1.6688125000000003
14.10300 1.6476766999999999
14.10400 1.6263552000000001
14.10500 1.6048558000000002
14.10600 1.5831864000000002
14.10700 1.5613545
14.10800 1.5393681
14.10900 1.5172351000000002
14.11000 1.4949634
14.11100 1.4725608
14.11200 1.4500353000000001
14.11300 1.427395
14.11400 1.4046477
14.11500 1.3818015
14.11600 1.3588645
14.11700 1.3358448
14.11800 1.3127503
14.11900 1.2895891
14.12000 1.2663693999999999
14.12100 1.2430991
14.12200 1.2197863999999998
14.12300 1.1964393
14.12400 1.1730658
14.12500 1.1496739
14.12600 1.1262718
14.12700 1.1028672
14.12800 1.0794681000000002
14.12900 1.0560824
14.13000 1.0327179
14.13100 1.0093825
14.13200 0.98608388
14.13300 0.96282968
14.13400 0.9396276400000001
14.13500 0.9164853000000001
14.13600 0.8934103000000001
14.13700 0.87041007
14.13800 0.84749209
14.13900 0.82466369
14.14000 0.80193235
14.14100 0.7793053999999999
14.14200 0.75679012
14.14300 0.73439372
14.14400 0.71212351
14.14500 0.68998667
14.14600 0.6679903699999999
14.14700 0.64614173
14.14800 0.6244479199999999
14.14900 0.60291602
14.15000 0.58155311
14.15100 0.56036622
14.15200 0.5393623799999999
14.15300 0.5185485400000001
14.15400 0.49793166000000005
14.15500 0.47751864999999993
14.15600 0.45731636000000003
14.15700 0.43733162000000003
14.15800 0.41757113999999995
14.15900 0.39804163000000004
14.16000 0.37874975
14.16100 0.35970204
14.16200 0.34090498999999996
14.16300 0.32236504
14.16400 0.30408851000000003
14.16500 0.28608164
14.16600 0.26835061
14.16700 0.25090147
14.16800 0.23374022000000003
14.16900 0.21687276
14.17000 0.20030485
14.17100 0.18404222
14.17200 0.16809045
14.17300 0.15245504999999998
14.17400 0.13714141999999999
14.17500 0.12215486
14.17600 0.10750060000000002
14.17700 0.093183736
14.17800 0.079209293
14.17900 0.065582199
14.18000 0.052307283999999996
14.18100 0.039389302
14.18200 0.026832902000000002
14.18300 0.014642655000000001
14.18400 0.0028230452
14.18500 -0.008621531
14.18600 -0.019686759
14.18700 -0.030368409
14.18800 -0.040662332
14.18900 -0.050564464999999996
14.19000 -0.06007082400000001
14.19100 -0.06917751700000001
14.19200 -0.077880744
14.19300 -0.08617678
14.19400 -0.094062008
14.19500 -0.10153288999999999
14.19600 -0.10858601999999999
14.19700 -0.11521805
14.19800 -0.12142577
14.19900 -0.12720608
14.20000 -0.13255598000000002
14.20100 -0.13747261
14.20200 -0.1419532
14.20300 -0.14599513
14.20400 -0.1495959
14.20500 -0.15275314
14.20600 -0.15546461
14.20700 -0.15772817
14.20800 -0.15954188
14.20900 -0.16090385999999998
14.21000 -0.16181238
14.21100 -0.16226587
14.21200 -0.16226283
14.21300 -0.16180194
14.21400 -0.16088196
14.21500 -0.15950178
14.21600 -0.15766043
14.21700 -0.15535704
14.21800 -0.15259084
14.21900 -0.14936117
14.22000 -0.14566751
14.22100 -0.14150942
14.22200 -0.1368866
14.22300 -0.1317988
14.22400 -0.12624596000000002
14.22500 -0.12022804
14.22600 -0.11374517
14.22700 -0.10679757999999999
14.22800 -0.099385576
14.22900 -0.091509614
14.23000 -0.083170237
14.23100 -0.074368104
14.23200 -0.065103988
14.23300 -0.055378774
14.23400 -0.045193452
14.23500 -0.03454914
14.23600 -0.023447057
14.23700 -0.011888541
14.23800 0.00012496139
14.23900 0.01259189
14.24000 0.025510576
14.24100 0.038879234
14.24200 0.052695971999999994
14.24300 0.066958793
14.24400 0.081665587
14.24500 0.09681413600000001
14.24600 0.11240212000000001
14.24700 0.12842712
14.24800 0.1448866
14.24900 0.1617779
14.25000 0.1790983
14.25100 0.19684494
14.25200 0.21501489000000001
14.25300 0.23360505999999998
14.25400 0.25261231
14.25500 0.27203336
14.25600 0.29186488
14.25700 0.31210335
14.25800 0.33274521
14.25900 0.35378677
14.26000 0.37522423
14.26100 0.39705369
14.26200 0.41927113
14.26300 0.44187242
14.26400 0.46485332
14.26500 0.48820948999999997
14.26600 0.51193647
14.26700 0.53602969
14.26800 0.5604844999999999
14.26900 0.5852960100000001
14.27000 0.61045936
14.27100 0.6359695000000001
14.27200 0.6618213399999999
14.27300 0.68800957
14.27400 0.7145288900000001
14.27500 0.74137379
14.27600 0.7685387
14.27700 0.79601798
14.27800 0.82380595
14.27900 0.85189668
14.28000 0.88028433
14.28100 0.90896282
14.28200 0.9379261200000001
14.28300 0.96716816
14.28400 0.9966826999999999
14.28500 1.0264634
14.28600 1.0565041000000002
14.28700 1.0867982999999999
14.28800 1.1173397
14.28900 1.1481219
14.29000 1.1791383
14.29100 1.2103823999999999
14.29200 1.2418476
14.29300 1.2735273
14.29400 1.3054147999999999
14.29500 1.3375035
14.29600 1.3697864
14.29700 1.4022569
14.29800 1.4349081
14.29900 1.4677329
14.30000 1.5007245
14.30100 1.5338759
14.30200 1.5671799
14.30300 1.6006293
14.30400 1.6342169
14.30500 1.6679354
14.30600 1.7017773999999999
14.30700 1.7357357
14.30800 1.7698025
14.30900 1.8039705
14.31000 1.8382318000000002
14.31100 1.872579
14.31200 1.9070041999999998
14.31300 1.9414997
14.31400 1.9760574999999998
14.31500 2.0106699
14.31600 2.0453289
14.31700 2.0800265
14.31800 2.1147546999999998
14.31900 2.1495055
14.32000 2.1842711
14.32100 2.2190431
14.32200 2.2538137
14.32300 2.2885747000000003
14.32400 2.3233183
14.32500 2.3580361
14.32600 2.3927202000000003
14.32700 2.4273626999999998
14.32800 2.4619553
14.32900 2.4964901
14.33000 2.5309591
14.33100 2.5653541
14.33200 2.5996674
14.33300 2.6338909
14.33400 2.6680166
14.33500 2.7020363
14.33600 2.7359424
14.33700 2.7697267
14.33800 2.8033813000000003
14.33900 2.8368983
14.34000 2.8702696999999997
14.34100 2.9034873
14.34200 2.9365435
14.34300 2.9694301999999997
14.34400 3.0021394
14.34500 3.034663
14.34600 3.0669933
14.34700 3.0991223
14.34800 3.1310417
14.34900 3.1627439
14.35000 3.1942207
14.35100 3.2254644
14.35200 3.2564666
14.35300 3.2872199999999996
14.35400 3.3177163000000003
14.35500 3.3479478
14.35600 3.3779066
14.35700 3.4075849
14.35800 3.4369747999999998
14.35900 3.466069
14.36000 3.4948599
14.36100 3.5233397
14.36200 3.551501
14.36300 3.5793364000000003
14.36400 3.6068387
14.36500 3.6340006000000002
14.36600 3.6608145000000003
14.36700 3.6872737000000004
14.36800 3.7133709
14.36900 3.7390991999999996
14.37000 3.764452
14.37100 3.7894222999999996
14.37200 3.8140031999999997
14.37300 3.8381885999999996
14.37400 3.8619712
14.37500 3.8853451999999997
14.37600 3.9083034000000003
14.37700 3.9308399
14.37800 3.9529483999999995
14.37900 3.9746225
14.38000 3.9958563000000002
14.38100 4.0166434
14.38200 4.0369779
14.38300 4.0568538
14.38400 4.0762652
14.38500 4.095206
14.38600 4.1136708
14.38700 4.1316535000000005
14.38800 4.1491486
14.38900 4.1661508
14.39000 4.1826542
14.39100 4.1986536
14.39200 4.2141438
14.39300 4.2291194
14.39400 4.243575
14.39500 4.2575061
14.39600 4.2709071000000005
14.39700 4.283773500000001
14.39800 4.2961005
14.39900 4.3078832
14.40000 4.3191168
14.40100 4.3297973
14.40200 4.3399196
14.40300 4.3494798
14.40400 4.3584738
14.40500 4.3668974
14.40600 4.3747466
14.40700 4.3820176
14.40800 4.3887068000000005
14.40900 4.394809899999999
14.41000 4.4003241
14.41100 4.4052451999999995
14.41200 4.4095702
14.41300 4.4132963
14.41400 4.4164199
14.41500 4.4189381999999995
14.41600 4.4208482
14.41700 4.4221471999999995
14.41800 4.4228323
14.41900 4.4229012
14.42000 4.4223517
14.42100 4.4211812
14.42200 4.4193879
14.42300 4.4169694
14.42400 4.4139235999999995
14.42500 4.4102494
14.42600 4.4059444
14.42700 4.4010077
14.42800 4.3954376
14.42900 4.3892328
14.43000 4.3823924
14.43100 4.3749154
14.43200 4.3668006
14.43300 4.3580476
14.43400 4.348655399999999
14.43500 4.338624
14.43600 4.3279529
14.43700 4.3166418
14.43800 4.3046907
14.43900 4.2920996
14.44000 4.2788688
14.44100 4.2649984000000005
14.44200 4.2504892000000005
14.44300 4.2353414
14.44400 4.2195555
14.44500 4.2031325
14.44600 4.186073299999999
14.44700 4.1683786000000005
14.44800 4.1500494
14.44900 4.1310869
14.45000 4.1114926
14.45100 4.091268
14.45200 4.0704142
14.45300 4.0489327
14.45400 4.0268254
14.45500 4.004093999999999
14.45600 3.9807404999999996
14.45700 3.9567672
14.45800 3.9321758
14.45900 3.9069686
14.46000 3.8811482
14.46100 3.8547169
14.46200 3.8276773
14.46300 3.8000323000000003
14.46400 3.7717848999999997
14.46500 3.7429377
14.46600 3.7134945000000004
14.46700 3.6834583
14.46800 3.6528323
14.46900 3.6216203
14.47000 3.5898261000000002
14.47100 3.5574532999999997
14.47200 3.5245057
14.47300 3.4909877999999996
14.47400 3.4569035999999995
14.47500 3.4222577
14.47600 3.3870544000000002
14.47700 3.3512983000000003
14.47800 3.3149943
14.47900 3.2781467
14.48000 3.2407608
14.48100 3.2028413999999996
14.48200 3.1643942000000003
14.48300 3.1254239000000004
14.48400 3.0859359
14.48500 3.0459354000000003
14.48600 3.0054281
14.48700 2.9644195
14.48800 2.9229154999999998
14.48900 2.8809215999999997
14.49000 2.8384438000000003
14.49100 2.795488
14.49200 2.7520603
14.49300 2.7081667
14.49400 2.6638133
14.49500 2.6190067
14.49600 2.5737531000000002
14.49700 2.5280593000000002
14.49800 2.4819316000000002
14.49900 2.4353771
14.50000 2.3884023
14.50100 2.3410140999999998
14.50200 2.2932198
14.50300 2.2450265000000003
14.50400 2.1964411999999998
14.50500 2.1474715
14.50600 2.098125
14.50700 2.048409
14.50800 1.9983312
14.50900 1.9478995
14.51000 1.8971216
14.51100 1.8460054
14.51200 1.7945589000000002
14.51300 1.7427905000000001
14.51400 1.6907078999999998
14.51500 1.6383196999999998
14.51600 1.5856339000000002
14.51700 1.5326589
14.51800 1.4794030999999999
14.51900 1.4258749
14.52000 1.3720826
14.52100 1.3180348
14.52200 1.26374
14.52300 1.2092067
14.52400 1.1544433
14.52500 1.0994585
14.52600 1.0442609
14.52700 0.98885903
14.52800 0.9332615000000001
14.52900 0.8774769499999999
14.53000 0.82151406
14.53100 0.76538147
14.53200 0.70908801
14.53300 0.65264236
14.53400 0.59605339
14.53500 0.5393299300000001
14.53600 0.48248083
14.53700 0.42551509
14.53800 0.36844171000000003
14.53900 0.31126972999999997
14.54000 0.25400827000000004
14.54100 0.1966665
14.54200 0.13925368
14.54300 0.081779103
14.54400 0.024252111
14.54500 -0.033317882
14.54600 -0.090921397
14.54700 -0.14854892
14.54800 -0.20619088000000002
14.54900 -0.26383767999999996
14.55000 -0.32147963
14.55100 -0.37910710000000003
14.55200 -0.43671033000000004
14.55300 -0.49427967
14.55400 -0.55180532
14.55500 -0.6092775100000001
14.55600 -0.6666865200000001
14.55700 -0.7240226
14.55800 -0.78127608
14.55900 -0.83843721
14.56000 -0.89549627
14.56100 -0.95244357
14.56200 -1.0092695
14.56300 -1.0659645
14.56400 -1.122519
14.56500 -1.1789235
14.56600 -1.2351685
14.56700 -1.2912447
14.56800 -1.3471425000000001
14.56900 -1.4028527000000002
14.57000 -1.458366
14.57100 -1.5136733
14.57200 -1.5687652
14.57300 -1.6236328000000002
14.57400 -1.6782667
14.57500 -1.7326582
14.57600 -1.7867981000000002
14.57700 -1.8406773
14.57800 -1.8942872
14.57900 -1.9476187999999999
14.58000 -2.0006632
14.58100 -2.0534117000000003
14.58200 -2.1058554
14.58300 -2.1579858
14.58400 -2.2097941
14.58500 -2.2612717
14.58600 -2.3124101
14.58700 -2.3632005
14.58800 -2.4136347999999996
14.58900 -2.4637042
14.59000 -2.5134005
14.59100 -2.5627153
14.59200 -2.6116403
14.59300 -2.6601672
14.59400 -2.7082879
14.59500 -2.7559942
14.59600 -2.803278
14.59700 -2.8501313
14.59800 -2.8965462
14.59900 -2.9425148
14.60000 -2.9880291
14.60100 -3.0330814
14.60200 -3.0776642
14.60300 -3.1217698
14.60400 -3.1653903
14.60500 -3.2085188000000002
14.60600 -3.2511473
14.60700 -3.2932683999999997
14.60800 -3.3348750000000003
14.60900 -3.3759601
14.61000 -3.4165162999999996
14.61100 -3.4565367
14.61200 -3.4960142999999997
14.61300 -3.5349421
14.61400 -3.5733134
14.61500 -3.6111213
14.61600 -3.6483593
14.61700 -3.6850210000000003
14.61800 -3.7210997000000003
14.61900 -3.7565894
14.62000 -3.7914839
14.62100 -3.8257770000000004
14.62200 -3.859463
14.62300 -3.8925357000000003
14.62400 -3.9249897
14.62500 -3.9568197
14.62600 -3.9880196999999997
14.62700 -4.018585
14.62800 -4.0485103
14.62900 -4.0777907
14.63000 -4.106421
14.63100 -4.1343968
14.63200 -4.1617133
14.63300 -4.1883662
14.63400 -4.2143513
14.63500 -4.2396639
14.63600 -4.2643002999999995
14.63700 -4.2882565
14.63800 -4.311528399999999
14.63900 -4.3341126
14.64000 -4.3560054
14.64100 -4.3772031
14.64200 -4.3977021999999995
14.64300 -4.4174995
14.64400 -4.4365916
14.64500 -4.4549756
14.64600 -4.4726484
14.64700 -4.489607
14.64800 -4.5058489
14.64900 -4.5213711
14.65000 -4.5361709
14.65100 -4.5502458
14.65200 -4.5635935000000005
14.65300 -4.5762114
14.65400 -4.5880977000000005
14.65500 -4.5992501
14.65600 -4.6096664
14.65700 -4.6193451
14.65800 -4.6282843
14.65900 -4.6364825
14.66000 -4.6439383
14.66100 -4.650650199999999
14.66200 -4.656617300000001
14.66300 -4.6618387
14.66400 -4.6663132
14.66500 -4.6700403
14.66600 -4.6730194
14.66700 -4.6752501
14.66800 -4.676732
14.66900 -4.6774652
14.67000 -4.6774495
14.67100 -4.6766855000000005
14.67200 -4.6751734
14.67300 -4.672913599999999
14.67400 -4.6699069
14.67500 -4.6661545
14.67600 -4.661656499999999
14.67700 -4.6564143
14.67800 -4.6504293
14.67900 -4.6437025
14.68000 -4.6362355
14.68100 -4.6280298
14.68200 -4.6190869
14.68300 -4.6094086
14.68400 -4.5989968
14.68500 -4.5878533
14.68600 -4.5759805
14.68700 -4.56338
14.68800 -4.5500547000000005
14.68900 -4.5360065999999994
14.69000 -4.5212384000000005
14.69100 -4.5057531
14.69200 -4.489553
14.69300 -4.4726413
14.69400 -4.4550207
14.69500 -4.4366945
14.69600 -4.417666
14.69700 -4.3979384
14.69800 -4.377515600000001
14.69900 -4.356401
14.70000 -4.3345988
14.70100 -4.3121126
14.70200 -4.2889468
14.70300 -4.2651054
14.70400 -4.2405929
14.70500 -4.2154141
14.70600 -4.1895736
14.70700 -4.1630764000000005
14.70800 -4.1359272
14.70900 -4.1081313
14.71000 -4.0796936
14.71100 -4.0506199
14.71200 -4.0209156
14.71300 -3.9905861000000002
14.71400 -3.9596370999999997
14.71500 -3.9280742
14.71600 -3.8959038
14.71700 -3.8631316
14.71800 -3.8297634999999994
14.71900 -3.7958059000000004
14.72000 -3.7612650999999997
14.72100 -3.7261467
14.72200 -3.6904577
14.72300 -3.6542047
14.72400 -3.6173935999999998
14.72500 -3.5800315
14.72600 -3.5421249
14.72700 -3.5036802
14.72800 -3.4647044
14.72900 -3.4252044
14.73000 -3.3851869
14.73100 -3.3446591
14.73200 -3.3036280000000002
14.73300 -3.2621007
14.73400 -3.2200846999999997
14.73500 -3.1775868999999997
14.73600 -3.134615
14.73700 -3.0911762
14.73800 -3.0472782
14.73900 -3.0029285999999997
14.74000 -2.9581353
14.74100 -2.9129062
14.74200 -2.8672489999999997
14.74300 -2.821172
14.74400 -2.7746834000000002
14.74500 -2.7277913000000003
14.74600 -2.6805041000000003
14.74700 -2.6328300999999996
14.74800 -2.584778
14.74900 -2.5363563
14.75000 -2.4875738000000003
14.75100 -2.4384392
14.75200 -2.3889614
14.75300 -2.3391495
14.75400 -2.2890121
14.75500 -2.2385585999999997
14.75600 -2.1877980000000004
14.75700 -2.1367395
14.75800 -2.0853924
14.75900 -2.033766
14.76000 -1.9818695000000002
14.76100 -1.9297125
14.76200 -1.8773043999999999
14.76300 -1.8246544999999998
14.76400 -1.7717723
14.76500 -1.7186673
14.76600 -1.6653493
14.76700 -1.6118277
14.76800 -1.558112
14.76900 -1.5042119
14.77000 -1.450137
14.77100 -1.3958968999999999
14.77200 -1.3415013
14.77300 -1.2869598
14.77400 -1.2322821
14.77500 -1.1774777
14.77600 -1.1225564000000001
14.77700 -1.0675278
14.77800 -1.0124016
14.77900 -0.95718717
14.78000 -0.9018942699999999
14.78100 -0.84653245
14.78200 -0.79111131
14.78300 -0.73564043
14.78400 -0.68012932
14.78500 -0.62458753
14.78600 -0.5690245899999999
14.78700 -0.51344996
14.78800 -0.45787314999999995
14.78900 -0.4023036
14.79000 -0.34675077
14.79100 -0.29122413
14.79200 -0.23573312999999999
14.79300 -0.18028721
14.79400 -0.12489579
14.79500 -0.069568341
14.79600 -0.014314284
14.79700 0.040856929
14.79800 0.095935835
14.79900 0.15091299
14.80000 0.20577891
14.80100 0.26052415
14.80200 0.31513923
14.80300 0.36961468999999997
14.80400 0.42394102
14.80500 0.47810878999999995
14.80600 0.5321085
14.80700 0.58593065
14.80800 0.63956585
14.80900 0.69300462
14.81000 0.74623758
14.81100 0.7992552599999999
14.81200 0.8520484
14.81300 0.90460768
14.81400 0.9569237899999999
14.81500 1.0089875
14.81600 1.0607897
14.81700 1.1123213
14.81800 1.1635731999999999
14.81900 1.2145365
14.82000 1.2652023000000001
14.82100 1.3155619
14.82200 1.3656065
14.82300 1.4153276
14.82400 1.4647166
14.82500 1.5137652
14.82600 1.562465
14.82700 1.6108079000000002
14.82800 1.6587857000000001
14.82900 1.7063905000000001
14.83000 1.7536141
14.83100 1.8004490000000002
14.83200 1.8468874
14.83300 1.8929217000000003
14.83400 1.9385444
14.83500 1.983748
14.83600 2.0285252
14.83700 2.0728687
14.83800 2.1167714
14.83900 2.160226
14.84000 2.2032255000000003
14.84100 2.2457631
14.84200 2.2878317
14.84300 2.3294246000000003
14.84400 2.3705348
14.84500 2.4111558
14.84600 2.4512809
14.84700 2.4909034
14.84800 2.5300171
14.84900 2.5686154
14.85000 2.6066920000000002
14.85100 2.6442405
14.85200 2.6812548
14.85300 2.7177289
14.85400 2.7536569
14.85500 2.7890327999999998
14.85600 2.8238509
14.85700 2.8581055
14.85800 2.8917912
14.85900 2.9249026000000002
14.86000 2.9574342
14.86100 2.9893812
14.86200 3.0207383
14.86300 3.0515008
14.86400 3.0816637
14.86500 3.1112226
14.86600 3.1401727
14.86700 3.1685099
14.86800 3.1962298000000002
14.86900 3.2233283000000004
14.87000 3.2498013
14.87100 3.2756448000000002
14.87200 3.3008553000000003
14.87300 3.3254288
14.87400 3.3493619000000003
14.87500 3.3726510000000003
14.87600 3.3952929
14.87700 3.4172840000000004
14.87800 3.4386213999999997
14.87900 3.4593023
14.88000 3.4793235
14.88100 3.498682
14.88200 3.5173751
14.88300 3.5354003
14.88400 3.5527553000000003
14.88500 3.5694372000000003
14.88600 3.5854440000000003
14.88700 3.6007735999999997
14.88800 3.6154237
14.88900 3.629392
14.89000 3.6426771
14.89100 3.6552771999999996
14.89200 3.6671902999999997
14.89300 3.6784153
14.89400 3.6889508
14.89500 3.6987957000000002
14.89600 3.7079487
14.89700 3.7164088
14.89800 3.7241753
14.89900 3.7312478000000002
14.90000 3.7376254999999996
14.90100 3.743308
14.90200 3.7482951
14.90300 3.752587
14.90400 3.7561834000000003
14.90500 3.7590850000000002
14.90600 3.7612919000000002
14.90700 3.7628047
14.90800 3.7636243
14.90900 3.7637512999999996
14.91000 3.7631866
14.91100 3.7619315
14.91200 3.7599872999999997
14.91300 3.7573549999999996
14.91400 3.7540364999999998
14.91500 3.7500332999999997
14.91600 3.7453473
14.91700 3.7399802
14.91800 3.7339341
14.91900 3.7272106999999997
14.92000 3.7198126
14.92100 3.7117421999999998
14.92200 3.7030015
14.92300 3.6935933
14.92400 3.6835201
14.92500 3.6727846
14.92600 3.6613896
14.92700 3.6493379999999997
14.92800 3.6366329000000004
14.92900 3.6232773000000003
14.93000 3.6092742999999996
14.93100 3.5946272
14.93200 3.5793394
14.93300 3.5634141
14.93400 3.5468552
14.93500 3.5296664
14.93600 3.5118508999999998
14.93700 3.493413
14.93800 3.4743562
14.93900 3.4546845
14.94000 3.4344021000000002
14.94100 3.4135129
14.94200 3.3920213999999995
14.94300 3.3699318999999996
14.94400 3.3472486000000004
14.94500 3.323976
14.94600 3.3001188
14.94700 3.2756819999999998
14.94800 3.2506701
14.94900 3.2250881000000002
14.95000 3.1989411000000003
14.95100 3.1722341000000003
14.95200 3.1449724
14.95300 3.1171615999999998
14.95400 3.0888071
14.95500 3.0599145
14.95600 3.0304898000000002
14.95700 3.0005386
14.95800 2.970067
14.95900 2.9390812
14.96000 2.9075874
14.96100 2.875592
14.96200 2.8431015
14.96300 2.8101224
14.96400 2.7766615000000003
14.96500 2.7427256
14.96600 2.7083214
14.96700 2.6734559
14.96800 2.6381362
14.96900 2.6023693
14.97000 2.5661625
14.97100 2.5295229999999997
14.97200 2.492458
14.97300 2.4549751
14.97400 2.4170814
14.97500 2.3787844999999996
14.97600 2.3400918
14.97700 2.3010107
14.97800 2.2615488999999998
14.97900 2.2217138000000003
14.98000 2.1815129
14.98100 2.1409540000000002
14.98200 2.1000445
14.98300 2.0587921
14.98400 2.0172045
14.98500 1.9752892000000002
14.98600 1.9330539
14.98700 1.8905064
14.98800 1.8476544000000001
14.98900 1.8045055
14.99000 1.7610675
14.99100 1.717348
14.99200 1.6733551
14.99300 1.6290966
14.99400 1.5845804000000001
14.99500 1.5398143
14.99600 1.4948064
14.99700 1.4495648
14.99800 1.4040976
14.99900 1.3584128
15.00000 1.3125186
15.00100 1.2664232
15.00200 1.2201350999999998
15.00300 1.1736625
15.00400 1.1270138
15.00500 1.0801974
15.00600 1.0332217
15.00700 0.9860953299999999
15.00800 0.9388267100000001
15.00900 0.89142434
15.01000 0.8438967199999999
15.01100 0.79625249
15.01200 0.74850018
15.01300 0.70064832
15.01400 0.6527054099999999
15.01500 0.6046799900000001
15.01600 0.55658058
15.01700 0.5084157
15.01800 0.46019377
15.01900 0.41192323000000003
15.02000 0.3636125
15.02100 0.31526997
15.02200 0.26690399000000004
15.02300 0.21852286999999998
15.02400 0.17013493999999998
15.02500 0.12174846
15.02600 0.07337167
15.02700 0.025012792000000002
15.02800 -0.023319983
15.02900 -0.071618485
15.03000 -0.11987455999999999
15.03100 -0.16808008
15.03200 -0.21622693
15.03300 -0.26430704
15.03400 -0.31231232
15.03500 -0.36023471
15.03600 -0.4080662
15.03700 -0.45579877
15.03800 -0.50342437
15.03900 -0.5509350900000001
15.04000 -0.59832297
15.04100 -0.64558005
15.04200 -0.6926984500000001
15.04300 -0.73967027
15.04400 -0.7864876700000001
15.04500 -0.83314292
15.04600 -0.87962821
15.04700 -0.9259358000000001
15.04800 -0.97205807
15.04900 -1.0179874
15.05000 -1.0637161
15.05100 -1.1092369
15.05200 -1.1545421999999999
15.05300 -1.1996247999999998
15.05400 -1.2444772
15.05500 -1.2890922
15.05600 -1.3334627
15.05700 -1.3775817
15.05800 -1.4214423
15.05900 -1.4650374000000002
15.06000 -1.5083602999999999
15.06100 -1.5514042000000001
15.06200 -1.5941627
15.06300 -1.6366292
15.06400 -1.6787969999999999
15.06500 -1.7206599999999999
15.06600 -1.7622118999999998
15.06700 -1.8034464
15.06800 -1.8443575
15.06900 -1.8849391
15.07000 -1.9251854999999998
15.07100 -1.9650906
15.07200 -2.0046487
15.07300 -2.0438543
15.07400 -2.0827014
15.07500 -2.1211846
15.07600 -2.1592986
15.07700 -2.1970378
15.07800 -2.2343969
15.07900 -2.2713707999999997
15.08000 -2.3079541
15.08100 -2.3441416999999998
15.08200 -2.3799287
15.08300 -2.41531
15.08400 -2.4502808000000003
15.08500 -2.4848361999999997
15.08600 -2.5189716
15.08700 -2.5526823
15.08800 -2.5859637
15.08900 -2.6188113
15.09000 -2.6512206
15.09100 -2.6831872999999997
15.09200 -2.7147071
15.09300 -2.7457761
15.09400 -2.7763899000000003
15.09500 -2.8065449
15.09600 -2.8362366999999997
15.09700 -2.865462
15.09800 -2.8942168
15.09900 -2.9224973000000003
15.10000 -2.9503003
15.10100 -2.9776223
15.10200 -3.0044599
15.10300 -3.0308097999999997
15.10400 -3.056669
15.10500 -3.0820346
15.10600 -3.1069035
15.10700 -3.1312729999999998
15.10800 -3.1551405999999997
15.10900 -3.1785034
15.11000 -3.2013591
15.11100 -3.2237057
15.11200 -3.2455407
15.11300 -3.266862
15.11400 -3.2876681999999997
15.11500 -3.3079572
15.11600 -3.3277273000000003
15.11700 -3.3469770000000003
15.11800 -3.3657052
15.11900 -3.3839103
15.12000 -3.4015913
15.12100 -3.4187473
15.12200 -3.4353773999999997
15.12300 -3.4514807000000003
15.12400 -3.4670565
15.12500 -3.4821041
15.12600 -3.4966234
15.12700 -3.5106137000000004
15.12800 -3.5240751
15.12900 -3.5370074000000002
15.13000 -3.5494103999999997
15.13100 -3.561284
15.13200 -3.5726283
15.13300 -3.5834434999999996
15.13400 -3.5937301999999995
15.13500 -3.6034881999999997
15.13600 -3.612718
15.13700 -3.6214203
15.13800 -3.6295954
15.13900 -3.6372438
15.14000 -3.6443666
15.14100 -3.6509641000000004
15.14200 -3.6570374
15.14300 -3.6625873
15.14400 -3.6676149999999996
15.14500 -3.6721210999999996
15.14600 -3.6761071999999997
15.14700 -3.6795743
15.14800 -3.6825240000000004
15.14900 -3.6849572999999998
15.15000 -3.6868762
15.15100 -3.6882821000000003
15.15200 -3.689177
15.15300 -3.6895625
15.15400 -3.6894406999999996
15.15500 -3.6888137000000003
15.15600 -3.6876839
15.15700 -3.6860533
15.15800 -3.6839247
15.15900 -3.6813006
15.16000 -3.6781835999999997
15.16100 -3.6745767999999996
15.16200 -3.6704831
15.16300 -3.6659058
15.16400 -3.6608476000000003
15.16500 -3.6553122
15.16600 -3.6493029000000003
15.16700 -3.6428231999999996
15.16800 -3.6358766
15.16900 -3.6284667
15.17000 -3.6205969999999996
15.17100 -3.6122717
15.17200 -3.6034945
15.17300 -3.5942692
15.17400 -3.5845995
15.17500 -3.5744898
15.17600 -3.5639439000000004
15.17700 -3.5529658
15.17800 -3.5415597
15.17900 -3.5297297
15.18000 -3.5174798
15.18100 -3.5048141999999998
15.18200 -3.4917373
15.18300 -3.4782536000000004
15.18400 -3.4643672
15.18500 -3.4500826
15.18600 -3.4354042000000002
15.18700 -3.4203368999999997
15.18800 -3.4048848
15.18900 -3.3890526999999997
15.19000 -3.3728453999999997
15.19100 -3.3562675
15.19200 -3.3393241
15.19300 -3.3220202
15.19400 -3.3043608000000004
15.19500 -3.2863509
15.19600 -3.2679956000000003
15.19700 -3.2493003
15.19800 -3.2302699999999995
15.19900 -3.2109104
15.20000 -3.1912271
15.20100 -3.1712253
15.20200 -3.1509109
15.20300 -3.1302895
15.20400 -3.109367
15.20500 -3.0881491
15.20600 -3.0666415
15.20700 -3.0448502
15.20800 -3.0227812
15.20900 -3.0004404
15.21000 -2.9778339000000003
15.21100 -2.9549677
15.21200 -2.9318478
15.21300 -2.9084802
15.21400 -2.884871
15.21500 -2.8610263000000002
15.21600 -2.8369524
15.21700 -2.8126550999999997
15.21800 -2.7881406
15.21900 -2.7634149
15.22000 -2.7384842
15.22100 -2.7133542999999998
15.22200 -2.6880313
15.22300 -2.6625212
15.22400 -2.6368301
15.22500 -2.6109641
15.22600 -2.5849290000000003
15.22700 -2.5587309
15.22800 -2.5323757999999996
15.22900 -2.5058696
15.23000 -2.4792183
15.23100 -2.4524279
15.23200 -2.4255043
15.23300 -2.3984535
15.23400 -2.3712816
15.23500 -2.3439944
15.23600 -2.316598
15.23700 -2.2890984999999997
15.23800 -2.2615019
15.23900 -2.2338143
15.24000 -2.2060415
15.24100 -2.1781897000000003
15.24200 -2.1502649
15.24300 -2.1222733000000003
15.24400 -2.0942207
15.24500 -2.0661131999999998
15.24600 -2.0379569
15.24700 -2.009758
15.24800 -1.9815223
15.24900 -1.9532559
15.25000 -1.924965
15.25100 -1.8966555999999999
15.25200 -1.8683334999999999
15.25300 -1.8400049000000003
15.25400 -1.8116757
15.25500 -1.7833519999999998
15.25600 -1.7550396
15.25700 -1.7267445
15.25800 -1.6984727000000002
15.25900 -1.6702299999999999
15.26000 -1.6420221
15.26100 -1.613855
15.26200 -1.5857343
15.26300 -1.5576658
15.26400 -1.529655
15.26500 -1.5017077
15.26600 -1.4738294
15.26700 -1.4460255
15.26800 -1.4183016
15.26900 -1.3906628
15.27000 -1.3631145
15.27100 -1.335662
15.27200 -1.3083104
15.27300 -1.2810647
15.27400 -1.2539298
15.27500 -1.2269109
15.27600 -1.2000126
15.27700 -1.1732398
15.27800 -1.1465971
15.27900 -1.1200894
15.28000 -1.0937208999999999
15.28100 -1.0674964
15.28200 -1.0414202
15.28300 -1.0154967000000001
15.28400 -0.98973038
15.28500 -0.9641254300000001
15.28600 -0.9386859799999999
15.28700 -0.91341631
15.28800 -0.8883205200000001
15.28900 -0.86340271
15.29000 -0.8386668700000001
15.29100 -0.81411703
15.29200 -0.78975717
15.29300 -0.76559111
15.29400 -0.7416227400000001
15.29500 -0.7178558500000001
15.29600 -0.69429423
15.29700 -0.67094159
15.29800 -0.64780158
15.29900 -0.62487777
15.30000 -0.60217376
15.30100 -0.57969303
15.30200 -0.55743898
15.30300 -0.5354150200000001
15.30400 -0.5136243500000001
15.30500 -0.49207024
15.30600 -0.47075575999999997
15.30700 -0.44968398000000004
15.30800 -0.42885779
15.30900 -0.40828004
15.31000 -0.38795345000000003
15.31100 -0.36788065999999997
15.31200 -0.34806419
15.31300 -0.32850644
15.31400 -0.30920969000000004
15.31500 -0.29017613000000003
15.31600 -0.27140782
15.31700 -0.25290672
15.31800 -0.23467466
15.31900 -0.21671338
15.32000 -0.19902451999999998
15.32100 -0.18160959999999998
15.32200 -0.16447006
15.32300 -0.14760725000000002
15.32400 -0.13102241
15.32500 -0.11471671
15.32600 -0.09869125200000001
15.32700 -0.082947069
15.32800 -0.067485112
15.32900 -0.052306277
15.33000 -0.037411405
15.33100 -0.022801270999999998
15.33200 -0.0084766085
15.33300 0.0055619053
15.33400 0.019313641
15.33500 0.032778017
15.33600 0.045954509000000004
15.33700 0.058842637
15.33800 0.071441964
15.33900 0.083752122
15.34000 0.095772796
15.34100 0.10750372999999999
15.34200 0.11894472
15.34300 0.13009567
15.34400 0.14095651
15.34500 0.15152728000000001
15.34600 0.16180808000000002
15.34700 0.17179910999999998
15.34800 0.18150065
15.34900 0.1909131
15.35000 0.20003693999999997
15.35100 0.20887274
15.35200 0.21742121
15.35300 0.22568316000000002
15.35400 0.2336595
15.35500 0.24135124000000002
15.35600 0.24875954
15.35700 0.25588567
15.35800 0.26273099
15.35900 0.26929697
15.36000 0.27558524
15.36100 0.28159749
15.36200 0.28733551
15.36300 0.29280125
15.36400 0.2979967
15.36500 0.30292400999999997
15.36600 0.30758535000000004
15.36700 0.311983
15.36800 0.31611938
15.36900 0.3199969
15.37000 0.32361804
15.37100 0.32698542
15.37200 0.33010168
15.37300 0.33296947
15.37400 0.33559157
15.37500 0.33797072
15.37600 0.34010976
15.37700 0.34201154
15.37800 0.34367897999999997
15.37900 0.34511501
15.38000 0.34632257
15.38100 0.34730465
15.38200 0.34806428
15.38300 0.34860452000000003
15.38400 0.34892843
15.38500 0.34903913999999997
15.38600 0.34893978999999997
15.38700 0.34863357
15.38800 0.3481237
15.38900 0.34741345
15.39000 0.34650611000000003
15.39100 0.34540505
15.39200 0.34411366
15.39300 0.34263539
15.39400 0.34097377
15.39500 0.33913234000000003
15.39600 0.3371147
15.39700 0.33492455
15.39800 0.33256563
15.39900 0.33004172
15.40000 0.32735667
15.40100 0.32451443999999996
15.40200 0.32151898
15.40300 0.31837437
15.40400 0.3150847
15.40500 0.31165418
15.40600 0.308087
15.40700 0.30438751000000003
15.40800 0.30056004999999997
15.40900 0.29660903
15.41000 0.29253894
15.41100 0.28835428
15.41200 0.28405965
15.41300 0.27965966
15.41400 0.27515898
15.41500 0.27056232
15.41600 0.26587443
15.41700 0.26110008
15.41800 0.25624409
15.41900 0.2513113
15.42000 0.24630653
15.42100 0.24123466999999998
15.42200 0.23610061000000002
15.42300 0.23090923000000002
15.42400 0.22566542
15.42500 0.22037409
15.42600 0.21504012000000003
15.42700 0.2096684
15.42800 0.20426381
15.42900 0.19883122
15.43000 0.19337549999999998
15.43100 0.18790149
15.43200 0.18241401
15.43300 0.17691788
15.43400 0.17141789000000002
15.43500 0.16591883999999998
15.43600 0.16042549
15.43700 0.15494259
15.43800 0.14947488
15.43900 0.14402708
15.44000 0.13860391
15.44100 0.13321006999999999
15.44200 0.12785026
15.44300 0.12252917999999999
15.44400 0.11725149
15.44500 0.11202187999999999
15.44600 0.10684500000000001
15.44700 0.10172555000000001
15.44800 0.096668175
15.44900 0.091677549
15.45000 0.08675833200000001
15.45100 0.08191517599999999
15.45200 0.077152735
15.45300 0.072475657
15.45400 0.067888579
15.45500 0.06339614
15.45600 0.059002958
15.45700 0.054713641
15.45800 0.050532783
15.45900 0.046464955
15.46000 0.042514704
15.46100 0.038686552
15.46200 0.034984987
15.46300 0.031414464999999996
15.46400 0.027979401
15.46500 0.024684166
15.46600 0.02153308
15.46700 0.018530415
15.46800 0.015680383
15.46900 0.012987141
15.47000 0.010454781
15.47100 0.0080873309
15.47200 0.005888757
15.47300 0.0038629536
15.47400 0.0020137493
15.47500 0.00034490583
15.47600 -0.0011398814999999999
15.47700 -0.0024369829
15.47800 -0.0035428329
15.47900 -0.0044539254
15.48000 -0.0051668136
15.48100 -0.0056781057
15.48200 -0.0059844599
15.48300 -0.006082582
15.48400 -0.0059692218
15.48500 -0.0056411696
15.48600 -0.0050952538
15.48700 -0.0043283373
15.48800 -0.0033373151
15.48900 -0.0021191121
15.49000 -0.00067068195
15.49100 0.0010109938
15.49200 0.0029289025
15.49300 0.0050860031
15.49400 0.0074852214
15.49500 0.010129451000000001
15.49600 0.013021544
15.49700 0.016164313
15.49800 0.019560523
15.49900 0.023212886
15.50000 0.02712406
15.50100 0.031296634999999996
15.50200 0.035733139000000004
15.50300 0.040436015
15.50400 0.045407627
15.50500 0.050650246
15.50600 0.056166056
15.50700 0.061957142
15.50800 0.068025471
15.50900 0.074372912
15.51000 0.08100120999999999
15.51100 0.08791199699999999
15.51200 0.095106789
15.51300 0.10258697
15.51400 0.11035381999999999
15.51500 0.11840848
15.51600 0.12675198
15.51700 0.13538521
15.51800 0.14430898
15.51900 0.15352395
15.52000 0.16303069
15.52100 0.17282967000000002
15.52200 0.18292124999999998
15.52300 0.1933057
15.52400 0.20398318000000001
15.52500 0.21495378999999998
15.52600 0.22621755000000002
15.52700 0.23777441
15.52800 0.24962421
15.52900 0.26176679
15.53000 0.27420192
15.53100 0.28692931
15.53200 0.29994859
15.53300 0.31325938000000003
15.53400 0.32686123
15.53500 0.34075368
15.53600 0.35493618
15.53700 0.36940817
15.53800 0.38416903
15.53900 0.39921808
15.54000 0.41455464000000003
15.54100 0.43017794
15.54200 0.44608712
15.54300 0.46228132999999993
15.54400 0.47875959
15.54500 0.49552089
15.54600 0.51256409
15.54700 0.52988799
15.54800 0.54749134
15.54900 0.56537278
15.55000 0.58353082
15.55100 0.60196393
15.55200 0.6206703800000001
15.55300 0.63964846
15.55400 0.65889629
15.55500 0.67841187
15.55600 0.69819307
15.55700 0.7182377400000001
15.55800 0.7385435
15.55900 0.75910799
15.56000 0.77992864
15.56100 0.80100279
15.56200 0.8223276599999999
15.56300 0.84390044
15.56400 0.8657182600000001
15.56500 0.8877779400000001
15.56600 0.9100763099999999
15.56700 0.93261022
15.56800 0.9553763099999999
15.56900 0.97837113
15.57000 1.0015911
15.57100 1.0250327
15.57200 1.0486921999999999
15.57300 1.0725659
15.57400 1.0966498999999998
15.57500 1.1209403999999998
15.57600 1.1454334
15.57700 1.1701247
15.57800 1.1950103
15.57900 1.2200859
15.58000 1.2453475
15.58100 1.2707906999999998
15.58200 1.2964111
15.58300 1.3222042999999999
15.58400 1.348166
15.58500 1.3742914
15.58600 1.4005763
15.58700 1.4270158
15.58800 1.4536053
15.58900 1.4803402
15.59000 1.5072158
15.59100 1.5342272000000001
15.59200 1.5613697
15.59300 1.5886383
15.59400 1.6160280999999999
15.59500 1.6435344
15.59600 1.6711518
15.59700 1.6988754
15.59800 1.7267002
15.59900 1.754621
15.60000 1.7826326
15.60100 1.8107297000000002
15.60200 1.838907
15.60300 1.8671593
15.60400 1.895481
15.60500 1.9238668
15.60600 1.952311
15.60700 1.9808082
15.60800 2.0093527
15.60900 2.0379386999999998
15.61000 2.0665606
15.61100 2.0952126
15.61200 2.1238886
15.61300 2.1525828000000002
15.61400 2.1812892
15.61500 2.2100016
15.61600 2.2387141
15.61700 2.2674206999999997
15.61800 2.2961147
15.61900 2.3247903
15.62000 2.3534409999999997
15.62100 2.3820605
15.62200 2.4106426
15.62300 2.4391809
15.62400 2.467669
15.62500 2.4961004
15.62600 2.5244689
15.62700 2.5527678000000003
15.62800 2.580991
15.62900 2.6091319000000004
15.63000 2.6371842
15.63100 2.6651416
15.63200 2.6929974999999997
15.63300 2.7207457
15.63400 2.7483798999999998
15.63500 2.7758937
15.63600 2.8032809
15.63700 2.8305352
15.63800 2.8576503
15.63900 2.8846199
15.64000 2.9114377
15.64100 2.9380975
15.64200 2.9645932999999998
15.64300 2.9909186
15.64400 3.0170672
15.64500 3.0430327999999998
15.64600 3.0688092
15.64700 3.09439
15.64800 3.1197689
15.64900 3.1449396
15.65000 3.1698957
15.65100 3.1946309
15.65200 3.2191388
15.65300 3.2434131999999996
15.65400 3.2674473
15.65500 3.2912347
15.65600 3.3147693
15.65700 3.3380441
15.65800 3.361053
15.65900 3.3837892000000003
15.66000 3.4062464
15.66100 3.4284182000000003
15.66200 3.4502979000000003
15.66300 3.4718797
15.66400 3.4931566999999997
15.66500 3.514123
15.66600 3.5347722
15.66700 3.5550982
15.66800 3.5750947999999996
15.66900 3.5947561
15.67000 3.6140762
15.67100 3.6330491
15.67200 3.6516692
15.67300 3.6699306000000003
15.67400 3.687828
15.67500 3.7053559
15.67600 3.7225086
15.67700 3.7392814000000003
15.67800 3.7556686
15.67900 3.7716653000000004
15.68000 3.7872665
15.68100 3.8024671000000003
15.68200 3.8172620999999998
15.68300 3.831647
15.68400 3.8456167999999997
15.68500 3.8591668
15.68600 3.8722921
15.68700 3.8849887
15.68800 3.8972512
15.68900 3.9090755999999995
15.69000 3.9204571
15.69100 3.9313911999999998
15.69200 3.9418738
15.69300 3.9519000999999996
15.69400 3.9614655
15.69500 3.9705656
15.69600 3.9791963999999997
15.69700 3.9873529
15.69800 3.9950311000000003
15.69900 4.0022269
15.70000 4.0089358
15.70100 4.015153300000001
15.70200 4.0208753
15.70300 4.0260982
15.70400 4.0308174
15.70500 4.0350292
15.70600 4.0387295
15.70700 4.0419146
15.70800 4.0445808
15.70900 4.0467243999999996
15.71000 4.0483423
15.71100 4.0494308
15.71200 4.0499866
15.71300 4.0500067
15.71400 4.0494882
15.71500 4.0484283
15.71600 4.0468242000000005
15.71700 4.044673599999999
15.71800 4.0419735
15.71900 4.0387221
15.72000 4.0349171
15.72100 4.0305562
15.72200 4.0256374
15.72300 4.0201589
15.72400 4.0141195
15.72500 4.0075172
15.72600 4.000350500000001
15.72700 3.9926179
15.72800 3.9843182999999995
15.72900 3.9754506000000003
15.73000 3.9660133
15.73100 3.9560057000000004
15.73200 3.945427
15.73300 3.9342760999999995
15.73400 3.9225521999999997
15.73500 3.9102547000000003
15.73600 3.8973827
15.73700 3.8839363000000002
15.73800 3.8699145999999995
15.73900 3.8553170999999997
15.74000 3.840144
15.74100 3.8243946
15.74200 3.8080692
15.74300 3.7911675999999996
15.74400 3.7736896
15.74500 3.7556358
15.74600 3.7370063
15.74700 3.7178013
15.74800 3.6980212
15.74900 3.6776666
15.75000 3.6567383
15.75100 3.6352366
15.75200 3.6131628
15.75300 3.5905179
15.75400 3.5673025999999997
15.75500 3.5435181000000004
15.75600 3.5191659
15.75700 3.4942470000000005
15.75800 3.4687630999999994
15.75900 3.4427159
15.76000 3.4161072
15.76100 3.3889387
15.76200 3.3612125
15.76300 3.3329303999999995
15.76400 3.3040948
15.76500 3.2747081999999996
15.76600 3.2447726
15.76700 3.2142907
15.76800 3.1832654000000002
15.76900 3.1516995
15.77000 3.1195957
15.77100 3.086957
15.77200 3.0537864000000003
15.77300 3.0200874
15.77400 2.9858632
15.77500 2.9511171999999997
15.77600 2.9158531
15.77700 2.8800743
15.77800 2.8437847
15.77900 2.8069882
15.78000 2.7696885
15.78100 2.73189
15.78200 2.6935967
15.78300 2.6548129
15.78400 2.6155429
15.78500 2.5757913
15.78600 2.5355624
15.78700 2.4948609999999998
15.78800 2.4536917
15.78900 2.4120593
15.79000 2.3699688
15.79100 2.3274248
15.79200 2.2844326
15.79300 2.2409972
15.79400 2.1971239
15.79500 2.1528177
15.79600 2.1080842
15.79700 2.0629287
15.79800 2.0173566
15.79900 1.9713735
15.80000 1.9249848999999999
15.80100 1.8781966
15.80200 1.8310145
15.80300 1.7834442
15.80400 1.7354919
15.80500 1.6871635
15.80600 1.6384652
15.80700 1.5894032999999999
15.80800 1.539984
15.80900 1.4902137
15.81000 1.4400991
15.81100 1.3896466
15.81200 1.3388630000000001
15.81300 1.2877550999999998
15.81400 1.2363298
15.81500 1.1845941
15.81600 1.132555
15.81700 1.0802198
15.81800 1.0275956
15.81900 0.9746898
15.82000 0.92150969
15.82100 0.8680627700000001
15.82200 0.81435656
15.82300 0.76039853
15.82400 0.70619634
15.82500 0.65175761
15.82600 0.59708995
15.82700 0.54220115
15.82800 0.48709888999999995
15.82900 0.43179094999999995
15.83000 0.37628505
15.83100 0.32058903
15.83200 0.26471068
15.83300 0.20865778999999998
15.83400 0.15243821999999999
15.83500 0.096059777
15.83600 0.039530327000000004
15.83700 -0.017142273
15.83800 -0.07395015
15.83900 -0.13088541
15.84000 -0.18794014
15.84100 -0.24510638
15.84200 -0.30237618
15.84300 -0.35974153000000003
15.84400 -0.41719438000000003
15.84500 -0.47472664000000003
15.84600 -0.5323302
15.84700 -0.5899968999999999
15.84800 -0.64771846
15.84900 -0.70548658
15.85000 -0.76329289
15.85100 -0.82112895
15.85200 -0.87898634
15.85300 -0.9368563999999999
15.85400 -0.99473055
15.85500 -1.0526001
15.85600 -1.1104564000000001
15.85700 -1.1682906
15.85800 -1.2260939
15.85900 -1.2838574
15.86000 -1.3415721999999999
15.86100 -1.3992295
15.86200 -1.4568200999999998
15.86300 -1.5143353
15.86400 -1.5717659
15.86500 -1.6291033
15.86600 -1.6863385000000002
15.86700 -1.7434625
15.86800 -1.8004665
15.86900 -1.8573418000000002
15.87000 -1.9140797
15.87100 -1.9706713
15.87200 -2.0271081
15.87300 -2.0833818
15.87400 -2.1394838
15.87500 -2.1954056
15.87600 -2.2511389
15.87700 -2.3066755000000003
15.87800 -2.3620071
15.87900 -2.4171257
15.88000 -2.4720233
15.88100 -2.5266916999999998
15.88200 -2.5811231
15.88300 -2.6353095
15.88400 -2.6892431
15.88500 -2.742916
15.88600 -2.7963204
15.88700 -2.8494487
15.88800 -2.902293
15.88900 -2.9548457
15.89000 -3.0070988
15.89100 -3.0590449
15.89200 -3.1106761
15.89300 -3.1619851
15.89400 -3.2129638000000003
15.89500 -3.2636046000000003
15.89600 -3.3138998
15.89700 -3.3638418000000003
15.89800 -3.4134228
15.89900 -3.4626354
15.90000 -3.5114716999999995
15.90100 -3.5599243000000005
15.90200 -3.6079854
15.90300 -3.6556479000000004
15.90400 -3.7029035
15.90500 -3.7497453
15.90600 -3.7961658000000003
15.90700 -3.8421575
15.90800 -3.8877133
15.90900 -3.9328258
15.91000 -3.9774879999999997
15.91100 -4.0216923
15.91200 -4.065432
15.91300 -4.1087005
15.91400 -4.1514907
15.91500 -4.1937958
15.91600 -4.2356092
15.91700 -4.2769246
15.91800 -4.3177355
15.91900 -4.3580357
15.92000 -4.3978192
15.92100 -4.4370797
15.92200 -4.4758115
15.92300 -4.5140084
15.92400 -4.5516651
15.92500 -4.5887757
15.92600 -4.625335
15.92700 -4.6613369
15.92800 -4.6967767
15.92900 -4.7316492000000006
15.93000 -4.765949
15.93100 -4.7996715000000005
15.93200 -4.8328112999999995
15.93300 -4.8653636
15.93400 -4.897324
15.93500 -4.928688
15.93600 -4.9594507000000005
15.93700 -4.989607599999999
15.93800 -5.0191544
15.93900 -5.0480868999999995
15.94000 -5.0764006
15.94100 -5.1040918
15.94200 -5.1311564
15.94300 -5.1575903
15.94400 -5.1833898000000005
15.94500 -5.2085511
15.94600 -5.2330706
15.94700 -5.2569445
15.94800 -5.2801695
15.94900 -5.3027421
15.95000 -5.3246591
15.95100 -5.3459175
15.95200 -5.3665139
15.95300 -5.3864453
15.95400 -5.4057091
15.95500 -5.4243021
15.95600 -5.4422218
15.95700 -5.4594655
15.95800 -5.4760307
15.95900 -5.491915
15.96000 -5.507116
15.96100 -5.5216316
15.96200 -5.535459899999999
15.96300 -5.5485986
15.96400 -5.5610463
15.96500 -5.5728011
15.96600 -5.5838611
15.96700 -5.5942251999999995
15.96800 -5.603892
15.96900 -5.6128602
15.97000 -5.6211288999999995
15.97100 -5.6286968
15.97200 -5.6355633
15.97300 -5.6417279
15.97400 -5.6471895000000005
15.97500 -5.6519482000000005
15.97600 -5.6560036
15.97700 -5.6593552
15.97800 -5.6620035
15.97900 -5.6639481
15.98000 -5.6651894
15.98100 -5.6657277
15.98200 -5.665563
15.98300 -5.6646965
15.98400 -5.6631286
15.98500 -5.6608599
15.98600 -5.6578912
15.98700 -5.6542236
15.98800 -5.649858
15.98900 -5.6447957
15.99000 -5.6390375
15.99100 -5.632585300000001
15.99200 -5.6254402
15.99300 -5.6176037
15.99400 -5.6090772
15.99500 -5.5998627
15.99600 -5.589962
15.99700 -5.579377
15.99800 -5.5681095
15.99900 -5.5561613
16.00000 -5.543534800000001
16.00100 -5.5302326
16.00200 -5.5162564
16.00300 -5.5016093
16.00400 -5.4862935
16.00500 -5.4703116000000005
16.00600 -5.453666699999999
16.00700 -5.4363616
16.00800 -5.4183993
16.00900 -5.3997833
16.01000 -5.380516500000001
16.01100 -5.3606026
16.01200 -5.3400453
16.01300 -5.318848
16.01400 -5.2970149
16.01500 -5.2745495
16.01600 -5.2514564
16.01700 -5.2277394
16.01800 -5.2034032
16.01900 -5.1784519
16.02000 -5.1528905
16.02100 -5.1267236
16.02200 -5.0999559
16.02300 -5.0725922
16.02400 -5.0446372
16.02500 -5.0160963
16.02600 -4.9869746
16.02700 -4.9572773
16.02800 -4.9270093
16.02900 -4.8961762
16.03000 -4.8647832
16.03100 -4.832835500000001
16.03200 -4.8003387
16.03300 -4.7672983
16.03400 -4.7337197
16.03500 -4.6996083
16.03600 -4.664969800000001
16.03700 -4.6298098
16.03800 -4.5941338
16.03900 -4.5579478
16.04000 -4.5212574
16.04100 -4.4840686
16.04200 -4.4463869
16.04300 -4.4082183
16.04400 -4.369568800000001
16.04500 -4.3304447
16.04600 -4.290852
16.04700 -4.2507965
16.04800 -4.2102851
16.04900 -4.1693237000000005
16.05000 -4.1279189
16.05100 -4.0860772
16.05200 -4.0438052
16.05300 -4.001109700000001
16.05400 -3.9579976
16.05500 -3.9144758
16.05600 -3.8705509
16.05700 -3.8262303999999996
16.05800 -3.7815213
16.05900 -3.7364308
16.06000 -3.6909662
16.06100 -3.6451351
16.06200 -3.5989448
16.06300 -3.5524028999999997
16.06400 -3.5055172000000003
16.06500 -3.458295
16.06600 -3.4107443
16.06700 -3.3628728
16.06800 -3.3146884
16.06900 -3.2661989
16.07000 -3.2174118000000003
16.07100 -3.1683351999999996
16.07200 -3.1189769999999997
16.07300 -3.0693449
16.07400 -3.0194469
16.07500 -2.9692907
16.07600 -2.9188842999999998
16.07700 -2.8682355
16.07800 -2.8173519000000002
16.07900 -2.7662415
16.08000 -2.7149118
16.08100 -2.663371
16.08200 -2.6116265
16.08300 -2.5596863
16.08400 -2.5075579
16.08500 -2.4552492
16.08600 -2.4027679
16.08700 -2.3501217000000003
16.08800 -2.2973184
16.08900 -2.2443654
16.09000 -2.1912707
16.09100 -2.1380421
16.09200 -2.0846872
16.09300 -2.0312136
16.09400 -1.9776292
16.09500 -1.9239418000000001
16.09600 -1.8701591
16.09700 -1.8162886
16.09800 -1.7623384
16.09900 -1.7083161
16.10000 -1.6542294999999998
16.10100 -1.6000863
16.10200 -1.5458944000000001
16.10300 -1.4916616
16.10400 -1.4373955
16.10500 -1.3831042
16.10600 -1.3287952
16.10700 -1.2744765
16.10800 -1.2201557
16.10900 -1.1658407000000002
16.11000 -1.1115393
16.11100 -1.0572591
16.11200 -1.0030080000000001
16.11300 -0.94879353
16.11400 -0.8946235300000001
16.11500 -0.84050559
16.11600 -0.78644725
16.11700 -0.73245615
16.11800 -0.6785398300000001
16.11900 -0.62470576
16.12000 -0.57096137
16.12100 -0.5173140700000001
16.12200 -0.46377117
16.12300 -0.41033993
16.12400 -0.35702758
16.12500 -0.30384129000000004
16.12600 -0.2507881
16.12700 -0.19787507999999998
16.12800 -0.14510917
16.12900 -0.092497282
16.13000 -0.040046245
16.13100 0.012237161
16.13200 0.064346223
16.13300 0.11627428000000001
16.13400 0.16801474
16.13500 0.21956107
16.13600 0.27090679
16.13700 0.32204548
16.13800 0.3729708
16.13900 0.42367647
16.14000 0.47415621
16.14100 0.52440385
16.14200 0.57441327
16.14300 0.6241784
16.14400 0.67369323
16.14500 0.72295186
16.14600 0.7719483699999999
16.14700 0.82067689
16.14800 0.86913174
16.14900 0.9173070999999999
16.15000 0.96519738
16.15100 1.012797
16.15200 1.0601005000000001
16.15300 1.1071024
16.15400 1.1537972
16.15500 1.2001798
16.15600 1.2462446999999999
16.15700 1.2919869
16.15800 1.3374013
16.15900 1.3824828
16.16000 1.4272266
16.16100 1.4716277999999998
16.16200 1.5156817
16.16300 1.5593835999999999
16.16400 1.602729
16.16500 1.6457135
16.16600 1.6883327
16.16700 1.7305823000000002
16.16800 1.7724582999999998
16.16900 1.8139566999999999
16.17000 1.8550734999999998
16.17100 1.8958049000000001
16.17200 1.9361474
16.17300 1.9760972
16.17400 2.0156508
16.17500 2.0548048999999997
16.17600 2.0935562
16.17700 2.1319013
16.17800 2.1698372
16.17900 2.2073608
16.18000 2.2444691999999997
16.18100 2.2811593
16.18200 2.3174284
16.18300 2.3532737000000004
16.18400 2.3886925999999997
16.18500 2.4236824
16.18600 2.4582405
16.18700 2.4923642999999998
16.18800 2.5260516
16.18900 2.5592998
16.19000 2.5921065
16.19100 2.6244698
16.19200 2.6563871999999997
16.19300 2.6878566
16.19400 2.7188759
16.19500 2.7494434
16.19600 2.779557
16.19700 2.809215
16.19800 2.8384155
16.19900 2.8671568
16.20000 2.8954376
16.20100 2.9232562
16.20200 2.9506115
16.20300 2.9775022
16.20400 3.0039269
16.20500 3.0298851
16.20600 3.0553756
16.20700 3.0803977
16.20800 3.1049507
16.20900 3.1290341
16.21000 3.1526476
16.21100 3.1757910000000003
16.21200 3.1984638000000003
16.21300 3.2206666000000004
16.21400 3.2423992
16.21500 3.2636616
16.21600 3.2844542999999997
16.21700 3.3047779999999998
16.21800 3.3246335
16.21900 3.3440209999999997
16.22000 3.3629414000000004
16.22100 3.3813956999999997
16.22200 3.3993848
16.22300 3.41691
16.22400 3.4339722000000004
16.22500 3.4505725000000003
16.22600 3.4667123
16.22700 3.4823927999999995
16.22800 3.4976155
16.22900 3.5123818
16.23000 3.5266932
16.23100 3.5405512999999997
16.23200 3.5539574999999997
16.23300 3.5669133
16.23400 3.5794206
16.23500 3.5914809
16.23600 3.6030959
16.23700 3.6142676999999996
16.23800 3.6249977
16.23900 3.6352879999999996
16.24000 3.6451407
16.24100 3.6545574999999997
16.24200 3.6635406
16.24300 3.6720924000000004
16.24400 3.6802147
16.24500 3.6879096000000002
16.24600 3.6951795
16.24700 3.702027
16.24800 3.7084546000000005
16.24900 3.7144646000000003
16.25000 3.7200596000000004
16.25100 3.7252422
16.25200 3.7300150999999997
16.25300 3.7343815000000005
16.25400 3.7383441000000004
16.25500 3.7419057999999996
16.25600 3.7450696999999997
16.25700 3.7478391
16.25800 3.750217
16.25900 3.752207
16.26000 3.7538126
16.26100 3.7550371
16.26200 3.7558838999999997
16.26300 3.756357
16.26400 3.7564597999999996
16.26500 3.7561964000000003
16.26600 3.7555706
16.26700 3.754586
16.26800 3.7532467
16.26900 3.7515568999999998
16.27000 3.7495211
16.27100 3.7471429
16.27200 3.7444263999999996
16.27300 3.7413760999999996
16.27400 3.7379961
16.27500 3.7342906
16.27600 3.7302643000000004
16.27700 3.725921
16.27800 3.7212655
16.27900 3.7163019
16.28000 3.7110351
16.28100 3.7054691
16.28200 3.6996081
16.28300 3.6934569
16.28400 3.68702
16.28500 3.6803018
16.28600 3.6733069
16.28700 3.6660392
16.28800 3.6585037000000002
16.28900 3.6507048
16.29000 3.642647
16.29100 3.6343344
16.29200 3.6257718000000003
16.29300 3.6169637
16.29400 3.6079146
16.29500 3.5986293000000003
16.29600 3.5891119
16.29700 3.579367
16.29800 3.5693992
16.29900 3.5592131
16.30000 3.5488131999999997
16.30100 3.5382044
16.30200 3.5273906
16.30300 3.5163767999999997
16.30400 3.5051677000000003
16.30500 3.4937679999999998
16.30600 3.4821820000000003
16.30700 3.4704145
16.30800 3.4584705000000002
16.30900 3.4463543
16.31000 3.4340708999999996
16.31100 3.4216251000000004
16.31200 3.4090213
16.31300 3.3962645
16.31400 3.3833593000000004
16.31500 3.3703107
16.31600 3.3571235999999995
16.31700 3.3438027000000003
16.31800 3.3303525
16.31900 3.3167779
16.32000 3.3030838
16.32100 3.2892745000000003
16.32200 3.275355
16.32300 3.2613296
16.32400 3.2472033
16.32500 3.2329805000000005
16.32600 3.2186657
16.32700 3.2042634
16.32800 3.189778
16.32900 3.1752138999999997
16.33000 3.1605757999999997
16.33100 3.145868
16.33200 3.1310946
16.33300 3.1162598999999997
16.33400 3.1013682
16.33500 3.0864237
16.33600 3.0714305
16.33700 3.0563928000000002
16.33800 3.0413147
16.33900 3.0262002999999997
16.34000 3.0110534
16.34100 2.9958782999999998
16.34200 2.9806789
16.34300 2.9654592
16.34400 2.9502232
16.34500 2.9349746
16.34600 2.9197175
16.34700 2.9044556999999998
16.34800 2.8891932
16.34900 2.8739339
16.35000 2.8586814
16.35100 2.8434396
16.35200 2.8282123
16.35300 2.813003
16.35400 2.7978158
16.35500 2.7826538000000003
16.35600 2.7675211
16.35700 2.7524211
16.35800 2.7373571
16.35900 2.7223326
16.36000 2.7073512
16.36100 2.6924159
16.36200 2.6775302
16.36300 2.6626971
16.36400 2.6479194
16.36500 2.6332003999999998
16.36600 2.6185429
16.36700 2.6039496
16.36800 2.5894232
16.36900 2.5749665
16.37000 2.5605818
16.37100 2.5462717
16.37200 2.5320383
16.37300 2.517884
16.37400 2.5038112000000003
16.37500 2.4898218
16.37600 2.4759179
16.37700 2.4621015
16.37800 2.4483746
16.37900 2.4347389
16.38000 2.4211964
16.38100 2.4077488000000002
16.38200 2.3943979
16.38300 2.3811456
16.38400 2.3679934
16.38500 2.3549431999999997
16.38600 2.3419965
16.38700 2.3291549000000003
16.38800 2.31642
16.38900 2.3037935
16.39000 2.2912767
16.39100 2.2788713
16.39200 2.2665787
16.39300 2.2544003999999997
16.39400 2.2423377
16.39500 2.2303922
16.39600 2.218565
16.39700 2.2068573000000002
16.39800 2.1952705
16.39900 2.1838056000000003
16.40000 2.1724636
16.40100 2.1612456
16.40200 2.1501524
16.40300 2.139185
16.40400 2.1283437999999997
16.40500 2.1176297
16.40600 2.1070432
16.40700 2.0965846
16.40800 2.0862545999999997
16.40900 2.0760530999999998
16.41000 2.0659802000000003
16.41100 2.0560361
16.41200 2.0462207
16.41300 2.0365341
16.41400 2.0269755
16.41500 2.017545
16.41600 2.008242
16.41700 1.9990658000000001
16.41800 1.9900162
16.41900 1.9810921
16.42000 1.9722929
16.42100 1.9636178
16.42200 1.9550659000000001
16.42300 1.9466361
16.42400 1.9383276
16.42500 1.9301392000000002
16.42600 1.9220699
16.42700 1.9141181999999999
16.42800 1.9062834
16.42900 1.8985640000000001
16.43000 1.8909588000000002
16.43100 1.8834667
16.43200 1.8760862
16.43300 1.8688159
16.43400 1.8616546
16.43500 1.8546008999999999
16.43600 1.8476533
16.43700 1.8408102999999998
16.43800 1.8340705
16.43900 1.8274321999999998
16.44000 1.8208940999999998
16.44100 1.8144543999999998
16.44200 1.8081116000000002
16.44300 1.8018637
16.44400 1.7957093
16.44500 1.7896466
16.44600 1.7836736999999998
16.44700 1.7777886
16.44800 1.7719896999999998
16.44900 1.7662748999999998
16.45000 1.760642
16.45100 1.7550893
16.45200 1.7496144000000002
16.45300 1.7442154
16.45400 1.7388899
16.45500 1.7336357
16.45600 1.7284505
16.45700 1.723332
16.45800 1.7182775000000001
16.45900 1.7132847
16.46000 1.7083511
16.46100 1.7034739
16.46200 1.6986506
16.46300 1.6938783
16.46400 1.6891545000000001
16.46500 1.6844761
16.46600 1.6798401
16.46700 1.6752439000000001
16.46800 1.6706843
16.46900 1.6661584
16.47000 1.6616631
16.47100 1.6571952
16.47200 1.6527516999999998
16.47300 1.6483292
16.47400 1.6439248
16.47500 1.6395350999999998
16.47600 1.6351569
16.47700 1.6307869999999998
16.47800 1.6264220999999999
16.47900 1.6220588
16.48000 1.6176941
16.48100 1.6133247
16.48200 1.6089473
16.48300 1.6045585
16.48400 1.6001554000000002
16.48500 1.5957346000000001
16.48600 1.5912928
16.48700 1.5868266999999998
16.48800 1.5823333
16.48900 1.5778093
16.49000 1.5732515999999999
16.49100 1.568657
16.49200 1.5640223000000002
16.49300 1.5593445
16.49400 1.5546203
16.49500 1.5498466
16.49600 1.5450203
16.49700 1.5401382
16.49800 1.5351972
16.49900 1.5301941
16.50000 1.5251257
16.50100 1.519989
16.50200 1.5147808
16.50300 1.5094978000000001
16.50400 1.5041368
16.50500 1.4986945999999999
16.50600 1.4931679999999998
16.50700 1.4875536
16.50800 1.4818482
16.50900 1.4760486
16.51000 1.4701514
16.51100 1.4641530999999999
16.51200 1.4580506
16.51300 1.4518404
16.51400 1.4455193
16.51500 1.4390837
16.51600 1.4325306
16.51700 1.4258564
16.51800 1.4190581
16.51900 1.4121322
16.52000 1.4050756
16.52100 1.3978849999999998
16.52200 1.3905575
16.52300 1.3830897
16.52400 1.3754789
16.52500 1.3677218999999998
16.52600 1.3598159
16.52700 1.3517579
16.52800 1.3435452
16.52900 1.3351751
16.53000 1.326645
16.53100 1.317952
16.53200 1.3090938
16.53300 1.3000677999999999
16.53400 1.2908716
16.53500 1.2815026999999999
16.53600 1.2719589
16.53700 1.2622378
16.53800 1.2523371
16.53900 1.2422545999999999
16.54000 1.2319881
16.54100 1.2215355
16.54200 1.2108947
16.54300 1.2000634
16.54400 1.1890395999999999
16.54500 1.1778213
16.54600 1.1664064
16.54700 1.1547929000000001
16.54800 1.1429787
16.54900 1.1309619
16.55000 1.1187405
16.55100 1.1063125999999999
16.55200 1.0936762
16.55300 1.0808295
16.55400 1.0677705
16.55500 1.0544974
16.55600 1.0410085
16.55700 1.0273020000000002
16.55800 1.0133761
16.55900 0.99922922
16.56000 0.98485975
16.56100 0.9702662000000001
16.56200 0.955447
16.56300 0.9404008300000001
16.56400 0.9251263
16.56500 0.9096221999999999
16.56600 0.89388741
16.56700 0.8779208199999999
16.56800 0.86172149
16.56900 0.8452885800000001
16.57000 0.82862126
16.57100 0.81171887
16.57200 0.7945808599999999
16.57300 0.77720671
16.57400 0.7595959600000001
16.57500 0.7417483300000001
16.57600 0.72366358
16.57700 0.70534158
16.57800 0.6867822299999999
16.57900 0.66798548
16.58000 0.64895144
16.58100 0.6296801799999999
16.58200 0.61017191
16.58300 0.59042685
16.58400 0.57044527
16.58500 0.55022752
16.58600 0.52977391
16.58700 0.50908485
16.58800 0.48816083
16.58900 0.46700235
16.59000 0.44560991000000005
16.59100 0.42398409
16.59200 0.40212548000000004
16.59300 0.38003477
16.59400 0.35771264
16.59500 0.33515983
16.59600 0.31237714
16.59700 0.28936539
16.59800 0.26612547
16.59900 0.24265836000000002
16.60000 0.21896502
16.60100 0.19504654999999999
16.60200 0.17090406
16.60300 0.14653876000000002
16.60400 0.12195193
16.60500 0.09714489
16.60600 0.072119077
16.60700 0.046875988
16.60800 0.021417218000000002
16.60900 -0.0042555701
16.61000 -0.030140610999999998
16.61100 -0.056236051
16.61200 -0.082539959
16.61300 -0.10905028
16.61400 -0.13576491000000002
16.61500 -0.16268161
16.61600 -0.18979807
16.61700 -0.21711186999999998
16.61800 -0.24462054
16.61900 -0.27232147
16.62000 -0.30021202
16.62100 -0.32828941
16.62200 -0.35655086
16.62300 -0.38499348
16.62400 -0.41361428
16.62500 -0.44241026000000006
16.62600 -0.47137830000000003
16.62700 -0.50051534
16.62800 -0.52981814
16.62900 -0.55928347
16.63000 -0.58890805
16.63100 -0.6186885799999999
16.63200 -0.6486217
16.63300 -0.67870403
16.63400 -0.70893215
16.63500 -0.73930263
16.63600 -0.76981196
16.63700 -0.80045667
16.63800 -0.8312331500000001
16.63900 -0.8621378799999999
16.64000 -0.89316722
16.64100 -0.92431754
16.64200 -0.95558511
16.64300 -0.9869663000000001
16.64400 -1.0184574
16.64500 -1.0500546
16.64600 -1.081754
16.64700 -1.1135519
16.64800 -1.1454443
16.64900 -1.1774273
16.65000 -1.2094969
16.65100 -1.2416491
16.65200 -1.2738799
16.65300 -1.3061849
16.65400 -1.3385601
16.65500 -1.3710013
16.65600 -1.4035041
16.65700 -1.4360641
16.65800 -1.468677
16.65900 -1.5013382
16.66000 -1.5340432
16.66100 -1.5667872999999999
16.66200 -1.5995659
16.66300 -1.6323741999999999
16.66400 -1.6652074
16.66500 -1.6980607
16.66600 -1.7309291
16.66700 -1.7638075999999998
16.66800 -1.7966913
16.66900 -1.829575
16.67000 -1.8624537
16.67100 -1.8953221
16.67200 -1.9281751
16.67300 -1.9610073
16.67400 -1.9938137000000002
16.67500 -2.026589
16.67600 -2.059328
16.67700 -2.0920254
16.67800 -2.1246761
16.67900 -2.1572746
16.68000 -2.1898158
16.68100 -2.2222944
16.68200 -2.2547053
16.68300 -2.2870433
16.68400 -2.319303
16.68500 -2.3514793999999997
16.68600 -2.3835676
16.68700 -2.415562
16.68800 -2.447458
16.68900 -2.4792502
16.69000 -2.5109336
16.69100 -2.5425032
16.69200 -2.5739539
16.69300 -2.6052808
16.69400 -2.6364787
16.69500 -2.6675424999999997
16.69600 -2.6984675
16.69700 -2.7292486
16.69800 -2.7598808
16.69900 -2.7903588
16.70000 -2.8206779
16.70100 -2.8508328
16.70200 -2.8808186
16.70300 -2.9106300000000003
16.70400 -2.9402621
16.70500 -2.9697098
16.70600 -2.9989678
16.70700 -3.0280311
16.70800 -3.0568942000000003
16.70900 -3.0855523
16.71000 -3.114
16.71100 -3.1422321
16.71200 -3.1702433
16.71300 -3.1980283999999997
16.71400 -3.2255820999999996
16.71500 -3.2528989
16.71600 -3.2799739000000003
16.71700 -3.306802
16.71800 -3.3333778
16.71900 -3.3596963
16.72000 -3.3857521000000004
16.72100 -3.4115399999999996
16.72200 -3.4370553
16.72300 -3.4622930000000003
16.72400 -3.4872479999999997
16.72500 -3.5119157
16.72600 -3.536291
16.72700 -3.5603694999999997
16.72800 -3.5841465
16.72900 -3.6076173000000002
16.73000 -3.6307771000000004
16.73100 -3.6536217000000004
16.73200 -3.676147
16.73300 -3.6983482999999997
16.73400 -3.7202217
16.73500 -3.7417628
16.73600 -3.7629675000000002
16.73700 -3.7838317000000004
16.73800 -3.8043514
16.73900 -3.8245227
16.74000 -3.8443419999999997
16.74100 -3.8638052
16.74200 -3.8829084
16.74300 -3.9016478
16.74400 -3.9200198
16.74500 -3.9380208
16.74600 -3.9556473000000003
16.74700 -3.9728953999999996
16.74800 -3.9897617000000003
16.74900 -4.0062428
16.75000 -4.0223349
16.75100 -4.0380348
16.75200 -4.053339
16.75300 -4.0682439
16.75400 -4.0827464
16.75500 -4.0968429
16.75600 -4.1105304
16.75700 -4.1238058
16.75800 -4.1366655
16.75900 -4.1491069
16.76000 -4.1611265
16.76100 -4.1727215
16.76200 -4.1838888
16.76300 -4.1946255
16.76400 -4.2049289
16.76500 -4.2147964
16.76600 -4.2242251
16.76700 -4.2332124
16.76800 -4.241756
16.76900 -4.2498533
16.77000 -4.2575024
16.77100 -4.2647008
16.77200 -4.2714462
16.77300 -4.2777371
16.77400 -4.2835712
16.77500 -4.2889468
16.77600 -4.293862
16.77700 -4.2983156000000005
16.77800 -4.302305700000001
16.77900 -4.305831
16.78000 -4.3088902
16.78100 -4.3114818999999995
16.78200 -4.3136049000000005
16.78300 -4.3152586
16.78400 -4.3164413
16.78500 -4.317152500000001
16.78600 -4.3173913
16.78700 -4.317157
16.78800 -4.3164488
16.78900 -4.315266
16.79000 -4.3136083
16.79100 -4.3114748
16.79200 -4.3088652
16.79300 -4.3057792
16.79400 -4.3022167
16.79500 -4.298177
16.79600 -4.293660099999999
16.79700 -4.288666
16.79800 -4.2831942
16.79900 -4.277245300000001
16.80000 -4.2708188
16.80100 -4.2639151
16.80200 -4.2565342
16.80300 -4.2486764
16.80400 -4.240342200000001
16.80500 -4.2315315
16.80600 -4.2222451
16.80700 -4.212483799999999
16.80800 -4.2022478
16.80900 -4.1915379
16.81000 -4.1803550000000005
16.81100 -4.168700100000001
16.81200 -4.1565739
16.81300 -4.1439779
16.81400 -4.1309129
16.81500 -4.1173805
16.81600 -4.1033819
16.81700 -4.088919199999999
16.81800 -4.073993499999999
16.81900 -4.0586066
16.82000 -4.0427607
16.82100 -4.0264573
16.82200 -4.0096987
16.82300 -3.9924871
16.82400 -3.9748251
16.82500 -3.9567145999999997
16.82600 -3.9381586000000004
16.82700 -3.9191591999999997
16.82800 -3.8997195999999996
16.82900 -3.8798421999999997
16.83000 -3.8595296
16.83100 -3.8387854
16.83200 -3.8176119
16.83300 -3.7960127000000004
16.83400 -3.7739906
16.83500 -3.7515488
16.83600 -3.7286904
16.83700 -3.7054189
16.83800 -3.6817372
16.83900 -3.6576491000000004
16.84000 -3.6331575
16.84100 -3.6082663
16.84200 -3.5829786
16.84300 -3.557298
16.84400 -3.531228
16.84500 -3.5047721
16.84600 -3.477934
16.84700 -3.4507169999999996
16.84800 -3.4231253
16.84900 -3.3951622
16.85000 -3.3668317000000005
16.85100 -3.3381373
16.85200 -3.3090834
16.85300 -3.2796737
16.85400 -3.249912
16.85500 -3.2198027
16.85600 -3.1893499
16.85700 -3.1585578000000005
16.85800 -3.1274308
16.85900 -3.0959735
16.86000 -3.0641901999999996
16.86100 -3.0320859
16.86200 -2.9996648
16.86300 -2.9669322
16.86400 -2.9338928
16.86500 -2.9005516
16.86600 -2.8669138
16.86700 -2.8329844
16.86800 -2.7987687
16.86900 -2.7642721
16.87000 -2.7295001
16.87100 -2.6944581
16.87200 -2.6591519
16.87300 -2.6235869
16.87400 -2.5877688
16.87500 -2.5517033000000002
16.87600 -2.5153963
16.87700 -2.4788534
16.87800 -2.4420805
16.87900 -2.4050835999999998
16.88000 -2.3678683
16.88100 -2.3304407
16.88200 -2.2928065
16.88300 -2.2549715000000004
16.88400 -2.2169417
16.88500 -2.1787228
16.88600 -2.1403208
16.88700 -2.1017417
16.88800 -2.0629911
16.88900 -2.024075
16.89000 -1.9849991
16.89100 -1.9457694
16.89200 -1.9063918
16.89300 -1.8668719
16.89400 -1.8272158
16.89500 -1.7874292999999999
16.89600 -1.7475181999999998
16.89700 -1.7074887
16.89800 -1.6673464
16.89900 -1.6270975
16.90000 -1.5867477
16.90100 -1.5463031999999999
16.90200 -1.5057699
16.90300 -1.4651539
16.90400 -1.4244612
16.90500 -1.3836981
16.90600 -1.3428705
16.90700 -1.3019847
16.90800 -1.2610469
16.90900 -1.2200633
16.91000 -1.1790402
16.91100 -1.1379838999999998
16.91200 -1.0969006
16.91300 -1.0557965
16.91400 -1.0146783
16.91500 -0.973552
16.91600 -0.9324240500000001
16.91700 -0.8913008499999999
16.91800 -0.8501887300000001
16.91900 -0.80909412
16.92000 -0.76802326
16.92100 -0.72698253
16.92200 -0.6859782600000001
16.92300 -0.64501679
16.92400 -0.60410434
16.92500 -0.56324727
16.92600 -0.52245175
16.92700 -0.48172399
16.92800 -0.44107018
16.92900 -0.40049651
16.93000 -0.36000903
16.93100 -0.31961384
16.93200 -0.27931698
16.93300 -0.23912443
16.93400 -0.19904217
16.93500 -0.15907611
16.93600 -0.11923215000000001
16.93700 -0.079516141
16.93800 -0.039933878
16.93900 -0.00049113874
16.94000 0.038806343
16.94100 0.077952869
16.94200 0.11694278000000001
16.94300 0.15577043999999998
16.94400 0.19443027
16.94500 0.2329167
16.94600 0.27122421
16.94700 0.30934729
16.94800 0.34728048
16.94900 0.38501837
16.95000 0.42255553
16.95100 0.45988662
16.95200 0.49700635
16.95300 0.5339093500000001
16.95400 0.57059037
16.95500 0.6070441999999999
16.95600 0.64326562
16.95700 0.6792495
16.95800 0.71499068
16.95900 0.75048408
16.96000 0.78572463
16.96100 0.82070734
16.96200 0.85542733
16.96300 0.88987956
16.96400 0.9240591899999999
16.96500 0.95796138
16.96600 0.99158138
16.96700 1.0249145
16.96800 1.0579561
16.96900 1.0907016
16.97000 1.1231463000000002
16.97100 1.155286
16.97200 1.1871162
16.97300 1.2186326
16.97400 1.2498310000000001
16.97500 1.2807072
16.97600 1.3112572
16.97700 1.341477
16.97800 1.3713628
16.97900 1.4009108
16.98000 1.4301172
16.98100 1.4589786
16.98200 1.4874913
16.98300 1.515652
16.98400 1.5434572
16.98500 1.5709039
16.98600 1.5979888000000002
16.98700 1.6247088
16.98800 1.651061
16.98900 1.6770422
16.99000 1.7026499
16.99100 1.7278811
16.99200 1.7527331
16.99300 1.7772032
16.99400 1.8012887000000002
16.99500 1.8249871
16.99600 1.8482961
16.99700 1.8712129000000002
16.99800 1.8937355
16.99900 1.9158610999999999
17.00000 1.9375876
17.00100 1.9589126
17.00200 1.979834
17.00300 2.0003498
17.00400 2.0204576
17.00500 2.0401552
17.00600 2.0594409000000002
17.00700 2.0783124
17.00800 2.0967681
17.00900 2.114806
17.01000 2.1324242
17.01100 2.1496210000000002
17.01200 2.1663951
17.01300 2.1827446
17.01400 2.1986684
17.01500 2.2141648
17.01600 2.2292329
17.01700 2.2438713999999997
17.01800 2.2580793
17.01900 2.2718556000000003
17.02000 2.2851998
17.02100 2.2981109
17.02200 2.3105886
17.02300 2.3226324
17.02400 2.3342421
17.02500 2.3454174
17.02600 2.3561584
17.02700 2.366465
17.02800 2.3763373
17.02900 2.3857757
17.03000 2.3947805
17.03100 2.4033522
17.03200 2.4114914
17.03300 2.4191987000000004
17.03400 2.4264748999999997
17.03500 2.4333207
17.03600 2.4397368
17.03700 2.4457242
17.03800 2.4512839
17.03900 2.4564167
17.04000 2.461124
17.04100 2.4654065999999997
17.04200 2.4692656
17.04300 2.4727024
17.04400 2.4757179000000002
17.04500 2.4783133999999998
17.04600 2.4804903
17.04700 2.4822498
17.04800 2.4835930999999998
17.04900 2.4845218
17.05000 2.4850374
17.05100 2.4851413
17.05200 2.4848351
17.05300 2.4841203999999997
17.05400 2.4829989
17.05500 2.4814724999999997
17.05600 2.4795428
17.05700 2.4772117
17.05800 2.4744814
17.05900 2.4713539
17.06000 2.4678314
17.06100 2.4639161
17.06200 2.4596104
17.06300 2.4549168
17.06400 2.4498377
17.06500 2.4443759
17.06600 2.4385339
17.06700 2.4323147
17.06800 2.4257211
17.06900 2.4187561
17.07000 2.4114229000000003
17.07100 2.4037246000000003
17.07200 2.3956643
17.07300 2.3872456
17.07400 2.3784716
17.07500 2.3693459
17.07600 2.3598719
17.07700 2.3500532
17.07800 2.3398934
17.07900 2.3293961
17.08000 2.318565
[truncated: 321,324 more chars]
