# Supplementary material for: 2D Synthetic dataset of numerical simulations of long-period seismicity in a volcanic edifice and related sensitivity kernels
Source: Data Brief. 2021 Jan 25;34:106673. doi: 10.1016/j.dib.2020.106673 (PMC7841316; doi:10.1016/j.dib.2020.106673)
Supplement: Supplementary Data S1 — Supplementary Raw Research Data. This is open data under the CC BY license http://creativecommons.org/licenses/by/4.0/ [file mmc1.zip › Dataset/OUTPUT_SEISMOGRAMS/9000_3000/disp_X_hetero_4000_1655_SVF7e-1Hz.semd]

-1.714286 0.0
-1.713286 0.0
-1.712286 0.0
-1.711286 0.0
-1.710286 0.0
-1.709286 0.0
-1.708286 0.0
-1.707286 0.0
-1.706286 0.0
-1.705286 0.0
-1.704286 0.0
-1.703286 0.0
-1.702286 0.0
-1.701286 0.0
-1.700286 0.0
-1.699286 0.0
-1.698286 0.0
-1.697286 0.0
-1.696286 0.0
-1.695286 0.0
-1.694286 0.0
-1.693286 0.0
-1.692286 0.0
-1.691286 0.0
-1.690286 0.0
-1.689286 0.0
-1.688286 0.0
-1.687286 0.0
-1.686286 0.0
-1.685286 0.0
-1.684286 0.0
-1.683286 0.0
-1.682286 0.0
-1.681286 0.0
-1.680286 0.0
-1.679286 0.0
-1.678286 0.0
-1.677286 0.0
-1.676286 0.0
-1.675286 0.0
-1.674286 0.0
-1.673286 0.0
-1.672286 0.0
-1.671286 0.0
-1.670286 0.0
-1.669286 0.0
-1.668286 0.0
-1.667286 0.0
-1.666286 0.0
-1.665286 0.0
-1.664286 0.0
-1.663286 0.0
-1.662286 0.0
-1.661286 0.0
-1.660286 0.0
-1.659286 0.0
-1.658286 0.0
-1.657286 0.0
-1.656286 0.0
-1.655286 0.0
-1.654286 0.0
-1.653286 0.0
-1.652286 0.0
-1.651286 0.0
-1.650286 0.0
-1.649286 0.0
-1.648286 0.0
-1.647286 0.0
-1.646286 0.0
-1.645286 0.0
-1.644286 0.0
-1.643286 0.0
-1.642286 0.0
-1.641286 0.0
-1.640286 0.0
-1.639286 0.0
-1.638286 0.0
-1.637286 0.0
-1.636286 0.0
-1.635286 0.0
-1.634286 0.0
-1.633286 0.0
-1.632286 0.0
-1.631286 0.0
-1.630286 0.0
-1.629286 0.0
-1.628286 0.0
-1.627286 0.0
-1.626286 0.0
-1.625286 0.0
-1.624286 0.0
-1.623286 0.0
-1.622286 0.0
-1.621286 0.0
-1.620286 0.0
-1.619286 0.0
-1.618286 0.0
-1.617286 0.0
-1.616286 0.0
-1.615286 0.0
-1.614286 0.0
-1.613286 0.0
-1.612286 0.0
-1.611286 0.0
-1.610286 0.0
-1.609286 0.0
-1.608286 0.0
-1.607286 0.0
-1.606286 0.0
-1.605286 0.0
-1.604286 0.0
-1.603286 0.0
-1.602286 0.0
-1.601286 0.0
-1.600286 0.0
-1.599286 0.0
-1.598286 0.0
-1.597286 0.0
-1.596286 0.0
-1.595286 0.0
-1.594286 0.0
-1.593286 0.0
-1.592286 0.0
-1.591286 0.0
-1.590286 0.0
-1.589286 0.0
-1.588286 0.0
-1.587286 0.0
-1.586286 0.0
-1.585286 0.0
-1.584286 0.0
-1.583286 0.0
-1.582286 0.0
-1.581286 0.0
-1.580286 0.0
-1.579286 0.0
-1.578286 0.0
-1.577286 0.0
-1.576286 0.0
-1.575286 0.0
-1.574286 0.0
-1.573286 0.0
-1.572286 0.0
-1.571286 0.0
-1.570286 0.0
-1.569286 0.0
-1.568286 0.0
-1.567286 0.0
-1.566286 0.0
-1.565286 0.0
-1.564286 0.0
-1.563286 0.0
-1.562286 0.0
-1.561286 0.0
-1.560286 0.0
-1.559286 0.0
-1.558286 0.0
-1.557286 0.0
-1.556286 0.0
-1.555286 0.0
-1.554286 0.0
-1.553286 0.0
-1.552286 0.0
-1.551286 0.0
-1.550286 0.0
-1.549286 0.0
-1.548286 0.0
-1.547286 0.0
-1.546286 0.0
-1.545286 0.0
-1.544286 0.0
-1.543286 0.0
-1.542286 0.0
-1.541286 0.0
-1.540286 0.0
-1.539286 0.0
-1.538286 0.0
-1.537286 0.0
-1.536286 0.0
-1.535286 0.0
-1.534286 0.0
-1.533286 0.0
-1.532286 0.0
-1.531286 0.0
-1.530286 0.0
-1.529286 0.0
-1.528286 0.0
-1.527286 0.0
-1.526286 0.0
-1.525286 0.0
-1.524286 0.0
-1.523286 0.0
-1.522286 0.0
-1.521286 0.0
-1.520286 0.0
-1.519286 0.0
-1.518286 0.0
-1.517286 0.0
-1.516286 0.0
-1.515286 0.0
-1.514286 0.0
-1.513286 0.0
-1.512286 0.0
-1.511286 0.0
-1.510286 0.0
-1.509286 0.0
-1.508286 0.0
-1.507286 0.0
-1.506286 0.0
-1.505286 0.0
-1.504286 0.0
-1.503286 0.0
-1.502286 0.0
-1.501286 0.0
-1.500286 0.0
-1.499286 0.0
-1.498286 0.0
-1.497286 0.0
-1.496286 0.0
-1.495286 0.0
-1.494286 0.0
-1.493286 0.0
-1.492286 0.0
-1.491286 -1.1950566e-36
-1.490286 -2.1148033e-36
-1.489286 -2.2385604e-36
-1.488286 -1.2881679000000002e-36
-1.487286 0.0
-1.486286 2.9432085e-36
-1.485286 6.1857322e-36
-1.484286 8.8874121e-36
-1.483286 9.909272e-36
-1.482286 8.2647356e-36
-1.481286 3.1016186e-36
-1.480286 -6.0557214e-36
-1.479286 -1.88698e-35
-1.478286 -3.4246116e-35
-1.477286 -5.0375039e-35
-1.476286 -6.4700102e-35
-1.475286 -7.3925247e-35
-1.474286 -7.4816271e-35
-1.473286 -6.4200191e-35
-1.472286 -3.9468659e-35
-1.471286 0.0
-1.470286 5.6174934e-35
-1.469286 1.2553212e-34
-1.468286 2.0325631000000003e-34
-1.467286 2.8215972e-34
-1.466286 3.5281763e-34
-1.465286 4.0443355e-34
-1.464286 4.2578527e-34
-1.463286 4.065964899999999e-34
-1.462286 3.3887609999999997e-34
-1.461286 2.1841329000000003e-34
-1.460286 4.6034314e-35
-1.459286 -1.717527e-34
-1.458286 -4.2251847e-34
-1.457286 -6.8843231e-34
-1.456286 -9.4762839e-34
-1.455286 -1.1763019e-33
-1.454286 -1.3512649000000001e-33
-1.453286 -1.4527670000000001e-33
-1.452286 -1.4673143e-33
-1.451286 -1.3895029000000001e-33
-1.450286 -1.2229093e-33
-1.449286 -9.791568e-34
-1.448286 -6.7504821999999995e-34
-1.447286 -3.2764071e-34
-1.446286 5.2270764e-35
-1.445286 4.6752644e-34
-1.444286 9.4173154e-34
-1.443286 1.5239184e-33
-1.442286 2.2899754e-33
-1.441286 3.3379554e-33
-1.440286 4.7761911e-33
-1.439286 6.703212299999999e-33
-1.438286 9.1793918e-33
-1.437286 1.219209e-32
-1.436286 1.5616914e-32
-1.435286 1.918002e-32
-1.434286 2.2427683999999999e-32
-1.433286 2.4710668e-32
-1.432286 2.5191501e-32
-1.431286 2.2882445999999999e-32
-1.430286 1.6720445e-32
-1.429286 5.6824889e-33
-1.428286 -1.1059309e-32
-1.427286 -3.3949101e-32
-1.426286 -6.2837626e-32
-1.425286 -9.6770892e-32
-1.424286 -1.3380301e-31
-1.423286 -1.7086445999999998e-31
-1.422286 -2.0372057e-31
-1.421286 -2.2705527e-31
-1.420286 -2.3471151e-31
-1.419286 -2.2011176e-31
-1.418286 -1.7686846e-31
-1.417286 -9.957611699999999e-32
-1.416286 1.5246453999999999e-32
-1.415286 1.6812105999999998e-31
-1.414286 3.5556757e-31
-1.413286 5.6916577e-31
-1.412286 7.9485606e-31
-1.411286 1.0126283e-30
-1.410286 1.196751e-30
-1.409286 1.3166828e-30
-1.408286 1.3387757e-30
-1.407286 1.2288313e-30
-1.406286 9.5550022e-31
-1.405286 4.9442134e-31
-1.404286 -1.6710610999999999e-31
-1.403286 -1.0252419e-30
-1.402286 -2.0549559e-30
-1.401286 -3.2061519999999995e-30
-1.400286 -4.4011862999999996e-30
-1.399286 -5.5344284000000006e-30
-1.398286 -6.4744971e-30
-1.397286 -7.069699899999999e-30
-1.396286 -7.1570297e-30
-1.395286 -6.5748138e-30
-1.394286 -5.1787538e-30
-1.393286 -2.8607013e-30
-1.392286 4.3095511e-31
-1.391286 4.6708543999999996e-30
-1.390286 9.7381708e-30
-1.389286 1.5402358e-29
-1.388286 2.1315593999999998e-29
-1.387286 2.7014341e-29
-1.386286 3.1932118e-29
-1.385286 3.5425013e-29
-1.384286 3.6810539999999997e-29
-1.383286 3.5419347e-29
-1.382286 3.0657854e-29
-1.381286 2.2078464000000002e-29
-1.380286 9.4524851e-30
-1.379286 -7.1603951e-30
-1.378286 -2.7353229e-29
-1.377286 -5.033117e-29
-1.376286 -7.4896496e-29
-1.375286 -9.946590300000001e-29
-1.374286 -1.2212478e-28
-1.373286 -1.407207e-28
-1.372286 -1.5299513e-28
-1.371286 -1.5674862e-28
-1.370286 -1.5003050000000002e-28
-1.369286 -1.3134077e-28
-1.368286 -9.982802099999999e-29
-1.367286 -5.5465282e-29
-1.366286 8.154721e-31
-1.365286 6.7048674e-29
-1.364286 1.4023614e-28
-1.363286 2.1643512e-28
-1.362286 2.9093807e-28
-1.361286 3.5854105e-28
-1.360286 4.138888499999999e-28
-1.359286 4.5187489e-28
-1.358286 4.6806673e-28
-1.357286 4.591194300000001e-28
-1.356286 4.2313561e-28
-1.355286 3.5992926e-28
-1.354286 2.7115416000000003e-28
-1.353286 1.6026492e-28
-1.352286 3.2291881e-29
-1.351286 -1.0657212999999998e-28
-1.350286 -2.4955422e-28
-1.349286 -3.9001122999999998e-28
-1.348286 -5.2220165e-28
-1.347286 -6.420331999999999e-28
-1.346286 -7.4768309e-28
-1.345286 -8.3997952e-28
-1.344286 -9.224339300000001e-28
-1.343286 -1.0008300999999998e-27
-1.342286 -1.0823041e-27
-1.341286 -1.1738961e-27
-1.340286 -1.2806131000000001e-27
-1.339286 -1.4031164000000001e-27
-1.338286 -1.5352221e-27
-1.337286 -1.6614882e-27
-1.336286 -1.7552273999999998e-27
-1.335286 -1.7773411e-27
-1.334286 -1.6763892e-27
-1.333286 -1.3902929000000002e-27
-1.332286 -8.499991e-28
-1.331286 1.4694173e-29
-1.330286 1.2671337e-27
-1.329286 2.9538516999999997e-27
-1.328286 5.0931535999999994e-27
-1.327286 7.6630634e-27
-1.326286 1.0589726e-26
-1.325286 1.3737638e-26
-1.324286 1.6903243e-26
-1.323286 1.9813507e-26
-1.322286 2.2130965e-26
-1.321286 2.3466481000000001e-26
-1.320286 2.340047e-26
-1.319286 2.1512636999999998e-26
-1.318286 1.7419468e-26
-1.317286 1.0817731e-26
-1.316286 1.5312098e-27
-1.315286 -1.0443014000000001e-26
-1.314286 -2.4893246e-26
-1.313286 -4.1361806000000005e-26
-1.312286 -5.9128688e-26
-1.311286 -7.721487e-26
-1.310286 -9.440898e-26
-1.309286 -1.093194e-25
-1.308286 -1.204518e-25
-1.307286 -1.2630963e-25
-1.306286 -1.2551234000000001e-25
-1.305286 -1.1692334e-25
-1.304286 -9.9777307e-26
-1.303286 -7.379477e-26
-1.302286 -3.9270838e-26
-1.301286 2.8745513e-27
-1.300286 5.109574e-26
-1.299286 1.0327759e-25
-1.298286 1.5685189e-25
-1.297286 2.0897114e-25
-1.296286 2.5673041e-25
-1.295286 2.9742111e-25
-1.294286 3.2879391e-25
-1.293286 3.4930326e-25
-1.292286 3.5830231999999998e-25
-1.291286 3.5615701999999994e-25
-1.290286 3.4425054e-25
-1.289286 3.2485604e-25
-1.288286 3.0086596e-25
-1.287286 2.7537954e-25
-1.286286 2.5116645999999997e-25
-1.285286 2.3004311e-25
-1.284286 2.1221541e-25
-1.283286 1.9565898e-25
-1.282286 1.7562026000000001e-25
-1.281286 1.4432921e-25
-1.280286 9.1013874e-26
-1.279286 2.2976147000000003e-27
-1.278286 -1.3696025e-25
-1.277286 -3.4234988e-25
-1.276286 -6.2813246000000005e-25
-1.275286 -1.0050573e-24
-1.274286 -1.4778878e-24
-1.273286 -2.0428068999999997e-24
-1.272286 -2.6849275e-24
-1.271286 -3.3761771e-24
-1.270286 -4.0738571e-24
-1.269286 -4.7201910999999996e-24
-1.268286 -5.2431572e-24
-1.267286 -5.5588507e-24
-1.266286 -5.5755549e-24
-1.265286 -5.199568299999999e-24
-1.264286 -4.3427073e-24
-1.263286 -2.9312184999999997e-24
-1.262286 -9.1566721e-25
-1.261286 1.7188333e-24
-1.260286 4.9428536000000004e-24
-1.259286 8.6742763e-24
-1.258286 1.2772353e-23
-1.257286 1.7035226e-23
-1.256286 2.1201879000000003e-23
-1.255286 2.4959309999999998e-23
-1.254286 2.7955408999999996e-23
-1.253286 2.9817678000000004e-23
-1.252286 3.0177433000000004e-23
-1.251286 2.8698553e-23
-1.250286 2.5109359000000001e-23
-1.249286 1.9235557000000002e-23
-1.248286 1.1031766e-23
-1.247286 6.0876627e-25
-1.246286 -1.1746541999999999e-23
-1.245286 -2.5561438e-23
-1.244286 -4.0180539e-23
-1.243286 -5.4783861e-23
-1.242286 -6.8420736e-23
-1.241286 -8.005966899999999e-23
-1.240286 -8.865251399999999e-23
-1.239286 -9.321011799999999e-23
-1.238286 -9.288505799999999e-23
-1.237286 -8.7055702e-23
-1.236286 -7.5404892e-23
-1.235286 -5.7985867e-23
-1.234286 -3.5267977e-23
-1.233286 -8.1553112e-24
-1.232286 2.2027324e-23
-1.231286 5.358483100000001e-23
-1.230286 8.453969899999999e-23
-1.229286 1.1275532e-22
-1.228286 1.3608957e-22
-1.227286 1.5256967e-22
-1.226286 1.6057665e-22
-1.225286 1.5902464000000001e-22
-1.224286 1.4751876e-22
-1.223286 1.2647469e-22
-1.222286 9.7183443e-23
-1.221286 6.180776e-23
-1.220286 2.3299579e-23
-1.219286 -1.4766109e-23
-1.218286 -4.8439559999999994e-23
-1.217286 -7.3717804e-23
-1.216286 -8.692269e-23
-1.215286 -8.511118900000001e-23
-1.214286 -6.648706100000001e-23
-1.213286 -3.0777677e-23
-1.212286 2.0463106e-23
-1.211286 8.366535500000001e-23
-1.210286 1.5320297e-22
-1.209286 2.2153300999999997e-22
-1.208286 2.7953373e-22
-1.207286 3.1704775e-22
-1.206286 3.2362035e-22
-1.205286 2.8940457000000004e-22
-1.204286 2.0618657e-22
-1.203286 6.8465618e-23
-1.202286 -1.2549212e-22
-1.201286 -3.7271934000000005e-22
-1.200286 -6.6483296e-22
-1.199286 -9.8763776e-22
-1.198286 -1.3211399e-21
-1.197286 -1.6400424999999999e-21
-1.196286 -1.9147694e-21
-1.195286 -2.1130293999999998e-21
-1.194286 -2.2018883e-21
-1.193286 -2.1502717e-21
-1.192286 -1.9317725e-21
-1.191286 -1.5275886e-21
-1.190286 -9.293792799999999e-22
-1.189286 -1.4179587000000002e-22
-1.188286 8.155688999999999e-22
-1.187286 1.9070671e-21
-1.186286 3.0809439e-21
-1.185286 4.2705247e-21
-1.184286 5.3967514e-21
-1.183286 6.3720801000000005e-21
-1.182286 7.105645e-21
-1.181286 7.509486299999999e-21
-1.180286 7.5055054e-21
-1.179286 7.0327171e-21
-1.178286 6.0542702e-21
-1.177286 4.5636484e-21
-1.176286 2.5894466000000002e-21
-1.175286 1.9814190000000002e-22
-1.174286 -2.5056436e-21
-1.173286 -5.3817599000000005e-21
-1.172286 -8.260221200000001e-21
-1.171286 -1.0949942999999999e-20
-1.170286 -1.3250248e-20
-1.169286 -1.4964617e-20
-1.168286 -1.5915885000000002e-20
-1.167286 -1.5961884e-20
-1.166286 -1.5010366e-20
-1.165286 -1.3031924e-20
-1.164286 -1.0069649e-20
-1.163286 -6.2443377e-21
-1.162286 -1.7542825999999998e-21
-1.161286 3.1310199e-21
-1.160286 8.0835296e-21
-1.159286 1.2735474e-20
-1.158286 1.6703615e-20
-1.157286 1.9617736e-20
-1.156286 2.1151659000000002e-20
-1.155286 2.105464e-20
-1.154286 1.918074e-20
-1.153286 1.5513639e-20
-1.152286 1.0184297999999999e-20
-1.151286 3.4792322e-21
-1.150286 -4.1624852e-21
-1.149286 -1.2164725e-20
-1.148286 -1.9842724e-20
-1.147286 -2.6443918000000002e-20
-1.146286 -3.1199656e-20
-1.145286 -3.3385262e-20
-1.144286 -3.2384896e-20
-1.143286 -2.7756865e-20
-1.142286 -1.929447e-20
-1.141286 -7.0770378e-21
-1.140286 8.4940598e-21
-1.139286 2.6679238e-20
-1.138286 4.6408360999999995e-20
-1.137286 6.6314929e-20
-1.136286 8.4797928e-20
-1.135286 1.0011038999999999e-19
-1.134286 1.1047184999999999e-19
-1.133286 1.1419926e-19
-1.132286 1.0984929e-19
-1.131286 9.6362634e-20
-1.130286 7.3199774e-20
-1.129286 4.0456801e-20
-1.128286 -1.0502506e-21
-1.127286 -4.9743236e-20
-1.126286 -1.0329081e-19
-1.125286 -1.5867466e-19
-1.124286 -2.1231595999999998e-19
-1.123286 -2.6026016000000003e-19
-1.122286 -2.9841441e-19
-1.121286 -3.2282626e-19
-1.120286 -3.2998807e-19
-1.119286 -3.1714759e-19
-1.118286 -2.8260173e-19
-1.117286 -2.2594959e-19
-1.116286 -1.4828034e-19
-1.115286 -5.2273569e-20
-1.114286 5.7805864e-20
-1.113286 1.7623091e-19
-1.112286 2.9605838e-19
-1.111286 4.0949326e-19
-1.110286 5.083578600000001e-19
-1.109286 5.8464233e-19
-1.108286 6.3110391e-19
-1.107286 6.418749100000001e-19
-1.106286 6.1303478e-19
-1.105286 5.4309851999999995e-19
-1.104286 4.3337543e-19
-1.103286 2.8815726999999998e-19
-1.102286 1.1470276000000002e-19
-1.101286 -7.7001357e-20
-1.100286 -2.7470910000000004e-19
-1.099286 -4.6460203000000005e-19
-1.098286 -6.3216547e-19
-1.097286 -7.6320764e-19
-1.096286 -8.4495991e-19
-1.095286 -8.6718465e-19
-1.094286 -8.2320724e-19
-1.093286 -7.1078846e-19
-1.092286 -5.327543199999999e-19
-1.091286 -2.9731254e-19
-1.090286 -1.7998335e-20
-1.089286 2.8678449e-19
-1.088286 5.9463615e-19
-1.087286 8.8042624e-19
-1.086286 1.1179011e-18
-1.085286 1.2815505e-18
-1.084286 1.3486274e-18
-1.083286 1.3011876e-18
-1.082286 1.1280046e-18
-1.081286 8.2620714e-19
-1.080286 4.024892e-19
-1.079286 -1.2624133999999999e-19
-1.078286 -7.328862200000001e-19
-1.077286 -1.3809257e-18
-1.076286 -2.0259629e-18
-1.075286 -2.6180215e-18
-1.074286 -3.1045181e-18
-1.073286 -3.4337741e-18
-1.072286 -3.5588809e-18
-1.071286 -3.4416782e-18
-1.070286 -3.0565762e-18
-1.069286 -2.3939316e-18
-1.068286 -1.4626799e-18
-1.067286 -2.9194897e-19
-1.066286 1.0685792e-18
-1.065286 2.549733e-18
-1.064286 4.0654315e-18
-1.063286 5.5167698999999994e-18
-1.062286 6.7974911e-18
-1.061286 7.8006085e-18
-1.060286 8.4258336e-18
-1.059286 8.5873639e-18
-1.058286 8.221506400000001e-18
-1.057286 7.293572000000001e-18
-1.056286 5.8034559e-18
-1.055286 3.7893599e-18
-1.054286 1.3291836e-18
-1.053286 -1.4607661e-18
-1.052286 -4.4299330999999995e-18
-1.051286 -7.4005394e-18
-1.050286 -1.017727e-17
-1.049286 -1.255917e-17
-1.048286 -1.4353132e-17
-1.047286 -1.538814e-17
-1.046286 -1.5529317000000002e-17
-1.045286 -1.4690737e-17
-1.044286 -1.2845964e-17
-1.043286 -1.0035342e-17
-1.042286 -6.3692067e-18
-1.041286 -2.0264143e-18
-1.040286 2.7521220000000002e-18
-1.039286 7.6748809e-18
-1.038286 1.2415776999999999e-17
-1.037286 1.6634066e-17
-1.036286 1.9997019e-17
-1.035286 2.2204007e-17
-1.034286 2.3010389e-17
-1.033286 2.2249527e-17
-1.032286 1.9851212e-17
-1.031286 1.5854887e-17
-1.030286 1.0416354e-17
-1.029286 3.8068991e-18
-1.028286 -3.5956869000000006e-18
-1.027286 -1.132429e-17
-1.026286 -1.8847339e-17
-1.025286 -2.5600304e-17
-1.024286 -3.1022243000000003e-17
-1.023286 -3.4595307e-17
-1.022286 -3.5884811e-17
-1.021286 -3.4577165000000004e-17
-1.020286 -3.0512943e-17
-1.019286 -2.3712386e-17
-1.018286 -1.4390992e-17
-1.017286 -2.9632007000000003e-18
-1.016286 9.9671406e-18
-1.015286 2.3630107000000003e-17
-1.014286 3.7126567000000003e-17
-1.013286 4.9477373999999996e-17
-1.012286 5.9682751e-17
-1.011286 6.6788894e-17
-1.010286 6.9957916e-17
-1.009286 6.853682e-17
-1.008286 6.2120721e-17
-1.007286 5.0605446999999994e-17
-1.006286 3.4224905e-17
-1.005286 1.3569153000000002e-17
-1.004286 -1.0419987e-17
-1.003286 -3.6477709e-17
-1.002286 -6.3069859e-17
-1.001286 -8.8470224e-17
-1.000286 -1.1085845000000001e-16
-0.9992857 -1.2843398e-16
-0.9982857 -1.3953961e-16
-0.9972857 -1.4278711e-16
-0.9962857 -1.371764e-16
-0.9952857 -1.2219943e-16
-0.9942857 -9.7920204e-17
-0.9932857 -6.5022977e-17
-0.9922857 -2.4822744000000003e-17
-0.9912857 2.0766456e-17
-0.9902857 6.930665599999999e-17
-0.9892857 1.1795323e-16
-0.9882857 1.6360972e-16
-0.9872857 2.0311263e-16
-0.9862857 2.3343595e-16
-0.9852857 2.5190295e-16
-0.9842857 2.5639107999999996e-16
-0.9832857 2.4551568e-16
-0.9822857 2.1877813000000002e-16
-0.9812857 1.7666571999999998e-16
-0.9802857 1.2069323e-16
-0.9792857 5.3378988999999994e-17
-0.9782857 -2.1847453e-17
-0.9772857 -1.0080433e-16
-0.9762857 -1.7877741e-16
-0.9752857 -2.5078971e-16
-0.9742857 -3.1190659e-16
-0.9732857 -3.5755846e-16
-0.9722857 -3.838609e-16
-0.9712857 -3.8791127e-16
-0.9702857 -3.6804123e-16
-0.9692857 -3.2400584e-16
-0.9682857 -2.5709338e-16
-0.9672857 -1.7014418e-16
-0.9662857 -6.7471132e-17
-0.9652857 4.5318594e-17
-0.9642857 1.6159610000000001e-16
-0.9632857 2.7406613e-16
-0.9622857 3.7518853e-16
-0.9612857 4.576436299999999e-16
-0.9602857 5.1481579e-16
-0.9592857 5.4126592e-16
-0.9582857 5.3316319e-16
-0.9572857 4.8864582e-16
-0.9562857 4.0808376e-16
-0.9552857 2.9421946e-16
-0.9542857 1.5216865e-16
-0.9532857 -1.0729375e-17
-0.9522857 -1.8521475999999999e-16
-0.9512857 -3.6055612e-16
-0.9502857 -5.2512928e-16
-0.9492857 -6.670994499999999e-16
-0.9482857 -7.7517154999999995e-16
-0.9472857 -8.3936664e-16
-0.9462857 -8.517764999999999e-16
-0.9452857 -8.0724473e-16
-0.9442857 -7.0392524e-16
-0.9432857 -5.4366971e-16
-0.9422857 -3.3220487e-16
-0.9412857 -7.907034e-17
-0.9402857 2.0269938999999998e-16
-0.9392857 4.9714804e-16
-0.9382857 7.862090300000001e-16
-0.9372857 1.0507193e-15
-0.9362857 1.2715846e-15
-0.9352857 1.4310291e-15
-0.9342857 1.5138513999999999e-15
-0.9332857 1.5086044e-15
-0.9322857 1.4086126000000001e-15
-0.9312857 1.2127479e-15
-0.9302857 9.258946100000001e-16
-0.9292857 5.5905308e-16
-0.9282857 1.2904901e-16
-0.9272857 -3.4215472e-16
-0.9262857 -8.2852337e-16
-0.9252857 -1.3013444e-15
-0.9242857 -1.7308767999999998e-15
-0.9232857 -2.088162e-15
-0.9222857 -2.3468871e-15
-0.9212857 -2.4851813e-15
-0.9202857 -2.4872277e-15
-0.9192857 -2.3445794e-15
-0.9182857 -2.0570805999999998e-15
-0.9172857 -1.6333201e-15
-0.9162857 -1.0905681e-15
-0.9152857 -4.5417836e-16
-0.9142857 2.4352884e-16
-0.9132857 9.648549e-16
-0.9122857 1.6687064000000001e-15
-0.9112857 2.3128696e-15
-0.9102857 2.8564565e-15
-0.9092857 3.2623808000000002e-15
-0.9082857 3.4997287e-15
-0.9072857 3.5458794e-15
-0.9062857 3.3882459e-15
-0.9052857 3.0255236e-15
-0.9042857 2.4683505e-15
-0.9032857 1.7393193e-15
-0.9022857 8.723052999999999e-16
-0.9012857 -8.8887526e-17
-0.9002857 -1.0925213e-15
-0.8992857 -2.081489e-15
-0.8982857 -2.9963377e-15
-0.8972857 -3.7786084e-15
-0.8962857 -4.374326e-15
-0.8952857 -4.737448e-15
-0.8942857 -4.8330717e-15
-0.8932857 -4.6401944e-15
-0.8922857 -4.1538337e-15
-0.8912857 -3.3863345e-15
-0.8902857 -2.3677205e-15
-0.8892857 -1.1450004e-15
-0.8882857 2.1960836999999998e-16
-0.8872857 1.6515101e-15
-0.8862857 3.0675166000000004e-15
-0.8852857 4.3804167e-15
-0.8842857 5.5041012e-15
-0.8832857 6.358948300000001e-15
-0.8822857 6.8771432e-15
-0.8812857 7.0075836e-15
-0.8802857 6.7200206e-15
-0.8792857 6.0081205e-15
-0.8782857 4.8911795e-15
-0.8772857 3.4143041e-15
-0.8762857 1.646957e-15
-0.8752857 -3.2011706e-16
-0.8742857 -2.3794648e-15
-0.8732857 -4.4127664e-15
-0.8722857 -6.2976158e-15
-0.8712857 -7.9148406e-15
-0.8702857 -9.1559014e-15
-0.8692857 -9.9299009e-15
-0.8682857 -1.0169741e-14
-0.8672857 -9.8370158e-15
-0.8662857 -8.9253059e-15
-0.8652857 -7.461636300000001e-15
-0.8642857 -5.5059746e-15
-0.8632857 -3.1487781000000002e-15
-0.8622857 -5.067131e-16
-0.8612857 2.2832203e-15
-0.8602857 5.0708249000000005e-15
-0.8592857 7.7007067e-15
-0.8582857 1.0020702e-14
-0.8572857 1.189027e-14
-0.8562857 1.3188410000000001e-14
-0.8552857 1.38207e-14
-0.8542857 1.3725089999999999e-14
-0.8532857 1.2876171000000001e-14
-0.8522857 1.1287700999999999e-14
-0.8512857 9.0132524e-15
-0.8502857 6.1449123999999995e-15
-0.8492857 2.8100655999999995e-15
-0.8482857 -8.336682700000001e-16
-0.8472857 -4.6051778e-15
-0.8462857 -8.3080591e-15
-0.8452857 -1.1739979000000001e-14
-0.8442857 -1.4702846e-14
-0.8432857 -1.7013366e-14
-0.8422857 -1.85135e-14
-0.8412857 -1.9080299e-14
-0.8402857 -1.8634565e-14
-0.8392857 -1.7147778e-14
-0.8382857 -1.4646752e-14
-0.8372857 -1.1215565e-14
-0.8362857 -6.994401e-15
-0.8352857 -2.17511e-15
-0.8342857 3.006558e-15
-0.8332857 8.2818263e-15
-0.8322857 1.3362469000000001e-14
-0.8312857 1.7956438e-14
-0.8302857 2.1784713e-14
-0.8292857 2.4598356e-14
-0.8282857 2.6194684000000002e-14
-0.8272857 2.6431462e-14
-0.8262857 2.5238045e-14
-0.8252857 2.2622601e-14
-0.8242857 1.8674729999999998e-14
-0.8232857 1.3563148e-14
-0.8222857 7.5283825e-15
-0.8212857 8.708281199999999e-16
-0.8202857 -6.0651760999999996e-15
-0.8192857 -1.2910274e-14
-0.8182857 -1.9290835e-14
-0.8172857 -2.4850197e-14
-0.8162857 -2.9269036e-14
-0.8152857 -3.2283605000000003e-14
-0.8142857 -3.3700733e-14
-0.8132857 -3.3408732e-14
-0.8122857 -3.1383651e-14
-0.8112857 -2.7690698e-14
-0.8102857 -2.2480921e-14
-0.8092857 -1.5983547e-14
-0.8082857 -8.494625399999999e-15
-0.8072857 -3.6275021000000004e-16
-0.8062857 8.0272671e-15
-0.8052857 1.6271925e-14
-0.8042857 2.3966967e-14
-0.8032857 3.0725022000000005e-14
-0.8022857 3.6192418e-14
-0.8012857 4.0064693e-14
-0.8002857 4.2100484e-14
-0.7992857 4.213346e-14
-0.7982857 4.0082040999999997e-14
-0.7972857 3.5956535e-14
-0.7962857 2.9863327e-14
-0.7952857 2.2005674999999998e-14
-0.7942857 1.2680630000000001e-14
-0.7932857 2.2716410999999998e-15
-0.7922857 -8.7634962e-15
-0.7912857 -1.9909492e-14
-0.7902857 -3.0615056e-14
-0.7892857 -4.0318517e-14
-0.7882857 -4.8476626999999994e-14
-0.7872857 -5.459517e-14
-0.7862857 -5.8259614e-14
-0.7852857 -5.9163801e-14
-0.7842857 -5.713440999999999e-14
-0.7832857 -5.2149108e-14
-0.7822857 -4.4346484e-14
-0.7812857 -3.4026309e-14
-0.7802857 -2.1639369e-14
-0.7792857 -7.7668488e-15
-0.7782857 6.9098664999999995e-15
-0.7772857 2.164726e-14
-0.7762857 3.5683182e-14
-0.7752857 4.8282736e-14
-0.7742857 5.8783234e-14
-0.7732857 6.6634817e-14
-0.7722857 7.1433666e-14
-0.7712857 7.2945286e-14
-0.7702857 7.1116193e-14
-0.7692857 6.6073239e-14
-0.7682857 5.8111029e-14
-0.7672857 4.7668711e-14
-0.7662857 3.5298428e-14
-0.7652857 2.1628305e-14
-0.7642857 7.323153700000001e-15
-0.7632857 -6.9538910000000005e-15
-0.7622857 -2.057598e-14
-0.7612857 -3.2981136e-14
-0.7602857 -4.3693416000000005e-14
-0.7592857 -5.2336186000000006e-14
-0.7582857 -5.8637852e-14
-0.7572857 -6.243131e-14
-0.7562857 -6.3648761e-14
-0.7552857 -6.231391599999999e-14
-0.7542857 -5.8533471e-14
-0.7532857 -5.2489424999999995e-14
-0.7522857 -4.4433120000000006e-14
-0.7512857 -3.4681243e-14
-0.7502857 -2.3613158000000002e-14
-0.7492857 -1.166826e-14
-0.7482857 6.583681499999999e-16
-0.7472857 1.2823935e-14
-0.7462857 2.4251310000000002e-14
-0.7452857 3.4348930000000003e-14
-0.7442857 4.2537635e-14
-0.7432857 4.8283673e-14
-0.7422857 5.1136057e-14
-0.7412857 5.0765416e-14
-0.7402857 4.7000635e-14
-0.7392857 3.9859234e-14
-0.7382857 2.9567465999999996e-14
-0.7372857 1.6566687000000002e-14
-0.7362857 1.5036163e-15
-0.7352857 -1.4796412e-14
-0.7342857 -3.1372446e-14
-0.7332857 -4.7184606e-14
-0.7322857 -6.118038e-14
-0.7312857 -7.2365127e-14
-0.7302857 -7.9870744e-14
-0.7292857 -8.3016455e-14
-0.7282857 -8.1356191e-14
-0.7272857 -7.4708465e-14
-0.7262857 -6.3166259e-14
-0.7252857 -4.7086677999999997e-14
-0.7242857 -2.7062165e-14
-0.7232857 -3.8770885e-15
-0.7222857 2.154511e-14
-0.7212857 4.8198096e-14
-0.7202857 7.5046076e-14
-0.7192857 1.0106915e-13
-0.7182857 1.2529677e-13
-0.7172857 1.4682744e-13
-0.7162857 1.6483525e-13
-0.7152857 1.7856590000000002e-13
-0.7142857 1.8732699000000002e-13
-0.7132857 1.9047846e-13
-0.7122857 1.874294e-13
-0.7112857 1.7764700999999998e-13
-0.7102857 1.6068164e-13
-0.7092857 1.3620956e-13
-0.7082857 1.040921e-13
-0.7072857 6.4446592e-14
-0.7062857 1.7721486e-14
-0.7052857 -3.5233987e-14
-0.7042857 -9.3116757e-14
-0.7032857 -1.5414445e-13
-0.7022857 -2.1606695000000001e-13
-0.7012857 -2.7622166e-13
-0.7002857 -3.3163506e-13
-0.6992857 -3.7916837e-13
-0.6982857 -4.1570001e-13
-0.6972857 -4.3833311e-13
-0.6962857 -4.4461191e-13
-0.6952857 -4.3272922999999996e-13
-0.6942857 -4.0170546e-13
-0.6932857 -3.5152215000000003e-13
-0.6922857 -2.8319481e-13
-0.6912857 -1.9877600000000003e-13
-0.6902857 -1.0128439e-13
-0.6892857 5.4366019e-15
-0.6882857 1.1692171e-13
-0.6872857 2.2833274e-13
-0.6862857 3.3473416000000004e-13
-0.6852857 4.3137372000000005e-13
-0.6842857 5.139463500000001e-13
-0.6832857 5.7882115e-13
-0.6822857 6.2321656e-13
-0.6812857 6.4531264e-13
-0.6802857 6.4429739e-13
-0.6792857 6.2034914e-13
-0.6782857 5.7456384e-13
-0.6772857 5.088396700000001e-13
-0.6762857 4.2573485e-13
-0.6752857 3.2831418e-13
-0.6742857 2.1999883e-13
-0.6732857 1.0443063e-13
-0.6722857 -1.4642727e-14
-0.6712857 -1.3346009000000002e-13
-0.6702857 -2.4832005e-13
-0.6692857 -3.5564254e-13
-0.6682857 -4.5202780999999997e-13
-0.6672857 -5.3432308e-13
-0.6662857 -5.997044100000001e-13
-0.6652857 -6.457783e-13
-0.6642857 -6.7070203e-13
-0.6632857 -6.733161e-13
-0.6622857 -6.5327657e-13
-0.6612857 -6.111708600000001e-13
-0.6602857 -5.485976599999999e-13
-0.6592857 -4.6819213e-13
-0.6582857 -3.7358015e-13
-0.6572857 -2.6925112999999997e-13
-0.6562857 -1.6034651e-13
-0.6552857 -5.2371125999999995e-14
-0.6542857 4.9156572e-14
-0.6532857 1.3909001e-13
-0.6522857 2.1304344e-13
-0.6512857 2.6774841e-13
-0.6502857 3.013418e-13
-0.6492857 3.1355336e-13
-0.6482857 3.0576877e-13
-0.6472857 2.8095509e-13
-0.6462857 2.4344898e-13
-0.6452857 1.986216e-13
-0.6442857 1.5244708e-13
-0.6432857 1.1101220000000001e-13
-0.6422857 8.001112399999999e-14
-0.6412857 6.427175899999999e-14
-0.6402857 6.7356992e-14
-0.6392857 9.1276503e-14
-0.6382857 1.3633342e-13
-0.6372857 2.0111549999999998e-13
-0.6362857 2.8262534999999997e-13
-0.6352857 3.7652978000000003e-13
-0.6342857 4.7749644e-13
-0.6332857 5.7957831e-13
-0.6322857 6.766034e-13
-0.6312857 7.625303099999999e-13
-0.6302857 8.3173782e-13
-0.6292857 8.792275700000001e-13
-0.6282857 9.0073484e-13
-0.6272857 8.927554499999999e-13
-0.6262857 8.525113e-13
-0.6252857 7.778860099999999e-13
-0.6242857 6.6736837e-13
-0.6232857 5.2003812e-13
-0.6222857 3.3562391e-13
-0.6212857 1.1464911e-13
-0.6202857 -1.4133383e-13
-0.6192857 -4.2943880000000005e-13
-0.6182857 -7.451063400000001e-13
-0.6172857 -1.081779e-12
-0.6162857 -1.43065e-12
-0.6152857 -1.7805463000000002e-12
-0.6142857 -2.1180005e-12
-0.6132857 -2.427552e-12
-0.6122857 -2.6922976e-12
-0.6112857 -2.8946836e-12
-0.6102857 -3.0175078e-12
-0.6092857 -3.0450679000000005e-12
-0.6082857 -2.9643719999999998e-12
-0.6072857 -2.7663151e-12
-0.6062857 -2.4467105999999997e-12
-0.6052857 -2.00708e-12
-0.6042857 -1.4551128e-12
-0.6032857 -8.047337299999999e-13
-0.6022857 -7.5750294e-14
-0.6012857 7.0691468e-13
-0.6002857 1.5143612e-12
-0.5992857 2.3151453e-12
-0.5982857 3.0769041e-12
-0.5972857 3.7680552e-12
-0.5962857 4.359444100000001e-12
-0.5952857 4.8258262e-12
-0.5942857 5.1470797000000005e-12
-0.5932857 5.3090809e-12
-0.5922857 5.304201e-12
-0.5912857 5.1314174e-12
-0.5902857 4.7960706e-12
-0.5892857 4.309316e-12
-0.5882857 3.6873502e-12
-0.5872857 2.9504902e-12
-0.5862857 2.1221904e-12
-0.5852857 1.2280665e-12
-0.5842857 2.9498242e-13
-0.5832857 -6.4977003e-13
-0.5822857 -1.5791888999999998e-12
-0.5812857 -2.4671879e-12
-0.5802857 -3.2891567000000002e-12
-0.5792857 -4.0224853e-12
-0.5782857 -4.6470843e-12
-0.5772857 -5.1459173e-12
-0.5762857 -5.5055497999999996e-12
-0.5752857 -5.7166931e-12
-0.5742857 -5.7747034e-12
-0.5732857 -5.6799824e-12
-0.5722857 -5.4382080000000006e-12
-0.5712857 -5.0603324e-12
-0.5702857 -4.5622884999999995e-12
-0.5692857 -3.964372e-12
-0.5682857 -3.2902944e-12
-0.5672857 -2.5659415e-12
-0.5662857 -1.8179053000000002e-12
-0.5652857 -1.0718963e-12
-0.5642857 -3.5116375e-13
-0.5632857 3.2492955e-13
-0.5622857 9.4203989e-13
-0.5612857 1.4915598000000002e-12
-0.5602857 1.9708312e-12
-0.5592857 2.3828158e-12
-0.5582857 2.7352363e-12
-0.5572857 3.0392585999999997e-12
-0.5562857 3.3078409e-12
-0.5552857 3.5539083e-12
-0.5542857 3.7885469999999995e-12
-0.5532857 4.0194031e-12
-0.5522857 4.2494681e-12
-0.5512857 4.4763821e-12
-0.5502857 4.6923403e-12
-0.5492857 4.8846181e-12
-0.5482857 5.036667e-12
-0.5472857 5.1296597e-12
-0.5462857 5.1443208e-12
-0.5452857 5.0628389000000004e-12
-0.5442857 4.8706492e-12
-0.5432857 4.5578836000000004e-12
-0.5422857 4.1203369e-12
-0.5412857 3.5598368999999997e-12
-0.5402857 2.8839970999999998e-12
-0.5392857 2.1053892999999998e-12
-0.5382857 1.2402568e-12
-0.5372857 3.0694238e-13
-0.5362857 -6.7575704e-13
-0.5352857 -1.6900842999999999e-12
-0.5342857 -2.7204569e-12
-0.5332857 -3.7540775e-12
-0.5322857 -4.7809223e-12
-0.5312857 -5.793086e-12
-0.5302857 -6.783553499999999e-12
-0.5292857 -7.7445469e-12
-0.5282857 -8.66566e-12
-0.5272857 -9.5320453e-12
-0.5262857 -1.0322923e-11
-0.5252857 -1.1010664999999999e-11
-0.5242857 -1.1560666e-11
-0.5232857 -1.1932130000000001e-11
-0.5222857 -1.2079802e-11
-0.5212857 -1.1956596000000001e-11
-0.5202857 -1.1516934e-11
-0.5192857 -1.0720557e-11
-0.5182857 -9.5364993e-12
-0.5172857 -7.9468672e-12
-0.5162857 -5.9500853e-12
-0.5152857 -3.5633155e-12
-0.5142857 -8.2379739e-13
-0.5132857 2.2110347e-12
-0.5122857 5.4647032e-12
-0.5112857 8.8440506e-12
-0.5102857 1.2242665e-11
-0.5092857 1.5545125e-11
-0.5082857 1.863181e-11
-0.5072857 2.1383923e-11
-0.5062857 2.3688483999999998e-11
-0.5052857 2.5442993999999998e-11
-0.5042857 2.6559556999999996e-11
-0.5032857 2.6968338999999996e-11
-0.5022857 2.6620256e-11
-0.5012857 2.5488896000000003e-11
-0.5002857 2.3571687999999998e-11
-0.4992857 2.0890367e-11
-0.4982857 1.7490832e-11
-0.4972857 1.3442416999999999e-11
-0.4962857 8.8366272e-12
-0.4952857 3.7853381e-12
-0.4942857 -1.5815688999999999e-12
-0.4932857 -7.1191743999999996e-12
-0.4922857 -1.2671136999999999e-11
-0.4912857 -1.8073980000000002e-11
-0.4902857 -2.3162028e-11
-0.4892857 -2.7772917000000002e-11
-0.4882857 -3.1753519999999997e-11
-0.4872857 -3.4966049e-11
-0.4862857 -3.7294037e-11
-0.4852857 -3.8647837e-11
-0.4842857 -3.8969243e-11
-0.4832857 -3.8234883e-11
-0.4822857 -3.645803e-11
-0.4812857 -3.368862e-11
-0.4802857 -3.0011355999999996e-11
-0.4792857 -2.5541928e-11
-0.4782857 -2.0421539e-11
-0.4772857 -1.4810073000000002e-11
-0.4762857 -8.8783452e-12
-0.4752857 -2.7999984e-12
-0.4742857 3.2563894e-12
-0.4732857 9.1344155e-12
-0.4722857 1.4695692e-11
-0.4712857 1.9824036e-11
-0.4702857 2.4427796e-11
-0.4692857 2.8440268e-11
-0.4682857 3.1818355e-11
-0.4672857 3.4539750999999996e-11
-0.4662857 3.659909e-11
-0.4652857 3.8003566e-11
-0.4642857 3.8768554e-11
-0.4632857 3.8913726000000003e-11
-0.4622857 3.846005e-11
-0.4612857 3.7427941e-11
-0.4602857 3.5836685e-11
-0.4592857 3.3705035e-11
-0.4582857 3.1052778e-11
-0.4572857 2.7902927000000002e-11
-0.4562857 2.4284098e-11
-0.4552857 2.0232650000000002e-11
-0.4542857 1.5794163999999998e-11
-0.4532857 1.1023983e-11
-0.4522857 5.9866167999999996e-12
-0.4512857 7.5402365e-13
-0.4502857 -4.5970728e-12
-0.4492857 -9.988516800000001e-12
-0.4482857 -1.5344276000000002e-11
-0.4472857 -2.0593724e-11
-0.4462857 -2.5674176e-11
-0.4452857 -3.0532246999999995e-11
-0.4442857 -3.5123746e-11
-0.4432857 -3.9411999e-11
-0.4422857 -4.3364685e-11
-0.4412857 -4.6949472e-11
-0.4402857 -5.0128949e-11
-0.4392857 -5.2855463e-11
-0.4382857 -5.506659e-11
-0.4372857 -5.6681888999999997e-11
-0.4362857 -5.7601656e-11
-0.4352857 -5.7708064999999995e-11
-0.4342857 -5.6869044000000004e-11
-0.4332857 -5.4944871999999995e-11
-0.4322857 -5.1797206e-11
-0.4312857 -4.7300076e-11
-0.4302857 -4.1352105e-11
-0.4292857 -3.3888991000000004e-11
-0.4282857 -2.4895326000000002e-11
-0.4272857 -1.4414731e-11
-0.4262857 -2.5574022e-12
-0.4252857 1.0495679e-11
-0.4242857 2.4492373999999998e-11
-0.4232857 3.9113114e-11
-0.4222857 5.3978685999999995e-11
-0.4212857 6.8661748e-11
-0.4202857 8.2701543e-11
-0.4192857 9.562100500000001e-11
-0.4182857 1.0694546e-10
-0.4172857 1.1622183999999999e-10
-0.4162857 1.2303759e-10
-0.4152857 1.270383e-10
-0.4142857 1.279433e-10
-0.4132857 1.2555867e-10
-0.4122857 1.1978696e-10
-0.4112857 1.1063361999999999e-10
-0.4102857 9.8209689e-11
-0.4092857 8.273089199999999e-11
-0.4082857 6.4513065e-11
-0.4072857 4.3964211000000004e-11
-0.4062857 2.157334e-11
-0.4052857 -2.1035692e-12
-0.4042857 -2.6460073000000002e-11
-0.4032857 -5.0857793e-11
-0.4022857 -7.4646409e-11
-0.4012857 -9.7184457e-11
-0.4002857 -1.1786024e-10
-0.3992857 -1.36112e-10
-0.3982857 -1.5144655e-10
-0.3972857 -1.634555e-10
-0.3962857 -1.7182816e-10
-0.3952857 -1.7636059000000002e-10
-0.3942857 -1.7696014e-10
-0.3932857 -1.7364527e-10
-0.3922857 -1.6654044e-10
-0.3912857 -1.5586665999999999e-10
-0.3902857 -1.4192804e-10
-0.3892857 -1.250953e-10
-0.3882857 -1.0578749e-10
-0.3872857 -8.445298e-11
-0.3862857 -6.155119300000001e-11
-0.3852857 -3.7536329e-11
-0.3842857 -1.2844105e-11
-0.3832857 1.211764e-11
-0.3822857 3.6974052999999996e-11
-0.3812857 6.1384036e-11
-0.3802857 8.5037083e-11
-0.3792857 1.0764695999999999e-10
-0.3782857 1.2894334e-10
-0.3772857 1.4866265e-10
-0.3762857 1.6653962e-10
-0.3752857 1.8230085e-10
-0.3742857 1.956615e-10
-0.3732857 2.0632586e-10
-0.3722857 2.1399256e-10
-0.3712857 2.1836379999999998e-10
-0.3702857 2.1915872e-10
-0.3692857 2.1612944000000002e-10
-0.3682857 2.0907883e-10
-0.3672857 1.978783e-10
-0.3662857 1.8248426e-10
-0.3652857 1.6295148e-10
-0.3642857 1.3944241e-10
-0.3632857 1.122313e-10
-0.3622857 8.1702798e-11
-0.3612857 4.8344987e-11
-0.3602857 1.2737383e-11
-0.3592857 -2.4465239000000002e-11
-0.3582857 -6.2551949e-11
-0.3572857 -1.0077630000000001e-10
-0.3562857 -1.3837707999999999e-10
-0.3552857 -1.7459783e-10
-0.3542857 -2.08704e-10
-0.3532857 -2.3999719e-10
-0.3522857 -2.6782597000000003e-10
-0.3512857 -2.9159338e-10
-0.3502857 -3.1076183e-10
-0.3492857 -3.2485607e-10
-0.3482857 -3.3346507e-10
-0.3472857 -3.3624433999999997e-10
-0.3462857 -3.3291926000000004e-10
-0.3452857 -3.2329048e-10
-0.3442857 -3.072416e-10
-0.3432857 -2.8474944e-10
-0.3422857 -2.5589613000000004e-10
-0.3412857 -2.2088258e-10
-0.3402857 -1.8004175000000002e-10
-0.3392857 -1.3385042e-10
-0.3382857 -8.2937861e-11
-0.3372857 -2.8089761999999998e-11
-0.3362857 2.9753972e-11
-0.3352857 8.950855999999999e-11
-0.3342857 1.499615e-10
-0.3332857 2.0979761000000002e-10
-0.3322857 2.6763149e-10
-0.3312857 3.2204625e-10
-0.3302857 3.7163717999999997e-10
-0.3292857 4.1505817999999997e-10
-0.3282857 4.5106891000000003e-10
-0.3272857 4.7858011e-10
-0.3262857 4.9669492e-10
-0.3252857 5.0474369e-10
-0.3242857 5.0231091e-10
-0.3232857 4.8925239e-10
-0.3222857 4.6570183e-10
-0.3212857 4.3206649e-10
-0.3202857 3.8901239000000003e-10
-0.3192857 3.3743917e-10
-0.3182857 2.7844665e-10
-0.3172857 2.1329441999999999e-10
-0.3162857 1.4335676e-10
-0.3152857 7.0075163e-11
-0.3142857 -5.0888588e-12
-0.3132857 -8.0698425e-11
-0.3122857 -1.5538085e-10
-0.3112857 -2.278602e-10
-0.3102857 -2.9698117e-10
-0.3092857 -3.6172318999999996e-10
-0.3082857 -4.2120438999999997e-10
-0.3072857 -4.746755900000001e-10
-0.3062857 -5.2150536e-10
-0.3052857 -5.6115793e-10
-0.3042857 -5.9316618e-10
-0.3032857 -6.171028100000001e-10
-0.3022857 -6.3255269e-10
-0.3012857 -6.3909013e-10
-0.3002857 -6.3626413e-10
-0.2992857 -6.2359475e-10
-0.2982857 -6.005824699999999e-10
-0.2972857 -5.6673251e-10
-0.2962857 -5.215937099999999e-10
-0.2952857 -4.6481113e-10
-0.2942857 -3.9619003e-10
-0.2932857 -3.157672e-10
-0.2922857 -2.2388517e-10
-0.2912857 -1.2126286e-10
-0.2902857 -9.056994e-12
-0.2892857 1.1109266999999999e-10
-0.2882857 2.3704012e-10
-0.2872857 3.661372e-10
-0.2862857 4.952687999999999e-10
-0.2852857 6.209210700000001e-10
-0.2842857 7.392828499999999e-10
-0.2832857 8.463776599999999e-10
-0.2822857 9.3822146e-10
-0.2812857 1.0109999e-09
-0.2802857 1.0612553e-09
-0.2792857 1.086074e-09
-0.2782857 1.0832631e-09
-0.2772857 1.0515040000000002e-09
-0.2762857 9.904748e-10
-0.2752857 9.009294199999999e-10
-0.2742857 7.8472836e-10
-0.2732857 6.4481536e-10
-0.2722857 4.851381e-10
-0.2712857 3.1051509000000003e-10
-0.2702857 1.264528e-10
-0.2692857 -6.107889800000001e-11
-0.2682857 -2.4590237e-10
-0.2672857 -4.2190661e-10
-0.2662857 -5.8332597e-10
-0.2652857 -7.2500825e-10
-0.2642857 -8.426578000000001e-10
-0.2632857 -9.3303984e-10
-0.2622857 -9.9413351e-10
-0.2612857 -1.0252254000000002e-09
-0.2602857 -1.0269359000000001e-09
-0.2592857 -1.0011767e-09
-0.2582857 -9.5103977e-10
-0.2572857 -8.8062188e-10
-0.2562857 -7.947947e-10
-0.2552857 -6.9892933e-10
-0.2542857 -5.9859136e-10
-0.2532857 -4.992211099999999e-10
-0.2522857 -4.0581692e-10
-0.2512857 -3.2263820999999997e-10
-0.2502857 -2.5294583999999997e-10
-0.2492857 -1.9879441e-10
-0.2482857 -1.6088993e-10
-0.2472857 -1.3852264e-10
-0.2462857 -1.2958127e-10
-0.2452857 -1.3065144e-10
-0.2442857 -1.3719537e-10
-0.2432857 -1.4380729e-10
-0.2422857 -1.4453334e-10
-0.2412857 -1.332418e-10
-0.2402857 -1.0402564e-10
-0.2392857 -5.1617395999999995e-11
-0.2382857 2.8205822999999998e-11
-0.2372857 1.382493e-10
-0.2362857 2.7958206e-10
-0.2352857 4.5129278000000003e-10
-0.2342857 6.503376800000001e-10
-0.2332857 8.714949799999999e-10
-0.2322857 1.1074346e-09
-0.2312857 1.3489077000000001e-09
-0.2302857 1.5850534e-09
-0.2292857 1.8038166e-09
-0.2282857 1.9924605e-09
-0.2272857 2.1381572e-09
-0.2262857 2.2286296e-09
-0.2252857 2.2528172e-09
-0.2242857 2.2015331e-09
-0.2232857 2.0680804e-09
-0.2222857 1.8487937000000001e-09
-0.2212857 1.543473e-09
-0.2202857 1.1556842e-09
-0.2192857 6.9289938e-10
-0.2182857 1.6646088e-10
-0.2172857 -4.0864096e-10
-0.2162857 -1.0141778999999999e-09
-0.2152857 -1.6292747e-09
-0.2142857 -2.2311627e-09
-0.2132857 -2.7960714000000003e-09
-0.2122857 -3.3002212e-09
-0.2112857 -3.7208792000000002e-09
-0.2102857 -4.0374256e-09
-0.2092857 -4.232387e-09
-0.2082857 -4.2923757999999995e-09
-0.2072857 -4.2088933e-09
-0.2062857 -3.978946e-09
-0.2052857 -3.6054344e-09
-0.2042857 -3.0972867e-09
-0.2032857 -2.4693171e-09
-0.2022857 -1.7417998e-09
-0.2012857 -9.397701400000002e-10
-0.2002857 -9.2073202e-11
-0.1992857 7.6980497e-10
-0.1982857 1.6130727e-09
-0.1972857 2.4050772e-09
-0.1962857 3.1147876e-09
-0.1952857 3.7142473e-09
-0.1942857 4.1799161e-09
-0.1932857 4.4938366000000004e-09
-0.1922857 4.644553099999999e-09
-0.1912857 4.6277364e-09
-0.1902857 4.446464e-09
-0.1892857 4.1111392e-09
-0.1882857 3.6390383999999998e-09
-0.1872857 3.0535047e-09
-0.1862857 2.3828160000000002e-09
-0.1852857 1.6587840000000002e-09
-0.1842857 9.1515042e-10
-0.1832857 1.8586106999999998e-10
-0.1822857 -4.9668928e-10
-0.1812857 -1.1033488e-09
-0.1802857 -1.6097426999999999e-09
-0.1792857 -1.9975599000000003e-09
-0.1782857 -2.2555187e-09
-0.1772857 -2.3799468e-09
-0.1762857 -2.3749386e-09
-0.1752857 -2.2520695e-09
-0.1742857 -2.0296738e-09
-0.1732857 -1.7317198e-09
-0.1722857 -1.3863363e-09
-0.1712857 -1.0240692000000001e-09
-0.1702857 -6.759646199999999e-10
-0.1692857 -3.7158592000000003e-10
-0.1682857 -1.3708167e-10
-0.1672857 6.5794429e-12
-0.1662857 4.5095719999999996e-11
-0.1652857 -2.8055778e-11
-0.1642857 -2.1096219e-10
-0.1632857 -4.9312642e-10
-0.1622857 -8.5585332e-10
-0.1612857 -1.2731669e-09
-0.1602857 -1.7132202e-09
-0.1592857 -2.1401303000000002e-09
-0.1582857 -2.5161453e-09
-0.1572857 -2.8040219e-09
-0.1562857 -2.9694788e-09
-0.1552857 -2.9835811e-09
-0.1542857 -2.8249078e-09
-0.1532857 -2.4813642e-09
-0.1522857 -1.9515142999999997e-09
-0.1512857 -1.2453343e-09
-0.1502857 -3.8431692999999994e-10
-0.1492857 5.9910688e-10
-0.1482857 1.6628235000000001e-09
-0.1472857 2.7569254e-09
-0.1462857 3.8261481e-09
-0.1452857 4.8127366999999994e-09
-0.1442857 5.6595947e-09
-0.1432857 6.3135441e-09
-0.1422857 6.7285129e-09
-0.1412857 6.868469700000001e-09
-0.1402857 6.709922199999999e-09
-0.1392857 6.243827000000001e-09
-0.1382857 5.476777e-09
-0.1372857 4.4313754e-09
-0.1362857 3.1457392e-09
-0.1352857 1.6721369e-09
-0.1342857 7.4794879e-11
-0.1332857 -1.573029e-09
-0.1322857 -3.1925747e-09
-0.1312857 -4.7035344e-09
-0.1302857 -6.0282397000000006e-09
-0.1292857 -7.0958503e-09
-0.1282857 -7.846330499999999e-09
-0.1272857 -8.2339795e-09
-0.1262857 -8.230323399999999e-09
-0.1252857 -7.8261828e-09
-0.1242857 -7.0327862e-09
-0.1232857 -5.8818374000000004e-09
-0.1222857 -4.4245021e-09
-0.1212857 -2.7293317e-09
-0.1202857 -8.7920487e-10
-0.1192857 1.0325807e-09
-0.1182857 2.9068872e-09
-0.1172857 4.6437632e-09
-0.1162857 6.1476636e-09
-0.1152857 7.3325998e-09
-0.1142857 8.1269387e-09
-0.1132857 8.477592899999999e-09
-0.1122857 8.3533652e-09
-0.1112857 7.7472397e-09
-0.1102857 6.6774794e-09
-0.1092857 5.1874303e-09
-0.1082857 3.3440077e-09
-0.1072857 1.2349100999999999e-09
-0.1062857 -1.0353342e-09
-0.1052857 -3.3503079e-09
-0.1042857 -5.5874059e-09
-0.1032857 -7.6240174e-09
-0.1022857 -9.3438784e-09
-0.1012857 -1.0643271999999999e-08
-0.1002857 -1.143674e-08
-9.9285714E-02 -1.1662015999999999e-08
-9.8285712E-02 -1.1283869999999999e-08
-9.7285718E-02 -1.0296686e-08
-9.6285716E-02 -8.7255606e-09
-9.5285714E-02 -6.6258658e-09
-9.4285712E-02 -4.0812516999999995e-09
-9.3285717E-02 -1.2001574e-09
-9.2285715E-02 1.8890138000000003e-09
-9.1285713E-02 5.043840000000001e-09
-9.0285711E-02 8.1146583e-09
-8.9285716E-02 1.0951845e-08
-8.8285714E-02 1.341323e-08
-8.7285712E-02 1.5371275e-08
-8.6285718E-02 1.6719624e-08
-8.5285716E-02 1.7378719e-08
-8.4285714E-02 1.7300136e-08
-8.3285712E-02 1.6469441000000002e-08
-8.2285717E-02 1.4907377e-08
-8.1285715E-02 1.2669314e-08
-8.0285713E-02 9.842975e-09
-7.9285711E-02 6.5445191e-09
-7.8285716E-02 2.9131884000000003e-09
-7.7285714E-02 -8.9523501e-10
-7.6285712E-02 -4.7158315e-09
-7.5285718E-02 -8.3824343e-09
-7.4285716E-02 -1.1735608e-08
-7.3285714E-02 -1.4630312e-08
-7.2285712E-02 -1.6942853e-08
-7.1285717E-02 -1.8576761e-08
-7.0285715E-02 -1.9467307e-08
-6.9285713E-02 -1.958441e-08
-6.8285711E-02 -1.8933788e-08
-6.7285717E-02 -1.7556302e-08
-6.6285715E-02 -1.5525532e-08
-6.5285712E-02 -1.2943709000000002e-08
-6.4285718E-02 -9.9362268e-09
-6.3285716E-02 -6.645040800000001e-09
-6.2285714E-02 -3.2212878e-09
-6.1285716E-02 1.8245214e-10
-6.0285714E-02 3.4198480999999997e-09
-5.9285715E-02 6.3580481e-09
-5.8285713E-02 8.8840539e-09
-5.7285715E-02 1.0909908999999999e-08
-5.6285713E-02 1.2376422999999999e-08
-5.5285715E-02 1.3255241000000001e-08
-5.4285713E-02 1.3549168999999999e-08
-5.3285714E-02 1.3290755000000001e-08
-5.2285716E-02 1.2539235e-08
-5.1285714E-02 1.137604e-08
-5.0285716E-02 9.8991468e-09
-4.9285714E-02 8.2166225e-09
-4.8285715E-02 6.4397571000000004e-09
-4.7285713E-02 4.676199400000001e-09
-4.6285715E-02 3.0235162000000004e-09
-4.5285713E-02 1.5635563999999998e-09
-4.4285715E-02 3.5796093e-10
-4.3285713E-02 -5.5491948e-10
-4.2285714E-02 -1.1615202e-09
-4.1285716E-02 -1.4728955999999998e-09
-4.0285714E-02 -1.5229118e-09
-3.9285716E-02 -1.3649359e-09
-3.8285714E-02 -1.0672387e-09
-3.7285715E-02 -7.0742487e-10
-3.6285713E-02 -3.6625702e-10
-3.5285715E-02 -1.2128523e-10
-3.4285713E-02 -4.0704441e-11
-3.3285715E-02 -1.7785216000000002e-10
-3.2285713E-02 -5.6671733e-10
-3.1285714E-02 -1.2187734e-09
-3.0285714E-02 -2.1213640000000002e-09
-2.9285714E-02 -3.2377694000000003e-09
-2.8285714E-02 -4.5089776e-09
-2.7285714E-02 -5.8570766e-09
-2.6285714E-02 -7.1900763e-09
-2.5285713E-02 -8.4078709e-09
-2.4285715E-02 -9.4089854e-09
-2.3285715E-02 -1.0097681e-08
-2.2285715E-02 -1.0390967e-08
-2.1285715E-02 -1.0225069000000001e-08
-2.0285714E-02 -9.5609243e-09
-1.9285714E-02 -8.3883074e-09
-1.8285714E-02 -6.728304e-09
-1.7285714E-02 -4.6339033e-09
-1.6285714E-02 -2.1886121000000002e-09
-1.5285715E-02 4.9689445e-10
-1.4285714E-02 3.2899537e-09
-1.3285714E-02 6.0426858e-09
-1.2285714E-02 8.6000096e-09
-1.1285714E-02 1.0808468e-08
-1.0285715E-02 1.2525381999999999e-08
-9.2857145E-03 1.3627807000000001e-08
-8.2857143E-03 1.4020771e-08
-7.2857141E-03 1.3644291000000001e-08
-6.2857145E-03 1.2478722e-08
-5.2857143E-03 1.0548068e-08
-4.2857141E-03 7.9210062e-09
-3.2857142E-03 4.70947e-09
-2.2857143E-03 1.0647826000000001e-09
-1.2857143E-03 -2.8285414e-09
-2.8571428E-04 -6.7610709e-09
7.1428571E-04 -1.0508443e-08
1.7142857E-03 -1.3842589999999999e-08
2.7142856E-03 -1.6543646e-08
3.7142858E-03 -1.8411953999999998e-08
4.7142855E-03 -1.9279529e-08
5.7142857E-03 -1.9020384e-08
6.7142858E-03 -1.7559147e-08
7.7142855E-03 -1.4877484e-08
8.7142857E-03 -1.1017924999999999e-08
9.7142858E-03 -6.0848535e-09
1.0714286E-02 -2.4249645e-10
1.1714286E-02 6.2900365e-09
1.2714285E-02 1.3246529e-08
1.3714286E-02 2.032393e-08
1.4714286E-02 2.7194708e-08
1.5714286E-02 3.352075e-08
1.6714286E-02 3.8968195e-08
1.7714286E-02 4.3222551e-08
1.8714286E-02 4.6003390000000004e-08
1.9714287E-02 4.7077996999999995e-08
2.0714285E-02 4.6273327e-08
2.1714285E-02 4.3485701e-08
2.2714285E-02 3.8687861e-08
2.3714285E-02 3.1932981e-08
2.4714286E-02 2.3355476e-08
2.5714286E-02 1.3168534e-08
2.6714286E-02 1.6584370999999998e-09
2.7714286E-02 -1.0824118e-08
2.8714286E-02 -2.3875371000000003e-08
2.9714286E-02 -3.7052095e-08
3.0714286E-02 -4.988692799999999e-08
3.1714287E-02 -6.1904848e-08
3.2714285E-02 -7.264022199999999e-08
3.3714287E-02 -8.1653723e-08
3.4714285E-02 -8.854858e-08
3.5714287E-02 -9.2985553e-08
3.6714286E-02 -9.4696084e-08
3.7714284E-02 -9.3493246e-08
3.8714286E-02 -8.9279978e-08
3.9714284E-02 -8.2054535e-08
4.0714286E-02 -7.1912781e-08
4.1714285E-02 -5.9047411e-08
4.2714287E-02 -4.3744014e-08
4.3714285E-02 -2.6374194e-08
4.4714287E-02 -7.3859238000000005e-09
4.5714285E-02 1.2708563e-08
4.6714287E-02 3.334695e-08
4.7714286E-02 5.3932692e-08
4.8714284E-02 7.3852036e-08
4.9714286E-02 9.2491764e-08
5.0714284E-02 1.0925713999999999e-07
5.1714286E-02 1.2358949e-07
5.2714285E-02 1.349831e-07
5.3714287E-02 1.430007e-07
5.4714285E-02 1.4728745e-07
5.5714287E-02 1.4758275e-07
5.6714285E-02 1.4372973e-07
5.7714287E-02 1.3568218e-07
5.8714285E-02 1.235086e-07
5.9714288E-02 1.0739339e-07
6.0714286E-02 8.7635038e-08
6.1714284E-02 6.4641376e-08
6.2714286E-02 3.8921977e-08
6.3714288E-02 1.1077783e-08
6.4714283E-02 -1.8211764e-08
6.5714285E-02 -4.8203879999999994e-08
6.6714287E-02 -7.8109585e-08
6.7714289E-02 -1.071125e-07
6.8714283E-02 -1.3438888000000001e-07
6.9714285E-02 -1.591285e-07
7.0714287E-02 -1.8055593999999999e-07
7.1714282E-02 -1.9795179e-07
7.2714284E-02 -2.1067337000000002e-07
7.3714286E-02 -2.1817428000000002e-07
7.4714288E-02 -2.2002258e-07
7.5714283E-02 -2.1591675e-07
7.6714285E-02 -2.0569935e-07
7.7714287E-02 -1.8936750000000002e-07
7.8714289E-02 -1.6708028e-07
7.9714283E-02 -1.3916209999999998e-07
8.0714285E-02 -1.0610224e-07
8.1714287E-02 -6.855007100000001e-08
8.2714289E-02 -2.730593e-08
8.3714284E-02 1.6692479e-08
8.4714286E-02 6.2387973e-08
8.5714288E-02 1.0862592000000001e-07
8.6714283E-02 1.5418011e-07
8.7714285E-02 1.9778197000000001e-07
8.8714287E-02 2.3815256e-07
8.9714289E-02 2.7403673000000003e-07
9.0714283E-02 3.0423847999999997e-07
9.1714285E-02 3.2765683e-07
9.2714287E-02 3.433211e-07
9.3714289E-02 3.5042449e-07
9.4714284E-02 3.4835514000000003e-07
9.5714286E-02 3.3672349e-07
9.6714288E-02 3.1538481e-07
9.7714283E-02 2.8445624e-07
9.8714285E-02 2.4432723e-07
9.9714287E-02 1.9566279999999999e-07
0.1007143 1.3939911e-07
0.1017143 7.6730972e-08
0.1027143 9.0910793e-09
0.1037143 -6.187868e-08
0.1047143 -1.3436363e-07
0.1057143 -2.0641977e-07
0.1067143 -2.7602325e-07
0.1077143 -3.4112488e-07
0.1087143 -3.9970818e-07
0.1097143 -4.498494e-07
0.1107143 -4.89778e-07
0.1117143 -5.1793525e-07
0.1127143 -5.3302975e-07
0.1137143 -5.3408735e-07
0.1147143 -5.2049423e-07
0.1157143 -4.920309e-07
0.1167143 -4.4889616e-07
0.1177143 -3.9171945999999996e-07
0.1187143 -3.215608e-07
0.1197143 -2.398979e-07
0.1207143 -1.486e-07
0.1217143 -4.9888954e-08
0.1227143 5.371194e-08
0.1237143 1.5944026e-07
0.1247143 2.6436634999999997e-07
0.1257143 3.654731e-07
0.1267143 4.5974121999999994e-07
0.1277143 5.4423794e-07
0.1287143 6.1620606e-07
0.1297143 6.7315122e-07
0.1307143 7.129241199999999e-07
0.1317143 7.3379538e-07
0.1327143 7.3452031e-07
0.1337143 7.1439143e-07
0.1347143 6.7327681e-07
0.1357143 6.116424300000001e-07
0.1367143 5.3055764e-07
0.1377143 4.3168304000000003e-07
0.1387143 3.1724049999999996e-07
0.1397143 1.8996589000000002e-07
0.1407143 5.3045435e-08
0.1417143 -8.9962954e-08
0.1427143 -2.3522126e-07
0.1437143 -3.7871354999999994e-07
0.1447143 -5.1635598e-07
0.1457143 -6.4411156e-07
0.1467143 -7.581063800000001e-07
0.1477143 -8.5474401e-07
0.1487143 -9.3081445e-07
0.1497143 -9.8359454e-07
0.1507143 -1.0109368e-06
0.1517143 -1.0113436999999999e-06
0.1527143 -9.840244199999999e-07
0.1537143 -9.289335500000001e-07
0.1547143 -8.467889499999999e-07
0.1557143 -7.390681e-07
0.1567143 -6.0798344e-07
0.1577143 -4.5643635999999995e-07
0.1587143 -2.8795102000000003e-07
0.1597143 -1.0658989999999998e-07
0.1607143 8.3147117e-08
0.1617143 2.7643731999999997e-07
0.1627143 4.6826023e-07
0.1637143 6.535299399999999e-07
0.1647143 8.2723091e-07
0.1657143 9.8455333e-07
0.1667143 1.1210248000000001e-06
0.1677143 1.2326339e-06
0.1687143 1.3159431e-06
0.1697143 1.3681863000000002e-06
0.1707143 1.3873503e-06
0.1717143 1.3722363e-06
0.1727143 1.3224998e-06
0.1737143 1.2386688e-06
0.1747143 1.1221384e-06
0.1757143 9.7514246e-07
0.1767143 8.007033299999999e-07
0.1777143 6.0256014e-07
0.1787143 3.8507783999999995e-07
0.1797143 1.5313978e-07
0.1807143 -8.7974217e-08
0.1817143 -3.3272047e-07
0.1827143 -5.7543166e-07
0.1837143 -8.1046085e-07
0.1847143 -1.0323257e-06
0.1857143 -1.235849e-06
0.1867143 -1.4162924e-06
0.1877143 -1.5694789e-06
0.1887143 -1.6919023000000001e-06
0.1897143 -1.7808192000000001e-06
0.1907143 -1.8343238e-06
0.1917143 -1.8514003e-06
0.1927143 -1.8319541000000001e-06
0.1937143 -1.7768208000000001e-06
0.1947143 -1.6877511e-06
0.1957143 -1.5673745e-06
0.1967143 -1.4191412e-06
0.1977143 -1.2472436e-06
0.1987143 -1.0565198e-06
0.1997143 -8.523428200000001e-07
0.2007143 -6.404952099999999e-07
0.2017143 -4.2703537999999996e-07
0.2027143 -2.1815674e-07
0.2037143 -2.0043784999999998e-08
0.2047143 1.6127124e-07
0.2057143 3.2004837000000003e-07
0.2067143 4.5097285999999997e-07
0.2077143 5.4927844e-07
0.2087143 6.108576800000001e-07
0.2097143 6.3235737e-07
0.2107143 6.1125682e-07
0.2117143 5.459272100000001e-07
0.2127143 4.3567083000000003e-07
0.2137143 2.8073961e-07
0.2147143 8.2332452e-08
0.2157143 -1.5742854e-07
0.2167143 -4.3554205e-07
0.2177143 -7.481912e-07
0.2187143 -1.0908249000000001e-06
0.2197143 -1.4582557e-06
0.2207143 -1.8447718e-06
0.2217143 -2.2442604e-06
0.2227143 -2.6503407e-06
0.2237143 -3.0565029999999997e-06
0.2247143 -3.4562507999999997e-06
0.2257143 -3.8432450000000005e-06
0.2267143 -4.2114439999999996e-06
0.2277143 -4.555239400000001e-06
0.2287143 -4.8695824e-06
0.2297143 -5.1501011e-06
0.2307143 -5.393203e-06
0.2317143 -5.5961618e-06
0.2327143 -5.7571881e-06
0.2337143 -5.875478599999999e-06
0.2347143 -5.951247e-06
0.2357143 -5.9857314000000005e-06
0.2367143 -5.9811804e-06
0.2377143 -5.9408165e-06
0.2387143 -5.8687792e-06
0.2397143 -5.7700444e-06
0.2407143 -5.6503261e-06
0.2417143 -5.5159582e-06
0.2427143 -5.3737612e-06
0.2437143 -5.2308959e-06
0.2447143 -5.0947051e-06
0.2457143 -4.9725497e-06
0.2467143 -4.8716394e-06
0.2477143 -4.798865999999999e-06
0.2487143 -4.7606399e-06
0.2497143 -4.7627339e-06
0.2507143 -4.8101416e-06
0.2517143 -4.9069509e-06
0.2527143 -5.056236e-06
0.2537143 -5.2599741e-06
0.2547143 -5.5189872e-06
0.2557143 -5.8329103e-06
0.2567143 -6.2001902e-06
0.2577143 -6.6181144e-06
0.2587143 -7.0828662e-06
0.2597143 -7.5896132e-06
0.2607143 -8.132619200000001e-06
0.2617143 -8.7053827e-06
0.2627143 -9.300794100000001e-06
0.2637143 -9.911311600000001e-06
0.2647143 -1.0529151e-05
0.2657143 -1.1146479e-05
0.2667143 -1.1755614999999999e-05
0.2677143 -1.2349226e-05
0.2687143 -1.2920512e-05
0.2697143 -1.3463386e-05
0.2707143 -1.3972628e-05
0.2717143 -1.4444018e-05
0.2727143 -1.4874443e-05
0.2737143 -1.5261982e-05
0.2747143 -1.5605946e-05
0.2757143 -1.5906900000000002e-05
0.2767143 -1.6166641e-05
0.2777143 -1.6388145e-05
0.2787143 -1.6575491e-05
0.2797143 -1.6733745000000002e-05
0.2807143 -1.6868826e-05
0.2817143 -1.6987347e-05
0.2827143 -1.709644e-05
0.2837143 -1.7203563e-05
0.2847143 -1.731631e-05
0.2857143 -1.7442215e-05
0.2867143 -1.7588553e-05
0.2877143 -1.7762159e-05
0.2887143 -1.7969258e-05
0.2897143 -1.8215311999999998e-05
0.2907143 -1.8504895e-05
0.2917143 -1.8841587e-05
0.2927143 -1.9227903e-05
0.2937143 -1.9665251e-05
0.2947143 -2.0153919e-05
0.2957143 -2.0693101e-05
0.2967143 -2.1280938000000002e-05
0.2977143 -2.191461e-05
0.2987143 -2.2590433e-05
0.2997143 -2.3303993e-05
0.3007143 -2.4050289000000002e-05
0.3017143 -2.4823889999999997e-05
0.3027143 -2.5619116e-05
0.3037143 -2.6430195e-05
0.3047143 -2.7251443000000002e-05
0.3057143 -2.8077425999999998e-05
0.3067143 -2.8903116e-05
0.3077143 -2.9724018e-05
0.3087143 -3.053629e-05
0.3097143 -3.1336839e-05
0.3107143 -3.2123378000000005e-05
0.3117143 -3.2894474000000004e-05
0.3127143 -3.3649553e-05
0.3137143 -3.4388890000000005e-05
0.3147143 -3.5113561e-05
0.3157143 -3.5825377e-05
0.3167143 -3.6526802e-05
0.3177143 -3.722084e-05
0.3187143 -3.7910920000000005e-05
0.3197143 -3.8600759999999995e-05
0.3207143 -3.9294244e-05
0.3217143 -3.9995285e-05
0.3227143 -4.0707695e-05
0.3237143 -4.1435069e-05
0.3247143 -4.2180682e-05
0.3257143 -4.2947394e-05
0.3267143 -4.3737592e-05
0.3277143 -4.4553127e-05
0.3287143 -4.5395302e-05
0.3297143 -4.6264859e-05
0.3307143 -4.7161998e-05
0.3317143 -4.8086416999999994e-05
0.3327143 -4.9037362e-05
0.3337143 -5.0013699e-05
0.3347143 -5.101399e-05
0.3357143 -5.2036591999999994e-05
0.3367143 -5.3079736999999994e-05
0.3377143 -5.4141628e-05
0.3387143 -5.5220522e-05
0.3397143 -5.6314815e-05
0.3407143 -5.7423102e-05
0.3417143 -5.8544248e-05
0.3427143 -5.9677416e-05
0.3437143 -6.0822106e-05
0.3447143 -6.1978147e-05
0.3457143 -6.3145706e-05
0.3467143 -6.432527499999999e-05
0.3477143 -6.5517622e-05
0.3487143 -6.672375999999999e-05
0.3497143 -6.7944899e-05
0.3507143 -6.9182374e-05
0.3517143 -7.0437608e-05
0.3527143 -7.1712043e-05
0.3537143 -7.3007084e-05
0.3547143 -7.4324061e-05
0.3557143 -7.5664173e-05
0.3567143 -7.7028471e-05
0.3577143 -7.8417827e-05
0.3587143 -7.9832921e-05
0.3597143 -8.1274237e-05
0.3607143 -8.274207600000001e-05
0.3617143 -8.4236575e-05
0.3627143 -8.5757722e-05
0.3637143 -8.7305398e-05
0.3647143 -8.8879392e-05
0.3657143 -9.0479455e-05
0.3667143 -9.210532399999999e-05
0.3677143 -9.3756762e-05
0.3687143 -9.543356299999999e-05
0.3697143 -9.713560300000001e-05
0.3707143 -9.886284700000001e-05
0.3717143 -0.00010061534
0.3727143 -0.00010239322
0.3737143 -0.00010419672999999999
0.3747143 -0.00010602617999999999
0.3757143 -0.00010788191
0.3767143 -0.00010976431
0.3777143 -0.00011167377
0.3787143 -0.00011361062000000001
0.3797143 -0.00011557512
0.3807143 -0.00011756747
0.3817143 -0.00011958774
0.3827143 -0.00012163588999999999
0.3837143 -0.00012371173
0.3847143 -0.00012581496
0.3857143 -0.00012794518
0.3867143 -0.00013010186
0.3877143 -0.00013228447
0.3887143 -0.00013449238999999999
0.3897143 -0.00013672509999999998
0.3907143 -0.00013898213
0.3917143 -0.00014126316000000002
0.3927143 -0.00014356809
0.3937143 -0.00014589708
0.3947143 -0.00014825059
0.3957143 -0.00015062944
0.3967143 -0.00015303483000000002
0.3977143 -0.00015546835
0.3987143 -0.00015793204
0.3997143 -0.00016042828
0.4007143 -0.00016295987
0.4017143 -0.00016552990000000002
0.4027143 -0.00016814171
0.4037143 -0.00017079883
0.4047143 -0.00017350487
0.4057143 -0.00017626343
0.4067143 -0.00017907796999999998
0.4077143 -0.00018195174
0.4087143 -0.00018488763
0.4097143 -0.00018788809
0.4107143 -0.00019095503
0.4117143 -0.00019408978
0.4127143 -0.00019729296
0.4137143 -0.00020056448000000003
0.4147143 -0.00020390353
0.4157143 -0.00020730856
0.4167143 -0.00021077738
0.4177143 -0.00021430712
0.4187143 -0.00021789444
0.4197143 -0.00022153554
0.4207143 -0.00022522633999999997
0.4217143 -0.00022896259
0.4227143 -0.00023274004
0.4237143 -0.00023655459
0.4247143 -0.00024040248
0.4257143 -0.00024428036
0.4267143 -0.00024818554999999997
0.4277143 -0.00025211602
0.4287143 -0.00025607067
0.4297143 -0.00026004921
0.4307143 -0.00026405232
0.4317143 -0.0002680817
0.4327143 -0.00027213991
0.4337143 -0.00027623048
0.4347143 -0.00028035770000000003
0.4357143 -0.00028452657
0.4367143 -0.00028874267
0.4377143 -0.00029301198
0.4387143 -0.00029734072
0.4397143 -0.00030173519
0.4407143 -0.00030620154
0.4417143 -0.00031074565
0.4427143 -0.00031537287999999997
0.4437143 -0.00032008802
0.4447143 -0.00032489503999999996
0.4457143 -0.0003297971
0.4467143 -0.00033479639
0.4477143 -0.00033989411000000003
0.4487143 -0.00034509047999999997
0.4497143 -0.00035038481
0.4507143 -0.00035577543
0.4517143 -0.00036125991
0.4527143 -0.00036683507
0.4537143 -0.0003724972
0.4547143 -0.00037824218
0.4557143 -0.0003840657
0.4567143 -0.00038996341000000005
0.4577143 -0.00039593115
0.4587143 -0.00040196500999999996
0.4597143 -0.00040806162
0.4607143 -0.00041421827
0.4617143 -0.00042043298000000003
0.4627143 -0.00042670467000000006
0.4637143 -0.00043303320999999996
0.4647143 -0.0004394195
0.4657143 -0.00044586541000000003
0.4667143 -0.0004523738
0.4677143 -0.00045894853000000003
0.4687143 -0.00046559421
0.4697143 -0.00047231620000000004
0.4707143 -0.00047912043999999996
0.4717143 -0.00048601337
0.4727143 -0.0004930016500000001
0.4737143 -0.00050009207
0.4747143 -0.0005072913600000001
0.4757143 -0.0005146060200000001
0.4767143 -0.00052204218
0.4777143 -0.00052960545
0.4787143 -0.00053730073
0.4797143 -0.0005451323
0.4807143 -0.0005531035599999999
0.4817143 -0.00056121712
0.4827143 -0.0005694747
0.4837143 -0.00057787724
0.4847143 -0.0005864249000000001
0.4857143 -0.0005951170799999999
0.4867143 -0.00060395255
0.4877143 -0.00061292958
0.4887143 -0.0006220460400000001
0.4897143 -0.0006312994199999999
0.4907143 -0.00064068718
0.4917143 -0.00065020658
0.4927143 -0.0006598551
0.4937143 -0.0006696302999999999
0.4947143 -0.00067953001
0.4957143 -0.00068955255
0.4967143 -0.00069969651
0.4977143 -0.0007099609799999999
0.4987143 -0.00072034559
0.4997143 -0.00073085034
0.5007143 -0.00074147579
0.5017143 -0.00075222292
0.5027143 -0.00076309316
0.5037143 -0.0007740883100000001
0.5047143 -0.00078521043
0.5057143 -0.00079646188
0.5067143 -0.0008078453000000001
0.5077143 -0.0008193633200000001
0.5087143 -0.00083101886
0.5097143 -0.00084281473
0.5107143 -0.0008547538499999999
0.5117143 -0.00086683913
0.5127143 -0.00087907338
0.5137143 -0.00089145942
0.5147143 -0.00090399999
0.5157143 -0.0009166977200000001
0.5167143 -0.00092955524
0.5177143 -0.00094257502
0.5187143 -0.00095575942
0.5197143 -0.0009691109000000001
0.5207143 -0.00098263181
0.5217143 -0.00099632434
0.5227143 -0.0010101907999999998
0.5237143 -0.0010242332
0.5247143 -0.0010384536000000002
0.5257143 -0.0010528539
0.5267143 -0.001067436
0.5277143 -0.0010822015
0.5287143 -0.0010971518
0.5297143 -0.0011122885
0.5307143 -0.0011276124
0.5317143 -0.0011431246000000001
0.5327143 -0.0011588256999999999
0.5337143 -0.0011747161
0.5347143 -0.0011907962
0.5357143 -0.0012070661
0.5367143 -0.0012235257999999999
0.5377143 -0.0012401752000000001
0.5387143 -0.0012570143
0.5397143 -0.0012740431000000001
0.5407143 -0.0012912617
0.5417143 -0.0013086705
0.5427143 -0.0013262699
0.5437143 -0.0013440610000000001
0.5447143 -0.0013620451000000001
0.5457143 -0.001380224
0.5467143 -0.0013985999
0.5477143 -0.0014171759
0.5487143 -0.0014359552
0.5497143 -0.0014549418
0.5507143 -0.0014741401000000001
0.5517143 -0.0014935552
0.5527143 -0.0015131925
0.5537143 -0.0015330576999999998
0.5547143 -0.001553157
0.5557143 -0.0015734968
0.5567143 -0.0015940832
0.5577143 -0.0016149228
0.5587143 -0.001636022
0.5597143 -0.0016573867
0.5607143 -0.0016790229
0.5617143 -0.0017009359
0.5627143 -0.0017231308
0.5637143 -0.0017456124999999999
0.5647143 -0.0017683848999999999
0.5657143 -0.0017914521
0.5667143 -0.0018148172
0.5677143 -0.0018384833
0.5687143 -0.0018624530999999998
0.5697143 -0.0018867289000000001
0.5707143 -0.0019113132999999999
0.5717143 -0.0019362083999999997
0.5727143 -0.0019614163
0.5737143 -0.0019869394
0.5747143 -0.0020127804
0.5757143 -0.0020389418
0.5767143 -0.0020654266
0.5777143 -0.0020922385
0.5787143 -0.0021193812999999997
0.5797143 -0.0021468593
0.5807143 -0.0021746773
0.5817143 -0.0022028404000000003
0.5827143 -0.0022313539
0.5837143 -0.0022602235
0.5847143 -0.002289455
0.5857143 -0.0023190541
0.5867143 -0.0023490269
0.5877143 -0.0023793787
0.5887143 -0.0024101149
0.5897143 -0.0024412402
0.5907143 -0.0024727589
0.5917143 -0.0025046749
0.5927143 -0.0025369913000000003
0.5937143 -0.0025697103
0.5947143 -0.0026028338
0.5957143 -0.002636363
0.5967143 -0.0026702988
0.5977143 -0.0027046412
0.5987143 -0.00273939
0.5997143 -0.0027745449
0.6007143 -0.0028101054
0.6017143 -0.0028460712
0.6027143 -0.0028824423
0.6037143 -0.0029192184
0.6047143 -0.0029564006
0.6057143 -0.0029939896
0.6067143 -0.0030319878
0.6077143 -0.0030703974
0.6087143 -0.0031092222
0.6097143 -0.0031484669000000002
0.6107143 -0.0031881365
0.6117143 -0.0032282376000000003
0.6127143 -0.0032687767
0.6137143 -0.0033097615
0.6147143 -0.0033512002
0.6157143 -0.0033931014
0.6167143 -0.0034354736
0.6177143 -0.0034783257
0.6187143 -0.0035216664
0.6197143 -0.0035655041
0.6207143 -0.0036098463
0.6217143 -0.0036547008
0.6227143 -0.0037000744
0.6237143 -0.0037459726
0.6247143 -0.0037924011999999996
0.6257143 -0.0038393642
0.6267143 -0.0038868653000000003
0.6277143 -0.0039349074
0.6287143 -0.0039834926
0.6297143 -0.0040326230999999995
0.6307143 -0.0040823001
0.6317143 -0.0041325246000000005
0.6327143 -0.0041832984
0.6337143 -0.004234622600000001
0.6347143 -0.0042864991
0.6357143 -0.0043389304
0.6367143 -0.0043919194
0.6377143 -0.0044454704
0.6387143 -0.0044995886
0.6397143 -0.0045542802
0.6407143 -0.0046095527
0.6417143 -0.004665415
0.6427143 -0.0047218764
0.6437143 -0.0047789476
0.6447143 -0.0048366397
0.6457143 -0.0048949656000000005
0.6467143 -0.0049539376000000005
0.6477143 -0.0050135695000000004
0.6487143 -0.0050738745
0.6497143 -0.0051348663
0.6507143 -0.0051965584
0.6517143 -0.0052589639
0.6527143 -0.0053220949
0.6537143 -0.005385963200000001
0.6547143 -0.0054505799
0.6557143 -0.005515954799999999
0.6567143 -0.0055820969
0.6577143 -0.0056490146
0.6587143 -0.0057167152
0.6597143 -0.0057852052
0.6607143 -0.0058544902000000005
0.6617143 -0.0059245751
0.6627143 -0.0059954644
0.6637143 -0.0060671616999999995
0.6647143 -0.006139671300000001
0.6657143 -0.0062129970000000005
0.6667143 -0.006287143300000001
0.6677143 -0.0063621141
0.6687143 -0.0064379157
0.6697143 -0.0065145533999999995
0.6707143 -0.006592033600000001
0.6717143 -0.0066703644
0.6727143 -0.0067495537
0.6737143 -0.0068296111
0.6747143 -0.0069105474
0.6757143 -0.0069923728000000004
0.6767143 -0.0070750997
0.6777143 -0.0071587405
0.6787143 -0.0072433075
0.6797143 -0.0073288131
0.6807143 -0.0074152704
0.6817143 -0.0075026925
0.6827143 -0.0075910917
0.6837143 -0.0076804805
0.6847143 -0.0077708712
0.6857143 -0.0078622747
0.6867143 -0.007954702599999999
0.6877143 -0.0080481645
0.6887143 -0.0081426704
0.6897143 -0.0082382299
0.6907143 -0.0083348503
0.6917143 -0.008432539499999999
0.6927143 -0.0085313048
0.6937143 -0.0086311535
0.6947143 -0.008732091400000001
0.6957143 -0.008834124300000001
0.6967143 -0.0089372581
0.6977143 -0.0090414986
0.6987143 -0.0091468515
0.6997143 -0.0092533228
0.7007143 -0.0093609189
0.7017143 -0.0094696465
0.7027143 -0.009579512699999999
0.7037143 -0.0096905256
0.7047143 -0.0098026932
0.7057143 -0.009916025
0.7067143 -0.010030530000000001
0.7077143 -0.010146216999999999
0.7087143 -0.010263098
0.7097143 -0.010381181
0.7107143 -0.010500479
0.7117143 -0.010621001
0.7127143 -0.010742759
0.7137143 -0.010865765000000001
0.7147143 -0.010990030999999999
0.7157143 -0.011115568
0.7167143 -0.01124239
0.7177143 -0.011370509
0.7187143 -0.011499937
0.7197143 -0.011630688
0.7207143 -0.011762777
0.7217143 -0.011896215
0.7227143 -0.01203102
0.7237143 -0.012167206
0.7247143 -0.012304787000000001
0.7257143 -0.012443778999999999
0.7267143 -0.012584198000000001
0.7277143 -0.01272606
0.7287143 -0.012869382000000002
0.7297143 -0.013014179
0.7307143 -0.013160471
0.7317143 -0.013308274
0.7327143 -0.013457605000000001
0.7337143 -0.013608484
0.7347143 -0.013760928
0.7357143 -0.013914956
0.7367143 -0.014070584
0.7377143 -0.014227829999999999
0.7387143 -0.014386709
0.7397143 -0.014547237
0.7407143 -0.014709430999999999
0.7417143 -0.014873306
0.7427143 -0.015038875
0.7437143 -0.01520615
0.7447143 -0.015375145
0.7457143 -0.015545868
0.7467143 -0.015718333
0.7477143 -0.015892550000000002
0.7487143 -0.016068528999999998
0.7497143 -0.016246281
0.7507143 -0.016425816
0.7517143 -0.016607146
0.7527143 -0.016790284
0.7537143 -0.016975240000000003
0.7547143 -0.017162027
0.7557143 -0.01735066
0.7567143 -0.017541154
0.7577143 -0.017733524
0.7587143 -0.017927788
0.7597143 -0.018123965000000002
0.7607143 -0.018322075
0.7617143 -0.018522139
0.7627143 -0.018724179
0.7637143 -0.01892822
0.7647143 -0.019134286
0.7657143 -0.019342401
0.7667143 -0.019552592
0.7677143 -0.019764883
0.7687143 -0.019979298
0.7697143 -0.020195864
0.7707143 -0.020414604
0.7717143 -0.020635543
0.7727143 -0.020858701
0.7737143 -0.021084101
0.7747143 -0.021311763
0.7757143 -0.021541708
0.7767143 -0.021773952
0.7777143 -0.022008512
0.7787143 -0.022245404
0.7797143 -0.022484643
0.7807143 -0.022726243
0.7817143 -0.022970219
0.7827143 -0.023216582
0.7837143 -0.023465349
0.7847143 -0.023716531
0.7857143 -0.023970143
0.7867143 -0.0242262
0.7877143 -0.024484718000000003
0.7887143 -0.024745715
0.7897143 -0.025009207
0.7907143 -0.025275212999999998
0.7917143 -0.025543754000000002
0.7927143 -0.02581485
0.7937143 -0.026088525
0.7947143 -0.026364802
0.7957143 -0.026643704
0.7967143 -0.02692526
0.7977143 -0.027209494
0.7987143 -0.027496435
0.7997143 -0.027786108000000004
0.8007143 -0.028078542999999997
0.8017143 -0.028373770000000003
0.8027143 -0.028671816
0.8037143 -0.028972711999999998
0.8047143 -0.029276486
0.8057143 -0.029583167999999996
0.8067143 -0.029892783
0.8077143 -0.030205361
0.8087143 -0.030520925
0.8097143 -0.030839504
0.8107143 -0.031161125
0.8117143 -0.031485813
0.8127143 -0.031813592
0.8137143 -0.032144488
0.8147143 -0.032478527
0.8157143 -0.032815733
0.8167143 -0.033156131
0.8177143 -0.033499746000000004
0.8187143 -0.033846605
0.8197143 -0.034196733
0.8207143 -0.034550158000000004
0.8217143 -0.034906907
0.8227143 -0.035267006000000004
0.8237143 -0.035630481
0.8247143 -0.035997361
0.8257143 -0.036367672000000004
0.8267143 -0.036741441
0.8277143 -0.037118696
0.8287143 -0.037499465
0.8297143 -0.037883775
0.8307143 -0.038271659
0.8317143 -0.038663143999999997
0.8327143 -0.03905826
0.8337143 -0.039457035
0.8347143 -0.039859497
0.8357143 -0.040265676
0.8367143 -0.040675604
0.8377143 -0.041089306
0.8387143 -0.041506812
0.8397143 -0.041928151
0.8407143 -0.042353349
0.8417143 -0.042782433
0.8427143 -0.043215431
0.8437143 -0.043652372999999994
0.8447143 -0.044093284
0.8457143 -0.044538197
0.8467143 -0.044987141
0.8477143 -0.045440145
0.8487143 -0.045897241000000005
0.8497143 -0.046358461000000004
0.8507143 -0.046823834
0.8517143 -0.047293396
0.8527143 -0.047767177
0.8537143 -0.048245207
0.8547143 -0.048727519000000004
0.8557143 -0.04921414700000001
0.8567143 -0.04970511699999999
0.8577143 -0.050200470000000004
0.8587143 -0.050700229
0.8597143 -0.051204429
0.8607143 -0.051713105999999995
0.8617143 -0.052226282
0.8627143 -0.052743992999999996
0.8637143 -0.053266272999999996
0.8647143 -0.053793151
0.8657143 -0.054324663
0.8667143 -0.054860836999999996
0.8677143 -0.055401707999999994
0.8687143 -0.055947312
0.8697143 -0.056497676999999996
0.8707143 -0.05705283800000001
0.8717143 -0.05761282499999999
0.8727143 -0.058177678000000003
0.8737143 -0.058747426
0.8747143 -0.059322105
0.8757143 -0.059901754
0.8767143 -0.060486409
0.8777143 -0.061076105000000006
0.8787143 -0.061670889
0.8797143 -0.0622708
0.8807143 -0.06287588000000001
0.8817143 -0.063486176
0.8827143 -0.064101728
0.8837143 -0.064722577
0.8847143 -0.06534877500000001
0.8857143 -0.065980369
0.8867143 -0.066617399
0.8877143 -0.067259913
0.8887143 -0.06790795000000001
0.8897143 -0.068561558
0.8907143 -0.069220777
0.8917143 -0.069885649
0.8927143 -0.070556218
0.8937143 -0.071232527
0.8947143 -0.071914616
0.8957143 -0.072602532
0.8967143 -0.073296315
0.8977143 -0.073996006
0.8987143 -0.074701646
0.8997143 -0.075413275
0.9007143 -0.076130935
0.9017143 -0.076854671
0.9027143 -0.077584526
0.9037143 -0.078320544
0.9047143 -0.07906276200000001
0.9057143 -0.079811225
0.9067143 -0.080565974
0.9077143 -0.081327051
0.9087143 -0.082094502
0.9097143 -0.082868367
0.9107143 -0.083648693
0.9117143 -0.084435532
0.9127143 -0.08522892600000001
0.9137143 -0.08602892000000001
0.9147143 -0.086835568
0.9157143 -0.087648915
0.9167143 -0.088469015
0.9177143 -0.089295907
0.9187143 -0.090129644
0.9197143 -0.09097026799999999
0.9207143 -0.09181782999999999
0.9217143 -0.09267237
0.9227143 -0.093533937
0.9237143 -0.094402576
0.9247143 -0.095278322
0.9257143 -0.09616122099999999
0.9267143 -0.097051321
0.9277143 -0.097948662
0.9287143 -0.098853291
0.9297143 -0.099765242
0.9307143 -0.10068457
0.9317143 -0.10161132
0.9327143 -0.10254553999999999
0.9337143 -0.10348727
0.9347143 -0.10443657
0.9357143 -0.10539348
0.9367143 -0.10635804000000001
0.9377143 -0.10733031000000001
0.9387143 -0.10831031
0.9397143 -0.10929811
0.9407143 -0.11029375
0.9417143 -0.11129729
0.9427143 -0.11230877
0.9437143 -0.11332826
0.9447143 -0.11435577999999999
0.9457143 -0.11539141
0.9467143 -0.11643519
0.9477143 -0.11748718999999999
0.9487143 -0.11854746
0.9497143 -0.11961604
0.9507143 -0.12069301
0.9517143 -0.12177842
0.9527143 -0.12287232
0.9537143 -0.12397476
0.9547143 -0.12508581
0.9557143 -0.12620549
0.9567143 -0.12733388
0.9577143 -0.12847102
0.9587143 -0.12961698
0.9597143 -0.1307718
0.9607143 -0.13193553
0.9617143 -0.13310824000000002
0.9627143 -0.13428999
0.9637143 -0.13548080999999998
0.9647143 -0.13668077
0.9657143 -0.13788992
0.9667143 -0.13910831
0.9677143 -0.14033599
0.9687143 -0.14157303
0.9697143 -0.14281947
0.9707143 -0.14407536999999998
0.9717143 -0.14534078
0.9727143 -0.14661575
0.9737143 -0.14790034999999999
0.9747143 -0.14919462
0.9757143 -0.15049862
0.9767143 -0.15181240000000001
0.9777143 -0.15313604
0.9787143 -0.15446958
0.9797143 -0.15581308000000002
0.9807143 -0.15716662
0.9817143 -0.15853024
0.9827143 -0.15990400999999999
0.9837143 -0.16128798
0.9847143 -0.16268222000000002
0.9857143 -0.16408678
0.9867143 -0.16550173
0.9877143 -0.16692713
0.9887143 -0.16836303
0.9897143 -0.1698095
0.9907143 -0.17126661
0.9917143 -0.17273442
0.9927143 -0.174213
0.9937143 -0.17570242
0.9947143 -0.17720273
0.9957143 -0.178714
0.9967143 -0.1802363
0.9977143 -0.18176968
0.9987143 -0.18331422
0.9997143 -0.18486998
1.000714 -0.18643702
1.001714 -0.18801541
1.002714 -0.18960522
1.003714 -0.19120651
1.004714 -0.19281935
1.005714 -0.1944438
1.006714 -0.19607991
1.007714 -0.19772777000000002
1.008714 -0.19938741000000001
1.009714 -0.20105892000000003
1.010714 -0.20274236
1.011714 -0.20443777999999999
1.012714 -0.20614524999999997
1.013714 -0.20786481999999998
1.014714 -0.20959654
1.015714 -0.21134051
1.016714 -0.21309677999999999
1.017714 -0.21486538000000002
1.018714 -0.21664642
1.019714 -0.21843994000000003
1.020714 -0.22024598
1.021714 -0.22206465
1.022714 -0.22389598
1.023714 -0.22574007
1.024714 -0.22759693999999997
1.025714 -0.22946668
1.026714 -0.23134935
1.027714 -0.23324500999999997
1.028714 -0.23515371
1.029714 -0.23707552
1.030714 -0.23901050000000001
1.031714 -0.24095874
1.032714 -0.24292027
1.033714 -0.24489516000000003
1.034714 -0.24688348999999998
1.035714 -0.24888532000000002
1.036714 -0.25090071999999997
1.037714 -0.25292977
1.038714 -0.25497253999999997
1.039714 -0.25702906
1.040714 -0.25909939
1.041714 -0.26118362
1.042714 -0.26328182
1.043714 -0.26539403
1.044714 -0.26752033999999997
1.045714 -0.26966080000000003
1.046714 -0.2718155
1.047714 -0.27398451
1.048714 -0.27616785
1.049714 -0.27836563999999997
1.050714 -0.28057792
1.051714 -0.28280476
1.052714 -0.28504624
1.053714 -0.28730242
1.054714 -0.28957338
1.055714 -0.2918592
1.056714 -0.29415991
1.057714 -0.29647562
1.058714 -0.29880637
1.059714 -0.30115223
1.060714 -0.30351328
1.061714 -0.30588955
1.062714 -0.30828114
1.063714 -0.31068809000000003
1.064714 -0.31311048999999996
1.065714 -0.31554839
1.066714 -0.31800185999999997
1.067714 -0.32047099
1.068714 -0.3229558
1.069714 -0.32545635
1.070714 -0.32797274000000004
1.071714 -0.33050501
1.072714 -0.33305324999999997
1.073714 -0.3356175
1.074714 -0.33819785
1.075714 -0.34079434999999997
1.076714 -0.34340708999999997
1.077714 -0.34603612
1.078714 -0.34868149
1.079714 -0.35134329999999997
1.080714 -0.3540216
1.081714 -0.35671645
1.082714 -0.35942793
1.083714 -0.36215610000000004
1.084714 -0.36490103
1.085714 -0.36766277999999997
1.086714 -0.37044142
1.087714 -0.37323702000000003
1.088714 -0.37604964
1.089714 -0.37887937
1.090714 -0.38172624
1.091714 -0.38459033
1.092714 -0.38747172999999996
1.093714 -0.39037046999999997
1.094714 -0.39328662999999997
1.095714 -0.39622029
1.096714 -0.39917147000000003
1.097714 -0.40214024
1.098714 -0.40512667
1.099714 -0.40813084
1.100714 -0.41115275
1.101714 -0.41419248999999997
1.102714 -0.41725016
1.103714 -0.42032576000000005
1.104714 -0.42341943
1.105714 -0.42653116
1.106714 -0.42966106000000004
1.107714 -0.43280921
1.108714 -0.43597566000000004
1.109714 -0.43916046
1.110714 -0.44236364999999994
1.111714 -0.44558533
1.112714 -0.44882554
1.113714 -0.45208433
1.114714 -0.45536179
1.115714 -0.45865797
1.116714 -0.46197297000000004
1.117714 -0.46530683000000006
1.118714 -0.46865959
1.119714 -0.47203135
1.120714 -0.47542215
1.121714 -0.4788321
1.122714 -0.48226123
1.123714 -0.48570959
1.124714 -0.48917728000000005
1.125714 -0.49266433000000004
1.126714 -0.49617081
1.127714 -0.49969675
1.128714 -0.5032422
1.129714 -0.50680726
1.130714 -0.51039192
1.131714 -0.51399628
1.132714 -0.5176203300000001
1.133714 -0.52126418
1.134714 -0.52492791
1.135714 -0.52861152
1.136714 -0.53231507
1.137714 -0.53603863
1.138714 -0.53978222
1.139714 -0.54354593
1.140714 -0.54732976
1.141714 -0.55113379
1.142714 -0.55495803
1.143714 -0.55880249
1.144714 -0.56266724
1.145714 -0.56655235
1.146714 -0.5704578
1.147714 -0.5743836999999999
1.148714 -0.57833008
1.149714 -0.58229701
1.150714 -0.58628451
1.151714 -0.59029264
1.152714 -0.59432141
1.153714 -0.59837089
1.154714 -0.6024411399999999
1.155714 -0.60653216
1.156714 -0.6106440000000001
1.157714 -0.6147767000000001
1.158714 -0.6189303
1.159714 -0.62310486
1.160714 -0.62730042
1.161714 -0.6315170800000001
1.162714 -0.63575483
1.163714 -0.64001372
1.164714 -0.6442937999999999
1.165714 -0.6485951600000001
1.166714 -0.6529178
1.167714 -0.6572618100000001
1.168714 -0.66162725
1.169714 -0.66601415
1.170714 -0.67042252
1.171714 -0.6748524
1.172714 -0.67930385
1.173714 -0.68377689
1.174714 -0.68827155
1.175714 -0.6927879100000001
1.176714 -0.69732596
1.177714 -0.70188576
1.178714 -0.70646736
1.179714 -0.71107075
1.180714 -0.71569597
1.181714 -0.72034309
1.182714 -0.72501213
1.183714 -0.72970311
1.184714 -0.7344160700000001
1.185714 -0.73915105
1.186714 -0.74390806
1.187714 -0.7486871
1.188714 -0.75348821
1.189714 -0.75831134
1.190714 -0.76315654
1.191714 -0.76802382
1.192714 -0.77291313
1.193714 -0.7778245500000001
1.194714 -0.7827580900000001
1.195714 -0.7877137500000001
1.196714 -0.79269148
1.197714 -0.7976913800000001
1.198714 -0.8027134499999999
1.199714 -0.8077577699999999
1.200714 -0.81282426
1.201714 -0.817913
1.202714 -0.8230240099999999
1.203714 -0.82815727
1.204714 -0.8333127900000001
1.205714 -0.83849058
1.206714 -0.8436906200000001
1.207714 -0.8489129099999999
1.208714 -0.8541574700000001
1.209714 -0.85942429
1.210714 -0.8647133600000001
1.211714 -0.8700246899999999
1.212714 -0.8753582799999999
1.213714 -0.88071413
1.214714 -0.88609233
1.215714 -0.8914928900000001
1.216714 -0.89691579
1.217714 -0.9023610499999999
1.218714 -0.9078287500000001
1.219714 -0.91331881
1.220714 -0.91883121
1.221714 -0.92436597
1.222714 -0.92992308
1.223714 -0.93550244
1.224714 -0.94110398
1.225714 -0.9467277700000001
1.226714 -0.9523738199999999
1.227714 -0.95804203
1.228714 -0.96373251
1.229714 -0.96944515
1.230714 -0.97518004
1.231714 -0.9809372000000001
1.232714 -0.98671652
1.233714 -0.9925181
1.234714 -0.9983419400000001
1.235714 -1.0041879
1.236714 -1.0100561
1.237714 -1.0159464
1.238714 -1.0218587
1.239714 -1.027793
1.240714 -1.0337492
1.241714 -1.0397275
1.242714 -1.0457275
1.243714 -1.0517495
1.244714 -1.0577932
1.245714 -1.0638587
1.246714 -1.0699459999999998
1.247714 -1.0760551
1.248714 -1.0821859
1.249714 -1.0883384
1.250714 -1.0945125999999998
1.251714 -1.1007085
1.252714 -1.1069258
1.253714 -1.1131645000000001
1.254714 -1.1194247
1.255714 -1.1257062
1.256714 -1.1320089
1.257714 -1.1383328
1.258714 -1.1446778
1.259714 -1.1510439000000001
1.260714 -1.1574311
1.261714 -1.1638394
1.262714 -1.1702687
1.263714 -1.1767189
1.264714 -1.1831901
1.265714 -1.1896822
1.266714 -1.1961951
1.267714 -1.2027288
1.268714 -1.2092832
1.269714 -1.2158581
1.270714 -1.2224535
1.271714 -1.2290694
1.272714 -1.2357056
1.273714 -1.2423621
1.274714 -1.2490387
1.275714 -1.2557355
1.276714 -1.2624524
1.277714 -1.2691892
1.278714 -1.2759459
1.279714 -1.2827225
1.280714 -1.2895188
1.281714 -1.2963349000000002
1.282714 -1.3031706
1.283714 -1.3100258999999999
1.284714 -1.3169006
1.285714 -1.3237947
1.286714 -1.330708
1.287714 -1.3376403000000001
1.288714 -1.3445916
1.289714 -1.3515617
1.290714 -1.3585506
1.291714 -1.3655582
1.292714 -1.3725842
1.293714 -1.3796287
1.294714 -1.3866915
1.295714 -1.3937726
1.296714 -1.4008718
1.297714 -1.407989
1.298714 -1.4151243
1.299714 -1.4222773
1.300714 -1.4294479
1.301714 -1.4366360999999999
1.302714 -1.4438418
1.303714 -1.4510646
1.304714 -1.4583046
1.305714 -1.4655614000000001
1.306714 -1.4728351000000002
1.307714 -1.4801254
1.308714 -1.4874321
1.309714 -1.4947554
1.310714 -1.5020951
1.311714 -1.5094509
1.312714 -1.5168229
1.313714 -1.5242109
1.314714 -1.5316146
1.315714 -1.539034
1.316714 -1.5464689999999999
1.317714 -1.5539193
1.318714 -1.5613847
1.319714 -1.5688654
1.320714 -1.5763609
1.321714 -1.5838710999999999
1.322714 -1.5913958
1.323714 -1.598935
1.324714 -1.6064884000000001
1.325714 -1.6140560000000002
1.326714 -1.6216373
1.327714 -1.6292324
1.328714 -1.6368410999999998
1.329714 -1.6444634999999999
1.330714 -1.652099
1.331714 -1.6597476
1.332714 -1.6674092000000003
1.333714 -1.6750835
1.334714 -1.6827703
1.335714 -1.6904692999999997
1.336714 -1.6981803
1.337714 -1.7059031999999998
1.338714 -1.7136378
1.339714 -1.721384
1.340714 -1.7291414
1.341714 -1.7369099
1.342714 -1.7446891999999998
1.343714 -1.7524794
1.344714 -1.7602801000000001
1.345714 -1.7680911000000001
1.346714 -1.7759124000000002
1.347714 -1.7837435
1.348714 -1.7915845
1.349714 -1.799435
1.350714 -1.8072947999999998
1.351714 -1.8151635
1.352714 -1.823041
1.353714 -1.8309270999999998
1.354714 -1.8388214999999999
1.355714 -1.846724
1.356714 -1.8546343
1.357714 -1.862552
1.358714 -1.870477
1.359714 -1.8784093000000002
1.360714 -1.8863484
1.361714 -1.8942943
1.362714 -1.9022465
1.363714 -1.910205
1.364714 -1.9181694999999999
1.365714 -1.9261397
1.366714 -1.9341156000000002
1.367714 -1.9420967
1.368714 -1.9500826999999998
1.369714 -1.9580734999999998
1.370714 -1.9660685
1.371714 -1.9740674999999999
1.372714 -1.9820701
1.373714 -1.9900761999999999
1.374714 -1.9980853
1.375714 -2.0060975
1.376714 -2.0141125
1.377714 -2.02213
1.378714 -2.0301498000000002
1.379714 -2.0381717
1.380714 -2.0461951999999997
1.381714 -2.0542203
1.382714 -2.0622462
1.383714 -2.0702729
1.384714 -2.0783001999999997
1.385714 -2.0863274
1.386714 -2.0943543
1.387714 -2.1023806
1.388714 -2.1104057999999997
1.389714 -2.1184297
1.390714 -2.126452
1.391714 -2.1344723
1.392714 -2.1424904000000002
1.393714 -2.1505063
1.394714 -2.1585194
1.395714 -2.1665296
1.396714 -2.1745365
1.397714 -2.1825399
1.398714 -2.1905392
1.399714 -2.1985343
1.400714 -2.2065246
1.401714 -2.2145097999999996
1.402714 -2.2224893999999997
1.403714 -2.2304632
1.404714 -2.2384306
1.405714 -2.2463916
1.406714 -2.2543455
1.407714 -2.2622922
1.408714 -2.2702314
1.409714 -2.2781626999999998
1.410714 -2.286086
1.411714 -2.294001
1.412714 -2.3019072
1.413714 -2.3098044
1.414714 -2.3176921999999998
1.415714 -2.3255698000000002
1.416714 -2.3334373
1.417714 -2.3412939
1.418714 -2.3491391999999998
1.419714 -2.3569729
1.420714 -2.3647945
1.421714 -2.3726039
1.422714 -2.3804003000000002
1.423714 -2.3881837999999997
1.424714 -2.3959536
1.425714 -2.4037097
1.426714 -2.4114516999999998
1.427714 -2.4191793
1.428714 -2.426892
1.429714 -2.4345893
1.430714 -2.4422709
1.431714 -2.4499364
1.432714 -2.4575852
1.433714 -2.4652168
1.434714 -2.4728309
1.435714 -2.4804268
1.436714 -2.4880042
1.437714 -2.4955628
1.438714 -2.5031021
1.439714 -2.5106216
1.440714 -2.518121
1.441714 -2.5255999
1.442714 -2.5330581000000003
1.443714 -2.5404951
1.444714 -2.5479103
1.445714 -2.5553033
1.446714 -2.5626738
1.447714 -2.5700212000000002
1.448714 -2.5773449
1.449714 -2.5846446
1.450714 -2.5919197
1.451714 -2.5991697
1.452714 -2.606394
1.453714 -2.6135921
1.454714 -2.6207639
1.455714 -2.6279087999999997
1.456714 -2.6350264
1.457714 -2.6421161
1.458714 -2.6491778
1.459714 -2.656211
1.460714 -2.6632151
1.461714 -2.6701896
1.462714 -2.6771341
1.463714 -2.6840478
1.464714 -2.6909305000000003
1.465714 -2.6977815
1.466714 -2.7046004
1.467714 -2.7113866
1.468714 -2.7181396
1.469714 -2.7248587
1.470714 -2.7315438000000003
1.471714 -2.738194
1.472714 -2.7448092
1.473714 -2.7513886000000003
1.474714 -2.7579321
1.475714 -2.7644387999999998
1.476714 -2.7709085
1.477714 -2.7773408
1.478714 -2.7837349000000002
1.479714 -2.7900904
1.480714 -2.7964069
1.481714 -2.8026834000000003
1.482714 -2.8089197
1.483714 -2.8151151
1.484714 -2.8212691000000003
1.485714 -2.8273812
1.486714 -2.8334508
1.487714 -2.8394775
1.488714 -2.8454609
1.489714 -2.8514003
1.490714 -2.8572952
1.491714 -2.8631452
1.492714 -2.8689498
1.493714 -2.8747084
1.494714 -2.8804203
1.495714 -2.8860854
1.496714 -2.8917026
1.497714 -2.8972715
1.498714 -2.9027915
1.499714 -2.9082619
1.500714 -2.9136821999999998
1.501714 -2.9190518
1.502714 -2.9243702
1.503714 -2.9296368
1.504714 -2.9348509
1.505714 -2.9400121
1.506714 -2.9451199
1.507714 -2.9501738
1.508714 -2.9551731
1.509714 -2.9601173000000003
1.510714 -2.9650059
1.511714 -2.9698381
1.512714 -2.9746136
1.513714 -2.9793315000000002
1.514714 -2.9839912
1.515714 -2.9885922999999996
1.516714 -2.9931342
1.517714 -2.9976161
1.518714 -3.0020377000000003
1.519714 -3.0063981
1.520714 -3.0106971
1.521714 -3.0149341
1.522714 -3.0191083
1.523714 -3.0232193
1.524714 -3.0272666
1.525714 -3.0312495
1.526714 -3.0351673999999997
1.527714 -3.0390197
1.528714 -3.0428059
1.529714 -3.0465253000000003
1.530714 -3.0501772
1.531714 -3.0537611
1.532714 -3.0572763
1.533714 -3.0607222
1.534714 -3.064098
1.535714 -3.0674033
1.536714 -3.0706371999999997
1.537714 -3.0737994
1.538714 -3.0768894
1.539714 -3.0799063
1.540714 -3.0828496
1.541714 -3.0857187
1.542714 -3.0885128
1.543714 -3.0912315
1.544714 -3.0938743
1.545714 -3.0964402
1.546714 -3.0989288999999998
1.547714 -3.1013397
1.548714 -3.1036718000000003
1.549714 -3.1059245
1.550714 -3.1080972
1.551714 -3.1101894000000003
1.552714 -3.1122001
1.553714 -3.1141289999999997
1.554714 -3.1159757
1.555714 -3.1177394
1.556714 -3.1194197
1.557714 -3.1210158000000003
1.558714 -3.1225273000000002
1.559714 -3.1239535999999997
1.560714 -3.1252939
1.561714 -3.1265475
1.562714 -3.1277139000000003
1.563714 -3.1287923
1.564714 -3.1297822
1.565714 -3.1306829
1.566714 -3.1314939
1.567714 -3.1322144000000005
1.568714 -3.1328436
1.569714 -3.1333812
1.570714 -3.1338263
1.571714 -3.1341783999999997
1.572714 -3.1344369
1.573714 -3.1346016
1.574714 -3.1346716
1.575714 -3.1346466000000004
1.576714 -3.1345256000000004
1.577714 -3.1343080000000003
1.578714 -3.1339932
1.579714 -3.1335805000000003
1.580714 -3.1330690000000003
1.581714 -3.1324579999999997
1.582714 -3.1317469
1.583714 -3.1309348
1.584714 -3.1300213
1.585714 -3.1290062
1.586714 -3.1278886
1.587714 -3.1266678
1.588714 -3.1253435000000005
1.589714 -3.1239148
1.590714 -3.1223813
1.591714 -3.1207424
1.592714 -3.1189974
1.593714 -3.1171458
1.594714 -3.1151866999999998
1.595714 -3.1131193
1.596714 -3.1109430000000002
1.597714 -3.1086572
1.598714 -3.1062612
1.599714 -3.1037545
1.600714 -3.1011363
1.601714 -3.0984062999999997
1.602714 -3.0955639
1.603714 -3.0926084
1.604714 -3.0895391
1.605714 -3.0863557
1.606714 -3.0830575
1.607714 -3.0796438
1.608714 -3.0761141
1.609714 -3.0724677999999996
1.610714 -3.0687042
1.611714 -3.0648224
1.612714 -3.0608222
1.613714 -3.0567026
1.614714 -3.052463
1.615714 -3.0481031
1.616714 -3.0436221999999997
1.617714 -3.0390196
1.618714 -3.0342946
1.619714 -3.0294469
1.620714 -3.0244758
1.621714 -3.0193808
1.622714 -3.0141611
1.623714 -3.0088162
1.624714 -3.0033454
1.625714 -2.9977482
1.626714 -2.9920239
1.627714 -2.9861717999999997
1.628714 -2.9801913
1.629714 -2.9740818
1.630714 -2.967843
1.631714 -2.9614741
1.632714 -2.9549746000000003
1.633714 -2.9483439000000002
1.634714 -2.9415814
1.635714 -2.9346867
1.636714 -2.9276589
1.637714 -2.9204978
1.638714 -2.9132027000000003
1.639714 -2.9057732
1.640714 -2.8982088
1.641714 -2.8905088
1.642714 -2.8826725
1.643714 -2.8746992
1.644714 -2.8665884999999998
1.645714 -2.8583399999999997
1.646714 -2.8499529
1.647714 -2.8414266
1.648714 -2.8327608
1.649714 -2.8239549999999998
1.650714 -2.8150087
1.651714 -2.8059212000000002
1.652714 -2.7966919999999997
1.653714 -2.7873207
1.654714 -2.7778067
1.655714 -2.7681494
1.656714 -2.7583484
1.657714 -2.748403
1.658714 -2.7383128
1.659714 -2.7280774
1.660714 -2.7176959
1.661714 -2.7071681
1.662714 -2.6964931
1.663714 -2.6856706
1.664714 -2.6746999000000002
1.665714 -2.6635809
1.666714 -2.652313
1.667714 -2.6408959
1.668714 -2.6293291
1.669714 -2.6176121
1.670714 -2.6057444999999997
1.671714 -2.5937255
1.672714 -2.5815552
1.673714 -2.5692327
1.674714 -2.5567578
1.675714 -2.5441298000000003
1.676714 -2.5313485
1.677714 -2.5184134
1.678714 -2.5053237999999998
1.679714 -2.4920795
1.680714 -2.4786798
1.681714 -2.4651244
1.682714 -2.4514131000000003
1.683714 -2.4375454000000003
1.684714 -2.4235208
1.685714 -2.409339
1.686714 -2.3949996000000002
1.687714 -2.3805022
1.688714 -2.3658466
1.689714 -2.351032
1.690714 -2.336058
1.691714 -2.3209244
1.692714 -2.3056305999999998
1.693714 -2.290176
1.694714 -2.2745604
1.695714 -2.2587834
1.696714 -2.2428446
1.697714 -2.2267437
1.698714 -2.2104802
1.699714 -2.1940538999999997
1.700714 -2.1774646
1.701714 -2.160712
1.702714 -2.1437956000000002
1.703714 -2.1267153
1.704714 -2.1094708
1.705714 -2.0920617999999997
1.706714 -2.0744876999999997
1.707714 -2.0567484
1.708714 -2.0388434
1.709714 -2.0207724
1.710714 -2.0025348
1.711714 -1.9841305999999999
1.712714 -1.9655595000000001
1.713714 -1.9468211
1.714714 -1.9279152000000002
1.715714 -1.9088415
1.716714 -1.8895999
1.717714 -1.87019
1.718714 -1.8506117
1.719714 -1.8308647
1.720714 -1.8109488999999999
1.721714 -1.790864
1.722714 -1.7706098
1.723714 -1.7501859000000002
1.724714 -1.7295919
1.725714 -1.7088276999999998
1.726714 -1.6878929
1.727714 -1.6667873
1.728714 -1.6455108
1.729714 -1.6240632000000002
1.730714 -1.6024444
1.731714 -1.5806543
1.732714 -1.5586925999999999
1.733714 -1.5365593
1.734714 -1.5142542
1.735714 -1.4917773
1.736714 -1.4691284
1.737714 -1.4463074
1.738714 -1.4233141
1.739714 -1.4001484
1.740714 -1.3768101
1.741714 -1.3532990999999999
1.742714 -1.3296151
1.743714 -1.3057578
1.744714 -1.2817274
1.745714 -1.2575236
1.746714 -1.2331464
1.747714 -1.2085959
1.748714 -1.1838721
1.749714 -1.1589749
1.750714 -1.1339043
1.751714 -1.1086604
1.752714 -1.0832429
1.753714 -1.0576519
1.754714 -1.0318873
1.755714 -1.0059491999999999
1.756714 -0.9798374000000001
1.757714 -0.95355194
1.758714 -0.92709279
1.759714 -0.9004598500000001
1.760714 -0.8736531299999999
1.761714 -0.84667262
1.762714 -0.8195184200000001
1.763714 -0.7921905300000001
1.764714 -0.76468922
1.765714 -0.7370146
1.766714 -0.70916684
1.767714 -0.68114605
1.768714 -0.65295231
1.769714 -0.6245856200000001
1.770714 -0.59604603
1.771714 -0.56733354
1.772714 -0.53844815
1.773714 -0.50939
1.774714 -0.48015909000000007
1.775714 -0.45075556
1.776714 -0.42117954999999996
1.777714 -0.39143110999999997
1.778714 -0.36151036999999997
1.779714 -0.33141745
1.780714 -0.30115253999999997
1.781714 -0.27071587
1.782714 -0.24010771999999997
1.783714 -0.20932836999999999
1.784714 -0.17837811
1.785714 -0.14725717
1.786714 -0.11596573
1.787714 -0.084503909
1.788714 -0.052871829
1.789714 -0.021069616
1.790714 0.010902524
1.791714 0.043044353
1.792714 0.075355562
1.793714 0.10783582
1.794714 0.14048476000000001
1.795714 0.17330205
1.796714 0.20628733999999999
1.797714 0.23944031
1.798714 0.27276061
1.799714 0.30624787
1.800714 0.3399017
1.801714 0.37372173
1.802714 0.40770750000000006
1.803714 0.44185868
1.804714 0.47617494
1.805714 0.510656
1.806714 0.54530161
1.807714 0.58011157
1.808714 0.61508552
1.809714 0.65022307
1.810714 0.68552373
1.811714 0.72098696
1.812714 0.75661219
1.813714 0.7923989600000001
1.814714 0.8283468
1.815714 0.86445529
1.816714 0.90072406
1.817714 0.9371525599999999
1.818714 0.9737403099999999
1.819714 1.0104868
1.820714 1.0473915
1.821714 1.0844540999999999
1.822714 1.1216739
1.823714 1.1590506
1.824714 1.1965838
1.825714 1.2342731
1.826714 1.2721177
1.827714 1.3101173000000002
1.828714 1.3482707999999999
1.829714 1.3865778
1.830714 1.4250374
1.831714 1.463649
1.832714 1.502412
1.833714 1.5413258
1.834714 1.58039
1.835714 1.6196039
1.836714 1.658967
1.837714 1.6984784999999998
1.838714 1.7381379
1.839714 1.7779445
1.840714 1.8178976999999998
1.841714 1.8579967
1.842714 1.898241
1.843714 1.9386299
1.844714 1.9791625
1.845714 2.0198381000000003
1.846714 2.0606554999999998
1.847714 2.1016141
1.848714 2.142713
1.849714 2.1839514
1.850714 2.2253284
1.851714 2.2668436
1.852714 2.3084963
1.853714 2.3502858
1.854714 2.3922114000000003
1.855714 2.4342723
1.856714 2.4764676
1.857714 2.5187964
1.858714 2.5612578
1.859714 2.6038509000000003
1.860714 2.6465748000000002
1.861714 2.6894288
1.862714 2.732412
1.863714 2.7755234
1.864714 2.8187623
1.865714 2.8621275
1.866714 2.9056182
1.867714 2.9492334
1.868714 2.9929722
1.869714 3.0368339
1.870714 3.0808179
1.871714 3.1249229
1.872714 3.1691480000000003
1.873714 3.2134924000000002
1.874714 3.2579549
1.875714 3.3025343
1.876714 3.3472292
1.877714 3.3920389
1.878714 3.4369625
1.879714 3.4819986999999997
1.880714 3.5271466
1.881714 3.5724051
1.882714 3.6177732
1.883714 3.6632497
1.884714 3.7088335
1.885714 3.7545233999999996
1.886714 3.8003184
1.887714 3.8462177
1.888714 3.8922198
1.889714 3.938324
1.890714 3.9845292
1.891714 4.0308338
1.892714 4.077236699999999
1.893714 4.1237365
1.894714 4.1703321
1.895714 4.2170223
1.896714 4.263806
1.897714 4.310682
1.898714 4.3576494
1.899714 4.4047069
1.900714 4.451853
1.901714 4.499087100000001
1.902714 4.5464072
1.903714 4.5938127
1.904714 4.6413019
1.905714 4.6888739
1.906714 4.7365271
1.907714 4.7842603
1.908714 4.832072200000001
1.909714 4.879961499999999
1.910714 4.9279265
1.911714 4.9759656
1.912714 5.0240777
1.913714 5.0722618
1.914714 5.1205162
1.915714 5.1688395
1.916714 5.2172311
1.917714 5.2656893
1.918714 5.3142127
1.919714 5.3628001
1.920714 5.4114498
1.921714 5.4601606
1.922714 5.5089314
1.923714 5.5577602
1.924714 5.6066461
1.925714 5.6555871
1.926714 5.7045821
1.927714 5.7536297
1.928714 5.8027279
1.929714 5.8518756
1.930714 5.9010711
1.931714 5.9503127000000005
1.932714 5.999599399999999
1.933714 6.0489296999999995
1.934714 6.0983025
1.935714 6.147715799999999
1.936714 6.1971687
1.937714 6.2466592
1.938714 6.2961854
1.939714 6.345745899999999
1.940714 6.3953392
1.941714 6.4449638
1.942714 6.494618200000001
1.943714 6.5443009
1.944714 6.5940097
1.945714 6.6437438
1.946714 6.693501
1.947714 6.7432798
1.948714 6.7930779999999995
1.949714 6.8428949
1.950714 6.8927288
1.951714 6.942577699999999
1.952714 6.9924406999999995
1.953714 7.0423162999999995
1.954714 7.0922025
1.955714 7.1420975
1.956714 7.192
1.957714 7.2419077
1.958714 7.291819200000001
1.959714 7.3417321
1.960714 7.391645
1.961714 7.4415565
1.962714 7.4914649
1.963714 7.5413682
1.964714 7.5912647
1.965714 7.6411523
1.966714 7.6910295
1.967714 7.740894
1.968714 7.790745
1.969714 7.840581200000001
1.970714 7.8904003
1.971714 7.9402007
1.972714 7.989980300000001
1.973714 8.0397375
1.974714 8.0894709
1.975714 8.1391774
1.976714 8.188856399999999
1.977714 8.2385056
1.978714 8.2881227
1.979714 8.3377071
1.980714 8.3872557
1.981714 8.4367678
1.982714 8.4862404
1.983714 8.5356727
1.984714 8.5850626
1.985714 8.6344086
1.986714 8.6837083
1.987714 8.7329604
1.988714 8.782163299999999
1.989714 8.8313155
1.990714 8.8804141
1.991714 8.9294575
1.992714 8.9784436
1.993714 9.0273701
1.994714 9.0762354
1.995714 9.1250375
1.996714 9.173774
1.997714 9.2224441
1.998714 9.271045
1.999714 9.3195759
2.000714 9.3680345
2.001714 9.416418499999999
2.002714 9.4647259
2.003714 9.512955
2.004714 9.5611036
2.005714 9.6091703
2.006714 9.6571535
2.007714 9.705051000000001
2.008714 9.752860700000001
2.009714 9.8005809
2.010714 9.848208699999999
2.011714 9.8957427
2.012714 9.9431813
2.013714 9.9905223
2.014714 10.03776
2.015714 10.0849
2.016714 10.13194
2.017714 10.17887
2.018714 10.2257
2.019714 10.27241
2.020714 10.31902
2.021714 10.36551
2.022714 10.41188
2.023714 10.45814
2.024714 10.504280000000001
2.025714 10.55029
2.026714 10.59619
2.027714 10.641960000000001
2.028714 10.6876
2.029714 10.73312
2.030714 10.778500000000001
2.031714 10.823739999999999
2.032714 10.86886
2.033714 10.913829999999999
2.034714 10.95867
2.035714 11.003359999999999
2.036714 11.04791
2.037714 11.09231
2.038714 11.136569999999999
2.039714 11.18068
2.040714 11.224639999999999
2.041714 11.26844
2.042714 11.31209
2.043714 11.35558
2.044714 11.398909999999999
2.045714 11.44208
2.046714 11.485090000000001
2.047714 11.52793
2.048714 11.57061
2.049714 11.61311
2.050714 11.65544
2.051714 11.6976
2.052714 11.73959
2.053714 11.78139
2.054714 11.82302
2.055714 11.86447
2.056714 11.90573
2.057714 11.94681
2.058714 11.9877
2.059714 12.0284
2.060714 12.068900000000001
2.061714 12.10922
2.062714 12.14934
2.063714 12.18926
2.064714 12.22898
2.065714 12.26849
2.066714 12.30781
2.067714 12.34692
2.068714 12.38582
2.069714 12.42451
2.070714 12.46299
2.071714 12.50126
2.072714 12.53931
2.073714 12.57714
2.074714 12.61476
2.075714 12.65215
2.076714 12.68932
2.077714 12.72626
2.078714 12.762970000000001
2.079714 12.799459999999998
2.080714 12.83572
2.081714 12.87174
2.082714 12.907530000000001
2.083714 12.943080000000002
2.084714 12.978390000000001
2.085714 13.013449999999999
2.086714 13.048280000000002
2.087714 13.082859999999998
2.088714 13.11719
2.089714 13.151280000000002
2.090714 13.18512
2.091714 13.2187
2.092714 13.252030000000001
2.093714 13.2851
2.094714 13.31791
2.095714 13.35046
2.096714 13.382740000000002
2.097714 13.41477
2.098714 13.446520000000001
2.099714 13.478010000000001
2.100714 13.50923
2.101714 13.540170000000002
2.102714 13.57084
2.103714 13.60124
2.104714 13.631350000000001
2.105714 13.661190000000001
2.106714 13.69075
2.107714 13.72003
2.108714 13.749020000000002
2.109714 13.777719999999999
2.110714 13.80614
2.111714 13.83426
2.112714 13.862089999999998
2.113714 13.889619999999999
2.114714 13.91686
2.115714 13.943800000000001
2.116714 13.97044
2.117714 13.996780000000001
2.118714 14.02282
2.119714 14.04855
2.120714 14.07397
2.121714 14.09909
2.122714 14.12389
2.123714 14.14839
2.124714 14.17257
2.125714 14.19643
2.126714 14.21998
2.127714 14.243210000000001
2.128714 14.266119999999999
2.129714 14.288699999999999
2.130714 14.31096
2.131714 14.3329
2.132714 14.3545
2.133714 14.375779999999999
2.134714 14.396719999999998
2.135714 14.417340000000001
2.136714 14.437610000000001
2.137714 14.457559999999999
2.138714 14.47716
2.139714 14.496429999999998
2.140714 14.51536
2.141714 14.533940000000001
2.142714 14.55218
2.143714 14.57007
2.144714 14.587620000000001
2.145714 14.604819999999998
2.146714 14.62166
2.147714 14.63816
2.148714 14.654300000000001
2.149714 14.670079999999999
2.150714 14.685509999999999
2.151714 14.700579999999999
2.152714 14.71529
2.153714 14.72964
2.154714 14.743619999999998
2.155714 14.75724
2.156714 14.7705
2.157714 14.783389999999999
2.158714 14.79592
2.159714 14.80807
2.160714 14.81985
2.161714 14.831259999999999
2.162714 14.84229
2.163714 14.852950000000002
2.164714 14.86323
2.165714 14.873140000000001
2.166714 14.88266
2.167714 14.8918
2.168714 14.900559999999999
2.169714 14.908940000000001
2.170714 14.91693
2.171714 14.92454
2.172714 14.931759999999999
2.173714 14.93859
2.174714 14.945030000000001
2.175714 14.95108
2.176714 14.956729999999999
2.177714 14.96199
2.178714 14.96685
2.179714 14.971319999999999
2.180714 14.975389999999999
2.181714 14.97906
2.182714 14.98233
2.183714 14.9852
2.184714 14.98766
2.185714 14.989730000000002
2.186714 14.991380000000001
2.187714 14.992639999999998
2.188714 14.99348
2.189714 14.99392
2.190714 14.99395
2.191714 14.99356
2.192714 14.99277
2.193714 14.991560000000002
2.194714 14.989939999999999
2.195714 14.98791
2.196714 14.98546
2.197714 14.982599999999998
2.198714 14.979310000000002
2.199714 14.975620000000001
2.200714 14.971499999999999
2.201714 14.966969999999998
2.202714 14.962010000000001
2.203714 14.95663
2.204714 14.950830000000002
2.205714 14.944609999999999
2.206714 14.93796
2.207714 14.930879999999998
2.208714 14.92338
2.209714 14.91546
2.210714 14.907100000000002
2.211714 14.898320000000002
2.212714 14.8891
2.213714 14.87946
2.214714 14.86938
2.215714 14.85888
2.216714 14.847940000000001
2.217714 14.836569999999998
2.218714 14.824760000000001
2.219714 14.812520000000001
2.220714 14.799850000000001
2.221714 14.786740000000002
2.222714 14.77319
2.223714 14.75921
2.224714 14.74479
2.225714 14.72993
2.226714 14.714630000000001
2.227714 14.69889
2.228714 14.682709999999998
2.229714 14.66609
2.230714 14.64903
2.231714 14.631530000000001
2.232714 14.613590000000002
2.233714 14.59521
2.234714 14.57639
2.235714 14.557120000000001
2.236714 14.537420000000001
2.237714 14.517269999999998
2.238714 14.49667
2.239714 14.47563
2.240714 14.454139999999999
2.241714 14.432210000000001
2.242714 14.409839999999999
2.243714 14.38701
2.244714 14.36374
2.245714 14.34003
2.246714 14.31587
2.247714 14.29126
2.248714 14.26621
2.249714 14.24071
2.250714 14.214769999999998
2.251714 14.18838
2.252714 14.16154
2.253714 14.134250000000002
2.254714 14.10652
2.255714 14.07834
2.256714 14.049710000000001
2.257714 14.02063
2.258714 13.99111
2.259714 13.961129999999999
2.260714 13.93071
2.261714 13.89983
2.262714 13.86852
2.263714 13.83675
2.264714 13.804540000000001
2.265714 13.77188
2.266714 13.73877
2.267714 13.705210000000001
2.268714 13.67121
2.269714 13.63677
2.270714 13.60188
2.271714 13.56654
2.272714 13.53075
2.273714 13.494510000000002
2.274714 13.457830000000001
2.275714 13.4207
2.276714 13.383120000000002
2.277714 13.345099999999999
2.278714 13.30663
2.279714 13.267719999999999
2.280714 13.22836
2.281714 13.188559999999999
2.282714 13.14832
2.283714 13.107640000000002
2.284714 13.06652
2.285714 13.024949999999999
2.286714 12.982940000000001
2.287714 12.940489999999999
2.288714 12.8976
2.289714 12.854270000000001
2.290714 12.8105
2.291714 12.76629
2.292714 12.72164
2.293714 12.67655
2.294714 12.631020000000001
2.295714 12.58506
2.296714 12.538659999999998
2.297714 12.49183
2.298714 12.444560000000001
2.299714 12.39686
2.300714 12.34873
2.301714 12.30016
2.302714 12.25116
2.303714 12.20174
2.304714 12.15188
2.305714 12.10159
2.306714 12.05087
2.307714 11.99972
2.308714 11.94814
2.309714 11.896130000000001
2.310714 11.8437
2.311714 11.79085
2.312714 11.73757
2.313714 11.68387
2.314714 11.62975
2.315714 11.57521
2.316714 11.52025
2.317714 11.464879999999999
2.318714 11.409080000000001
2.319714 11.35287
2.320714 11.296240000000001
2.321714 11.2392
2.322714 11.18174
2.323714 11.12387
2.324714 11.06559
2.325714 11.00689
2.326714 10.94779
2.327714 10.88828
2.328714 10.82836
2.329714 10.76804
2.330714 10.70732
2.331714 10.64619
2.332714 10.584670000000001
2.333714 10.52274
2.334714 10.46042
2.335714 10.3977
2.336714 10.33458
2.337714 10.27107
2.338714 10.20716
2.339714 10.142859999999999
2.340714 10.07817
2.341714 10.01309
2.342714 9.9476241
2.343714 9.8817699
2.344714 9.815531199999999
2.345714 9.7489104
2.346714 9.6819088
2.347714 9.614527200000001
2.348714 9.5467679
2.349714 9.4786316
2.350714 9.4101198
2.351714 9.341234700000001
2.352714 9.2719771
2.353714 9.2023484
2.354714 9.1323495
2.355714 9.061982500000001
2.356714 8.9912489
2.357714 8.9201503
2.358714 8.848689499999999
2.359714 8.7768681
2.360714 8.7046891
2.361714 8.6321548
2.362714 8.5592665
2.363714 8.4860258
2.364714 8.412434900000001
2.365714 8.3384953
2.366714 8.2642086
2.367714 8.1895761
2.368714 8.1145994
2.369714 8.03928
2.370714 7.9636201
2.371714 7.8876219999999995
2.372714 7.811287
2.373714 7.7346176
2.374714 7.657615099999999
2.375714 7.5802825
2.376714 7.5026214
2.377714 7.4246347
2.378714 7.3463254000000004
2.379714 7.2676949
2.380714 7.1887456
2.381714 7.109478900000001
2.382714 7.029897
2.383714 6.9500014
2.384714 6.8697937
2.385714 6.7892753
2.386714 6.708449099999999
2.387714 6.6273183
2.388714 6.545884200000001
2.389714 6.4641498
2.390714 6.382117399999999
2.391714 6.2997892
2.392714 6.2171679
2.393714 6.1342556
2.394714 6.0510546
2.395714 5.9675671
2.396714 5.883795800000001
2.397714 5.7997432
2.398714 5.7154112
2.399714 5.630802
2.400714 5.5459175
2.401714 5.4607593
2.402714 5.3753294
2.403714 5.2896301999999995
2.404714 5.2036643
2.405714 5.1174346
2.406714 5.0309442
2.407714 4.944196
2.408714 4.8571926
2.409714 4.7699369
2.410714 4.6824314
2.411714 4.5946781
2.412714 4.5066796
2.413714 4.4184387
2.414714 4.3299578
2.415714 4.2412393
2.416714 4.1522861
2.417714 4.0631007
2.418714 3.9736852000000003
2.419714 3.8840421
2.420714 3.7941735
2.421714 3.7040822
2.422714 3.6137711
2.423714 3.5232432
2.424714 3.4325018999999997
2.425714 3.3415500000000002
2.426714 3.2503909999999996
2.427714 3.1590272
2.428714 3.0674612
2.429714 2.9756956
2.430714 2.8837325000000003
2.431714 2.7915746
2.432714 2.6992245
2.433714 2.6066851
2.434714 2.5139594
2.435714 2.4210503
2.436714 2.3279602
2.437714 2.2346916
2.438714 2.1412473000000003
2.439714 2.0476298
2.440714 1.9538425000000001
2.441714 1.8598882
2.442714 1.7657708
2.443714 1.6714936
2.444714 1.5770599
2.445714 1.4824728
2.446714 1.3877347
2.447714 1.2928483
2.448714 1.197816
2.449714 1.1026404
2.450714 1.0073244000000001
2.451714 0.91187106
2.452714 0.8162836499999999
2.453714 0.72056535
2.454714 0.62471917
2.455714 0.52874805
2.456714 0.43265484
2.457714 0.33644245
2.458714 0.24011394000000003
2.459714 0.14367263
2.460714 0.047122040999999996
2.461714 -0.049534347000000006
2.462714 -0.14629314999999998
2.463714 -0.24315120999999998
2.464714 -0.34010564
2.465714 -0.43715374
2.466714 -0.53429287
2.467714 -0.63152038
2.468714 -0.7288333
2.469714 -0.8262284999999999
2.470714 -0.9237026799999999
2.471714 -1.0212524
2.472714 -1.1188742999999999
2.473714 -1.2165653
2.474714 -1.3143223000000002
2.475714 -1.4121423
2.476714 -1.5100224
2.477714 -1.6079592
2.478714 -1.705949
2.479714 -1.8039888
2.480714 -1.9020747
2.481714 -2.0002039
2.482714 -2.098373
2.483714 -2.1965790999999997
2.484714 -2.2948192
2.485714 -2.3930907
2.486714 -2.4913903
2.487714 -2.5897147
2.488714 -2.6880603
2.489714 -2.7864235
2.490714 -2.8848005
2.491714 -2.9831881
2.492714 -3.0815829
2.493714 -3.1799816
2.494714 -3.2783809999999995
2.495714 -3.3767782000000004
2.496714 -3.4751695
2.497714 -3.5735518
2.498714 -3.6719214
2.499714 -3.7702753999999996
2.500714 -3.8686108
2.501714 -3.9669242000000002
2.502714 -4.065213
2.503714 -4.163473799999999
2.504714 -4.2617042000000005
2.505714 -4.3599002
2.506714 -4.4580583
2.507714 -4.5561746
2.508714 -4.6542458
2.509714 -4.7522683
2.510714 -4.8502389
2.511714 -4.9481548
2.512714 -5.0460126
2.513714 -5.1438093
2.514714 -5.2415416
2.515714 -5.3392056
2.516714 -5.4367986
2.517714 -5.534317
2.518714 -5.6317579
2.519714 -5.7291176
2.520714 -5.8263935
2.521714 -5.9235819
2.522714 -6.0206793
2.523714 -6.1176822
2.524714 -6.2145866000000005
2.525714 -6.3113891
2.526714 -6.408085700000001
2.527714 -6.5046728
2.528714 -6.601146600000001
2.529714 -6.6975042
2.530714 -6.7937434
2.531714 -6.8898603000000005
2.532714 -6.985852100000001
2.533714 -7.0817158000000004
2.534714 -7.1774483
2.535714 -7.2730459
2.536714 -7.3685065
2.537714 -7.4638255000000004
2.538714 -7.5590007
2.539714 -7.6540276
2.540714 -7.7489033
2.541714 -7.8436241
2.542714 -7.938186099999999
2.543714 -8.0325857
2.544714 -8.1268191
2.545714 -8.2208827
2.546714 -8.3147734
2.547714 -8.4084883
2.548714 -8.5020252
2.549714 -8.5953809
2.550714 -8.6885519
2.551714 -8.7815359
2.552714 -8.8743299
2.553714 -8.9669302
2.554714 -9.0593331
2.555714 -9.151535500000001
2.556714 -9.2435338
2.557714 -9.3353249
2.558714 -9.4269045
2.559714 -9.5182687
2.560714 -9.6094139
2.561714 -9.7003363
2.562714 -9.791033
2.563714 -9.8815002
2.564714 -9.971735599999999
2.565714 -10.06174
2.566714 -10.151499999999999
2.567714 -10.24103
2.568714 -10.330309999999999
2.569714 -10.41935
2.570714 -10.508140000000001
2.571714 -10.59668
2.572714 -10.68496
2.573714 -10.77298
2.574714 -10.86074
2.575714 -10.94824
2.576714 -11.03546
2.577714 -11.12241
2.578714 -11.20908
2.579714 -11.29547
2.580714 -11.38157
2.581714 -11.4674
2.582714 -11.55293
2.583714 -11.63817
2.584714 -11.72312
2.585714 -11.80778
2.586714 -11.89214
2.587714 -11.976199999999999
2.588714 -12.05995
2.589714 -12.14339
2.590714 -12.22652
2.591714 -12.30934
2.592714 -12.391829999999999
2.593714 -12.474
2.594714 -12.55585
2.595714 -12.637360000000001
2.596714 -12.71854
2.597714 -12.799389999999999
2.598714 -12.87991
2.599714 -12.96008
2.600714 -13.039909999999999
2.601714 -13.1194
2.602714 -13.19854
2.603714 -13.27734
2.604714 -13.355780000000001
2.605714 -13.433860000000001
2.606714 -13.511590000000002
2.607714 -13.58895
2.608714 -13.665939999999999
2.609714 -13.742560000000001
2.610714 -13.818800000000001
2.611714 -13.894670000000001
2.612714 -13.970160000000002
2.613714 -14.045270000000002
2.614714 -14.11999
2.615714 -14.19434
2.616714 -14.26829
2.617714 -14.34185
2.618714 -14.41502
2.619714 -14.4878
2.620714 -14.56017
2.621714 -14.63215
2.622714 -14.70372
2.623714 -14.774880000000001
2.624714 -14.845630000000002
2.625714 -14.915970000000002
2.626714 -14.98589
2.627714 -15.05538
2.628714 -15.12445
2.629714 -15.193100000000001
2.630714 -15.261320000000001
2.631714 -15.329110000000002
2.632714 -15.39647
2.633714 -15.463389999999999
2.634714 -15.529889999999998
2.635714 -15.59594
2.636714 -15.66156
2.637714 -15.72673
2.638714 -15.791459999999999
2.639714 -15.855739999999999
2.640714 -15.919559999999999
2.641714 -15.982930000000001
2.642714 -16.04584
2.643714 -16.10828
2.644714 -16.170270000000002
2.645714 -16.23178
2.646714 -16.29283
2.647714 -16.35341
2.648714 -16.413510000000002
2.649714 -16.47315
2.650714 -16.53232
2.651714 -16.59101
2.652714 -16.64922
2.653714 -16.706950000000003
2.654714 -16.764200000000002
2.655714 -16.82095
2.656714 -16.87722
2.657714 -16.93299
2.658714 -16.98827
2.659714 -17.04305
2.660714 -17.09732
2.661714 -17.15109
2.662714 -17.204359999999998
2.663714 -17.25712
2.664714 -17.309369999999998
2.665714 -17.36112
2.666714 -17.41236
2.667714 -17.4631
2.668714 -17.51332
2.669714 -17.563029999999998
2.670714 -17.61223
2.671714 -17.660899999999998
2.672714 -17.70905
2.673714 -17.75667
2.674714 -17.80377
2.675714 -17.85032
2.676714 -17.896349999999998
2.677714 -17.94184
2.678714 -17.98679
2.679714 -18.0312
2.680714 -18.07508
2.681714 -18.11842
2.682714 -18.16122
2.683714 -18.20348
2.684714 -18.2452
2.685714 -18.286369999999998
2.686714 -18.327009999999998
2.687714 -18.36709
2.688714 -18.40662
2.689714 -18.44559
2.690714 -18.48401
2.691714 -18.52186
2.692714 -18.55916
2.693714 -18.59588
2.694714 -18.63205
2.695714 -18.66765
2.696714 -18.70268
2.697714 -18.73715
2.698714 -18.771060000000002
2.699714 -18.804399999999998
2.700714 -18.83717
2.701714 -18.86938
2.702714 -18.90102
2.703714 -18.93209
2.704714 -18.962580000000003
2.705714 -18.9925
2.706714 -19.02183
2.707714 -19.05058
2.708714 -19.07875
2.709714 -19.10632
2.710714 -19.13331
2.711714 -19.15971
2.712714 -19.18552
2.713714 -19.210749999999997
2.714714 -19.23539
2.715714 -19.25944
2.716714 -19.28291
2.717714 -19.305790000000002
2.718714 -19.32809
2.719714 -19.34979
2.720714 -19.3709
2.721714 -19.39141
2.722714 -19.41132
2.723714 -19.430629999999997
2.724714 -19.44934
2.725714 -19.46744
2.726714 -19.48494
2.727714 -19.50184
2.728714 -19.51813
2.729714 -19.53382
2.730714 -19.54891
2.731714 -19.56339
2.732714 -19.57728
2.733714 -19.59057
2.734714 -19.60325
2.735714 -19.61533
2.736714 -19.6268
2.737714 -19.63766
2.738714 -19.64791
2.739714 -19.657549999999997
2.740714 -19.66657
2.741714 -19.67498
2.742714 -19.682769999999998
2.743714 -19.68994
2.744714 -19.69651
2.745714 -19.70245
2.746714 -19.70779
2.747714 -19.712509999999998
2.748714 -19.716620000000002
2.749714 -19.72013
2.750714 -19.723019999999998
2.751714 -19.72529
2.752714 -19.72696
2.753714 -19.72801
2.754714 -19.72844
2.755714 -19.72825
2.756714 -19.727439999999998
2.757714 -19.72601
2.758714 -19.723950000000002
2.759714 -19.72128
2.760714 -19.71799
2.761714 -19.71408
2.762714 -19.70955
2.763714 -19.70441
2.764714 -19.69866
2.765714 -19.69229
2.766714 -19.6853
2.767714 -19.6777
2.768714 -19.66949
2.769714 -19.66065
2.770714 -19.6512
2.771714 -19.64113
2.772714 -19.63044
2.773714 -19.619120000000002
2.774714 -19.60719
2.775714 -19.59463
2.776714 -19.58145
2.777714 -19.56766
2.778714 -19.55325
2.779714 -19.538230000000002
2.780714 -19.52259
2.781714 -19.50634
2.782714 -19.48948
2.783714 -19.47201
2.784714 -19.45393
2.785714 -19.43524
2.786714 -19.41593
2.787714 -19.39601
2.788714 -19.37547
2.789714 -19.35432
2.790714 -19.33255
2.791714 -19.31016
2.792714 -19.28717
2.793714 -19.26356
2.794714 -19.239349999999998
2.795714 -19.21452
2.796714 -19.1891
2.797714 -19.16306
2.798714 -19.136429999999997
2.799714 -19.1092
2.800714 -19.08136
2.801714 -19.05292
2.802714 -19.023870000000002
2.803714 -18.99423
2.804714 -18.96397
2.805714 -18.93312
2.806714 -18.90166
2.807714 -18.869600000000002
2.808714 -18.83694
2.809714 -18.80368
2.810714 -18.769830000000002
2.811714 -18.73538
2.812714 -18.700339999999997
2.813714 -18.66471
2.814714 -18.62849
2.815714 -18.59169
2.816714 -18.5543
2.817714 -18.51632
2.818714 -18.47775
2.819714 -18.4386
2.820714 -18.39886
2.821714 -18.358530000000002
2.822714 -18.31762
2.823714 -18.27613
2.824714 -18.23405
2.825714 -18.191399999999998
2.826714 -18.14816
2.827714 -18.10435
2.828714 -18.05996
2.829714 -18.01501
2.830714 -17.96949
2.831714 -17.9234
2.832714 -17.876739999999998
2.833714 -17.82953
2.834714 -17.78174
2.835714 -17.7334
2.836714 -17.68449
2.837714 -17.63502
2.838714 -17.58498
2.839714 -17.53439
2.840714 -17.48324
2.841714 -17.431530000000002
2.842714 -17.379269999999998
2.843714 -17.32647
2.844714 -17.27311
2.845714 -17.21921
2.846714 -17.164769999999997
2.847714 -17.10979
2.848714 -17.05427
2.849714 -16.99822
2.850714 -16.94163
2.851714 -16.88451
2.852714 -16.82685
2.853714 -16.76866
2.854714 -16.70993
2.855714 -16.65067
2.856714 -16.59088
2.857714 -16.53057
2.858714 -16.46973
2.859714 -16.40837
2.860714 -16.34649
2.861714 -16.284100000000002
2.862714 -16.2212
2.863714 -16.1578
2.864714 -16.09388
2.865714 -16.02946
2.866714 -15.96454
2.867714 -15.89912
2.868714 -15.83319
2.869714 -15.76676
2.870714 -15.699840000000002
2.871714 -15.63242
2.872714 -15.5645
2.873714 -15.49609
2.874714 -15.4272
2.875714 -15.35782
2.876714 -15.28796
2.877714 -15.217620000000002
2.878714 -15.146809999999999
2.879714 -15.07553
2.880714 -15.003779999999999
2.881714 -14.931569999999999
2.882714 -14.858889999999999
2.883714 -14.78575
2.884714 -14.712140000000002
2.885714 -14.63807
2.886714 -14.56355
2.887714 -14.48856
2.888714 -14.413129999999999
2.889714 -14.337240000000001
2.890714 -14.260900000000001
2.891714 -14.18413
2.892714 -14.106910000000001
2.893714 -14.02925
2.894714 -13.951160000000002
2.895714 -13.87265
2.896714 -13.79371
2.897714 -13.71434
2.898714 -13.63456
2.899714 -13.554350000000001
2.900714 -13.47373
2.901714 -13.392689999999998
2.902714 -13.311229999999998
2.903714 -13.229360000000002
2.904714 -13.14709
2.905714 -13.064400000000001
2.906714 -12.981319999999998
2.907714 -12.897829999999999
2.908714 -12.813949999999998
2.909714 -12.72969
2.910714 -12.645029999999998
2.911714 -12.559989999999999
2.912714 -12.47457
2.913714 -12.388770000000001
2.914714 -12.30261
2.915714 -12.21607
2.916714 -12.12916
2.917714 -12.04188
2.918714 -11.954239999999999
2.919714 -11.86624
2.920714 -11.77787
2.921714 -11.68915
2.922714 -11.60008
2.923714 -11.51065
2.924714 -11.42089
2.925714 -11.33078
2.926714 -11.24034
2.927714 -11.14957
2.928714 -11.05846
2.929714 -10.96703
2.930714 -10.87528
2.931714 -10.78321
2.932714 -10.69083
2.933714 -10.59813
2.934714 -10.50511
2.935714 -10.41179
2.936714 -10.31816
2.937714 -10.224229999999999
2.938714 -10.13
2.939714 -10.03547
2.940714 -9.940654
2.941714 -9.8455481
2.942714 -9.750159799999999
2.943714 -9.654494399999999
2.944714 -9.5585547
2.945714 -9.4623454
2.946714 -9.3658686
2.947714 -9.269128
2.948714 -9.1721267
2.949714 -9.0748675
2.950714 -8.9773536
2.951714 -8.8795878
2.952714 -8.7815739
2.953714 -8.6833142
2.954714 -8.5848123
2.955714 -8.486072
2.956714 -8.387097
2.957714 -8.2878925
2.958714 -8.188463
2.959714 -8.088813
2.960714 -7.9889484
2.961714 -7.8888722
2.962714 -7.7885889
2.963714 -7.6881014
2.964714 -7.5874127
2.965714 -7.4865259
2.966714 -7.3854432
2.967714 -7.284168200000001
2.968714 -7.1827039
2.969714 -7.0810542000000005
2.970714 -6.979221900000001
2.971714 -6.8772115
2.972714 -6.7750275
2.973714 -6.6726737
2.974714 -6.5701544
2.975714 -6.4674757
2.976714 -6.364642099999999
2.977714 -6.2616579
2.978714 -6.1585285
2.979714 -6.0552575
2.980714 -5.9518486
2.981714 -5.8483049000000005
2.982714 -5.744629
2.983714 -5.6408238
2.984714 -5.5368919000000005
2.985714 -5.4328371
2.986714 -5.3286634
2.987714 -5.2243747
2.988714 -5.1199753
2.989714 -5.0154701
2.990714 -4.9108636
2.991714 -4.8061602
2.992714 -4.7013647999999995
2.993714 -4.596481799999999
2.994714 -4.491515799999999
2.995714 -4.3864712
2.996714 -4.2813521
2.997714 -4.1761618
2.998714 -4.0709037
2.999714 -3.9655812
3.000714 -3.8601972
3.001714 -3.7547547
3.002714 -3.6492575
3.003714 -3.5437096
3.004714 -3.4381159
3.005714 -3.3324812
3.006714 -3.2268103
3.007714 -3.1211084
3.008714 -3.0153802
3.009714 -2.9096304
3.010714 -2.8038632
3.011714 -2.698083
3.012714 -2.5922939
3.013714 -2.4864996
3.014714 -2.3807036
3.015714 -2.2749094000000003
3.016714 -2.1691203
3.017714 -2.0633396
3.018714 -1.9575708
3.019714 -1.8518176000000002
3.020714 -1.7460842
3.021714 -1.6403750000000001
3.022714 -1.534695
3.023714 -1.4290494
3.024714 -1.3234432
3.025714 -1.2178815
3.026714 -1.1123691
3.027714 -1.0069104
3.028714 -0.9015095399999999
3.029714 -0.79617053
3.030714 -0.69089686
3.031714 -0.585692
3.032714 -0.48055938
3.033714 -0.37550239
3.034714 -0.27052464
3.035714 -0.16562989
3.036714 -0.060822157
3.037714 0.043894167000000005
3.038714 0.14851439
3.039714 0.25303359000000003
3.040714 0.35744663000000004
3.041714 0.46174837999999996
3.042714 0.56593376
3.043714 0.66999798
3.044714 0.7739366
3.045714 0.87774554
3.046714 0.98142102
3.047714 1.0849597
3.048714 1.1883582
3.049714 1.2916132
3.050714 1.3947213
3.051714 1.4976789000000001
3.052714 1.6004820999999998
3.053714 1.7031269000000002
3.054714 1.8056085
3.055714 1.9079222999999998
3.056714 2.0100633
3.057714 2.1120263
3.058714 2.2138063
3.059714 2.3153981
3.060714 2.4167972
3.061714 2.5179991
3.062714 2.619
3.063714 2.7197961
3.064714 2.8203841
3.065714 2.9207609999999997
3.066714 3.0209234
3.067714 3.1208683
3.068714 3.2205920999999997
3.069714 3.3200912
3.070714 3.4193616000000002
3.071714 3.5183988999999998
3.072714 3.617198
3.073714 3.7157539
3.074714 3.8140617000000003
3.075714 3.9121162000000003
3.076714 4.0099122000000005
3.077714 4.1074451
3.078714 4.2047109
3.079714 4.3017056
3.080714 4.398426
3.081714 4.494869
3.082714 4.5910317
3.083714 4.686911
3.084714 4.7825035
3.085714 4.8778057
3.086714 4.972814
3.087714 5.0675235999999995
3.088714 5.1619302
3.089714 5.256028799999999
3.090714 5.3498145
3.091714 5.4432821
3.092714 5.536426199999999
3.093714 5.6292422
3.094714 5.721725200000001
3.095714 5.8138713
3.096714 5.9056774
3.097714 5.99714
3.098714 6.0882568
3.099714 6.179025
3.100714 6.2694415
3.101714 6.359504200000001
3.102714 6.4492092
3.103714 6.538552
3.104714 6.6275291
3.105714 6.7161359
3.106714 6.8043672
3.107714 6.8922177
3.108714 6.9796830000000005
3.109714 7.0667587
3.110714 7.1534403
3.111714 7.2397232
3.112714 7.3256038
3.113714 7.4110784
3.114714 7.4961446
3.115714 7.5808004
3.116714 7.6650426
3.117714 7.7488691
3.118714 7.8322768
3.119714 7.9152629
3.120714 7.997823499999999
3.121714 8.0799535
3.122714 8.1616484
3.123714 8.2429029
3.124714 8.3237119
3.125714 8.4040716
3.126714 8.4839769
3.127714 8.5634239
3.128714 8.642408999999999
3.129714 8.720929199999999
3.130714 8.7989815
3.131714 8.876562100000001
3.132714 8.953669699999999
3.133714 9.0303011
3.134714 9.106454999999999
3.135714 9.1821291
3.136714 9.257319599999999
3.137714 9.3320236
3.138714 9.4062358
3.139714 9.479952599999999
3.140714 9.553168
3.141714 9.6258774
3.142714 9.698076499999999
3.143714 9.7697616
3.144714 9.8409288
3.145714 9.9115752
3.146714 9.9816985
3.147714 10.051300000000001
3.148714 10.12037
3.149714 10.188899999999999
3.150714 10.25691
3.151714 10.32438
3.152714 10.391309999999999
3.153714 10.45771
3.154714 10.52356
3.155714 10.58886
3.156714 10.653609999999999
3.157714 10.7178
3.158714 10.78143
3.159714 10.84449
3.160714 10.906979999999999
3.161714 10.9689
3.162714 11.03024
3.163714 11.091009999999999
3.164714 11.15119
3.165714 11.21079
3.166714 11.26981
3.167714 11.328249999999999
3.168714 11.3861
3.169714 11.443349999999999
3.170714 11.50002
3.171714 11.55608
3.172714 11.61155
3.173714 11.66641
3.174714 11.72067
3.175714 11.77431
3.176714 11.82733
3.177714 11.87974
3.178714 11.93151
3.179714 11.982669999999999
3.180714 12.033199999999999
3.181714 12.08309
3.182714 12.13236
3.183714 12.181000000000001
3.184714 12.22901
3.185714 12.27639
3.186714 12.32313
3.187714 12.36922
3.188714 12.41468
3.189714 12.459489999999999
3.190714 12.503639999999999
3.191714 12.547150000000002
3.192714 12.58999
3.193714 12.632180000000002
3.194714 12.673699999999998
3.195714 12.71455
3.196714 12.75474
3.197714 12.794249999999998
3.198714 12.8331
3.199714 12.87127
3.200714 12.90877
3.201714 12.945599999999999
3.202714 12.981760000000001
3.203714 13.01724
3.204714 13.052040000000002
3.205714 13.08615
3.206714 13.119580000000001
3.207714 13.152320000000001
3.208714 13.18436
3.209714 13.21571
3.210714 13.24636
3.211714 13.276299999999999
3.212714 13.30555
3.213714 13.334090000000002
3.214714 13.36193
3.215714 13.38906
3.216714 13.41549
3.217714 13.44121
3.218714 13.466220000000002
3.219714 13.49053
3.220714 13.51413
3.221714 13.537009999999999
3.222714 13.559180000000001
3.223714 13.58063
3.224714 13.601360000000001
3.225714 13.62135
3.226714 13.64062
3.227714 13.65916
3.228714 13.676969999999999
3.229714 13.694049999999999
3.230714 13.71039
3.231714 13.725999999999999
3.232714 13.74088
3.233714 13.755029999999998
3.234714 13.768440000000002
3.235714 13.78111
3.236714 13.793050000000001
3.237714 13.804250000000001
3.238714 13.81471
3.239714 13.824420000000002
3.240714 13.833390000000001
3.241714 13.841619999999999
3.242714 13.84909
3.243714 13.855809999999998
3.244714 13.861780000000001
3.245714 13.866990000000001
3.246714 13.87145
3.247714 13.875160000000001
3.248714 13.87811
3.249714 13.880310000000001
3.250714 13.881760000000002
3.251714 13.882449999999999
3.252714 13.882390000000001
3.253714 13.881569999999998
3.254714 13.88
3.255714 13.87767
3.256714 13.87458
3.257714 13.87072
3.258714 13.866100000000001
3.259714 13.86072
3.260714 13.85456
3.261714 13.84764
3.262714 13.839950000000002
3.263714 13.831489999999999
3.264714 13.82227
3.265714 13.81228
3.266714 13.80152
3.267714 13.79
3.268714 13.77771
3.269714 13.764660000000001
3.270714 13.75085
3.271714 13.73626
3.272714 13.72091
3.273714 13.70478
3.274714 13.68788
3.275714 13.670209999999999
3.276714 13.651769999999999
3.277714 13.632549999999998
3.278714 13.612560000000002
3.279714 13.591800000000001
3.280714 13.570260000000001
3.281714 13.54795
3.282714 13.52487
3.283714 13.50103
3.284714 13.47641
3.285714 13.45103
3.286714 13.42488
3.287714 13.397960000000001
3.288714 13.370270000000001
3.289714 13.341800000000001
3.290714 13.312570000000001
3.291714 13.282559999999998
3.292714 13.251779999999998
3.293714 13.220229999999999
3.294714 13.18791
3.295714 13.15481
3.296714 13.120940000000001
3.297714 13.086310000000001
3.298714 13.050909999999998
3.299714 13.01474
3.300714 12.977810000000002
3.301714 12.94012
3.302714 12.901670000000001
3.303714 12.86245
3.304714 12.82247
3.305714 12.78173
3.306714 12.74023
3.307714 12.69796
3.308714 12.65492
3.309714 12.611130000000001
3.310714 12.566569999999999
3.311714 12.52124
3.312714 12.47516
3.313714 12.42833
3.314714 12.38073
3.315714 12.33239
3.316714 12.28329
3.317714 12.23345
3.318714 12.18285
3.319714 12.131509999999999
3.320714 12.07942
3.321714 12.026580000000001
3.322714 11.97299
3.323714 11.918660000000001
3.324714 11.86358
3.325714 11.80775
3.326714 11.75117
3.327714 11.69386
3.328714 11.6358
3.329714 11.577
3.330714 11.517470000000001
3.331714 11.457199999999998
3.332714 11.39621
3.333714 11.33449
3.334714 11.27204
3.335714 11.20887
3.336714 11.14497
3.337714 11.08035
3.338714 11.015
3.339714 10.948929999999999
3.340714 10.88214
3.341714 10.81462
3.342714 10.74639
3.343714 10.677430000000001
3.344714 10.60777
3.345714 10.53739
3.346714 10.4663
3.347714 10.39451
3.348714 10.322009999999999
3.349714 10.24882
3.350714 10.17493
3.351714 10.10034
3.352714 10.02506
3.353714 9.9490881
3.354714 9.872421600000001
3.355714 9.7950637
3.356714 9.7170159
3.357714 9.6382797
3.358714 9.558858
3.359714 9.478753099999999
3.360714 9.3979686
3.361714 9.3165077
3.362714 9.234373999999999
3.363714 9.1515712
3.364714 9.0681039
3.365714 8.9839742
3.366714 8.8991858
3.367714 8.813740300000001
3.368714 8.7276399
3.369714 8.6408861
3.370714 8.5534804
3.371714 8.465424200000001
3.372714 8.3767198
3.373714 8.2873687
3.374714 8.1973732
3.375714 8.1067368
3.376714 8.015463500000001
3.377714 7.9235569
3.378714 7.831020700000001
3.379714 7.737859299999999
3.380714 7.644076599999999
3.381714 7.5496763
3.382714 7.454661999999999
3.383714 7.3590368
3.384714 7.2628029
3.385714 7.165962500000001
3.386714 7.0685171
3.387714 6.9704689
3.388714 6.8718202
3.389714 6.7725732999999995
3.390714 6.6727303000000004
3.391714 6.5722957
3.392714 6.4712726
3.393714 6.3696660000000005
3.394714 6.2674806
3.395714 6.164721
3.396714 6.0613919
3.397714 5.9574977
3.398714 5.853042
3.399714 5.7480291
3.400714 5.6424621
3.401714 5.5363439
3.402714 5.4296769000000005
3.403714 5.3224637999999995
3.404714 5.2147068
3.405714 5.106408500000001
3.406714 4.9975723
3.407714 4.8882019
3.408714 4.7783013
3.409714 4.6678759
3.410714 4.5569304
3.411714 4.4454705
3.412714 4.3335006
3.413714 4.2210255000000005
3.414714 4.1080497000000005
3.415714 3.9945766000000003
3.416714 3.8806098999999996
3.417714 3.7661526
3.418714 3.6512081000000003
3.419714 3.5357788
3.420714 3.4198683
3.421714 3.3034794
3.422714 3.1866156
3.423714 3.0692803
3.424714 2.9514780000000003
3.425714 2.8332138
3.426714 2.7144933
3.427714 2.5953222
3.428714 2.4757061
3.429714 2.3556508
3.430714 2.2351613
3.431714 2.1142423
3.432714 1.9928975000000002
3.433714 1.8711304000000002
3.434714 1.7489443
3.435714 1.6263425000000002
3.436714 1.5033285
3.437714 1.379906
3.438714 1.2560791
3.439714 1.1318522
3.440714 1.0072298
3.441714 0.8822172899999999
3.442714 0.75681983
3.443714 0.63104318
3.444714 0.50489325
3.445714 0.37837603999999997
3.446714 0.25149724
3.447714 0.12426213000000001
3.448714 -0.0033246175
3.449714 -0.13125896
3.450714 -0.25953737
3.451714 -0.38815647999999997
3.452714 -0.51711281
3.453714 -0.64640255
3.454714 -0.77602137
3.455714 -0.90596424
3.456714 -1.0362258
3.457714 -1.1668003
3.458714 -1.2976817999999999
3.459714 -1.4288641
3.460714 -1.5603412
3.461714 -1.6921070999999999
3.462714 -1.824156
3.463714 -1.9564822
3.464714 -2.0890806
3.465714 -2.221946
3.466714 -2.3550743
3.467714 -2.4884617
3.468714 -2.6221044
3.469714 -2.755999
3.470714 -2.8901413000000002
3.471714 -3.0245269
3.472714 -3.1591505
3.473714 -3.2940064
3.474714 -3.429088
3.475714 -3.5643890999999996
3.476714 -3.6999028000000003
3.477714 -3.8356226
3.478714 -3.9715423999999997
3.479714 -4.1076571
3.480714 -4.243960599999999
3.481714 -4.3804482
3.482714 -4.5171149
3.483714 -4.653956
3.484714 -4.790967
3.485714 -4.9281437
3.486714 -5.0654814
3.487714 -5.2029755
3.488714 -5.3406205
3.489714 -5.4784112
3.490714 -5.6163412
3.491714 -5.7544034
3.492714 -5.8925912
3.493714 -6.030897100000001
3.494714 -6.169314699999999
3.495714 -6.3078374
3.496714 -6.4464599
3.497714 -6.585177000000001
3.498714 -6.7239843
3.499714 -6.862876599999999
3.500714 -7.00185
3.501714 -7.1408994
3.502714 -7.2800196999999995
3.503714 -7.4192062000000005
3.504714 -7.5584538000000006
3.505714 -7.697757299999999
3.506714 -7.83711
3.507714 -7.9765052
3.508714 -8.1159361
3.509714 -8.2553953
3.510714 -8.3948761
3.511714 -8.5343711
3.512714 -8.6738743
3.513714 -8.813379000000001
3.514714 -8.9528807
3.515714 -9.0923741
3.516714 -9.231855
3.517714 -9.3713187
3.518714 -9.5107608
3.519714 -9.650175299999999
3.520714 -9.789557
3.521714 -9.9289007
3.522714 -10.0682
3.523714 -10.20745
3.524714 -10.34663
3.525714 -10.485759999999999
3.526714 -10.62481
3.527714 -10.76378
3.528714 -10.902660000000001
3.529714 -11.04146
3.530714 -11.18016
3.531714 -11.31875
3.532714 -11.45724
3.533714 -11.59562
3.534714 -11.73388
3.535714 -11.87202
3.536714 -12.010029999999999
3.537714 -12.147910000000001
3.538714 -12.28566
3.539714 -12.42325
3.540714 -12.560699999999999
3.541714 -12.697980000000001
3.542714 -12.835099999999999
3.543714 -12.972040000000002
3.544714 -13.1088
3.545714 -13.24538
3.546714 -13.381760000000002
3.547714 -13.517940000000001
3.548714 -13.65392
3.549714 -13.789689999999998
3.550714 -13.92525
3.551714 -14.06058
3.552714 -14.195689999999999
3.553714 -14.330580000000001
3.554714 -14.46522
3.555714 -14.59963
3.556714 -14.733789999999999
3.557714 -14.86769
3.558714 -15.001320000000002
3.559714 -15.13469
3.560714 -15.26778
3.561714 -15.40058
3.562714 -15.5331
3.563714 -15.66532
3.564714 -15.797240000000002
3.565714 -15.92885
3.566714 -16.06016
3.567714 -16.19115
3.568714 -16.321820000000002
3.569714 -16.45216
3.570714 -16.582179999999997
3.571714 -16.711850000000002
3.572714 -16.84119
3.573714 -16.97017
3.574714 -17.09879
3.575714 -17.22705
3.576714 -17.35493
3.577714 -17.48244
3.578714 -17.60955
3.579714 -17.736279999999997
3.580714 -17.86261
3.581714 -17.98854
3.582714 -18.114060000000002
3.583714 -18.239169999999998
3.584714 -18.36387
3.585714 -18.48814
3.586714 -18.61199
3.587714 -18.7354
3.588714 -18.85837
3.589714 -18.980900000000002
3.590714 -19.10298
3.591714 -19.22459
3.592714 -19.34574
3.593714 -19.46641
3.594714 -19.5866
3.595714 -19.70631
3.596714 -19.82552
3.597714 -19.94424
3.598714 -20.062450000000002
3.599714 -20.18016
3.600714 -20.29736
3.601714 -20.41405
3.602714 -20.53021
3.603714 -20.64586
3.604714 -20.76096
3.605714 -20.87553
3.606714 -20.989559999999997
3.607714 -21.10303
3.608714 -21.21595
3.609714 -21.32829
3.610714 -21.44007
3.611714 -21.55127
3.612714 -21.66188
3.613714 -21.77191
3.614714 -21.881339999999998
3.615714 -21.99017
3.616714 -22.0984
3.617714 -22.20603
3.618714 -22.31304
3.619714 -22.419439999999998
3.620714 -22.52521
3.621714 -22.63036
3.622714 -22.734869999999997
3.623714 -22.838739999999998
3.624714 -22.94196
3.625714 -23.044529999999998
3.626714 -23.14644
3.627714 -23.24769
3.628714 -23.34826
3.629714 -23.44816
3.630714 -23.54737
3.631714 -23.6459
3.632714 -23.74374
3.633714 -23.84089
3.634714 -23.93734
3.635714 -24.033089999999998
3.636714 -24.12813
3.637714 -24.222450000000002
3.638714 -24.31606
3.639714 -24.40894
3.640714 -24.50109
3.641714 -24.59251
3.642714 -24.68318
3.643714 -24.7731
3.644714 -24.86226
3.645714 -24.95067
3.646714 -25.038310000000003
3.647714 -25.125189999999996
3.648714 -25.211289999999998
3.649714 -25.29661
3.650714 -25.38116
3.651714 -25.464920000000003
3.652714 -25.547890000000002
3.653714 -25.63006
3.654714 -25.711440000000003
3.655714 -25.792009999999998
3.656714 -25.871769999999998
3.657714 -25.95072
3.658714 -26.02884
3.659714 -26.10613
3.660714 -26.1826
3.661714 -26.258219999999998
3.662714 -26.33301
3.663714 -26.406950000000002
3.664714 -26.48004
3.665714 -26.55227
3.666714 -26.623659999999997
3.667714 -26.69418
3.668714 -26.76384
3.669714 -26.83263
3.670714 -26.90054
3.671714 -26.96758
3.672714 -27.03373
3.673714 -27.099
3.674714 -27.163369999999997
3.675714 -27.226840000000003
3.676714 -27.289400000000004
3.677714 -27.35106
3.678714 -27.411799999999996
3.679714 -27.47163
3.680714 -27.53054
3.681714 -27.58853
3.682714 -27.64559
3.683714 -27.70173
3.684714 -27.75693
3.685714 -27.811190000000003
3.686714 -27.86452
3.687714 -27.91689
3.688714 -27.968320000000002
3.689714 -28.01879
3.690714 -28.0683
3.691714 -28.11685
3.692714 -28.164430000000003
3.693714 -28.211039999999997
3.694714 -28.25667
3.695714 -28.301330000000004
3.696714 -28.345
3.697714 -28.38769
3.698714 -28.429399999999998
3.699714 -28.47011
3.700714 -28.50983
3.701714 -28.548560000000002
3.702714 -28.58628
3.703714 -28.622999999999998
3.704714 -28.65871
3.705714 -28.693400000000004
3.706714 -28.72708
3.707714 -28.75974
3.708714 -28.79137
3.709714 -28.821980000000003
3.710714 -28.85156
3.711714 -28.8801
3.712714 -28.907610000000002
3.713714 -28.93408
3.714714 -28.95952
3.715714 -28.98391
3.716714 -29.007260000000002
3.717714 -29.02956
3.718714 -29.05081
3.719714 -29.071
3.720714 -29.090139999999998
3.721714 -29.108220000000003
3.722714 -29.125230000000002
3.723714 -29.14117
3.724714 -29.15604
3.725714 -29.16984
3.726714 -29.182560000000002
3.727714 -29.1942
3.728714 -29.20476
3.729714 -29.214240000000004
3.730714 -29.22264
3.731714 -29.22995
3.732714 -29.23617
3.733714 -29.2413
3.734714 -29.24534
3.735714 -29.248289999999997
3.736714 -29.250140000000002
3.737714 -29.250890000000002
3.738714 -29.25054
3.739714 -29.24908
3.740714 -29.246499999999997
3.741714 -29.242820000000002
3.742714 -29.23802
3.743714 -29.23211
3.744714 -29.22508
3.745714 -29.21693
3.746714 -29.207670000000004
3.747714 -29.19729
3.748714 -29.1858
3.749714 -29.17318
3.750714 -29.159439999999996
3.751714 -29.144569999999998
3.752714 -29.12858
3.753714 -29.11146
3.754714 -29.093200000000003
3.755714 -29.07381
3.756714 -29.053289999999997
3.757714 -29.031620000000004
3.758714 -29.00881
3.759714 -28.98486
3.760714 -28.959770000000002
3.761714 -28.93354
3.762714 -28.906159999999996
3.763714 -28.87765
3.764714 -28.848000000000003
3.765714 -28.8172
3.766714 -28.78526
3.767714 -28.75218
3.768714 -28.71795
3.769714 -28.682570000000002
3.770714 -28.646050000000002
3.771714 -28.608359999999998
3.772714 -28.56953
3.773714 -28.529539999999997
3.774714 -28.488390000000003
3.775714 -28.446080000000002
3.776714 -28.40262
3.777714 -28.35801
3.778714 -28.31224
3.779714 -28.26532
3.780714 -28.21724
3.781714 -28.16802
3.782714 -28.117639999999998
3.783714 -28.06611
3.784714 -28.01343
3.785714 -27.959590000000002
3.786714 -27.904600000000002
3.787714 -27.848440000000004
3.788714 -27.791120000000003
3.789714 -27.732649999999996
3.790714 -27.673009999999998
3.791714 -27.612209999999997
3.792714 -27.550259999999998
3.793714 -27.48714
3.794714 -27.42288
3.795714 -27.35746
3.796714 -27.29089
3.797714 -27.22316
3.798714 -27.154289999999996
3.799714 -27.08427
3.800714 -27.0131
3.801714 -26.940779999999997
3.802714 -26.8673
3.803714 -26.79267
3.804714 -26.71688
3.805714 -26.63994
3.806714 -26.56185
3.807714 -26.4826
3.808714 -26.402199999999997
3.809714 -26.32065
3.810714 -26.237959999999998
3.811714 -26.15412
3.812714 -26.06914
3.813714 -25.98302
3.814714 -25.895770000000002
3.815714 -25.807370000000002
3.816714 -25.71785
3.817714 -25.62719
3.818714 -25.535390000000003
3.819714 -25.44245
3.820714 -25.34837
3.821714 -25.25316
3.822714 -25.15681
3.823714 -25.059330000000003
3.824714 -24.96072
3.825714 -24.86099
3.826714 -24.76013
3.827714 -24.65815
3.828714 -24.55505
3.829714 -24.45084
3.830714 -24.34551
3.831714 -24.239079999999998
3.832714 -24.13154
3.833714 -24.02289
3.834714 -23.91313
3.835714 -23.80226
3.836714 -23.69029
3.837714 -23.57721
3.838714 -23.46303
3.839714 -23.34774
3.840714 -23.23135
3.841714 -23.11387
3.842714 -22.9953
3.843714 -22.87564
3.844714 -22.7549
3.845714 -22.63308
3.846714 -22.51018
3.847714 -22.386210000000002
3.848714 -22.26118
3.849714 -22.135070000000002
3.850714 -22.00789
3.851714 -21.87965
3.852714 -21.75034
3.853714 -21.61996
3.854714 -21.48852
3.855714 -21.35603
3.856714 -21.222469999999998
3.857714 -21.08786
3.858714 -20.952209999999997
3.859714 -20.81551
3.860714 -20.677780000000002
3.861714 -20.539009999999998
3.862714 -20.39922
3.863714 -20.258409999999998
3.864714 -20.11657
3.865714 -19.97372
3.866714 -19.82985
3.867714 -19.68496
3.868714 -19.53906
3.869714 -19.39215
3.870714 -19.24423
3.871714 -19.0953
3.872714 -18.94537
3.873714 -18.794449999999998
3.874714 -18.64254
3.875714 -18.489639999999998
3.876714 -18.33576
3.877714 -18.18091
3.878714 -18.02509
3.879714 -17.86831
3.880714 -17.71057
3.881714 -17.55188
3.882714 -17.39224
3.883714 -17.231640000000002
3.884714 -17.0701
3.885714 -16.907600000000002
3.886714 -16.74416
3.887714 -16.57978
3.888714 -16.414460000000002
3.889714 -16.24821
3.890714 -16.081039999999998
3.891714 -15.91295
3.892714 -15.74394
3.893714 -15.57403
3.894714 -15.403220000000001
3.895714 -15.231520000000002
3.896714 -15.05893
3.897714 -14.885470000000002
3.898714 -14.71112
3.899714 -14.535899999999998
3.900714 -14.3598
3.901714 -14.182839999999999
3.902714 -14.005
3.903714 -13.8263
3.904714 -13.64674
3.905714 -13.466320000000001
3.906714 -13.285060000000001
3.907714 -13.10295
3.908714 -12.92002
3.909714 -12.73626
3.910714 -12.551689999999999
3.911714 -12.366299999999999
3.912714 -12.180109999999999
3.913714 -11.99313
3.914714 -11.805340000000001
3.915714 -11.61677
3.916714 -11.42741
3.917714 -11.23727
3.918714 -11.04634
3.919714 -10.85464
3.920714 -10.66216
3.921714 -10.46891
3.922714 -10.27491
3.923714 -10.08015
3.924714 -9.8846436
3.925714 -9.6884072
3.926714 -9.4914466
3.927714 -9.293769300000001
3.928714 -9.0953812
3.929714 -8.8962868
3.930714 -8.6964913
3.931714 -8.4959984
3.932714 -8.2948111
3.933714 -8.0929339
3.934714 -7.8903712
3.935714 -7.6871276
3.936714 -7.4832089
3.937714 -7.278620500000001
3.938714 -7.0733689
3.939714 -6.8674617
3.940714 -6.6609077
3.941714 -6.4537168000000005
3.942714 -6.2458988
3.943714 -6.0374631999999995
3.944714 -5.828419
3.945714 -5.6187727
3.946714 -5.4085296
3.947714 -5.1976938
3.948714 -4.9862687
3.949714 -4.7742579
3.950714 -4.561666000000001
3.951714 -4.3484982
3.952714 -4.1347612
3.953714 -3.920462
3.954714 -3.7056085000000003
3.955714 -3.4902087999999996
3.956714 -3.2742713
3.957714 -3.0578043
3.958714 -2.8408172
3.959714 -2.6233187
3.960714 -2.4053181
3.961714 -2.1868236
3.962714 -1.9678425
3.963714 -1.7483806000000002
3.964714 -1.5284426
3.965714 -1.3080322
3.966714 -1.0871531
3.967714 -0.8658099
3.968714 -0.6440081200000001
3.969714 -0.42175505999999996
3.970714 -0.19905942000000001
3.971714 0.024069223
3.972714 0.24762088
3.973714 0.47158571
3.974714 0.69595431
3.975714 0.92071788
3.976714 1.145868
3.977714 1.3713968
3.978714 1.5972963999999998
3.979714 1.82356
3.980714 2.0501805
3.981714 2.2771524000000003
3.982714 2.5044701999999996
3.983714 2.7321292
3.984714 2.9601241
3.985714 3.1884488
3.986714 3.4170959
3.987714 3.6460564
3.988714 3.8753200000000003
3.989714 4.104875799999999
3.990714 4.3347128
3.991714 4.564821
3.992714 4.7951914
3.993714 5.025816000000001
3.994714 5.2566875
3.995714 5.4877993
3.996714 5.7191454
3.997714 5.9507191
3.998714 6.1825141
3.999714 6.414523699999999
4.000714 6.6467412
4.001714 6.8791606000000005
4.002714 7.1117744
4.003714 7.3445737
4.004714 7.5775504
4.005714 7.8106947
4.006714 8.0439948
4.007714 8.2774401
4.008714 8.511020199999999
4.009714 8.7447248
4.010714 8.978546399999999
4.011714 9.2124775
4.012714 9.446512199999999
4.013714 9.6806452
4.014714 9.9148706
4.015714 10.14918
4.016714 10.38357
4.017715 10.618030000000001
4.018714 10.852549999999999
4.019714 11.08713
4.020714 11.32175
4.021714 11.5564
4.022714 11.79109
4.023714 12.02578
4.024714 12.26048
4.025714 12.49518
4.026714 12.72986
4.027714 12.964519999999998
4.028714 13.199150000000001
4.029714 13.43374
4.030715 13.66828
4.031714 13.90278
4.032714 14.137220000000001
4.033714 14.37161
4.034714 14.60591
4.035714 14.840139999999998
4.036714 15.074280000000002
4.037714 15.30831
4.038714 15.542230000000002
4.039714 15.77604
4.040714 16.00971
4.041714 16.24324
4.042714 16.47663
4.043715 16.70985
4.044714 16.94291
4.045714 17.1758
4.046714 17.40851
4.047714 17.64104
4.048714 17.87337
4.049714 18.10551
4.050714 18.337429999999998
4.051714 18.56915
4.052714 18.800639999999998
4.053714 19.03189
4.054714 19.26289
4.055714 19.49364
4.056714 19.724130000000002
4.057714 19.954330000000002
4.058714 20.184260000000002
4.059714 20.413890000000002
4.060714 20.64322
4.061714 20.87224
4.062714 21.100949999999997
4.063715 21.32934
4.064714 21.55739
4.065714 21.78511
4.066714 22.01248
4.067714 22.2395
4.068714 22.46616
4.069714 22.69244
4.070714 22.91834
4.071714 23.14385
4.072714 23.36896
4.073714 23.59366
4.074714 23.81794
4.075714 24.04179
4.076715 24.2652
4.077714 24.48817
4.078714 24.7107
4.079714 24.932760000000002
4.080714 25.154359999999997
4.081714 25.37549
4.082714 25.596140000000002
4.083714 25.8163
4.084714 26.035960000000003
4.085714 26.255119999999998
4.086714 26.473750000000003
4.087714 26.69187
4.088714 26.90945
4.089714 27.126489999999997
4.090714 27.34297
4.091714 27.558880000000002
4.092714 27.77422
4.093714 27.98899
4.094714 28.20317
4.095714 28.416760000000004
4.096714 28.629749999999998
4.097714 28.84214
4.098714 29.05391
4.099714 29.26506
4.100714 29.47558
4.101714 29.685450000000003
4.102714 29.89468
4.103714 30.10325
4.104714 30.311149999999998
4.105714 30.51838
4.106714 30.72492
4.107714 30.930770000000003
4.108714 31.13592
4.109715 31.34037
4.110714 31.544100000000004
4.111714 31.74711
4.112714 31.94939
4.113714 32.15094
4.114714 32.35175
4.115714 32.5518
4.116714 32.7511
4.117714 32.94962
4.118714 33.147369999999995
4.119714 33.34433
4.120714 33.5405
4.121714 33.73586
4.122715 33.93041
4.123714 34.12415
4.124714 34.31707
4.125714 34.50916
4.126714 34.700399999999995
4.127714 34.8908
4.128714 35.08034
4.129714 35.26903
4.130714 35.45685
4.131714 35.643789999999996
4.132714 35.829840000000004
4.133714 36.01501
4.134714 36.19927
4.135714 36.38263
4.136714 36.56507
4.137714 36.74658
4.138714 36.92716
4.139714 37.10681
4.140714 37.28551
4.141714 37.46326
4.142715 37.64005
4.143714 37.81588
4.144714 37.99073
4.145714 38.164609999999996
4.146714 38.33749
4.147714 38.509389999999996
4.148714 38.68028
4.149714 38.85016
4.150714 39.01904
4.151714 39.186890000000005
4.152714 39.35371
4.153714 39.5195
4.154714 39.684239999999996
4.155715 39.84793
4.156714 40.01057
4.157714 40.17214
4.158714 40.33265
4.159714 40.49208
4.160714 40.65043
4.161714 40.807700000000004
4.162714 40.96387
4.163714 41.118939999999995
4.164714 41.272890000000004
4.165714 41.42573
4.166714 41.57745
4.167714 41.72803
4.168715 41.87748
4.169714 42.02579
4.170714 42.17295
4.171714 42.31896
4.172714 42.46381
4.173714 42.60749
4.174714 42.75
4.175714 42.89134
4.176714 43.03149
4.177714 43.17046
4.178714 43.308229999999995
4.179714 43.44479
4.180714 43.58015
4.181714 43.71429
4.182714 43.84722
4.183714 43.97891
4.184714 44.10937
4.185714 44.2386
4.186714 44.36658
4.187714 44.49332
4.188715 44.61882
4.189714 44.743050000000004
4.190714 44.86602
4.191714 44.98773
4.192714 45.108160000000005
4.193714 45.227309999999996
4.194714 45.34517
4.195714 45.46175
4.196714 45.57703
4.197714 45.690999999999995
4.198714 45.80368
4.199714 45.91503
4.200714 46.02508
4.201715 46.1338
4.202714 46.241189999999996
4.203714 46.34725
4.204714 46.45198
4.205714 46.55537
4.206714 46.65742
4.207714 46.75812
4.208714 46.85747
4.209714 46.95546
4.210714 47.052080000000004
4.211714 47.14734
4.212714 47.24122
4.213714 47.33373
4.214714 47.42486
4.215714 47.5146
4.216714 47.60295
4.217714 47.6899
4.218714 47.775459999999995
4.219714 47.85961
4.220714 47.94236
4.221714 48.02369
4.222714 48.10362
4.223714 48.18213
4.224714 48.259229999999995
4.225714 48.33491
4.226714 48.40917
4.227714 48.48199
4.228714 48.553380000000004
4.229714 48.62332
4.230714 48.69182
4.231714 48.75888
4.232714 48.82448
4.233714 48.888619999999996
4.234715 48.95131
4.235714 49.01254
4.236714 49.07231
4.237714 49.13062
4.238714 49.18745
4.239714 49.242819999999995
4.240714 49.29672
4.241714 49.349140000000006
4.242714 49.40009
4.243714 49.44956
4.244714 49.497550000000004
4.245714 49.54404
4.246714 49.58903
4.247715 49.63253
4.248714 49.67453
4.249714 49.715019999999996
4.250714 49.75401
4.251714 49.7915
4.252714 49.82748
4.253714 49.861959999999996
4.254714 49.894929999999995
4.255714 49.92639
4.256714 49.95634
4.257714 49.98478
4.258714 50.01171
4.259714 50.03712
4.260714 50.061
4.261714 50.08336
4.262714 50.1042
4.263714 50.12351
4.264714 50.14128
4.265714 50.15752
4.266714 50.17223
4.267715 50.18541
4.268714 50.19706000000001
4.269714 50.20717
4.270714 50.215759999999996
4.271714 50.222809999999996
4.272714 50.228320000000004
4.273714 50.232299999999995
4.274714 50.23474
4.275714 50.235640000000004
4.276714 50.23499
4.277714 50.2328
4.278714 50.229060000000004
4.279714 50.22378
4.280715 50.216950000000004
4.281714 50.208580000000005
4.282714 50.19866
4.283714 50.18719
4.284714 50.17418
4.285714 50.159620000000004
4.286714 50.143519999999995
4.287714 50.12586999999999
4.288714 50.106669999999994
4.289714 50.085939999999994
4.290714 50.06365
4.291714 50.03982
4.292714 50.01443
4.293715 49.98749
4.294714 49.95901
4.295714 49.92898
4.296714 49.89739
4.297714 49.86426
4.298714 49.82958
4.299714 49.793369999999996
4.300714 49.7556
4.301714 49.716300000000004
4.302714 49.67545
4.303714 49.63306
4.304714 49.58913
4.305714 49.54366
4.306714 49.49666
4.307714 49.44811
4.308714 49.39803
4.309714 49.34642
4.310714 49.29326
4.311714 49.238569999999996
4.312714 49.18235
4.313715 49.12459
4.314714 49.0653
4.315714 49.00448
4.316714 48.94214
4.317714 48.878280000000004
4.318714 48.812889999999996
4.319714 48.74598
4.320714 48.677550000000004
4.321714 48.60761
4.322714 48.53615
4.323714 48.46317
4.324714 48.388690000000004
4.325714 48.31268
4.326715 48.23517
4.327714 48.15615
4.328714 48.075630000000004
4.329714 47.993590000000005
4.330714 47.91006
4.331714 47.82504
4.332714 47.73851
4.333714 47.6505
4.334714 47.561
4.335714 47.470020000000005
4.336714 47.37755
4.337714 47.283609999999996
4.338714 47.18819
4.339714 47.091300000000004
4.340714 46.99294
4.341714 46.89311
4.342714 46.79181
4.343714 46.68905
4.344714 46.58483
4.345714 46.479150000000004
4.346714 46.37201
4.347714 46.26343
4.348714 46.1534
4.349714 46.04193
4.350714 45.92902
4.351714 45.81468
4.352714 45.698899999999995
4.353714 45.58171
4.354714 45.46309
4.355714 45.34305
4.356714 45.22159
4.357714 45.09872
4.358714 44.97443
4.359715 44.84874
4.360714 44.721650000000004
4.361714 44.59316
4.362714 44.46327
4.363714 44.33199
4.364714 44.199329999999996
4.365714 44.065290000000005
4.366714 43.92988
4.367714 43.7931
4.368714 43.654959999999996
4.369714 43.51546
4.370714 43.374610000000004
4.371714 43.23241
4.372715 43.088860000000004
4.373714 42.94397
4.374714 42.79775
4.375714 42.65019
4.376714 42.5013
4.377714 42.35108
4.378714 42.19955
4.379714 42.0467
4.380714 41.89255
4.381714 41.7371
4.382714 41.580349999999996
4.383714 41.42231
4.384714 41.263
4.385714 41.1024
4.386714 40.94054
4.387714 40.777409999999996
4.388714 40.61302
4.389714 40.44737
4.390714 40.28047
4.391714 40.112320000000004
4.392715 39.94292
4.393714 39.77229
4.394714 39.600429999999996
4.395714 39.42734
4.396714 39.25304
4.397714 39.07752
4.398714 38.90081
4.399714 38.722899999999996
4.400714 38.54381
4.401714 38.363530000000004
4.402714 38.18207
4.403714 37.99945
4.404714 37.81565
4.405715 37.6307
4.406714 37.44459
4.407714 37.257329999999996
4.408714 37.06893
4.409714 36.87939
4.410714 36.68872
4.411714 36.49693
4.412714 36.30402
4.413714 36.11
4.414714 35.91489
4.415714 35.7187
4.416714 35.52142
4.417714 35.32306
4.418715 35.12364
4.419714 34.92315
4.420714 34.721610000000005
4.421714 34.51902
4.422714 34.31538
4.423714 34.1107
4.424714 33.90499
4.425714 33.698260000000005
4.426714 33.49051
4.427714 33.28174
4.428714 33.07198
4.429714 32.86122
4.430714 32.64948
4.431714 32.43676
4.432714 32.223079999999996
4.433714 32.00844
4.434714 31.792839999999998
4.435714 31.576310000000003
4.436714 31.358829999999998
4.437714 31.140420000000002
4.438715 30.92109
4.439714 30.700840000000003
4.440714 30.47967
4.441714 30.25761
4.442714 30.034650000000003
4.443714 29.810799999999997
4.444714 29.58608
4.445714 29.36049
4.446714 29.134050000000002
4.447714 28.90675
4.448714 28.67862
4.449714 28.449659999999998
4.450714 28.219870000000004
4.451715 27.989269999999998
4.452714 27.75786
4.453714 27.525650000000002
4.454714 27.292640000000002
4.455714 27.05885
4.456714 26.82428
4.457714 26.588929999999998
4.458714 26.352819999999998
4.459714 26.115949999999998
4.460714 25.87833
4.461714 25.63999
4.462714 25.40091
4.463714 25.161119999999997
4.464714 24.92062
4.465714 24.67943
4.466714 24.43754
4.467714 24.19498
4.468714 23.95174
4.469714 23.70784
4.470714 23.46328
4.471714 23.218069999999997
4.472714 22.97223
4.473714 22.72575
4.474714 22.47864
4.475714 22.23092
4.476714 21.982599999999998
4.477714 21.73368
4.478714 21.48417
4.479714 21.2341
4.480714 20.98345
4.481714 20.73225
4.482714 20.48051
4.483714 20.22822
4.484715 19.97541
4.485714 19.722080000000002
4.486714 19.468230000000002
4.487714 19.21387
4.488714 18.959010000000003
4.489714 18.70367
4.490714 18.44784
4.491714 18.19154
4.492714 17.93478
4.493714 17.67757
4.494714 17.41992
4.495714 17.161830000000002
4.496714 16.90333
4.497715 16.64442
4.498714 16.38511
4.499714 16.1254
4.500714 15.865319999999999
4.501714 15.60486
4.502714 15.34404
4.503714 15.08286
4.504714 14.82133
4.505714 14.55946
4.506714 14.29725
4.507714 14.034730000000001
4.508714 13.7719
4.509714 13.50877
4.510714 13.24534
4.511714 12.98164
4.512714 12.71767
4.513714 12.45344
4.514714 12.18895
4.515714 11.92423
4.516714 11.659279999999999
4.517715 11.3941
4.518714 11.12871
4.519714 10.863109999999999
4.520714 10.59731
4.521714 10.33132
4.522714 10.065150000000001
4.523714 9.7988032
4.524714 9.5323004
4.525714 9.2656486
4.526714 8.998858199999999
4.527714 8.731940400000001
4.528714 8.4649041
4.529714 8.1977598
4.530715 7.9305164999999995
4.531714 7.663183699999999
4.532714 7.395769700000001
4.533714 7.1282841
4.534714 6.8607353
4.535714 6.5931313000000005
4.536714 6.325481099999999
4.537714 6.0577925
4.538714 5.7900753
4.539714 5.522339
4.540714 5.2545939
4.541714 4.9868502
4.542714 4.7191195
4.543715 4.4514123
4.544714 4.1837391
4.545714 3.9161097
4.546714 3.6485333
4.547714 3.3810187
4.548714 3.113574
4.549714 2.8462073
4.550714 2.5789272
4.551714 2.3117423
4.552714 2.0446613
4.553714 1.7776938
4.554714 1.510849
4.555714 1.2441367
4.556714 0.9775668399999999
4.557714 0.71114972
4.558714 0.44489572999999993
4.559714 0.17881537
4.560714 -0.08708102399999999
4.561714 -0.35278357
4.562714 -0.61828317
4.563715 -0.88357143
4.564714 -1.1486405
4.565714 -1.4134827
4.566714 -1.6780905
4.567714 -1.9424561
4.568714 -2.206571
4.569714 -2.4704263
4.570714 -2.7340122
4.571714 -2.9973188
4.572714 -3.2603361
4.573714 -3.5230532
4.574714 -3.7854601000000003
4.575714 -4.0475469
4.576715 -4.3093037
4.577714 -4.5707207
4.578714 -4.8317891
4.579714 -5.0925002
4.580714 -5.3528458
4.581714 -5.6128181999999995
4.582714 -5.8724098
4.583714 -6.1316136
4.584714 -6.3904217999999995
4.585714 -6.648825899999999
4.586714 -6.9068171
4.587714 -7.1643859
4.588714 -7.4215218
4.589714 -7.678214499999999
4.590714 -7.934454100000001
4.591714 -8.1902303
4.592714 -8.4455334
4.593714 -8.7003551
4.594714 -8.9546867
4.595714 -9.2085198
4.596714 -9.4618477
4.597714 -9.714663
4.598714 -9.9669583
4.599714 -10.218729999999999
4.600714 -10.46996
4.601714 -10.72065
4.602714 -10.97079
4.603714 -11.22037
4.604714 -11.46938
4.605714 -11.71782
4.606714 -11.96566
4.607714 -12.21291
4.608714 -12.45955
4.609715 -12.70557
4.610714 -12.95097
4.611714 -13.19574
4.612714 -13.43987
4.613714 -13.683349999999999
4.614714 -13.926179999999999
4.615714 -14.16836
4.616714 -14.40986
4.617714 -14.6507
4.618714 -14.89085
4.619714 -15.13031
4.620714 -15.369079999999999
4.621714 -15.60713
4.622715 -15.844479999999999
4.623714 -16.0811
4.624714 -16.31698
4.625714 -16.552120000000002
4.626714 -16.78652
4.627714 -17.02016
4.628714 -17.25303
4.629714 -17.485129999999998
4.630714 -17.71646
4.631714 -17.947
4.632714 -18.17676
4.633714 -18.40572
4.634714 -18.63388
4.635714 -18.86122
4.636714 -19.08774
4.637714 -19.31344
4.638714 -19.5383
4.639714 -19.76231
4.640714 -19.98548
4.641714 -20.20778
4.642715 -20.42922
4.643714 -20.649790000000003
4.644714 -20.869480000000003
4.645714 -21.08828
4.646714 -21.3062
4.647714 -21.523220000000002
4.648714 -21.73934
4.649714 -21.95455
4.650714 -22.168860000000002
4.651714 -22.38224
4.652714 -22.59469
4.653714 -22.80621
4.654714 -23.01678
4.655715 -23.226399999999998
4.656714 -23.43507
4.657714 -23.64276
4.658714 -23.84948
4.659714 -24.055229999999998
4.660714 -24.259990000000002
4.661714 -24.46376
4.662714 -24.66654
4.663714 -24.86833
4.664714 -25.06911
4.665714 -25.26888
4.666714 -25.467630000000003
4.667714 -25.66536
4.668715 -25.86206
4.669714 -26.05773
4.670714 -26.252360000000003
4.671714 -26.44593
4.672714 -26.638450000000002
4.673714 -26.82991
4.674714 -27.020300000000002
4.675714 -27.20962
4.676714 -27.39786
4.677714 -27.58502
4.678714 -27.771099999999997
4.679714 -27.9561
4.680714 -28.139999999999997
4.681714 -28.322809999999997
4.682714 -28.50451
4.683714 -28.68511
4.684714 -28.86459
4.685714 -29.04295
4.686714 -29.220180000000003
4.687714 -29.39628
4.688715 -29.57124
4.689714 -29.745060000000002
4.690714 -29.91773
4.691714 -30.08925
4.692714 -30.25961
4.693714 -30.428810000000002
4.694714 -30.596839999999997
4.695714 -30.76371
4.696714 -30.92941
4.697714 -31.093939999999996
4.698714 -31.257289999999998
4.699714 -31.419449999999998
4.700714 -31.58043
4.701715 -31.74022
4.702714 -31.898799999999998
4.703714 -32.05618
4.704714 -32.21234
4.705714 -32.3673
4.706714 -32.52103
4.707714 -32.67355
4.708714 -32.82484
4.709714 -32.97491
4.710714 -33.123760000000004
4.711714 -33.27137
4.712714 -33.41775
4.713714 -33.56289
4.714714 -33.70679
4.715714 -33.84945
4.716714 -33.99086
4.717714 -34.13101
4.718714 -34.269909999999996
4.719714 -34.40755
4.720714 -34.54393
4.721714 -34.67903
4.722714 -34.81286
4.723714 -34.945409999999995
4.724714 -35.076679999999996
4.725714 -35.20668
4.726714 -35.33539
4.727714 -35.462830000000004
4.728714 -35.58898
4.729714 -35.71385
4.730714 -35.83743
4.731714 -35.95972
4.732714 -36.080709999999996
4.733714 -36.2004
4.734715 -36.318780000000004
4.735714 -36.43587
4.736714 -36.55164
4.737714 -36.6661
4.738714 -36.779250000000005
4.739714 -36.891079999999995
4.740714 -37.0016
4.741714 -37.1108
4.742714 -37.21868
4.743714 -37.32524
4.744714 -37.43049
4.745714 -37.534420000000004
4.746714 -37.637029999999996
4.747715 -37.738310000000006
4.748714 -37.83827
4.749714 -37.9369
4.750714 -38.03419
4.751714 -38.13015
4.752714 -38.22476
4.753714 -38.318039999999996
4.754714 -38.40997
4.755714 -38.50056
4.756714 -38.58981
4.757714 -38.67772
4.758714 -38.76429
4.759714 -38.84952
4.760714 -38.93341
4.761714 -39.01596
4.762714 -39.09717
4.763714 -39.177040000000005
4.764714 -39.25556
4.765714 -39.33273
4.766714 -39.40855
4.767715 -39.48302
4.768714 -39.55614
4.769714 -39.62789
4.770714 -39.698299999999996
4.771714 -39.767340000000004
4.772714 -39.83504
4.773714 -39.901379999999996
4.774714 -39.96638
4.775714 -40.03003
4.776714 -40.09233
4.777714 -40.15328
4.778714 -40.21288
4.779714 -40.27114
4.780715 -40.32804
4.781714 -40.383599999999994
4.782714 -40.4378
4.783714 -40.49065
4.784714 -40.542139999999996
4.785714 -40.592279999999995
4.786714 -40.64107
4.787714 -40.6885
4.788714 -40.73457
4.789714 -40.7793
4.790714 -40.82269
4.791714 -40.86473
4.792714 -40.905429999999996
4.793715 -40.94479
4.794714 -40.98282
4.795714 -41.0195
4.796714 -41.054829999999995
4.797714 -41.08883
4.798714 -41.12147
4.799714 -41.15278
4.800714 -41.18274
4.801714 -41.21137
4.802714 -41.23865
4.803714 -41.2646
4.804714 -41.28921
4.805714 -41.312490000000004
4.806714 -41.33444
4.807714 -41.35506
4.808714 -41.374359999999996
4.809714 -41.39234
4.810714 -41.40901
4.811714 -41.42435
4.812714 -41.43837
4.813715 -41.45107
4.814714 -41.462450000000004
4.815714 -41.472500000000004
4.816714 -41.48124
4.817714 -41.488659999999996
4.818714 -41.494769999999995
4.819714 -41.49956
4.820714 -41.50305
4.821714 -41.50524
4.822714 -41.50613
4.823714 -41.505720000000004
4.824714 -41.504020000000004
4.825714 -41.50103
4.826715 -41.49675
4.827714 -41.49119
4.828714 -41.484339999999996
4.829714 -41.47621
4.830714 -41.4668
4.831714 -41.4561
4.832714 -41.44412
4.833714 -41.43086
4.834714 -41.41632
4.835714 -41.40052
4.836714 -41.38344
4.837714 -41.36511
4.838714 -41.34552
4.839714 -41.32469
4.840714 -41.30261
4.841714 -41.27928
4.842714 -41.25471
4.843714 -41.2289
4.844714 -41.20185
4.845714 -41.17357
4.846714 -41.14405
4.847714 -41.11329
4.848714 -41.0813
4.849714 -41.04808
4.850714 -41.01363
4.851714 -40.97796
4.852714 -40.94107
4.853714 -40.90296
4.854714 -40.86366
4.855714 -40.823150000000005
4.856714 -40.78146
4.857714 -40.73857
4.858714 -40.6945
4.859715 -40.64924
4.860714 -40.6028
4.861714 -40.555170000000004
4.862714 -40.506370000000004
4.863714 -40.456379999999996
4.864714 -40.40522
4.865714 -40.35289
4.866714 -40.29939
4.867714 -40.244730000000004
4.868714 -40.18892
4.869714 -40.131949999999996
4.870714 -40.07384
4.871714 -40.0146
4.872715 -39.95422
4.873714 -39.89273
4.874714 -39.830110000000005
4.875714 -39.76638
4.876714 -39.70154
4.877714 -39.63558
4.878714 -39.56851
4.879714 -39.50033
4.880714 -39.43104
4.881714 -39.36065
4.882714 -39.28916
4.883714 -39.21658
4.884714 -39.14292
4.885714 -39.06817
4.886714 -38.99236
4.887714 -38.915490000000005
4.888714 -38.837559999999996
4.889714 -38.75857
4.890714 -38.67853
4.891714 -38.59746
4.892715 -38.515339999999995
4.893714 -38.43218
4.894714 -38.34798
4.895714 -38.262750000000004
4.896714 -38.17648
4.897714 -38.08919
4.898714 -38.00087
4.899714 -37.91153
4.900714 -37.82119
4.901714 -37.729859999999995
4.902714 -37.637530000000005
4.903714 -37.54423
4.904714 -37.44994
4.905715 -37.35468
4.906714 -37.25846
4.907714 -37.16127
4.908714 -37.06312
4.909714 -36.96401
4.910714 -36.86395
4.911714 -36.76294
4.912714 -36.660979999999995
4.913714 -36.55808
4.914714 -36.454229999999995
4.915714 -36.34945
4.916714 -36.243750000000006
4.917714 -36.13713
4.918715 -36.0296
4.919714 -35.92118
4.920714 -35.81187
4.921714 -35.70167
4.922714 -35.5906
4.923714 -35.47864
4.924714 -35.36582
4.925714 -35.25213
4.926714 -35.137570000000004
4.927714 -35.02215
4.928714 -34.90587
4.929714 -34.78873
4.930714 -34.67075
4.931714 -34.55192
4.932714 -34.43226
4.933714 -34.31177
4.934714 -34.19047
4.935714 -34.068349999999995
4.936714 -33.94544
4.937714 -33.82173
4.938715 -33.697250000000004
4.939714 -33.57198
4.940714 -33.445930000000004
4.941714 -33.31911
4.942714 -33.191520000000004
4.943714 -33.06315
4.944714 -32.934020000000004
4.945714 -32.80412
4.946714 -32.67347
4.947714 -32.54207
4.948714 -32.409929999999996
4.949714 -32.27705
4.950714 -32.143460000000005
4.951715 -32.00915
4.952714 -31.87413
4.953714 -31.738410000000002
4.954714 -31.602000000000004
4.955714 -31.464910000000003
4.956714 -31.327139999999996
4.957714 -31.18869
4.958714 -31.04957
4.959714 -30.909769999999998
4.960714 -30.76931
4.961714 -30.628169999999997
4.962714 -30.48638
4.963714 -30.343930000000004
4.964714 -30.200850000000003
4.965714 -30.057119999999998
4.966714 -29.91277
4.967714 -29.7678
4.968714 -29.62223
4.969714 -29.476049999999997
4.970714 -29.32928
4.971714 -29.18192
4.972714 -29.03398
4.973714 -28.885460000000002
4.974714 -28.73636
4.975714 -28.586689999999997
4.976714 -28.436460000000004
4.977714 -28.28566
4.978714 -28.13429
4.979714 -27.98237
4.980714 -27.829890000000002
4.981714 -27.67689
4.982714 -27.52335
4.983714 -27.369290000000003
4.984715 -27.21473
4.985714 -27.059670000000004
4.986714 -26.90411
4.987714 -26.748060000000002
4.988714 -26.591530000000002
4.989714 -26.43452
4.990714 -26.27703
4.991714 -26.11907
4.992714 -25.96065
4.993714 -25.80176
4.994714 -25.642409999999998
4.995714 -25.48261
4.996714 -25.32236
4.997715 -25.16167
4.998714 -25.00055
4.999714 -24.839010000000002
5.000714 -24.67706
5.001714 -24.51471
5.002714 -24.351960000000002
5.003714 -24.18882
5.004714 -24.025299999999998
5.005714 -23.86139
5.006714 -23.69711
5.007714 -23.53246
5.008714 -23.36743
5.009714 -23.20203
5.010714 -23.03628
5.011714 -22.87017
5.012714 -22.70372
5.013714 -22.53692
5.014714 -22.3698
5.015714 -22.202350000000003
5.016714 -22.034580000000002
5.017715 -21.86651
5.018714 -21.69814
5.019714 -21.52948
5.020714 -21.36053
5.021714 -21.1913
5.022714 -21.0218
5.023714 -20.85203
5.024714 -20.68198
5.025714 -20.511660000000003
5.026714 -20.34108
5.027714 -20.17025
5.028714 -19.99916
5.029714 -19.82783
5.030715 -19.65627
5.031714 -19.48448
5.032714 -19.31247
5.033714 -19.14025
5.034714 -18.96783
5.035714 -18.79521
5.036714 -18.6224
5.037714 -18.4494
5.038714 -18.276229999999998
5.039714 -18.10288
5.040714 -17.92935
5.041714 -17.755660000000002
5.042714 -17.5818
5.043715 -17.40777
5.044714 -17.23359
5.045714 -17.059260000000002
5.046714 -16.88479
5.047714 -16.71018
5.048714 -16.535449999999997
5.049714 -16.36061
5.050714 -16.18566
5.051714 -16.01061
5.052714 -15.835460000000001
5.053714 -15.66021
5.054714 -15.48488
5.055714 -15.30946
5.056714 -15.13397
5.057714 -14.95839
5.058714 -14.78274
5.059714 -14.607029999999998
5.060714 -14.43125
5.061714 -14.25541
5.062714 -14.07952
5.063715 -13.903579999999998
5.064714 -13.727610000000002
5.065714 -13.55162
5.066714 -13.375609999999998
5.067714 -13.19958
5.068714 -13.02355
5.069714 -12.847520000000001
5.070714 -12.671489999999999
5.071714 -12.49546
5.072714 -12.31944
5.073714 -12.14342
5.074714 -11.96743
5.075714 -11.791450000000001
5.076715 -11.615490000000001
5.077714 -11.43957
5.078714 -11.26369
5.079714 -11.087850000000001
5.080714 -10.91206
5.081714 -10.736320000000001
5.082714 -10.56065
5.083714 -10.38506
5.084714 -10.20954
5.085714 -10.0341
5.086714 -9.8587558
5.087714 -9.6834958
5.088714 -9.5083259
5.089714 -9.3332499
5.090714 -9.158271599999999
5.091714 -8.983396
5.092714 -8.80863
5.093714 -8.6339794
5.094714 -8.4594503
5.095714 -8.285049299999999
5.096714 -8.1107825
5.097714 -7.9366557
5.098714 -7.7626742
5.099714 -7.588844
5.100714 -7.415171
5.101714 -7.2416604
5.102714 -7.0683166
5.103714 -6.8951427999999995
5.104714 -6.7221418
5.105714 -6.5493152
5.106714 -6.3766658000000005
5.107714 -6.2041968
5.108714 -6.0319126
5.109715 -5.8598191
5.110714 -5.6879230000000005
5.111714 -5.5162318
5.112714 -5.3447518
5.113714 -5.173489099999999
5.114714 -5.0024486999999995
5.115714 -4.8316348
5.116714 -4.6610519
5.117714 -4.4907037
5.118714 -4.3205943
5.119714 -4.1507278
5.120714 -3.9811078
5.121714 -3.8117386000000004
5.122715 -3.6426231000000002
5.123714 -3.4737643
5.124714 -3.3051654999999998
5.125714 -3.1368308
5.126714 -2.9687652
5.127714 -2.800975
5.128714 -2.6334669
5.129714 -2.4662474
5.130714 -2.2993224
5.131714 -2.1326964999999998
5.132714 -1.9663729
5.133714 -1.8003544
5.134714 -1.6346432000000002
5.135714 -1.469242
5.136714 -1.304154
5.137714 -1.1393832
5.138714 -0.9749338999999999
5.139714 -0.8108104600000001
5.140714 -0.64701703
5.141714 -0.48355754
5.142715 -0.32043585
5.143714 -0.15765619
5.144714 0.0047767022
5.145714 0.1668576
5.146714 0.32858115000000004
5.147714 0.48994240000000006
5.148714 0.6509372
5.149714 0.81156259
5.150714 0.9718166699999999
5.151714 1.131698
5.152714 1.2912051
5.153714 1.4503355
5.154714 1.6090857
5.155715 1.7674509
5.156714 1.9254259999999999
5.157714 2.0830056
5.158714 2.2401849
5.159714 2.3969595999999997
5.160714 2.5533261
5.161714 2.7092807
5.162714 2.8648198
5.163714 3.0199397
5.164714 3.1746369000000003
5.165714 3.3289075
5.166714 3.4827486
5.167714 3.6361578999999997
5.168715 3.7891335999999995
5.169714 3.9416741999999996
5.170714 4.0937778
5.171714 4.245441400000001
5.172714 4.3966603
5.173714 4.5474291000000004
5.174714 4.6977416000000005
5.175714 4.8475921
5.176714 4.996975900000001
5.177714 5.1458891
5.178714 5.2943299999999995
5.179714 5.4422967
5.180714 5.5897877
5.181714 5.7368014
5.182714 5.8833361
5.183714 6.0293891
5.184714 6.1749581
5.185714 6.3200414
5.186714 6.4646363
5.187714 6.608740200000001
5.188715 6.7523509
5.189714 6.8954647
5.190714 7.0380769999999995
5.191714 7.1801819
5.192714 7.3217742
5.193714 7.462847999999999
5.194714 7.6034002
5.195714 7.7434286000000006
5.196714 7.8829318
5.197714 8.0219105
5.198714 8.1603654
5.199714 8.298295699999999
5.200714 8.435699300000001
5.201715 8.5725732
5.202714 8.7089144
5.203714 8.8447183
5.204714 8.9799814
5.205714 9.1146998
5.206714 9.248869899999999
5.207714 9.3824886
5.208714 9.515551499999999
5.209714 9.6480541
5.210714 9.779992
5.211714 9.9113621
5.212714 10.042159999999999
5.213714 10.17239
5.214714 10.30205
5.215714 10.43114
5.216714 10.55966
5.217714 10.68762
5.218714 10.81501
5.219714 10.94182
5.220714 11.068060000000001
5.221714 11.19371
5.222714 11.31878
5.223714 11.44325
5.224714 11.56713
5.225714 11.69042
5.226714 11.8131
5.227714 11.935179999999999
5.228714 12.05665
5.229714 12.17752
5.230714 12.29778
5.231714 12.417440000000001
5.232714 12.53649
5.233714 12.65494
5.234715 12.772780000000001
5.235714 12.89002
5.236714 13.00665
5.237714 13.12266
5.238714 13.238059999999999
5.239714 13.352829999999999
5.240714 13.46697
5.241714 13.58047
5.242714 13.693340000000001
5.243714 13.80557
5.244714 13.91716
5.245714 14.02811
5.246714 14.13843
5.247715 14.24811
5.248714 14.357159999999999
5.249714 14.46557
5.250714 14.57335
5.251714 14.680489999999999
5.252714 14.78699
5.253714 14.89285
5.254714 14.99807
5.255714 15.10263
5.256714 15.206539999999999
5.257714 15.309790000000001
5.258714 15.412370000000001
5.259714 15.51428
5.260714 15.61553
5.261714 15.71611
5.262714 15.81602
5.263714 15.915270000000001
5.264714 16.01387
5.265714 16.111800000000002
5.266714 16.20908
5.267715 16.305690000000002
5.268714 16.40164
5.269714 16.496930000000003
5.270714 16.59154
5.271714 16.68548
5.272714 16.77874
5.273714 16.87132
5.274714 16.96321
5.275714 17.05441
5.276714 17.14492
5.277714 17.234740000000002
5.278714 17.32387
5.279714 17.41231
5.280715 17.50007
5.281714 17.587149999999998
5.282714 17.67356
5.283714 17.75928
5.284714 17.84432
5.285714 17.92868
5.286714 18.01234
5.287714 18.09531
5.288714 18.177570000000003
5.289714 18.259130000000003
5.290714 18.33999
5.291714 18.42013
5.292714 18.499560000000002
5.293715 18.57827
5.294714 18.65628
5.295714 18.73358
5.296714 18.81017
5.297714 18.88607
5.298714 18.96126
5.299714 19.03576
5.300714 19.109560000000002
5.301714 19.182660000000002
5.302714 19.25506
5.303714 19.32674
5.304714 19.39771
5.305714 19.46796
5.306714 19.53749
5.307714 19.60628
5.308714 19.67435
5.309714 19.7417
5.310714 19.80832
5.311714 19.87422
5.312714 19.93941
5.313715 20.00388
5.314714 20.06764
5.315714 20.13068
5.316714 20.19302
5.317714 20.254649999999998
5.318714 20.315559999999998
5.319714 20.37575
5.320714 20.43522
5.321714 20.493949999999998
5.322714 20.55194
5.323714 20.609189999999998
5.324714 20.66569
5.325714 20.72145
5.326715 20.77647
5.327714 20.83076
5.328714 20.884320000000002
5.329714 20.937140000000003
5.330714 20.989250000000002
5.331714 21.04063
5.332714 21.0913
5.333714 21.14123
5.334714 21.19045
5.335714 21.23893
5.336714 21.28668
5.337714 21.33369
5.338714 21.37995
5.339714 21.425459999999998
5.340714 21.47021
5.341714 21.51422
5.342714 21.557470000000002
5.343714 21.59997
5.344714 21.64173
5.345714 21.682760000000002
5.346714 21.72306
5.347714 21.762629999999998
5.348714 21.80148
5.349714 21.83959
5.350714 21.87698
5.351714 21.91363
5.352714 21.94953
5.353714 21.98469
5.354714 22.019099999999998
5.355714 22.05275
5.356714 22.08565
5.357714 22.11778
5.358714 22.149150000000002
5.359715 22.179769999999998
5.360714 22.20965
5.361714 22.23877
5.362714 22.26716
5.363714 22.29482
5.364714 22.32175
5.365714 22.34795
5.366714 22.37341
5.367714 22.398139999999998
5.368714 22.422130000000003
5.369714 22.44536
5.370714 22.46784
5.371714 22.48956
5.372715 22.51052
5.373714 22.530710000000003
5.374714 22.55014
5.375714 22.56881
5.376714 22.58673
5.377714 22.60389
5.378714 22.62031
5.379714 22.636
5.380714 22.65095
5.381714 22.66517
5.382714 22.67865
5.383714 22.6914
5.384714 22.703409999999998
5.385714 22.714660000000002
5.386714 22.72516
5.387714 22.7349
5.388714 22.74388
5.389714 22.75209
5.390714 22.75953
5.391714 22.76622
5.392715 22.77215
5.393714 22.777330000000003
5.394714 22.78177
5.395714 22.78547
5.396714 22.788439999999998
5.397714 22.79067
5.398714 22.79217
5.399714 22.79294
5.400714 22.79297
5.401714 22.79226
5.402714 22.7908
5.403714 22.78858
5.404714 22.78559
5.405715 22.781850000000002
5.406714 22.77734
5.407714 22.77206
5.408714 22.76604
5.409714 22.75926
5.410714 22.75175
5.411714 22.74349
5.412714 22.73451
5.413714 22.72481
5.414714 22.71437
5.415714 22.70321
5.416714 22.69131
5.417714 22.67868
5.418715 22.6653
5.419714 22.65118
5.420714 22.63629
5.421714 22.62065
5.422714 22.60425
5.423714 22.58708
5.424714 22.56917
5.425714 22.550510000000003
5.426714 22.531109999999998
5.427714 22.51097
5.428714 22.49012
5.429714 22.46854
5.430714 22.44624
5.431714 22.42323
5.432714 22.39949
5.433714 22.37502
5.434714 22.34981
5.435714 22.32386
5.436714 22.29717
5.437714 22.26972
5.438715 22.24152
5.439714 22.212580000000003
5.440714 22.18288
5.441714 22.152440000000002
5.442714 22.12128
5.443714 22.08938
5.444714 22.05677
5.445714 22.02346
5.446714 21.98943
5.447714 21.9547
5.448714 21.919259999999998
5.449714 21.8831
5.450714 21.84623
5.451715 21.80863
5.452714 21.77029
5.453714 21.73121
5.454714 21.69139
5.455714 21.65083
5.456714 21.60953
5.457714 21.5675
5.458714 21.52475
5.459714 21.481279999999998
5.460714 21.4371
5.461714 21.39223
5.462714 21.34665
5.463714 21.30038
5.464714 21.253420000000002
5.465714 21.20576
5.466714 21.157400000000003
5.467714 21.10832
5.468714 21.05853
5.469714 21.00801
5.470714 20.95676
5.471714 20.904790000000002
5.472714 20.85209
5.473714 20.79867
5.474714 20.74454
5.475714 20.68971
5.476714 20.63418
5.477714 20.57798
5.478714 20.52109
5.479714 20.46353
5.480714 20.4053
5.481714 20.34639
5.482714 20.2868
5.483714 20.22652
5.484715 20.16554
5.485714 20.103869999999997
5.486714 20.04149
5.487714 19.9784
5.488714 19.9146
5.489714 19.85011
5.490714 19.78491
5.491714 19.71903
5.492714 19.65248
5.493714 19.585259999999998
5.494714 19.51738
5.495714 19.44885
5.496714 19.379669999999997
5.497715 19.30983
5.498714 19.23934
5.499714 19.16818
5.500714 19.09636
5.501714 19.02385
5.502714 18.95067
5.503714 18.8768
5.504714 18.80225
5.505714 18.72702
5.506714 18.651110000000003
5.507714 18.57454
5.508714 18.497320000000002
5.509714 18.41944
5.510714 18.34094
5.511714 18.2618
5.512714 18.18204
5.513714 18.10166
5.514714 18.02064
5.515714 17.939
5.516714 17.85671
5.517715 17.77378
5.518714 17.6902
5.519714 17.60596
5.520714 17.52106
5.521714 17.43551
5.522714 17.34932
5.523714 17.26249
5.524714 17.17503
5.525714 17.08695
5.526714 16.998260000000002
5.527714 16.90897
5.528714 16.81909
5.529714 16.72862
5.530715 16.63755
5.531714 16.54588
5.532714 16.453609999999998
5.533714 16.36073
5.534714 16.267229999999998
5.535714 16.173109999999998
5.536714 16.07837
5.537714 15.98302
5.538714 15.887039999999999
5.539714 15.790470000000001
5.540714 15.693299999999999
5.541714 15.59554
5.542714 15.49721
5.543715 15.39831
5.544714 15.29885
5.545714 15.198839999999999
5.546714 15.09827
5.547714 14.99714
5.548714 14.895439999999999
5.549714 14.79318
5.550714 14.690339999999999
5.551714 14.586920000000001
5.552714 14.48292
5.553714 14.378340000000001
5.554714 14.27319
5.555714 14.167460000000002
5.556714 14.06118
5.557714 13.954349999999998
5.558714 13.84698
5.559714 13.739080000000001
5.560714 13.63066
5.561714 13.521730000000002
5.562714 13.412279999999999
5.563715 13.302320000000002
5.564714 13.19184
5.565714 13.080839999999998
5.566714 12.96931
5.567714 12.857240000000001
5.568714 12.744649999999998
5.569714 12.63153
5.570714 12.51788
5.571714 12.403699999999999
5.572714 12.28902
5.573714 12.173829999999999
5.574714 12.05814
5.575714 11.941980000000001
5.576715 11.825339999999999
5.577714 11.70823
5.578714 11.59066
5.579714 11.47262
5.580714 11.35411
5.581714 11.23513
5.582714 11.11568
5.583714 10.99574
5.584714 10.875319999999999
5.585714 10.754420000000001
5.586714 10.633049999999999
5.587714 10.5112
5.588714 10.38888
5.589714 10.266119999999999
5.590714 10.142909999999999
5.591714 10.019269999999999
5.592714 9.8952055
5.593714 9.7707272
5.594714 9.6458383
5.595714 9.5205411
5.596714 9.3948349
5.597714 9.2687167
5.598714 9.1421828
5.599714 9.0152293
5.600714 8.8878542
5.601714 8.7600574
5.602714 8.6318403
5.603714 8.503209100000001
5.604714 8.3741717
5.605714 8.2447387
5.606714 8.114922
5.607714 7.9847320999999996
5.608714 7.854178500000001
5.609715 7.723268899999999
5.610714 7.592008999999999
5.611714 7.4604005
5.612714 7.328444000000001
5.613714 7.196138100000001
5.614714 7.0634797
5.615714 6.9304667
5.616714 6.7970969000000006
5.617714 6.6633694
5.618714 6.529285799999999
5.619714 6.394849700000001
5.620714 6.260068700000001
5.621714 6.1249528
5.622715 5.989513199999999
5.623714 5.8537625
5.624714 5.717711899999999
5.625714 5.5813715
5.626714 5.4447483
5.627714 5.3078465
5.628714 5.1706675
5.629714 5.0332099
5.630714 4.8954714
5.631714 4.7574498
5.632714 4.6191432
5.633714 4.4805516
5.634714 4.3416765
5.635714 4.2025216
5.636714 4.0630933
5.637714 3.9234001
5.638714 3.7834525
5.639714 3.6432616
5.640714 3.5028393999999996
5.641714 3.3621971
5.642715 3.2213434999999997
5.643714 3.0802852
5.644714 2.9390255
5.645714 2.7975649
5.646714 2.6559018
5.647714 2.5140334
5.648714 2.3719572
5.649714 2.2296720999999997
5.650714 2.0871796000000002
5.651714 1.9444834000000002
5.652714 1.8015903999999998
5.653714 1.6585091
5.654714 1.5152502
5.655715 1.3718248
5.656714 1.2282446
5.657714 1.0845205
5.658714 0.9406620600000001
5.659714 0.79667727
5.660714 0.65257149
5.661714 0.50834771
5.662714 0.36400636
5.663714 0.21954600000000002
5.664714 0.07496433699999999
5.665714 -0.069740595
5.666714 -0.21456911
5.667714 -0.35951894
5.668715 -0.50458475
5.669714 -0.64975829
5.670714 -0.79502892
5.671714 -0.94038462
5.672714 -1.0858130000000001
5.673714 -1.2313022999999998
5.674714 -1.3768425
5.675714 -1.5224252
5.676714 -1.6680442
5.677714 -1.8136952000000002
5.678714 -1.9593764
5.679714 -2.1050872000000003
5.680714 -2.2508285999999997
5.681714 -2.3966014
5.682714 -2.5424063
5.683714 -2.6882419
5.684714 -2.8341049
5.685714 -2.9799889999999998
5.686714 -3.1258847999999997
5.687714 -3.2717809
5.688715 -3.4176640000000003
5.689714 -3.5635214
5.690714 -3.7093415999999997
5.691714 -3.8551140999999998
5.692714 -4.0008321
5.693714 -4.1464902
5.694714 -4.2920865
5.695714 -4.4376194
5.696714 -4.5830891
5.697714 -4.7284957
5.698714 -4.873839
5.699714 -5.0191179
5.700714 -5.1643293
5.701715 -5.3094678
5.702714 -5.4545257
5.703714 -5.5994931999999995
5.704714 -5.7443582
5.705714 -5.8891077
5.706714 -6.0337286
5.707714 -6.1782096
5.708714 -6.3225411
5.709714 -6.4667158
5.710714 -6.6107303
5.711714 -6.7545824
5.712714 -6.8982719999999995
5.713714 -7.041799999999999
5.714714 -7.185167100000001
5.715714 -7.328371000000001
5.716714 -7.4714094
5.717714 -7.614278
5.718714 -7.7569701
5.719714 -7.899475799999999
5.720714 -8.0417849
5.721714 -8.1838846
5.722714 -8.325763
5.723714 -8.4674075
5.724714 -8.608806900000001
5.725714 -8.7499529
5.726714 -8.8908389
5.727714 -9.0314612
5.728714 -9.1718189
5.729714 -9.3119122
5.730714 -9.451741
5.731714 -9.5913053
5.732714 -9.730603499999999
5.733714 -9.8696314
5.734715 -10.00838
5.735714 -10.14685
5.736714 -10.28502
5.737714 -10.42288
5.738714 -10.560419999999999
5.739714 -10.69763
5.740714 -10.8345
5.741714 -10.97101
5.742714 -11.10717
5.743714 -11.24296
5.744714 -11.37838
5.745714 -11.51343
5.746714 -11.64811
5.747715 -11.78242
5.748714 -11.91636
5.749714 -12.04993
5.750714 -12.18312
5.751714 -12.31592
5.752714 -12.44833
5.753714 -12.58033
5.754714 -12.711910000000001
5.755714 -12.84305
5.756714 -12.97376
5.757714 -13.104009999999999
5.758714 -13.23379
5.759714 -13.36311
5.760714 -13.49195
5.761714 -13.62032
5.762714 -13.74821
5.763714 -13.87563
5.764714 -14.00257
5.765714 -14.129040000000002
5.766714 -14.255019999999998
5.767715 -14.380519999999999
5.768714 -14.505519999999999
5.769714 -14.630019999999998
5.770714 -14.754000000000001
5.771714 -14.87745
5.772714 -15.000359999999999
5.773714 -15.12271
5.774714 -15.2445
5.775714 -15.36572
5.776714 -15.486369999999999
5.777714 -15.60644
5.778714 -15.725929999999998
5.779714 -15.844829999999998
5.780715 -15.963160000000002
5.781714 -16.0809
5.782714 -16.19805
5.783714 -16.314619999999998
5.784714 -16.430590000000002
5.785714 -16.54595
5.786714 -16.660700000000002
5.787714 -16.77482
5.788714 -16.8883
5.789714 -17.00113
5.790714 -17.11329
5.791714 -17.22478
5.792714 -17.3356
5.793715 -17.44573
5.794714 -17.55518
5.795714 -17.66394
5.796714 -17.772019999999998
5.797714 -17.87941
5.798714 -17.98612
5.799714 -18.09214
5.800714 -18.19746
5.801714 -18.30208
5.802714 -18.406
5.803714 -18.50919
5.804714 -18.611649999999997
5.805714 -18.71336
5.806714 -18.814320000000002
5.807714 -18.91451
5.808714 -19.013920000000002
5.809714 -19.11255
5.810714 -19.2104
5.811714 -19.30747
5.812714 -19.40375
5.813715 -19.49925
5.814714 -19.59397
5.815714 -19.68789
5.816714 -19.78103
5.817714 -19.87337
5.818714 -19.9649
5.819714 -20.055619999999998
5.820714 -20.14551
5.821714 -20.234569999999998
5.822714 -20.322789999999998
5.823714 -20.41014
5.824714 -20.49663
5.825714 -20.58224
5.826715 -20.66698
5.827714 -20.75084
5.828714 -20.83382
5.829714 -20.91592
5.830714 -20.99715
5.831714 -21.0775
5.832714 -21.156959999999998
5.833714 -21.23554
5.834714 -21.31323
5.835714 -21.39002
5.836714 -21.465899999999998
5.837714 -21.54085
5.838714 -21.61487
5.839714 -21.68795
5.840714 -21.760080000000002
5.841714 -21.83126
5.842714 -21.90147
5.843714 -21.97072
5.844714 -22.039
5.845714 -22.10631
5.846714 -22.17266
5.847714 -22.23805
5.848714 -22.30247
5.849714 -22.36592
5.850714 -22.42841
5.851714 -22.489919999999998
5.852714 -22.55043
5.853714 -22.60995
5.854714 -22.66847
5.855714 -22.72596
5.856714 -22.78243
5.857714 -22.83787
5.858714 -22.89227
5.859715 -22.94563
5.860714 -22.99795
5.861714 -23.049220000000002
5.862714 -23.099449999999997
5.863714 -23.14864
5.864714 -23.19678
5.865714 -23.24387
5.866714 -23.289930000000002
5.867714 -23.33493
5.868714 -23.37887
5.869714 -23.42175
5.870714 -23.463549999999998
5.871714 -23.50426
5.872715 -23.54388
5.873714 -23.58239
5.874714 -23.619799999999998
5.875714 -23.6561
5.876714 -23.691300000000002
5.877714 -23.725379999999998
5.878714 -23.75835
5.879714 -23.79022
5.880714 -23.82097
5.881714 -23.85062
5.882714 -23.87916
5.883714 -23.90659
5.884714 -23.9329
5.885714 -23.958090000000002
5.886714 -23.98215
5.887714 -24.00507
5.888714 -24.02684
5.889714 -24.04745
5.890714 -24.0669
5.891714 -24.08519
5.892715 -24.10231
5.893714 -24.11826
5.894714 -24.13304
5.895714 -24.14667
5.896714 -24.15913
5.897714 -24.17043
5.898714 -24.18058
5.899714 -24.18956
5.900714 -24.197370000000003
5.901714 -24.20402
5.902714 -24.20949
5.903714 -24.21378
5.904714 -24.21688
5.905715 -24.218780000000002
5.906714 -24.219479999999997
5.907714 -24.218980000000002
5.908714 -24.21726
5.909714 -24.21433
5.910714 -24.21019
5.911714 -24.20485
5.912714 -24.19831
5.913714 -24.19057
5.914714 -24.181630000000002
5.915714 -24.1715
5.916714 -24.16017
5.917714 -24.14763
5.918715 -24.13389
5.919714 -24.11893
5.920714 -24.10275
5.921714 -24.08534
5.922714 -24.06671
5.923714 -24.04684
5.924714 -24.02573
5.925714 -24.00339
5.926714 -23.979809999999997
5.927714 -23.955000000000002
5.928714 -23.92895
5.929714 -23.90168
5.930714 -23.8732
5.931714 -23.84349
5.932714 -23.81257
5.933714 -23.78043
5.934714 -23.74707
5.935714 -23.71248
5.936714 -23.67666
5.937714 -23.639599999999998
5.938715 -23.6013
5.939714 -23.56174
5.940714 -23.52095
5.941714 -23.4789
5.942714 -23.43561
5.943714 -23.39107
5.944714 -23.345299999999998
5.945714 -23.29828
5.946714 -23.25003
5.947714 -23.20056
5.948714 -23.14986
5.949714 -23.097929999999998
5.950714 -23.04478
5.951715 -22.99041
5.952714 -22.9348
5.953714 -22.87795
5.954714 -22.81986
5.955714 -22.760530000000003
5.956714 -22.699949999999998
5.957714 -22.63813
5.958714 -22.57507
5.959714 -22.510759999999998
5.960714 -22.44523
5.961714 -22.37847
5.962714 -22.3105
5.963714 -22.2413
5.964714 -22.17089
5.965714 -22.099269999999997
5.966714 -22.02644
5.967714 -21.9524
5.968714 -21.87716
5.969714 -21.8007
5.970714 -21.723029999999998
5.971714 -21.64413
5.972714 -21.56402
5.973714 -21.482670000000002
5.974714 -21.40011
5.975714 -21.31633
5.976714 -21.231340000000003
5.977714 -21.145149999999997
5.978714 -21.05775
5.979714 -20.969170000000002
5.980714 -20.87941
5.981714 -20.78846
5.982714 -20.69633
5.983714 -20.60302
5.984715 -20.50854
5.985714 -20.41288
5.986714 -20.316039999999997
5.987714 -20.21802
5.988714 -20.11882
5.989714 -20.018449999999998
5.990714 -19.916890000000002
5.991714 -19.81416
5.992714 -19.710259999999998
5.993714 -19.6052
5.994714 -19.49898
5.995714 -19.39162
5.996714 -19.28312
5.997715 -19.17348
5.998714 -19.06272
5.999714 -18.95084
6.000714 -18.83782
6.001714 -18.72369
6.002714 -18.608430000000002
6.003714 -18.492040000000003
6.004714 -18.37454
6.005714 -18.25591
6.006714 -18.13616
6.007714 -18.0153
6.008714 -17.89333
6.009714 -17.77025
6.010714 -17.64608
6.011714 -17.52081
6.012714 -17.394470000000002
6.013714 -17.26705
6.014714 -17.13857
6.015714 -17.00904
6.016714 -16.87845
6.017715 -16.74681
6.018714 -16.61412
6.019714 -16.48038
6.020714 -16.345599999999997
6.021714 -16.209770000000002
6.022714 -16.0729
6.023714 -15.934999999999999
6.024714 -15.79607
6.025714 -15.656110000000002
6.026714 -15.515139999999999
6.027714 -15.37316
6.028714 -15.230179999999999
6.029714 -15.0862
6.030715 -14.94125
6.031714 -14.79532
6.032714 -14.648420000000002
6.033714 -14.500560000000002
6.034714 -14.35174
6.035714 -14.20197
6.036714 -14.051240000000002
6.037714 -13.89956
6.038714 -13.746929999999999
6.039714 -13.593359999999999
6.040714 -13.438849999999999
6.041714 -13.283410000000002
6.042714 -13.12705
6.043715 -12.96978
6.044714 -12.811610000000002
6.045714 -12.652550000000002
6.046714 -12.492609999999999
6.047714 -12.33178
6.048714 -12.1701
6.049714 -12.00755
6.050714 -11.84415
6.051714 -11.67991
6.052714 -11.51483
6.053714 -11.34891
6.054714 -11.18215
6.055714 -11.01456
6.056714 -10.84615
6.057714 -10.676919999999999
6.058714 -10.50688
6.059714 -10.33605
6.060714 -10.164430000000001
6.061714 -9.9920258
6.062714 -9.818859400000001
6.063715 -9.6449353
6.064714 -9.4702624
6.065714 -9.2948489
6.066714 -9.118703
6.067714 -8.9418322
6.068714 -8.7642431
6.069714 -8.5859418
6.070714 -8.4069341
6.071714 -8.2272246
6.072714 -8.0468185
6.073714 -7.8657224999999995
6.074714 -7.683943999999999
6.075714 -7.5014918999999995
6.076715 -7.318378200000001
6.077714 -7.1346149
6.078714 -6.9502145
6.079714 -6.765189
6.080714 -6.5795489
6.081714 -6.393303
6.082714 -6.2064599
6.083714 -6.0190275
6.084714 -5.8310135999999995
6.085714 -5.6424256
6.086714 -5.4532714
6.087714 -5.2635584
6.088714 -5.0732933000000004
6.089714 -4.8824832
6.090714 -4.6911350999999994
6.091714 -4.4992577
6.092714 -4.3068606
6.093714 -4.1139551
6.094714 -3.9205536
6.095714 -3.7266694000000005
6.096714 -3.5323149999999996
6.097714 -3.3375029
6.098714 -3.1422429000000003
6.099714 -2.9465435
6.100714 -2.7504127
6.101714 -2.553858
6.102714 -2.3568867
6.103714 -2.1595068
6.104714 -1.9617270999999998
6.105714 -1.7635562
6.106714 -1.5650035999999998
6.107714 -1.3660788
6.108714 -1.1667917
6.109715 -0.9671527900000001
6.110714 -0.7671738499999999
6.111714 -0.56686755
6.112714 -0.3662474
6.113714 -0.16532689
6.114714 0.035881108
6.115714 0.23736516
6.116714 0.43911556999999996
6.117714 0.64112432
6.118714 0.8433844899999999
6.119714 1.0458893
6.120714 1.2486317
6.121714 1.4516033
6.122715 1.6547948
6.123714 1.8581955000000001
6.124714 2.0617941
6.125714 2.2655793
6.126714 2.4695391
6.127714 2.6736613
6.128714 2.8779335
6.129714 3.082343
6.130714 3.2868762000000005
6.131714 3.4915201
6.132714 3.6962627999999995
6.133714 3.9010938000000004
6.134714 4.1060034000000005
6.135714 4.3109842
6.136714 4.516029
6.137714 4.721131199999999
6.138714 4.9262825
6.139714 5.131473000000001
6.140714 5.3366914
6.141714 5.5419251
6.142715 5.7471603
6.143714 5.9523828000000005
6.144714 6.1575789
6.145714 6.3627347
6.146714 6.567837999999999
6.147714 6.7728758
6.148714 6.977836
6.149714 7.1827076000000005
6.150714 7.387479399999999
6.151714 7.5921408999999995
6.152714 7.7966847
6.153714 8.0011025
6.154714 8.205387
6.155715 8.4095314
6.156714 8.6135261
6.157714 8.8173606
6.158714 9.0210229
6.159714 9.2244983
6.160714 9.427772500000001
6.161714 9.6308298
6.162714 9.833657
6.163714 10.036240000000001
6.164714 10.23857
6.165714 10.440629999999999
6.166714 10.64242
6.167714 10.84392
6.168715 11.04513
6.169714 11.24603
6.170714 11.446620000000001
6.171714 11.64689
6.172714 11.84683
6.173714 12.046429999999999
6.174714 12.24568
6.175714 12.444560000000001
6.176714 12.643070000000002
6.177714 12.84118
6.178714 13.03888
6.179714 13.236149999999999
6.180714 13.43299
6.181714 13.62937
6.182714 13.825299999999999
6.183714 14.020750000000001
6.184714 14.215729999999999
6.185714 14.41022
6.186714 14.604220000000002
6.187714 14.79771
6.188715 14.9907
6.189714 15.18316
6.190714 15.37509
6.191714 15.566479999999999
6.192714 15.757309999999999
6.193714 15.947569999999999
6.194714 16.13725
6.195714 16.32632
6.196714 16.514780000000002
6.197714 16.70261
6.198714 16.88981
6.199714 17.07635
6.200714 17.262230000000002
6.201715 17.44744
6.202714 17.631990000000002
6.203714 17.81585
6.204714 17.999029999999998
6.205714 18.18151
6.206714 18.36329
6.207714 18.544340000000002
6.208714 18.72467
6.209714 18.90424
6.210714 19.08306
6.211714 19.261110000000002
6.212714 19.43836
6.213714 19.614819999999998
6.214714 19.790460000000003
6.215714 19.96528
6.216714 20.13926
6.217714 20.3124
6.218714 20.48469
6.219714 20.65612
6.220714 20.826700000000002
6.221714 20.996409999999997
6.222714 21.16525
6.223714 21.333199999999998
6.224714 21.50025
6.225714 21.66639
6.226714 21.8316
6.227714 21.99588
6.228714 22.159200000000002
6.229714 22.321550000000002
6.230714 22.48293
6.231714 22.64333
6.232714 22.80272
6.233714 22.96111
6.234715 23.11849
6.235714 23.27485
6.236714 23.43019
6.237714 23.58449
6.238714 23.737759999999998
6.239714 23.88998
6.240714 24.041150000000002
6.241714 24.19125
6.242714 24.34027
6.243714 24.488190000000003
6.244714 24.635009999999998
6.245714 24.7807
6.246714 24.925259999999998
6.247715 25.06868
6.248714 25.210939999999997
6.249714 25.35205
6.250714 25.491989999999998
6.251714 25.630760000000002
6.252714 25.76836
6.253714 25.90477
6.254714 26.039990000000003
6.255714 26.17402
6.256714 26.306849999999997
6.257714 26.438460000000003
6.258714 26.56886
6.259714 26.69802
6.260714 26.82593
6.261714 26.952579999999998
6.262714 27.07796
6.263714 27.20205
6.264714 27.324840000000002
6.265714 27.446340000000003
6.266714 27.56654
6.267715 27.68542
6.268714 27.80299
6.269714 27.91925
6.270714 28.03418
6.271714 28.14778
6.272714 28.260049999999996
6.273714 28.37097
6.274714 28.480539999999998
6.275714 28.58875
6.276714 28.69558
6.277714 28.80103
6.278714 28.905079999999998
6.279714 29.00773
6.280715 29.10896
6.281714 29.20877
6.282714 29.30715
6.283714 29.4041
6.284714 29.49962
6.285714 29.59371
6.286714 29.68635
6.287714 29.777559999999998
6.288714 29.867320000000003
6.289714 29.95562
6.290714 30.04246
6.291714 30.12783
6.292714 30.211719999999996
6.293715 30.294110000000003
6.294714 30.375000000000004
6.295714 30.454389999999997
6.296714 30.53225
6.297714 30.608590000000003
6.298714 30.6834
6.299714 30.756670000000003
6.300714 30.828400000000002
6.301714 30.8986
6.302714 30.967260000000003
6.303714 31.03437
6.304714 31.09995
6.305714 31.163980000000002
6.306714 31.22645
6.307714 31.287350000000004
6.308714 31.34669
6.309714 31.40444
6.310714 31.46061
6.311714 31.515179999999997
6.312714 31.56816
6.313715 31.61952
6.314714 31.66928
6.315714 31.71743
6.316714 31.76396
6.317714 31.808880000000002
6.318714 31.85218
6.319714 31.893870000000003
6.320714 31.93394
6.321714 31.9724
6.322714 32.00923
6.323714 32.04443
6.324714 32.078
6.325714 32.109919999999995
6.326715 32.140190000000004
6.327714 32.1688
6.328714 32.19574
6.329714 32.22102
6.330714 32.24463
6.331714 32.26658
6.332714 32.28685
6.333714 32.30545
6.334714 32.32238
6.335714 32.337650000000004
6.336714 32.35125
6.337714 32.36318
6.338714 32.373439999999995
6.339714 32.38202
6.340714 32.38893
6.341714 32.394149999999996
6.342714 32.39768
6.343714 32.399519999999995
6.344714 32.399660000000004
6.345714 32.3981
6.346714 32.39484
6.347714 32.38987
6.348714 32.3832
6.349714 32.37484
6.350714 32.364779999999996
6.351714 32.35302
6.352714 32.33958
6.353714 32.324439999999996
6.354714 32.30761
6.355714 32.28908
6.356714 32.26886
6.357714 32.24694
6.358714 32.22332
6.359715 32.19799
6.360714 32.170939999999995
6.361714 32.14219
6.362714 32.11172
6.363714 32.07955
6.364714 32.04567
6.365714 32.01008
6.366714 31.9728
6.367714 31.93382
6.368714 31.893159999999998
6.369714 31.850810000000003
6.370714 31.80676
6.371714 31.76104
6.372715 31.71362
6.373714 31.66451
6.374714 31.61371
6.375714 31.56121
6.376714 31.50702
6.377714 31.45114
6.378714 31.393569999999997
6.379714 31.3343
6.380714 31.27334
6.381714 31.210710000000002
6.382714 31.146400000000003
6.383714 31.080419999999997
6.384714 31.01277
6.385714 30.94347
6.386714 30.872500000000002
6.387714 30.79988
6.388714 30.725609999999996
6.389714 30.64967
6.390714 30.57208
6.391714 30.492839999999998
6.392715 30.411929999999998
6.393714 30.32938
6.394714 30.245169999999998
6.395714 30.15932
6.396714 30.071839999999998
6.397714 29.98272
6.398714 29.89197
6.399714 29.799609999999998
6.400714 29.70564
6.401714 29.61006
6.402714 29.512880000000003
6.403714 29.414109999999997
6.404714 29.31374
6.405715 29.211769999999998
6.406714 29.108220000000003
6.407714 29.003069999999997
6.408714 28.89633
6.409714 28.788000000000004
6.410714 28.6781
6.411714 28.566609999999997
6.412714 28.45356
6.413714 28.33894
6.414714 28.222779999999997
6.415714 28.105079999999997
6.416714 27.98584
6.417714 27.86508
6.418715 27.742800000000003
6.419714 27.619
6.420714 27.493699999999997
6.421714 27.3669
6.422714 27.238590000000002
6.423714 27.10878
6.424714 26.97748
6.425714 26.84469
6.426714 26.71041
6.427714 26.57464
6.428714 26.43741
6.429714 26.298709999999996
6.430714 26.158569999999997
6.431714 26.01697
6.432714 25.87395
6.433714 25.72951
6.434714 25.583660000000002
6.435714 25.4364
6.436714 25.287730000000003
6.437714 25.13767
6.438715 24.986230000000003
6.439714 24.8334
6.440714 24.679190000000002
6.441714 24.523600000000002
6.442714 24.36665
6.443714 24.20834
6.444714 24.04868
6.445714 23.88767
6.446714 23.72534
6.447714 23.56169
6.448714 23.396739999999998
6.449714 23.23049
6.450714 23.06296
6.451715 22.89416
6.452714 22.72409
6.453714 22.55277
6.454714 22.38019
6.455714 22.20636
6.456714 22.0313
6.457714 21.855
6.458714 21.67748
6.459714 21.498739999999998
6.460714 21.31879
6.461714 21.13766
6.462714 20.95533
6.463714 20.77184
6.464714 20.58719
6.465714 20.40139
6.466714 20.214460000000003
6.467714 20.02641
6.468714 19.83725
6.469714 19.64698
6.470714 19.45562
6.471714 19.26317
6.472714 19.06964
6.473714 18.875040000000002
6.474714 18.679370000000002
6.475714 18.48265
6.476714 18.28489
6.477714 18.086109999999998
6.478714 17.8863
6.479714 17.68549
6.480714 17.48369
6.481714 17.28092
6.482714 17.07718
6.483714 16.87248
6.484715 16.66685
6.485714 16.46028
6.486714 16.2528
6.487714 16.04441
6.488714 15.83511
6.489714 15.624920000000001
6.490714 15.413850000000002
6.491714 15.20191
6.492714 14.9891
6.493714 14.775450000000001
6.494714 14.560970000000001
6.495714 14.345669999999998
6.496714 14.12956
6.497715 13.912659999999999
6.498714 13.69499
6.499714 13.476550000000001
6.500714 13.25735
6.501714 13.03741
6.502714 12.816749999999999
6.503714 12.59536
6.504714 12.37327
6.505714 12.150469999999999
6.506714 11.927
6.507714 11.70285
6.508714 11.47803
6.509714 11.25257
6.510714 11.02648
6.511714 10.79977
6.512714 10.57245
6.513714 10.34454
6.514714 10.116060000000001
6.515714 9.887006900000001
6.516714 9.657406100000001
6.517715 9.4272651
6.518714 9.1965951
6.519714 8.9654073
6.520714 8.7337136
6.521714 8.501526700000001
6.522714 8.2688607
6.523714 8.035729799999999
6.524714 7.8021482
6.525714 7.5681306
6.526714 7.3336914
6.527714 7.0988446
6.528714 6.8636052
6.529714 6.6279873
6.530715 6.3920036
6.531714 6.1556686
6.532714 5.9189945
6.533714 5.6819942
6.534714 5.444679
6.535714 5.207061
6.536714 4.9691521000000005
6.537714 4.7309645
6.538714 4.492512
6.539714 4.2538088
6.540714 4.0148702
6.541714 3.7757125
6.542714 3.5363514
6.543715 3.2968026
6.544714 3.0570805
6.545714 2.8171996
6.546714 2.577173
6.547714 2.3370136
6.548714 2.0967338
6.549714 1.8563462
6.550714 1.6158635000000001
6.551714 1.3752984
6.552714 1.1346642
6.553714 0.8939744
6.554714 0.65324306
6.555714 0.41248482
6.556714 0.17171483
6.557714 -0.069051131
6.558714 -0.30979698
6.559714 -0.55050673
6.560714 -0.79116495
6.561714 -1.0317570999999999
6.562714 -1.27227
6.563715 -1.5126914
6.564714 -1.7530099000000001
6.565714 -1.9932143
6.566714 -2.2332937
6.567714 -2.4732355
6.568714 -2.7130267
6.569714 -2.9526529999999998
6.570714 -3.1920996
6.571714 -3.4313504000000004
6.572714 -3.67039
6.573714 -3.9092015
6.574714 -4.1477695
6.575714 -4.3860782
6.576715 -4.6241116
6.577714 -4.8618555
6.578714 -5.0992958
6.579714 -5.3364195
6.580714 -5.5732153
6.581714 -5.8096718
6.582714 -6.0457788
6.583714 -6.2815249
6.584714 -6.5168984
6.585714 -6.751886799999999
6.586714 -6.986475
6.587714 -7.2206467
6.588714 -7.4543856
6.589714 -7.6876745
6.590714 -7.920497699999999
6.591714 -8.1528388
6.592714 -8.3846837
6.593714 -8.616019
6.594714 -8.8468328
6.595714 -9.0771131
6.596714 -9.306848800000001
6.597714 -9.536028700000001
6.598714 -9.764643000000001
6.599714 -9.9926814
6.600714 -10.22013
6.601714 -10.44698
6.602714 -10.67322
6.603714 -10.89883
6.604714 -11.12379
6.605714 -11.34809
6.606714 -11.57171
6.607714 -11.79463
6.608714 -12.01683
6.609715 -12.23831
6.610714 -12.459050000000001
6.611714 -12.67904
6.612714 -12.898280000000002
6.613714 -13.116739999999998
6.614714 -13.33443
6.615714 -13.55134
6.616714 -13.76745
6.617714 -13.98275
6.618714 -14.19723
6.619714 -14.41088
6.620714 -14.62368
6.621714 -14.835609999999999
6.622715 -15.046660000000001
6.623714 -15.256810000000002
6.624714 -15.466050000000001
6.625714 -15.674360000000002
6.626714 -15.88173
6.627714 -16.088150000000002
6.628714 -16.29362
6.629714 -16.49811
6.630714 -16.70164
6.631714 -16.90418
6.632714 -17.10573
6.633714 -17.306279999999997
6.634714 -17.50582
6.635714 -17.70433
6.636714 -17.901790000000002
6.637714 -18.098200000000002
6.638714 -18.29353
6.639714 -18.48777
6.640714 -18.68091
6.641714 -18.87293
6.642715 -19.06382
6.643714 -19.25358
6.644714 -19.44218
6.645714 -19.629630000000002
6.646714 -19.81593
6.647714 -20.001060000000003
6.648714 -20.185010000000002
6.649714 -20.3678
6.650714 -20.549390000000002
6.651714 -20.72979
6.652714 -20.90897
6.653714 -21.08692
6.654714 -21.26362
6.655715 -21.439069999999997
6.656714 -21.61323
6.657714 -21.78611
6.658714 -21.95768
6.659714 -22.12795
6.660714 -22.2969
6.661714 -22.46454
6.662714 -22.63085
6.663714 -22.79582
6.664714 -22.95947
6.665714 -23.12177
6.666714 -23.28272
6.667714 -23.44232
6.668715 -23.60054
6.669714 -23.75738
6.670714 -23.91282
6.671714 -24.066850000000002
6.672714 -24.219450000000002
6.673714 -24.370620000000002
6.674714 -24.52033
6.675714 -24.668580000000002
6.676714 -24.81537
6.677714 -24.96069
6.678714 -25.104549999999996
6.679714 -25.24693
6.680714 -25.38784
6.681714 -25.52727
6.682714 -25.66521
6.683714 -25.80166
6.684714 -25.936609999999998
6.685714 -26.07004
6.686714 -26.20194
6.687714 -26.332299999999996
6.688715 -26.461109999999998
6.689714 -26.58835
6.690714 -26.714019999999998
6.691714 -26.838109999999997
6.692714 -26.9606
6.693714 -27.081509999999998
6.694714 -27.200829999999996
6.695714 -27.318559999999998
6.696714 -27.43469
6.697714 -27.54923
6.698714 -27.662170000000003
6.699714 -27.77351
6.700714 -27.883229999999998
6.701715 -27.991319999999998
6.702714 -28.09778
6.703714 -28.2026
6.704714 -28.305760000000003
6.705714 -28.40725
6.706714 -28.507070000000002
6.707714 -28.605209999999996
6.708714 -28.70167
6.709714 -28.79644
6.710714 -28.88952
6.711714 -28.980919999999998
6.712714 -29.070629999999998
6.713714 -29.158659999999998
6.714714 -29.244999999999997
6.715714 -29.32965
6.716714 -29.41261
6.717714 -29.493859999999998
6.718714 -29.5734
6.719714 -29.65121
6.720714 -29.72728
6.721714 -29.80161
6.722714 -29.87419
6.723714 -29.94501
6.724714 -30.01408
6.725714 -30.081390000000003
6.726714 -30.14694
6.727714 -30.21074
6.728714 -30.27279
6.729714 -30.333090000000002
6.730714 -30.39164
6.731714 -30.448449999999998
6.732714 -30.5035
6.733714 -30.5568
6.734715 -30.60833
6.735714 -30.658089999999998
6.736714 -30.70607
6.737714 -30.75227
6.738714 -30.79666
6.739714 -30.839260000000003
6.740714 -30.880049999999997
6.741714 -30.91905
6.742714 -30.95626
6.743714 -30.99167
6.744714 -31.0253
6.745714 -31.05715
6.746714 -31.08722
6.747715 -31.11551
6.748714 -31.14203
6.749714 -31.16676
6.750714 -31.1897
6.751714 -31.21085
6.752714 -31.230210000000003
6.753714 -31.247750000000003
6.754714 -31.26349
6.755714 -31.27742
6.756714 -31.28952
6.757714 -31.29982
6.758714 -31.30831
6.759714 -31.314999999999998
6.760714 -31.31989
6.761714 -31.323
6.762714 -31.32432
6.763714 -31.32387
6.764714 -31.32163
6.765714 -31.31762
6.766714 -31.31182
6.767715 -31.30423
6.768714 -31.294860000000003
6.769714 -31.283689999999996
6.770714 -31.27072
6.771714 -31.25595
6.772714 -31.23938
6.773714 -31.22102
6.774714 -31.200860000000002
6.775714 -31.178929999999998
6.776714 -31.15523
6.777714 -31.12976
6.778714 -31.10254
6.779714 -31.07356
6.780715 -31.04285
6.781714 -31.010389999999997
6.782714 -30.97618
6.783714 -30.94022
6.784714 -30.90252
6.785714 -30.863059999999997
6.786714 -30.82184
6.787714 -30.77887
6.788714 -30.73414
6.789714 -30.68767
6.790714 -30.63945
6.791714 -30.589499999999997
6.792714 -30.53782
6.793715 -30.48443
6.794714 -30.42934
6.795714 -30.37256
6.796714 -30.314079999999997
6.797714 -30.25393
6.798714 -30.19209
6.799714 -30.12857
6.800714 -30.06336
6.801714 -29.99647
6.802714 -29.92789
6.803714 -29.85763
6.804714 -29.78569
6.805714 -29.71207
6.806714 -29.63678
6.807714 -29.559839999999998
6.808714 -29.48125
6.809714 -29.40103
6.810714 -29.31918
6.811714 -29.235719999999997
6.812714 -29.150660000000002
6.813715 -29.06401
6.814714 -28.97577
6.815714 -28.88593
6.816714 -28.794510000000002
6.817714 -28.701500000000003
6.818714 -28.606910000000003
6.819714 -28.51072
6.820714 -28.412959999999998
6.821714 -28.31361
6.822714 -28.2127
6.823714 -28.110239999999997
6.824714 -28.00623
6.825714 -27.9007
6.826715 -27.793649999999996
6.827714 -27.685100000000002
6.828714 -27.57506
6.829714 -27.46354
6.830714 -27.350540000000002
6.831714 -27.23607
6.832714 -27.120119999999996
6.833714 -27.00271
6.834714 -26.88384
6.835714 -26.76351
6.836714 -26.641720000000003
6.837714 -26.51848
6.838714 -26.3938
6.839714 -26.267699999999998
6.840714 -26.14018
6.841714 -26.011260000000004
6.842714 -25.880959999999998
6.843714 -25.7493
6.844714 -25.616270000000004
6.845714 -25.481900000000003
6.846714 -25.346200000000003
6.847714 -25.209160000000004
6.848714 -25.07079
6.849714 -24.93109
6.850714 -24.79007
6.851714 -24.647740000000002
6.852714 -24.50409
6.853714 -24.35915
6.854714 -24.21291
6.855714 -24.06539
6.856714 -23.91661
6.857714 -23.76658
6.858714 -23.61532
6.859715 -23.46285
6.860714 -23.309189999999997
6.861714 -23.15433
6.862714 -22.9983
6.863714 -22.84111
6.864714 -22.682740000000003
6.865714 -22.52322
6.866714 -22.36255
6.867714 -22.20072
6.868714 -22.03774
6.869714 -21.873639999999998
6.870714 -21.70841
6.871714 -21.54207
6.872715 -21.37464
6.873714 -21.20614
6.874714 -21.036569999999998
6.875714 -20.86596
6.876714 -20.69433
6.877714 -20.52168
6.878714 -20.34804
6.879714 -20.1734
6.880714 -19.997780000000002
6.881714 -19.82118
6.882714 -19.64361
6.883714 -19.46507
6.884714 -19.28557
6.885714 -19.10512
6.886714 -18.92374
6.887714 -18.74142
6.888714 -18.5582
6.889714 -18.3741
6.890714 -18.18912
6.891714 -18.00329
6.892715 -17.81663
6.893714 -17.62914
6.894714 -17.44085
6.895714 -17.25176
6.896714 -17.06188
6.897714 -16.87122
6.898714 -16.67979
6.899714 -16.487579999999998
6.900714 -16.294610000000002
6.901714 -16.10089
6.902714 -15.906429999999999
6.903714 -15.711240000000002
6.904714 -15.51535
6.905715 -15.318760000000001
6.906714 -15.1215
6.907714 -14.92359
6.908714 -14.72504
6.909714 -14.525879999999999
6.910714 -14.326120000000001
6.911714 -14.125760000000001
6.912714 -13.924819999999999
6.913714 -13.7233
6.914714 -13.52121
6.915714 -13.31857
6.916714 -13.11537
6.917714 -12.911629999999999
6.918715 -12.70735
6.919714 -12.502559999999999
6.920714 -12.297270000000001
6.921714 -12.0915
6.922714 -11.88526
6.923714 -11.67858
6.924714 -11.47148
6.925714 -11.263969999999999
6.926714 -11.05607
6.927714 -10.84779
6.928714 -10.63913
6.929714 -10.43012
6.930714 -10.22075
6.931714 -10.01103
6.932714 -9.800972
6.933714 -9.590584
6.934714 -9.3798794
6.935714 -9.1688715
6.936714 -8.9575768
6.937714 -8.746013
6.938715 -8.534199000000001
6.939714 -8.3221532
6.940714 -8.1098959
6.941714 -7.8974462999999995
6.942714 -7.6848201000000005
6.943714 -7.4720323
6.944714 -7.2590932
6.945714 -7.0460126
6.946714 -6.8327971000000005
6.947714 -6.6194519
6.948714 -6.4059854
6.949714 -6.1924055
6.950714 -5.978724
6.951715 -5.7649545
6.952714 -5.5511136
6.953714 -5.3372186
6.954714 -5.1232885999999995
6.955714 -4.9093418
6.956714 -4.6953971999999995
6.957714 -4.4814721
6.958714 -4.2675827
6.959714 -4.0537439
6.960714 -3.8399685000000003
6.961714 -3.6262672000000005
6.962714 -3.412649
6.963714 -3.1991206
6.964714 -2.9856890000000003
6.965714 -2.7723616
6.966714 -2.559148
6.967714 -2.3460601000000003
6.968714 -2.1331132999999998
6.969714 -1.9203251000000001
6.970714 -1.7077149999999999
6.971714 -1.4953025
6.972714 -1.2831066
6.973714 -1.0711448000000001
6.974714 -0.85943276
6.975714 -0.64798389
6.976714 -0.43680998
6.977714 -0.22592127999999997
6.978714 -0.015326732999999999
6.979714 0.19496563
6.980714 0.40494828000000005
6.981714 0.61461362
6.982714 0.8239532799999999
6.983714 1.0329571
6.984715 1.2416125
6.985714 1.4499046
6.986714 1.6578157
6.987714 1.8653266000000002
6.988714 2.0724177
6.989714 2.2790703999999997
6.990714 2.4852678
6.991714 2.6909959
6.992714 2.8962431
6.993714 3.1010006
6.994714 3.3052604999999997
6.995714 3.5090152
6.996714 3.7122581
6.997715 3.914981
6.998714 4.1171748
6.999714 4.31883
7.000714 4.5199346
7.001714 4.7204759
7.002714 4.920439
7.003714 5.119807600000001
7.004714 5.3185642
7.005714 5.5166908
7.006714 5.7141703
7.007714 5.9109874
7.008714 6.1071295
7.009714 6.3025869
7.010714 6.4973526
7.011714 6.6914208
7.012714 6.8847865
7.013714 7.0774429
7.014714 7.2693832
7.015714 7.460597900000001
7.016714 7.6510757
7.017715 7.840803999999999
7.018714 8.0297679
7.019714 8.2179531
7.020714 8.4053449
7.021714 8.5919276
7.022714 8.7776862
7.023714 8.9626051
7.024714 9.1466725
7.025714 9.329877
7.026714 9.5122091
7.027714 9.6936628
7.028714 9.8742329
7.029714 10.05392
7.030715 10.2327
7.031714 10.410590000000001
7.032714 10.58758
7.033714 10.763639999999999
7.034714 10.93877
7.035714 11.112950000000001
7.036714 11.28617
7.037714 11.458409999999999
7.038714 11.62967
7.039714 11.79993
7.040714 11.96917
7.041714 12.1374
7.042714 12.3046
7.043715 12.47076
7.044714 12.63588
7.045714 12.799959999999999
7.046714 12.962979999999998
7.047714 13.124949999999998
7.048714 13.28586
7.049714 13.445689999999999
7.050714 13.604450000000002
7.051714 13.76211
7.052714 13.91866
7.053714 14.074100000000001
7.054714 14.228399999999999
7.055714 14.381559999999999
7.056714 14.533560000000001
7.057714 14.6844
7.058714 14.83408
7.059714 14.98258
7.060714 15.1299
7.061714 15.27605
7.062714 15.421000000000001
7.063715 15.56477
7.064714 15.70733
7.065714 15.848690000000001
7.066714 15.988840000000001
7.067714 16.127769999999998
7.068714 16.26547
7.069714 16.40193
7.070714 16.53714
7.071714 16.67107
7.072714 16.80374
7.073714 16.93512
7.074714 17.06522
7.075714 17.194029999999998
7.076715 17.32155
7.077714 17.447770000000002
7.078714 17.572689999999998
7.079714 17.69631
7.080714 17.81862
7.081714 17.93962
7.082714 18.0593
7.083714 18.17765
7.084714 18.29467
7.085714 18.41035
7.086714 18.52467
7.087714 18.637629999999998
7.088714 18.74923
7.089714 18.85945
7.090714 18.96829
7.091714 19.07575
7.092714 19.18182
7.093714 19.28651
7.094714 19.389799999999997
7.095714 19.49171
7.096714 19.59223
7.097714 19.69136
7.098714 19.789080000000002
7.099714 19.8854
7.100714 19.9803
7.101714 20.07377
7.102714 20.16582
7.103714 20.25644
7.104714 20.34562
7.105714 20.43336
7.106714 20.51965
7.107714 20.604490000000002
7.108714 20.68788
7.109715 20.76982
7.110714 20.85031
7.111714 20.92934
7.112714 21.006929999999997
7.113714 21.08306
7.114714 21.15774
7.115714 21.23096
7.116714 21.302699999999998
7.117714 21.37298
7.118714 21.441769999999998
7.119714 21.50909
7.120714 21.57491
7.121714 21.639249999999997
7.122715 21.70211
7.123714 21.763469999999998
7.124714 21.82335
7.125714 21.881729999999997
7.126714 21.93863
7.127714 21.994040000000002
7.128714 22.04797
7.129714 22.1004
7.130714 22.15135
7.131714 22.2008
7.132714 22.24877
7.133714 22.29523
7.134714 22.3402
7.135714 22.38366
7.136714 22.425610000000002
7.137714 22.46606
7.138714 22.505
7.139714 22.54244
7.140714 22.57838
7.141714 22.61281
7.142715 22.64576
7.143714 22.6772
7.144714 22.707160000000002
7.145714 22.73562
7.146714 22.76258
7.147714 22.788059999999998
7.148714 22.81204
7.149714 22.83452
7.150714 22.855510000000002
7.151714 22.87501
7.152714 22.89301
7.153714 22.909499999999998
7.154714 22.92451
7.155715 22.938010000000002
7.156714 22.95002
7.157714 22.960549999999998
7.158714 22.96959
7.159714 22.977159999999998
7.160714 22.983249999999998
7.161714 22.987859999999998
7.162714 22.99101
7.163714 22.99268
7.164714 22.99288
7.165714 22.99161
7.166714 22.98886
7.167714 22.984650000000002
7.168715 22.97897
7.169714 22.97182
7.170714 22.96321
7.171714 22.95315
7.172714 22.94163
7.173714 22.92866
7.174714 22.91425
7.175714 22.89841
7.176714 22.88113
7.177714 22.86243
7.178714 22.842309999999998
7.179714 22.82076
7.180714 22.797790000000003
7.181714 22.77341
7.182714 22.747600000000002
7.183714 22.720380000000002
7.184714 22.69175
7.185714 22.66171
7.186714 22.63026
7.187714 22.59741
7.188715 22.56318
7.189714 22.527559999999998
7.190714 22.490560000000002
7.191714 22.452189999999998
7.192714 22.41245
7.193714 22.37135
7.194714 22.328899999999997
7.195714 22.2851
7.196714 22.23995
7.197714 22.193450000000002
7.198714 22.145609999999998
7.199714 22.09644
7.200714 22.04592
7.201715 21.99407
7.202714 21.9409
7.203714 21.88641
7.204714 21.83062
7.205714 21.773519999999998
7.206714 21.715139999999998
7.207714 21.65548
7.208714 21.594540000000002
7.209714 21.532329999999998
7.210714 21.46885
7.211714 21.40412
7.212714 21.33814
7.213714 21.2709
7.214714 21.20243
7.215714 21.13271
7.216714 21.06176
7.217714 20.98958
7.218714 20.91618
7.219714 20.84156
7.220714 20.76574
7.221714 20.68872
7.222714 20.61051
7.223714 20.53113
7.224714 20.45058
7.225714 20.36887
7.226714 20.286009999999997
7.227714 20.20201
7.228714 20.11686
7.229714 20.03057
7.230714 19.943150000000003
7.231714 19.85461
7.232714 19.76495
7.233714 19.67418
7.234715 19.58232
7.235714 19.48936
7.236714 19.395319999999998
7.237714 19.3002
7.238714 19.20403
7.239714 19.1068
7.240714 19.00853
7.241714 18.90924
7.242714 18.80892
7.243714 18.70759
7.244714 18.60525
7.245714 18.5019
7.246714 18.39756
7.247715 18.29222
7.248714 18.18589
7.249714 18.07858
7.250714 17.97031
7.251714 17.861089999999997
7.252714 17.75091
7.253714 17.63981
7.254714 17.52778
7.255714 17.41484
7.256714 17.30099
7.257714 17.18626
7.258714 17.07064
7.259714 16.954159999999998
7.260714 16.8368
7.261714 16.71859
7.262714 16.59953
7.263714 16.47963
7.264714 16.358890000000002
7.265714 16.23732
7.266714 16.11493
7.267715 15.99173
7.268714 15.86774
7.269714 15.74297
7.270714 15.617429999999999
7.271714 15.49113
7.272714 15.36409
7.273714 15.2363
7.274714 15.107789999999998
7.275714 14.97856
7.276714 14.84862
7.277714 14.71797
7.278714 14.58663
7.279714 14.45461
7.280715 14.321900000000001
7.281714 14.18853
7.282714 14.0545
7.283714 13.919809999999998
7.284714 13.78449
7.285714 13.64854
7.286714 13.511989999999999
7.287714 13.374839999999999
7.288714 13.237099999999998
7.289714 13.09879
7.290714 12.95992
7.291714 12.820490000000001
7.292714 12.680520000000001
7.293715 12.540009999999999
7.294714 12.39896
7.295714 12.2574
7.296714 12.11532
7.297714 11.97274
7.298714 11.82967
7.299714 11.686119999999999
7.300714 11.5421
7.301714 11.39763
7.302714 11.25271
7.303714 11.10735
7.304714 10.96158
7.305714 10.81541
7.306714 10.66883
7.307714 10.52187
7.308714 10.37453
7.309714 10.22682
7.310714 10.07875
7.311714 9.9303216
7.312714 9.7815469
7.313715 9.632436199999999
7.314714 9.4830021
7.315714 9.3332581
7.316714 9.1832176
7.317714 9.0328932
7.318714 8.8822976
7.319714 8.7314434
7.320714 8.5803419
7.321714 8.429004299999999
7.322714 8.277440799999999
7.323714 8.1256621
7.324714 7.9736777
7.325714 7.8214958
7.326715 7.6691248000000005
7.327714 7.516571900000001
7.328714 7.363845400000001
7.329714 7.2109535000000005
7.330714 7.0579059
7.331714 6.9047153
7.332714 6.7513943
7.333714 6.597956300000001
7.334714 6.4444155
7.335714 6.290786
7.336714 6.137079
7.337714 5.9833057
7.338714 5.8294762
7.339714 5.675599399999999
7.340714 5.5216838
7.341714 5.367737999999999
7.342714 5.2137706
7.343714 5.0597902
7.344714 4.9058057
7.345714 4.7518257
7.346714 4.5978602
7.347714 4.443919999999999
7.348714 4.290016700000001
7.349714 4.136163000000001
7.350714 3.9823725999999997
7.351714 3.8286589
7.352714 3.6750354
7.353714 3.5215139
7.354714 3.368105
7.355714 3.2148175
7.356714 3.0616591
7.357714 2.9086368
7.358714 2.7557576
7.359715 2.6030289
7.360714 2.4504591
7.361714 2.2980575
7.362714 2.1458339
7.363714 1.9937988
7.364714 1.8419633000000002
7.365714 1.6903389000000002
7.366714 1.5389375
7.367714 1.3877713999999999
7.368714 1.2368527
7.369714 1.0861934
7.370714 0.93580447
7.371714 0.7856958500000001
7.372715 0.63587609
7.373714 0.48635243
7.374714 0.33713140999999996
7.375714 0.18821927
7.376714 0.039622679
7.377714 -0.10865061
7.378714 -0.25659164
7.379714 -0.40419026999999996
7.380714 -0.55143544
7.381714 -0.69831568
7.382714 -0.84481938
7.383714 -0.9909352300000001
7.384714 -1.1366525
7.385714 -1.2819607
7.386714 -1.4268502
7.387714 -1.571312
7.388714 -1.7153377
7.389714 -1.8589199
7.390714 -2.0020517
7.391714 -2.1447267
7.392715 -2.2869388
7.393714 -2.4286814
7.394714 -2.5699474
7.395714 -2.7107283
7.396714 -2.8510144
7.397714 -2.9907947
7.398714 -3.1300582
7.399714 -3.2687932
7.400714 -3.4069888
7.401714 -3.5446353
7.402714 -3.6817238000000003
7.403714 -3.8182460000000003
7.404714 -3.9541952
7.405715 -4.0895648
7.406714 -4.2243488000000005
7.407714 -4.3585411999999994
7.408714 -4.4921361
7.409714 -4.625127099999999
7.410714 -4.7575075
7.411714 -4.8892707
7.412714 -5.0204087
7.413714 -5.1509131
7.414714 -5.280774500000001
7.415714 -5.4099832
7.416714 -5.5385292
7.417714 -5.6664035
7.418715 -5.793597200000001
7.419714 -5.9201024
7.420714 -6.045913
7.421714 -6.171023099999999
7.422714 -6.2954277
7.423714 -6.4191222
7.424714 -6.5421008
7.425714 -6.6643573
7.426714 -6.785886
7.427714 -6.9066793
7.428714 -7.026729700000001
7.429714 -7.1460299
7.430714 -7.2645724
7.431714 -7.3823489
7.432714 -7.4993514
7.433714 -7.6155722
7.434714 -7.7310041
7.435714 -7.845640199999999
7.436714 -7.959474599999999
7.437714 -8.072502199999999
7.438715 -8.1847191
7.439714 -8.2961209
7.440714 -8.4067047
7.441714 -8.5164651
7.442714 -8.6253986
7.443714 -8.7334983
7.444714 -8.8407584
7.445714 -8.947171299999999
7.446714 -9.0527296
7.447714 -9.1574274
7.448714 -9.261257200000001
7.449714 -9.364213000000001
7.450714 -9.466289699999999
7.451715 -9.567482
7.452714 -9.667785499999999
7.453714 -9.7671963
7.454714 -9.8657101
7.455714 -9.9633239
7.456714 -10.060030000000001
7.457714 -10.15584
7.458714 -10.250729999999999
7.459714 -10.34471
7.460714 -10.43777
7.461714 -10.5299
7.462714 -10.6211
7.463714 -10.71136
7.464714 -10.80068
7.465714 -10.88904
7.466714 -10.976460000000001
7.467714 -11.062909999999999
7.468714 -11.14841
7.469714 -11.23294
7.470714 -11.316510000000001
7.471714 -11.39912
7.472714 -11.48075
7.473714 -11.56141
7.474714 -11.6411
7.475714 -11.71981
7.476714 -11.79753
7.477714 -11.874270000000001
7.478714 -11.95002
7.479714 -12.02477
7.480714 -12.09851
7.481714 -12.17126
7.482714 -12.242989999999999
7.483714 -12.31371
7.484715 -12.383420000000001
7.485714 -12.45212
7.486714 -12.519810000000001
7.487714 -12.58647
7.488714 -12.65213
7.489714 -12.71677
7.490714 -12.78039
7.491714 -12.842990000000002
7.492714 -12.904560000000002
7.493714 -12.96511
7.494714 -13.02462
7.495714 -13.0831
7.496714 -13.140540000000001
7.497715 -13.196939999999998
7.498714 -13.2523
7.499714 -13.30661
7.500714 -13.359869999999999
7.501714 -13.412099999999999
7.502714 -13.46327
7.503714 -13.51341
7.504714 -13.5625
7.505714 -13.61055
7.506714 -13.657559999999998
7.507714 -13.70352
7.508714 -13.74843
7.509714 -13.79229
7.510714 -13.8351
7.511714 -13.87685
7.512714 -13.91754
7.513714 -13.95717
7.514714 -13.995740000000001
7.515714 -14.03325
7.516714 -14.0697
7.517715 -14.1051
7.518714 -14.13945
7.519714 -14.172740000000001
7.520714 -14.20498
7.521714 -14.236170000000001
7.522714 -14.266319999999999
7.523714 -14.29542
7.524714 -14.323459999999999
7.525714 -14.350460000000002
7.526714 -14.3764
7.527714 -14.40129
7.528714 -14.42512
7.529714 -14.44789
7.530715 -14.46961
7.531714 -14.490269999999999
7.532714 -14.50987
7.533714 -14.52843
7.534714 -14.545939999999998
7.535714 -14.56241
7.536714 -14.57783
7.537714 -14.592220000000001
7.538714 -14.60556
7.539714 -14.61787
7.540714 -14.62915
7.541714 -14.639389999999999
7.542714 -14.64859
7.543715 -14.656759999999998
7.544714 -14.663889999999999
7.545714 -14.669989999999999
7.546714 -14.67505
7.547714 -14.679079999999999
7.548714 -14.682080000000001
7.549714 -14.684050000000001
7.550714 -14.685
7.551714 -14.68494
7.552714 -14.683869999999999
7.553714 -14.68179
7.554714 -14.6787
7.555714 -14.67461
7.556714 -14.66952
7.557714 -14.66343
7.558714 -14.65634
7.559714 -14.648249999999999
7.560714 -14.63915
7.561714 -14.629059999999999
7.562714 -14.61798
7.563715 -14.605889999999999
7.564714 -14.592820000000001
7.565714 -14.578769999999999
7.566714 -14.56373
7.567714 -14.54772
7.568714 -14.530750000000001
7.569714 -14.512810000000002
7.570714 -14.49392
7.571714 -14.47407
7.572714 -14.45328
7.573714 -14.43153
7.574714 -14.40883
7.575714 -14.38519
7.576715 -14.360600000000002
7.577714 -14.33507
7.578714 -14.308599999999998
7.579714 -14.281189999999999
7.580714 -14.25285
7.581714 -14.22358
7.582714 -14.1934
7.583714 -14.1623
7.584714 -14.130300000000002
7.585714 -14.09739
7.586714 -14.063600000000001
7.587714 -14.02891
7.588714 -13.993340000000002
7.589714 -13.95688
7.590714 -13.91954
7.591714 -13.88132
7.592714 -13.84223
7.593714 -13.802249999999999
7.594714 -13.76141
7.595714 -13.719700000000001
7.596714 -13.677130000000002
7.597714 -13.633700000000001
7.598714 -13.58943
7.599714 -13.544329999999999
7.600714 -13.498389999999999
7.601714 -13.45162
7.602714 -13.40404
7.603714 -13.35564
7.604714 -13.30644
7.605714 -13.25644
7.606714 -13.20563
7.607714 -13.15402
7.608714 -13.10163
7.609715 -13.04844
7.610714 -12.99446
7.611714 -12.939700000000002
7.612714 -12.884170000000001
7.613714 -12.82786
7.614714 -12.7708
7.615714 -12.712979999999998
7.616714 -12.65442
7.617714 -12.595120000000001
7.618714 -12.535089999999999
7.619714 -12.47433
7.620714 -12.41286
7.621714 -12.35067
7.622715 -12.28776
7.623714 -12.22415
7.624714 -12.159839999999999
7.625714 -12.09483
7.626714 -12.02913
7.627714 -11.96275
7.628714 -11.89568
7.629714 -11.82794
7.630714 -11.75954
7.631714 -11.69048
7.632714 -11.62077
7.633714 -11.55043
7.634714 -11.47945
7.635714 -11.40785
7.636714 -11.33564
7.637714 -11.26281
7.638714 -11.18937
7.639714 -11.11533
7.640714 -11.04069
7.641714 -10.96546
7.642715 -10.88964
7.643714 -10.81323
7.644714 -10.73625
7.645714 -10.658710000000001
7.646714 -10.5806
7.647714 -10.50193
7.648714 -10.42272
7.649714 -10.34298
7.650714 -10.26271
7.651714 -10.18192
7.652714 -10.10061
7.653714 -10.0188
7.654714 -9.9364877
7.655715 -9.853678200000001
7.656714 -9.770377700000001
7.657714 -9.6865907
7.658714 -9.6023239
7.659714 -9.517584
7.660714 -9.4323784
7.661714 -9.3467169
7.662714 -9.260607499999999
7.663714 -9.1740586
7.664714 -9.0870798
7.665714 -8.999679200000001
7.666714 -8.9118645
7.667714 -8.8236436
7.668715 -8.7350234
7.669714 -8.6460114
7.670714 -8.5566133
7.671714 -8.4668346
7.672714 -8.3766803
7.673714 -8.2861558
7.674714 -8.1952661
7.675714 -8.104018100000001
7.676714 -8.0124184
7.677714 -7.9204753000000006
7.678714 -7.8281984
7.679714 -7.7355966
7.680714 -7.6426789
7.681714 -7.549454999999999
7.682714 -7.4559323
7.683714 -7.3621191
7.684714 -7.268022
7.685714 -7.173647
7.686714 -7.0790008
7.687714 -6.9840893
7.688715 -6.8889193
7.689714 -6.7934968
7.690714 -6.6978291
7.691714 -6.601922200000001
7.692714 -6.5057829
7.693714 -6.4094201
7.694714 -6.312841199999999
7.695714 -6.2160554999999995
7.696714 -6.1190724
7.697714 -6.0219012
7.698714 -5.924550399999999
7.699714 -5.8270279
7.700714 -5.7293400000000005
7.701715 -5.6314927
7.702714 -5.5334911
7.703714 -5.4353401
7.704714 -5.3370453
7.705714 -5.2386127
7.706714 -5.140049
7.707714 -5.041362
7.708714 -4.942559500000001
7.709714 -4.8436496
7.710714 -4.7446411
7.711714 -4.6455424
7.712714 -4.5463625
7.713714 -4.4471104
7.714714 -4.3477949
7.715714 -4.248425
7.716714 -4.1490085
7.717714 -4.049552599999999
7.718714 -3.9500628000000004
7.719714 -3.8505442
7.720714 -3.7510015
7.721714 -3.651439
7.722714 -3.5518624
7.723714 -3.4522779000000003
7.724714 -3.3526935
7.725714 -3.2531171999999997
7.726714 -3.1535581
7.727714 -3.0540247
7.728714 -2.9545251
7.729714 -2.8550677
7.730714 -2.7556598
7.731714 -2.6563089
7.732714 -2.5570223
7.733714 -2.4578067
7.734715 -2.3586685
7.735714 -2.2596134
7.736714 -2.1606464
7.737714 -2.0617722
7.738714 -1.9629955000000001
7.739714 -1.8643217
7.740714 -1.7657572
7.741714 -1.6673095999999998
7.742714 -1.5689878000000002
7.743714 -1.4708011
7.744714 -1.3727593
7.745714 -1.2748713
7.746714 -1.1771449999999999
7.747715 -1.0795875
7.748714 -0.98220492
7.749714 -0.88500306
7.750714 -0.7879874699999999
7.751714 -0.69116349
7.752714 -0.59453663
7.753714 -0.49811215000000003
7.754714 -0.40189520999999995
7.755714 -0.30589087000000004
7.756714 -0.21010438999999997
7.757714 -0.11454157
7.758714 -0.019209071
7.759714 0.075885508
7.760714 0.17073375999999998
7.761714 0.26532692999999996
7.762714 0.35965662
7.763714 0.45371531
7.764714 0.54749674
7.765714 0.64099589
7.766714 0.73420852
7.767715 0.8271306799999999
7.768714 0.91975797
7.769714 1.0120856
7.770714 1.1041077
7.771714 1.1958182
7.772714 1.2872105
7.773714 1.3782782
7.774714 1.4690147
7.775714 1.5594132
7.776714 1.6494667
7.777714 1.739168
7.778714 1.8285096
7.779714 1.9174837999999998
7.780715 2.0060841
7.781714 2.0943047
7.782714 2.1821415
7.783714 2.269591
7.784714 2.3566509
7.785714 2.4433186
7.786714 2.5295908999999996
7.787714 2.6154634999999997
7.788714 2.7009308
7.789714 2.7859861
7.790714 2.8706228
7.791714 2.954834
7.792714 3.0386132999999997
7.793715 3.1219548
7.794714 3.2048527
7.795714 3.2873015999999997
7.796714 3.3692956000000005
7.797714 3.4508292000000003
7.798714 3.5318970999999997
7.799714 3.6124948
7.800714 3.6926188
7.801714 3.7722666
7.802714 3.8514353000000003
7.803714 3.9301224
7.804714 4.0083237
7.805714 4.0860344
7.806714 4.1632477
7.807714 4.2399567
7.808714 4.316154099999999
7.809714 4.391833
7.810714 4.4669881
7.811714 4.541614699999999
7.812714 4.6157091999999995
7.813715 4.6892688
7.814714 4.7622904
7.815714 4.8347708
7.816714 4.9067069
7.817714 4.9780954
7.818714 5.0489333
7.819714 5.1192183
7.820714 5.1889479000000005
7.821714 5.258119499999999
7.822714 5.3267289
7.823714 5.394771
7.824714 5.4622397000000005
7.825714 5.5291284
7.826715 5.5954299999999995
7.827714 5.6611389
7.828714 5.7262506
7.829714 5.7907626
7.830714 5.8546733
7.831714 5.917982
7.832714 5.9806876
7.833714 6.0427886
7.834714 6.1042823
7.835714 6.165166200000001
7.836714 6.2254369
7.837714 6.285091499999999
7.838714 6.344126899999999
7.839714 6.4025402
7.840714 6.4603277
7.841714 6.517484
7.842714 6.5740041
7.843714 6.629882800000001
7.844714 6.6851147
7.845714 6.7396954
7.846714 6.7936227
7.847714 6.8468951
7.848714 6.8995133
7.849714 6.9514774
7.850714 7.002788
7.851714 7.0534445
7.852714 7.1034446
7.853714 7.1527854
7.854714 7.2014622
7.855714 7.2494723
7.856714 7.2968117999999995
7.857714 7.3434778000000005
7.858714 7.389468000000001
7.859715 7.4347787
7.860714 7.4794076
7.861714 7.523350400000001
7.862714 7.5666048
7.863714 7.6091692
7.864714 7.6510413999999995
7.865714 7.692222999999999
7.866714 7.732715499999999
7.867714 7.772520199999999
7.868714 7.8116387
7.869714 7.850071
7.870714 7.887815700000001
7.871714 7.9248682
7.872715 7.9612248
7.873714 7.996881
7.874714 8.0318339
7.875714 8.0660813
7.876714 8.0996215
7.877714 8.1324533
7.878714 8.1645764
7.879714 8.1959896
7.880714 8.2266912
7.881714 8.2566805
7.882714 8.2859568
7.883714 8.314521599999999
7.884714 8.3423756
7.885714 8.3695211
7.886714 8.3959594
7.887714 8.421690799999999
7.888714 8.4467143
7.889714 8.471027000000001
7.890714 8.4946252
7.891714 8.5175052
7.892715 8.539664700000001
7.893714 8.561103000000001
7.894714 8.5818216
7.895714 8.6018212
7.896714 8.621103300000001
7.897714 8.639669399999999
7.898714 8.6575195
7.899714 8.6746536
7.900714 8.6910717
7.901714 8.7067746
7.902714 8.721763600000001
7.903714 8.7360404
7.904714 8.7496065
7.905715 8.7624617
7.906714 8.7746054
7.907714 8.7860361
7.908714 8.796750000000001
7.909714 8.806745000000001
7.910714 8.8160194
7.911714 8.8245742
7.912714 8.8324107
7.913714 8.839532
7.914714 8.8459425
7.915714 8.8516444
7.916714 8.8566408
7.917714 8.8609315
7.918715 8.8645183
7.919714 8.8674009
7.920714 8.8695809
7.921714 8.8710599
7.922714 8.8718392
7.923714 8.871921200000001
7.924714 8.8713057
7.925714 8.8699929
7.926714 8.8679805
7.927714 8.8652678
7.928714 8.8618539
7.929714 8.8577405
7.930714 8.8529304
7.931714 8.8474274
7.932714 8.8412359
7.933714 8.8343605
7.934714 8.8268034
7.935714 8.8185661
7.936714 8.809649199999999
7.937714 8.800052899999999
7.938715 8.7897778
7.939714 8.778825399999999
7.940714 8.767198800000001
7.941714 8.7549001
7.942714 8.7419316
7.943714 8.7282948
7.944714 8.7139904
7.945714 8.6990193
7.946714 8.683382700000001
7.947714 8.667083100000001
7.948714 8.650123299999999
7.949714 8.632508699999999
7.950714 8.6142451
7.951715 8.595337
7.952714 8.575788900000001
7.953714 8.5556023
7.954714 8.5347779
7.955714 8.5133158
7.956714 8.4912159
7.957714 8.4684804
7.958714 8.4451109
7.959714 8.4211119
7.960714 8.396485400000001
7.961714 8.3712354
7.962714 8.3453633
7.963714 8.3188713
7.964714 8.2917608
7.965714 8.264035
7.966714 8.2356974
7.967714 8.206754199999999
7.968714 8.1772104
7.969714 8.147072
7.970714 8.116344400000001
7.971714 8.0850303
7.972714 8.0531314
7.973714 8.020648399999999
7.974714 7.9875827
7.975714 7.9539359
7.976714 7.919711599999999
7.977714 7.8849137
7.978714 7.8495465
7.979714 7.8136154
7.980714 7.777123199999999
7.981714 7.7400737
7.982714 7.7024698
7.983714 7.664314699999999
7.984715 7.6256119
7.985714 7.5863674
7.986714 7.5465873000000006
7.987714 7.5062767
7.988714 7.4654415
7.989714 7.4240848
7.990714 7.382208899999999
7.991714 7.339815099999999
7.992714 7.296903400000001
7.993714 7.253476200000001
7.994714 7.209536399999999
7.995714 7.1650884999999995
7.996714 7.1201377
7.997715 7.0746899
7.998714 7.0287503000000005
7.999714 6.982325
8.000714 6.9354184
8.001715 6.888034899999999
8.002714 6.8401791
8.003715 6.791857599999999
8.004714 6.7430764000000005
8.005714 6.6938415
8.006714 6.6441588
8.007714 6.5940319999999994
8.008715 6.5434642
8.009714 6.4924568
8.010715 6.441010499999999
8.011714 6.389126200000001
8.012714 6.3368067
8.013714 6.2840566
8.014714 6.2308822
8.015715 6.1772902
8.016714 6.1232876
8.017715 6.0688805
8.018714 6.0140744
8.019714 5.9588745
8.020715 5.9032861
8.021714 5.847314
8.022715 5.7909645
8.023714 5.7342432
8.024714 5.6771554
8.025714 5.6197055
8.026714 5.5618967999999995
8.027715 5.5037316
8.028714 5.445211400000001
8.029715 5.3863384
8.030714 5.3271163
8.031714 5.2675512
8.032714 5.2076496
8.033714 5.1474195
8.034715 5.0868694
8.035714 5.0260071
8.036715 4.9648389
8.037714 4.9033701
8.038714 4.8416056
8.039714 4.7795497
8.040714 4.717207
8.041715 4.6545818
8.042714 4.5916792
8.043715 4.5285027
8.044714 4.4650558
8.045714 4.4013415
8.046714 4.3373618
8.047714 4.2731207
8.048715 4.2086229
8.049714 4.1438747
8.050714 4.0788844
8.051714 4.0136613
8.052714 3.9482142999999996
8.053715 3.8825519
8.054714 3.8166814000000002
8.055715 3.7506076999999998
8.056714 3.6843356000000003
8.057714 3.6178686
8.058714 3.5512100999999996
8.059714 3.4843639000000004
8.060715 3.4173343000000003
8.061714 3.3501256
8.062715 3.2827422000000004
8.063714 3.2151878000000003
8.064714 3.1474668999999995
8.065714 3.0795839
8.066714 3.0115448
8.067715 2.9433569
8.068714 2.8750284
8.069715 2.8065681
8.070714 2.737985
8.071714 2.6692867
8.072714 2.6004793
8.073714 2.5315668
8.074715 2.4625523
8.075714 2.3934381
8.076715 2.3242265
8.077714 2.2549205999999997
8.078714 2.1855246
8.079714 2.1160433
8.080714 2.0464826
8.081715 1.9768485999999998
8.082714 1.9071478
8.083714 1.8373871
8.084714 1.7675740999999998
8.085714 1.6977169
8.086715 1.6278240999999998
8.087714 1.5579044
8.088715 1.4879657
8.089714 1.4180146
8.090714 1.3480558
8.091714 1.2780924
8.092714 1.2081262000000001
8.093715 1.1381584
8.094714 1.068191
8.095715 0.9982268299999999
8.096714 0.9282704399999999
8.097714 0.85832784
8.098714 0.78840591
8.099714 0.71851225
8.100715 0.6486545300000001
8.101714 0.5788405
8.102715 0.5090777799999999
8.103714 0.43937387
8.104714 0.36973606
8.105714 0.30017118
8.106714 0.23068519999999998
8.107715 0.16128292
8.108714 0.091967807
8.109715 0.022742194
8.110714 -0.046392201
8.111714 -0.11543343
8.112714 -0.18437851
8.113714 -0.25322284
8.114715 -0.32196001
8.115714 -0.39058218
8.116714 -0.45908052
8.117714 -0.52744602
8.118714 -0.5956701
8.119715 -0.6637450300000001
8.120714 -0.7316641500000001
8.121715 -0.79942169
8.122714 -0.8670127
8.123714 -0.9344331000000001
8.124714 -1.0016794
8.125714 -1.068749
8.126715 -1.1356397
8.127714 -1.2023496
8.128715 -1.2688766
8.129714 -1.3352179
8.130714 -1.4013689
8.131714 -1.4673234
8.132714 -1.5330734000000001
8.133715 -1.5986098
8.134714 -1.6639231
8.135715 -1.7290043000000002
8.136714 -1.7938454
8.137714 -1.85844
8.138714 -1.9227834
8.139714 -1.9868721999999999
8.140715 -2.0507036
8.141714 -2.1142754999999998
8.142715 -2.1775860000000002
8.143714 -2.240633
8.144714 -2.3034142
8.145715 -2.3659267
8.146714 -2.4281664000000003
8.147715 -2.4901286000000002
8.148714 -2.5518069
8.149714 -2.6131935
8.150714 -2.6742797
8.151714 -2.735056
8.152715 -2.7955137000000003
8.153714 -2.8556453
8.154715 -2.9154452
8.155714 -2.9749094
8.156714 -3.0340359
8.157714 -3.0928236
8.158714 -3.1512719000000002
8.159715 -3.2093797
8.160714 -3.2671452
8.161715 -3.3245653
8.162714 -3.3816367
8.163714 -3.4383543000000003
8.164714 -3.4947122999999998
8.165714 -3.5507042
8.166715 -3.6063224
8.167714 -3.6615584
8.168715 -3.7164044
8.169714 -3.7708521000000004
8.170714 -3.8248952000000003
8.171714 -3.8785286
8.172714 -3.9317499999999996
8.173715 -3.9845578
8.174714 -4.0369526
8.175714 -4.0889345
8.176714 -4.1405037
8.177714 -4.1916594
8.178715 -4.2423986
8.179714 -4.2927168
8.180715 -4.3426089
8.181714 -4.3920677
8.182714 -4.4410866
8.183714 -4.4896579999999995
8.184714 -4.5377754
8.185715 -4.5854311
8.186714 -4.6326198
8.187715 -4.679336
8.188714 -4.7255762
8.189714 -4.771338
8.190714 -4.8166208
8.191714 -4.8614256000000005
8.192715 -4.9057528
8.193714 -4.9496036
8.194715 -4.9929768
8.195714 -5.0358694
8.196714 -5.078277
8.197714 -5.1201932
8.198714 -5.161611
8.199715 -5.2025229
8.200714 -5.2429217999999995
8.201715 -5.2828018
8.202714 -5.322158
8.203714 -5.3609867
8.204714 -5.399284499999999
8.205714 -5.43705
8.206715 -5.4742821
8.207714 -5.5109806
8.208714 -5.5471465
8.209714 -5.5827804
8.210714 -5.6178827
8.211715 -5.6524523
8.212714 -5.6864873000000005
8.213715 -5.7199828
8.214714 -5.7529327
8.215714 -5.7853296
8.216714 -5.8171663
8.217714 -5.8484357000000005
8.218715 -5.8791321
8.219714 -5.9092525
8.220715 -5.9387948
8.221714 -5.9677586
8.222714 -5.9961438
8.223714 -6.0239516
8.224714 -6.0511827
8.225715 -6.0778383
8.226714 -6.1039183
8.227715 -6.1294227999999995
8.228714 -6.154350900000001
8.229714 -6.1787002
8.230714 -6.2024672
8.231714 -6.2256463
8.232715 -6.2482312
8.233714 -6.2702157
8.234715 -6.291593600000001
8.235714 -6.3123606
8.236714 -6.332513700000001
8.237714 -6.3520521
8.238714 -6.3709773
8.239715 -6.3892923
8.240714 -6.4069986
8.241714 -6.4240992
8.242714 -6.440593999999999
8.243714 -6.4564832
8.244715 -6.471765
8.245714 -6.4864375
8.246715 -6.5004982
8.247714 -6.513942
8.248714 -6.5267652
8.249714 -6.538963300000001
8.250714 -6.5505311
8.251715 -6.5614641
8.252714 -6.5717585
8.253715 -6.5814137
8.254714 -6.5904297
8.255714 -6.5988093999999995
8.256714 -6.606556500000001
8.257714 -6.613674799999999
8.258715 -6.6201679
8.259714 -6.6260383
8.260715 -6.631285000000001
8.261714 -6.6359073
8.262714 -6.6399023
8.263714 -6.643265499999999
8.264714 -6.6459931
8.265715 -6.6480815
8.266714 -6.649526999999999
8.267715 -6.650326400000001
8.268714 -6.6504776
8.269714 -6.649979200000001
8.270715 -6.648831800000001
8.271714 -6.647037
8.272715 -6.6445976
8.273714 -6.6415183
8.274714 -6.6378035
8.275714 -6.633456799999999
8.276714 -6.6284813
8.277715 -6.6228777
8.278714 -6.616644600000001
8.279715 -6.6097789
8.280714 -6.6022761
8.281714 -6.5941319
8.282714 -6.5853432000000005
8.283714 -6.575907
8.284715 -6.5658227
8.285714 -6.555090099999999
8.286715 -6.5437107999999995
8.287714 -6.531687799999999
8.288714 -6.519024099999999
8.289714 -6.5057233000000005
8.290714 -6.4917892
8.291715 -6.4772263
8.292714 -6.462038300000001
8.293715 -6.4462289
8.294714 -6.4297982000000005
8.295714 -6.412745999999999
8.296714 -6.3950702999999995
8.297714 -6.376767899999999
8.298715 -6.3578337
8.299714 -6.3382648
8.300714 -6.318059600000001
8.301714 -6.297217300000001
8.302714 -6.275740300000001
8.303715 -6.2536322
8.304714 -6.2308971
8.305715 -6.2075406
8.306714 -6.1835673
8.307714 -6.1589815
8.308714 -6.1337873
8.309714 -6.1079875
8.310715 -6.0815848
8.311714 -6.0545806
8.312715 -6.0269751000000005
8.313714 -5.9987679
8.314714 -5.9699573
8.315714 -5.9405409
8.316714 -5.9105165
8.317715 -5.8798838
8.318714 -5.8486436
8.319715 -5.8167987
8.320714 -5.7843539999999996
8.321714 -5.7513159
8.322714 -5.7176907
8.323714 -5.683485
8.324715 -5.6487035
8.325714 -5.6133501
8.326715 -5.5774271
8.327714 -5.5409361
8.328714 -5.5038773
8.329714 -5.4662511
8.330714 -5.4280572
8.331715 -5.3892951
8.332714 -5.349965
8.333714 -5.3100667999999995
8.334714 -5.2696016
8.335714 -5.2285712
8.336715 -5.1869798000000005
8.337714 -5.1448327
8.338715 -5.1021367
8.339714 -5.0588991
8.340714 -5.0151274
8.341714 -4.9708273
8.342714 -4.9260038999999995
8.343715 -4.8806593000000005
8.344714 -4.834795
8.345715 -4.7884107
8.346714 -4.7415066999999995
8.347714 -4.6940826
8.348714 -4.646139600000001
8.349714 -4.5976792
8.350715 -4.5487043
8.351714 -4.4992179
8.352715 -4.4492245
8.353714 -4.398729299999999
8.354714 -4.3477383000000005
8.355714 -4.2962581
8.356714 -4.2442959
8.357715 -4.191859099999999
8.358714 -4.1389536
8.359715 -4.085585099999999
8.360714 -4.0317565
8.361714 -3.9774694
8.362714 -3.9227244000000003
8.363714 -3.8675208000000003
8.364715 -3.8118593
8.365714 -3.7557408
8.366714 -3.6991682
8.367714 -3.6421452
8.368714 -3.5846774
8.369715 -3.5267711
8.370714 -3.4684334
8.371715 -3.4096710000000003
8.372714 -3.3504913999999997
8.373714 -3.2909013000000003
8.374714 -3.2309074
8.375714 -3.1705156
8.376715 -3.1097313
8.377714 -3.0485587
8.378715 -2.9870001999999998
8.379714 -2.9250572
8.380714 -2.8627306000000003
8.381714 -2.8000213
8.382714 -2.7369309
8.383715 -2.6734626
8.384714 -2.6096212
8.385715 -2.5454132
8.386714 -2.4808463
8.387714 -2.4159284
8.388714 -2.3506681
8.389714 -2.2850724
8.390715 -2.2191484
8.391714 -2.1529017
8.392715 -2.0863375
8.393714 -2.0194601
8.394714 -1.9522734
8.395715 -1.8847803
8.396714 -1.8169834999999999
8.397715 -1.7488854000000003
8.398714 -1.6804884999999998
8.399714 -1.6117958000000001
8.400714 -1.5428115
8.401714 -1.4735411
8.402715 -1.4039922
8.403714 -1.3341732
8.404715 -1.2640936
8.405714 -1.1937629
8.406714 -1.1231897
8.407714 -1.0523817
8.408714 -0.9813447499999999
8.409715 -0.91008386
8.410714 -0.8386027100000001
8.411715 -0.7669045099999999
8.412714 -0.69499225
8.413714 -0.622869
8.414714 -0.55053812
8.415714 -0.47800336
8.416715 -0.40526916
8.417714 -0.33234076
8.418715 -0.2592244
8.419714 -0.18592743
8.420714 -0.11245832
8.421714 -0.03882618
8.422714 0.034959664
8.423715 0.10889035
8.424714 0.18295805999999998
8.425714 0.25715644
8.426714 0.33148067999999997
8.427714 0.40592724
8.428715 0.48049334
8.429714 0.55517629
8.430715 0.6299729900000001
8.431714 0.70487955
8.432714 0.7798909199999999
8.433714 0.85500106
8.434714 0.9302030299999999
8.435715 1.0054891
8.436714 1.0808509000000002
8.437715 1.1562793999999998
8.438714 1.2317657
8.439714 1.3073003
8.440714 1.3828747000000001
8.441714 1.458481
8.442715 1.5341126999999999
8.443714 1.6097648
8.444715 1.6854336
8.445714 1.7611165000000002
8.446714 1.8368108
8.447714 1.9125143
8.448714 1.9882233999999999
8.449715 2.0639328
8.450714 2.1396365
8.451715 2.2153264
8.452714 2.2909939
8.453714 2.3666297999999997
8.454714 2.4422247
8.455714 2.5177690999999998
8.456715 2.5932543
8.457714 2.6686719
8.458714 2.7440144
8.459714 2.8192755
8.460714 2.8944496
8.461715 2.9695326
8.462714 3.0445211
8.463715 3.1194121
8.464714 3.1942028999999996
8.465714 3.2688897000000003
8.466714 3.3434673999999998
8.467714 3.4179296
8.468715 3.4922682
8.469714 3.5664737000000004
8.470715 3.6405361999999997
8.471714 3.7144459999999997
8.472714 3.7881937
8.473714 3.8617708
8.474714 3.9351702000000004
8.475715 4.0083852
8.476714 4.0814109
8.477715 4.1542433
8.478714 4.2268783
8.479714 4.2993125
8.480714 4.3715429
8.481714 4.4435665
8.482715 4.515379299999999
8.483714 4.5869764
8.484715 4.6583511
8.485714 4.7294948
8.486714 4.8003983
8.487714 4.8710506
8.488714 4.941441500000001
8.489715 5.01156
8.490714 5.0813973
8.491714 5.150945500000001
8.492714 5.2201986
8.493714 5.2891523000000005
8.494715 5.357803
8.495714 5.426148
8.496715 5.4941844
8.497714 5.5619095
8.498714 5.6293197
8.499714 5.6964107
8.500714 5.7631771999999994
8.501715 5.8296129
8.502714 5.89571
8.503715 5.9614595
8.504714 6.026851
8.505714 6.0918745
8.506714 6.1565198
8.507714 6.2207777
8.508715 6.284640700000001
8.509714 6.348103300000001
8.510715 6.411161999999999
8.511714 6.473814699999999
8.512714 6.536059099999999
8.513714 6.5978943999999995
8.514714 6.6593184999999995
8.515715 6.720327600000001
8.516714 6.7809165
8.517715 6.8410798999999995
8.518714 6.900809700000001
8.519714 6.9600976999999995
8.520715 7.0189342
8.521714 7.0773102
8.522715 7.1352154
8.523714 7.19264
8.524714 7.249575900000001
8.525714 7.3060155
8.526714 7.361953000000001
8.527715 7.417386
8.528714 7.4723125
8.529715 7.5267322
8.530714 7.5806446
8.531714 7.634049699999999
8.532714 7.6869436
8.533714 7.7393225999999995
8.534715 7.7911802
8.535714 7.842508700000001
8.536715 7.893299300000001
8.537714 7.943542300000001
8.538714 7.993227999999999
8.539714 8.042347399999999
8.540714 8.0908924
8.541715 8.1388563
8.542714 8.186233
8.543715 8.233019
8.544714 8.2792111
8.545714 8.3248086
8.546714 8.3698116
8.547714 8.414219300000001
8.548715 8.4580325
8.549714 8.501249600000001
8.550714 8.5438669
8.551714 8.585878500000002
8.552714 8.627275399999998
8.553715 8.6680494
8.554714 8.7081894
8.555715 8.747686400000001
8.556714 8.7865315
8.557714 8.824717999999999
8.558714 8.8622406
8.559714 8.8990957
8.560715 8.9352809
8.561714 8.9707948
8.562715 9.0056367
8.563714 9.0398073
8.564714 9.073305900000001
8.565714 9.1061324
8.566714 9.1382854
8.567715 9.1697618
8.568714 9.2005566
8.569715 9.2306629
8.570714 9.260071100000001
8.571714 9.2887707
8.572714 9.3167529
8.573714 9.3440093
8.574715 9.3705334
8.575714 9.3963213
8.576715 9.4213724
8.577714 9.4456859
8.578714 9.469263999999999
8.579714 9.4921075
8.580714 9.5142171
8.581715 9.5355928
8.582714 9.5562346
8.583714 9.576140299999999
8.584714 9.5953055
8.585714 9.6137263
8.586715 9.6313961
8.587714 9.6483074
8.588715 9.6644513
8.589714 9.6798196
8.590714 9.6944049
8.591714 9.7082011
8.592714 9.7212061
8.593715 9.7334191
8.594714 9.744842400000001
8.595715 9.7554795
8.596714 9.765333700000001
8.597714 9.774407
8.598714 9.782701000000001
8.599714 9.7902142
8.600715 9.7969435
8.601714 9.8028846
8.602715 9.808033
8.603714 9.8123819
8.604714 9.8159254
8.605714 9.8186575
8.606714 9.8205723
8.607715 9.8216638
8.608714 9.821929
8.609715 9.821365799999999
8.610714 9.8199755
8.611714 9.8177597
8.612714 9.8147228
8.613714 9.8108701
8.614715 9.8062053
8.615714 9.8007299
8.616714 9.7944431
8.617714 9.787342
8.618714 9.7794212
8.619715 9.770674999999999
8.620714 9.761096499999999
8.621715 9.7506799
8.622714 9.739420599999999
8.623714 9.7273156
8.624714 9.714363500000001
8.625714 9.700563500000001
8.626715 9.6859165
8.627714 9.6704245
8.628715 9.654092
8.629714 9.6369229
8.630714 9.618922300000001
8.631714 9.6000947
8.632714 9.580443800000001
8.633715 9.5599696
8.634714 9.5386699
8.635715 9.5165394
8.636714 9.4935723
8.637714 9.4697617
8.638714 9.4451018
8.639714 9.4195887
8.640715 9.3932211
8.641714 9.3659997
8.642715 9.3379274
8.643714 9.309008
8.644714 9.2792466
8.645715 9.2486478
8.646714 9.2172161
8.647715 9.1849551
8.648714 9.1518685
8.649714 9.1179587
8.650714 9.0832271
8.651714 9.0476722
8.652715 9.011291
8.653714 8.974079
8.654715 8.9360312
8.655714 8.8971429
8.656714 8.8574111
8.657714 8.816836
8.658714 8.7754212
8.659715 8.733171200000001
8.660714 8.6900935
8.661715 8.646196100000001
8.662714 8.601486699999999
8.663714 8.5559703
8.664714 8.5096508
8.665714 8.4625311
8.666715 8.4146127
8.667714 8.3658956
8.668715 8.3163783
8.669714 8.2660586
8.670714 8.2149342
8.671714 8.1630021
8.672714 8.110258700000001
8.673715 8.0567032
8.674714 8.0023356
8.675714 7.947159600000001
8.676714 7.891181899999999
8.677714 7.834410699999999
8.678715 7.7768564
8.679714 7.7185288000000005
8.680715 7.6594353
8.681714 7.599581800000001
8.682714 7.5389713
8.683714 7.4776039
8.684714 7.4154794
8.685715 7.3525965
8.686714 7.2889544
8.687715 7.224552300000001
8.688714 7.1593903
8.689714 7.093469099999999
8.690714 7.026790800000001
8.691714 6.959359299999999
8.692715 6.8911791000000004
8.693714 6.8222567
8.694715 6.752601299999999
8.695714 6.6822223
8.696714 6.6111303999999995
8.697714 6.5393336
8.698714 6.466838
8.699715 6.393647199999999
8.700714 6.3197613
8.701715 6.2451795
8.702714 6.1698992
8.703714 6.0939182
8.704714 6.0172364
8.705714 5.9398551
8.706715 5.8617786
8.707714 5.7830121
8.708714 5.7035625
8.709714 5.6234378000000005
8.710714 5.5426471
8.711715 5.4611996000000005
8.712714 5.379105
8.713715 5.2963734
8.714714 5.2130137
8.715714 5.129033000000001
8.716714 5.0444361
8.717714 4.9592253
8.718715 4.8734006
8.719714 4.7869608
8.720715 4.699904500000001
8.721714 4.612231599999999
8.722714 4.5239449
8.723714 4.4350497
8.724714 4.3455537
8.725715 4.2554662
8.726714 4.1647978000000005
8.727715 4.0735591
8.728714 3.9817601000000002
8.729714 3.8894098
8.730714 3.7965159999999996
8.731714 3.7030857
8.732715 3.6091252999999996
8.733714 3.5146393
8.734715 3.419631
8.735714 3.3241022
8.736714 3.2280537999999996
8.737714 3.1314868000000002
8.738714 3.0344028
8.739715 2.9368060000000002
8.740714 2.8387029
8.741714 2.740103
8.742714 2.6410183
8.743714 2.5414616
8.744715 2.4414457
8.745714 2.3409823
8.746715 2.2400809
8.747714 2.1387491
8.748714 2.0369925
8.749714 1.9348152
8.750714 1.8322207
8.751715 1.7292121
8.752714 1.6257925
8.753715 1.5219646
8.754714 1.4177317
8.755714 1.313098
8.756714 1.208069
8.757714 1.1026522
8.758715 0.99685751
8.759714 0.89069661
8.760715 0.7841827299999999
8.761714 0.67732939
8.762714 0.5701489700000001
8.763714 0.462652
8.764714 0.35484645
8.765715 0.24673799
8.766714 0.13833049
8.767715 0.029627045
8.768714 -0.079369184
8.769714 -0.18865425
8.770715 -0.29822302
8.771714 -0.40806909
8.772715 -0.5181849
8.773714 -0.62856176
8.774714 -0.7391899399999999
8.775714 -0.8500587199999999
8.776714 -0.96115647
8.777715 -1.0724708
8.778714 -1.1839897
8.779715 -1.2957017
8.780714 -1.407597
8.781714 -1.5196681
8.782714 -1.6319096000000002
8.783714 -1.7443182000000002
8.784715 -1.8568913
8.785714 -1.9696262
8.786715 -2.082519
8.787714 -2.1955639
8.788714 -2.3087529
8.789714 -2.4220761
8.790714 -2.5355222
8.791715 -2.6490791
8.792714 -2.7627341
8.793715 -2.8764753
8.794714 -2.9902903000000003
8.795714 -3.1041684
8.796714 -3.2180987
8.797714 -3.3320725
8.798715 -3.4460820000000005
8.799714 -3.5601214
8.800714 -3.674186
8.801714 -3.7882727
8.802714 -3.9023771999999997
8.803715 -4.016495099999999
8.804714 -4.1306201
8.805715 -4.2447429
8.806714 -4.3588527
8.807714 -4.472937099999999
8.808714 -4.5869831
8.809714 -4.700977399999999
8.810715 -4.8149075
8.811714 -4.9287628
8.812715 -5.0425339
8.813714 -5.1562127
8.814714 -5.2697916
8.815714 -5.3832645999999995
8.816714 -5.4966263
8.817715 -5.6098714
8.818714 -5.7229955
8.819715 -5.8359928
8.820714 -5.9488572
8.821714 -6.0615811
8.822714 -6.1741546000000005
8.823714 -6.2865660000000005
8.824715 -6.398802300000001
8.825714 -6.51085
8.826715 -6.622695200000001
8.827714 -6.7343257
8.828714 -6.845731300000001
8.829714 -6.9569029
8.830714 -7.067833799999999
8.831715 -7.1785182
8.832714 -7.288950700000001
8.833714 -7.3991261
8.834714 -7.5090393
8.835714 -7.6186843
8.836715 -7.7280544
8.837714 -7.8371413
8.838715 -7.9459369
8.839714 -8.054430799999999
8.840714 -8.162611
8.841714 -8.270464800000001
8.842714 -8.377979700000001
8.843715 -8.4851421
8.844714 -8.591940300000001
8.845715 -8.6983651
8.846714 -8.8044092
8.847714 -8.9100659
8.848714 -9.0153307
8.849714 -9.120199099999999
8.850715 -9.2246667
8.851714 -9.3287282
8.852715 -9.4323762
8.853714 -9.5356025
8.854714 -9.6383989
8.855714 -9.740755
8.856714 -9.8426603
8.857715 -9.9441029
8.858714 -10.04507
8.859715 -10.14555
8.860714 -10.24554
8.861714 -10.34502
8.862714 -10.44398
8.863714 -10.54242
8.864715 -10.64034
8.865714 -10.737720000000001
8.866714 -10.834570000000001
8.867714 -10.93088
8.868714 -11.02664
8.869715 -11.12185
8.870714 -11.21651
8.871715 -11.31059
8.872714 -11.40409
8.873714 -11.49699
8.874714 -11.58929
8.875714 -11.68098
8.876715 -11.77205
8.877714 -11.86248
8.878715 -11.95226
8.879714 -12.0414
8.880714 -12.12988
8.881714 -12.217699999999999
8.882714 -12.30486
8.883715 -12.39135
8.884714 -12.47717
8.885715 -12.56232
8.886714 -12.64678
8.887714 -12.730540000000001
8.888714 -12.81361
8.889714 -12.89596
8.890715 -12.97759
8.891714 -13.05848
8.892715 -13.138630000000001
8.893714 -13.21803
8.894714 -13.296669999999999
8.895715 -13.374539999999998
8.896714 -13.45165
8.897715 -13.527980000000001
8.898714 -13.60353
8.899714 -13.67829
8.900714 -13.75227
8.901714 -13.82546
8.902715 -13.89785
8.903714 -13.969439999999999
8.904715 -14.04022
8.905714 -14.11017
8.906714 -14.17929
8.907714 -14.247570000000001
8.908714 -14.31499
8.909715 -14.381559999999999
8.910714 -14.44725
8.911715 -14.51208
8.912714 -14.576030000000001
8.913714 -14.639109999999999
8.914714 -14.701310000000001
8.915714 -14.762620000000002
8.916715 -14.823049999999999
8.917714 -14.88258
8.918715 -14.94122
8.919714 -14.99895
8.920714 -15.055779999999999
8.921714 -15.11169
8.922714 -15.16668
8.923715 -15.22073
8.924714 -15.27385
8.925714 -15.32601
8.926714 -15.37721
8.927714 -15.427460000000002
8.928715 -15.47673
8.929714 -15.525050000000002
8.930715 -15.57239
8.931714 -15.618760000000002
8.932714 -15.664169999999999
8.933714 -15.7086
8.934714 -15.752040000000001
8.935715 -15.79451
8.936714 -15.83598
8.937715 -15.87645
8.938714 -15.91593
8.939714 -15.954389999999998
8.940714 -15.991839999999998
8.941714 -16.02826
8.942715 -16.06366
8.943714 -16.098019999999998
8.944715 -16.13135
8.945714 -16.16364
8.946714 -16.19489
8.947714 -16.2251
8.948714 -16.254260000000002
8.949715 -16.28239
8.950714 -16.30948
8.951715 -16.33552
8.952714 -16.36051
8.953714 -16.38445
8.954714 -16.40731
8.955714 -16.429109999999998
8.956715 -16.44983
8.957714 -16.46948
8.958714 -16.48804
8.959714 -16.50552
8.960714 -16.521910000000002
8.961715 -16.53722
8.962714 -16.55143
8.963715 -16.56455
8.964714 -16.57657
8.965714 -16.587509999999998
8.966714 -16.59736
8.967714 -16.60613
8.968715 -16.6138
8.969714 -16.62037
8.970715 -16.62585
8.971714 -16.630229999999997
8.972714 -16.633490000000002
8.973714 -16.63564
8.974714 -16.636670000000002
8.975715 -16.63659
8.976714 -16.63539
8.977715 -16.63307
8.978714 -16.629640000000002
8.979714 -16.62509
8.980714 -16.619419999999998
8.981714 -16.61264
8.982715 -16.60473
8.983714 -16.59572
8.984715 -16.58558
8.985714 -16.57433
8.986714 -16.56196
8.987714 -16.548470000000002
8.988714 -16.53386
8.989715 -16.51812
8.990714 -16.50125
8.991714 -16.483249999999998
8.992714 -16.464119999999998
8.993714 -16.44386
8.994715 -16.42247
8.995714 -16.39997
8.996715 -16.37634
8.997714 -16.351599999999998
8.998714 -16.32574
8.999714 -16.29877
9.000714 -16.270680000000002
9.001715 -16.24147
9.002714 -16.21115
9.003715 -16.17972
9.004714 -16.14717
9.005714 -16.11351
9.006714 -16.07873
9.007714 -16.042839999999998
9.008715 -16.00584
9.009714 -15.96772
9.010715 -15.92849
9.011714 -15.888150000000001
9.012714 -15.8467
9.013714 -15.80415
9.014714 -15.76051
9.015715 -15.715770000000001
9.016714 -15.669939999999999
9.017715 -15.623020000000002
9.018714 -15.57501
9.019714 -15.5259
9.020715 -15.4757
9.021714 -15.42442
9.022715 -15.372060000000001
9.023714 -15.31861
9.024714 -15.26409
9.025714 -15.208499999999999
9.026714 -15.15183
9.027715 -15.09409
9.028714 -15.035290000000002
9.029715 -14.97542
9.030714 -14.9145
9.031714 -14.85252
9.032714 -14.7895
9.033714 -14.72544
9.034715 -14.66034
9.035714 -14.594199999999999
9.036715 -14.527019999999998
9.037714 -14.45881
9.038714 -14.389560000000001
9.039714 -14.31929
9.040714 -14.248
9.041715 -14.17569
9.042714 -14.10237
9.043715 -14.02805
9.044714 -13.95272
9.045714 -13.8764
9.046714 -13.79908
9.047714 -13.720769999999998
9.048715 -13.64148
9.049714 -13.56121
9.050714 -13.47997
9.051714 -13.39776
9.052714 -13.31459
9.053715 -13.230459999999999
9.054714 -13.14537
9.055715 -13.05933
9.056714 -12.972339999999999
9.057714 -12.884419999999999
9.058714 -12.795570000000001
9.059714 -12.70579
9.060715 -12.615100000000002
9.061714 -12.52349
9.062715 -12.43098
9.063714 -12.337570000000001
9.064714 -12.24327
9.065714 -12.14807
9.066714 -12.05198
9.067715 -11.955010000000001
9.068714 -11.85717
9.069715 -11.75847
9.070714 -11.6589
9.071714 -11.55848
9.072714 -11.45722
9.073714 -11.35511
9.074715 -11.25217
9.075714 -11.1484
9.076715 -11.04381
9.077714 -10.93841
9.078714 -10.83222
9.079714 -10.72523
9.080714 -10.61745
9.081715 -10.50889
9.082714 -10.39955
9.083714 -10.28943
9.084714 -10.17855
9.085714 -10.06691
9.086715 -9.954527
9.087714 -9.8414026
9.088715 -9.7275488
9.089714 -9.6129745
9.090714 -9.497686499999999
9.091714 -9.3816921
9.092714 -9.2649989
9.093715 -9.1476142
9.094714 -9.0295471
9.095715 -8.9108065
9.096714 -8.7913997
9.097714 -8.6713351
9.098714 -8.5506186
9.099714 -8.429255300000001
9.100715 -8.3072528
9.101714 -8.184617
9.102715 -8.061357600000001
9.103714 -7.9374842
9.104714 -7.8130081
9.105714 -7.687941199999999
9.106714 -7.5622939
9.107715 -7.4360758
9.108714 -7.3092952
9.109715 -7.181960299999999
9.110714 -7.0540778
9.111714 -6.9256559
9.112714 -6.796702000000001
9.113714 -6.6672258
9.114715 -6.5372354999999995
9.115714 -6.4067400999999995
9.116714 -6.2757477
9.117714 -6.1442666
9.118714 -6.0123049
9.119715 -5.8798712
9.120714 -5.7469755
9.121715 -5.6136295
9.122714 -5.4798454
9.123714 -5.3456351
9.124714 -5.2110102
9.125714 -5.0759807
9.126715 -4.9405549
9.127714 -4.8047397
9.128715 -4.6685419999999995
9.129714 -4.5319688
9.130714 -4.3950278
9.131714 -4.2577282
9.132714 -4.1200794
9.133715 -3.9820921
9.134714 -3.8437761
9.135715 -3.7051421
9.136714 -3.5662002999999998
9.137714 -3.4269616000000003
9.138714 -3.2874372
9.139714 -3.1476386
9.140715 -3.0075785
9.141714 -2.8672688
9.142715 -2.7267205
9.143714 -2.585943
9.144714 -2.4449445
9.145715 -2.3037318
9.146714 -2.1623112
9.147715 -2.0206895
9.148714 -1.8788747000000001
9.149714 -1.7368767
9.150714 -1.5947067999999998
9.151714 -1.4523769
9.152715 -1.3098992999999999
9.153714 -1.1672863
9.154715 -1.0245494000000002
9.155714 -0.88169975
9.156714 -0.73874835
9.157714 -0.59570614
9.158714 -0.45258397999999994
9.159715 -0.30939241
9.160714 -0.16614125000000002
9.161715 -0.022839223999999998
9.162714 0.12050603000000001
9.163714 0.26388753
9.164714 0.40729824000000003
9.165714 0.55073034
9.166715 0.69417437
9.167714 0.8376189500000001
9.168715 0.9810512
9.169714 1.1244571
9.170714 1.2678226000000001
9.171714 1.4111346
9.172714 1.5543806
9.173715 1.6975500000000001
9.174714 1.8406326000000002
9.175714 1.9836192999999998
9.176714 2.1265013
9.177714 2.2692701
9.178715 2.4119172
9.179714 2.5544347
9.180715 2.6968149
9.181714 2.8390504
9.182714 2.9811332
9.183714 3.1230541
9.184714 3.2648023
9.185715 3.4063656
9.186714 3.5477303
9.187715 3.6888819
9.188714 3.8298063
9.189714 3.9704908
9.190714 4.1109241999999995
9.191714 4.2510971
9.192715 4.3910019
9.193714 4.5306314
9.194715 4.6699785
9.195714 4.8090357
9.196714 4.9477957
9.197714 5.086250199999999
9.198714 5.2243903000000005
9.199715 5.3622071
9.200714 5.4996908
9.201715 5.6368303
9.202714 5.7736136
9.203714 5.9100278
9.204714 6.0460590000000005
9.205714 6.181693800000001
9.206715 6.316919599999999
9.207714 6.451726000000001
9.208714 6.5861031
9.209714 6.7200451999999995
9.210714 6.8535462
9.211715 6.986600900000001
9.212714 7.1192041
9.213715 7.2513491
9.214714 7.3830284
9.215714 7.5142331
9.216714 7.6449521
9.217714 7.775174799999999
9.218715 7.904889399999999
9.219714 8.0340832
9.220715 8.1627451
9.221714 8.2908623
9.222714 8.4184237
9.223714 8.545417299999999
9.224714 8.671832799999999
9.225715 8.797662
9.226714 8.922898799999999
9.227715 9.0475388
9.228714 9.1715775
9.229714 9.2950113
9.230714 9.4178356
9.231714 9.540042999999999
9.232715 9.6616253
9.233714 9.782572100000001
9.234715 9.9028714
9.235714 10.02251
9.236714 10.14148
9.237714 10.25977
9.238714 10.37736
9.239715 10.49425
9.240714 10.61042
9.241714 10.72588
9.242714 10.84061
9.243714 10.954600000000001
9.244715 11.06786
9.245714 11.18039
9.246715 11.292159999999999
9.247714 11.40319
9.248714 11.51347
9.249714 11.62299
9.250714 11.73173
9.251715 11.83969
9.252714 11.946850000000001
9.253715 12.05321
9.254714 12.15874
9.255714 12.263440000000001
9.256714 12.36731
9.257714 12.47033
9.258715 12.5725
9.259714 12.67382
9.260715 12.77428
9.261714 12.87389
9.262714 12.972629999999999
9.263714 13.070509999999999
9.264714 13.16752
9.265715 13.26366
9.266714 13.35892
9.267715 13.45329
9.268714 13.54675
9.269714 13.639309999999998
9.270715 13.73094
9.271714 13.821639999999999
9.272715 13.91139
9.273714 14.000190000000002
9.274714 14.088030000000002
9.275714 14.174919999999998
9.276714 14.26085
9.277715 14.345820000000002
9.278714 14.429829999999999
9.279715 14.512880000000001
9.280714 14.594969999999998
9.281714 14.67609
9.282714 14.75623
9.283714 14.83539
9.284715 14.91355
9.285714 14.99072
9.286715 15.06688
9.287714 15.14202
9.288714 15.21614
9.289714 15.28921
9.290714 15.361250000000002
9.291715 15.43224
9.292714 15.502199999999998
9.293715 15.57111
9.294714 15.63899
9.295714 15.70583
9.296714 15.77163
9.297714 15.83639
9.298715 15.900110000000002
9.299714 15.962779999999999
9.300714 16.02439
9.301714 16.08493
9.302714 16.1444
9.303715 16.20278
9.304714 16.26007
9.305715 16.31626
9.306714 16.37135
9.307714 16.42533
9.308714 16.47822
9.309714 16.53
9.310715 16.58068
9.311714 16.63026
9.312715 16.67876
9.313714 16.72616
9.314714 16.772470000000002
9.315714 16.81769
9.316714 16.8618
9.317715 16.90481
9.318714 16.94669
9.319715 16.987450000000003
9.320714 17.02707
9.321714 17.065559999999998
9.322714 17.102899999999998
9.323714 17.13911
9.324715 17.17417
9.325714 17.208109999999998
9.326715 17.2409
9.327714 17.27258
9.328714 17.30312
9.329714 17.332549999999998
9.330714 17.36085
9.331715 17.38803
9.332714 17.414089999999998
9.333714 17.43901
9.334714 17.462790000000002
9.335714 17.485429999999997
9.336715 17.50691
9.337714 17.52724
9.338715 17.54641
9.339714 17.56441
9.340714 17.58126
9.341714 17.59696
9.342714 17.61152
9.343715 17.62494
9.344714 17.637230000000002
9.345715 17.64839
9.346714 17.65842
9.347714 17.66734
9.348714 17.67513
9.349714 17.68179
9.350715 17.68732
9.351714 17.69171
9.352715 17.694960000000002
9.353714 17.69706
9.354714 17.69802
9.355714 17.69782
9.356714 17.69648
9.357715 17.694
9.358714 17.69038
9.359715 17.68564
9.360714 17.67978
9.361714 17.67281
9.362714 17.664730000000002
9.363714 17.65555
9.364715 17.64527
9.365714 17.633879999999998
9.366714 17.621380000000002
9.367714 17.60778
9.368714 17.593059999999998
9.369715 17.57722
9.370714 17.56027
9.371715 17.5422
9.372714 17.52302
9.373714 17.50273
9.374714 17.48134
9.375714 17.45886
9.376715 17.43531
9.377714 17.41068
9.378715 17.384990000000002
9.379714 17.35824
9.380714 17.33044
9.381714 17.30159
9.382714 17.27168
9.383715 17.24072
9.384714 17.208689999999997
9.385715 17.1756
9.386714 17.14144
9.387714 17.10622
9.388714 17.06994
9.389714 17.032610000000002
9.390715 16.994229999999998
9.391714 16.95482
9.392715 16.91439
9.393714 16.87294
9.394714 16.83049
9.395715 16.78704
9.396714 16.74261
9.397715 16.69719
9.398714 16.65078
9.399714 16.60339
9.400714 16.55501
9.401714 16.50565
9.402715 16.45529
9.403714 16.403950000000002
9.404715 16.35163
9.405714 16.29833
9.406714 16.24407
9.407714 16.18886
9.408714 16.1327
9.409715 16.075619999999997
9.410714 16.017609999999998
9.411715 15.9587
9.412714 15.898880000000002
9.413714 15.838169999999998
9.414714 15.77655
9.415714 15.71404
9.416715 15.65064
9.417714 15.586340000000002
9.418715 15.521139999999999
9.419714 15.455060000000001
9.420714 15.38808
9.421714 15.32022
9.422714 15.25149
9.423715 15.1819
9.424714 15.11146
9.425714 15.04019
9.426714 14.968100000000002
9.427714 14.8952
9.428715 14.821509999999998
9.429714 14.74702
9.430715 14.67174
9.431714 14.59567
9.432714 14.518819999999998
9.433714 14.441180000000001
9.434714 14.36276
9.435715 14.283560000000001
9.436714 14.203579999999999
9.437715 14.12284
9.438714 14.04134
9.439714 13.9591
9.440714 13.87612
9.441714 13.79242
9.442715 13.708010000000002
9.443714 13.622919999999999
9.444715 13.53714
9.445714 13.45068
9.446714 13.36356
9.447714 13.275770000000001
9.448714 13.18731
9.449715 13.098199999999999
9.450714 13.008420000000001
9.451715 12.917989999999998
9.452714 12.82691
9.453714 12.73519
9.454714 12.64283
9.455714 12.549859999999999
9.456715 12.456290000000001
9.457714 12.36212
9.458714 12.26738
9.459714 12.17207
9.460714 12.07621
9.461715 11.97981
9.462714 11.88288
9.463715 11.78541
9.464714 11.68742
9.465714 11.5889
9.466714 11.48986
9.467714 11.3903
9.468715 11.29022
9.469714 11.189639999999999
9.470715 11.08856
9.471714 10.98699
9.472714 10.884960000000001
9.473714 10.78247
9.474714 10.67954
9.475715 10.57619
9.476714 10.47242
9.477715 10.36825
9.478714 10.26368
9.479714 10.15872
9.480714 10.053370000000001
9.481714 9.9476434
9.482715 9.8415345
9.483714 9.7350501
9.484715 9.6281953
9.485714 9.5209777
9.486714 9.413408500000001
9.487714 9.305498700000001
9.488714 9.1972642
9.489715 9.0887189
9.490714 8.9798793
9.491714 8.870761100000001
9.492714 8.7613761
9.493714 8.6517341
9.494715 8.5418433
9.495714 8.4317088
9.496715 8.3213344
9.497714 8.2107238
9.498714 8.0998786
9.499714 7.9888031
9.500714 7.877503299999999
9.501715 7.7659868
9.502714 7.6542631
9.503715 7.542344900000001
9.504714 7.4302465
9.505714 7.317982600000001
9.506714 7.205569000000001
9.507714 7.0930213
9.508715 6.9803536
9.509714 6.8675771
9.510715 6.7547008
9.511714 6.6417314
9.512714 6.5286733
9.513714 6.415528800000001
9.514714 6.3023008
9.515715 6.1889924
9.516714 6.0756087
9.517715 5.9621561
9.518714 5.8486446999999995
9.519714 5.7350859
9.520715 5.621494
9.521714 5.5078838
9.522715 5.394271
9.523714 5.2806705
9.524714 5.1670957
9.525714 5.0535582
9.526714 4.9400672
9.527715 4.8266292
9.528714 4.7132488
9.529715 4.5999289
9.530714 4.4866715
9.531714 4.3734789
9.532714 4.2603552
9.533714 4.1473065
9.534715 4.0343404
9.535714 3.9214686
9.536715 3.8087044
9.537714 3.6960628000000004
9.538714 3.5835594
9.539714 3.4712099000000003
9.540714 3.359028
9.541715 3.2470256
9.542714 3.1352125
9.543715 3.0235955
9.544714 2.9121788
9.545714 2.8009651
9.546714 2.6899559
9.547714 2.579153
9.548715 2.4685588000000003
9.549714 2.3581779000000003
9.550714 2.2480175
9.551714 2.1380871999999997
9.552714 2.0283987999999997
9.553715 1.9189663
9.554714 1.8098047
9.555715 1.7009288
9.556714 1.5923524000000002
9.557714 1.484088
9.558714 1.3761454
9.559714 1.2685319000000002
9.560715 1.1612523
9.561714 1.0543093
9.562715 0.9477042600000001
9.563714 0.84143821
9.564714 0.73551266
9.565714 0.6299309000000001
9.566714 0.5246985200000001
9.567715 0.41982378
9.568714 0.31531758
9.569715 0.21119283
9.570714 0.10746364
9.571714 0.0041442519
9.572714 -0.098751939
9.573714 -0.20121327
9.574715 -0.30323032
9.575714 -0.40479619
9.576715 -0.5059063899999999
9.577714 -0.6065584700000001
9.578714 -0.70675132
9.579714 -0.80648446
9.580714 -0.9057572999999999
9.581715 -1.0045681000000002
9.582714 -1.1029132000000001
9.583714 -1.2007865
9.584714 -1.2981792
9.585714 -1.3950801000000002
9.586715 -1.491476
9.587714 -1.5873535
9.588715 -1.6826987000000002
9.589714 -1.7774997000000001
9.590714 -1.8717472
9.591714 -1.9654345
9.592714 -2.0585576000000003
9.593715 -2.1511150999999997
9.594714 -2.2431064000000003
9.595715 -2.3345320999999997
9.596714 -2.4253922
9.597714 -2.5156856
9.598714 -2.6054095
9.599714 -2.6945597
9.600715 -2.783129
9.601714 -2.871109
9.602715 -2.9584892000000003
9.603714 -3.0452579
9.604714 -3.131403
9.605714 -3.2169133000000003
9.606714 -3.3017788
9.607715 -3.3859920000000003
9.608714 -3.4695487
9.609715 -3.5524473
9.610714 -3.6346883000000005
9.611714 -3.7162736
9.612714 -3.7972052
9.613714 -3.8774837
9.614715 -3.9571080000000003
9.615714 -4.036074500000001
9.616714 -4.1143775
9.617714 -4.1920092
9.618714 -4.2689603
9.619715 -4.345221400000001
9.620714 -4.4207826
9.621715 -4.4956349
9.622714 -4.5697697
9.623714 -4.6431802
9.624714 -4.7158618
9.625714 -4.7878112999999995
9.626715 -4.8590291
9.627714 -4.9295168
9.628715 -4.9992773999999995
9.629714 -5.0683141
9.630714 -5.1366284
9.631714 -5.204220100000001
9.632714 -5.2710857
9.633715 -5.3372197
9.634714 -5.4026134
9.635715 -5.4672584
9.636714 -5.5311452999999995
9.637714 -5.5942658
9.638714 -5.656613800000001
9.639714 -5.7181846
9.640715 -5.778975
9.641714 -5.8389831
9.642715 -5.8982089
9.643714 -5.9566535
9.644714 -6.0143188
9.645715 -6.0712069
9.646714 -6.1273206
9.647715 -6.1826617
9.648714 -6.2372301
9.649714 -6.291023599999999
9.650714 -6.344037499999999
9.651714 -6.396264599999999
9.652715 -6.447697400000001
9.653714 -6.4983279000000005
9.654715 -6.5481491
9.655714 -6.597156099999999
9.656714 -6.6453479
9.657714 -6.692724699999999
9.658714 -6.7392878000000005
9.659715 -6.7850411
9.660714 -6.8299875
9.661715 -6.8741284
9.662714 -6.917466999999999
9.663714 -6.9600038
9.664714 -7.0017397
9.665714 -7.042674
9.666715 -7.0828050000000005
9.667714 -7.1221299
9.668715 -7.160644200000001
9.669714 -7.1983427
9.670714 -7.2352186
9.671714 -7.2712675
9.672714 -7.306486399999999
9.673715 -7.3408745
9.674714 -7.374433399999999
9.675714 -7.4071683
9.676714 -7.4390844
9.677714 -7.4701868000000005
9.678715 -7.5004794
9.679714 -7.529965
9.680715 -7.5586453
9.681714 -7.5865187
9.682714 -7.613585100000001
9.683714 -7.6398432000000005
9.684714 -7.665290700000001
9.685715 -7.6899268
9.686714 -7.71375
9.687715 -7.7367581
9.688714 -7.7589497
9.689714 -7.7803232
9.690714 -7.800879300000001
9.691714 -7.8206204
9.692715 -7.8395508000000005
9.693714 -7.857675899999999
9.694715 -7.8750022
9.695714 -7.891535800000001
9.696714 -7.9072796
9.697714 -7.9222359
9.698714 -7.9364039
9.699715 -7.9497822
9.700714 -7.962367700000001
9.701715 -7.974160499999999
9.702714 -7.985159
9.703714 -7.9953648
9.704714 -8.0047794
9.705714 -8.0134049
9.706715 -8.0212437
9.707714 -8.0282971
9.708714 -8.034569
9.709714 -8.0400631
9.710714 -8.0447838
9.711715 -8.048737000000001
9.712714 -8.051929600000001
9.713715 -8.0543667
9.714714 -8.0560528
9.715714 -8.0569893
9.716714 -8.0571771
9.717714 -8.0566153
9.718715 -8.055303199999999
9.719714 -8.0532409
9.720715 -8.0504306
9.721714 -8.0468766
9.722714 -8.0425836
9.723714 -8.0375567
9.724714 -8.0318004
9.725715 -8.0253191
9.726714 -8.0181167
9.727715 -8.0101967
9.728714 -8.001562199999999
9.729714 -7.9922184
9.730714 -7.982169799999999
9.731714 -7.9714224
9.732715 -7.9599804999999995
9.733714 -7.947847199999999
9.734715 -7.9350248
9.735714 -7.9215147
9.736714 -7.907318300000001
9.737714 -7.892437300000001
9.738714 -7.876875999999999
9.739715 -7.8606404
9.740714 -7.843737300000001
9.741714 -7.826174099999999
9.742714 -7.8079574
9.743714 -7.7890925
9.744715 -7.769583900000001
9.745714 -7.749434600000001
9.746715 -7.7286482
9.747714 -7.7072285
9.748714 -7.6851807999999995
9.749714 -7.6625109
9.750714 -7.639224799999999
9.751715 -7.6153286
9.752714 -7.5908266
9.753715 -7.5657219
9.754714 -7.5400174
9.755714 -7.5137168
9.756714 -7.4868247
9.757714 -7.4593462
9.758715 -7.4312896
9.759714 -7.4026614
9.760715 -7.373468599999999
9.761714 -7.3437168999999995
9.762714 -7.3134109
9.763714 -7.2825544
9.764714 -7.251151699999999
9.765715 -7.2192065
9.766714 -7.1867257
9.767715 -7.1537159
9.768714 -7.120186100000001
9.769714 -7.0861429000000005
9.770715 -7.0515938
9.771714 -7.016544
9.772715 -6.980997299999999
9.773714 -6.9449574
9.774714 -6.9084294
9.775714 -6.8714186999999995
9.776714 -6.8339311
9.777715 -6.7959741000000005
9.778714 -6.757555899999999
9.779715 -6.7186832
9.780714 -6.6793621
9.781714 -6.639597599999999
9.782714 -6.5993942
9.783714 -6.558758000000001
9.784715 -6.5176948999999995
9.785714 -6.4762138
9.786715 -6.434322100000001
9.787714 -6.392028900000001
9.788714 -6.3493408
9.789714 -6.3062638
9.790714 -6.2628015999999995
9.791715 -6.2189575
9.792714 -6.174735
9.793715 -6.1301384
9.794714 -6.0851733999999995
9.795714 -6.039848200000001
9.796714 -5.9941713
9.797714 -5.9481513
9.798715 -5.9017964
9.799714 -5.8551144
9.800714 -5.808112
9.801714 -5.760796
9.802714 -5.7131734000000005
9.803715 -5.665252
9.804714 -5.61704
9.805715 -5.5685453
9.806714 -5.5197746
9.807714 -5.470733
9.808714 -5.4214243
9.809714 -5.3718515
9.810715 -5.3220179
9.811714 -5.271927600000001
9.812715 -5.2215869999999995
9.813714 -5.1710047
9.814714 -5.1201906
9.815714 -5.0691549
9.816714 -5.0179075
9.817715 -4.9664572
9.818714 -4.9148113
9.819715 -4.8629764
9.820714 -4.8109587000000005
9.821714 -4.7587641
9.822714 -4.7063984
9.823714 -4.6538680999999995
9.824715 -4.6011791
9.825714 -4.5483362
9.826715 -4.4953436
9.827714 -4.4422057
9.828714 -4.3889269
9.829714 -4.3355133
9.830714 -4.2819731
9.831715 -4.228316599999999
9.832714 -4.174555499999999
9.833714 -4.1207012
9.834714 -4.0667646
9.835714 -4.0127542
9.836715 -3.9586768
9.837714 -3.9045371
9.838715 -3.8503386
9.839714 -3.7960839
9.840714 -3.7417768999999996
9.841714 -3.6874216
9.842714 -3.6330227
9.843715 -3.5785853999999997
9.844714 -3.5241152999999996
9.845715 -3.469618
9.846714 -3.4151002999999998
9.847714 -3.3605698000000004
9.848714 -3.3060361000000005
9.849714 -3.2515097
9.850715 -3.1970024
9.851714 -3.1425249
9.852715 -3.0880867999999997
9.853714 -3.0336956
9.854714 -2.9793555
9.855714 -2.9250694
9.856714 -2.8708389
9.857715 -2.8166653999999998
9.858714 -2.7625514
9.859715 -2.7085016
9.860714 -2.6545215
9.861714 -2.6006188
9.862714 -2.5468014
9.863714 -2.4930781
9.864715 -2.4394577
9.865714 -2.3859493
9.866714 -2.3325625999999997
9.867714 -2.2793068
9.868714 -2.226191
9.869715 -2.1732234999999998
9.870714 -2.1204102999999996
9.871715 -2.0677551999999997
9.872714 -2.0152599
9.873714 -1.9629244000000001
9.874714 -1.9107486999999999
9.875714 -1.8587334
9.876715 -1.8068817000000001
9.877714 -1.7551987000000002
9.878715 -1.7036926000000001
9.879714 -1.652373
9.880714 -1.6012505
9.881714 -1.5503353
9.882714 -1.4996369
9.883715 -1.4491642
9.884714 -1.3989246
9.885715 -1.3489246
9.886714 -1.2991699
9.887714 -1.249665
9.888714 -1.2004127999999998
9.889714 -1.1514149
9.890715 -1.1026716
9.891714 -1.0541831
9.892715 -1.0059502
9.893714 -0.95797535
9.894714 -0.9102636900000001
9.895715 -0.86282315
9.896714 -0.8156636700000001
9.897715 -0.76879645
9.898714 -0.72223255
9.899714 -0.67598163
9.900714 -0.63005132
9.901714 -0.58444687
9.902715 -0.53917174
9.903714 -0.49422788
9.904715 -0.44961646
9.905714 -0.40533827
9.906714 -0.36139402
9.907714 -0.31778442
9.908714 -0.27451057
9.909715 -0.23157436
9.910714 -0.18897916
9.911715 -0.14673031
9.912714 -0.10483545
9.913714 -0.063304242
9.914714 -0.02214752
9.915714 0.018623907999999998
9.916715 0.059000646999999996
9.917714 0.098975841
9.918715 0.13854566
9.919714 0.17770914000000002
9.920714 0.21646735
9.921714 0.25482224
9.922714 0.29277562
9.923715 0.33032822
9.924714 0.3674794
9.925714 0.40422705999999997
9.926714 0.44056768999999996
9.927714 0.47649653000000003
9.928715 0.51200767
9.929714 0.5470939
9.930715 0.58174706
9.931714 0.61595831
9.932714 0.64971894
9.933714 0.6830215
9.934714 0.7158607699999999
9.935715 0.74823443
9.936714 0.78014308
9.937715 0.81158979
9.938714 0.8425785200000001
9.939714 0.87311296
9.940714 0.90319514
9.941714 0.9328247
9.942715 0.96199848
9.943714 0.99071125
9.944715 1.0189561999999999
9.945714 1.046726
9.946714 1.0740134000000001
9.947714 1.1008115
9.948714 1.1271141
9.949715 1.152916
9.950714 1.1782134
9.951715 1.2030041999999999
9.952714 1.2272883
9.953714 1.2510681
9.954714 1.2743476
9.955714 1.297132
9.956715 1.319426
9.957714 1.3412326
9.958714 1.3625517999999999
9.959714 1.3833807
9.960714 1.4037129000000002
9.961715 1.4235407
9.962714 1.4428553
9.963715 1.4616489
9.964714 1.4799153
9.965714 1.4976505
9.966714 1.5148526
9.967714 1.5315217
9.968715 1.5476592
9.969714 1.5632678
9.970715 1.5783509000000002
9.971714 1.5929127
9.972714 1.6069575999999999
9.973714 1.6204894
9.974714 1.6335102000000001
9.975715 1.6460201
9.976714 1.6580162999999999
9.977715 1.6694929
9.978714 1.6804425
9.979714 1.6908566
9.980714 1.7007276000000002
9.981714 1.7100509
9.982715 1.7188245000000002
9.983714 1.7270497999999999
9.984715 1.734731
9.985714 1.7418737
9.986714 1.7484842
9.987714 1.7545682999999999
9.988714 1.7601306
9.989715 1.7651744
9.990714 1.7697017999999998
9.991714 1.7737132
9.992714 1.7772071
9.993714 1.7801806
9.994715 1.7826287
9.995714 1.7845454
9.996715 1.7859241000000001
9.997714 1.7867593000000002
9.998714 1.7870477999999999
9.999714 1.7867893
10.00071 1.7859871999999999
10.00171 1.7846484
10.00271 1.7827810999999998
10.00371 1.7803945
10.00471 1.7774961999999999
10.00571 1.7740918
10.00671 1.770184
10.00771 1.7657729
10.00871 1.7608564
10.00971 1.7554311
10.01071 1.7494928
10.01171 1.7430373
10.01271 1.7360603
10.01371 1.7285584999999999
10.01471 1.7205298
10.01571 1.7119738999999998
10.01671 1.7028932
10.01771 1.6932923
10.01871 1.6831793000000002
10.01971 1.6725634999999999
10.02071 1.6614547
10.02171 1.6498614000000003
10.02271 1.6377897999999997
10.02371 1.6252425000000001
10.02471 1.6122183
10.02571 1.5987135
10.02671 1.584723
10.02771 1.5702417
10.02871 1.5552654000000001
10.02971 1.5397921
10.03071 1.523822
10.03171 1.5073575000000001
10.03271 1.4904030000000001
10.03371 1.4729646
10.03471 1.4550501
10.03571 1.436668
10.03671 1.4178278
10.03771 1.3985386
10.03871 1.3788082
10.03971 1.3586418
10.04071 1.3380414999999999
10.04171 1.3170060000000001
10.04271 1.2955311
10.04371 1.2736109
10.04471 1.2512397
10.04571 1.2284134
10.04671 1.2051309
10.04771 1.1813947
10.04871 1.1572107999999999
10.04971 1.1325874999999999
10.05071 1.1075349
10.05171 1.0820633
10.05271 1.0561827
10.05371 1.029902
10.05471 1.0032285
10.05571 0.9761678100000001
10.05671 0.9487232199999999
10.05771 0.92089549
10.05871 0.89268312
10.05971 0.86408248
10.06071 0.8350890099999999
10.06171 0.80569852
10.06271 0.7759084
10.06371 0.7457192500000001
10.06471 0.71513555
10.06571 0.68416554
10.06671 0.65282048
10.06771 0.62111318
10.06871 0.58905636
10.06971 0.55666114
10.07071 0.5239361
10.07171 0.49088676000000003
10.07271 0.45751574999999994
10.07371 0.42382319999999996
10.07471 0.38980739
10.07571 0.35546545
10.07671 0.32079406
10.07771 0.28579019
10.07871 0.25045192
10.07971 0.21477947
10.08071 0.17877594
10.08171 0.14244783
10.08271 0.10580508000000001
10.08371 0.068860338
10.08471 0.031627686
10.08571 -0.0058790723000000005
10.08671 -0.043648077
10.08771 -0.081670721
10.08871 -0.11994228
10.08971 -0.15846173
10.09071 -0.19723100000000002
10.09171 -0.23625364999999998
10.09271 -0.27553358
10.09371 -0.31507383
10.09471 -0.35487574
10.09571 -0.39493828
10.09671 -0.43525784
10.09771 -0.47582807
10.09871 -0.51663998
10.09971 -0.55768229
10.10071 -0.59894216
10.10171 -0.64040623
10.10271 -0.68206186
10.10371 -0.72389864
10.10471 -0.76590935
10.10571 -0.8080907199999999
10.10671 -0.85044308
10.10771 -0.89296978
10.10871 -0.93567548
10.10971 -0.97856475
10.11071 -1.0216403
10.11171 -1.0649019
10.11271 -1.1083459
10.11371 -1.1519654000000001
10.11471 -1.1957505
10.11571 -1.2396893
10.11671 -1.2837686
10.11771 -1.3279753
10.11871 -1.3722969
10.11971 -1.4167228
10.12071 -1.4612447
10.12171 -1.5058574999999998
10.12271 -1.5505597
10.12371 -1.5953528000000001
10.12471 -1.6402404999999998
10.12571 -1.6852276
10.12671 -1.7303183999999998
10.12771 -1.7755143000000002
10.12871 -1.8208139
10.12971 -1.8662116
10.13071 -1.9116981000000002
10.13171 -1.9572616
10.13271 -2.0028882
10.13371 -2.0485638
10.13471 -2.0942753
10.13571 -2.1400118
10.13671 -2.1857647
10.13771 -2.2315288
10.13871 -2.2773014000000003
10.13971 -2.3230832
10.14071 -2.3688765
10.14171 -2.4146851000000003
10.14271 -2.4605129
10.14371 -2.5063623
10.14471 -2.5522331
10.14571 -2.5981218999999998
10.14671 -2.6440216
10.14771 -2.6899213
10.14871 -2.7358077
10.14971 -2.7816666
10.15071 -2.8274842000000002
10.15171 -2.8732486
10.15271 -2.918951
10.15371 -2.9645856000000004
10.15471 -3.0101502
10.15571 -3.0556453
10.15671 -3.1010736
10.15771 -3.1464383
10.15871 -3.1917427
10.15971 -3.2369893
10.16071 -3.2821786
10.16171 -3.3273078999999997
10.16271 -3.3723716
10.16371 -3.4173604
10.16471 -3.4622628000000004
10.16571 -3.5070647000000004
10.16671 -3.5517514
10.16771 -3.5963103000000003
10.16871 -3.6407311
10.16971 -3.6850065
10.17071 -3.7291337
10.17171 -3.7731125999999997
10.17271 -3.8169459000000003
10.17371 -3.8606374999999997
10.17471 -3.9041913999999998
10.17571 -3.94761
10.17671 -3.9908942000000005
10.17771 -4.034042
10.17871 -4.0770486
10.17971 -4.1199058
10.18071 -4.162604
10.18171 -4.2051308
10.18271 -4.2474732
10.18371 -4.2896189
10.18471 -4.3315570999999995
10.18571 -4.3732796
10.18671 -4.414782300000001
10.18771 -4.4560641
10.18871 -4.4971276
10.18971 -4.5379777
10.19071 -4.5786191
10.19171 -4.619056
10.19271 -4.6592902
10.19371 -4.6993207
10.19471 -4.739143299999999
10.19571 -4.7787502
10.19671 -4.8181318
10.19771 -4.8572771
10.19871 -4.8961744000000005
10.19971 -4.9348123
10.20071 -4.973181
10.20171 -5.0112728
10.20271 -5.0490819
10.20371 -5.0866067
10.20471 -5.1238481
10.20571 -5.1608093
10.20671 -5.197496
10.20771 -5.2339133
10.20871 -5.270065
10.20971 -5.3059522
10.21071 -5.3415719
10.21171 -5.3769186
10.21271 -5.411982500000001
10.21371 -5.4467529
10.21471 -5.4812178000000005
10.21571 -5.515366
10.21671 -5.549188699999999
10.21771 -5.5826791
10.21871 -5.6158323
10.21971 -5.6486469
10.22071 -5.6811232
10.22171 -5.7132643
10.22271 -5.7450738
10.22371 -5.7765562
10.22471 -5.807716
10.22571 -5.8385558
10.22671 -5.869076
10.22771 -5.8992729
10.22871 -5.92914
10.22971 -5.9586673999999995
10.23071 -5.9878442
10.23171 -6.016659
10.23271 -6.045101600000001
10.23371 -6.0731646
10.23471 -6.1008438
10.23571 -6.128139
10.23671 -6.1550519999999995
10.23771 -6.1815865
10.23871 -6.2077466
10.23971 -6.2335368
10.24071 -6.2589608000000005
10.24171 -6.2840201
10.24271 -6.308714999999999
10.24371 -6.3330442
10.24471 -6.3570023
10.24571 -6.3805833000000005
10.24671 -6.4037785
10.24771 -6.4265773
10.24871 -6.448970699999999
10.24971 -6.470949900000001
10.25071 -6.4925097
10.25171 -6.5136477
10.25271 -6.534366299999999
10.25371 -6.554669100000001
10.25471 -6.5745629
10.25571 -6.594053699999999
10.25671 -6.613145800000001
10.25771 -6.631843
10.25871 -6.650144600000001
10.25971 -6.6680484
10.26071 -6.6855505
10.26171 -6.7026451
10.26271 -6.719325499999999
10.26371 -6.735584899999999
10.26471 -6.751415099999999
10.26571 -6.766811000000001
10.26671 -6.7817666
10.26771 -6.796279500000001
10.26871 -6.8103492
10.26971 -6.823978599999999
10.27071 -6.8371736
10.27171 -6.8499409
10.27271 -6.8622872
10.27371 -6.8742178
10.27471 -6.8857349
10.27571 -6.896838499999999
10.27671 -6.907524199999999
10.27771 -6.9177866
10.27871 -6.9276176
10.27971 -6.9370098
10.28071 -6.9459572
10.28171 -6.9544554
10.28271 -6.9625005
10.28371 -6.9700926999999995
10.28471 -6.9772324999999995
10.28571 -6.9839232
10.28671 -6.990169
10.28771 -6.9959745
10.28871 -7.0013456000000005
10.28971 -7.0062883000000005
10.29071 -7.010807099999999
10.29171 -7.0149034
10.29271 -7.018576599999999
10.29371 -7.021822799999999
10.29471 -7.024635399999999
10.29571 -7.0270076
10.29671 -7.0289314
10.29771 -7.0304014
10.29871 -7.031414699999999
10.29971 -7.0319720000000006
10.30071 -7.0320754999999995
10.30171 -7.0317305999999995
10.30271 -7.030943000000001
10.30371 -7.0297189
10.30471 -7.0280626
10.30571 -7.0259795
10.30671 -7.0234723
10.30771 -7.0205428
10.30871 -7.0171915
10.30971 -7.013417800000001
10.31071 -7.0092179
10.31171 -7.0045881
10.31271 -6.9995217
10.31371 -6.9940142
10.31471 -6.9880612
10.31571 -6.9816612
10.31671 -6.9748156
10.31771 -6.9675289000000005
10.31871 -6.9598078999999995
10.31971 -6.9516599
10.32071 -6.9430932
10.32171 -6.934114500000001
10.32271 -6.9247268
10.32371 -6.9149323
10.32471 -6.904729499999999
10.32571 -6.8941168
10.32671 -6.883091500000001
10.32771 -6.8716504
10.32871 -6.8597905
10.32971 -6.8475090000000005
10.33071 -6.8348043
10.33171 -6.8216749
10.33271 -6.8081222
10.33371 -6.794148699999999
10.33471 -6.7797594000000005
10.33571 -6.7649625
10.33671 -6.7497656
10.33771 -6.7341775
10.33871 -6.7182042
10.33971 -6.7018501
10.34071 -6.685116900000001
10.34171 -6.6680029
10.34271 -6.6505052
10.34371 -6.6326186
10.34471 -6.6143393999999995
10.34571 -6.5956645
10.34671 -6.576593999999999
10.34771 -6.5571278
10.34871 -6.5372691
10.34971 -6.517021400000001
10.35071 -6.496390000000001
10.35171 -6.4753801
10.35271 -6.4539984
10.35371 -6.4322524
10.35471 -6.410147200000001
10.35571 -6.387689000000001
10.35671 -6.3648812
10.35771 -6.3417256
10.35871 -6.318220500000001
10.35971 -6.2943637
10.36071 -6.2701516
10.36171 -6.2455811
10.36271 -6.2206503
10.36371 -6.1953597
10.36471 -6.1697125
10.36571 -6.1437145
10.36671 -6.1173725999999995
10.36771 -6.090695
10.36871 -6.0636885000000005
10.36971 -6.0363598
10.37071 -6.0087136999999995
10.37171 -5.9807543
10.37271 -5.9524837999999995
10.37371 -5.9239041
10.37471 -5.8950156
10.37571 -5.8658179
10.37671 -5.8363099
10.37771 -5.80649
10.37871 -5.7763569
10.37971 -5.7459101
10.38071 -5.7151515
10.38171 -5.6840848
10.38271 -5.6527164
10.38371 -5.621054
10.38471 -5.5891067
10.38571 -5.5568825
10.38671 -5.5243876
10.38771 -5.4916266
10.38871 -5.4586012
10.38971 -5.4253116
10.39071 -5.3917568
10.39171 -5.3579357000000005
10.39271 -5.323847000000001
10.39371 -5.2894916
10.39471 -5.2548707
10.39571 -5.2199859
10.39671 -5.1848412
10.39771 -5.1494405
10.39871 -5.1137894
10.39971 -5.0778944
10.40071 -5.0417628
10.40171 -5.0054020999999995
10.40271 -4.9688201
10.40371 -4.9320225
10.40471 -4.8950132
10.40571 -4.8577938000000005
10.40671 -4.8203636
10.40771 -4.7827207
10.40871 -4.744862400000001
10.40971 -4.7067873
10.41071 -4.6684954
10.41171 -4.6299897
10.41271 -4.591275
10.41371 -4.552357600000001
10.41471 -4.5132451
10.41571 -4.4739448
10.41671 -4.4344638
10.41771 -4.3948084
10.41871 -4.3549839
10.41971 -4.3149952
10.42071 -4.2748455
10.42171 -4.2345375
10.42271 -4.1940723
10.42371 -4.153449800000001
10.42471 -4.1126687
10.42571 -4.071727
10.42671 -4.030624
10.42771 -3.9893605
10.42871 -3.9479394
10.42971 -3.9063665999999997
10.43071 -3.8646497
10.43171 -3.8227979000000003
10.43271 -3.7808205999999998
10.43371 -3.7387256
10.43471 -3.6965191
10.43571 -3.6542051
10.43671 -3.6117852
10.43771 -3.5692601999999995
10.43871 -3.5266303
10.43971 -3.4838945000000003
10.44071 -3.4410524999999996
10.44171 -3.3981048
10.44271 -3.3550519000000003
10.44371 -3.3118955999999997
10.44471 -3.2686383
10.44571 -3.2252840999999997
10.44671 -3.1818394
10.44771 -3.138312
10.44871 -3.0947108
10.44971 -3.0510448
10.45071 -3.0073224
10.45171 -2.9635496
10.45271 -2.9197298
10.45371 -2.8758636
10.45471 -2.8319495
10.45571 -2.7879851
10.45671 -2.7439678
10.45771 -2.6998965
10.45871 -2.6557716
10.45971 -2.6115954
10.46071 -2.5673722999999997
10.46171 -2.5231076000000003
10.46271 -2.4788076
10.46371 -2.4344793
10.46471 -2.3901296999999997
10.46571 -2.3457661
10.46671 -2.3013955
10.46771 -2.2570239
10.46871 -2.2126561
10.46971 -2.1682948
10.47071 -2.1239404
10.47171 -2.0795912
10.47271 -2.0352441999999997
10.47371 -1.9908962999999997
10.47471 -1.9465458000000002
10.47571 -1.9021928000000001
10.47671 -1.8578405
10.47771 -1.8134942
10.47871 -1.7691620000000001
10.47971 -1.7248520999999999
10.48071 -1.6805727
10.48171 -1.6363313000000002
10.48271 -1.5921338999999999
10.48371 -1.5479847999999998
10.48471 -1.5038868
10.48571 -1.4598419
10.48671 -1.4158508
10.48771 -1.3719133
10.48871 -1.3280284
10.48971 -1.2841943
10.49071 -1.2404093999999999
10.49171 -1.1966727
10.49271 -1.152985
10.49371 -1.1093494000000002
10.49471 -1.0657717
10.49571 -1.0222593
10.49671 -0.9788214199999999
10.49771 -0.9354667699999999
10.49871 -0.8922027399999999
10.49971 -0.84903464
10.50071 -0.8059649699999999
10.50171 -0.76299408
10.50271 -0.72012064
10.50371 -0.67734271
10.50471 -0.63465843
10.50571 -0.59206653
10.50671 -0.5495666100000001
10.50771 -0.50715921
10.50871 -0.46484582
10.50971 -0.42262901999999997
10.51071 -0.38051268
10.51171 -0.33850207
10.51271 -0.29660375
10.51371 -0.25482515
10.51471 -0.21317371
10.51571 -0.17165585
10.51671 -0.13027599
10.51771 -0.08903601
10.51871 -0.047935214
10.51971 -0.0069709451000000006
10.52071 0.033860354
10.52171 0.074561895
10.52271 0.11513551
10.52371 0.15558107
10.52471 0.19589635
10.52571 0.23607748999999997
10.52671 0.27611947
10.52771 0.31601683999999997
10.52871 0.35576404
10.52971 0.39535574999999995
10.53071 0.43478711000000003
10.53171 0.47405371
10.53271 0.51315217
10.53371 0.55208034
10.53471 0.5908377
10.53571 0.6294256100000001
10.53671 0.66784685
10.53771 0.70610503
10.53871 0.74420357
10.53971 0.78214454
10.54071 0.81992773
10.54171 0.85755046
10.54271 0.8950077900000001
10.54371 0.93229329
10.54471 0.9694000700000001
10.54571 1.0063221
10.54671 1.0430544
10.54771 1.0795938
10.54871 1.1159388
10.54971 1.1520893
10.55071 1.1880461
10.55171 1.2238107
10.55271 1.259385
10.55371 1.2947715
10.55471 1.3299724000000002
10.55571 1.3649896
10.55671 1.3998238
10.55771 1.4344743
10.55871 1.4689383999999999
10.55971 1.5032113
10.56071 1.5372868
10.56171 1.5711585000000001
10.56271 1.6048205999999998
10.56371 1.6382691
10.56471 1.671502
10.56571 1.7045198000000001
10.56671 1.7373249
10.56771 1.7699205999999998
10.56871 1.8023107
10.56971 1.8344983
10.57071 1.8664854000000002
10.57171 1.8982727000000001
10.57271 1.9298604000000001
10.57371 1.9612467000000002
10.57471 1.9924293999999998
10.57571 2.023405
10.57671 2.0541694
10.57771 2.0847175
10.57871 2.1150447
10.57971 2.1451471
10.58071 2.1750222999999997
10.58171 2.2046698
10.58271 2.2340915999999997
10.58371 2.2632912000000003
10.58471 2.2922734
10.58571 2.3210431
10.58671 2.3496039
10.58771 2.3779578999999997
10.58871 2.4061048
10.58971 2.4340428000000003
10.59071 2.4617687
10.59171 2.4892783
10.59271 2.5165673
10.59371 2.5436321
10.59471 2.5704694999999997
10.59571 2.597077
10.59671 2.6234536
10.59771 2.6495992999999998
10.59871 2.6755161999999997
10.59971 2.7012071
10.60071 2.7266765
10.60171 2.7519291
10.60271 2.7769694
10.60371 2.8018007000000003
10.60471 2.8264243000000002
10.60571 2.8508393
10.60671 2.8750427
10.60771 2.8990299
10.60871 2.9227957
10.60971 2.9463358
10.61071 2.9696464999999996
10.61171 2.9927259
10.61271 3.0155744
10.61371 3.0381933
10.61471 3.0605856
10.61571 3.0827554
10.61671 3.104707
10.61771 3.1264453999999997
10.61871 3.1479746000000004
10.61971 3.1692978
10.62071 3.1904167999999995
10.62171 3.2113321
10.62271 3.2320417
10.62371 3.252542
10.62471 3.2728281
10.62571 3.2928951
10.62671 3.3127394
10.62771 3.3323582
10.62871 3.3517521
10.62971 3.3709228
10.63071 3.3898748
10.63171 3.4086138000000004
10.63271 3.4271453
10.63371 3.4454744
10.63471 3.4636062
10.63571 3.4815434
10.63671 3.4992877
10.63771 3.5168391
10.63871 3.5341956
10.63971 3.5513538999999996
10.64071 3.5683103000000003
10.64171 3.5850598999999996
10.64271 3.6015987
10.64371 3.6179237000000004
10.64471 3.6340341
10.64571 3.6499321
10.64671 3.6656223000000003
10.64771 3.6811106000000002
10.64871 3.6964044
10.64971 3.7115108
10.65071 3.7264358
10.65171 3.7411830999999998
10.65271 3.7557545999999995
10.65371 3.7701495
10.65471 3.7843660000000003
10.65571 3.7984002
10.65671 3.8122483
10.65771 3.8259059
10.65871 3.8393694999999997
10.65971 3.8526366999999997
10.66071 3.8657065
10.66171 3.8785800000000004
10.66271 3.8912609000000002
10.66371 3.9037552000000004
10.66471 3.9160702
10.66571 3.9282143
10.66671 3.9401948
10.66771 3.9520174
10.66871 3.9636854
10.66971 3.9751988000000003
10.67071 3.986555
10.67171 3.9977498000000002
10.67271 4.0087782
10.67371 4.0196352
10.67471 4.0303170999999995
10.67571 4.040822
10.67671 4.0511496000000005
10.67771 4.0613022
10.67871 4.071283
10.67971 4.081098
10.68071 4.0907539
10.68171 4.1002583
10.68271 4.1096192
10.68371 4.1188434
10.68471 4.1279361
10.68571 4.1368991
10.68671 4.1457318
10.68771 4.15443
10.68871 4.1629884
10.68971 4.1714005
10.69071 4.179660999999999
10.69171 4.1877665
10.69271 4.1957162
10.69371 4.2035124999999995
10.69471 4.2111598
10.69571 4.2186648
10.69671 4.2260345
10.69771 4.233276099999999
10.69871 4.2403962
10.69971 4.2474009
10.70071 4.2542949
10.70171 4.2610805
10.70271 4.2677581
10.70371 4.2743258
10.70471 4.2807795
10.70571 4.2871129
10.70671 4.2933203
10.70771 4.299396600000001
10.70871 4.305339200000001
10.70971 4.311148800000001
10.71071 4.3168295
10.71171 4.322388800000001
10.71271 4.3278359
10.71371 4.3331802
10.71471 4.3384302
10.71571 4.3435927
10.71671 4.348671400000001
10.71771 4.3536682
10.71871 4.3585826
10.71971 4.363412
10.72071 4.3681528
10.72171 4.3728009
10.72271 4.3773506
10.72371 4.3817975
10.72471 4.3861378
10.72571 4.3903701
10.72671 4.3944959
10.72771 4.3985199
10.72871 4.4024497
10.72971 4.4062957
10.73071 4.4100679
10.73171 4.413775
10.73271 4.4174232
10.73371 4.4210155
10.73471 4.4245508000000005
10.73571 4.4280253
10.73671 4.4314343
10.73771 4.4347722
10.73871 4.438034099999999
10.73971 4.441216600000001
10.74071 4.4443175
10.74171 4.4473369
10.74271 4.4502765
10.74371 4.4531401
10.74471 4.4559333
10.74571 4.458664
10.74671 4.461341
10.74771 4.4639733
10.74871 4.4665687
10.74971 4.4691320999999995
10.75071 4.4716648999999995
10.75171 4.4741645
10.75271 4.4766255
10.75371 4.4790398
10.75471 4.4814001999999995
10.75571 4.4837005
10.75671 4.4859372
10.75771 4.4881101999999995
10.75871 4.490222
10.75971 4.492278000000001
10.76071 4.4942845
10.76171 4.4962484
10.76271 4.4981774
10.76371 4.5000788
10.76471 4.501959299999999
10.76571 4.5038238
10.76671 4.5056753
10.76771 4.5075141
10.76871 4.5093372
10.76971 4.5111395
10.77071 4.5129132
10.77171 4.5146506
10.77271 4.516346
10.77371 4.5179959
10.77471 4.5196015
10.77571 4.5211676999999995
10.77671 4.5227014
10.77771 4.5242119999999995
10.77871 4.5257084
10.77971 4.5271985
10.78071 4.528687499999999
10.78171 4.5301784
10.78271 4.5316722
10.78371 4.5331676000000005
10.78471 4.5346614
10.78571 4.5361489
10.78671 4.5376249
10.78771 4.5390826
10.78871 4.5405164
10.78971 4.5419220000000005
10.79071 4.5432974
10.79171 4.544644099999999
10.79271 4.545968
10.79371 4.5472778
10.79471 4.5485839
10.79571 4.5498963
10.79671 4.5512236999999995
10.79771 4.5525706999999995
10.79871 4.5539394
10.79971 4.5553273999999995
10.80071 4.55673
10.80171 4.558141200000001
10.80271 4.5595542
10.80371 4.5609630999999995
10.80471 4.5623629999999995
10.80571 4.563750300000001
10.80671 4.5651231
10.80771 4.5664821
10.80871 4.5678298999999996
10.80971 4.5691717
10.81071 4.5705155
10.81171 4.5718696
10.81271 4.5732431
10.81371 4.574643099999999
10.81471 4.5760732
10.81571 4.5775335
10.81671 4.5790203
10.81771 4.5805264
10.81871 4.5820434
10.81971 4.5835629
10.82071 4.5850783999999996
10.82171 4.5865860000000005
10.82271 4.588085
10.82371 4.589577
10.82471 4.5910656
10.82571 4.592556500000001
10.82671 4.5940563
10.82771 4.5955721
10.82871 4.5971107
10.82971 4.5986783
10.83071 4.6002794
10.83171 4.6019159
10.83271 4.6035863
10.83371 4.6052858
10.83471 4.6070065
10.83571 4.6087395
10.83671 4.6104759
10.83771 4.6122085
10.83871 4.6139337000000005
10.83971 4.6156514
10.84071 4.617365100000001
10.84171 4.6190806
10.84271 4.6208054
10.84371 4.6225466
10.84471 4.6243105
10.84571 4.6261024
10.84671 4.627924800000001
10.84771 4.6297785000000005
10.84871 4.6316627
10.84971 4.6335742
10.85071 4.635507199999999
10.85171 4.6374552
10.85271 4.639411
10.85371 4.6413668
10.85471 4.6433177
10.85571 4.645261199999999
10.85671 4.6471983
10.85771 4.6491332000000005
10.85871 4.6510734
10.85971 4.6530265
10.86071 4.654999800000001
10.86171 4.6569992
10.86271 4.6590276
10.86371 4.6610851
10.86471 4.663169
10.86571 4.665274500000001
10.86671 4.6673957
10.86771 4.6695262
10.86871 4.6716597
10.86971 4.6737902
10.87071 4.6759125
10.87171 4.6780236
10.87271 4.6801224
10.87371 4.6822112
10.87471 4.6842944
10.87571 4.6863787
10.87671 4.6884716
10.87771 4.6905797
10.87871 4.6927080000000005
10.87971 4.6948582000000005
10.88071 4.697028899999999
10.88171 4.6992153000000005
10.88271 4.7014102
10.88371 4.7036067
10.88471 4.7057971
10.88571 4.7079761
10.88671 4.710139
10.88771 4.712284
10.88871 4.7144104
10.88971 4.7165193
10.89071 4.718613599999999
10.89171 4.720697599999999
10.89271 4.7227765999999995
10.89371 4.7248565
10.89471 4.7269419
10.89571 4.7290355
10.89671 4.731137299999999
10.89771 4.7332443
10.89871 4.735350599999999
10.89971 4.7374483000000005
10.90071 4.7395293
10.90171 4.741586
10.90271 4.7436133
10.90371 4.7456089
10.90471 4.7475733
10.90571 4.7495082
10.90671 4.7514178
10.90771 4.753305800000001
10.90871 4.7551766
10.90971 4.7570344
10.91071 4.7588818
10.91171 4.7607202
10.91271 4.7625504
10.91371 4.7643702
10.91471 4.7661755
10.91571 4.7679599
10.91671 4.7697157
10.91771 4.7714353
10.91871 4.7731116
10.91971 4.7747407
10.92071 4.776321
10.92171 4.7778539
10.92271 4.779344399999999
10.92371 4.7807973
10.92471 4.7822177
10.92571 4.783610299999999
10.92671 4.7849771
10.92771 4.786318199999999
10.92871 4.7876325
10.92971 4.7889173
10.93071 4.7901683
10.93171 4.7913805
10.93271 4.7925487
10.93371 4.793667
10.93471 4.7947291000000005
10.93571 4.7957304999999995
10.93671 4.7966681
10.93771 4.7975417
10.93871 4.7983535
10.93971 4.7991082
10.94071 4.7998119
10.94171 4.8004702
10.94271 4.8010867
10.94371 4.8016626
10.94471 4.8021965
10.94571 4.8026837
10.94671 4.8031189
10.94771 4.8034951
10.94871 4.8038062
10.94971 4.8040472
10.95071 4.804214099999999
10.95171 4.8043042
10.95271 4.8043154
10.95371 4.804247200000001
10.95471 4.8041005
10.95571 4.8038773
10.95671 4.8035819
10.95771 4.8032191
10.95871 4.8027933
10.95971 4.8023074999999995
10.96071 4.8017628
10.96171 4.8011567
10.96271 4.800483600000001
10.96371 4.7997359
10.96471 4.7989052
10.96571 4.7979843
10.96671 4.796968
10.96771 4.7958542
10.96871 4.794642
10.96971 4.7933336
10.97071 4.7919314
10.97171 4.790438
10.97271 4.788856200000001
10.97371 4.7871891
10.97471 4.785438999999999
10.97571 4.7836076
10.97671 4.7816966
10.97771 4.7797047
10.97871 4.7776293
10.97971 4.7754657
10.98071 4.7732059
10.98171 4.7708422
10.98271 4.7683671
10.98371 4.7657754
10.98471 4.7630649
10.98571 4.760237
10.98671 4.7572955
10.98771 4.7542463999999995
10.98871 4.7510952
10.98971 4.7478456
10.99071 4.7445003
10.99171 4.7410592000000005
10.99271 4.7375213
10.99371 4.7338836
10.99471 4.730143
10.99571 4.7262959
10.99671 4.7223371
10.99771 4.7182608
10.99871 4.7140613
10.99971 4.7097329
11.00071 4.7052708
11.00171 4.700673
11.00271 4.6959411
11.00371 4.6910793
11.00471 4.6860941
11.00571 4.680992300000001
11.00671 4.6757799
11.00771 4.6704598
11.00871 4.665032
11.00971 4.659493299999999
11.01071 4.6538383
11.01171 4.6480611
11.01271 4.6421561
11.01371 4.6361186
11.01471 4.6299443
11.01571 4.6236310000000005
11.01671 4.617176199999999
11.01771 4.6105791
11.01871 4.6038388999999995
11.01971 4.5969576
11.02071 4.5899376
11.02171 4.5827843
11.02271 4.5755032
11.02371 4.5681
11.02471 4.5605775
11.02571 4.5529361999999995
11.02671 4.5451727
11.02771 4.5372803
11.02871 4.5292515
11.02971 4.5210782
11.03071 4.5127545
11.03171 4.5042764
11.03271 4.4956435
11.03371 4.4868570000000005
11.03471 4.47792
11.03571 4.4688351
11.03671 4.4596057
11.03771 4.4502344
11.03871 4.4407241
11.03971 4.431077800000001
11.04071 4.4212982
11.04171 4.4113874
11.04271 4.4013456
11.04371 4.3911707
11.04471 4.380857600000001
11.04571 4.3703999
11.04671 4.3597899
11.04771 4.3490209
11.04871 4.3380886
11.04971 4.3269925
11.05071 4.315735
11.05171 4.3043211
11.05271 4.2927567
11.05371 4.2810474
11.05471 4.2691965
11.05571 4.2572062
11.05671 4.2450774
11.05771 4.2328092999999996
11.05871 4.2204004
11.05971 4.2078495
11.06071 4.1951545
11.06171 4.1823126
11.06271 4.1693199
11.06371 4.1561718999999995
11.06471 4.142864
11.06571 4.1293934
11.06671 4.1157588
11.06771 4.101962599999999
11.06871 4.0880099
11.06971 4.0739071000000004
11.07071 4.0596608
11.07171 4.0452771
11.07271 4.0307585
11.07371 4.0161055
11.07471 4.0013153
11.07571 3.9863839999999997
11.07671 3.9713077
11.07771 3.9560825
11.07871 3.940706
11.07971 3.9251763000000004
11.08071 3.9094925000000003
11.08171 3.8936533000000004
11.08271 3.8776584000000005
11.08371 3.8615077999999996
11.08471 3.8452029
11.08571 3.8287472000000005
11.08671 3.8121454
11.08771 3.7954032
11.08871 3.7785262
11.08971 3.7615173000000004
11.09071 3.7443779000000004
11.09171 3.7271064
11.09271 3.7096985
11.09371 3.6921494
11.09471 3.6744539
11.09571 3.6566090000000004
11.09671 3.6386136
11.09771 3.6204685
11.09871 3.6021758
11.09971 3.5837385999999998
11.10071 3.5651598
11.10171 3.5464425
11.10271 3.5275884
11.10371 3.5086006000000003
11.10471 3.4894817000000002
11.10571 3.4702341999999997
11.10671 3.4508608000000005
11.10771 3.4313623
11.10871 3.4117386
11.10971 3.3919870999999997
11.11071 3.3721041
11.11171 3.3520855000000003
11.11271 3.3319276
11.11371 3.3116292
11.11471 3.2911912
11.11571 3.2706171
11.11671 3.2499116000000003
11.11771 3.2290801
11.11871 3.2081269000000003
11.11971 3.1870551
11.12071 3.1658672
11.12171 3.1445634
11.12271 3.1231437
11.12371 3.1016082000000003
11.12471 3.0799566
11.12571 3.0581888
11.12671 3.0363042
11.12771 3.0143017000000003
11.12871 2.9921797999999997
11.12971 2.9699368
11.13071 2.9475721999999998
11.13171 2.9250868
11.13271 2.902483
11.13371 2.8797653
11.13471 2.8569387
11.13571 2.8340086
11.13671 2.8109793
11.13771 2.7878528
11.13871 2.7646299
11.13971 2.7413094
11.14071 2.7178895
11.14171 2.6943685
11.14271 2.6707456
11.14371 2.6470205
11.14471 2.6231941
11.14571 2.5992677
11.14671 2.5752427
11.14771 2.5511207000000002
11.14871 2.5269037
11.14971 2.502594
11.15071 2.4781944
11.15171 2.453709
11.15271 2.4291416999999997
11.15371 2.4044961
11.15471 2.3797749
11.15571 2.3549791
11.15671 2.3301084999999997
11.15771 2.3051614000000002
11.15871 2.2801356
11.15971 2.2550296000000003
11.16071 2.2298431
11.16171 2.2045771
11.16271 2.1792336999999997
11.16371 2.1538163
11.16471 2.128328
11.16571 2.1027723000000003
11.16671 2.0771517999999998
11.16771 2.0514688
11.16871 2.0257249
11.16971 1.9999221
11.17071 1.9740616999999998
11.17171 1.9481452
11.17271 1.9221738
11.17371 1.896148
11.17471 1.8700676
11.17571 1.8439321000000002
11.17671 1.8177413999999998
11.17771 1.7914958
11.17871 1.7651968
11.17971 1.7388472
11.18071 1.7124508
11.18171 1.6860119999999998
11.18271 1.6595351
11.18371 1.6330237
11.18471 1.6064802
11.18571 1.579906
11.18671 1.5533016
11.18771 1.5266668
11.18871 1.5000015
11.18971 1.4733058
11.19071 1.4465801
11.19171 1.4198252999999998
11.19271 1.3930426
11.19371 1.3662334999999999
11.19471 1.3394
11.19571 1.3125443
11.19671 1.2856691999999998
11.19771 1.258778
11.19871 1.2318742
11.19971 1.2049614
11.20071 1.1780424
11.20171 1.1511195
11.20271 1.1241940000000001
11.20371 1.0972658
11.20471 1.0703347
11.20571 1.0433997000000002
11.20671 1.0164605
11.20771 0.98951748
11.20871 0.9625718
11.20971 0.9356257499999999
11.21071 0.9086824
11.21171 0.88174539
11.21271 0.8548183399999999
11.21371 0.82790498
11.21471 0.80100847
11.21571 0.77413162
11.21671 0.74727656
11.21771 0.72044488
11.21871 0.6936375499999999
11.21971 0.6668549
11.22071 0.64009684
11.22171 0.6133629899999999
11.22271 0.58665299
11.22371 0.55996669
11.22471 0.53330469
11.22571 0.50666844
11.22671 0.48006042
11.22771 0.45348397
11.22871 0.42694313
11.22971 0.40044216000000005
11.23071 0.37398508
11.23171 0.34757534
11.23271 0.32121541000000003
11.23371 0.29490686
11.23471 0.26865019
11.23571 0.24244527
11.23671 0.21629161
11.23771 0.19018872
11.23871 0.16413649
11.23971 0.13813536999999998
11.24071 0.11218656
11.24171 0.086291961
11.24271 0.060454162
11.24371 0.034676297
11.24471 0.008961851600000001
11.24571 -0.016685533
11.24671 -0.042262315
11.24771 -0.067765324
11.24871 -0.093192019
11.24971 -0.11854073
11.25071 -0.14381078
11.25171 -0.16900245
11.25271 -0.19411677
11.25371 -0.21915515000000002
11.25471 -0.24411883
11.25571 -0.26900845
11.25671 -0.29382358999999997
11.25771 -0.31856268
11.25871 -0.34322296
11.25971 -0.3678008
11.26071 -0.39229216000000006
11.26171 -0.41669300000000004
11.26271 -0.44099973000000003
11.26371 -0.46520935999999996
11.26471 -0.48931972
11.26571 -0.51332936
11.26671 -0.53723757
11.26771 -0.56104409
11.26871 -0.5847491300000001
11.26971 -0.60835327
11.27071 -0.63185715
11.27171 -0.6552612400000001
11.27271 -0.67856563
11.27371 -0.70176963
11.27471 -0.72487146
11.27571 -0.74786842
11.27671 -0.77075684
11.27771 -0.79353275
11.27871 -0.81619229
11.27971 -0.8387321600000001
11.28071 -0.8611504000000001
11.28171 -0.88344626
11.28271 -0.90561993
11.28371 -0.92767263
11.28471 -0.9496057400000001
11.28571 -0.9714202999999999
11.28671 -0.99311704
11.28771 -1.014696
11.28871 -1.0361564
11.28971 -1.057497
11.29071 -1.0787158
11.29171 -1.0998104
11.29271 -1.1207778
11.29371 -1.1416148
11.29471 -1.162318
11.29571 -1.1828839
11.29671 -1.2033098
11.29771 -1.2235942
11.29871 -1.2437366
11.29971 -1.2637379
11.30071 -1.2836
11.30171 -1.3033253
11.30271 -1.322916
11.30371 -1.3423732000000002
11.30471 -1.3616971
11.30571 -1.3808863
11.30671 -1.3999385
11.30771 -1.4188507
11.30871 -1.4376196
11.30971 -1.4562422
11.31071 -1.4747160000000001
11.31171 -1.4930387
11.31271 -1.511209
11.31371 -1.529226
11.31471 -1.5470894000000002
11.31571 -1.5647998
11.31671 -1.5823581999999998
11.31771 -1.5997665
11.31871 -1.6170269000000002
11.31971 -1.6341412
11.32071 -1.6511107
11.32171 -1.6679354
11.32271 -1.6846137
11.32371 -1.7011426
11.32471 -1.7175185
11.32571 -1.7337371000000001
11.32671 -1.7497946
11.32771 -1.7656883
11.32871 -1.7814169000000002
11.32971 -1.79698
11.33071 -1.8123786999999998
11.33171 -1.8276147999999999
11.33271 -1.8426904000000002
11.33371 -1.8576078
11.33471 -1.8723687
11.33571 -1.886975
11.33671 -1.9014280000000001
11.33771 -1.9157283
11.33871 -1.9298758
11.33971 -1.9438693
11.34071 -1.9577064000000002
11.34171 -1.971384
11.34271 -1.9848984
11.34371 -1.9982459000000001
11.34471 -2.0114241
11.34571 -2.0244315
11.34671 -2.0372685
11.34771 -2.0499369
11.34871 -2.0624397
11.34971 -2.0747803
11.35071 -2.0869616
11.35171 -2.0989863
11.35271 -2.1108557
11.35371 -2.1225698
11.35471 -2.1341285
11.35571 -2.1455303
11.35671 -2.1567734
11.35771 -2.1678556
11.35871 -2.1787748
11.35971 -2.1895286
11.36071 -2.2001151
11.36171 -2.2105329
11.36271 -2.2207814999999997
11.36371 -2.230862
11.36471 -2.2407765
11.36571 -2.250528
11.36671 -2.2601204
11.36771 -2.2695573
11.36871 -2.2788415
11.36971 -2.2879746
11.37071 -2.2969566
11.37171 -2.3057860999999997
11.37271 -2.314461
11.37371 -2.3229783
11.37471 -2.3313355000000002
11.37571 -2.3395302
11.37671 -2.3475610000000002
11.37771 -2.3554273
11.37871 -2.3631295
11.37971 -2.3706686
11.38071 -2.3780463000000003
11.38171 -2.3852651999999996
11.38271 -2.3923282
11.38371 -2.3992388
11.38471 -2.406
11.38571 -2.4126148
11.38671 -2.4190852
11.38771 -2.4254119000000003
11.38871 -2.4315944
11.38971 -2.4376307
11.39071 -2.4435183
11.39171 -2.4492547
11.39271 -2.4548376
11.39371 -2.4602661
11.39471 -2.4655404
11.39571 -2.4706619
11.39671 -2.4756331
11.39771 -2.4804572
11.39871 -2.4851369
11.39971 -2.4896752
11.40071 -2.4940748
11.40171 -2.4983374
11.40271 -2.5024645000000003
11.40371 -2.5064566999999998
11.40471 -2.5103144
11.40571 -2.5140371000000004
11.40671 -2.5176236000000003
11.40771 -2.5210725
11.40871 -2.5243821
11.40971 -2.5275507999999998
11.41071 -2.5305782999999997
11.41171 -2.5334653
11.41271 -2.5362134000000003
11.41371 -2.5388261
11.41471 -2.5413075
11.41571 -2.5436619
11.41671 -2.5458928
11.41771 -2.5480034
11.41871 -2.5499955
11.41971 -2.5518699
11.42071 -2.5536265
11.42171 -2.5552649
11.42271 -2.5567841000000002
11.42371 -2.5581832999999996
11.42471 -2.559462
11.42571 -2.5606198
11.42671 -2.5616566
11.42771 -2.5625726
11.42871 -2.5633689
11.42971 -2.5640469
11.43071 -2.5646090999999998
11.43171 -2.5650585
11.43271 -2.565399
11.43371 -2.5656339
11.43471 -2.5657663
11.43571 -2.5657983
11.43671 -2.5657309
11.43771 -2.5655637
11.43871 -2.5652956000000002
11.43971 -2.5649254999999997
11.44071 -2.5644526
11.44171 -2.5638768
11.44271 -2.563199
11.44371 -2.562421
11.44471 -2.5615452
11.44571 -2.5605742
11.44671 -2.5595108
11.44771 -2.5583576
11.44871 -2.5571171
11.44971 -2.5557920000000003
11.45071 -2.5543848000000002
11.45171 -2.5528979
11.45271 -2.5513329000000002
11.45371 -2.5496908
11.45471 -2.5479713
11.45571 -2.5461737
11.45671 -2.5442963
11.45771 -2.5423378
11.45871 -2.5402974
11.45971 -2.5381755
11.46071 -2.5359739
11.46171 -2.5336955000000003
11.46271 -2.5313441
11.46371 -2.5289236
11.46471 -2.5264373
11.46571 -2.5238883
11.46671 -2.5212785
11.46771 -2.5186099
11.46871 -2.5158837
11.46971 -2.5131011
11.47071 -2.5102632
11.47171 -2.5073708999999997
11.47271 -2.5044246
11.47371 -2.5014244000000003
11.47471 -2.4983699
11.47571 -2.4952609
11.47671 -2.492098
11.47771 -2.4888825
11.47871 -2.4856167
11.47971 -2.4823042
11.48071 -2.478949
11.48171 -2.4755551000000002
11.48271 -2.4721257
11.48371 -2.4686631
11.48471 -2.465168
11.48571 -2.4616405
11.48671 -2.4580802999999998
11.48771 -2.4544867000000004
11.48871 -2.4508598999999998
11.48971 -2.4472006
11.49071 -2.4435094
11.49171 -2.4397874
11.49271 -2.4360359000000003
11.49371 -2.4322556
11.49471 -2.4284482
11.49571 -2.4246152
11.49671 -2.4207593999999997
11.49771 -2.4168843
11.49871 -2.4129936
11.49971 -2.4090914000000003
11.50071 -2.4051806
11.50171 -2.4012629
11.50271 -2.397339
11.50371 -2.3934085
11.50471 -2.3894701
11.50571 -2.3855232
11.50671 -2.3815673
11.50771 -2.3776034
11.50871 -2.3736333
11.50971 -2.369659
11.51071 -2.3656828
11.51171 -2.3617065999999998
11.51271 -2.3577323
11.51371 -2.3537612
11.51471 -2.3497952
11.51571 -2.3458362999999998
11.51671 -2.3418874
11.51771 -2.3379505
11.51871 -2.3340278999999997
11.51971 -2.330121
11.52071 -2.3262298
11.52171 -2.3223536
11.52271 -2.3184914
11.52371 -2.3146424
11.52471 -2.3108068999999998
11.52571 -2.306986
11.52671 -2.3031824999999997
11.52771 -2.2993995
11.52871 -2.2956401
11.52971 -2.2919074
11.53071 -2.2882031
11.53171 -2.2845291
11.53271 -2.2808859
11.53371 -2.2772746
11.53471 -2.2736965000000002
11.53571 -2.2701526
11.53671 -2.2666443000000003
11.53771 -2.2631722
11.53871 -2.2597362999999997
11.53971 -2.2563361
11.54071 -2.2529706
11.54171 -2.2496395
11.54271 -2.2463428
11.54371 -2.2430820000000002
11.54471 -2.2398597
11.54571 -2.236679
11.54671 -2.2335434000000003
11.54771 -2.2304557
11.54871 -2.2274178
11.54971 -2.2244304
11.55071 -2.2214938
11.55171 -2.2186076
11.55271 -2.2157719
11.55371 -2.2129871
11.55471 -2.210254
11.55571 -2.2075735
11.55671 -2.2049461
11.55771 -2.2023723
11.55871 -2.1998521
11.55971 -2.1973860000000003
11.56071 -2.1949744
11.56171 -2.1926193
11.56271 -2.190323
11.56371 -2.1880886
11.56471 -2.1859189
11.56571 -2.1838164
11.56671 -2.181782
11.56771 -2.179816
11.56871 -2.1779173999999997
11.56971 -2.1760847
11.57071 -2.1743170999999997
11.57171 -2.1726137
11.57271 -2.1709749
11.57371 -2.1694014
11.57471 -2.1678939
11.57571 -2.1664537
11.57671 -2.1650815
11.57771 -2.1637781
11.57871 -2.1625442
11.57971 -2.1613818
11.58071 -2.1602923
11.58171 -2.1592783
11.58271 -2.1583419
11.58371 -2.1574847
11.58471 -2.1567071
11.58571 -2.1560084
11.58671 -2.1553869999999997
11.58771 -2.1548409
11.58871 -2.1543685
11.58971 -2.153969
11.59071 -2.1536423
11.59171 -2.1533895000000003
11.59271 -2.153212
11.59371 -2.1531112
11.59471 -2.1530886999999996
11.59571 -2.1531457
11.59671 -2.153283
11.59771 -2.1535017
11.59871 -2.1538028000000002
11.59971 -2.1541879
11.60071 -2.1546578
11.60171 -2.1552130999999997
11.60271 -2.1558531999999997
11.60371 -2.1565768999999997
11.60471 -2.1573821
11.60571 -2.1582665
11.60671 -2.1592284
11.60771 -2.1602666
11.60871 -2.1613814
11.60971 -2.1625742
11.61071 -2.1638466
11.61171 -2.1652007
11.61271 -2.1666382
11.61371 -2.1681599
11.61471 -2.1697668
11.61571 -2.171459
11.61671 -2.1732369
11.61771 -2.1751006999999998
11.61871 -2.1770500000000004
11.61971 -2.1790843
11.62071 -2.1812025
11.62171 -2.1834027
11.62271 -2.1856824
11.62371 -2.1880396
11.62471 -2.1904726
11.62571 -2.1929806
11.62671 -2.1955645
11.62771 -2.1982258
11.62871 -2.2009669
11.62971 -2.2037894999999996
11.63071 -2.2066955
11.63171 -2.2096853999999997
11.63271 -2.2127593
11.63371 -2.2159165
11.63471 -2.219156
11.63571 -2.2224768999999998
11.63671 -2.2258779
11.63771 -2.2293579
11.63871 -2.2329149999999998
11.63971 -2.2365473000000002
11.64071 -2.2402529
11.64171 -2.2440298000000003
11.64271 -2.2478767
11.64371 -2.2517938
11.64471 -2.2557821
11.64571 -2.2598437999999996
11.64671 -2.2639809
11.64771 -2.2681951999999996
11.64871 -2.2724876000000003
11.64971 -2.2768581
11.65071 -2.2813052000000003
11.65171 -2.2858271
11.65271 -2.2904215
11.65371 -2.2950865
11.65471 -2.2998206
11.65571 -2.3046222000000003
11.65671 -2.3094896
11.65771 -2.3144217
11.65871 -2.3194168
11.65971 -2.3244735
11.66071 -2.3295913
11.66171 -2.3347706
11.66271 -2.3400122
11.66371 -2.3453182
11.66471 -2.3506902
11.66571 -2.3561293
11.66671 -2.3616354999999998
11.66771 -2.3672071999999997
11.66871 -2.3728415
11.66971 -2.3785353
11.67071 -2.3842851
11.67171 -2.3900883
11.67271 -2.3959434
11.67371 -2.4018489
11.67471 -2.4078041000000003
11.67571 -2.4138086
11.67671 -2.4198616
11.67771 -2.4259625
11.67871 -2.4321110999999997
11.67971 -2.4383076
11.68071 -2.4445528000000003
11.68171 -2.4508482000000003
11.68271 -2.457195
11.68371 -2.4635935
11.68471 -2.4700427
11.68571 -2.4765404
11.68671 -2.4830826
11.68771 -2.4896651999999997
11.68871 -2.4962842
11.68971 -2.5029372000000003
11.69071 -2.5096225
11.69171 -2.5163397
11.69271 -2.5230896
11.69371 -2.5298724000000004
11.69471 -2.5366880000000003
11.69571 -2.5435362
11.69671 -2.5504161
11.69771 -2.5573267
11.69871 -2.564268
11.69971 -2.5712397
11.70071 -2.5782419
11.70171 -2.5852742
11.70271 -2.5923347
11.70371 -2.5994204
11.70471 -2.6065271
11.70571 -2.6136506
11.70671 -2.6207868
11.70771 -2.6279334000000003
11.70871 -2.6350897
11.70971 -2.6422566
11.71071 -2.649436
11.71171 -2.6566293
11.71271 -2.6638376
11.71371 -2.6710602
11.71471 -2.6782954
11.71571 -2.6855413
11.71671 -2.6927955
11.71771 -2.7000566999999998
11.71871 -2.7073234
11.71971 -2.7145945
11.72071 -2.7218679
11.72171 -2.7291412
11.72271 -2.7364109
11.72371 -2.7436731
11.72471 -2.750925
11.72571 -2.7581647
11.72671 -2.7653923000000002
11.72771 -2.7726093
11.72871 -2.7798184999999997
11.72971 -2.7870219
11.73071 -2.7942205
11.73171 -2.8014131
11.73271 -2.8085971
11.73371 -2.8157689
11.73471 -2.8229242
11.73571 -2.8300598
11.73671 -2.8371735
11.73771 -2.8442638
11.73871 -2.8513296
11.73971 -2.8583694
11.74071 -2.8653814
11.74171 -2.8723629
11.74271 -2.8793117
11.74371 -2.8862264
11.74471 -2.893107
11.74571 -2.899955
11.74671 -2.9067727000000003
11.74771 -2.9135615
11.74871 -2.9203221
11.74971 -2.9270526
11.75071 -2.9337492
11.75171 -2.9404067
11.75271 -2.9470196
11.75371 -2.9535836
11.75471 -2.9600957
11.75571 -2.966555
11.75671 -2.9729617999999998
11.75771 -2.9793165999999998
11.75871 -2.9856194
11.75971 -2.9918699
11.76071 -2.9980669
11.76171 -3.0042095
11.76271 -3.0102971999999997
11.76371 -3.0163303
11.76471 -3.0223101
11.76571 -3.0282375999999998
11.76671 -3.0341126
11.76771 -3.0399332
11.76871 -3.0456952999999998
11.76971 -3.0513933
11.77071 -3.0570215000000003
11.77171 -3.0625749
11.77271 -3.0680509000000002
11.77371 -3.0734491999999998
11.77471 -3.0787712
11.77571 -3.084019
11.77671 -3.0891946
11.77771 -3.0942985999999997
11.77871 -3.0993303
11.77971 -3.1042881
11.78071 -3.1091701
11.78171 -3.113975
11.78271 -3.1187018
11.78371 -3.1233504
11.78471 -3.1279199
11.78571 -3.1324085000000004
11.78671 -3.1368129000000002
11.78771 -3.1411290000000003
11.78871 -3.1453516
11.78971 -3.1494769999999996
11.79071 -3.1535029
11.79171 -3.1574298
11.79271 -3.1612597
11.79371 -3.1649961999999996
11.79471 -3.1686421
11.79571 -3.1721994000000002
11.79671 -3.1756672999999997
11.79771 -3.1790432
11.79871 -3.1823240000000004
11.79971 -3.1855062000000003
11.80071 -3.1885874000000003
11.80171 -3.1915660999999997
11.80271 -3.1944409
11.80371 -3.197211
11.80471 -3.199875
11.80571 -3.2024302
11.80671 -3.2048732
11.80771 -3.2072015
11.80871 -3.209414
11.80971 -3.2115109000000004
11.81071 -3.2134950000000004
11.81171 -3.2153691999999996
11.81271 -3.2171361000000003
11.81371 -3.2187976
11.81471 -3.2203529
11.81571 -3.2217991
11.81671 -3.2231316000000003
11.81771 -3.2243457
11.81871 -3.2254379
11.81971 -3.2264065
11.82071 -3.2272507
11.82171 -3.2279706999999997
11.82271 -3.2285668
11.82371 -3.2290388000000005
11.82471 -3.2293856
11.82571 -3.2296058000000003
11.82671 -3.2296985
11.82771 -3.2296639000000003
11.82871 -3.2295033
11.82971 -3.2292187
11.83071 -3.2288126999999998
11.83171 -3.2282863
11.83271 -3.2276385
11.83371 -3.2268666
11.83471 -3.2259665
11.83571 -3.2249334999999997
11.83671 -3.2237638
11.83771 -3.2224555
11.83871 -3.2210082
11.83971 -3.2194234
11.84071 -3.2177031
11.84171 -3.2158487
11.84271 -3.2138608
11.84371 -3.2117393
11.84471 -3.2094833000000005
11.84571 -3.2070920000000003
11.84671 -3.2045654999999997
11.84771 -3.2019049
11.84871 -3.1991108999999995
11.84971 -3.1961842999999996
11.85071 -3.1931244
11.85171 -3.1899287999999997
11.85271 -3.1865943
11.85371 -3.1831171
11.85471 -3.1794943
11.85571 -3.1757242999999997
11.85671 -3.1718079
11.85771 -3.167747
11.85871 -3.1635445
11.85971 -3.159203
11.86071 -3.1547245000000004
11.86171 -3.1501092
11.86271 -3.1453568
11.86371 -3.1404654999999995
11.86471 -3.1354344999999997
11.86571 -3.1302635000000003
11.86671 -3.1249523000000003
11.86771 -3.1195013
11.86871 -3.1139099999999997
11.86971 -3.1081773
11.87071 -3.1023012
11.87171 -3.0962795
11.87271 -3.09011
11.87371 -3.0837921
11.87471 -3.0773262999999997
11.87571 -3.0707150999999997
11.87671 -3.0639613
11.87771 -3.0570678
11.87871 -3.0500369
11.87971 -3.0428691
11.88071 -3.0355638000000003
11.88171 -3.0281192
11.88271 -3.0205336999999997
11.88371 -3.0128062
11.88471 -3.0049359
11.88571 -2.996923
11.88671 -2.9887675999999996
11.88771 -2.9804701
11.88871 -2.9720301
11.88971 -2.963447
11.89071 -2.9547201
11.89171 -2.9458497
11.89271 -2.9368366999999997
11.89371 -2.9276835
11.89471 -2.9183926
11.89571 -2.9089669
11.89671 -2.8994082
11.89771 -2.8897174000000003
11.89871 -2.8798942000000003
11.89971 -2.8699368
11.90071 -2.8598434999999998
11.90171 -2.8496126
11.90271 -2.8392429
11.90371 -2.8287344
11.90471 -2.8180875000000003
11.90571 -2.807303
11.90671 -2.7963815
11.90771 -2.7853236
11.90871 -2.7741295999999998
11.90971 -2.7628005
11.91071 -2.7513374
11.91171 -2.7397422000000002
11.91271 -2.7280176
11.91371 -2.7161658
11.91471 -2.7041888
11.91571 -2.6920876
11.91671 -2.6798619
11.91771 -2.6675113
11.91871 -2.6550341
11.91971 -2.6424294
11.92071 -2.6296964
11.92171 -2.616835
11.92271 -2.6038462
11.92371 -2.590731
11.92471 -2.5774907
11.92571 -2.5641268
11.92671 -2.5506405
11.92771 -2.5370333
11.92871 -2.5233068000000003
11.92971 -2.5094628
11.93071 -2.4955032
11.93171 -2.4814298
11.93271 -2.4672437
11.93371 -2.4529457
11.93471 -2.4385355
11.93571 -2.4240123
11.93671 -2.4093752999999998
11.93771 -2.3946237
11.93871 -2.3797572
11.93971 -2.3647761
11.94071 -2.3496816
11.94171 -2.3344751
11.94271 -2.319159
11.94371 -2.3037352
11.94471 -2.2882061
11.94571 -2.2725742
11.94671 -2.2568421
11.94771 -2.2410121000000003
11.94871 -2.2250859000000003
11.94971 -2.2090651
11.95071 -2.1929506
11.95171 -2.1767424
11.95271 -2.16044
11.95371 -2.1440425999999997
11.95471 -2.1275492
11.95571 -2.1109596
11.95671 -2.0942736
11.95771 -2.077492
11.95871 -2.060616
11.95971 -2.0436473
11.96071 -2.0265881
11.96171 -2.0094404
11.96271 -1.9922068000000002
11.96371 -1.97489
11.96471 -1.9574923000000002
11.96571 -1.9400160999999998
11.96671 -1.9224629
11.96771 -1.9048339
11.96871 -1.8871291
11.96971 -1.8693481
11.97071 -1.85149
11.97171 -1.8335537999999998
11.97271 -1.8155396000000001
11.97371 -1.7974479
11.97471 -1.7792802
11.97571 -1.761039
11.97671 -1.7427268
11.97771 -1.7243465
11.97871 -1.705901
11.97971 -1.6873926000000001
11.98071 -1.6688239
11.98171 -1.6501972
11.98271 -1.6315145
11.98371 -1.6127778
11.98471 -1.593988
11.98571 -1.5751453
11.98671 -1.5562491
11.98771 -1.5372981000000001
11.98871 -1.5182907
11.98971 -1.4992258
11.99071 -1.4801032
11.99171 -1.4609244000000001
11.99271 -1.4416918
11.99371 -1.4224090999999999
11.99471 -1.4030798
11.99571 -1.3837077
11.99671 -1.3642954
11.99771 -1.3448451000000001
11.99871 -1.3253582
11.99971 -1.3058359
12.00071 -1.2862793000000001
12.00171 -1.2666894
12.00271 -1.247067
12.00371 -1.2274125
12.00471 -1.2077256
12.00571 -1.1880058
12.00671 -1.1682522
12.00771 -1.1484648
12.00871 -1.1286445
12.00971 -1.1087936
12.01071 -1.088916
12.01171 -1.0690161
12.01271 -1.0490987
12.01371 -1.0291674
12.01471 -1.0092247
12.01571 -0.9892714199999999
12.01671 -0.9693071200000001
12.01771 -0.9493309999999999
12.01871 -0.92934212
12.01971 -0.9093402
12.02071 -0.88932551
12.02171 -0.8692988199999999
12.02271 -0.84926086
12.02371 -0.8292123699999999
12.02471 -0.8091540100000001
12.02571 -0.7890868000000001
12.02671 -0.76901256
12.02771 -0.74893422
12.02871 -0.72885584
12.02971 -0.7087820699999999
12.03071 -0.68871723
12.03171 -0.6686646
12.03271 -0.64862561
12.03371 -0.62859971
12.03471 -0.60858484
12.03571 -0.5885784500000001
12.03671 -0.56857835
12.03771 -0.5485836
12.03871 -0.5285948
12.03971 -0.50861388
12.04071 -0.48864363
12.04171 -0.46868683
12.04271 -0.44874614
12.04371 -0.42882385000000006
12.04471 -0.40892214
12.04571 -0.38904347
12.04671 -0.3691907
12.04771 -0.34936697
12.04871 -0.32957506
12.04971 -0.30981675
12.05071 -0.29009217000000004
12.05171 -0.27039966
12.05271 -0.25073625
12.05371 -0.23109864
12.05471 -0.21148433
12.05571 -0.19189267000000002
12.05671 -0.17232528
12.05771 -0.15278588
12.05871 -0.13327941000000001
12.05971 -0.11381100999999999
12.06071 -0.094385078
12.06171 -0.075004739
12.06271 -0.055671821
12.06371 -0.036387294
12.06471 -0.017151773
12.06571 0.0020341604
12.06671 0.021169987
12.06771 0.040255563
12.06871 0.059291569
12.06971 0.078279688
12.07071 0.097222376
12.07171 0.11612211
12.07271 0.13498037999999998
12.07371 0.15379681
12.07471 0.17256860999999998
12.07571 0.19129089999999999
12.07671 0.20995751999999998
12.07771 0.22856242000000002
12.07871 0.24710083
12.07971 0.26557019000000004
12.08071 0.28397024
12.08171 0.30230250999999997
12.08271 0.32056943
12.08371 0.33877337999999996
12.08471 0.35691622
12.08571 0.37499897
12.08671 0.39302212999999997
12.08771 0.41098604
12.08871 0.42889095
12.08971 0.44673691000000004
12.09071 0.46452326
12.09171 0.48224799999999995
12.09271 0.49990746
12.09371 0.51749651
12.09471 0.53500934
12.09571 0.55244053
12.09671 0.56978646
12.09771 0.5870461
12.09871 0.60422113
12.09971 0.6213154599999999
12.10071 0.6383338900000001
12.10171 0.65528094
12.10271 0.67215962
12.10371 0.68897093
12.10471 0.70571406
12.10571 0.72238687
12.10671 0.73898667
12.10771 0.7555106699999999
12.10871 0.7719560999999999
12.10971 0.78832004
12.11071 0.80459937
12.11171 0.8207907000000001
12.11271 0.83689047
12.11371 0.8528958999999999
12.11471 0.86880606
12.11571 0.88462196
12.11671 0.90034707
12.11771 0.91598639
12.11871 0.93154544
12.11971 0.94702886
12.12071 0.96243918
12.12171 0.9777760099999999
12.12271 0.9930363899999999
12.12371 1.0082155000000002
12.12471 1.023308
12.12571 1.0383088
12.12671 1.0532141
12.12771 1.0680214000000001
12.12871 1.0827295000000001
12.12971 1.097338
12.13071 1.1118472000000001
12.13171 1.1262579
12.13271 1.1405719
12.13371 1.1547918000000001
12.13471 1.1689218
12.13571 1.1829661
12.13671 1.1969291
12.13771 1.2108134
12.13871 1.2246198
12.13971 1.2383460000000002
12.14071 1.2519873000000001
12.14171 1.2655374000000001
12.14271 1.2789899
12.14371 1.2923395
12.14471 1.3055833
12.14571 1.3187206
12.14671 1.3317533
12.14771 1.3446844
12.14871 1.3575179
12.14971 1.3702573
12.15071 1.3829061999999999
12.15171 1.3954671
12.15271 1.4079424999999999
12.15371 1.4203337999999999
12.15471 1.4326421
12.15571 1.4448669
12.15671 1.4570062
12.15771 1.4690563
12.15871 1.4810119
12.15971 1.4928673
12.16071 1.5046176
12.16171 1.5162593
12.16271 1.5277919
12.16371 1.539218
12.16471 1.5505421
12.16571 1.5617703
12.16671 1.5729087999999998
12.16771 1.5839625
12.16871 1.5949347999999999
12.16971 1.6058268
12.17071 1.616638
12.17171 1.6273664
12.17271 1.6380092
12.17371 1.6485633
12.17471 1.6590251
12.17571 1.6693904999999998
12.17671 1.6796561
12.17771 1.6898191
12.17871 1.6998775000000002
12.17971 1.7098319000000002
12.18071 1.7196847000000002
12.18171 1.7294407
12.18271 1.7391060999999999
12.18371 1.7486875999999998
12.18471 1.7581908
12.18571 1.7676197
12.18671 1.7769756
12.18771 1.7862567999999999
12.18871 1.7954596999999999
12.18971 1.8045794
12.19071 1.8136108000000002
12.19171 1.8225493
12.19271 1.8313915
12.19371 1.8401355000000001
12.19471 1.8487811
12.19571 1.8573297
12.19671 1.8657837
12.19771 1.8741468000000001
12.19871 1.8824238
12.19971 1.8906202
12.20071 1.8987415
12.20171 1.9067923
12.20271 1.9147755999999998
12.20371 1.922692
12.20471 1.9305399
12.20571 1.9383149
12.20671 1.9460119000000002
12.20771 1.9536247
12.20871 1.9611482
12.20971 1.968579
12.21071 1.9759160000000002
12.21171 1.9831607
12.21271 1.9903168
12.21371 1.9973891000000001
12.21471 2.0043833
12.21571 2.0113051
12.21671 2.0181594
12.21771 2.0249505
12.21871 2.0316809
12.21971 2.0383516
12.22071 2.044962
12.22171 2.0515094
12.22271 2.0579897
12.22371 2.0643983
12.22471 2.07073
12.22571 2.0769807
12.22671 2.0831475
12.22771 2.0892305
12.22871 2.0952318
12.22971 2.1011558999999997
12.23071 2.1070091
12.23171 2.112798
12.23271 2.1185288
12.23371 2.1242063
12.23471 2.1298338
12.23571 2.1354116
12.23671 2.1409389
12.23771 2.1464122
12.23871 2.1518279000000002
12.23971 2.1571811
12.24071 2.1624675
12.24171 2.1676835
12.24271 2.1728266
12.24371 2.1778964000000003
12.24471 2.1828942000000002
12.24571 2.1878235
12.24671 2.1926894999999997
12.24771 2.1974986
12.24871 2.2022573
12.24971 2.2069717
12.25071 2.2116458
12.25171 2.2162821
12.25271 2.2208802
12.25371 2.2254378
12.25471 2.2299504000000003
12.25571 2.2344129
12.25671 2.2388203
12.25771 2.2431680999999997
12.25871 2.2474535
12.25971 2.2516761
12.26071 2.2558372
12.26171 2.2599405
12.26271 2.2639908
12.26371 2.267994
12.26471 2.2719562
12.26571 2.275883
12.26671 2.2797788
12.26771 2.283646
12.26871 2.2874851
12.26971 2.2912947
12.27071 2.2950716
12.27171 2.2988111
12.27271 2.3025077
12.27371 2.3061566
12.27471 2.3097543000000003
12.27571 2.3132989
12.27671 2.3167908
12.27771 2.320233
12.27871 2.3236303
12.27971 2.3269886
12.28071 2.3303147
12.28171 2.3336144
12.28271 2.3368923
12.28371 2.3401511999999998
12.28471 2.3433918
12.28571 2.3466127
12.28671 2.3498109
12.28771 2.3529818000000002
12.28871 2.3561209
12.28971 2.3592237
12.29071 2.3622865
12.29171 2.365307
12.29271 2.3682848
12.29371 2.3712218
12.29471 2.3741214999999998
12.29571 2.3769895
12.29671 2.3798318999999997
12.29771 2.3826549
12.29871 2.3854641
12.29971 2.3882631
12.30071 2.3910535
12.30171 2.3938346999999998
12.30271 2.3966035
12.30371 2.3993555
12.30471 2.4020856
12.30571 2.4047887
12.30671 2.4074607
12.30771 2.4100987000000003
12.30871 2.4127025
12.30971 2.4152733
12.31071 2.4178143999999997
12.31171 2.4203299
12.31271 2.4228254000000002
12.31371 2.4253065
12.31471 2.427778
12.31571 2.4302442
12.31671 2.4327071
12.31771 2.4351670999999997
12.31871 2.4376222999999997
12.31971 2.4400690999999997
12.32071 2.4425026
12.32171 2.4449175
12.32271 2.4473089999999997
12.32371 2.4496734
12.32471 2.4520094
12.32571 2.4543174
12.32671 2.4566002
12.32771 2.4588622
12.32871 2.4611086
12.32971 2.4633449
12.33071 2.4655757
12.33171 2.4678051
12.33271 2.4700351
12.33371 2.4722656
12.33471 2.4744954
12.33571 2.4767213999999997
12.33671 2.4789397
12.33771 2.4811449999999997
12.33871 2.4833331
12.33971 2.4854998999999998
12.34071 2.4876429
12.34171 2.4897613
12.34271 2.4918564
12.34371 2.4939315
12.34471 2.4959914
12.34571 2.4980417
12.34671 2.5000874
12.34771 2.502133
12.34871 2.5041811000000003
12.34971 2.5062324
12.35071 2.5082858
12.35171 2.5103383
12.35271 2.5123857
12.35371 2.5144232
12.35471 2.5164464
12.35571 2.5184512
12.35671 2.5204349
12.35771 2.5223963
12.35871 2.5243359
12.35971 2.5262559
12.36071 2.5281595
12.36171 2.5300512
12.36271 2.5319356
12.36371 2.5338167
12.36471 2.5356975999999998
12.36571 2.5375796
12.36671 2.5394622
12.36771 2.5413431
12.36871 2.5432184
12.36971 2.5450833
12.37071 2.5469327
12.37171 2.5487624
12.37271 2.5505690000000003
12.37371 2.5523512000000004
12.37471 2.5541091
12.37571 2.5558447
12.37671 2.5575614
12.37771 2.5592633
12.37871 2.5609547
12.37971 2.5626397
12.38071 2.5643209000000002
12.38171 2.5660001
12.38271 2.567677
12.38371 2.56935
12.38471 2.5710159999999997
12.38571 2.5726706
12.38671 2.574309
12.38771 2.5759263
12.38871 2.5775187
12.38971 2.5790829
12.39071 2.5806179
12.39171 2.5821242
12.39271 2.5836041
12.39371 2.5850609
12.39471 2.5864987
12.39571 2.5879214
12.39671 2.5893325
12.39771 2.5907340000000003
12.39871 2.5921261
12.39971 2.5935076
12.40071 2.5948757
12.40171 2.5962263
12.40271 2.5975551
12.40371 2.5988577
12.40471 2.6001303
12.40571 2.6013702
12.40671 2.6025761000000003
12.40771 2.6037477
12.40871 2.604886
12.40971 2.6059935
12.41071 2.6070731
12.41171 2.6081285
12.41271 2.6091628
12.41371 2.6101785
12.41471 2.6111769
12.41571 2.6121575
12.41671 2.6131181
12.41771 2.6140548
12.41871 2.6149627
12.41971 2.6158364
12.42071 2.6166713
12.42171 2.6174633
12.42271 2.6182104
12.42371 2.6189122
12.42471 2.6195696
12.42571 2.6201841999999997
12.42671 2.620759
12.42771 2.6212968
12.42871 2.6218001
12.42971 2.622271
12.43071 2.6227111
12.43171 2.6231209
12.43271 2.6234998999999997
12.43371 2.6238462
12.43471 2.6241565000000002
12.43571 2.6244266
12.43671 2.6246516
12.43771 2.6248269
12.43871 2.6249487
12.43971 2.6250148
12.44071 2.6250249
12.44171 2.6249802
12.44271 2.6248831
12.44371 2.6247371
12.44471 2.6245447
12.44571 2.6243078
12.44671 2.6240272
12.44771 2.6237026
12.44871 2.6233323
12.44971 2.6229143
12.45071 2.6224458999999998
12.45171 2.6219238999999996
12.45271 2.6213448
12.45371 2.620705
12.45471 2.6200008
12.45571 2.6192289
12.45671 2.6183872
12.45771 2.6174748
12.45871 2.6164929999999997
12.45971 2.6154444
12.46071 2.6143324
12.46171 2.6131608
12.46271 2.6119323
12.46371 2.6106482
12.46471 2.6093079
12.46571 2.6079088
12.46671 2.6064480000000003
12.46771 2.6049211999999997
12.46871 2.6033249
12.46971 2.6016558
12.47071 2.5999112
12.47171 2.5980892
12.47271 2.5961878
12.47371 2.5942056
12.47471 2.5921417
12.47571 2.5899962
12.47671 2.5877699
12.47771 2.5854651
12.47871 2.5830846000000003
12.47971 2.5806313000000003
12.48071 2.5781067
12.48171 2.5755106999999997
12.48271 2.5728416
12.48371 2.5700952999999997
12.48471 2.567267
12.48571 2.5643521999999996
12.48671 2.5613466000000003
12.48771 2.5582476
12.48871 2.5550542
12.48971 2.5517663
12.49071 2.5483845
12.49171 2.5449095
12.49271 2.5413419999999998
12.49371 2.5376823
12.49471 2.5339313
12.49571 2.5300901000000002
12.49671 2.5261603
12.49771 2.5221432
12.49871 2.5180392
12.49971 2.5138475000000002
12.50071 2.5095655000000003
12.50171 2.5051888
12.50271 2.5007123
12.50371 2.4961308
12.50471 2.4914404
12.50571 2.4866393
12.50671 2.4817273
12.50771 2.4767061999999997
12.50871 2.4715785
12.50971 2.4663467000000003
12.51071 2.4610123
12.51171 2.4555761
12.51271 2.4500383
12.51371 2.4443984
12.51471 2.4386562
12.51571 2.4328114000000003
12.51671 2.4268633
12.51771 2.4208106
12.51871 2.414651
12.51971 2.4083808
12.52071 2.4019955
12.52171 2.3954911
12.52271 2.3888646
12.52371 2.3821149
12.52471 2.3752434
12.52571 2.3682531
12.52671 2.3611477
12.52771 2.3539307999999997
12.52871 2.3466049
12.52971 2.3391701
12.53071 2.3316255
12.53171 2.3239685
12.53271 2.3161968
12.53371 2.3083076
12.53471 2.3002986
12.53571 2.292168
12.53671 2.2839133
12.53771 2.2755321
12.53871 2.2670215000000002
12.53971 2.258379
12.54071 2.249603
12.54171 2.2406938000000003
12.54271 2.2316536
12.54371 2.2224864
12.54471 2.213197
12.54571 2.2037894999999996
12.54671 2.1942668
12.54771 2.1846291
12.54871 2.1748746
12.54971 2.1649996000000002
12.55071 2.1549998
12.55171 2.1448711
12.55271 2.1346103000000003
12.55371 2.1242157
12.55471 2.1136861
12.55571 2.103021
12.55671 2.0922199
12.55771 2.0812824
12.55871 2.0702089999999997
12.55971 2.0590009
12.56071 2.0476608
12.56171 2.0361921
12.56271 2.0245992
12.56371 2.0128852
12.56471 2.0010521999999997
12.56571 1.9890992
12.56671 1.9770233000000001
12.56771 1.9648191999999998
12.56871 1.9524815000000002
12.56971 1.9400047
12.57071 1.9273856999999999
12.57171 1.914623
12.57271 1.9017171
12.57371 1.8886699999999998
12.57471 1.8754842
12.57571 1.8621619999999999
12.57671 1.848706
12.57771 1.8351188
12.57871 1.8214024999999998
12.57971 1.8075598
12.58071 1.7935935
12.58171 1.7795051999999998
12.58271 1.7652951
12.58371 1.7509614999999998
12.58471 1.7365003
12.58571 1.7219064999999998
12.58671 1.7071741
12.58771 1.6922986
12.58871 1.6772775
12.58971 1.6621108999999998
12.59071 1.6468015999999999
12.59171 1.6313540000000002
12.59271 1.6157731000000002
12.59371 1.600064
12.59471 1.5842304
12.59571 1.5682749
12.59671 1.5521993
12.59771 1.5360039
12.59871 1.5196885
12.59971 1.5032523
12.60071 1.4866937
12.60171 1.4700098
12.60271 1.4531968
12.60371 1.4362504999999999
12.60471 1.4191668
12.60571 1.4019432
12.60671 1.3845794
12.60771 1.3670775
12.60871 1.3494424
12.60971 1.3316802
12.61071 1.3137976
12.61171 1.2958002
12.61271 1.2776919
12.61371 1.2594739000000001
12.61471 1.2411457000000001
12.61571 1.222705
12.61671 1.204149
12.61771 1.1854742999999999
12.61871 1.1666778
12.61971 1.147757
12.62071 1.1287092
12.62171 1.1095328999999998
12.62271 1.0902274
12.62371 1.0707936
12.62471 1.0512341
12.62571 1.0315534
12.62671 1.0117576
12.62771 0.9918532299999999
12.62871 0.97184675
12.62971 0.9517424700000001
12.63071 0.9315426499999999
12.63171 0.91124661
12.63271 0.89085149
12.63371 0.87035289
12.63471 0.8497460700000001
12.63571 0.82902685
12.63671 0.8081923200000001
12.63771 0.78724138
12.63871 0.7661743599999999
12.63971 0.74499324
12.64071 0.72370125
12.64171 0.70230272
12.64271 0.68080281
12.64371 0.6592072099999999
12.64471 0.63752159
12.64571 0.61575114
12.64671 0.59389947
12.64771 0.5719682700000001
12.64871 0.5499568300000001
12.64971 0.52786237
12.65071 0.5056804
12.65171 0.48340605999999997
12.65271 0.46103499
12.65371 0.43856440999999996
12.65471 0.41599380999999996
12.65571 0.39332504
12.65671 0.3705621
12.65771 0.34771049
12.65871 0.32477658
12.65971 0.30176678999999995
12.66071 0.27868706
12.66171 0.2555423
12.66271 0.23233594999999999
12.66371 0.20906974
12.66471 0.18574353000000002
12.66571 0.16235537
12.66671 0.1389018
12.66771 0.11537852999999999
12.66871 0.091781176
12.66971 0.068106293
12.67071 0.044352154
12.67171 0.020519343
12.67271 -0.003389093
12.67371 -0.027367914999999996
12.67471 -0.051410333
12.67571 -0.07550886899999999
12.67671 -0.099656289
12.67771 -0.12384640999999999
12.67871 -0.14807476
12.67971 -0.17233887
12.68071 -0.19663841999999998
12.68171 -0.22097505
12.68271 -0.24535193
12.68371 -0.26977311000000004
12.68471 -0.29424278
12.68571 -0.31876431
12.68671 -0.34333959
12.68771 -0.36796832
12.68871 -0.39264774
12.68971 -0.41737286
12.69071 -0.44213695999999997
12.69171 -0.46693231
12.69271 -0.49175122
12.69371 -0.51658689
12.69471 -0.54143411
12.69571 -0.56628981
12.69671 -0.5911530899999999
12.69771 -0.61602513
12.69871 -0.64090877
12.69971 -0.6658081
12.70071 -0.69072763
12.70171 -0.71567143
12.70271 -0.74064229
12.70371 -0.7656410300000001
12.70471 -0.7906658599999999
12.70571 -0.8157122899999999
12.70671 -0.84077362
12.70771 -0.86584147
12.70871 -0.89090709
12.70971 -0.91596227
12.71071 -0.9410007899999999
12.71171 -0.96601872
12.71271 -0.9910146700000001
12.71371 -1.0159896
12.71471 -1.0409460000000001
12.71571 -1.0658878
12.71671 -1.0908186
12.71771 -1.1157419
12.71871 -1.14066
12.71971 -1.1655742
12.72071 -1.1904835
12.72171 -1.2153847
12.72271 -1.2402726
12.72371 -1.2651399
12.72471 -1.289978
12.72571 -1.3147779
12.72671 -1.3395318
12.72771 -1.364234
12.72871 -1.3888818
12.72971 -1.4134757
12.73071 -1.4380187
12.73171 -1.4625154
12.73271 -1.4869711
12.73371 -1.5113899
12.73471 -1.5357741
12.73571 -1.5601242
12.73671 -1.5844380000000002
12.73771 -1.608712
12.73871 -1.632941
12.73971 -1.6571181000000001
12.74071 -1.6812364
12.74171 -1.705288
12.74271 -1.7292654
12.74371 -1.753162
12.74471 -1.7769730000000001
12.74571 -1.8006959999999999
12.74671 -1.8243322
12.74771 -1.8478852000000001
12.74871 -1.8713607
12.74971 -1.8947648000000001
12.75071 -1.9181026
12.75171 -1.9413766
12.75271 -1.9645860000000002
12.75371 -1.9877272000000001
12.75471 -2.0107936
12.75571 -2.0337775
12.75671 -2.0566707
12.75771 -2.079466
12.75871 -2.1021571
12.75971 -2.1247393999999997
12.76071 -2.1472095
12.76171 -2.1695649
12.76271 -2.1918055
12.76371 -2.2139320000000002
12.76471 -2.2359475
12.76571 -2.2578562
12.76671 -2.2796629
12.76771 -2.3013717
12.76871 -2.3229847
12.76971 -2.3445008
12.77071 -2.3659152999999997
12.77171 -2.3872202
12.77271 -2.4084057999999997
12.77371 -2.429462
12.77471 -2.4503805
12.77571 -2.4711553
12.77671 -2.4917839
12.77771 -2.5122665
12.77871 -2.5326051
12.77971 -2.5528027
12.78071 -2.5728624
12.78171 -2.5927873
12.78271 -2.61258
12.78371 -2.6322424
12.78471 -2.6517764
12.78571 -2.6711823
12.78671 -2.6904585
12.78771 -2.7096006999999998
12.78871 -2.7286019
12.78971 -2.747453
12.79071 -2.7661441
12.79171 -2.784666
12.79271 -2.8030125
12.79371 -2.821181
12.79471 -2.8391726
12.79571 -2.8569918
12.79671 -2.8746443
12.79771 -2.8921358
12.79871 -2.9094702999999997
12.79971 -2.9266495
12.80071 -2.9436728
12.80171 -2.9605376
12.80271 -2.9772401
12.80371 -2.9937761
12.80471 -3.0101407
12.80571 -3.0263284
12.80671 -3.0423326
12.80771 -3.0581467
12.80871 -3.0737638
12.80971 -3.0891795
12.81071 -3.1043913
12.81171 -3.1194007
12.81271 -3.1342122999999997
12.81371 -3.1488333
12.81471 -3.1632713999999997
12.81571 -3.1775326
12.81671 -3.1916194
12.81771 -3.2055303
12.81871 -3.2192610000000004
12.81971 -3.2328039000000004
12.82071 -3.2461512999999997
12.82171 -3.2592949000000004
12.82271 -3.2722287000000003
12.82371 -3.2849479
12.82471 -3.2974489000000005
12.82571 -3.3097296999999997
12.82671 -3.3217888
12.82771 -3.3336256
12.82871 -3.3452417999999997
12.82971 -3.3566408
12.83071 -3.3678277999999997
12.83171 -3.3788096
12.83271 -3.3895916999999995
12.83371 -3.4001775
12.83471 -3.410567
12.83571 -3.4207564
12.83671 -3.4307383
12.83771 -3.4405026999999997
12.83871 -3.4500401
12.83971 -3.4593429
12.84071 -3.4684066
12.84171 -3.4772296000000003
12.84271 -3.4858136999999996
12.84371 -3.4941621
12.84471 -3.5022780000000004
12.84571 -3.5101652
12.84671 -3.5178263000000003
12.84771 -3.5252642
12.84871 -3.5324816
12.84971 -3.5394806
12.85071 -3.5462629000000003
12.85171 -3.5528280000000003
12.85271 -3.5591729
12.85371 -3.5652913
12.85471 -3.5711754
12.85571 -3.5768155000000004
12.85671 -3.5822038000000003
12.85771 -3.5873346
12.85871 -3.5922069
12.85971 -3.5968237
12.86071 -3.6011903999999997
12.86171 -3.6053147
12.86271 -3.6092032000000005
12.86371 -3.6128609999999997
12.86471 -3.6162913
12.86571 -3.6194943
12.86671 -3.6224686
12.86771 -3.6252122
12.86871 -3.6277227
12.86971 -3.6299966
12.87071 -3.6320299
12.87171 -3.6338173
12.87271 -3.6353532
12.87371 -3.6366317
12.87471 -3.6376486999999997
12.87571 -3.6384024
12.87671 -3.6388948999999995
12.87771 -3.6391310000000003
12.87871 -3.6391184
12.87971 -3.6388647000000005
12.88071 -3.6383763
12.88171 -3.6376568999999996
12.88271 -3.6367070000000004
12.88371 -3.6355231000000003
12.88471 -3.6340999999999997
12.88571 -3.6324321999999998
12.88671 -3.6305141
12.88771 -3.6283418999999997
12.88871 -3.625913
12.88971 -3.6232259000000004
12.89071 -3.6202796000000004
12.89171 -3.6170736000000003
12.89271 -3.6136087
12.89371 -3.6098875
12.89471 -3.6059137
12.89571 -3.601693
12.89671 -3.5972315999999998
12.89771 -3.5925355
12.89871 -3.5876091999999997
12.89971 -3.5824534
12.90071 -3.5770657999999997
12.90171 -3.571441
12.90271 -3.5655722
12.90371 -3.5594523000000002
12.90471 -3.5530765
12.90571 -3.5464421
12.90671 -3.5395492
12.90771 -3.5324
12.90871 -3.5249981999999997
12.90971 -3.5173471999999997
12.91071 -3.5094511
12.91171 -3.5013132000000002
12.91271 -3.4929372
12.91371 -3.4843262
12.91471 -3.4754834999999997
12.91571 -3.4664113000000003
12.91671 -3.4571104
12.91771 -3.4475796
12.91871 -3.4378156
12.91971 -3.4278136
12.92071 -3.4175682999999997
12.92171 -3.4070748999999996
12.92271 -3.3963315
12.92371 -3.3853386
12.92471 -3.3740997000000004
12.92571 -3.362621
12.92671 -3.3509083000000004
12.92771 -3.338968
12.92871 -3.3268041999999998
12.92971 -3.3144195
12.93071 -3.3018148999999997
12.93171 -3.2889905999999995
12.93271 -3.2759462000000004
12.93371 -3.2626799999999996
12.93471 -3.2491907
12.93571 -3.2354765
12.93671 -3.2215348999999995
12.93771 -3.2073631999999996
12.93871 -3.1929594
12.93971 -3.1783223
12.94071 -3.1634532
12.94171 -3.1483552999999995
12.94271 -3.133034
12.94371 -3.1174954
12.94471 -3.101746
12.94571 -3.0857909
12.94671 -3.0696334
12.94771 -3.0532742
12.94871 -3.0367121
12.94971 -3.019945
12.95071 -3.0029703000000003
12.95171 -2.9857861
12.95271 -2.9683912
12.95371 -2.9507853
12.95471 -2.9329691
12.95571 -2.9149435
12.95671 -2.8967105
12.95771 -2.8782725
12.95871 -2.859633
12.95971 -2.8407963
12.96071 -2.8217670999999998
12.96171 -2.8025504
12.96271 -2.7831504
12.96371 -2.7635695
12.96471 -2.7438086
12.96571 -2.7238667000000003
12.96671 -2.7037416000000003
12.96771 -2.6834303999999998
12.96871 -2.6629312
12.96971 -2.642243
12.97071 -2.6213665
12.97171 -2.6003037
12.97271 -2.579058
12.97371 -2.5576333
12.97471 -2.5360337
12.97571 -2.5142631
12.97671 -2.492325
12.97771 -2.470223
12.97871 -2.44796
12.97971 -2.425538
12.98071 -2.4029586
12.98171 -2.3802223000000002
12.98271 -2.3573283
12.98371 -2.3342757
12.98471 -2.3110628
12.98571 -2.2876892
12.98671 -2.2641551
12.98771 -2.2404622
12.98871 -2.216614
12.98971 -2.192615
12.99071 -2.1684699000000003
12.99171 -2.1441836
12.99271 -2.1197603999999997
12.99371 -2.0952035
12.99471 -2.0705152
12.99571 -2.0456973
12.99671 -2.0207504000000003
12.99771 -1.9956749
12.99871 -1.9704707
12.99971 -1.9451378
13.00071 -1.9196761999999998
13.00171 -1.894086
13.00271 -1.8683683
13.00371 -1.8425249000000001
13.00471 -1.8165588
13.00571 -1.7904742000000002
13.00671 -1.7642753
13.00771 -1.7379669
13.00871 -1.7115531
13.00971 -1.6850372999999998
13.01071 -1.6584214
13.01171 -1.6317064
13.01271 -1.6048927000000002
13.01371 -1.5779799
13.01471 -1.5509681000000002
13.01571 -1.5238575
13.01671 -1.4966488999999998
13.01771 -1.4693436
13.01871 -1.4419437
13.01971 -1.4144519
13.02071 -1.3868717
13.02171 -1.359207
13.02271 -1.3314625
13.02371 -1.3036429
13.02471 -1.2757525
13.02571 -1.2477947
13.02671 -1.2197719
13.02771 -1.1916849999999999
13.02871 -1.1635337000000001
13.02971 -1.1353172
13.03071 -1.1070348
13.03171 -1.0786863
13.03271 -1.0502723999999999
13.03371 -1.0217952000000001
13.03471 -0.9932575699999999
13.03571 -0.96466336
13.03671 -0.9360164400000001
13.03771 -0.90732099
13.03871 -0.8785811299999999
13.03971 -0.84980074
13.04071 -0.8209835699999999
13.04171 -0.79213269
13.04271 -0.7632507000000001
13.04371 -0.7343391
13.04471 -0.7053983899999999
13.04571 -0.67642811
13.04671 -0.6474274200000001
13.04771 -0.61839563
13.04871 -0.58933301
13.04971 -0.5602412400000001
13.05071 -0.53112372
13.05171 -0.5019852
13.05271 -0.47283120999999995
13.05371 -0.44366745
13.05471 -0.41449885000000003
13.05571 -0.38532936
13.05671 -0.35616169
13.05771 -0.32699751
13.05871 -0.29783775
13.05971 -0.26868285999999997
13.06071 -0.23953298
13.06171 -0.21038796
13.06271 -0.18124753
13.06371 -0.15211137
13.06471 -0.12297944999999999
13.06571 -0.093852531
13.06671 -0.06473266999999999
13.06771 -0.035623513
13.06871 -0.0065302382
13.06971 0.022540939
13.07071 0.051583570999999995
13.07171 0.080591941
13.07271 0.10956187
13.07371 0.13849108999999998
13.07471 0.16737916
13.07571 0.1962269
13.07671 0.22503563999999998
13.07771 0.2538064
13.07871 0.28253944999999997
13.07971 0.31123406000000003
13.08071 0.3398886
13.08171 0.36850069
13.08271 0.39706738
13.08371 0.42558527
13.08471 0.45405020999999995
13.08571 0.48245755
13.08671 0.51080212
13.08771 0.53907861
13.08871 0.56728241
13.08971 0.59541012
13.09071 0.62346039
13.09171 0.65143378
13.09271 0.6793325299999999
13.09371 0.7071597500000001
13.09471 0.73491815
13.09571 0.76260916
13.09671 0.79023223
13.09771 0.81778467
13.09871 0.8452620399999999
13.09971 0.87265885
13.10071 0.8999693200000001
13.10171 0.9271881500000001
13.10271 0.9543106000000001
13.10371 0.98133255
13.10471 1.0082508000000001
13.10571 1.0350629
13.10671 1.0617669
13.10771 1.0883623
13.10871 1.1148498
13.10971 1.1412313
13.11071 1.1675094000000001
13.11171 1.1936866000000002
13.11271 1.2197644
13.11371 1.2457423
13.11471 1.2716176
13.11571 1.2973852
13.11671 1.3230384
13.11771 1.34857
13.11871 1.3739735
13.11971 1.3992441
13.12071 1.4243789
13.12171 1.4493771
13.12271 1.4742395
13.12371 1.4989676
13.12471 1.5235635
13.12571 1.5480289
13.12671 1.5723656999999998
13.12771 1.5965749000000002
13.12871 1.620657
13.12971 1.6446117
13.13071 1.6684373999999997
13.13171 1.6921304000000001
13.13271 1.7156854
13.13371 1.7390955
13.13471 1.7623531000000001
13.13571 1.7854510000000001
13.13671 1.8083841
13.13771 1.8311493
13.13871 1.8537469
13.13971 1.8761793
13.14071 1.8984506
13.14171 1.920565
13.14271 1.9425267
13.14371 1.9643378999999999
13.14471 1.9859992
13.14571 2.0075092
13.14671 2.0288654
13.14771 2.0500638
13.14871 2.0710997
13.14971 2.0919679
13.15071 2.1126625999999997
13.15171 2.1331785
13.15271 2.1535105999999997
13.15371 2.1736553
13.15471 2.1936109
13.15571 2.2133784
13.15671 2.232961
13.15771 2.2523636
13.15871 2.2715916999999997
13.15971 2.2906503000000003
13.16071 2.3095423
13.16171 2.3282681
13.16271 2.346825
13.16371 2.3652084
13.16471 2.3834117
13.16571 2.4014279
13.16671 2.4192506
13.16771 2.4368742
13.16871 2.4542946
13.16971 2.4715096
13.17071 2.4885183
13.17171 2.505322
13.17271 2.5219228
13.17371 2.5383249
13.17471 2.5545329
13.17571 2.5705516
13.17671 2.5863853999999997
13.17771 2.6020369000000003
13.17871 2.6175061
13.17971 2.6327906000000003
13.18071 2.6478847
13.18171 2.6627814
13.18271 2.6774729
13.18371 2.6919518
13.18471 2.7062127
13.18571 2.7202528
13.18671 2.7340718
13.18771 2.7476719
13.18871 2.7610568
13.18971 2.7742317
13.19071 2.7872013
13.19171 2.7999705
13.19271 2.8125428
13.19371 2.8249202
13.19471 2.8371034
13.19571 2.8490907
13.19671 2.8608782
13.19771 2.8724609
13.19871 2.8838318000000003
13.19971 2.8949838
13.20071 2.9059108
13.20171 2.9166084
13.20271 2.9270746
13.20371 2.9373106
13.20471 2.9473202
13.20571 2.9571095
13.20671 2.9666854
13.20771 2.9760543
13.20871 2.9852217
13.20971 2.9941905
13.21071 3.0029615
13.21171 3.0115327
13.21271 3.0199002
13.21371 3.0280588
13.21471 3.0360023
13.21571 3.0437244
13.21671 3.0512199
13.21771 3.0584848
13.21871 3.0655168
13.21971 3.0723162
13.22071 3.0788857
13.22171 3.0852301
13.22271 3.0913554
13.22371 3.0972688
13.22471 3.1029765
13.22571 3.1084834
13.22671 3.1137919
13.22771 3.1189013
13.22871 3.1238087
13.22971 3.1285081
13.23071 3.1329933999999997
13.23171 3.1372573
13.23271 3.1412940000000003
13.23371 3.1450998
13.23471 3.1486731
13.23571 3.1520154000000002
13.23671 3.1551297999999997
13.23771 3.1580213
13.23871 3.1606965000000002
13.23971 3.1631622
13.24071 3.1654245999999997
13.24171 3.1674884
13.24271 3.1693569999999998
13.24371 3.1710312
13.24471 3.1725094
13.24571 3.1737875
13.24671 3.1748600000000002
13.24771 3.1757198
13.24871 3.1763608999999997
13.24971 3.1767778000000004
13.25071 3.1769673999999997
13.25171 3.1769302
13.25271 3.1766687
13.25371 3.1761885
13.25471 3.1754971
13.25571 3.1746015
13.25671 3.1735092
13.25771 3.1722254999999997
13.25871 3.1707533000000003
13.25971 3.1690932999999997
13.26071 3.167244
13.26171 3.1652017999999997
13.26271 3.1629614999999998
13.26371 3.1605179999999997
13.26471 3.1578660000000003
13.26571 3.1550008999999997
13.26671 3.1519204000000003
13.26771 3.1486236
13.26871 3.1451125
13.26971 3.1413919999999997
13.27071 3.1374684999999998
13.27171 3.1333501999999998
13.27271 3.1290453000000005
13.27371 3.124561
13.27471 3.1199023
13.27571 3.1150712
13.27671 3.1100664
13.27771 3.1048842
13.27871 3.0995186
13.27971 3.0939635
13.28071 3.0882128
13.28171 3.0822622
13.28271 3.0761093
13.28371 3.0697541
13.28471 3.0631993
13.28571 3.0564491
13.28671 3.0495092
13.28771 3.0423868
13.28871 3.0350889999999997
13.28971 3.0276226
13.29071 3.019993
13.29171 3.0122038
13.29271 3.0042561
13.29371 2.9961478
13.29471 2.9878745
13.29571 2.97943
13.29671 2.9708077999999998
13.29771 2.962002
13.29871 2.9530091
13.29971 2.9438288999999997
13.30071 2.9344637
13.30171 2.9249191
13.30271 2.9152026
13.30371 2.9053222
13.30471 2.8952856999999996
13.30571 2.8850997
13.30671 2.8747691
13.30771 2.8642969000000003
13.30871 2.8536837999999998
13.30971 2.8429284999999997
13.31071 2.8320281
13.31171 2.8209781
13.31271 2.8097727999999997
13.31371 2.7984068
13.31471 2.7868755
13.31571 2.7751766
13.31671 2.7633103
13.31771 2.7512802
13.31871 2.7390931
13.31971 2.7267577000000003
13.32071 2.7142834000000002
13.32171 2.7016789
13.32271 2.688951
13.32371 2.6761036
13.32471 2.6631375999999998
13.32571 2.650051
13.32671 2.6368402
13.32771 2.6235007
13.32871 2.6100276
13.32971 2.5964167
13.33071 2.582665
13.33171 2.5687709
13.33271 2.5547345999999997
13.33371 2.5405583999999997
13.33471 2.5262469
13.33571 2.5118068
13.33671 2.4972461
13.33771 2.4825735
13.33871 2.467797
13.33971 2.4529222
13.34071 2.4379524999999997
13.34171 2.4228875
13.34271 2.4077239
13.34371 2.3924561
13.34471 2.3770781000000003
13.34571 2.3615841
13.34671 2.3459700999999997
13.34771 2.3302348
13.34871 2.3143793
13.34971 2.2984071
13.35071 2.2823235
13.35171 2.2661352999999997
13.35271 2.2498494
13.35371 2.2334736
13.35471 2.2170145
13.35571 2.2004783
13.35671 2.1838691
13.35771 2.1671887
13.35871 2.1504367
13.35971 2.1336094
13.36071 2.1167018
13.36171 2.0997075
13.36271 2.0826213
13.36371 2.0654391000000003
13.36471 2.0481599
13.36571 2.0307858000000003
13.36671 2.0133218
13.36771 1.9957753000000003
13.36871 1.9781543
13.36971 1.9604666
13.37071 1.9427191
13.37171 1.9249170999999998
13.37271 1.9070634999999998
13.37371 1.8891595
13.37471 1.8712046
13.37571 1.8531965000000001
13.37671 1.835132
13.37771 1.817007
13.37871 1.798817
13.37971 1.7805586000000002
13.38071 1.7622298
13.38171 1.7438306000000001
13.38271 1.7253641
13.38371 1.706836
13.38471 1.6882543
13.38571 1.6696275999999999
13.38671 1.6509645
13.38771 1.6322717
13.38871 1.6135536
13.38971 1.5948119
13.39071 1.5760453
13.39171 1.5572509
13.39271 1.5384242
13.39371 1.5195607
13.39471 1.5006564
13.39571 1.4817082000000001
13.39671 1.4627147999999999
13.39771 1.4436764
13.39871 1.4245951
13.39971 1.4054748000000001
13.40071 1.3863212999999999
13.40171 1.3671415
13.40271 1.3479428
13.40371 1.3287324999999999
13.40471 1.3095166
13.40571 1.2902986
13.40671 1.2710799
13.40771 1.251859
13.40871 1.2326322
13.40971 1.2133948
13.41071 1.1941416
13.41171 1.1748688999999999
13.41271 1.1555746
13.41371 1.1362590000000001
13.41471 1.1169246000000002
13.41571 1.0975759
13.41671 1.0782187
13.41771 1.0588594
13.41871 1.0395044
13.41971 1.0201597
13.42071 1.0008298
13.42171 0.98151816
13.42271 0.96222637
13.42371 0.94295414
13.42471 0.9236994199999999
13.42571 0.90445857
13.42671 0.88522723
13.42771 0.8660009099999999
13.42871 0.84677609
13.42971 0.82755098
13.43071 0.80832606
13.43171 0.78910431
13.43271 0.76989084
13.43371 0.7506923799999999
13.43471 0.7315159800000001
13.43571 0.7123682600000001
13.43671 0.6932544500000001
13.43771 0.6741778900000001
13.43871 0.6551399400000001
13.43971 0.6361400700000001
13.44071 0.61717625
13.44171 0.5982455799999999
13.44271 0.57934485
13.44371 0.56047095
13.44471 0.5416214
13.44571 0.52279476
13.44671 0.50399094
13.44771 0.48521138
13.44871 0.46645934
13.44971 0.44773952000000006
13.45071 0.42905783999999997
13.45171 0.41042073
13.45271 0.39183414
13.45371 0.37330282
13.45471 0.35482948
13.45571 0.33641451
13.45671 0.31805609
13.45771 0.29975073
13.45871 0.28149418
13.45971 0.26328230999999996
13.46071 0.24511206
13.46171 0.22698191
13.46271 0.20889209
13.46371 0.19084447000000002
13.46471 0.17284217
13.46571 0.15488913
13.46671 0.1369898
13.46771 0.11914875
13.46871 0.10137043
13.46971 0.083658844
13.47071 0.06601715600000001
13.47171 0.048447298
13.47271 0.030949618999999998
13.47371 0.013522708
13.47471 -0.0038364149
13.47571 -0.02113173
13.47671 -0.038367346999999996
13.47771 -0.055546505999999995
13.47871 -0.072670716
13.47971 -0.08973931
13.48071 -0.10674943999999999
13.48171 -0.12369665
13.48271 -0.14057568
13.48371 -0.15738143999999998
13.48471 -0.17410973
13.48571 -0.19075759
13.48671 -0.20732337
13.48771 -0.22380655000000002
13.48871 -0.24020731999999997
13.48971 -0.25652649
13.49071 -0.27276541
13.49171 -0.2889259
13.49271 -0.30501036
13.49371 -0.32102137000000003
13.49471 -0.33696136
13.49571 -0.35283186
13.49671 -0.36863284
13.49771 -0.38436234
13.49871 -0.4000165
13.49971 -0.41559017
13.50071 -0.43107787999999997
13.50171 -0.44647502
13.50271 -0.46177851
13.50371 -0.47698747
13.50471 -0.49210289
13.50571 -0.5071270299999999
13.50671 -0.52206251
13.50771 -0.53691175
13.50871 -0.55167628
13.50971 -0.56635691
13.51071 -0.5809539
13.51171 -0.5954672599999999
13.51271 -0.60989698
13.51371 -0.6242428
13.51471 -0.63850381
13.51571 -0.6526782600000001
13.51671 -0.66676321
13.51771 -0.6807549399999999
13.51871 -0.69464962
13.51971 -0.70844418
13.52071 -0.72213723
13.52171 -0.73572947
13.52271 -0.74922349
13.52371 -0.7626230399999999
13.52471 -0.77593196
13.52571 -0.78915302
13.52671 -0.8022872699999999
13.52771 -0.8153341700000001
13.52871 -0.8282916600000001
13.52971 -0.84115723
13.53071 -0.85392864
13.53171 -0.8666043199999999
13.53271 -0.87918332
13.53371 -0.8916647200000001
13.53471 -0.90404749
13.53571 -0.9163299600000001
13.53671 -0.9285103499999999
13.53771 -0.9405868100000001
13.53871 -0.95255869
13.53971 -0.9644268100000001
13.54071 -0.9761934200000001
13.54171 -0.9878620499999999
13.54271 -0.9994363399999999
13.54371 -1.0109188999999998
13.54471 -1.0223106
13.54571 -1.0336104000000002
13.54671 -1.0448153
13.54771 -1.0559223
13.54871 -1.0669285
13.54971 -1.0778327
13.55071 -1.0886348000000001
13.55171 -1.0993361
13.55271 -1.109938
13.55371 -1.1204418
13.55471 -1.1308474000000002
13.55571 -1.1411544
13.55671 -1.1513617999999999
13.55771 -1.1614693
13.55871 -1.1714776999999998
13.55971 -1.1813886
13.56071 -1.1912044
13.56171 -1.2009269
13.56271 -1.2105565
13.56371 -1.2200921
13.56471 -1.2295309
13.56571 -1.2388698
13.56671 -1.2481056000000001
13.56771 -1.257237
13.56871 -1.2662644
13.56971 -1.2751899
13.57071 -1.2840160999999999
13.57171 -1.2927457999999998
13.57271 -1.3013801
13.57371 -1.309919
13.57471 -1.3183614
13.57571 -1.3267060000000002
13.57671 -1.334952
13.57771 -1.3431
13.57871 -1.3511516
13.57971 -1.3591092
13.58071 -1.3669745
13.58171 -1.3747481000000001
13.58271 -1.3824292
13.58371 -1.390016
13.58471 -1.3975062999999999
13.58571 -1.4048989
13.58671 -1.4121938
13.58771 -1.4193928999999998
13.58871 -1.4264986
13.58971 -1.4335135
13.59071 -1.4404391
13.59171 -1.4472752
13.59271 -1.4540202
13.59371 -1.4606717
13.59471 -1.4672279
13.59571 -1.4736881
13.59671 -1.4800536
13.59771 -1.4863266
13.59871 -1.49251
13.59971 -1.4986062
13.60071 -1.5046162
13.60171 -1.5105391
13.60271 -1.5163735
13.60371 -1.5221174
13.60471 -1.52777
13.60571 -1.5333319
13.60671 -1.5388045
13.60771 -1.5441903
13.60871 -1.5494908
13.60971 -1.554707
13.61071 -1.5598382
13.61171 -1.5648830999999999
13.61271 -1.5698401
13.61371 -1.5747093
13.61471 -1.5794915999999999
13.61571 -1.5841900999999998
13.61671 -1.5888084
13.61771 -1.5933493
13.61871 -1.5978148
13.61971 -1.6022044999999998
13.62071 -1.6065165
13.62171 -1.6107479
13.62271 -1.614896
13.62371 -1.6189596000000002
13.62471 -1.6229387000000002
13.62571 -1.626835
13.62671 -1.6306508000000002
13.62771 -1.6343882
13.62871 -1.6380483000000001
13.62971 -1.6416315000000001
13.63071 -1.6451377
13.63171 -1.6485674
13.63271 -1.6519221000000002
13.63371 -1.6552037
13.63471 -1.6584154
13.63571 -1.6615599
13.63671 -1.6646386999999998
13.63771 -1.6676513
13.63871 -1.6705953999999998
13.63971 -1.6734676
13.64071 -1.6762644
13.64171 -1.6789835
13.64271 -1.6816248999999999
13.64371 -1.6841902999999998
13.64471 -1.6866833
13.64571 -1.6891077
13.64671 -1.6914671
13.64771 -1.6937635999999998
13.64871 -1.6959986
13.64971 -1.6981723
13.65071 -1.7002852999999998
13.65171 -1.7023382999999999
13.65271 -1.7043322
13.65371 -1.7062679
13.65471 -1.7081456
13.65571 -1.7099643000000002
13.65671 -1.7117219
13.65771 -1.7134152
13.65871 -1.7150417
13.65971 -1.7165997999999998
13.66071 -1.7180903
13.66171 -1.719516
13.66271 -1.7208815999999998
13.66371 -1.7221925999999999
13.66471 -1.7234534
13.66571 -1.7246675
13.66671 -1.7258361
13.66771 -1.7269587
13.66871 -1.728034
13.66971 -1.72906
13.67071 -1.7300350999999998
13.67171 -1.7309580000000002
13.67271 -1.7318278999999999
13.67371 -1.7326437000000001
13.67471 -1.7334045999999999
13.67571 -1.7341091999999998
13.67671 -1.7347571
13.67771 -1.7353488000000001
13.67871 -1.7358869
13.67971 -1.7363755
13.68071 -1.7368199
13.68171 -1.7372256
13.68271 -1.7375972
13.68371 -1.7379373
13.68471 -1.7382462
13.68571 -1.7385218
13.68671 -1.7387610000000002
13.68771 -1.7389598999999998
13.68871 -1.7391153
13.68971 -1.7392248
13.69071 -1.7392873999999998
13.69171 -1.7393034000000003
13.69271 -1.7392736
13.69371 -1.7391998
13.69471 -1.739084
13.69571 -1.7389290000000002
13.69671 -1.7387385000000002
13.69771 -1.7385161999999998
13.69871 -1.7382668000000001
13.69971 -1.7379938000000001
13.70071 -1.7376995
13.70171 -1.7373841
13.70271 -1.7370461
13.70371 -1.7366815
13.70471 -1.7362856999999998
13.70571 -1.7358541
13.70671 -1.7353835000000002
13.70771 -1.7348722
13.70871 -1.7343206
13.70971 -1.7337313
13.71071 -1.7331081000000002
13.71171 -1.732455
13.71271 -1.7317768
13.71371 -1.7310775999999999
13.71471 -1.730361
13.71571 -1.7296301
13.71671 -1.7288868999999998
13.71771 -1.728132
13.71871 -1.7273648
13.71971 -1.7265826000000002
13.72071 -1.7257819
13.72171 -1.7249576999999998
13.72271 -1.7241057
13.72371 -1.7232222
13.72471 -1.7223056
13.72571 -1.7213566
13.72671 -1.7203782
13.72771 -1.719375
13.72871 -1.7183525000000002
13.72971 -1.7173167
13.73071 -1.7162723000000002
13.73171 -1.7152233
13.73271 -1.7141717
13.73371 -1.7131181
13.73471 -1.7120618
13.73571 -1.7110002999999998
13.73671 -1.7099304
13.73771 -1.7088478
13.73871 -1.7077480999999999
13.73971 -1.7066278000000001
13.74071 -1.7054839
13.74171 -1.7043157999999998
13.74271 -1.7031251
13.74371 -1.7019151
13.74471 -1.7006909000000001
13.74571 -1.6994585999999998
13.74671 -1.6982237
13.74771 -1.6969906
13.74871 -1.6957624
13.74971 -1.6945399
13.75071 -1.6933220999999998
13.75171 -1.6921065999999998
13.75271 -1.6908893
13.75371 -1.6896657999999998
13.75471 -1.6884316
13.75571 -1.6871827
13.75671 -1.6859159
13.75771 -1.6846298999999998
13.75871 -1.6833254999999998
13.75971 -1.6820055
13.76071 -1.6806746000000001
13.76171 -1.6793393
13.76271 -1.6780059999999999
13.76371 -1.6766807000000001
13.76471 -1.6753679000000001
13.76571 -1.6740694999999999
13.76671 -1.6727852
13.76771 -1.6715122
13.76871 -1.6702468000000001
13.76971 -1.6689836999999998
13.77071 -1.6677178000000001
13.77171 -1.6664447
13.77271 -1.6651610000000001
13.77371 -1.6638646
13.77471 -1.662555
13.77571 -1.6612335999999999
13.77671 -1.6599039
13.77771 -1.6585705999999998
13.77871 -1.6572396999999999
13.77971 -1.6559175999999998
13.78071 -1.6546097
13.78171 -1.6533196000000001
13.78271 -1.6520485000000003
13.78371 -1.6507944
13.78471 -1.6495531
13.78571 -1.648319
13.78671 -1.6470856999999999
13.78771 -1.6458477999999999
13.78871 -1.6446013
13.78971 -1.6433442
13.79071 -1.6420766999999998
13.79171 -1.6408008
13.79271 -1.6395193999999997
13.79371 -1.6382371999999998
13.79471 -1.6369591
13.79571 -1.6356903999999999
13.79671 -1.6344363
13.79771 -1.6332010000000001
13.79871 -1.6319871
13.79971 -1.6307947999999999
13.80071 -1.6296214999999998
13.80171 -1.6284619
13.80271 -1.6273091
13.80371 -1.6261557
13.80471 -1.6249953000000001
13.80571 -1.6238237
13.80671 -1.6226396
13.80771 -1.6214447
13.80871 -1.6202431
13.80971 -1.6190403999999998
13.81071 -1.6178425
13.81171 -1.6166549
13.81271 -1.6154818000000002
13.81371 -1.6143266
13.81471 -1.6131908
13.81571 -1.6120749
13.81671 -1.6109776
13.81771 -1.6098959
13.81871 -1.6088249
13.81971 -1.6077586000000001
13.82071 -1.60669
13.82171 -1.6056133
13.82271 -1.6045244
13.82371 -1.6034223
13.82471 -1.6023091999999999
13.82571 -1.6011903
13.82671 -1.6000729000000002
13.82771 -1.5989644
13.82871 -1.5978712999999998
13.82971 -1.5967973
13.83071 -1.5957435999999998
13.83171 -1.5947089
13.83271 -1.59369
13.83371 -1.5926827000000001
13.83471 -1.5916818999999998
13.83571 -1.5906825999999998
13.83671 -1.5896799
13.83771 -1.5886689999999999
13.83871 -1.5876465
13.83971 -1.5866097
13.84071 -1.5855588
13.84171 -1.5844962
13.84271 -1.5834274
13.84371 -1.5823595
13.84471 -1.5813008
13.84571 -1.5802581
13.84671 -1.5792361000000001
13.84771 -1.5782356000000002
13.84871 -1.5772540000000002
13.84971 -1.5762854
13.85071 -1.5753224
13.85171 -1.5743574
13.85271 -1.5733836
13.85371 -1.5723965999999998
13.85471 -1.5713936000000002
13.85571 -1.5703737999999998
13.85671 -1.569338
13.85771 -1.5682881999999998
13.85871 -1.5672274
13.85971 -1.5661601
13.86071 -1.5650917
13.86171 -1.5640280999999998
13.86271 -1.5629744
13.86371 -1.5619342
13.86471 -1.5609081
13.86571 -1.559893
13.86671 -1.5588828000000001
13.86771 -1.557869
13.86871 -1.5568425000000001
13.86971 -1.5557957
13.87071 -1.5547237
13.87171 -1.5536250999999999
13.87271 -1.552502
13.87371 -1.5513586
13.87471 -1.5502008
13.87571 -1.5490344
13.87671 -1.5478647
13.87771 -1.5466961
13.87871 -1.5455315
13.87971 -1.5443726
13.88071 -1.5432199
13.88171 -1.5420715
13.88271 -1.5409239
13.88371 -1.5397707999999999
13.88471 -1.5386045
13.88571 -1.5374164
13.88671 -1.5361987000000001
13.88771 -1.5349461
13.88871 -1.5336568
13.88971 -1.532333
13.89071 -1.5309806000000001
13.89171 -1.5296075
13.89271 -1.5282217
13.89371 -1.5268303
13.89471 -1.5254374
13.89571 -1.5240444
13.89671 -1.5226501
13.89771 -1.5212511
13.89871 -1.5198425
13.89971 -1.5184189000000001
13.90071 -1.5169743
13.90171 -1.5155026999999999
13.90271 -1.5139981
13.90371 -1.5124558
13.90471 -1.5108725
13.90571 -1.5092476000000001
13.90671 -1.5075837
13.90771 -1.5058863
13.90871 -1.5041631999999998
13.90971 -1.5024228000000002
13.91071 -1.5006727
13.91171 -1.4989173
13.91271 -1.4971575000000001
13.91371 -1.4953901
13.91471 -1.4936089
13.91571 -1.4918056000000002
13.91671 -1.4899719
13.91771 -1.4880999000000001
13.91871 -1.486184
13.91971 -1.4842203
13.92071 -1.4822070999999999
13.92171 -1.4801448
13.92271 -1.4780355
13.92371 -1.4758829
13.92471 -1.4736926
13.92571 -1.471471
13.92671 -1.4692251
13.92771 -1.4669606
13.92871 -1.4646816
13.92971 -1.4623884
13.93071 -1.4600777
13.93171 -1.4577428
13.93271 -1.4553745
13.93371 -1.4529632000000001
13.93471 -1.4505002
13.93571 -1.4479792
13.93671 -1.4453975000000001
13.93771 -1.4427556
13.93871 -1.4400568
13.93971 -1.4373064
13.94071 -1.4345104
13.94171 -1.431675
13.94271 -1.4288055
13.94371 -1.4259063
13.94471 -1.4229802
13.94571 -1.4200282
13.94671 -1.4170486
13.94771 -1.4140369
13.94871 -1.4109867999999999
13.94971 -1.4078895
13.95071 -1.4047361
13.95171 -1.4015186000000002
13.95271 -1.3982314
13.95371 -1.3948723
13.95471 -1.3914429000000001
13.95571 -1.3879482
13.95671 -1.3843954
13.95771 -1.3807923999999998
13.95871 -1.3771464
13.95971 -1.3734629
13.96071 -1.3697449000000002
13.96171 -1.3659926
13.96271 -1.3622037999999999
13.96371 -1.3583739
13.96471 -1.3544969
13.96571 -1.3505656
13.96671 -1.3465724000000001
13.96771 -1.3425101
13.96871 -1.3383728
13.96971 -1.3341567
13.97071 -1.3298615
13.97171 -1.3254894
13.97271 -1.321046
13.97371 -1.3165387000000002
13.97471 -1.3119758000000001
13.97571 -1.3073645999999999
13.97671 -1.3027105
13.97771 -1.2980158
13.97871 -1.293279
13.97971 -1.2884962999999998
13.98071 -1.2836613000000001
13.98171 -1.2787662
13.98271 -1.2738034
13.98371 -1.2687656
13.98471 -1.2636473000000001
13.98571 -1.2584451
13.98671 -1.2531577999999999
13.98771 -1.247787
13.98871 -1.2423366999999998
13.98971 -1.2368128
13.99071 -1.2312222
13.99171 -1.2255722
13.99271 -1.2198685
13.99371 -1.2141149
13.99471 -1.2083122
13.99571 -1.202458
13.99671 -1.1965469
13.99771 -1.190572
13.99871 -1.1845250999999999
13.99971 -1.1783983
14.00071 -1.1721852
14.00171 -1.1658818
14.00271 -1.1594864999999999
14.00371 -1.1530004
14.00471 -1.1464273
14.00571 -1.1397726000000001
14.00671 -1.1330429
14.00771 -1.1262453000000001
14.00871 -1.1193857999999999
14.00971 -1.1124685
14.01071 -1.1054955
14.01171 -1.0984657
14.01271 -1.0913754
14.01371 -1.0842183
14.01471 -1.0769870000000001
14.01571 -1.069674
14.01671 -1.0622725
14.01771 -1.0547777
14.01871 -1.0471869999999999
14.01971 -1.0395008000000001
14.02071 -1.0317218
14.02171 -1.0238550000000002
14.02271 -1.0159062
14.02371 -1.0078821999999998
14.02471 -0.99978931
14.02571 -0.99163232
14.02671 -0.9834142400000001
14.02771 -0.9751353399999999
14.02871 -0.9667932100000001
14.02971 -0.95838299
14.03071 -0.94989799
14.03171 -0.9413307500000001
14.03271 -0.9326743000000001
14.03371 -0.9239232199999999
14.03471 -0.91507453
14.03571 -0.9061280600000001
14.03671 -0.89708632
14.03771 -0.8879536800000001
14.03871 -0.878736
14.03971 -0.8694393599999999
14.04071 -0.8600696
14.04171 -0.8506313
14.04271 -0.84112752
14.04371 -0.8315593
14.04471 -0.82192542
14.04571 -0.8122226200000001
14.04671 -0.8024456900000001
14.04771 -0.7925880099999999
14.04871 -0.7826427
14.04971 -0.7726036000000001
14.05071 -0.76246639
14.05171 -0.75222943
14.05271 -0.74189417
14.05371 -0.73146489
14.05471 -0.72094789
14.05571 -0.71035032
14.05671 -0.69967899
14.05771 -0.68893931
14.05871 -0.67813462
14.05971 -0.66726604
14.06071 -0.65633263
14.06171 -0.64533171
14.06271 -0.6342594
14.06371 -0.62311087
14.06471 -0.61188093
14.06571 -0.6005644800000001
14.06671 -0.5891571299999999
14.06771 -0.57765599
14.06871 -0.56606024
14.06971 -0.55437163
14.07071 -0.54259445
14.07171 -0.53073489
14.07271 -0.5188000899999999
14.07371 -0.50679673
14.07471 -0.49472976999999996
14.07571 -0.48260148999999997
14.07671 -0.47041136000000006
14.07771 -0.45815627
14.07871 -0.44583156999999995
14.07971 -0.43343189
14.08071 -0.42095231
14.08171 -0.40838881000000005
14.08271 -0.3957388
14.08371 -0.38300096
14.08471 -0.37017534
14.08571 -0.35726333
14.08671 -0.34426766999999997
14.08771 -0.33119256
14.08871 -0.31804338
14.08971 -0.30482615999999996
14.09071 -0.29154683000000003
14.09171 -0.27820999
14.09271 -0.26481797
14.09371 -0.25137023000000003
14.09471 -0.23786342000000002
14.09571 -0.22429207
14.09671 -0.21064987
14.09771 -0.19693105
14.09871 -0.18313156
14.09971 -0.16924976
14.10071 -0.15528640999999999
14.10171 -0.14124414999999998
14.10271 -0.12712678
14.10371 -0.11293853
14.10471 -0.09868360400000001
14.10571 -0.084365922
14.10671 -0.069989107
14.10771 -0.055556395
14.10871 -0.041070336000000006
14.10971 -0.026532364000000003
14.11071 -0.011942269
14.11171 0.0027021106
14.11271 0.017404740000000002
14.11371 0.032170689999999995
14.11471 0.047004994
14.11571 0.06191135
14.11671 0.07689106899999999
14.11771 0.09194258
14.11871 0.10706170000000001
14.11971 0.12224255
14.12071 0.13747877
14.12171 0.15276473999999998
14.12271 0.16809639
14.12371 0.18347147
14.12471 0.19888927
14.12571 0.21435018000000003
14.12671 0.22985518000000002
14.12771 0.24540565999999997
14.12871 0.26100334000000003
14.12971 0.27665044
14.13071 0.29234972
14.13171 0.30810414
14.13271 0.32391622999999997
14.13371 0.33978724
14.13471 0.35571642
14.13571 0.37170062000000004
14.13671 0.38773464
14.13771 0.40381216
14.13871 0.41992688
14.13971 0.43607400999999996
14.14071 0.45225088999999996
14.14171 0.4684574
14.14271 0.48469529
14.14371 0.50096735
14.14471 0.5172764
14.14571 0.53362451
14.14671 0.55001271
14.14771 0.5664411
14.14871 0.58290921
14.14971 0.59941625
14.15071 0.6159613399999999
14.15171 0.63254312
14.15271 0.64915949
14.15371 0.66580726
14.15471 0.68248226
14.15571 0.6991799
14.15671 0.71589598
14.15771 0.7326276500000001
14.15871 0.74937409
14.15971 0.76613673
14.16071 0.7829186499999999
14.16171 0.7997236200000001
14.16271 0.8165548599999999
14.16371 0.83341412
14.16471 0.8503013300000001
14.16571 0.86721443
14.16671 0.88415025
14.16771 0.9011053499999999
14.16871 0.91807647
14.16971 0.93506109
14.17071 0.9520571699999999
14.17171 0.96906284
14.17271 0.98607605
14.17371 1.0030946
14.17471 1.0201163
14.17571 1.0371394
14.17671 1.0541636
14.17771 1.0711896
14.17871 1.0882192000000002
14.17971 1.1052547
14.18071 1.1222978
14.18171 1.1393488999999999
14.18271 1.1564065000000001
14.18371 1.1734674
14.18471 1.1905272999999998
14.18571 1.207582
14.18671 1.2246279
14.18771 1.2416628
14.18871 1.2586861
14.18971 1.2756979
14.19071 1.2926988000000001
14.19171 1.3096891
14.19271 1.3266685
14.19371 1.3436362
14.19471 1.3605912
14.19571 1.3775328
14.19671 1.3944607
14.19771 1.4113748000000002
14.19871 1.428275
14.19971 1.4451604999999998
14.20071 1.4620295
14.20171 1.4788789
14.20271 1.495705
14.20371 1.5125039999999998
14.20471 1.5292728
14.20571 1.5460098
14.20671 1.5627146
14.20771 1.5793882
14.20871 1.5960319
14.20971 1.6126463
14.21071 1.6292317
14.21171 1.6457867000000002
14.21271 1.6623090999999999
14.21371 1.6787964999999998
14.21471 1.6952466
14.21571 1.7116578
14.21671 1.7280294
14.21771 1.7443605
14.21871 1.7606508
14.21971 1.7768992000000001
14.22071 1.7931042000000001
14.22171 1.8092641999999999
14.22271 1.8253773
14.22371 1.8414425
14.22471 1.8574589999999997
14.22571 1.8734271
14.22671 1.8893471
14.22771 1.9052193
14.22871 1.9210428000000002
14.22971 1.9368157000000001
14.23071 1.9525349
14.23171 1.9681971999999999
14.23271 1.9837989999999999
14.23371 1.9993383
14.23471 2.0148136
14.23571 2.0302246999999998
14.23671 2.0455725
14.23771 2.0608574
14.23871 2.0760797
14.23971 2.091239
14.24071 2.1063339
14.24171 2.1213625
14.24271 2.1363229
14.24371 2.1512134
14.24471 2.1660328
14.24571 2.1807801
14.24671 2.1954542
14.24771 2.2100534
14.24871 2.2245760999999997
14.24971 2.23902
14.25071 2.2533832
14.25171 2.2676643
14.25271 2.2818631
14.25371 2.2959799999999997
14.25471 2.3100166
14.25571 2.3239741
14.25671 2.3378533999999997
14.25771 2.3516539
14.25871 2.365374
14.25971 2.3790106
14.26071 2.3925598999999997
14.26171 2.4060182
14.26271 2.4193827
14.26371 2.4326510999999997
14.26471 2.4458222000000003
14.26571 2.4588957000000002
14.26671 2.4718717000000003
14.26771 2.48475
14.26871 2.4975307
14.26971 2.5102137
14.27071 2.522799
14.27171 2.5352869
14.27271 2.547678
14.27371 2.5599724
14.27471 2.5721701
14.27571 2.5842698
14.27671 2.5962692
14.27771 2.6081646
14.27871 2.619952
14.27971 2.631627
14.28071 2.6431866
14.28171 2.6546292
14.28271 2.6659548
14.28371 2.677165
14.28471 2.6882622
14.28571 2.6992489
14.28671 2.7101267
14.28771 2.7208965000000003
14.28871 2.7315579
14.28971 2.7421098
14.29071 2.7525503
14.29171 2.7628774
14.29271 2.773089
14.29371 2.7831826
14.29471 2.7931556
14.29571 2.8030045
14.29671 2.8127264
14.29771 2.8223181
14.29871 2.8317779
14.29971 2.8411057
14.30071 2.8503027
14.30171 2.8593721
14.30271 2.8683176
14.30371 2.8771430000000002
14.30471 2.8858505
14.30571 2.8944406999999996
14.30671 2.9029119999999997
14.30771 2.9112611
14.30871 2.9194837000000002
14.30971 2.9275756
14.31071 2.9355327
14.31171 2.9433522
14.31271 2.9510323
14.31371 2.9585719
14.31471 2.9659703
14.31571 2.9732276
14.31671 2.9803441999999998
14.31771 2.9873213
14.31871 2.9941611
14.31971 3.0008664
14.32071 3.0074408
14.32171 3.0138867
14.32271 3.0202055
14.32371 3.0263966
14.32471 3.0324569
14.32571 3.0383814
14.32671 3.0441645999999998
14.32771 3.0498009
14.32871 3.0552864
14.32971 3.0606192
14.33071 3.0657994
14.33171 3.0708289
14.33271 3.0757106999999997
14.33371 3.0804478
14.33471 3.0850427
14.33571 3.0894978
14.33671 3.0938143
14.33771 3.0979935
14.33871 3.102036
14.33971 3.105942
14.34071 3.1097105
14.34171 3.1133391
14.34271 3.1168241
14.34371 3.1201603
14.34471 3.1233424
14.34571 3.1263661
14.34671 3.1292286000000002
14.34771 3.1319298000000004
14.34871 3.1344722999999997
14.34971 3.1368606
14.35071 3.1391002
14.35171 3.1411964
14.35271 3.143153
14.35371 3.1449709
14.35471 3.1466503
14.35571 3.1481896000000003
14.35671 3.1495858
14.35771 3.1508368
14.35871 3.1519391
14.35971 3.1528905000000003
14.36071 3.1536877
14.36171 3.1543277
14.36271 3.1548082999999996
14.36371 3.1551279
14.36471 3.1552865999999997
14.36571 3.1552862
14.36671 3.1551316000000003
14.36771 3.1548279999999997
14.36871 3.1543814
14.36971 3.1537965000000003
14.37071 3.153076
14.37171 3.1522196000000005
14.37271 3.1512246
14.37371 3.1500861
14.37471 3.1487986
14.37571 3.1473573
14.37671 3.1457583999999996
14.37771 3.1440005
14.37871 3.1420831000000002
14.37971 3.1400065999999995
14.38071 3.1377729
14.38171 3.1353839000000003
14.38271 3.1328429
14.38371 3.1301528000000003
14.38471 3.1273186
14.38571 3.1243445000000003
14.38671 3.1212347
14.38771 3.1179916
14.38871 3.1146156
14.38971 3.1111041
14.39071 3.1074524
14.39171 3.1036544999999998
14.39271 3.0997041999999997
14.39371 3.0955969999999997
14.39471 3.0913308
14.39571 3.0869060999999998
14.39671 3.0823261
14.39771 3.0775955
14.39871 3.0727195999999997
14.39971 3.0677034
14.40071 3.0625507
14.40171 3.0572649
14.40271 3.0518478
14.40371 3.0463004
14.40471 3.0406233
14.40571 3.0348152
14.40671 3.0288737
14.40771 3.0227952
14.40871 3.0165747
14.40971 3.0102072
14.41071 3.0036889
14.41171 2.9970177000000002
14.41271 2.9901944
14.41371 2.9832229
14.41471 2.9761096
14.41571 2.9688619
14.41671 2.961487
14.41771 2.9539904
14.41871 2.9463755000000003
14.41971 2.9386431
14.42071 2.9307917
14.42171 2.9228183000000003
14.42271 2.9147191
14.42371 2.9064902999999997
14.42471 2.8981281
14.42571 2.8896295
14.42671 2.8809916
14.42771 2.8722132
14.42871 2.8632941
14.42971 2.8542364
14.43071 2.8450444
14.43171 2.8357245
14.43271 2.8262841
14.43371 2.8167307
14.43471 2.8070705
14.43571 2.7973071
14.43671 2.787441
14.43771 2.7774699
14.43871 2.7673889
14.43971 2.757192
14.44071 2.7468735
14.44171 2.7364289
14.44271 2.7258553
14.44371 2.7151518
14.44471 2.7043199
14.44571 2.6933629
14.44671 2.6822852
14.44771 2.6710922000000004
14.44871 2.6597901999999998
14.44971 2.6483856
14.45071 2.6368842
14.45171 2.6252905
14.45271 2.6136074
14.45371 2.6018349
14.45471 2.5899703
14.45571 2.5780087
14.45671 2.5659442
14.45771 2.5537703
14.45871 2.5414822999999997
14.45971 2.5290778
14.46071 2.5165571
14.46171 2.5039237
14.46271 2.4911834
14.46371 2.4783431
14.46471 2.4654103
14.46571 2.4523921
14.46671 2.4392944
14.46771 2.4261212
14.46871 2.4128744
14.46971 2.3995545
14.47071 2.3861591
14.47171 2.3726846999999998
14.47271 2.3591263000000002
14.47371 2.3454782
14.47471 2.3317352
14.47571 2.3178937
14.47671 2.3039522
14.47771 2.2899121
14.47871 2.2757776
14.47971 2.2615553999999998
14.48071 2.2472534
14.48171 2.2328801
14.48271 2.218443
14.48371 2.2039475
14.48471 2.1893968999999998
14.48571 2.1747915
14.48671 2.1601293
14.48771 2.1454063999999997
14.48871 2.1306178
14.48971 2.1157583
14.49071 2.1008233
14.49171 2.0858094
14.49271 2.0707153
14.49371 2.0555422
14.49471 2.0402934
14.49571 2.0249749
14.49671 2.0095935
14.49771 1.9941574
14.49871 1.978674
14.49971 1.9631493999999998
14.50071 1.9475881
14.50171 1.9319914
14.50271 1.9163582
14.50371 1.900685
14.50471 1.8849665000000002
14.50571 1.8691966
14.50671 1.8533696999999998
14.50771 1.8374815999999998
14.50871 1.8215299
14.50971 1.8055152
14.51071 1.7894411
14.51171 1.7733131999999998
14.51271 1.757139
14.51371 1.7409267
14.51471 1.7246841999999998
14.51571 1.7084185
14.51671 1.6921340999999999
14.51771 1.6758334
14.51871 1.6595157
14.51971 1.6431787999999998
14.52071 1.6268182999999998
14.52171 1.6104288000000002
14.52271 1.5940052999999998
14.52371 1.5775429
14.52471 1.5610388
14.52571 1.544492
14.52671 1.5279045999999998
14.52771 1.5112808
14.52871 1.4946272999999999
14.52971 1.4779520000000002
14.53071 1.4612636
14.53171 1.4445694
14.53271 1.4278750999999998
14.53371 1.4111834
14.53471 1.3944941
14.53571 1.3778042000000001
14.53671 1.3611089
14.53771 1.3444025
14.53871 1.3276793
14.53971 1.3109351
14.54071 1.2941672
14.54171 1.2773755
14.54271 1.2605618
14.54371 1.2437301
14.54471 1.2268862
14.54571 1.2100372
14.54671 1.1931911
14.54771 1.1763556
14.54871 1.1595373
14.54971 1.1427408
14.55071 1.1259679999999999
14.55171 1.1092176
14.55271 1.0924852
14.55371 1.0757648
14.55471 1.0590492999999999
14.55571 1.042332
14.55671 1.0256088
14.55771 1.0088781
14.55871 0.9921413800000001
14.55971 0.9754031
14.56071 0.95866937
14.56171 0.94194748
14.56271 0.92524458
14.56371 0.9085673799999999
14.56471 0.89192139
14.56571 0.8753104100000001
14.56671 0.8587366900000001
14.56771 0.84220022
14.56871 0.82569895
14.56971 0.80922879
14.57071 0.79278406
14.57171 0.7763582699999999
14.57271 0.75994576
14.57371 0.74354266
14.57471 0.72714817
14.57571 0.71076509
14.57671 0.69439942
14.57771 0.6780596
14.57871 0.66175489
14.57971 0.64549381
14.58071 0.62928298
14.58171 0.61312639
14.58271 0.59702517
14.58371 0.58097811
14.58471 0.56498218
14.58571 0.54903324
14.58671 0.53312643
14.58771 0.5172568399999999
14.58871 0.5014196000000001
14.58971 0.48561068
14.59071 0.46982747
14.59171 0.45406972
14.59271 0.43833992
14.59371 0.42264354
14.59471 0.40698851999999996
14.59571 0.39138403
14.59671 0.37583886
14.59771 0.36035987999999997
14.59871 0.34495078
14.59971 0.32961159
14.60071 0.31433909
14.60171 0.29912782
14.60271 0.28397152000000003
14.60371 0.26886438
14.60471 0.25380198000000004
14.60571 0.23878179
14.60671 0.2238031
14.60771 0.20886688
14.60871 0.19397556
14.60971 0.17913301
14.61071 0.16434442
14.61171 0.14961624
14.61271 0.13495559
14.61371 0.12036939999999999
14.61471 0.10586322
14.61571 0.09143994500000001
14.61671 0.077099109
14.61771 0.062836701
14.61871 0.048645943999999997
14.61971 0.034518726
14.62071 0.020447372
14.62171 0.006426253099999999
14.62271 -0.007547173999999999
14.62371 -0.021472131
14.62471 -0.035345009999999996
14.62571 -0.049160345
14.62671 -0.062911859
14.62771 -0.07659331899999999
14.62871 -0.090199063
14.62971 -0.10372421000000001
14.63071 -0.11716484999999999
14.63171 -0.13051822000000002
14.63271 -0.1437832
14.63371 -0.15696074
14.63471 -0.17005419
14.63571 -0.18306914999999999
14.63671 -0.19601265
14.63771 -0.20889184
14.63871 -0.22171247
14.63971 -0.23447737999999999
14.64071 -0.24718576999999997
14.64171 -0.25983322000000003
14.64271 -0.27241274
14.64371 -0.28491612
14.64471 -0.29733565
14.64571 -0.30966536
14.64671 -0.32190168
14.64771 -0.33404361
14.64871 -0.34609216
14.64971 -0.35804985
14.65071 -0.36992020999999997
14.65171 -0.38170741999999996
14.65271 -0.39341627
14.65371 -0.40505175
14.65471 -0.41661868
14.65571 -0.42812098
14.65671 -0.43956055
14.65771 -0.45093661
14.65871 -0.46224524
14.65971 -0.47347978999999996
14.66071 -0.48463190999999994
14.66171 -0.49569326999999996
14.66271 -0.50665718
14.66371 -0.51751984
14.66471 -0.528281
14.66571 -0.53894366
14.66671 -0.5495131
14.66771 -0.5599955600000001
14.66871 -0.57039717
14.66971 -0.58072307
14.67071 -0.5909769300000001
14.67171 -0.60116099
14.67271 -0.61127604
14.67371 -0.6213215599999999
14.67471 -0.63129547
14.67571 -0.64119408
14.67671 -0.65101217
14.67771 -0.66074338
14.67871 -0.6703811199999999
14.67971 -0.67991996
14.68071 -0.6893566799999999
14.68171 -0.69869128
14.68271 -0.70792716
14.68371 -0.71707042
14.68471 -0.7261287
14.68571 -0.7351095799999999
14.68671 -0.7440191199999999
14.68771 -0.75286091
14.68871 -0.76163574
14.68971 -0.77034188
14.69071 -0.7789758
14.69171 -0.78753298
14.69271 -0.79600839
14.69371 -0.80439709
14.69471 -0.81269462
14.69571 -0.8208970499999999
14.69671 -0.8290017000000001
14.69771 -0.83700744
14.69871 -0.8449152999999999
14.69971 -0.85272891
14.70071 -0.8604540500000001
14.70171 -0.8680978799999999
14.70271 -0.87566786
14.70371 -0.88317022
14.70471 -0.89060878
14.70571 -0.89798411
14.70671 -0.9052936899999999
14.70771 -0.91253258
14.70871 -0.91969445
14.70971 -0.9267729699999999
14.71071 -0.9337628299999999
14.71171 -0.94066011
14.71271 -0.94746286
14.71371 -0.9541710800000001
14.71471 -0.96078627
14.71571 -0.9673114899999999
14.71671 -0.97375121
14.71771 -0.98011065
14.71871 -0.98639568
14.71971 -0.99261208
14.72071 -0.99876449
14.72171 -1.0048556
14.72271 -1.0108856
14.72371 -1.0168517
14.72471 -1.0227492
14.72571 -1.0285717
14.72671 -1.0343127
14.72771 -1.0399669
14.72871 -1.0455311
14.72971 -1.0510045000000001
14.73071 -1.0563889
14.73171 -1.0616878
14.73271 -1.0669066
14.73371 -1.0720507000000001
14.73471 -1.0771259
14.73571 -1.0821370000000001
14.73671 -1.0870882
14.73771 -1.0919821
14.73871 -1.0968191999999999
14.73971 -1.1015988
14.74071 -1.1063176
14.74171 -1.1109711
14.74271 -1.1155534999999999
14.74371 -1.1200596999999999
14.74471 -1.1244852
14.74571 -1.1288279
14.74671 -1.1330879
14.74771 -1.1372682
14.74871 -1.1413731999999999
14.74971 -1.1454089
14.75071 -1.1493812
14.75171 -1.1532959
14.75271 -1.1571568
14.75371 -1.1609668
14.75471 -1.1647266
14.75571 -1.1684353
14.75671 -1.1720904
14.75771 -1.1756882
14.75871 -1.1792243
14.75971 -1.182694
14.76071 -1.1860933
14.76171 -1.1894197
14.76271 -1.1926725
14.76371 -1.1958531
14.76471 -1.1989655
14.76571 -1.2020149
14.76671 -1.2050074
14.76771 -1.2079487
14.76871 -1.2108434
14.76971 -1.2136947
14.77071 -1.2165037
14.77171 -1.2192695999999998
14.77271 -1.2219903
14.77371 -1.2246625
14.77471 -1.2272823
14.77571 -1.2298458
14.77671 -1.2323495
14.77771 -1.2347907999999999
14.77871 -1.2371684
14.77971 -1.2394832
14.78071 -1.2417376
14.78171 -1.2439362
14.78271 -1.2460845999999999
14.78371 -1.2481889
14.78471 -1.2502543
14.78571 -1.2522846
14.78671 -1.2542814
14.78771 -1.2562442999999999
14.78871 -1.2581708
14.78971 -1.2600576
14.79071 -1.2619006
14.79171 -1.2636964000000002
14.79271 -1.2654421
14.79371 -1.2671356
14.79471 -1.2687762999999999
14.79571 -1.2703646000000002
14.79671 -1.2719022
14.79771 -1.2733921000000001
14.79871 -1.2748389
14.79971 -1.2762475
14.80071 -1.2776235
14.80171 -1.2789717
14.80271 -1.2802953000000001
14.80371 -1.2815953
14.80471 -1.2828704
14.80571 -1.2841171
14.80671 -1.285331
14.80771 -1.2865074
14.80871 -1.2876428
14.80971 -1.2887351
14.81071 -1.2897843
14.81171 -1.2907918
14.81271 -1.29176
14.81371 -1.2926922
14.81471 -1.2935919
14.81571 -1.2944626000000001
14.81671 -1.2953077
14.81771 -1.2961308
14.81871 -1.2969348
14.81971 -1.2977215
14.82071 -1.2984912
14.82171 -1.2992425
14.82271 -1.299972
14.82371 -1.3006751
14.82471 -1.3013469
14.82571 -1.3019833
14.82671 -1.3025823
14.82771 -1.3031445
14.82871 -1.303673
14.82971 -1.3041723
14.83071 -1.3046478000000001
14.83171 -1.3051044
14.83271 -1.3055461000000002
14.83371 -1.3059751
14.83471 -1.3063928
14.83571 -1.3067995000000001
14.83671 -1.3071951
14.83771 -1.3075787
14.83871 -1.3079489
14.83971 -1.3083035
14.84071 -1.3086395
14.84171 -1.3089534999999999
14.84271 -1.3092419
14.84371 -1.309503
14.84471 -1.3097366
14.84571 -1.3099456
14.84671 -1.3101348000000002
14.84771 -1.3103101000000001
14.84871 -1.3104779
14.84971 -1.3106425
14.85071 -1.3108065
14.85171 -1.3109697
14.85271 -1.3111299
14.85371 -1.3112838999999998
14.85471 -1.3114286
14.85571 -1.3115612
14.85671 -1.3116798
14.85771 -1.3117833
14.85871 -1.3118708
14.85971 -1.3119416
14.86071 -1.3119956
14.86171 -1.3120333
14.86271 -1.3120566
14.86371 -1.3120690000000002
14.86471 -1.3120757
14.86571 -1.3120824
14.86671 -1.3120937
14.86771 -1.3121131
14.86871 -1.3121407
14.86971 -1.312174
14.87071 -1.3122083999999998
14.87171 -1.3122384
14.87271 -1.3122589
14.87371 -1.3122668
14.87471 -1.3122611
14.87571 -1.3122424000000001
14.87671 -1.3122133
14.87771 -1.3121760999999998
14.87871 -1.3121336000000001
14.87971 -1.3120878
14.88071 -1.3120412
14.88171 -1.3119962
14.88271 -1.3119557
14.88371 -1.3119227
14.88471 -1.3118998
14.88571 -1.3118878
14.88671 -1.3118854
14.88771 -1.3118889
14.88871 -1.3118932
14.88971 -1.3118926
14.89071 -1.3118829
14.89171 -1.3118617000000001
14.89271 -1.3118302
14.89371 -1.3117919
14.89471 -1.3117517
14.89571 -1.3117151
14.89671 -1.3116864000000001
14.89771 -1.3116684
14.89871 -1.311662
14.89971 -1.3116674
14.90071 -1.3116837
14.90171 -1.3117101
14.90271 -1.3117459
14.90371 -1.3117895
14.90471 -1.3118388
14.90571 -1.3118904
14.90671 -1.3119401
14.90771 -1.3119841
14.90871 -1.3120197999999998
14.90971 -1.3120468
14.91071 -1.3120678000000001
14.91171 -1.3120879
14.91271 -1.3121137
14.91371 -1.3121515000000001
14.91471 -1.3122059
14.91571 -1.3122793000000001
14.91671 -1.312371
14.91771 -1.3124783
14.91871 -1.3125973000000002
14.91971 -1.3127244
14.92071 -1.3128565
14.92171 -1.3129914
14.92271 -1.3131278
14.92371 -1.3132643
14.92471 -1.3133999
14.92571 -1.3135335
14.92671 -1.3136649999999999
14.92771 -1.3137956
14.92871 -1.3139282
14.92971 -1.3140675
14.93071 -1.3142185
14.93171 -1.3143861
14.93271 -1.314573
14.93371 -1.3147794000000002
14.93471 -1.3150024
14.93571 -1.3152371
14.93671 -1.3154774
14.93771 -1.315718
14.93871 -1.3159551999999999
14.93971 -1.3161876
14.94071 -1.316416
14.94171 -1.3166422
14.94271 -1.316869
14.94371 -1.3170987
14.94471 -1.3173337999999999
14.94571 -1.3175763
14.94671 -1.3178286000000001
14.94771 -1.3180933000000001
14.94871 -1.3183729
14.94971 -1.3186692
14.95071 -1.3189825
14.95171 -1.319311
14.95271 -1.3196505
14.95371 -1.3199952
14.95471 -1.3203393
14.95571 -1.3206774
14.95671 -1.321007
14.95771 -1.3213281000000001
14.95871 -1.3216432999999999
14.95971 -1.3219572000000002
14.96071 -1.3222747
14.96171 -1.3226000999999998
14.96271 -1.3229365
14.96371 -1.3232854
14.96471 -1.3236471
14.96571 -1.3240207
14.96671 -1.3244052
14.96771 -1.3247993
14.96871 -1.3252008
14.96971 -1.3256069000000001
14.97071 -1.3260142000000001
14.97171 -1.3264186
14.97271 -1.3268162000000001
14.97371 -1.3272047
14.97471 -1.3275834
14.97571 -1.3279542
14.97671 -1.3283213
14.97771 -1.3286900000000001
14.97871 -1.3290657000000001
14.97971 -1.3294526
14.98071 -1.3298529
14.98171 -1.3302661
14.98271 -1.3306894
14.98371 -1.3311191
14.98471 -1.3315508999999999
14.98571 -1.3319806
14.98671 -1.332405
14.98771 -1.3328217
14.98871 -1.3332287999999999
14.98971 -1.3336251000000001
14.99071 -1.3340103
14.99171 -1.3343848999999999
14.99271 -1.3347505000000002
14.99371 -1.33511
14.99471 -1.3354678
14.99571 -1.3358282000000001
14.99671 -1.3361951
14.99771 -1.3365712
14.99871 -1.3369566
14.99971 -1.3373491
15.00071 -1.3377448
15.00171 -1.3381382000000002
15.00271 -1.338524
15.00371 -1.3388979
15.00471 -1.3392571
15.00571 -1.3396008
15.00671 -1.3399296
15.00771 -1.3402452
15.00871 -1.3405501
15.00971 -1.3408468
15.01071 -1.3411378999999999
15.01171 -1.3414256
15.01271 -1.341712
15.01371 -1.3419985
15.01471 -1.3422857
15.01571 -1.3425731
15.01671 -1.3428587
15.01771 -1.3431392
15.01871 -1.34341
15.01971 -1.3436663999999998
15.02071 -1.3439042
15.02171 -1.3441209
15.02271 -1.3443152999999999
15.02371 -1.3444887
15.02471 -1.3446441
15.02571 -1.3447852999999999
15.02671 -1.3449164
15.02771 -1.3450409
15.02871 -1.3451612
15.02971 -1.3452781
15.03071 -1.3453914
15.03171 -1.3454995
15.03271 -1.3456001
15.03371 -1.3456902
15.03471 -1.3457667
15.03571 -1.3458261
15.03671 -1.3458654
15.03771 -1.3458819
15.03871 -1.3458738
15.03971 -1.3458407000000001
15.04071 -1.3457835
15.04171 -1.3457042000000001
15.04271 -1.3456062
15.04371 -1.3454930999999999
15.04471 -1.3453681
15.04571 -1.3452337
15.04671 -1.3450907
15.04771 -1.344938
15.04871 -1.3447735
15.04971 -1.3445935
15.05071 -1.3443942
15.05171 -1.3441718999999999
15.05271 -1.3439236
15.05371 -1.3436474999999999
15.05471 -1.3433428
15.05571 -1.3430102
15.05671 -1.3426507
15.05771 -1.3422662
15.05871 -1.341859
15.05971 -1.3414311
15.06071 -1.3409848
15.06171 -1.3405219
15.06271 -1.3400435
15.06371 -1.3395496999999998
15.06471 -1.3390396
15.06571 -1.338511
15.06671 -1.3379607
15.06771 -1.337385
15.06871 -1.33678
15.06971 -1.3361425999999998
15.07071 -1.3354709
15.07171 -1.3347646
15.07271 -1.3340249
15.07371 -1.3332541
15.07471 -1.3324553
15.07571 -1.3316314
15.07671 -1.3307845
15.07771 -1.3299161
15.07871 -1.3290263
15.07971 -1.3281144
15.08071 -1.3271792
15.08171 -1.3262189
15.08271 -1.3252316
15.08371 -1.3242152999999999
15.08471 -1.3231677000000002
15.08571 -1.3220868000000001
15.08671 -1.3209705
15.08771 -1.3198174999999999
15.08871 -1.3186275
15.08971 -1.3174010999999999
15.09071 -1.3161405
15.09171 -1.3148486
15.09271 -1.3135283
15.09371 -1.3121823
15.09471 -1.3108118
15.09571 -1.3094167
15.09671 -1.3079952000000001
15.09771 -1.3065446
15.09871 -1.3050618
15.09971 -1.3035439
15.10071 -1.3019891000000001
15.10171 -1.3003962
15.10271 -1.2987652
15.10371 -1.2970963
15.10471 -1.2953903
15.10571 -1.2936476000000001
15.10671 -1.2918689
15.10771 -1.2900554
15.10871 -1.2882083
15.10971 -1.2863295000000001
15.11071 -1.2844208
15.11171 -1.2824833
15.11271 -1.2805172999999999
15.11371 -1.2785215
15.11471 -1.2764932999999998
15.11571 -1.274429
15.11671 -1.272325
15.11771 -1.2701783
15.11871 -1.2679874
15.11971 -1.2657523
15.12071 -1.2634748
15.12171 -1.2611571
15.12271 -1.2588017999999999
15.12371 -1.2564107
15.12471 -1.2539851
15.12571 -1.2515252
15.12671 -1.2490313
15.12771 -1.246503
15.12871 -1.2439406
15.12971 -1.2413443
15.13071 -1.2387138
15.13171 -1.2360480999999999
15.13271 -1.2333452999999999
15.13371 -1.2306030000000001
15.13471 -1.2278183999999999
15.13571 -1.2249896
15.13671 -1.2221159000000001
15.13771 -1.2191983
15.13871 -1.2162392
15.13971 -1.2132419
15.14071 -1.2102096
15.14171 -1.2071445
15.14271 -1.2040471000000001
15.14371 -1.2009166999999998
15.14471 -1.1977514
15.14571 -1.1945491000000001
15.14671 -1.1913079
15.14771 -1.1880267
15.14871 -1.1847052
15.14971 -1.181343
15.15071 -1.1779399
15.15171 -1.174495
15.15271 -1.1710075
15.15371 -1.1674765
15.15471 -1.1639021
15.15571 -1.1602853
15.15671 -1.1566286000000001
15.15771 -1.152935
15.15871 -1.1492075
15.15971 -1.1454483999999998
15.16071 -1.1416581000000001
15.16171 -1.1378354
15.16271 -1.1339778
15.16371 -1.1300823
15.16471 -1.1261464
15.16571 -1.1221688
15.16671 -1.1181495
15.16771 -1.1140893
15.16871 -1.1099895
15.16971 -1.1058513
15.17071 -1.101675
15.17171 -1.0974602999999998
15.17271 -1.0932069
15.17371 -1.0889149
15.17471 -1.0845850000000001
15.17571 -1.0802186
15.17671 -1.0758175
15.17771 -1.0713828
15.17871 -1.0669149
15.17971 -1.0624126
15.18071 -1.0578738
15.18171 -1.0532958000000001
15.18271 -1.0486766
15.18371 -1.0440148999999999
15.18471 -1.0393117
15.18571 -1.0345686
15.18671 -1.0297884
15.18771 -1.0249737
15.18871 -1.020126
15.18971 -1.015246
15.19071 -1.0103332
15.19171 -1.0053866999999999
15.19271 -1.0004057
15.19371 -0.99539021
15.19471 -0.99034077
15.19571 -0.9852582599999999
15.19671 -0.98014316
15.19771 -0.97499518
15.19871 -0.96981311
15.19971 -0.9645952799999999
15.20071 -0.95934002
15.20171 -0.95404629
15.20271 -0.94871446
15.20371 -0.94334604
15.20471 -0.93794335
15.20571 -0.93250889
15.20671 -0.9270443600000001
15.20771 -0.92155021
15.20871 -0.91602569
15.20971 -0.9104694199999999
15.21071 -0.90487981
15.21171 -0.8992560199999999
15.21271 -0.8935981399999999
15.21371 -0.88790711
15.21471 -0.88218451
15.21571 -0.87643173
15.21671 -0.8706495200000001
15.21771 -0.86483797
15.21871 -0.85899662
15.21971 -0.8531248199999999
15.22071 -0.84722266
15.22171 -0.8412907799999999
15.22271 -0.8353305
15.22371 -0.82934359
15.22471 -0.82333116
15.22571 -0.81729349
15.22671 -0.8112298299999999
15.22771 -0.80513861
15.22871 -0.7990179599999999
15.22971 -0.79286657
15.23071 -0.78668408
15.23171 -0.78047137
15.23271 -0.7742302000000001
15.23371 -0.76796263
15.23471 -0.7616705300000001
15.23571 -0.7553548099999999
15.23671 -0.74901562
15.23771 -0.74265245
15.23871 -0.7362646500000001
15.23971 -0.7298518399999999
15.24071 -0.72341426
15.24171 -0.7169527
15.24271 -0.71046809
15.24371 -0.7039612199999999
15.24471 -0.69743227
15.24571 -0.6908808399999999
15.24671 -0.68430612
15.24771 -0.67770756
15.24871 -0.67108506
15.24971 -0.66443952
15.25071 -0.65777255
15.25171 -0.65108626
15.25271 -0.6443825599999999
15.25371 -0.63766274
15.25471 -0.63092704
15.25571 -0.62417486
15.25671 -0.61740498
15.25771 -0.61061624
15.25871 -0.60380795
15.25971 -0.59698015
15.26071 -0.59013353
15.26171 -0.58326921
15.26271 -0.57638837
15.26371 -0.5694917899999999
15.26471 -0.56257974
15.26571 -0.55565233
15.26671 -0.54870951
15.26771 -0.54175151
15.26871 -0.53477902
15.26971 -0.52779308
15.27071 -0.52079484
15.27171 -0.51378524
15.27271 -0.50676456
15.27371 -0.49973247
15.27471 -0.49268813
15.27571 -0.48563066
15.27671 -0.47855941
15.27771 -0.47147450999999996
15.27871 -0.46437685
15.27971 -0.45726798
15.28071 -0.45014964
15.28171 -0.44302354000000005
15.28271 -0.43589071999999995
15.28371 -0.42875162
15.28471 -0.42160605000000007
15.28571 -0.41445345
15.28671 -0.40729334999999994
15.28771 -0.40012547
15.28871 -0.39294999999999997
15.28971 -0.38576734
15.29071 -0.37857806
15.29171 -0.37138262
15.29271 -0.36418131
15.29371 -0.35697422
15.29471 -0.34976147999999996
15.29571 -0.34254347
15.29671 -0.33532091999999997
15.29771 -0.32809502
15.29871 -0.32086715
15.29971 -0.31363857
15.30071 -0.30641013
15.30171 -0.29918202
15.30271 -0.29195368
15.30371 -0.28472403
15.30471 -0.27749185
15.30571 -0.27025619
15.30671 -0.26301679
15.30771 -0.25577412
15.30871 -0.24852946
15.30971 -0.24128447000000003
15.31071 -0.23404094
15.31171 -0.2268004
15.31271 -0.21956391
15.31371 -0.21233205
15.31471 -0.20510509999999998
15.31571 -0.19788314
15.31671 -0.19066624999999998
15.31771 -0.18345451
15.31871 -0.17624793
15.31971 -0.16904635
15.32071 -0.16184928
15.32171 -0.15465599
15.32271 -0.14746569
15.32371 -0.14027788
15.32471 -0.13309268
15.32571 -0.12591108
15.32671 -0.1187349
15.32771 -0.11156657999999998
15.32871 -0.10440865
15.32971 -0.097263191
15.33071 -0.090131367
15.33171 -0.08301323999999999
15.33271 -0.075907848
15.33371 -0.06881357399999999
15.33471 -0.061728624999999995
15.33571 -0.054651505
15.33671 -0.047581308
15.33771 -0.040517796999999994
15.33871 -0.033461282
15.33971 -0.02641243
15.34071 -0.019372110999999997
15.34171 -0.012341351
15.34271 -0.0053214335
15.34371 0.0016859853
15.34471 0.0086788328
15.34571 0.015654767
15.34671 0.022611533
15.34771 0.029547459999999998
15.34871 0.036461934
15.34971 0.043355653
15.35071 0.050230569
15.35171 0.057089439000000006
15.35271 0.063935143
15.35371 0.07076993899999999
15.35471 0.077594892
15.35571 0.084409642
15.35671 0.091212557
15.35771 0.09800118899999999
15.35871 0.10477284999999999
15.35971 0.11152509000000001
15.36071 0.11825601000000001
15.36171 0.12496428999999999
15.36271 0.13164901
15.36371 0.13830959
15.36471 0.14494568
15.36571 0.15155736
15.36671 0.1581453
15.36771 0.16471096999999998
15.36871 0.17125661
15.36971 0.17778486000000002
15.37071 0.18429818
15.37171 0.19079812000000002
15.37271 0.19728474
15.37371 0.20375635999999997
15.37471 0.21020972999999998
15.37571 0.21664076000000002
15.37671 0.22304532999999999
15.37771 0.22942012
15.37871 0.23576323999999999
15.37971 0.24207432
15.38071 0.24835432
15.38171 0.25460499000000003
15.38271 0.26082832
15.38371 0.2670262
15.38471 0.27320029
15.38571 0.27935202
15.38671 0.28548271
15.38771 0.29159349
15.38871 0.29768511
15.38971 0.30375754
15.39071 0.30980958000000003
15.39171 0.3158387
15.39271 0.32184126
15.39371 0.32781309000000003
15.39471 0.33375034
15.39571 0.33965043
15.39671 0.34551262
15.39771 0.35133814
15.39871 0.3571298
15.39971 0.36289120999999996
15.40071 0.36862593
15.40171 0.37433654
15.40271 0.38002441
15.40371 0.38568955
15.40471 0.39133099
15.40571 0.39694714
15.40671 0.40253615
15.40771 0.40809605000000004
15.40871 0.41362470999999995
15.40971 0.4191197
15.41071 0.42457855
15.41171 0.42999885
15.41271 0.43537891
15.41371 0.44071828
15.41471 0.44601811
15.41571 0.45128134000000003
15.41671 0.45651201999999996
15.41771 0.46171458
15.41871 0.46689273000000003
15.41971 0.47204862000000003
15.42071 0.47718231
15.42171 0.48229186999999996
15.42271 0.48737386
15.42371 0.49242423999999996
15.42471 0.49743908
15.42571 0.50241523
15.42671 0.50735055
15.42771 0.51224385
15.42871 0.51709479
15.42971 0.5219035799999999
15.43071 0.5266711599999999
15.43171 0.53139906
15.43271 0.53608976
15.43371 0.54074638
15.43471 0.5453723500000001
15.43571 0.54997089
15.43671 0.55454415
15.43771 0.5590924500000001
15.43871 0.56361412
15.43971 0.56810556
15.44071 0.57256203
15.44171 0.5769786
15.44271 0.58135106
15.44371 0.5856769199999999
15.44471 0.58995555
15.44571 0.59418813
15.44671 0.59837708
15.44771 0.60252552
15.44871 0.60663661
15.44971 0.6107132900000001
15.45071 0.6147579799999999
15.45171 0.6187726299999999
15.45271 0.6227585499999999
15.45371 0.6267162
15.45471 0.6306449900000001
15.45571 0.63454299
15.45671 0.6384069099999999
15.45771 0.64223255
15.45871 0.64601526
15.45971 0.64975093
15.46071 0.6534368700000001
15.46171 0.65707238
15.46271 0.66065891
15.46371 0.66419975
15.46471 0.6676993800000001
15.46571 0.6711624599999999
15.46671 0.67459289
15.46771 0.67799347
15.46871 0.68136537
15.46971 0.68470845
15.47071 0.6880212099999999
15.47171 0.6913013299999999
15.47271 0.69454592
15.47371 0.69775158
15.47471 0.70091491
15.47571 0.70403265
15.47671 0.70710215
15.47771 0.71012182
15.47871 0.71309162
15.47971 0.7160132300000001
15.48071 0.71888994
15.48171 0.7217261899999999
15.48271 0.72452668
15.48371 0.7272955
15.48471 0.7300355
15.48571 0.73274756
15.48671 0.7354306500000001
15.48771 0.73808208
15.48871 0.74069807
15.48971 0.7432743399999999
15.49071 0.74580684
15.49171 0.7482922200000001
15.49271 0.75072809
15.49371 0.7531133
15.49471 0.75544799
15.49571 0.75773364
15.49671 0.75997286
15.49771 0.76216925
15.49871 0.76432689
15.49971 0.7664498900000001
15.50071 0.76854164
15.50171 0.77060428
15.50271 0.77263825
15.50371 0.77464222
15.50471 0.77661322
15.50571 0.77854721
15.50671 0.7804398
15.50771 0.78228684
15.50871 0.78408513
15.50971 0.7858328499999999
15.51071 0.7875297200000001
15.51171 0.78917695
15.51271 0.79077715
15.51371 0.79233386
15.51471 0.79385089
15.51571 0.7953321600000001
15.51671 0.7967807400000001
15.51771 0.79819886
15.51871 0.7995871800000001
15.51971 0.80094477
15.52071 0.8022693900000001
15.52171 0.8035575999999999
15.52271 0.80480548
15.52371 0.80600893
15.52471 0.8071647
15.52571 0.80827055
15.52671 0.80932574
15.52771 0.8103309200000001
15.52871 0.81128823
15.52971 0.8122007400000001
15.53071 0.81307217
15.53171 0.8139063599999999
15.53271 0.81470693
15.53371 0.8154764800000001
15.53471 0.8162164100000001
15.53571 0.81692655
15.53671 0.81760511
15.53771 0.81824884
15.53871 0.8188538299999999
15.53971 0.81941588
15.54071 0.81993137
15.54171 0.82039787
15.54271 0.8208144500000001
15.54371 0.82118195
15.54471 0.8215023199999999
15.54571 0.82177864
15.54671 0.82201436
15.54771 0.8222128299999999
15.54871 0.8223770199999999
15.54971 0.8225090799999999
15.55071 0.8226104099999999
15.55171 0.8226812800000001
15.55271 0.82272068
15.55371 0.82272645
15.55471 0.82269544
15.55571 0.82262363
15.55671 0.82250703
15.55771 0.82234237
15.55871 0.8221277000000001
15.55971 0.82186293
15.56071 0.8215499100000001
15.56171 0.82119219
15.56271 0.82079414
15.56371 0.82036015
15.56471 0.81989383
15.56571 0.8193975299999999
15.56671 0.81887217
15.56771 0.8183170999999999
15.56871 0.81773084
15.56971 0.81711123
15.57071 0.8164555800000001
15.57171 0.815761
15.57271 0.81502451
15.57371 0.81424341
15.57471 0.8134151799999999
15.57571 0.81253843
15.57671 0.81161316
15.57771 0.81064105
15.57871 0.80962544
15.57971 0.8085709099999999
15.58071 0.8074822799999999
15.58171 0.80636358
15.58271 0.8052172099999999
15.58371 0.80404356
15.58471 0.80284085
15.58571 0.80160601
15.58671 0.8003351299999999
15.58771 0.79902457
15.58871 0.79767164
15.58971 0.79627456
15.59071 0.79483269
15.59171 0.7933461100000001
15.59271 0.79181548
15.59371 0.7902420099999999
15.59471 0.78862729
15.59571 0.7869740000000001
15.59671 0.78528533
15.59771 0.78356499
15.59871 0.7818164299999999
15.59971 0.78004207
15.60071 0.77824229
15.60171 0.77641536
15.60271 0.7745574199999999
15.60371 0.77266344
15.60471 0.7707282400000001
15.60571 0.76874774
15.60671 0.76671974
15.60771 0.7646441900000001
15.60871 0.76252297
15.60971 0.7603589
15.61071 0.75815525
15.61171 0.755915
15.61271 0.7536405700000001
15.61371 0.75133396
15.61471 0.74899695
15.61571 0.74663116
15.61671 0.74423798
15.61771 0.74181804
15.61871 0.73937061
15.61971 0.73689348
15.62071 0.73438287
15.62171 0.7318342099999999
15.62271 0.72924313
15.62371 0.7266066499999999
15.62471 0.72392402
15.62571 0.72119692
15.62671 0.71842903
15.62771 0.71562515
15.62871 0.71278973
15.62971 0.70992606
15.63071 0.70703574
15.63171 0.70411889
15.63271 0.7011744200000001
15.63371 0.69820094
15.63471 0.6951971
15.63571 0.69216173
15.63671 0.68909358
15.63771 0.68599088
15.63871 0.6828512999999999
15.63971 0.67967209
15.64071 0.67645079
15.64171 0.67318599
15.64271 0.66987826
15.64371 0.6665302900000001
15.64471 0.66314652
15.64571 0.6597321899999999
15.64671 0.65629208
15.64771 0.65282928
15.64871 0.6493446
15.64971 0.64583658
15.65071 0.64230235
15.65171 0.63873851
15.65271 0.63514216
15.65371 0.63151149
15.65471 0.62784562
15.65571 0.6241443600000001
15.65671 0.62040752
15.65771 0.61663464
15.65871 0.61282506
15.65971 0.6089784699999999
15.66071 0.60509541
15.66171 0.6011778
15.66271 0.5972288099999999
15.66371 0.5932522499999999
15.66471 0.58925166
15.66571 0.58522904
15.66671 0.58118445
15.66771 0.5771156399999999
15.66871 0.57301903
15.66971 0.56889062
15.67071 0.56472733
15.67171 0.56052767
15.67271 0.5562920100000001
15.67371 0.55202199
15.67471 0.54771984
15.67571 0.54338751
15.67671 0.53902618
15.67771 0.53463634
15.67871 0.53021824
15.67971 0.52577248
15.68071 0.52130036
15.68171 0.5168037000000001
15.68271 0.51228437
15.68371 0.50774352
15.68471 0.50318083
15.68571 0.49859429999999993
15.68671 0.49398066
15.68771 0.48933625
15.68871 0.48465812999999996
15.68971 0.47994494
15.69071 0.47519738
15.69171 0.47041777999999995
15.69271 0.46560923000000004
15.69371 0.46077464
15.69471 0.45591588
15.69571 0.45103361
15.69671 0.44612736000000003
15.69771 0.44119637
15.69871 0.43624019999999997
15.69971 0.43125906999999997
15.70071 0.42625382
15.70171 0.42122542
15.70271 0.41617438999999995
15.70371 0.41110022
15.70471 0.40600137000000003
15.70571 0.4008757
15.70671 0.39572129
15.70771 0.39053739
15.70871 0.38532468000000003
15.70971 0.38008536
15.71071 0.37482243000000004
15.71171 0.36953881
15.71271 0.36423638999999997
15.71371 0.35891563000000004
15.71471 0.35357557
15.71571 0.34821443
15.71671 0.34283041000000003
15.71771 0.33742237999999997
15.71871 0.33199021
15.71971 0.32653455
15.72071 0.32105634
15.72171 0.31555621
15.72271 0.31003407
15.72371 0.30448916
15.72471 0.29892046
15.72571 0.29332737999999997
15.72671 0.28771027
15.72771 0.28207065
15.72871 0.27641086000000004
15.72971 0.27073352
15.73071 0.26504062
15.73171 0.25933306
15.73271 0.25361037999999997
15.73371 0.24787118
15.73471 0.24211367000000003
15.73571 0.23633651
15.73671 0.23053922
15.73771 0.22472229
15.73871 0.21888691
15.73971 0.21303426
15.74071 0.20716519000000003
15.74171 0.20127969
15.74271 0.19537725
15.74371 0.18945710000000002
15.74471 0.18351884999999998
15.74571 0.17756282
15.74671 0.17159014
15.74771 0.16560245
15.74871 0.15960132
15.74971 0.15358778
15.75071 0.14756196
15.75171 0.1415231
15.75271 0.13546998000000002
15.75371 0.12940144
15.75471 0.12331692
15.75571 0.11721671
15.75671 0.11110187
15.75771 0.10497384000000001
15.75871 0.098833966
15.75971 0.09268311600000001
15.76071 0.086521514
15.76171 0.080348918
15.76271 0.074164971
15.76371 0.06796958
15.76471 0.061763171
15.76571 0.055546662999999996
15.76671 0.049321201999999995
15.76771 0.043087767
15.76871 0.036846829
15.76971 0.030598181
15.77071 0.024341067
15.77171 0.018074499
15.77271 0.011797679
15.77371 0.0055103352
15.77471 -0.00078713992
15.77571 -0.0070937909
15.77671 -0.013408386
15.77771 -0.019729741
15.77871 -0.026056982000000003
15.77971 -0.032389621
15.78071 -0.038727457
15.78171 -0.045070374999999996
15.78271 -0.051418139
15.78371 -0.057770283
15.78471 -0.064126152
15.78571 -0.070485065
15.78671 -0.076846563
15.78771 -0.083210552
15.78871 -0.089577364
15.78971 -0.09594764
15.79071 -0.10232208000000001
15.79171 -0.10870119
15.79271 -0.11508503
15.79371 -0.12147315000000002
15.79471 -0.12786459
15.79571 -0.13425809
15.79671 -0.14065226
15.79771 -0.14704585
15.79871 -0.15343784
15.79971 -0.15982753
15.80071 -0.16621448
15.80171 -0.17259844
15.80271 -0.17897924
15.80371 -0.18535678
15.80471 -0.19173089000000001
15.80571 -0.19810149
15.80671 -0.2044685
15.80771 -0.21083194000000002
15.80871 -0.2171919
15.80971 -0.22354843
15.81071 -0.22990147
15.81171 -0.23625074
15.81271 -0.24259554000000003
15.81371 -0.24893484
15.81471 -0.25526735
15.81571 -0.26159161
15.81671 -0.26790635
15.81771 -0.27421063
15.81871 -0.28050414
15.81971 -0.28678707
15.82071 -0.29306013999999997
15.82171 -0.29932421000000003
15.82271 -0.30558014
15.82371 -0.3118284
15.82471 -0.31806901
15.82571 -0.32430154
15.82671 -0.33052522
15.82771 -0.33673916000000004
15.82871 -0.34294256
15.82971 -0.34913463
15.83071 -0.35531456
15.83171 -0.36148145
15.83271 -0.36763409
15.83371 -0.37377102
15.83471 -0.37989069000000003
15.83571 -0.38599179
15.83671 -0.39207353000000006
15.83771 -0.39813592999999997
15.83871 -0.40417975000000006
15.83971 -0.41020629
15.84071 -0.41621695000000003
15.84171 -0.42221270999999994
15.84271 -0.42819381
15.84371 -0.43415949
15.84471 -0.44010840000000007
15.84571 -0.44603897000000003
15.84671 -0.45194966
15.84771 -0.45783947999999997
15.84871 -0.46370798
15.84971 -0.46955501
15.85071 -0.47538052
15.85171 -0.48118411000000005
15.85271 -0.48696506
15.85371 -0.49272235000000003
15.85471 -0.49845511
15.85571 -0.50416295
15.85671 -0.5098462100000001
15.85771 -0.5155058100000001
15.85871 -0.5211429200000001
15.85971 -0.52675842
15.86071 -0.53235227
15.86171 -0.5379233
15.86271 -0.54346933
15.86371 -0.5489876
15.86471 -0.55447551
15.86571 -0.5599312000000001
15.86671 -0.56535401
15.86771 -0.57074418
15.86871 -0.57610259
15.86971 -0.58143009
15.87071 -0.5867270800000001
15.87171 -0.59199324
15.87271 -0.59722788
15.87371 -0.60243029
15.87471 -0.6076002500000001
15.87571 -0.61273822
15.87671 -0.6178452600000001
15.87771 -0.6229224099999999
15.87871 -0.6279701799999999
15.87971 -0.63298792
15.88071 -0.63797375
15.88171 -0.6429249
15.88271 -0.64783841
15.88371 -0.65271207
15.88471 -0.65754484
15.88571 -0.66233706
15.88671 -0.66709002
15.88771 -0.67180526
15.88871 -0.6764837499999999
15.88971 -0.68112551
15.89071 -0.68572937
15.89171 -0.69029359
15.89271 -0.69481647
15.89371 -0.69929697
15.89471 -0.70373495
15.89571 -0.7081309800000001
15.89671 -0.7124858000000001
15.89771 -0.71679954
15.89871 -0.72107133
15.89971 -0.7252993099999999
15.90071 -0.7294811800000001
15.90171 -0.73361495
15.90271 -0.7376997700000001
15.90371 -0.7417362200000001
15.90471 -0.7457261
15.90571 -0.74967179
15.90671 -0.75357514
15.90771 -0.75743687
15.90871 -0.7612560899999999
15.90971 -0.7650306
15.91071 -0.76875756
15.91171 -0.7724346099999999
15.91271 -0.77606025
15.91371 -0.77963425
15.91471 -0.78315716
15.91571 -0.78662969
15.91671 -0.7900518400000001
15.91771 -0.79342276
15.91871 -0.7967407799999999
15.91971 -0.80000386
15.92071 -0.80321059
15.92171 -0.80636097
15.92271 -0.80945613
15.92371 -0.8124981099999999
15.92471 -0.8154890499999999
15.92571 -0.8184300699999999
15.92671 -0.82132071
15.92771 -0.82415892
15.92871 -0.82694162
15.92971 -0.82966583
15.93071 -0.8323294999999999
15.93171 -0.83493218
15.93271 -0.8374746900000001
15.93371 -0.8399588100000001
15.93471 -0.84238602
15.93571 -0.84475707
15.93671 -0.8470715
15.93771 -0.8493279100000001
15.93871 -0.85152462
15.93971 -0.85366052
15.94071 -0.85573569
15.94171 -0.8577510700000001
15.94271 -0.85970797
15.94371 -0.8616073999999999
15.94471 -0.86344909
15.94571 -0.86523108
15.94671 -0.8669504
15.94771 -0.86860359
15.94871 -0.87018795
15.94971 -0.8717023799999999
15.95071 -0.87314742
15.95171 -0.87452503
15.95271 -0.87583773
15.95371 -0.8770873800000001
15.95471 -0.87827472
15.95571 -0.87939911
15.95671 -0.88045886
15.95771 -0.88145239
15.95871 -0.88237869
15.95971 -0.8832377400000001
15.96071 -0.8840304800000001
15.96171 -0.88475784
15.96271 -0.88542039
15.96371 -0.8860171800000001
15.96471 -0.88654626
15.96571 -0.88700475
15.96671 -0.8873899500000001
15.96771 -0.8877003600000001
15.96871 -0.88793598
15.96971 -0.8880984999999999
15.97071 -0.88819033
15.97171 -0.88821379
15.97271 -0.8881703
15.97371 -0.88805957
15.97471 -0.8878801000000001
15.97571 -0.8876296699999999
15.97671 -0.88730613
15.97771 -0.8869084500000001
15.97871 -0.88643664
15.97971 -0.88589145
15.98071 -0.88527398
15.98171 -0.8845844300000001
15.98271 -0.88382224
15.98371 -0.88298563
15.98471 -0.8820727500000001
15.98571 -0.88108201
15.98671 -0.8800132199999999
15.98771 -0.8788675100000001
15.98871 -0.8776470999999999
15.98971 -0.87635471
15.99071 -0.8749920899999999
15.99171 -0.8735599000000001
15.99271 -0.87205721
15.99371 -0.87048179
15.99471 -0.86883111
15.99571 -0.8671032299999999
15.99671 -0.8652972099999999
15.99771 -0.86341305
15.99871 -0.8614515899999999
15.99971 -0.85941358
16.00071 -0.8572991
16.00171 -0.85510742
16.00271 -0.85283704
16.00371 -0.85048666
16.00471 -0.84805544
16.00571 -0.84554395
16.00671 -0.8429537500000001
16.00772 -0.84028738
16.00871 -0.83754696
16.00971 -0.83473381
16.01071 -0.83184782
16.01171 -0.8288877099999999
16.01271 -0.82585122
16.01371 -0.82273614
16.01472 -0.81954096
16.01571 -0.8162652100000001
16.01671 -0.81290938
16.01771 -0.80947448
16.01871 -0.8059612500000001
16.01971 -0.80236997
16.02071 -0.7987001
16.02172 -0.7949506900000001
16.02271 -0.79112109
16.02371 -0.7872113000000001
16.02471 -0.7832222600000001
16.02571 -0.77915564
16.02671 -0.7750134399999999
16.02771 -0.7707970700000001
16.02872 -0.76650688
16.02971 -0.76214196
16.03071 -0.75770034
16.03171 -0.7531796599999999
16.03271 -0.74857781
16.03371 -0.74389358
16.03471 -0.73912684
16.03572 -0.7342784699999999
16.03671 -0.72934977
16.03771 -0.72434195
16.03871 -0.71925591
16.03971 -0.7140920000000001
16.04071 -0.70885047
16.04171 -0.70353164
16.04272 -0.69813631
16.04371 -0.69266572
16.04471 -0.68712132
16.04571 -0.68150428
16.04671 -0.67581497
16.04771 -0.6700526
16.04871 -0.66421535
16.04972 -0.6583007999999999
16.05071 -0.6523065699999999
16.05171 -0.64623086
16.05271 -0.640073
16.05371 -0.63383351
16.05471 -0.62751384
16.05571 -0.62111588
16.05672 -0.61464156
16.05771 -0.60809245
16.05871 -0.60146959
16.05971 -0.59477366
16.06071 -0.58800518
16.06171 -0.58116456
16.06271 -0.57425224
16.06371 -0.56726849
16.06471 -0.56021316
16.06571 -0.55308547
16.06671 -0.54588416
16.06771 -0.53860755
16.06871 -0.5312541
16.06971 -0.52382285
16.07071 -0.5163137299999999
16.07171 -0.50872792
16.07271 -0.5010675600000001
16.07372 -0.49333535
16.07471 -0.48553408
16.07571 -0.47766608
16.07671 -0.46973288999999996
16.07771 -0.46173506000000003
16.07871 -0.45367233
16.07971 -0.44554373999999997
16.08072 -0.43734801
16.08171 -0.42908373
16.08271 -0.42074961000000005
16.08371 -0.41234447
16.08471 -0.40386742999999997
16.08571 -0.39531788999999995
16.08671 -0.38669581999999997
16.08772 -0.37800181
16.08871 -0.36923720000000004
16.08971 -0.36040412
16.09071 -0.35150524
16.09171 -0.34254347
16.09271 -0.33352154
16.09371 -0.32444152000000004
16.09472 -0.31530445
16.09571 -0.30611018
16.09671 -0.29685742
16.09771 -0.28754403
16.09871 -0.27816747
16.09971 -0.26872535
16.10071 -0.25921587
16.10172 -0.24963818000000002
16.10271 -0.23999251
16.10371 -0.23028019
16.10471 -0.22050345
16.10571 -0.21066507
16.10671 -0.20076816
16.10771 -0.19081578
16.10872 -0.18081067
16.10971 -0.17075497
16.11071 -0.16065009
16.11171 -0.15049656
16.11271 -0.1402939
16.11371 -0.13004073
16.11471 -0.11973492
16.11572 -0.10937385000000001
[truncated: 723,676 more chars]
