# Supplementary material for: 2D Synthetic dataset of numerical simulations of long-period seismicity in a volcanic edifice and related sensitivity kernels
Source: Data Brief. 2021 Jan 25;34:106673. doi: 10.1016/j.dib.2020.106673 (PMC7841316; doi:10.1016/j.dib.2020.106673)
Supplement: Supplementary Data S1 — Supplementary Raw Research Data. This is open data under the CC BY license http://creativecommons.org/licenses/by/4.0/ [file mmc1.zip › Dataset/OUTPUT_SEISMOGRAMS/9000_3000/disp_X_hetero_5000_1768_ISO7e-1Hz.semd]

-1.714286 0.0
-1.713286 0.0
-1.712286 0.0
-1.711286 0.0
-1.710286 0.0
-1.709286 0.0
-1.708286 0.0
-1.707286 0.0
-1.706286 0.0
-1.705286 0.0
-1.704286 0.0
-1.703286 0.0
-1.702286 0.0
-1.701286 0.0
-1.700286 0.0
-1.699286 0.0
-1.698286 0.0
-1.697286 0.0
-1.696286 0.0
-1.695286 0.0
-1.694286 0.0
-1.693286 0.0
-1.692286 0.0
-1.691286 0.0
-1.690286 0.0
-1.689286 0.0
-1.688286 0.0
-1.687286 0.0
-1.686286 0.0
-1.685286 0.0
-1.684286 0.0
-1.683286 0.0
-1.682286 2.3392118e-36
-1.681286 6.9326803e-36
-1.680286 1.5691138e-35
-1.679286 3.1829592999999997e-35
-1.678286 6.0776709e-35
-1.677286 1.1132466000000001e-34
-1.676286 1.9719870000000003e-34
-1.675286 3.3910634e-34
-1.674286 5.6723407e-34
-1.673286 9.2388432e-34
-1.672286 1.4657964e-33
-1.671286 2.2652976e-33
-1.670286 3.4086099e-33
-1.669286 4.9889616000000006e-33
-1.668286 7.0912437e-33
-1.667286 9.763502300000001e-33
-1.666286 1.2969346e-32
-1.665286 1.6513967e-32
-1.664286 1.9935326e-32
-1.663286 2.2351391e-32
-1.662286 2.2254363e-32
-1.661286 1.7244115e-32
-1.660286 3.6957557e-33
-1.659286 -2.3639263e-32
-1.658286 -7.2092586e-32
-1.657286 -1.5158503e-31
-1.656286 -2.751556e-31
-1.655286 -4.5948023999999995e-31
-1.654286 -7.253376100000001e-31
-1.653286 -1.0979726e-30
-1.652286 -1.6073084e-30
-1.651286 -2.2879594e-30
-1.650286 -3.179016e-30
-1.649286 -4.3235908000000005e-30
-1.648286 -5.7681537e-30
-1.647286 -7.561718299999999e-30
-1.646286 -9.754993299999999e-30
-1.645286 -1.2399634e-29
-1.644286 -1.554777e-29
-1.643286 -1.9251951e-29
-1.642286 -2.3565614999999998e-29
-1.641286 -2.8544036e-29
-1.640286 -3.4245536e-29
-1.639286 -4.0732402999999996e-29
-1.638286 -4.8070614e-29
-1.637286 -5.6326939e-29
-1.636286 -6.556148599999999e-29
-1.635286 -7.581320299999999e-29
-1.634286 -8.707524200000001e-29
-1.633286 -9.925684299999999e-29
-1.632286 -1.1212822e-28
-1.631286 -1.2524507999999999e-28
-1.630286 -1.378502e-28
-1.629286 -1.4875092e-28
-1.628286 -1.5617326e-28
-1.627286 -1.5759651999999999e-28
-1.626286 -1.4957552e-28
-1.625286 -1.2756231e-28
-1.624286 -8.5743661e-29
-1.623286 -1.6915822e-29
-1.622286 8.7577132e-29
-1.621286 2.3781155e-28
-1.620286 4.4512623e-28
-1.619286 7.2180596999999995e-28
-1.618286 1.0805766000000001e-27
-1.617286 1.5338887e-27
-1.616286 2.0929776000000002e-27
-1.615286 2.7667042999999998e-27
-1.614286 3.5602007e-27
-1.613286 4.4733707e-27
-1.612286 5.4993244e-27
-1.611286 6.622855999999999e-27
-1.610286 7.819108899999999e-27
-1.609286 9.052594799999999e-27
-1.608286 1.0276764999999999e-26
-1.607286 1.1434339e-26
-1.606286 1.2458597999999999e-26
-1.605286 1.3275837e-26
-1.604286 1.3809130000000001e-26
-1.603286 1.3983489e-26
-1.602286 1.3732443e-26
-1.601286 1.3005904000000002e-26
-1.600286 1.1779096e-26
-1.599286 1.0062133e-26
-1.598286 7.9096847e-27
-1.597286 5.4300047999999994e-27
-1.596286 2.7924031e-27
-1.595286 2.321629e-28
-1.594286 -1.9482191e-27
-1.593286 -3.3826059000000005e-27
-1.592286 -3.6506781e-27
-1.591286 -2.2942079e-27
-1.590286 1.1592099e-27
-1.589286 7.1646851e-27
-1.588286 1.6121077e-26
-1.587286 2.8325422000000004e-26
-1.586286 4.3922320000000003e-26
-1.585286 6.2850711e-26
-1.584286 8.479119399999999e-26
-1.583286 1.0911793e-25
-1.582286 1.3485984999999999e-25
-1.581286 1.6067630000000001e-25
-1.580286 1.8485291e-25
-1.579286 2.0532287e-25
-1.578286 2.1971897e-25
-1.577286 2.2546038e-25
-1.576286 2.1987712e-25
-1.575286 2.0037277e-25
-1.574286 1.6462397000000001e-25
-1.573286 1.1081186e-25
-1.572286 3.787751e-26
-1.571286 -5.4210253e-26
-1.570286 -1.6419000000000001e-25
-1.569286 -2.8926459e-25
-1.568286 -4.249014e-25
-1.567286 -5.6470007e-25
-1.566286 -7.0035295e-25
-1.565286 -8.2172289e-25
-1.564286 -9.170613600000001e-25
-1.563286 -9.7338579e-25
-1.562286 -9.7702919e-25
-1.561286 -9.143658200000001e-25
-1.560286 -7.727089e-25
-1.559286 -5.4135991999999995e-25
-1.558286 -2.1277967e-25
-1.557286 2.1616653e-25
-1.556286 7.429498200000001e-25
-1.555286 1.3581817000000001e-24
-1.554286 2.0445668999999998e-24
-1.553286 2.7761043999999997e-24
-1.552286 3.5176370999999995e-24
-1.551286 4.224854e-24
-1.550286 4.8448404e-24
-1.549286 5.3172590000000005e-24
-1.548286 5.5762242e-24
-1.547286 5.552901600000001e-24
-1.546286 5.1788299e-24
-1.545286 4.3899163e-24
-1.544286 3.1310114e-24
-1.543286 1.3609159e-24
-1.542286 -9.4238703e-25
-1.541286 -3.77652e-24
-1.540286 -7.109824e-24
-1.539286 -1.0877128e-23
-1.538286 -1.4976535e-23
-1.537286 -1.9267591e-23
-1.536286 -2.3571193e-23
-1.535286 -2.7671545e-23
-1.534286 -3.132043e-23
-1.533286 -3.4243981e-23
-1.532286 -3.6151986999999996e-23
-1.531286 -3.6749716e-23
-1.530286 -3.5752012000000003e-23
-1.529286 -3.2899304e-23
-1.528286 -2.7975032000000003e-23
-1.527286 -2.0823746e-23
-1.526286 -1.1369109e-23
-1.525286 3.6919506999999996e-25
-1.524286 1.4260649e-23
-1.523286 3.0052280000000004e-23
-1.522286 4.7361261000000003e-23
-1.521286 6.567274899999999e-23
-1.520286 8.4343766e-23
-1.519286 1.0261378999999999e-22
-1.518286 1.1962242e-22
-1.517286 1.3443411e-22
-1.516286 1.4606969e-22
-1.515286 1.5354398e-22
-1.514286 1.5590826e-22
-1.513286 1.5229614e-22
-1.512286 1.4197085e-22
-1.511286 1.2437195e-22
-1.510286 9.915871100000001e-23
-1.509286 6.6248026e-23
-1.508286 2.5844106e-23
-1.507286 -2.1542172e-23
-1.506286 -7.508636000000001e-23
-1.505286 -1.3365737999999998e-22
-1.504286 -1.9583926e-22
-1.503286 -2.5996758999999996e-22
-1.502286 -3.2418046e-22
-1.501286 -3.8648161000000005e-22
-1.500286 -4.4481393e-22
-1.499286 -4.9713963e-22
-1.498286 -5.4152315e-22
-1.497286 -5.7621217e-22
-1.496286 -5.997117e-22
-1.495286 -6.1084636e-22
-1.494286 -6.0880589e-22
-1.493286 -5.9316963999999995e-22
-1.492286 -5.6390684e-22
-1.491286 -5.2135048e-22
-1.490286 -4.6614402e-22
-1.489286 -3.9916232e-22
-1.488286 -3.2140956e-22
-1.487286 -2.3389951e-22
-1.486286 -1.3752433e-22
-1.485286 -3.2921155e-23
-1.484286 7.9654303e-23
-1.483286 2.0043591e-22
-1.482286 3.3022611e-22
-1.481286 4.704349100000001e-22
-1.480286 6.2306912e-22
-1.479286 7.9066353e-22
-1.478286 9.7614918e-22
-1.477286 1.1826558999999999e-21
-1.476286 1.4132511e-21
-1.475286 1.6706201e-21
-1.474286 1.9566992999999997e-21
-1.473286 2.2722753e-21
-1.472286 2.6165713e-21
-1.471286 2.9868404e-21
-1.470286 3.3779935999999998e-21
-1.469286 3.7822883e-21
-1.468286 4.1891054e-21
-1.467286 4.5848403e-21
-1.466286 4.9529329e-21
-1.465286 5.2740525999999995e-21
-1.464286 5.526455300000001e-21
-1.463286 5.6865145999999996e-21
-1.462286 5.7294229e-21
-1.461286 5.6300548e-21
-1.460286 5.3639632e-21
-1.459286 4.9084771e-21
-1.458286 4.243865e-21
-1.457286 3.3545029000000003e-21
-1.456286 2.2299997e-21
-1.455286 8.662194499999999e-22
-1.454286 -7.338660199999999e-22
-1.453286 -2.5595452e-21
-1.452286 -4.5920117e-21
-1.451286 -6.8043273e-21
-1.450286 -9.1617302e-21
-1.449286 -1.1622314e-20
-1.448286 -1.4138056e-20
-1.447286 -1.6656190000000002e-20
-1.446286 -1.9120865000000002e-20
-1.445286 -2.1475038e-20
-1.444286 -2.3662507999999998e-20
-1.443286 -2.563e-20
-1.442286 -2.7329186e-20
-1.441286 -2.8718525e-20
-1.440286 -2.9764796999999997e-20
-1.439286 -3.0444225e-20
-1.438286 -3.0743081e-20
-1.437286 -3.0657674e-20
-1.436286 -3.0193688e-20
-1.435286 -2.9364811e-20
-1.434286 -2.81907e-20
-1.433286 -2.6694295999999997e-20
-1.432286 -2.4898588e-20
-1.431286 -2.282298e-20
-1.430286 -2.0479411e-20
-1.429286 -1.7868433e-20
-1.428286 -1.4975511000000002e-20
-1.427286 -1.1767776e-20
-1.426286 -8.1915146e-21
-1.425286 -4.1706461e-21
-1.424286 3.9353919999999997e-22
-1.423286 5.6211817000000006e-21
-1.422286 1.1651006999999999e-20
-1.421286 1.8635705e-20
-1.420286 2.6735491e-20
-1.419286 3.6109857e-20
-1.418286 4.6907638e-20
-1.417286 5.9255576e-20
-1.416286 7.324568199999999e-20
-1.415286 8.8921764e-20
-1.414286 1.0626559e-19
-1.413286 1.2518319e-19
-1.412286 1.4549199000000001e-19
-1.411286 1.6690921e-19
-1.410286 1.8904244e-19
-1.409286 2.1138277e-19
-1.408286 2.3330149e-19
-1.407286 2.5405041e-19
-1.406286 2.7276693e-19
-1.405286 2.8848376e-19
-1.404286 3.0014396e-19
-1.403286 3.0662123e-19
-1.402286 3.0674571e-19
-1.401286 2.9933481e-19
-1.400286 2.8322913e-19
-1.399286 2.5733262e-19
-1.398286 2.2065655000000003e-19
-1.397286 1.723662e-19
-1.396286 1.1182939e-19
-1.395286 3.8665443e-20
-1.394286 -4.7206420999999997e-20
-1.393286 -1.4552127e-19
-1.392286 -2.5562632999999997e-19
-1.391286 -3.7644452000000003e-19
-1.390286 -5.0644505e-19
-1.389286 -6.4362322000000005e-19
-1.388286 -7.8549047e-19
-1.387286 -9.290769900000001e-19
-1.386286 -1.0709474e-18
-1.385286 -1.2072319e-18
-1.384286 -1.3336726e-18
-1.383286 -1.4456867999999999e-18
-1.382286 -1.5384474e-18
-1.381286 -1.6069791e-18
-1.380286 -1.6462727999999999e-18
-1.379286 -1.6514127999999999e-18
-1.378286 -1.6177202e-18
-1.377286 -1.5409061e-18
-1.376286 -1.4172346999999998e-18
-1.375286 -1.2436909e-18
-1.374286 -1.0181498e-18
-1.373286 -7.3954301e-19
-1.372286 -4.0801689000000003e-19
-1.371286 -2.5077383e-20
-1.370286 4.0628539e-19
-1.369286 8.8149665e-19
-1.368286 1.3943286e-18
-1.367286 1.9368684e-18
-1.366286 2.4995289999999998e-18
-1.365286 3.0711064e-18
-1.364286 3.6388887e-18
-1.363286 4.1888181e-18
-1.362286 4.7057084e-18
-1.361286 5.1735191e-18
-1.360286 5.5756807e-18
-1.359286 5.8954733000000005e-18
-1.358286 6.1164454999999994e-18
-1.357286 6.2228759e-18
-1.356286 6.2002577e-18
-1.355286 6.0358024999999994e-18
-1.354286 5.7189471e-18
-1.353286 5.2418486999999996e-18
-1.352286 4.5998548e-18
-1.351286 3.7919294e-18
-1.350286 2.8210203000000002e-18
-1.349286 1.6943519000000001e-18
-1.348286 4.2362512e-19
-1.347286 -9.7488712e-19
-1.346286 -2.4803612999999998e-18
-1.345286 -4.0675725e-18
-1.344286 -5.7071759e-18
-1.343286 -7.3661261e-18
-1.342286 -9.008233399999999e-18
-1.341286 -1.0594847e-17
-1.340286 -1.2085663e-17
-1.339286 -1.3439639e-17
-1.338286 -1.4615996000000002e-17
-1.337286 -1.5575291e-17
-1.336286 -1.6280531e-17
-1.335286 -1.6698294e-17
-1.334286 -1.6799837e-17
-1.333286 -1.6562157e-17
-1.332286 -1.596896e-17
-1.331286 -1.5011511999999998e-17
-1.330286 -1.3689356e-17
-1.329286 -1.2010827e-17
-1.328286 -9.9933861e-18
-1.327286 -7.6637146e-18
-1.326286 -5.0575719e-18
-1.325286 -2.2193994e-18
-1.324286 7.9833398e-19
-1.323286 3.9360397e-18
-1.322286 7.128163e-18
-1.321286 1.0304563e-17
-1.320286 1.3392101000000001e-17
-1.319286 1.6316396e-17
-1.318286 1.9003729e-17
-1.317286 2.138303e-17
-1.316286 2.3387921999999997e-17
-1.315286 2.4958766e-17
-1.314286 2.6044648e-17
-1.313286 2.6605249000000003e-17
-1.312286 2.6612576999999997e-17
-1.311286 2.6052457e-17
-1.310286 2.4925767e-17
-1.309286 2.3249361e-17
-1.308286 2.1056619e-17
-1.307286 1.8397606000000002e-17
-1.306286 1.5338806e-17
-1.305286 1.1962394e-17
-1.304286 8.3650397e-18
-1.303286 4.6562287e-18
-1.302286 9.5611763e-19
-1.301286 -2.6070827e-18
-1.300286 -5.9001572e-18
-1.299286 -8.7883404e-18
-1.298286 -1.1139128e-17
-1.297286 -1.2826384e-17
-1.296286 -1.3734672000000001e-17
-1.295286 -1.3763739e-17
-1.294286 -1.2833036e-17
-1.293286 -1.0886198000000001e-17
-1.292286 -7.895349800000001e-18
-1.291286 -3.8651197e-18
-1.290286 1.1637618000000001e-18
-1.289286 7.1114171e-18
-1.288286 1.3856466e-17
-1.287286 2.1234491000000002e-17
-1.286286 2.9037461999999997e-17
-1.285286 3.7014239e-17
-1.284286 4.4872258e-17
-1.283286 5.2280513e-17
-1.282286 5.8873913e-17
-1.281286 6.425904000000001e-17
-1.280286 6.8021342e-17
-1.279286 6.9733807e-17
-1.278286 6.8966969e-17
-1.277286 6.5300269e-17
-1.276286 5.8334555e-17
-1.275286 4.7705667e-17
-1.274286 3.3098733e-17
-1.273286 1.4263084e-17
-1.272286 -8.9726259e-18
-1.271286 -3.6685377e-17
-1.270286 -6.8843197e-17
-1.269286 -1.0529146999999999e-16
-1.268286 -1.4574052e-16
-1.267286 -1.8975492e-16
-1.266286 -2.3674501e-16
-1.265286 -2.8596105e-16
-1.264286 -3.364905e-16
-1.263286 -3.8725858e-16
-1.262286 -4.3703284999999995e-16
-1.261286 -4.8443196e-16
-1.260286 -5.2793872e-16
-1.259286 -5.6591785e-16
-1.258286 -5.9663851e-16
-1.257286 -6.1830154e-16
-1.256286 -6.2907135e-16
-1.255286 -6.271123e-16
-1.254286 -6.106294e-16
-1.253286 -5.7791271e-16
-1.252286 -5.2738484e-16
-1.251286 -4.5765136e-16
-1.250286 -3.6755278e-16
-1.249286 -2.5621769e-16
-1.248286 -1.2311562e-16
-1.247286 3.1890943e-17
-1.246286 2.0849702e-16
-1.245286 4.0590897999999996e-16
-1.244286 6.2280352e-16
-1.243286 8.5729222e-16
-1.242286 1.1068941e-15
-1.241286 1.3685171000000001e-15
-1.240286 1.6384491e-15
-1.239286 1.912361e-15
-1.238286 2.185322e-15
-1.237286 2.4518286999999997e-15
-1.236286 2.7058481e-15
-1.235286 2.9408766e-15
-1.234286 3.1500136000000002e-15
-1.233286 3.3260521999999997e-15
-1.232286 3.4615838e-15
-1.231286 3.5491193000000005e-15
-1.230286 3.581224899999999e-15
-1.229286 3.5506701e-15
-1.228286 3.4505888999999997e-15
-1.227286 3.2746499e-15
-1.226286 3.0172356e-15
-1.225286 2.6736246000000002e-15
-1.224286 2.240178e-15
-1.223286 1.7145224e-15
-1.222286 1.0957293999999999e-15
-1.221286 3.8448492e-16
-1.220286 -4.1675427e-16
-1.219286 -1.3036219e-15
-1.218286 -2.2697254e-15
-1.217286 -3.3065558999999998e-15
-1.216286 -4.4034285e-15
-1.215286 -5.5474577e-15
-1.214286 -6.7235715e-15
-1.213286 -7.914567300000001e-15
-1.212286 -9.1012122e-15
-1.211286 -1.026239e-14
-1.210286 -1.13753e-14
-1.209286 -1.24157e-14
-1.208286 -1.3358201e-14
-1.207286 -1.4176609e-14
-1.206286 -1.4844316e-14
-1.205286 -1.5334728e-14
-1.204286 -1.5621737e-14
-1.203286 -1.568022e-14
-1.202286 -1.5486565000000002e-14
-1.201286 -1.5019231e-14
-1.200286 -1.4259294e-14
-1.199286 -1.3191019e-14
-1.198286 -1.1802405e-14
-1.197286 -1.0085729e-14
-1.196286 -8.0380475e-15
-1.195286 -5.6616688e-15
-1.194286 -2.9645627e-15
-1.193286 3.9282011000000003e-17
-1.192286 3.3295780000000003e-15
-1.191286 6.879543400000001e-15
-1.190286 1.0655800000000001e-14
-1.189286 1.461837e-14
-1.188286 1.8720786000000002e-14
-1.187286 2.2910322e-14
-1.186286 2.7128331999999998e-14
-1.185286 3.1310726e-14
-1.184286 3.5388571e-14
-1.183286 3.9288813e-14
-1.182286 4.2935121e-14
-1.181286 4.6248857e-14
-1.180286 4.9150151e-14
-1.179286 5.1559081000000005e-14
-1.178286 5.3396936e-14
-1.177286 5.4587573e-14
-1.176286 5.505882e-14
-1.175286 5.4743914000000004e-14
-1.174286 5.3582987e-14
-1.173286 5.1524517000000005e-14
-1.172286 4.8526798e-14
-1.171286 4.4559322000000004e-14
-1.170286 3.9604111e-14
-1.169286 3.3656930999999996e-14
-1.168286 2.67284e-14
-1.167286 1.8844926999999998e-14
-1.166286 1.0049468e-14
-1.165286 4.0209601000000004e-16
-1.164286 -1.0019675e-14
-1.163286 -2.1120806e-14
-1.162286 -3.2788918e-14
-1.161286 -4.4894758e-14
-1.160286 -5.7292964e-14
-1.159286 -6.9823133e-14
-1.158286 -8.2311189e-14
-1.157286 -9.4571059e-14
-1.156286 -1.0640667999999999e-13
-1.155286 -1.1761423e-13
-1.154286 -1.2798470000000001e-13
-1.153286 -1.3730666000000002e-13
-1.152286 -1.4536931e-13
-1.151286 -1.5196566e-13
-1.150286 -1.5689593e-13
-1.149286 -1.5997098e-13
-1.148286 -1.6101587e-13
-1.147286 -1.5987343e-13
-1.146286 -1.5640777e-13
-1.145286 -1.5050766e-13
-1.144286 -1.4208988e-13
-1.143286 -1.3110217e-13
-1.142286 -1.1752608e-13
-1.141286 -1.0137936999999999e-13
-1.140286 -8.2718104e-14
-1.139286 -6.1638212e-14
-1.138286 -3.8276638e-14
-1.137286 -1.2811895999999999e-14
-1.136286 1.4535936e-14
-1.135286 4.3505852e-14
-1.134286 7.3797174e-14
-1.133286 1.0507151e-13
-1.132286 1.3695533999999998e-13
-1.131286 1.6904328e-13
-1.130286 2.0090205e-13
-1.129286 2.3207504e-13
-1.128286 2.6208749e-13
-1.127286 2.9045226e-13
-1.126286 3.1667602e-13
-1.125286 3.4026603e-13
-1.124286 3.6073727000000004e-13
-1.123286 3.776197e-13
-1.122286 3.9046593e-13
-1.121286 3.9885884e-13
-1.120286 4.0241925e-13
-1.119286 4.0081357999999997e-13
-1.118286 3.9376093e-13
-1.117286 3.8104019000000004e-13
-1.116286 3.6249642999999997e-13
-1.115286 3.3804678e-13
-1.114286 3.0768552e-13
-1.113286 2.7148835e-13
-1.112286 2.2961581e-13
-1.111286 1.8231552e-13
-1.110286 1.2992341e-13
-1.109286 7.2863595e-14
-1.108286 1.1647203e-14
-1.107286 -5.313033699999999e-14
-1.106286 -1.2079321e-13
-1.105286 -1.9059051999999998e-13
-1.104286 -2.6170294e-13
-1.103286 -3.3325063e-13
-1.102286 -4.0430246e-13
-1.101286 -4.7388639e-13
-1.100286 -5.4100092e-13
-1.099286 -6.0462758e-13
-1.098286 -6.6374412e-13
-1.097286 -7.1733857e-13
-1.096286 -7.644236e-13
-1.095286 -8.0405136e-13
-1.094286 -8.353284800000001e-13
-1.093286 -8.574307800000001e-13
-1.092286 -8.6961789e-13
-1.091286 -8.7124716e-13
-1.090286 -8.617870800000001e-13
-1.089286 -8.4082962e-13
-1.088286 -8.081012799999999e-13
-1.087286 -7.6347289e-13
-1.086286 -7.0696775e-13
-1.085286 -6.3876813e-13
-1.084286 -5.5921979e-13
-1.083286 -4.6883435e-13
-1.082286 -3.6828966999999996e-13
-1.081286 -2.5842778e-13
-1.080286 -1.4025056e-13
-1.079286 -1.4913179999999998e-14
-1.078286 1.1628512e-13
-1.077286 2.5191224000000003e-13
-1.076286 3.9041697e-13
-1.075286 5.3014462e-13
-1.074286 6.69355e-13
-1.073286 8.062419600000001e-13
-1.072286 9.3895474e-13
-1.071286 1.0656208e-12
-1.070286 1.1843698e-12
-1.069286 1.2933583e-12
-1.068286 1.3907952e-12
-1.067286 1.4749676e-12
-1.066286 1.5442660999999998e-12
-1.065286 1.5972104e-12
-1.064286 1.6324735999999999e-12
-1.063286 1.6489053000000002e-12
-1.062286 1.6455535999999998e-12
-1.061286 1.6216851000000001e-12
-1.060286 1.5768025000000001e-12
-1.059286 1.5106599e-12
-1.058286 1.4232754e-12
-1.057286 1.3149405e-12
-1.056286 1.1862260999999999e-12
-1.055286 1.0379855e-12
-1.054286 8.7135287e-13
-1.053286 6.8773887e-13
-1.052286 4.8882178e-13
-1.051286 2.7653522999999996e-13
-1.050286 5.3051765e-14
-1.049286 -1.7923698e-13
-1.048286 -4.1774389999999997e-13
-1.047286 -6.5971322e-13
-1.046286 -9.022506000000001e-13
-1.045286 -1.1423559e-12
-1.044286 -1.3769583e-12
-1.043286 -1.6029538e-12
-1.042286 -1.8172441e-12
-1.041286 -2.0167766e-12
-1.040286 -2.1985848e-12
-1.039286 -2.3598296e-12
-1.038286 -2.497839e-12
-1.037286 -2.6101483e-12
-1.036286 -2.6945372000000003e-12
-1.035286 -2.7490656e-12
-1.034286 -2.7721074e-12
-1.033286 -2.7623798e-12
-1.032286 -2.7189698e-12
-1.031286 -2.6413568999999998e-12
-1.030286 -2.5294303e-12
-1.029286 -2.3835028e-12
-1.028286 -2.2043182000000002e-12
-1.027286 -1.9930541000000002e-12
-1.026286 -1.7513194e-12
-1.025286 -1.4811454e-12
-1.024286 -1.1849716e-12
-1.023286 -8.656269300000001e-13
-1.022286 -5.2630371e-13
-1.021286 -1.7052778e-13
-1.020286 1.9787676000000001e-13
-1.019286 5.7482773e-13
-1.018286 9.5602889e-13
-1.017286 1.3370178e-12
-1.016286 1.7132171e-12
-1.015286 2.0799882e-12
-1.014286 2.4326869e-12
-1.013286 2.7667205999999997e-12
-1.012286 3.0776058e-12
-1.011286 3.3610257e-12
-1.010286 3.6128869e-12
-1.009286 3.829374e-12
-1.008286 4.0070025e-12
-1.007286 4.1426691e-12
-1.006286 4.233696e-12
-1.005286 4.2778738e-12
-1.004286 4.2734974e-12
-1.003286 4.2193964e-12
-1.002286 4.1149603e-12
-1.001286 3.9601565e-12
-1.000286 3.7555428e-12
-0.9992857 3.5022704999999997e-12
-0.9982857 3.2020824e-12
-0.9972857 2.8573027000000003e-12
-0.9962857 2.4708202000000003e-12
-0.9952857 2.0460635000000003e-12
-0.9942857 1.5869701e-12
-0.9932857 1.0979485000000001e-12
-0.9922857 5.8383457e-13
-0.9912857 4.9842357e-14
-0.9902857 -4.9849083e-13
-0.9892857 -1.0553632e-12
-0.9882857 -1.6147711000000002e-12
-0.9872857 -2.1705747999999997e-12
-0.9862857 -2.7165661e-12
-0.9852857 -3.2465379999999997e-12
-0.9842857 -3.7543543000000005e-12
-0.9832857 -4.2340182e-12
-0.9822857 -4.6797415e-12
-0.9812857 -5.0860114e-12
-0.9802857 -5.4476524e-12
-0.9792857 -5.7598876999999995e-12
-0.9782857 -6.0183954e-12
-0.9772857 -6.2193577000000006e-12
-0.9762857 -6.3595078000000006e-12
-0.9752857 -6.4361683e-12
-0.9742857 -6.4472868e-12
-0.9732857 -6.3914599e-12
-0.9722857 -6.2679537e-12
-0.9712857 -6.0767147e-12
-0.9702857 -5.8183757e-12
-0.9692857 -5.4942548e-12
-0.9682857 -5.1063432e-12
-0.9672857 -4.65729e-12
-0.9662857 -4.1503784e-12
-0.9652857 -3.5894963000000003e-12
-0.9642857 -2.9790989e-12
-0.9632857 -2.3241691e-12
-0.9622857 -1.6301695000000002e-12
-0.9612857 -9.029912500000001e-13
-0.9602857 -1.4889921e-13
-0.9592857 6.2552617e-13
-0.9582857 1.4134503e-12
-0.9572857 2.2078469e-12
-0.9562857 3.0015622e-12
-0.9552857 3.7873791e-12
-0.9542857 4.5580815e-12
-0.9532857 5.3065181e-12
-0.9522857 6.0256636e-12
-0.9512857 6.7086785e-12
-0.9502857 7.3489656e-12
-0.9492857 7.9402251e-12
-0.9482857 8.4765033e-12
-0.9472857 8.9522397e-12
-0.9462857 9.362308e-12
-0.9452857 9.7020543e-12
-0.9442857 9.967328100000001e-12
-0.9432857 1.0154511e-11
-0.9422857 1.026054e-11
-0.9412857 1.0282924e-11
-0.9402857 1.0219762e-11
-0.9392857 1.0069744999999999e-11
-0.9382857 9.8321667e-12
-0.9372857 9.5069237e-12
-0.9362857 9.0945121e-12
-0.9352857 8.5960231e-12
-0.9342857 8.0131356e-12
-0.9332857 7.348105e-12
-0.9322857 6.603751399999999e-12
-0.9312857 5.7834461000000005e-12
-0.9302857 4.8910959e-12
-0.9292857 3.9311284e-12
-0.9282857 2.9084743e-12
-0.9272857 1.8285517e-12
-0.9262857 6.9724775e-13
-0.9252857 -4.7909823e-13
-0.9242857 -1.6937129000000001e-12
-0.9232857 -2.9394069e-12
-0.9222857 -4.208594e-12
-0.9212857 -5.4933102e-12
-0.9202857 -6.785234e-12
-0.9192857 -8.0757097e-12
-0.9182857 -9.3557703e-12
-0.9172857 -1.0616163e-11
-0.9162857 -1.1847381e-11
-0.9152857 -1.3039690000000001e-11
-0.9142857 -1.4183172e-11
-0.9132857 -1.5267759e-11
-0.9122857 -1.6283283e-11
-0.9112857 -1.7219518e-11
-0.9102857 -1.8066249e-11
-0.9092857 -1.881332e-11
-0.9082857 -1.9450708e-11
-0.9072857 -1.9968597e-11
-0.9062857 -2.0357456e-11
-0.9052857 -2.0608125e-11
-0.9042857 -2.0711906e-11
-0.9032857 -2.066066e-11
-0.9022857 -2.0446909e-11
-0.9012857 -2.0063942e-11
-0.9002857 -1.9505919000000002e-11
-0.8992857 -1.876799e-11
-0.8982857 -1.7846397e-11
-0.8972857 -1.6738596e-11
-0.8962857 -1.5443358e-11
-0.8952857 -1.3960880000000002e-11
-0.8942857 -1.2292885e-11
-0.8932857 -1.0442718e-11
-0.8922857 -8.4154336e-12
-0.8912857 -6.217870300000001e-12
-0.8902857 -3.8587142e-12
-0.8892857 -1.3485501e-12
-0.8882857 1.300104e-12
-0.8872857 4.0727821e-12
-0.8862857 6.953072600000001e-12
-0.8852857 9.922641300000001e-12
-0.8842857 1.2961279000000001e-11
-0.8832857 1.604697e-11
-0.8822857 1.9155985999999998e-11
-0.8812857 2.2263005000000002e-11
-0.8802857 2.5341253000000003e-11
-0.8792857 2.8362677e-11
-0.8782857 3.1298136e-11
-0.8772857 3.4117622000000005e-11
-0.8762857 3.6790501e-11
-0.8752857 3.9285776e-11
-0.8742857 4.1572372e-11
-0.8732857 4.361944e-11
-0.8722857 4.5396678e-11
-0.8712857 4.6874652e-11
-0.8702857 4.8025147e-11
-0.8692857 4.882151e-11
-0.8682857 4.9238998e-11
-0.8672857 4.9255126e-11
-0.8662857 4.8850019e-11
-0.8652857 4.800673700000001e-11
-0.8642857 4.671159300000001e-11
-0.8632857 4.4954462e-11
-0.8622857 4.2729053e-11
-0.8612857 4.0033168e-11
-0.8602857 3.6868913000000004e-11
-0.8592857 3.3242899e-11
-0.8582857 2.9166383e-11
-0.8572857 2.465537e-11
-0.8562857 1.9730687e-11
-0.8552857 1.4417987000000002e-11
-0.8542857 8.7477267e-12
-0.8532857 2.7550672e-12
-0.8522857 -3.5202533000000004e-12
-0.8512857 -1.0034115e-11
-0.8502857 -1.673826e-11
-0.8492857 -2.3580592e-11
-0.8482857 -3.0505519e-11
-0.8472857 -3.7454358000000006e-11
-0.8462857 -4.4365781e-11
-0.8452857 -5.1176305e-11
-0.8442857 -5.7820821999999997e-11
-0.8432857 -6.4233184e-11
-0.8422857 -7.0346788e-11
-0.8412857 -7.6095217e-11
-0.8402857 -8.141290399999999e-11
-0.8392857 -8.623577699999999e-11
-0.8382857 -9.0501966e-11
-0.8372857 -9.415246399999999e-11
-0.8362857 -9.7131819e-11
-0.8352857 -9.9388802e-11
-0.8342857 -1.0087705000000001e-10
-0.8332857 -1.0155569e-10
-0.8322857 -1.0138989999999999e-10
-0.8312857 -1.0035152e-10
-0.8302857 -9.8419471e-11
-0.8292857 -9.5580271e-11
-0.8282857 -9.1828368e-11
-0.8272857 -8.7166461e-11
-0.8262857 -8.1605751e-11
-0.8252857 -7.5166099e-11
-0.8242857 -6.7876108e-11
-0.8232857 -5.977310099999999e-11
-0.8222857 -5.0903048e-11
-0.8212857 -4.1320364999999997e-11
-0.8202857 -3.1087649e-11
-0.8192857 -2.0275311e-11
-0.8182857 -8.9611227e-12
-0.8172857 2.7703195e-12
-0.8162857 1.4828220000000002e-11
-0.8152857 2.7116281e-11
-0.8142857 3.9533475e-11
-0.8132857 5.1974885000000005e-11
-0.8122857 6.4332605e-11
-0.8112857 7.6496692e-11
-0.8102857 8.8356145e-11
-0.8092857 9.9799953e-11
-0.8082857 1.1071812000000001e-10
-0.8072857 1.2100275e-10
-0.8062857 1.3054912000000001e-10
-0.8052857 1.3925671e-10
-0.8042857 1.4703024000000002e-10
-0.8032857 1.5378072e-10
-0.8022857 1.5942638999999998e-10
-0.8012857 1.6389361e-10
-0.8002857 1.6711775999999999e-10
-0.7992857 1.6904401999999999e-10
-0.7982857 1.6962802e-10
-0.7972857 1.6883649e-10
-0.7962857 1.6664782e-10
-0.7952857 1.6305235e-10
-0.7942857 1.580528e-10
-0.7932857 1.5166438000000002e-10
-0.7922857 1.4391488e-10
-0.7912857 1.3484463e-10
-0.7902857 1.2450631e-10
-0.7892857 1.1296467000000001e-10
-0.7882857 1.0029613e-10
-0.7872857 8.6588196e-11
-0.7862857 7.193888e-11
-0.7852857 5.6455903e-11
-0.7842857 4.0255847e-11
-0.7832857 2.3463208e-11
-0.7822857 6.2093654e-12
-0.7812857 -1.1368554e-11
-0.7802857 -2.9128845e-11
-0.7792857 -4.6926466e-11
-0.7782857 -6.4614324e-11
-0.7772857 -8.2044592e-11
-0.7762857 -9.907003600000001e-11
-0.7752857 -1.1554535999999999e-10
-0.7742857 -1.3132853000000002e-10
-0.7732857 -1.4628212e-10
-0.7722857 -1.6027454e-10
-0.7712857 -1.731813e-10
-0.7702857 -1.8488619999999997e-10
-0.7692857 -1.9528238e-10
-0.7682857 -2.042734e-10
-0.7672857 -2.1177417e-10
-0.7662857 -2.1771174e-10
-0.7652857 -2.2202604e-10
-0.7642857 -2.2467050000000002e-10
-0.7632857 -2.2561248e-10
-0.7622857 -2.2483372000000002e-10
-0.7612857 -2.2233049e-10
-0.7602857 -2.1811368e-10
-0.7592857 -2.1220877e-10
-0.7582857 -2.0465565e-10
-0.7572857 -1.9550829999999998e-10
-0.7562857 -1.8483435000000001e-10
-0.7552857 -1.7271448e-10
-0.7542857 -1.5924175e-10
-0.7532857 -1.4452079e-10
-0.7522857 -1.2866686e-10
-0.7512857 -1.1180484e-10
-0.7502857 -9.406813400000001e-11
-0.7492857 -7.5597482e-11
-0.7482857 -5.6539669e-11
-0.7472857 -3.7046247999999996e-11
-0.7462857 -1.7272166e-11
-0.7452857 2.625621e-12
-0.7442857 2.2489554e-11
-0.7432857 4.2162888e-11
-0.7422857 6.1491085e-11
-0.7412857 8.032319899999999e-11
-0.7402857 9.851322200000002e-11
-0.7392857 1.1592137e-10
-0.7382857 1.3241531e-10
-0.7372857 1.4787134e-10
-0.7362857 1.6217544e-10
-0.7352857 1.7522423e-10
-0.7342857 1.8692589e-10
-0.7332857 1.9720086999999997e-10
-0.7322857 2.0598254e-10
-0.7312857 2.1321770000000003e-10
-0.7302857 2.1886692000000002e-10
-0.7292857 2.2290482999999998e-10
-0.7282857 2.2532016999999999e-10
-0.7272857 2.2611581000000001e-10
-0.7262857 2.2530846999999998e-10
-0.7252857 2.2292849e-10
-0.7242857 2.190194e-10
-0.7232857 2.1363729000000002e-10
-0.7222857 2.0685018000000002e-10
-0.7212857 1.9873716e-10
-0.7202857 1.8938756999999998e-10
-0.7192857 1.7889994e-10
-0.7182857 1.6738095000000001e-10
-0.7172857 1.549443e-10
-0.7162857 1.4170946e-10
-0.7152857 1.2780053e-10
-0.7142857 1.1334484999999999e-10
-0.7132857 9.847178399999999e-11
-0.7122857 8.3311407e-11
-0.7112857 6.7993213e-11
-0.7102857 5.2644862e-11
-0.7092857 3.7390937000000004e-11
-0.7082857 2.235177e-11
-0.7072857 7.6423121e-12
-0.7062857 -6.6289266e-12
-0.7052857 -2.0360852e-11
-0.7042857 -3.3460683e-11
-0.7032857 -4.5844735e-11
-0.7022857 -5.7439134e-11
-0.7012857 -6.818037299999999e-11
-0.7002857 -7.8015806e-11
-0.6992857 -8.6903981e-11
-0.6982857 -9.4814889e-11
-0.6972857 -1.0173003999999999e-10
-0.6962857 -1.0764247999999999e-10
-0.6952857 -1.1255662000000001e-10
-0.6942857 -1.1648801e-10
-0.6932857 -1.1946295e-10
-0.6922857 -1.2151795e-10
-0.6912857 -1.2269922000000002e-10
-0.6902857 -1.2306189e-10
-0.6892857 -1.2266924e-10
-0.6882857 -1.2159179e-10
-0.6872857 -1.1990637000000001e-10
-0.6862857 -1.1769507e-10
-0.6852857 -1.1504410999999999e-10
-0.6842857 -1.1204274e-10
-0.6832857 -1.0878206000000001e-10
-0.6822857 -1.0535377000000001e-10
-0.6812857 -1.0184901000000001e-10
-0.6802857 -9.8357097e-11
-0.6792857 -9.496436799999999e-11
-0.6782857 -9.1752962e-11
-0.6772857 -8.8799682e-11
-0.6762857 -8.6174937e-11
-0.6752857 -8.3941686e-11
-0.6742857 -8.215449800000001e-11
-0.6732857 -8.085867e-11
-0.6722857 -8.0089467e-11
-0.6712857 -7.9871434e-11
-0.6702857 -8.0217869e-11
-0.6692857 -8.1130355e-11
-0.6682857 -8.2598479e-11
-0.6672857 -8.4599645e-11
-0.6662857 -8.7099056e-11
-0.6652857 -9.004981e-11
-0.6642857 -9.3393164e-11
-0.6632857 -9.7058939e-11
-0.6622857 -1.0096605999999999e-10
-0.6612857 -1.0502322999999999e-10
-0.6602857 -1.0912982e-10
-0.6592857 -1.1317679e-10
-0.6582857 -1.1704779e-10
-0.6572857 -1.2062042e-10
-0.6562857 -1.2376752999999999e-10
-0.6552857 -1.2635869000000002e-10
-0.6542857 -1.282617e-10
-0.6532857 -1.2934425e-10
-0.6522857 -1.2947551e-10
-0.6512857 -1.2852795000000001e-10
-0.6502857 -1.2637905000000001e-10
-0.6492857 -1.2291306e-10
-0.6482857 -1.1802279e-10
-0.6472857 -1.1161133999999999e-10
-0.6462857 -1.035938e-10
-0.6452857 -9.3898901e-11
-0.6442857 -8.2470494e-11
-0.6432857 -6.926906999999999e-11
-0.6422857 -5.4273040999999995e-11
-0.6412857 -3.7479923e-11
-0.6402857 -1.8907343e-11
-0.6392857 1.4061187e-12
-0.6382857 2.3400288999999997e-11
-0.6372857 4.6992964999999997e-11
-0.6362857 7.207969e-11
-0.6352857 9.8533779e-11
-0.6342857 1.2620654999999998e-10
-0.6332857 1.5492784e-10
-0.6322857 1.8450669e-10
-0.6312857 2.1473238e-10
-0.6302857 2.4537562e-10
-0.6292857 2.7618999e-10
-0.6282857 3.0691365e-10
-0.6272857 3.3727129e-10
-0.6262857 3.6697615e-10
-0.6252857 3.9573245e-10
-0.6242857 4.2323775000000004e-10
-0.6232857 4.4918569999999995e-10
-0.6222857 4.7326878e-10
-0.6212857 4.9518111e-10
-0.6202857 5.146215900000001e-10
-0.6192857 5.3129684e-10
-0.6182857 5.4492431e-10
-0.6172857 5.5523528e-10
-0.6162857 5.6197811e-10
-0.6152857 5.6492103e-10
-0.6142857 5.6385526e-10
-0.6132857 5.585977e-10
-0.6122857 5.4899366e-10
-0.6112857 5.3491946e-10
-0.6102857 5.1628458e-10
-0.6092857 4.9303383e-10
-0.6082857 4.6514919e-10
-0.6072857 4.3265140000000003e-10
-0.6062857 3.9560113e-10
-0.6052857 3.5409997e-10
-0.6042857 3.0829104e-10
-0.6032857 2.5835924e-10
-0.6022857 2.0453105000000002e-10
-0.6012857 1.4707407e-10
-0.6002857 8.629611199999999e-11
-0.5992857 2.2543896999999998e-11
-0.5982857 -4.3798624e-11
-0.5972857 -1.1231236e-10
-0.5962857 -1.8254556e-10
-0.5952857 -2.540166e-10
-0.5942857 -3.2621724e-10
-0.5932857 -3.9861612000000005e-10
-0.5922857 -4.7066261e-10
-0.5912857 -5.4179096e-10
-0.5902857 -6.114246700000001e-10
-0.5892857 -6.7898113e-10
-0.5882857 -7.4387649e-10
-0.5872857 -8.0553038e-10
-0.5862857 -8.6337135e-10
-0.5852857 -9.1684169e-10
-0.5842857 -9.6540258e-10
-0.5832857 -1.0085393e-09
-0.5822857 -1.0457663e-09
-0.5812857 -1.0766319e-09
-0.5802857 -1.100723e-09
-0.5792857 -1.1176697e-09
-0.5782857 -1.1271492000000001e-09
-0.5772857 -1.1288903000000001e-09
-0.5762857 -1.1226761e-09
-0.5752857 -1.1083474e-09
-0.5742857 -1.0858058000000001e-09
-0.5732857 -1.055015e-09
-0.5722857 -1.0160033e-09
-0.5712857 -9.6886422e-10
-0.5702857 -9.1375726e-10
-0.5692857 -8.5090789e-10
-0.5682857 -7.8060709e-10
-0.5672857 -7.0320997e-10
-0.5662857 -6.191343e-10
-0.5652857 -5.288581599999999e-10
-0.5642857 -4.3291698000000003e-10
-0.5632857 -3.3190034999999997e-10
-0.5622857 -2.2644792e-10
-0.5612857 -1.1724517e-10
-0.5602857 -5.0184859e-12
-0.5592857 1.0947002000000001e-10
-0.5582857 2.2542818000000003e-10
-0.5572857 3.4203972e-10
-0.5562857 4.5847036999999996e-10
-0.5552857 5.7387445e-10
-0.5542857 6.8740126e-10
-0.5532857 7.9820196e-10
-0.5522857 9.0543623e-10
-0.5512857 1.0082789e-09
-0.5502857 1.1059265999999999e-09
-0.5492857 1.1976047e-09
-0.5482857 1.2825726999999999e-09
-0.5472857 1.3601315e-09
-0.5462857 1.4296281e-09
-0.5452857 1.4904616000000001e-09
-0.5442857 1.5420880000000002e-09
-0.5432857 1.5840251e-09
-0.5422857 1.6158564000000001e-09
-0.5412857 1.6372346000000002e-09
-0.5402857 1.6478849999999998e-09
-0.5392857 1.6476076000000001e-09
-0.5382857 1.6362792999999998e-09
-0.5372857 1.6138555999999999e-09
-0.5362857 1.5803704e-09
-0.5352857 1.535937e-09
-0.5342857 1.4807475000000001e-09
-0.5332857 1.4150713e-09
-0.5322857 1.3392541e-09
-0.5312857 1.2537153e-09
-0.5302857 1.1589455e-09
-0.5292857 1.0555032e-09
-0.5282857 9.4401075e-10
-0.5272857 8.251508e-10
-0.5262857 6.9966108e-10
-0.5252857 5.683296299999999e-10
-0.5242857 4.3198934e-10
-0.5232857 2.9151241e-10
-0.5222857 1.4780418e-10
-0.5212857 1.79713e-12
-0.5202857 -1.4555563e-10
-0.5192857 -2.9328677e-10
-0.5182857 -4.4042148e-10
-0.5172857 -5.85984e-10
-0.5162857 -7.290042700000001e-10
-0.5152857 -8.685247000000001e-10
-0.5142857 -1.0036066e-09
-0.5132857 -1.1333363e-09
-0.5122857 -1.256832e-09
-0.5112857 -1.373249e-09
-0.5102857 -1.4817859999999999e-09
-0.5092857 -1.5816902999999998e-09
-0.5082857 -1.6722628e-09
-0.5072857 -1.7528628e-09
-0.5062857 -1.8229123e-09
-0.5052857 -1.8819002e-09
-0.5042857 -1.929385e-09
-0.5032857 -1.9649983e-09
-0.5022857 -1.9884474e-09
-0.5012857 -1.999517e-09
-0.5002857 -1.9980706e-09
-0.4992857 -1.9840515e-09
-0.4982857 -1.9574833e-09
-0.4972857 -1.9184697e-09
-0.4962857 -1.8671939e-09
-0.4952857 -1.8039178e-09
-0.4942857 -1.7289796e-09
-0.4932857 -1.6427928000000001e-09
-0.4922857 -1.5458428000000002e-09
-0.4912857 -1.4386843e-09
-0.4902857 -1.321938e-09
-0.4892857 -1.1962867e-09
-0.4882857 -1.0624712000000001e-09
-0.4872857 -9.212859599999999e-10
-0.4862857 -7.7357426e-10
-0.4852857 -6.202232699999999e-10
-0.4842857 -4.6215873999999995e-10
-0.4832857 -3.0033956999999997e-10
-0.4822857 -1.3575221999999999e-10
-0.4812857 3.0595299000000003e-11
-0.4802857 1.9767913e-10
-0.4792857 3.6446571e-10
-0.4782857 5.299178599999999e-10
-0.4772857 6.9300087e-10
-0.4762857 8.5268875e-10
-0.4752857 1.0079703e-09
-0.4742857 1.1578551e-09
-0.4732857 1.3013798e-09
-0.4722857 1.4376138e-09
-0.4712857 1.5656654999999998e-09
-0.4702857 1.6846873e-09
-0.4692857 1.7938817000000001e-09
-0.4682857 1.8925061e-09
-0.4672857 1.9798782e-09
-0.4662857 2.0553807e-09
-0.4652857 2.1184655e-09
-0.4642857 2.168658e-09
-0.4632857 2.2055611e-09
-0.4622857 2.2288584e-09
-0.4612857 2.2383172e-09
-0.4602857 2.2337906e-09
-0.4592857 2.2152204000000003e-09
-0.4582857 2.1826376e-09
-0.4572857 2.1361642e-09
-0.4562857 2.076013e-09
-0.4552857 2.0024878e-09
-0.4542857 1.9159823e-09
-0.4532857 1.8169792e-09
-0.4522857 1.7060475e-09
-0.4512857 1.5838400000000002e-09
-0.4502857 1.4510905000000002e-09
-0.4492857 1.308609e-09
-0.4482857 1.1572776e-09
-0.4472857 9.9804531e-10
-0.4462857 8.319220300000001e-10
-0.4452857 6.599721600000001e-10
-0.4442857 4.833078400000001e-10
-0.4432857 3.0308143e-10
-0.4422857 1.2047778e-10
-0.4412857 -6.3294172e-11
-0.4402857 -2.4700988e-10
-0.4392857 -4.2943795000000004e-10
-0.4382857 -6.0934942e-10
-0.4372857 -7.8552659e-10
-0.4362857 -9.5677251e-10
-0.4352857 -1.1219198e-09
-0.4342857 -1.2798402999999999e-09
-0.4332857 -1.4294531e-09
-0.4322857 -1.5697337999999999e-09
-0.4312857 -1.699722e-09
-0.4302857 -1.8185297e-09
-0.4292857 -1.9253482e-09
-0.4282857 -2.0194546e-09
-0.4272857 -2.1002172e-09
-0.4262857 -2.1671021e-09
-0.4252857 -2.219676e-09
-0.4242857 -2.2576106e-09
-0.4232857 -2.280685e-09
-0.4222857 -2.2887876e-09
-0.4212857 -2.2819167e-09
-0.4202857 -2.2601806e-09
-0.4192857 -2.2237961e-09
-0.4182857 -2.1730872000000003e-09
-0.4172857 -2.1084814e-09
-0.4162857 -2.0305065e-09
-0.4152857 -1.9397855e-09
-0.4142857 -1.8370314e-09
-0.4132857 -1.723041e-09
-0.4122857 -1.5986878e-09
-0.4112857 -1.464915e-09
-0.4102857 -1.3227265e-09
-0.4092857 -1.1731791e-09
-0.4082857 -1.0173734e-09
-0.4072857 -8.5644452e-10
-0.4062857 -6.9155237e-10
-0.4052857 -5.2387244e-10
-0.4042857 -3.5458589e-10
-0.4032857 -1.8487007e-10
-0.4022857 -1.5888869e-11
-0.4012857 1.5121641e-10
-0.4002857 3.153361e-10
-0.3992857 4.7540075e-10
-0.3982857 6.3038936e-10
-0.3972857 7.793368400000001e-10
-0.3962857 9.2134122e-10
-0.3952857 1.05557e-09
-0.3942857 1.1812657e-09
-0.3932857 1.297751e-09
-0.3922857 1.4044326e-09
-0.3912857 1.5008046999999999e-09
-0.3902857 1.5864516e-09
-0.3892857 1.6610487000000002e-09
-0.3882857 1.7243635000000001e-09
-0.3872857 1.7762554e-09
-0.3862857 1.8166741e-09
-0.3852857 1.8456585e-09
-0.3842857 1.8633329e-09
-0.3832857 1.8699039e-09
-0.3822857 1.8656554e-09
-0.3812857 1.8509440999999999e-09
-0.3802857 1.8261934e-09
-0.3792857 1.7918868000000001e-09
-0.3782857 1.7485614e-09
-0.3772857 1.6968005e-09
-0.3762857 1.6372257999999998e-09
-0.3752857 1.5704896e-09
-0.3742857 1.4972669e-09
-0.3732857 1.4182478e-09
-0.3722857 1.3341288e-09
-0.3712857 1.2456056e-09
-0.3702857 1.1533655e-09
-0.3692857 1.0580803999999998e-09
-0.3682857 9.6039999e-10
-0.3672857 8.609461200000001e-10
-0.3662857 7.6030692e-10
-0.3652857 6.590324599999999e-10
-0.3642857 5.576306300000001e-10
-0.3632857 4.5656400000000006e-10
-0.3622857 3.5624754000000004e-10
-0.3612857 2.5704737999999997e-10
-0.3602857 1.5927999e-10
-0.3592857 6.3212613e-11
-0.3582857 -3.0935527e-11
-0.3572857 -1.2299135e-10
-0.3562857 -2.1282516e-10
-0.3552857 -3.003471e-10
-0.3542857 -3.8550316999999997e-10
-0.3532857 -4.682706e-10
-0.3522857 -5.4865262e-10
-0.3512857 -6.266730600000001e-10
-0.3502857 -7.0237063e-10
-0.3492857 -7.757928800000001e-10
-0.3482857 -8.4699036e-10
-0.3472857 -9.1601076e-10
-0.3462857 -9.8289302e-10
-0.3452857 -1.0476621e-09
-0.3442857 -1.1103238000000001e-09
-0.3432857 -1.1708603000000001e-09
-0.3422857 -1.2292259999999999e-09
-0.3412857 -1.2853445e-09
-0.3402857 -1.3391056e-09
-0.3392857 -1.3903636e-09
-0.3382857 -1.4389366000000002e-09
-0.3372857 -1.4846057000000002e-09
-0.3362857 -1.5271161e-09
-0.3352857 -1.5661786e-09
-0.3342857 -1.6014718999999998e-09
-0.3332857 -1.6326456e-09
-0.3322857 -1.6593246e-09
-0.3312857 -1.6811136000000001e-09
-0.3302857 -1.6976019999999998e-09
-0.3292857 -1.7083704e-09
-0.3282857 -1.7129969000000002e-09
-0.3272857 -1.7110631999999999e-09
-0.3262857 -1.7021624e-09
-0.3252857 -1.6859056e-09
-0.3242857 -1.6619293999999999e-09
-0.3232857 -1.6299035e-09
-0.3222857 -1.5895366999999999e-09
-0.3212857 -1.5405843e-09
-0.3202857 -1.4828548e-09
-0.3192857 -1.4162148e-09
-0.3182857 -1.3405949e-09
-0.3172857 -1.2559942999999998e-09
-0.3162857 -1.1624844e-09
-0.3152857 -1.0602124000000001e-09
-0.3142857 -9.494028e-10
-0.3132857 -8.303593099999999e-10
-0.3122857 -7.034648e-10
-0.3112857 -5.6918107e-10
-0.3102857 -4.2804714e-10
-0.3092857 -2.8067676e-10
-0.3082857 -1.2775516e-10
-0.3072857 2.9965478e-11
-0.3062857 1.9167109e-10
-0.3052857 3.5649174999999996e-10
-0.3042857 5.2350841e-10
-0.3032857 6.9176032e-10
-0.3022857 8.602531000000001e-10
-0.3012857 1.0279675e-09
-0.3002857 1.1938677e-09
-0.2992857 1.3569117000000002e-09
-0.2982857 1.5160597999999998e-09
-0.2972857 1.6702853e-09
-0.2962857 1.818583e-09
-0.2952857 1.9599797e-09
-0.2942857 2.0935437e-09
-0.2932857 2.2183932e-09
-0.2922857 2.3337051e-09
-0.2912857 2.4387232000000002e-09
-0.2902857 2.5327658e-09
-0.2892857 2.6152322e-09
-0.2882857 2.6856085e-09
-0.2872857 2.7434726e-09
-0.2862857 2.7884984e-09
-0.2852857 2.8204581000000002e-09
-0.2842857 2.8392243e-09
-0.2832857 2.8447708e-09
-0.2822857 2.8371715e-09
-0.2812857 2.8165987e-09
-0.2802857 2.7833203e-09
-0.2792857 2.7376955e-09
-0.2782857 2.6801689e-09
-0.2772857 2.6112649e-09
-0.2762857 2.5315790999999998e-09
-0.2752857 2.4417711000000003e-09
-0.2742857 2.3425539e-09
-0.2732857 2.2346847000000002e-09
-0.2722857 2.1189536e-09
-0.2712857 1.9961734e-09
-0.2702857 1.8671667999999997e-09
-0.2692857 1.7327566e-09
-0.2682857 1.5937525999999998e-09
-0.2672857 1.4509412e-09
-0.2662857 1.3050743e-09
-0.2652857 1.1568591e-09
-0.2642857 1.0069482e-09
-0.2632857 8.5593138e-10
-0.2622857 7.043278299999999e-10
-0.2612857 5.5257968e-10
-0.2602857 4.0104703000000003e-10
-0.2592857 2.5000444e-10
-0.2582857 9.9638743e-11
-0.2572857 -4.9951373000000004e-11
-0.2562857 -1.9875415999999998e-10
-0.2552857 -3.4684206e-10
-0.2542857 -4.943672199999999e-10
-0.2532857 -6.4155539e-10
-0.2522857 -7.886984500000001e-10
-0.2512857 -9.3614509e-10
-0.2502857 -1.0842908e-09
-0.2492857 -1.2335662e-09
-0.2482857 -1.3844241e-09
-0.2472857 -1.5373263000000002e-09
-0.2462857 -1.6927299999999998e-09
-0.2452857 -1.8510719e-09
-0.2442857 -2.0127547e-09
-0.2432857 -2.1781316e-09
-0.2422857 -2.3474916e-09
-0.2412857 -2.521046e-09
-0.2402857 -2.6989142000000002e-09
-0.2392857 -2.8811113e-09
-0.2382857 -3.0675367999999997e-09
-0.2372857 -3.2579647e-09
-0.2362857 -3.4520338e-09
-0.2352857 -3.6492412999999997e-09
-0.2342857 -3.8489375e-09
-0.2332857 -4.0503219e-09
-0.2322857 -4.2524425e-09
-0.2312857 -4.4541957e-09
-0.2302857 -4.654329400000001e-09
-0.2292857 -4.851447e-09
-0.2282857 -5.0440156e-09
-0.2272857 -5.2303738e-09
-0.2262857 -5.4087426e-09
-0.2252857 -5.577239e-09
-0.2242857 -5.7338901e-09
-0.2232857 -5.8766492e-09
-0.2222857 -6.003413e-09
-0.2212857 -6.1120421e-09
-0.2202857 -6.2003798e-09
-0.2192857 -6.266273599999999e-09
-0.2182857 -6.3075975e-09
-0.2172857 -6.3222733e-09
-0.2162857 -6.308294900000001e-09
-0.2152857 -6.2637499e-09
-0.2142857 -6.1868419999999995e-09
-0.2132857 -6.0759134e-09
-0.2122857 -5.9294666e-09
-0.2112857 -5.7461855e-09
-0.2102857 -5.5249541e-09
-0.2092857 -5.2648757e-09
-0.2082857 -4.965289600000001e-09
-0.2072857 -4.6257866e-09
-0.2062857 -4.2462225e-09
-0.2052857 -3.8267299e-09
-0.2042857 -3.367728e-09
-0.2032857 -2.8699296e-09
-0.2022857 -2.3343466e-09
-0.2012857 -1.7622927e-09
-0.2002857 -1.1553839e-09
-0.1992857 -5.1553609e-10
-0.1982857 1.5503880000000002e-10
-0.1972857 8.538405200000001e-10
-0.1962857 1.5780893999999999e-09
-0.1952857 2.3247385e-09
-0.1942857 3.0904872e-09
-0.1932857 3.8717984e-09
-0.1922857 4.6649157e-09
-0.1912857 5.4658843e-09
-0.1902857 6.2705736e-09
-0.1892857 7.0747005e-09
-0.1882857 7.8738543e-09
-0.1872857 8.6635227e-09
-0.1862857 9.4391203e-09
-0.1852857 1.0196016000000001e-08
-0.1842857 1.0929561e-08
-0.1832857 1.1635118e-08
-0.1822857 1.2308088e-08
-0.1812857 1.294394e-08
-0.1802857 1.3538243e-08
-0.1792857 1.4086682e-08
-0.1782857 1.4585093e-08
-0.1772857 1.5029485e-08
-0.1762857 1.5416059e-08
-0.1752857 1.5741235e-08
-0.1742857 1.6001665e-08
-0.1732857 1.6194254e-08
-0.1722857 1.6316171e-08
-0.1712857 1.6364862e-08
-0.1702857 1.6338063e-08
-0.1692857 1.6233802e-08
-0.1682857 1.6050404999999998e-08
-0.1672857 1.57865e-08
-0.1662857 1.5441012e-08
-0.1652857 1.5013167e-08
-0.1642857 1.4502477000000001e-08
-0.1632857 1.3908740999999999e-08
-0.1622857 1.3232028999999998e-08
-0.1612857 1.2472677e-08
-0.1602857 1.1631267e-08
-0.1592857 1.0708616e-08
-0.1582857 9.7057584e-09
-0.1572857 8.6239293e-09
-0.1562857 7.4645477e-09
-0.1552857 6.229194900000001e-09
-0.1542857 4.9195984e-09
-0.1532857 3.5376101e-09
-0.1522857 2.0851888e-09
-0.1512857 5.643791e-10
-0.1502857 -1.0227062000000001e-09
-0.1492857 -2.6739054e-09
-0.1482857 -4.3870251e-09
-0.1472857 -6.159858e-09
-0.1462857 -7.9901995e-09
-0.1452857 -9.875861900000001e-09
-0.1442857 -1.1814691e-08
-0.1432857 -1.3804576e-08
-0.1422857 -1.5843467e-08
-0.1412857 -1.7929382e-08
-0.1402857 -2.0060417e-08
-0.1392857 -2.2234761e-08
-0.1382857 -2.4450697e-08
-0.1372857 -2.6706615000000002e-08
-0.1362857 -2.900101e-08
-0.1352857 -3.1332498e-08
-0.1342857 -3.3699809999999996e-08
-0.1332857 -3.6101802e-08
-0.1322857 -3.8537454e-08
-0.1312857 -4.1005871000000005e-08
-0.1302857 -4.3506287e-08
-0.1292857 -4.6038059e-08
-0.1282857 -4.8600673e-08
-0.1272857 -5.1193733e-08
-0.1262857 -5.3816968e-08
-0.1252857 -5.6470223000000004e-08
-0.1242857 -5.9153454e-08
-0.1232857 -6.186673400000001e-08
-0.1222857 -6.4610228e-08
-0.1212857 -6.7384204e-08
-0.1202857 -7.0189016e-08
-0.1192857 -7.302511400000001e-08
-0.1182857 -7.5893014e-08
-0.1172857 -7.8793311e-08
-0.1162857 -8.172664800000001e-08
-0.1152857 -8.4693735e-08
-0.1142857 -8.769532900000001e-08
-0.1132857 -9.0732211e-08
-0.1122857 -9.3805208e-08
-0.1112857 -9.6915154e-08
-0.1102857 -1.0006291e-07
-0.1092857 -1.0324934e-07
-0.1082857 -1.0647531e-07
-0.1072857 -1.0974166999999999e-07
-0.1062857 -1.1304927e-07
-0.1052857 -1.1639895000000001e-07
-0.1042857 -1.1979151000000001e-07
-0.1032857 -1.2322776e-07
-0.1022857 -1.2670847e-07
-0.1012857 -1.3023437e-07
-0.1002857 -1.3380619e-07
-9.9285714E-02 -1.3742462e-07
-9.8285712E-02 -1.4109034e-07
-9.7285718E-02 -1.4480402e-07
-9.6285716E-02 -1.4856631e-07
-9.5285714E-02 -1.5237787000000002e-07
-9.4285712E-02 -1.5623932e-07
-9.3285717E-02 -1.6015134e-07
-9.2285715E-02 -1.6411459e-07
-9.1285713E-02 -1.6812978e-07
-9.0285711E-02 -1.7219765e-07
-8.9285716E-02 -1.7631897999999999e-07
-8.8285714E-02 -1.8049462e-07
-8.7285712E-02 -1.8472548e-07
-8.6285718E-02 -1.8901256e-07
-8.5285716E-02 -1.9335694999999998e-07
-8.4285714E-02 -1.9775983e-07
-8.3285712E-02 -2.0222251e-07
-8.2285717E-02 -2.0674641999999998e-07
-8.1285715E-02 -2.1133311e-07
-8.0285713E-02 -2.1598429999999999e-07
-7.9285711E-02 -2.2070180999999999e-07
-7.8285716E-02 -2.2548769999999998e-07
-7.7285714E-02 -2.303441e-07
-7.6285712E-02 -2.3527338e-07
-7.5285718E-02 -2.4027806e-07
-7.4285716E-02 -2.4536084e-07
-7.3285714E-02 -2.5052458e-07
-7.2285712E-02 -2.5577231e-07
-7.1285717E-02 -2.6110729e-07
-7.0285715E-02 -2.6653288e-07
-6.9285713E-02 -2.7205267e-07
-6.8285711E-02 -2.7767035e-07
-6.7285717E-02 -2.8338982000000003e-07
-6.6285715E-02 -2.8921505e-07
-6.5285712E-02 -2.9515019e-07
-6.4285718E-02 -3.0119949e-07
-6.3285716E-02 -3.0736729e-07
-6.2285714E-02 -3.1365799e-07
-6.1285716E-02 -3.2007607999999996e-07
-6.0285714E-02 -3.2662606e-07
-5.9285715E-02 -3.3331247e-07
-5.8285713E-02 -3.4013981e-07
-5.7285715E-02 -3.4711256e-07
-5.6285713E-02 -3.5423513e-07
-5.5285715E-02 -3.6151182e-07
-5.4285713E-02 -3.6894681e-07
-5.3285714E-02 -3.7654413e-07
-5.2285716E-02 -3.8430761000000004e-07
-5.1285714E-02 -3.9224085999999997e-07
-5.0285716E-02 -4.0034726999999995e-07
-4.9285714E-02 -4.0862989000000005e-07
-4.8285715E-02 -4.1709146999999997e-07
-4.7285713E-02 -4.2573447000000006e-07
-4.6285715E-02 -4.3456092e-07
-4.5285713E-02 -4.4357251e-07
-4.4285715E-02 -4.5277049000000003e-07
-4.3285713E-02 -4.6215569000000004e-07
-4.2285714E-02 -4.7172842999999997e-07
-4.1285716E-02 -4.8148863e-07
-4.0285714E-02 -4.9143565e-07
-3.9285716E-02 -5.0156848e-07
-3.8285714E-02 -5.118855100000001e-07
-3.7285715E-02 -5.223847600000001e-07
-3.6285713E-02 -5.3306373e-07
-3.5285715E-02 -5.4391949e-07
-3.4285713E-02 -5.5494862e-07
-3.3285715E-02 -5.6614735e-07
-3.2285713E-02 -5.7751151e-07
-3.1285714E-02 -5.8903651e-07
-3.0285714E-02 -6.007176100000001e-07
-2.9285714E-02 -6.1254966e-07
-2.8285714E-02 -6.245273600000001e-07
-2.7285714E-02 -6.3664523e-07
-2.6285714E-02 -6.4889769e-07
-2.5285713E-02 -6.6127908e-07
-2.4285715E-02 -6.7378378e-07
-2.3285715E-02 -6.8640627e-07
-2.2285715E-02 -6.9914106e-07
-2.1285715E-02 -7.119829599999999e-07
-2.0285714E-02 -7.2492705e-07
-1.9285714E-02 -7.3796866e-07
-1.8285714E-02 -7.5110362e-07
-1.7285714E-02 -7.6432807e-07
-1.6285714E-02 -7.7763875e-07
-1.5285715E-02 -7.9103293e-07
-1.4285714E-02 -8.0450855e-07
-1.3285714E-02 -8.180641900000001e-07
-1.2285714E-02 -8.3169915e-07
-1.1285714E-02 -8.4541334e-07
-1.0285715E-02 -8.592076399999999e-07
-9.2857145E-03 -8.730836499999999e-07
-8.2857143E-03 -8.8704377e-07
-7.2857141E-03 -9.010912000000001e-07
-6.2857145E-03 -9.152300299999999e-07
-5.2857143E-03 -9.2946522e-07
-4.2857141E-03 -9.4380246e-07
-3.2857142E-03 -9.5824833e-07
-2.2857143E-03 -9.728101900000001e-07
-1.2857143E-03 -9.874962200000001e-07
-2.8571428E-04 -1.0023152e-06
7.1428571E-04 -1.0172767e-06
1.7142857E-03 -1.0323908999999999e-06
2.7142856E-03 -1.0476686e-06
3.7142858E-03 -1.0631211000000001e-06
4.7142855E-03 -1.0787603e-06
5.7142857E-03 -1.0945983e-06
6.7142858E-03 -1.1106478e-06
7.7142855E-03 -1.1269215e-06
8.7142857E-03 -1.1434324999999999e-06
9.7142858E-03 -1.1601942e-06
1.0714286E-02 -1.1772196e-06
1.1714286E-02 -1.194522e-06
1.2714285E-02 -1.2121144999999999e-06
1.3714286E-02 -1.2300101e-06
1.4714286E-02 -1.2482216e-06
1.5714286E-02 -1.2667614e-06
1.6714286E-02 -1.2856414e-06
1.7714286E-02 -1.3048733e-06
1.8714286E-02 -1.3244682e-06
1.9714287E-02 -1.3444367000000001e-06
2.0714285E-02 -1.3647888e-06
2.1714285E-02 -1.3855337e-06
2.2714285E-02 -1.4066801e-06
2.3714285E-02 -1.4282359e-06
2.4714286E-02 -1.4502083e-06
2.5714286E-02 -1.4726037e-06
2.6714286E-02 -1.4954278e-06
2.7714286E-02 -1.5186856e-06
2.8714286E-02 -1.5423811999999998e-06
2.9714286E-02 -1.5665178999999999e-06
3.0714286E-02 -1.5910985000000002e-06
3.1714287E-02 -1.6161248e-06
3.2714285E-02 -1.6415983e-06
3.3714287E-02 -1.6675195999999999e-06
3.4714285E-02 -1.6938888e-06
3.5714287E-02 -1.7207054e-06
3.6714286E-02 -1.7479683e-06
3.7714284E-02 -1.7756764999999999e-06
3.8714286E-02 -1.8038277999999998e-06
3.9714284E-02 -1.8324204000000001e-06
4.0714286E-02 -1.861452e-06
4.1714285E-02 -1.8909198e-06
4.2714287E-02 -1.9208214e-06
4.3714285E-02 -1.9511541e-06
4.4714287E-02 -1.9819150999999997e-06
4.5714285E-02 -2.0131019e-06
4.6714287E-02 -2.044712e-06
4.7714286E-02 -2.0767432e-06
4.8714284E-02 -2.1091934e-06
4.9714286E-02 -2.1420608000000003e-06
5.0714284E-02 -2.1753438000000002e-06
5.1714286E-02 -2.2090415e-06
5.2714285E-02 -2.243153e-06
5.3714287E-02 -2.2776781e-06
5.4714285E-02 -2.3126169e-06
5.5714287E-02 -2.3479698e-06
5.6714285E-02 -2.3837377999999996e-06
5.7714287E-02 -2.4199224e-06
5.8714285E-02 -2.4565255e-06
5.9714288E-02 -2.4935492e-06
6.0714286E-02 -2.5309964e-06
6.1714284E-02 -2.5688701e-06
6.2714286E-02 -2.6071737e-06
6.3714288E-02 -2.645911e-06
6.4714283E-02 -2.6850865e-06
6.5714285E-02 -2.7247042e-06
6.6714287E-02 -2.764769e-06
6.7714289E-02 -2.805286e-06
6.8714283E-02 -2.8462601e-06
6.9714285E-02 -2.8876968e-06
7.0714287E-02 -2.9296016e-06
7.1714282E-02 -2.97198e-06
7.2714284E-02 -3.0148374e-06
7.3714286E-02 -3.0581802e-06
7.4714288E-02 -3.1020138999999997e-06
7.5714283E-02 -3.1463443e-06
7.6714285E-02 -3.1911774999999997e-06
7.7714287E-02 -3.2365192999999996e-06
7.8714289E-02 -3.2823755999999997e-06
7.9714283E-02 -3.3287526999999997e-06
8.0714285E-02 -3.3756564000000004e-06
8.1714287E-02 -3.4230929e-06
8.2714289E-02 -3.4710684e-06
8.3714284E-02 -3.5195889e-06
8.4714286E-02 -3.5686606999999996e-06
8.5714288E-02 -3.6182907e-06
8.6714283E-02 -3.6684849000000004e-06
8.7714285E-02 -3.7192503e-06
8.8714287E-02 -3.7705940999999997e-06
8.9714289E-02 -3.8225231e-06
9.0714283E-02 -3.875045e-06
9.1714285E-02 -3.9281677e-06
9.2714287E-02 -3.9818993e-06
9.3714289E-02 -4.0362487000000005e-06
9.4714284E-02 -4.0912244e-06
9.5714286E-02 -4.1468365e-06
9.6714288E-02 -4.2030944000000005e-06
9.7714283E-02 -4.2600092e-06
9.8714285E-02 -4.3175916e-06
9.9714287E-02 -4.3758536e-06
0.1007143 -4.4348074e-06
0.1017143 -4.494466e-06
0.1027143 -4.5548433e-06
0.1037143 -4.6159535e-06
0.1047143 -4.6778116e-06
0.1057143 -4.7404331e-06
0.1067143 -4.8038348000000005e-06
0.1077143 -4.8680334e-06
0.1087143 -4.9330467e-06
0.1097143 -4.9988930000000006e-06
0.1107143 -5.065591699999999e-06
0.1117143 -5.133161800000001e-06
0.1127143 -5.2016233e-06
0.1137143 -5.2709971e-06
0.1147143 -5.3413039e-06
0.1157143 -5.412565e-06
0.1167143 -5.4848019e-06
0.1177143 -5.5580365e-06
0.1187143 -5.6322907e-06
0.1197143 -5.7075866e-06
0.1207143 -5.7839461e-06
0.1217143 -5.8613914e-06
0.1227143 -5.939944e-06
0.1237143 -6.0196256999999996e-06
0.1247143 -6.1004577e-06
0.1257143 -6.182460799999999e-06
0.1267143 -6.2656547e-06
0.1277143 -6.3500593e-06
0.1287143 -6.4356939e-06
0.1297143 -6.522576300000001e-06
0.1307143 -6.6107241e-06
0.1317143 -6.700153699999999e-06
0.1327143 -6.7908807e-06
0.1337143 -6.8829202e-06
0.1347143 -6.9762848e-06
0.1357143 -7.0709874e-06
0.1367143 -7.1670392e-06
0.1377143 -7.2644504e-06
0.1387143 -7.36323e-06
0.1397143 -7.4633860000000004e-06
0.1407143 -7.5649254e-06
0.1417143 -7.667853200000001e-06
0.1427143 -7.7721744e-06
0.1437143 -7.8778918e-06
0.1447143 -7.985008199999999e-06
0.1457143 -8.0935251e-06
0.1467143 -8.2034425e-06
0.1477143 -8.314759700000001e-06
0.1487143 -8.4274753e-06
0.1497143 -8.541586999999999e-06
0.1507143 -8.6570928e-06
0.1517143 -8.7739885e-06
0.1527143 -8.8922711e-06
0.1537143 -9.0119357e-06
0.1547143 -9.1329774e-06
0.1557143 -9.255391800000001e-06
0.1567143 -9.3791741e-06
0.1577143 -9.5043191e-06
0.1587143 -9.630822e-06
0.1597143 -9.7586778e-06
0.1607143 -9.8878829e-06
0.1617143 -1.0018432e-05
0.1627143 -1.0150324e-05
0.1637143 -1.0283554e-05
0.1647143 -1.0418121e-05
0.1657143 -1.0554024e-05
0.1667143 -1.0691262e-05
0.1677143 -1.0829835e-05
0.1687143 -1.0969747e-05
0.1697143 -1.1110998e-05
0.1707143 -1.1253596e-05
0.1717143 -1.1397544e-05
0.1727143 -1.1542849999999999e-05
0.1737143 -1.1689522e-05
0.1747143 -1.1837572e-05
0.1757143 -1.1987009e-05
0.1767143 -1.2137849e-05
0.1777143 -1.2290107000000002e-05
0.1787143 -1.2443799000000002e-05
0.1797143 -1.2598944000000001e-05
0.1807143 -1.2755564e-05
0.1817143 -1.2913679e-05
0.1827143 -1.3073316000000001e-05
0.1837143 -1.3234498e-05
0.1847143 -1.3397254999999998e-05
0.1857143 -1.3561615e-05
0.1867143 -1.3727610000000001e-05
0.1877143 -1.3895274e-05
0.1887143 -1.4064641000000001e-05
0.1897143 -1.4235746e-05
0.1907143 -1.4408629e-05
0.1917143 -1.4583327e-05
0.1927143 -1.4759880999999999e-05
0.1937143 -1.4938334e-05
0.1947143 -1.5118726999999999e-05
0.1957143 -1.5301104e-05
0.1967143 -1.5485512e-05
0.1977143 -1.5671993e-05
0.1987143 -1.5860596e-05
0.1997143 -1.6051365e-05
0.2007143 -1.624435e-05
0.2017143 -1.6439596e-05
0.2027143 -1.6637152e-05
0.2037143 -1.6837065e-05
0.2047143 -1.7039382e-05
0.2057143 -1.7244152000000002e-05
0.2067143 -1.7451420000000002e-05
0.2077143 -1.7661233e-05
0.2087143 -1.7873639e-05
0.2097143 -1.8088681e-05
0.2107143 -1.8306406e-05
0.2117143 -1.8526855e-05
0.2127143 -1.8750073e-05
0.2137143 -1.8976101000000002e-05
0.2147143 -1.920498e-05
0.2157143 -1.943675e-05
0.2167143 -1.9671451e-05
0.2177143 -1.9909119e-05
0.2187143 -2.014979e-05
0.2197143 -2.03935e-05
0.2207143 -2.0640283e-05
0.2217143 -2.0890171e-05
0.2227143 -2.1143197e-05
0.2237143 -2.1399389e-05
0.2247143 -2.1658778e-05
0.2257143 -2.1921391999999998e-05
0.2267143 -2.2187258000000002e-05
0.2277143 -2.2456403e-05
0.2287143 -2.2728852e-05
0.2297143 -2.300463e-05
0.2307143 -2.3283759e-05
0.2317143 -2.3566264e-05
0.2327143 -2.3852166e-05
0.2337143 -2.4141491e-05
0.2347143 -2.4434257e-05
0.2357143 -2.4730488e-05
0.2367143 -2.5030207e-05
0.2377143 -2.5333435e-05
0.2387143 -2.5640193e-05
0.2397143 -2.5950506999999997e-05
0.2407143 -2.6264396999999997e-05
0.2417143 -2.6581887e-05
0.2427143 -2.6903001e-05
0.2437143 -2.7227765e-05
0.2447143 -2.7556200000000002e-05
0.2457143 -2.7888339e-05
0.2467143 -2.8224204e-05
0.2477143 -2.8563827e-05
0.2487143 -2.8907235e-05
0.2497143 -2.925446e-05
0.2507143 -2.9605530000000002e-05
0.2517143 -2.9960484e-05
0.2527143 -3.031935e-05
0.2537143 -3.0682165e-05
0.2547143 -3.1048964e-05
0.2557143 -3.1419785e-05
0.2567143 -3.1794664e-05
0.2577143 -3.2173642e-05
0.2587143 -3.2556758e-05
0.2597143 -3.2944052e-05
0.2607143 -3.3335566999999996e-05
0.2617143 -3.3731342e-05
0.2627143 -3.4131421e-05
0.2637143 -3.4535844e-05
0.2647143 -3.4944657e-05
0.2657143 -3.5357903e-05
0.2667143 -3.5775622e-05
0.2677143 -3.6197861e-05
0.2687143 -3.6624661e-05
0.2697143 -3.7056063e-05
0.2707143 -3.7492110999999996e-05
0.2717143 -3.793285e-05
0.2727143 -3.8378317000000005e-05
0.2737143 -3.8828557e-05
0.2747143 -3.9283611e-05
0.2757143 -3.9743516999999996e-05
0.2767143 -4.0208317e-05
0.2777143 -4.0678049e-05
0.2787143 -4.1152751e-05
0.2797143 -4.1632461e-05
0.2807143 -4.2117219e-05
0.2817143 -4.2607061e-05
0.2827143 -4.3102023e-05
0.2837143 -4.3602142e-05
0.2847143 -4.4107455e-05
0.2857143 -4.4617997e-05
0.2867143 -4.5133805e-05
0.2877143 -4.5654917e-05
0.2887143 -4.618137e-05
0.2897143 -4.67132e-05
0.2907143 -4.7250444e-05
0.2917143 -4.7793138999999995e-05
0.2927143 -4.8341332000000005e-05
0.2937143 -4.8895054999999996e-05
0.2947143 -4.945435399999999e-05
0.2957143 -5.0019269999999995e-05
0.2967143 -5.0589846999999997e-05
0.2977143 -5.1166130999999996e-05
0.2987143 -5.174816799999999e-05
0.2997143 -5.2336014e-05
0.3007143 -5.2929715e-05
0.3017143 -5.3529321999999996e-05
0.3027143 -5.4134898000000004e-05
0.3037143 -5.4746499e-05
0.3047143 -5.5364183e-05
0.3057143 -5.5988011e-05
0.3067143 -5.6618052e-05
0.3077143 -5.7254374e-05
0.3087143 -5.7897046e-05
0.3097143 -5.8546141000000004e-05
0.3107143 -5.9201732999999996e-05
0.3117143 -5.9863896e-05
0.3127143 -6.0532716e-05
0.3137143 -6.1208272e-05
0.3147143 -6.1890648e-05
0.3157143 -6.2579932e-05
0.3167143 -6.3276207e-05
0.3177143 -6.3979564e-05
0.3187143 -6.4690101e-05
0.3197143 -6.5407903e-05
0.3207143 -6.6133072e-05
0.3217143 -6.6865698e-05
0.3227143 -6.7605873e-05
0.3237143 -6.83537e-05
0.3247143 -6.9109274e-05
0.3257143 -6.9872686e-05
0.3267143 -7.064404e-05
0.3277143 -7.142343199999999e-05
0.3287143 -7.221095199999999e-05
0.3297143 -7.300670300000001e-05
0.3307143 -7.381077e-05
0.3317143 -7.4623256e-05
0.3327143 -7.5444245e-05
0.3337143 -7.627383000000001e-05
0.3347143 -7.7112099e-05
0.3357143 -7.795914e-05
0.3367143 -7.8815043e-05
0.3377143 -7.967988199999999e-05
0.3387143 -8.0553741e-05
0.3397143 -8.1436701e-05
0.3407143 -8.232883600000001e-05
0.3417143 -8.3230225e-05
0.3427143 -8.414093599999999e-05
0.3437143 -8.5061038e-05
0.3447143 -8.599060400000001e-05
0.3457143 -8.6929697e-05
0.3467143 -8.7878379e-05
0.3477143 -8.8836714e-05
0.3487143 -8.9804763e-05
0.3497143 -9.0782589e-05
0.3507143 -9.1770244e-05
0.3517143 -9.276778899999999e-05
0.3527143 -9.3775276e-05
0.3537143 -9.4792762e-05
0.3547143 -9.5820303e-05
0.3557143 -9.6857946e-05
0.3567143 -9.7905752e-05
0.3577143 -9.8963767e-05
0.3587143 -0.00010003205
0.3597143 -0.00010111065
0.3607143 -0.00010219963999999999
0.3617143 -0.00010329904
0.3627143 -0.00010440894999999999
0.3637143 -0.00010552939
0.3647143 -0.00010666043
0.3657143 -0.00010780216
0.3667143 -0.00010895459999999999
0.3677143 -0.00011011784
0.3687143 -0.00011129195999999999
0.3697143 -0.00011247699000000001
0.3707143 -0.00011367304
0.3717143 -0.00011488016
0.3727143 -0.00011609843999999999
0.3737143 -0.00011732797
0.3747143 -0.00011856881
0.3757143 -0.00011982106
0.3767143 -0.0001210848
0.3777143 -0.00012236014
0.3787143 -0.00012364717
0.3797143 -0.00012494597
0.3807143 -0.00012625667
0.3817143 -0.00012757935000000002
0.3827143 -0.00012891412
0.3837143 -0.00013026111
0.3847143 -0.00013162041
0.3857143 -0.00013299215000000001
0.3867143 -0.00013437644
0.3877143 -0.00013577341999999998
0.3887143 -0.00013718318000000002
0.3897143 -0.00013860587
0.3907143 -0.00014004160999999998
0.3917143 -0.00014149052
0.3927143 -0.00014295275
0.3937143 -0.00014442843
0.3947143 -0.00014591768
0.3957143 -0.00014742063999999999
0.3967143 -0.00014893744
0.3977143 -0.00015046822
0.3987143 -0.00015201313000000002
0.3997143 -0.00015357228
0.4007143 -0.00015514582
0.4017143 -0.00015673389
0.4027143 -0.00015833663
0.4037143 -0.00015995415000000002
0.4047143 -0.00016158662
0.4057143 -0.00016323414
0.4067143 -0.00016489687
0.4077143 -0.00016657492
0.4087143 -0.00016826843
0.4097143 -0.00016997755
0.4107143 -0.00017170237000000002
0.4117143 -0.00017344304000000002
0.4127143 -0.00017519968
0.4137143 -0.00017697242000000001
0.4147143 -0.00017876138
0.4157143 -0.00018056667
0.4167143 -0.00018238842000000002
0.4177143 -0.00018422675
0.4187143 -0.00018608176
0.4197143 -0.00018795358
0.4207143 -0.00018984233
0.4217143 -0.00019174811
0.4227143 -0.00019367103
0.4237143 -0.00019561121
0.4247143 -0.00019756876
0.4257143 -0.00019954380000000003
0.4267143 -0.00020153642999999998
0.4277143 -0.00020354676
0.4287143 -0.00020557488000000001
0.4297143 -0.00020762093
0.4307143 -0.000209685
0.4317143 -0.00021176722
0.4327143 -0.00021386769999999999
0.4337143 -0.00021598653
0.4347143 -0.00021812384
0.4357143 -0.00022027973
0.4367143 -0.00022245433
0.4377143 -0.00022464776000000002
0.4387143 -0.00022686012999999997
0.4397143 -0.00022909157
0.4407143 -0.00023134219
0.4417143 -0.00023361213
0.4427143 -0.00023590151
0.4437143 -0.00023821046000000002
0.4447143 -0.00024053913
0.4457143 -0.00024288765
0.4467143 -0.00024525616
0.4477143 -0.00024764479
0.4487143 -0.0002500537
0.4497143 -0.00025248305
0.4507143 -0.00025493298
0.4517143 -0.00025740364
0.4527143 -0.00025989521
0.4537143 -0.00026240782
0.4547143 -0.00026494167
0.4557143 -0.00026749692
0.4567143 -0.00027007372
0.4577143 -0.00027267226
0.4587143 -0.00027529272
0.4597143 -0.00027793526
0.4607143 -0.00028060008
0.4617143 -0.00028328734
0.4627143 -0.00028599725
0.4637143 -0.00028872998
0.4647143 -0.00029148573
0.4657143 -0.00029426467
0.4667143 -0.00029706698
0.4677143 -0.00029989287
0.4687143 -0.00030274252
0.4697143 -0.00030561612
0.4707143 -0.00030851384
0.4717143 -0.00031143588
0.4727143 -0.00031438242
0.4737143 -0.00031735365
0.4747143 -0.00032034975000000003
0.4757143 -0.00032337089000000004
0.4767143 -0.00032641726
0.4777143 -0.00032948903
0.4787143 -0.00033258639
0.4797143 -0.0003357095
0.4807143 -0.00033885854
0.4817143 -0.00034203365
0.4827143 -0.00034523503
0.4837143 -0.00034846282
0.4847143 -0.0003517172
0.4857143 -0.00035499831
0.4867143 -0.00035830633
0.4877143 -0.00036164138
0.4887143 -0.00036500362
0.4897143 -0.00036839322
0.4907143 -0.0003718103
0.4917143 -0.00037525504
0.4927143 -0.00037872755
0.4937143 -0.00038222802
0.4947143 -0.00038575654
0.4957143 -0.00038931325
0.4967143 -0.00039289835
0.4977143 -0.0003965119
0.4987143 -0.00040015411
0.4997143 -0.00040382506000000005
0.5007143 -0.00040752493
0.5017143 -0.00041125386
0.5027143 -0.00041501198
0.5037143 -0.00041879939
0.5047143 -0.00042261627
0.5057143 -0.00042646279
0.5067143 -0.00043033906
0.5077143 -0.0004342452
0.5087143 -0.00043818141
0.5097143 -0.0004421478
0.5107143 -0.00044614458000000006
0.5117143 -0.00045017182000000005
0.5127143 -0.00045422976
0.5137143 -0.00045831848
0.5147143 -0.00046243822
0.5157143 -0.00046658906000000003
0.5167143 -0.00047077124
0.5177143 -0.00047498487999999997
0.5187143 -0.00047923017999999996
0.5197143 -0.0004835073
0.5207143 -0.0004878164
0.5217143 -0.0004921576400000001
0.5227143 -0.0004965312699999999
0.5237143 -0.0005009374
0.5247143 -0.0005053762800000001
0.5257143 -0.00050984804
0.5267143 -0.00051435291
0.5277143 -0.00051889106
0.5287143 -0.0005234626799999999
0.5297143 -0.00052806795
0.5307143 -0.0005327071
0.5317143 -0.0005373802700000001
0.5327143 -0.0005420876699999999
0.5337143 -0.00054682955
0.5347143 -0.00055160608
0.5357143 -0.00055641744
0.5367143 -0.00056126382
0.5377143 -0.0005661454499999999
0.5387143 -0.00057106249
0.5397143 -0.00057601519
0.5407143 -0.00058100372
0.5417143 -0.0005860282699999999
0.5427143 -0.00059108906
0.5437143 -0.00059618628
0.5447143 -0.00060132011
0.5457143 -0.00060649077
0.5467143 -0.00061169849
0.5477143 -0.0006169434499999999
0.5487143 -0.00062222584
0.5497143 -0.00062754584
0.5507143 -0.00063290372
0.5517143 -0.0006382996200000001
0.5527143 -0.0006437337600000001
0.5537143 -0.00064920637
0.5547143 -0.00065471763
0.5557143 -0.00066026778
0.5567143 -0.00066585699
0.5577143 -0.00067148549
0.5587143 -0.0006771535000000001
0.5597143 -0.0006828612200000001
0.5607143 -0.00068860886
0.5617143 -0.0006943966100000001
0.5627143 -0.0007002247500000001
0.5637143 -0.00070609344
0.5647143 -0.0007120029300000001
0.5657143 -0.00071795344
0.5667143 -0.00072394519
0.5677143 -0.00072997841
0.5687143 -0.0007360533300000001
0.5697143 -0.00074217019
0.5707143 -0.0007483291899999999
0.5717143 -0.00075453054
0.5727143 -0.00076077449
0.5737143 -0.0007670612799999999
0.5747143 -0.00077339118
0.5757143 -0.0007797643800000001
0.5767143 -0.00078618104
0.5777143 -0.00079264155
0.5787143 -0.00079914598
0.5797143 -0.0008056947099999999
0.5807143 -0.00081228782
0.5817143 -0.00081892567
0.5827143 -0.0008256083700000001
0.5837143 -0.00083233626
0.5847143 -0.00083910945
0.5857143 -0.0008459283
0.5867143 -0.0008527928899999999
0.5877143 -0.0008597035
0.5887143 -0.00086666041
0.5897143 -0.0008736637899999999
0.5907143 -0.0008807138299999999
0.5917143 -0.0008878107099999999
0.5927143 -0.0008949547
0.5937143 -0.0009021458899999999
0.5947143 -0.00090938456
0.5957143 -0.0009166709800000001
0.5967143 -0.00092400523
0.5977143 -0.00093138751
0.5987143 -0.0009388180800000001
0.5997143 -0.00094629704
0.6007143 -0.0009538245600000001
0.6017143 -0.0009614009299999999
0.6027143 -0.00096902622
0.6037143 -0.00097670063
0.6047143 -0.00098442424
0.6057143 -0.00099219733
0.6067143 -0.00100002
0.6077143 -0.0010078924
0.6087143 -0.0010158145999999999
0.6097143 -0.0010237869
0.6107143 -0.0010318094
0.6117143 -0.0010398821
0.6127143 -0.0010480054
0.6137143 -0.0010561793
0.6147143 -0.0010644038
0.6157143 -0.0010726792
0.6167143 -0.0010810057000000001
0.6177143 -0.0010893832
0.6187143 -0.001097812
0.6197143 -0.0011062922
0.6207143 -0.0011148239
0.6217143 -0.0011234071000000001
0.6227143 -0.0011320421
0.6237143 -0.0011407289999999998
0.6247143 -0.0011494679
0.6257143 -0.0011582589
0.6267143 -0.0011671022
0.6277143 -0.0011759977
0.6287143 -0.0011849459
0.6297143 -0.0011939466
0.6307143 -0.0012030001
0.6317143 -0.0012121065
0.6327143 -0.0012212657999999999
0.6337143 -0.0012304784
0.6347143 -0.0012397441
0.6357143 -0.0012490633
0.6367143 -0.001258436
0.6377143 -0.0012678624
0.6387143 -0.0012773426
0.6397143 -0.0012868767
0.6407143 -0.0012964649
0.6417143 -0.0013061072
0.6427143 -0.0013158039999999998
0.6437143 -0.0013255552
0.6447143 -0.0013353611
0.6457143 -0.0013452219
0.6467143 -0.0013551376
0.6477143 -0.0013651083
0.6487143 -0.0013751343
0.6497143 -0.0013852157
0.6507143 -0.0013953527
0.6517143 -0.0014055454
0.6527143 -0.0014157939000000001
0.6537143 -0.0014260985
0.6547143 -0.0014364593
0.6557143 -0.0014468763999999999
0.6567143 -0.0014573499
0.6577143 -0.0014678802
0.6587143 -0.0014784671999999999
0.6597143 -0.0014891112999999999
0.6607143 -0.0014998125
0.6617143 -0.001510571
0.6627143 -0.001521387
0.6637143 -0.0015322606000000001
0.6647143 -0.0015431919999999999
0.6657143 -0.0015541815
0.6667143 -0.0015652289
0.6677143 -0.0015763348
0.6687143 -0.0015874989999999998
0.6697143 -0.0015987218
0.6707143 -0.0016100033
0.6717143 -0.0016213438
0.6727143 -0.0016327433999999998
0.6737143 -0.0016442022999999999
0.6747143 -0.0016557206
0.6757143 -0.0016672984000000001
0.6767143 -0.001678936
0.6777143 -0.0016906331
0.6787143 -0.0017023904
0.6797143 -0.0017142076000000001
0.6807143 -0.0017260850999999998
0.6817143 -0.0017380229
0.6827143 -0.0017500210999999999
0.6837143 -0.0017620799999999999
0.6847143 -0.0017741995
0.6857143 -0.0017863798
0.6867143 -0.0017986208999999998
0.6877143 -0.0018109231000000001
0.6887143 -0.0018232862
0.6897143 -0.0018357106000000002
0.6907143 -0.0018481962
0.6917143 -0.001860743
0.6927143 -0.0018733514
0.6937143 -0.001886021
0.6947143 -0.0018987521000000001
0.6957143 -0.0019115449000000001
0.6967143 -0.0019243990999999998
0.6977143 -0.001937315
0.6987143 -0.0019502926
0.6997143 -0.0019633319
0.7007143 -0.0019764328
0.7017143 -0.0019895955
0.7027143 -0.0020028199
0.7037143 -0.0020161061999999998
0.7047143 -0.0020294541
0.7057143 -0.0020428639
0.7067143 -0.0020563353
0.7077143 -0.0020698684
0.7087143 -0.0020834634
0.7097143 -0.00209712
0.7107143 -0.0021108381
0.7117143 -0.0021246178
0.7127143 -0.0021384591
0.7137143 -0.002152362
0.7147143 -0.0021663261999999997
0.7157143 -0.0021803518000000004
0.7167143 -0.0021944388000000002
0.7177143 -0.0022085870999999997
0.7187143 -0.0022227964999999997
0.7197143 -0.0022370671999999998
0.7207143 -0.0022513987999999998
0.7217143 -0.0022657914
0.7227143 -0.0022802449
0.7237143 -0.0022947592
0.7247143 -0.0023093341999999998
0.7257143 -0.0023239698000000002
0.7267143 -0.0023386659
0.7277143 -0.0023534225
0.7287143 -0.0023682394
0.7297143 -0.0023831164
0.7307143 -0.0023980536
0.7317143 -0.0024130505999999997
0.7327143 -0.0024281075
0.7337143 -0.0024432242
0.7347143 -0.0024584004
0.7357143 -0.0024736361
0.7367143 -0.0024889312
0.7377143 -0.0025042855
0.7387143 -0.0025196988999999998
0.7397143 -0.0025351711999999998
0.7407143 -0.0025507023000000003
0.7417143 -0.0025662921
0.7427143 -0.0025819403
0.7437143 -0.0025976468999999998
0.7447143 -0.0026134117
0.7457143 -0.0026292346
0.7467143 -0.0026451154999999997
0.7477143 -0.0026610540000000004
0.7487143 -0.0026770500000000003
0.7497143 -0.0026931035
0.7507143 -0.0027092141
0.7517143 -0.0027253818
0.7527143 -0.0027416065
0.7537143 -0.0027578879
0.7547143 -0.0027742256999999998
0.7557143 -0.0027906199
0.7567143 -0.0028070703
0.7577143 -0.0028235765
0.7587143 -0.0028401386
0.7597143 -0.0028567563
0.7607143 -0.0028734294
0.7617143 -0.0028901577
0.7627143 -0.002906941
0.7637143 -0.0029237792
0.7647143 -0.0029406719
0.7657143 -0.0029576191
0.7667143 -0.0029746205
0.7677143 -0.0029916759
0.7687143 -0.0030087851
0.7697143 -0.0030259478
0.7707143 -0.003043164
0.7717143 -0.0030604332999999997
0.7727143 -0.0030777555
0.7737143 -0.0030951305000000004
0.7747143 -0.0031125579
0.7757143 -0.0031300373
0.7767143 -0.0031475686999999997
0.7777143 -0.0031651518000000004
0.7787143 -0.0031827864999999997
0.7797143 -0.0032004726
0.7807143 -0.0032182095
0.7817143 -0.0032359971000000005
0.7827143 -0.0032538352
0.7837143 -0.0032717235
0.7847143 -0.0032896616000000004
0.7857143 -0.0033076492
0.7867143 -0.0033256863
0.7877143 -0.0033437722
0.7887143 -0.0033619068
0.7897143 -0.0033800897999999996
0.7907143 -0.0033983208
0.7917143 -0.0034165994000000003
0.7927143 -0.0034349254000000003
0.7937143 -0.0034532983
0.7947143 -0.0034717177
0.7957143 -0.0034901833999999997
0.7967143 -0.0035086945000000003
0.7977143 -0.0035272511
0.7987143 -0.0035458528000000002
0.7997143 -0.0035644989
0.8007143 -0.0035831894
0.8017143 -0.0036019234999999997
0.8027143 -0.0036207006
0.8037143 -0.0036395206000000005
0.8047143 -0.0036583828
0.8057143 -0.0036772868
0.8067143 -0.0036962319
0.8077143 -0.0037152178
0.8087143 -0.0037342441000000003
0.8097143 -0.00375331
0.8107143 -0.0037724152000000004
0.8117143 -0.003791559
0.8127143 -0.0038107410000000003
0.8137143 -0.0038299604
0.8147143 -0.0038492170000000003
0.8157143 -0.0038685099
0.8167143 -0.0038878387999999996
0.8177143 -0.0039072027
0.8187143 -0.0039266015
0.8197143 -0.0039460341
0.8207143 -0.0039655001999999995
0.8217143 -0.0039849991
0.8227143 -0.0040045299
0.8237143 -0.0040240924
0.8247143 -0.004043685799999999
0.8257143 -0.0040633095
0.8267143 -0.0040829629
0.8277143 -0.0041026451
0.8287143 -0.0041223557
0.8297143 -0.0041420939
0.8307143 -0.004161859
0.8317143 -0.0041816507
0.8327143 -0.0042014679
0.8337143 -0.0042213102
0.8347143 -0.0042411767999999996
0.8357143 -0.0042610671
0.8367143 -0.0042809803
0.8377143 -0.0043009157
0.8387143 -0.0043208729
0.8397143 -0.0043408509
0.8407143 -0.0043608492
0.8417143 -0.0043808668
0.8427143 -0.0044009033
0.8437143 -0.0044209581
0.8447143 -0.0044410303
0.8457143 -0.004461118799999999
0.8467143 -0.0044812234
0.8477143 -0.0045013432
0.8487143 -0.0045214772
0.8497143 -0.0045416251
0.8507143 -0.004561785699999999
0.8517143 -0.0045819586
0.8527143 -0.0046021429
0.8537143 -0.0046223377
0.8547143 -0.0046425423
0.8557143 -0.004662756
0.8567143 -0.0046829777
0.8577143 -0.0047032067
0.8587143 -0.0047234422000000005
0.8597143 -0.0047436835
0.8607143 -0.00476393
0.8617143 -0.0047841804
0.8627143 -0.0048044338
0.8637143 -0.0048246897
0.8647143 -0.0048449467
0.8657143 -0.0048652044
0.8667143 -0.0048854617
0.8677143 -0.0049057177
0.8687143 -0.0049259714
0.8697143 -0.0049462218
0.8707143 -0.0049664683
0.8717143 -0.0049867096
0.8727143 -0.0050069447999999996
0.8737143 -0.0050271727000000006
0.8747143 -0.005047392600000001
0.8757143 -0.0050676033
0.8767143 -0.0050878043
0.8777143 -0.005107994
0.8787143 -0.0051281717
0.8797143 -0.0051483363
0.8807143 -0.0051684867
0.8817143 -0.0051886218
0.8827143 -0.0052087405
0.8837143 -0.0052288418
0.8847143 -0.0052489246
0.8857143 -0.0052689877
0.8867143 -0.00528903
0.8877143 -0.005309050500000001
0.8887143 -0.0053290481
0.8897143 -0.0053490217
0.8907143 -0.0053689702
0.8917143 -0.0053888922
0.8927143 -0.0054087868
0.8937143 -0.005428652700000001
0.8947143 -0.0054484888
0.8957143 -0.005468294
0.8967143 -0.0054880671
0.8977143 -0.0055078068
0.8987143 -0.0055275119000000004
0.8997143 -0.0055471814
0.9007143 -0.0055668141
0.9017143 -0.0055864086
0.9027143 -0.0056059638
0.9037143 -0.0056254783
0.9047143 -0.0056449509
0.9057143 -0.0056643807
0.9067143 -0.005683766
0.9077143 -0.0057031059
0.9087143 -0.0057223991
0.9097143 -0.0057416441
0.9107143 -0.0057608398
0.9117143 -0.0057799847
0.9127143 -0.0057990776
0.9137143 -0.0058181173
0.9147143 -0.0058371024
0.9157143 -0.0058560316
0.9167143 -0.0058749032
0.9177143 -0.0058937163
0.9187143 -0.005912469
0.9197143 -0.0059311602000000005
0.9207143 -0.0059497887999999995
0.9217143 -0.0059683531
0.9227143 -0.0059868515
0.9237143 -0.0060052826
0.9247143 -0.0060236453
0.9257143 -0.0060419377000000005
0.9267143 -0.0060601586
0.9277143 -0.0060783063
0.9287143 -0.0060963794
0.9297143 -0.0061143764000000005
0.9307143 -0.0061322957
0.9317143 -0.006150136300000001
0.9327143 -0.006167896200000001
0.9337143 -0.0061855731
0.9347143 -0.0062031664000000005
0.9357143 -0.0062206744999999996
0.9367143 -0.006238095400000001
0.9377143 -0.0062554274
0.9387143 -0.0062726693
0.9397143 -0.0062898194000000004
0.9407143 -0.006306876500000001
0.9417143 -0.0063238382
0.9427143 -0.006340703099999999
0.9437143 -0.0063574698
0.9447143 -0.0063741361
0.9457143 -0.0063907013
0.9467143 -0.0064071632
0.9477143 -0.0064235195000000005
0.9487143 -0.0064397696
0.9497143 -0.006455911399999999
0.9507143 -0.0064719432
0.9517143 -0.006487863
0.9527143 -0.0065036693
0.9537143 -0.0065193606
0.9547143 -0.0065349355
0.9557143 -0.0065503918
0.9567143 -0.0065657281
0.9577143 -0.006580942100000001
0.9587143 -0.0065960332
0.9597143 -0.0066109991
0.9607143 -0.0066258383999999995
0.9617143 -0.006640549000000001
0.9627143 -0.00665513
0.9637143 -0.0066695793
0.9647143 -0.0066838955
0.9657143 -0.0066980762999999995
0.9667143 -0.0067121203999999995
0.9677143 -0.0067260262
0.9687143 -0.0067397923
0.9697143 -0.006753417299999999
0.9707143 -0.006766898899999999
0.9717143 -0.0067802357
0.9727143 -0.0067934263
0.9737143 -0.0068064684
0.9747143 -0.0068193614000000005
0.9757143 -0.0068321030999999996
0.9767143 -0.0068446919999999994
0.9777143 -0.006857125800000001
0.9787143 -0.006869404000000001
0.9797143 -0.0068815243000000005
0.9807143 -0.0068934845
0.9817143 -0.006905283999999999
0.9827143 -0.0069169204
0.9837143 -0.0069283924
0.9847143 -0.006939697800000001
0.9857143 -0.006950835800000001
0.9867143 -0.0069618036
0.9877143 -0.0069726004
0.9887143 -0.006983224
0.9897143 -0.0069936723
0.9907143 -0.0070039438
0.9917143 -0.007014037
0.9927143 -0.0070239497
0.9937143 -0.007033680600000001
0.9947143 -0.007043227399999999
0.9957143 -0.007052587900000001
0.9967143 -0.007061760700000001
0.9977143 -0.007070744300000001
0.9987143 -0.0070795359
0.9997143 -0.0070881339
1.000714 -0.0070965361
1.001714 -0.0071047412
1.002714 -0.007112747000000001
1.003714 -0.007120551199999999
1.004714 -0.0071281515999999994
1.005714 -0.0071355469
1.006714 -0.0071427341
1.007714 -0.0071497117
1.008714 -0.0071564776999999994
1.009714 -0.007163029699999999
1.010714 -0.0071693656
1.011714 -0.0071754832
1.012714 -0.0071813803999999995
1.013714 -0.0071870549
1.014714 -0.007192504600000001
1.015714 -0.0071977272
1.016714 -0.007202720700000001
1.017714 -0.0072074828
1.018714 -0.0072120114
1.019714 -0.0072163042
1.020714 -0.0072203591
1.021714 -0.0072241739
1.022714 -0.0072277457000000005
1.023714 -0.007231073
1.024714 -0.0072341536
1.025714 -0.0072369847
1.026714 -0.0072395647
1.027714 -0.0072418909
1.028714 -0.0072439615999999995
1.029714 -0.007245774
1.030714 -0.007247326
1.031714 -0.007248615999999999
1.032714 -0.0072496412
1.033714 -0.0072503994
1.034714 -0.0072508883
1.035714 -0.0072511066
1.036714 -0.0072510513
1.037714 -0.0072507202
1.038714 -0.0072501112
1.039714 -0.007249222799999999
1.040714 -0.0072480521
1.041714 -0.007246596899999999
1.042714 -0.0072448558
1.043714 -0.007242825800000001
1.044714 -0.007240505500000001
1.045714 -0.007237892
1.046714 -0.007234983799999999
1.047714 -0.0072317787
1.048714 -0.0072282746
1.049714 -0.0072244693
1.050714 -0.0072203606000000005
1.051714 -0.007215946199999999
1.052714 -0.0072112241
1.053714 -0.007206192100000001
1.054714 -0.0072008486
1.055714 -0.0071951916
1.056714 -0.007189218
1.057714 -0.007182926500000001
1.058714 -0.0071763148
1.059714 -0.0071693816
1.060714 -0.0071621238
1.061714 -0.007154539299999999
1.062714 -0.0071466267
1.063714 -0.0071383838
1.064714 -0.0071298084
1.065714 -0.007120898200000001
1.066714 -0.0071116512
1.067714 -0.0071020651
1.068714 -0.0070921385
1.069714 -0.0070818693
1.070714 -0.007071254400000001
1.071714 -0.007060292399999999
1.072714 -0.0070489819
1.073714 -0.00703732
1.074714 -0.0070253052
1.075714 -0.0070129347
1.076714 -0.0070002067999999995
1.077714 -0.0069871196
1.078714 -0.006973671400000001
1.079714 -0.0069598595
1.080714 -0.0069456822999999996
1.081714 -0.006931137600000001
1.082714 -0.0069162234
1.083714 -0.0069009373
1.084714 -0.0068852773
1.085714 -0.006869241799999999
1.086714 -0.0068528287
1.087714 -0.006836035799999999
1.088714 -0.0068188616
1.089714 -0.006801304
1.090714 -0.0067833607
1.091714 -0.0067650296999999995
1.092714 -0.006746309400000001
1.093714 -0.0067271969
1.094714 -0.0067076915
1.095714 -0.0066877903
1.096714 -0.0066674918
1.097714 -0.0066467939
1.098714 -0.006625694400000001
1.099714 -0.0066041916999999995
1.100714 -0.006582283800000001
1.101714 -0.006559968499999999
1.102714 -0.0065372442
1.103714 -0.0065141088000000005
1.104714 -0.0064905601999999995
1.105714 -0.0064665968
1.106714 -0.0064422165
1.107714 -0.0064174179
1.108714 -0.006392198
1.109714 -0.006366556000000001
1.110714 -0.0063404892000000004
1.111714 -0.0063139960000000005
1.112714 -0.0062870742
1.113714 -0.0062597224
1.114714 -0.006231938500000001
1.115714 -0.0062037201
1.116714 -0.0061750659
1.117714 -0.0061459737000000006
1.118714 -0.006116442099999999
1.119714 -0.0060864688
1.120714 -0.0060560516
1.121714 -0.0060251892
1.122714 -0.005993879299999999
1.123714 -0.0059621201
1.124714 -0.0059299098
1.125714 -0.005897246599999999
1.126714 -0.0058641286
1.127714 -0.0058305537
1.128714 -0.0057965204000000005
1.129714 -0.0057620266
1.130714 -0.0057270707
1.131714 -0.0056916506
1.132714 -0.0056557644999999995
1.133714 -0.0056194109
1.134714 -0.0055825876
1.135714 -0.0055452929
1.136714 -0.0055075252
1.137714 -0.0054692828
1.138714 -0.0054305638000000005
1.139714 -0.0053913664
1.140714 -0.0053516887
1.141714 -0.0053115295
1.142714 -0.0052708867000000005
1.143714 -0.0052297586
1.144714 -0.0051881437999999995
1.145714 -0.0051460403
1.146714 -0.0051034465
1.147714 -0.005060361199999999
1.148714 -0.0050167826
1.149714 -0.0049727088000000004
1.150714 -0.0049281385
1.151714 -0.0048830701
1.152714 -0.0048375023
1.153714 -0.0047914335
1.154714 -0.004744861899999999
1.155714 -0.0046977864
1.156714 -0.0046502053
1.157714 -0.0046021174
1.158714 -0.0045535213
1.159714 -0.0045044155
1.160714 -0.0044547985
1.161714 -0.0044046694
1.162714 -0.0043540265
1.163714 -0.0043028685
1.164714 -0.0042511943
1.165714 -0.0041990024
1.166714 -0.0041462918
1.167714 -0.0040930611999999995
1.168714 -0.0040393097
1.169714 -0.0039850358
1.170714 -0.0039302384
1.171714 -0.0038749167
1.172714 -0.0038190693999999997
1.173714 -0.0037626953
1.174714 -0.0037057936
1.175714 -0.0036483633999999997
1.176714 -0.0035904035000000004
1.177714 -0.0035319128
1.178714 -0.0034728906000000004
1.179714 -0.0034133358
1.180714 -0.0033532477
1.181714 -0.0032926251000000004
1.182714 -0.0032314674
1.183714 -0.0031697737999999997
1.184714 -0.0031075433
1.185714 -0.0030447753
1.186714 -0.002981469
1.187714 -0.0029176237
1.188714 -0.0028532386
1.189714 -0.0027883129999999997
1.190714 -0.0027228463000000002
1.191714 -0.0026568379
1.192714 -0.0025902870999999997
1.193714 -0.0025231931
1.194714 -0.0024555557
1.195714 -0.0023873739000000002
1.196714 -0.0023186474
1.197714 -0.0022493758
1.198714 -0.0021795582
1.199714 -0.0021091944
1.200714 -0.0020382839
1.201714 -0.0019668261
1.202714 -0.0018948206999999998
1.203714 -0.0018222672
1.204714 -0.0017491651
1.205714 -0.0016755142
1.206714 -0.001601314
1.207714 -0.0015265641
1.208714 -0.0014512640999999999
1.209714 -0.0013754137
1.210714 -0.0012990126
1.211714 -0.0012220605999999998
1.212714 -0.0011445571999999999
1.213714 -0.0010665021
1.214714 -0.00098789524
1.215714 -0.00090873618
1.216714 -0.00082902479
1.217714 -0.00074876079
1.218714 -0.0006679440000000001
1.219714 -0.0005865742
1.220714 -0.00050465123
1.221714 -0.00042217494
1.222714 -0.00033914515999999996
1.223714 -0.00025556179999999996
1.224714 -0.00017142476
1.225714 -8.6733928e-05
1.226714 -1.4892644000000001e-06
1.227714 8.430927199999999e-05
1.228714 0.00017066171000000002
1.229714 0.00025756803999999996
1.230714 0.00034502823
1.231714 0.00043304221000000005
1.232714 0.0005216099
1.233714 0.00061073124
1.234714 0.00070040605
1.235714 0.0007906341099999999
1.236714 0.0008814153300000001
1.237714 0.00097274942
1.238714 0.0010646361
1.239714 0.0011570751999999999
1.240714 0.0012500662
1.241714 0.0013436088
1.242714 0.0014377027
1.243714 0.0015323473999999998
1.244714 0.0016275424
1.245714 0.0017232872999999999
1.246714 0.0018195815
1.247714 0.0019164243
1.248714 0.0020138154
1.249714 0.0021117537
1.250714 0.0022102389
1.251714 0.0023092702
1.252714 0.0024088467000000003
1.253714 0.0025089676999999998
1.254714 0.0026096322
1.255714 0.0027108394999999998
1.256714 0.0028125885
1.257714 0.0029148783
1.258714 0.003017708
1.259714 0.0031210762
1.260714 0.0032249824000000005
1.261714 0.0033294251000000005
1.262714 0.003434403
1.263714 0.0035399153000000004
1.264714 0.0036459605
1.265714 0.0037525373
1.266714 0.0038596445
1.267714 0.003967281
1.268714 0.0040754450000000005
1.269714 0.0041841351
1.270714 0.0042933501
1.271714 0.0044030883
1.272714 0.0045133485
1.273714 0.004624129
1.274714 0.004735427899999999
1.275714 0.0048472437
1.276714 0.004959575
1.277714 0.005072419999999999
1.278714 0.0051857768999999995
1.279714 0.0052996438
1.280714 0.005414019
1.281714 0.0055289004999999995
1.282714 0.005644287
1.283714 0.0057601763
1.284714 0.0058765661
1.285714 0.0059934550999999996
1.286714 0.006110841099999999
1.287714 0.006228721800000001
1.288714 0.006347095
1.289714 0.0064659594
1.290714 0.0065853121
1.291714 0.006705151499999999
1.292714 0.0068254747
1.293714 0.0069462803
1.294714 0.007067565499999999
1.295714 0.0071893279
1.296714 0.007311565399999999
1.297714 0.007434275200000001
1.298714 0.0075574557
1.299714 0.007681103999999999
1.300714 0.0078052173
1.301714 0.007929793400000001
1.302714 0.0080548292
1.303714 0.0081803228
1.304714 0.0083062718
1.305714 0.0084326726
1.306714 0.008559523099999999
1.307714 0.0086868211
1.308714 0.0088145629
1.309714 0.0089427464
1.310714 0.0090713685
1.311714 0.0092004258
1.312714 0.0093299161
1.313714 0.0094598363
1.314714 0.0095901836
1.315714 0.0097209544
1.316714 0.0098521465
1.317714 0.0099837562
1.318714 0.010115780999999999
1.319714 0.010248217
1.320714 0.010381061
1.321714 0.010514311
1.322714 0.010647963
1.323714 0.010782014000000001
1.324714 0.01091646
1.325714 0.011051299
1.326714 0.011186527
1.327714 0.011322140999999999
1.328714 0.011458137
1.329714 0.011594511
1.330714 0.01173126
1.331714 0.011868381
1.332714 0.012005871
1.333714 0.012143725
1.334714 0.01228194
1.335714 0.012420513999999999
1.336714 0.012559441
1.337714 0.012698717
1.338714 0.01283834
1.339714 0.012978305999999998
1.340714 0.013118611
1.341714 0.013259251
1.342714 0.013400223000000001
1.343714 0.013541521999999999
1.344714 0.013683146
1.345714 0.013825088000000001
1.346714 0.013967345999999999
1.347714 0.014109914999999999
1.348714 0.014252793000000001
1.349714 0.014395975
1.350714 0.014539456000000001
1.351714 0.014683232000000001
1.352714 0.014827300000000002
1.353714 0.014971655
1.354714 0.015116292
1.355714 0.015261208
1.356714 0.015406398
1.357714 0.015551856999999999
1.358714 0.015697582
1.359714 0.015843568
1.360714 0.01598981
1.361714 0.016136304
1.362714 0.016283046
1.363714 0.016430029
1.364714 0.016577251
1.365714 0.016724705
1.366714 0.016872388
1.367714 0.017020294999999998
1.368714 0.017168421
1.369714 0.01731676
1.370714 0.017465309000000002
1.371714 0.017614062
1.372714 0.017763014
1.373714 0.017912161
1.374714 0.018061497
1.375714 0.018211016
1.376714 0.018360715
1.377714 0.018510588
1.378714 0.018660628
1.379714 0.018810833
1.380714 0.018961195
1.381714 0.019111709999999997
1.382714 0.019262373000000003
1.383714 0.019413178
1.384714 0.019564119
1.385714 0.019715191
1.386714 0.019866388
1.387714 0.020017706
1.388714 0.020169139
1.389714 0.020320682
1.390714 0.020472327000000002
1.391714 0.02062407
1.392714 0.020775905
1.393714 0.020927827
1.394714 0.021079829
1.395714 0.021231906
1.396714 0.021384053
1.397714 0.021536263
1.398714 0.021688529999999998
1.399714 0.021840849000000002
1.400714 0.021993212999999998
1.401714 0.022145618
1.402714 0.022298057
1.403714 0.022450523
1.404714 0.022603011
1.405714 0.022755515
1.406714 0.022908028
1.407714 0.023060545000000002
1.408714 0.023213058999999998
1.409714 0.023365564999999998
1.410714 0.023518056
1.411714 0.023670525
1.412714 0.023822967
1.413714 0.023975373
1.414714 0.02412774
1.415714 0.024280061
1.416714 0.024432327999999996
1.417714 0.024584535
1.418714 0.024736676
1.419714 0.024888743
1.420714 0.025040732
1.421714 0.025192637
1.422714 0.025344448
1.423714 0.02549616
1.424714 0.025647768
1.425714 0.025799265000000002
1.426714 0.025950643000000002
1.427714 0.026101895
1.428714 0.026253014
1.429714 0.026403993
1.430714 0.026554827
1.431714 0.026705509
1.432714 0.026856031
1.433714 0.027006387
1.434714 0.027156569
1.435714 0.02730657
1.436714 0.027456385
1.437714 0.027606005000000003
1.438714 0.027755424
1.439714 0.027904636
1.440714 0.028053632999999998
1.441714 0.028202406
1.442714 0.028350948999999997
1.443714 0.028499257000000004
1.444714 0.028647322000000003
1.445714 0.028795135
1.446714 0.028942691
1.447714 0.029089983
1.448714 0.029237001
1.449714 0.029383739
1.450714 0.029530193
1.451714 0.029676352
1.452714 0.029822212
1.453714 0.029967763
1.454714 0.030112997
1.455714 0.030257908
1.456714 0.03040249
1.457714 0.030546734000000002
1.458714 0.030690634999999997
1.459714 0.030834184
1.460714 0.030977374999999998
1.461714 0.031120198999999998
1.462714 0.031262651
1.463714 0.031404721
1.464714 0.031546401
1.465714 0.031687686
1.466714 0.031828568999999994
1.467714 0.031969041000000004
1.468714 0.032109095
1.469714 0.032248723
1.470714 0.032387921
1.471714 0.03252668
1.472714 0.032664990000000005
1.473714 0.032802846000000004
1.474714 0.032940238999999996
1.475714 0.033077161
1.476714 0.033213606
1.477714 0.033349567
1.478714 0.033485034
1.479714 0.033620002999999996
1.480714 0.033754462
1.481714 0.033888407
1.482714 0.034021831
1.483714 0.034154725000000004
1.484714 0.03428708
1.485714 0.034418891
1.486714 0.03455015
1.487714 0.034680846
1.488714 0.034810975
1.489714 0.034940528000000005
1.490714 0.035069496
1.491714 0.035197873
1.492714 0.03532565
1.493714 0.035452822
1.494714 0.03557938
1.495714 0.035705316
1.496714 0.035830619
1.497714 0.035955285
1.498714 0.036079306
1.499714 0.036202674000000004
1.500714 0.036325381
1.501714 0.03644742
1.502714 0.03656878
1.503714 0.036689456
1.504714 0.036809439
1.505714 0.036928721000000005
1.506714 0.037047296
1.507714 0.037165155
1.508714 0.037282288999999996
1.509714 0.037398693000000004
1.510714 0.037514354
1.511714 0.037629271
1.512714 0.037743431
1.513714 0.037856828
1.514714 0.037969454
1.515714 0.0380813
1.516714 0.038192356999999996
1.517714 0.038302619999999996
1.518714 0.038412079
1.519714 0.038520729999999996
1.520714 0.038628562
1.521714 0.038735569
1.522714 0.038841739
1.523714 0.038947069
1.524714 0.039051549000000005
1.525714 0.039155169999999996
1.526714 0.039257927
1.527714 0.039359811
1.528714 0.039460813
1.529714 0.039560927
1.530714 0.039660145
1.531714 0.039758457999999997
1.532714 0.039855859
1.533714 0.039952340999999995
1.534714 0.040047895
1.535714 0.040142515000000004
1.536714 0.040236191
1.537714 0.040328919
1.538714 0.040420686
1.539714 0.040511487
1.540714 0.040601316
1.541714 0.040690164
1.542714 0.040778023000000004
1.543714 0.040864885999999996
1.544714 0.040950745000000004
1.545714 0.041035592
1.546714 0.04111942
1.547714 0.041202220000000005
1.548714 0.041283987
1.549714 0.041364713
1.550714 0.041444387
1.551714 0.041523005
1.552714 0.041600558
1.553714 0.04167704
1.554714 0.041752442
1.555714 0.041826756
1.556714 0.041899976
1.557714 0.041972095
1.558714 0.042043102
1.559714 0.042112995
1.560714 0.042181762000000005
1.561714 0.042249399
1.562714 0.042315896
1.563714 0.042381245000000005
1.564714 0.042445443
1.565714 0.042508479
1.566714 0.042570347
1.567714 0.042631041
1.568714 0.042690549
1.569714 0.042748866999999996
1.570714 0.042805989999999995
1.571714 0.042861907
1.572714 0.042916613
1.573714 0.0429701
1.574714 0.043022362
1.575714 0.043073393
1.576714 0.043123183
1.577714 0.043171729
1.578714 0.043219019
1.579714 0.04326505
1.580714 0.043309811999999996
1.581714 0.043353302
1.582714 0.043395508
1.583714 0.043436428
1.584714 0.043476053
1.585714 0.043514377
1.586714 0.043551394
1.587714 0.043587096
1.588714 0.043621479000000005
1.589714 0.043654535
1.590714 0.043686255
1.591714 0.043716637
1.592714 0.043745671
1.593714 0.043773351
1.594714 0.043799673000000004
1.595714 0.043824629000000004
1.596714 0.043848215
1.597714 0.043870424
1.598714 0.043891248
1.599714 0.043910681
1.600714 0.043928719
1.601714 0.043945355
1.602714 0.043960582
1.603714 0.043974395
1.604714 0.043986787
1.605714 0.043997754
1.606714 0.044007288
1.607714 0.044015385
1.608714 0.044022038
1.609714 0.044027242
1.610714 0.04403099
1.611714 0.044033278
1.612714 0.044034098
1.613714 0.044033446000000004
1.614714 0.044031316
1.615714 0.044027701
1.616714 0.044022598999999996
1.617714 0.044016002
1.618714 0.044007902
1.619714 0.043998298
1.620714 0.04398718
1.621714 0.043974546
1.622714 0.043960389999999995
1.623714 0.043944706
1.624714 0.043927488
1.625714 0.043908731
1.626714 0.043888431
1.627714 0.043866579999999995
1.628714 0.043843174
1.629714 0.043818209
1.630714 0.043791681
1.631714 0.043763580999999996
1.632714 0.043733907
1.633714 0.043702652
1.634714 0.043669812
1.635714 0.043635382
1.636714 0.043599357000000005
1.637714 0.043561732
1.638714 0.043522503000000004
1.639714 0.043481664
1.640714 0.043439213
1.641714 0.043395144
1.642714 0.043349451
1.643714 0.043302131
1.644714 0.043253178999999996
1.645714 0.04320259
1.646714 0.043150361000000005
1.647714 0.043096486
1.648714 0.043040965
1.649714 0.042983791
1.650714 0.042924957
1.651714 0.042864465
1.652714 0.042802308
1.653714 0.04273848
1.654714 0.042672982
1.655714 0.042605808
1.656714 0.042536954
1.657714 0.042466418
1.658714 0.042394193999999996
1.659714 0.042320281
1.660714 0.042244676
1.661714 0.042167373
1.662714 0.042088371
1.663714 0.042007666
1.664714 0.041925254999999995
1.665714 0.041841136
1.666714 0.041755306
1.667714 0.041667762000000004
1.668714 0.041578501000000004
1.669714 0.041487519
1.670714 0.041394815
1.671714 0.041300387
1.672714 0.041204231
1.673714 0.041106345999999995
1.674714 0.041006727
1.675714 0.040905373
1.676714 0.040802280999999996
1.677714 0.040697451999999995
1.678714 0.04059088
1.679714 0.040482564
1.680714 0.040372502
1.681714 0.040260694
1.682714 0.040147136
1.683714 0.040031827
1.684714 0.039914763
1.685714 0.039795943
1.686714 0.039675366
1.687714 0.039553031
1.688714 0.039428935
1.689714 0.039303076
1.690714 0.039175453
1.691714 0.039046066
1.692714 0.038914911999999996
1.693714 0.038781988999999996
1.694714 0.038647297
1.695714 0.038510835
1.696714 0.0383726
1.697714 0.038232590000000004
1.698714 0.038090808000000004
1.699714 0.037947251
1.700714 0.037801918
1.701714 0.037654807
1.702714 0.037505917
1.703714 0.03735525
1.704714 0.037202804
1.705714 0.037048577
1.706714 0.036892568
1.707714 0.036734782
1.708714 0.036575214
1.709714 0.036413863
1.710714 0.03625073
1.711714 0.036085816
1.712714 0.035919121
1.713714 0.035750645
1.714714 0.035580384
1.715714 0.035408343
1.716714 0.03523452
1.717714 0.035058917
1.718714 0.034881535
1.719714 0.034702371
1.720714 0.03452143
1.721714 0.03433871
1.722714 0.034154212
1.723714 0.033967939
1.724714 0.033779888
1.725714 0.033590064
1.726714 0.033398464
1.727714 0.033205093
1.728714 0.033009952
1.729714 0.032813041
1.730714 0.032614361
1.731714 0.032413914
1.732714 0.0322117
1.733714 0.032007726
1.734714 0.031801988
1.735714 0.031594493
1.736714 0.031385236000000004
1.737714 0.031174224999999996
1.738714 0.030961458
1.739714 0.03074694
1.740714 0.030530672
1.741714 0.030312658
1.742714 0.030092898
1.743714 0.029871395
1.744714 0.029648150999999998
1.745714 0.029423169
1.746714 0.029196453
1.747714 0.028968005999999998
1.748714 0.028737826999999997
1.749714 0.028505921000000004
1.750714 0.02827229
1.751714 0.028036939
1.752714 0.027799868
1.753714 0.027561083
1.754714 0.027320583
1.755714 0.027078376
1.756714 0.026834458999999998
1.757714 0.026588840000000002
1.758714 0.026341522000000003
1.759714 0.026092507
1.760714 0.025841797000000003
1.761714 0.025589399999999998
1.762714 0.025335315
1.763714 0.025079547999999997
1.764714 0.024822101
1.765714 0.024562980999999998
1.766714 0.024302189
1.767714 0.024039729
1.768714 0.023775606
1.769714 0.023509824000000002
1.770714 0.023242387
1.771714 0.022973300999999998
1.772714 0.022702567
1.773714 0.022430191
1.774714 0.022156178999999998
1.775714 0.021880533
1.776714 0.02160326
1.777714 0.021324363000000002
1.778714 0.021043849
1.779714 0.020761721
1.780714 0.020477985
1.781714 0.020192646
1.782714 0.01990571
1.783714 0.019617182
1.784714 0.019327067
1.785714 0.01903537
1.786714 0.018742098000000002
1.787714 0.018447256
1.788714 0.01815085
1.789714 0.017852885
1.790714 0.017553369
1.791714 0.017252305
1.792714 0.016949703
1.793714 0.016645566
1.794714 0.016339902
1.795714 0.016032717000000002
1.796714 0.015724018
1.797714 0.015413811999999999
1.798714 0.015102104
1.799714 0.014788902000000001
1.800714 0.014474212000000002
1.801714 0.014158043
1.802714 0.013840399
1.803714 0.013521289999999998
1.804714 0.013200722
1.805714 0.012878701000000001
1.806714 0.012555235
1.807714 0.012230332
1.808714 0.011903997999999999
1.809714 0.011576241
1.810714 0.01124707
1.811714 0.01091649
1.812714 0.010584511
1.813714 0.010251139
1.814714 0.0099163823
1.815714 0.0095802483
1.816714 0.009242745
1.817714 0.0089038804
1.818714 0.0085636624
1.819714 0.008222099100000001
1.820714 0.0078791985
1.821714 0.0075349686
1.822714 0.007189418099999999
1.823714 0.0068425542999999995
1.824714 0.0064943859
1.825714 0.0061449216000000004
1.826714 0.0057941692
1.827714 0.0054421376
1.828714 0.005088835
1.829714 0.0047342699
1.830714 0.0043784512
1.831714 0.0040213876
1.832714 0.0036630874
1.833714 0.0033035598
1.834714 0.0029428138
1.835714 0.0025808582
1.836714 0.0022177021
1.837714 0.0018533545000000002
1.838714 0.0014878245000000002
1.839714 0.0011211214
1.840714 0.00075325456
1.841714 0.00038423341
1.842714 1.4067341e-05
1.843714 -0.00035723408
1.844714 -0.0007296612699999999
1.845714 -0.0011032045
1.846714 -0.001477854
1.847714 -0.0018535999000000001
1.848714 -0.0022304322999999997
1.849714 -0.0026083410999999997
1.850714 -0.0029873163
1.851714 -0.0033673477
1.852714 -0.0037484248999999996
1.853714 -0.0041305379
1.854714 -0.004513676
1.855714 -0.004897828700000001
1.856714 -0.005282985499999999
1.857714 -0.0056691358999999995
1.858714 -0.0060562688
1.859714 -0.0064443739
1.860714 -0.0068334397
1.861714 -0.0072234558
1.862714 -0.0076144112
1.863714 -0.0080062942
1.864714 -0.008399094099999999
1.865714 -0.008792799799999999
1.866714 -0.0091873997
1.867714 -0.009582882899999999
1.868714 -0.0099792378
1.869714 -0.010376453
1.870714 -0.010774516
1.871714 -0.011173417
1.872714 -0.011573143
1.873714 -0.011973682999999999
1.874714 -0.012375023999999998
1.875714 -0.012777156000000001
1.876714 -0.013180067000000002
1.877714 -0.013583744000000002
1.878714 -0.013988175
1.879714 -0.014393349
1.880714 -0.014799253
1.881714 -0.015205875
1.882714 -0.015613203999999999
1.883714 -0.016021226
1.884714 -0.016429931999999998
1.885714 -0.016839306000000002
1.886714 -0.017249338
1.887714 -0.017660015
1.888714 -0.018071325
1.889714 -0.018483255
1.890714 -0.018895791000000002
1.891714 -0.019308923
1.892714 -0.019722637
1.893714 -0.02013692
1.894714 -0.02055176
1.895714 -0.020967145
1.896714 -0.021383059
1.897714 -0.021799491
1.898714 -0.022216428
1.899714 -0.022633858
1.900714 -0.023051767
1.901714 -0.023470142
1.902714 -0.02388897
1.903714 -0.024308237
1.904714 -0.02472793
1.905714 -0.025148035
1.906714 -0.025568538999999998
1.907714 -0.025989429999999997
1.908714 -0.026410693
1.909714 -0.026832314
1.910714 -0.027254282
1.911714 -0.027676581999999998
1.912714 -0.028099198000000002
1.913714 -0.028522121000000004
1.914714 -0.028945334
1.915714 -0.029368823999999998
1.916714 -0.029792575999999998
1.917714 -0.030216578
1.918714 -0.030640812
1.919714 -0.031065268999999996
1.920714 -0.031489931
1.921714 -0.031914789
1.922714 -0.032339823999999996
1.923714 -0.032765025
1.924714 -0.033190378
1.925714 -0.033615867
1.926714 -0.034041479
1.927714 -0.034467198
1.928714 -0.034893013
1.929714 -0.035318907
1.930714 -0.035744868
1.931714 -0.036170878000000004
1.932714 -0.036596926
1.933714 -0.037022997
1.934714 -0.037449077000000004
1.935714 -0.037875152
1.936714 -0.038301205
1.937714 -0.038727224
1.938714 -0.039153194
1.939714 -0.039579102000000005
1.940714 -0.040004932
1.941714 -0.040430669
1.942714 -0.040856301
1.943714 -0.04128181
1.944714 -0.041707183
1.945714 -0.042132408
1.946714 -0.042557465999999995
1.947714 -0.042982344
1.948714 -0.04340703
1.949714 -0.043831507
1.950714 -0.044255762000000004
1.951714 -0.044679779
1.952714 -0.045103545
1.953714 -0.045527042999999996
1.954714 -0.04595026
1.955714 -0.046373179
1.956714 -0.04679579
1.957714 -0.047218075
1.958714 -0.047640019
1.959714 -0.048061609
1.960714 -0.048482828
1.961714 -0.048903661
1.962714 -0.049324095000000005
1.963714 -0.049744116
1.964714 -0.050163705999999995
1.965714 -0.050582853
1.966714 -0.051001541000000004
1.967714 -0.051419756999999996
1.968714 -0.051837484
1.969714 -0.052254705
1.970714 -0.052671407999999996
1.971714 -0.053087575000000005
1.972714 -0.053503190000000006
1.973714 -0.053918239
1.974714 -0.054332713000000005
1.975714 -0.054746587
1.976714 -0.055159855
1.977714 -0.05557249499999999
1.978714 -0.055984494999999995
1.979714 -0.056395837
1.980714 -0.056806509000000005
1.981714 -0.057216495
1.982714 -0.057625776000000004
1.983714 -0.05803433599999999
1.984714 -0.058442162000000006
1.985714 -0.058849243
1.986714 -0.059255562000000005
1.987714 -0.0596611
1.988714 -0.060065841999999994
1.989714 -0.060469774000000004
1.990714 -0.060872879
1.991714 -0.061275146
1.992714 -0.061676552
1.993714 -0.062077091
1.994714 -0.062476738999999996
1.995714 -0.062875485
1.996714 -0.063273316
1.997714 -0.063670211
1.998714 -0.064066157
1.999714 -0.064461143
2.000714 -0.06485515
2.001714 -0.065248163
2.002714 -0.065640168
2.003714 -0.066031143
2.004714 -0.066421082
2.005714 -0.066809967
2.006714 -0.067197782
2.007714 -0.067584508
2.008714 -0.067970133
2.009714 -0.068354642
2.010714 -0.06873802
2.011714 -0.06912025299999999
2.012714 -0.069501327
2.013714 -0.06988121900000001
2.014714 -0.070259924
2.015714 -0.070637418
2.016714 -0.07101368999999999
2.017714 -0.071388728
2.018714 -0.071762514
2.019714 -0.072135031
2.020714 -0.072506268
2.021714 -0.072876207
2.022714 -0.073244836
2.023714 -0.073612138
2.024714 -0.073978095
2.025714 -0.074342696
2.026714 -0.074705924
2.027714 -0.07506776600000001
2.028714 -0.075428205
2.029714 -0.07578723
2.030714 -0.076144823
2.031714 -0.076500973
2.032714 -0.076855661
2.033714 -0.077208871
2.034714 -0.07756059600000001
2.035714 -0.077910814
2.036714 -0.078259513
2.037714 -0.078606675
2.038714 -0.078952289
2.039714 -0.07929634299999999
2.040714 -0.079638819
2.041714 -0.079979701
2.042714 -0.080318976
2.043714 -0.080656627
2.044714 -0.080992642
2.045714 -0.08132700999999999
2.046714 -0.08165971400000001
2.047714 -0.08199073500000001
2.048714 -0.082320062
2.049714 -0.082647684
2.050714 -0.082973583
2.051714 -0.08329774100000001
2.052714 -0.083620148
2.053714 -0.083940791
2.054714 -0.084259658
2.055714 -0.084576732
2.056714 -0.084891997
2.057714 -0.08520543900000001
2.058714 -0.085517048
2.059714 -0.085826806
2.060714 -0.086134701
2.061714 -0.086440722
2.062714 -0.086744851
2.063714 -0.087047077
2.064714 -0.087347388
2.065714 -0.087645766
2.066714 -0.0879422
2.067714 -0.088236679
2.068714 -0.088529184
2.069714 -0.08881971
2.070714 -0.08910823400000001
2.071714 -0.089394749
2.072714 -0.089679239
2.073714 -0.08996169799999999
2.074714 -0.090242107
2.075714 -0.090520451
2.076714 -0.090796722
2.077714 -0.091070903
2.078714 -0.091342983
2.079714 -0.09161295
2.080714 -0.091880787
2.081714 -0.092146487
2.082714 -0.092410034
2.083714 -0.092671416
2.084714 -0.09293062
2.085714 -0.09318763599999999
2.086714 -0.093442452
2.087714 -0.09369505
2.088714 -0.093945424
2.089714 -0.09419355800000001
2.090714 -0.094439439
2.091714 -0.094683055
2.092714 -0.094924396
2.093714 -0.095163449
2.094714 -0.095400203
2.095714 -0.09563464599999999
2.096714 -0.095866766
2.097714 -0.096096552
2.098714 -0.096323993
2.099714 -0.09654907
2.100714 -0.096771779
2.101714 -0.096992106
2.102714 -0.097210042
2.103714 -0.09742556699999999
2.104714 -0.09763867700000001
2.105714 -0.09784936
2.106714 -0.09805760300000001
2.107714 -0.09826339099999999
2.108714 -0.098466722
2.109714 -0.098667585
2.110714 -0.09886595699999999
2.111714 -0.099061837
2.112714 -0.099255214
2.113714 -0.099446066
2.114714 -0.099634391
2.115714 -0.099820178
2.116714 -0.10000342
2.117714 -0.10018409
2.118714 -0.10036221000000001
2.119714 -0.10053773999999999
2.120714 -0.10071067
2.121714 -0.10088101
2.122714 -0.10104872999999999
2.123714 -0.10121383
2.124714 -0.1013763
2.125714 -0.10153613000000002
2.126714 -0.1016933
2.127714 -0.10184782
2.128714 -0.10199966
2.129714 -0.10214881999999999
2.130714 -0.1022953
2.131714 -0.10243907000000001
2.132714 -0.10258012999999999
2.133714 -0.10271847
2.134714 -0.10285407999999999
2.135714 -0.10298695000000001
2.136714 -0.10311708
2.137714 -0.10324444999999999
2.138714 -0.10336905
2.139714 -0.10349088000000001
2.140714 -0.10360993
2.141714 -0.10372619
2.142714 -0.10383964999999999
2.143714 -0.1039503
2.144714 -0.10405814
2.145714 -0.10416314
2.146714 -0.10426532
2.147714 -0.10436466000000001
2.148714 -0.10446114
2.149714 -0.10455478
2.150714 -0.10464554999999999
2.151714 -0.10473344
2.152714 -0.10481845
2.153714 -0.10490057
2.154714 -0.10497979
2.155714 -0.10505611000000001
2.156714 -0.10512951999999999
2.157714 -0.10520001
2.158714 -0.10526758
2.159714 -0.10533221
2.160714 -0.1053939
2.161714 -0.10545264
2.162714 -0.10550843000000001
2.163714 -0.10556126
2.164714 -0.10561112
2.165714 -0.10565801
2.166714 -0.10570192
2.167714 -0.10574283999999999
2.168714 -0.10578077000000001
2.169714 -0.10581570000000001
2.170714 -0.10584762
2.171714 -0.10587652
2.172714 -0.10590241
2.173714 -0.10592528
2.174714 -0.10594511
2.175714 -0.10596190999999999
2.176714 -0.10597567000000001
2.177714 -0.10598639
2.178714 -0.10599407
2.179714 -0.10599868
2.180714 -0.10600023000000001
2.181714 -0.10599871
2.182714 -0.10599412000000001
2.183714 -0.10598646
2.184714 -0.10597572
2.185714 -0.10596189000000002
2.186714 -0.10594496
2.187714 -0.10592494000000001
2.188714 -0.10590182
2.189714 -0.10587560000000001
2.190714 -0.10584628000000001
2.191714 -0.10581383
2.192714 -0.10577828
2.193714 -0.10573961
2.194714 -0.10569780000000001
2.195714 -0.10565288
2.196714 -0.10560482
2.197714 -0.10555363000000001
2.198714 -0.10549929999999999
2.199714 -0.10544183
2.200714 -0.10538120999999999
2.201714 -0.10531744999999999
2.202714 -0.10525053
2.203714 -0.10518045999999999
2.204714 -0.10510724
2.205714 -0.10503086
2.206714 -0.10495131
2.207714 -0.10486861000000001
2.208714 -0.10478274
2.209714 -0.1046937
2.210714 -0.10460148
2.211714 -0.10450609000000001
2.212714 -0.10440754
2.213714 -0.10430579999999999
2.214714 -0.10420088999999999
2.215714 -0.10409278999999999
2.216714 -0.10398151
2.217714 -0.10386704999999999
2.218714 -0.10374939999999999
2.219714 -0.10362858
2.220714 -0.10350456000000001
2.221714 -0.10337734999999999
2.222714 -0.10324696
2.223714 -0.10311337000000001
2.224714 -0.10297659
2.225714 -0.10283663000000001
2.226714 -0.10269347
2.227714 -0.10254712999999999
2.228714 -0.10239757999999999
2.229714 -0.10224483999999999
2.230714 -0.10208890999999999
2.231714 -0.10192980000000001
2.232714 -0.10176749
2.233714 -0.10160200000000001
2.234714 -0.1014333
2.235714 -0.10126141000000001
2.236714 -0.10108633
2.237714 -0.10090808
2.238714 -0.10072663
2.239714 -0.10054199999999999
2.240714 -0.10035418
2.241714 -0.10016317
2.242714 -0.09996898000000001
2.243714 -0.09977161000000001
2.244714 -0.099571061
2.245714 -0.099367334
2.246714 -0.09916042900000001
2.247714 -0.09895035799999999
2.248714 -0.098737108
2.249714 -0.09852069199999999
2.250714 -0.09830110900000001
2.251714 -0.09807836
2.252714 -0.097852456
2.253714 -0.097623392
2.254714 -0.097391166
2.255714 -0.09715579199999999
2.256714 -0.096917263
2.257714 -0.09667559099999999
2.258714 -0.096430769
2.259714 -0.09618281
2.260714 -0.095931714
2.261714 -0.095677481
2.262714 -0.095420121
2.263714 -0.09515963
2.264714 -0.094896019
2.265714 -0.09462928899999999
2.266714 -0.094359444
2.267714 -0.094086485
2.268714 -0.093810423
2.269714 -0.093531254
2.270714 -0.093248987
2.271714 -0.09296362999999999
2.272714 -0.09267518200000001
2.273714 -0.092383649
2.274714 -0.092089036
2.275714 -0.091791345
2.276714 -0.091490586
2.277714 -0.09118676
2.278714 -0.090879877
2.279714 -0.090569939
2.280714 -0.09025695
2.281714 -0.08994091800000001
2.282714 -0.089621847
2.283714 -0.089299743
2.284714 -0.088974618
2.285714 -0.088646472
2.286714 -0.08831531199999999
2.287714 -0.087981141
2.288714 -0.087643974
2.289714 -0.08730381400000001
2.290714 -0.086960662
2.291714 -0.08661453
2.292714 -0.08626542400000001
2.293714 -0.085913355
2.294714 -0.08555832299999999
2.295714 -0.08520034
2.296714 -0.084839412
2.297714 -0.084475544
2.298714 -0.084108749
2.299714 -0.08373903099999999
2.300714 -0.083366403
2.301714 -0.082990865
2.302714 -0.082612428
2.303714 -0.082231103
2.304714 -0.081846898
2.305714 -0.081459817
2.306714 -0.081069872
2.307714 -0.080677075
2.308714 -0.080281432
2.309714 -0.079882948
2.310714 -0.079481635
2.311714 -0.0790775
2.312714 -0.078670552
2.313714 -0.078260805
2.314714 -0.077848264
2.315714 -0.077432941
2.316714 -0.077014847
2.317714 -0.076593988
2.318714 -0.07617037
2.319714 -0.075744011
2.320714 -0.075314916
2.321714 -0.074883096
2.322714 -0.07444855900000001
2.323714 -0.07401132
2.324714 -0.073571387
2.325714 -0.073128764
2.326714 -0.07268347
2.327714 -0.072235509
2.328714 -0.071784895
2.329714 -0.071331637
2.330714 -0.070875749
2.331714 -0.070417242
2.332714 -0.069956126
2.333714 -0.069492409
2.334714 -0.06902610199999999
2.335714 -0.068557216
2.336714 -0.068085769
2.337714 -0.067611766
2.338714 -0.06713522
2.339714 -0.066656142
2.340714 -0.06617454299999999
2.341714 -0.065690436
2.342714 -0.065203832
2.343714 -0.064714742
2.344714 -0.06422317799999999
2.345714 -0.063729152
2.346714 -0.063232682
2.347714 -0.062733772
2.348714 -0.062232434999999996
2.349714 -0.061728689
2.350714 -0.061222544
2.351714 -0.060714013
2.352714 -0.060203107
2.353714 -0.059689843
2.354714 -0.059174228
2.355714 -0.058656279
2.356714 -0.058136013
2.357714 -0.057613436000000004
2.358714 -0.057088566
2.359714 -0.056561414
2.360714 -0.056031998
2.361714 -0.055500329
2.362714 -0.05496642
2.363714 -0.054430286
2.364714 -0.053891941
2.365714 -0.053351402000000006
2.366714 -0.052808679
2.367714 -0.052263791
2.368714 -0.05171675
2.369714 -0.051167572
2.370714 -0.050616270000000005
2.371714 -0.050062861
2.372714 -0.049507356
2.373714 -0.048949773
2.374714 -0.048390127000000005
2.375714 -0.047828432000000004
2.376714 -0.047264705
2.377714 -0.046698959
2.378714 -0.04613121
2.379714 -0.045561476000000004
2.380714 -0.044989769
2.381714 -0.044416106999999996
2.382714 -0.043840506
2.383714 -0.043262978
2.384714 -0.042683544000000004
2.385714 -0.042102215
2.386714 -0.041519008999999996
2.387714 -0.040933944
2.388714 -0.040347033
2.389714 -0.039758295
2.390714 -0.039167743000000005
2.391714 -0.038575396
2.392714 -0.03798127
2.393714 -0.037385381
2.394714 -0.036787745000000004
2.395714 -0.036188381
2.396714 -0.035587302
2.397714 -0.03498453
2.398714 -0.034380078
2.399714 -0.033773964999999996
2.400714 -0.033166204
2.401714 -0.032556817
2.402714 -0.03194582
2.403714 -0.031333228
2.404714 -0.030719061
2.405714 -0.030103335
2.406714 -0.029486066
2.407714 -0.028867275
2.408714 -0.028246975999999997
2.409714 -0.02762519
2.410714 -0.027001934
2.411714 -0.026377226
2.412714 -0.025751084000000004
2.413714 -0.025123524
2.414714 -0.024494567000000002
2.415714 -0.023864229
2.416714 -0.023232528
2.417714 -0.022599485
2.418714 -0.021965116
2.419714 -0.021329442
2.420714 -0.02069248
2.421714 -0.020054249
2.422714 -0.019414767
2.423714 -0.018774053000000002
2.424714 -0.018132127
2.425714 -0.017489008
2.426714 -0.016844715
2.427714 -0.016199266
2.428714 -0.015552681
2.429714 -0.01490498
2.430714 -0.01425618
2.431714 -0.013606303
2.432714 -0.012955366
2.433714 -0.012303391
2.434714 -0.011650396
2.435714 -0.010996401
2.436714 -0.010341426
2.437714 -0.0096854899
2.438714 -0.0090286128
2.439714 -0.008370813900000001
2.440714 -0.007712113400000001
2.441714 -0.0070525310999999995
2.442714 -0.006392086700000001
2.443714 -0.0057308
2.444714 -0.0050686907000000005
2.445714 -0.004405779
2.446714 -0.0037420847
2.447714 -0.0030776274999999996
2.448714 -0.0024124272
2.449714 -0.0017465040999999999
2.450714 -0.0010798779
2.451714 -0.00041256862
2.452714 0.00025540373
2.453714 0.00092401915
2.454714 0.0015932574999999998
2.455714 0.0022630991
2.456714 0.0029335235
2.457714 0.0036045109000000003
2.458714 0.0042760406
2.459714 0.0049480932
2.460714 0.0056206482
2.461714 0.0062936851
2.462714 0.0069671842000000005
2.463714 0.007641124799999999
2.464714 0.0083154868
2.465714 0.0089902496
2.466714 0.009665393
2.467714 0.010340895999999999
2.468714 0.011016738
2.469714 0.0116929
2.470714 0.012369361
2.471714 0.013046099
2.472714 0.013723095000000001
2.473714 0.014400325999999998
2.474714 0.015077775000000002
2.475714 0.015755418
2.476714 0.016433236
2.477714 0.017111207
2.478714 0.01778931
2.479714 0.018467525999999998
2.480714 0.019145831
2.481714 0.019824207
2.482714 0.020502631
2.483714 0.021181084
2.484714 0.021859542
2.485714 0.022537986
2.486714 0.023216395
2.487714 0.023894747
2.488714 0.024573022
2.489714 0.025251195999999997
2.490714 0.025929251999999996
2.491714 0.026607164
2.492714 0.027284914
2.493714 0.027962477
2.494714 0.028639836999999998
2.495714 0.029316969
2.496714 0.029993852
2.497714 0.030670466
2.498714 0.03134679
2.499714 0.032022799000000005
2.500714 0.032698477000000004
2.501714 0.033373799
2.502714 0.034048743
2.503714 0.034723290999999996
2.504714 0.03539742
2.505714 0.036071107
2.506714 0.036744334000000003
2.507714 0.037417078
2.508714 0.038089318000000004
2.509714 0.038761031
2.510714 0.039432198
2.511714 0.040102797
2.512714 0.040772808
2.513714 0.041442207
2.514714 0.042110975
2.515714 0.042779092
2.516714 0.043446536
2.517714 0.044113284
2.518714 0.044779319
2.519714 0.045444618
2.520714 0.046109161
2.521714 0.046772923
2.522714 0.047435887999999996
2.523714 0.048098032
2.524714 0.048759335
2.525714 0.049419777
2.526714 0.050079333999999996
2.527714 0.050737988000000005
2.528714 0.051395723
2.529714 0.052052509
2.530714 0.052708329
2.531714 0.053363165000000004
2.532714 0.054016995
2.533714 0.054669793
2.534714 0.05532154499999999
2.535714 0.055972225
2.536714 0.056621816
2.537714 0.057270296
2.538714 0.057917647
2.539714 0.058563845
2.540714 0.059208868000000005
2.541714 0.059852696999999996
2.542714 0.060495309000000004
2.543714 0.061136687999999995
2.544714 0.061776808999999995
2.545714 0.062415656
2.546714 0.063053204
2.547714 0.063689431
2.548714 0.06432432
2.549714 0.064957846
2.550714 0.065589993
2.551714 0.066220737
2.552714 0.066850055
2.553714 0.06747792899999999
2.554714 0.068104343
2.555714 0.068729272
2.556714 0.069352693
2.557714 0.06997459
2.558714 0.070594938
2.559714 0.07121372000000001
2.560714 0.071830914
2.561714 0.072446495
2.562714 0.073060446
2.563714 0.07367275
2.564714 0.074283383
2.565714 0.074892322
2.566714 0.07549955
2.567714 0.07610505000000001
2.568714 0.076708797
2.569714 0.077310775
2.570714 0.07791096
2.571714 0.078509335
2.572714 0.07910587599999999
2.573714 0.079700566
2.574714 0.080293388
2.575714 0.080884318
2.576714 0.08147333899999999
2.577714 0.08206042699999999
2.578714 0.082645565
2.579714 0.083228736
2.580714 0.083809922
2.581714 0.08438910000000001
2.582714 0.084966252
2.583714 0.085541361
2.584714 0.086114404
2.585714 0.086685363
2.586714 0.087254227
2.587714 0.087820966
2.588714 0.088385568
2.589714 0.08894801699999999
2.590714 0.08950828899999999
2.591714 0.09006636700000001
2.592714 0.090622233
2.593714 0.09117586899999999
2.594714 0.09172725799999999
2.595714 0.09227638399999999
2.596714 0.092823227
2.597714 0.093367766
2.598714 0.093909987
2.599714 0.09444986899999999
2.600714 0.0949874
2.601714 0.095522555
2.602714 0.096055324
2.603714 0.096585683
2.604714 0.097113615
2.605714 0.097639108
2.606714 0.09816214399999999
2.607714 0.098682696
2.608714 0.099200755
2.609714 0.09971630100000001
2.610714 0.10022932000000001
2.611714 0.10073979
2.612714 0.1012477
2.613714 0.10175303000000001
2.614714 0.10225577
2.615714 0.10275588999999999
2.616714 0.10325338
2.617714 0.10374823000000001
2.618714 0.10424041
2.619714 0.10472991000000001
2.620714 0.10521672
2.621714 0.10570082
2.622714 0.10618218
2.623714 0.10666079999999999
2.624714 0.10713666
2.625714 0.10760975
2.626714 0.10808003999999999
2.627714 0.10854752999999999
2.628714 0.10901219
2.629714 0.10947401999999999
2.630714 0.10993299999999999
2.631714 0.11038911000000001
2.632714 0.11084232
2.633714 0.11129263999999998
2.634714 0.11174005
2.635714 0.11218453
2.636714 0.11262607000000001
2.637714 0.11306465999999998
2.638714 0.11350027
2.639714 0.11393289000000001
2.640714 0.11436252
2.641714 0.11478914
2.642714 0.11521273000000001
2.643714 0.11563328
2.644714 0.11605077000000001
2.645714 0.11646519
2.646714 0.11687653999999999
2.647714 0.11728477999999999
2.648714 0.11768992
2.649714 0.11809194
2.650714 0.11849082
2.651714 0.11888656
2.652714 0.11927915
2.653714 0.11966857
2.654714 0.1200548
2.655714 0.12043784
2.656714 0.12081767
2.657714 0.12119429
2.658714 0.12156767
2.659714 0.12193781
2.660714 0.12230469000000001
2.661714 0.1226683
2.662714 0.12302864000000001
2.663714 0.12338569
2.664714 0.12373943000000001
2.665714 0.12408986
2.666714 0.12443697
2.667714 0.12478072999999999
2.668714 0.12512115000000001
2.669714 0.12545821
2.670714 0.12579189000000002
2.671714 0.12612219
2.672714 0.1264491
2.673714 0.12677261
2.674714 0.1270927
2.675714 0.12740936
2.676714 0.12772259
2.677714 0.12803236999999998
2.678714 0.1283387
2.679714 0.12864155
2.680714 0.12894092
2.681714 0.12923682
2.682714 0.12952921
2.683714 0.12981809
2.684714 0.13010344999999998
2.685714 0.13038528
2.686714 0.13066357
2.687714 0.13093831
2.688714 0.1312095
2.689714 0.13147712
2.690714 0.13174117
2.691714 0.13200162000000001
2.692714 0.13225849
2.693714 0.13251174999999998
2.694714 0.13276141
2.695714 0.13300745
2.696714 0.13324986
2.697714 0.13348864000000002
2.698714 0.13372378000000001
2.699714 0.13395526
2.700714 0.13418308
2.701714 0.13440723999999998
2.702714 0.13462773
2.703714 0.13484453999999998
2.704714 0.13505768
2.705714 0.13526712
2.706714 0.13547286
2.707714 0.1356749
2.708714 0.13587322
2.709714 0.13606783
2.710714 0.13625872
2.711714 0.13644588000000002
2.712714 0.13662931
2.713714 0.13680899
2.714714 0.13698494
2.715714 0.13715713999999998
2.716714 0.1373256
2.717714 0.13749029
2.718714 0.13765122
2.719714 0.1378084
2.720714 0.1379618
2.721714 0.13811141999999998
2.722714 0.13825727
2.723714 0.13839933999999998
2.724714 0.13853763
2.725714 0.13867213
2.726714 0.13880284
2.727714 0.13892975
2.728714 0.13905287
2.729714 0.13917219
2.730714 0.13928771
2.731714 0.13939942
2.732714 0.13950733
2.733714 0.13961142
2.734714 0.1397117
2.735714 0.13980818
2.736714 0.13990083
2.737714 0.13998967
2.738714 0.14007469
2.739714 0.14015588
2.740714 0.14023324
2.741714 0.14030679999999998
2.742714 0.14037652
2.743714 0.14044241000000002
2.744714 0.14050447
2.745714 0.14056271
2.746714 0.14061711999999998
2.747714 0.14066771
2.748714 0.14071445999999999
2.749714 0.14075738
2.750714 0.14079647
2.751714 0.14083172
2.752714 0.14086314
2.753714 0.14089074
2.754714 0.1409145
2.755714 0.14093443
2.756714 0.14095054
2.757714 0.14096282000000002
2.758714 0.14097127
2.759714 0.1409759
2.760714 0.14097671
2.761714 0.14097369
2.762714 0.14096686
2.763714 0.14095621
2.764714 0.14094174
2.765714 0.14092345
2.766714 0.14090134999999998
2.767714 0.14087545
2.768714 0.14084574
2.769714 0.14081222
2.770714 0.14077491
2.771714 0.14073381
2.772714 0.14068891
2.773714 0.14064022
2.774714 0.14058775
2.775714 0.1405315
2.776714 0.14047147000000001
2.777714 0.14040766
2.778714 0.14034009
2.779714 0.14026875
2.780714 0.14019365
2.781714 0.1401148
2.782714 0.14003221000000002
2.783714 0.13994585999999998
2.784714 0.13985577999999999
2.785714 0.13976196000000002
2.786714 0.13966441999999998
2.787714 0.13956315
2.788714 0.13945816
2.789714 0.13934947
2.790714 0.13923707
2.791714 0.13912097
2.792714 0.13900117
2.793714 0.13887769
2.794714 0.13875052999999998
2.795714 0.13861969
2.796714 0.13848519
2.797714 0.13834703
2.798714 0.13820521
2.799714 0.13805975
2.800714 0.13791064
2.801714 0.13775790999999998
2.802714 0.13760155
2.803714 0.13744156999999999
2.804714 0.13727798
2.805714 0.13711079
2.806714 0.13693998999999998
2.807714 0.13676562
2.808714 0.13658765
2.809714 0.13640613000000001
2.810714 0.13622104
2.811714 0.13603239
2.812714 0.13584018
2.813714 0.13564444
2.814714 0.13544518
2.815714 0.13524239
2.816714 0.13503609
2.817714 0.13482629
2.818714 0.13461299000000002
2.819714 0.13439622
2.820714 0.13417596999999998
2.821714 0.13395225
2.822714 0.13372509
2.823714 0.13349449000000002
2.824714 0.13326044
2.825714 0.13302298
2.826714 0.13278210999999998
2.827714 0.13253783
2.828714 0.13229017
2.829714 0.13203913
2.830714 0.13178472000000002
2.831714 0.13152695
2.832714 0.13126584000000002
2.833714 0.1310014
2.834714 0.13073365
2.835714 0.13046258
2.836714 0.13018821
2.837714 0.12991056
2.838714 0.12962964999999999
2.839714 0.12934547999999998
2.840714 0.12905806
2.841714 0.12876741
2.842714 0.12847354
2.843714 0.12817647
2.844714 0.12787621
2.845714 0.12757278
2.846714 0.12726617
2.847714 0.12695641
2.848714 0.12664353
2.849714 0.12632752
2.850714 0.12600840000000002
2.851714 0.12568618
2.852714 0.12536088
2.853714 0.12503251999999998
2.854714 0.12470110999999999
2.855714 0.12436666
2.856714 0.1240292
2.857714 0.12368872
2.858714 0.12334525
2.859714 0.12299881
2.860714 0.1226494
2.861714 0.12229704
2.862714 0.12194176
2.863714 0.12158356
2.864714 0.12122246
2.865714 0.12085848
2.866714 0.12049162
2.867714 0.12012189999999999
2.868714 0.11974934999999999
2.869714 0.11937397999999999
2.870714 0.11899581
2.871714 0.11861484000000001
2.872714 0.11823109999999999
2.873714 0.11784460000000001
2.874714 0.11745535
2.875714 0.11706338
2.876714 0.1166687
2.877714 0.11627133
2.878714 0.11587128
2.879714 0.11546855999999998
2.880714 0.11506319999999999
2.881714 0.11465523
2.882714 0.11424463
2.883714 0.11383145
2.884714 0.11341569
2.885714 0.11299738000000001
2.886714 0.11257653000000001
2.887714 0.11215315000000001
2.888714 0.11172726999999999
2.889714 0.11129889
2.890714 0.11086805000000001
2.891714 0.11043476
2.892714 0.10999904
2.893714 0.1095609
2.894714 0.10912038
2.895714 0.10867746
2.896714 0.10823219999999999
2.897714 0.10778459000000001
2.898714 0.10733466
2.899714 0.10688243
2.900714 0.10642792000000001
2.901714 0.10597114
2.902714 0.10551212000000001
2.903714 0.10505086999999999
2.904714 0.10458742000000001
2.905714 0.10412178
2.906714 0.10365398
2.907714 0.10318403
2.908714 0.10271195999999999
2.909714 0.10223776999999999
2.910714 0.10176151
2.911714 0.10128317999999999
2.912714 0.1008028
2.913714 0.10032039999999999
2.914714 0.09983599900000001
2.915714 0.099349616
2.916714 0.098861265
2.917714 0.09837097
2.918714 0.097878755
2.919714 0.09738463
2.920714 0.096888625
2.921714 0.096390757
2.922714 0.09589104999999999
2.923714 0.095389521
2.924714 0.094886194
2.925714 0.094381085
2.926714 0.093874219
2.927714 0.093365618
2.928714 0.0928553
2.929714 0.092343288
2.930714 0.091829599
2.931714 0.091314258
2.932714 0.090797286
2.933714 0.090278703
2.934714 0.089758524
2.935714 0.08923678
2.936714 0.08871348700000001
2.937714 0.088188669
2.938714 0.087662344
2.939714 0.087134534
2.940714 0.086605258
2.941714 0.086074544
2.942714 0.085542409
2.943714 0.085008872
2.944714 0.084473961
2.945714 0.08393769400000001
2.946714 0.08340009400000001
2.947714 0.082861178
2.948714 0.082320976
2.949714 0.081779505
2.950714 0.08123678299999999
2.951714 0.080692838
2.952714 0.08014768800000001
2.953714 0.079601357
2.954714 0.079053867
2.955714 0.078505243
2.956714 0.0779555
2.957714 0.077404664
2.958714 0.076852756
2.959714 0.076299801
2.960714 0.075745821
2.961714 0.07519084000000001
2.962714 0.074634876
2.963714 0.074077951
2.964714 0.07352008800000001
2.965714 0.072961312
2.966714 0.072401646
2.967714 0.071841112
2.968714 0.071279728
2.969714 0.07071751800000001
2.970714 0.07015450999999999
2.971714 0.06959072200000001
2.972714 0.069026178
2.973714 0.068460894
2.974714 0.0678949
2.975714 0.067328219
2.976714 0.066760869
2.977714 0.066192873
2.978714 0.065624254
2.979714 0.06505503600000001
2.980714 0.064485241
2.981714 0.063914887
2.982714 0.06334400400000001
2.983714 0.06277260800000001
2.984714 0.062200724
2.985714 0.061628374
2.986714 0.061055574999999994
2.987714 0.06048235799999999
2.988714 0.059908738999999996
2.989714 0.059334741999999996
2.990714 0.058760389
2.991714 0.058185699
2.992714 0.057610701
2.993714 0.057035411
2.994714 0.056459854000000004
2.995714 0.055884046
2.996714 0.055308017
2.997714 0.054731785000000005
2.998714 0.054155366
2.999714 0.05357879
3.000714 0.053002074
3.001714 0.052425242
3.002714 0.051848317
3.003714 0.051271316000000004
3.004714 0.050694263
3.005714 0.050117174
3.006714 0.049540075
3.007714 0.048962986
3.008714 0.04838593
3.009714 0.047808926
3.010714 0.047231998
3.011714 0.046655163
3.012714 0.046078444999999996
3.013714 0.045501863
3.014714 0.044925435
3.015714 0.044349188000000005
3.016714 0.043773138999999996
3.017714 0.043197308
3.018714 0.042621716000000004
3.019714 0.042046382
3.020714 0.041471331
3.021714 0.04089658
3.022714 0.040322152
3.023714 0.039748065
3.024714 0.039174338
3.025714 0.038600992
3.026714 0.038028051
3.027714 0.037455533
3.028714 0.036883456
3.029714 0.036311842
3.030714 0.035740708999999996
3.031714 0.035170079
3.032714 0.034599972
3.033714 0.034030408
3.034714 0.033461404
3.035714 0.032892983
3.036714 0.032325162
3.037714 0.031757963
3.038714 0.031191405000000002
3.039714 0.030625507
3.040714 0.030060287
3.041714 0.029495766
3.042714 0.028931964
3.043714 0.028368898000000004
3.044714 0.027806587999999997
3.045714 0.027245052999999998
3.046714 0.026684312999999998
3.047714 0.026124387000000002
3.048714 0.025565294000000002
3.049714 0.025007049999999996
3.050714 0.024449677
3.051714 0.023893191
3.052714 0.023337614
3.053714 0.022782962
3.054714 0.022229252
3.055714 0.021676505
3.056714 0.021124739
3.057714 0.020573971
3.058714 0.020024220000000002
3.059714 0.019475503
3.060714 0.018927839000000002
3.061714 0.018381244
3.062714 0.017835738
3.063714 0.017291337
3.064714 0.016748058
3.065714 0.016205920999999998
3.066714 0.01566494
3.067714 0.015125134
3.068714 0.01458652
3.069714 0.014049115
3.070714 0.013512935
3.071714 0.012977998
3.072714 0.012444318999999999
3.073714 0.011911915
3.074714 0.011380803
3.075714 0.010850999
3.076714 0.010322519
3.077714 0.0097953787
3.078714 0.009269594
3.079714 0.0087451801
3.080714 0.008222153
3.081714 0.007700527899999999
3.082714 0.0071803202
3.083714 0.0066615452
3.084714 0.0061442180999999995
3.085714 0.005628353
3.086714 0.005113965
3.087714 0.0046010689
3.088714 0.004089679
3.089714 0.0035798093
3.090714 0.0030714742
3.091714 0.0025646874
3.092714 0.0020594629
3.093714 0.0015558145999999998
3.094714 0.0010537558
3.095714 0.00055330001
3.096714 5.4460627999999995e-05
3.097714 -0.00044274930000000003
3.098714 -0.00093831668
3.099714 -0.0014322287
3.100714 -0.0019244726
3.101714 -0.0024150359
3.102714 -0.002903906
3.103714 -0.0033910705999999997
3.104714 -0.0038765177999999997
3.105714 -0.0043602351
3.106714 -0.0048422109
3.107714 -0.0053224332
3.108714 -0.0058008904
3.109714 -0.0062775711
3.110714 -0.0067524641
3.111714 -0.0072255578
3.112714 -0.0076968412
3.113714 -0.0081663035
3.114714 -0.0086339336
3.115714 -0.009099721500000001
3.116714 -0.0095636562
3.117714 -0.010025728000000001
3.118714 -0.010485925
3.119714 -0.010944238
3.120714 -0.011400657
3.121714 -0.011855173
3.122714 -0.012307776
3.123714 -0.012758456
3.124714 -0.013207202999999999
3.125714 -0.013654007999999999
3.126714 -0.014098863
3.127714 -0.014541758
3.128714 -0.014982685
3.129714 -0.015421635
3.130714 -0.015858598999999998
3.131714 -0.016293568
3.132714 -0.016726536
3.133714 -0.017157494000000002
3.134714 -0.017586433000000002
3.135714 -0.018013347000000002
3.136714 -0.018438227
3.137714 -0.018861066
3.138714 -0.019281857
3.139714 -0.019700592
3.140714 -0.020117265999999998
3.141714 -0.020531872
3.142714 -0.020944403
3.143714 -0.021354851
3.144714 -0.021763213
3.145714 -0.022169481
3.146714 -0.022573647999999998
3.147714 -0.022975712000000002
3.148714 -0.023375664
3.149714 -0.023773500000000003
3.150714 -0.024169216
3.151714 -0.024562806
3.152714 -0.024954267
3.153714 -0.025343591999999998
3.154714 -0.025730778
3.155714 -0.026115821999999997
3.156714 -0.026498716999999998
3.157714 -0.026879464999999998
3.158714 -0.027258057000000002
3.159714 -0.027634492
3.160714 -0.028008767000000004
3.161714 -0.028380877
3.162714 -0.028750821
3.163714 -0.029118598
3.164714 -0.029484200000000002
3.165714 -0.029847628
3.166714 -0.030208883
3.167714 -0.030567957
3.168714 -0.030924851
3.169714 -0.031279566
3.170714 -0.031632098000000004
3.171714 -0.031982444
3.172714 -0.032330604
3.173714 -0.032676579
3.174714 -0.033020365
3.175714 -0.033361962
3.176714 -0.033701371
3.177714 -0.034038592
3.178714 -0.034373623
3.179714 -0.034706466
3.180714 -0.035037118
3.181714 -0.035365581
3.182714 -0.035691855
3.183714 -0.036015941
3.184714 -0.036337838
3.185714 -0.036657549
3.186714 -0.036975075
3.187714 -0.037290415
3.188714 -0.037603572
3.189714 -0.037914547
3.190714 -0.038223338
3.191714 -0.038529953000000006
3.192714 -0.038834390999999996
3.193714 -0.039136651
3.194714 -0.039436741
3.195714 -0.039734659
3.196714 -0.04003041
3.197714 -0.040323994
3.198714 -0.04061542
3.199714 -0.040904686
3.200714 -0.041191794999999996
3.201714 -0.041476754
3.202714 -0.041759561
3.203714 -0.042040224
3.204714 -0.042318747999999996
3.205714 -0.042595135
3.206714 -0.042869389
3.207714 -0.043141516
3.208714 -0.043411517999999996
3.209714 -0.043679404
3.210714 -0.043945174999999996
3.211714 -0.044208838
3.212714 -0.0444704
3.213714 -0.044729862999999995
3.214714 -0.044987237
3.215714 -0.045242524
3.216714 -0.045495734
3.217714 -0.045746867999999996
3.218714 -0.045995938
3.219714 -0.046242948
3.220714 -0.046487906
3.221714 -0.046730819
3.222714 -0.046971691
3.223714 -0.047210531
3.224714 -0.047447349
3.225714 -0.047682153
3.226714 -0.047914949
3.227714 -0.048145745000000004
3.228714 -0.048374547999999996
3.229714 -0.048601368
3.230714 -0.048826213
3.231714 -0.049049092999999995
3.232714 -0.049270014
3.233714 -0.049488991
3.234714 -0.049706025
3.235714 -0.049921131
3.236714 -0.050134317
3.237714 -0.050345592999999994
3.238714 -0.05055496599999999
3.239714 -0.050762447
3.240714 -0.050968048
3.241714 -0.051171775
3.242714 -0.051373645
3.243714 -0.051573664
3.244714 -0.051771838
3.245714 -0.051968184
3.246714 -0.052162708
3.247714 -0.052355422
3.248714 -0.052546337000000005
3.249714 -0.052735466
3.250714 -0.052922818999999996
3.251714 -0.053108408
3.252714 -0.053292239
3.253714 -0.053474329999999994
3.254714 -0.053654687000000006
3.255714 -0.053833326
3.256714 -0.054010254
3.257714 -0.054185482
3.258714 -0.054359028999999996
3.259714 -0.054530897999999994
3.260714 -0.054701109
3.261714 -0.054869673
3.262714 -0.055036601000000004
3.263714 -0.055201904999999996
3.264714 -0.055365595999999996
3.265714 -0.055527687000000006
3.266714 -0.055688189
3.267714 -0.05584711900000001
3.268714 -0.056004489000000005
3.269714 -0.056160311000000004
3.270714 -0.056314602
3.271714 -0.056467368000000004
3.272714 -0.056618632999999995
3.273714 -0.056768401
3.274714 -0.056916691
3.275714 -0.057063513999999996
3.276714 -0.057208887
3.277714 -0.057352823
3.278714 -0.057495332999999996
3.279714 -0.05763643400000001
3.280714 -0.057776143999999995
3.281714 -0.057914475
3.282714 -0.058051437
3.283714 -0.058187050000000004
3.284714 -0.058321329
3.285714 -0.058454286999999994
3.286714 -0.058585940999999996
3.287714 -0.058716309
3.288714 -0.058845402
3.289714 -0.058973237
3.290714 -0.059099827
3.291714 -0.059225195
3.292714 -0.059349352
3.293714 -0.059472315
3.294714 -0.059594098
3.295714 -0.059714721000000005
3.296714 -0.059834198000000005
3.297714 -0.059952545999999995
3.298714 -0.060069781999999995
3.299714 -0.060185918
3.300714 -0.060300977
3.301714 -0.060414971
3.302714 -0.060527917
3.303714 -0.060639833000000004
3.304714 -0.06075073600000001
3.305714 -0.060860644
3.306714 -0.060969574
3.307714 -0.061077543000000005
3.308714 -0.061184569
3.309714 -0.061290665
3.310714 -0.061395852
3.311714 -0.061500141999999994
3.312714 -0.061603554000000005
3.313714 -0.06170611000000001
3.314714 -0.061807822
3.315714 -0.06190870800000001
3.316714 -0.062008784
3.317714 -0.062108069
3.318714 -0.062206580000000004
3.319714 -0.062304334
3.320714 -0.062401348
3.321714 -0.06249764099999999
3.322714 -0.06259323
3.323714 -0.062688126
3.324714 -0.062782352
3.325714 -0.062875927
3.326714 -0.062968867
3.327714 -0.063061184
3.328714 -0.063152902
3.329714 -0.063244038
3.330714 -0.063334603
3.331714 -0.063424621
3.332714 -0.063514104
3.333714 -0.06360307500000001
3.334714 -0.06369155
3.335714 -0.063779549
3.336714 -0.063867081
3.337714 -0.06395417099999999
3.338714 -0.064040837
3.339714 -0.064127095
3.340714 -0.06421296300000001
3.341714 -0.064298458
3.342714 -0.064383599
3.343714 -0.064468407
3.344714 -0.064552895
3.345714 -0.064637081
3.346714 -0.064720988
3.347714 -0.064804632
3.348714 -0.064888026
3.349714 -0.06497119300000001
3.350714 -0.065054151
3.351714 -0.065136922
3.352714 -0.065219519
3.353714 -0.065301958
3.354714 -0.065384264
3.355714 -0.065466447
3.356714 -0.065548532
3.357714 -0.065630535
3.358714 -0.065712474
3.359714 -0.06579436599999999
3.360714 -0.06587622900000001
3.361714 -0.065958081
3.362714 -0.066039944
3.363714 -0.066121831
3.364714 -0.066203764
3.365714 -0.066285755
3.366714 -0.066367828
3.367714 -0.06645000000000001
3.368714 -0.066532282
3.369714 -0.066614698
3.370714 -0.066697266
3.371714 -0.066780002
3.372714 -0.066862925
3.373714 -0.066946051
3.374714 -0.067029399
3.375714 -0.067112979
3.376714 -0.067196816
3.377714 -0.06728092599999999
3.378714 -0.067365321
3.379714 -0.067450025
3.380714 -0.067535049
3.381714 -0.067620416
3.382714 -0.067706138
3.383714 -0.067792233
3.384714 -0.06787871799999999
3.385714 -0.067965605
3.386714 -0.06805291100000001
3.387714 -0.06814065899999999
3.388714 -0.068228855
3.389714 -0.068317523
3.390714 -0.068406673
3.391714 -0.068496325
3.392714 -0.068586494
3.393714 -0.06867719300000001
3.394714 -0.06876844
3.395714 -0.068860251
3.396714 -0.068952638
3.397714 -0.069045619
3.398714 -0.069139205
3.399714 -0.06923341400000001
3.400714 -0.069328258
3.401714 -0.069423753
3.402714 -0.069519918
3.403714 -0.069616764
3.404714 -0.069714303
3.405714 -0.069812551
3.406714 -0.069911528
3.407714 -0.070011243
3.408714 -0.07011171000000001
3.409714 -0.070212939
3.410714 -0.070314953
3.411714 -0.07041776000000001
3.412714 -0.070521375
3.413714 -0.070625811
3.414714 -0.070731086
3.415714 -0.07083721
3.416714 -0.070944196
3.417714 -0.071052054
3.418714 -0.07116080400000001
3.419714 -0.071270455
3.420714 -0.071381027
3.421714 -0.071492523
3.422714 -0.07160496300000001
3.423714 -0.071718358
3.424714 -0.071832718
3.425714 -0.071948057
3.426714 -0.07206438500000001
3.427714 -0.07218171400000001
3.428714 -0.072300056
3.429714 -0.07241942200000001
3.430714 -0.072539825
3.431714 -0.072661281
3.432714 -0.072783791
3.433714 -0.072907371
3.434714 -0.07303203500000001
3.435714 -0.073157792
3.436714 -0.07328464999999999
3.437714 -0.07341262000000001
3.438714 -0.073541712
3.439714 -0.073671935
3.440714 -0.073803298
3.441714 -0.073935813
3.442714 -0.07406948699999999
3.443714 -0.074204331
3.444714 -0.074340351
3.445714 -0.074477558
3.446714 -0.074615958
3.447714 -0.074755563
3.448714 -0.074896379
3.449714 -0.075038412
3.450714 -0.075181673
3.451714 -0.075326167
3.452714 -0.07547190799999999
3.453714 -0.075618894
3.454714 -0.075767137
3.455714 -0.075916643
3.456714 -0.076067419
3.457714 -0.076219469
3.458714 -0.076372805
3.459714 -0.076527428
3.460714 -0.076683349
3.461714 -0.076840568
3.462714 -0.076999096
3.463714 -0.077158934
3.464714 -0.077320088
3.465714 -0.077482563
3.466714 -0.07764636500000001
3.467714 -0.07781150099999999
3.468714 -0.07797796900000001
3.469714 -0.078145775
3.470714 -0.078314927
3.471714 -0.078485429
3.472714 -0.07865728100000001
3.473714 -0.07883049
3.474714 -0.079005054
3.475714 -0.079180981
3.476714 -0.07935827
3.477714 -0.079536927
3.478714 -0.079716957
3.479714 -0.079898356
3.480714 -0.080081128
3.481714 -0.08026527900000001
3.482714 -0.080450805
3.483714 -0.080637709
3.484714 -0.080825994
3.485714 -0.081015663
3.486714 -0.081206713
3.487714 -0.081399147
3.488714 -0.081592967
3.489714 -0.08178817199999999
3.490714 -0.081984763
3.491714 -0.082182733
3.492714 -0.082382088
3.493714 -0.082582829
3.494714 -0.082784949
3.495714 -0.082988455
3.496714 -0.08319334
3.497714 -0.08339959899999999
3.498714 -0.083607237
3.499714 -0.08381624900000001
3.500714 -0.084026635
3.501714 -0.084238389
3.502714 -0.08445151000000001
3.503714 -0.084665994
3.504714 -0.084881834
3.505714 -0.08509903
3.506714 -0.085317582
3.507714 -0.085537479
3.508714 -0.085758721
3.509714 -0.08598130100000001
3.510714 -0.086205214
3.511714 -0.086430454
3.512714 -0.086657022
3.513714 -0.086884905
3.514714 -0.087114098
3.515714 -0.087344594
3.516714 -0.087576394
3.517714 -0.087809487
3.518714 -0.08804386
3.519714 -0.088279514
3.520714 -0.08851643699999999
3.521714 -0.088754622
3.522714 -0.088994065
3.523714 -0.089234754
3.524714 -0.089476682
3.525714 -0.089719845
3.526714 -0.08996422999999999
3.527714 -0.090209831
3.528714 -0.09045663799999999
3.529714 -0.090704637
3.530714 -0.090953824
3.531714 -0.091204187
3.532714 -0.091455714
3.533714 -0.091708399
3.534714 -0.091962231
3.535714 -0.092217198
3.536714 -0.092473289
3.537714 -0.092730491
3.538714 -0.092988793
3.539714 -0.093248184
3.540714 -0.093508651
3.541714 -0.09377019
3.542714 -0.094032777
3.543714 -0.094296405
3.544714 -0.094561063
3.545714 -0.09482673500000001
3.546714 -0.095093407
3.547714 -0.09536107
3.548714 -0.095629704
3.549714 -0.095899298
3.550714 -0.096169842
3.551714 -0.096441316
3.552714 -0.096713705
3.553714 -0.096986996
3.554714 -0.09726117100000001
3.555714 -0.09753621999999999
3.556714 -0.09781213000000001
3.557714 -0.098088873
3.558714 -0.098366442
3.559714 -0.09864481400000001
3.560714 -0.098923978
3.561714 -0.09920392200000001
3.562714 -0.099484622
3.563714 -0.09976606799999999
3.564714 -0.10004824
3.565714 -0.10033111
3.566714 -0.10061468
3.567714 -0.10089891000000001
3.568714 -0.10118379999999999
3.569714 -0.10146932
3.570714 -0.10175544999999998
3.571714 -0.10204218999999999
3.572714 -0.1023295
3.573714 -0.10261737
3.574714 -0.10290577999999999
3.575714 -0.1031947
3.576714 -0.10348412
3.577714 -0.10377400999999999
3.578714 -0.10406437
3.579714 -0.10435516
3.580714 -0.10464637000000002
3.581714 -0.10493797
3.582714 -0.10522994
3.583714 -0.10552227
3.584714 -0.10581493
3.585714 -0.10610788999999998
3.586714 -0.10640114
3.587714 -0.10669464
3.588714 -0.10698839
3.589714 -0.10728235
3.590714 -0.10757651
3.591714 -0.10787083
3.592714 -0.10816531
3.593714 -0.10845990999999999
3.594714 -0.1087546
3.595714 -0.10904938
3.596714 -0.1093442
3.597714 -0.10963905
3.598714 -0.10993391
3.599714 -0.11022874
3.600714 -0.11052353000000001
3.601714 -0.11081825000000001
3.602714 -0.11111287
3.603714 -0.11140736999999999
3.604714 -0.11170171999999999
3.605714 -0.11199591
3.606714 -0.11228989
3.607714 -0.11258365000000001
3.608714 -0.11287717
3.609714 -0.11317040999999999
3.610714 -0.11346334000000001
3.611714 -0.11375595
3.612714 -0.11404819999999999
3.613714 -0.11434008
3.614714 -0.11463154
3.615714 -0.11492256
3.616714 -0.11521312000000002
3.617714 -0.1155032
3.618714 -0.11579273999999999
3.619714 -0.11608175
3.620714 -0.11637017999999999
3.621714 -0.116658
3.622714 -0.11694520000000001
3.623714 -0.11723173
3.624714 -0.11751758
3.625714 -0.11780269999999998
3.626714 -0.11808706999999999
3.627714 -0.11837067000000001
3.628714 -0.11865345
3.629714 -0.11893540000000001
3.630714 -0.11921648
3.631714 -0.11949667
3.632714 -0.11977592999999999
3.633714 -0.12005423000000001
3.634714 -0.12033154000000001
3.635714 -0.12060784999999999
3.636714 -0.12088310000000001
3.637714 -0.12115727
3.638714 -0.12143032
3.639714 -0.12170223
3.640714 -0.12197298
3.641714 -0.12224251000000001
3.642714 -0.12251081999999999
3.643714 -0.12277786000000002
3.644714 -0.12304359999999999
3.645714 -0.12330801999999999
3.646714 -0.12357106999999999
3.647714 -0.12383272000000001
3.648714 -0.12409296
3.649714 -0.12435173999999999
3.650714 -0.12460903
3.651714 -0.12486478999999999
3.652714 -0.12511901
3.653714 -0.12537163999999998
3.654714 -0.12562264
3.655714 -0.12587201
3.656714 -0.12611968
3.657714 -0.12636564
3.658714 -0.12660985
3.659714 -0.12685227
3.660714 -0.12709288
3.661714 -0.12733164
3.662714 -0.12756853
3.663714 -0.12780350000000001
3.664714 -0.12803653
3.665714 -0.12826758000000002
3.666714 -0.12849661
3.667714 -0.1287236
3.668714 -0.1289485
3.669714 -0.12917130000000002
3.670714 -0.12939195
3.671714 -0.12961043
3.672714 -0.12982669
3.673714 -0.13004071
3.674714 -0.13025245
3.675714 -0.13046188
3.676714 -0.13066897
3.677714 -0.13087367
3.678714 -0.13107596999999999
3.679714 -0.13127582999999998
3.680714 -0.13147320999999998
3.681714 -0.13166808
3.682714 -0.13186040999999998
3.683714 -0.13205016
3.684714 -0.13223728999999998
3.685714 -0.13242179
3.686714 -0.13260361
3.687714 -0.13278271
3.688714 -0.13295907999999998
3.689714 -0.13313267
3.690714 -0.13330345
3.691714 -0.13347138
3.692714 -0.13363643
3.693714 -0.13379857
3.694714 -0.13395777
3.695714 -0.13411399
3.696714 -0.13426719
3.697714 -0.13441734
3.698714 -0.13456442000000002
3.699714 -0.13470838000000002
3.700714 -0.1348492
3.701714 -0.13498684
3.702714 -0.13512125
3.703714 -0.13525241999999998
3.704714 -0.13538031
3.705714 -0.13550489000000002
3.706714 -0.13562611
3.707714 -0.13574396
3.708714 -0.13585838
3.709714 -0.13596935999999998
3.710714 -0.13607686
3.711714 -0.13618084
3.712714 -0.13628128
3.713714 -0.13637814
3.714714 -0.13647139
3.715714 -0.13656099
3.716714 -0.13664692
3.717714 -0.13672914
3.718714 -0.13680762
3.719714 -0.13688232
3.720714 -0.13695323
3.721714 -0.13702029999999998
3.722714 -0.1370835
3.723714 -0.1371428
3.724714 -0.13719817
3.725714 -0.13724957000000002
3.726714 -0.13729697
3.727714 -0.13734036
3.728714 -0.13737968
3.729714 -0.13741492
3.730714 -0.13744604
3.731714 -0.13747301
3.732714 -0.13749581
3.733714 -0.13751439
3.734714 -0.13752873000000002
3.735714 -0.1375388
3.736714 -0.13754456999999998
3.737714 -0.13754602000000002
3.738714 -0.1375431
3.739714 -0.13753579000000002
3.740714 -0.13752405
3.741714 -0.13750787
3.742714 -0.13748722
3.743714 -0.13746206
3.744714 -0.13743236
3.745714 -0.1373981
3.746714 -0.13735925000000002
3.747714 -0.13731578
3.748714 -0.13726765999999999
3.749714 -0.13721486000000002
3.750714 -0.13715737
3.751714 -0.13709512999999998
3.752714 -0.13702813
3.753714 -0.13695635
3.754714 -0.13687976
3.755714 -0.13679833
3.756714 -0.13671202999999998
3.757714 -0.13662084
3.758714 -0.13652473
3.759714 -0.13642368000000002
3.760714 -0.13631766
3.761714 -0.13620664
3.762714 -0.13609059
3.763714 -0.1359695
3.764714 -0.13584334
3.765714 -0.13571207999999998
3.766714 -0.1355757
3.767714 -0.13543417
3.768714 -0.13528747
3.769714 -0.13513557
3.770714 -0.13497846
3.771714 -0.13481609
3.772714 -0.13464846
3.773714 -0.13447554
3.774714 -0.13429731
3.775714 -0.13411375
3.776714 -0.13392483
3.777714 -0.13373052000000002
3.778714 -0.13353081
3.779714 -0.13332568
3.780714 -0.13311511
3.781714 -0.13289908
3.782714 -0.13267755
3.783714 -0.13245052
3.784714 -0.13221797
3.785714 -0.13197986
3.786714 -0.1317362
3.787714 -0.13148695
3.788714 -0.13123211
3.789714 -0.13097164
3.790714 -0.13070552
3.791714 -0.13043375
3.792714 -0.13015631
3.793714 -0.12987318
3.794714 -0.12958434
3.795714 -0.12928977
3.796714 -0.12898947
3.797714 -0.1286834
3.798714 -0.12837156
3.799714 -0.12805392999999998
3.800714 -0.1277305
3.801714 -0.12740124
3.802714 -0.12706615
3.803714 -0.12672521
3.804714 -0.12637841
3.805714 -0.12602574
3.806714 -0.12566719
3.807714 -0.12530272
3.808714 -0.12493234
3.809714 -0.12455602
3.810714 -0.12417376999999999
3.811714 -0.12378555999999999
3.812714 -0.12339139
3.813714 -0.12299125000000001
3.814714 -0.12258512
3.815714 -0.12217299000000001
3.816714 -0.12175485000000001
3.817714 -0.1213307
3.818714 -0.12090052000000001
3.819714 -0.1204643
3.820714 -0.12002204
3.821714 -0.11957373
3.822714 -0.11911936000000001
3.823714 -0.11865891
3.824714 -0.11819239
3.825714 -0.11771978999999999
3.826714 -0.11724109999999999
3.827714 -0.11675631
3.828714 -0.11626543
3.829714 -0.11576843
3.830714 -0.11526531000000001
3.831714 -0.11475609
3.832714 -0.11424074
3.833714 -0.11371927
3.834714 -0.11319168
3.835714 -0.11265794999999999
3.836714 -0.11211808000000001
3.837714 -0.11157208
3.838714 -0.11101995
3.839714 -0.11046166999999998
3.840714 -0.10989725000000002
3.841714 -0.10932668999999999
3.842714 -0.10874998000000001
3.843714 -0.10816713000000001
3.844714 -0.10757814
3.845714 -0.106983
3.846714 -0.10638173
3.847714 -0.10577431999999999
3.848714 -0.10516077
3.849714 -0.10454108
3.850714 -0.10391526
3.851714 -0.10328330999999999
3.852714 -0.10264524000000001
3.853714 -0.10200103999999999
3.854714 -0.10135073
3.855714 -0.10069428999999999
3.856714 -0.10003175
3.857714 -0.09936310799999999
3.858714 -0.098688377
3.859714 -0.09800754499999999
3.860714 -0.09732063
3.861714 -0.096627645
3.862714 -0.095928588
3.863714 -0.095223472
3.864714 -0.09451230299999999
3.865714 -0.093795086
3.866714 -0.093071832
3.867714 -0.092342554
3.868714 -0.091607263
3.869714 -0.090865965
3.870714 -0.09011867200000001
3.871714 -0.089365395
3.872714 -0.088606146
3.873714 -0.087840937
3.874714 -0.087069778
3.875714 -0.086292683
3.876714 -0.085509662
3.877714 -0.084720727
3.878714 -0.083925895
3.879714 -0.083125179
3.880714 -0.08231859500000001
3.881714 -0.081506156
3.882714 -0.080687879
3.883714 -0.07986378
3.884714 -0.079033873
3.885714 -0.07819817400000001
3.886714 -0.077356695
3.887714 -0.076509459
3.888714 -0.07565648400000001
3.889714 -0.074797787
3.890714 -0.073933386
3.891714 -0.073063298
3.892714 -0.07218754599999999
3.893714 -0.071306148
3.894714 -0.070419122
3.895714 -0.06952649
3.896714 -0.068628276
3.897714 -0.067724503
3.898714 -0.066815189
3.899714 -0.065900356
3.900714 -0.064980029
3.901714 -0.06405423
3.902714 -0.063122984
3.903714 -0.062186318
3.904714 -0.06124425
3.905714 -0.06029681
3.906714 -0.059344026
3.907714 -0.05838592200000001
3.908714 -0.057422521
3.909714 -0.056453858
3.910714 -0.055479957
3.911714 -0.054500839999999995
3.912714 -0.053516543
3.913714 -0.052527094
3.914714 -0.05153251700000001
3.915714 -0.05053284699999999
3.916714 -0.049528113
3.917714 -0.048518341
3.918714 -0.047503566000000004
3.919714 -0.046483819999999995
3.920714 -0.045459133
3.921714 -0.044429535
3.922714 -0.043395063
3.923714 -0.042355747
3.924714 -0.041311621
3.925714 -0.040262719
3.926714 -0.039209073
3.927714 -0.038150721
3.928714 -0.037087695000000004
3.929714 -0.036020033
3.930714 -0.034947766000000005
3.931714 -0.033870936
3.932714 -0.032789574
3.933714 -0.031703722
3.934714 -0.030613414
3.935714 -0.029518688
3.936714 -0.028419582
3.937714 -0.027316135999999998
3.938714 -0.026208386
3.939714 -0.025096376
3.940714 -0.023980139
3.941714 -0.022859719
3.942714 -0.021735154
3.943714 -0.020606484999999997
3.944714 -0.019473754000000003
3.945714 -0.018337001
3.946714 -0.017196267
3.947714 -0.016051596
3.948714 -0.014903027999999999
3.949714 -0.013750607000000001
3.950714 -0.012594374
3.951714 -0.011434375
3.952714 -0.010270651
3.953714 -0.0091032467
3.954714 -0.0079322061
3.955714 -0.006757574
3.956714 -0.0055793949
3.957714 -0.0043977143
3.958714 -0.0032125772
3.959714 -0.0020240301
3.960714 -0.00083211917
3.961714 0.00036310882
3.962714 0.0015616068
3.963714 0.0027633274
3.964714 0.003968222899999999
3.965714 0.0051762447
3.966714 0.0063873442
3.967714 0.0076014723
3.968714 0.00881858
3.969714 0.010038617
3.970714 0.011261533
3.971714 0.012487278
3.972714 0.013715799999999998
3.973714 0.014947048
3.974714 0.01618097
3.975714 0.017417513
3.976714 0.018656626
3.977714 0.019898255
3.978714 0.021142348000000002
3.979714 0.022388850999999998
3.980714 0.023637708
3.981714 0.024888868
3.982714 0.026142274
3.983714 0.027397872000000004
3.984714 0.028655608
3.985714 0.029915426
3.986714 0.031177269
3.987714 0.032441081999999996
3.988714 0.033706808
3.989714 0.03497439
3.990714 0.036243774
3.991714 0.037514900999999996
3.992714 0.038787717
3.993714 0.040062162
3.994714 0.041338176
3.995714 0.042615706
3.996714 0.043894691
3.997714 0.045175073
3.998714 0.046456794
3.999714 0.047739796
4.000714 0.049024017
4.001714 0.050309399
4.002714 0.051595888
4.003714 0.052883418
4.004714 0.054171932
4.005714 0.055461365000000006
4.006714 0.056751666
4.007714 0.05804277
4.008714 0.059334614
4.009714 0.060627138000000004
4.010714 0.061920279
4.011714 0.06321398
4.012714 0.06450818
4.013714 0.065802818
4.014714 0.067097828
4.015714 0.068393146
4.016714 0.069688715
4.017715 0.070984469
4.018714 0.072280352
4.019714 0.073576294
4.020714 0.074872235
4.021714 0.076168112
4.022714 0.077463861
4.023714 0.078759418
4.024714 0.080054719
4.025714 0.08134970600000001
4.026714 0.082644308
4.027714 0.083938462
4.028714 0.085232104
4.029714 0.08652517600000001
4.030715 0.08781760699999999
4.031714 0.089109334
4.032714 0.09040029299999999
4.033714 0.091690419
4.034714 0.092979643
4.035714 0.094267906
4.036714 0.09555514000000001
4.037714 0.096841279
4.038714 0.098126254
4.039714 0.09941
4.040714 0.10069244999999999
4.041714 0.10197355999999999
4.042714 0.10325323
4.043715 0.10453140999999999
4.044714 0.10580804
4.045714 0.10708303999999999
4.046714 0.10835635
4.047714 0.10962791
4.048714 0.11089763999999999
4.049714 0.11216548
4.050714 0.11343135
4.051714 0.1146952
4.052714 0.11595696
4.053714 0.11721654999999999
4.054714 0.11847391
4.055714 0.11972897
4.056714 0.12098167000000001
4.057714 0.12223193
4.058714 0.12347968999999999
4.059714 0.1247249
4.060714 0.12596745999999998
4.061714 0.12720731
4.062714 0.12844440000000001
4.063715 0.12967865
4.064714 0.13090998
4.065714 0.13213835
4.066714 0.13336368
4.067714 0.1345859
4.068714 0.13580495
4.069714 0.13702075
4.070714 0.13823323999999998
4.071714 0.13944235
4.072714 0.14064801999999998
4.073714 0.14185018
4.074714 0.14304876
4.075714 0.14424368999999998
4.076715 0.14543491
4.077714 0.14662236
4.078714 0.14780596000000001
4.079714 0.14898564
4.080714 0.15016134
4.081714 0.151333
4.082714 0.15250056
4.083714 0.15366393
4.084714 0.15482305
4.085714 0.15597787
4.086714 0.15712831
4.087714 0.1582743
4.088714 0.15941578
4.089714 0.16055268
4.090714 0.16168493
4.091714 0.16281247
4.092714 0.16393524
4.093714 0.16505317
4.094714 0.16616619
4.095714 0.16727423
4.096714 0.16837723999999998
4.097714 0.16947514
4.098714 0.17056788
4.099714 0.17165537
4.100714 0.17273757
4.101714 0.1738144
4.102714 0.17488579
4.103714 0.17595169
4.104714 0.17701202000000002
4.105714 0.17806673
4.106714 0.17911575
4.107714 0.18015902
4.108714 0.18119647
4.109715 0.18222803
4.110714 0.18325365
4.111714 0.18427325
4.112714 0.18528679
4.113714 0.18629418
4.114714 0.18729537
4.115714 0.1882903
4.116714 0.1892789
4.117714 0.19026111
4.118714 0.19123687
4.119714 0.19220610999999999
4.120714 0.19316877999999998
4.121714 0.19412481
4.122715 0.19507413999999998
4.123714 0.19601670000000002
4.124714 0.19695244
4.125714 0.19788129999999998
4.126714 0.19880320999999998
4.127714 0.19971812
4.128714 0.20062597000000001
4.129714 0.20152669999999998
4.130714 0.20242023999999997
4.131714 0.20330652999999999
4.132714 0.20418551000000001
4.133714 0.20505714
4.134714 0.20592136
4.135714 0.20677811
4.136714 0.20762731
4.137714 0.20846892
4.138714 0.20930290000000001
4.139714 0.21012917
4.140714 0.21094766
4.141714 0.21175834999999998
4.142715 0.21256118000000002
4.143714 0.21335606
4.144714 0.21414298
4.145714 0.21492184999999997
4.146714 0.21569263
4.147714 0.21645527
4.148714 0.21720973000000002
4.149714 0.21795593
4.150714 0.21869384
4.151714 0.21942339000000002
4.152714 0.22014456
4.153714 0.22085726
4.154714 0.22156145
4.155715 0.22225711
4.156714 0.22294414
4.157714 0.22362253999999998
4.158714 0.22429223
4.159714 0.22495317
4.160714 0.2256053
4.161714 0.22624859000000003
4.162714 0.22688297999999998
4.163714 0.22750841000000002
4.164714 0.22812485999999998
4.165714 0.22873227
4.166714 0.22933059
4.167714 0.22991979
4.168715 0.2304998
4.169714 0.23107058
4.170714 0.2316321
4.171714 0.23218431
4.172714 0.23272715
4.173714 0.23326061
4.174714 0.23378461999999997
4.175714 0.23429915
4.176714 0.23480414
4.177714 0.23529956
4.178714 0.23578535999999997
4.179714 0.23626151999999997
4.180714 0.23672797
4.181714 0.23718468999999998
4.182714 0.23763166
4.183714 0.23806880000000002
4.184714 0.23849609
4.185714 0.23891348
4.186714 0.23932096
4.187714 0.23971847
4.188715 0.24010599999999999
4.189714 0.24048346
4.190714 0.24085087
4.191714 0.24120817000000003
4.192714 0.24155532000000002
4.193714 0.2418923
4.194714 0.24221905
4.195714 0.24253555999999998
4.196714 0.2428418
4.197714 0.24313773
4.198714 0.24342332
4.199714 0.24369855
4.200714 0.24396336999999998
4.201715 0.24421776
4.202714 0.24446168
4.203714 0.24469511000000002
4.204714 0.24491802000000001
4.205714 0.24513039
4.206714 0.24533217999999998
4.207714 0.24552336
4.208714 0.24570392
4.209714 0.24587382
4.210714 0.24603304999999998
4.211714 0.24618157
4.212714 0.24631938
4.213714 0.24644644000000002
4.214714 0.24656274
4.215714 0.24666823000000002
4.216714 0.24676293
4.217714 0.24684677
4.218714 0.24691976
4.219714 0.24698188000000001
4.220714 0.2470331
4.221714 0.24707343
4.222714 0.24710281
4.223714 0.24712125000000001
4.224714 0.24712873000000002
4.225714 0.24712522999999997
4.226714 0.24711075
4.227714 0.24708526000000003
4.228714 0.24704875
4.229714 0.24700118000000001
4.230714 0.24694258000000002
4.231714 0.24687292
4.232714 0.24679216999999998
4.233714 0.24670031999999997
4.234715 0.24659738
4.235714 0.24648332
4.236714 0.24635815
4.237714 0.24622185000000002
4.238714 0.2460744
4.239714 0.2459158
4.240714 0.24574604
4.241714 0.24556511
4.242714 0.24537299999999998
4.243714 0.24516971
4.244714 0.24495524999999999
4.245714 0.24472958999999997
4.246714 0.24449273
4.247715 0.24424468
4.248714 0.24398542
4.249714 0.24371496
4.250714 0.24343330999999999
4.251714 0.24314043
4.252714 0.24283635
4.253714 0.24252108
4.254714 0.24219458
4.255714 0.24185688000000002
4.256714 0.24150799
4.257714 0.24114789000000003
4.258714 0.24077658999999998
4.259714 0.24039410000000003
4.260714 0.24000043
4.261714 0.23959557999999997
4.262714 0.23917956
4.263714 0.23875237000000002
4.264714 0.23831401000000002
4.265714 0.23786451
4.266714 0.23740386
4.267715 0.23693207
4.268714 0.23644916
4.269714 0.23595511000000002
4.270714 0.23544997
4.271714 0.23493373
4.272714 0.23440642
4.273714 0.23386803999999997
4.274714 0.23331861
4.275714 0.23275814
4.276714 0.23218666
4.277714 0.23160418
4.278714 0.23101072
4.279714 0.23040627000000002
4.280715 0.22979087999999998
4.281714 0.22916456
4.282714 0.22852733
4.283714 0.2278792
4.284714 0.22722019000000002
4.285714 0.22655034
4.286714 0.22586966
4.287714 0.22517817999999998
4.288714 0.22447590999999997
4.289714 0.22376289
4.290714 0.22303914000000002
4.291714 0.22230467
4.292714 0.22155952
4.293715 0.22080371
4.294714 0.22003727
4.295714 0.21926025
4.296714 0.21847265
4.297714 0.21767451
4.298714 0.21686584
4.299714 0.2160467
4.300714 0.2152171
4.301714 0.21437707
4.302714 0.21352664999999998
4.303714 0.21266587999999997
4.304714 0.21179479
4.305714 0.21091341
4.306714 0.21002179
4.307714 0.20911993999999998
4.308714 0.20820792000000002
4.309714 0.20728575000000002
4.310714 0.20635346999999998
4.311714 0.20541111
4.312714 0.20445872
4.313715 0.20349633
4.314714 0.20252399000000001
4.315714 0.20154171999999998
4.316714 0.20054958000000003
4.317714 0.19954762
4.318714 0.19853585
4.319714 0.19751436000000003
4.320714 0.19648315
4.321714 0.19544228000000002
4.322714 0.19439179
4.323714 0.19333173
4.324714 0.19226214
4.325714 0.19118307
4.326715 0.19009458
4.327714 0.1889967
4.328714 0.18788949
4.329714 0.18677298
4.330714 0.18564725
4.331714 0.18451232
4.332714 0.18336826
4.333714 0.18221512
4.334714 0.18105295
4.335714 0.1798818
4.336714 0.17870172
4.337714 0.17751277000000001
4.338714 0.17631501
4.339714 0.17510848
4.340714 0.17389324
4.341714 0.17266936
4.342714 0.17143687
4.343714 0.17019584999999998
4.344714 0.16894634
4.345714 0.16768841
4.346714 0.16642212
4.347714 0.16514752
4.348714 0.16386467
4.349714 0.16257364
4.350714 0.16127448
4.351714 0.15996725
4.352714 0.15865202
4.353714 0.15732886
4.354714 0.15599781000000001
4.355714 0.15465895000000002
4.356714 0.15331234000000002
4.357714 0.15195804999999998
4.358714 0.15059613
4.359715 0.14922665000000002
4.360714 0.14784968
4.361714 0.14646529
4.362714 0.14507355
4.363714 0.14367449999999998
4.364714 0.14226824
4.365714 0.14085483000000001
4.366714 0.13943433
4.367714 0.13800681
4.368714 0.13657236
4.369714 0.13513102
4.370714 0.13368287
4.371714 0.13222799000000002
4.372715 0.13076646
4.373714 0.12929833000000002
4.374714 0.12782369
4.375714 0.12634259
4.376714 0.12485513
4.377714 0.12336137
4.378714 0.12186139
4.379714 0.12035526999999999
4.380714 0.11884307000000001
4.381714 0.11732487
4.382714 0.11580077
4.383714 0.11427080999999999
4.384714 0.11273509999999999
4.385714 0.11119369000000001
4.386714 0.10964667
4.387714 0.10809412
4.388714 0.10653610999999999
4.389714 0.10497273
4.390714 0.10340405999999999
4.391714 0.10183017
4.392715 0.10025115
4.393714 0.09866708399999999
4.394714 0.09707804399999999
4.395714 0.09548411500000001
4.396714 0.09388537699999999
4.397714 0.09228191899999999
4.398714 0.090673816
4.399714 0.089061155
4.400714 0.087444024
4.401714 0.08582249900000001
4.402714 0.084196671
4.403714 0.082566618
4.404714 0.080932432
4.405715 0.079294189
4.406714 0.07765198200000001
4.407714 0.07600589299999999
4.408714 0.074356009
4.409714 0.07270241599999999
4.410714 0.071045203
4.411714 0.069384457
4.412714 0.06772026
4.413714 0.066052703
4.414714 0.06438187000000001
4.415714 0.062707852
4.416714 0.061030732
4.417714 0.059350603
4.418715 0.057667546
4.419714 0.055981654
4.420714 0.054293015
4.421714 0.052601722000000004
4.422714 0.050907856
4.423714 0.04921151
4.424714 0.047512774
4.425714 0.04581174
4.426714 0.044108494
4.427714 0.042403126
4.428714 0.040695726
4.429714 0.038986385000000005
4.430714 0.037275197
4.431714 0.035562247
4.432714 0.03384763
4.433714 0.032131438
4.434714 0.030413759
4.435714 0.028694689000000002
4.436714 0.026974318
4.437714 0.025252739000000003
4.438715 0.023530042
4.439714 0.021806324
4.440714 0.020081675
4.441714 0.018356189
4.442714 0.016629959
4.443714 0.014903080999999999
4.444714 0.013175646
4.445714 0.011447749
4.446714 0.009719483899999999
4.447714 0.0079909449
4.448714 0.0062622267999999995
4.449714 0.004533424
4.450714 0.0028046308
4.451715 0.0010759422
4.452714 -0.00065254699
4.453714 -0.0023807419
4.454714 -0.0041085474
4.455714 -0.0058358688
4.456714 -0.007562610700000001
4.457714 -0.0092886774
4.458714 -0.011013974
4.459714 -0.012738406
4.460714 -0.014461877
4.461714 -0.016184291
4.462714 -0.017905554
4.463714 -0.01962557
4.464714 -0.021344244
4.465714 -0.023061480999999998
4.466714 -0.024777185
4.467714 -0.026491261000000002
4.468714 -0.028203611
4.469714 -0.029914142
4.470714 -0.031622761
4.471714 -0.033329369
4.472714 -0.035033873
4.473714 -0.036736176
4.474714 -0.038436186
4.475714 -0.040133807
4.476714 -0.041828945
4.477714 -0.043521501
4.478714 -0.045211386
4.479714 -0.046898503
4.480714 -0.048582756000000005
4.481714 -0.05026405
4.482714 -0.051942293
4.483714 -0.053617393
4.484715 -0.055289251000000005
4.485714 -0.056957779
4.486714 -0.058622879
4.487714 -0.060284458
4.488714 -0.061942422000000004
4.489714 -0.063596678
4.490714 -0.065247138
4.491714 -0.066893705
4.492714 -0.068536284
4.493714 -0.070174789
4.494714 -0.071809121
4.495714 -0.073439191
4.496714 -0.075064908
4.497715 -0.076686178
4.498714 -0.078302907
4.499714 -0.079915009
4.500714 -0.08152239
4.501714 -0.083124958
4.502714 -0.084722624
4.503714 -0.086315296
4.504714 -0.087902881
4.505714 -0.089485291
4.506714 -0.09106244
4.507714 -0.092634233
4.508714 -0.09420057800000001
4.509714 -0.095761393
4.510714 -0.097316579
4.511714 -0.09886605000000001
4.512714 -0.10040972999999999
4.513714 -0.10194752
4.514714 -0.10347932000000001
4.515714 -0.10500506000000001
4.516714 -0.10652464
4.517715 -0.10803798
4.518714 -0.10954499
4.519714 -0.11104557
4.520714 -0.11253966000000001
4.521714 -0.11402713999999999
4.522714 -0.11550796
4.523714 -0.11698201000000001
4.524714 -0.11844920999999999
4.525714 -0.11990948
4.526714 -0.12136273
4.527714 -0.12280887
4.528714 -0.12424783999999998
4.529714 -0.12567953
4.530715 -0.12710387
4.531714 -0.12852077
4.532714 -0.12993015
4.533714 -0.13133194
4.534714 -0.13272604999999998
4.535714 -0.13411239
4.536714 -0.1354909
4.537714 -0.13686148
4.538714 -0.13822407
4.539714 -0.13957857
4.540714 -0.14092491000000001
4.541714 -0.14226302999999998
4.542714 -0.14359283
4.543715 -0.14491423
4.544714 -0.14622718
4.545714 -0.14753158000000002
4.546714 -0.14882736
4.547714 -0.15011445
4.548714 -0.15139277
4.549714 -0.15266225
4.550714 -0.15392281
4.551714 -0.15517439
4.552714 -0.15641691
4.553714 -0.15765029
4.554714 -0.15887447
4.555714 -0.16008937
4.556714 -0.16129492
4.557714 -0.16249106
4.558714 -0.16367772
4.559714 -0.16485481999999999
4.560714 -0.16602229
4.561714 -0.16718007000000001
4.562714 -0.16832808999999999
4.563715 -0.16946628
4.564714 -0.17059458
4.565714 -0.17171293
4.566714 -0.17282125
4.567714 -0.17391947
4.568714 -0.17500755
4.569714 -0.1760854
4.570714 -0.17715298000000002
4.571714 -0.1782102
4.572714 -0.17925702
4.573714 -0.18029338
4.574714 -0.18131919999999999
4.575714 -0.18233444000000001
4.576715 -0.18333902
4.577714 -0.18433289
4.578714 -0.185316
4.579714 -0.18628828
4.580714 -0.18724967
4.581714 -0.18820012
4.582714 -0.18913957
4.583714 -0.19006794999999999
4.584714 -0.19098524
4.585714 -0.19189135999999998
4.586714 -0.19278625
4.587714 -0.19366987
4.588714 -0.19454216
4.589714 -0.19540307
4.590714 -0.19625255
4.591714 -0.19709056
4.592714 -0.19791701
4.593714 -0.1987319
4.594714 -0.19953514
4.595714 -0.20032672
4.596714 -0.20110656
4.597714 -0.20187465
4.598714 -0.2026309
4.599714 -0.20337529000000001
4.600714 -0.20410777
4.601714 -0.20482829000000002
4.602714 -0.20553682
4.603714 -0.2062333
4.604714 -0.20691771000000003
4.605714 -0.20759001
4.606714 -0.20825013
4.607714 -0.20889805
4.608714 -0.20953373000000003
4.609715 -0.21015713
4.610714 -0.21076822
4.611714 -0.21136696000000002
4.612714 -0.21195333
4.613714 -0.21252724999999997
4.614714 -0.21308872
4.615714 -0.21363772
4.616714 -0.21417418
4.617714 -0.2146981
4.618714 -0.21520941999999998
4.619714 -0.21570812
4.620714 -0.21619417
4.621714 -0.21666756
4.622715 -0.21712824000000003
4.623714 -0.21757619
4.624714 -0.21801136999999998
4.625714 -0.21843377
4.626714 -0.21884334000000003
4.627714 -0.21924009
4.628714 -0.21962398
4.629714 -0.21999496999999998
4.630714 -0.22035306000000002
4.631714 -0.22069822999999997
4.632714 -0.22103044
4.633714 -0.22134967
4.634714 -0.22165590999999998
4.635714 -0.22194914
4.636714 -0.22222935
4.637714 -0.2224965
4.638714 -0.22275059000000003
4.639714 -0.22299159000000002
4.640714 -0.22321950999999998
4.641714 -0.22343432
4.642715 -0.22363600000000003
4.643714 -0.22382454
4.644714 -0.22399994
4.645714 -0.22416217
4.646714 -0.22431123
4.647714 -0.22444711
4.648714 -0.22456979
4.649714 -0.22467927
4.650714 -0.22477554
4.651714 -0.22485862
4.652714 -0.22492846
4.653714 -0.22498509000000003
4.654714 -0.22502848999999997
4.655715 -0.22505863999999998
4.656714 -0.22507557
4.657714 -0.22507924999999998
4.658714 -0.22506967999999997
4.659714 -0.22504688
4.660714 -0.22501084
4.661714 -0.22496155
4.662714 -0.22489903
4.663714 -0.22482327
4.664714 -0.22473428
4.665714 -0.22463207
4.666714 -0.22451663
4.667714 -0.22438797000000002
4.668715 -0.22424611
4.669714 -0.22409104000000002
4.670714 -0.22392278000000002
4.671714 -0.22374133
4.672714 -0.22354671
4.673714 -0.22333893
4.674714 -0.223118
4.675714 -0.22288391
4.676714 -0.22263671
4.677714 -0.22237637999999998
4.678714 -0.22210297
4.679714 -0.22181647000000002
4.680714 -0.22151690999999998
4.681714 -0.22120429
4.682714 -0.22087866
4.683714 -0.22054
4.684714 -0.22018836000000003
4.685714 -0.21982375
4.686714 -0.21944618999999999
4.687714 -0.21905571000000001
4.688715 -0.21865231000000002
4.689714 -0.21823603
4.690714 -0.2178069
4.691714 -0.21736493999999998
4.692714 -0.21691016999999999
4.693714 -0.21644263000000002
4.694714 -0.21596231999999999
4.695714 -0.2154693
4.696714 -0.21496357
4.697714 -0.21444517000000002
4.698714 -0.21391416
4.699714 -0.21337052
4.700714 -0.21281430999999998
4.701715 -0.21224557
4.702714 -0.21166433999999998
4.703714 -0.21107062000000001
4.704714 -0.21046447
4.705714 -0.20984591
4.706714 -0.20921498
4.707714 -0.20857174
4.708714 -0.2079162
4.709714 -0.20724842
4.710714 -0.20656842
4.711714 -0.20587624000000002
4.712714 -0.20517192
4.713714 -0.20445553
4.714714 -0.20372709000000003
4.715714 -0.20298664
4.716714 -0.20223423
4.717714 -0.20146992
4.718714 -0.20069373
4.719714 -0.19990571
4.720714 -0.19910592
4.721714 -0.19829439
4.722714 -0.19747119
4.723714 -0.19663635
4.724714 -0.19578994
4.725714 -0.194932
4.726714 -0.19406257000000002
4.727714 -0.19318172
4.728714 -0.19228949
4.729714 -0.19138593
4.730714 -0.1904711
4.731714 -0.18954506
4.732714 -0.18860787
4.733714 -0.18765958
4.734715 -0.18670024999999998
4.735714 -0.18572992
4.736714 -0.18474867
4.737714 -0.18375655999999999
4.738714 -0.18275363
4.739714 -0.18173995
4.740714 -0.18071559
4.741714 -0.1796806
4.742714 -0.17863505000000002
4.743714 -0.177579
4.744714 -0.17651251
4.745714 -0.17543564
4.746714 -0.17434848
4.747715 -0.17325106
4.748714 -0.17214348000000002
4.749714 -0.17102578000000002
4.750714 -0.16989805
4.751714 -0.16876033999999998
4.752714 -0.16761273
4.753714 -0.16645527999999998
4.754714 -0.16528808
4.755714 -0.16411118
4.756714 -0.16292465
4.757714 -0.16172858
4.758714 -0.16052302999999998
4.759714 -0.15930807
4.760714 -0.15808377999999998
4.761714 -0.15685022999999998
4.762714 -0.15560749000000001
4.763714 -0.15435564999999998
4.764714 -0.15309476
4.765714 -0.15182493
4.766714 -0.15054620999999999
4.767715 -0.14925869
4.768714 -0.14796244
4.769714 -0.14665754
4.770714 -0.14534408
4.771714 -0.14402212
4.772714 -0.14269176
4.773714 -0.14135307
4.774714 -0.14000613
4.775714 -0.13865101999999999
4.776714 -0.13728783
4.777714 -0.13591663
4.778714 -0.13453752
4.779714 -0.13315057
4.780715 -0.13175587
4.781714 -0.1303535
4.782714 -0.12894353
4.783714 -0.12752607000000002
4.784714 -0.12610119
4.785714 -0.12466899
4.786714 -0.12322955
4.787714 -0.12178296
4.788714 -0.12032931000000001
4.789714 -0.11886867
4.790714 -0.11740115
4.791714 -0.11592683000000001
4.792714 -0.11444580000000001
4.793715 -0.11295814000000001
4.794714 -0.11146394999999999
4.795714 -0.10996332
4.796714 -0.10845633999999998
4.797714 -0.10694311000000001
4.798714 -0.10542371
4.799714 -0.10389824
4.800714 -0.10236678999999999
4.801714 -0.10082945
4.802714 -0.09928632100000001
4.803714 -0.09773748499999999
4.804714 -0.096183043
4.805714 -0.09462309
4.806714 -0.093057723
4.807714 -0.09148703
4.808714 -0.08991111
4.809714 -0.088330061
4.810714 -0.086743978
4.811714 -0.085152953
4.812714 -0.083557086
4.813715 -0.081956474
4.814714 -0.080351211
4.815714 -0.07874139699999999
4.816714 -0.07712713
4.817714 -0.075508509
4.818714 -0.073885632
4.819714 -0.072258594
4.820714 -0.070627499
4.821714 -0.06899244
4.822714 -0.067353522
4.823714 -0.06571084399999999
4.824714 -0.064064498
4.825714 -0.062414591000000005
4.826715 -0.060761224999999995
4.827714 -0.059104495
4.828714 -0.057444506
4.829714 -0.055781356000000004
4.830714 -0.054115144
4.831714 -0.052445976
4.832714 -0.050773949
4.833714 -0.049099169000000005
4.834714 -0.047421738
4.835714 -0.045741754
4.836714 -0.044059323
4.837714 -0.042374546
4.838714 -0.040687525
4.839714 -0.038998362
4.840714 -0.037307161
4.841714 -0.035614026
4.842714 -0.033919059
4.843714 -0.032222364
4.844714 -0.030524041999999998
4.845714 -0.028824198
4.846714 -0.027122936000000004
4.847714 -0.025420359000000003
4.848714 -0.023716572999999998
4.849714 -0.02201168
4.850714 -0.020305783
4.851714 -0.018598988
4.852714 -0.016891398
4.853714 -0.015183117999999999
4.854714 -0.013474251
4.855714 -0.011764903
4.856714 -0.010055176
4.857714 -0.0083451763
4.858714 -0.006635007599999999
4.859715 -0.004924774099999999
4.860714 -0.0032145806
4.861714 -0.0015045312
4.862714 0.00020526943
4.863714 0.0019147168000000002
4.864714 0.0036237067
4.865714 0.005332135
4.866714 0.007039897200000001
4.867714 0.0087468892
4.868714 0.010453007
4.869714 0.012158146
4.870714 0.013862202
4.871714 0.015565073
4.872715 0.017266654
4.873714 0.01896684
4.874714 0.02066553
4.875714 0.022362619
4.876714 0.024058006
4.877714 0.025751587
4.878714 0.027443258999999998
4.879714 0.029132916999999998
4.880714 0.030820462
4.881714 0.032505792000000006
4.882714 0.034188802000000004
4.883714 0.035869391
4.884714 0.03754746
4.885714 0.039222906
4.886714 0.040895629
4.887714 0.042565525
4.888714 0.044232493
4.889714 0.045896435
4.890714 0.047557250999999995
4.891714 0.049214839
4.892715 0.050869101
4.893714 0.052519934000000004
4.894714 0.05416724
4.895714 0.05581091999999999
4.896714 0.057450874
4.897714 0.059087004
4.898714 0.060719211
4.899714 0.062347396
4.900714 0.06397145900000001
4.901714 0.065591303
4.902714 0.06720683300000001
4.903714 0.068817951
4.904714 0.070424553
4.905715 0.07202655000000001
4.906714 0.073623838
4.907714 0.075216324
4.908714 0.076803908
4.909714 0.078386499
4.910714 0.07996399700000001
4.911714 0.081536308
4.912714 0.083103334
4.913714 0.084664981
4.914714 0.08622115699999999
4.915714 0.087771768
4.916714 0.08931671599999999
4.917714 0.090855907
4.918715 0.092389248
4.919714 0.093916641
4.920714 0.095437997
4.921714 0.09695322399999999
4.922714 0.09846222800000001
4.923714 0.099964917
4.924714 0.1014612
4.925714 0.10295098999999999
4.926714 0.10443419
4.927714 0.10591070999999999
4.928714 0.10738047
4.929714 0.10884337
4.930714 0.11029931000000001
4.931714 0.11174823
4.932714 0.11319002
4.933714 0.11462461000000002
4.934714 0.1160519
4.935714 0.11747178999999999
4.936714 0.11888421999999998
4.937714 0.12028909
4.938715 0.12168632
4.939714 0.12307581000000001
4.940714 0.1244575
4.941714 0.1258313
4.942714 0.12719712
4.943714 0.12855487999999998
4.944714 0.12990448999999998
4.945714 0.13124589
4.946714 0.13257898
4.947714 0.13390369
4.948714 0.13521992
4.949714 0.13652762
4.950714 0.1378267
4.951715 0.13911707
4.952714 0.14039866
4.953714 0.1416714
4.954714 0.14293521
4.955714 0.14419002
4.956714 0.14543574
4.957714 0.1466723
4.958714 0.14789964
4.959714 0.14911766999999998
4.960714 0.15032631
4.961714 0.15152551
4.962714 0.15271518
4.963714 0.15389526
4.964714 0.15506567000000002
4.965714 0.15622635999999998
4.966714 0.15737724
4.967714 0.15851825
4.968714 0.15964931999999998
4.969714 0.16077037
4.970714 0.16188136
4.971714 0.1629822
4.972714 0.16407282
4.973714 0.16515318
4.974714 0.16622319
4.975714 0.16728279000000001
4.976714 0.16833192
4.977714 0.16937052
4.978714 0.17039853
4.979714 0.17141588
4.980714 0.17242251
4.981714 0.17341836
4.982714 0.17440337
4.983714 0.17537747
4.984715 0.17634062
4.985714 0.17729275
4.986714 0.1782338
4.987714 0.17916372
4.988714 0.18008244
4.989714 0.18098992
4.990714 0.18188611
4.991714 0.18277094
4.992714 0.18364436
4.993714 0.18450632
4.994714 0.18535677
4.995714 0.18619566
4.996714 0.18702293
4.997715 0.18783853
4.998714 0.18864243
4.999714 0.18943456
5.000714 0.19021489
5.001714 0.19098337999999998
5.002714 0.19173995
5.003714 0.19248457
5.004714 0.19321722
5.005714 0.19393783
5.006714 0.19464637
5.007714 0.19534279000000002
5.008714 0.19602705999999998
5.009714 0.19669912
5.010714 0.19735896000000003
5.011714 0.19800654
5.012714 0.19864179
5.013714 0.19926471
5.014714 0.19987524
5.015714 0.20047335
5.016714 0.20105902
5.017715 0.2016322
5.018714 0.20219285999999997
5.019714 0.20274096000000003
5.020714 0.20327650000000003
5.021714 0.20379941000000001
5.022714 0.20430968000000002
5.023714 0.20480729
5.024714 0.2052922
5.025714 0.20576438
5.026714 0.20622381
5.027714 0.20667044
5.028714 0.2071043
5.029714 0.20752533
5.030715 0.2079335
5.031714 0.2083288
5.032714 0.20871120999999998
5.033714 0.20908068
5.034714 0.20943721999999998
5.035714 0.20978081
5.036714 0.21011143
5.037714 0.21042903000000002
5.038714 0.21073364000000003
5.039714 0.21102522
5.040714 0.21130375
5.041714 0.21156921999999997
5.042714 0.21182161
5.043715 0.21206091999999999
5.044714 0.21228711000000003
5.045714 0.21250017
5.046714 0.21270013
5.047714 0.21288693
5.048714 0.21306057
5.049714 0.21322106000000002
5.050714 0.21336839999999999
5.051714 0.21350255999999998
5.052714 0.21362351
5.053714 0.21373129
5.054714 0.21382587
5.055714 0.21390723999999997
5.056714 0.21397540999999998
5.057714 0.21403038
5.058714 0.21407213
5.059714 0.21410068
5.060714 0.21411602000000002
5.061714 0.21411813999999998
5.062714 0.21410706
5.063715 0.21408275
5.064714 0.21404524
5.065714 0.21399453
5.066714 0.21393062000000002
5.067714 0.21385353000000001
5.068714 0.21376323
5.069714 0.21365975999999998
5.070714 0.21354312000000003
5.071714 0.21341331
5.072714 0.21327036
5.073714 0.21311427000000002
5.074714 0.21294503999999997
5.075714 0.21276269
5.076715 0.21256723
5.077714 0.21235868
5.078714 0.21213705000000002
5.079714 0.21190236
5.080714 0.21165463
5.081714 0.21139386
5.082714 0.21112009
5.083714 0.21083334
5.084714 0.21053359000000002
5.085714 0.2102209
5.086714 0.20989529
5.087714 0.20955675
5.088714 0.20920534000000002
5.089714 0.20884105
5.090714 0.20846394
5.091714 0.20807401999999997
5.092714 0.20767129
5.093714 0.2072558
5.094714 0.20682757999999998
5.095714 0.20638664999999998
5.096714 0.20593305
5.097714 0.20546678
5.098714 0.20498789
5.099714 0.20449642999999998
5.100714 0.2039924
5.101714 0.20347584999999999
5.102714 0.20294678
5.103714 0.20240527
5.104714 0.20185134000000002
5.105714 0.201285
5.106714 0.20070632
5.107714 0.20011531
5.108714 0.19951202
5.109715 0.19889649
5.110714 0.19826875
5.111714 0.19762883999999997
5.112714 0.1969768
5.113714 0.19631267000000002
5.114714 0.19563648000000003
5.115714 0.19494829
5.116714 0.19424815
5.117714 0.19353608
5.118714 0.19281214
5.119714 0.19207636
5.120714 0.1913288
5.121714 0.19056951
5.122715 0.18979851
5.123714 0.18901587
5.124714 0.18822164
5.125714 0.18741586000000002
5.126714 0.18659859
5.127714 0.18576988
5.128714 0.18492977
5.129714 0.18407832
5.130714 0.18321557
5.131714 0.1823416
5.132714 0.18145643
5.133714 0.18056015
5.134714 0.1796528
5.135714 0.17873443
5.136714 0.17780511
5.137714 0.17686489
5.138714 0.17591382
5.139714 0.17495196999999998
5.140714 0.1739794
5.141714 0.17299617
5.142715 0.17200235
5.143714 0.17099798
5.144714 0.16998315
5.145714 0.1689579
5.146714 0.1679223
5.147714 0.16687642
5.148714 0.16582031
5.149714 0.16475405
5.150714 0.1636777
5.151714 0.16259133
5.152714 0.161495
5.153714 0.16038879
5.154714 0.15927275999999999
5.155715 0.15814698
5.156714 0.15701151
5.157714 0.15586643
5.158714 0.15471181
5.159714 0.15354771
5.160714 0.15237421
5.161714 0.15119138
5.162714 0.1499993
5.163714 0.14879802
5.164714 0.14758764
5.165714 0.14636822
5.166714 0.14513982
5.167714 0.14390254
5.168715 0.14265644
5.169714 0.1414016
5.170714 0.14013809
5.171714 0.13886598
5.172714 0.13758537
5.173714 0.13629631
5.174714 0.1349989
5.175714 0.13369319000000002
5.176714 0.1323793
5.177714 0.13105727
5.178714 0.12972719000000002
5.179714 0.12838915
5.180714 0.12704323
5.181714 0.12568949000000001
5.182714 0.12432804
5.183714 0.12295893
5.184714 0.12158227999999999
5.185714 0.12019814000000001
5.186714 0.11880662
5.187714 0.11740779
5.188715 0.11600172
5.189714 0.11458850999999999
5.190714 0.11316824
5.191714 0.11174100000000001
5.192714 0.11030687
5.193714 0.10886594
5.194714 0.10741830000000001
5.195714 0.10596403
5.196714 0.10450323
5.197714 0.10303597
5.198714 0.10156233999999999
5.199714 0.10008244999999999
5.200714 0.09859637399999999
5.201715 0.097104197
5.202714 0.095606013
5.203714 0.094101916
5.204714 0.092591991
5.205714 0.09107633400000001
5.206714 0.08955503000000001
5.207714 0.088028179
5.208714 0.086495862
5.209714 0.084958179
5.210714 0.083415222
5.211714 0.08186708399999999
5.212714 0.080313854
5.213714 0.07875562900000001
5.214714 0.077192497
5.215714 0.075624557
5.216714 0.074051903
5.217714 0.072474626
5.218714 0.07089282200000001
5.219714 0.069306581
5.220714 0.067716005
5.221714 0.066121184
5.222714 0.06452222
5.223714 0.06291919900000001
5.224714 0.061312225
5.225714 0.059701386
5.226714 0.058086781000000004
5.227714 0.05646850899999999
5.228714 0.054846663000000004
5.229714 0.053221342
5.230714 0.05159264
5.231714 0.049960654
5.232714 0.048325479
5.233714 0.046687212
5.234715 0.045045954
5.235714 0.0434018
5.236714 0.041754846
5.237714 0.040105192
5.238714 0.038452932
5.239714 0.036798167
5.240714 0.035140992
5.241714 0.033481506
5.242714 0.031819809000000004
5.243714 0.030155995
5.244714 0.028490165
5.245714 0.026822416
5.246714 0.025152848999999998
5.247715 0.023481561
5.248714 0.021808653
5.249714 0.020134221
5.250714 0.018458364
5.251714 0.016781181000000003
5.252714 0.015102772
5.253714 0.013423237000000001
5.254714 0.011742672000000001
5.255714 0.010061179
5.256714 0.0083788553
5.257714 0.0066958011
5.258714 0.0050121158
5.259714 0.0033278982
5.260714 0.0016432481
5.261714 -4.1735617999999997e-05
5.262714 -0.0017269536
5.263714 -0.0034123065999999997
5.264714 -0.0050976956
5.265714 -0.0067830209
5.266714 -0.0084681844
5.267715 -0.010153087
5.268714 -0.011837629
5.269714 -0.013521712000000002
5.270714 -0.015205238000000001
5.271714 -0.016888107
5.272714 -0.018570223
5.273714 -0.020251484
5.274714 -0.021931795
5.275714 -0.023611056999999998
5.276714 -0.025289171000000003
5.277714 -0.026966041
5.278714 -0.028641568
5.279714 -0.030315656
5.280715 -0.031988206
5.281714 -0.033659121
5.282714 -0.035328305
5.283714 -0.03699566
5.284714 -0.038661092
5.285714 -0.040324504
5.286714 -0.041985800000000004
5.287714 -0.043644880999999996
5.288714 -0.045301655
5.289714 -0.046956024
5.290714 -0.048607893
5.291714 -0.05025717
5.292714 -0.05190375999999999
5.293715 -0.05354756100000001
5.294714 -0.05518848800000001
5.295714 -0.05682644
5.296714 -0.058461324
5.297714 -0.060093047999999996
5.298714 -0.061721517999999996
5.299714 -0.06334664100000001
5.300714 -0.064968324
5.301714 -0.066586467
5.302714 -0.06820098499999999
5.303714 -0.069811783
5.304714 -0.071418774
5.305714 -0.07302186000000001
5.306714 -0.074620952
5.307714 -0.076215959
5.308714 -0.077806786
5.309714 -0.079393346
5.310714 -0.080975547
5.311714 -0.08255330000000001
5.312714 -0.084126514
5.313715 -0.085695094
5.314714 -0.087258959
5.315714 -0.08881800999999999
5.316714 -0.090372167
5.317714 -0.09192133400000001
5.318714 -0.093465432
5.319714 -0.09500436699999999
5.320714 -0.096538052
5.321714 -0.098066393
5.322714 -0.099589315
5.323714 -0.10110671999999998
5.324714 -0.10261852
5.325714 -0.10412465
5.326715 -0.10562500999999999
5.327714 -0.10711951
5.328714 -0.10860806999999999
5.329714 -0.11009061
5.330714 -0.11156703
5.331714 -0.11303725999999999
5.332714 -0.11450122
5.333714 -0.11595882
5.334714 -0.11740998999999999
5.335714 -0.11885463
5.336714 -0.12029267
5.337714 -0.12172401999999999
5.338714 -0.12314860999999999
5.339714 -0.12456635
5.340714 -0.12597718000000002
5.341714 -0.12738099
5.342714 -0.12877773
5.343714 -0.13016731
5.344714 -0.13154965
5.345714 -0.13292468
5.346714 -0.13429231
5.347714 -0.13565248000000002
5.348714 -0.13700509
5.349714 -0.1383501
5.350714 -0.13968741
5.351714 -0.14101695
5.352714 -0.14233864999999998
5.353714 -0.14365243
5.354714 -0.14495823
5.355714 -0.14625597
5.356714 -0.14754557000000001
5.357714 -0.14882698
5.358714 -0.15010011
5.359715 -0.15136489
5.360714 -0.15262127
5.361714 -0.15386916
5.362714 -0.1551085
5.363714 -0.15633922
5.364714 -0.15756126
5.365714 -0.15877454
5.366714 -0.15997899
5.367714 -0.16117457
5.368714 -0.16236119
5.369714 -0.16353879
5.370714 -0.16470731
5.371714 -0.16586668000000002
5.372715 -0.16701684
5.373714 -0.16815773
5.374714 -0.16928929
5.375714 -0.17041144
5.376714 -0.17152413
5.377714 -0.17262731
5.378714 -0.1737209
5.379714 -0.17480486
5.380714 -0.17587912
5.381714 -0.17694361
5.382714 -0.17799828
5.383714 -0.17904309000000002
5.384714 -0.18007795999999998
5.385714 -0.18110285
5.386714 -0.1821177
5.387714 -0.18312244
5.388714 -0.18411704
5.389714 -0.18510143
5.390714 -0.18607557
5.391714 -0.1870394
5.392715 -0.18799286
5.393714 -0.18893591
5.394714 -0.1898685
5.395714 -0.19079058
5.396714 -0.19170210000000001
5.397714 -0.192603
5.398714 -0.19349325
5.399714 -0.1943728
5.400714 -0.19524159
5.401714 -0.19609958
5.402714 -0.19694674
5.403714 -0.19778302
5.404714 -0.19860835999999998
5.405715 -0.19942273
5.406714 -0.20022609
5.407714 -0.20101841
5.408714 -0.20179962999999998
5.409714 -0.20256971
5.410714 -0.20332863
5.411714 -0.20407634
5.412714 -0.20481278
5.413714 -0.20553796000000002
5.414714 -0.20625179000000002
5.415714 -0.20695429
5.416714 -0.20764538000000002
5.417714 -0.20832503000000002
5.418715 -0.20899323000000003
5.419714 -0.20964995
5.420714 -0.21029515000000001
5.421714 -0.21092877999999998
5.422714 -0.21155080999999998
5.423714 -0.21216121999999998
5.424714 -0.21275998999999998
5.425714 -0.21334707
5.426714 -0.21392247
5.427714 -0.21448613000000002
5.428714 -0.21503803
5.429714 -0.21557813
5.430714 -0.21610642
5.431714 -0.21662285999999997
5.432714 -0.21712745
5.433714 -0.21762014000000002
5.434714 -0.21810094
5.435714 -0.21856979
5.436714 -0.21902670000000002
5.437714 -0.21947160999999998
5.438715 -0.21990453999999998
5.439714 -0.22032545
5.440714 -0.2207343
5.441714 -0.22113111000000002
5.442714 -0.22151584000000002
5.443714 -0.22188846
5.444714 -0.22224898
5.445714 -0.22259735999999997
5.446714 -0.22293361999999997
5.447714 -0.22325772
5.448714 -0.22356964
5.449714 -0.22386938999999997
5.450714 -0.22415693000000003
5.451715 -0.22443226000000002
5.452714 -0.22469535000000002
5.453714 -0.22494623
5.454714 -0.22518486000000001
5.455714 -0.22541124
5.456714 -0.22562535
5.457714 -0.22582718999999998
5.458714 -0.22601676
5.459714 -0.22619404
5.460714 -0.22635905
5.461714 -0.22651175999999998
5.462714 -0.22665217999999998
5.463714 -0.22678031
5.464714 -0.22689612
5.465714 -0.22699962999999998
5.466714 -0.22709083
5.467714 -0.22716974
5.468714 -0.22723635
5.469714 -0.22729065
5.470714 -0.22733265000000002
5.471714 -0.22736235999999999
5.472714 -0.22737978
5.473714 -0.2273849
5.474714 -0.22737775
5.475714 -0.22735831
5.476714 -0.2273266
5.477714 -0.22728264
5.478714 -0.22722641
5.479714 -0.22715792999999998
5.480714 -0.22707724
5.481714 -0.22698429
5.482714 -0.22687914
5.483714 -0.22676179999999999
5.484715 -0.22663225
5.485714 -0.22649053
5.486714 -0.22633662
5.487714 -0.22617057
5.488714 -0.22599238
5.489714 -0.22580209
5.490714 -0.22559969
5.491714 -0.22538520999999997
5.492714 -0.22515864
5.493714 -0.22492000999999998
5.494714 -0.22466936999999998
5.495714 -0.22440670999999998
5.496714 -0.22413203999999998
5.497715 -0.22384541
5.498714 -0.22354682
5.499714 -0.22323629999999997
5.500714 -0.22291387000000001
5.501714 -0.22257958
5.502714 -0.2222334
5.503714 -0.2218754
5.504714 -0.2215056
5.505714 -0.22112399000000002
5.506714 -0.22073062000000002
5.507714 -0.22032552
5.508714 -0.21990873
5.509714 -0.21948025000000002
5.510714 -0.21904013
5.511714 -0.21858839
5.512714 -0.21812508
5.513714 -0.2176502
5.514714 -0.21716380000000002
5.515714 -0.21666591000000002
5.516714 -0.21615657000000002
5.517715 -0.21563580000000002
5.518714 -0.21510363999999998
5.519714 -0.21456012000000002
5.520714 -0.21400528000000002
5.521714 -0.21343916
5.522714 -0.21286178
5.523714 -0.21227321
5.524714 -0.21167346
5.525714 -0.21106259
5.526714 -0.2104406
5.527714 -0.20980755999999998
5.528714 -0.2091635
5.529714 -0.20850848
5.530715 -0.20784254000000002
5.531714 -0.2071657
5.532714 -0.20647803
5.533714 -0.20577956
5.534714 -0.20507034000000002
5.535714 -0.2043504
5.536714 -0.2036198
5.537714 -0.20287858999999997
5.538714 -0.20212680000000002
5.539714 -0.20136449
5.540714 -0.20059173
5.541714 -0.19980852999999998
5.542714 -0.19901494999999997
5.543715 -0.19821106
5.544714 -0.19739686999999997
5.545714 -0.19657246
5.546714 -0.19573788
5.547714 -0.1948932
5.548714 -0.19403844
5.549714 -0.19317367
5.550714 -0.19229894
5.551714 -0.1914143
5.552714 -0.19051980999999998
5.553714 -0.18961551999999998
5.554714 -0.18870148
5.555714 -0.18777776
5.556714 -0.18684441
5.557714 -0.1859015
5.558714 -0.18494906
5.559714 -0.18398716
5.560714 -0.18301586
5.561714 -0.18203523
5.562714 -0.18104531000000001
5.563715 -0.18004617
5.564714 -0.17903786
5.565714 -0.17802046000000002
5.566714 -0.17699401
5.567714 -0.17595859
5.568714 -0.17491425
5.569714 -0.17386106
5.570714 -0.17279907
5.571714 -0.17172835
5.572714 -0.17064897
5.573714 -0.16956099
5.574714 -0.16846447
5.575714 -0.16735948
5.576715 -0.16624609
5.577714 -0.16512434999999998
5.578714 -0.16399435
5.579714 -0.16285613000000002
5.580714 -0.16170978
5.581714 -0.16055534
5.582714 -0.15939291
5.583714 -0.15822254
5.584714 -0.1570443
5.585714 -0.15585826
5.586714 -0.15466449999999998
5.587714 -0.15346308
5.588714 -0.15225407
5.589714 -0.15103754
5.590714 -0.14981357
5.591714 -0.14858223
5.592714 -0.14734358
5.593714 -0.1460977
5.594714 -0.14484468
5.595714 -0.14358456
5.596714 -0.14231744000000002
5.597714 -0.14104339000000002
5.598714 -0.13976247
5.599714 -0.13847477
5.600714 -0.13718036
5.601714 -0.13587931
5.602714 -0.1345717
5.603714 -0.1332576
5.604714 -0.1319371
5.605714 -0.13061027
5.606714 -0.12927719
5.607714 -0.12793792
5.608714 -0.12659256
5.609715 -0.12524116999999999
5.610714 -0.12388385
5.611714 -0.12252067
5.612714 -0.12115169
5.613714 -0.119777
5.614714 -0.11839669
5.615714 -0.11701082
5.616714 -0.11561948
5.617714 -0.11422275999999999
5.618714 -0.11282072000000001
5.619714 -0.11141344
5.620714 -0.11000102
5.621714 -0.10858353
5.622715 -0.10716104000000001
5.623714 -0.10573365
5.624714 -0.10430141999999999
5.625714 -0.10286445
5.626714 -0.10142281
5.627714 -0.09997658200000001
5.628714 -0.098525861
5.629714 -0.097070716
5.630714 -0.095611234
5.631714 -0.094147492
5.632714 -0.092679582
5.633714 -0.09120758
5.634714 -0.089731574
5.635714 -0.088251644
5.636714 -0.086767873
5.637714 -0.085280347
5.638714 -0.08378914800000001
5.639714 -0.082294364
5.640714 -0.080796075
5.641714 -0.079294364
5.642715 -0.077789318
5.643714 -0.076281023
5.644714 -0.07476956800000001
5.645714 -0.07325503400000001
5.646714 -0.07173750200000001
5.647714 -0.070217066
5.648714 -0.068693806
5.649714 -0.067167811
5.650714 -0.065639161
5.651714 -0.06410795
5.652714 -0.06257425999999999
5.653714 -0.061038177
5.654714 -0.059499789000000004
5.655715 -0.057959184
5.656714 -0.056416447999999994
5.657714 -0.054871662999999994
5.658714 -0.053324923
5.659714 -0.051776308
5.660714 -0.050225906
5.661714 -0.048673808
5.662714 -0.0471201
5.663714 -0.045564867
5.664714 -0.044008199
5.665714 -0.042450181
5.666714 -0.040890899
5.667714 -0.039330445
5.668715 -0.037768902
5.669714 -0.036206358
5.670714 -0.034642901
5.671714 -0.033078616000000005
5.672714 -0.031513593
5.673714 -0.029947914
5.674714 -0.028381670999999997
5.675714 -0.026814948
5.676714 -0.025247835
5.677714 -0.023680416
5.678714 -0.022112778
5.679714 -0.020545008
5.680714 -0.018977192
5.681714 -0.017409418
5.682714 -0.015841771
5.683714 -0.014274337000000002
5.684714 -0.012707204
5.685714 -0.011140456
5.686714 -0.0095741801
5.687714 -0.008008462499999999
5.688715 -0.006443388
5.689714 -0.0048790429
5.690714 -0.0033155127
5.691714 -0.001752883
5.692714 -0.00019123888000000002
5.693714 0.0013693342
5.694714 0.0029287512
5.695714 0.004486927
5.696714 0.0060437767000000005
5.697714 0.0075992153
5.698714 0.0091531583
5.699714 0.010705522
5.700714 0.012256221
5.701715 0.013805171
5.702714 0.015352287999999999
5.703714 0.016897489
5.704714 0.018440689
5.705714 0.019981804
5.706714 0.021520752
5.707714 0.023057449
5.708714 0.024591811
5.709714 0.026123755000000002
5.710714 0.027653200000000003
5.711714 0.029180059
5.712714 0.030704256
5.713714 0.032225701999999995
5.714714 0.03374432
5.715714 0.035260024
5.716714 0.036772736
5.717714 0.038282372
5.718714 0.039788851
5.719714 0.04129209
5.720714 0.042792011
5.721714 0.044288533
5.722714 0.045781574
5.723714 0.047271056
5.724714 0.048756896
5.725714 0.050239015
5.726714 0.051717338
5.727714 0.053191779
5.728714 0.054662267
5.729714 0.056128715999999995
5.730714 0.05759105
5.731714 0.05904919199999999
5.732714 0.060503062999999996
5.733714 0.061952585
5.734715 0.063397683
5.735714 0.064838282
5.736714 0.06627430000000001
5.737714 0.067705667
5.738714 0.069132302
5.739714 0.070554129
5.740714 0.071971078
5.741714 0.073383073
5.742714 0.07479003399999999
5.743714 0.07619189
5.744714 0.077588571
5.745714 0.07898000200000001
5.746714 0.080366107
5.747715 0.08174681
5.748714 0.083122047
5.749714 0.084491743
5.750714 0.085855823
5.751714 0.08721422100000001
5.752714 0.088566862
5.753714 0.089913676
5.754714 0.091254595
5.755714 0.092589547
5.756714 0.093918463
5.757714 0.095241272
5.758714 0.096557906
5.759714 0.09786830099999999
5.760714 0.099172385
5.761714 0.10047009
5.762714 0.10176135
5.763714 0.10304609
5.764714 0.10432426
5.765714 0.10559579000000001
5.766714 0.1068606
5.767715 0.10811865
5.768714 0.10936984000000001
5.769714 0.11061414000000001
5.770714 0.11185145999999999
5.771714 0.11308175000000001
5.772714 0.11430494000000001
5.773714 0.11552098
5.774714 0.11672979
5.775714 0.11793133
5.776714 0.11912552000000001
5.777714 0.12031228999999999
5.778714 0.12149159999999999
5.779714 0.12266338
5.780715 0.12382757999999999
5.781714 0.12498412999999998
5.782714 0.12613297
5.783714 0.12727405
5.784714 0.12840731
5.785714 0.12953269
5.786714 0.13065011999999998
5.787714 0.13175956
5.788714 0.13286095
5.789714 0.13395423
5.790714 0.13503935
5.791714 0.13611626
5.792714 0.1371849
5.793715 0.13824522
5.794714 0.13929716
5.795714 0.14034067
5.796714 0.14137571
5.797714 0.14240221
5.798714 0.14342014
5.799714 0.14442942
5.800714 0.14543002
5.801714 0.14642189
5.802714 0.14740498999999999
5.803714 0.14837926
5.804714 0.14934465
5.805714 0.15030111999999998
5.806714 0.15124863
5.807714 0.15218712
5.808714 0.15311654
5.809714 0.15403687000000002
5.810714 0.15494805
5.811714 0.15585003
5.812714 0.15674279
5.813715 0.15762626
5.814714 0.15850042
5.815714 0.15936520999999998
5.816714 0.1602206
5.817714 0.16106656
5.818714 0.16190303
5.819714 0.16272997
5.820714 0.16354736
5.821714 0.16435515
5.822714 0.16515331
5.823714 0.16594179
5.824714 0.16672056
5.825714 0.16748959
5.826715 0.16824883999999998
5.827714 0.16899827
5.828714 0.16973785
5.829714 0.17046754
5.830714 0.17118731
5.831714 0.17189713
5.832714 0.17259697
5.833714 0.17328679
5.834714 0.17396656
5.835714 0.17463625
5.836714 0.17529583999999998
5.837714 0.17594529
5.838714 0.17658457
5.839714 0.17721365
5.840714 0.17783251
5.841714 0.17844110000000002
5.842714 0.17903942
5.843714 0.17962743
5.844714 0.18020511
5.845714 0.18077244
5.846714 0.18132937999999998
5.847714 0.18187591
5.848714 0.18241202
5.849714 0.18293767
5.850714 0.18345283999999998
5.851714 0.18395752
5.852714 0.18445168
5.853714 0.18493531
5.854714 0.18540837000000002
5.855714 0.18587087
5.856714 0.18632277
5.857714 0.18676405000000001
5.858714 0.18719471
5.859715 0.18761471
5.860714 0.18802406
5.861714 0.18842274
5.862714 0.18881072000000002
5.863714 0.18918799
5.864714 0.18955455
5.865714 0.18991038
5.866714 0.19025546000000002
5.867714 0.1905898
5.868714 0.19091336
5.869714 0.19122616
5.870714 0.19152818000000002
5.871714 0.1918194
5.872715 0.19209982
5.873714 0.19236944
5.874714 0.19262824
5.875714 0.19287622
5.876714 0.19311337
5.877714 0.19333969
5.878714 0.19355518
5.879714 0.19375982
5.880714 0.19395363000000002
5.881714 0.1941366
5.882714 0.19430872000000002
5.883714 0.19446998999999998
5.884714 0.19462042000000002
5.885714 0.19476000000000002
5.886714 0.19488874
5.887714 0.19500662
5.888714 0.19511365
5.889714 0.19520984
5.890714 0.1952952
5.891714 0.19536971
5.892715 0.19543338999999998
5.893714 0.19548624
5.894714 0.19552825999999998
5.895714 0.19555946
5.896714 0.19557986000000002
5.897714 0.19558945
5.898714 0.19558824
5.899714 0.19557623
5.900714 0.19555343000000003
5.901714 0.19551986000000002
5.902714 0.19547553
5.903714 0.19542044
5.904714 0.1953546
5.905715 0.19527803
5.906714 0.19519073
5.907714 0.19509272
5.908714 0.19498401
5.909714 0.19486462999999998
5.910714 0.19473457
5.911714 0.19459385999999998
5.912714 0.19444251
5.913714 0.19428052
5.914714 0.19410794
5.915714 0.19392476
5.916714 0.19373101
5.917714 0.1935267
5.918715 0.19331186
5.919714 0.1930865
5.920714 0.19285064999999998
5.921714 0.19260433
5.922714 0.19234755
5.923714 0.19208034999999998
5.924714 0.19180273
5.925714 0.19151474
5.926714 0.19121639
5.927714 0.19090771
5.928714 0.19058872000000002
5.929714 0.19025945
5.930714 0.18991992
5.931714 0.18957017
5.932714 0.18921023
5.933714 0.18884012
5.934714 0.18845988
5.935714 0.18806951
5.936714 0.18766908
5.937714 0.1872586
5.938715 0.18683809
5.939714 0.18640761
5.940714 0.18596718
5.941714 0.18551683
5.942714 0.18505659000000002
5.943714 0.1845865
5.944714 0.18410661
5.945714 0.18361693
5.946714 0.18311751
5.947714 0.18260838999999998
5.948714 0.18208959
5.949714 0.18156117
5.950714 0.18102316000000002
5.951715 0.18047559
5.952714 0.17991849
5.953714 0.17935192
5.954714 0.17877590999999998
5.955714 0.17819051
5.956714 0.17759574
5.957714 0.17699166
5.958714 0.17637830000000002
5.959714 0.17575572
5.960714 0.17512393
5.961714 0.17448299
5.962714 0.17383294999999999
5.963714 0.17317384
5.964714 0.17250573
5.965714 0.17182862999999998
5.966714 0.17114261
5.967714 0.1704477
5.968714 0.16974396
5.969714 0.16903142
5.970714 0.16831013
5.971714 0.16758014999999998
5.972714 0.16684151
5.973714 0.16609427999999998
5.974714 0.1653385
5.975714 0.16457422
5.976714 0.16380149
5.977714 0.16302036
5.978714 0.16223086
5.979714 0.16143307
5.980714 0.16062703
5.981714 0.1598128
5.982714 0.15899043
5.983714 0.15815996999999998
5.984715 0.15732147000000002
5.985714 0.15647498999999998
5.986714 0.15562058
5.987714 0.1547583
5.988714 0.1538882
5.989714 0.15301035000000002
5.990714 0.15212479
5.991714 0.15123159
5.992714 0.15033080999999998
5.993714 0.14942249
5.994714 0.14850670000000002
5.995714 0.14758348999999998
5.996714 0.14665293
5.997715 0.14571508
5.998714 0.14476999999999998
5.999714 0.14381774
6.000714 0.14285838
6.001714 0.14189197
6.002714 0.14091857000000002
6.003714 0.13993825
6.004714 0.13895106000000002
6.005714 0.13795707
6.006714 0.13695634
6.007714 0.13594894000000002
6.008714 0.13493493
6.009714 0.13391437
6.010714 0.13288734000000002
6.011714 0.1318539
6.012714 0.13081410000000002
6.013714 0.12976801999999998
6.014714 0.12871572
6.015714 0.12765727
6.016714 0.12659273
6.017715 0.12552218
6.018714 0.12444565999999999
6.019714 0.12336327
6.020714 0.12227505000000001
6.021714 0.12118109
6.022714 0.12008143
6.023714 0.11897616000000001
6.024714 0.11786533999999999
6.025714 0.11674905
6.026714 0.11562734
6.027714 0.11450029999999999
6.028714 0.11336798999999999
6.029714 0.11223047
6.030715 0.11108783
6.031714 0.10994013
6.032714 0.10878743
6.033714 0.10762981999999999
6.034714 0.10646735000000002
6.035714 0.10530011
6.036714 0.10412817
6.037714 0.1029516
6.038714 0.10177046999999999
6.039714 0.10058484999999999
6.040714 0.09939482
6.041714 0.09820045699999999
6.042714 0.097001821
6.043715 0.095798995
6.044714 0.094592053
6.045714 0.093381066
6.046714 0.092166109
6.047714 0.090947258
6.048714 0.089724589
6.049714 0.088498177
6.050714 0.087268098
6.051714 0.086034427
6.052714 0.084797246
6.053714 0.083556626
6.054714 0.08231264099999999
6.055714 0.081065373
6.056714 0.079814892
6.057714 0.078561279
6.058714 0.07730461699999999
6.059714 0.076044974
6.060714 0.07478243200000001
6.061714 0.07351706699999999
6.062714 0.072248961
6.063715 0.070978189
6.064714 0.069704826
6.065714 0.068428955
6.066714 0.067150651
6.067714 0.065869989
6.068714 0.06458705199999999
6.069714 0.06330192
6.070714 0.062014668999999994
6.071714 0.060725381
6.072714 0.059434131
6.073714 0.058140996
6.074714 0.05684605599999999
6.075714 0.055549392999999996
6.076715 0.054251082000000006
6.077714 0.052951206
6.078714 0.05164984
6.079714 0.05034706
6.080714 0.049042952
6.081714 0.047737587
6.082714 0.046431049
6.083714 0.045123414
6.084714 0.043814763
6.085714 0.042505172
6.086714 0.041194723
6.087714 0.039883491
6.088714 0.038571557
6.089714 0.037258997
6.090714 0.035945894
6.091714 0.034632321
6.092714 0.033318362
6.093714 0.032004091
6.094714 0.03068959
6.095714 0.029374938
6.096714 0.028060211
6.097714 0.026745489
6.098714 0.025430850999999997
6.099714 0.024116375000000002
6.100714 0.02280214
6.101714 0.021488224
6.102714 0.020174707
6.103714 0.018861666
6.104714 0.01754918
6.105714 0.016237329999999998
6.106714 0.014926192
6.107714 0.013615846
6.108714 0.012306368
6.109715 0.010997841
6.110714 0.0096903401
6.111714 0.0083839448
6.112714 0.0070787341
6.113714 0.0057747864
6.114714 0.0044721801
6.115714 0.0031709933
6.116714 0.0018713046
6.117714 0.00057319235
6.118714 -0.00072326548
6.119714 -0.0020179908
6.120714 -0.003310906
6.121714 -0.004601933
6.122715 -0.005890994399999999
6.123714 -0.007178012300000001
6.124714 -0.0084629093
6.125714 -0.009745609
6.126714 -0.011026034
6.127714 -0.012304107
6.128714 -0.013579753
6.129714 -0.014852894
6.130714 -0.016123455000000002
6.131714 -0.017391360999999998
6.132714 -0.018656533
6.133714 -0.019918899
6.134714 -0.021178382
6.135714 -0.022434907
6.136714 -0.023688402
6.137714 -0.02493879
6.138714 -0.026185997
6.139714 -0.027429949999999998
6.140714 -0.028670576
6.141714 -0.0299078
6.142715 -0.03114155
6.143714 -0.032371754
6.144714 -0.033598338
6.145714 -0.034821231
6.146714 -0.036040362
6.147714 -0.037255656
6.148714 -0.038467045
6.149714 -0.039674458
6.150714 -0.040877823
6.151714 -0.04207707
6.152714 -0.043272128
6.153714 -0.044462929000000005
6.154714 -0.045649402000000006
6.155715 -0.04683148
6.156714 -0.048009091000000004
6.157714 -0.049182167
6.158714 -0.050350639999999995
6.159714 -0.05151444299999999
6.160714 -0.05267350900000001
6.161714 -0.053827767
6.162714 -0.054977152999999994
6.163714 -0.056121597
6.164714 -0.057261035999999994
6.165714 -0.058395404
6.166714 -0.059524633
6.167714 -0.060648652000000004
6.168715 -0.061767403
6.169714 -0.062880816
6.170714 -0.063988828
6.171714 -0.06509137499999999
6.172714 -0.066188391
6.173714 -0.06727981400000001
6.174714 -0.068365579
6.175714 -0.069445622
6.176714 -0.070519879
6.177714 -0.07158829200000001
6.178714 -0.072650792
6.179714 -0.073707319
6.180714 -0.07475781599999999
6.181714 -0.075802219
6.182714 -0.076840463
6.183714 -0.077872491
6.184714 -0.07889823800000001
6.185714 -0.07991765199999999
6.186714 -0.08093066900000001
6.187714 -0.08193723
6.188715 -0.082937273
6.189714 -0.083930744
6.190714 -0.084917585
6.191714 -0.085897732
6.192714 -0.086871133
6.193714 -0.087837735
6.194714 -0.088797475
6.195714 -0.08975029899999999
6.196714 -0.090696156
6.197714 -0.091634988
6.198714 -0.09256674100000001
6.199714 -0.09349136400000001
6.200714 -0.094408798
6.201715 -0.09531899099999999
6.202714 -0.096221897
6.203714 -0.097117457
6.204714 -0.09800562400000001
6.205714 -0.09888635200000001
6.206714 -0.09975958400000001
6.207714 -0.10062527
6.208714 -0.10148336
6.209714 -0.10233381
6.210714 -0.10317656
6.211714 -0.10401157999999999
6.212714 -0.10483882
6.213714 -0.10565822
6.214714 -0.10646975
6.215714 -0.10727334999999999
6.216714 -0.108069
6.217714 -0.10885663
6.218714 -0.1096362
6.219714 -0.11040767000000001
6.220714 -0.11117101
6.221714 -0.11192615
6.222714 -0.11267307000000001
6.223714 -0.11341172999999999
6.224714 -0.11414207
6.225714 -0.11486406
6.226714 -0.11557767000000001
6.227714 -0.11628284
6.228714 -0.11697954999999999
6.229714 -0.11766776000000001
6.230714 -0.11834743
6.231714 -0.11901851999999999
6.232714 -0.11968098999999999
6.233714 -0.12033479999999999
6.234715 -0.12097993
6.235714 -0.12161634
6.236714 -0.12224397999999999
6.237714 -0.12286282999999999
6.238714 -0.12347286
6.239714 -0.12407403
6.240714 -0.12466632
6.241714 -0.12524967
6.242714 -0.12582408
6.243714 -0.1263895
6.244714 -0.1269459
6.245714 -0.12749326
6.246714 -0.12803156
6.247715 -0.12856075
6.248714 -0.12908081000000002
6.249714 -0.12959171
6.250714 -0.13009344
6.251714 -0.13058595
6.252714 -0.13106924
6.253714 -0.13154326
6.254714 -0.132008
6.255714 -0.13246344
6.256714 -0.13290955999999998
6.257714 -0.13334632000000002
6.258714 -0.13377371999999998
6.259714 -0.13419172000000001
6.260714 -0.13460031
6.261714 -0.13499947
6.262714 -0.13538918
6.263714 -0.13576942
6.264714 -0.13614018
6.265714 -0.13650141999999998
6.266714 -0.13685316
6.267715 -0.13719536
6.268714 -0.13752802
6.269714 -0.13785111
6.270714 -0.13816462999999998
6.271714 -0.13846855
6.272714 -0.13876288
6.273714 -0.13904760000000002
6.274714 -0.13932269
6.275714 -0.13958815
6.276714 -0.13984398
6.277714 -0.14009015
6.278714 -0.14032666
6.279714 -0.1405535
6.280715 -0.14077067999999998
6.281714 -0.14097816
6.282714 -0.14117596000000002
6.283714 -0.14136408
6.284714 -0.14154250000000002
6.285714 -0.14171122
6.286714 -0.14187023
6.287714 -0.14201954
6.288714 -0.14215915
6.289714 -0.14228905
6.290714 -0.14240923
6.291714 -0.14251971
6.292714 -0.14262047
6.293715 -0.14271153
6.294714 -0.14279288
6.295714 -0.14286452
6.296714 -0.14292647
6.297714 -0.14297870000000001
6.298714 -0.14302125000000002
6.299714 -0.1430541
6.300714 -0.14307727
6.301714 -0.14309075999999998
6.302714 -0.14309458
6.303714 -0.14308873
6.304714 -0.14307322
6.305714 -0.14304806
6.306714 -0.14301327
6.307714 -0.14296883
6.308714 -0.14291478
6.309714 -0.14285111
6.310714 -0.14277784999999998
6.311714 -0.142695
6.312714 -0.14260258
6.313715 -0.1425006
6.314714 -0.14238907
6.315714 -0.14226801
6.316714 -0.14213743
6.317714 -0.14199734
6.318714 -0.14184779
6.319714 -0.14168875
6.320714 -0.14152027
6.321714 -0.14134237
6.322714 -0.14115506
6.323714 -0.14095835
6.324714 -0.14075227
6.325714 -0.14053684
6.326715 -0.14031209
6.327714 -0.14007804000000001
6.328714 -0.13983471
6.329714 -0.13958212
6.330714 -0.1393203
6.331714 -0.13904929
6.332714 -0.13876909
6.333714 -0.13847974
6.334714 -0.13818126
6.335714 -0.13787369
6.336714 -0.13755705
6.337714 -0.13723137
6.338714 -0.13689668
6.339714 -0.13655301
6.340714 -0.13620039
6.341714 -0.13583885
6.342714 -0.13546842
6.343714 -0.13508915000000002
6.344714 -0.13470106
6.345714 -0.13430419
6.346714 -0.13389856
6.347714 -0.13348422
6.348714 -0.1330612
6.349714 -0.13262953
6.350714 -0.13218926
6.351714 -0.13174042
6.352714 -0.13128305
6.353714 -0.13081718
6.354714 -0.13034286
6.355714 -0.12986012
6.356714 -0.12936901
6.357714 -0.12886956
6.358714 -0.12836182999999998
6.359715 -0.12784584000000002
6.360714 -0.12732163999999999
6.361714 -0.12678929
6.362714 -0.12624881
6.363714 -0.12570025
6.364714 -0.12514365
6.365714 -0.12457906999999999
6.366714 -0.12400656
6.367714 -0.12342614
6.368714 -0.12283787
6.369714 -0.12224180000000001
6.370714 -0.12163797999999999
6.371714 -0.12102645
6.372715 -0.12040726
6.373714 -0.11978046
6.374714 -0.1191461
6.375714 -0.11850423
6.376714 -0.11785490000000001
6.377714 -0.11719816999999999
6.378714 -0.11653408
6.379714 -0.11586268
6.380714 -0.11518402999999999
6.381714 -0.11449818
6.382714 -0.11380520000000001
6.383714 -0.11310511999999999
6.384714 -0.11239802
6.385714 -0.11168391999999999
6.386714 -0.11096292
6.387714 -0.11023503999999999
6.388714 -0.10950035999999999
6.389714 -0.10875893
6.390714 -0.10801081
6.391714 -0.10725606
6.392715 -0.10649472
6.393714 -0.10572686999999999
6.394714 -0.10495257
6.395714 -0.10417188
6.396714 -0.10338484999999999
6.397714 -0.10259155
6.398714 -0.10179204
6.399714 -0.10098639000000001
6.400714 -0.10017464999999999
6.401714 -0.099356892
6.402714 -0.098533172
6.403714 -0.097703561
6.404714 -0.096868124
6.405715 -0.096026919
6.406714 -0.09518001499999999
6.407714 -0.094327482
6.408714 -0.093469379
6.409714 -0.092605775
6.410714 -0.09173674
6.411714 -0.090862339
6.412714 -0.08998263499999999
6.413714 -0.089097698
6.414714 -0.088207598
6.415714 -0.087312405
6.416714 -0.086412183
6.417714 -0.085507007
6.418715 -0.084596942
6.419714 -0.08368205699999999
6.420714 -0.082762429
6.421714 -0.08183812
6.422714 -0.080909202
6.423714 -0.079975749
6.424714 -0.07903783099999999
6.425714 -0.078095525
6.426714 -0.077148894
6.427714 -0.076198013
6.428714 -0.075242959
6.429714 -0.07428380200000001
6.430714 -0.073320617
6.431714 -0.072353473
6.432714 -0.071382447
6.433714 -0.070407614
6.434714 -0.06942904400000001
6.435714 -0.068446813
6.436714 -0.067460997
6.437714 -0.06647167
6.438715 -0.06547891
6.439714 -0.06448279
6.440714 -0.063483388
6.441714 -0.062480773
6.442714 -0.061475026
6.443714 -0.060466228999999996
6.444714 -0.059454452
6.445714 -0.058439769999999995
6.446714 -0.057422265
6.447714 -0.056402012999999994
6.448714 -0.055379089
6.449714 -0.054353575
6.450714 -0.053325545999999995
6.451715 -0.052295084
6.452714 -0.051262265
6.453714 -0.050227164000000005
6.454714 -0.049189861999999994
6.455714 -0.048150439
6.456714 -0.047108976
6.457714 -0.046065549000000004
6.458714 -0.045020238000000004
6.459714 -0.043973123
6.460714 -0.042924282
6.461714 -0.041873794
6.462714 -0.04082174
6.463714 -0.039768201999999996
6.464714 -0.038713258
6.465714 -0.037656989
6.466714 -0.036599475
6.467714 -0.035540797
6.468714 -0.034481034
6.469714 -0.033420266
6.470714 -0.032358576
6.471714 -0.031296041999999996
6.472714 -0.030232745000000002
6.473714 -0.029168766999999998
6.474714 -0.028104189999999998
6.475714 -0.027039091
6.476714 -0.025973552999999996
6.477714 -0.024907658
6.478714 -0.023841485
6.479714 -0.022775117
6.480714 -0.021708632000000002
6.481714 -0.020642111
6.482714 -0.019575638
6.483714 -0.018509291
6.484715 -0.017443151
6.485714 -0.016377298999999998
6.486714 -0.015311815
6.487714 -0.014246779999999999
6.488714 -0.013182276
6.489714 -0.012118381
6.490714 -0.011055177000000001
6.491714 -0.0099927434
6.492714 -0.008931161600000001
6.493714 -0.0078705118
6.494714 -0.006810874000000001
6.495714 -0.0057523292
6.496714 -0.0046949568
6.497715 -0.0036388374
6.498714 -0.0025840509
6.499714 -0.0015306772
6.500714 -0.00047879606999999997
6.501714 0.00057151278
6.502714 0.0016201696999999999
6.503714 0.002667095
6.504714 0.0037122095999999995
6.505714 0.004755433799999999
6.506714 0.0057966889
6.507714 0.0068358952999999995
6.508714 0.0078729747
6.509714 0.008907848
6.510714 0.0099404366
6.511714 0.010970661999999999
6.512714 0.011998446
6.513714 0.013023711
6.514714 0.014046379
6.515714 0.015066371
6.516714 0.016083611
6.517715 0.017098020000000002
6.518714 0.018109524000000002
6.519714 0.019118044
6.520714 0.020123505
6.521714 0.021125827
6.522714 0.022124937
6.523714 0.023120757999999998
6.524714 0.024113215
6.525714 0.025102231
6.526714 0.026087734
6.527714 0.027069647
6.528714 0.028047897
6.529714 0.029022407
6.530715 0.029993107
6.531714 0.030959919
6.532714 0.031922772
6.533714 0.032881595
6.534714 0.033836314
6.535714 0.034786854
6.536714 0.035733148
6.537714 0.036675119
6.538714 0.037612699
6.539714 0.038545817
6.540714 0.039474401
6.541714 0.040398384
6.542714 0.041317692
6.543715 0.04223226
6.544714 0.043142014
6.545714 0.044046887
6.546714 0.044946812
6.547714 0.045841723
6.548714 0.046731549
6.549714 0.047616224
6.550714 0.048495681
6.551714 0.049369857999999996
6.552714 0.050238683
6.553714 0.05110209500000001
6.554714 0.051960023
6.555714 0.05281241
6.556714 0.053659186000000005
6.557714 0.054500293000000005
6.558714 0.055335666000000006
6.559714 0.056165241000000005
6.560714 0.05698895500000001
6.561714 0.05780675
6.562714 0.05861856
6.563715 0.059424323
6.564714 0.06022398
6.565714 0.061017473
6.566714 0.061804742999999995
6.567714 0.062585727
6.568714 0.063360372
6.569714 0.064128614
6.570714 0.064890395
6.571714 0.065645663
6.572714 0.066394359
6.573714 0.067136425
6.574714 0.06787180300000001
6.575714 0.068600441
6.576715 0.069322286
6.577714 0.07003728000000001
6.578714 0.07074537
6.579714 0.07144650400000001
6.580714 0.072140631
6.581714 0.072827697
6.582714 0.073507649
6.583714 0.074180437
6.584714 0.074846006
6.585714 0.075504312
6.586714 0.07615530599999999
6.587714 0.076798938
6.588714 0.077435159
6.589714 0.07806392399999999
6.590714 0.078685186
6.591714 0.07929889799999999
6.592714 0.079905015
6.593714 0.080503488
6.594714 0.081094279
6.595714 0.081677339
6.596714 0.082252629
6.597714 0.08282010100000001
6.598714 0.083379715
6.599714 0.083931437
6.600714 0.08447521799999999
6.601714 0.085011026
6.602714 0.085538818
6.603714 0.086058554
6.604714 0.086570199
6.605714 0.087073713
6.606714 0.08756906
6.607714 0.08805621200000001
6.608714 0.088535127
6.609715 0.089005771
6.610714 0.089468108
6.611714 0.089922111
6.612714 0.090367743
6.613714 0.090804975
6.614714 0.091233774
6.615714 0.091654109
6.616714 0.092065957
6.617714 0.092469284
6.618714 0.09286406
6.619714 0.093250262
6.620714 0.093627855
6.621714 0.093996822
6.622715 0.094357133
6.623714 0.094708765
6.624714 0.09505169
6.625714 0.095385889
6.626714 0.09571133400000001
6.627714 0.096028007
6.628714 0.096335885
6.629714 0.09663495
6.630714 0.096925179
6.631714 0.097206549
6.632714 0.097479048
6.633714 0.097742653
6.634714 0.097997347
6.635714 0.09824312299999999
6.636714 0.098479958
6.637714 0.09870783000000001
6.638714 0.09892673700000001
6.639714 0.09913665699999999
6.640714 0.09933757800000001
6.641714 0.099529489
6.642715 0.09971237699999999
6.643714 0.09988623199999999
6.644714 0.10005105
6.645714 0.10020681999999999
6.646714 0.10035351999999999
6.647714 0.10049116
6.648714 0.10061972
6.649714 0.1007392
6.650714 0.10084958
6.651714 0.10095087
6.652714 0.10104306
6.653714 0.10112615
6.654714 0.10120013000000001
6.655715 0.10126500999999999
6.656714 0.10132078
6.657714 0.10136743999999999
6.658714 0.10140500000000001
6.659714 0.10143343999999999
6.660714 0.10145276999999998
6.661714 0.10146300999999999
6.662714 0.10146414000000001
6.663714 0.10145617
6.664714 0.10143912
6.665714 0.10141296999999999
6.666714 0.10137774999999999
6.667714 0.10133345
6.668715 0.10128008
6.669714 0.10121766
6.670714 0.1011462
6.671714 0.10106568
6.672714 0.10097615
6.673714 0.10087759
6.674714 0.10077003
6.675714 0.10065347999999999
6.676714 0.10052794999999999
6.677714 0.10039345
6.678714 0.10025002
6.679714 0.10009765
6.680714 0.099936372
6.681714 0.09976618500000001
6.682714 0.099587126
6.683714 0.099399209
6.684714 0.099202443
6.685714 0.098996854
6.686714 0.09878247500000001
6.687714 0.098559307
6.688715 0.09832738399999999
6.689714 0.098086731
6.690714 0.09783736900000001
6.691714 0.09757932300000001
6.692714 0.097312621
6.693714 0.097037287
6.694714 0.096753344
6.695714 0.096460828
6.696714 0.09615976
6.697714 0.095850171
6.698714 0.095532089
6.699714 0.095205544
6.700714 0.094870571
6.701715 0.094527198
6.702714 0.094175461
6.703714 0.093815388
6.704714 0.093447015
6.705714 0.093070383
6.706714 0.092685519
6.707714 0.092292461
6.708714 0.091891247
6.709714 0.091481919
6.710714 0.091064512
6.711714 0.09063906
6.712714 0.090205611
6.713714 0.089764199
6.714714 0.08931487099999999
6.715714 0.088857667
6.716714 0.088392629
6.717714 0.08791979600000001
6.718714 0.087439222
6.719714 0.08695094099999999
6.720714 0.086455006
6.721714 0.085951458
6.722714 0.085440348
6.723714 0.084921723
6.724714 0.084395631
6.725714 0.083862117
6.726714 0.083321234
6.727714 0.082773028
6.728714 0.082217553
6.729714 0.081654859
6.730714 0.081085
6.731714 0.08050802900000001
6.732714 0.07992399600000001
6.733714 0.079332956
6.734715 0.078734965
6.735714 0.078130077
6.736714 0.077518349
6.737714 0.076899835
6.738714 0.076274591
6.739714 0.075642677
6.740714 0.075004145
6.741714 0.07435905899999999
6.742714 0.073707476
6.743714 0.073049456
6.744714 0.072385056
6.745714 0.071714341
6.746714 0.071037369
6.747715 0.070354203
6.748714 0.069664902
6.749714 0.06896953
6.750714 0.068268151
6.751714 0.067560829
6.752714 0.06684762799999999
6.753714 0.066128612
6.754714 0.06540384499999999
6.755714 0.064673391
6.756714 0.063937315
6.757714 0.063195685
6.758714 0.062448566
6.759714 0.061696023
6.760714 0.06093813
6.761714 0.06017494599999999
6.762714 0.059406547000000004
6.763714 0.058632996
6.764714 0.057854369999999995
6.765714 0.057070731
6.766714 0.056282151
6.767715 0.055488705
6.768714 0.054690457
6.769714 0.053887482
6.770714 0.053079851
6.771714 0.052267639
6.772714 0.051450916
6.773714 0.050629757
6.774714 0.049804232999999996
6.775714 0.048974418
6.776714 0.048140393000000004
6.777714 0.047302229
6.778714 0.046459999
6.779714 0.045613782
6.780715 0.044763653
6.781714 0.043909688
6.782714 0.043051966
6.783714 0.042190563
6.784714 0.041325556
6.785714 0.040457025
6.786714 0.039585045
6.787714 0.038709698
6.788714 0.037831062
6.789714 0.036949219000000005
6.790714 0.036064244
6.791714 0.035176222
6.792714 0.034285229
6.793715 0.033391349
6.794714 0.03249466
6.795714 0.031595246
6.796714 0.030693188
6.797714 0.029788565000000003
6.798714 0.028881463
6.799714 0.027971959
6.800714 0.027060139
6.801714 0.026146087
6.802714 0.025229881
6.803714 0.024311607
6.804714 0.023391348
6.805714 0.022469187
6.806714 0.021545205999999997
6.807714 0.020619491
6.808714 0.019692122
6.809714 0.018763186
6.810714 0.017832765
6.811714 0.016900944
6.812714 0.015967805
6.813715 0.015033434000000002
6.814714 0.014097914
6.815714 0.013161331
6.816714 0.012223769
6.817714 0.011285311000000001
6.818714 0.010346042
6.819714 0.0094060473
6.820714 0.008465411499999999
6.821714 0.007524219100000001
6.822714 0.006582554500000001
6.823714 0.005640502800000001
6.824714 0.0046981487999999995
6.825714 0.0037555772
6.826715 0.0028128732
6.827714 0.0018701217
6.828714 0.00092740784
6.829714 -1.5183605e-05
6.830714 -0.0009575675
6.831714 -0.0018996589000000001
6.832714 -0.0028413724
6.833714 -0.0037826234
6.834714 -0.0047233265
6.835714 -0.0056633966
6.836714 -0.006602748899999999
6.837714 -0.007541298
6.838714 -0.0084789586
6.839714 -0.0094156458
6.840714 -0.010351274
6.841714 -0.011285759
6.842714 -0.012219015
6.843714 -0.013150957
6.844714 -0.014081500999999998
6.845714 -0.015010560999999999
6.846714 -0.015938051999999998
6.847714 -0.016863889
6.848714 -0.017787986
6.849714 -0.018710260000000003
6.850714 -0.019630626999999998
6.851714 -0.020549
6.852714 -0.021465296000000002
6.853714 -0.02237943
6.854714 -0.023291318
6.855714 -0.024200877
6.856714 -0.02510802
6.857714 -0.026012665999999997
6.858714 -0.026914731000000004
6.859715 -0.027814132
6.860714 -0.028710786000000002
6.861714 -0.029604608
6.862714 -0.030495519999999998
6.863714 -0.031383437
6.864714 -0.032268275
6.865714 -0.033149956
6.866714 -0.034028396
6.867714 -0.034903517
6.868714 -0.035775234999999996
6.869714 -0.036643469000000005
6.870714 -0.037508141
6.871714 -0.038369172
6.872715 -0.03922648
6.873714 -0.040079988
6.874714 -0.040929619
6.875714 -0.041775292
6.876714 -0.042616931000000004
6.877714 -0.043454458
6.878714 -0.044287794
6.879714 -0.045116863
6.880714 -0.04594159
6.881714 -0.046761899
6.882714 -0.047577714
6.883714 -0.048388963
6.884714 -0.049195567
6.885714 -0.049997453
6.886714 -0.050794549
6.887714 -0.051586784000000004
6.888714 -0.052374083
6.889714 -0.053156370999999994
6.890714 -0.053933577
6.891714 -0.054705632
6.892715 -0.05547246
6.893714 -0.05623399
6.894714 -0.056990160000000005
6.895714 -0.057740894
6.896714 -0.058486121
6.897714 -0.05922577699999999
6.898714 -0.059959787
6.899714 -0.060688086999999995
6.900714 -0.061410613
6.901714 -0.062127289
6.902714 -0.062838057
6.903714 -0.063542847
6.904714 -0.064241589
6.905715 -0.064934226
6.906714 -0.065620686
6.907714 -0.06630090599999999
6.908714 -0.066974829
6.909714 -0.067642384
6.910714 -0.068303512
6.911714 -0.068958144
6.912714 -0.06960622799999999
6.913714 -0.070247694
6.914714 -0.07088249
6.915714 -0.07151055
6.916714 -0.072131812
6.917714 -0.072746223
6.918715 -0.073353719
6.919714 -0.073954242
6.920714 -0.074547739
6.921714 -0.075134152
6.922714 -0.075713423
6.923714 -0.07628549400000001
6.924714 -0.076850312
6.925714 -0.077407825
6.926714 -0.077957974
6.927714 -0.078500708
6.928714 -0.07903597999999999
6.929714 -0.079563732
6.930714 -0.08008391
6.931714 -0.080596469
6.932714 -0.081101357
6.933714 -0.081598526
6.934714 -0.08208793
6.935714 -0.082569517
6.936714 -0.08304324
6.937714 -0.083509053
6.938715 -0.083966914
6.939714 -0.084416772
6.940714 -0.084858591
6.941714 -0.08529231999999999
6.942714 -0.085717923
6.943714 -0.086135353
6.944714 -0.086544571
6.945714 -0.08694554
6.946714 -0.087338215
6.947714 -0.08772256
6.948714 -0.08809853999999999
6.949714 -0.088466116
6.950714 -0.088825246
6.951715 -0.0891759
6.952714 -0.089518045
6.953714 -0.089851645
6.954714 -0.090176665
6.955714 -0.09049307
6.956714 -0.090800831
6.957714 -0.09109992
6.958714 -0.09139030599999999
6.959714 -0.091671955
6.960714 -0.091944839
6.961714 -0.092208933
6.962714 -0.092464208
6.963714 -0.092710636
6.964714 -0.092948193
6.965714 -0.093176856
6.966714 -0.093396596
6.967714 -0.09360739500000001
6.968714 -0.093809224
6.969714 -0.09400206600000001
6.970714 -0.094185892
6.971714 -0.094360689
6.972714 -0.094526436
6.973714 -0.094683107
6.974714 -0.094830693
6.975714 -0.09496916899999999
6.976714 -0.095098518
6.977714 -0.095218729
6.978714 -0.095329783
6.979714 -0.09543167
6.980714 -0.095524371
6.981714 -0.095607876
6.982714 -0.095682172
6.983714 -0.09574724800000001
6.984715 -0.09580309299999999
6.985714 -0.095849694
6.986714 -0.095887046
6.987714 -0.09591514200000001
6.988714 -0.095933978
6.989714 -0.09594354199999999
6.990714 -0.095943833
6.991714 -0.09593484599999999
6.992714 -0.09591657399999999
6.993714 -0.09588901300000001
6.994714 -0.095852168
6.995714 -0.095806032
6.996714 -0.095750607
6.997715 -0.095685897
6.998714 -0.095611904
6.999714 -0.095528626
7.000714 -0.09543607
7.001714 -0.095334236
7.002714 -0.095223135
7.003714 -0.095102767
7.004714 -0.09497314500000001
7.005714 -0.094834273
7.006714 -0.094686163
7.007714 -0.094528822
7.008714 -0.094362261
7.009714 -0.094186491
7.010714 -0.094001531
7.011714 -0.093807385
7.012714 -0.09360407100000001
7.013714 -0.093391602
7.014714 -0.093169999
7.015714 -0.092939276
7.016714 -0.092699449
7.017715 -0.092450535
7.018714 -0.092192553
7.019714 -0.091925525
7.020714 -0.09164947600000001
7.021714 -0.091364421
7.022714 -0.091070385
7.023714 -0.09076739099999999
7.024714 -0.090455462
7.025714 -0.090134621
7.026714 -0.08980489800000001
7.027714 -0.089466316
7.028714 -0.089118903
7.029714 -0.088762684
7.030715 -0.088397693
7.031714 -0.088023953
7.032714 -0.0876415
7.033714 -0.087250362
7.034714 -0.086850568
7.035714 -0.086442154
7.036714 -0.086025149
7.037714 -0.085599587
7.038714 -0.085165503
7.039714 -0.084722933
7.040714 -0.084271911
7.041714 -0.083812478
7.042714 -0.083344663
7.043715 -0.08286851199999999
7.044714 -0.082384062
7.045714 -0.081891345
7.046714 -0.08139041
7.047714 -0.080881291
7.048714 -0.080364035
7.049714 -0.079838675
7.050714 -0.079305266
7.051714 -0.078763842
7.052714 -0.078214449
7.053714 -0.077657134
7.054714 -0.077091943
7.055714 -0.076518924
7.056714 -0.07593812200000001
7.057714 -0.07534959
7.058714 -0.074753369
7.059714 -0.074149511
7.060714 -0.073538069
7.061714 -0.072919094
7.062714 -0.07229263999999999
7.063715 -0.071658753
7.064714 -0.071017491
7.065714 -0.07036890600000001
7.066714 -0.069713057
7.067714 -0.069049996
7.068714 -0.068379776
7.069714 -0.06770246
7.070714 -0.067018101
7.071714 -0.066326756
7.072714 -0.06562849200000001
7.073714 -0.064923364
7.074714 -0.064211432
7.075714 -0.063492759
7.076715 -0.062767405
7.077714 -0.062035431999999995
7.078714 -0.061296904000000006
7.079714 -0.060551887
7.080714 -0.05980044400000001
7.081714 -0.059042638
7.082714 -0.05827854
7.083714 -0.057508213999999995
7.084714 -0.056731724000000004
7.085714 -0.05594914
7.086714 -0.055160531
7.087714 -0.054365961
7.088714 -0.053565500999999995
7.089714 -0.052759219999999996
7.090714 -0.051947194
7.091714 -0.051129487
7.092714 -0.050306175
7.093714 -0.049477327
7.094714 -0.048643013
7.095714 -0.047803309
7.096714 -0.046958288
7.097714 -0.046108023
7.098714 -0.045252588
7.099714 -0.044392058
7.100714 -0.043526507
7.101714 -0.042656012
7.102714 -0.04178065
7.103714 -0.040900494999999995
7.104714 -0.040015628
7.105714 -0.039126122
7.106714 -0.038232058
7.107714 -0.037333512
7.108714 -0.036430563
7.109715 -0.035523291000000005
7.110714 -0.034611774
7.111714 -0.033696092
7.112714 -0.032776326
7.113714 -0.031852558999999996
7.114714 -0.030924868999999997
7.115714 -0.029993337
7.116714 -0.029058044
7.117714 -0.028119076
7.118714 -0.027176514000000002
7.119714 -0.026230438
7.120714 -0.025280935
7.121714 -0.024328085
7.122715 -0.023371977
7.123714 -0.022412691
7.124714 -0.021450313
7.125714 -0.020484929000000002
7.126714 -0.019516624
7.127714 -0.018545483
7.128714 -0.017571593
7.129714 -0.016595041
7.130714 -0.015615912
7.131714 -0.014634294999999999
7.132714 -0.013650277
7.133714 -0.012663945
7.134714 -0.011675388
7.135714 -0.010684693
7.136714 -0.009691948799999999
7.137714 -0.008697244600000001
7.138714 -0.007700669100000001
7.139714 -0.0067023117000000005
7.140714 -0.005702261100000001
7.141714 -0.0047006073
7.142715 -0.0036974394
7.143714 -0.0026928475999999997
7.144714 -0.0016869217
7.145714 -0.00067975184
7.146714 0.00032857181
7.147714 0.0013379589
7.148714 0.0023483193
7.149714 0.0033595625
7.150714 0.0043715976
7.151714 0.0053843345
7.152714 0.0063976826
7.153714 0.0074115509
7.154714 0.0084258492
7.155715 0.009440486599999999
7.156714 0.010455372
7.157714 0.011470415
7.158714 0.012485525999999999
7.159714 0.013500612
7.160714 0.014515585
7.161714 0.015530354000000001
7.162714 0.016544828
7.163714 0.017558916
7.164714 0.018572526
7.165714 0.019585571
7.166714 0.02059796
7.167714 0.0216096
7.168715 0.022620404
7.169714 0.023630279
7.170714 0.024639137
7.171714 0.025646886
7.172714 0.026653438999999998
7.173714 0.027658703
7.174714 0.02866259
7.175714 0.029665011
7.176714 0.030665874
7.177714 0.03166509
7.178714 0.032662567999999996
7.179714 0.033658222
7.180714 0.034651964
7.181714 0.0356437
7.182714 0.036633344000000005
7.183714 0.037620807
7.184714 0.038606001
7.185714 0.039588838
7.186714 0.040569229
7.187714 0.041547086000000004
7.188715 0.042522319999999995
7.189714 0.043494845
7.190714 0.044464573
7.191714 0.045431417
7.192714 0.046395289
7.193714 0.047356105999999995
7.194714 0.048313776
7.195714 0.049268216000000004
7.196714 0.05021934
7.197714 0.05116706
7.198714 0.052111292999999996
7.199714 0.053051952
7.200714 0.053988949999999994
7.201715 0.054922205
7.202714 0.05585163
7.203714 0.056777144
7.204714 0.057698658
7.205714 0.058616091999999995
7.206714 0.059529359000000004
7.207714 0.060438376
7.208714 0.061343062999999996
7.209714 0.062243338
7.210714 0.06313911900000001
7.211714 0.064030325
7.212714 0.064916868
7.213714 0.065798673
7.214714 0.066675659
7.215714 0.067547744
7.216714 0.068414852
7.217714 0.069276901
7.218714 0.070133811
7.219714 0.070985506
7.220714 0.071831909
7.221714 0.07267294
7.222714 0.073508522
7.223714 0.074338581
7.224714 0.07516304
7.225714 0.075981824
7.226714 0.076794857
7.227714 0.077602064
7.228714 0.078403368
7.229714 0.0791987
7.230714 0.07998799
7.231714 0.08077116200000001
7.232714 0.081548147
7.233714 0.082318869
7.234715 0.083083264
7.235714 0.083841255
7.236714 0.08459277999999999
7.237714 0.085337763
7.238714 0.086076139
7.239714 0.086807844
7.240714 0.08753280299999999
7.241714 0.08825095699999999
7.242714 0.088962237
7.243714 0.08966657900000001
7.244714 0.090363913
7.245714 0.09105418
7.246714 0.091737317
7.247715 0.092413259
7.248714 0.093081943
7.249714 0.093743304
7.250714 0.094397285
7.251714 0.095043826
7.252714 0.09568286499999999
7.253714 0.096314342
7.254714 0.0969382
7.255714 0.097554387
7.256714 0.098162831
7.257714 0.098763488
7.258714 0.099356298
7.259714 0.09994120299999999
7.260714 0.10051816
7.261714 0.10108708999999999
7.262714 0.10164797
7.263714 0.10220072
7.264714 0.1027453
7.265714 0.10328166
7.266714 0.10380974999999999
7.267715 0.10432952999999999
7.268714 0.10484093
7.269714 0.10534391
7.270714 0.10583841999999999
7.271714 0.10632441999999999
7.272714 0.10680186
7.273714 0.1072707
7.274714 0.10773089
7.275714 0.10818238000000001
7.276714 0.10862513
7.277714 0.10905911
7.278714 0.10948427
7.279714 0.10990056
7.280715 0.11030795
7.281714 0.11070641
7.282714 0.11109589
7.283714 0.11147634000000001
7.284714 0.11184776
7.285714 0.11221007000000001
7.286714 0.11256327999999999
7.287714 0.11290732
7.288714 0.11324218
7.289714 0.11356781
7.290714 0.11388419999999999
7.291714 0.11419130000000001
7.292714 0.11448909
7.293715 0.11477754000000001
7.294714 0.11505663000000001
7.295714 0.11532630999999999
7.296714 0.11558658
7.297714 0.11583741
7.298714 0.11607877
7.299714 0.11631063
7.300714 0.11653298
7.301714 0.11674579000000002
7.302714 0.11694903999999999
7.303714 0.11714271999999999
7.304714 0.11732680000000001
7.305714 0.11750126
7.306714 0.11766609
7.307714 0.11782126999999999
7.308714 0.11796679
7.309714 0.11810262
7.310714 0.11822877
7.311714 0.11834521
7.312714 0.11845193000000001
7.313715 0.11854891000000001
7.314714 0.11863615000000001
7.315714 0.11871364
7.316714 0.11878136
7.317714 0.11883931
7.318714 0.11888748
7.319714 0.11892586000000001
7.320714 0.11895446000000001
7.321714 0.11897326
7.322714 0.11898226
7.323714 0.11898144
7.324714 0.11897081999999999
7.325714 0.11895039
7.326715 0.11892014999999999
7.327714 0.11888009
7.328714 0.11883022000000001
7.329714 0.11877054
7.330714 0.11870106000000001
7.331714 0.11862176
7.332714 0.11853268
7.333714 0.1184338
7.334714 0.11832514000000001
7.335714 0.11820668999999999
7.336714 0.11807847
7.337714 0.11794048
7.338714 0.11779273999999999
7.339714 0.11763525
7.340714 0.11746803000000001
7.341714 0.11729109
7.342714 0.11710445
7.343714 0.11690812
7.344714 0.11670211000000001
7.345714 0.11648644
7.346714 0.11626112999999999
7.347714 0.11602619
7.348714 0.11578165
7.349714 0.11552752
7.350714 0.11526381999999999
7.351714 0.11499058
7.352714 0.11470782
7.353714 0.11441556
7.354714 0.11411383
7.355714 0.11380264
7.356714 0.11348203
7.357714 0.11315201
7.358714 0.11281263
7.359715 0.11246391
7.360714 0.11210587000000001
7.361714 0.11173854999999999
7.362714 0.11136196999999999
7.363714 0.11097617
7.364714 0.11058118
7.365714 0.11017703000000001
7.366714 0.10976377000000001
7.367714 0.10934141
7.368714 0.10891001
7.369714 0.10846959
7.370714 0.10802018999999999
7.371714 0.10756186
7.372715 0.10709460999999999
7.373714 0.10661850999999999
7.374714 0.10613357999999999
7.375714 0.10563987000000001
7.376714 0.10513742
7.377714 0.10462627999999999
7.378714 0.10410649000000001
7.379714 0.10357808
7.380714 0.1030411
7.381714 0.1024956
7.382714 0.10194163
7.383714 0.10137921999999999
7.384714 0.10080844
7.385714 0.10022932000000001
7.386714 0.09964192300000001
7.387714 0.099046284
7.388714 0.098442461
7.389714 0.09783051200000001
7.390714 0.097210478
7.391714 0.09658241199999999
7.392715 0.095946371
7.393714 0.09530240200000001
7.394714 0.09465056399999999
7.395714 0.093990908
7.396714 0.093323493
7.397714 0.092648377
7.398714 0.091965613
7.399714 0.091275264
7.400714 0.090577384
7.401714 0.089872029
7.402714 0.089159264
7.403714 0.08843914800000001
7.404714 0.087711745
7.405715 0.08697711200000001
7.406714 0.086235313
7.407714 0.085486413
7.408714 0.084730476
7.409714 0.083967566
7.410714 0.083197746
7.411714 0.082421082
7.412714 0.08163764100000001
7.413714 0.08084749599999999
7.414714 0.080050708
7.415714 0.07924735
7.416714 0.078437483
7.417714 0.07762118500000001
7.418715 0.076798524
7.419714 0.075969571
7.420714 0.07513439599999999
7.421714 0.074293069
7.422714 0.07344566400000001
7.423714 0.072592258
7.424714 0.07173292099999999
7.425714 0.07086772799999999
7.426714 0.069996755
7.427714 0.069120072
7.428714 0.06823776100000001
7.429714 0.06734989
7.430714 0.06645654200000001
7.431714 0.065557793
7.432714 0.064653717
7.433714 0.063744391
7.434714 0.062829896
7.435714 0.061910308
7.436714 0.060985709
7.437714 0.060056179
7.438715 0.059121795
7.439714 0.058182636999999995
7.440714 0.057238789
7.441714 0.056290324
7.442714 0.055337331
7.443714 0.054379883999999996
7.444714 0.053418072999999996
7.445714 0.052451977000000004
7.446714 0.051481678
7.447714 0.050507259
7.448714 0.0495288
7.449714 0.048546388
7.450714 0.047560106
7.451715 0.04657004
7.452714 0.045576273
7.453714 0.044578887000000005
7.454714 0.043577972
7.455714 0.04257361
7.456714 0.041565887
7.457714 0.04055489
7.458714 0.039540706
7.459714 0.038523418999999996
7.460714 0.037503116999999996
7.461714 0.036479885000000004
7.462714 0.035453812
7.463714 0.034424986
7.464714 0.033393494
7.465714 0.03235942
7.466714 0.031322858
7.467714 0.030283892
7.468714 0.029242611999999998
7.469714 0.028199106
7.470714 0.027153463000000003
7.471714 0.026105771999999996
7.472714 0.025056122
7.473714 0.024004604
7.474714 0.022951304999999998
7.475714 0.021896316000000002
7.476714 0.020839726
7.477714 0.019781626
7.478714 0.018722106999999998
7.479714 0.017661258
7.480714 0.016599169
7.481714 0.015535932
7.482714 0.014471636999999999
7.483714 0.013406373999999999
7.484715 0.012340235000000001
7.485714 0.011273311
7.486714 0.010205693
7.487714 0.009137472800000001
7.488714 0.008068740100000001
7.489714 0.006999586899999999
7.490714 0.0059301048
7.491714 0.0048603844
7.492714 0.0037905171
7.493714 0.0027205941
7.494714 0.0016507065
7.495714 0.0005809454299999999
7.496714 -0.00048859824
7.497715 -0.0015578336000000002
7.498714 -0.0026266700000000002
7.499714 -0.0036950165000000004
7.500714 -0.0047627826
7.501714 -0.0058298778
7.502714 -0.0068962123
7.503714 -0.0079616955
7.504714 -0.0090262372
7.505714 -0.010089747999999999
7.506714 -0.011152138
7.507714 -0.012213318999999999
7.508714 -0.013273201
7.509714 -0.014331694
7.510714 -0.015388711000000001
7.511714 -0.016444163
7.512714 -0.017497962000000002
7.513714 -0.01855002
7.514714 -0.01960025
7.515714 -0.020648562
7.516714 -0.021694870999999998
7.517715 -0.022739089
7.518714 -0.02378113
7.519714 -0.024820908
7.520714 -0.025858334
7.521714 -0.026893325
7.522714 -0.027925795
7.523714 -0.028955657
7.524714 -0.029982823999999998
7.525714 -0.031007214999999998
7.526714 -0.032028745
7.527714 -0.033047327
7.528714 -0.034062879
7.529714 -0.035075317
7.530715 -0.036084556
7.531714 -0.037090515
7.532714 -0.03809311
7.533714 -0.039092259000000004
7.534714 -0.040087878
7.535714 -0.041079888
7.536714 -0.042068204000000005
7.537714 -0.043052746
7.538714 -0.044033434999999996
7.539714 -0.045010188
7.540714 -0.045982926
7.541714 -0.046951568
7.542714 -0.047916034
7.543715 -0.048876245000000006
7.544714 -0.049832126
7.545714 -0.050783594
7.546714 -0.051730574
7.547714 -0.052672991
7.548714 -0.053610763000000006
7.549714 -0.054543815
7.550714 -0.05547207
7.551714 -0.056395459
7.552714 -0.057313899999999994
7.553714 -0.05822731800000001
7.554714 -0.059135637
7.555714 -0.060038786999999996
7.556714 -0.060936692
7.557714 -0.061829283000000006
7.558714 -0.062716485
7.559714 -0.06359822600000001
7.560714 -0.064474432
7.561714 -0.065345032
7.562714 -0.066209963
7.563715 -0.06706914900000001
7.564714 -0.06792252
7.565714 -0.06877001099999999
7.566714 -0.06961155399999999
7.567714 -0.070447079
7.568714 -0.071276521
7.569714 -0.07209981
7.570714 -0.072916888
7.571714 -0.073727686
7.572714 -0.074532139
7.573714 -0.075330184
7.574714 -0.076121761
7.575714 -0.07690680800000001
7.576715 -0.07768525999999999
7.577714 -0.078457058
7.578714 -0.079222146
7.579714 -0.07998045799999999
7.580714 -0.080731936
7.581714 -0.081476528
7.582714 -0.082214171
7.583714 -0.082944811
7.584714 -0.08366839000000001
7.585714 -0.08438485700000001
7.586714 -0.085094152
7.587714 -0.08579623
7.588714 -0.08649103100000001
7.589714 -0.087178504
7.590714 -0.087858597
7.591714 -0.088531262
7.592714 -0.089196442
7.593714 -0.089854095
7.594714 -0.09050417
7.595714 -0.091146614
7.596714 -0.09178138599999999
7.597714 -0.092408434
7.598714 -0.093027711
7.599714 -0.09363917599999999
7.600714 -0.094242784
7.601714 -0.094838487
7.602714 -0.095426239
7.603714 -0.096006005
7.604714 -0.096577738
7.605714 -0.097141397
7.606714 -0.09769693700000001
7.607714 -0.098244322
7.608714 -0.098783511
7.609715 -0.09931447
7.610714 -0.09983716299999999
7.611714 -0.10035154000000002
7.612714 -0.10085757999999999
7.613714 -0.10135522999999999
7.614714 -0.10184447
7.615714 -0.10232526000000002
7.616714 -0.10279757
7.617714 -0.10326136999999999
7.618714 -0.10371661
7.619714 -0.10416328000000001
7.620714 -0.10460134
7.621714 -0.10503076000000001
7.622715 -0.10545152
7.623714 -0.10586359
7.624714 -0.10626693
7.625714 -0.10666153
7.626714 -0.10704736
7.627714 -0.10742439
7.628714 -0.10779260000000002
7.629714 -0.10815195999999999
7.630714 -0.10850247
7.631714 -0.10884409
7.632714 -0.10917679000000001
7.633714 -0.10950058000000001
7.634714 -0.10981541
7.635714 -0.11012127999999999
7.636714 -0.11041817000000001
7.637714 -0.11070607
7.638714 -0.11098495
7.639714 -0.11125481
7.640714 -0.11151562000000001
7.641714 -0.11176738000000001
7.642715 -0.11201007
7.643714 -0.11224368
7.644714 -0.11246819999999999
7.645714 -0.11268363
7.646714 -0.11288994
7.647714 -0.11308714
7.648714 -0.1132752
7.649714 -0.11345414999999999
7.650714 -0.11362395
7.651714 -0.11378461
7.652714 -0.11393613999999999
7.653714 -0.11407851999999999
7.654714 -0.11421173999999999
7.655715 -0.11433582
7.656714 -0.11445074000000001
7.657714 -0.11455652
7.658714 -0.11465314
7.659714 -0.11474062
7.660714 -0.11481894
7.661714 -0.11488812999999999
7.662714 -0.11494817
7.663714 -0.11499909
7.664714 -0.11504088999999999
7.665714 -0.11507355
7.666714 -0.1150971
7.667714 -0.11511155
7.668715 -0.11511691000000002
7.669714 -0.11511318
7.670714 -0.11510038000000002
7.671714 -0.11507851
7.672714 -0.11504759
7.673714 -0.11500764
7.674714 -0.11495865999999999
7.675714 -0.11490068
7.676714 -0.11483369000000002
7.677714 -0.11475773
7.678714 -0.11467281000000001
7.679714 -0.11457893
7.680714 -0.11447613000000001
7.681714 -0.11436442
7.682714 -0.11424383
7.683714 -0.11411436
7.684714 -0.11397605000000001
7.685714 -0.11382891
7.686714 -0.11367297
7.687714 -0.11350825999999999
7.688715 -0.11333478999999999
7.689714 -0.1131526
7.690714 -0.11296170000000001
7.691714 -0.11276213
7.692714 -0.11255391000000001
7.693714 -0.11233707000000001
7.694714 -0.11211165000000001
7.695714 -0.11187765000000001
7.696714 -0.11163512999999999
7.697714 -0.11138411
7.698714 -0.11112462000000001
7.699714 -0.1108567
7.700714 -0.11058038
7.701715 -0.11029568000000001
7.702714 -0.11000265
7.703714 -0.10970134
7.704714 -0.10939175
7.705714 -0.10907395
7.706714 -0.10874795999999999
7.707714 -0.10841383
7.708714 -0.10807159
7.709714 -0.10772129
7.710714 -0.10736295
7.711714 -0.10699662
7.712714 -0.10662236
7.713714 -0.1062402
7.714714 -0.10585019
7.715714 -0.10545236
7.716714 -0.10504676
7.717714 -0.10463344000000001
7.718714 -0.10421244999999998
7.719714 -0.10378382
7.720714 -0.10334761
7.721714 -0.10290387
7.722714 -0.10245264
7.723714 -0.10199398
7.724714 -0.10152792000000001
7.725714 -0.10105452999999999
7.726714 -0.10057384999999999
7.727714 -0.10008593999999998
7.728714 -0.099590851
7.729714 -0.099088636
7.730714 -0.098579342
7.731714 -0.09806302800000001
7.732714 -0.097539747
7.733714 -0.097009557
7.734715 -0.09647251
7.735714 -0.095928664
7.736714 -0.09537807200000001
7.737714 -0.094820792
7.738714 -0.094256888
7.739714 -0.093686412
7.740714 -0.093109423
7.741714 -0.09252597800000001
7.742714 -0.091936142
7.743714 -0.091339974
7.744714 -0.09073753
7.745714 -0.090128876
7.746714 -0.089514069
7.747715 -0.088893174
7.748714 -0.088266248
7.749714 -0.087633356
7.750714 -0.086994562
7.751714 -0.08634993
7.752714 -0.085699523
7.753714 -0.085043407
7.754714 -0.084381644
7.755714 -0.08371429899999999
7.756714 -0.08304144100000001
7.757714 -0.08236313
7.758714 -0.08167943500000001
7.759714 -0.080990425
7.760714 -0.080296164
7.761714 -0.079596718
7.762714 -0.078892161
7.763714 -0.078182557
7.764714 -0.077467971
7.765714 -0.076748477
7.766714 -0.076024141
7.767715 -0.075295038
7.768714 -0.074561231
7.769714 -0.073822791
7.770714 -0.073079794
7.771714 -0.072332309
7.772714 -0.071580405
7.773714 -0.070824154
7.774714 -0.070063624
7.775714 -0.069298892
7.776714 -0.068530033
7.777714 -0.067757117
7.778714 -0.066980213
7.779714 -0.066199398
7.780715 -0.065414747
7.781714 -0.06462633
7.782714 -0.063834223
7.783714 -0.063038501
7.784714 -0.062239234
7.785714 -0.061436498000000006
7.786714 -0.060630369
7.787714 -0.059820921
7.788714 -0.05900823200000001
7.789714 -0.058192376000000004
7.790714 -0.057373429000000004
7.791714 -0.056551461
7.792714 -0.055726554000000005
7.793715 -0.054898782
7.794714 -0.054068223
7.795714 -0.053234951
7.796714 -0.052399043
7.797714 -0.051560573000000005
7.798714 -0.05071961800000001
7.799714 -0.04987625899999999
7.800714 -0.049030565000000005
7.801714 -0.048182622
7.802714 -0.047332502
7.803714 -0.046480284000000004
7.804714 -0.045626043000000005
7.805714 -0.044769855
7.806714 -0.043911801
7.807714 -0.043051955
7.808714 -0.042190397
7.809714 -0.041327204
7.810714 -0.04046245
7.811714 -0.039596215000000004
7.812714 -0.038728578
7.813715 -0.037859613
7.814714 -0.0369894
7.815714 -0.036118014
7.816714 -0.035245532999999996
7.817714 -0.034372033999999996
7.818714 -0.033497595
7.819714 -0.032622291
7.820714 -0.031746202
7.821714 -0.030869403000000004
7.822714 -0.029991972
7.823714 -0.029113985000000002
7.824714 -0.028235518
7.825714 -0.027356648999999997
7.826715 -0.026477454
7.827714 -0.025598009
7.828714 -0.024718389999999996
7.829714 -0.023838671999999998
7.830714 -0.022958934
7.831714 -0.022079248
7.832714 -0.021199694
7.833714 -0.020320345
7.834714 -0.019441277
7.835714 -0.018562566
7.836714 -0.017684286
7.837714 -0.016806515
7.838714 -0.015929325
7.839714 -0.015052792
7.840714 -0.014176991
7.841714 -0.013301996
7.842714 -0.012427881
7.843714 -0.011554721
7.844714 -0.010682588
7.845714 -0.0098115575
7.846714 -0.008941703
7.847714 -0.008073097
7.848714 -0.007205813
7.849714 -0.0063399239
7.850714 -0.0054755015
7.851714 -0.0046126188
7.852714 -0.0037513477
7.853714 -0.0028917599
7.854714 -0.0020339268
7.855714 -0.0011779197000000002
7.856714 -0.00032380945
7.857714 0.00052833329
7.858714 0.0013784383
7.859715 0.0022264356
7.860714 0.0030722556
7.861714 0.0039158291000000005
7.862714 0.0047570869
7.863714 0.0055959608
7.864714 0.0064323824000000005
7.865714 0.0072662842
7.866714 0.0080975988
7.867714 0.008926259
7.868714 0.0097521981
7.869714 0.010575349999999999
7.870714 0.011395648
7.871714 0.012213027999999999
7.872715 0.013027425
7.873714 0.013838772000000001
7.874714 0.014647008999999999
7.875714 0.015452069
7.876714 0.01625389
7.877714 0.017052408999999998
7.878714 0.017847563
7.879714 0.018639291000000002
7.880714 0.019427530000000002
7.881714 0.020212219
7.882714 0.020993299
7.883714 0.021770709
7.884714 0.022544388999999998
7.885714 0.02331428
7.886714 0.024080323
7.887714 0.024842462
7.888714 0.025600637000000002
7.889714 0.026354790000000003
7.890714 0.027104868999999997
7.891714 0.027850815
7.892715 0.028592568999999998
7.893714 0.029330080999999997
7.894714 0.030063293999999997
7.895714 0.030792154999999998
7.896714 0.031516611
7.897714 0.032236608
7.898714 0.032952093
7.899714 0.033663018
7.900714 0.034369327
7.901714 0.035070971
7.902714 0.0357679
7.903714 0.036460065
7.904714 0.037147413000000004
7.905715 0.037829898
7.906714 0.038507473
7.907714 0.039180089
7.908714 0.039847696
7.909714 0.040510250000000005
7.910714 0.041167706000000005
7.911714 0.041820016
7.912714 0.042467137
7.913714 0.043109021
7.914714 0.04374563
7.915714 0.044376915
7.916714 0.045002837
7.917714 0.045623351
7.918715 0.046238414000000005
7.919714 0.046847988
7.920714 0.047452029
7.921714 0.048050499999999996
7.922714 0.048643359000000004
7.923714 0.049230573
7.924714 0.049812096
7.925714 0.050387892000000004
7.926714 0.050957925999999994
7.927714 0.051522161999999996
7.928714 0.052080564999999995
7.929714 0.052633096000000004
7.930714 0.053179724
7.931714 0.05372041500000001
7.932714 0.054255133999999997
7.933714 0.054783846000000004
7.934714 0.055306521
7.935714 0.055823132
7.936714 0.056333648
7.937714 0.056838034999999995
7.938715 0.057336263
7.939714 0.05782831
7.940714 0.058314146000000004
7.941714 0.058793742
7.942714 0.059267069
7.943714 0.059734103999999996
7.944714 0.060194823999999994
7.945714 0.060649205000000005
7.946714 0.061097216999999995
7.947714 0.061538844999999995
7.948714 0.061974057
7.949714 0.062402838
7.950714 0.06282517
7.951715 0.063241023
7.952714 0.063650386
7.953714 0.064053235
7.954714 0.064449548
7.955714 0.064839312
7.956714 0.065222511
7.957714 0.06559912600000001
7.958714 0.06596914000000001
7.959714 0.066332537
7.960714 0.066689303
7.961714 0.067039422
7.962714 0.067382888
7.963714 0.06771967699999999
7.964714 0.068049785
7.965714 0.068373198
7.966714 0.068689906
7.967714 0.068999903
7.968714 0.06930317
7.969714 0.06959970900000001
7.970714 0.06988950199999999
7.971714 0.070172548
7.972714 0.070448837
7.973714 0.070718367
7.974714 0.070981128
7.975714 0.071237114
7.976714 0.07148632399999999
7.977714 0.07172875299999999
7.978714 0.071964401
7.979714 0.07219326200000001
7.980714 0.072415336
7.981714 0.072630617
7.982714 0.072839111
7.983714 0.07304081200000001
7.984715 0.073235726
7.985714 0.073423854
7.986714 0.073605194
7.987714 0.073779753
7.988714 0.07394753
7.989714 0.074108533
7.990714 0.07426276
7.991714 0.074410223
7.992714 0.074550923
7.993714 0.07468487
7.994714 0.074812071
7.995714 0.07493253200000001
7.996714 0.075046258
7.997715 0.075153261
7.998714 0.075253553
7.999714 0.07534714499999999
8.000714 0.075434044
8.001715 0.07551426
8.002714 0.07558781099999999
8.003715 0.075654703
8.004714 0.075714954
8.005714 0.07576858
8.006714 0.075815595
8.007714 0.075856008
8.008715 0.075889844
8.009714 0.07591711500000001
8.010715 0.07593783700000001
8.011714 0.075952034
8.012714 0.075959723
8.013714 0.075960922
8.014714 0.075955648
8.015715 0.075943925
8.016714 0.075925776
8.017715 0.075901224
8.018714 0.075870287
8.019714 0.07583298699999999
8.020715 0.075789355
8.021714 0.075739413
8.022715 0.075683178
8.023714 0.07562068599999999
8.024714 0.075551955
8.025714 0.075477018
8.026714 0.075395894
8.027715 0.075308618
8.028714 0.075215212
8.029715 0.075115706
8.030714 0.075010129
8.031714 0.074898516
8.032714 0.07478089
8.033714 0.07465727999999999
8.034715 0.07452772099999999
8.035714 0.074392243
8.036715 0.07425087999999999
8.037714 0.074103661
8.038714 0.073950615
8.039714 0.073791778
8.040714 0.073627185
8.041715 0.073456869
8.042714 0.073280866
8.043715 0.073099212
8.044714 0.072911941
8.045714 0.07271908699999999
8.046714 0.072520686
8.047714 0.072316773
8.048715 0.072107388
8.049714 0.07189256699999999
8.050714 0.07167235
8.051714 0.071446772
8.052714 0.071215874
8.053715 0.070979691
8.054714 0.07073826899999999
8.055715 0.070491643
8.056714 0.070239854
8.057714 0.069982943
8.058714 0.06972095
8.059714 0.06945391699999999
8.060715 0.069181883
8.061714 0.06890489600000001
8.062715 0.068622991
8.063714 0.06833621299999999
8.064714 0.06804460999999999
8.065714 0.067748223
8.066714 0.067447097
8.067715 0.067141274
8.068714 0.066830794
8.069715 0.06651571
8.070714 0.066196063
8.071714 0.065871899
8.072714 0.065543264
8.073714 0.06521020599999999
8.074715 0.06487277
8.075714 0.064531004
8.076715 0.064184953
8.077714 0.063834665
8.078714 0.06348018700000001
8.079714 0.063121569
8.080714 0.06275886
8.081715 0.06239211100000001
8.082714 0.062021362999999996
8.083714 0.06164667399999999
8.084714 0.061268092
8.085714 0.060885662
8.086715 0.060499436000000004
8.087714 0.060109468000000006
8.088715 0.05971581
8.089714 0.059318508
8.090714 0.058917620000000004
8.091714 0.058513193
8.092714 0.058105278999999996
8.093715 0.057693931999999996
8.094714 0.057279196
8.095715 0.056861130999999995
8.096714 0.056439789000000004
8.097714 0.056015223
8.098714 0.055587484000000006
8.099714 0.055156631000000005
8.100715 0.05472271
8.101714 0.054285773999999995
8.102715 0.053845881000000005
8.103714 0.053403084
8.104714 0.052957429
8.105714 0.052508980000000004
8.106714 0.052057782999999996
8.107715 0.051603891
8.108714 0.051147363
8.109715 0.050688250000000004
8.110714 0.050226605
8.111714 0.049762486
8.112714 0.04929594599999999
8.113714 0.048827037
8.114715 0.048355813
8.115714 0.047882329
8.116714 0.047406639
8.117714 0.046928794
8.118714 0.046448855000000004
8.119715 0.045966872
8.120714 0.045482899
8.121715 0.04499699
8.122714 0.044509201
8.123714 0.044019587
8.124714 0.043528201
8.125714 0.043035098
8.126715 0.042540333
8.127714 0.042043958
8.128715 0.041546029
8.129714 0.041046602
8.130714 0.040545731
8.131714 0.040043468
8.132714 0.03953987
8.133715 0.039034992000000004
8.134714 0.038528888000000004
8.135715 0.038021614
8.136714 0.037513222
8.137714 0.037003768
8.138714 0.036493308
8.139714 0.035981895
8.140715 0.035469583
8.141714 0.034956427000000005
8.142715 0.034442483
8.143714 0.033927802
8.144714 0.03341244
8.145715 0.032896452
8.146714 0.032379890999999994
8.147715 0.031862812000000004
8.148714 0.031345271
8.149714 0.030827319000000002
8.150714 0.030309011
8.151714 0.029790401
8.152715 0.029271541
8.153714 0.028752486000000004
8.154715 0.028233291
8.155714 0.027714006000000003
8.156714 0.027194686
8.157714 0.026675384
8.158714 0.026156154
8.159715 0.025637046000000004
8.160714 0.025118116000000003
8.161715 0.024599416
8.162714 0.024080995
8.163714 0.023562908
8.164714 0.023045205000000003
8.165714 0.022527936
8.166715 0.022011156
8.167714 0.021494913
8.168715 0.020979259
8.169714 0.020464243
8.170714 0.019949915999999998
8.171714 0.019436328
8.172714 0.018923527
8.173715 0.018411563
8.174714 0.017900486
8.175714 0.017390341
8.176714 0.016881178
8.177714 0.016373045
8.178715 0.015865988
8.179714 0.015360056
8.180715 0.014855294
8.181714 0.014351748
8.182714 0.013849465
8.183714 0.013348491
8.184714 0.012848871
8.185715 0.01235065
8.186714 0.011853872000000001
8.187715 0.011358583
8.188714 0.010864825
8.189714 0.010372644
8.190714 0.0098820834
8.191714 0.0093931856
8.192715 0.008905994
8.193714 0.0084205509
8.194715 0.0079368991
8.195714 0.0074550808000000005
8.196714 0.0069751382
8.197714 0.0064971122
8.198714 0.0060210448
8.199715 0.005546976899999999
8.200714 0.0050749487999999995
8.201715 0.0046050016
8.202714 0.004137175
8.203714 0.0036715090000000003
8.204714 0.0032080432
8.205714 0.002746817
8.206715 0.0022878692
8.207714 0.0018312383000000001
8.208714 0.0013769626
8.209714 0.00092507998
8.210714 0.00047562794000000004
8.211715 2.8643534999999997e-05
8.212714 -0.00041583648000000003
8.213715 -0.0008577757399999999
8.214714 -0.0012971384000000001
8.215714 -0.0017338889000000001
8.216714 -0.0021679924000000002
8.217714 -0.0025994139
8.218715 -0.0030281195
8.219714 -0.0034540752999999997
8.220715 -0.0038772478999999998
8.221714 -0.0042976048
8.222714 -0.0047151134
8.223714 -0.0051297418
8.224714 -0.0055414584
8.225715 -0.005950232299999999
8.226714 -0.0063560328
8.227715 -0.0067588306
8.228714 -0.007158595
8.229714 -0.0075552976
8.230714 -0.0079489095
8.231714 -0.0083394021
8.232715 -0.0087267486
8.233714 -0.0091109214
8.234715 -0.0094918934
8.235714 -0.0098696386
8.236714 -0.010244131
8.237714 -0.010615346000000001
8.238714 -0.010983259
8.239715 -0.011347844000000001
8.240714 -0.011709079
8.241714 -0.012066939
8.242714 -0.012421403999999999
8.243714 -0.01277245
8.244715 -0.013120054999999999
8.245714 -0.013464196999999999
8.246715 -0.013804858
8.247714 -0.014142015
8.248714 -0.01447565
8.249714 -0.014805743000000001
8.250714 -0.015132275
8.251715 -0.015455228000000001
8.252714 -0.015774585
8.253715 -0.016090326
8.254714 -0.016402437000000002
8.255714 -0.0167109
8.256714 -0.017015699
8.257714 -0.017316818
8.258715 -0.017614244
8.259714 -0.017907959
8.260715 -0.018197951
8.261714 -0.018484205
8.262714 -0.018766707
8.263714 -0.019045446
8.264714 -0.019320408
8.265715 -0.01959158
8.266714 -0.019858952
8.267715 -0.020122512000000002
8.268714 -0.020382248
8.269714 -0.02063815
8.270715 -0.020890209
8.271714 -0.021138413
8.272715 -0.021382754
8.273714 -0.021623225
8.274714 -0.021859814
8.275714 -0.022092515
8.276714 -0.022321320999999998
8.277715 -0.022546224
8.278714 -0.022767216
8.279715 -0.022984293
8.280714 -0.023197448
8.281714 -0.023406677
8.282714 -0.023611974
8.283714 -0.023813335
8.284715 -0.024010756
8.285714 -0.024204234
8.286715 -0.024393767
8.287714 -0.024579352
8.288714 -0.024760986000000002
8.289714 -0.024938671000000003
8.290714 -0.025112403000000002
8.291715 -0.025282183
8.292714 -0.025448014
8.293715 -0.025609895
8.294714 -0.025767827
8.295714 -0.025921813
8.296714 -0.026071854999999998
8.297714 -0.026217956
8.298715 -0.026360119
8.299714 -0.026498351000000003
8.300714 -0.026632653
8.301714 -0.026763033000000002
8.302714 -0.026889492
8.303715 -0.027012039
8.304714 -0.027130680999999997
8.305715 -0.027245426
8.306714 -0.027356279
8.307714 -0.027463249999999998
8.308714 -0.027566348000000004
8.309714 -0.02766558
8.310715 -0.027760956
8.311714 -0.027852485
8.312715 -0.027940178
8.313714 -0.028024043
8.314714 -0.028104094000000003
8.315714 -0.028180342999999997
8.316714 -0.028252799999999998
8.317715 -0.028321479
8.318714 -0.028386392
8.319715 -0.028447550999999998
8.320714 -0.02850497
8.321714 -0.028558662999999998
8.322714 -0.028608646
8.323714 -0.028654933
8.324715 -0.028697541
8.325714 -0.028736482
8.326715 -0.028771773
8.327714 -0.028803432000000004
8.328714 -0.028831474
8.329714 -0.028855915000000003
8.330714 -0.028876777
8.331715 -0.028894073000000003
8.332714 -0.028907824999999998
8.333714 -0.028918046
8.334714 -0.02892476
8.335714 -0.028927985
8.336715 -0.028927738
8.337714 -0.028924039
8.338715 -0.028916910999999997
8.339714 -0.028906373
8.340714 -0.028892444
8.341714 -0.028875146999999997
8.342714 -0.028854504000000003
8.343715 -0.028830537000000003
8.344714 -0.028803265999999998
8.345715 -0.028772716
8.346714 -0.028738906
8.347714 -0.028701863
8.348714 -0.028661608999999998
8.349714 -0.028618169
8.350715 -0.028571564999999997
8.351714 -0.028521821
8.352715 -0.028468965
8.353714 -0.028413019
8.354714 -0.028354011
8.355714 -0.028291965000000002
8.356714 -0.028226906
8.357715 -0.028158864
8.358714 -0.028087864999999997
8.359715 -0.028013936000000003
8.360714 -0.027937102000000002
8.361714 -0.027857392
8.362714 -0.027774836
8.363714 -0.027689463
8.364715 -0.027601299000000003
8.365714 -0.027510375
8.366714 -0.027416722
8.367714 -0.027320368
8.368714 -0.027221342
8.369715 -0.027119677
8.370714 -0.027015401
8.371715 -0.026908546000000002
8.372714 -0.026799141999999998
8.373714 -0.026687219999999998
8.374714 -0.026572816000000003
8.375714 -0.026455958
8.376715 -0.026336679
8.377714 -0.026215009999999997
8.378715 -0.026090983999999998
8.379714 -0.025964633
8.380714 -0.025835991
8.381714 -0.025705091
8.382714 -0.025571964
8.383715 -0.025436646
8.384714 -0.025299167999999997
8.385715 -0.025159565999999998
8.386714 -0.025017871000000004
8.387714 -0.024874118
8.388714 -0.024728343
8.389714 -0.024580577
8.390715 -0.024430855
8.391714 -0.024279211
8.392715 -0.02412568
8.393714 -0.023970296
8.394714 -0.023813093
8.395715 -0.023654108
8.396714 -0.023493373
8.397715 -0.023330924
8.398714 -0.023166797
8.399714 -0.023001026
8.400714 -0.022833647000000002
8.401714 -0.022664695
8.402715 -0.022494205
8.403714 -0.022322213
8.404715 -0.022148754
8.405714 -0.021973863
8.406714 -0.021797577000000002
8.407714 -0.021619932
8.408714 -0.021440962
8.409715 -0.021260705
8.410714 -0.021079194
8.411715 -0.020896469
8.412714 -0.020712563
8.413714 -0.020527512
8.414714 -0.020341354000000002
8.415714 -0.020154123
8.416715 -0.019965856
8.417714 -0.01977659
8.418715 -0.01958636
8.419714 -0.019395203
8.420714 -0.019203156
8.421714 -0.019010254
8.422714 -0.018816534
8.423715 -0.018622034000000003
8.424714 -0.018426788
8.425714 -0.018230833000000002
8.426714 -0.018034207
8.427714 -0.017836946
8.428715 -0.017639087
8.429714 -0.017440663999999998
8.430715 -0.017241716
8.431714 -0.017042279
8.432714 -0.01684239
8.433714 -0.016642084999999997
8.434714 -0.016441403
8.435715 -0.016240378
8.436714 -0.016039048
8.437715 -0.01583745
8.438714 -0.01563562
8.439714 -0.015433594
8.440714 -0.015231411000000002
8.441714 -0.015029105999999999
8.442715 -0.014826717
8.443714 -0.014624278
8.444715 -0.014421827
8.445714 -0.014219401
8.446714 -0.014017034999999999
8.447714 -0.013814765000000001
8.448714 -0.013612627
8.449715 -0.013410658
8.450714 -0.013208893000000001
8.451715 -0.013007368
8.452714 -0.012806116
8.453714 -0.012605175
8.454714 -0.012404578000000001
8.455714 -0.01220436
8.456715 -0.012004557
8.457714 -0.0118052
8.458714 -0.011606327
8.459714 -0.011407969
8.460714 -0.01121016
8.461715 -0.011012935
8.462714 -0.010816325
8.463715 -0.010620365
8.464714 -0.010425087000000001
8.465714 -0.010230524
8.466714 -0.010036708
8.467714 -0.0098436707
8.468715 -0.009651445
8.469714 -0.0094600618
8.470715 -0.0092695533
8.471714 -0.0090799505
8.472714 -0.008891285
8.473714 -0.0087035871
8.474714 -0.0085168882
8.475715 -0.0083312189
8.476714 -0.008146608900000001
8.477715 -0.0079630889
8.478714 -0.0077806886
8.479714 -0.007599438
8.480714 -0.007419366700000001
8.481714 -0.0072405041
8.482715 -0.0070628797
8.483714 -0.006886522200000001
8.484715 -0.006711459699999999
8.485714 -0.0065377215
8.486714 -0.0063653359
8.487714 -0.0061943305
8.488714 -0.006024733
8.489715 -0.0058565714
8.490714 -0.0056898731
8.491714 -0.0055246648
8.492714 -0.0053609732
8.493714 -0.0051988252
8.494715 -0.0050382466999999995
8.495714 -0.0048792637
8.496715 -0.0047219019000000004
8.497714 -0.0045661865000000005
8.498714 -0.0044121429
8.499714 -0.0042597956000000005
8.500714 -0.0041091691
8.501715 -0.0039602874
8.502714 -0.0038131747999999997
8.503715 -0.0036678545999999997
8.504714 -0.0035243502
8.505714 -0.0033826844
8.506714 -0.0032428798
8.507714 -0.0031049585000000003
8.508715 -0.002968943
8.509714 -0.0028348550000000003
8.510715 -0.0027027156000000003
8.511714 -0.002572546
8.512714 -0.0024443668999999998
8.513714 -0.0023181989
8.514714 -0.0021940617
8.515715 -0.0020719754
8.516714 -0.001951959
8.517715 -0.0018340317
8.518714 -0.0017182121
8.519714 -0.0016045184
8.520715 -0.0014929684999999999
8.521714 -0.0013835798999999999
8.522715 -0.0012763696999999999
8.523714 -0.0011713545
8.524714 -0.0010685507
8.525714 -0.00096797412
8.526714 -0.00086964028
8.527715 -0.0007735642600000001
8.528714 -0.0006797607099999999
8.529715 -0.00058824394
8.530714 -0.00049902778
8.531714 -0.00041212575000000004
8.532714 -0.0003275509
8.533714 -0.00024531591
8.534715 -0.00016543308
8.535714 -8.7914293e-05
8.536715 -1.2771071000000001e-05
8.537714 5.998546699999999e-05
8.538714 0.00013034454
8.539714 0.00019829577
8.540714 0.00026382913
8.541715 0.00032693497
8.542714 0.00038760395000000003
8.543715 0.00044582712
8.544714 0.00050159592
8.545714 0.00055490204
8.546714 0.00060573761
8.547714 0.00065409499
8.548715 0.00069996699
8.549714 0.00074334666
8.550714 0.00078422745
8.551714 0.00082260312
8.552714 0.00085846777
8.553715 0.0008918157600000001
8.554714 0.00092264181
8.555715 0.0009509410999999999
8.556714 0.0009767089999999999
8.557714 0.00099994122
8.558714 0.001020634
8.559714 0.0010387836
8.560715 0.0010543869
8.561714 0.0010674412
8.562715 0.0010779437999999999
8.563714 0.0010858927
8.564714 0.0010912860000000001
8.565714 0.0010941227
8.566714 0.0010944014
8.567715 0.0010921218
8.568714 0.0010872835
8.569715 0.0010798866
8.570714 0.0010699318
8.571714 0.0010574201000000001
8.572714 0.0010423527
8.573714 0.0010247314
8.574715 0.0010045583
8.575714 0.00098183582
8.576715 0.00095656696
8.577714 0.00092875498
8.578714 0.0008984034999999999
8.579714 0.00086551663
8.580714 0.0008300988199999999
8.581715 0.0007921548799999999
8.582714 0.00075168996
8.583714 0.0007087096899999999
8.584714 0.00066322009
8.585714 0.00061522755
8.586715 0.00056473887
8.587714 0.00051176121
8.588715 0.00045630217999999994
8.589714 0.00039836982
8.590714 0.00033797257
8.591714 0.00027511931
8.592714 0.00020981929
8.593715 0.00014208224
8.594714 7.1918322e-05
8.595715 -6.6189401e-07
8.596714 -7.564737500000001e-05
8.597714 -0.00015302667000000001
8.598714 -0.00023278785000000002
8.599714 -0.00031491860999999997
8.600715 -0.00039940619
8.601714 -0.00048623738
8.602715 -0.0005753986000000001
8.603714 -0.0006668758
8.604714 -0.00076065458
8.605714 -0.0008567200899999999
8.606714 -0.0009550570200000001
8.607715 -0.0010556499
8.608714 -0.0011584826000000002
8.609715 -0.0012635389
8.610714 -0.001370802
8.611714 -0.0014802548000000001
8.612714 -0.0015918802
8.613714 -0.0017056602
8.614715 -0.0018215769000000002
8.615714 -0.001939612
8.616714 -0.002059747
8.617714 -0.0021819631
8.618714 -0.0023062409999999997
8.619715 -0.0024325613
8.620714 -0.0025609042
8.621715 -0.0026912501
8.622714 -0.0028235787
8.623714 -0.0029578696
8.624714 -0.0030941020999999997
8.625714 -0.0032322554
8.626715 -0.0033723085000000002
8.627714 -0.0035142402
8.628715 -0.0036580288
8.629714 -0.0038036524
8.630714 -0.003951089099999999
8.631714 -0.0041003164
8.632714 -0.0042513122
8.633715 -0.0044040535
8.634714 -0.004558517000000001
8.635715 -0.0047146793999999995
8.636714 -0.0048725171
8.637714 -0.0050320061
8.638714 -0.0051931223
8.639714 -0.0053558411000000005
8.640715 -0.0055201377
8.641714 -0.005685987
8.642715 -0.0058533631
8.643714 -0.0060222406
8.644714 -0.0061925936999999995
8.645715 -0.0063643951
8.646714 -0.006537618899999999
8.647715 -0.006712237500000001
8.648714 -0.006888224
8.649714 -0.0070655507
8.650714 -0.0072441901
8.651714 -0.0074241136
8.652715 -0.0076052928999999995
8.653714 -0.0077876997
8.654715 -0.0079713049
8.655714 -0.0081560793
8.656714 -0.008341993800000001
8.657714 -0.0085290187
8.658714 -0.008717124
8.659715 -0.008906279999999999
8.660714 -0.0090964561
8.661715 -0.009287622399999999
8.662714 -0.0094797484
8.663714 -0.0096728036
8.664714 -0.009866757299999999
8.665714 -0.010061578
8.666715 -0.010257236000000001
8.667714 -0.010453699
8.668715 -0.010650935
8.669714 -0.010848913
8.670714 -0.011047602
8.671714 -0.011246969
8.672714 -0.011446984
8.673715 -0.011647613
8.674714 -0.011848826
8.675714 -0.012050588999999999
8.676714 -0.012252869999999999
8.677714 -0.012455638
8.678715 -0.012658858999999998
8.679714 -0.012862502
8.680715 -0.013066533
8.681714 -0.013270919999999999
8.682714 -0.013475630999999998
8.683714 -0.013680631000000002
8.684714 -0.013885889
8.685715 -0.014091369999999999
8.686714 -0.014297044
8.687715 -0.014502876999999999
8.688714 -0.014708836
8.689714 -0.014914887000000002
8.690714 -0.015120996999999999
8.691714 -0.015327134
8.692715 -0.015533263999999998
8.693714 -0.015739354
8.694715 -0.015945372
8.695714 -0.016151283000000002
8.696714 -0.016357054
8.697714 -0.016562654
8.698714 -0.016768047
8.699715 -0.016973201
8.700714 -0.017178081999999997
8.701715 -0.017382657
8.702714 -0.017586893
8.703714 -0.017790758
8.704714 -0.017994217
8.705714 -0.018197237
8.706715 -0.018399784000000002
8.707714 -0.018601825000000002
8.708714 -0.018803327
8.709714 -0.019004257
8.710714 -0.019204580000000002
8.711715 -0.019404263
8.712714 -0.019603272
8.713715 -0.019801574
8.714714 -0.019999134999999998
8.715714 -0.020195921999999998
8.716714 -0.0203919
8.717714 -0.020587037
8.718715 -0.020781298
8.719714 -0.020974647000000003
8.720715 -0.021167054
8.721714 -0.021358483
8.722714 -0.021548901000000002
8.723714 -0.021738272
8.724714 -0.021926565
8.725715 -0.022113745
8.726714 -0.022299778
8.727715 -0.022484630999999998
8.728714 -0.022668271
8.729714 -0.022850663
8.730714 -0.023031776
8.731714 -0.023211575
8.732715 -0.023390028
8.733714 -0.023567102
8.734715 -0.023742764
8.735714 -0.023916981
8.736714 -0.024089721
8.737714 -0.024260952
8.738714 -0.024430643
8.739715 -0.024598760999999997
8.740714 -0.024765273
8.741714 -0.024930149
8.742714 -0.025093358000000003
8.743714 -0.025254869000000003
8.744715 -0.025414652
8.745714 -0.025572673999999997
8.746715 -0.025728907
8.747714 -0.025883319999999998
8.748714 -0.026035882
8.749714 -0.026186564
8.750714 -0.026335337
8.751715 -0.026482169
8.752714 -0.026627033
8.753715 -0.026769901
8.754714 -0.026910743
8.755714 -0.027049531
8.756714 -0.027186234
8.757714 -0.027320825000000003
8.758715 -0.027453276999999998
8.759714 -0.027583563000000002
8.760715 -0.027711655
8.761714 -0.027837523
8.762714 -0.027961141000000002
8.763714 -0.028082484
8.764714 -0.028201524000000002
8.765715 -0.028318237000000003
8.766714 -0.028432594000000002
8.767715 -0.028544568
8.768714 -0.028654136
8.769714 -0.02876127
8.770715 -0.028865944
8.771714 -0.028968137
8.772715 -0.02906782
8.773714 -0.029164972
8.774714 -0.029259564999999998
8.775714 -0.029351577
8.776714 -0.029440984
8.777715 -0.029527759999999997
8.778714 -0.029611884
8.779715 -0.029693334
8.780714 -0.029772086
8.781714 -0.029848117
8.782714 -0.029921404000000002
8.783714 -0.029991925
8.784715 -0.030059660999999998
8.785714 -0.030124588999999997
8.786715 -0.030186687999999996
8.787714 -0.030245938
8.788714 -0.030302315000000003
8.789714 -0.030355802
8.790714 -0.030406378
8.791715 -0.030454024000000003
8.792714 -0.030498719
8.793715 -0.030540445
8.794714 -0.030579185
8.795714 -0.030614919000000004
8.796714 -0.030647629
8.797714 -0.030677297
8.798715 -0.030703907
8.799714 -0.030727442999999997
8.800714 -0.030747885
8.801714 -0.030765220000000003
8.802714 -0.030779431000000003
8.803715 -0.030790505
8.804714 -0.030798423999999998
8.805715 -0.030803177
8.806714 -0.030804749
8.807714 -0.030803124999999997
8.808714 -0.030798293
8.809714 -0.03079024
8.810715 -0.030778954
8.811714 -0.030764425
8.812715 -0.03074664
8.813714 -0.030725589
8.814714 -0.030701261
8.815714 -0.030673645
8.816714 -0.030642733
8.817715 -0.030608516000000002
8.818714 -0.030570984
8.819715 -0.030530127999999997
8.820714 -0.030485942
8.821714 -0.030438418999999998
8.822714 -0.030387551000000002
8.823714 -0.030333330999999998
8.824715 -0.030275750999999997
8.825714 -0.030214811
8.826715 -0.030150499999999997
8.827714 -0.030082816000000002
8.828714 -0.030011753999999998
8.829714 -0.029937309
8.830714 -0.029859476
8.831715 -0.029778254000000004
8.832714 -0.029693637000000002
8.833714 -0.029605624
8.834714 -0.029514211999999998
8.835714 -0.029419400000000002
8.836715 -0.029321184
8.837714 -0.029219565
8.838715 -0.029114541
8.839714 -0.029006110999999998
8.840714 -0.028894277
8.841714 -0.028779038
8.842714 -0.028660393
8.843715 -0.028538346
8.844714 -0.028412897
8.845715 -0.028284048
8.846714 -0.028151800999999997
8.847714 -0.028016159
8.848714 -0.027877124
8.849714 -0.027734701999999996
8.850715 -0.027588895000000002
8.851714 -0.027439708
8.852715 -0.027287146
8.853714 -0.027131214
8.854714 -0.026971916999999998
8.855714 -0.026809258000000002
8.856714 -0.026643247000000002
8.857715 -0.026473892
8.858714 -0.026301196000000002
8.859715 -0.026125166999999998
8.860714 -0.025945815
8.861714 -0.025763147
8.862714 -0.025577173999999998
8.863714 -0.025387899999999998
8.864715 -0.025195337
8.865714 -0.024999495000000004
8.866714 -0.024800384
8.867714 -0.024598013
8.868714 -0.024392396
8.869715 -0.024183543
8.870714 -0.023971465
8.871715 -0.023756173
8.872714 -0.023537680999999998
8.873714 -0.023316001000000003
8.874714 -0.023091146
8.875714 -0.022863131000000002
8.876715 -0.022631969000000002
8.877714 -0.022397676
8.878715 -0.022160265999999998
8.879714 -0.021919755
8.880714 -0.021676156999999998
8.881714 -0.021429491
8.882714 -0.021179771
8.883715 -0.020927016
8.884714 -0.020671243
8.885715 -0.020412471
8.886714 -0.020150717
8.887714 -0.019886
8.888714 -0.019618339
8.889714 -0.019347755
8.890715 -0.019074268000000002
8.891714 -0.018797896
8.892715 -0.018518663
8.893714 -0.018236587999999998
8.894714 -0.017951694
8.895715 -0.017664001
8.896714 -0.017373533
8.897715 -0.017080312
8.898714 -0.016784360999999998
8.899714 -0.016485703
8.900714 -0.016184364
8.901714 -0.015880364
8.902715 -0.01557373
8.903714 -0.015264485999999999
8.904715 -0.014952657999999999
8.905714 -0.014638268
8.906714 -0.014321344
8.907714 -0.014001911
8.908714 -0.013679995
8.909715 -0.013355623
8.910714 -0.013028822
8.911715 -0.012699618
8.912714 -0.012368038999999999
8.913714 -0.012034113
8.914714 -0.011697866999999999
8.915714 -0.01135933
8.916715 -0.01101853
8.917714 -0.010675496
8.918715 -0.010330258
8.919714 -0.0099828459
8.920714 -0.0096332886
8.921714 -0.009281616800000001
8.922714 -0.0089278612
8.923715 -0.008572053
8.924714 -0.0082142229
8.925714 -0.007854403499999999
8.926714 -0.0074926262000000006
8.927714 -0.007128923599999999
8.928715 -0.0067633286
8.929714 -0.0063958738
8.930715 -0.0060265931
8.931714 -0.0056555196
8.932714 -0.0052826876000000005
8.933714 -0.0049081307
8.934714 -0.004531884
8.935715 -0.0041539821
8.936714 -0.0037744598
8.937715 -0.0033933524000000002
8.938714 -0.0030106954
8.939714 -0.0026265245
8.940714 -0.0022408758
8.941714 -0.0018537854
8.942715 -0.0014652899000000001
8.943714 -0.0010754259
8.944715 -0.0006842302799999999
8.945714 -0.00029174009
8.946714 0.00010200729
8.947714 0.00049697428
8.948714 0.00089312307
8.949715 0.0012904157
8.950714 0.001688814
8.951715 0.0020882795
8.952714 0.0024887737
8.953714 0.0028902577
8.954714 0.0032926923999999995
8.955714 0.0036960388
8.956715 0.0041002571
8.957714 0.0045053082000000005
8.958714 0.004911152100000001
8.959714 0.0053177486
8.960714 0.0057250578
8.961715 0.0061330392999999995
8.962714 0.006541652699999999
8.963715 0.006950857600000001
8.964714 0.0073606127
8.965714 0.007770877
8.966714 0.008181609900000001
8.967714 0.0085927699
8.968715 0.0090043162
8.969714 0.0094162067
8.970715 0.0098284007
8.971714 0.010240856
8.972714 0.010653531
8.973714 0.011066384
8.974714 0.011479373
8.975715 0.011892457
8.976714 0.012305593
8.977715 0.012718739
8.978714 0.013131855
8.979714 0.013544897
8.980714 0.013957823
8.981714 0.014370593
8.982715 0.014783162999999998
8.983714 0.015195493000000001
8.984715 0.015607539
8.985714 0.016019261
8.986714 0.016430614
8.987714 0.016841559
8.988714 0.017252052
8.989715 0.017662052
8.990714 0.018071517
8.991714 0.018480404
8.992714 0.018888672999999998
8.993714 0.019296279
8.994715 0.019703181
8.995714 0.020109338
8.996715 0.020514708
8.997714 0.020919247
8.998714 0.021322914000000002
8.999714 0.021725666999999997
9.000714 0.022127465
9.001715 0.022528264
9.002714 0.022928022
9.003715 0.023326698
9.004714 0.023724249
9.005714 0.024120633
9.006714 0.024515809
9.007714 0.024909736000000002
9.008715 0.025302369999999998
9.009714 0.025693671
9.010715 0.026083595
9.011714 0.026472105
9.012714 0.026859156999999998
9.013714 0.027244710000000002
9.014714 0.027628720000000002
9.015715 0.02801115
9.016714 0.028391959
9.017715 0.028771104000000002
9.018714 0.029148546
9.019714 0.029524244
9.020715 0.029898155
9.021714 0.030270242000000003
9.022715 0.030640465999999998
9.023714 0.031008784
9.024714 0.031375157
9.025714 0.031739546
9.026714 0.032101909
9.027715 0.032462209
9.028714 0.032820407
9.029715 0.033176462999999996
9.030714 0.033530337
9.031714 0.03388199
9.032714 0.034231384000000004
9.033714 0.034578482
9.034715 0.034923243
9.035714 0.035265629
9.036715 0.035605603
9.037714 0.035943126
9.038714 0.03627816
9.039714 0.036610669
9.040714 0.036940615999999996
9.041715 0.037267961
9.042714 0.037592669999999995
9.043715 0.037914704
9.044714 0.038234028
9.045714 0.038550608
9.046714 0.038864402
9.047714 0.03917538
9.048715 0.039483504999999995
9.049714 0.03978874
9.050714 0.040091052999999995
9.051714 0.040390408999999995
9.052714 0.040686774
9.053715 0.040980111
9.054714 0.04127039
9.055715 0.041557578
9.056714 0.04184164
9.057714 0.042122544
9.058714 0.042400259
9.059714 0.042674751999999996
9.060715 0.042945993
9.061714 0.04321395
9.062715 0.043478591
9.063714 0.043739885
9.064714 0.043997802999999995
9.065714 0.044252316
9.066714 0.044503395
9.067715 0.044751007
9.068714 0.044995126999999996
9.069715 0.045235723000000005
9.070714 0.045472768
9.071714 0.045706233
9.072714 0.045936092
9.073714 0.046162316
9.074715 0.046384879
9.075714 0.046603754
9.076715 0.046818916
9.077714 0.047030335
9.078714 0.047237988
9.079714 0.047441847999999995
9.080714 0.047641891
9.081715 0.047838091
9.082714 0.048030427
9.083714 0.048218871
9.084714 0.048403404
9.085714 0.048583999
9.086715 0.048760635999999996
9.087714 0.048933295
9.088715 0.049101945
9.089714 0.049266573999999994
9.090714 0.049427158
9.091714 0.049583678
9.092714 0.049736112000000006
9.093715 0.049884437
9.094714 0.05002864099999999
9.095715 0.050168700000000004
9.096714 0.05030459699999999
9.097714 0.050436315
9.098714 0.050563837
9.099714 0.050687143999999996
9.100715 0.050806224999999997
9.101714 0.050921057
9.102715 0.051031627999999996
9.103714 0.051137920999999996
9.104714 0.05123992499999999
9.105714 0.05133762
9.106714 0.051430997000000006
9.107715 0.051520037
9.108714 0.051604728999999995
9.109715 0.051685062000000004
9.110714 0.051761023
9.111714 0.051832601
9.112714 0.051899784
9.113714 0.051962561
9.114715 0.05202092
9.115714 0.052074849
9.116714 0.052124343000000004
9.117714 0.05216939
9.118714 0.05220998400000001
9.119715 0.052246113999999996
9.120714 0.052277773
9.121715 0.052304956
9.122714 0.05232765700000001
9.123714 0.05234587
9.124714 0.052359590000000004
9.125714 0.05236881
9.126715 0.052373525
9.127714 0.052373728
9.128715 0.052369421000000006
9.129714 0.052360597
9.130714 0.052347254999999995
9.131714 0.052329397
9.132714 0.052307016
9.133715 0.05228011900000001
9.134714 0.052248698
9.135715 0.052212755
9.136714 0.052172289
9.137714 0.0521273
9.138714 0.052077795
9.139714 0.052023772
9.140715 0.051965233
9.141714 0.051902182000000005
9.142715 0.051834625999999995
9.143714 0.051762559
9.144714 0.051685993
9.145715 0.051604933
9.146714 0.051519379000000004
9.147715 0.051429338
9.148714 0.051334815
9.149714 0.051235815000000004
9.150714 0.051132344999999996
9.151714 0.051024415999999996
9.152715 0.050912029
9.153714 0.050795194999999994
9.154715 0.050673924999999995
9.155714 0.050548225
9.156714 0.05041810199999999
9.157714 0.050283567
9.158714 0.050144630999999995
9.159715 0.050001305999999995
9.160714 0.049853598
9.161715 0.049701525
9.162714 0.049545098
9.163714 0.049384322
9.164714 0.049219216
9.165714 0.049049791
9.166715 0.048876064999999996
9.167714 0.048698048
9.168715 0.048515759
9.169714 0.04832921
9.170714 0.048138416999999996
9.171714 0.047943398
9.172714 0.047744167
9.173715 0.047540746
9.174714 0.047333149
9.175714 0.047121392
9.176714 0.046905497000000004
9.177714 0.046685484
9.178715 0.046461369
9.179714 0.046233175
9.180715 0.046000924
9.181714 0.045764633
9.182714 0.045524325000000004
9.183714 0.045280021999999996
9.184714 0.045031746
9.185715 0.044779517
9.186714 0.044523362999999996
9.187715 0.044263305999999995
9.188714 0.043999366
9.189714 0.043731572999999996
9.190714 0.04345995
9.191714 0.04318452
9.192715 0.042905312
9.193714 0.042622349999999996
9.194715 0.042335662999999996
9.195714 0.042045274
9.196714 0.041751214
9.197714 0.041453511
9.198714 0.041152191
9.199715 0.040847284
9.200714 0.040538820999999996
9.201715 0.040226831000000005
9.202714 0.039911343
9.203714 0.039592388
9.204714 0.039269999
9.205714 0.038944205
9.206715 0.038615038
9.207714 0.038282532
9.208714 0.037946718000000004
9.209714 0.037607629000000004
9.210714 0.037265301
9.211715 0.036919766
9.212714 0.036571058000000004
9.213715 0.036219211
9.214714 0.03586426
9.215714 0.03550624
9.216714 0.035145186
9.217714 0.034781135000000005
9.218715 0.034414121
9.219714 0.034044182
9.220715 0.033671357
9.221714 0.033295678
9.222714 0.032917183
9.223714 0.032535911
9.224714 0.032151901
9.225715 0.031765187
9.226714 0.031375809
9.227715 0.030983807
9.228714 0.03058922
9.229714 0.030192087
9.230714 0.029792445
9.231714 0.029390333999999997
9.232715 0.028985797
9.233714 0.028578872999999998
9.234715 0.028169603
9.235714 0.027758029
9.236714 0.02734419
9.237714 0.02692813
9.238714 0.02650989
9.239715 0.026089512
9.240714 0.025667041
9.241714 0.025242515000000004
9.242714 0.024815980999999997
9.243714 0.024387482
9.244715 0.023957060999999998
9.245714 0.023524763
9.246715 0.023090631
9.247714 0.022654709999999998
9.248714 0.022217043000000002
9.249714 0.021777677
9.250714 0.021336657
9.251715 0.020894027
9.252714 0.020449834
9.253715 0.020004122
9.254714 0.019556937
9.255714 0.019108326999999998
9.256714 0.018658334999999998
9.257714 0.018207009
9.258715 0.017754395
9.259714 0.017300538
9.260715 0.016845485
9.261714 0.016389282
9.262714 0.015931978
9.263714 0.015473618
9.264714 0.015014247
9.265715 0.014553913
9.266714 0.014092664
9.267715 0.013630544999999999
9.268714 0.013167603
9.269714 0.012703886000000001
9.270715 0.012239441
9.271714 0.011774314
9.272715 0.011308553
9.273714 0.010842205
9.274714 0.010375317
9.275714 0.0099079363
9.276714 0.0094401104
9.277715 0.008971886600000001
9.278714 0.0085033127
9.279715 0.0080344362
9.280714 0.0075653050000000005
9.281714 0.0070959664
9.282714 0.0066264685000000005
9.283714 0.0061568593
9.284715 0.0056871864000000005
9.285714 0.0052174979
9.286715 0.0047478414
9.287714 0.0042782649
9.288714 0.0038088165
9.289714 0.0033395441000000003
9.290714 0.0028704957
9.291715 0.0024017191999999997
9.292714 0.0019332626999999998
9.293715 0.001465174
9.294714 0.00099750105
9.295714 0.0005302918
9.296714 6.3594143e-05
9.297714 -0.00040254403999999996
9.298715 -0.00086807495
9.299714 -0.0013329506999999999
9.300714 -0.0017971235
9.301714 -0.0022605456
9.302714 -0.0027231694
9.303715 -0.0031849471
9.304714 -0.0036458309999999996
9.305715 -0.0041057738
9.306714 -0.0045647277
9.307714 -0.0050226452
9.308714 -0.0054794793
9.309714 -0.005935182
9.310715 -0.006389706700000001
9.311714 -0.006843005399999999
9.312715 -0.0072950315
9.313714 -0.007745737799999999
9.314714 -0.008195077
9.315714 -0.0086430024
9.316714 -0.0090894675
9.317715 -0.009534425000000001
9.318714 -0.0099778284
9.319715 -0.010419632
9.320714 -0.010859788
9.321714 -0.011298252
9.322714 -0.011734976000000001
9.323714 -0.012169915
9.324715 -0.012603024
9.325714 -0.013034257
9.326715 -0.013463569000000002
9.327714 -0.013890914999999998
9.328714 -0.014316249999999999
9.329714 -0.014739529
9.330714 -0.015160708
9.331715 -0.015579742999999998
9.332714 -0.015996591999999997
9.333714 -0.016411209
9.334714 -0.016823552
9.335714 -0.017233579000000002
9.336715 -0.017641246
9.337714 -0.018046511
9.338715 -0.018449333
9.339714 -0.018849671
9.340714 -0.019247482
9.341714 -0.019642727
9.342714 -0.020035364
9.343715 -0.020425352
9.344714 -0.020812653
9.345715 -0.021197226
9.346714 -0.021579031999999998
9.347714 -0.021958032
9.348714 -0.022334188
9.349714 -0.022707459
9.350715 -0.02307781
9.351714 -0.0234452
9.352715 -0.023809592999999997
9.353714 -0.024170951
9.354714 -0.024529238
9.355714 -0.024884415
9.356714 -0.025236447000000002
9.357715 -0.025585297
9.358714 -0.025930928000000002
9.359715 -0.026273308000000002
9.360714 -0.0266124
9.361714 -0.026948168
9.362714 -0.027280577
9.363714 -0.027609592999999998
9.364715 -0.027935184000000002
9.365714 -0.028257314
9.366714 -0.028575948
9.367714 -0.028891057999999997
9.368714 -0.029202608999999997
9.369715 -0.029510567999999997
9.370714 -0.029814904
9.371715 -0.030115584
9.372714 -0.030412579999999998
9.373714 -0.03070586
9.374714 -0.03099539
9.375714 -0.031281145999999996
9.376715 -0.031563095
9.377714 -0.031841208999999995
9.378715 -0.032115457
9.379714 -0.032385814
9.380714 -0.032652251
9.381714 -0.032914741
9.382714 -0.033173256
9.383715 -0.033427769
9.384714 -0.033678256999999996
9.385715 -0.033924691
9.386714 -0.034167047
9.387714 -0.0344053
9.388714 -0.034639426
9.389714 -0.034869398
9.390715 -0.035095196999999995
9.391714 -0.035316797000000004
9.392715 -0.035534176
9.393714 -0.035747311999999996
9.394714 -0.035956182
9.395715 -0.036160766999999996
9.396714 -0.036361045
9.397715 -0.036556995
9.398714 -0.036748598
9.399714 -0.036935834
9.400714 -0.037118685
9.401714 -0.037297132000000004
9.402715 -0.037471158000000004
9.403714 -0.037640746
9.404715 -0.037805879
9.405714 -0.037966538
9.406714 -0.038122709
9.407714 -0.038274378
9.408714 -0.038421529
9.409715 -0.03856415
9.410714 -0.038702227
9.411715 -0.038835747
9.412714 -0.038964694
9.413714 -0.039089061
9.414714 -0.039208832
9.415714 -0.039323998
9.416715 -0.039434549
9.417714 -0.039540473
9.418715 -0.039641763000000003
9.419714 -0.039738407999999996
9.420714 -0.039830399
9.421714 -0.039917728
9.422714 -0.040000389
9.423715 -0.040078373
9.424714 -0.040151674
9.425714 -0.040220282999999996
9.426714 -0.040284195
9.427714 -0.040343407
9.428715 -0.040397912
9.429714 -0.040447706
9.430715 -0.040492782
9.431714 -0.040533137999999996
9.432714 -0.040568769000000005
9.433714 -0.040599678
9.434714 -0.040625856
9.435715 -0.040647303
9.436714 -0.04066402
9.437715 -0.040676002
9.438714 -0.040683252
9.439714 -0.040685767
9.440714 -0.040683549
9.441714 -0.040676599
9.442715 -0.04066492
9.443714 -0.040648514
9.444715 -0.040627382
9.445714 -0.040601526
9.446714 -0.040570952
9.447714 -0.040535664
9.448714 -0.040495666
9.449715 -0.040450963
9.450714 -0.040401562
9.451715 -0.040347469999999996
9.452714 -0.040288692
9.453714 -0.040225236
9.454714 -0.04015711
9.455714 -0.040084322
9.456715 -0.040006882
9.457714 -0.039924798000000004
9.458714 -0.03983808
9.459714 -0.03974674
9.460714 -0.039650788
9.461715 -0.039550234
9.462714 -0.039445091
9.463715 -0.039335372
9.464714 -0.039221086999999995
9.465714 -0.039102254
9.466714 -0.038978882
9.467714 -0.038850988
9.468715 -0.038718586
9.469714 -0.038581690999999994
9.470715 -0.038440319
9.471714 -0.038294484999999996
9.472714 -0.038144208
9.473714 -0.037989503
9.474714 -0.037830387
9.475715 -0.037666879
9.476714 -0.037498999
9.477715 -0.037326766
9.478714 -0.037150196
9.479714 -0.036969312
9.480714 -0.036784133000000004
9.481714 -0.036594682
9.482715 -0.036400979
9.483714 -0.036203043000000004
9.484715 -0.0360009
9.485714 -0.035794571000000004
9.486714 -0.035584081000000004
9.487714 -0.035369454
9.488714 -0.035150713
9.489715 -0.034927882
9.490714 -0.034700985999999996
9.491714 -0.034470049999999995
9.492714 -0.034235101
9.493714 -0.033996164
9.494715 -0.033753266
9.495714 -0.033506434
9.496715 -0.033255692999999996
9.497714 -0.033001072
9.498714 -0.032742600999999996
9.499714 -0.032480306
9.500714 -0.032214215
9.501715 -0.031944358
9.502714 -0.031670765000000003
9.503715 -0.031393464
9.504714 -0.031112483999999996
9.505714 -0.030827857
9.506714 -0.030539613
9.507714 -0.030247783
9.508715 -0.029952399
9.509714 -0.029653490999999997
9.510715 -0.029351094
9.511714 -0.029045238999999997
9.512714 -0.028735958000000002
9.513714 -0.028423287
9.514714 -0.028107257
9.515715 -0.027787904
9.516714 -0.027465259
9.517715 -0.02713936
9.518714 -0.026810241999999998
9.519714 -0.026477940000000002
9.520715 -0.026142489999999997
9.521714 -0.025803928000000004
9.522715 -0.025462289
9.523714 -0.025117616
9.524714 -0.024769940999999997
9.525714 -0.024419303999999996
9.526714 -0.024065742
9.527715 -0.023709294000000002
9.528714 -0.023349999
9.529715 -0.022987895
9.530714 -0.022623023000000003
9.531714 -0.022255421
9.532714 -0.02188513
9.533714 -0.021512191
9.534715 -0.021136642
9.535714 -0.020758525
9.536715 -0.020377882
9.537714 -0.019994754
9.538714 -0.01960918
9.539714 -0.019221204000000002
9.540714 -0.018830866999999998
9.541715 -0.018438211
9.542714 -0.018043278
9.543715 -0.017646111000000003
9.544714 -0.017246752
9.545714 -0.016845245
9.546714 -0.016441631
9.547714 -0.016035956
9.548715 -0.015628262
9.549714 -0.015218592
9.550714 -0.014806990999999999
9.551714 -0.014393503
9.552714 -0.013978173
9.553715 -0.013561043
9.554714 -0.013142159
9.555715 -0.012721567
9.556714 -0.012299309
9.557714 -0.011875434
9.558714 -0.011449985
9.559714 -0.011023007
9.560715 -0.010594547999999999
9.561714 -0.010164652
9.562715 -0.0097333665
9.563714 -0.0093007366
9.564714 -0.0088668086
9.565714 -0.008431629199999999
9.566714 -0.007995244200000001
9.567715 -0.0075577009
9.568714 -0.007119045000000001
9.569715 -0.0066793239999999995
9.570714 -0.0062385843
9.571714 -0.0057968726
9.572714 -0.0053542353
9.573714 -0.0049107199
9.574715 -0.0044663728
9.575714 -0.004021241
9.576715 -0.0035753714
9.577714 -0.0031288106
9.578714 -0.0026816058
9.579714 -0.0022338041000000003
9.580714 -0.0017854523
9.581715 -0.0013365973
9.582714 -0.0008872862100000001
9.583714 -0.00043756603999999997
9.584714 1.2516136e-05
9.585714 0.00046291320000000003
9.586715 0.0009135780599999999
9.587714 0.0013644635
9.588715 0.0018155224
9.589714 0.0022667075
9.590714 0.0027179714
9.591714 0.0031692671000000004
9.592714 0.0036205470999999996
9.593715 0.0040717641
9.594714 0.0045228709
9.595715 0.0049738199
9.596714 0.0054245636
9.597714 0.0058750549
9.598714 0.0063252461
9.599714 0.0067750894
9.600715 0.007224538399999999
9.601714 0.0076735449999999995
9.602715 0.0081220613
9.603714 0.0085700405
9.604714 0.0090174348
9.605714 0.0094641975
9.606714 0.0099102814
9.607715 0.010355638
9.608714 0.010800222
9.609715 0.011243986000000001
9.610714 0.011686881
9.611714 0.012128863
9.612714 0.012569883
9.613714 0.013009897
9.614715 0.013448856999999998
9.615714 0.013886715
9.616714 0.014323428
9.617714 0.014758948000000001
9.618714 0.015193229999999999
9.619715 0.015626228
9.620714 0.016057896
9.621715 0.01648819
9.622714 0.016917064
9.623714 0.017344473000000003
9.624714 0.017770371
9.625714 0.018194714
9.626715 0.018617457
9.627714 0.019038556
9.628715 0.019457967
9.629714 0.019875646
9.630714 0.020291549000000002
9.631714 0.020705632
9.632714 0.021117851
9.633715 0.021528165000000002
9.634714 0.021936528
9.635715 0.022342899
9.636714 0.022747233999999998
9.637714 0.023149491
9.638714 0.023549629
9.639714 0.023947605
9.640715 0.024343378000000002
9.641714 0.024736905
9.642715 0.025128148
9.643714 0.025517066
9.644714 0.025903614000000002
9.645715 0.026287755
9.646714 0.026669451999999996
9.647715 0.027048661
9.648714 0.027425342999999998
9.649714 0.027799461
9.650714 0.028170974
9.651714 0.028539848
9.652715 0.028906041
9.653714 0.029269516
9.654715 0.029630234000000002
9.655714 0.029988162000000002
9.656714 0.030343257999999998
9.657714 0.03069549
9.658714 0.03104482
9.659715 0.031391211
9.660714 0.031734628
9.661715 0.032075034999999995
9.662714 0.032412398
9.663714 0.032746681
9.664714 0.033077851000000005
9.665714 0.033405871000000004
9.666715 0.033730708000000005
9.667714 0.034052329
9.668715 0.034370698
9.669714 0.034685785000000004
9.670714 0.034997557
9.671714 0.035305979
9.672714 0.035611019
9.673715 0.035912645
9.674714 0.036210825999999995
9.675714 0.036505528
9.676714 0.036796723999999996
9.677714 0.03708438
9.678715 0.037368466
9.679714 0.037648951
9.680715 0.037925807
9.681714 0.038199002
9.682714 0.038468509
9.683714 0.0387343
9.684714 0.038996345
9.685715 0.039254618
9.686714 0.03950909
9.687715 0.039759735
9.688714 0.040006523999999995
9.689714 0.040249433
9.690714 0.040488436999999995
9.691714 0.040723511
9.692715 0.040954628
9.693714 0.041181766
9.694715 0.041404898999999995
9.695714 0.041624004
9.696714 0.041839061
9.697714 0.042050044
9.698714 0.042256931
9.699715 0.042459703
9.700714 0.042658337
9.701715 0.042852812000000004
9.702714 0.043043107
9.703714 0.043229206
9.704714 0.043411083999999996
9.705714 0.043588725
9.706715 0.043762111
9.707714 0.043931222
9.708714 0.044096039999999996
9.709714 0.044256548
9.710714 0.044412728
9.711715 0.044564562
9.712714 0.044712037
9.713715 0.044855138
9.714714 0.044993847000000003
9.715714 0.045128149
9.716714 0.045258031000000004
9.717714 0.045383477
9.718715 0.045504473
9.719714 0.045621008
9.720715 0.045733069
9.721714 0.045840643
9.722714 0.04594372
9.723714 0.046042286
9.724714 0.046136331999999995
9.725715 0.046225847
9.726714 0.046310821
9.727715 0.046391244
9.728714 0.046467105999999994
9.729714 0.046538402
9.730714 0.046605119
9.731714 0.046667253
9.732715 0.046724797
9.733714 0.046777743000000004
9.734715 0.046826084000000004
9.735714 0.046869816
9.736714 0.046908931
9.737714 0.046943425
9.738714 0.046973291
9.739715 0.046998530000000004
9.740714 0.047019133
9.741714 0.047035099000000004
9.742714 0.047046423
9.743714 0.047053106
9.744715 0.047055143
9.745714 0.047052532
9.746715 0.047045271
9.747714 0.047033361999999995
9.748714 0.047016802
9.749714 0.046995588
9.750714 0.046969723
9.751715 0.046939208
9.752714 0.046904045
9.753715 0.046864231
9.754714 0.046819772
9.755714 0.046770668
9.756714 0.046716921
9.757714 0.046658536
9.758715 0.046595515
9.759714 0.046527862999999996
9.760715 0.046455584
9.761714 0.046378683
9.762714 0.046297166
9.763714 0.046211036
9.764714 0.046120302
9.765715 0.046024972
9.766714 0.045925049999999995
9.767715 0.045820547
9.768714 0.045711469
9.769714 0.045597824
9.770715 0.045479622
9.771714 0.045356873
9.772715 0.045229584999999996
9.773714 0.045097771
9.774714 0.04496144
9.775714 0.044820603
9.776714 0.044675272999999995
9.777715 0.044525458
9.778714 0.044371176
9.779715 0.044212435
9.780714 0.044049250000000005
9.781714 0.043881632
9.782714 0.043709597
9.783714 0.043533157
9.784715 0.04335233
9.785714 0.043167127
9.786715 0.042977568
9.787714 0.042783664
9.788714 0.042585432
9.789714 0.04238289
9.790714 0.042176052
9.791715 0.041964934999999995
9.792714 0.041749558
9.793715 0.041529938
9.794714 0.041306091999999996
9.795714 0.041078039999999996
9.796714 0.0408458
9.797714 0.040609389999999995
9.798715 0.040368829
9.799714 0.040124140999999995
9.800714 0.039875344
9.801714 0.039622458
9.802714 0.039365503
9.803715 0.039104503
9.804714 0.038839478
9.805715 0.038570451
9.806714 0.038297445
9.807714 0.038020482
9.808714 0.037739586000000006
9.809714 0.037454779
9.810715 0.037166086
9.811714 0.036873532
9.812715 0.036577141
9.813714 0.036276937999999995
9.814714 0.035972949
9.815714 0.035665199
9.816714 0.035353712
9.817715 0.035038518000000005
9.818714 0.034719641999999995
9.819715 0.03439711
9.820714 0.034070949
9.821714 0.033741188
9.822714 0.033407853
9.823714 0.033070974
9.824715 0.032730575
9.825714 0.03238669
9.826715 0.032039345000000004
9.827714 0.031688571
9.828714 0.031334395
9.829714 0.030976848
9.830714 0.030615961000000004
9.831715 0.030251764
9.832714 0.029884288000000002
9.833714 0.029513563
9.834714 0.029139622
9.835714 0.028762495
9.836715 0.028382213
9.837714 0.02799881
9.838715 0.027612317
9.839714 0.027222767999999998
9.840714 0.026830196
9.841714 0.026434634
9.842714 0.026036115000000002
9.843715 0.025634674
9.844714 0.025230343000000002
9.845715 0.02482316
9.846714 0.024413157
9.847714 0.024000369
9.848714 0.02358483
9.849714 0.023166576
9.850715 0.022745642
9.851714 0.022322063
9.852715 0.021895875000000002
9.853714 0.021467113
9.854714 0.021035815
9.855714 0.020602015
9.856714 0.020165752000000002
9.857715 0.019727058999999998
9.858714 0.019285976
9.859715 0.018842537
9.860714 0.018396782
9.861714 0.017948744
9.862714 0.017498464000000002
9.863714 0.017045978
9.864715 0.016591324
9.865714 0.016134539
9.866714 0.015675662
9.867714 0.015214730000000001
9.868714 0.014751780999999999
9.869715 0.014286855000000001
9.870714 0.013819989000000001
9.871715 0.013351222000000001
9.872714 0.012880593999999999
9.873714 0.012408143
9.874714 0.011933909
9.875714 0.01145793
9.876715 0.010980247
9.877714 0.010500898
9.878715 0.010019926
9.879714 0.0095373674
9.880714 0.0090532645
9.881714 0.0085676569
9.882714 0.0080805847
9.883715 0.007592087800000001
9.884714 0.007102207
9.885715 0.0066109831
9.886714 0.0061184568
9.887714 0.0056246688
9.888714 0.0051296596
9.889714 0.0046334702
9.890715 0.0041361411
9.891714 0.0036377132000000004
9.892715 0.0031382277999999998
9.893714 0.0026377254
9.894714 0.0021362472
9.895715 0.0016338339
9.896714 0.0011305267
9.897715 0.00062636636
9.898714 0.00012139415
9.899714 -0.00038434891000000006
9.900714 -0.00089082178
9.901714 -0.0013979832999999999
9.902715 -0.0019057922999999998
9.903714 -0.0024142075
9.904715 -0.0029231878
9.905714 -0.0034326916999999997
9.906714 -0.0039426781
9.907714 -0.0044531054
9.908714 -0.0049639322
9.909715 -0.0054751174
9.910714 -0.005986619
9.911715 -0.0064983956999999995
9.912714 -0.0070104055000000005
9.913714 -0.0075226075
9.914714 -0.0080349593
9.915714 -0.0085474196
9.916715 -0.009059946800000001
9.917714 -0.0095724987
9.918715 -0.010085034
9.919714 -0.010597510999999999
9.920714 -0.011109887
9.921714 -0.011622123
9.922714 -0.012134175
9.923715 -0.012646003
9.924714 -0.013157564
9.925714 -0.013668818000000001
9.926714 -0.014179722
9.927714 -0.014690237000000002
9.928715 -0.015200321000000001
9.929714 -0.015709932
9.930715 -0.016219031
9.931714 -0.016727575
9.932714 -0.017235526
9.933714 -0.017742840000000003
9.934714 -0.018249480000000002
9.935715 -0.018755403
9.936714 -0.01926057
9.937715 -0.019764941
9.938714 -0.020268475
9.939714 -0.020771133
9.940714 -0.021272876
9.941714 -0.021773663000000002
9.942715 -0.022273453999999998
9.943714 -0.022772211
9.944715 -0.023269893
9.945714 -0.023766463
9.946714 -0.02426188
9.947714 -0.024756105
9.948714 -0.025249101
9.949715 -0.025740828
9.950714 -0.026231247000000003
9.951715 -0.02672032
9.952714 -0.027208007
9.953714 -0.027694273999999998
9.954714 -0.028179080000000002
9.955714 -0.028662384000000003
9.956715 -0.029144151
9.957714 -0.029624344
9.958714 -0.030102924
9.959714 -0.030579857
9.960714 -0.031055103
9.961715 -0.031528625
9.962714 -0.032000386
9.963715 -0.032470349
9.964714 -0.032938478
9.965714 -0.033404738999999996
9.966714 -0.033869093999999995
9.967714 -0.034331507
9.968715 -0.034791941
9.969714 -0.035250364
9.970715 -0.035706739
9.971714 -0.036161029
9.972714 -0.036613201
9.973714 -0.037063222
9.974714 -0.037511054
9.975715 -0.037956666
9.976714 -0.038400022
9.977715 -0.038841086999999996
9.978714 -0.039279831
9.979714 -0.039716216
9.980714 -0.040150213
9.981714 -0.040581785
9.982715 -0.0410109
9.983714 -0.041437526999999995
9.984715 -0.041861631
9.985714 -0.04228318
9.986714 -0.042702141
9.987714 -0.043118483
9.988714 -0.043532174
9.989715 -0.043943181000000005
9.990714 -0.044351476
9.991714 -0.044757023
9.992714 -0.045159794
9.993714 -0.045559756
9.994715 -0.045956878
9.995714 -0.04635113
9.996715 -0.046742479999999996
9.997714 -0.047130903
9.998714 -0.047516366
9.999714 -0.047898837
10.00071 -0.04827829
10.00171 -0.048654695000000005
10.00271 -0.049028028
10.00371 -0.049398252
10.00471 -0.049765344
10.00571 -0.050129276
10.00671 -0.050490024
10.00771 -0.050847552
10.00871 -0.051201844999999996
10.00971 -0.051552865999999996
10.01071 -0.051900599
10.01171 -0.052245008
10.01271 -0.052586075999999995
10.01371 -0.052923773
10.01471 -0.053258071000000004
10.01571 -0.053588952999999995
10.01671 -0.053916388
10.01771 -0.054240360999999994
10.01871 -0.05456084
10.01971 -0.054877804
10.02071 -0.055191229
10.02171 -0.055501092
10.02271 -0.055807369
10.02371 -0.056110043000000005
10.02471 -0.056409091
10.02571 -0.056704483
10.02671 -0.05699620800000001
10.02771 -0.057284237
10.02871 -0.057568552
10.02971 -0.057849131000000005
10.03071 -0.05812595499999999
10.03171 -0.058399006999999996
10.03271 -0.058668258
10.03371 -0.058933697
10.03471 -0.059195299
10.03571 -0.059453049
10.03671 -0.059706927
10.03771 -0.059956911999999994
10.03871 -0.06020299
10.03971 -0.06044514
10.04071 -0.060683343
10.04171 -0.060917583000000004
10.04271 -0.061147846000000006
10.04371 -0.061374111
10.04471 -0.061596365
10.04571 -0.061814591999999995
10.04671 -0.062028772999999995
10.04771 -0.062238896
10.04871 -0.062444946
10.04971 -0.062646903
10.05071 -0.062844757
10.05171 -0.063038489
10.05271 -0.063228089
10.05371 -0.063413545
10.05471 -0.063594838
10.05571 -0.063771964
10.05671 -0.063944899
10.05771 -0.064113637
10.05871 -0.064278167
10.05971 -0.064438477
10.06071 -0.064594549
10.06171 -0.064746378
10.06271 -0.064893952
10.06371 -0.065037259
10.06471 -0.065176288
10.06571 -0.06531102700000001
10.06671 -0.06544147
10.06771 -0.065567606
10.06871 -0.06568942900000001
10.06971 -0.065806927
10.07071 -0.065920089
10.07171 -0.066028908
10.07271 -0.066133379
10.07371 -0.06623349599999999
10.07471 -0.06632924800000001
10.07571 -0.06642062800000001
10.07671 -0.066507631
10.07771 -0.066590257
10.07871 -0.066668494
10.07971 -0.066742336
10.08071 -0.066811778
10.08171 -0.066876819
10.08271 -0.06693745400000001
10.08371 -0.066993677
10.08471 -0.067045481
10.08571 -0.067092868
10.08671 -0.067135837
10.08771 -0.067174382
10.08871 -0.06720849799999999
10.08971 -0.06723819
10.09071 -0.067263452
10.09171 -0.067284284
10.09271 -0.067300681
10.09371 -0.067312649
10.09471 -0.067320181
10.09571 -0.067323283
10.09671 -0.06732195
10.09771 -0.067316188
10.09871 -0.06730599000000001
10.09971 -0.06729136200000001
10.10071 -0.067272305
10.10171 -0.067248824
10.10271 -0.06722091300000001
10.10371 -0.067188579
10.10471 -0.067151827
10.10571 -0.067110657
10.10671 -0.067065074
10.10771 -0.06701507999999999
10.10871 -0.066960679
10.10971 -0.066901871
10.11071 -0.06683867
10.11171 -0.066771073
10.11271 -0.06669908799999999
10.11371 -0.066622719
10.11471 -0.066541979
10.11571 -0.066456868
10.11671 -0.066367391
10.11771 -0.066273561
10.11871 -0.066175382
10.11971 -0.06607286
10.12071 -0.06596600300000001
10.12171 -0.06585482
10.12271 -0.065739319
10.12371 -0.06561950999999999
10.12471 -0.065495406
10.12571 -0.065367011
10.12671 -0.065234338
10.12771 -0.065097399
10.12871 -0.064956199
10.12971 -0.06481075
10.13071 -0.064661063
10.13171 -0.06450715
10.13271 -0.064349023
10.13371 -0.064186694
10.13471 -0.064020173
10.13571 -0.063849479
10.13671 -0.063674618
10.13771 -0.063495606
10.13871 -0.06331244899999999
10.13971 -0.06312517200000001
10.14071 -0.06293378000000001
10.14171 -0.062738289
10.14271 -0.062538713
10.14371 -0.062335067
10.14471 -0.062127365
10.14571 -0.061915623
10.14671 -0.061699859
10.14771 -0.061480084
10.14871 -0.061256316
10.14971 -0.061028573
10.15071 -0.060796872
10.15171 -0.060561224
10.15271 -0.060321653
10.15371 -0.06007817
10.15471 -0.05983079300000001
10.15571 -0.059579546
10.15671 -0.059324444999999996
10.15771 -0.059065508
10.15871 -0.058802753
10.15971 -0.058536197
10.16071 -0.058265863
10.16171 -0.057991769
10.16271 -0.057713931999999996
10.16371 -0.05743237599999999
10.16471 -0.057147123
10.16571 -0.056858191999999995
10.16671 -0.0565656
10.16771 -0.056269369
10.16871 -0.05596952400000001
10.16971 -0.055666087
10.17071 -0.055359077000000007
10.17171 -0.055048516
10.17271 -0.054734421
10.17371 -0.054416822999999996
10.17471 -0.054095738
10.17571 -0.053771194999999994
10.17671 -0.053443212999999996
10.17771 -0.05311181300000001
10.17871 -0.052777019999999994
10.17971 -0.052438857
10.18071 -0.052097346999999995
10.18171 -0.051752519000000004
10.18271 -0.05140439
10.18371 -0.051052991
10.18471 -0.050698336999999996
10.18571 -0.05034046500000001
10.18671 -0.049979391000000005
10.18771 -0.04961514499999999
10.18871 -0.04924775
10.18971 -0.048877229
10.19071 -0.048503611
10.19171 -0.048126924
10.19271 -0.047747190999999994
10.19371 -0.047364441
10.19471 -0.046978702000000004
10.19571 -0.04659
10.19671 -0.046198361
10.19771 -0.045803815000000005
10.19871 -0.045406388
10.19971 -0.045006107999999996
10.20071 -0.044603006
10.20171 -0.044197106
10.20271 -0.043788442
10.20371 -0.043377039
10.20471 -0.042962929
10.20571 -0.042546139
10.20671 -0.0421267
10.20771 -0.041704642
10.20871 -0.041279994
10.20971 -0.040852788
10.21071 -0.040423052
10.21171 -0.039990817
10.21271 -0.039556113000000004
10.21371 -0.039118974
10.21471 -0.038679427
10.21571 -0.038237506
10.21671 -0.037793242
10.21771 -0.037346664
10.21871 -0.036897807
10.21971 -0.036446701
10.22071 -0.035993377
10.22171 -0.035537867
10.22271 -0.035080206
10.22371 -0.034620424
10.22471 -0.034158555
10.22571 -0.033694630999999996
10.22671 -0.033228684
10.22771 -0.03276075
10.22871 -0.03229086
10.22971 -0.031819046
10.23071 -0.031345343
10.23171 -0.030869787000000003
10.23271 -0.030392408000000003
10.23371 -0.029913243
10.23471 -0.029432325000000002
10.23571 -0.028949687999999998
10.23671 -0.028465365
10.23771 -0.027979392
10.23871 -0.027491803999999998
10.23971 -0.027002636
10.24071 -0.026511922
10.24171 -0.026019695000000002
10.24271 -0.025525991999999997
10.24371 -0.025030848
10.24471 -0.024534299000000002
10.24571 -0.024036378
10.24671 -0.023537119000000002
10.24771 -0.023036559
10.24871 -0.022534734
10.24971 -0.022031677
10.25071 -0.021527425
10.25171 -0.021022013
10.25271 -0.020515475
10.25371 -0.020007847000000002
10.25471 -0.019499166000000002
10.25571 -0.018989466
10.25671 -0.018478783
10.25771 -0.017967152
10.25871 -0.017454609
10.25971 -0.01694119
10.26071 -0.016426931
10.26171 -0.015911867
10.26271 -0.015396035
10.26371 -0.014879469999999999
10.26471 -0.014362209
10.26571 -0.013844288
10.26671 -0.013325742
10.26771 -0.012806609
10.26871 -0.012286926
10.26971 -0.011766727
10.27071 -0.011246052
10.27171 -0.010724935
10.27271 -0.010203414000000001
10.27371 -0.009681526000000001
10.27471 -0.0091593072
10.27571 -0.0086367952
10.27671 -0.0081140272
10.27771 -0.0075910393
10.27871 -0.0070678696
10.27971 -0.006544554300000001
10.28071 -0.006021131
10.28171 -0.0054976364
10.28271 -0.0049741077
10.28371 -0.0044505818
10.28471 -0.0039270959
10.28571 -0.0034036868
10.28671 -0.0028803912
10.28771 -0.0023572462
10.28871 -0.0018342884
10.28971 -0.0013115547
10.29071 -0.00078908179
10.29171 -0.00026690625
10.29271 0.00025493532
10.29371 0.00077640643
10.29471 0.0012974706
10.29571 0.0018180914
10.29671 0.0023382327
10.29771 0.0028578579
10.29871 0.0033769309
10.29971 0.0038954156
10.30071 0.0044132757
10.30171 0.0049304752
10.30271 0.0054469782999999996
10.30371 0.0059627488
10.30471 0.006477750900000001
10.30571 0.006991948600000001
10.30671 0.007505306000000001
10.30771 0.008017787299999999
10.30871 0.0085293577
10.30971 0.0090399808
10.31071 0.0095496216
10.31171 0.010058244
10.31271 0.010565812
10.31371 0.011072293
10.31471 0.011577649
10.31571 0.012081846
10.31671 0.01258485
10.31771 0.013086625
10.31871 0.013587136
10.31971 0.014086349
10.32071 0.014584229
10.32171 0.015080742000000001
10.32271 0.015575853
10.32371 0.01606953
10.32471 0.016561737
10.32571 0.017052441
10.32671 0.017541608
10.32771 0.018029203
10.32871 0.018515194999999998
10.32971 0.01899955
10.33071 0.019482232000000002
10.33171 0.019963211
10.33271 0.020442453
10.33371 0.020919926
10.33471 0.021395597
10.33571 0.021869430000000002
10.33671 0.022341397
10.33771 0.022811463
10.33871 0.023279595
10.33971 0.023745763
10.34071 0.024209933
10.34171 0.024672074
10.34271 0.025132152999999997
10.34371 0.025590137
10.34471 0.026045996000000002
10.34571 0.026499698000000002
10.34671 0.026951212000000002
10.34771 0.027400505
10.34871 0.027847549000000003
10.34971 0.028292311
10.35071 0.028734761999999997
10.35171 0.029174867
10.35271 0.029612600000000003
10.35371 0.030047929999999997
10.35471 0.030480826
10.35571 0.030911257
10.35671 0.031339197
10.35771 0.031764613000000004
10.35871 0.03218748
10.35971 0.032607765999999996
10.36071 0.033025444
10.36171 0.033440485000000006
10.36271 0.03385286
10.36371 0.034262543
10.36471 0.034669504000000004
10.36571 0.035073719
10.36671 0.035475157
10.36771 0.035873795
10.36871 0.036269604
10.36971 0.036662555
10.37071 0.037052625
10.37171 0.037439787
10.37271 0.037824016
10.37371 0.038205285
10.37471 0.038583571
10.37571 0.038958844
10.37671 0.039331081999999996
10.37771 0.039700262
10.37871 0.040066356
10.37971 0.040429338999999995
10.38071 0.040789187
10.38171 0.041145878
10.38271 0.041499388
10.38371 0.04184969
10.38471 0.042196762
10.38571 0.04254058
10.38671 0.042881124
10.38771 0.043218368
10.38871 0.043552286999999995
10.38971 0.043882863
10.39071 0.044210072
10.39171 0.044533893
10.39271 0.044854303000000005
10.39371 0.045171281
10.39471 0.045484805
10.39571 0.045794854
10.39671 0.04610141
10.39771 0.046404451
10.39871 0.046703956000000005
10.39971 0.046999907
10.40071 0.047292284
10.40171 0.047581067
10.40271 0.047866238
10.40371 0.048147779
10.40471 0.048425671
10.40571 0.048699899
10.40671 0.048970443
10.40771 0.049237284000000006
10.40871 0.049500406000000004
10.40971 0.049759791
10.41071 0.050015426999999994
10.41171 0.050267292000000005
10.41271 0.050515372999999995
10.41371 0.050759652999999995
10.41471 0.051000120999999995
10.41571 0.05123675799999999
10.41671 0.051469548000000004
10.41771 0.051698479000000006
10.41871 0.051923539000000005
10.41971 0.05214471
10.42071 0.052361976000000005
10.42171 0.05257533
10.42271 0.052784755999999995
10.42371 0.05299024100000001
10.42471 0.053191766999999994
10.42571 0.05338933
10.42671 0.053582917
10.42771 0.053772510999999995
10.42871 0.053958106
10.42971 0.05413969
10.43071 0.054317253
10.43171 0.054490782
10.43271 0.054660270999999996
10.43371 0.054825709
10.43471 0.054987083
10.43571 0.055144389999999995
10.43671 0.055297615
10.43771 0.055446761
10.43871 0.055591809000000006
10.43971 0.055732758
10.44071 0.05586959899999999
10.44171 0.056002324
10.44271 0.056130928000000004
10.44371 0.056255404999999994
10.44471 0.056375749
10.44571 0.056491954999999996
10.44671 0.056604017000000006
10.44771 0.056711928
10.44871 0.056815683000000006
10.44971 0.056915282000000005
10.45071 0.057010713
10.45171 0.057101983
10.45271 0.057189079000000004
10.45371 0.057272002
10.45471 0.057350751000000005
10.45571 0.057425320999999994
10.45671 0.057495711
10.45771 0.057561917
10.45871 0.057623937
10.45971 0.057681772000000006
10.46071 0.057735421999999995
10.46171 0.057784880999999996
10.46271 0.057830155
10.46371 0.057871238
10.46471 0.057908129999999995
10.46571 0.057940837
10.46671 0.057969359
10.46771 0.057993689999999994
10.46871 0.058013841
10.46971 0.058029806999999996
10.47071 0.058041593999999995
10.47171 0.058049201999999994
10.47271 0.058052636000000005
10.47371 0.058051903
10.47471 0.05804700199999999
10.47571 0.058037939
10.47671 0.058024714
10.47771 0.058007339000000005
10.47871 0.057985814000000004
10.47971 0.057960149999999995
10.48071 0.057930348
10.48171 0.057896419
10.48271 0.057858363
10.48371 0.057816191
10.48471 0.05776991
10.48571 0.057719531000000004
10.48671 0.057665061000000004
10.48771 0.057606504
10.48871 0.057543872
10.48971 0.057477172
10.49071 0.057406415
10.49171 0.057331612
10.49271 0.05725277
10.49371 0.057169906000000006
10.49471 0.057083025
10.49571 0.056992139
10.49671 0.056897261
10.49771 0.056798401
10.49871 0.05669557100000001
10.49971 0.056588783999999996
10.50071 0.056478055000000006
10.50171 0.056363398
10.50271 0.05624482299999999
10.50371 0.056122342
10.50471 0.055995974000000004
10.50571 0.055865734
10.50671 0.055731635
10.50771 0.055593688999999995
10.50871 0.055451912
10.50971 0.055306323
10.51071 0.055156933
10.51171 0.055003766
10.51271 0.054846832
10.51371 0.05468615
10.51471 0.054521736
10.51571 0.054353609000000004
10.51671 0.054181786
10.51771 0.054006279
10.51871 0.053827115
10.51971 0.053644307999999995
10.52071 0.053457875
10.52171 0.053267839000000004
10.52271 0.053074210999999996
10.52371 0.052877021
10.52471 0.05267628
10.52571 0.052472012
10.52671 0.052264234
10.52771 0.052052969
10.52871 0.051838234999999996
10.52971 0.051620055000000005
10.53071 0.05139844699999999
10.53171 0.051173434
10.53271 0.050945039
10.53371 0.050713279
10.53471 0.050478178
10.53571 0.05023976
10.53671 0.049998041
10.53771 0.04975305099999999
10.53871 0.049504811999999995
10.53971 0.049253344000000004
10.54071 0.048998667999999995
10.54171 0.048740814
10.54271 0.048479805
10.54371 0.048215661
10.54471 0.047948411999999996
10.54571 0.047678081000000004
10.54671 0.047404692
10.54771 0.047128272
10.54871 0.046848846
10.54971 0.04656644
10.55071 0.04628108
10.55171 0.045992792000000005
10.55271 0.045701605
10.55371 0.045407546
10.55471 0.045110643
10.55571 0.04481092
10.55671 0.044508409
10.55771 0.044203136
10.55871 0.043895131
10.55971 0.043584418
10.56071 0.043271031
10.56171 0.042954994999999996
10.56271 0.04263634
10.56371 0.042315098
10.56471 0.041991295
10.56571 0.041664958999999994
10.56671 0.041336124
10.56771 0.041004817
10.56871 0.040671069000000004
10.56971 0.040334908
10.57071 0.039996367
10.57171 0.039655473999999996
10.57271 0.039312261
10.57371 0.038966758000000004
10.57471 0.038618996
10.57571 0.038269005
10.57671 0.037916817
10.57771 0.037562463
10.57871 0.037205973
10.57971 0.036847382
10.58071 0.036486718
10.58171 0.036124014999999995
10.58271 0.0357593
10.58371 0.035392609
10.58471 0.035023974
10.58571 0.034653427
10.58671 0.034281
10.58771 0.033906728
10.58871 0.033530639
10.58971 0.03315277
10.59071 0.032773154
10.59171 0.032391821
10.59271 0.032008809
10.59371 0.031624147
10.59471 0.031237871999999996
10.59571 0.030850014
10.59671 0.03046061
10.59771 0.030069693
10.59871 0.029677297999999998
10.59971 0.029283456
10.60071 0.028888206
10.60171 0.028491579
10.60271 0.02809361
10.60371 0.027694335
10.60471 0.027293785
10.60571 0.026891998
10.60671 0.026489008
10.60771 0.026084849
10.60871 0.025679557999999998
10.60971 0.025273169999999998
10.61071 0.024865719
10.61171 0.024457241
10.61271 0.02404777
10.61371 0.023637342000000002
10.61471 0.023225993
10.61571 0.022813759
10.61671 0.022400676
10.61771 0.021986777
10.61871 0.0215721
10.61971 0.02115668
10.62071 0.020740554
10.62171 0.020323756000000002
10.62271 0.019906324
10.62371 0.019488293
10.62471 0.019069698
10.62571 0.018650576999999998
10.62671 0.018230964000000002
10.62771 0.017810895
10.62871 0.017390407
10.62971 0.016969537
10.63071 0.016548319
10.63171 0.016126789000000002
10.63271 0.015704983
10.63371 0.015282937000000002
10.63471 0.014860685000000002
10.63571 0.014438265
10.63671 0.014015710999999998
10.63771 0.013593059000000001
10.63871 0.013170344999999998
10.63971 0.012747603
10.64071 0.012324868000000001
10.64171 0.011902176
10.64271 0.011479561000000001
10.64371 0.011057058
10.64471 0.010634703
10.64571 0.010212529
10.64671 0.0097905715
10.64771 0.009368865
10.64871 0.0089474437
10.64971 0.0085263418
10.65071 0.0081055943
10.65171 0.0076852353
10.65271 0.0072652982999999996
10.65371 0.006845818300000001
10.65471 0.0064268286
10.65571 0.0060083636
10.65671 0.0055904573
10.65771 0.0051731437
10.65871 0.0047564561000000005
10.65971 0.004340428899999999
10.66071 0.003925095700000001
10.66171 0.0035104902000000003
10.66271 0.0030966461000000002
10.66371 0.0026835969
10.66471 0.0022713763
10.66571 0.0018600176
10.66671 0.0014495543
10.66771 0.0010400196
10.66871 0.00063144657
10.66971 0.00022386851
10.67071 -0.00018268164
10.67171 -0.000588171
10.67271 -0.00099256677
10.67371 -0.0013958364
10.67471 -0.0017979472
10.67571 -0.002198867
10.67671 -0.0025985633
10.67771 -0.0029970044
10.67871 -0.0033941581999999996
10.67971 -0.0037899928
10.68071 -0.0041844767
10.68171 -0.0045775785
10.68271 -0.0049692669999999994
10.68371 -0.0053595108
10.68471 -0.0057482794
10.68571 -0.006135541500000001
10.68671 -0.006521266899999999
10.68771 -0.006905425100000001
10.68871 -0.0072879855
10.68971 -0.0076689183
10.69071 -0.0080481936
10.69171 -0.0084257816
10.69271 -0.0088016524
10.69371 -0.009175777100000001
10.69471 -0.0095481264
10.69571 -0.009918671300000001
10.69671 -0.010287383
10.69771 -0.010654232999999999
10.69871 -0.011019193
10.69971 -0.011382234
10.70071 -0.011743329
10.70171 -0.012102451
10.70271 -0.012459571000000001
10.70371 -0.012814662000000001
10.70471 -0.013167699000000001
10.70571 -0.013518655000000001
10.70671 -0.013867502
10.70771 -0.014214214999999999
10.70871 -0.014558768
10.70971 -0.014901135000000001
10.71071 -0.015241292
10.71171 -0.015579214000000001
10.71271 -0.015914875
10.71371 -0.016248251999999998
10.71471 -0.01657932
10.71571 -0.016908057
10.71671 -0.017234437
10.71771 -0.017558438
10.71871 -0.017880036999999998
10.71971 -0.018199212
10.72071 -0.018515938
10.72171 -0.018830197
10.72271 -0.019141965
10.72371 -0.019451219000000002
10.72471 -0.019757939
10.72571 -0.020062102999999998
10.72671 -0.02036369
10.72771 -0.020662678
10.72871 -0.020959048
10.72971 -0.021252778
10.73071 -0.02154385
10.73171 -0.021832243
10.73271 -0.022117936
10.73371 -0.02240091
10.73471 -0.022681145
10.73571 -0.022958622
10.73671 -0.023233323
10.73771 -0.023505227
10.73871 -0.023774317
10.73971 -0.024040573
10.74071 -0.024303977
10.74171 -0.024564512000000004
10.74271 -0.024822159
10.74371 -0.025076901999999998
10.74471 -0.025328722999999997
10.74571 -0.025577605
10.74671 -0.025823528999999998
10.74771 -0.026066482
10.74871 -0.026306445999999997
10.74971 -0.026543406000000002
10.75071 -0.026777346
10.75171 -0.02700825
10.75271 -0.027236104
10.75371 -0.027460893
10.75471 -0.027682606000000002
10.75571 -0.027901225
10.75671 -0.028116738999999998
10.75771 -0.028329135999999998
10.75871 -0.028538400999999998
10.75971 -0.028744523
10.76071 -0.028947491000000002
10.76171 -0.029147287999999997
10.76271 -0.029343908
10.76371 -0.029537337999999996
10.76471 -0.029727569000000002
10.76571 -0.029914589999999998
10.76671 -0.03009839
10.76771 -0.030278959
10.76871 -0.030456287999999998
10.76971 -0.030630369999999997
10.77071 -0.030801198000000002
10.77171 -0.030968759999999998
10.77271 -0.031133048
10.77371 -0.031294057
10.77471 -0.031451779
10.77571 -0.031606207
10.77671 -0.031757334
10.77771 -0.031905153
10.77871 -0.032049659
10.77971 -0.032190848
10.78071 -0.032328709
10.78171 -0.032463245
10.78271 -0.032594445
10.78371 -0.03272231
10.78471 -0.03284683
10.78571 -0.032968007
10.78671 -0.033085834
10.78771 -0.033200310999999996
10.78871 -0.033311432
10.78971 -0.033419198
10.79071 -0.033523605
10.79171 -0.033624651
10.79271 -0.033722332
10.79371 -0.033816652
10.79471 -0.033907604
10.79571 -0.033995192
10.79671 -0.034079413
10.79771 -0.034160266
10.79871 -0.034237749
10.79971 -0.034311865000000004
10.80071 -0.034382613
10.80171 -0.034449995000000004
10.80271 -0.034514008000000006
10.80371 -0.034574658
10.80471 -0.034631943
10.80571 -0.034685864000000004
10.80671 -0.034736423
10.80771 -0.034783621
10.80871 -0.034827460000000005
10.80971 -0.034867943
10.81071 -0.034905070999999996
10.81171 -0.034938849
10.81271 -0.034969277
10.81371 -0.034996361000000004
10.81471 -0.035020104
10.81571 -0.035040508
10.81671 -0.035057578000000006
10.81771 -0.035071318
10.81871 -0.035081734
10.81971 -0.035088829
10.82071 -0.035092609999999996
10.82171 -0.035093084000000004
10.82271 -0.035090256
10.82371 -0.035084132
10.82471 -0.035074720000000004
10.82571 -0.035062025
10.82671 -0.035046058
10.82771 -0.035026824
10.82871 -0.035004332
10.82971 -0.034978593
10.83071 -0.034949614000000004
10.83171 -0.034917405
10.83271 -0.034881977
10.83371 -0.034843339
10.83471 -0.034801502
10.83571 -0.034756475
10.83671 -0.034708271
10.83771 -0.034656900000000004
10.83871 -0.034602373
10.83971 -0.034544703999999996
10.84071 -0.034483902999999996
10.84171 -0.034419986
10.84271 -0.034352962
10.84371 -0.034282845
10.84471 -0.034209646
10.84571 -0.034133383
10.84671 -0.034054063
10.84771 -0.033971705
10.84871 -0.033886320000000004
10.84971 -0.033797919999999995
10.85071 -0.033706523
10.85171 -0.033612142
10.85271 -0.033514789999999996
10.85371 -0.033414483
10.85471 -0.033311234
10.85571 -0.033205061
10.85671 -0.033095977
10.85771 -0.032984
10.85871 -0.032869141
10.85971 -0.032751421999999995
10.86071 -0.032630854
10.86171 -0.032507454000000005
10.86271 -0.032381239
10.86371 -0.032252224999999995
10.86471 -0.032120431000000005
10.86571 -0.031985872
10.86671 -0.031848563
10.86771 -0.031708524
10.86871 -0.031565773
10.86971 -0.031420327
10.87071 -0.031272203000000005
10.87171 -0.031121421
10.87271 -0.030967997999999997
10.87371 -0.030811952000000004
10.87471 -0.030653304
10.87571 -0.030492072000000002
10.87671 -0.030328272
10.87771 -0.030161929
10.87871 -0.02999306
10.87971 -0.029821682
10.88071 -0.029647819
10.88171 -0.029471488
10.88271 -0.029292711
10.88371 -0.029111511
10.88471 -0.028927903999999997
10.88571 -0.028741912999999997
10.88671 -0.028553559
10.88771 -0.028362864
10.88871 -0.028169848
10.88971 -0.027974532
10.89071 -0.02777694
10.89171 -0.027577096000000002
10.89271 -0.027375016000000002
10.89371 -0.027170728
10.89471 -0.026964254
10.89571 -0.026755614
10.89671 -0.026544832999999997
10.89771 -0.026331932
10.89871 -0.026116935999999997
10.89971 -0.025899868000000003
10.90071 -0.025680754000000004
10.90171 -0.025459614999999998
10.90271 -0.025236475999999997
10.90371 -0.025011358
10.90471 -0.024784288999999998
10.90571 -0.024555292000000003
10.90671 -0.024324391
10.90771 -0.024091611
10.90871 -0.023856976
10.90971 -0.02362051
10.91071 -0.023382239
10.91171 -0.023142186
10.91271 -0.022900377
10.91371 -0.022656836
10.91471 -0.022411588
10.91571 -0.022164658
10.91671 -0.021916071
10.91771 -0.02166585
10.91871 -0.021414021999999998
10.91971 -0.021160611
10.92071 -0.020905641
10.92171 -0.020649137
10.92271 -0.020391124
10.92371 -0.020131627
10.92471 -0.019870671
10.92571 -0.019608279
10.92671 -0.019344478
10.92771 -0.019079291
10.92871 -0.018812744
10.92971 -0.01854486
10.93071 -0.018275667
10.93171 -0.018005188000000002
10.93271 -0.017733447000000003
10.93371 -0.017460471
10.93471 -0.017186283
10.93571 -0.016910909
10.93671 -0.016634374
10.93771 -0.016356703
10.93871 -0.016077921999999998
10.93971 -0.015798055
10.94071 -0.015517128
10.94171 -0.015235165000000002
10.94271 -0.014952195000000001
10.94371 -0.01466824
10.94471 -0.014383327000000001
10.94571 -0.014097481
10.94671 -0.013810728
10.94771 -0.013523092999999998
10.94871 -0.013234603
10.94971 -0.012945283
10.95071 -0.012655159000000001
10.95171 -0.012364257
10.95271 -0.012072603
10.95371 -0.011780222
10.95471 -0.01148714
10.95571 -0.011193383000000001
10.95671 -0.010898978
10.95771 -0.010603949
10.95871 -0.010308322
10.95971 -0.010012124
10.96071 -0.0097153796
10.96171 -0.009418115999999999
10.96271 -0.0091203576
10.96371 -0.0088221306
10.96471 -0.0085234613
10.96571 -0.0082243751
10.96671 -0.0079248974
10.96771 -0.0076250537
10.96871 -0.0073248702
10.96971 -0.0070243717
10.97071 -0.0067235844000000005
10.97171 -0.0064225336000000004
10.97271 -0.006121245
10.97371 -0.0058197438
10.97471 -0.0055180557
10.97571 -0.005216205999999999
10.97671 -0.0049142199999999995
10.97771 -0.0046121226
10.97871 -0.004309939299999999
10.97971 -0.004007695
10.98071 -0.0037054146
10.98171 -0.0034031232999999998
10.98271 -0.0031008458
10.98371 -0.0027986066999999997
10.98471 -0.0024964305
10.98571 -0.0021943419
10.98671 -0.0018923650999999998
10.98771 -0.0015905243
10.98871 -0.0012888439000000001
10.98971 -0.00098734745
10.99071 -0.00068605905
10.99171 -0.00038500229
10.99271 -8.4200769e-05
10.99371 0.00021632206
10.99471 0.0005165429199999999
10.99571 0.00081643857
10.99671 0.001115986
10.99771 0.0014151623
10.99871 0.0017139446
10.99971 0.0020123101
11.00071 0.0023102362
11.00171 0.0026077005000000003
11.00271 0.0029046803
11.00371 0.0032011536
11.00471 0.0034970981
11.00571 0.0037924914
11.00671 0.0040873114
11.00771 0.004381536199999999
11.00871 0.0046751436
11.00971 0.0049681119
11.01071 0.0052604191
11.01171 0.0055520435
11.01271 0.0058429636
11.01371 0.0061331571
11.01471 0.0064226035
11.01571 0.006711280700000001
11.01671 0.0069991671
11.01771 0.0072862415
11.01871 0.0075724827
11.01971 0.0078578691
11.02071 0.008142380099999999
11.02171 0.0084259947
11.02271 0.0087086919
11.02371 0.0089904512
11.02471 0.0092712522
11.02571 0.0095510739
11.02671 0.0098298966
11.02771 0.010107699999999999
11.02871 0.010384464
11.02971 0.01066017
11.03071 0.010934797
11.03171 0.011208326999999999
11.03271 0.011480739
11.03371 0.011752016
11.03471 0.012022138
11.03571 0.012291087
11.03671 0.012558846
11.03771 0.012825393
11.03871 0.013090714
11.03971 0.013354788999999999
11.04071 0.013617602000000001
11.04171 0.013879134999999999
11.04271 0.014139371
11.04371 0.014398294
11.04471 0.014655884000000001
11.04571 0.014912129
11.04671 0.01516701
11.04771 0.015420512
11.04871 0.015672618
11.04971 0.015923312000000002
11.05071 0.016172579
11.05171 0.016420404
11.05271 0.016666771
11.05371 0.016911664
11.05471 0.017155069999999998
11.05571 0.017396972
11.05671 0.017637358
11.05771 0.017876211
11.05871 0.018113518000000002
11.05971 0.018349265
11.06071 0.018583439
11.06171 0.018816024
11.06271 0.019047007999999997
11.06371 0.019276376
11.06471 0.019504118
11.06571 0.019730219
11.06671 0.019954664
11.06771 0.020177444
11.06871 0.020398544
11.06971 0.020617954
11.07071 0.020835659
11.07171 0.021051649
11.07271 0.021265911
11.07371 0.021478435
11.07471 0.021689208
11.07571 0.021898220000000003
11.07671 0.022105458
11.07771 0.022310912
11.07871 0.02251457
11.07971 0.022716423
11.08071 0.022916459
11.08171 0.02311467
11.08271 0.023311042
11.08371 0.023505568
11.08471 0.023698235
11.08571 0.023889035
11.08671 0.024077958
11.08771 0.024264994
11.08871 0.024450134
11.08971 0.024633369000000002
11.09071 0.024814687999999998
11.09171 0.024994084
11.09271 0.025171548
11.09371 0.025347070000000003
11.09471 0.025520643000000003
11.09571 0.025692256
11.09671 0.025861902
11.09771 0.026029575
11.09871 0.026195266
11.09971 0.026358970000000002
11.10071 0.026520672999999998
11.10171 0.026680375000000003
11.10271 0.026838064999999998
11.10371 0.026993739
11.10471 0.027147389
11.10571 0.027299009
11.10671 0.027448594000000003
11.10771 0.027596136
11.10871 0.027741631000000003
11.10971 0.027885075999999998
11.11071 0.028026462
11.11171 0.028165788
11.11271 0.028303044
11.11371 0.028438231999999997
11.11471 0.028571344000000002
11.11571 0.028702375000000002
11.11671 0.028831324999999998
11.11771 0.028958189
11.11871 0.029082963000000003
11.11971 0.029205644
11.12071 0.029326226999999996
11.12171 0.029444711999999998
11.12271 0.029561095000000003
11.12371 0.029675374
11.12471 0.029787546
11.12571 0.029897608000000003
11.12671 0.03000556
11.12771 0.030111399
11.12871 0.030215122
11.12971 0.03031673
11.13071 0.030416221
11.13171 0.030513591
11.13271 0.030608841999999997
11.13371 0.030701970999999998
11.13471 0.030792979
11.13571 0.030881864999999998
11.13671 0.030968626
11.13771 0.031053266
11.13871 0.031135781
11.13971 0.031216175000000002
11.14071 0.031294444
11.14171 0.031370591
11.14271 0.031444617
11.14371 0.031516521
11.14471 0.031586306
11.14571 0.031653972
11.14671 0.03171952
11.14771 0.031782951999999996
11.14871 0.031844268
11.14971 0.031903470999999996
11.15071 0.031960561
11.15171 0.032015541
11.15271 0.032068413999999996
11.15371 0.032119182
11.15471 0.032167847
11.15571 0.032214413
11.15671 0.032258881
11.15771 0.032301253
11.15871 0.032341536
11.15971 0.032379729
11.16071 0.032415835000000004
11.16171 0.032449857
11.16271 0.032481801
11.16371 0.032511671
11.16471 0.032539468
11.16571 0.032565196
11.16671 0.032588860000000004
11.16771 0.032610464
11.16871 0.03263001
11.16971 0.032647507
11.17071 0.032662955
11.17171 0.032676361
11.17271 0.032687729
11.17371 0.032697065
11.17471 0.032704373
11.17571 0.032709661
11.17671 0.032712932
11.17771 0.032714193
11.17871 0.032713448
11.17971 0.032710706
11.18071 0.032705971
11.18171 0.032699251
11.18271 0.032690552
11.18371 0.032679882
11.18471 0.032667248
11.18571 0.032652655
11.18671 0.032636113
11.18771 0.032617629
11.18871 0.03259721
11.18971 0.032574864
11.19071 0.032550597
11.19171 0.032524418
11.19271 0.032496336
11.19371 0.032466359
11.19471 0.032434492999999995
11.19571 0.032400747
11.19671 0.03236513
11.19771 0.03232765
11.19871 0.032288313
11.19971 0.032247131
11.20071 0.03220411
11.20171 0.032159258
11.20271 0.032112584
11.20371 0.032064097
11.20471 0.032013806
11.20571 0.031961719
11.20671 0.031907845
11.20771 0.031852192
11.20871 0.031794768
11.20971 0.031735582
11.21071 0.031674645
11.21171 0.031611964
11.21271 0.031547548
11.21371 0.031481407
11.21471 0.031413551000000005
11.21571 0.031343987
11.21671 0.031272726
11.21771 0.031199777999999997
11.21871 0.031125150000000004
11.21971 0.031048854
11.22071 0.030970899
11.22171 0.030891297999999998
11.22271 0.030810057000000002
11.22371 0.03072719
11.22471 0.030642704
11.22571 0.030556609
11.22671 0.030468916999999998
11.22771 0.030379638
11.22871 0.030288784
11.22971 0.030196365
11.23071 0.030102389
11.23171 0.030006869999999998
11.23271 0.029909817
11.23371 0.029811243
11.23471 0.029711157999999998
11.23571 0.029609571
11.23671 0.029506493999999998
11.23771 0.029401941
11.23871 0.029295922000000002
11.23971 0.029188443999999997
11.24071 0.029079523
11.24171 0.02896917
11.24271 0.028857394
11.24371 0.028744209000000003
11.24471 0.028629623999999996
11.24571 0.028513654000000003
11.24671 0.028396308
11.24771 0.028277598999999997
11.24871 0.028157539999999998
11.24971 0.028036138999999998
11.25071 0.027913411
11.25171 0.027789368000000002
11.25271 0.027664023
11.25371 0.027537386999999997
11.25471 0.027409472
11.25571 0.027280292
11.25671 0.027149859999999998
11.25771 0.027018189
11.25871 0.026885289
11.25971 0.026751176
11.26071 0.026615859999999998
11.26171 0.026479358
11.26271 0.026341675999999998
11.26371 0.026202833000000002
11.26471 0.026062841
11.26571 0.025921711
11.26671 0.025779457
11.26771 0.025636092
11.26871 0.025491629
11.26971 0.025346081000000003
11.27071 0.025199461000000003
11.27171 0.025051780000000003
11.27271 0.024903053
11.27371 0.024753294
11.27471 0.024602513
11.27571 0.024450722
11.27671 0.024297935
11.27771 0.024144165000000002
11.27871 0.023989424999999998
11.27971 0.023833725
11.28071 0.023677079
11.28171 0.023519500999999998
11.28271 0.023361002999999998
11.28371 0.023201597
11.28471 0.023041296
11.28571 0.022880112
11.28671 0.022718057
11.28771 0.022555146
11.28871 0.02239139
11.28971 0.022226802
11.29071 0.022061395
11.29171 0.021895181
11.29271 0.021728175000000002
11.29371 0.021560387
11.29471 0.021391832
11.29571 0.021222522
11.29671 0.021052471
11.29771 0.020881691
11.29871 0.020710196
11.29971 0.020537998
11.30071 0.020365110999999998
11.30171 0.020191548
11.30271 0.020017322
11.30371 0.019842446
11.30471 0.019666932
11.30571 0.019490796
11.30671 0.019314048
11.30771 0.019136703
11.30871 0.018958774
11.30971 0.018780273
11.31071 0.018601213
11.31171 0.018421607
11.31271 0.018241469
11.31371 0.018060811
11.31471 0.017879647
11.31571 0.017697987999999998
11.31671 0.017515848
11.31771 0.017333239
11.31871 0.017150174
11.31971 0.016966666000000002
11.32071 0.016782727
11.32171 0.016598369
11.32271 0.016413604000000002
11.32371 0.016228447
11.32471 0.01604291
11.32571 0.015857004
11.32671 0.015670741999999998
11.32771 0.015484137
11.32871 0.015297202
11.32971 0.015109948
11.33071 0.014922387
11.33171 0.014734533
11.33271 0.014546396999999999
11.33371 0.014357992
11.33471 0.014169329000000001
11.33571 0.013980422000000001
11.33671 0.013791281999999998
11.33771 0.013601921
11.33871 0.01341235
11.33971 0.013222583
11.34071 0.01303263
11.34171 0.012842503
11.34271 0.012652215
11.34371 0.012461775999999999
11.34471 0.012271198
11.34571 0.012080492
11.34671 0.011889669
11.34771 0.011698742
11.34871 0.011507719
11.34971 0.011316614000000001
11.35071 0.011125436
11.35171 0.010934197
11.35271 0.010742907999999999
11.35371 0.010551577999999999
11.35471 0.01036022
11.35571 0.010168843
11.35671 0.0099774588
11.35771 0.0097860771
11.35871 0.0095947093
11.35971 0.0094033654
11.36071 0.0092120565
11.36171 0.009020792599999999
11.36271 0.0088295841
11.36371 0.0086384425
11.36471 0.0084473773
11.36571 0.008256399499999999
11.36671 0.0080655191
11.36771 0.0078747471
11.36871 0.0076840937
11.36971 0.0074935699
11.37071 0.0073031857
11.37171 0.0071129513999999994
11.37271 0.0069228779
11.37371 0.0067329747
11.37471 0.0065432527
11.37571 0.006353722
11.37671 0.0061643928
11.37771 0.0059752754000000005
11.37871 0.005786379899999999
11.37971 0.0055977162
11.38071 0.005409294
11.38171 0.0052211231
11.38271 0.0050332135000000005
11.38371 0.004845574599999999
11.38471 0.0046582161
11.38571 0.0044711476
11.38671 0.0042843782
11.38771 0.0040979172
11.38871 0.0039117738
11.38971 0.0037259567999999997
11.39071 0.0035404755
11.39171 0.0033553384
11.39271 0.0031705546
11.39371 0.0029861326999999997
11.39471 0.0028020813
11.39571 0.0026184091
11.39671 0.0024351242
11.39771 0.0022522354
11.39871 0.0020697506999999998
11.39971 0.0018876786
11.40071 0.0017060273
11.40171 0.0015248048
11.40271 0.0013440193
11.40371 0.0011636787
11.40471 0.00098379114
11.40571 0.00080436448
11.40671 0.00062540648
11.40771 0.00044692492000000003
11.40871 0.00026892748999999996
11.40971 9.142175900000001e-05
11.41071 -8.5584747e-05
11.41171 -0.00026208463
11.41271 -0.00043807058
11.41371 -0.00061353544
11.41471 -0.00078847206
11.41571 -0.00096287349
11.41671 -0.0011367328
11.41771 -0.0013100432
11.41871 -0.0014827981
11.41971 -0.0016549910999999998
11.42071 -0.0018266157
11.42171 -0.0019976656000000002
11.42271 -0.0021681346
11.42371 -0.0023380167
11.42471 -0.0025073061
11.42571 -0.0026759968
11.42671 -0.0028440831
11.42771 -0.0030115594
11.42871 -0.0031784202
11.42971 -0.0033446602
11.43071 -0.0035102737
11.43171 -0.0036752557
11.43271 -0.0038396009999999998
11.43371 -0.0040033046
11.43471 -0.004166361
11.43571 -0.0043287655
11.43671 -0.004490512899999999
11.43771 -0.0046515986
11.43871 -0.0048120175
11.43971 -0.0049717647999999994
11.44071 -0.0051308353999999995
11.44171 -0.005289225
11.44271 -0.0054469285
11.44371 -0.0056039415
11.44471 -0.0057602592
11.44571 -0.005915877
11.44671 -0.0060707902000000005
11.44771 -0.006224994300000001
11.44871 -0.006378485000000001
11.44971 -0.006531257499999999
11.45071 -0.0066833082999999995
11.45171 -0.0068346322
11.45271 -0.0069852256000000005
11.45371 -0.0071350849
11.45471 -0.0072842049
11.45571 -0.0074325828
11.45671 -0.007580214200000001
11.45771 -0.007727096100000001
11.45871 -0.0078732242
11.45971 -0.0080185957
11.46071 -0.008163206800000001
11.46171 -0.008307055399999999
11.46271 -0.008450137100000001
11.46371 -0.0085924505
11.46471 -0.0087339919
11.46571 -0.0088747584
11.46671 -0.009014748500000001
11.46771 -0.009153958700000001
11.46871 -0.0092923874
11.46971 -0.009430032500000001
11.47071 -0.0095668918
11.47171 -0.0097029624
11.47271 -0.0098382436
11.47371 -0.0099727324
11.47471 -0.010106427
11.47571 -0.010239327
11.47671 -0.010371429
11.47771 -0.010502733
11.47871 -0.010633235999999999
11.47971 -0.010762937
11.48071 -0.010891835
11.48171 -0.011019927
11.48271 -0.011147214
11.48371 -0.011273693
11.48471 -0.011399362
11.48571 -0.011524221000000001
11.48671 -0.011648269
11.48771 -0.011771504
11.48871 -0.011893925999999999
11.48971 -0.012015532
11.49071 -0.012136323
11.49171 -0.012256298
11.49271 -0.012375457000000001
11.49371 -0.012493797
11.49471 -0.01261132
11.49571 -0.012728023
11.49671 -0.012843907000000002
11.49771 -0.012958972
11.49871 -0.013073218000000001
11.49971 -0.013186643999999999
11.50071 -0.013299251000000002
11.50171 -0.013411039
11.50271 -0.013522008
11.50371 -0.013632157
11.50471 -0.013741489
11.50571 -0.013850002
11.50671 -0.013957698
11.50771 -0.014064577
11.50871 -0.014170639999999998
11.50971 -0.014275887000000001
11.51071 -0.014380318999999999
11.51171 -0.014483937
11.51271 -0.014586742
11.51371 -0.014688734
11.51471 -0.014789915
11.51571 -0.014890285000000001
11.51671 -0.014989846000000001
11.51771 -0.015088599
11.51871 -0.015186543000000002
11.51971 -0.015283682
11.52071 -0.015380015
11.52171 -0.015475543999999999
11.52271 -0.015570271
11.52371 -0.015664197
11.52471 -0.015757322
11.52571 -0.015849648
11.52671 -0.015941178
11.52771 -0.016031912
11.52871 -0.016121852000000002
11.52971 -0.016210999
11.53071 -0.016299357
11.53171 -0.016386928
11.53271 -0.016473711999999998
11.53371 -0.016559713
11.53471 -0.016644931999999998
11.53571 -0.016729371
11.53671 -0.016813034
11.53771 -0.016895923
11.53871 -0.016978041
11.53971 -0.017059391
11.54071 -0.017139975
11.54171 -0.017219796
11.54271 -0.017298858
11.54371 -0.017377165
11.54471 -0.017454718
11.54571 -0.017531522
11.54671 -0.017607578999999998
11.54771 -0.017682892000000002
11.54871 -0.017757466
11.54971 -0.017831303
11.55071 -0.017904407
11.55171 -0.017976781
11.55271 -0.018048428999999998
11.55371 -0.018119354
11.55471 -0.018189559
11.55571 -0.018259048
11.55671 -0.018327824
11.55771 -0.018395891
11.55871 -0.018463252000000003
11.55971 -0.01852991
11.56071 -0.018595868
11.56171 -0.018661129999999998
11.56271 -0.0187257
11.56371 -0.01878958
11.56471 -0.018852775000000002
11.56571 -0.018915287
11.56671 -0.018977121
11.56771 -0.019038278999999998
11.56871 -0.019098766
11.56971 -0.019158584
11.57071 -0.019217738
11.57171 -0.019276231
11.57271 -0.019334067
11.57371 -0.019391250999999998
11.57471 -0.019447783
11.57571 -0.019503669999999997
11.57671 -0.019558915
11.57771 -0.019613521999999998
11.57871 -0.019667496
11.57971 -0.019720838
11.58071 -0.019773556
11.58171 -0.01982565
11.58271 -0.019877126999999998
11.58371 -0.019927991000000003
11.58471 -0.019978244
11.58571 -0.020027892999999998
11.58671 -0.02007694
11.58771 -0.020125389
11.58871 -0.020173244
11.58971 -0.020220512
11.59071 -0.020267194000000002
11.59171 -0.020313296
11.59271 -0.020358821
11.59371 -0.020403773
11.59471 -0.020448156
11.59571 -0.020491976
11.59671 -0.020535236000000002
11.59771 -0.02057794
11.59871 -0.020620093
11.59971 -0.020661698
11.60071 -0.020702761
11.60171 -0.020743285
11.60271 -0.020783275
11.60371 -0.020822736
11.60471 -0.020861672
11.60571 -0.020900088
11.60671 -0.020937987
11.60771 -0.020975375
11.60871 -0.021012257
11.60971 -0.021048637000000002
11.61071 -0.02108452
11.61171 -0.021119912
11.61271 -0.021154816
11.61371 -0.021189239
11.61471 -0.021223184000000003
11.61571 -0.021256656000000002
11.61671 -0.021289662
11.61771 -0.021322205
11.61871 -0.021354290999999997
11.61971 -0.021385924
11.62071 -0.021417110000000003
11.62171 -0.021447852
11.62271 -0.021478158
11.62371 -0.02150803
11.62471 -0.021537475
11.62571 -0.021566494
11.62671 -0.021595094999999998
11.62771 -0.021623282
11.62871 -0.021651058
11.62971 -0.021678429000000003
11.63071 -0.0217054
11.63171 -0.021731973
11.63271 -0.021758155
11.63371 -0.021783948
11.63471 -0.021809358
11.63571 -0.021834389
11.63671 -0.021859045
11.63771 -0.02188333
11.63871 -0.021907249
11.63971 -0.021930806
11.64071 -0.021954004
11.64171 -0.021976848
11.64271 -0.021999342
11.64371 -0.022021492
11.64471 -0.022043299000000002
11.64571 -0.022064771
11.64671 -0.022085909
11.64771 -0.022106717999999997
11.64871 -0.022127202999999998
11.64971 -0.022147367
11.65071 -0.022167218
11.65171 -0.022186756999999998
11.65271 -0.022205987
11.65371 -0.022224914999999998
11.65471 -0.022243544
11.65571 -0.022261879
11.65671 -0.022279924
11.65771 -0.022297683
11.65871 -0.02231516
11.65971 -0.022332359
11.66071 -0.022349283
11.66171 -0.022365937000000002
11.66271 -0.022382326
11.66371 -0.022398451
11.66471 -0.022414318000000003
11.66571 -0.022429929
11.66671 -0.022445289
11.66771 -0.022460401
11.66871 -0.022475269
11.66971 -0.022489895000000003
11.67071 -0.022504284
11.67171 -0.022518437999999998
11.67271 -0.022532362
11.67371 -0.022546058
11.67471 -0.02255953
11.67571 -0.022572781
11.67671 -0.022585814
11.67771 -0.022598632
11.67871 -0.022611239
11.67971 -0.022623637000000002
11.68071 -0.022635830000000003
11.68171 -0.022647821999999998
11.68271 -0.022659615
11.68371 -0.022671213
11.68471 -0.022682619
11.68571 -0.022693837
11.68671 -0.022704869
11.68771 -0.022715719
11.68871 -0.02272639
11.68971 -0.022736885999999998
11.69071 -0.022747209
11.69171 -0.022757363
11.69271 -0.022767352
11.69371 -0.022777177
11.69471 -0.022786844
11.69571 -0.022796354
11.69671 -0.022805709
11.69771 -0.022814913
11.69871 -0.022823969
11.69971 -0.022832879
11.70071 -0.022841645
11.70171 -0.022850271000000002
11.70271 -0.022858758
11.70371 -0.02286711
11.70471 -0.022875325999999998
11.70571 -0.022883411
11.70671 -0.022891365
11.70771 -0.022899191
11.70871 -0.02290689
11.70971 -0.022914464
11.71071 -0.022921915
11.71171 -0.022929243
11.71271 -0.022936451
11.71371 -0.022943539
11.71471 -0.022950509
11.71571 -0.022957362
11.71671 -0.022964099
11.71771 -0.022970722
11.71871 -0.022977231
11.71971 -0.022983627
11.72071 -0.02298991
11.72171 -0.022996083
11.72271 -0.023002145
11.72371 -0.023008099
11.72471 -0.023013943
11.72571 -0.023019678999999998
11.72671 -0.023025308
11.72771 -0.023030829000000003
11.72871 -0.023036243999999997
11.72971 -0.023041552
11.73071 -0.023046756
11.73171 -0.023051855
11.73271 -0.023056849
11.73371 -0.023061738
11.73471 -0.023066523
11.73571 -0.023071204
11.73671 -0.023075781
11.73771 -0.023080253999999998
11.73871 -0.023084623
11.73971 -0.023088888000000002
11.74071 -0.02309305
11.74171 -0.023097107
11.74271 -0.023101059
11.74371 -0.023104907
11.74471 -0.023108649
11.74571 -0.023112287
11.74671 -0.023115819
11.74771 -0.023119246
11.74871 -0.023122567
11.74971 -0.02312578
11.75071 -0.023128887
11.75171 -0.023131886
11.75271 -0.023134777000000002
11.75371 -0.023137559999999998
11.75471 -0.023140233
11.75571 -0.023142797
11.75671 -0.02314525
11.75771 -0.023147593
11.75871 -0.023149826000000002
11.75971 -0.023151946
11.76071 -0.023153952
11.76171 -0.023155846
11.76271 -0.023157625
11.76371 -0.023159290000000003
11.76471 -0.023160838
11.76571 -0.023162270000000002
11.76671 -0.023163584
11.76771 -0.023164779
11.76871 -0.023165853
11.76971 -0.023166805
11.77071 -0.023167633
11.77171 -0.023168336
11.77271 -0.023168909999999997
11.77371 -0.023169356000000002
11.77471 -0.02316967
11.77571 -0.02316985
11.77671 -0.023169896
11.77771 -0.023169802
11.77871 -0.023169567999999998
11.77971 -0.023169191000000002
11.78071 -0.023168667
11.78171 -0.023167995
11.78271 -0.02316717
11.78371 -0.023166191
11.78471 -0.023165052999999998
11.78571 -0.023163752
11.78671 -0.023162286
11.78771 -0.023160652
11.78871 -0.023158846
11.78971 -0.023156865999999998
11.79071 -0.023154706
11.79171 -0.023152363
11.79271 -0.023149836
11.79371 -0.023147119
11.79471 -0.023144209
11.79571 -0.023141102
11.79671 -0.023137796
11.79771 -0.023134286
11.79871 -0.023130568
11.79971 -0.02312664
11.80071 -0.023122499
11.80171 -0.023118140000000002
11.80271 -0.023113560999999998
11.80371 -0.023108757
11.80471 -0.023103727
11.80571 -0.023098465
11.80671 -0.023092968
11.80771 -0.023087235
11.80871 -0.023081260000000003
11.80971 -0.023075042
11.81071 -0.023068576
11.81171 -0.023061859
11.81271 -0.023054887
11.81371 -0.023047658000000002
11.81471 -0.023040168
11.81571 -0.023032413
11.81671 -0.023024391
11.81771 -0.023016098
11.81871 -0.023007529999999998
11.81971 -0.022998684000000002
11.82071 -0.022989557
11.82171 -0.022980144
11.82271 -0.022970444
11.82371 -0.022960451
11.82471 -0.022950163
11.82571 -0.022939577
11.82671 -0.022928687
11.82771 -0.022917491
11.82871 -0.022905986
11.82971 -0.022894167
11.83071 -0.022882032
11.83171 -0.022869578
11.83271 -0.022856798
11.83371 -0.022843691
11.83471 -0.022830252000000002
11.83571 -0.022816479
11.83671 -0.022802367
11.83771 -0.022787912
11.83871 -0.022773111
11.83971 -0.02275796
11.84071 -0.022742454999999998
11.84171 -0.022726592
11.84271 -0.022710366
11.84371 -0.022693774
11.84471 -0.022676810999999998
11.84571 -0.022659474
11.84671 -0.022641757
11.84771 -0.022623656
11.84871 -0.022605166
11.84971 -0.022586283999999998
11.85071 -0.022567004
11.85171 -0.022547321
11.85271 -0.022527231
11.85371 -0.022506728
11.85471 -0.022485809
11.85571 -0.022464467000000002
11.85671 -0.022442697
11.85771 -0.022420495000000002
11.85871 -0.022397855
11.85971 -0.022374773
11.86071 -0.022351244
11.86171 -0.022327263
11.86271 -0.022302824
11.86371 -0.022277922999999998
11.86471 -0.022252554
11.86571 -0.022226715
11.86671 -0.022200399
11.86771 -0.022173602
11.86871 -0.02214632
11.86971 -0.022118547000000002
11.87071 -0.022090282000000003
11.87171 -0.022061518
11.87271 -0.022032253
11.87371 -0.022002481
11.87471 -0.0219722
11.87571 -0.021941404999999997
11.87671 -0.021910093999999998
11.87771 -0.021878262000000002
11.87871 -0.021845906000000002
11.87971 -0.021813023
11.88071 -0.021779609
11.88171 -0.021745662
11.88271 -0.021711178
11.88371 -0.021676155
11.88471 -0.021640587
11.88571 -0.021604473
11.88671 -0.021567811000000003
11.88771 -0.021530596000000003
11.88871 -0.021492825
11.88971 -0.021454495
11.89071 -0.021415603999999998
11.89171 -0.021376148
11.89271 -0.021336124
11.89371 -0.021295529
11.89471 -0.021254359
11.89571 -0.021212611
11.89671 -0.021170281
11.89771 -0.021127367
11.89871 -0.021083864
11.89971 -0.02103977
11.90071 -0.020995081
11.90171 -0.020949793
11.90271 -0.020903902999999998
11.90371 -0.020857409
11.90471 -0.020810304
11.90571 -0.020762587000000002
11.90671 -0.020714253
11.90771 -0.0206653
11.90871 -0.020615723
11.90971 -0.020565519
11.91071 -0.020514685
11.91171 -0.020463218
11.91271 -0.020411113
11.91371 -0.020358367
11.91471 -0.020304976000000002
11.91571 -0.020250937
11.91671 -0.020196248
11.91771 -0.020140904
11.91871 -0.020084903
11.91971 -0.020028239
11.92071 -0.019970912
11.92171 -0.019912916
11.92271 -0.01985425
11.92371 -0.019794909
11.92471 -0.019734890999999997
11.92571 -0.019674192
11.92671 -0.019612811
11.92771 -0.019550743
11.92871 -0.019487985
11.92971 -0.019424535
11.93071 -0.019360392
11.93171 -0.019295551
11.93271 -0.019230011
11.93371 -0.019163768
11.93471 -0.01909682
11.93571 -0.019029167
11.93671 -0.018960805
11.93771 -0.018891732999999997
11.93871 -0.018821948999999998
11.93971 -0.018751452
11.94071 -0.018680241
11.94171 -0.018608314
11.94271 -0.018535669
11.94371 -0.018462306999999997
11.94471 -0.018388226
11.94571 -0.018313425
11.94671 -0.018237905
11.94771 -0.018161665
11.94871 -0.018084704
11.94971 -0.018007021999999998
11.95071 -0.017928619
11.95171 -0.017849496
11.95271 -0.017769652
11.95371 -0.017689088
11.95471 -0.017607806
11.95571 -0.017525803
11.95671 -0.017443081000000003
11.95771 -0.017359640000000003
11.95871 -0.017275481
11.95971 -0.017190602
11.96071 -0.017105007
11.96171 -0.017018693
11.96271 -0.016931663
11.96371 -0.016843914999999998
11.96471 -0.016755451
11.96571 -0.016666268999999997
11.96671 -0.016576372
11.96771 -0.016485757
11.96871 -0.016394426
11.96971 -0.016302379999999998
11.97071 -0.016209617
11.97171 -0.016116138
11.97271 -0.016021942
11.97371 -0.015927030000000002
11.97471 -0.015831403
11.97571 -0.01573506
11.97671 -0.015638001999999998
11.97771 -0.015540226999999998
11.97871 -0.015441739
11.97971 -0.015342535000000001
11.98071 -0.015242618000000001
11.98171 -0.015141984999999998
11.98271 -0.015040640000000001
11.98371 -0.014938581
11.98471 -0.014835811
11.98571 -0.01473233
11.98671 -0.014628138
11.98771 -0.014523237999999999
11.98871 -0.014417629
11.98971 -0.014311312
11.99071 -0.014204292
11.99171 -0.014096567
11.99271 -0.013988139
11.99371 -0.013879011000000002
11.99471 -0.013769184
11.99571 -0.013658659000000002
11.99671 -0.013547440000000001
11.99771 -0.013435528999999998
11.99871 -0.013322926
11.99971 -0.013209636
12.00071 -0.013095660000000002
12.00171 -0.012981000999999999
12.00271 -0.012865661
12.00371 -0.012749644999999999
12.00471 -0.012632953
12.00571 -0.012515590000000002
12.00671 -0.012397558999999999
12.00771 -0.012278862
12.00871 -0.012159505
12.00971 -0.012039488999999999
12.01071 -0.011918817
12.01171 -0.011797496000000001
12.01271 -0.011675527
12.01371 -0.011552914999999999
12.01471 -0.011429665
12.01571 -0.011305779
12.01671 -0.011181264
12.01771 -0.011056122
12.01871 -0.01093036
12.01971 -0.010803981
12.02071 -0.01067699
12.02171 -0.010549391
12.02271 -0.010421191
12.02371 -0.010292394
12.02471 -0.010163005000000001
12.02571 -0.01003303
12.02671 -0.0099024721
12.02771 -0.0097713382
12.02871 -0.0096396339
12.02971 -0.009507363599999999
12.03071 -0.009374533
12.03171 -0.0092411472
12.03271 -0.0091072114
12.03371 -0.0089727313
12.03471 -0.0088377121
12.03571 -0.0087021588
12.03671 -0.0085660773
12.03771 -0.0084294727
12.03871 -0.00829235
12.03971 -0.0081547143
12.04071 -0.0080165715
12.04171 -0.007877926700000001
12.04271 -0.0077387849
12.04371 -0.0075991513
12.04471 -0.0074590316
12.04571 -0.007318431
12.04671 -0.0071773553
12.04771 -0.0070358103000000005
12.04871 -0.006893801
12.04971 -0.006751333399999999
12.05071 -0.0066084132
12.05171 -0.006465046300000001
12.05271 -0.006321239199999999
12.05371 -0.006176997
12.05471 -0.0060323269
12.05571 -0.005887234900000001
12.05671 -0.0057417273999999996
12.05771 -0.0055958109
12.05871 -0.0054494922
12.05971 -0.005302777900000001
12.06071 -0.0051556752
12.06171 -0.0050081908
12.06271 -0.004860331999999999
12.06371 -0.0047121059
12.06471 -0.0045635199
12.06571 -0.0044145814
12.06671 -0.004265297699999999
12.06771 -0.0041156763
12.06871 -0.003965725
12.06971 -0.0038154514000000002
12.07071 -0.0036648631
12.07171 -0.0035139681
12.07271 -0.0033627741000000003
12.07371 -0.0032112886
12.07471 -0.0030595198000000004
12.07571 -0.0029074753999999998
12.07671 -0.0027551631999999998
12.07771 -0.0026025913
12.07871 -0.0024497675
12.07971 -0.0022966995
12.08071 -0.0021433954
12.08171 -0.0019898633
12.08271 -0.001836111
12.08371 -0.0016821465
12.08471 -0.0015279777
12.08571 -0.0013736127
12.08671 -0.0012190595
12.08771 -0.0010643263
12.08871 -0.0009094210300000001
12.08971 -0.00075435196
12.09071 -0.00059912722
12.09171 -0.00044375502
12.09271 -0.00028824359
12.09371 -0.00013260124
12.09471 2.3163703e-05
12.09571 0.00017904287
12.09671 0.00033502786
12.09771 0.00049111027
12.09871 0.00064728165
12.09971 0.0008035335699999999
12.10071 0.0009598574300000001
12.10171 0.0011162449
12.10271 0.0012726872999999999
12.10371 0.0014291763
12.10471 0.0015857035
12.10571 0.0017422601
12.10671 0.0018988378999999999
12.10771 0.0020554284
12.10871 0.0022120232
12.10971 0.002368614
12.11071 0.0025251922
12.11171 0.0026817497
12.11271 0.0028382782999999997
12.11371 0.0029947694
12.11471 0.0031512150999999998
12.11571 0.0033076067000000005
12.11671 0.0034639361
12.11771 0.0036201953
12.11871 0.0037763755000000004
12.11971 0.0039324688
12.12071 0.0040884668
12.12171 0.0042443615
12.12271 0.0044001441
12.12371 0.0045558063
12.12471 0.0047113401
12.12571 0.0048667363
12.12671 0.0050219871
12.12771 0.0051770836
12.12871 0.0053320171
12.12971 0.0054867789
12.13071 0.0056413603
12.13171 0.0057957524000000005
12.13271 0.0059499467
12.13371 0.006103934000000001
12.13471 0.0062577048000000005
12.13571 0.0064112508000000006
12.13671 0.006564562499999999
12.13771 0.006717631199999999
12.13871 0.0068704474
12.13971 0.0070230017
12.14071 0.0071752853
12.14171 0.007327288
12.14271 0.0074790012
12.14371 0.0076304161
12.14471 0.0077815224
12.14571 0.0079323116
12.14671 0.0080827733
12.14771 0.0082328988
12.14871 0.0083826795
12.14971 0.008532105100000001
12.15071 0.0086811669
12.15171 0.0088298562
12.15271 0.0089781635
12.15371 0.0091260794
12.15471 0.009273595099999999
12.15571 0.0094207011
12.15671 0.0095673888
12.15771 0.0097136493
12.15871 0.009859474100000001
12.15971 0.010004854
12.16071 0.010149779999999999
12.16171 0.010294243
12.16271 0.010438236
12.16371 0.010581748
12.16471 0.010724771999999999
12.16571 0.0108673
12.16671 0.011009321
12.16771 0.011150829
12.16871 0.011291813
12.16971 0.011432267
12.17071 0.011572181
12.17171 0.011711549
12.17271 0.01185036
12.17371 0.011988608
12.17471 0.012126283
12.17571 0.012263379
12.17671 0.012399888000000001
12.17771 0.0125358
12.17871 0.012671108
12.17971 0.012805805
12.18071 0.012939883
12.18171 0.013073336000000001
12.18271 0.013206154000000001
12.18371 0.013338332
12.18471 0.013469861
12.18571 0.013600735000000001
12.18671 0.013730945999999999
12.18771 0.013860487000000001
12.18871 0.013989351
12.18971 0.014117532
12.19071 0.014245021
12.19171 0.014371813
12.19271 0.014497901
12.19371 0.014623278
12.19471 0.014747937
12.19571 0.014871871
12.19671 0.014995073
12.19771 0.015117536999999999
12.19871 0.015239256000000001
12.19971 0.015360223
12.20071 0.015480432
12.20171 0.015599875999999999
12.20271 0.015718547
12.20371 0.015836439
12.20471 0.015953547
12.20571 0.016069863
12.20671 0.016185381000000002
12.20771 0.016300092
12.20871 0.016413992999999998
12.20971 0.016527074
12.21071 0.016639331
12.21171 0.016750756
12.21271 0.016861343
12.21371 0.016971087
12.21471 0.017079979999999998
12.21571 0.017188016
12.21671 0.01729519
12.21771 0.017401495
12.21871 0.017506925
12.21971 0.017611474
12.22071 0.017715138000000002
12.22171 0.017817909
12.22271 0.017919782999999998
12.22371 0.018020753
12.22471 0.018120815
12.22571 0.018219963
12.22671 0.018318192
12.22771 0.0184155
12.22871 0.018511878000000002
12.22971 0.018607323000000002
12.23071 0.01870183
12.23171 0.018795395
12.23271 0.018888013
12.23371 0.01897968
12.23471 0.019070391
12.23571 0.019160143
12.23671 0.019248931
12.23771 0.019336751
12.23871 0.0194236
12.23971 0.019509472
12.24071 0.019594365
12.24171 0.019678274
12.24271 0.019761195
12.24371 0.019843125
12.24471 0.01992406
12.24571 0.020003997
12.24671 0.020082931999999998
12.24771 0.020160862
12.24871 0.020237784
12.24971 0.020313692
12.25071 0.020388587
12.25171 0.020462462
12.25271 0.020535316
12.25371 0.020607146
12.25471 0.020677948
12.25571 0.020747721
12.25671 0.020816459
12.25771 0.020884164
12.25871 0.020950829
12.25971 0.021016454
12.26071 0.021081035
12.26171 0.021144572
12.26271 0.02120706
12.26371 0.0212685
12.26471 0.021328887999999997
12.26571 0.021388222
12.26671 0.021446499
12.26771 0.02150372
12.26871 0.02155988
12.26971 0.021614980000000002
12.27071 0.021669015
12.27171 0.021721984
12.27271 0.021773887
12.27371 0.021824719
12.27471 0.021874481
12.27571 0.021923170000000002
12.27671 0.021970786
12.27771 0.022017324
12.27871 0.022062786
12.27971 0.022107168
12.28071 0.022150468
12.28171 0.022192686
12.28271 0.02223382
12.28371 0.022273869
12.28471 0.02231283
12.28571 0.022350704
12.28671 0.022387489
12.28771 0.022423183
12.28871 0.022457785
12.28971 0.022491294999999998
12.29071 0.022523711999999998
12.29171 0.022555034999999998
12.29271 0.022585264
12.29371 0.022614398
12.29471 0.022642438
12.29571 0.022669382000000002
12.29671 0.022695232
12.29771 0.022719988
12.29871 0.022743651
12.29971 0.022766221
12.30071 0.0227877
12.30171 0.022808086999999998
12.30271 0.022827384
12.30371 0.022845595
12.30471 0.022862718
12.30571 0.022878754999999997
12.30671 0.02289371
12.30771 0.022907584
12.30871 0.022920378
12.30971 0.022932095
12.31071 0.022942737
12.31171 0.022952306999999998
12.31271 0.022960806
12.31371 0.022968238
12.31471 0.022974605000000002
12.31571 0.022979907
12.31671 0.022984150999999998
12.31771 0.022987336
12.31871 0.022989466
12.31971 0.022990543
12.32071 0.022990571
12.32171 0.022989551
12.32271 0.022987487
12.32371 0.022984382
12.32471 0.022980238
12.32571 0.022975057
12.32671 0.022968842
12.32771 0.022961597
12.32871 0.022953323999999997
12.32971 0.022944027
12.33071 0.022933708
12.33171 0.022922369999999997
12.33271 0.022910017
12.33371 0.022896653000000003
12.33471 0.022882278
12.33571 0.022866899
12.33671 0.022850516
12.33771 0.022833135
12.33871 0.022814758
12.33971 0.022795387
12.34071 0.022775029000000002
12.34171 0.022753686000000002
12.34271 0.022731361000000002
12.34371 0.022708057
12.34471 0.02268378
12.34571 0.022658532999999998
12.34671 0.022632319
12.34771 0.022605143
12.34871 0.022577008
12.34971 0.022547919
12.35071 0.02251788
12.35171 0.022486894
12.35271 0.022454966
12.35371 0.0224221
12.35471 0.022388302
12.35571 0.022353573999999998
12.35671 0.022317921999999997
12.35771 0.02228135
12.35871 0.022243863
12.35971 0.022205466
12.36071 0.022166164
12.36171 0.022125962
12.36271 0.022084864
12.36371 0.022042877000000002
12.36471 0.022000006000000003
12.36571 0.021956256
12.36671 0.021911631
12.36771 0.021866139
12.36871 0.021819784999999998
12.36971 0.021772576
12.37071 0.021724516
12.37171 0.021675613
12.37271 0.021625873
12.37371 0.021575303
12.37471 0.021523908
12.37571 0.021471696000000002
12.37671 0.021418673
12.37771 0.021364847
12.37871 0.021310223
12.37971 0.021254811000000002
12.38071 0.021198616
12.38171 0.021141647
12.38271 0.021083909
12.38371 0.021025412
12.38471 0.020966161
12.38571 0.020906163
12.38671 0.020845428
12.38771 0.020783961
12.38871 0.02072177
12.38971 0.020658864
12.39071 0.020595246999999997
12.39171 0.020530929
12.39271 0.020465914999999998
12.39371 0.020400214
12.39471 0.020333832
12.39571 0.020266777
12.39671 0.020199055
12.39771 0.020130674
12.39871 0.020061640999999998
12.39971 0.019991962
12.40071 0.019921646
12.40171 0.019850698
12.40271 0.019779126
12.40371 0.019706937
12.40471 0.019634138
12.40571 0.019560736999999998
12.40671 0.019486739
12.40771 0.019412153
12.40871 0.019336987
12.40971 0.019261245
12.41071 0.019184938000000002
12.41171 0.019108069999999998
12.41271 0.019030651
12.41371 0.018952688000000002
12.41471 0.018874188
12.41571 0.018795158
12.41671 0.018715607
12.41771 0.018635541
12.41871 0.01855497
12.41971 0.018473899
12.42071 0.018392339
12.42171 0.018310295
12.42271 0.018227777
12.42371 0.018144792
12.42471 0.018061347999999998
12.42571 0.017977454
12.42671 0.017893116
12.42771 0.017808346
12.42871 0.017723149
12.42971 0.017637534
12.43071 0.01755151
12.43171 0.017465085
12.43271 0.017378267
12.43371 0.017291064
12.43471 0.017203487
12.43571 0.017115542
12.43671 0.017027238
12.43771 0.016938585
12.43871 0.016849589999999998
12.43971 0.016760261
12.44071 0.016670609
12.44171 0.01658064
12.44271 0.016490366
12.44371 0.016399793
12.44471 0.016308931
12.44571 0.016217789
12.44671 0.016126376
12.44771 0.0160347
12.44871 0.015942770000000002
12.44971 0.015850595
12.45071 0.015758185
12.45171 0.015665549
12.45271 0.015572694
12.45371 0.015479630000000001
12.45471 0.015386367
12.45571 0.015292912
12.45671 0.015199273
12.45771 0.015105460999999999
12.45871 0.015011484
12.45971 0.014917349
12.46071 0.014823064999999998
12.46171 0.014728640999999999
12.46271 0.014634086
12.46371 0.014539404999999998
12.46471 0.014444609
12.46571 0.014349706
12.46671 0.014254702999999999
12.46771 0.014159606
12.46871 0.014064425
12.46971 0.013969166
12.47071 0.013873838000000001
12.47171 0.013778447
12.47271 0.013683000999999998
12.47371 0.013587509000000001
12.47471 0.013491976
12.47571 0.01339641
12.47671 0.013300820000000001
12.47771 0.013205211000000001
12.47871 0.013109592
12.47971 0.01301397
12.48071 0.012918352000000001
12.48171 0.012822746
12.48271 0.012727159000000002
12.48371 0.012631599
12.48471 0.012536074999999999
12.48571 0.012440592
12.48671 0.012345161
12.48771 0.012249788000000001
12.48871 0.01215448
12.48971 0.012059246000000001
12.49071 0.011964095
12.49171 0.011869034
12.49271 0.011774072
12.49371 0.011679216
12.49471 0.011584475
12.49571 0.011489858
12.49671 0.011395371
12.49771 0.011301025
12.49871 0.011206827
12.49971 0.011112785
12.50071 0.011018909
12.50171 0.010925204999999999
12.50271 0.010831683
12.50371 0.01073835
12.50471 0.010645215
12.50571 0.010552285
12.50671 0.010459569
12.50771 0.010367075
12.50871 0.01027481
12.50971 0.010182783
12.51071 0.010091002
12.51171 0.009999473
12.51271 0.009908204799999999
12.51371 0.0098172044
12.51471 0.0097264798
12.51571 0.0096360382
12.51671 0.0095458876
12.51771 0.0094560346
12.51871 0.0093664865
12.51971 0.0092772505
12.52071 0.0091883339
12.52171 0.0090997441
12.52271 0.0090114874
12.52371 0.0089235706
12.52471 0.0088360008
12.52571 0.0087487853
12.52671 0.00866193
12.52771 0.0085754415
12.52871 0.0084893269
12.52971 0.0084035921
12.53071 0.0083182429
12.53171 0.0082332859
12.53271 0.008148727599999999
12.53371 0.0080645739
12.53471 0.007980829799999999
12.53571 0.0078975019
12.53671 0.007814595300000001
12.53771 0.0077321165
12.53871 0.0076500699000000005
12.53971 0.007568461300000001
12.54071 0.007487295800000001
12.54171 0.0074065792
12.54271 0.0073263167
12.54371 0.007246512499999999
12.54471 0.0071671726
12.54571 0.0070883012
12.54671 0.0070099042
12.54771 0.006931985999999999
12.54871 0.0068545516
12.54971 0.0067776054
12.55071 0.0067011533
12.55171 0.0066251996
12.55271 0.006549749400000001
12.55371 0.0064748077
12.55471 0.0064003791
12.55571 0.0063264691999999996
12.55671 0.0062530831
12.55771 0.0061802253
12.55871 0.0061079008
12.55971 0.0060361155
12.56071 0.0059648741
12.56171 0.0058941816
12.56271 0.0058240432
12.56371 0.0057544643000000005
12.56471 0.0056854497
12.56571 0.0056170047
12.56671 0.0055491346
12.56771 0.0054818443
12.56871 0.0054151391
12.56971 0.0053490238999999995
12.57071 0.0052835039
12.57171 0.0052185838
12.57271 0.0051542684
12.57371 0.0050905622999999995
12.57471 0.0050274703000000006
12.57571 0.0049649971
12.57671 0.0049031467
12.57771 0.0048419239
12.57871 0.0047813326
12.57971 0.0047213765
12.58071 0.00466206
12.58171 0.0046033867
12.58271 0.0045453602
12.58371 0.0044879842
12.58471 0.0044312619
12.58571 0.0043751967
12.58671 0.004319791700000001
12.58771 0.0042650499
12.58871 0.0042109743
12.58971 0.0041575677
12.59071 0.0041048326
12.59171 0.0040527721
12.59271 0.0040013884999999996
12.59371 0.0039506842
12.59471 0.003900662
12.59571 0.0038513236999999996
12.59671 0.0038026719
12.59771 0.0037547088
12.59871 0.0037074362000000002
12.59971 0.0036608566
12.60071 0.0036149715
12.60171 0.0035697831
12.60271 0.0035252931
12.60371 0.0034815035
12.60471 0.0034384156999999996
12.60571 0.0033960310000000003
12.60671 0.0033543514
12.60771 0.0033133782999999997
12.60871 0.0032731127999999997
12.60971 0.0032335563
12.61071 0.00319471
12.61171 0.0031565749000000004
12.61271 0.0031191520999999996
12.61371 0.0030824427
12.61471 0.0030464473
12.61571 0.0030111669
12.61671 0.0029766024
12.61771 0.0029427545
12.61871 0.0029096238000000003
12.61971 0.0028772109999999997
12.62071 0.0028455168
12.62171 0.0028145416
12.62271 0.002784286
12.62371 0.0027547505
12.62471 0.0027259357000000003
12.62571 0.0026978418
12.62671 0.0026704694
12.62771 0.0026438189
12.62871 0.0026178906
12.62971 0.0025926849
12.63071 0.002568202
12.63171 0.0025444423999999998
12.63271 0.0025214063
12.63371 0.0024990939000000003
12.63471 0.0024775054
12.63571 0.0024566411
12.63671 0.0024365008
12.63771 0.0024170848999999998
12.63871 0.0023983933999999997
12.63971 0.0023804259
12.64071 0.0023631825000000003
12.64171 0.0023466628
12.64271 0.0023308665
12.64371 0.0023157932
12.64471 0.0023014423
12.64571 0.0022878132
12.64671 0.0022749048999999998
12.64771 0.0022627166
12.64871 0.0022512471
12.64971 0.0022404953
12.65071 0.0022304597
12.65171 0.0022211389
12.65271 0.0022125310000000002
12.65371 0.0022046343
12.65471 0.0021974467000000003
12.65571 0.0021909662
12.65671 0.0021851904
12.65771 0.0021801168
12.65871 0.0021757431
12.65971 0.0021720665
12.66071 0.0021690843
12.66171 0.0021667935
12.66271 0.0021651913
12.66371 0.0021642744999999996
12.66471 0.0021640401
12.66571 0.0021644848
12.66671 0.0021656055000000003
12.66771 0.0021673986000000003
12.66871 0.002169861
12.66971 0.0021729893000000003
12.67071 0.0021767799
12.67171 0.0021812293
12.67271 0.0021863341
12.67371 0.0021920909
12.67471 0.0021984956999999998
12.67571 0.0022055452000000002
12.67671 0.0022132357000000003
12.67771 0.0022215634
12.67871 0.0022305247
12.67971 0.0022401154999999997
12.68071 0.0022503322
12.68171 0.0022611708
12.68271 0.0022726275000000003
12.68371 0.0022846982
12.68471 0.0022973789
12.68571 0.0023106655
12.68671 0.002324554
12.68771 0.0023390401
12.68871 0.0023541195
12.68971 0.0023697881
12.69071 0.0023860415
12.69171 0.0024028754
12.69271 0.0024202851
12.69371 0.0024382663000000002
12.69471 0.0024568148
12.69571 0.0024759256
12.69671 0.0024955943
12.69771 0.0025158164
12.69871 0.0025365871000000003
12.69971 0.0025579018
12.70071 0.0025797559
12.70171 0.0026021446
12.70271 0.0026250629
12.70371 0.0026485062
12.70471 0.0026724698
12.70571 0.0026969486
12.70671 0.0027219379
12.70771 0.0027474325
12.70871 0.0027734277
12.70971 0.0027999184
12.71071 0.0028268994
12.71171 0.0028543656
12.71271 0.002882312
12.71371 0.0029107334
12.71471 0.0029396242
12.71571 0.0029689793999999998
12.71671 0.0029987934
12.71771 0.0030290606000000003
12.71871 0.0030597756
12.71971 0.0030909327
12.72071 0.0031225259999999996
12.72171 0.0031545493
12.72271 0.0031869971
12.72371 0.0032198630000000003
12.72471 0.0032531409999999998
12.72571 0.0032868247
12.72671 0.0033209075
12.72771 0.0033553831999999996
12.72871 0.0033902451999999997
12.72971 0.0034254866000000004
12.73071 0.0034611006
12.73171 0.0034970806
12.73271 0.0035334197
12.73371 0.0035701109
12.73471 0.0036071473000000003
12.73571 0.0036445217
12.73671 0.0036822275
12.73771 0.0037202575
12.73871 0.0037586044
12.73971 0.0037972612
12.74071 0.003836221
12.74171 0.003875477
12.74271 0.0039150222
12.74371 0.0039548497000000005
12.74471 0.0039949526
12.74571 0.0040353239
12.74671 0.004075956899999999
12.74771 0.0041168449
12.74871 0.0041579809
12.74971 0.0041993586
12.75071 0.0042409709
12.75171 0.0042828113
12.75271 0.0043248732
12.75371 0.0043671502
12.75471 0.0044096356
12.75571 0.0044523225000000005
12.75671 0.004495204500000001
12.75771 0.0045382749
12.75871 0.0045815272
12.75971 0.0046249548
12.76071 0.0046685508999999995
12.76171 0.0047123089
12.76271 0.0047562218
12.76371 0.0048002828
12.76471 0.0048444854
12.76571 0.0048888225
12.76671 0.0049332873
12.76771 0.004977872600000001
12.76871 0.005022571700000001
12.76971 0.0050673774
12.77071 0.0051122825
12.77171 0.0051572799
12.77271 0.0052023624000000004
12.77371 0.0052475229
12.77471 0.0052927535
12.77571 0.0053380473999999995
12.77671 0.005383397
12.77771 0.005428795
12.77871 0.0054742341
12.77971 0.0055197066
12.78071 0.005565205
12.78171 0.0056107216
12.78271 0.0056562489999999995
12.78371 0.0057017798
12.78471 0.0057473062
12.78571 0.0057928206
12.78671 0.0058383153
12.78771 0.0058837828
12.78871 0.0059292157
12.78971 0.0059746059999999995
12.79071 0.0060199458
12.79171 0.0060652277
12.79271 0.0061104438
12.79371 0.006155586699999999
12.79471 0.0062006482000000005
12.79571 0.0062456209
12.79671 0.0062904968
12.79771 0.006335268000000001
12.79871 0.0063799271
12.79971 0.006424466100000001
12.80071 0.0064688771
12.80171 0.006513152
12.80271 0.0065572836
12.80371 0.0066012638999999994
12.80471 0.0066450848
12.80571 0.0066887384
12.80671 0.0067322173
12.80771 0.0067755143
12.80871 0.006818621499999999
12.80971 0.0068615314
12.81071 0.006904236199999999
12.81171 0.006946728500000001
12.81271 0.0069890010999999995
12.81371 0.0070310467
12.81471 0.0070728587
12.81571 0.0071144291999999994
12.81671 0.0071557515
12.81771 0.0071968192
12.81871 0.007237625
12.81971 0.0072781622
12.82071 0.0073184245
12.82171 0.007358404400000001
12.82271 0.0073980962
12.82371 0.0074374933
12.82471 0.007476588499999999
12.82571 0.007515376600000001
12.82671 0.0075538504
12.82771 0.007592004100000001
12.82871 0.0076298304
12.82971 0.0076673241
12.83071 0.007704478000000001
12.83171 0.0077412864
12.83271 0.0077777426
12.83371 0.0078138408
12.83471 0.0078495737
12.83571 0.0078849356
12.83671 0.0079199199
12.83771 0.00795452
12.83871 0.0079887301
12.83971 0.0080225429
12.84071 0.0080559519
12.84171 0.0080889506
12.84271 0.008121533
12.84371 0.008153691999999999
12.84471 0.008185421
12.84571 0.0082167135
12.84671 0.0082475621
12.84771 0.008277961
12.84871 0.0083079038
12.84971 0.0083373838
12.85071 0.008366394499999999
12.85171 0.0083949293
12.85271 0.0084229818
12.85371 0.008450545299999999
12.85471 0.008477614
12.85571 0.0085041822
12.85671 0.008530243199999999
12.85771 0.0085557913
12.85871 0.0085808206
12.85971 0.008605325300000001
12.86071 0.0086292996
12.86171 0.0086527376
12.86271 0.0086756343
12.86371 0.008697983900000001
12.86471 0.008719781199999999
12.86571 0.008741021199999999
12.86671 0.008761698699999999
12.86771 0.0087818087
12.86871 0.0088013461
12.86971 0.008820305799999999
12.87071 0.0088386834
12.87171 0.0088564731
12.87271 0.0088736713
12.87371 0.0088902729
12.87471 0.0089062727
12.87571 0.0089216664
12.87671 0.0089364497
12.87771 0.0089506182
12.87871 0.008964166800000001
12.87971 0.0089770918
12.88071 0.0089893882
12.88171 0.0090010522
12.88271 0.0090120797
12.88371 0.0090224661
12.88471 0.0090322079
12.88571 0.0090413014
12.88671 0.0090497422
12.88771 0.0090575268
12.88871 0.0090646514
12.88971 0.0090711117
12.89071 0.009076904799999999
12.89171 0.0090820278
12.89271 0.0090864763
12.89371 0.0090902482
12.89471 0.0090933398
12.89571 0.0090957474
12.89671 0.0090974681
12.89771 0.0090984999
12.89871 0.0090988389
12.89971 0.0090984824
12.90071 0.0090974274
12.90171 0.009095671
12.90271 0.009093211
12.90371 0.0090900437
12.90471 0.0090861671
12.90571 0.009081578199999999
12.90671 0.009076273999999999
12.90771 0.009070251699999999
12.90871 0.0090635091
12.90971 0.0090560425
12.91071 0.0090478497
12.91171 0.009038928
12.91271 0.0090292742
12.91371 0.0090188863
12.91471 0.009007760699999999
12.91571 0.008995894999999999
12.91671 0.0089832865
12.91771 0.008969932199999999
12.91871 0.008955829299999999
12.91971 0.0089409754
12.92071 0.0089253677
12.92171 0.0089090034
12.92271 0.008891880100000001
12.92371 0.0088739958
12.92471 0.0088553483
12.92571 0.0088359353
12.92671 0.0088157547
12.92771 0.008794805
12.92871 0.0087730841
12.92971 0.0087505905
12.93071 0.0087273227
12.93171 0.0087032793
12.93271 0.0086784596
12.93371 0.008652861999999999
12.93471 0.0086264867
12.93571 0.0085993321
12.93671 0.0085713982
12.93771 0.0085426851
12.93871 0.008513192000000001
12.93971 0.0084829189
12.94071 0.008451865900000001
12.94171 0.0084200336
12.94271 0.008387422
12.94371 0.0083540312
12.94471 0.008319862499999999
12.94571 0.0082849161
12.94671 0.0082491919
12.94771 0.0082126913
12.94871 0.008175414399999999
12.94971 0.0081373626
12.95071 0.0080985359
12.95171 0.008058935100000001
12.95271 0.0080185615
12.95371 0.0079774152
12.95471 0.0079354977
12.95571 0.007892809700000001
12.95671 0.0078493511
12.95771 0.0078051234999999995
12.95871 0.0077601275
12.95971 0.0077143639
12.96071 0.007667834100000001
12.96171 0.0076205382
12.96271 0.0075724775999999995
12.96371 0.0075236538
12.96471 0.0074740666999999995
12.96571 0.007423717799999999
12.96671 0.007372608500000001
12.96771 0.0073207397
12.96871 0.0072681127
12.96971 0.007214728199999999
12.97071 0.007160587800000001
12.97171 0.007105692900000001
12.97271 0.007050045699999999
12.97371 0.0069936468
12.97471 0.0069364978
12.97571 0.0068786008
12.97671 0.0068199573
12.97771 0.0067605688
12.97871 0.006700437399999999
12.97971 0.0066395653
12.98071 0.0065779539
12.98171 0.0065156055
12.98271 0.0064525229
12.98371 0.006388707699999999
12.98471 0.0063241627
12.98571 0.006258890099999999
12.98671 0.006192892
12.98771 0.0061261714999999994
12.98871 0.006058731
12.98971 0.0059905735
12.99071 0.0059217014
12.99171 0.0058521182
12.99271 0.0057818266000000005
12.99371 0.00571083
12.99471 0.0056391316
12.99571 0.0055667348
12.99671 0.0054936427
12.99771 0.005419859
12.99871 0.0053453874
12.99971 0.0052702318000000005
13.00071 0.005194396
13.00171 0.0051178842
13.00271 0.0050407001
13.00371 0.0049628485
13.00471 0.0048843332
13.00571 0.0048051592
13.00671 0.0047253307000000005
13.00771 0.0046448524
13.00871 0.0045637291
13.00971 0.0044819659
13.01071 0.0043995675
13.01171 0.0043165386
13.01271 0.0042328847
13.01371 0.0041486106
13.01471 0.0040637213
13.01571 0.0039782218999999995
13.01671 0.0038921175000000002
13.01771 0.0038054130999999997
13.01871 0.003718114
13.01971 0.0036302252
13.02071 0.0035417514000000002
13.02171 0.003452698
13.02271 0.0033630695000000004
13.02371 0.0032728712999999998
13.02471 0.0031821077000000002
13.02571 0.0030907839000000005
13.02671 0.0029989047
13.02771 0.0029064748000000003
13.02871 0.0028134988
13.02971 0.0027199814000000004
13.03071 0.0026259275
13.03171 0.0025313415
13.03271 0.0024362282
13.03371 0.0023405921
13.03471 0.0022444379
13.03571 0.0021477705
13.03671 0.0020505944
13.03771 0.0019529147
13.03871 0.0018547358
13.03971 0.0017560629
13.04071 0.0016569009
13.04171 0.0015572547
13.04271 0.0014571294
13.04371 0.0013565303
13.04471 0.0012554625000000001
13.04571 0.0011539313999999999
13.04671 0.0010519424
13.04771 0.00094950101
13.04871 0.00084661278
13.04971 0.00074328345
13.05071 0.00063951875
13.05171 0.00053532449
13.05271 0.00043070662999999997
13.05371 0.0003256712
13.05471 0.00022022427000000002
13.05571 0.00011437199
13.05671 8.120567699999999e-06
13.05771 -9.852371899999999e-05
13.05871 -0.00020555453000000001
13.05971 -0.00031296549
13.06071 -0.00042075017
13.06171 -0.00052890209
13.06271 -0.0006374147199999999
13.06371 -0.0007462815599999999
13.06471 -0.0008554960000000001
13.06571 -0.00096505146
13.06671 -0.0010749413
13.06771 -0.0011851589999999999
13.06871 -0.0012956977
13.06971 -0.0014065507
13.07071 -0.0015177114
13.07171 -0.0016291727999999998
13.07271 -0.0017409282
13.07371 -0.0018529709
13.07471 -0.0019652938
13.07571 -0.0020778903
13.07671 -0.0021907534
13.07771 -0.0023038760000000003
13.07871 -0.0024172511999999997
13.07971 -0.0025308722
13.08071 -0.0026447318
13.08171 -0.002758823
13.08271 -0.0028731389
13.08371 -0.0029876723
13.08471 -0.0031024159
13.08571 -0.0032173632999999997
13.08671 -0.0033325068
13.08771 -0.0034478398
13.08871 -0.0035633551000000003
13.08971 -0.0036790461
13.09071 -0.0037949055999999997
13.09171 -0.0039109265
13.09271 -0.0040271025
13.09371 -0.0041434265
13.09471 -0.0042598916
13.09571 -0.0043764914
13.09671 -0.0044932192
13.09771 -0.0046100685999999995
13.09871 -0.0047270329
13.09971 -0.0048441059
13.10071 -0.0049612812
13.10171 -0.005078552199999999
13.10271 -0.0051959127
13.10371 -0.0053133561000000004
13.10471 -0.0054308766
13.10571 -0.0055484676999999994
13.10671 -0.0056661229
13.10771 -0.0057838362
13.10871 -0.0059016013
13.10971 -0.0060194117
13.11071 -0.0061372608000000006
13.11171 -0.0062551429
13.11271 -0.0063730513
13.11371 -0.0064909793
13.11471 -0.006608920399999999
13.11571 -0.006726868
13.11671 -0.0068448157
13.11771 -0.0069627567
13.11871 -0.007080684
13.11971 -0.007198590899999999
13.12071 -0.0073164701
13.12171 -0.0074343152000000004
13.12271 -0.0075521195
13.12371 -0.0076698758
13.12471 -0.0077875768
13.12571 -0.007905215200000001
13.12671 -0.008022783700000001
13.12771 -0.008140275899999999
13.12871 -0.0082576837
13.12971 -0.0083750005
13.13071 -0.0084922191
13.13171 -0.008609332099999999
13.13271 -0.0087263325
13.13371 -0.008843213400000001
13.13471 -0.0089599678
13.13571 -0.0090765883
13.13671 -0.0091930677
13.13771 -0.0093093993
13.13871 -0.0094255767
13.13971 -0.009541592599999999
13.14071 -0.0096574397
13.14171 -0.0097731121
13.14271 -0.0098886027
13.14371 -0.010003905
13.14471 -0.010119013
13.14571 -0.010233919
13.14671 -0.010348617000000001
13.14771 -0.010463100999999999
13.14871 -0.010577363999999999
13.14971 -0.010691401
13.15071 -0.010805203000000001
13.15171 -0.010918766
13.15271 -0.011032083
13.15371 -0.011145147000000001
13.15471 -0.011257952
13.15571 -0.011370492000000001
13.15671 -0.011482761000000001
13.15771 -0.011594751
13.15871 -0.011706458
13.15971 -0.011817874
13.16071 -0.011928993
13.16171 -0.012039809
13.16271 -0.012150317
13.16371 -0.012260508
13.16471 -0.012370378
13.16571 -0.01247992
13.16671 -0.01258913
13.16771 -0.012697998
13.16871 -0.012806522
13.16971 -0.012914694
13.17071 -0.013022509
13.17171 -0.01312996
13.17271 -0.013237042000000001
13.17371 -0.013343750000000001
13.17471 -0.013450075999999998
13.17571 -0.013556017
13.17671 -0.013661566
13.17771 -0.013766719
13.17871 -0.013871468000000001
13.17971 -0.013975808999999999
13.18071 -0.014079736
13.18171 -0.014183244
13.18271 -0.014286328000000001
13.18371 -0.014388983000000001
13.18471 -0.014491203000000001
13.18571 -0.014592982
13.18671 -0.014694316
13.18771 -0.014795199
13.18871 -0.014895624
13.18971 -0.014995589
13.19071 -0.015095085999999999
13.19171 -0.01519411
13.19271 -0.015292657000000001
13.19371 -0.015390721
13.19471 -0.015488296
13.19571 -0.015585377999999999
13.19671 -0.01568196
13.19771 -0.015778038
13.19871 -0.015873605
13.19971 -0.015968655
13.20071 -0.016063184
13.20171 -0.016157186
13.20271 -0.016250657999999998
13.20371 -0.016343592
13.20471 -0.016435984
13.20571 -0.016527827
13.20671 -0.016619117
13.20771 -0.016709849000000002
13.20871 -0.016800019
13.20971 -0.016889619
13.21071 -0.016978646
13.21171 -0.017067096
13.21271 -0.017154962
13.21371 -0.017242240000000002
13.21471 -0.017328925999999998
13.21571 -0.017415015
13.21671 -0.017500501
13.21771 -0.017585383
13.21871 -0.017669653
13.21971 -0.017753309000000002
13.22071 -0.017836345
13.22171 -0.017918758
13.22271 -0.018000543
13.22371 -0.018081696
13.22471 -0.018162213
13.22571 -0.01824209
13.22671 -0.018321323
13.22771 -0.018399907
13.22871 -0.018477839000000003
13.22971 -0.018555114
13.23071 -0.018631728
13.23171 -0.018707677000000002
13.23271 -0.018782957
13.23371 -0.018857565
13.23471 -0.018931495
13.23571 -0.019004743
13.23671 -0.019077306
13.23771 -0.019149181
13.23871 -0.019220361999999998
13.23971 -0.019290845
13.24071 -0.019360629
13.24171 -0.019429707
13.24271 -0.019498076
13.24371 -0.019565734
13.24471 -0.019632676
13.24571 -0.019698897
13.24671 -0.019764397
13.24771 -0.019829169
13.24871 -0.019893212
13.24971 -0.019956520999999998
13.25071 -0.020019095
13.25171 -0.020080928999999997
13.25271 -0.020142019
13.25371 -0.020202364
13.25471 -0.020261960000000002
13.25571 -0.020320805
13.25671 -0.020378896
13.25771 -0.02043623
13.25871 -0.020492803
13.25971 -0.020548614
13.26071 -0.02060366
13.26171 -0.020657938
13.26271 -0.020711446
13.26371 -0.02076418
13.26471 -0.020816138999999997
13.26571 -0.020867320999999998
13.26671 -0.020917722
13.26771 -0.02096734
13.26871 -0.021016173
13.26971 -0.021064219000000002
13.27071 -0.021111475
13.27171 -0.021157937999999998
13.27271 -0.021203606
13.27371 -0.021248476999999998
13.27471 -0.021292549
13.27571 -0.021335817
13.27671 -0.021378283
13.27771 -0.021419941999999997
13.27871 -0.021460792
13.27971 -0.021500832
13.28071 -0.021540058
13.28171 -0.021578469
13.28271 -0.021616062000000002
13.28371 -0.021652837
13.28471 -0.021688789
13.28571 -0.021723918
13.28671 -0.021758222
13.28771 -0.021791698
13.28871 -0.021824345000000002
13.28971 -0.021856162999999998
13.29071 -0.021887149
13.29171 -0.021917299
13.29271 -0.021946614
13.29371 -0.021975092
13.29471 -0.022002729999999998
13.29571 -0.022029529
13.29671 -0.022055485
13.29771 -0.022080599
13.29871 -0.022104867
13.29971 -0.022128288
13.30071 -0.022150863
13.30171 -0.022172587
13.30271 -0.022193461
13.30371 -0.022213483
13.30471 -0.02223265
13.30571 -0.022250964
13.30671 -0.02226842
13.30771 -0.022285020000000003
13.30871 -0.022300761
13.30971 -0.022315641
13.31071 -0.022329661
13.31171 -0.022342816999999997
13.31271 -0.022355108999999998
13.31371 -0.022366537
13.31471 -0.022377099
13.31571 -0.022386794
13.31671 -0.022395623
13.31771 -0.022403583
13.31871 -0.022410674000000002
13.31971 -0.022416897
13.32071 -0.022422248999999998
13.32171 -0.022426731000000002
13.32271 -0.022430343000000002
13.32371 -0.022433083
13.32471 -0.022434953
13.32571 -0.022435951
13.32671 -0.022436077000000002
13.32771 -0.022435332
13.32871 -0.022433716
13.32971 -0.022431227
13.33071 -0.022427869
13.33171 -0.022423638
13.33271 -0.022418537
13.33371 -0.022412564
13.33471 -0.022405721
13.33571 -0.022398007
13.33671 -0.022389423000000002
13.33771 -0.022379967
13.33871 -0.022369641
13.33971 -0.022358444
13.34071 -0.022346378
13.34171 -0.02233344
13.34271 -0.022319632
13.34371 -0.022304952
13.34471 -0.022289401
13.34571 -0.022272979999999998
13.34671 -0.022255686
13.34771 -0.022237521
13.34871 -0.022218484
13.34971 -0.022198576
13.35071 -0.022177794
13.35171 -0.022156139
13.35271 -0.022133611
13.35371 -0.022110211
13.35471 -0.022085937
13.35571 -0.022060789
13.35671 -0.022034769
13.35771 -0.022007876
13.35871 -0.021980109
13.35971 -0.02195147
13.36071 -0.021921957
13.36171 -0.021891571999999998
13.36271 -0.021860316
13.36371 -0.021828188999999998
13.36471 -0.021795191
13.36571 -0.021761323
13.36671 -0.021726586
13.36771 -0.021690982
13.36871 -0.02165451
13.36971 -0.021617173
13.37071 -0.021578971000000002
13.37171 -0.021539905999999998
13.37271 -0.021499980000000002
13.37371 -0.021459193
13.37471 -0.021417545
13.37571 -0.021375041
13.37671 -0.021331679
13.37771 -0.021287461
13.37871 -0.02124239
13.37971 -0.021196467
13.38071 -0.021149691999999998
13.38171 -0.021102067999999998
13.38271 -0.021053597
13.38371 -0.02100428
13.38471 -0.020954118
13.38571 -0.020903111999999998
13.38671 -0.020851265
13.38771 -0.020798577999999998
13.38871 -0.020745053
13.38971 -0.020690692
13.39071 -0.020635496
13.39171 -0.020579467
13.39271 -0.020522607
13.39371 -0.020464917
13.39471 -0.020406400999999998
13.39571 -0.02034706
13.39671 -0.020286895
13.39771 -0.020225908
13.39871 -0.020164101
13.39971 -0.020101479
13.40071 -0.020038041
13.40171 -0.019973789999999998
13.40271 -0.019908728
13.40371 -0.019842857999999998
13.40471 -0.019776181
13.40571 -0.019708701
13.40671 -0.019640419000000003
13.40771 -0.019571336
13.40871 -0.019501457
13.40971 -0.019430781
13.41071 -0.019359312
13.41171 -0.019287052
13.41271 -0.019214003
13.41371 -0.019140166
13.41471 -0.019065545
13.41571 -0.018990142
13.41671 -0.018913957000000002
13.41771 -0.018836993
13.41871 -0.018759252
13.41971 -0.018680736
13.42071 -0.018601447
13.42171 -0.018521387
13.42271 -0.018440557
13.42371 -0.01835896
13.42471 -0.018276597
13.42571 -0.018193472
13.42671 -0.018109586
13.42771 -0.018024941
13.42871 -0.017939539
13.42971 -0.017853382
13.43071 -0.017766474
13.43171 -0.017678816
13.43271 -0.017590412
13.43371 -0.017501262
13.43471 -0.017411371999999998
13.43571 -0.017320745
13.43671 -0.017229381999999998
13.43771 -0.017137287
13.43871 -0.017044463000000003
13.43971 -0.016950915
13.44071 -0.016856646
13.44171 -0.016761658
13.44271 -0.016665958
13.44371 -0.016569546
13.44471 -0.016472428
13.44571 -0.016374607
13.44671 -0.016276086999999998
13.44771 -0.016176874
13.44871 -0.016076969
13.44971 -0.015976377
13.45071 -0.015875102999999998
13.45171 -0.01577315
13.45271 -0.015670522
13.45371 -0.015567224
13.45471 -0.015463257999999999
13.45571 -0.015358630000000002
13.45671 -0.015253342
13.45771 -0.0151474
13.45871 -0.015040805999999999
13.45971 -0.014933565000000001
13.46071 -0.01482568
13.46171 -0.014717157
13.46271 -0.014607997
13.46371 -0.014498206
13.46471 -0.014387786
13.46571 -0.014276741
13.46671 -0.014165076999999998
13.46771 -0.014052798
13.46871 -0.013939905
13.46971 -0.013826403
13.47071 -0.013712297
13.47171 -0.01359759
13.47271 -0.013482287
13.47371 -0.013366391
13.47471 -0.013249906
13.47571 -0.013132836
13.47671 -0.013015185
13.47771 -0.012896958
13.47871 -0.012778158999999999
13.47971 -0.012658790999999999
13.48071 -0.012538859
13.48171 -0.012418366
13.48271 -0.012297316999999999
13.48371 -0.012175718
13.48471 -0.012053570000000001
13.48571 -0.011930880000000001
13.48671 -0.011807650999999999
13.48771 -0.011683886000000001
13.48871 -0.011559591000000001
13.48971 -0.011434769000000001
13.49071 -0.011309425
13.49171 -0.011183563
13.49271 -0.011057187
13.49371 -0.010930302
13.49471 -0.01080291
13.49571 -0.010675018000000001
13.49671 -0.010546629
13.49771 -0.010417747
13.49871 -0.010288377
13.49971 -0.010158523
13.50071 -0.010028190000000001
13.50171 -0.0098973833
13.50271 -0.0097661068
13.50371 -0.009634365399999999
13.50471 -0.009502164200000001
13.50571 -0.0093695082
13.50671 -0.0092364018
13.50771 -0.0091028516
13.50871 -0.0089688619
13.50971 -0.0088344386
13.51071 -0.0086995875
13.51171 -0.0085643143
13.51271 -0.0084286243
13.51371 -0.008292523900000001
13.51471 -0.0081560189
13.51571 -0.0080191152
13.51671 -0.0078818186
13.51771 -0.0077441357
13.51871 -0.0076060729
13.51971 -0.007467636200000001
13.52071 -0.007328831300000001
13.52171 -0.0071896648
13.52271 -0.0070501432
13.52371 -0.0069102723999999996
13.52471 -0.0067700588
13.52571 -0.0066295084
13.52671 -0.006488626999999999
13.52771 -0.0063474203
13.52871 -0.0062058949
13.52971 -0.006064057
13.53071 -0.0059219121
13.53171 -0.0057794663
13.53271 -0.0056367251
13.53371 -0.0054936943
13.53471 -0.0053503798
13.53571 -0.005206787300000001
13.53671 -0.0050629224
13.53771 -0.0049187907
13.53871 -0.0047743978999999995
13.53971 -0.0046297497
13.54071 -0.0044848514999999995
13.54171 -0.0043397093
13.54271 -0.0041943284
13.54371 -0.0040487146
13.54471 -0.0039028739
13.54571 -0.0037568116
13.54671 -0.0036105339000000003
13.54771 -0.0034640463
13.54871 -0.003317355
13.54971 -0.0031704658
13.55071 -0.003023385
13.55171 -0.0028761186
13.55271 -0.0027286727
13.55371 -0.0025810537
13.55471 -0.0024332678
13.55571 -0.0022853214
13.55671 -0.0021372209
13.55771 -0.0019889727
13.55871 -0.0018405834
13.55971 -0.0016920596
13.56071 -0.001543408
13.56171 -0.001394635
13.56271 -0.0012457473999999999
13.56371 -0.0010967519999999999
13.56471 -0.00094765537
13.56571 -0.00079846432
13.56671 -0.0006491855900000001
13.56771 -0.00049982591
13.56871 -0.00035039211
13.56971 -0.00020089096
13.57071 -5.1329311999999996e-05
13.57171 9.8286012e-05
13.57271 0.00024794813000000003
13.57371 0.00039765013999999997
13.57471 0.00054738512
13.57571 0.00069714611
13.57671 0.0008469261
13.57771 0.00099671806
13.57871 0.0011465148
13.57971 0.0012963093000000001
13.58071 0.0014460944
13.58171 0.0015958627
13.58271 0.001745607
13.58371 0.0018953198000000002
13.58471 0.0020449939
13.58571 0.0021946217999999997
13.58671 0.002344196
13.58771 0.002493709
13.58871 0.0026431531
13.58971 0.0027925209
13.59071 0.0029418046000000003
13.59171 0.0030909966999999997
13.59271 0.0032400897999999997
13.59371 0.0033890759
13.59471 0.0035379479
13.59571 0.0036866979
13.59671 0.0038353184
13.59771 0.003983801800000001
13.59871 0.0041321407
13.59971 0.0042803276
13.60071 0.0044283552
13.60171 0.0045762157000000005
13.60271 0.0047239024
13.60371 0.0048714075
13.60471 0.0050187242000000005
13.60571 0.0051658451
13.60671 0.0053127631
13.60771 0.0054594711
13.60871 0.0056059624
13.60971 0.0057522295
13.61071 0.0058982656
13.61171 0.0060440638
13.61271 0.0061896171
13.61371 0.006334918700000001
13.61471 0.006479961300000001
13.61571 0.0066247383
13.61671 0.0067692425
13.61771 0.0069134672000000005
13.61871 0.0070574053
13.61971 0.0072010494
13.62071 0.0073443931
13.62171 0.0074874289999999994
13.62271 0.0076301498
13.62371 0.0077725483
13.62471 0.007914617899999999
13.62571 0.008056350600000001
13.62671 0.0081977392
13.62771 0.0083387757
13.62871 0.0084794534
13.62971 0.0086197644
13.63071 0.0087597014
13.63171 0.0088992565
13.63271 0.0090384223
13.63371 0.009177191500000001
13.63471 0.009315555500000001
13.63571 0.0094535077
13.63671 0.0095910393
13.63771 0.009728143
13.63871 0.0098648117
13.63971 0.010001036999999999
13.64071 0.010136812
13.64171 0.010272129
13.64271 0.01040698
13.64371 0.010541358
13.64471 0.010675253999999999
13.64571 0.010808663
13.64671 0.010941574999999999
13.64771 0.011073983
13.64871 0.011205881000000001
13.64971 0.011337261
13.65071 0.011468116
13.65171 0.011598437
13.65271 0.011728219
13.65371 0.011857454
13.65471 0.011986135
13.65571 0.012114253
13.65671 0.012241802999999999
13.65771 0.012368776000000001
13.65871 0.012495166
13.65971 0.012620966
13.66071 0.012746168
13.66171 0.012870766
13.66271 0.012994750999999999
13.66371 0.013118118
13.66471 0.013240859
13.66571 0.013362967
13.66671 0.013484436
13.66771 0.013605257999999999
13.66871 0.013725426
13.66971 0.013844935
13.67071 0.013963775999999999
13.67171 0.014081944
13.67271 0.014199431
13.67371 0.014316232
13.67471 0.014432341000000001
13.67571 0.014547749
13.67671 0.014662452
13.67771 0.014776441000000001
13.67871 0.014889712
13.67971 0.015002258
13.68071 0.015114072
13.68171 0.015225149
13.68271 0.015335483
13.68371 0.015445067
13.68471 0.015553895000000002
13.68571 0.01566196
13.68671 0.015769257
13.68771 0.015875780000000003
13.68871 0.015981523
13.68971 0.01608648
13.69071 0.016190644
13.69171 0.016294009
13.69271 0.01639657
13.69371 0.016498317999999998
13.69471 0.016599249
13.69571 0.016699354
13.69671 0.016798630999999998
13.69771 0.016897068
13.69871 0.016994664
13.69971 0.017091408
13.70071 0.017187295
13.70171 0.017282319
13.70271 0.017376473
13.70371 0.017469749
13.70471 0.01756214
13.70571 0.017653640999999998
13.70671 0.017744245999999998
13.70771 0.017833945
13.70871 0.017922735
13.70971 0.018010606999999998
13.71071 0.018097554999999998
13.71171 0.018183572999999998
13.71271 0.018268653
13.71371 0.018352791
13.71471 0.018435979
13.71571 0.01851821
13.71671 0.018599481
13.71771 0.018679783000000002
13.71871 0.018759111
13.71971 0.01883746
13.72071 0.018914824
13.72171 0.018991196999999998
13.72271 0.019066574
13.72371 0.019140948999999997
13.72471 0.019214317
13.72571 0.019286672
13.72671 0.019358010000000002
13.72771 0.019428325
13.72871 0.019497612
13.72971 0.019565866
13.73071 0.019633082
13.73171 0.019699254
13.73271 0.019764378
13.73371 0.01982845
13.73471 0.019891464
13.73571 0.019953416
13.73671 0.020014300000000002
13.73771 0.020074112
13.73871 0.020132848000000002
13.73971 0.020190503
13.74071 0.020247072
13.74171 0.020302551000000002
13.74271 0.020356935
13.74371 0.020410219
13.74471 0.020462400999999998
13.74571 0.020513475
13.74671 0.020563438
13.74771 0.020612283999999998
13.74871 0.02066001
13.74971 0.020706613
13.75071 0.020752088
13.75171 0.02079643
13.75271 0.020839637999999997
13.75371 0.020881707
13.75471 0.020922635000000002
13.75571 0.020962414999999998
13.75671 0.021001046000000002
13.75771 0.021038525
13.75871 0.021074846
13.75971 0.021110008
13.76071 0.021144007000000003
13.76171 0.021176841
13.76271 0.021208504
13.76371 0.021238995
13.76471 0.02126831
13.76571 0.021296446
13.76671 0.0213234
13.76771 0.021349168999999998
13.76871 0.021373748
13.76971 0.021397136
13.77071 0.021419327999999998
13.77171 0.021440321999999998
13.77271 0.021460114000000002
13.77371 0.0214787
13.77471 0.021496076
13.77571 0.02151224
13.77671 0.021527189999999998
13.77771 0.021540919000000002
13.77871 0.021553427
13.77971 0.021564709
13.78071 0.021574763
13.78171 0.021583584
13.78271 0.02159117
13.78371 0.021597517
13.78471 0.021602624
13.78571 0.021606486
13.78671 0.021609101999999998
13.78771 0.021610469
13.78871 0.021610584
13.78971 0.021609444000000002
13.79071 0.021607048
13.79171 0.021603394
13.79271 0.021598479
13.79371 0.021592302
13.79471 0.021584862
13.79571 0.021576157
13.79671 0.021566186
13.79771 0.021554947
13.79871 0.02154244
13.79971 0.021528664
13.80071 0.021513618
13.80171 0.021497303
13.80271 0.021479715
13.80371 0.021460858
13.80471 0.021440728
13.80571 0.021419326
13.80671 0.021396652000000002
13.80771 0.021372705
13.80871 0.021347486
13.80971 0.021320996
13.81071 0.021293234
13.81171 0.0212642
13.81271 0.021233894
13.81371 0.021202317000000002
13.81471 0.021169469
13.81571 0.021135349999999997
13.81671 0.021099961
13.81771 0.021063304
13.81871 0.021025376999999998
13.81971 0.020986181
13.82071 0.020945718000000002
13.82171 0.020903988000000002
13.82271 0.020860991
13.82371 0.020816729
13.82471 0.020771202000000002
13.82571 0.020724411
13.82671 0.020676358000000002
13.82771 0.020627043
13.82871 0.020576468
13.82971 0.020524634
13.83071 0.020471543
13.83171 0.020417194
13.83271 0.02036159
13.83371 0.020304733
13.83471 0.020246622000000002
13.83571 0.020187260999999998
13.83671 0.020126651
13.83771 0.020064791999999998
13.83871 0.020001688
13.83971 0.019937337
13.84071 0.019871745
13.84171 0.019804910999999998
13.84271 0.019736837
13.84371 0.019667525
13.84471 0.019596975
13.84571 0.019525190999999997
13.84671 0.019452174
13.84771 0.019377925
13.84871 0.019302448
13.84971 0.019225741999999997
13.85071 0.019147809
13.85171 0.019068652000000002
13.85271 0.018988275000000002
13.85371 0.018906678
13.85471 0.018823863
13.85571 0.018739833
13.85671 0.018654591
13.85771 0.018568138
13.85871 0.018480478
13.85971 0.018391614
13.86071 0.018301549
13.86171 0.018210287000000002
13.86271 0.01811783
13.86371 0.018024183
13.86471 0.017929348
13.86571 0.017833329999999998
13.86671 0.017736133
13.86771 0.017637761
13.86871 0.017538219
13.86971 0.017437509
13.87071 0.017335638
13.87171 0.017232611000000002
13.87271 0.017128431
13.87371 0.017023104
13.87471 0.016916635
13.87571 0.016809029
13.87671 0.016700292000000002
13.87771 0.016590428
13.87871 0.016479442
13.87971 0.016367338999999998
13.88071 0.016254127
13.88171 0.016139809
13.88271 0.01602439
13.88371 0.015907876
13.88471 0.015790273
13.88571 0.015671586
13.88671 0.015551820000000001
13.88771 0.015430979000000001
13.88871 0.015309070000000001
13.88971 0.015186099
13.89071 0.015062070000000002
13.89171 0.014936989
13.89271 0.014810862000000001
13.89371 0.014683693000000001
13.89471 0.014555488
13.89571 0.014426251999999999
13.89671 0.014295991000000001
13.89771 0.014164709
13.89871 0.014032412999999999
13.89971 0.013899109
13.90071 0.013764802000000001
13.90171 0.013629496999999999
13.90271 0.013493201
13.90371 0.013355919999999999
13.90471 0.013217659
13.90571 0.013078425000000001
13.90671 0.012938222999999999
13.90771 0.012797059000000001
13.90871 0.012654941000000001
13.90971 0.012511874
13.91071 0.012367863000000002
13.91171 0.012222918
13.91271 0.012077043
13.91371 0.011930244999999999
13.91471 0.011782532
13.91571 0.01163391
13.91671 0.011484386000000001
13.91771 0.011333967
13.91871 0.01118266
13.91971 0.011030472
13.92071 0.01087741
13.92171 0.010723481
13.92271 0.010568694
13.92371 0.010413054
13.92471 0.010256571
13.92571 0.010099251
13.92671 0.0099411023
13.92771 0.009782132800000001
13.92871 0.0096223499
13.92971 0.0094617622
13.93071 0.0093003779
13.93171 0.009138204799999999
13.93271 0.008975251699999999
13.93371 0.0088115274
13.93471 0.0086470405
13.93571 0.008481799200000001
13.93671 0.0083158127
13.93771 0.0081490907
13.93871 0.007981641800000001
13.93971 0.0078134755
13.94071 0.0076446013
13.94171 0.0074750285
13.94271 0.007304766
13.94371 0.0071338247
13.94471 0.006962213200000001
13.94571 0.0067899418
13.94671 0.0066170199999999995
13.94771 0.006443457799999999
13.94871 0.0062692648
13.94971 0.006094450899999999
13.95071 0.0059190256999999994
13.95171 0.0057429992000000004
13.95271 0.0055663812
13.95371 0.0053891814
13.95471 0.0052114097
13.95571 0.0050330756
13.95671 0.004854189
13.95771 0.0046747595
13.95871 0.0044947967
13.95971 0.00431431
13.96071 0.0041333093
13.96171 0.003951804
13.96271 0.0037698035
13.96371 0.0035873174
13.96471 0.0034043551
13.96571 0.0032209264
13.96671 0.0030370405999999997
13.96771 0.0028527073
13.96871 0.0026679361
13.96971 0.002482737
13.97071 0.0022971193
13.97171 0.0021110931
13.97271 0.0019246681
13.97371 0.0017378543000000002
13.97471 0.0015506617
13.97571 0.0013631005
13.97671 0.0011751808
13.97771 0.0009869131599999999
13.97871 0.0007983079700000001
13.97971 0.0006093757700000001
13.98071 0.00042012725
13.98171 0.00023057318999999998
13.98271 4.0724458e-05
13.98371 -0.00014940796
13.98471 -0.000339813
13.98571 -0.00053047952
13.98671 -0.00072139633
13.98771 -0.00091255215
13.98871 -0.0011039357000000001
13.98971 -0.0012955355
13.99071 -0.0014873402
13.99171 -0.0016793383000000002
13.99271 -0.0018715183999999999
13.99371 -0.002063869
13.99471 -0.0022563787
13.99571 -0.0024490357000000003
13.99671 -0.0026418287
13.99771 -0.002834746
13.99871 -0.0030277763
13.99971 -0.0032209078
14.00071 -0.0034141289
14.00171 -0.0036074282
14.00271 -0.0038007935999999996
14.00371 -0.0039942141
14.00471 -0.0041876774
14.00571 -0.004381172
14.00671 -0.0045746863
14.00771 -0.0047682086
14.00871 -0.0049617265
14.00971 -0.0051552288
14.01071 -0.0053487031
14.01171 -0.0055421373
14.01271 -0.0057355195
14.01371 -0.0059288377
14.01471 -0.0061220795
14.01571 -0.0063152328999999995
14.01671 -0.0065082859
14.01771 -0.0067012261
14.01871 -0.006894041899999999
14.01971 -0.007086720099999999
14.02071 -0.0072792485
14.02171 -0.0074716154
14.02271 -0.0076638083999999995
14.02371 -0.0078558151
14.02471 -0.0080476239
14.02571 -0.008239222400000001
14.02671 -0.0084305982
14.02771 -0.0086217391
14.02871 -0.008812634
14.02971 -0.0090032707
14.03071 -0.0091936367
14.03171 -0.0093837203
14.03271 -0.0095735108
14.03371 -0.0097629956
14.03471 -0.0099521632
14.03571 -0.010141002
14.03671 -0.010329501
14.03771 -0.010517648000000001
14.03871 -0.010705433
14.03971 -0.010892843
14.04071 -0.011079867
14.04171 -0.011266494
14.04271 -0.011452712
14.04371 -0.011638511
14.04471 -0.011823879
14.04571 -0.012008804
14.04671 -0.012193275
14.04771 -0.01237728
14.04871 -0.012560807
14.04971 -0.012743845999999998
14.05071 -0.012926383
14.05171 -0.013108409
14.05271 -0.013289909
14.05371 -0.013470872
14.05471 -0.013651287
14.05571 -0.013831141
14.05671 -0.014010421999999998
14.05771 -0.014189117
14.05871 -0.014367214
14.05971 -0.014544699999999999
14.06071 -0.014721564000000001
14.06171 -0.014897791999999998
14.06271 -0.015073370999999999
14.06371 -0.01524829
14.06471 -0.015422534
14.06571 -0.015596092
14.06671 -0.015768952000000003
14.06771 -0.015941099
14.06871 -0.016112524
14.06971 -0.01628321
14.07071 -0.016453149
14.07171 -0.016622325
14.07271 -0.016790729
14.07371 -0.016958345
14.07471 -0.017125164
14.07571 -0.017291172
14.07671 -0.017456357
14.07771 -0.017620708000000002
14.07871 -0.017784210999999998
14.07971 -0.017946857
14.08071 -0.018108632
14.08171 -0.018269525000000002
14.08271 -0.018429523
14.08371 -0.018588616999999998
14.08471 -0.018746793
14.08571 -0.018904039
14.08671 -0.019060346
14.08771 -0.019215699
14.08871 -0.019370089
14.08971 -0.019523504
14.09071 -0.019675933
14.09171 -0.019827363
14.09271 -0.019977783000000002
14.09371 -0.020127183
14.09471 -0.02027555
14.09571 -0.020422874
14.09671 -0.020569144
14.09771 -0.020714349
14.09871 -0.020858477
14.09971 -0.021001516
14.10071 -0.021143458
14.10171 -0.021284289999999997
14.10271 -0.021424003
14.10371 -0.021562586
14.10471 -0.021700027
14.10571 -0.021836317
14.10671 -0.021971445
14.10771 -0.022105401
14.10871 -0.022238174
14.10971 -0.022369756
14.11071 -0.022500135
14.11171 -0.022629302
14.11271 -0.022757246999999998
14.11371 -0.022883959
14.11471 -0.023009429999999997
14.11571 -0.023133651
14.11671 -0.02325661
14.11771 -0.023378299
14.11871 -0.023498709
14.11971 -0.02361783
14.12071 -0.023735652
14.12171 -0.023852166
14.12271 -0.023967362
14.12371 -0.024081231
14.12471 -0.024193764
14.12571 -0.024304951
14.12671 -0.024414781000000003
14.12771 -0.024523247999999997
14.12871 -0.024630338999999998
14.12971 -0.024736046999999997
14.13071 -0.024840361000000002
14.13171 -0.024943269
14.13271 -0.025044766000000003
14.13371 -0.025144839
14.13471 -0.025243481
14.13571 -0.025340679
14.13671 -0.025436428
14.13771 -0.025530715000000002
14.13871 -0.025623532999999997
14.13971 -0.025714873000000003
14.14071 -0.025804722000000002
14.14171 -0.025893075999999998
14.14271 -0.025979921
14.14371 -0.026065254
14.14471 -0.026149061
14.14571 -0.026231338000000003
14.14671 -0.026312072
14.14771 -0.026391256999999998
14.14871 -0.026468886
14.14971 -0.026544949
14.15071 -0.02661944
14.15171 -0.026692351
14.15271 -0.026763672999999998
14.15371 -0.0268334
14.15471 -0.026901523
14.15571 -0.026968037
14.15671 -0.027032933000000002
14.15771 -0.027096204999999998
14.15871 -0.027157844
14.15971 -0.027217847
14.16071 -0.027276206
14.16171 -0.027332912
14.16271 -0.027387962000000002
14.16371 -0.027441347
14.16471 -0.027493061
14.16571 -0.0275431
14.16671 -0.027591456000000004
14.16771 -0.027638124
14.16871 -0.027683094999999998
14.16971 -0.027726367000000002
14.17071 -0.027767933
14.17171 -0.027807787
14.17271 -0.027845924999999997
14.17371 -0.027882340000000002
14.17471 -0.027917026
14.17571 -0.027949977
14.17671 -0.027981191
14.17771 -0.028010661000000003
14.17871 -0.028038382999999997
14.17971 -0.028064349000000002
14.18071 -0.028088558
14.18171 -0.028111005999999997
14.18271 -0.028131687
14.18371 -0.028150596
14.18471 -0.028167729000000002
14.18571 -0.028183081000000002
14.18671 -0.028196649999999997
14.18771 -0.028208431
14.18871 -0.028218422
14.18971 -0.028226618000000002
14.19071 -0.028233015
14.19171 -0.028237607
14.19271 -0.028240395
14.19371 -0.028241372999999997
14.19471 -0.028240541
14.19571 -0.028237893
14.19671 -0.028233425
14.19771 -0.028227135999999996
14.19871 -0.028219022000000003
14.19971 -0.028209079999999997
14.20071 -0.028197304
14.20171 -0.028183694999999998
14.20271 -0.028168250000000002
14.20371 -0.028150965
14.20471 -0.028131838000000003
14.20571 -0.028110865999999998
14.20671 -0.028088046000000002
14.20771 -0.028063376999999997
14.20871 -0.028036855
14.20971 -0.028008479
14.21071 -0.027978246000000002
14.21171 -0.027946153
14.21271 -0.027912199999999998
14.21371 -0.027876384999999997
14.21471 -0.027838704
14.21571 -0.027799158
14.21671 -0.027757746
14.21771 -0.027714466000000004
14.21871 -0.027669317
14.21971 -0.0276223
14.22071 -0.027573414
14.22171 -0.027522657
14.22271 -0.027470032
14.22371 -0.027415535
14.22471 -0.027359169000000003
14.22571 -0.027300935000000002
14.22671 -0.027240833
14.22771 -0.027178861999999998
14.22871 -0.027115026
14.22971 -0.027049323999999996
14.23071 -0.026981759999999997
14.23171 -0.026912331999999997
14.23271 -0.026841043
14.23371 -0.026767893
14.23471 -0.026692887
14.23571 -0.026616023
14.23671 -0.026537309
14.23771 -0.026456741
14.23871 -0.026374325
14.23971 -0.026290059999999997
14.24071 -0.026203951
14.24171 -0.026115999
14.24271 -0.026026208
14.24371 -0.025934580000000002
14.24471 -0.025841116
14.24571 -0.025745819000000003
14.24671 -0.025648694
14.24771 -0.025549741
14.24871 -0.025448966
14.24971 -0.025346369
14.25071 -0.025241952999999998
14.25171 -0.025135723999999998
14.25271 -0.025027682
14.25371 -0.024917831999999997
14.25471 -0.024806178
14.25571 -0.024692722999999996
14.25671 -0.024577471999999996
14.25771 -0.024460425
14.25871 -0.02434159
14.25971 -0.024220969
14.26071 -0.024098565
14.26171 -0.023974384999999997
14.26271 -0.023848432000000003
14.26371 -0.02372071
14.26471 -0.023591224
14.26571 -0.023459979000000002
14.26671 -0.023326978999999998
14.26771 -0.023192229999999998
14.26871 -0.023055736
14.26971 -0.022917503
14.27071 -0.022777535
14.27171 -0.022635839
14.27271 -0.02249242
14.27371 -0.022347282
14.27471 -0.022200432
14.27571 -0.022051876
14.27671 -0.021901619
14.27771 -0.021749668
14.27871 -0.021596027
14.27971 -0.021440706
14.28071 -0.021283708
14.28171 -0.021125042
14.28271 -0.020964713
14.28371 -0.020802728
14.28471 -0.020639095
14.28571 -0.020473821
14.28671 -0.020306914000000002
14.28771 -0.020138381
14.28871 -0.01996823
14.28971 -0.019796469
14.29071 -0.019623106
14.29171 -0.019448149999999997
14.29271 -0.019271609
14.29371 -0.019093492
14.29471 -0.018913808
14.29571 -0.018732567
14.29671 -0.018549777
14.29771 -0.018365448
14.29871 -0.018179590000000002
14.29971 -0.017992212
14.30071 -0.017803325
14.30171 -0.01761294
14.30271 -0.017421064
14.30371 -0.01722771
14.30471 -0.017032886
14.30571 -0.016836604
14.30671 -0.016638874
14.30771 -0.016439706
14.30871 -0.016239111
14.30971 -0.0160371
14.31071 -0.015833682999999998
14.31171 -0.01562887
14.31271 -0.015422673
14.31371 -0.015215100999999998
14.31471 -0.015006166
14.31571 -0.01479588
14.31671 -0.014584251
14.31771 -0.014371291
14.31871 -0.01415701
14.31971 -0.01394142
14.32071 -0.013724531000000002
14.32171 -0.013506354
14.32271 -0.013286900999999999
14.32371 -0.013066181999999999
14.32471 -0.012844209
14.32571 -0.012620992
14.32671 -0.012396544999999998
14.32771 -0.012170878
14.32871 -0.011944002
14.32971 -0.011715929
14.33071 -0.011486671
14.33171 -0.01125624
14.33271 -0.011024648
14.33371 -0.010791908
14.33471 -0.010558033
14.33571 -0.010323035
14.33671 -0.010086926
14.33771 -0.0098497207
14.33871 -0.009611430899999999
14.33971 -0.0093720708
14.34071 -0.009131652799999999
14.34171 -0.0088901914
14.34271 -0.0086476997
14.34371 -0.0084041916
14.34471 -0.0081596809
14.34571 -0.0079141821
14.34671 -0.007667709
14.34771 -0.007420275499999999
14.34871 -0.0071718961
14.34971 -0.0069225855
14.35071 -0.006672358000000001
14.35171 -0.0064212283
14.35271 -0.006169211
14.35371 -0.005916320500000001
14.35471 -0.0056625722
14.35571 -0.0054079806
14.35671 -0.0051525610999999995
14.35771 -0.0048963284
14.35871 -0.0046392978999999996
14.35971 -0.0043814849
14.36071 -0.004122905
14.36171 -0.0038635735
14.36271 -0.0036035060000000002
14.36371 -0.0033427183
14.36471 -0.0030812258
14.36571 -0.0028190447
14.36671 -0.0025561909
14.36771 -0.0022926803
14.36871 -0.002028529
14.36971 -0.0017637530999999999
14.37071 -0.0014983689
14.37171 -0.0012323926000000001
14.37271 -0.00096584045
14.37371 -0.0006987288099999999
14.37471 -0.00043107397999999996
14.37571 -0.00016289232
14.37671 0.00010579981
14.37771 0.00037498605
14.37871 0.0006446500699999999
14.37971 0.0009147754999999999
14.38071 0.0011853462
14.38171 0.0014563457
14.38271 0.0017277577999999997
14.38371 0.0019995665
14.38471 0.0022717553
14.38571 0.0025443083
14.38671 0.0028172093
14.38771 0.0030904422999999998
14.38871 0.0033639913
14.38971 0.0036378402000000003
14.39071 0.0039119728
14.39171 0.0041863736
14.39271 0.004461026
14.39371 0.0047359143000000005
14.39471 0.0050110222
14.39571 0.0052863339
14.39671 0.0055618333
14.39771 0.0058375041
14.39871 0.0061133294
14.39971 0.0063892934
14.40071 0.0066653796
14.40171 0.006941571299999999
14.40271 0.0072178525
14.40371 0.0074942058
14.40471 0.0077706143
14.40571 0.008047060699999999
14.40671 0.0083235274
14.40771 0.0085999978
14.40871 0.0088764544
14.40971 0.0091528789
14.41071 0.009429254699999999
14.41171 0.0097055628
14.41271 0.0099817858
14.41371 0.010257906
14.41471 0.010533905000000001
14.41571 0.010809764999999999
14.41671 0.011085467
14.41771 0.011360994
14.41871 0.011636326
14.41971 0.011911447
14.42071 0.012186337
14.42171 0.012460978
14.42271 0.012735353
14.42371 0.013009442999999999
14.42471 0.013283230000000002
14.42571 0.013556694999999999
14.42671 0.013829822000000002
14.42771 0.014102591
14.42871 0.014374987
14.42971 0.014646989999999999
14.43071 0.014918584
14.43171 0.01518975
14.43271 0.015460471
14.43371 0.01573073
14.43471 0.016000509
14.43571 0.016269791
14.43671 0.016538558999999998
14.43771 0.016806796
14.43871 0.017074484
14.43971 0.017341608
14.44071 0.017608149
14.44171 0.017874093
14.44271 0.018139419
14.44371 0.018404114
14.44471 0.01866816
14.44571 0.01893154
14.44671 0.019194237
14.44771 0.019456235
14.44871 0.019717518
14.44971 0.019978068
14.45071 0.020237869
14.45171 0.020496905000000003
14.45271 0.020755159
14.45371 0.021012616
14.45471 0.021269259999999998
14.45571 0.021525072
14.45671 0.021780039
14.45771 0.022034143
14.45871 0.022287368
14.45971 0.022539699
14.46071 0.022791118
14.46171 0.02304161
14.46271 0.023291159999999998
14.46371 0.023539749999999998
14.46471 0.023787364999999998
14.46571 0.02403399
14.46671 0.024279607
14.46771 0.024524203
14.46871 0.024767757999999997
14.46971 0.025010260000000003
14.47071 0.025251691
14.47171 0.025492036
14.47271 0.025731279
14.47371 0.025969403000000002
14.47471 0.026206393
14.47571 0.026442233
14.47671 0.026676909
14.47771 0.026910403
14.47871 0.027142698
14.47971 0.027373779
14.48071 0.02760363
14.48171 0.027832235000000004
14.48271 0.028059576000000003
14.48371 0.028285639999999997
14.48471 0.028510412000000002
14.48571 0.028733870999999998
14.48671 0.028956006
14.48771 0.029176799999999996
14.48871 0.029396234
14.48971 0.029614294
14.49071 0.029830965999999997
14.49171 0.030046236
14.49271 0.030260085
14.49371 0.030472498999999997
14.49471 0.030683464
14.49571 0.030892962000000003
14.49671 0.031100982
14.49771 0.031307508
14.49871 0.031512527
14.49971 0.031716024
14.50071 0.031917985
14.50171 0.032118394
14.50271 0.032317240000000004
14.50371 0.032514508
14.50471 0.032710188
14.50571 0.032904263999999996
14.50671 0.033096725
14.50771 0.033287555999999996
14.50871 0.033476745
14.50971 0.033664281000000004
14.51071 0.033850153
14.51171 0.034034345
14.51271 0.03421685
14.51371 0.034397651
14.51471 0.034576738999999995
14.51571 0.034754099999999996
14.51671 0.034929725
14.51771 0.035103603
14.51871 0.035275719999999997
14.51971 0.035446064
14.52071 0.035614625
14.52171 0.035781389999999996
14.52271 0.035946351
14.52371 0.036109492
14.52471 0.036270803
14.52571 0.036430274
14.52671 0.036587894999999995
14.52771 0.03674365
14.52871 0.036897531000000004
14.52971 0.037049525
14.53071 0.037199623
14.53171 0.037347813
14.53271 0.037494084
14.53371 0.037638424000000004
14.53471 0.03778082
14.53571 0.037921264
14.53671 0.038059746
14.53771 0.038196251
14.53871 0.038330772
14.53971 0.038463296
14.54071 0.038593815000000004
14.54171 0.038722318
14.54271 0.038848791
14.54371 0.038973227
14.54471 0.039095615
14.54571 0.039215945
14.54671 0.039334205
14.54771 0.039450388
14.54871 0.039564483
14.54971 0.039676481
14.55071 0.039786371
14.55171 0.039894145
14.55271 0.039999795000000005
14.55371 0.040103309
14.55471 0.04020468
14.55571 0.040303898
14.55671 0.040400954
14.55771 0.040495841
14.55871 0.040588548
14.55971 0.04067907
14.56071 0.040767397000000004
14.56171 0.040853523999999995
14.56271 0.040937439
14.56371 0.041019138999999996
14.56471 0.041098616000000004
14.56571 0.041175861
14.56671 0.041250867
14.56771 0.04132363
14.56871 0.041394141999999995
14.56971 0.041462399999999996
14.57071 0.041528395
14.57171 0.041592124
14.57271 0.041653583
14.57371 0.041712762
14.57471 0.04176966
14.57571 0.041824274
14.57671 0.041876597
14.57771 0.041926623
14.57871 0.04197435
14.57971 0.042019775999999995
14.58071 0.042062896
14.58171 0.042103705
14.58271 0.042142204
14.58371 0.042178386
14.58471 0.042212248
14.58571 0.042243788000000004
14.58671 0.042272999
14.58771 0.042299882999999996
14.58871 0.042324435
14.58971 0.04234665
14.59071 0.042366527
14.59171 0.042384065
14.59271 0.042399261
14.59371 0.042412107
14.59471 0.042422605
14.59571 0.042430750999999996
14.59671 0.042436539999999995
14.59771 0.042439971
14.59871 0.042441042
14.59971 0.04243975
14.60071 0.042436089
14.60171 0.042430058
14.60271 0.042421659
14.60371 0.042410885
14.60471 0.042397736
14.60571 0.042382206
14.60671 0.042364298
14.60771 0.042344007
14.60871 0.042321332
14.60971 0.042296274
14.61071 0.042268829
14.61171 0.042238995
14.61271 0.042206774
14.61371 0.042172163
14.61471 0.042135163999999996
14.61571 0.042095775
14.61671 0.042053996
14.61771 0.042009828
14.61871 0.041963274
14.61971 0.041914333
14.62071 0.041863005
14.62171 0.041809291
14.62271 0.041753193
14.62371 0.041694715
14.62471 0.041633856000000004
14.62571 0.041570619
14.62671 0.041505007999999996
14.62771 0.041437021
14.62871 0.041366665
14.62971 0.041293941
14.63071 0.041218853
14.63171 0.041141402
14.63271 0.04106159
14.63371 0.040979424
14.63471 0.040894907
14.63571 0.040808041
14.63671 0.040718829
14.63771 0.040627277
14.63871 0.040533388000000004
14.63971 0.040437165
14.64071 0.040338613
14.64171 0.040237737
14.64271 0.040134539999999996
14.64371 0.040029026999999995
14.64471 0.039921203
14.64571 0.039811074
14.64671 0.039698646
14.64771 0.039583922
14.64871 0.039466906999999996
14.64971 0.039347608
14.65071 0.039226029
14.65171 0.039102178
14.65271 0.038976059
14.65371 0.038847679
14.65471 0.038717044000000006
14.65571 0.038584159
14.65671 0.03844903
14.65771 0.038311663
14.65871 0.038172066000000004
14.65971 0.038030246000000004
14.66071 0.037886208
14.66171 0.037739958000000004
14.66271 0.037591506000000004
14.66371 0.037440856
14.66471 0.037288014
14.66571 0.037132989000000005
14.66671 0.036975788
14.66771 0.036816418000000004
14.66871 0.036654886
14.66971 0.036491197999999996
14.67071 0.036325361
14.67171 0.036157385
14.67271 0.035987276
14.67371 0.035815043000000005
14.67471 0.03564069
14.67571 0.035464231
14.67671 0.03528567
14.67771 0.035105014
14.67871 0.034922274
14.67971 0.034737459
14.68071 0.034550574
14.68171 0.034361632
14.68271 0.034170641
14.68371 0.03397761
14.68471 0.033782548
14.68571 0.033585465
14.68671 0.033386372
14.68771 0.033185276
14.68871 0.032982192
14.68971 0.03277713
14.69071 0.032570097
14.69171 0.032361108
14.69271 0.032150172000000005
14.69371 0.031937304
14.69471 0.031722512
14.69571 0.031505807
14.69671 0.031287206
14.69771 0.031066718000000004
14.69871 0.030844356000000003
14.69971 0.030620131
14.70071 0.030394056
14.70171 0.030166144
14.70271 0.029936406999999998
14.70371 0.029704857
14.70471 0.029471507999999997
14.70571 0.029236372
14.70671 0.028999464
[truncated: 184,403 more chars]
