# Supplementary material for: 2D Synthetic dataset of numerical simulations of long-period seismicity in a volcanic edifice and related sensitivity kernels
Source: Data Brief. 2021 Jan 25;34:106673. doi: 10.1016/j.dib.2020.106673 (PMC7841316; doi:10.1016/j.dib.2020.106673)
Supplement: Supplementary Data S1 — Supplementary Raw Research Data. This is open data under the CC BY license http://creativecommons.org/licenses/by/4.0/ [file mmc1.zip › Dataset/OUTPUT_SEISMOGRAMS/9000_3000/disp_X_hetero_5000_1768_SVF1e0Hz.semd]

-1.200000 0.0
-1.199000 0.0
-1.198000 0.0
-1.197000 0.0
-1.196000 0.0
-1.195000 0.0
-1.194000 0.0
-1.193000 0.0
-1.192000 0.0
-1.191000 0.0
-1.190000 0.0
-1.189000 0.0
-1.188000 0.0
-1.187000 0.0
-1.186000 0.0
-1.185000 0.0
-1.184000 0.0
-1.183000 0.0
-1.182000 0.0
-1.181000 0.0
-1.180000 0.0
-1.179000 0.0
-1.178000 0.0
-1.177000 0.0
-1.176000 0.0
-1.175000 0.0
-1.174000 0.0
-1.173000 0.0
-1.172000 0.0
-1.171000 0.0
-1.170000 0.0
-1.169000 0.0
-1.168000 0.0
-1.167000 0.0
-1.166000 0.0
-1.165000 0.0
-1.164000 0.0
-1.163000 0.0
-1.162000 0.0
-1.161000 0.0
-1.160000 0.0
-1.159000 0.0
-1.158000 0.0
-1.157000 0.0
-1.156000 0.0
-1.155000 0.0
-1.154000 0.0
-1.153000 0.0
-1.152000 0.0
-1.151000 0.0
-1.150000 0.0
-1.149000 0.0
-1.148000 0.0
-1.147000 0.0
-1.146000 0.0
-1.145000 0.0
-1.144000 0.0
-1.143000 0.0
-1.142000 0.0
-1.141000 0.0
-1.140000 0.0
-1.139000 0.0
-1.138000 0.0
-1.137000 0.0
-1.136000 0.0
-1.135000 0.0
-1.134000 0.0
-1.133000 0.0
-1.132000 0.0
-1.131000 0.0
-1.130000 0.0
-1.129000 0.0
-1.128000 0.0
-1.127000 0.0
-1.126000 0.0
-1.125000 0.0
-1.124000 0.0
-1.123000 0.0
-1.122000 0.0
-1.121000 0.0
-1.120000 0.0
-1.119000 0.0
-1.118000 0.0
-1.117000 0.0
-1.116000 0.0
-1.115000 0.0
-1.114000 0.0
-1.113000 0.0
-1.112000 0.0
-1.111000 0.0
-1.110000 0.0
-1.109000 0.0
-1.108000 0.0
-1.107000 0.0
-1.106000 0.0
-1.105000 0.0
-1.104000 0.0
-1.103000 0.0
-1.102000 0.0
-1.101000 0.0
-1.100000 0.0
-1.099000 0.0
-1.098000 0.0
-1.097000 0.0
-1.096000 0.0
-1.095000 0.0
-1.094000 0.0
-1.093000 0.0
-1.092000 0.0
-1.091000 0.0
-1.090000 0.0
-1.089000 0.0
-1.088000 0.0
-1.087000 0.0
-1.086000 0.0
-1.085000 0.0
-1.084000 0.0
-1.083000 0.0
-1.082000 0.0
-1.081000 0.0
-1.080000 0.0
-1.079000 0.0
-1.078000 0.0
-1.077000 0.0
-1.076000 0.0
-1.075000 0.0
-1.074000 0.0
-1.073000 0.0
-1.072000 0.0
-1.071000 0.0
-1.070000 0.0
-1.069000 0.0
-1.068000 0.0
-1.067000 0.0
-1.066000 0.0
-1.065000 0.0
-1.064000 0.0
-1.063000 0.0
-1.062000 0.0
-1.061000 0.0
-1.060000 0.0
-1.059000 0.0
-1.058000 0.0
-1.057000 0.0
-1.056000 0.0
-1.055000 0.0
-1.054000 0.0
-1.053000 0.0
-1.052000 0.0
-1.051000 0.0
-1.050000 0.0
-1.049000 0.0
-1.048000 0.0
-1.047000 0.0
-1.046000 0.0
-1.045000 0.0
-1.044000 0.0
-1.043000 0.0
-1.042000 0.0
-1.041000 0.0
-1.040000 0.0
-1.039000 0.0
-1.038000 0.0
-1.037000 0.0
-1.036000 0.0
-1.035000 0.0
-1.034000 0.0
-1.033000 0.0
-1.032000 0.0
-1.031000 0.0
-1.030000 0.0
-1.029000 0.0
-1.028000 0.0
-1.027000 0.0
-1.026000 0.0
-1.025000 0.0
-1.024000 0.0
-1.023000 0.0
-1.022000 0.0
-1.021000 0.0
-1.020000 0.0
-1.019000 0.0
-1.018000 0.0
-1.017000 0.0
-1.016000 0.0
-1.015000 0.0
-1.014000 0.0
-1.013000 0.0
-1.012000 0.0
-1.011000 0.0
-1.010000 0.0
-1.009000 0.0
-1.008000 0.0
-1.007000 0.0
-1.006000 0.0
-1.005000 0.0
-1.004000 0.0
-1.003000 0.0
-1.002000 0.0
-1.001000 0.0
-1.000000 0.0
-0.9990000 0.0
-0.9980000 0.0
-0.9970000 0.0
-0.9960000 0.0
-0.9950000 0.0
-0.9940000 0.0
-0.9930000 0.0
-0.9920000 0.0
-0.9910000 0.0
-0.9900000 0.0
-0.9890000 0.0
-0.9880000 0.0
-0.9870000 0.0
-0.9860000 0.0
-0.9850000 0.0
-0.9840000 0.0
-0.9830000 0.0
-0.9820000 0.0
-0.9810000 0.0
-0.9800000 0.0
-0.9790000 0.0
-0.9780000 0.0
-0.9770000 0.0
-0.9760000 0.0
-0.9750000 0.0
-0.9740000 0.0
-0.9730000 0.0
-0.9720000 0.0
-0.9710000 0.0
-0.9700000 0.0
-0.9690000 0.0
-0.9680000 0.0
-0.9670000 0.0
-0.9660000 0.0
-0.9650000 0.0
-0.9640000 0.0
-0.9630000 0.0
-0.9620000 0.0
-0.9610000 0.0
-0.9600000 0.0
-0.9590000 0.0
-0.9580000 0.0
-0.9570000 0.0
-0.9560000 0.0
-0.9550000 0.0
-0.9540000 0.0
-0.9530000 0.0
-0.9520000 0.0
-0.9510000 0.0
-0.9500000 0.0
-0.9490000 0.0
-0.9480000 0.0
-0.9470000 0.0
-0.9460000 0.0
-0.9450000 0.0
-0.9440000 0.0
-0.9430000 0.0
-0.9420000 0.0
-0.9410000 0.0
-0.9400000 0.0
-0.9390000 0.0
-0.9380000 0.0
-0.9370000 0.0
-0.9360000 0.0
-0.9350000 0.0
-0.9340000 0.0
-0.9330000 0.0
-0.9320000 0.0
-0.9310000 0.0
-0.9300000 0.0
-0.9290000 0.0
-0.9280000 0.0
-0.9270000 0.0
-0.9260000 0.0
-0.9250000 0.0
-0.9240000 0.0
-0.9230000 0.0
-0.9220000 0.0
-0.9210000 0.0
-0.9200000 0.0
-0.9190000 0.0
-0.9180000 0.0
-0.9170000 0.0
-0.9160000 0.0
-0.9150000 0.0
-0.9140000 0.0
-0.9130000 0.0
-0.9120000 0.0
-0.9110000 0.0
-0.9100000 0.0
-0.9090000 0.0
-0.9080000 0.0
-0.9070000 0.0
-0.9060000 0.0
-0.9050000 0.0
-0.9040000 0.0
-0.9030000 0.0
-0.9020000 0.0
-0.9010000 0.0
-0.9000000 0.0
-0.8990000 0.0
-0.8980000 0.0
-0.8970000 0.0
-0.8960000 0.0
-0.8950000 0.0
-0.8940000 0.0
-0.8930000 0.0
-0.8920000 0.0
-0.8910000 0.0
-0.8900000 0.0
-0.8890000 0.0
-0.8880000 0.0
-0.8870000 0.0
-0.8860000 0.0
-0.8850000 0.0
-0.8840000 0.0
-0.8830000 0.0
-0.8820000 0.0
-0.8810000 0.0
-0.8800000 0.0
-0.8790000 0.0
-0.8780000 0.0
-0.8770000 0.0
-0.8760000 0.0
-0.8750000 0.0
-0.8740000 0.0
-0.8730000 0.0
-0.8720000 0.0
-0.8710000 0.0
-0.8700000 0.0
-0.8690000 0.0
-0.8680000 0.0
-0.8670000 0.0
-0.8660000 0.0
-0.8650000 0.0
-0.8640000 0.0
-0.8630000 0.0
-0.8620000 0.0
-0.8610000 0.0
-0.8600000 0.0
-0.8590000 0.0
-0.8580000 0.0
-0.8570000 0.0
-0.8560000 0.0
-0.8550000 0.0
-0.8540000 0.0
-0.8530000 0.0
-0.8520000 0.0
-0.8510000 0.0
-0.8500000 0.0
-0.8490000 0.0
-0.8480000 0.0
-0.8470000 0.0
-0.8460000 0.0
-0.8450000 0.0
-0.8440000 0.0
-0.8430000 0.0
-0.8420000 0.0
-0.8410000 0.0
-0.8400000 0.0
-0.8390000 0.0
-0.8380000 0.0
-0.8370000 0.0
-0.8360000 0.0
-0.8350000 0.0
-0.8340000 0.0
-0.8330000 0.0
-0.8320000 0.0
-0.8310000 0.0
-0.8300000 0.0
-0.8290000 0.0
-0.8280000 0.0
-0.8270000 0.0
-0.8260000 0.0
-0.8250000 0.0
-0.8240000 0.0
-0.8230000 0.0
-0.8220000 0.0
-0.8210000 0.0
-0.8200000 0.0
-0.8190000 0.0
-0.8180000 0.0
-0.8170000 0.0
-0.8160000 0.0
-0.8150000 0.0
-0.8140000 0.0
-0.8130000 0.0
-0.8120000 0.0
-0.8110000 0.0
-0.8100000 0.0
-0.8090000 0.0
-0.8080000 0.0
-0.8070000 0.0
-0.8060000 0.0
-0.8050000 0.0
-0.8040000 0.0
-0.8030000 0.0
-0.8020000 0.0
-0.8010000 0.0
-0.8000000 0.0
-0.7990000 0.0
-0.7980000 0.0
-0.7970000 0.0
-0.7960000 0.0
-0.7950000 0.0
-0.7940000 0.0
-0.7930000 0.0
-0.7920000 0.0
-0.7910000 0.0
-0.7900000 0.0
-0.7890000 0.0
-0.7880000 0.0
-0.7870000 0.0
-0.7860000 0.0
-0.7850000 0.0
-0.7840000 0.0
-0.7830000 0.0
-0.7820000 0.0
-0.7810000 0.0
-0.7800000 0.0
-0.7790000 -1.2323656e-36
-0.7780000 -2.4634084e-36
-0.7770000 -3.6014248e-36
-0.7760000 -4.4893081999999995e-36
-0.7750000 -4.9809311000000005e-36
-0.7740000 -4.9132517e-36
-0.7730000 -4.1441426e-36
-0.7720000 -2.6191821e-36
-0.7710000 0.0
-0.7700000 2.842488e-36
-0.7690000 6.035338100000001e-36
-0.7680000 9.2983434e-36
-0.7670000 1.2228377e-35
-0.7660000 1.435673e-35
-0.7650000 1.5086427e-35
-0.7640000 1.3946637e-35
-0.7630000 1.0667502e-35
-0.7620000 5.0626896e-36
-0.7610000 -2.8114803e-36
-0.7600000 -1.2651373e-35
-0.7590000 -2.379496e-35
-0.7580000 -3.5294634e-35
-0.7570000 -4.5808235999999997e-35
-0.7560000 -5.3878652e-35
-0.7550000 -5.7979695e-35
-0.7540000 -5.6659582e-35
-0.7530000 -4.881350300000001e-35
-0.7520000 -3.3803783e-35
-0.7510000 -1.1728605999999999e-35
-0.7500000 1.6487687e-35
-0.7490000 4.9164276e-35
-0.7480000 8.336462199999999e-35
-0.7470000 1.1554797e-34
-0.7460000 1.4153841e-34
-0.7450000 1.5694111999999998e-34
-0.7440000 1.5760175999999998e-34
-0.7430000 1.4013276e-34
-0.7420000 1.0250049e-34
-0.7410000 4.4554264e-35
-0.7400000 -3.1571544e-35
-0.7390000 -1.2118498e-34
-0.7380000 -2.1689191000000003e-34
-0.7370000 -3.0908241e-34
-0.7360000 -3.8634522e-34
-0.7350000 -4.3653867e-34
-0.7340000 -4.4788979e-34
-0.7330000 -4.1045728e-34
-0.7320000 -3.1764793e-34
-0.7310000 -1.6771355000000002e-34
-0.7300000 3.5087316e-35
-0.7290000 2.795595e-34
-0.7280000 5.4752598999999995e-34
-0.7270000 8.1423525e-34
-0.7260000 1.0497747999999999e-33
-0.7250000 1.2213099000000001e-33
-0.7240000 1.2961107e-33
-0.7230000 1.2451922e-33
-0.7220000 1.0473061000000001e-33
-0.7210000 6.928860499999999e-34
-0.7200000 1.8752869000000002e-34
-0.7190000 -4.4547796e-34
-0.7180000 -1.1640268e-33
-0.7170000 -1.9079219e-33
-0.7160000 -2.6017099e-33
-0.7150000 -3.1597544e-33
-0.7140000 -3.4934514999999995e-33
-0.7130000 -3.5201981e-33
-0.7120000 -3.1736623e-33
-0.7110000 -2.4141586e-33
-0.7100000 -1.2383823e-33
-0.7090000 3.1285286e-34
-0.7080000 2.1501479e-33
-0.7070000 4.1351224999999996e-33
-0.7060000 6.0856238e-33
-0.7050000 7.7863994e-33
-0.7040000 9.0055357e-33
-0.7030000 9.5159654e-33
-0.7020000 9.1207439e-33
-0.7010000 7.680121e-33
-0.7000000 5.1378637e-33
-0.6990000 1.5438591999999997e-33
-0.6980000 -2.9302124000000003e-33
-0.6970000 -7.9850665e-33
-0.6960000 -1.3200549e-32
-0.6950000 -1.8056601e-32
-0.6940000 -2.1969002e-32
-0.6930000 -2.4338953e-32
-0.6920000 -2.4613908000000001e-32
-0.6910000 -2.235531e-32
-0.6900000 -1.7307343e-32
-0.6890000 -9.459552e-33
-0.6880000 9.0456658e-34
-0.6870000 1.3180876e-32
-0.6860000 2.6446876e-32
-0.6850000 3.9498259e-32
-0.6840000 5.0922379e-32
-0.6830000 5.920786e-32
-0.6820000 6.2885499e-32
-0.6810000 6.0691444e-32
-0.6800000 5.173944800000001e-32
-0.6790000 3.5685658e-32
-0.6780000 1.2866996e-32
-0.6770000 -1.5606443e-32
-0.6760000 -4.7823348e-32
-0.6750000 -8.1122417e-32
-0.6740000 -1.1223214e-31
-0.6730000 -1.3750067999999998e-31
-0.6720000 -1.5320811e-31
-0.6710000 -1.5594334e-31
-0.6700000 -1.4301760000000001e-31
-0.6690000 -1.1287799e-31
-0.6680000 -6.5477184e-32
-0.6670000 -2.5530508999999998e-33
-0.6660000 7.2227741e-32
-0.6650000 1.5330144e-31
-0.6640000 2.3344241e-31
-0.6630000 3.0421347e-31
-0.6620000 3.5662284e-31
-0.6610000 3.8195558e-31
-0.6600000 3.7272438999999998e-31
-0.6590000 3.2366101999999998e-31
-0.6580000 2.3265342e-31
-0.6570000 1.015215e-31
-0.6560000 -6.3477365e-32
-0.6550000 -2.5151182e-31
-0.6540000 -4.4748752e-31
-0.6530000 -6.328507500000001e-31
-0.6520000 -7.8688679000000005e-31
-0.6510000 -8.884642e-31
-0.6500000 -9.181217e-31
-0.6490000 -8.6034196e-31
-0.6480000 -7.0580993000000005e-31
-0.6470000 -4.5342204e-31
-0.6460000 -1.1179768e-31
-0.6450000 2.999457e-31
-0.6440000 7.523567899999999e-31
-0.6430000 1.2068948e-30
-0.6420000 1.6183069e-30
-0.6410000 1.9380840999999998e-30
-0.6400000 2.1188246e-30
-0.6390000 2.1192055e-30
-0.6380000 1.9091608e-30
-0.6370000 1.4747705e-30
-0.6360000 8.2231612e-31
-0.6350000 -1.9045033000000001e-32
-0.6340000 -9.9648441e-31
-0.6330000 -2.0349703e-30
-0.6320000 -3.0412169e-30
-0.6310000 -3.9101145e-30
-0.6300000 -4.5333848000000004e-30
-0.6290000 -4.8099445e-30
-0.6280000 -4.6571945999999995e-30
-0.6270000 -4.0222442999999995e-30
-0.6260000 -2.8919171000000002e-30
-0.6250000 -1.3003371e-30
-0.6240000 6.6705439999999995e-31
-0.6230000 2.8740237e-30
-0.6220000 5.1392666e-30
-0.6210000 7.247561e-30
-0.6200000 8.9660732e-30
-0.6190000 1.0064966e-29
-0.6180000 1.034089e-29
-0.6170000 9.641438200000001e-30
-0.6160000 7.888231800000001e-30
-0.6150000 5.0960871999999996e-30
-0.6140000 1.3857403e-30
-0.6130000 -3.0121561000000003e-30
-0.6120000 -7.7635025e-30
-0.6110000 -1.2448624e-29
-0.6100000 -1.6591475e-29
-0.6090000 -1.9698951000000002e-29
-0.6080000 -2.1307859e-29
-0.6070000 -2.1035963000000001e-29
-0.6060000 -1.8632551e-29
-0.6050000 -1.4023367e-29
-0.6040000 -7.3444711e-30
-0.6030000 1.0400067e-30
-0.6020000 1.0540469e-29
-0.6010000 2.0367579000000002e-29
-0.6000000 2.9581990000000004e-29
-0.5990000 3.7166632e-29
-0.5980000 4.2117633000000003e-29
-0.5970000 4.3547471999999994e-29
-0.5960000 4.0791775000000005e-29
-0.5950000 3.3509526e-29
-0.5940000 2.1765599000000003e-29
-0.5930000 6.084645e-30
-0.5920000 -1.2533308999999999e-29
-0.5910000 -3.2642848e-29
-0.5900000 -5.2432455e-29
-0.5890000 -6.9852416e-29
-0.5880000 -8.2785694e-29
-0.5870000 -8.9250904e-29
-0.5860000 -8.762182900000001e-29
-0.5850000 -7.6843763e-29
-0.5840000 -5.6624644e-29
-0.5830000 -2.7577996e-29
-0.5820000 8.703606999999999e-30
-0.5810000 4.9662172e-29
-0.5800000 9.1886409e-29
-0.5790000 1.3132558e-28
-0.5780000 1.6359866e-28
-0.5770000 1.843818e-28
-0.5760000 1.8984721e-28
-0.5750000 1.7711715e-28
-0.5740000 1.4469023e-28
-0.5730000 9.2793816e-29
-0.5720000 2.3616857000000002e-29
-0.5710000 -5.8616952e-29
-0.5700000 -1.4776607e-28
-0.5690000 -2.3609377e-28
-0.5680000 -3.1479423e-28
-0.5670000 -3.746996e-28
-0.5660000 -4.0712425e-28
-0.5650000 -4.0478315e-28
-0.5640000 -3.6270493e-28
-0.5630000 -2.7904966e-28
-0.5620000 -1.5573831000000001e-28
-0.5610000 1.1940753999999999e-30
-0.5600000 1.8159424000000002e-28
-0.5590000 3.7158471e-28
-0.5580000 5.5437307e-28
-0.5570000 7.1145537e-28
-0.5560000 8.2415184e-28
-0.5550000 8.7537187e-28
-0.5540000 8.514698000000001e-28
-0.5530000 7.4402496e-28
-0.5520000 5.513641800000001e-28
-0.5510000 2.7964706e-28
-0.5500000 -5.6650538e-29
-0.5490000 -4.3497985e-28
-0.5480000 -8.2576398e-28
-0.5470000 -1.1942495e-27
-0.5460000 -1.5030958e-27
-0.5450000 -1.7155493e-27
-0.5440000 -1.7989812e-27
-0.5430000 -1.7284944e-27
-0.5420000 -1.4902695e-27
-0.5410000 -1.0842962e-27
-0.5400000 -5.2615447e-28
-0.5390000 1.5244581e-28
-0.5380000 9.0457491e-28
-0.5370000 1.6705387999999998e-27
-0.5360000 2.3818422e-27
-0.5350000 2.9664737999999998e-27
-0.5340000 3.3551755000000004e-27
-0.5330000 3.4882308e-27
-0.5320000 3.3221894000000005e-27
-0.5310000 2.8358917999999997e-27
-0.5300000 2.035136e-27
-0.5290000 9.553883199999999e-28
-0.5280000 -3.3796004e-28
-0.5270000 -1.7521020999999997e-27
-0.5260000 -3.1721880999999998e-27
-0.5250000 -4.4693937e-27
-0.5240000 -5.5112465e-27
-0.5230000 -6.1734974e-27
-0.5220000 -6.3526106999999994e-27
-0.5210000 -5.9777609e-27
-0.5200000 -5.0211518e-27
-0.5190000 -3.5055e-27
-0.5180000 -1.5076395000000001e-27
-0.5170000 8.4252318e-28
-0.5160000 3.3681451000000005e-27
-0.5150000 5.8566699e-27
-0.5140000 8.0756572e-27
-0.5130000 9.792247e-27
-0.5120000 1.0794831000000001e-26
-0.5110000 1.0915131999999999e-26
-0.5100000 1.0048669000000001e-26
-0.5090000 8.1714614e-27
-0.5080000 5.3510181999999996e-27
-0.5070000 1.7499221e-27
-0.5060000 -2.3791583e-27
-0.5050000 -6.707471100000001e-27
-0.5040000 -1.0852887e-26
-0.5030000 -1.4410098e-26
-0.5020000 -1.698627e-26
-0.5010000 -1.8239363e-26
-0.5000000 -1.7915777e-26
-0.4990000 -1.588367e-26
-0.4980000 -1.2158328e-26
-0.4970000 -6.9163117e-27
-0.4960000 -4.9580712e-28
-0.4950000 6.6183054e-27
-0.4940000 1.3824919e-26
-0.4930000 2.0451465e-26
-0.4920000 2.5810234999999998e-26
-0.4910000 2.9262149000000004e-26
-0.4900000 3.0282677e-26
-0.4890000 2.8523843e-26
-0.4880000 2.3865996000000002e-26
-0.4870000 1.64533e-26
-0.4860000 6.707773899999999e-27
-0.4850000 -4.681673e-27
-0.4840000 -1.6796916e-26
-0.4830000 -2.8554201e-26
-0.4820000 -3.8790326000000003e-26
-0.4810000 -4.6365598e-26
-0.4800000 -5.0275448e-26
-0.4790000 -4.9761003e-26
-0.4780000 -4.4407813e-26
-0.4770000 -3.4222114e-26
-0.4760000 -1.9674763e-26
-0.4750000 -1.705364e-27
-0.4740000 1.8318237e-26
-0.4730000 3.8685847e-26
-0.4720000 5.747286999999999e-26
-0.4710000 7.2702498e-26
-0.4700000 8.2530229e-26
-0.4690000 8.5435389e-26
-0.4680000 8.040200000000001e-26
-0.4670000 6.707051e-26
-0.4660000 4.5842626000000006e-26
-0.4650000 1.792425e-26
-0.4640000 -1.4704364e-26
-0.4630000 -4.9396044e-26
-0.4620000 -8.301986799999999e-26
-0.4610000 -1.1221049e-25
-0.4600000 -1.3366697e-25
-0.4590000 -1.4447753e-25
-0.4580000 -1.424421e-25
-0.4570000 -1.2636124e-25
-0.4560000 -9.6260367e-26
-0.4550000 -5.352057200000001e-26
-0.4540000 -8.935691999999999e-28
-0.4530000 5.761331800000001e-26
-0.4520000 1.1698498e-25
-0.4510000 1.7156997e-25
-0.4500000 2.1555337e-25
-0.4490000 2.4349696e-25
-0.4480000 2.5090214e-25
-0.4470000 2.3474482e-25
-0.4460000 1.9392776e-25
-0.4450000 1.2959868e-25
-0.4440000 4.528923e-26
-0.4430000 -5.315784799999999e-26
-0.4420000 -1.5788937999999998e-25
-0.4410000 -2.595663e-25
-0.4400000 -3.4808668e-25
-0.4390000 -4.1346010000000004e-25
-0.4380000 -4.4676756e-25
-0.4370000 -4.4112478e-25
-0.4360000 -3.925591e-25
-0.4350000 -3.0070761e-25
-0.4340000 -1.6925224000000001e-25
-0.4330000 -6.0219659e-27
-0.4320000 1.7728253999999999e-25
-0.4310000 3.6575648000000005e-25
-0.4300000 5.4233032e-25
-0.4290000 6.8912362e-25
-0.4280000 7.8901991e-25
-0.4270000 8.2734022e-25
-0.4260000 7.934695e-25
-0.4250000 6.8228056e-25
-0.4240000 4.9520216e-25
-0.4230000 2.4079534e-25
-0.4220000 -6.5266559e-26
-0.4210000 -4.0087357e-25
-0.4200000 -7.3881631e-25
-0.4190000 -1.0487298e-24
-0.4180000 -1.2995274e-24
-0.4170000 -1.4621512e-24
-0.4160000 -1.5124192e-24
-0.4150000 -1.4337202999999999e-24
-0.4140000 -1.2192932000000001e-24
-0.4130000 -8.738420199999999e-25
-0.4120000 -4.1427554000000005e-25
-0.4110000 1.3058472000000001e-25
-0.4100000 7.2140036e-25
-0.4090000 1.3107975e-24
-0.4080000 1.8468151999999997e-24
-0.4070000 2.2770977000000002e-24
-0.4060000 2.553528e-24
-0.4050000 2.6369200999999996e-24
-0.4040000 2.5013576e-24
-0.4030000 2.1377463e-24
-0.4020000 1.556197e-24
-0.4010000 7.8690747e-25
-0.4000000 -1.2067096e-25
-0.3990000 -1.1004619e-24
-0.3980000 -2.0741162e-24
-0.3970000 -2.9568513e-24
-0.3960000 -3.6643828e-24
-0.3950000 -4.1204285000000005e-24
-0.3940000 -4.2641513e-24
-0.3930000 -4.0568755999999996e-24
-0.3920000 -3.4874034e-24
-0.3910000 -2.575335e-24
-0.3900000 -1.3719208000000002e-24
-0.3890000 4.1842947000000004e-26
-0.3880000 1.5599364e-24
-0.3870000 3.058671e-24
-0.3860000 4.4062355999999994e-24
-0.3850000 5.4737579e-24
-0.3840000 6.14701e-24
-0.3830000 6.3377479999999995e-24
-0.3820000 5.993649300000001e-24
-0.3810000 5.1058159e-24
-0.3800000 3.7129698e-24
-0.3790000 1.9017044e-24
-0.3780000 -1.9757060000000001e-25
-0.3770000 -2.4189568e-24
-0.3760000 -4.5732657999999995e-24
-0.3750000 -6.4632884e-24
-0.3740000 -7.9009929e-24
-0.3730000 -8.725246000000001e-24
-0.3720000 -8.8184801e-24
-0.3710000 -8.1207036e-24
-0.3700000 -6.6393665e-24
-0.3690000 -4.4538483e-24
-0.3680000 -1.7137251e-24
-0.3670000 1.3695112e-24
-0.3660000 4.537054e-24
-0.3650000 7.5028635e-24
-0.3640000 9.977825200000001e-24
-0.3630000 1.1696092999999999e-23
-0.3620000 1.2441363e-23
-0.3610000 1.2070677000000001e-23
-0.3600000 1.0533349e-23
-0.3590000 7.8828991e-24
-0.3580000 4.2803228999999996e-24
-0.3570000 -1.2271177999999999e-26
-0.3560000 -4.6478739e-24
-0.3550000 -9.2199018e-24
-0.3540000 -1.329505e-23
-0.3530000 -1.6451238e-23
-0.3520000 -1.8317570999999998e-23
-0.3510000 -1.8612766e-23
-0.3500000 -1.7178414e-23
-0.3490000 -1.4003559e-23
-0.3480000 -9.2376629e-24
-0.3470000 -3.1898074e-24
-0.3460000 3.6868884e-24
-0.3450000 1.0825386999999999e-23
-0.3440000 1.7587771e-23
-0.3430000 2.3318285e-23
-0.3420000 2.7402274e-23
-0.3410000 2.9326082e-23
-0.3400000 2.8732454e-23
-0.3390000 2.5465995e-23
-0.3380000 1.9603696e-23
-0.3370000 1.1466532999999999e-23
-0.3360000 1.609567e-24
-0.3350000 -9.210259799999999e-24
-0.3340000 -2.0087428e-23
-0.3330000 -3.0039022e-23
-0.3320000 -3.8088648e-23
-0.3310000 -4.3356397e-23
-0.3300000 -4.5147008e-23
-0.3290000 -4.3028058e-23
-0.3280000 -3.6890129000000004e-23
-0.3270000 -2.6982004e-23
-0.3260000 -1.3915786e-23
-0.3250000 1.3610173999999999e-24
-0.3240000 1.7626378000000002e-23
-0.3230000 3.3474617e-23
-0.3220000 4.7431238e-23
-0.3210000 5.808302e-23
-0.3200000 6.4212627e-23
-0.3190000 6.4925659e-23
-0.3180000 5.9757865e-23
-0.3170000 4.8751106000000004e-23
-0.3160000 3.2488652e-23
-0.3150000 1.2083286999999999e-23
-0.3140000 -1.0884249000000001e-23
-0.3130000 -3.4474807e-23
-0.3120000 -5.6542e-23
-0.3110000 -7.4914358e-23
-0.3100000 -8.759413900000001e-23
-0.3090000 -9.295578e-23
-0.3080000 -8.992574500000001e-23
-0.3070000 -7.8125673e-23
-0.3060000 -5.7962916e-23
-0.3050000 -3.0655768e-23
-0.3040000 1.8138655999999998e-24
-0.3030000 3.6821961e-23
-0.3020000 7.1292599e-23
-0.3010000 1.0194504000000001e-22
-0.3000000 1.255794e-22
-0.2990000 1.3937804e-22
-0.2980000 1.4119602e-22
-0.2970000 1.2981361e-22
-0.2960000 1.0512436999999999e-22
-0.2950000 6.8236942e-23
-0.2940000 2.1474164e-23
-0.2930000 -3.1738374e-23
-0.2920000 -8.709301500000001e-23
-0.2910000 -1.3971844e-22
-0.2900000 -1.8457476e-22
-0.2890000 -2.1689533e-22
-0.2880000 -2.326393e-22
-0.2870000 -2.2891454000000003e-22
-0.2860000 -2.0433083e-22
-0.2850000 -1.5924597e-22
-0.2840000 -9.5874496e-23
-0.2830000 -1.8238707999999998e-23
-0.2820000 6.8045584e-23
-0.2810000 1.5614188e-22
-0.2800000 2.385031e-22
-0.2790000 3.0748354e-22
-0.2780000 3.5600587e-22
-0.2770000 3.7822744999999997e-22
-0.2760000 3.7014703000000004e-22
-0.2750000 3.3009338e-22
-0.2740000 2.590433e-22
-0.2730000 1.6072974999999999e-22
-0.2720000 4.1514451000000004e-23
-0.2710000 -8.997990100000001e-23
-0.2700000 -2.2346217e-22
-0.2690000 -3.477532e-22
-0.2680000 -4.5169805e-22
-0.2670000 -5.2513839e-22
-0.2660000 -5.5986287e-22
-0.2650000 -5.5045018000000005e-22
-0.2640000 -4.949228099999999e-22
-0.2630000 -3.9514141e-22
-0.2620000 -2.5688738999999997e-22
-0.2610000 -8.960615800000001e-23
-0.2600000 9.418794100000001e-23
-0.2590000 2.7981443e-22
-0.2580000 4.5157692e-22
-0.2570000 5.9407419e-22
-0.2560000 6.935663500000001e-22
-0.2550000 7.392777600000001e-22
-0.2540000 7.2451723e-22
-0.2530000 6.4750445e-22
-0.2520000 5.118107899999999e-22
-0.2510000 3.263515e-22
-0.2500000 1.049024e-22
-0.2490000 -1.3484528e-22
-0.2480000 -3.7263473999999997e-22
-0.2470000 -5.8730296e-22
-0.2460000 -7.5861913e-22
-0.2450000 -8.6914833e-22
-0.2440000 -9.0597456e-22
-0.2430000 -8.6212013e-22
-0.2420000 -7.3751434e-22
-0.2410000 -5.3939847e-22
-0.2400000 -2.8209358000000003e-22
-0.2390000 1.3883184e-23
-0.2380000 3.2331707e-22
-0.2370000 6.183089e-22
-0.2360000 8.7065363e-22
-0.2350000 1.0543909e-21
-0.2340000 1.148308e-21
-0.2330000 1.1381646e-21
-0.2320000 1.0184222e-21
-0.2310000 7.9328933e-22
-0.2300000 4.7694724e-22
-0.2290000 9.288257299999999e-23
-0.2280000 -3.2766537e-22
-0.2270000 -7.4805944e-22
-0.2260000 -1.129257e-21
-0.2250000 -1.4332091e-21
-0.2240000 -1.6263838e-21
-0.2230000 -1.6831032e-21
-0.2220000 -1.5883812e-21
-0.2210000 -1.3399719e-21
-0.2200000 -9.4939954e-22
-0.2190000 -4.4180711e-22
-0.2180000 1.4542836e-22
-0.2170000 7.6527199e-22
-0.2160000 1.3646352999999999e-21
-0.2150000 1.888749e-21
-0.2140000 2.2859577e-21
-0.2130000 2.51253e-21
-0.2120000 2.537053e-21
-0.2110000 2.3439908e-21
-0.2100000 1.9360374e-21
-0.2090000 1.3349798e-21
-0.2080000 5.8090719e-22
-0.2070000 -2.7026468999999998e-22
-0.2060000 -1.1508249e-21
-0.2050000 -1.9865881e-21
-0.2040000 -2.7030988e-21
-0.2030000 -3.2322142999999998e-21
-0.2020000 -3.5184951e-21
-0.2010000 -3.5248179999999996e-21
-0.2000000 -3.2366599999999998e-21
-0.1990000 -2.6645973000000002e-21
-0.1980000 -1.8446835e-21
-0.1970000 -8.365649e-22
-0.1960000 2.8063261e-22
-0.1950000 1.4143942e-21
-0.1940000 2.4664449e-21
-0.1930000 3.3413106e-21
-0.1920000 3.9550851e-21
-0.1910000 4.2436214e-21
-0.1900000 4.1693637e-21
-0.1890000 3.7261254999999996e-21
-0.1880000 2.9412568000000003e-21
-0.1870000 1.8748583e-21
-0.1860000 6.1593557e-22
-0.1850000 -7.243200099999999e-22
-0.1840000 -2.0216853e-21
-0.1830000 -3.1497932000000002e-21
-0.1820000 -3.9918574e-21
-0.1810000 -4.4522107e-21
-0.1800000 -4.4665831000000004e-21
-0.1790000 -4.010099e-21
-0.1780000 -3.102121e-21
-0.1770000 -1.8072964000000003e-21
-0.1760000 -2.324754e-22
-0.1750000 1.4804815999999998e-21
-0.1740000 3.1656104999999997e-21
-0.1730000 4.6467075e-21
-0.1720000 5.7530837000000006e-21
-0.1710000 6.3358960000000005e-21
-0.1700000 6.283624799999999e-21
-0.1690000 5.5352407e-21
-0.1680000 4.0897279e-21
-0.1670000 2.0108852999999998e-21
-0.1660000 -5.7333346e-22
-0.1650000 -3.4772212e-21
-0.1640000 -6.4692576999999996e-21
-0.1630000 -9.2888757e-21
-0.1620000 -1.166687e-20
-0.1610000 -1.3347904e-20
-0.1600000 -1.4113238e-20
-0.1590000 -1.3801752999999998e-20
-0.1580000 -1.232735e-20
-0.1570000 -9.6910218e-21
-0.1560000 -5.9862697e-21
-0.1550000 -1.3971161000000001e-21
-0.1540000 3.8115269000000004e-21
-0.1530000 9.310615400000001e-21
-0.1520000 1.4729755e-20
-0.1510000 1.9684292e-20
-0.1500000 2.3804553e-20
-0.1490000 2.6764826e-20
-0.1480000 2.8309517e-20
-0.1470000 2.8274199e-20
-0.1460000 2.6599514e-20
-0.1450000 2.3336564999999998e-20
-0.1440000 1.864308e-20
-0.1430000 1.2770526000000001e-20
-0.1420000 6.043138399999999e-21
-0.1410000 -1.1693201e-21
-0.1400000 -8.482655999999999e-21
-0.1390000 -1.5530259e-20
-0.1380000 -2.1992927e-20
-0.1370000 -2.7623475e-20
-0.1360000 -3.2263462e-20
-0.1350000 -3.5850048e-20
-0.1340000 -3.8411925e-20
-0.1330000 -4.005425e-20
-0.1320000 -4.0933725e-20
-0.1310000 -4.1226038e-20
-0.1300000 -4.1088879e-20
-0.1290000 -4.0624423e-20
-0.1280000 -3.9845667e-20
-0.1270000 -3.8650936e-20
-0.1260000 -3.6810524e-20
-0.1250000 -3.396858e-20
-0.1240000 -2.9662151999999996e-20
-0.1230000 -2.3357784999999998e-20
-0.1220000 -1.4504409e-20
-0.1210000 -2.5994743000000003e-21
-0.1200000 1.2736306000000001e-20
-0.1190000 3.1681645999999996e-20
-0.1180000 5.4141814e-20
-0.1170000 7.9687679e-20
-0.1160000 1.0751393e-19
-0.1150000 1.3642303e-19
-0.1140000 1.6483997e-19
-0.1130000 1.9086100000000003e-19
-0.1120000 2.1233677999999999e-19
-0.1110000 2.2698824e-19
-0.1100000 2.3255e-19
-0.1090000 2.2693403e-19
-0.1080000 2.0840367e-19
-0.1070000 1.7574643999999999e-19
-0.1060000 1.2843294999999998e-19
-0.1050000 6.674924e-20
-0.1040000 -8.1094194e-21
-0.1030000 -9.3993961e-20
-0.1020000 -1.8781365999999998e-19
-0.1010000 -2.8560975e-19
-0.1000000 -3.8269142999999997e-19
-9.8999999E-02 -4.738308199999999e-19
-9.7999997E-02 -5.5350997e-19
-9.7000003E-02 -6.1620852e-19
-9.6000001E-02 -6.567178699999999e-19
-9.4999999E-02 -6.704651100000001e-19
-9.3999997E-02 -6.5382815e-19
-9.3000002E-02 -6.0442346e-19
-9.2000000E-02 -5.2134795e-19
-9.0999998E-02 -4.0535861000000003e-19
-9.0000004E-02 -2.5897623e-19
-8.9000002E-02 -8.6502786e-20
-8.8000000E-02 1.0605347e-19
-8.6999997E-02 3.1114661e-19
-8.6000003E-02 5.1995236e-19
-8.5000001E-02 7.2271029e-19
-8.3999999E-02 9.0913668e-19
-8.2999997E-02 1.0688929999999999e-18
-8.2000002E-02 1.1920908000000001e-18
-8.1000000E-02 1.2698119e-18
-7.9999998E-02 1.2946232999999999e-18
-7.9000004E-02 1.261061e-18
-7.8000002E-02 1.1660627e-18
-7.7000000E-02 1.0093253000000001e-18
-7.5999998E-02 7.9356808e-19
-7.5000003E-02 5.2468167e-19
-7.4000001E-02 2.1174805999999999e-19
-7.2999999E-02 -1.330815e-19
-7.1999997E-02 -4.9486044e-19
-7.1000002E-02 -8.5627621e-19
-7.0000000E-02 -1.1982353e-18
-6.8999998E-02 -1.5005969000000002e-18
-6.8000004E-02 -1.7430435000000002e-18
-6.7000002E-02 -1.9060663e-18
-6.6000000E-02 -1.9720383e-18
-6.4999998E-02 -1.9263397e-18
-6.4000003E-02 -1.7584884e-18
-6.3000001E-02 -1.4632263e-18
-6.1999999E-02 -1.0414997000000001e-18
-6.1000001E-02 -5.012724200000001e-19
-5.9999999E-02 1.4189518e-19
-5.9000000E-02 8.6456627e-19
-5.7999998E-02 1.635507e-18
-5.7000000E-02 2.4161763e-18
-5.6000002E-02 3.1616652e-18
-5.5000000E-02 3.8221034e-18
-5.4000001E-02 4.3445335e-18
-5.2999999E-02 4.6752213e-18
-5.2000001E-02 4.7623505e-18
-5.0999999E-02 4.5590118e-18
-5.0000001E-02 4.0263753e-18
-4.8999999E-02 3.1369048e-18
-4.8000000E-02 1.8774526e-18
-4.6999998E-02 2.5205663e-19
-4.6000000E-02 -1.7157438e-18
-4.5000002E-02 -3.9812549000000005e-18
-4.4000000E-02 -6.4778077999999994e-18
-4.3000001E-02 -9.116913299999999e-18
-4.1999999E-02 -1.17895e-17
-4.1000001E-02 -1.4368307e-17
-3.9999999E-02 -1.6711425e-17
-3.9000001E-02 -1.866696e-17
-3.7999999E-02 -2.0078688e-17
-3.7000000E-02 -2.0792543999999998e-17
-3.5999998E-02 -2.0663719999999998e-17
-3.5000000E-02 -1.9564071e-17
-3.4000002E-02 -1.738956e-17
-3.3000000E-02 -1.4067362e-17
-3.2000002E-02 -9.56233e-18
-3.0999999E-02 -3.8824617e-18
-2.9999999E-02 2.9168938e-18
-2.8999999E-02 1.0730359e-17
-2.8000001E-02 1.9401541e-17
-2.7000001E-02 2.8723847e-17
-2.6000001E-02 3.8443126e-17
-2.5000000E-02 4.826206e-17
-2.4000000E-02 5.7846167e-17
-2.3000000E-02 6.683122e-17
-2.2000000E-02 7.4831783e-17
-2.1000000E-02 8.1450578e-17
-2.0000000E-02 8.6288369e-17
-1.8999999E-02 8.895410399999999e-17
-1.7999999E-02 8.907495499999999e-17
-1.7000001E-02 8.630621000000001e-17
-1.6000001E-02 8.0340811e-17
-1.5000000E-02 7.091851599999999e-17
-1.4000000E-02 5.7834855e-17
-1.3000000E-02 4.0949972e-17
-1.2000000E-02 2.0197624e-17
-1.1000000E-02 -4.4053348999999994e-18
-9.9999998E-03 -3.2748771e-17
-8.9999996E-03 -6.4618062e-17
-8.0000004E-03 -9.9681778e-17
-7.0000002E-03 -1.3747822e-16
-6.0000001E-03 -1.7740117000000002e-16
-4.9999999E-03 -2.1868508999999998e-16
-4.0000002E-03 -2.60391e-16
-3.0000000E-03 -3.0139376e-16
-2.0000001E-03 -3.4037256000000003e-16
-1.0000000E-03 -3.7580626999999997e-16
0.0000000E+00 -4.0597585999999995e-16
1.0000000E-03 -4.2897590999999997e-16
2.0000001E-03 -4.4273792000000005e-16
3.0000000E-03 -4.4506713e-16
4.0000002E-03 -4.3369551e-16
4.9999999E-03 -4.0635177e-16
6.0000001E-03 -3.6084981e-16
7.0000002E-03 -2.951953e-16
8.0000004E-03 -2.0770962e-16
8.9999996E-03 -9.7168596e-17
9.9999998E-03 3.7047287e-17
1.1000000E-02 1.9479654999999999e-16
1.2000000E-02 3.7502049e-16
1.3000000E-02 5.7559512e-16
1.4000000E-02 7.932001999999999e-16
1.5000000E-02 1.0232156e-15
1.6000001E-02 1.2596548e-15
1.7000001E-02 1.4951477e-15
1.7999999E-02 1.7209802000000002e-15
1.8999999E-02 1.9272034e-15
2.0000000E-02 2.1028157e-15
2.1000000E-02 2.2360255e-15
2.2000000E-02 2.3145956e-15
2.3000000E-02 2.3262666e-15
2.4000000E-02 2.2592541000000002e-15
2.5000000E-02 2.1028084000000002e-15
2.6000001E-02 1.8478227e-15
2.7000001E-02 1.4874673e-15
2.8000001E-02 1.0178272000000001e-15
2.8999999E-02 4.3851541e-16
2.9999999E-02 -2.467723e-16
3.0999999E-02 -1.0297906e-15
3.2000002E-02 -1.8974019e-15
3.3000000E-02 -2.8313898999999997e-15
3.4000002E-02 -3.8084577e-15
3.5000000E-02 -4.8004371e-15
3.5999998E-02 -5.7747272e-15
3.7000000E-02 -6.6949722e-15
3.7999999E-02 -7.5219808e-15
3.9000001E-02 -8.214872299999999e-15
3.9999999E-02 -8.7324346e-15
4.1000001E-02 -9.0346539e-15
4.1999999E-02 -9.084372100000001e-15
4.3000001E-02 -8.8490154e-15
4.4000000E-02 -8.302326400000001e-15
4.5000002E-02 -7.4260252e-15
4.6000000E-02 -6.2113237e-15
4.6999998E-02 -4.6602122e-15
4.8000000E-02 -2.7864366e-15
4.8999999E-02 -6.1610294e-16
5.0000001E-02 1.8121582e-15
5.0999999E-02 4.447508e-15
5.2000001E-02 7.2277275e-15
5.2999999E-02 1.0080564e-14
5.4000001E-02 1.2925579999999999e-14
5.5000000E-02 1.5676454e-14
5.6000002E-02 1.8243687000000002e-14
5.7000000E-02 2.0537598e-14
5.7999998E-02 2.2471519000000002e-14
5.9000000E-02 2.3965056e-14
5.9999999E-02 2.4947250999999997e-14
6.1000001E-02 2.5359542e-14
6.1999999E-02 2.5158311e-14
6.3000001E-02 2.4316942000000002e-14
6.4000003E-02 2.2827228e-14
6.4999998E-02 2.070002e-14
6.6000000E-02 1.796507e-14
6.7000002E-02 1.4670020000000002e-14
6.8000004E-02 1.0878549e-14
6.8999998E-02 6.6677143e-15
7.0000000E-02 2.1246069999999998e-15
7.1000002E-02 -2.6575563e-15
7.1999997E-02 -7.5837209e-15
7.2999999E-02 -1.2561446999999999e-14
7.4000001E-02 -1.7505284e-14
7.5000003E-02 -2.2340825e-14
7.5999998E-02 -2.7008162e-14
7.7000000E-02 -3.1464524e-14
7.8000002E-02 -3.568585e-14
7.9000004E-02 -3.9667119e-14
7.9999998E-02 -4.3421302e-14
8.1000000E-02 -4.6976855e-14
8.2000002E-02 -5.0373764e-14
8.2999997E-02 -5.3658171e-14
8.3999999E-02 -5.687575300000001e-14
8.5000001E-02 -6.006409599999999e-14
8.6000003E-02 -6.3244308e-14
8.6999997E-02 -6.6412259e-14
8.8000000E-02 -6.9529875e-14
8.9000002E-02 -7.2516889e-14
9.0000004E-02 -7.5243551e-14
9.0999998E-02 -7.752478e-14
9.2000000E-02 -7.911619099999999e-14
9.3000002E-02 -7.9712439e-14
9.3999997E-02 -7.8948267e-14
9.4999999E-02 -7.6402562e-14
9.6000001E-02 -7.1605651e-14
9.7000003E-02 -6.4050027e-14
9.7999997E-02 -5.3204522e-14
9.8999999E-02 -3.8531936e-14
0.1000000 -1.9509986e-14
0.1010000 4.3446575999999995e-15
0.1020000 3.3449506e-14
0.1030000 6.8127003e-14
0.1040000 1.0857331000000001e-13
0.1050000 1.5482574e-13
0.1060000 2.0672949e-13
0.1070000 2.6390422999999997e-13
0.1080000 3.2571187e-13
0.1090000 3.9122584e-13
0.1100000 4.5920362e-13
0.1110000 5.2806338e-13
0.1120000 5.9586633e-13
0.1130000 6.603064800000001e-13
0.1140000 7.187097399999999e-13
0.1150000 7.6804382e-13
0.1160000 8.0494236e-13
0.1170000 8.2574379e-13
0.1180000 8.2654898e-13
0.1190000 8.032989399999999e-13
0.1200000 7.518747200000001e-13
0.1210000 6.682216199999999e-13
0.1220000 5.4849818e-13
0.1230000 3.8925102999999996e-13
0.1240000 1.8761420000000002e-13
0.1250000 -5.8468413e-14
0.1260000 -3.5000138e-13
0.1270000 -6.8668161e-13
0.1280000 -1.066635e-12
0.1290000 -1.4861544999999999e-12
0.1300000 -1.9394517e-12
0.1310000 -2.4184329e-12
0.1320000 -2.9125174000000003e-12
0.1330000 -3.4085111e-12
0.1340000 -3.8905562e-12
0.1350000 -4.3401728e-12
0.1360000 -4.7364094000000005e-12
0.1370000 -5.0561219e-12
0.1380000 -5.2743935000000005e-12
0.1390000 -5.3651053e-12
0.1400000 -5.3016683e-12
0.1410000 -5.0579143e-12
0.1420000 -4.609143e-12
0.1430000 -3.9333106999999995e-12
0.1440000 -3.0123399000000004e-12
0.1450000 -1.8335178e-12
0.1460000 -3.9094543e-13
0.1470000 1.3130151999999998e-12
0.1480000 3.2663508e-12
0.1490000 5.4461325e-12
0.1500000 7.8174507e-12
0.1510000 1.0332623999999999e-11
0.1520000 1.2930759e-11
0.1530000 1.5537751e-11
0.1540000 1.8066779e-11
0.1550000 2.0419368e-11
0.1560000 2.2487079e-11
0.1570000 2.4153848000000003e-11
0.1580000 2.5298982000000003e-11
0.1590000 2.5800827e-11
0.1600000 2.5541028000000002e-11
0.1610000 2.4409348e-11
0.1620000 2.2308926e-11
0.1630000 1.9161827e-11
0.1640000 1.4914743e-11
0.1650000 9.5446214e-12
0.1660000 3.0640126e-12
0.1670000 -4.4741188000000004e-12
0.1680000 -1.2972369e-11
0.1690000 -2.2285927e-11
0.1700000 -3.2220927e-11
0.1710000 -4.2534354e-11
0.1720000 -5.2935743000000005e-11
0.1730000 -6.3090825e-11
0.1740000 -7.262726699999999e-11
0.1750000 -8.1142574e-11
0.1760000 -8.8214137e-11
0.1770000 -9.3411325e-11
0.1780000 -9.630949499999999e-11
0.1790000 -9.6505583e-11
0.1800000 -9.3634931e-11
0.1810000 -8.7388929e-11
0.1820000 -7.7532902e-11
0.1830000 -6.3923601e-11
0.1840000 -4.6525647e-11
0.1850000 -2.5426226999999996e-11
0.1860000 -8.472480900000001e-13
0.1870000 2.6845740000000003e-11
0.1880000 5.7138577e-11
0.1890000 8.9368085e-11
0.1900000 1.2272685e-10
0.1910000 1.5627348e-10
0.1920000 1.8894872999999998e-10
0.1930000 2.1959754e-10
0.1940000 2.4699678e-10
0.1950000 2.6988852e-10
0.1960000 2.8701816999999997e-10
0.1970000 2.9717676000000004e-10
0.1980000 2.9924609000000003e-10
0.1990000 2.9224596e-10
0.2000000 2.7538163e-10
0.2010000 2.4809009e-10
0.2020000 2.1008349e-10
0.2030000 1.6138777000000002e-10
0.2040000 1.0237487e-10
0.2050000 3.3786716e-11
0.2060000 -4.3250738e-11
0.2070000 -1.2722468e-10
0.2080000 -2.1624523e-10
0.2090000 -3.0806844e-10
0.2100000 -4.0013344000000007e-10
0.2110000 -4.8961343e-10
0.2120000 -5.7348011e-10
0.2130000 -6.4858119e-10
0.2140000 -7.117288100000001e-10
0.2150000 -7.5979778e-10
0.2160000 -7.898307e-10
0.2170000 -7.991471200000001e-10
0.2180000 -7.854541700000001e-10
0.2190000 -7.4695441e-10
0.2200000 -6.8244767e-10
0.2210000 -5.914227e-10
0.2220000 -4.741351e-10
0.2230000 -3.3166768e-10
0.2240000 -1.6596997999999999e-10
0.2250000 2.0126271e-11
0.2260000 2.2291797e-10
0.2270000 4.3786966e-10
0.2280000 6.5968177e-10
0.2290000 8.8238817e-10
0.2300000 1.0994825e-09
0.2310000 1.3040711e-09
0.2320000 1.4890504e-09
0.2330000 1.6473043e-09
0.2340000 1.7719182e-09
0.2350000 1.8564024e-09
0.2360000 1.8949205e-09
0.2370000 1.8825155e-09
0.2380000 1.8153249999999998e-09
0.2390000 1.690781e-09
0.2400000 1.5077849e-09
0.2410000 1.2668504000000002e-09
0.2420000 9.7021037e-10
0.2430000 6.2187846e-10
0.2440000 2.2766329e-10
0.2450000 -2.0487004e-10
0.2460000 -6.6649251e-10
0.2470000 -1.1464591000000001e-09
0.2480000 -1.6327115e-09
0.2490000 -2.112132e-09
0.2500000 -2.570846e-09
0.2510000 -2.9945654e-09
0.2520000 -3.3689676000000003e-09
0.2530000 -3.6800979000000003e-09
0.2540000 -3.9147889999999996e-09
0.2550000 -4.0610827e-09
0.2560000 -4.1086447e-09
0.2570000 -4.0491579e-09
0.2580000 -3.8766827e-09
0.2590000 -3.5879719e-09
0.2600000 -3.1827293999999996e-09
0.2610000 -2.6637996999999997e-09
0.2620000 -2.037283e-09
0.2630000 -1.3125647000000001e-09
0.2640000 -5.0225683e-10
0.2650000 3.7795387e-10
0.2660000 1.3095492999999999e-09
0.2670000 2.2715149e-09
0.2680000 3.2407604e-09
0.2690000 4.1926185e-09
0.2700000 5.1014127e-09
0.2710000 5.941080999999999e-09
0.2720000 6.6858415e-09
0.2730000 7.3108831e-09
0.2740000 7.7930641e-09
0.2750000 8.1116024e-09
0.2760000 8.2487316e-09
0.2770000 8.1903123e-09
0.2780000 7.9263755e-09
0.2790000 7.451581e-09
0.2800000 6.7655755999999995e-09
0.2810000 5.8732408e-09
0.2820000 4.7848132e-09
0.2830000 3.5158751e-09
0.2840000 2.0872089e-09
0.2850000 5.245129399999999e-10
0.2860000 -1.142016e-09
0.2870000 -2.8782298000000002e-09
0.2880000 -4.6466928e-09
0.2890000 -6.4074529999999995e-09
0.2900000 -8.1189e-09
0.2910000 -9.7386918e-09
0.2920000 -1.1224731e-08
0.2930000 -1.2536164000000002e-08
0.2940000 -1.3634379999999999e-08
0.2950000 -1.4483983e-08
0.2960000 -1.5053721e-08
0.2970000 -1.5317325e-08
0.2980000 -1.5254269000000002e-08
0.2990000 -1.4850397000000001e-08
0.3000000 -1.4098428e-08
0.3010000 -1.2998294e-08
0.3020000 -1.1557336e-08
0.3030000 -9.7903192e-09
0.3040000 -7.7192808e-09
0.3050000 -5.3732119e-09
0.3060000 -2.7875756000000003e-09
0.3070000 -3.6725319e-12
0.3080000 2.9321285000000002e-09
0.3090000 5.969281300000001e-09
0.3100000 9.054050599999999e-09
0.3110000 1.2130572e-08
0.3120000 1.5141963000000002e-08
0.3130000 1.8031455e-08
0.3140000 2.0743519000000003e-08
0.3150000 2.3224957e-08
0.3160000 2.5425931e-08
0.3170000 2.7300923e-08
0.3180000 2.8809570999999997e-08
0.3190000 2.9917393999999996e-08
0.3200000 3.059637e-08
0.3210000 3.0825378e-08
0.3220000 3.0590471999999996e-08
0.3230000 2.9884994e-08
0.3240000 2.8709549e-08
0.3250000 2.7071806e-08
0.3260000 2.4986196e-08
0.3270000 2.2473449e-08
0.3280000 1.9560055e-08
0.3290000 1.6277625e-08
0.3300000 1.2662202e-08
0.3310000 8.7535271e-09
0.3320000 4.5942961000000006e-09
0.3330000 2.2942509e-10
0.3340000 -4.2946483e-09
0.3350000 -8.930611099999999e-09
0.3360000 -1.3630851999999999e-08
0.3370000 -1.8347951e-08
0.3380000 -2.3035068e-08
0.3390000 -2.7646244e-08
0.3400000 -3.2136580000000004e-08
0.3410000 -3.6462341000000005e-08
0.3420000 -4.0580955e-08
0.3430000 -4.4450932000000004e-08
0.3440000 -4.8031734e-08
0.3450000 -5.1283611e-08
0.3460000 -5.4167393e-08
0.3470000 -5.6644345e-08
0.3480000 -5.8676013999999993e-08
0.3490000 -6.0224165e-08
0.3500000 -6.125081599999999e-08
0.3510000 -6.171839700000001e-08
0.3520000 -6.1590039e-08
0.3530000 -6.0830041e-08
0.3540000 -5.9404509e-08
0.3550000 -5.7282212000000004e-08
0.3560000 -5.4435584000000005e-08
0.3570000 -5.0841969999999997e-08
0.3580000 -4.6485013e-08
0.3590000 -4.1356243e-08
0.3600000 -3.545679e-08
0.3610000 -2.8799212999999997e-08
0.3620000 -2.1409413e-08
0.3630000 -1.3328585000000001e-08
0.3640000 -4.6151628e-09
0.3650000 4.6532993e-09
0.3660000 1.4378342e-08
0.3670000 2.4438984e-08
0.3680000 3.469032e-08
0.3690000 4.4962364e-08
0.3700000 5.5059234999999996e-08
0.3710000 6.4758654e-08
0.3720000 7.3811862e-08
0.3730000 8.194395200000001e-08
0.3740000 8.8854624e-08
0.3750000 9.4219421e-08
0.3760000 9.7691399e-08
0.3770000 9.890325199999998e-08
0.3780000 9.7469899e-08
0.3790000 9.2991415e-08
0.3800000 8.505639500000001e-08
0.3810000 7.324561e-08
0.3820000 5.7135929000000003e-08
0.3830000 3.6304457e-08
0.3840000 1.0332807999999999e-08
0.3850000 -2.1188551e-08
0.3860000 -5.8655958e-08
0.3870000 -1.0244833e-07
0.3880000 -1.5292306e-07
0.3890000 -2.1041215e-07
0.3900000 -2.7521869e-07
0.3910000 -3.4761358e-07
0.3920000 -4.2783288e-07
0.3930000 -5.1607545e-07
0.3940000 -6.1250112e-07
0.3950000 -7.1722952e-07
0.3960000 -8.303392599999999e-07
0.3970000 -9.518679199999999e-07
0.3980000 -1.0818123000000001e-06
0.3990000 -1.2201297e-06
0.4000000 -1.3667388000000001e-06
0.4010000 -1.5215220999999999e-06
0.4020000 -1.6843282000000001e-06
0.4030000 -1.8549744999999999e-06
0.4040000 -2.0332502000000003e-06
0.4050000 -2.2189198000000003e-06
0.4060000 -2.4117266e-06
0.4070000 -2.6113968e-06
0.4080000 -2.8176425e-06
0.4090000 -3.0301666999999997e-06
0.4100000 -3.2486660000000002e-06
0.4110000 -3.4728355e-06
0.4120000 -3.7023717e-06
0.4130000 -3.936977e-06
0.4140000 -4.1763617e-06
0.4150000 -4.4202487e-06
0.4160000 -4.6683766e-06
0.4170000 -4.9205016999999995e-06
0.4180000 -5.176401900000001e-06
0.4190000 -5.4358786e-06
0.4200000 -5.6987595000000004e-06
0.4210000 -5.964901800000001e-06
0.4220000 -6.2341933e-06
0.4230000 -6.5065555999999995e-06
0.4240000 -6.7819470999999996e-06
0.4250000 -7.060364000000001e-06
0.4260000 -7.3418427e-06
0.4270000 -7.6264626999999995e-06
0.4280000 -7.914348300000001e-06
0.4290000 -8.2056715e-06
0.4300000 -8.5006533e-06
0.4310000 -8.7995652e-06
0.4320000 -9.102732399999999e-06
0.4330000 -9.4105353e-06
0.4340000 -9.72341e-06
0.4350000 -1.004185e-05
0.4360000 -1.0366403999999999e-05
0.4370000 -1.0697682e-05
0.4380000 -1.1036349e-05
0.4390000 -1.1383126e-05
0.4400000 -1.173879e-05
0.4410000 -1.2104167e-05
0.4420000 -1.2480132e-05
0.4430000 -1.2867605e-05
0.4440000 -1.3267544e-05
0.4450000 -1.3680937999999999e-05
0.4460000 -1.4108802e-05
0.4470000 -1.4552171e-05
0.4480000 -1.5012085e-05
0.4490000 -1.548959e-05
0.4500000 -1.5985717e-05
0.4510000 -1.650148e-05
0.4520000 -1.7037863e-05
0.4530000 -1.7595808e-05
0.4540000 -1.8176206e-05
0.4550000 -1.8779889e-05
0.4560000 -1.9407616e-05
0.4570000 -2.0060068e-05
0.4580000 -2.0737835e-05
0.4590000 -2.1441411e-05
0.4600000 -2.2171194e-05
0.4610000 -2.2927469000000002e-05
0.4620000 -2.3710416e-05
0.4630000 -2.4520101999999998e-05
0.4640000 -2.5356485000000003e-05
0.4650000 -2.6219413e-05
0.4660000 -2.7108632e-05
0.4670000 -2.8023786e-05
0.4680000 -2.8964428e-05
0.4690000 -2.9930030000000002e-05
0.4700000 -3.0919986000000004e-05
0.4710000 -3.1933638e-05
0.4720000 -3.2970274e-05
0.4730000 -3.4029154000000004e-05
0.4740000 -3.5109514e-05
0.4750000 -3.6210596000000004e-05
0.4760000 -3.7331654e-05
0.4770000 -3.8471964e-05
0.4780000 -3.9630859e-05
0.4790000 -4.0807723e-05
0.4800000 -4.2002023e-05
0.4810000 -4.3213311e-05
0.4820000 -4.4441239e-05
0.4830000 -4.5685576e-05
0.4840000 -4.6946207e-05
0.4850000 -4.8223154e-05
0.4860000 -4.9516564e-05
0.4870000 -5.0826731e-05
0.4880000 -5.2154087e-05
0.4890000 -5.3499213e-05
0.4900000 -5.4862812e-05
0.4910000 -5.6245744e-05
0.4920000 -5.7648987e-05
0.4930000 -5.9073648e-05
0.4940000 -6.0520954999999996e-05
0.4950000 -6.1992233e-05
0.4960000 -6.3488915e-05
0.4970000 -6.5012517e-05
0.4980000 -6.6564633e-05
0.4990000 -6.8146915e-05
0.5000000 -6.976106900000001e-05
0.5010000 -7.140884000000001e-05
0.5020000 -7.309200199999999e-05
0.5030000 -7.4812345e-05
0.5040000 -7.657166100000001e-05
0.5050000 -7.837173799999999e-05
0.5060000 -8.0214357e-05
0.5070000 -8.2101263e-05
0.5080000 -8.4034178e-05
0.5090000 -8.6014785e-05
0.5100000 -8.804472e-05
0.5110000 -9.0125565e-05
0.5120000 -9.2258847e-05
0.5130000 -9.444604e-05
0.5140000 -9.6688552e-05
0.5150000 -9.898770899999999e-05
0.5160000 -0.00010134479
0.5170000 -0.00010376100000000001
0.5180000 -0.00010623745
0.5190000 -0.00010877519999999999
0.5200000 -0.00011137524
0.5210000 -0.00011403846999999999
0.5220000 -0.00011676572000000001
0.5230000 -0.00011955773
0.5240000 -0.0001224152
0.5250000 -0.00012533874
0.5260000 -0.00012832888000000002
0.5270000 -0.0001313861
0.5280000 -0.00013451081
0.5290000 -0.00013770334
0.5300000 -0.00014096399
0.5310000 -0.00014429299
0.5320000 -0.00014769055000000002
0.5330000 -0.0001511568
0.5340000 -0.0001546919
0.5350000 -0.00015829593
0.5360000 -0.00016196901
0.5370000 -0.00016571125
0.5380000 -0.00016952279
0.5390000 -0.00017340376
0.5400000 -0.00017735437999999998
0.5410000 -0.00018137490999999998
0.5420000 -0.00018546571
0.5430000 -0.00018962719000000002
0.5440000 -0.00019385991
0.5450000 -0.00019816453
0.5460000 -0.00020254183
0.5470000 -0.00020699276
0.5480000 -0.00021151843
0.5490000 -0.00021612010999999998
0.5500000 -0.00022079926
0.5510000 -0.00022555748000000002
0.5520000 -0.00023039661
0.5530000 -0.00023531865999999998
0.5540000 -0.00024032581
0.5550000 -0.00024542044
0.5560000 -0.0002506051
0.5570000 -0.00025588251
0.5580000 -0.00026125554
0.5590000 -0.00026672719
0.5600000 -0.00027230064
0.5610000 -0.00027797912
0.5620000 -0.00028376598
0.5630000 -0.00028966465000000003
0.5640000 -0.00029567857
0.5650000 -0.00030181125
0.5660000 -0.00030806618
0.5670000 -0.00031444686
0.5680000 -0.00032095675
0.5690000 -0.00032759924
0.5700000 -0.00033437766
0.5710000 -0.00034129528
0.5720000 -0.00034835523
0.5730000 -0.00035556056
0.5740000 -0.00036291422
0.5750000 -0.00037041898
0.5760000 -0.00037807752000000003
0.5770000 -0.00038589236999999997
0.5780000 -0.000393866
0.5790000 -0.00040200071000000005
0.5800000 -0.00041029866
0.5810000 -0.00041876197000000005
0.5820000 -0.00042739266
0.5830000 -0.00043619266
0.5840000 -0.00044516382
0.5850000 -0.00045430802
0.5860000 -0.00046362707
0.5870000 -0.00047312274
0.5880000 -0.00048279690000000005
0.5890000 -0.00049265141
0.5900000 -0.00050268814
0.5910000 -0.00051290908
0.5920000 -0.0005233163400000001
0.5930000 -0.000533912
0.5940000 -0.00054469838
0.5950000 -0.00055567784
0.5960000 -0.00056685294
0.5970000 -0.00057822635
0.5980000 -0.00058980086
0.5990000 -0.00060157945
0.6000000 -0.0006135652700000001
0.6010000 -0.00062576164
0.6020000 -0.00063817197
0.6030000 -0.00065079989
0.6040000 -0.00066364923
0.6050000 -0.0006767239
0.6060000 -0.00069002799
0.6070000 -0.00070356582
0.6080000 -0.0007173417500000001
0.6090000 -0.00073136039
0.6100000 -0.0007456264
0.6110000 -0.0007601446199999999
0.6120000 -0.00077492004
0.6130000 -0.00078995781
0.6140000 -0.0008052632400000001
0.6150000 -0.0008208416099999999
0.6160000 -0.00083669847
0.6170000 -0.00085283937
0.6180000 -0.00086927002
0.6190000 -0.00088599627
0.6200000 -0.00090302401
0.6210000 -0.00092035934
0.6220000 -0.0009380082700000001
0.6230000 -0.00095597707
0.6240000 -0.0009742719199999999
0.6250000 -0.00099289919
0.6260000 -0.0010118652
0.6270000 -0.0010311763
0.6280000 -0.001050839
0.6290000 -0.0010708598
0.6300000 -0.0010912451
0.6310000 -0.0011120014
0.6320000 -0.0011331352
0.6330000 -0.0011546527
0.6340000 -0.0011765605
0.6350000 -0.0011988647
0.6360000 -0.0012215717
0.6370000 -0.0012446877
0.6380000 -0.0012682189
0.6390000 -0.0012921712
0.6400000 -0.0013165507000000001
0.6410000 -0.0013413633
0.6420000 -0.0013666147
0.6430000 -0.001392311
0.6440000 -0.0014184577
0.6450000 -0.0014450605000000001
0.6460000 -0.0014721250000000001
0.6470000 -0.001499657
0.6480000 -0.0015276621
0.6490000 -0.0015561458
0.6500000 -0.0015851141
0.6510000 -0.0016145726
0.6520000 -0.0016445274
0.6530000 -0.0016749844000000002
0.6540000 -0.0017059498999999999
0.6550000 -0.0017374305
0.6560000 -0.0017694325
0.6570000 -0.0018019627999999999
0.6580000 -0.0018350287
0.6590000 -0.0018686374
0.6600000 -0.001902797
0.6610000 -0.0019375151
0.6620000 -0.0019728004
0.6630000 -0.0020086616
0.6640000 -0.0020451078000000003
0.6650000 -0.0020821484
0.6660000 -0.0021197933
0.6670000 -0.0021580527000000004
0.6680000 -0.002196937
0.6690000 -0.0022364573
0.6700000 -0.0022766248
0.6710000 -0.0023174509000000003
0.6720000 -0.0023589477
0.6730000 -0.0024011271
0.6740000 -0.0024440016
0.6750000 -0.0024875839
0.6760000 -0.0025318866
0.6770000 -0.0025769228
0.6780000 -0.0026227054999999997
0.6790000 -0.0026692482
0.6800000 -0.0027165639
0.6810000 -0.0027646664
0.6820000 -0.002813569
0.6830000 -0.0028632852
0.6840000 -0.0029138288
0.6850000 -0.0029652132
0.6860000 -0.003017452
0.6870000 -0.0030705589000000004
0.6880000 -0.0031245469
0.6890000 -0.0031794298000000004
0.6900000 -0.0032352211000000004
0.6910000 -0.0032919343
0.6920000 -0.0033495828
0.6930000 -0.0034081801
0.6940000 -0.0034677396
0.6950000 -0.0035282748
0.6960000 -0.0035897992
0.6970000 -0.0036523263
0.6980000 -0.0037158694
0.6990000 -0.0037804427999999996
0.7000000 -0.0038460599
0.7010000 -0.0039127346
0.7020000 -0.0039804811
0.7030000 -0.0040493134
0.7040000 -0.0041192463000000006
0.7050000 -0.004190294200000001
0.7060000 -0.0042624717
0.7070000 -0.0043357941
0.7080000 -0.0044102761999999995
0.7090000 -0.0044859342
0.7100000 -0.0045627832
0.7110000 -0.0046408393000000004
0.7120000 -0.0047201193
0.7130000 -0.004800639
0.7140000 -0.0048824157
0.7150000 -0.0049654664
0.7160000 -0.0050498082
0.7170000 -0.0051354593
0.7180000 -0.0052224372
0.7190000 -0.0053107604
0.7200000 -0.0054004475
0.7210000 -0.005491517
0.7220000 -0.0055839882
0.7230000 -0.0056778805
0.7240000 -0.0057732137
0.7250000 -0.005870008
0.7260000 -0.0059682832
0.7270000 -0.0060680606
0.7280000 -0.0061693609
0.7290000 -0.0062722051
0.7300000 -0.006376615100000001
0.7310000 -0.006482611900000001
0.7320000 -0.0065902190000000005
0.7330000 -0.006699458
0.7340000 -0.0068103524000000006
0.7350000 -0.006922925199999999
0.7360000 -0.0070371999999999995
0.7370000 -0.0071532005999999995
0.7380000 -0.0072709518
0.7390000 -0.007390477499999999
0.7400000 -0.0075118026999999995
0.7410000 -0.0076349534
0.7420000 -0.0077599543
0.7430000 -0.0078868325
0.7440000 -0.0080156133
0.7450000 -0.008146323700000001
0.7460000 -0.0082789906
0.7470000 -0.0084136416
0.7480000 -0.0085503045
0.7490000 -0.0086890068
0.7500000 -0.0088297762
0.7510000 -0.0089726418
0.7520000 -0.009117632700000001
0.7530000 -0.009264777299999999
0.7540000 -0.009414105400000001
0.7550000 -0.0095656469
0.7560000 -0.0097194308
0.7570000 -0.0098754877
0.7580000 -0.010033848
0.7590000 -0.010194543
0.7600000 -0.010357603
0.7610000 -0.010523059
0.7620000 -0.010690943000000001
0.7630000 -0.010861287
0.7640000 -0.011034123
0.7650000 -0.011209483000000001
0.7660000 -0.0113874
0.7670000 -0.011567908
0.7680000 -0.01175104
0.7690000 -0.011936828
0.7700000 -0.012125309
0.7710000 -0.012316515
0.7720000 -0.012510483999999999
0.7730000 -0.012707249000000002
0.7740000 -0.012906846000000001
0.7750000 -0.013109313000000001
0.7760000 -0.013314684
0.7770000 -0.013522997
0.7780000 -0.013734291000000001
0.7790000 -0.013948602000000001
0.7800000 -0.014165968
0.7810000 -0.014386428
0.7820000 -0.014610021
0.7830000 -0.014836788
0.7840000 -0.015066765999999999
0.7850000 -0.015299997
0.7860000 -0.015536521000000001
0.7870000 -0.015776379
0.7880000 -0.016019611
0.7890000 -0.01626626
0.7900000 -0.016516367
0.7910000 -0.016769975
0.7920000 -0.017027125
0.7930000 -0.017287862
0.7940000 -0.017552226
0.7950000 -0.017820264
0.7960000 -0.018092018
0.7970000 -0.018367532
0.7980000 -0.018646852
0.7990000 -0.018930023
0.8000000 -0.01921709
0.8010000 -0.019508101
0.8020000 -0.019803099999999997
0.8030000 -0.020102136
0.8040000 -0.020405257
0.8050000 -0.020712511
0.8060000 -0.021023946
0.8070000 -0.021339614
0.8080000 -0.021659564
0.8090000 -0.021983848
0.8100000 -0.022312516
0.8110000 -0.022645622
0.8120000 -0.022983220999999998
0.8130000 -0.023325363999999998
0.8140000 -0.023672108
0.8150000 -0.024023509000000002
0.8160000 -0.024379622
0.8170000 -0.024740506
0.8180000 -0.025106215999999997
0.8190000 -0.025476812
0.8200000 -0.025852352999999998
0.8210000 -0.026232901000000003
0.8220000 -0.026618512
0.8230000 -0.027009251
0.8240000 -0.027405177
0.8250000 -0.027806353
0.8260000 -0.02821284
0.8270000 -0.028624702999999998
0.8280000 -0.029042001999999997
0.8290000 -0.029464802
0.8300000 -0.029893167
0.8310000 -0.030327163
0.8320000 -0.030766852
0.8330000 -0.031212300999999998
0.8340000 -0.031663571
0.8350000 -0.032120731
0.8360000 -0.032583845
0.8370000 -0.033052979
0.8380000 -0.033528201
0.8390000 -0.034009575
0.8400000 -0.034497172
0.8410000 -0.034991055
0.8420000 -0.035491295
0.8430000 -0.03599796
0.8440000 -0.036511119
0.8450000 -0.037030844
0.8460000 -0.037557201
0.8470000 -0.038090264
0.8480000 -0.038630102
0.8490000 -0.039176788000000004
0.8500000 -0.039730396
0.8510000 -0.040290997
0.8520000 -0.040858667
0.8530000 -0.041433482
0.8540000 -0.042015518
0.8550000 -0.04260485
0.8560000 -0.043201557
0.8570000 -0.043805718
0.8580000 -0.044417407000000006
0.8590000 -0.045036711
0.8600000 -0.045663706
0.8610000 -0.046298472
0.8620000 -0.046941094
0.8630000 -0.047591655000000004
0.8640000 -0.048250236
0.8650000 -0.048916927
0.8660000 -0.049591803999999996
0.8670000 -0.050274958
0.8680000 -0.050966477
0.8690000 -0.051666441
0.8700000 -0.052374945000000006
0.8710000 -0.053092074999999996
0.8720000 -0.053817919
0.8730000 -0.054552569
0.8740000 -0.055296114
0.8750000 -0.056048646
0.8760000 -0.056810257999999995
0.8770000 -0.057581037999999994
0.8780000 -0.058361085
0.8790000 -0.059150485
0.8800000 -0.059949339
0.8810000 -0.06075773899999999
0.8820000 -0.061575783
0.8830000 -0.062403572000000004
0.8840000 -0.063241197
0.8850000 -0.064088759
0.8860000 -0.064946356
0.8870000 -0.065814087
0.8880000 -0.06669205
0.8890000 -0.067580352
0.8900000 -0.068479095
0.8910000 -0.069388375
0.8920000 -0.07030829999999999
0.8930000 -0.071238971
0.8940000 -0.072180497
0.8950000 -0.073132978
0.8960000 -0.074096525
0.8970000 -0.075071235
0.8980000 -0.076057221
0.8990000 -0.077054591
0.9000000 -0.07806345199999999
0.9010000 -0.07908391399999999
0.9020000 -0.08011608199999999
0.9030000 -0.081160065
0.9040000 -0.082215981
0.9050000 -0.083283935
0.9060000 -0.084364036
0.9070000 -0.085456402
0.9080000 -0.08656114200000001
0.9090000 -0.087678368
0.9100000 -0.088808197
0.9110000 -0.089950743
0.9120000 -0.091106119
0.9130000 -0.09227444
0.9140000 -0.093455828
0.9150000 -0.094650395
0.9160000 -0.095858256
0.9170000 -0.09707953400000001
0.9180000 -0.098314346
0.9190000 -0.099562819
0.9200000 -0.10082506000000001
0.9210000 -0.10210121
0.9220000 -0.10339138
0.9230000 -0.1046957
0.9240000 -0.10601428
0.9250000 -0.10734726
0.9260000 -0.10869474999999999
0.9270000 -0.11005689
0.9280000 -0.11143381
0.9290000 -0.11282561
0.9300000 -0.11423244
0.9310000 -0.11565442999999999
0.9320000 -0.11709171000000002
0.9330000 -0.1185444
0.9340000 -0.12001264
0.9350000 -0.12149655000000001
0.9360000 -0.12299628000000001
0.9370000 -0.12451195
0.9380000 -0.1260437
0.9390000 -0.12759165
0.9400000 -0.12915594
0.9410000 -0.13073672
0.9420000 -0.13233412
0.9430000 -0.13394825999999999
0.9440000 -0.13557929000000002
0.9450000 -0.13722734
0.9460000 -0.13889256
0.9470000 -0.14057508
0.9480000 -0.14227503
0.9490000 -0.14399256000000002
0.9500000 -0.14572782
0.9510000 -0.14748093
0.9520000 -0.14925203
0.9530000 -0.15104129
0.9540000 -0.15284884
0.9550000 -0.15467481
0.9560000 -0.15651935
0.9570000 -0.15838261
0.9580000 -0.16026474999999998
0.9590000 -0.16216589
0.9600000 -0.16408619
0.9610000 -0.16602579
0.9620000 -0.16798485
0.9630000 -0.16996352
0.9640000 -0.17196193
0.9650000 -0.17398024
0.9660000 -0.1760186
0.9670000 -0.17807717
0.9680000 -0.18015609000000002
0.9690000 -0.18225551
0.9700000 -0.18437559
0.9710000 -0.18651647999999998
0.9720000 -0.18867834
0.9730000 -0.19086131
0.9740000 -0.19306554
0.9750000 -0.19529121
0.9760000 -0.19753843
0.9770000 -0.19980738999999997
0.9780000 -0.20209823
0.9790000 -0.20441109999999998
0.9800000 -0.20674615999999998
0.9810000 -0.20910357
0.9820000 -0.21148347
0.9830000 -0.21388603
0.9840000 -0.2163114
0.9850000 -0.21875972999999999
0.9860000 -0.22123118
0.9870000 -0.22372592000000002
0.9880000 -0.22624407
0.9890000 -0.22878582
0.9900000 -0.23135131
0.9910000 -0.23394068999999998
0.9920000 -0.23655412
0.9930000 -0.23919176
0.9940000 -0.24185376
0.9950000 -0.24454030000000002
0.9960000 -0.24725151999999997
0.9970000 -0.24998758000000001
0.9980000 -0.25274863
0.9990000 -0.25553484
1.000000 -0.25834637
1.001000 -0.26118336
1.002000 -0.26404599
1.003000 -0.26693442
1.004000 -0.26984881
1.005000 -0.27278932
1.006000 -0.27575612
1.007000 -0.27874934
1.008000 -0.28176918
1.009000 -0.28481576999999997
1.010000 -0.28788927
1.011000 -0.29098985
1.012000 -0.29411768
1.013000 -0.2972729
1.014000 -0.3004557
1.015000 -0.30366622
1.016000 -0.30690461999999996
1.017000 -0.31017107
1.018000 -0.31346572
1.019000 -0.31678871999999997
1.020000 -0.32014025
1.021000 -0.32352046
1.022000 -0.32692950000000004
1.023000 -0.33036754
1.024000 -0.33383473999999996
1.025000 -0.33733123
1.026000 -0.34085719
1.027000 -0.34441277000000003
1.028000 -0.34799813
1.029000 -0.35161343
1.030000 -0.35525882
1.031000 -0.35893444
1.032000 -0.36264048
1.033000 -0.36637706
1.034000 -0.37014436
1.035000 -0.37394252
1.036000 -0.3777717
1.037000 -0.38163203
1.038000 -0.38552368
1.039000 -0.38944681
1.040000 -0.39340155
1.041000 -0.39738808000000003
1.042000 -0.4014065
1.043000 -0.40545701
1.044000 -0.40953969999999995
1.045000 -0.41365474
1.046000 -0.4178023
1.047000 -0.42198254
1.048000 -0.42619556
1.049000 -0.43044151
1.050000 -0.43472052
1.051000 -0.43903277
1.052000 -0.44337837
1.053000 -0.44775750000000003
1.054000 -0.45217024
1.055000 -0.45661675
1.056000 -0.4610972
1.057000 -0.46561169
1.058000 -0.47016037
1.059000 -0.47474336
1.060000 -0.47936076000000005
1.061000 -0.48401277000000004
1.062000 -0.48869946
1.063000 -0.49342099
1.064000 -0.49817748
1.065000 -0.50296909
1.066000 -0.5077959
1.067000 -0.5126580599999999
1.068000 -0.51755565
1.069000 -0.52248887
1.070000 -0.5274578
1.071000 -0.5324625399999999
1.072000 -0.53750323
1.073000 -0.54258001
1.074000 -0.54769297
1.075000 -0.55284221
1.076000 -0.55802786
1.077000 -0.56325006
1.078000 -0.56850887
1.079000 -0.57380446
1.080000 -0.57913689
1.081000 -0.58450629
1.082000 -0.58991276
1.083000 -0.59535643
1.084000 -0.60083736
1.085000 -0.60635568
1.086000 -0.6119114800000001
1.087000 -0.61750486
1.088000 -0.62313592
1.089000 -0.62880474
1.090000 -0.6345114199999999
1.091000 -0.64025605
1.092000 -0.64603873
1.093000 -0.65185949
1.094000 -0.6577184899999999
1.095000 -0.66361576
1.096000 -0.66955141
1.097000 -0.6755254700000001
1.098000 -0.6815380400000001
1.099000 -0.68758922
1.100000 -0.69367904
1.101000 -0.69980756
1.102000 -0.70597488
1.103000 -0.71218102
1.104000 -0.7184261
1.105000 -0.72471015
1.106000 -0.73103323
1.107000 -0.73739537
1.108000 -0.7437966300000001
1.109000 -0.75023705
1.110000 -0.7567166799999999
1.111000 -0.76323557
1.112000 -0.7697937499999999
1.113000 -0.7763912900000001
1.114000 -0.78302817
1.115000 -0.78970445
1.116000 -0.7964201299999999
1.117000 -0.80317529
1.118000 -0.80996994
1.119000 -0.81680408
1.120000 -0.8236777000000001
1.121000 -0.83059082
1.122000 -0.83754351
1.123000 -0.8445357
1.124000 -0.85156746
1.125000 -0.85863881
1.126000 -0.8657496400000001
1.127000 -0.87290006
1.128000 -0.88009005
1.129000 -0.88731954
1.130000 -0.8945886000000001
1.131000 -0.90189716
1.132000 -0.9092452000000001
1.133000 -0.9166327300000001
1.134000 -0.92405966
1.135000 -0.93152598
1.136000 -0.9390316900000001
1.137000 -0.9465767999999999
1.138000 -0.9541612099999999
1.139000 -0.96178493
1.140000 -0.9694478499999999
1.141000 -0.97714998
1.142000 -0.9848912200000001
1.143000 -0.99267149
1.144000 -1.0004908
1.145000 -1.0083491
1.146000 -1.0162462
1.147000 -1.0241822
1.148000 -1.0321571
1.149000 -1.0401705
1.150000 -1.0482226000000001
1.151000 -1.0563131
1.152000 -1.0644422
1.153000 -1.0726095
1.154000 -1.0808151
1.155000 -1.0890589000000002
1.156000 -1.0973407
1.157000 -1.1056605000000002
1.158000 -1.1140181
1.159000 -1.1224134000000001
1.160000 -1.1308462
1.161000 -1.1393165
1.162000 -1.1478242
1.163000 -1.156369
1.164000 -1.164951
1.165000 -1.1735697999999999
1.166000 -1.1822254
1.167000 -1.1909177
1.168000 -1.1996463000000002
1.169000 -1.2084113
1.170000 -1.2172123
1.171000 -1.2260494
1.172000 -1.2349222
1.173000 -1.2438306
1.174000 -1.2527744
1.175000 -1.2617535
1.176000 -1.2707675999999999
1.177000 -1.2798165
1.178000 -1.2889001
1.179000 -1.298018
1.180000 -1.3071701
1.181000 -1.3163562
1.182000 -1.3255761
1.183000 -1.3348295
1.184000 -1.3441162
1.185000 -1.353436
1.186000 -1.3627885
1.187000 -1.3721736
1.188000 -1.3815911
1.189000 -1.3910405000000001
1.190000 -1.4005218
1.191000 -1.4100346
1.192000 -1.4195786
1.193000 -1.4291536
1.194000 -1.4387593
1.195000 -1.4483954
1.196000 -1.4580616
1.197000 -1.4677575999999999
1.198000 -1.4774831
1.199000 -1.4872379
1.200000 -1.4970215
1.201000 -1.5068336999999998
1.202000 -1.5166742
1.203000 -1.5265426
1.204000 -1.5364385
1.205000 -1.5463617
1.206000 -1.5563117
1.207000 -1.5662884
1.208000 -1.5762912
1.209000 -1.5863199000000001
1.210000 -1.5963741
1.211000 -1.6064532
1.212000 -1.6165571
1.213000 -1.6266854000000002
1.214000 -1.6368376
1.215000 -1.6470134
1.216000 -1.6572123
1.217000 -1.6674339999999999
1.218000 -1.6776780000000002
1.219000 -1.6879437000000002
1.220000 -1.6982311
1.221000 -1.7085396
1.222000 -1.7188685
1.223000 -1.7292177
1.224000 -1.7395866999999998
1.225000 -1.7499748999999998
1.226000 -1.7603818
1.227000 -1.7708072
1.228000 -1.7812504999999998
1.229000 -1.7917112
1.230000 -1.8021887
1.231000 -1.8126827
1.232000 -1.8231925999999998
1.233000 -1.8337181
1.234000 -1.8442584000000002
1.235000 -1.8548133000000002
1.236000 -1.8653818999999998
1.237000 -1.8759640000000002
1.238000 -1.8865588999999998
1.239000 -1.8971661000000002
1.240000 -1.9077851
1.241000 -1.9184151999999999
1.242000 -1.9290561000000002
1.243000 -1.9397071
1.244000 -1.9503675000000003
1.245000 -1.961037
1.246000 -1.9717146
1.247000 -1.9824000000000002
1.248000 -1.9930927
1.249000 -2.0037919
1.250000 -2.0144971000000003
1.251000 -2.0252075
1.252000 -2.0359226
1.253000 -2.0466417
1.254000 -2.0573644
1.255000 -2.0680899
1.256000 -2.0788174
1.257000 -2.0895463999999997
1.258000 -2.1002764
1.259000 -2.1110065000000002
1.260000 -2.1217361
1.261000 -2.1324646
1.262000 -2.1431914
1.263000 -2.1539155
1.264000 -2.1646366
1.265000 -2.1753537
1.266000 -2.1860663
1.267000 -2.1967735
1.268000 -2.2074748
1.269000 -2.2181693
1.270000 -2.2288565
1.271000 -2.2395354
1.272000 -2.2502055
1.273000 -2.260866
1.274000 -2.2715161
1.275000 -2.2821549
1.276000 -2.2927819
1.277000 -2.3033962000000003
1.278000 -2.313997
1.279000 -2.3245838
1.280000 -2.3351554
1.281000 -2.3457114
1.282000 -2.3562507999999998
1.283000 -2.3667727
1.284000 -2.3772762999999997
1.285000 -2.3877610000000002
1.286000 -2.3982257
1.287000 -2.4086697
1.288000 -2.4190923
1.289000 -2.4294924
1.290000 -2.4398694
1.291000 -2.4502223
1.292000 -2.4605503
1.293000 -2.4708524
1.294000 -2.4811278999999997
1.295000 -2.4913758
1.296000 -2.5015952
1.297000 -2.5117854
1.298000 -2.5219451999999998
1.299000 -2.5320739
1.300000 -2.5421705
1.301000 -2.5522343999999997
1.302000 -2.5622644
1.303000 -2.5722595
1.304000 -2.5822189
1.305000 -2.5921417
1.306000 -2.602027
1.307000 -2.6118739
1.308000 -2.6216812
1.309000 -2.6314482
1.310000 -2.6411738000000002
1.311000 -2.6508572
1.312000 -2.6604971
1.313000 -2.6700929
1.314000 -2.6796434000000002
1.315000 -2.6891477
1.316000 -2.6986049000000003
1.317000 -2.7080139
1.318000 -2.7173737
1.319000 -2.7266834
1.320000 -2.7359419
1.321000 -2.745148
1.322000 -2.754301
1.323000 -2.7633999
1.324000 -2.7724434
1.325000 -2.7814306
1.326000 -2.7903605000000002
1.327000 -2.7992319
1.328000 -2.8080441
1.329000 -2.8167957
1.330000 -2.8254859
1.331000 -2.8341135
1.332000 -2.8426776
1.333000 -2.851177
1.334000 -2.8596106999999997
1.335000 -2.8679775000000003
1.336000 -2.8762765
1.337000 -2.8845066
1.338000 -2.8926667
1.339000 -2.9007557999999998
1.340000 -2.9087728
1.341000 -2.9167164
1.342000 -2.9245857
1.343000 -2.9323798
1.344000 -2.9400973
1.345000 -2.9477371
1.346000 -2.9552983
1.347000 -2.9627796
1.348000 -2.9701799
1.349000 -2.9774982
1.350000 -2.9847333
1.351000 -2.9918842000000003
1.352000 -2.9989496
1.353000 -3.0059283999999997
1.354000 -3.0128194
1.355000 -3.0196218
1.356000 -3.026334
1.357000 -3.0329552
1.358000 -3.0394840999999997
1.359000 -3.0459195
1.360000 -3.0522603999999998
1.361000 -3.0585054
1.362000 -3.0646535999999998
1.363000 -3.0707039
1.364000 -3.0766549
1.365000 -3.0825054
1.366000 -3.0882545
1.367000 -3.0939007000000003
1.368000 -3.099443
1.369000 -3.1048803
1.370000 -3.1102113
1.371000 -3.1154351
1.372000 -3.1205503
1.373000 -3.1255558000000003
1.374000 -3.1304505000000002
1.375000 -3.135233
1.376000 -3.1399022999999997
1.377000 -3.1444568
1.378000 -3.1488959
1.379000 -3.1532183
1.380000 -3.1574227
1.381000 -3.1615078
1.382000 -3.1654727
1.383000 -3.1693160999999996
1.384000 -3.1730369
1.385000 -3.1766335999999997
1.386000 -3.1801052000000003
1.387000 -3.1834508999999995
1.388000 -3.1866692000000003
1.389000 -3.1897590000000005
1.390000 -3.1927187000000004
1.391000 -3.1955477
1.392000 -3.1982444
1.393000 -3.2008078
1.394000 -3.2032366999999997
1.395000 -3.20553
1.396000 -3.2076865000000003
1.397000 -3.2097049
1.398000 -3.2115842999999997
1.399000 -3.2133233
1.400000 -3.2149207
1.401000 -3.2163754000000004
1.402000 -3.2176863
1.403000 -3.2188524000000003
1.404000 -3.219872
1.405000 -3.2207441
1.406000 -3.2214679000000004
1.407000 -3.2220419
1.408000 -3.2224651
1.409000 -3.2227363
1.410000 -3.2228541
1.411000 -3.2228176
1.412000 -3.2226253000000002
1.413000 -3.2222766
1.414000 -3.2217700000000002
1.415000 -3.2211043000000004
1.416000 -3.2202783999999998
1.417000 -3.2192912
1.418000 -3.2181415999999996
1.419000 -3.2168284
1.420000 -3.2153506
1.421000 -3.2137066
1.422000 -3.2118956999999995
1.423000 -3.2099168999999996
1.424000 -3.2077689
1.425000 -3.2054503
1.426000 -3.2029602999999995
1.427000 -3.2002978
1.428000 -3.1974614
1.429000 -3.1944502
1.430000 -3.1912632000000003
1.431000 -3.1878993
1.432000 -3.1843569
1.433000 -3.1806353
1.434000 -3.1767339
1.435000 -3.1726509
1.436000 -3.1683855
1.437000 -3.1639367000000003
1.438000 -3.1593032
1.439000 -3.1544841999999997
1.440000 -3.1494785
1.441000 -3.1442851000000003
1.442000 -3.1389031999999997
1.443000 -3.1333312
1.444000 -3.1275685999999996
1.445000 -3.1216142999999996
1.446000 -3.1154672000000003
1.447000 -3.1091264
1.448000 -3.1025907
1.449000 -3.0958591
1.450000 -3.0889308
1.451000 -3.0818047
1.452000 -3.0744798
1.453000 -3.0669553
1.454000 -3.05923
1.455000 -3.051303
1.456000 -3.0431733
1.457000 -3.0348402
1.458000 -3.0263025
1.459000 -3.0175595
1.460000 -3.00861
1.461000 -2.9994532
1.462000 -2.9900882
1.463000 -2.9805141
1.464000 -2.97073
1.465000 -2.960735
1.466000 -2.9505283
1.467000 -2.940109
1.468000 -2.9294761
1.469000 -2.918629
1.470000 -2.9075667
1.471000 -2.8962884
1.472000 -2.8847933
1.473000 -2.8730804
1.474000 -2.8611492
1.475000 -2.8489988
1.476000 -2.8366283
1.477000 -2.824037
1.478000 -2.811224
1.479000 -2.7981889
1.480000 -2.7849305
1.481000 -2.7714485
1.482000 -2.7577419
1.483000 -2.74381
1.484000 -2.7296523
1.485000 -2.7152678
1.486000 -2.7006559
1.487000 -2.685816
1.488000 -2.6707473999999998
1.489000 -2.6554495
1.490000 -2.6399216
1.491000 -2.624163
1.492000 -2.6081732
1.493000 -2.5919514
1.494000 -2.575497
1.495000 -2.5588095
1.496000 -2.5418883
1.497000 -2.5247327999999998
1.498000 -2.5073424
1.499000 -2.4897166
1.500000 -2.4718547
1.501000 -2.4537565
1.502000 -2.4354212
1.503000 -2.4168484
1.504000 -2.3980375
1.505000 -2.3789881
1.506000 -2.3596996
1.507000 -2.3401719
1.508000 -2.3204042
1.509000 -2.3003962
1.510000 -2.2801473999999997
1.511000 -2.2596572999999998
1.512000 -2.2389259000000004
1.513000 -2.2179525
1.514000 -2.1967368
1.515000 -2.1752784000000003
1.516000 -2.1535770999999997
1.517000 -2.1316323
1.518000 -2.109444
1.519000 -2.0870117
1.520000 -2.0643352999999998
1.521000 -2.0414144
1.522000 -2.0182487
1.523000 -1.9948380000000001
1.524000 -1.9711822
1.525000 -1.947281
1.526000 -1.923134
1.527000 -1.8987413000000002
1.528000 -1.8741027000000001
1.529000 -1.8492179000000002
1.530000 -1.8240867
1.531000 -1.7987091
1.532000 -1.7730850999999999
1.533000 -1.7472143999999998
1.534000 -1.7210969999999999
1.535000 -1.6947327
1.536000 -1.6681217000000002
1.537000 -1.6412636
1.538000 -1.6141587999999998
1.539000 -1.586807
1.540000 -1.5592081
1.541000 -1.5313623
1.542000 -1.5032695
1.543000 -1.4749298
1.544000 -1.4463432
1.545000 -1.4175098000000002
1.546000 -1.3884298
1.547000 -1.3591031
1.548000 -1.3295298
1.549000 -1.2997102
1.550000 -1.2696443
1.551000 -1.2393323
1.552000 -1.2087744
1.553000 -1.1779707
1.554000 -1.1469215
1.555000 -1.115627
1.556000 -1.0840874
1.557000 -1.0523031
1.558000 -1.0202741
1.559000 -0.988001
1.560000 -0.95548397
1.561000 -0.9227232999999999
1.562000 -0.88971946
1.563000 -0.85647274
1.564000 -0.8229835
1.565000 -0.78925211
1.566000 -0.75527905
1.567000 -0.72106472
1.568000 -0.6866095600000001
1.569000 -0.65191407
1.570000 -0.61697867
1.571000 -0.58180387
1.572000 -0.54639024
1.573000 -0.5107382300000001
1.574000 -0.47484841000000005
1.575000 -0.43872134
1.576000 -0.40235757000000005
1.577000 -0.36575768999999997
1.578000 -0.3289223
1.579000 -0.29185202
1.580000 -0.25454748
1.581000 -0.21700934
1.582000 -0.17923824
1.583000 -0.14123489
1.584000 -0.10299997
1.585000 -0.064534193
1.586000 -0.025838299
1.587000 0.013086967
1.588000 0.052240834
1.589000 0.09162252
1.590000 0.13123122
1.591000 0.17106611
1.592000 0.21112636
1.593000 0.25141111
1.594000 0.2919195
1.595000 0.33265061
1.596000 0.37360357
1.597000 0.41477741
1.598000 0.4561712
1.599000 0.497784
1.600000 0.53961482
1.601000 0.58166264
1.602000 0.62392647
1.603000 0.66640526
1.604000 0.70909797
1.605000 0.75200354
1.606000 0.7951208399999999
1.607000 0.83844885
1.608000 0.88198641
1.609000 0.9257324000000001
1.610000 0.96968561
1.611000 1.0138449
1.612000 1.0582091999999998
1.613000 1.1027772
1.614000 1.1475477
1.615000 1.1925195
1.616000 1.2376913999999999
1.617000 1.283062
1.618000 1.32863
1.619000 1.3743943
1.620000 1.4203534
1.621000 1.466506
1.622000 1.5128508
1.623000 1.5593865
1.624000 1.6061116
1.625000 1.6530247000000002
1.626000 1.7001245000000003
1.627000 1.7474094
1.628000 1.7948780000000002
1.629000 1.842529
1.630000 1.8903607999999998
1.631000 1.9383717000000003
1.632000 1.9865604
1.633000 2.0349255
1.634000 2.0834650999999997
1.635000 2.1321779
1.636000 2.1810623000000002
1.637000 2.2301165000000003
1.638000 2.2793392
1.639000 2.3287285
1.640000 2.3782829
1.641000 2.4280006
1.642000 2.47788
1.643000 2.5279194
1.644000 2.5781171
1.645000 2.6284713
1.646000 2.6789803
1.647000 2.7296424
1.648000 2.7804557
1.649000 2.8314186
1.650000 2.8825292
1.651000 2.9337857
1.652000 2.9851863
1.653000 3.0367291
1.654000 3.0884121
1.655000 3.1402335000000003
1.656000 3.1921916
1.657000 3.2442842
1.658000 3.2965094
1.659000 3.3488653999999998
1.660000 3.4013499000000005
1.661000 3.4539614000000003
1.662000 3.5066977
1.663000 3.5595566
1.664000 3.6125362
1.665000 3.6656345999999997
1.666000 3.7188496
1.667000 3.772179
1.668000 3.8256209
1.669000 3.8791731000000005
1.670000 3.9328336999999998
1.671000 3.9866003999999995
1.672000 4.0404711
1.673000 4.0944438
1.674000 4.1485164
1.675000 4.2026863
1.676000 4.2569518
1.677000 4.3113105
1.678000 4.3657601
1.679000 4.4202983
1.680000 4.474923
1.681000 4.5296323
1.682000 4.5844235
1.683000 4.6392944
1.684000 4.6942428000000005
1.685000 4.7492664
1.686000 4.8043626999999995
1.687000 4.8595298
1.688000 4.9147651
1.689000 4.9700659
1.690000 5.0254304
1.691000 5.0808556
1.692000 5.1363397
1.693000 5.1918801
1.694000 5.2474741
1.695000 5.3031195
1.696000 5.3588141
1.697000 5.4145548
1.698000 5.4703396
1.699000 5.526166
1.700000 5.582031199999999
1.701000 5.6379329
1.702000 5.693868500000001
1.703000 5.7498354
1.704000 5.805831
1.705000 5.8618527
1.706000 5.9178982
1.707000 5.9739646
1.708000 6.0300492
1.709000 6.0861498
1.710000 6.1422635
1.711000 6.198388
1.712000 6.254520299999999
1.713000 6.3106582
1.714000 6.3667983
1.715000 6.4229384
1.716000 6.479075600000001
1.717000 6.535207499999999
1.718000 6.5913312
1.719000 6.647444499999999
1.720000 6.7035444
1.721000 6.7596279
1.722000 6.815692800000001
1.723000 6.871736
1.724000 6.927755500000001
1.725000 6.983748100000001
1.726000 7.0397109
1.727000 7.095640899999999
1.728000 7.1515359
1.729000 7.207392899999999
1.730000 7.2632088999999995
1.731000 7.318980999999999
1.732000 7.3747069
1.733000 7.4303836
1.734000 7.486008099999999
1.735000 7.541577500000001
1.736000 7.597089599999999
1.737000 7.6525412
1.738000 7.707929600000001
1.739000 7.7632517
1.740000 7.818504399999999
1.741000 7.873685699999999
1.742000 7.9287924
1.743000 7.9838208999999996
1.744000 8.038768899999999
1.745000 8.0936335
1.746000 8.1484124
1.747000 8.2031019
1.748000 8.2576998
1.749000 8.3122022
1.750000 8.3666071
1.751000 8.4209107
1.752000 8.4751107
1.753000 8.5292041
1.754000 8.5831881
1.755000 8.6370595
1.756000 8.6908154
1.757000 8.744452899999999
1.758000 8.7979689
1.759000 8.8513613
1.760000 8.904626200000001
1.761000 8.9577608
1.762000 9.010762
1.763000 9.0636268
1.764000 9.116353100000001
1.765000 9.1689371
1.766000 9.2213757
1.767000 9.2736661
1.768000 9.325806100000001
1.769000 9.3777917
1.770000 9.429620199999999
1.771000 9.4812885
1.772000 9.5327936
1.773000 9.5841333
1.774000 9.6353039
1.775000 9.6863024
1.776000 9.7371258
1.777000 9.7877711
1.778000 9.8382354
1.779000 9.8885156
1.780000 9.9386089
1.781000 9.9885114
1.782000 10.03822
1.783000 10.08773
1.784000 10.13705
1.785000 10.18616
1.786000 10.23507
1.787000 10.28377
1.788000 10.33226
1.789000 10.38053
1.790000 10.42859
1.791000 10.47643
1.792000 10.52404
1.793000 10.57143
1.794000 10.61859
1.795000 10.66552
1.796000 10.712209999999999
1.797000 10.758669999999999
1.798000 10.80488
1.799000 10.85085
1.800000 10.89658
1.801000 10.942060000000001
1.802000 10.98728
1.803000 11.03224
1.804000 11.07695
1.805000 11.1214
1.806000 11.16558
1.807000 11.2095
1.808000 11.25314
1.809000 11.29651
1.810000 11.33961
1.811000 11.38242
1.812000 11.42496
1.813000 11.46721
1.814000 11.509170000000001
1.815000 11.550839999999999
1.816000 11.59221
1.817000 11.63329
1.818000 11.67407
1.819000 11.71455
1.820000 11.75472
1.821000 11.79458
1.822000 11.83414
1.823000 11.87337
1.824000 11.9123
1.825000 11.9509
1.826000 11.989180000000001
1.827000 12.02713
1.828000 12.06476
1.829000 12.10205
1.830000 12.13901
1.831000 12.17564
1.832000 12.21192
1.833000 12.247860000000001
1.834000 12.28346
1.835000 12.31871
1.836000 12.35361
1.837000 12.388150000000001
1.838000 12.42234
1.839000 12.45617
1.840000 12.48964
1.841000 12.522749999999998
1.842000 12.55548
1.843000 12.58785
1.844000 12.619839999999998
1.845000 12.65146
1.846000 12.68271
1.847000 12.713569999999999
1.848000 12.744050000000001
1.849000 12.774140000000001
1.850000 12.80384
1.851000 12.83316
1.852000 12.862070000000001
1.853000 12.8906
1.854000 12.91872
1.855000 12.94644
1.856000 12.97376
1.857000 13.00067
1.858000 13.02718
1.859000 13.05327
1.860000 13.07894
1.861000 13.104199999999999
1.862000 13.12904
1.863000 13.15346
1.864000 13.17746
1.865000 13.20103
1.866000 13.224169999999999
1.867000 13.24687
1.868000 13.26915
1.869000 13.290989999999999
1.870000 13.312389999999999
1.871000 13.33334
1.872000 13.353860000000001
1.873000 13.373930000000001
1.874000 13.393550000000001
1.875000 13.41272
1.876000 13.43144
1.877000 13.449710000000001
1.878000 13.467509999999999
1.879000 13.484860000000001
1.880000 13.501750000000001
1.881000 13.51817
1.882000 13.53412
1.883000 13.549610000000001
1.884000 13.56462
1.885000 13.57917
1.886000 13.593240000000002
1.887000 13.60683
1.888000 13.61994
1.889000 13.63257
1.890000 13.64472
1.891000 13.656389999999998
1.892000 13.667570000000001
1.893000 13.67825
1.894000 13.68845
1.895000 13.69815
1.896000 13.70736
1.897000 13.71607
1.898000 13.72428
1.899000 13.732
1.900000 13.739199999999999
1.901000 13.74591
1.902000 13.7521
1.903000 13.75779
1.904000 13.76297
1.905000 13.76763
1.906000 13.77178
1.907000 13.775419999999999
1.908000 13.77854
1.909000 13.78114
1.910000 13.783219999999998
1.911000 13.784769999999998
1.912000 13.7858
1.913000 13.786309999999999
1.914000 13.786290000000001
1.915000 13.785739999999999
1.916000 13.78466
1.917000 13.78304
1.918000 13.780899999999999
1.919000 13.77821
1.920000 13.775
1.921000 13.77124
1.922000 13.76694
1.923000 13.7621
1.924000 13.75672
1.925000 13.7508
1.926000 13.74433
1.927000 13.73732
1.928000 13.72975
1.929000 13.721639999999999
1.930000 13.71298
1.931000 13.70376
1.932000 13.694
1.933000 13.68368
1.934000 13.672799999999999
1.935000 13.66137
1.936000 13.64938
1.937000 13.63683
1.938000 13.62372
1.939000 13.610050000000001
1.940000 13.59582
1.941000 13.58103
1.942000 13.565669999999999
1.943000 13.54974
1.944000 13.533249999999999
1.945000 13.516200000000001
1.946000 13.498569999999999
1.947000 13.48038
1.948000 13.46162
1.949000 13.442290000000002
1.950000 13.42238
1.951000 13.40191
1.952000 13.38086
1.953000 13.35924
1.954000 13.33705
1.955000 13.31428
1.956000 13.290930000000001
1.957000 13.26701
1.958000 13.242519999999999
1.959000 13.21744
1.960000 13.191790000000001
1.961000 13.165569999999999
1.962000 13.13876
1.963000 13.11137
1.964000 13.08341
1.965000 13.05487
1.966000 13.025739999999999
1.967000 12.99604
1.968000 12.965760000000001
1.969000 12.93489
1.970000 12.90345
1.971000 12.87142
1.972000 12.83882
1.973000 12.80563
1.974000 12.771859999999998
1.975000 12.737499999999999
1.976000 12.70257
1.977000 12.66705
1.978000 12.63096
1.979000 12.59428
1.980000 12.557009999999998
1.981000 12.519169999999999
1.982000 12.480739999999999
1.983000 12.44173
1.984000 12.402140000000001
1.985000 12.36197
1.986000 12.32122
1.987000 12.27989
1.988000 12.237969999999999
1.989000 12.19547
1.990000 12.1524
1.991000 12.10874
1.992000 12.0645
1.993000 12.019680000000001
1.994000 11.97429
1.995000 11.92831
1.996000 11.88176
1.997000 11.83463
1.998000 11.786919999999999
1.999000 11.73864
2.000000 11.689779999999999
2.001000 11.64034
2.002000 11.59033
2.003000 11.53975
2.004000 11.48859
2.005000 11.43687
2.006000 11.38457
2.007000 11.3317
2.008000 11.27826
2.009000 11.22425
2.010000 11.16967
2.011000 11.11453
2.012000 11.058819999999999
2.013000 11.00255
2.014000 10.94571
2.015000 10.888309999999999
2.016000 10.83035
2.017000 10.77183
2.018000 10.71275
2.019000 10.65311
2.020000 10.59292
2.021000 10.53217
2.022000 10.47087
2.023000 10.40901
2.024000 10.34661
2.025000 10.28365
2.026000 10.22015
2.027000 10.1561
2.028000 10.0915
2.029000 10.026359999999999
2.030000 9.9606767
2.031000 9.894453
2.032000 9.8276898
2.033000 9.7603887
2.034000 9.6925512
2.035000 9.6241795
2.036000 9.555275
2.037000 9.4858393
2.038000 9.4158746
2.039000 9.345382500000001
2.040000 9.274365
2.041000 9.202823799999999
2.042000 9.1307603
2.043000 9.058176699999999
2.044000 8.985075400000001
2.045000 8.911458399999999
2.046000 8.8373274
2.047000 8.762684499999999
2.048000 8.6875319
2.049000 8.611872
2.050000 8.5357063
2.051000 8.459037499999999
2.052000 8.381868200000001
2.053000 8.3042003
2.054000 8.2260363
2.055000 8.1473783
2.056000 8.0682285
2.057000 7.988589999999999
2.058000 7.9084650000000005
2.059000 7.8278555999999995
2.060000 7.746765
2.061000 7.6651961
2.062000 7.5831503
2.063000 7.5006314000000005
2.064000 7.4176416
2.065000 7.3341832
2.066000 7.2502598
2.067000 7.1658738
2.068000 7.081027300000001
2.069000 6.9957241
2.070000 6.9099665
2.071000 6.8237573
2.072000 6.7370996000000005
2.073000 6.6499963
2.074000 6.5624505
2.075000 6.4744651
2.076000 6.386043099999999
2.077000 6.2971875
2.078000 6.2079012
2.079000 6.1181877
2.080000 6.0280498
2.081000 5.937490599999999
2.082000 5.846513099999999
2.083000 5.7551205
2.084000 5.6633163
2.085000 5.5711037999999995
2.086000 5.478486
2.087000 5.3854663
2.088000 5.2920479
2.089000 5.1982343
2.090000 5.1040288
2.091000 5.0094351
2.092000 4.9144562
2.093000 4.8190963
2.094000 4.723358200000001
2.095000 4.627246
2.096000 4.5307633
2.097000 4.4339135
2.098000 4.3367006
2.099000 4.239128200000001
2.100000 4.1411999999999995
2.101000 4.0429197
2.102000 3.9442915000000003
2.103000 3.8453191999999996
2.104000 3.7460063000000003
2.105000 3.6463574
2.106000 3.5463758
2.107000 3.4460656
2.108000 3.3454314
2.109000 3.2444764
2.110000 3.1432051000000003
2.111000 3.0416217
2.112000 2.93973
2.113000 2.8375342000000003
2.114000 2.7350387
2.115000 2.6322473
2.116000 2.5291644
2.117000 2.4257941
2.118000 2.3221407
2.119000 2.2182082999999997
2.120000 2.1140013
2.121000 2.0095238
2.122000 1.9047804000000002
2.123000 1.7997751
2.124000 1.6945123999999998
2.125000 1.5889967
2.126000 1.4832324
2.127000 1.377224
2.128000 1.2709758999999998
2.129000 1.1644926
2.130000 1.0577786
2.131000 0.95083835
2.132000 0.8436764600000001
2.133000 0.73629762
2.134000 0.62870639
2.135000 0.52090744
2.136000 0.41290545
2.137000 0.30470514
2.138000 0.19631125000000002
2.139000 0.087728555
2.140000 -0.021038152
2.141000 -0.12998403
2.142000 -0.23910424
2.143000 -0.34839390000000003
2.144000 -0.4578481
2.145000 -0.56746192
2.146000 -0.67723044
2.147000 -0.78714862
2.148000 -0.89721158
2.149000 -1.0074142
2.150000 -1.1177516
2.151000 -1.2282184999999999
2.152000 -1.3388101
2.153000 -1.4495212
2.154000 -1.5603468
2.155000 -1.6712816
2.156000 -1.7823208
2.157000 -1.8934591
2.158000 -2.0046914
2.159000 -2.1160126000000004
2.160000 -2.2274176
2.161000 -2.338901
2.162000 -2.4504577999999997
2.163000 -2.5620827
2.164000 -2.6737707
2.165000 -2.7855162
2.166000 -2.8973142
2.167000 -3.0091593
2.168000 -3.1210463
2.169000 -3.2329701
2.170000 -3.3449250999999998
2.171000 -3.4569061999999997
2.172000 -3.5689078
2.173000 -3.6809247000000003
2.174000 -3.7929516000000003
2.175000 -3.904983
2.176000 -4.017013700000001
2.177000 -4.129038
2.178000 -4.2410504
2.179000 -4.3530457
2.180000 -4.465018199999999
2.181000 -4.5769624
2.182000 -4.6888731
2.183000 -4.8007447
2.184000 -4.9125712
2.185000 -5.0243478
2.186000 -5.1360685
2.187000 -5.2477278
2.188000 -5.35932
2.189000 -5.4708395
2.190000 -5.5822812
2.191000 -5.6936391
2.192000 -5.8049075
2.193000 -5.916081
2.194000 -6.027154299999999
2.195000 -6.1381213
2.196000 -6.2489763
2.197000 -6.359714299999999
2.198000 -6.4703286
2.199000 -6.5808146999999995
2.200000 -6.691166
2.201000 -6.8013772
2.202000 -6.911443200000001
2.203000 -7.0213579
2.204000 -7.1311153
2.205000 -7.2407104
2.206000 -7.3501370999999995
2.207000 -7.459389399999999
2.208000 -7.568462199999999
2.209000 -7.677350199999999
2.210000 -7.7860475
2.211000 -7.8945479999999995
2.212000 -8.0028459
2.213000 -8.110936
2.214000 -8.2188129
2.215000 -8.3264701
2.216000 -8.4339023
2.217000 -8.541104200000001
2.218000 -8.6480699
2.219000 -8.754793600000001
2.220000 -8.8612698
2.221000 -8.9674935
2.222000 -9.0734579
2.223000 -9.1791585
2.224000 -9.2845887
2.225000 -9.3897432
2.226000 -9.4946168
2.227000 -9.599203600000001
2.228000 -9.703497599999999
2.229000 -9.8074935
2.230000 -9.9111855
2.231000 -10.01457
2.232000 -10.11764
2.233000 -10.22038
2.234000 -10.3228
2.235000 -10.424890000000001
2.236000 -10.52665
2.237000 -10.62805
2.238000 -10.72911
2.239000 -10.82982
2.240000 -10.93016
2.241000 -11.030149999999999
2.242000 -11.12976
2.243000 -11.22899
2.244000 -11.32784
2.245000 -11.426300000000001
2.246000 -11.524370000000001
2.247000 -11.62205
2.248000 -11.71931
2.249000 -11.81617
2.250000 -11.912609999999999
2.251000 -12.00864
2.252000 -12.104239999999999
2.253000 -12.1994
2.254000 -12.294130000000001
2.255000 -12.38842
2.256000 -12.48226
2.257000 -12.57565
2.258000 -12.668579999999999
2.259000 -12.76105
2.260000 -12.85305
2.261000 -12.94458
2.262000 -13.035630000000001
2.263000 -13.126199999999999
2.264000 -13.21628
2.265000 -13.30586
2.266000 -13.39495
2.267000 -13.483529999999998
2.268000 -13.5716
2.269000 -13.65916
2.270000 -13.7462
2.271000 -13.832720000000002
2.272000 -13.91871
2.273000 -14.004159999999999
2.274000 -14.089080000000001
2.275000 -14.17345
2.276000 -14.25727
2.277000 -14.340539999999999
2.278000 -14.423250000000001
2.279000 -14.505399999999998
2.280000 -14.586969999999999
2.281000 -14.66798
2.282000 -14.7484
2.283000 -14.82825
2.284000 -14.9075
2.285000 -14.986160000000002
2.286000 -15.06423
2.287000 -15.141689999999999
2.288000 -15.218539999999999
2.289000 -15.294789999999999
2.290000 -15.370420000000001
2.291000 -15.445429999999998
2.292000 -15.51981
2.293000 -15.59356
2.294000 -15.66668
2.295000 -15.73917
2.296000 -15.81101
2.297000 -15.8822
2.298000 -15.952740000000002
2.299000 -16.02263
2.300000 -16.09186
2.301000 -16.160420000000002
2.302000 -16.22832
2.303000 -16.29554
2.304000 -16.362090000000002
2.305000 -16.42796
2.306000 -16.49314
2.307000 -16.557640000000003
2.308000 -16.62145
2.309000 -16.68456
2.310000 -16.74697
2.311000 -16.808680000000003
2.312000 -16.869690000000002
2.313000 -16.92998
2.314000 -16.98956
2.315000 -17.04842
2.316000 -17.10656
2.317000 -17.16397
2.318000 -17.22066
2.319000 -17.27661
2.320000 -17.33183
2.321000 -17.386309999999998
2.322000 -17.440050000000003
2.323000 -17.49304
2.324000 -17.545279999999998
2.325000 -17.59677
2.326000 -17.6475
2.327000 -17.697470000000003
2.328000 -17.74668
2.329000 -17.79513
2.330000 -17.84281
2.331000 -17.88971
2.332000 -17.93584
2.333000 -17.981189999999998
2.334000 -18.02576
2.335000 -18.06955
2.336000 -18.11255
2.337000 -18.15476
2.338000 -18.196180000000002
2.339000 -18.2368
2.340000 -18.27663
2.341000 -18.31565
2.342000 -18.35387
2.343000 -18.391289999999998
2.344000 -18.4279
2.345000 -18.4637
2.346000 -18.49869
2.347000 -18.532870000000003
2.348000 -18.56622
2.349000 -18.59876
2.350000 -18.63048
2.351000 -18.661369999999998
2.352000 -18.69144
2.353000 -18.72068
2.354000 -18.7491
2.355000 -18.776680000000002
2.356000 -18.80343
2.357000 -18.82935
2.358000 -18.85443
2.359000 -18.87867
2.360000 -18.902070000000002
2.361000 -18.92463
2.362000 -18.946350000000002
2.363000 -18.967229999999997
2.364000 -18.98726
2.365000 -19.006439999999998
2.366000 -19.02477
2.367000 -19.04225
2.368000 -19.05889
2.369000 -19.074669999999998
2.370000 -19.08959
2.371000 -19.10367
2.372000 -19.11688
2.373000 -19.12924
2.374000 -19.14075
2.375000 -19.15139
2.376000 -19.16117
2.377000 -19.170090000000002
2.378000 -19.17816
2.379000 -19.18535
2.380000 -19.19169
2.381000 -19.19716
2.382000 -19.20177
2.383000 -19.20552
2.384000 -19.2084
2.385000 -19.21041
2.386000 -19.21156
2.387000 -19.21184
2.388000 -19.21125
2.389000 -19.209799999999998
2.390000 -19.20748
2.391000 -19.2043
2.392000 -19.200239999999997
2.393000 -19.19533
2.394000 -19.18954
2.395000 -19.18289
2.396000 -19.17537
2.397000 -19.166990000000002
2.398000 -19.15774
2.399000 -19.14762
2.400000 -19.13664
2.401000 -19.1248
2.402000 -19.112090000000002
2.403000 -19.09852
2.404000 -19.08409
2.405000 -19.0688
2.406000 -19.05265
2.407000 -19.03563
2.408000 -19.01776
2.409000 -18.99903
2.410000 -18.97944
2.411000 -18.959
2.412000 -18.9377
2.413000 -18.91554
2.414000 -18.89254
2.415000 -18.868679999999998
2.416000 -18.84397
2.417000 -18.81841
2.418000 -18.792
2.419000 -18.76475
2.420000 -18.736649999999997
2.421000 -18.70771
2.422000 -18.67793
2.423000 -18.6473
2.424000 -18.61584
2.425000 -18.58353
2.426000 -18.5504
2.427000 -18.51642
2.428000 -18.481620000000003
2.429000 -18.445980000000002
2.430000 -18.409519999999997
2.431000 -18.372230000000002
2.432000 -18.33411
2.433000 -18.29517
2.434000 -18.25542
2.435000 -18.21484
2.436000 -18.17345
2.437000 -18.131240000000002
2.438000 -18.08823
2.439000 -18.0444
2.440000 -17.99977
2.441000 -17.95434
2.442000 -17.908099999999997
2.443000 -17.86107
2.444000 -17.81324
2.445000 -17.76462
2.446000 -17.715220000000002
2.447000 -17.665020000000002
2.448000 -17.61404
2.449000 -17.56228
2.450000 -17.509739999999997
2.451000 -17.45643
2.452000 -17.40234
2.453000 -17.34749
2.454000 -17.29187
2.455000 -17.235490000000002
2.456000 -17.178350000000002
2.457000 -17.12046
2.458000 -17.06181
2.459000 -17.00241
2.460000 -16.94227
2.461000 -16.88138
2.462000 -16.81976
2.463000 -16.7574
2.464000 -16.694300000000002
2.465000 -16.63048
2.466000 -16.56594
2.467000 -16.50067
2.468000 -16.43468
2.469000 -16.36798
2.470000 -16.30058
2.471000 -16.23246
2.472000 -16.16364
2.473000 -16.09413
2.474000 -16.02392
2.475000 -15.95302
2.476000 -15.88143
2.477000 -15.80916
2.478000 -15.736220000000001
2.479000 -15.6626
2.480000 -15.58831
2.481000 -15.51336
2.482000 -15.43774
2.483000 -15.361469999999999
2.484000 -15.28455
2.485000 -15.20698
2.486000 -15.12877
2.487000 -15.04992
2.488000 -14.97043
2.489000 -14.890320000000001
2.490000 -14.80958
2.491000 -14.72823
2.492000 -14.64625
2.493000 -14.56367
2.494000 -14.480489999999998
2.495000 -14.396700000000001
2.496000 -14.31232
2.497000 -14.22735
2.498000 -14.141790000000002
2.499000 -14.05565
2.500000 -13.96894
2.501000 -13.88165
2.502000 -13.793800000000001
2.503000 -13.705390000000001
2.504000 -13.616420000000002
2.505000 -13.5269
2.506000 -13.43683
2.507000 -13.34623
2.508000 -13.25508
2.509000 -13.16341
2.510000 -13.07121
2.511000 -12.97849
2.512000 -12.88526
2.513000 -12.79151
2.514000 -12.69727
2.515000 -12.60252
2.516000 -12.507280000000002
2.517000 -12.41155
2.518000 -12.315339999999999
2.519000 -12.21865
2.520000 -12.12149
2.521000 -12.02387
2.522000 -11.92578
2.523000 -11.82724
2.524000 -11.72825
2.525000 -11.62882
2.526000 -11.52894
2.527000 -11.42864
2.528000 -11.32791
2.529000 -11.226759999999999
2.530000 -11.12519
2.531000 -11.02322
2.532000 -10.92084
2.533000 -10.81807
2.534000 -10.7149
2.535000 -10.61135
2.536000 -10.50741
2.537000 -10.40311
2.538000 -10.29843
2.539000 -10.193389999999999
2.540000 -10.088
2.541000 -9.9822588
2.542000 -9.8761715
2.543000 -9.7697459
2.544000 -9.662988
2.545000 -9.5559038
2.546000 -9.4484992
2.547000 -9.3407802
2.548000 -9.2327528
2.549000 -9.1244228
2.550000 -9.0157963
2.551000 -8.9068793
2.552000 -8.7976784
2.553000 -8.688198799999999
2.554000 -8.5784465
2.555000 -8.4684283
2.556000 -8.3581492
2.557000 -8.2476161
2.558000 -8.1368342
2.559000 -8.0258101
2.560000 -7.914549899999999
2.561000 -7.803060100000001
2.562000 -7.6913461000000005
2.563000 -7.579413799999999
2.564000 -7.4672699
2.565000 -7.354920400000001
2.566000 -7.2423711
2.567000 -7.1296289999999996
2.568000 -7.0166998
2.569000 -6.9035895
2.570000 -6.7903042
2.571000 -6.6768505000000005
2.572000 -6.5632342999999995
2.573000 -6.4494617000000005
2.574000 -6.335539399999999
2.575000 -6.2214728
2.576000 -6.1072689
2.577000 -5.9929337
2.578000 -5.8784738
2.579000 -5.7638951
2.580000 -5.6492038
2.581000 -5.5344064
2.582000 -5.419508700000001
2.583000 -5.3045176
2.584000 -5.1894389
2.585000 -5.074279000000001
2.586000 -4.9590442
2.587000 -4.8437405
2.588000 -4.7283743000000005
2.589000 -4.6129517
2.590000 -4.4974793
2.591000 -4.3819628999999996
2.592000 -4.2664085
2.593000 -4.1508224
2.594000 -4.0352106
2.595000 -3.9195794999999998
2.596000 -3.8039349
2.597000 -3.6882829
2.598000 -3.5726297999999996
2.599000 -3.4569814999999995
2.600000 -3.3413440000000003
2.601000 -3.2257233000000003
2.602000 -3.1101251
2.603000 -2.9945558
2.604000 -2.8790211
2.605000 -2.7635273
2.606000 -2.6480801
2.607000 -2.5326857
2.608000 -2.4173498
2.609000 -2.3020785
2.610000 -2.1868776999999997
2.611000 -2.0717533
2.612000 -1.9567113
2.613000 -1.8417578000000001
2.614000 -1.7268986
2.615000 -1.6121395
2.616000 -1.4974866
2.617000 -1.3829459
2.618000 -1.2685232
2.619000 -1.1542245
2.620000 -1.0400557
2.621000 -0.9260227
2.622000 -0.8121314500000001
2.623000 -0.6983877599999999
2.624000 -0.58479756
2.625000 -0.47136666000000005
2.626000 -0.35810093
2.627000 -0.24500617000000002
2.628000 -0.13208818
2.629000 -0.01935269
2.630000 0.093194545
2.631000 0.2055478
2.632000 0.31770142
2.633000 0.42964974
2.634000 0.54138713
2.635000 0.6529080199999999
2.636000 0.76420684
2.637000 0.875278
2.638000 0.9861161
2.639000 1.0967156
2.640000 1.2070711
2.641000 1.3171771
2.642000 1.4270281
2.643000 1.536619
2.644000 1.6459443
2.645000 1.7549986
2.646000 1.8637766999999998
2.647000 1.9722732
2.648000 2.0804828
2.649000 2.1884004
2.650000 2.2960206
2.651000 2.4033382999999997
2.652000 2.5103481
2.653000 2.6170449
2.654000 2.7234236
2.655000 2.8294789000000002
2.656000 2.9352056
2.657000 3.0405987
2.658000 3.1456530000000003
2.659000 3.2503635
2.660000 3.3547249
2.661000 3.458732
2.662000 3.5623799999999997
2.663000 3.6656637
2.664000 3.7685782000000003
2.665000 3.8711186
2.666000 3.9732799
2.667000 4.0750570999999995
2.668000 4.1764449
2.669000 4.277439
2.670000 4.3780345
2.671000 4.4782262
2.672000 4.5780096
2.673000 4.6773799
2.674000 4.7763322
2.675000 4.874862
2.676000 4.972964500000001
2.677000 5.0706353
2.678000 5.1678695
2.679000 5.264663
2.680000 5.3610109
2.681000 5.4569088
2.682000 5.5523522
2.683000 5.6473371000000006
2.684000 5.7418588999999995
2.685000 5.8359131
2.686000 5.9294953999999995
2.687000 6.0226016
2.688000 6.1152276
2.689000 6.2073689000000005
2.690000 6.2990218
2.691000 6.3901819
2.692000 6.480845100000001
2.693000 6.571006799999999
2.694000 6.6606632999999995
2.695000 6.7498103
2.696000 6.838443900000001
2.697000 6.9265604
2.698000 7.0141554
2.699000 7.1012251
2.700000 7.187765799999999
2.701000 7.2737731
2.702000 7.3592432
2.703000 7.4441724
2.704000 7.5285561
2.705000 7.6123908
2.706000 7.6956733999999996
2.707000 7.7783994
2.708000 7.8605652
2.709000 7.9421669
2.710000 8.0232009
2.711000 8.1036627
2.712000 8.1835493
2.713000 8.262857
2.714000 8.341582899999999
2.715000 8.4197223
2.716000 8.4972717
2.717000 8.574228
2.718000 8.6505875
2.719000 8.7263472
2.720000 8.8015027
2.721000 8.876051799999999
2.722000 8.949989799999999
2.723000 9.0233147
2.724000 9.0960227
2.725000 9.16811
2.726000 9.2395745
2.727000 9.310412399999999
2.728000 9.3806207
2.729000 9.450196499999999
2.730000 9.5191367
2.731000 9.587437699999999
2.732000 9.6550971
2.733000 9.722112099999999
2.734000 9.7884797
2.735000 9.8541975
2.736000 9.9192619
2.737000 9.9836707
2.738000 10.04742
2.739000 10.11051
2.740000 10.17294
2.741000 10.2347
2.742000 10.29579
2.743000 10.3562
2.744000 10.41595
2.745000 10.47501
2.746000 10.5334
2.747000 10.591109999999999
2.748000 10.64813
2.749000 10.704460000000001
2.750000 10.7601
2.751000 10.81505
2.752000 10.86931
2.753000 10.92287
2.754000 10.97573
2.755000 11.02789
2.756000 11.07934
2.757000 11.13009
2.758000 11.18012
2.759000 11.22945
2.760000 11.27806
2.761000 11.32596
2.762000 11.37314
2.763000 11.4196
2.764000 11.46533
2.765000 11.51034
2.766000 11.554630000000001
2.767000 11.59819
2.768000 11.64101
2.769000 11.68311
2.770000 11.72447
2.771000 11.76509
2.772000 11.80498
2.773000 11.84413
2.774000 11.88253
2.775000 11.9202
2.776000 11.95711
2.777000 11.99329
2.778000 12.02871
2.779000 12.06339
2.780000 12.09732
2.781000 12.13049
2.782000 12.16291
2.783000 12.194579999999998
2.784000 12.22549
2.785000 12.25564
2.786000 12.285029999999999
2.787000 12.31366
2.788000 12.34154
2.789000 12.368640000000001
2.790000 12.39499
2.791000 12.42057
2.792000 12.44538
2.793000 12.469420000000001
2.794000 12.4927
2.795000 12.515200000000002
2.796000 12.536929999999998
2.797000 12.557889999999999
2.798000 12.57807
2.799000 12.59748
2.800000 12.61612
2.801000 12.63397
2.802000 12.65105
2.803000 12.667349999999999
2.804000 12.68287
2.805000 12.697600000000001
2.806000 12.711549999999999
2.807000 12.724720000000001
2.808000 12.73711
2.809000 12.748709999999999
2.810000 12.75953
2.811000 12.769549999999999
2.812000 12.7788
2.813000 12.78725
2.814000 12.794910000000002
2.815000 12.801789999999999
2.816000 12.807879999999999
2.817000 12.81318
2.818000 12.817680000000001
2.819000 12.821399999999999
2.820000 12.82433
2.821000 12.82646
2.822000 12.8278
2.823000 12.82835
2.824000 12.82811
2.825000 12.827069999999999
2.826000 12.825249999999999
2.827000 12.822629999999998
2.828000 12.81921
2.829000 12.814999999999998
2.830000 12.809999999999999
2.831000 12.80421
2.832000 12.797620000000002
2.833000 12.79024
2.834000 12.782060000000001
2.835000 12.773090000000002
2.836000 12.76332
2.837000 12.75277
2.838000 12.74141
2.839000 12.72926
2.840000 12.71632
2.841000 12.702589999999999
2.842000 12.68806
2.843000 12.672729999999998
2.844000 12.656619999999998
2.845000 12.639710000000001
2.846000 12.622
2.847000 12.6035
2.848000 12.584219999999998
2.849000 12.56413
2.850000 12.54326
2.851000 12.52159
2.852000 12.49913
2.853000 12.47588
2.854000 12.45184
2.855000 12.42701
2.856000 12.40139
2.857000 12.374970000000001
2.858000 12.347769999999999
2.859000 12.31978
2.860000 12.29101
2.861000 12.26144
2.862000 12.23109
2.863000 12.19996
2.864000 12.16803
2.865000 12.13533
2.866000 12.10184
2.867000 12.06757
2.868000 12.03251
2.869000 11.99668
2.870000 11.96006
2.871000 11.92267
2.872000 11.884500000000001
2.873000 11.845550000000001
2.874000 11.80582
2.875000 11.76532
2.876000 11.72405
2.877000 11.681999999999999
2.878000 11.63918
2.879000 11.595600000000001
2.880000 11.55124
2.881000 11.50611
2.882000 11.46022
2.883000 11.41357
2.884000 11.36615
2.885000 11.317960000000001
2.886000 11.269020000000001
2.887000 11.21931
2.888000 11.168849999999999
2.889000 11.11763
2.890000 11.06565
2.891000 11.01292
2.892000 10.959430000000001
2.893000 10.905199999999999
2.894000 10.85021
2.895000 10.79447
2.896000 10.73799
2.897000 10.68076
2.898000 10.62278
2.899000 10.56406
2.900000 10.5046
2.901000 10.4444
2.902000 10.38347
2.903000 10.32179
2.904000 10.25939
2.905000 10.19625
2.906000 10.13237
2.907000 10.06777
2.908000 10.00245
2.909000 9.936394499999999
2.910000 9.8696195
2.911000 9.8021239
2.912000 9.7339094
2.913000 9.6649781
2.914000 9.595333
2.915000 9.5249757
2.916000 9.4539084
2.917000 9.3821339
2.918000 9.3096547
2.919000 9.2364728
2.920000 9.1625907
2.921000 9.0880103
2.922000 9.0127349
2.923000 8.9367665
2.924000 8.8601075
2.925000 8.7827608
2.926000 8.7047286
2.927000 8.626013200000001
2.928000 8.546617600000001
2.929000 8.466543999999999
2.930000 8.3857954
2.931000 8.3043739
2.932000 8.2222819
2.933000 8.1395224
2.934000 8.0560975
2.935000 7.9720095
2.936000 7.8872621
2.937000 7.8018567999999995
2.938000 7.715796699999999
2.939000 7.6290846
2.940000 7.5417235
2.941000 7.4537158
2.942000 7.3650643
2.943000 7.275772099999999
2.944000 7.1858421
2.945000 7.095277299999999
2.946000 7.004080699999999
2.947000 6.9122553
2.948000 6.819804
2.949000 6.7267306
2.950000 6.633038099999999
2.951000 6.5387294
2.952000 6.4438075
2.953000 6.3482761
2.954000 6.2521391
2.955000 6.1553996
2.956000 6.0580611
2.957000 5.960127
2.958000 5.8616009
2.959000 5.7624862
2.960000 5.662787
2.961000 5.5625066
2.962000 5.4616489
2.963000 5.3602174
2.964000 5.258216
2.965000 5.1556479
2.966000 5.0525174
2.967000 4.948828000000001
2.968000 4.8445839
2.969000 4.7397885
2.970000 4.634445899999999
2.971000 4.5285594
2.972000 4.4221334
2.973000 4.3151714
2.974000 4.2076778
2.975000 4.0996559
2.976000 3.9911098999999997
2.977000 3.8820438
2.978000 3.7724618000000003
2.979000 3.6623675
2.980000 3.5517651999999997
2.981000 3.4406587
2.982000 3.3290528
2.983000 3.216951
2.984000 3.1043578
2.985000 2.9912775
2.986000 2.8777145
2.987000 2.7636729
2.988000 2.6491571
2.989000 2.5341717999999998
2.990000 2.4187211
2.991000 2.3028096000000002
2.992000 2.186442
2.993000 2.0696228
2.994000 1.9523568000000002
2.995000 1.8346487000000002
2.996000 1.7165028999999998
2.997000 1.5979245
2.998000 1.4789181
2.999000 1.3594884
3.000000 1.2396405
3.001000 1.1193792
3.002000 0.9987094400000001
3.003000 0.87763621
3.004000 0.75616445
3.005000 0.63429917
3.006000 0.51204544
3.007000 0.3894083
3.008000 0.26639288
3.009000 0.14300433
3.010000 0.019247776
3.011000 -0.10487156
3.012000 -0.22934848
3.013000 -0.35417769
3.014000 -0.47935395999999997
3.015000 -0.60487194
3.016000 -0.7307262600000001
3.017000 -0.8569115800000001
3.018000 -0.9834224399999999
3.019000 -1.1102535
3.020000 -1.2373992
3.021000 -1.3648542
3.022000 -1.4926127
3.023000 -1.6206695
3.024000 -1.7490188
3.025000 -1.8776549
3.026000 -2.0065725
3.027000 -2.1357657
3.028000 -2.2652289
3.029000 -2.3949564
3.030000 -2.5249423
3.031000 -2.6551811
3.032000 -2.7856668
3.033000 -2.9163938
3.034000 -3.047356
3.035000 -3.1785476999999998
3.036000 -3.3099629
3.037000 -3.4415956999999997
3.038000 -3.5734399999999997
3.039000 -3.70549
3.040000 -3.8377393000000004
3.041000 -3.9701819
3.042000 -4.102812
3.043000 -4.235623
3.044000 -4.3686092
3.045000 -4.5017641
3.046000 -4.6350814
3.047000 -4.7685549
3.048000 -4.902178
3.049000 -5.0359443
3.050000 -5.1698476
3.051000 -5.3038813
3.052000 -5.4380387
3.053000 -5.5723134
3.054000 -5.7066988
3.055000 -5.8411881
3.056000 -5.9757747
3.057000 -6.1104517
3.058000 -6.2452125999999994
3.059000 -6.380050600000001
3.060000 -6.514958999999999
3.061000 -6.649930799999999
3.062000 -6.7849591
3.063000 -6.920037399999999
3.064000 -7.0551588999999995
3.065000 -7.1903169
3.066000 -7.325504
3.067000 -7.4607134
3.068000 -7.5959384000000005
3.069000 -7.7311724
3.070000 -7.8664079
3.071000 -8.0016382
3.072000 -8.1368566
3.073000 -8.2720555
3.074000 -8.4072284
3.075000 -8.542367800000001
3.076000 -8.6774677
3.077000 -8.8125199
3.078000 -8.9475177
3.079000 -9.0824544
3.080000 -9.2173226
3.081000 -9.3521155
3.082000 -9.486825
3.083000 -9.6214443
3.084000 -9.7559668
3.085000 -9.8903842
3.086000 -10.02469
3.087000 -10.15888
3.088000 -10.29294
3.089000 -10.42686
3.090000 -10.560640000000001
3.091000 -10.694280000000001
3.092000 -10.82776
3.093000 -10.961070000000001
3.094000 -11.09421
3.095000 -11.227170000000001
3.096000 -11.359950000000001
3.097000 -11.492529999999999
3.098000 -11.6249
3.099000 -11.75707
3.100000 -11.88902
3.101000 -12.02075
3.102000 -12.15224
3.103000 -12.283479999999999
3.104000 -12.41449
3.105000 -12.545229999999998
3.106000 -12.67571
3.107000 -12.80592
3.108000 -12.93584
3.109000 -13.065479999999999
3.110000 -13.19483
3.111000 -13.32387
3.112000 -13.4526
3.113000 -13.58101
3.114000 -13.7091
3.115000 -13.83685
3.116000 -13.964260000000001
3.117000 -14.09132
3.118000 -14.218020000000001
3.119000 -14.34436
3.120000 -14.470320000000001
3.121000 -14.5959
3.122000 -14.72109
3.123000 -14.84589
3.124000 -14.970279999999999
3.125000 -15.09426
3.126000 -15.217820000000001
3.127000 -15.340950000000001
3.128000 -15.463640000000002
3.129000 -15.58589
3.130000 -15.707679999999998
3.131000 -15.829009999999998
3.132000 -15.94988
3.133000 -16.07027
3.134000 -16.190170000000002
3.135000 -16.30958
3.136000 -16.42849
3.137000 -16.54689
3.138000 -16.66477
3.139000 -16.78212
3.140000 -16.89894
3.141000 -17.01522
3.142000 -17.13095
3.143000 -17.24612
3.144000 -17.36072
3.145000 -17.47475
3.146000 -17.5882
3.147000 -17.70106
3.148000 -17.813309999999998
3.149000 -17.924960000000002
3.150000 -18.035999999999998
3.151000 -18.14641
3.152000 -18.25619
3.153000 -18.36534
3.154000 -18.47383
3.155000 -18.58167
3.156000 -18.688850000000002
3.157000 -18.79536
3.158000 -18.90119
3.159000 -19.00633
3.160000 -19.11078
3.161000 -19.21453
3.162000 -19.31756
3.163000 -19.41988
3.164000 -19.52147
3.165000 -19.622329999999998
3.166000 -19.72245
3.167000 -19.821820000000002
3.168000 -19.92043
3.169000 -20.018269999999998
3.170000 -20.11534
3.171000 -20.21163
3.172000 -20.30713
3.173000 -20.40183
3.174000 -20.495730000000002
3.175000 -20.58882
3.176000 -20.681079999999998
3.177000 -20.77252
3.178000 -20.86312
3.179000 -20.95287
3.180000 -21.04177
3.181000 -21.12982
3.182000 -21.21699
3.183000 -21.30329
3.184000 -21.38871
3.185000 -21.47324
3.186000 -21.55687
3.187000 -21.639590000000002
3.188000 -21.7214
3.189000 -21.80228
3.190000 -21.88224
3.191000 -21.96126
3.192000 -22.03934
3.193000 -22.11646
3.194000 -22.192629999999998
3.195000 -22.26783
3.196000 -22.34206
3.197000 -22.4153
3.198000 -22.487560000000002
3.199000 -22.558819999999997
3.200000 -22.629070000000002
3.201000 -22.69832
3.202000 -22.76655
3.203000 -22.83376
3.204000 -22.899929999999998
3.205000 -22.96506
3.206000 -23.02915
3.207000 -23.092180000000003
3.208000 -23.154159999999997
3.209000 -23.215069999999997
3.210000 -23.274900000000002
3.211000 -23.33365
3.212000 -23.39132
3.213000 -23.447889999999997
3.214000 -23.50336
3.215000 -23.55773
3.216000 -23.61098
3.217000 -23.6631
3.218000 -23.7141
3.219000 -23.76397
3.220000 -23.81269
3.221000 -23.86027
3.222000 -23.9067
3.223000 -23.95196
3.224000 -23.99606
3.225000 -24.03898
3.226000 -24.08073
3.227000 -24.12128
3.228000 -24.16065
3.229000 -24.198819999999998
3.230000 -24.235780000000002
3.231000 -24.27153
3.232000 -24.30606
3.233000 -24.33937
3.234000 -24.37145
3.235000 -24.4023
3.236000 -24.431900000000002
3.237000 -24.46026
3.238000 -24.48736
3.239000 -24.513199999999998
3.240000 -24.53778
3.241000 -24.56109
3.242000 -24.58312
3.243000 -24.60387
3.244000 -24.62333
3.245000 -24.6415
3.246000 -24.658369999999998
3.247000 -24.673939999999998
3.248000 -24.6882
3.249000 -24.70115
3.250000 -24.712780000000002
3.251000 -24.72308
3.252000 -24.73206
3.253000 -24.7397
3.254000 -24.74601
3.255000 -24.75097
3.256000 -24.75458
3.257000 -24.75684
3.258000 -24.75775
3.259000 -24.75729
3.260000 -24.755460000000003
3.261000 -24.752270000000003
3.262000 -24.747700000000002
3.263000 -24.74175
3.264000 -24.73441
3.265000 -24.72569
3.266000 -24.71558
3.267000 -24.70407
3.268000 -24.69116
3.269000 -24.67684
3.270000 -24.66112
3.271000 -24.64398
3.272000 -24.62543
3.273000 -24.60545
3.274000 -24.58406
3.275000 -24.561230000000002
3.276000 -24.53698
3.277000 -24.51129
3.278000 -24.48416
3.279000 -24.45559
3.280000 -24.42557
3.281000 -24.394099999999998
3.282000 -24.36119
3.283000 -24.326819999999998
3.284000 -24.29099
3.285000 -24.253700000000002
3.286000 -24.21494
3.287000 -24.17472
3.288000 -24.133029999999998
3.289000 -24.089869999999998
3.290000 -24.04524
3.291000 -23.999129999999997
3.292000 -23.951539999999998
3.293000 -23.90247
3.294000 -23.85192
3.295000 -23.79988
3.296000 -23.74636
3.297000 -23.69135
3.298000 -23.634839999999997
3.299000 -23.57685
3.300000 -23.51736
3.301000 -23.45637
3.302000 -23.39389
3.303000 -23.329900000000002
3.304000 -23.26442
3.305000 -23.19744
3.306000 -23.12895
3.307000 -23.05896
3.308000 -22.987460000000002
3.309000 -22.914460000000002
3.310000 -22.83995
3.311000 -22.76393
3.312000 -22.686410000000002
3.313000 -22.60737
3.314000 -22.52683
3.315000 -22.44477
3.316000 -22.3612
3.317000 -22.27612
3.318000 -22.189519999999998
3.319000 -22.10142
3.320000 -22.0118
3.321000 -21.92067
3.322000 -21.828020000000002
3.323000 -21.73386
3.324000 -21.638189999999998
3.325000 -21.54101
3.326000 -21.44231
3.327000 -21.3421
3.328000 -21.240380000000002
3.329000 -21.13715
3.330000 -21.032410000000002
3.331000 -20.92616
3.332000 -20.8184
3.333000 -20.709130000000002
3.334000 -20.59836
3.335000 -20.48608
3.336000 -20.3723
3.337000 -20.25701
3.338000 -20.14023
3.339000 -20.02194
3.340000 -19.90216
3.341000 -19.78088
3.342000 -19.65811
3.343000 -19.533839999999998
3.344000 -19.408079999999998
3.345000 -19.280839999999998
3.346000 -19.15211
3.347000 -19.02189
3.348000 -18.8902
3.349000 -18.75702
3.350000 -18.62237
3.351000 -18.486250000000002
3.352000 -18.34866
3.353000 -18.209590000000002
3.354000 -18.06907
3.355000 -17.92708
3.356000 -17.78363
3.357000 -17.63873
3.358000 -17.49238
3.359000 -17.34457
3.360000 -17.19532
3.361000 -17.04464
3.362000 -16.892509999999998
3.363000 -16.73895
3.364000 -16.58395
3.365000 -16.42753
3.366000 -16.26969
3.367000 -16.11043
3.368000 -15.949749999999998
3.369000 -15.78766
3.370000 -15.624170000000001
3.371000 -15.45927
3.372000 -15.29298
3.373000 -15.12529
3.374000 -14.95622
3.375000 -14.78576
3.376000 -14.61392
3.377000 -14.440710000000001
3.378000 -14.266129999999999
3.379000 -14.09019
3.380000 -13.91289
3.381000 -13.73423
3.382000 -13.55423
3.383000 -13.372890000000002
3.384000 -13.190209999999999
3.385000 -13.006210000000001
3.386000 -12.820870000000001
3.387000 -12.63422
3.388000 -12.44626
3.389000 -12.25699
3.390000 -12.06643
3.391000 -11.87457
3.392000 -11.681420000000001
3.393000 -11.48699
3.394000 -11.29129
3.395000 -11.09433
3.396000 -10.8961
3.397000 -10.69662
3.398000 -10.495899999999999
3.399000 -10.29394
3.400000 -10.09074
3.401000 -9.8863266
3.402000 -9.6806929
3.403000 -9.4738498
3.404000 -9.265805
3.405000 -9.0565659
3.406000 -8.846139899999999
3.407000 -8.6345352
3.408000 -8.4217593
3.409000 -8.207820400000001
3.410000 -7.992726599999999
3.411000 -7.776485399999999
3.412000 -7.559105000000001
3.413000 -7.3405936
3.414000 -7.1209602
3.415000 -6.9002129
3.416000 -6.67836
3.417000 -6.4554103000000005
3.418000 -6.231372100000001
3.419000 -6.0062546
3.420000 -5.7800669
3.421000 -5.5528179
3.422000 -5.3245168000000005
3.423000 -5.0951727
3.424000 -4.8647951
3.425000 -4.6333935
3.426000 -4.4009775
3.427000 -4.167556800000001
3.428000 -3.9331409999999996
3.429000 -3.6977399
3.430000 -3.4613634999999996
3.431000 -3.2240219
3.432000 -2.985725
3.433000 -2.7464831
3.434000 -2.5063064
3.435000 -2.2652052
3.436000 -2.0231899
3.437000 -1.780271
3.438000 -1.536459
3.439000 -1.2917645
3.440000 -1.0461982
3.441000 -0.7997709299999999
3.442000 -0.55249333
3.443000 -0.30437638
3.444000 -0.055431009999999996
3.445000 0.19433175
3.446000 0.4449008
3.447000 0.6962650499999999
3.448000 0.94841318
3.449000 1.2013339
3.450000 1.4550159999999999
3.451000 1.7094478
3.452000 1.9646179
3.453000 2.2205146
3.454000 2.4771262
3.455000 2.7344409
3.456000 2.9924471
3.457000 3.2511324
3.458000 3.5104851999999998
3.459000 3.7704933000000005
3.460000 4.0311445
3.461000 4.2924263
3.462000 4.5543268
3.463000 4.8168331
3.464000 5.0799333
3.465000 5.3436141
3.466000 5.607863500000001
3.467000 5.8726683
3.468000 6.1380159
3.469000 6.403893200000001
3.470000 6.6702873
3.471000 6.9371857
3.472000 7.2045751000000005
3.473000 7.4724421
3.474000 7.740773300000001
3.475000 8.0095559
3.476000 8.278776
3.477000 8.548420700000001
3.478000 8.8184766
3.479000 9.0889305
3.480000 9.359768
3.481000 9.6309759
3.482000 9.9025406
3.483000 10.17445
3.484000 10.44668
3.485000 10.71924
3.486000 10.992090000000001
3.487000 11.265229999999999
3.488000 11.538640000000001
3.489000 11.81232
3.490000 12.08624
3.491000 12.36039
3.492000 12.63475
3.493000 12.90932
3.494000 13.184080000000002
3.495000 13.45901
3.496000 13.7341
3.497000 14.00934
3.498000 14.2847
3.499000 14.56019
3.500000 14.83577
3.501000 15.111440000000002
3.502000 15.38718
3.503000 15.662980000000001
3.504000 15.938830000000001
3.505000 16.2147
3.506000 16.490579999999998
3.507000 16.76646
3.508000 17.04232
3.509000 17.31815
3.510000 17.59394
3.511000 17.86966
3.512000 18.1453
3.513000 18.42086
3.514000 18.6963
3.515000 18.97162
3.516000 19.24681
3.517000 19.521839999999997
3.518000 19.7967
3.519000 20.07138
3.520000 20.34586
3.521000 20.62012
3.522000 20.89415
3.523000 21.16793
3.524000 21.44145
3.525000 21.7147
3.526000 21.98765
3.527000 22.260289999999998
3.528000 22.5326
3.529000 22.804579999999998
3.530000 23.0762
3.531000 23.34744
3.532000 23.6183
3.533000 23.88875
3.534000 24.15878
3.535000 24.42838
3.536000 24.69752
3.537000 24.9662
3.538000 25.2344
3.539000 25.50209
3.540000 25.76927
3.541000 26.03591
3.542000 26.30202
3.543000 26.56755
3.544000 26.83252
3.545000 27.096880000000002
3.546000 27.360640000000004
3.547000 27.623769999999997
3.548000 27.88625
3.549000 28.148079999999997
3.550000 28.409240000000004
3.551000 28.66971
3.552000 28.929470000000002
3.553000 29.18851
3.554000 29.446820000000002
3.555000 29.70437
3.556000 29.961149999999996
3.557000 30.217149999999997
3.558000 30.47235
3.559000 30.726730000000003
3.560000 30.98028
3.561000 31.23299
3.562000 31.484820000000003
3.563000 31.735780000000002
3.564000 31.98584
3.565000 32.23499
3.566000 32.48321
3.567000 32.73048
3.568000 32.9768
3.569000 33.22214
3.570000 33.46648
3.571000 33.70982
3.572000 33.952130000000004
3.573000 34.19341
3.574000 34.43362
3.575000 34.67277
3.576000 34.91082
3.577000 35.14778
3.578000 35.38361
3.579000 35.618309999999994
3.580000 35.85186
3.581000 36.08424
3.582000 36.31545
3.583000 36.54545
3.584000 36.774240000000006
3.585000 37.00181
3.586000 37.22813
3.587000 37.453199999999995
3.588000 37.676989999999996
3.589000 37.89949
3.590000 38.12069
3.591000 38.34057
3.592000 38.55912
3.593000 38.77631
3.594000 38.992149999999995
3.595000 39.2066
3.596000 39.41966
3.597000 39.63131
3.598000 39.841539999999995
3.599000 40.05033
3.600000 40.257670000000005
3.601000 40.46353
3.602000 40.66792
3.603000 40.8708
3.604000 41.07217
3.605000 41.27202
3.606000 41.47032
3.607000 41.66707
3.608000 41.86225
3.609000 42.05585
3.610000 42.24784
3.611000 42.43822
3.612000 42.62697
3.613000 42.81408
3.614000 42.99953
3.615000 43.183310000000006
3.616000 43.36541
3.617000 43.54581
3.618000 43.724489999999996
3.619000 43.90145
3.620000 44.07668
3.621000 44.25014
3.622000 44.42185
3.623000 44.59177
3.624000 44.7599
3.625000 44.92622
3.626000 45.09073
3.627000 45.2534
3.628000 45.41422
3.629000 45.573190000000004
3.630000 45.730290000000004
3.631000 45.8855
3.632000 46.03882
3.633000 46.19023
3.634000 46.339710000000004
3.635000 46.48727
3.636000 46.63287
3.637000 46.77652
3.638000 46.9182
3.639000 47.05789
3.640000 47.1956
3.641000 47.331289999999996
3.642000 47.46497
3.643000 47.59662
3.644000 47.726229999999994
3.645000 47.85378
3.646000 47.97927
3.647000 48.10268
3.648000 48.22401
3.649000 48.34324
3.650000 48.46036
3.651000 48.57537
3.652000 48.68824
3.653000 48.798970000000004
3.654000 48.90755
3.655000 49.01397
3.656000 49.11821
3.657000 49.22028
3.658000 49.32015
3.659000 49.41781
3.660000 49.51327
3.661000 49.60651
3.662000 49.69751
3.663000 49.78627
3.664000 49.87277
3.665000 49.95702
3.666000 50.039
3.667000 50.118700000000004
3.668000 50.196110000000004
3.669000 50.27122000000001
3.670000 50.34403
3.671000 50.414519999999996
3.672000 50.48269
3.673000 50.54853
3.674000 50.61203
3.675000 50.673179999999995
3.676000 50.731970000000004
3.677000 50.78840999999999
3.678000 50.84246999999999
3.679000 50.89415
3.680000 50.94345
3.681000 50.99036
3.682000 51.03486
3.683000 51.07695
3.684000 51.116629999999994
3.685000 51.153890000000004
3.686000 51.188719999999996
3.687000 51.22111
3.688000 51.25107
3.689000 51.27858
3.690000 51.303639999999994
3.691000 51.32624
3.692000 51.34636999999999
3.693000 51.36404
3.694000 51.37923
3.695000 51.391940000000005
3.696000 51.402159999999995
3.697000 51.409890000000004
3.698000 51.41512
3.699000 51.417860000000005
3.700000 51.418079999999996
3.701000 51.4158
3.702000 51.410999999999994
3.703000 51.403679999999994
3.704000 51.393840000000004
3.705000 51.38146999999999
3.706000 51.36657
3.707000 51.349129999999995
3.708000 51.32915
3.709000 51.30664
3.710000 51.28157
3.711000 51.25396
3.712000 51.22379
3.713000 51.19107
3.714000 51.15579
3.715000 51.11796
3.716000 51.07756
3.717000 51.03459
3.718000 50.989070000000005
3.719000 50.94096999999999
3.720000 50.89031000000001
3.721000 50.83707
3.722000 50.781259999999996
3.723000 50.72288
3.724000 50.66192
3.725000 50.59839
3.726000 50.53227999999999
3.727000 50.46359
3.728000 50.392329999999994
3.729000 50.318490000000004
3.730000 50.242070000000005
3.731000 50.16308000000001
3.732000 50.081509999999994
3.733000 49.99736
3.734000 49.91064
3.735000 49.82134
3.736000 49.72947
3.737000 49.63503
3.738000 49.53801
3.739000 49.43842
3.740000 49.336259999999996
3.741000 49.23153
3.742000 49.124230000000004
3.743000 49.01438
3.744000 48.90196
3.745000 48.78698
3.746000 48.66944
3.747000 48.54934
3.748000 48.42669
3.749000 48.30149
3.750000 48.17375
3.751000 48.043459999999996
3.752000 47.91063
3.753000 47.77526
3.754000 47.63736
3.755000 47.49693
3.756000 47.35398
3.757000 47.2085
3.758000 47.06051
3.759000 46.910000000000004
3.760000 46.75699
3.761000 46.60147
3.762000 46.443459999999995
3.763000 46.28295
3.764000 46.11996
3.765000 45.95448
3.766000 45.78653
3.767000 45.61611
3.768000 45.44323
3.769000 45.26789
3.770000 45.0901
3.771000 44.90986
3.772000 44.72719
3.773000 44.54209
3.774000 44.35456
3.775000 44.164609999999996
3.776000 43.97226
3.777000 43.7775
3.778000 43.58035
3.779000 43.38081
3.780000 43.178889999999996
3.781000 42.9746
3.782000 42.76795
3.783000 42.55894
3.784000 42.347590000000004
3.785000 42.13389
3.786000 41.917880000000004
3.787000 41.69953
3.788000 41.478880000000004
3.789000 41.25593
3.790000 41.030680000000004
3.791000 40.80316
3.792000 40.573350000000005
3.793000 40.34129
3.794000 40.10697
3.795000 39.87041
3.796000 39.63161
3.797000 39.3906
3.798000 39.147369999999995
3.799000 38.90195
3.800000 38.654329999999995
3.801000 38.40454
3.802000 38.152570000000004
3.803000 37.89845
3.804000 37.64219
3.805000 37.3838
3.806000 37.123279999999994
3.807000 36.86066
3.808000 36.59594
3.809000 36.329139999999995
3.810000 36.06026
3.811000 35.789320000000004
3.812000 35.51634
3.813000 35.24132
3.814000 34.96429
3.815000 34.68524
3.816000 34.4042
3.817000 34.12118
3.818000 33.83619
3.819000 33.54925
3.820000 33.26036
3.821000 32.96955
3.822000 32.67682
3.823000 32.3822
3.824000 32.08569
3.825000 31.78732
3.826000 31.48708
3.827000 31.185000000000002
3.828000 30.8811
3.829000 30.575390000000002
3.830000 30.26788
3.831000 29.95859
3.832000 29.64753
3.833000 29.334719999999997
3.834000 29.02018
3.835000 28.70392
3.836000 28.385949999999998
3.837000 28.0663
3.838000 27.744970000000002
3.839000 27.42198
3.840000 27.09736
3.841000 26.77112
3.842000 26.443260000000002
3.843000 26.113819999999997
3.844000 25.7828
3.845000 25.45023
3.846000 25.116110000000003
3.847000 24.780469999999998
3.848000 24.44333
3.849000 24.10469
3.850000 23.76459
3.851000 23.42303
3.852000 23.08004
3.853000 22.73562
3.854000 22.389809999999997
3.855000 22.04261
3.856000 21.69405
3.857000 21.34414
3.858000 20.9929
3.859000 20.640349999999998
3.860000 20.28651
3.861000 19.9314
3.862000 19.575029999999998
3.863000 19.21742
3.864000 18.8586
3.865000 18.49858
3.866000 18.13737
3.867000 17.775009999999998
3.868000 17.4115
3.869000 17.04686
3.870000 16.68113
3.871000 16.314310000000003
3.872000 15.94642
3.873000 15.57748
3.874000 15.207519999999999
3.875000 14.836540000000001
3.876000 14.46458
3.877000 14.09165
3.878000 13.717770000000002
3.879000 13.342960000000001
3.880000 12.967239999999999
3.881000 12.590629999999999
3.882000 12.21314
3.883000 11.83481
3.884000 11.45564
3.885000 11.07567
3.886000 10.6949
3.887000 10.313360000000001
3.888000 9.9310704
3.889000 9.5480509
3.890000 9.1643214
3.891000 8.7799028
3.892000 8.3948158
3.893000 8.0090806
3.894000 7.6227181
3.895000 7.2357483
3.896000 6.848192999999999
3.897000 6.4600721
3.898000 6.0714073
3.899000 5.6822192000000005
3.900000 5.2925289
3.901000 4.9023576
3.902000 4.511726299999999
3.903000 4.120656100000001
3.904000 3.729168
3.905000 3.3372831
3.906000 2.9450228
3.907000 2.5524085
3.908000 2.1594612
3.909000 1.766202
3.910000 1.3726525
3.911000 0.97883372
3.912000 0.58476697
3.913000 0.19047351999999998
3.914000 -0.20402535
3.915000 -0.59870835
3.916000 -0.9935542
3.917000 -1.3885416
3.918000 -1.7836492999999998
3.919000 -2.1788558
3.920000 -2.5741400000000003
3.921000 -2.9694807
3.922000 -3.3648564999999997
3.923000 -3.7602458
3.924000 -4.155627600000001
3.925000 -4.5509804
3.926000 -4.9462833
3.927000 -5.3415142
3.928000 -5.7366524000000005
3.929000 -6.131676199999999
3.930000 -6.5265641
3.931000 -6.921295099999999
3.932000 -7.315848
3.933000 -7.7102013
3.934000 -8.1043333
3.935000 -8.4982224
3.936000 -8.8918477
3.937000 -9.2851877
3.938000 -9.678221500000001
3.939000 -10.07093
3.940000 -10.46328
3.941000 -10.85527
3.942000 -11.24686
3.943000 -11.63804
3.944000 -12.02879
3.945000 -12.419080000000001
3.946000 -12.808900000000001
3.947000 -13.19821
3.948000 -13.58701
3.949000 -13.97527
3.950000 -14.36296
3.951000 -14.750079999999999
3.952000 -15.13659
3.953000 -15.52248
3.954000 -15.90772
3.955000 -16.29229
3.956000 -16.67619
3.957000 -17.059369999999998
3.958000 -17.44183
3.959000 -17.82353
3.960000 -18.20447
3.961000 -18.584619999999997
3.962000 -18.96396
3.963000 -19.34246
3.964000 -19.720119999999998
3.965000 -20.0969
3.966000 -20.4728
3.967000 -20.84778
3.968000 -21.22182
3.969000 -21.594920000000002
3.970000 -21.967039999999997
3.971000 -22.338169999999998
3.972000 -22.70828
3.973000 -23.07736
3.974000 -23.44539
3.975000 -23.812340000000003
3.976000 -24.17821
3.977000 -24.54295
3.978000 -24.90657
3.979000 -25.269029999999997
3.980000 -25.63032
3.981000 -25.990419999999997
3.982000 -26.34931
3.983000 -26.706960000000002
3.984000 -27.06337
3.985000 -27.4185
3.986000 -27.772350000000003
3.987000 -28.12489
3.988000 -28.4761
3.989000 -28.825960000000002
3.990000 -29.174460000000003
3.991000 -29.521579999999997
3.992000 -29.86729
3.993000 -30.21159
3.994000 -30.55444
3.995000 -30.895840000000003
3.996000 -31.235760000000003
3.997000 -31.57419
3.998000 -31.911099999999998
3.999000 -32.24649
4.000000 -32.580330000000004
4.001000 -32.91259
4.002000 -33.24328
4.003000 -33.57236
4.004000 -33.899829999999994
4.005000 -34.225660000000005
4.006000 -34.54983
4.007000 -34.87234
4.008000 -35.19315
4.009000 -35.51226
4.010000 -35.829640000000005
4.011000 -36.14529
4.012000 -36.45918
4.013000 -36.771300000000004
4.014000 -37.08163
4.015000 -37.39015
4.016000 -37.69685
4.017000 -38.00171
4.018000 -38.304719999999996
4.019000 -38.60586
4.020000 -38.90511
4.021000 -39.20246
4.022000 -39.497890000000005
4.023000 -39.79139
4.024000 -40.08293
4.025000 -40.37251
4.026000 -40.66012
4.027000 -40.94572
4.028000 -41.229310000000005
4.029000 -41.51088
4.030000 -41.7904
4.031000 -42.06787
4.032000 -42.34327
4.033000 -42.61658
4.034000 -42.887789999999995
4.035000 -43.15689
4.036000 -43.42386
4.037000 -43.688680000000005
4.038000 -43.95135
4.039000 -44.21184
4.040000 -44.470150000000004
4.041000 -44.72626
4.042000 -44.98015
4.043000 -45.23182
4.044000 -45.48125
4.045000 -45.728429999999996
4.046000 -45.97334
4.047000 -46.21597
4.048000 -46.45631
4.049000 -46.69435
4.050000 -46.93007
4.051000 -47.16346
4.052000 -47.394510000000004
4.053000 -47.62321
4.054000 -47.849540000000005
4.055000 -48.07349
4.056000 -48.29506
4.057000 -48.514230000000005
4.058000 -48.73099
4.059000 -48.94533
4.060000 -49.15723
4.061000 -49.366690000000006
4.062000 -49.573699999999995
4.063000 -49.778240000000004
4.064000 -49.98031
4.065000 -50.17989000000001
4.066000 -50.37697
4.067000 -50.57155
4.068000 -50.76361
4.069000 -50.95315
4.070000 -51.14015
4.071000 -51.32461000000001
4.072000 -51.506510000000006
4.073000 -51.68585
4.074000 -51.86262000000001
4.075000 -52.036789999999996
4.076000 -52.20838
4.077000 -52.377359999999996
4.078000 -52.54374000000001
4.079000 -52.70749
4.080000 -52.86862
4.081000 -53.027120000000004
4.082000 -53.18297
4.083000 -53.33616
4.084000 -53.4867
4.085000 -53.634570000000004
4.086000 -53.779759999999996
4.087000 -53.922270000000005
4.088000 -54.06209
4.089000 -54.199220000000004
4.090000 -54.33364
4.091000 -54.46535
4.092000 -54.594339999999995
4.093000 -54.7206
4.094000 -54.844139999999996
4.095000 -54.96494
4.096000 -55.082989999999995
4.097000 -55.19829000000001
4.098000 -55.31085
4.099000 -55.42064
4.100000 -55.52766
4.101000 -55.63192
4.102000 -55.73339000000001
4.103000 -55.83209
4.104000 -55.928
4.105000 -56.02112
4.106000 -56.11144
4.107000 -56.19896
4.108000 -56.283680000000004
4.109000 -56.36559
4.110000 -56.444680000000005
4.111000 -56.520959999999995
4.112000 -56.59442
4.113000 -56.66506
4.114000 -56.732859999999995
4.115000 -56.79784
4.116000 -56.85998
4.117000 -56.919290000000004
4.118000 -56.975750000000005
4.119000 -57.02937
4.120000 -57.080149999999996
4.121000 -57.128080000000004
4.122000 -57.17316
4.123000 -57.21539
4.124000 -57.254760000000005
4.125000 -57.29128
4.126000 -57.324929999999995
4.127000 -57.35573000000001
4.128000 -57.383669999999995
4.129000 -57.40874
4.130000 -57.43096
4.131000 -57.45031
4.132000 -57.46679
4.133000 -57.480410000000006
4.134000 -57.491170000000004
4.135000 -57.49905
4.136000 -57.50407
4.137000 -57.50622
4.138000 -57.50551
4.139000 -57.50193
4.140000 -57.495490000000004
4.141000 -57.48618
4.142000 -57.47401
4.143000 -57.45897
4.144000 -57.44107
4.145000 -57.42030999999999
4.146000 -57.39668999999999
4.147000 -57.370200000000004
4.148000 -57.34087
4.149000 -57.30866999999999
4.150000 -57.27363
4.151000 -57.23573
4.152000 -57.194979999999994
4.153000 -57.151379999999996
4.154000 -57.10495
4.155000 -57.055659999999996
4.156000 -57.003539999999994
4.157000 -56.94858000000001
4.158000 -56.89079
4.159000 -56.83016
4.160000 -56.766709999999996
4.161000 -56.70043999999999
4.162000 -56.631339999999994
4.163000 -56.55943
4.164000 -56.48471000000001
4.165000 -56.407180000000004
4.166000 -56.32684999999999
4.167000 -56.24371
4.168000 -56.15779
4.169000 -56.06906000000001
4.170000 -55.977560000000004
4.171000 -55.883269999999996
4.172000 -55.786210000000004
4.173000 -55.68638
4.174000 -55.583780000000004
4.175000 -55.47841999999999
4.176000 -55.37031
4.177000 -55.25945
4.178000 -55.145849999999996
4.179000 -55.02951
4.180000 -54.91044000000001
4.181000 -54.78864
4.182000 -54.66413
4.183000 -54.5369
4.184000 -54.406980000000004
4.185000 -54.274350000000005
4.186000 -54.13904000000001
4.187000 -54.00103000000001
4.188000 -53.860350000000004
4.189000 -53.71701
4.190000 -53.571000000000005
4.191000 -53.42234
4.192000 -53.27104
4.193000 -53.11709999999999
4.194000 -52.96052999999999
4.195000 -52.80133
4.196000 -52.63953
4.197000 -52.47512
4.198000 -52.30812
4.199000 -52.13854
4.200000 -51.96637
4.201000 -51.79164000000001
4.202000 -51.614340000000006
4.203000 -51.43450000000001
4.204000 -51.252129999999994
4.205000 -51.06722
4.206000 -50.87978
4.207000 -50.68984
4.208000 -50.497400000000006
4.209000 -50.30247
4.210000 -50.10506
4.211000 -49.90518
4.212000 -49.702839999999995
4.213000 -49.49806
4.214000 -49.29084
4.215000 -49.08119
4.216000 -48.86913
4.217000 -48.65466
4.218000 -48.437799999999996
4.219000 -48.21856
4.220000 -47.99695
4.221000 -47.77298
4.222000 -47.54667
4.223000 -47.31802
4.224000 -47.087050000000005
4.225000 -46.85377
4.226000 -46.61819
4.227000 -46.380320000000005
4.228000 -46.14018
4.229000 -45.89779
4.230000 -45.65314
4.231000 -45.406259999999996
4.232000 -45.157160000000005
4.233000 -44.90586
4.234000 -44.65235
4.235000 -44.39667
4.236000 -44.13882
4.237000 -43.878820000000005
4.238000 -43.61667
4.239000 -43.3524
4.240000 -43.086020000000005
4.241000 -42.81754
4.242000 -42.54698
4.243000 -42.27435
4.244000 -41.99966
4.245000 -41.722939999999994
4.246000 -41.44419
4.247000 -41.16342
4.248000 -40.88067
4.249000 -40.59593
4.250000 -40.30923
4.251000 -40.02058
4.252000 -39.72999
4.253000 -39.43749
4.254000 -39.143080000000005
4.255000 -38.84679
4.256000 -38.54862
4.257000 -38.248599999999996
4.258000 -37.94674
4.259000 -37.64305
4.260000 -37.337559999999996
4.261000 -37.03028
4.262000 -36.72122
4.263000 -36.410399999999996
4.264000 -36.09784
4.265000 -35.783559999999994
4.266000 -35.467569999999995
4.267000 -35.1499
4.268000 -34.83054
4.269000 -34.50954
4.270000 -34.18689
4.271000 -33.86262
4.272000 -33.53675
4.273000 -33.20929
4.274000 -32.88027
4.275000 -32.54969
4.276000 -32.21758
4.277000 -31.883960000000002
4.278000 -31.54883
4.279000 -31.21223
4.280000 -30.87417
4.281000 -30.534670000000002
4.282000 -30.19375
4.283000 -29.85141
4.284000 -29.507689999999997
4.285000 -29.1626
4.286000 -28.816160000000004
4.287000 -28.46839
4.288000 -28.119300000000003
4.289000 -27.768929999999997
4.290000 -27.417279999999998
4.291000 -27.06437
4.292000 -26.71022
4.293000 -26.354860000000002
4.294000 -25.998310000000004
4.295000 -25.64057
4.296000 -25.281670000000002
4.297000 -24.92163
4.298000 -24.560480000000002
4.299000 -24.19822
4.300000 -23.83489
4.301000 -23.470489999999998
4.302000 -23.10505
4.303000 -22.73859
4.304000 -22.37113
4.305000 -22.0027
4.306000 -21.6333
4.307000 -21.26296
4.308000 -20.8917
4.309000 -20.51955
4.310000 -20.14651
4.311000 -19.77262
4.312000 -19.39789
4.313000 -19.02235
4.314000 -18.64601
4.315000 -18.26889
4.316000 -17.891019999999997
4.317000 -17.512420000000002
4.318000 -17.133100000000002
4.319000 -16.7531
4.320000 -16.372419999999998
4.321000 -15.9911
4.322000 -15.60915
4.323000 -15.22658
4.324000 -14.84344
4.325000 -14.45973
4.326000 -14.075470000000001
4.327000 -13.6907
4.328000 -13.305420000000002
4.329000 -12.91966
4.330000 -12.533449999999998
4.331000 -12.1468
4.332000 -11.75973
4.333000 -11.37227
4.334000 -10.98444
4.335000 -10.596260000000001
4.336000 -10.20776
4.337000 -9.818940600000001
4.338000 -9.4298407
4.339000 -9.0404771
4.340000 -8.650872900000001
4.341000 -8.2610488
4.342000 -7.8710273
4.343000 -7.480829999999999
4.344000 -7.0904784
4.345000 -6.699995
4.346000 -6.309401200000001
4.347000 -5.918719599999999
4.348000 -5.5279720999999995
4.349000 -5.1371802
4.350000 -4.7463659
4.351000 -4.3555513
4.352000 -3.9647583
4.353000 -3.5740089000000004
4.354000 -3.183325
4.355000 -2.7927289
4.356000 -2.4022423
4.357000 -2.0118872
4.358000 -1.6216855
4.359000 -1.2316593
4.360000 -0.84183039
4.361000 -0.45222091
4.362000 -0.06285278899999999
4.363000 0.32625196
4.364000 0.7150714300000001
4.365000 1.1035836
4.366000 1.4917666
4.367000 1.8795984000000001
4.368000 2.2670569
4.369000 2.6541202999999998
4.370000 3.0407667
4.371000 3.4269739
4.372000 3.8127202999999996
4.373000 4.1979838
4.374000 4.5827425999999996
4.375000 4.9669746
4.376000 5.3506583
4.377000 5.7337712
4.378000 6.1162923000000005
4.379000 6.4981990000000005
4.380000 6.8794698
4.381000 7.2600834
4.382000 7.6400176
4.383000 8.0192506
4.384000 8.3977617
4.385000 8.7755285
4.386000 9.152529399999999
4.387000 9.528742699999999
4.388000 9.904147700000001
4.389000 10.27872
4.390000 10.65245
4.391000 11.0253
4.392000 11.39725
4.393000 11.768289999999999
4.394000 12.1384
4.395000 12.50754
4.396000 12.875710000000002
4.397000 13.242880000000001
4.398000 13.60902
4.399000 13.97413
4.400000 14.33817
4.401000 14.701130000000001
4.402000 15.062980000000001
4.403000 15.423709999999998
4.404000 15.78329
4.405000 16.14171
4.406000 16.49894
4.407000 16.85496
4.408000 17.20976
4.409000 17.563309999999998
4.410000 17.91559
4.411000 18.266579999999998
4.412000 18.61627
4.413000 18.96463
4.414000 19.31165
4.415000 19.65729
4.416000 20.00155
4.417000 20.34441
4.418000 20.68584
4.419000 21.02582
4.420000 21.364340000000002
4.421000 21.70138
4.422000 22.03692
4.423000 22.37094
4.424000 22.703409999999998
4.425000 23.03433
4.426000 23.36367
4.427000 23.691409999999998
4.428000 24.01754
4.429000 24.34203
4.430000 24.66488
4.431000 24.986050000000002
4.432000 25.305539999999997
4.433000 25.62332
4.434000 25.93937
4.435000 26.253690000000002
4.436000 26.56624
4.437000 26.877010000000002
4.438000 27.18599
4.439000 27.49316
4.440000 27.798489999999997
4.441000 28.101979999999998
4.442000 28.40361
4.443000 28.70335
4.444000 29.001189999999998
4.445000 29.29711
4.446000 29.591109999999997
4.447000 29.883150000000004
4.448000 30.17323
4.449000 30.461329999999997
4.450000 30.747429999999998
4.451000 31.03151
4.452000 31.313570000000002
4.453000 31.59357
4.454000 31.871519999999997
4.455000 32.14739
4.456000 32.42117
4.457000 32.692840000000004
4.458000 32.96239
4.459000 33.22981
4.460000 33.49507
4.461000 33.75817
4.462000 34.01908
4.463000 34.277809999999995
4.464000 34.53432
4.465000 34.78861
4.466000 35.04067
4.467000 35.29048
4.468000 35.538019999999996
4.469000 35.78329
4.470000 36.02628
4.471000 36.26696
4.472000 36.505320000000005
4.473000 36.74136
4.474000 36.97506
4.475000 37.20641
4.476000 37.4354
4.477000 37.66201
4.478000 37.88623
4.479000 38.10805
4.480000 38.32746
4.481000 38.54446
4.482000 38.759009999999996
4.483000 38.97112
4.484000 39.18078
4.485000 39.38797
4.486000 39.592690000000005
4.487000 39.79491
4.488000 39.99464
4.489000 40.19186
4.490000 40.38657
4.491000 40.57874
4.492000 40.76838
4.493000 40.95547
4.494000 41.14001
4.495000 41.32198
4.496000 41.50138
4.497000 41.6782
4.498000 41.85242
4.499000 42.02405
4.500000 42.19307
4.501000 42.35947
4.502000 42.523250000000004
4.503000 42.6844
4.504000 42.84292
4.505000 42.99878
4.506000 43.152
4.507000 43.30256
4.508000 43.450450000000004
4.509000 43.59567
4.510000 43.73821
4.511000 43.87807
4.512000 44.01524
4.513000 44.14971
4.514000 44.28148
4.515000 44.41055
4.516000 44.5369
4.517000 44.66054
4.518000 44.78146
4.519000 44.89965
4.520000 45.01511
4.521000 45.12783
4.522000 45.23782
4.523000 45.34507
4.524000 45.44957
4.525000 45.551320000000004
4.526000 45.65032
4.527000 45.746559999999995
4.528000 45.84005
4.529000 45.93078
4.530000 46.01874
4.531000 46.10394
4.532000 46.18637
4.533000 46.26603
4.534000 46.342929999999996
4.535000 46.417049999999996
4.536000 46.48839
4.537000 46.55696
4.538000 46.62276
4.539000 46.68578
4.540000 46.74603
4.541000 46.8035
4.542000 46.85819
4.543000 46.9101
4.544000 46.95924
4.545000 47.005599999999994
4.546000 47.04919
4.547000 47.09001
4.548000 47.12805
4.549000 47.16331
4.550000 47.19581
4.551000 47.22554
4.552000 47.25251
4.553000 47.27671
4.554000 47.29815
4.555000 47.316829999999996
4.556000 47.332750000000004
4.557000 47.34592
4.558000 47.35633
4.559000 47.364
4.560000 47.368919999999996
4.561000 47.37111
4.562000 47.37055
4.563000 47.36727
4.564000 47.36125
4.565000 47.352509999999995
4.566000 47.34105
4.567000 47.32687
4.568000 47.30999
4.569000 47.2904
4.570000 47.268100000000004
4.571000 47.24312
4.572000 47.21544
4.573000 47.18508
4.574000 47.15203
4.575000 47.11632
4.576000 47.07794
4.577000 47.036899999999996
4.578000 46.993210000000005
4.579000 46.946870000000004
4.580000 46.89789
4.581000 46.84628
4.582000 46.79204
4.583000 46.73518
4.584000 46.675709999999995
4.585000 46.61365
4.586000 46.54898
4.587000 46.48173
4.588000 46.4119
4.589000 46.3395
4.590000 46.26454
4.591000 46.18703
4.592000 46.106970000000004
4.593000 46.02439
4.594000 45.93927
4.595000 45.851639999999996
4.596000 45.76151
4.597000 45.66889
4.598000 45.57378
4.599000 45.4762
4.600000 45.376149999999996
4.601000 45.273649999999996
4.602000 45.168710000000004
4.603000 45.06134
4.604000 44.951550000000005
4.605000 44.83935
4.606000 44.72475
4.607000 44.60777
4.608000 44.48841
4.609000 44.36669
4.610000 44.24262
4.611000 44.11622
4.612000 43.98748
4.613000 43.85644
4.614000 43.72309
4.615000 43.58745
4.616000 43.44954
4.617000 43.309360000000005
4.618000 43.16694
4.619000 43.02227
4.620000 42.87539
4.621000 42.72629
4.622000 42.575
4.623000 42.42152
4.624000 42.26587
4.625000 42.10806
4.626000 41.94812
4.627000 41.78604
4.628000 41.62185
4.629000 41.45557
4.630000 41.28719
4.631000 41.11675
4.632000 40.94425
4.633000 40.7697
4.634000 40.59313
4.635000 40.41455
4.636000 40.23397
4.637000 40.05141
4.638000 39.86689
4.639000 39.68041
4.640000 39.49199
4.641000 39.30166
4.642000 39.10942
4.643000 38.9153
4.644000 38.719300000000004
4.645000 38.52144
4.646000 38.32175
4.647000 38.12023
4.648000 37.9169
4.649000 37.71178
4.650000 37.50489
4.651000 37.296240000000004
4.652000 37.08585
4.653000 36.87373
4.654000 36.6599
4.655000 36.44439
4.656000 36.227199999999996
4.657000 36.00835
4.658000 35.78786
4.659000 35.56575
4.660000 35.342040000000004
4.661000 35.11674
4.662000 34.88987
4.663000 34.66145
4.664000 34.43149
4.665000 34.200019999999995
4.666000 33.96704
4.667000 33.73258
4.668000 33.49666
4.669000 33.25929
4.670000 33.02049
4.671000 32.78028
4.672000 32.53868
4.673000 32.2957
4.674000 32.05136
4.675000 31.80569
4.676000 31.55869
4.677000 31.310389999999998
4.678000 31.06081
4.679000 30.809950000000004
4.680000 30.55785
4.681000 30.30452
4.682000 30.049979999999998
4.683000 29.79424
4.684000 29.53733
4.685000 29.27926
4.686000 29.020049999999998
4.687000 28.75972
4.688000 28.498289999999997
4.689000 28.23577
4.690000 27.97219
4.691000 27.707559999999997
4.692000 27.441910000000004
4.693000 27.175240000000002
4.694000 26.907579999999996
4.695000 26.63895
4.696000 26.369369999999996
4.697000 26.098850000000002
4.698000 25.82742
4.699000 25.555080000000004
4.700000 25.28187
4.701000 25.007790000000004
4.702000 24.732870000000002
4.703000 24.45713
4.704000 24.18058
4.705000 23.90324
4.706000 23.625140000000002
4.707000 23.34628
4.708000 23.0667
4.709000 22.7864
4.710000 22.5054
4.711000 22.22373
4.712000 21.9414
4.713000 21.65843
4.714000 21.37484
4.715000 21.09065
4.716000 20.805870000000002
4.717000 20.52053
4.718000 20.234640000000002
4.719000 19.94822
4.720000 19.66128
4.721000 19.37386
4.722000 19.08596
4.723000 18.7976
4.724000 18.50881
4.725000 18.21959
4.726000 17.92997
4.727000 17.639969999999998
4.728000 17.349600000000002
4.729000 17.058880000000002
4.730000 16.76783
4.731000 16.47647
4.732000 16.18482
4.733000 15.892880000000002
4.734000 15.60069
4.735000 15.30826
4.736000 15.015600000000001
4.737000 14.72273
4.738000 14.429680000000001
4.739000 14.136460000000001
4.740000 13.843079999999999
4.741000 13.54956
4.742000 13.25593
4.743000 12.962190000000001
4.744000 12.668370000000001
4.745000 12.37448
4.746000 12.08054
4.747000 11.78656
4.748000 11.49257
4.749000 11.19858
4.750000 10.9046
4.751000 10.61066
4.752000 10.31676
4.753000 10.02294
4.754000 9.7291932
4.755000 9.435547900000001
4.756000 9.1420174
4.757000 8.8486187
4.758000 8.5553668
4.759000 8.2622789
4.760000 7.9693697
4.761000 7.6766558
4.762000 7.3841527000000005
4.763000 7.091876900000001
4.764000 6.7998432
4.765000 6.5080665
4.766000 6.2165633
4.767000 5.9253484
4.768000 5.634437500000001
4.769000 5.3438455000000005
4.770000 5.0535873
4.771000 4.7636781
4.772000 4.474132900000001
4.773000 4.1849665
4.774000 3.896194
4.775000 3.6078297000000004
4.776000 3.3198885999999996
4.777000 3.0323848
4.778000 2.7453331000000003
4.779000 2.4587478
4.780000 2.1726435
4.781000 1.8870341
4.782000 1.6019339000000001
4.783000 1.3173569
4.784000 1.0333171
4.785000 0.74982839
4.786000 0.46690451
4.787000 0.18455919
4.788000 -0.097193971
4.789000 -0.37834148
4.790000 -0.6588699299999999
4.791000 -0.93876608
4.792000 -1.2180166
4.793000 -1.4966086
4.794000 -1.774529
4.795000 -2.0517649
4.796000 -2.3283035
4.797000 -2.6041320999999997
4.798000 -2.8792385
4.799000 -3.1536098999999997
4.800000 -3.4272339
4.801000 -3.7000987999999997
4.802000 -3.9721921
4.803000 -4.243501999999999
4.804000 -4.514016600000001
4.805000 -4.7837242
4.806000 -5.0526131
4.807000 -5.3206719
4.808000 -5.5878893
4.809000 -5.8542537999999995
4.810000 -6.1197545
4.811000 -6.384380200000001
4.812000 -6.6481203
4.813000 -6.9109641
4.814000 -7.1729004
4.815000 -7.4339189
4.816000 -7.6940089
4.817000 -7.9531603
4.818000 -8.211362399999999
4.819000 -8.4686048
4.820000 -8.724878
4.821000 -8.9801721
4.822000 -9.2344768
4.823000 -9.4877824
4.824000 -9.7400792
4.825000 -9.991357500000001
4.826000 -10.24161
4.827000 -10.49082
4.828000 -10.73899
4.829000 -10.9861
4.830000 -11.23215
4.831000 -11.477120000000001
4.832000 -11.72101
4.833000 -11.963799999999999
4.834000 -12.205499999999999
4.835000 -12.44609
4.836000 -12.68556
4.837000 -12.9239
4.838000 -13.16111
4.839000 -13.39718
4.840000 -13.6321
4.841000 -13.86586
4.842000 -14.098450000000001
4.843000 -14.32987
4.844000 -14.5601
4.845000 -14.789150000000001
4.846000 -15.017
4.847000 -15.24365
4.848000 -15.469079999999998
4.849000 -15.693299999999999
4.850000 -15.91629
4.851000 -16.13805
4.852000 -16.35857
4.853000 -16.57784
4.854000 -16.79586
4.855000 -17.01263
4.856000 -17.22813
4.857000 -17.44235
4.858000 -17.6553
4.859000 -17.86697
4.860000 -18.07735
4.861000 -18.28643
4.862000 -18.49421
4.863000 -18.70068
4.864000 -18.905849999999997
4.865000 -19.109689999999997
4.866000 -19.31222
4.867000 -19.51342
4.868000 -19.71328
4.869000 -19.9118
4.870000 -20.10899
4.871000 -20.30482
4.872000 -20.49931
4.873000 -20.69243
4.874000 -20.88419
4.875000 -21.07459
4.876000 -21.26362
4.877000 -21.45127
4.878000 -21.63755
4.879000 -21.82244
4.880000 -22.00595
4.881000 -22.18806
4.882000 -22.36878
4.883000 -22.548099999999998
4.884000 -22.72602
4.885000 -22.90254
4.886000 -23.07764
4.887000 -23.251340000000003
4.888000 -23.42362
4.889000 -23.59448
4.890000 -23.76392
4.891000 -23.931939999999997
4.892000 -24.09853
4.893000 -24.26369
4.894000 -24.427419999999998
4.895000 -24.58972
4.896000 -24.75057
4.897000 -24.90999
4.898000 -25.06796
4.899000 -25.22449
4.900000 -25.37957
4.901000 -25.53321
4.902000 -25.68539
4.903000 -25.83612
4.904000 -25.985390000000002
4.905000 -26.133210000000002
4.906000 -26.279570000000003
4.907000 -26.42447
4.908000 -26.5679
4.909000 -26.709880000000002
4.910000 -26.85038
4.911000 -26.989419999999996
4.912000 -27.12699
4.913000 -27.2631
4.914000 -27.39773
4.915000 -27.530900000000003
4.916000 -27.662589999999998
4.917000 -27.792810000000003
4.918000 -27.92155
4.919000 -28.048820000000003
4.920000 -28.17462
4.921000 -28.29894
4.922000 -28.421780000000002
4.923000 -28.54314
4.924000 -28.66303
4.925000 -28.781440000000003
4.926000 -28.898380000000003
4.927000 -29.013830000000002
4.928000 -29.127809999999997
4.929000 -29.2403
4.930000 -29.351319999999998
4.931000 -29.46086
4.932000 -29.56892
4.933000 -29.6755
4.934000 -29.7806
4.935000 -29.884230000000002
4.936000 -29.98638
4.937000 -30.087049999999998
4.938000 -30.186249999999998
4.939000 -30.28397
4.940000 -30.38022
4.941000 -30.474990000000002
4.942000 -30.568289999999998
4.943000 -30.660110000000003
4.944000 -30.750470000000004
4.945000 -30.83935
4.946000 -30.926769999999998
4.947000 -31.012719999999998
4.948000 -31.0972
4.949000 -31.180210000000002
4.950000 -31.26177
4.951000 -31.341849999999997
4.952000 -31.42048
4.953000 -31.49765
4.954000 -31.57336
4.955000 -31.647609999999997
4.956000 -31.720409999999998
4.957000 -31.79175
4.958000 -31.86164
4.959000 -31.93009
4.960000 -31.99708
4.961000 -32.06263
4.962000 -32.12674
4.963000 -32.1894
4.964000 -32.250620000000005
4.965000 -32.3104
4.966000 -32.36874
4.967000 -32.42565
4.968000 -32.48113
4.969000 -32.53517
4.970000 -32.58779
4.971000 -32.638980000000004
4.972000 -32.68875
4.973000 -32.73709
4.974000 -32.784020000000005
4.975000 -32.82953
4.976000 -32.873619999999995
4.977000 -32.9163
4.978000 -32.957570000000004
4.979000 -32.99744
4.980000 -33.0359
4.981000 -33.07295
4.982000 -33.10861
4.983000 -33.14287
4.984000 -33.17574
4.985000 -33.20722
4.986000 -33.23731
4.987000 -33.26601
4.988000 -33.29334
4.989000 -33.31929
4.990000 -33.34386
4.991000 -33.367059999999995
4.992000 -33.388889999999996
4.993000 -33.409349999999996
4.994000 -33.42845
4.995000 -33.4462
4.996000 -33.46259
4.997000 -33.477630000000005
4.998000 -33.49131
4.999000 -33.50366
5.000000 -33.51466
5.001000 -33.52433
5.002000 -33.53266
5.003000 -33.53966
5.004000 -33.54533
5.005000 -33.549679999999995
5.006000 -33.552710000000005
5.007000 -33.55442
5.008000 -33.55482
5.009000 -33.55392
5.010000 -33.551700000000004
5.011000 -33.54819
5.012000 -33.54338
5.013000 -33.53728
5.014000 -33.52988
5.015000 -33.52121
5.016000 -33.51124
5.017000 -33.5
5.018000 -33.487489999999994
5.019000 -33.473710000000004
5.020000 -33.45866
5.021000 -33.44235
5.022000 -33.42478
5.023000 -33.405950000000004
5.024000 -33.38588
5.025000 -33.36456
5.026000 -33.342
5.027000 -33.31821
5.028000 -33.29318
5.029000 -33.26692
5.030000 -33.239439999999995
5.031000 -33.21074
5.032000 -33.18083
5.033000 -33.149699999999996
5.034000 -33.11736
5.035000 -33.08383
5.036000 -33.04909
5.037000 -33.01316
5.038000 -32.97605
5.039000 -32.93775
5.040000 -32.898270000000004
5.041000 -32.85762
5.042000 -32.81579
5.043000 -32.772800000000004
5.044000 -32.728649999999995
5.045000 -32.68334
5.046000 -32.63687
5.047000 -32.58927
5.048000 -32.54051
5.049000 -32.49062
5.050000 -32.43959
5.051000 -32.38744
5.052000 -32.33416
5.053000 -32.27976
5.054000 -32.22424
5.055000 -32.16762
5.056000 -32.10989
5.057000 -32.05106
5.058000 -31.991130000000002
5.059000 -31.930120000000002
5.060000 -31.86801
5.061000 -31.80483
5.062000 -31.74057
5.063000 -31.67524
5.064000 -31.60884
5.065000 -31.541390000000003
5.066000 -31.472869999999997
5.067000 -31.40331
5.068000 -31.332700000000003
5.069000 -31.26105
5.070000 -31.18836
5.071000 -31.114649999999997
5.072000 -31.03991
5.073000 -30.96414
5.074000 -30.887369999999997
5.075000 -30.809579999999997
5.076000 -30.730780000000003
5.077000 -30.65099
5.078000 -30.570199999999996
5.079000 -30.48843
5.080000 -30.40566
5.081000 -30.321920000000002
5.082000 -30.237199999999998
5.083000 -30.151519999999998
5.084000 -30.06487
5.085000 -29.97726
5.086000 -29.8887
5.087000 -29.799189999999996
5.088000 -29.70874
5.089000 -29.61735
5.090000 -29.52503
5.091000 -29.431780000000003
5.092000 -29.337600000000002
5.093000 -29.24251
5.094000 -29.14651
5.095000 -29.049599999999998
5.096000 -28.95179
5.097000 -28.853089999999998
5.098000 -28.75349
5.099000 -28.653010000000002
5.100000 -28.551650000000002
5.101000 -28.449410000000004
5.102000 -28.346300000000003
5.103000 -28.24232
5.104000 -28.13749
5.105000 -28.0318
5.106000 -27.92526
5.107000 -27.81788
5.108000 -27.709660000000003
5.109000 -27.600609999999996
5.110000 -27.490720000000003
5.111000 -27.38002
5.112000 -27.26849
5.113000 -27.15616
5.114000 -27.043010000000002
5.115000 -26.92907
5.116000 -26.814320000000002
5.117000 -26.69879
5.118000 -26.58246
5.119000 -26.46536
5.120000 -26.34749
5.121000 -26.228839999999998
5.122000 -26.10942
5.123000 -25.989250000000002
5.124000 -25.86832
5.125000 -25.74664
5.126000 -25.624219999999998
5.127000 -25.50106
5.128000 -25.37717
5.129000 -25.252550000000003
5.130000 -25.127209999999998
5.131000 -25.00116
5.132000 -24.87439
5.133000 -24.74692
5.134000 -24.61875
5.135000 -24.48988
5.136000 -24.360319999999998
5.137000 -24.23008
5.138000 -24.099149999999998
5.139000 -23.96756
5.140000 -23.83529
5.141000 -23.70236
5.142000 -23.56877
5.143000 -23.434530000000002
5.144000 -23.29964
5.145000 -23.1641
5.146000 -23.027929999999998
5.147000 -22.89112
5.148000 -22.75369
5.149000 -22.61563
5.150000 -22.476950000000002
5.151000 -22.33766
5.152000 -22.19776
5.153000 -22.05726
5.154000 -21.916150000000002
5.155000 -21.77446
5.156000 -21.63218
5.157000 -21.48931
5.158000 -21.34586
5.159000 -21.20184
5.160000 -21.05725
5.161000 -20.9121
5.162000 -20.76639
5.163000 -20.62013
5.164000 -20.47332
5.165000 -20.325960000000002
5.166000 -20.17807
5.167000 -20.02964
5.168000 -19.88068
5.169000 -19.731199999999998
5.170000 -19.58121
5.171000 -19.430690000000002
5.172000 -19.27967
5.173000 -19.128149999999998
5.174000 -18.976119999999998
5.175000 -18.8236
5.176000 -18.6706
5.177000 -18.5171
5.178000 -18.363129999999998
5.179000 -18.20868
5.180000 -18.05377
5.181000 -17.89838
5.182000 -17.74254
5.183000 -17.58623
5.184000 -17.42948
5.185000 -17.27227
5.186000 -17.114630000000002
5.187000 -16.95654
5.188000 -16.79803
5.189000 -16.63908
5.190000 -16.47971
5.191000 -16.31991
5.192000 -16.1597
5.193000 -15.99908
5.194000 -15.83805
5.195000 -15.67662
5.196000 -15.514790000000001
5.197000 -15.352569999999998
5.198000 -15.18995
5.199000 -15.02695
5.200000 -14.863570000000001
5.201000 -14.699819999999999
5.202000 -14.53569
5.203000 -14.3712
5.204000 -14.20634
5.205000 -14.041120000000001
5.206000 -13.87555
5.207000 -13.709620000000001
5.208000 -13.543350000000002
5.209000 -13.376740000000002
5.210000 -13.209789999999998
5.211000 -13.042509999999998
5.212000 -12.87489
5.213000 -12.70695
5.214000 -12.538689999999999
5.215000 -12.370109999999999
5.216000 -12.20122
5.217000 -12.032020000000001
5.218000 -11.86251
5.219000 -11.69271
5.220000 -11.522599999999999
5.221000 -11.3522
5.222000 -11.18152
5.223000 -11.01054
5.224000 -10.83929
5.225000 -10.66775
5.226000 -10.49595
5.227000 -10.32387
5.228000 -10.151530000000001
5.229000 -9.978921
5.230000 -9.806055599999999
5.231000 -9.6329346
5.232000 -9.4595626
5.233000 -9.285942499999999
5.234000 -9.112078
5.235000 -8.937972
5.236000 -8.7636292
5.237000 -8.5890524
5.238000 -8.4142454
5.239000 -8.2392119
5.240000 -8.0639556
5.241000 -7.888479499999999
5.242000 -7.7127866
5.243000 -7.5368814
5.244000 -7.3607661
5.245000 -7.1844451000000005
5.246000 -7.007920700000001
5.247000 -6.8311974
5.248000 -6.654278199999999
5.249000 -6.4771659999999995
5.250000 -6.299864500000001
5.251000 -6.1223771000000005
5.252000 -5.9447072
5.253000 -5.7668577999999995
5.254000 -5.5888325000000005
5.255000 -5.4106347
5.256000 -5.2322678
5.257000 -5.0537355
5.258000 -4.8750408
5.259000 -4.6961874
5.260000 -4.5171782
5.261000 -4.3380171
5.262000 -4.1587073000000006
5.263000 -3.9792527
5.264000 -3.7996559999999997
5.265000 -3.6199212000000003
5.266000 -3.4400512
5.267000 -3.2600492
5.268000 -3.079919
5.269000 -2.8996637
5.270000 -2.7192865
5.271000 -2.5387907000000003
5.272000 -2.3581795
5.273000 -2.1774562
5.274000 -1.9966237000000002
5.275000 -1.8156853000000002
5.276000 -1.634644
5.277000 -1.4535028
5.278000 -1.272265
5.279000 -1.0909333
5.280000 -0.9095109100000001
5.281000 -0.72800065
5.282000 -0.54640546
5.283000 -0.3647283
5.284000 -0.18297207
5.285000 -0.0011396994
5.286000 0.18076592
5.287000 0.36274188
5.288000 0.54478524
5.289000 0.72689308
5.290000 0.90906238
5.291000 1.0912903
5.292000 1.2735737
5.293000 1.4559099
5.294000 1.6382957
5.295000 1.820728
5.296000 2.0032039
5.297000 2.1857202
5.298000 2.368274
5.299000 2.5508618
5.300000 2.7334807
5.301000 2.9161276
5.302000 3.0987993
5.303000 3.2814927000000003
5.304000 3.4642044
5.305000 3.6469310999999998
5.306000 3.8296696
5.307000 4.0124167
5.308000 4.1951694
5.309000 4.3779243
5.310000 4.5606781
5.311000 4.7434274
5.312000 4.926169300000001
5.313000 5.1089004000000005
5.314000 5.2916172999999995
5.315000 5.4743171
5.316000 5.656996
5.317000 5.8396511
5.318000 6.022279299999999
5.319000 6.204877000000001
5.320000 6.387441600000001
5.321000 6.569968900000001
5.322000 6.752456
5.323000 6.934899799999999
5.324000 7.1172968
5.325000 7.299643
5.326000 7.4819364
5.327000 7.664172399999999
5.328000 7.846348
5.329000 8.0284595
5.330000 8.2105041
5.331000 8.3924778
5.332000 8.574377
5.333000 8.756198
5.334000 8.9379378
5.335000 9.1195919
5.336000 9.3011573
5.337000 9.482629600000001
5.338000 9.6640058
5.339000 9.8452821
5.340000 10.02645
5.341000 10.20752
5.342000 10.38847
5.343000 10.56931
5.344000 10.750029999999999
5.345000 10.930620000000001
5.346000 11.111089999999999
5.347000 11.29143
5.348000 11.47163
5.349000 11.65169
5.350000 11.83161
5.351000 12.01138
5.352000 12.191009999999999
5.353000 12.370470000000001
5.354000 12.549779999999998
5.355000 12.728919999999999
5.356000 12.9079
5.357000 13.0867
5.358000 13.26533
5.359000 13.443769999999999
5.360000 13.622029999999999
5.361000 13.800109999999998
5.362000 13.97798
5.363000 14.155660000000001
5.364000 14.33314
5.365000 14.510410000000002
5.366000 14.68747
5.367000 14.86431
5.368000 15.04093
5.369000 15.21733
5.370000 15.393490000000002
5.371000 15.569420000000001
5.372000 15.7451
5.373000 15.92055
5.374000 16.09574
5.375000 16.270670000000003
5.376000 16.44535
5.377000 16.61976
5.378000 16.79389
5.379000 16.967750000000002
5.380000 17.14133
5.381000 17.31462
5.382000 17.48762
5.383000 17.66032
5.384000 17.83272
5.385000 18.00481
5.386000 18.17658
5.387000 18.34803
5.388000 18.51915
5.389000 18.68995
5.390000 18.8604
5.391000 19.03051
5.392000 19.20028
5.393000 19.36968
5.394000 19.53873
5.395000 19.7074
5.396000 19.875709999999998
5.397000 20.04363
5.398000 20.21117
5.399000 20.37832
5.400000 20.54506
5.401000 20.71141
5.402000 20.87734
5.403000 21.042849999999998
5.404000 21.20794
5.405000 21.3726
5.406000 21.536820000000002
5.407000 21.7006
5.408000 21.86392
5.409000 22.02679
5.410000 22.1892
5.411000 22.35113
5.412000 22.51259
5.413000 22.673560000000002
5.414000 22.83404
5.415000 22.99403
5.416000 23.153499999999998
5.417000 23.312469999999998
5.418000 23.47091
5.419000 23.62883
5.420000 23.78621
5.421000 23.94306
5.422000 24.09935
5.423000 24.255090000000003
5.424000 24.41026
5.425000 24.56487
5.426000 24.71889
5.427000 24.87233
5.428000 25.025170000000003
5.429000 25.177410000000002
5.430000 25.329040000000003
5.431000 25.480059999999998
5.432000 25.63045
5.433000 25.780199999999997
5.434000 25.92932
5.435000 26.07778
5.436000 26.225579999999997
5.437000 26.37272
5.438000 26.51919
5.439000 26.66497
5.440000 26.810060000000004
5.441000 26.95445
5.442000 27.098129999999998
5.443000 27.24109
5.444000 27.38332
5.445000 27.52483
5.446000 27.665580000000002
5.447000 27.805580000000003
5.448000 27.94483
5.449000 28.0833
5.450000 28.22099
5.451000 28.3579
5.452000 28.494009999999996
5.453000 28.629310000000004
5.454000 28.76381
5.455000 28.897479999999998
5.456000 29.030309999999997
5.457000 29.16231
5.458000 29.29345
5.459000 29.42374
5.460000 29.553160000000002
5.461000 29.6817
5.462000 29.80936
5.463000 29.93613
5.464000 30.061989999999998
5.465000 30.18694
5.466000 30.310959999999998
5.467000 30.434060000000002
5.468000 30.55622
5.469000 30.677419999999998
5.470000 30.79767
5.471000 30.91695
5.472000 31.035249999999998
5.473000 31.15256
5.474000 31.26888
5.475000 31.38418
5.476000 31.49848
5.477000 31.611739999999998
5.478000 31.72397
5.479000 31.835160000000002
5.480000 31.94529
5.481000 32.05435
5.482000 32.16234
5.483000 32.269239999999996
5.484000 32.37505
5.485000 32.47976
5.486000 32.58335
5.487000 32.68581
5.488000 32.78714
5.489000 32.88733
5.490000 32.98636
5.491000 33.08423
5.492000 33.18092
5.493000 33.276430000000005
5.494000 33.37074
5.495000 33.46385
5.496000 33.55575
5.497000 33.64643
5.498000 33.73587
5.499000 33.82407
5.500000 33.91102
5.501000 33.996700000000004
5.502000 34.08112
5.503000 34.16425
5.504000 34.24609
5.505000 34.32663
5.506000 34.40586
5.507000 34.48377
5.508000 34.56035
5.509000 34.63559
5.510000 34.709489999999995
5.511000 34.78202
5.512000 34.85318
5.513000 34.92297
5.514000 34.991369999999996
5.515000 35.05836
5.516000 35.12396
5.517000 35.18813
5.518000 35.25088
5.519000 35.31219
5.520000 35.37206
5.521000 35.43047
5.522000 35.487410000000004
5.523000 35.54288
5.524000 35.59687
5.525000 35.64936
5.526000 35.70035
5.527000 35.749829999999996
5.528000 35.79778
5.529000 35.84421
5.530000 35.8891
5.531000 35.93243
5.532000 35.97421
5.533000 36.01442
5.534000 36.053059999999995
5.535000 36.090109999999996
5.536000 36.12557
5.537000 36.15943
5.538000 36.191669999999995
5.539000 36.222300000000004
5.540000 36.251290000000004
5.541000 36.27866
5.542000 36.304370000000006
5.543000 36.32843
5.544000 36.35083
5.545000 36.371559999999995
5.546000 36.39062
5.547000 36.40798
5.548000 36.42365
5.549000 36.437619999999995
5.550000 36.44988
5.551000 36.46042
5.552000 36.46923
5.553000 36.47631
5.554000 36.48164
5.555000 36.48523
5.556000 36.48706
5.557000 36.48712
5.558000 36.48541
5.559000 36.48193
5.560000 36.47665
5.561000 36.469590000000004
5.562000 36.46072
5.563000 36.45004
5.564000 36.43755
5.565000 36.42324
5.566000 36.4071
5.567000 36.389129999999994
5.568000 36.36931
5.569000 36.34765
5.570000 36.32413
5.571000 36.29876
5.572000 36.27152
5.573000 36.2424
5.574000 36.2114
5.575000 36.178529999999995
5.576000 36.14376
5.577000 36.107099999999996
5.578000 36.068529999999996
5.579000 36.02806
5.580000 35.985679999999995
5.581000 35.94137
5.582000 35.89515
5.583000 35.847
5.584000 35.79692
5.585000 35.7449
5.586000 35.69094
5.587000 35.63503
5.588000 35.577180000000006
5.589000 35.51736
5.590000 35.4556
5.591000 35.39187
5.592000 35.326170000000005
5.593000 35.25851
5.594000 35.18887
5.595000 35.11726
5.596000 35.04367
5.597000 34.968090000000004
5.598000 34.89053
5.599000 34.81098
5.600000 34.72945
5.601000 34.645920000000004
5.602000 34.560390000000005
5.603000 34.47287
5.604000 34.38335
5.605000 34.291830000000004
5.606000 34.19831
5.607000 34.10277
5.608000 34.00524
5.609000 33.90569
5.610000 33.80414
5.611000 33.70058
5.612000 33.595000000000006
5.613000 33.48742
5.614000 33.377810000000004
5.615000 33.2662
5.616000 33.15257
5.617000 33.036919999999995
5.618000 32.91926
5.619000 32.79959
5.620000 32.6779
5.621000 32.55419
5.622000 32.42847
5.623000 32.30073
5.624000 32.17098
5.625000 32.03922
5.626000 31.905450000000002
5.627000 31.76966
5.628000 31.63186
5.629000 31.49206
5.630000 31.350250000000003
5.631000 31.20643
5.632000 31.06061
5.633000 30.91279
5.634000 30.76297
5.635000 30.61115
5.636000 30.457349999999998
5.637000 30.30155
5.638000 30.143760000000004
5.639000 29.98399
5.640000 29.82225
5.641000 29.65852
5.642000 29.49282
5.643000 29.32515
5.644000 29.155520000000003
5.645000 28.98393
5.646000 28.810380000000002
5.647000 28.634890000000002
5.648000 28.457440000000002
5.649000 28.27806
5.650000 28.096739999999997
5.651000 27.913490000000003
5.652000 27.72831
5.653000 27.54121
5.654000 27.3522
5.655000 27.161279999999998
5.656000 26.96846
5.657000 26.77374
5.658000 26.57713
5.659000 26.378629999999998
5.660000 26.178259999999998
5.661000 25.97603
5.662000 25.771919999999998
5.663000 25.56597
5.664000 25.35816
5.665000 25.14851
5.666000 24.93703
5.667000 24.72373
5.668000 24.50861
5.669000 24.29168
5.670000 24.072950000000002
5.671000 23.85242
5.672000 23.630119999999998
5.673000 23.40604
5.674000 23.18019
5.675000 22.9526
5.676000 22.72325
5.677000 22.49217
5.678000 22.25936
5.679000 22.02484
5.680000 21.78861
5.681000 21.55069
5.682000 21.31108
5.683000 21.069789999999998
5.684000 20.82684
5.685000 20.58225
5.686000 20.336009999999998
5.687000 20.08814
5.688000 19.838649999999998
5.689000 19.58756
5.690000 19.334870000000002
5.691000 19.0806
5.692000 18.824759999999998
5.693000 18.56736
5.694000 18.30841
5.695000 18.04794
5.696000 17.78594
5.697000 17.52244
5.698000 17.25744
5.699000 16.99096
5.700000 16.723019999999998
5.701000 16.45362
5.702000 16.18278
5.703000 15.91051
5.704000 15.63684
5.705000 15.361759999999999
5.706000 15.085299999999998
5.707000 14.80747
5.708000 14.528289999999998
5.709000 14.247760000000001
5.710000 13.96592
5.711000 13.68276
5.712000 13.398309999999999
5.713000 13.11258
5.714000 12.82558
5.715000 12.53734
5.716000 12.247869999999999
5.717000 11.957180000000001
5.718000 11.66529
5.719000 11.372219999999999
5.720000 11.07798
5.721000 10.7826
5.722000 10.486080000000001
5.723000 10.18844
5.724000 9.8897099
5.725000 9.5898956
5.726000 9.289017300000001
5.727000 8.987093
5.728000 8.6841404
5.729000 8.3801776
5.730000 8.0752216
5.731000 7.7692917999999995
5.732000 7.4624062
5.733000 7.1545824
5.734000 6.8458401
5.735000 6.5361969
5.736000 6.225672
5.737000 5.9142843
5.738000 5.6020528
5.739000 5.2889965
5.740000 4.9751349000000005
5.741000 4.6604871999999995
5.742000 4.3450728000000005
5.743000 4.0289111
5.744000 3.7120216
5.745000 3.3944238
5.746000 3.0761380000000003
5.747000 2.7571836
5.748000 2.4375807
5.749000 2.1173492
5.750000 1.7965091
5.751000 1.4750808
5.752000 1.1530843000000002
5.753000 0.83054006
5.754000 0.50746854
5.755000 0.18389028
5.756000 -0.14017406000000002
5.757000 -0.46470375
5.758000 -0.7896779099999999
5.759000 -1.1150755
5.760000 -1.4408755
5.761000 -1.7670568000000002
5.762000 -2.0935979000000002
5.763000 -2.4204774
5.764000 -2.7476739
5.765000 -3.0751657000000003
5.766000 -3.4029309
5.767000 -3.7309475
5.768000 -4.059194
5.769000 -4.387648
5.770000 -4.7162872
5.771000 -5.0450895000000004
5.772000 -5.3740326
5.773000 -5.703093900000001
5.774000 -6.0322508
5.775000 -6.3614808
5.776000 -6.690760699999999
5.777000 -7.0200682
5.778000 -7.349380899999999
5.779000 -7.6786749
5.780000 -8.007928
5.781000 -8.3371162
5.782000 -8.6662173
5.783000 -8.995208100000001
5.784000 -9.3240656
5.785000 -9.652765800000001
5.786000 -9.9812865
5.787000 -10.3096
5.788000 -10.63769
5.789000 -10.96554
5.790000 -11.2931
5.791000 -11.620379999999999
5.792000 -11.947330000000001
5.793000 -12.27394
5.794000 -12.60018
5.795000 -12.92604
5.796000 -13.251479999999999
5.797000 -13.57649
5.798000 -13.90104
5.799000 -14.2251
5.800000 -14.54866
5.801000 -14.871690000000001
5.802000 -15.194170000000002
5.803000 -15.516070000000001
5.804000 -15.83737
5.805000 -16.15805
5.806000 -16.478080000000002
5.807000 -16.797439999999998
5.808000 -17.116110000000003
5.809000 -17.43405
5.810000 -17.75126
5.811000 -18.06771
5.812000 -18.38336
5.813000 -18.6982
5.814000 -19.01221
5.815000 -19.32535
5.816000 -19.63762
5.817000 -19.94897
5.818000 -20.2594
5.819000 -20.56887
5.820000 -20.87736
5.821000 -21.18485
5.822000 -21.49131
5.823000 -21.79673
5.824000 -22.10107
5.825000 -22.40432
5.826000 -22.70644
5.827000 -23.00743
5.828000 -23.30724
5.829000 -23.60587
5.830000 -23.90328
5.831000 -24.19945
5.832000 -24.49437
5.833000 -24.788
5.834000 -25.08032
5.835000 -25.371320000000004
5.836000 -25.66096
5.837000 -25.94922
5.838000 -26.23609
5.839000 -26.52153
5.840000 -26.80553
5.841000 -27.088060000000002
5.842000 -27.369100000000003
5.843000 -27.64863
5.844000 -27.926620000000003
5.845000 -28.20306
5.846000 -28.47791
5.847000 -28.75116
5.848000 -29.022789999999997
5.849000 -29.29277
5.850000 -29.56108
5.851000 -29.8277
5.852000 -30.092600000000004
5.853000 -30.35577
5.854000 -30.617179999999998
5.855000 -30.87682
5.856000 -31.13464
5.857000 -31.390649999999997
5.858000 -31.644820000000003
5.859000 -31.89711
5.860000 -32.14752
5.861000 -32.39602
5.862000 -32.64259
5.863000 -32.8872
5.864000 -33.12985
5.865000 -33.3705
5.866000 -33.60913
5.867000 -33.84573
5.868000 -34.08028
5.869000 -34.312749999999994
5.870000 -34.54312
5.871000 -34.77138
5.872000 -34.99749
5.873000 -35.22145
5.874000 -35.443239999999996
5.875000 -35.66282
5.876000 -35.88019
5.877000 -36.09533
5.878000 -36.30821
5.879000 -36.51881
5.880000 -36.72712
5.881000 -36.93312
5.882000 -37.13678
5.883000 -37.338100000000004
5.884000 -37.53704
5.885000 -37.73361
5.886000 -37.92776
5.887000 -38.11949
5.888000 -38.308789999999995
5.889000 -38.49562
5.890000 -38.67998
5.891000 -38.86185
5.892000 -39.04121
5.893000 -39.21804
5.894000 -39.39233
5.895000 -39.56406
5.896000 -39.73322
5.897000 -39.89978
5.898000 -40.06373
5.899000 -40.22505
5.900000 -40.38374
5.901000 -40.53976
5.902000 -40.69312
5.903000 -40.84378
5.904000 -40.99174
5.905000 -41.13698
5.906000 -41.27949
5.907000 -41.41924
5.908000 -41.55623
5.909000 -41.69044
5.910000 -41.82186
5.911000 -41.95047
5.912000 -42.07625
5.913000 -42.1992
5.914000 -42.3193
5.915000 -42.43654
5.916000 -42.55089
5.917000 -42.66236
5.918000 -42.77093
5.919000 -42.87657
5.920000 -42.97929
5.921000 -43.079060000000005
5.922000 -43.17589
5.923000 -43.26974
5.924000 -43.36062
5.925000 -43.44851
5.926000 -43.5334
5.927000 -43.61528
5.928000 -43.69414
5.929000 -43.769960000000005
5.930000 -43.84275
5.931000 -43.912479999999995
5.932000 -43.97915
5.933000 -44.042750000000005
5.934000 -44.10328
5.935000 -44.160709999999995
5.936000 -44.21504
5.937000 -44.26627
5.938000 -44.314389999999996
5.939000 -44.35939
5.940000 -44.40125
5.941000 -44.43998
5.942000 -44.475559999999994
5.943000 -44.50799
5.944000 -44.53726
5.945000 -44.56337
5.946000 -44.586310000000005
5.947000 -44.60606
5.948000 -44.622640000000004
5.949000 -44.63602
5.950000 -44.6462
5.951000 -44.653189999999995
5.952000 -44.65696
5.953000 -44.65753
5.954000 -44.65487
5.955000 -44.649
5.956000 -44.6399
5.957000 -44.62757
5.958000 -44.612
5.959000 -44.593199999999996
5.960000 -44.57116
5.961000 -44.54587
5.962000 -44.51733
5.963000 -44.48555
5.964000 -44.45051
5.965000 -44.41221
5.966000 -44.37066
5.967000 -44.32586
5.968000 -44.27779
5.969000 -44.22646
5.970000 -44.17187
5.971000 -44.11401
5.972000 -44.0529
5.973000 -43.988519999999994
5.974000 -43.92087
5.975000 -43.84997
5.976000 -43.7758
5.977000 -43.69838
5.978000 -43.617689999999996
5.979000 -43.53375
5.980000 -43.44654
5.981000 -43.35609
5.982000 -43.26239
5.983000 -43.16543
5.984000 -43.06523
5.985000 -42.96179
5.986000 -42.8551
5.987000 -42.74518
5.988000 -42.63203
5.989000 -42.51566
5.990000 -42.396060000000006
5.991000 -42.27324
5.992000 -42.14721
5.993000 -42.01797
5.994000 -41.885529999999996
5.995000 -41.74989
5.996000 -41.61107
5.997000 -41.46906
5.998000 -41.32388
5.999000 -41.17552
6.000000 -41.02401
6.001000 -40.86933
6.002000 -40.71152
6.003000 -40.550560000000004
6.004000 -40.38647
6.005000 -40.21926
6.006000 -40.04894
6.007000 -39.87551
6.008000 -39.69899
6.009000 -39.51938
6.010000 -39.3367
6.011000 -39.15095
6.012000 -38.96215
6.013000 -38.7703
6.014000 -38.57542
6.015000 -38.37752
6.016000 -38.17661
6.017000 -37.97269
6.018000 -37.765789999999996
6.019000 -37.55592
6.020000 -37.34308
6.021000 -37.12729
6.022000 -36.90856
6.023000 -36.68691
6.024000 -36.46235
6.025000 -36.23489
6.026000 -36.004560000000005
6.027000 -35.77135
6.028000 -35.53528
6.029000 -35.29638
6.030000 -35.05466
6.031000 -34.81012
6.032000 -34.56279
6.033000 -34.31269
6.034000 -34.05982
6.035000 -33.8042
6.036000 -33.54586
6.037000 -33.2848
6.038000 -33.02105
6.039000 -32.75462
6.040000 -32.485530000000004
6.041000 -32.2138
6.042000 -31.93944
6.043000 -31.66248
6.044000 -31.38292
6.045000 -31.1008
6.046000 -30.81613
6.047000 -30.52892
6.048000 -30.2392
6.049000 -29.94699
6.050000 -29.65231
6.051000 -29.35517
6.052000 -29.0556
6.053000 -28.75362
6.054000 -28.44925
6.055000 -28.142509999999998
6.056000 -27.833419999999997
6.057000 -27.522000000000002
6.058000 -27.208280000000002
6.059000 -26.892280000000003
6.060000 -26.574019999999997
6.061000 -26.25352
6.062000 -25.930799999999998
6.063000 -25.6059
6.064000 -25.278820000000003
6.065000 -24.9496
6.066000 -24.61827
6.067000 -24.28483
6.068000 -23.94933
6.069000 -23.61178
6.070000 -23.2722
6.071000 -22.93063
6.072000 -22.58709
6.073000 -22.241600000000002
6.074000 -21.89419
6.075000 -21.54488
6.076000 -21.1937
6.077000 -20.84068
6.078000 -20.48585
6.079000 -20.12922
6.080000 -19.77082
6.081000 -19.4107
6.082000 -19.04885
6.083000 -18.68533
6.084000 -18.320149999999998
6.085000 -17.95334
6.086000 -17.58492
6.087000 -17.214940000000002
6.088000 -16.8434
6.089000 -16.47035
6.090000 -16.0958
6.091000 -15.71979
6.092000 -15.34235
6.093000 -14.9635
6.094000 -14.58327
6.095000 -14.20169
6.096000 -13.818800000000001
6.097000 -13.43461
6.098000 -13.04916
6.099000 -12.66248
6.100000 -12.27459
6.101000 -11.88553
6.102000 -11.49533
6.103000 -11.10402
6.104000 -10.71162
6.105000 -10.31817
6.106000 -9.9237062
6.107000 -9.528248
6.108000 -9.1318309
6.109000 -8.7344855
6.110000 -8.3362438
6.111000 -7.937137
6.112000 -7.5371973
6.113000 -7.1364559
6.114000 -6.7349456000000005
6.115000 -6.332697700000001
6.116000 -5.9297442
6.117000 -5.5261176
6.118000 -5.1218502
6.119000 -4.7169741
6.120000 -4.3115225
6.121000 -3.9055273
6.122000 -3.4990217999999995
6.123000 -3.0920383
6.124000 -2.6846098
6.125000 -2.2767692999999998
6.126000 -1.8685495
6.127000 -1.4599837
6.128000 -1.0511048
6.129000 -0.64194589
6.130000 -0.23254014
6.131000 0.17707924
6.132000 0.58687897
6.133000 0.99682575
6.134000 1.4068862999999998
6.135000 1.8170273000000001
6.136000 2.2272153
6.137000 2.6374169
6.138000 3.0475987
6.139000 3.4577272999999997
6.140000 3.8677689
6.141000 4.2776901
6.142000 4.687457200000001
6.143000 5.097036800000001
6.144000 5.5063952
6.145000 5.9154984
6.146000 6.3243127999999995
6.147000 6.7328051
6.148000 7.1409412
6.149000 7.5486869
6.150000 7.9560094
6.151000 8.3628736
6.152000 8.769246899999999
6.153000 9.175094999999999
6.154000 9.5803834
6.155000 9.9850789
6.156000 10.389149999999999
6.157000 10.79256
6.158000 11.19527
6.159000 11.59725
6.160000 11.99848
6.161000 12.39891
6.162000 12.798499999999999
6.163000 13.197239999999999
6.164000 13.595080000000001
6.165000 13.991980000000002
6.166000 14.387920000000001
6.167000 14.78287
6.168000 15.17678
6.169000 15.56963
6.170000 15.96138
6.171000 16.35199
6.172000 16.74144
6.173000 17.1297
6.174000 17.51672
6.175000 17.90247
6.176000 18.28693
6.177000 18.67005
6.178000 19.05182
6.179000 19.43218
6.180000 19.811110000000003
6.181000 20.18858
6.182000 20.56456
6.183000 20.93901
6.184000 21.3119
6.185000 21.68319
6.186000 22.05286
6.187000 22.42088
6.188000 22.7872
6.189000 23.15181
6.190000 23.514660000000003
6.191000 23.87573
6.192000 24.23498
6.193000 24.59238
6.194000 24.94791
6.195000 25.30152
6.196000 25.6532
6.197000 26.0029
6.198000 26.350610000000003
6.199000 26.69627
6.200000 27.03988
6.201000 27.38138
6.202000 27.72077
6.203000 28.058
6.204000 28.393040000000003
6.205000 28.725869999999997
6.206000 29.05645
6.207000 29.38477
6.208000 29.710769999999997
6.209000 30.03445
6.210000 30.355759999999997
6.211000 30.67468
6.212000 30.991190000000003
6.213000 31.30524
6.214000 31.61683
6.215000 31.925910000000002
6.216000 32.23246
6.217000 32.53645
6.218000 32.83785
6.219000 33.13664
6.220000 33.4328
6.221000 33.726279999999996
6.222000 34.01707
6.223000 34.30515
6.224000 34.59047
6.225000 34.87303
6.226000 35.15279
6.227000 35.42973
6.228000 35.70382
6.229000 35.97504
6.230000 36.24336
6.231000 36.50876
6.232000 36.77122
6.233000 37.03071
6.234000 37.2872
6.235000 37.54068
6.236000 37.79112
6.237000 38.03849
6.238000 38.28278
6.239000 38.52396
6.240000 38.762010000000004
6.241000 38.99691
6.242000 39.228629999999995
6.243000 39.45715
6.244000 39.68245
6.245000 39.90451
6.246000 40.123310000000004
6.247000 40.338829999999994
6.248000 40.55105
6.249000 40.75994
6.250000 40.965489999999996
6.251000 41.167680000000004
6.252000 41.36648
6.253000 41.56188
6.254000 41.753859999999996
6.255000 41.9424
6.256000 42.12749
6.257000 42.30909
6.258000 42.48721
6.259000 42.66181
6.260000 42.83288
6.261000 43.00041
6.262000 43.16438
6.263000 43.324780000000004
6.264000 43.481579999999994
6.265000 43.63477
6.266000 43.78434
6.267000 43.93027
6.268000 44.07254
6.269000 44.211149999999996
6.270000 44.34608
6.271000 44.477309999999996
6.272000 44.60484
6.273000 44.728649999999995
6.274000 44.84872
6.275000 44.96504
6.276000 45.07761
6.277000 45.18641
6.278000 45.29143
6.279000 45.39266
6.280000 45.49009
6.281000 45.5837
6.282000 45.6735
6.283000 45.75945
6.284000 45.84157
6.285000 45.91984
6.286000 45.99425
6.287000 46.06479
6.288000 46.131460000000004
6.289000 46.19425
6.290000 46.253139999999995
6.291000 46.30813
6.292000 46.35922
6.293000 46.4064
6.294000 46.44966
6.295000 46.489000000000004
6.296000 46.524409999999996
6.297000 46.55589
6.298000 46.58343
6.299000 46.60703
6.300000 46.62668
6.301000 46.64238
6.302000 46.65413
6.303000 46.66193
6.304000 46.66576
6.305000 46.66563
6.306000 46.66154
6.307000 46.65348
6.308000 46.64146
6.309000 46.62547
6.310000 46.60552
6.311000 46.58159
6.312000 46.5537
6.313000 46.52184
6.314000 46.48601
6.315000 46.44622
6.316000 46.40247
6.317000 46.35475
6.318000 46.303070000000005
6.319000 46.24743
6.320000 46.18784
6.321000 46.12429
6.322000 46.056799999999996
6.323000 45.98536
6.324000 45.90999
6.325000 45.83067
6.326000 45.74743
6.327000 45.66027
6.328000 45.569179999999996
6.329000 45.47418
6.330000 45.375280000000004
6.331000 45.27247
6.332000 45.16577
6.333000 45.05519
6.334000 44.94073
6.335000 44.8224
6.336000 44.70021
6.337000 44.57417
6.338000 44.444280000000006
6.339000 44.31057
6.340000 44.173030000000004
6.341000 44.03168
6.342000 43.88653
6.343000 43.73759
6.344000 43.584869999999995
6.345000 43.42838
6.346000 43.26814
6.347000 43.10416
6.348000 42.93644
6.349000 42.76502
6.350000 42.58988
6.351000 42.41106
6.352000 42.22857
6.353000 42.042410000000004
6.354000 41.85261
6.355000 41.65918
6.356000 41.46214
6.357000 41.26149
6.358000 41.05726
6.359000 40.84947
6.360000 40.63813
6.361000 40.42326
6.362000 40.20487
6.363000 39.98299
6.364000 39.757619999999996
6.365000 39.5288
6.366000 39.296530000000004
6.367000 39.06084
6.368000 38.82175
6.369000 38.57927
6.370000 38.33343
6.371000 38.08424
6.372000 37.83173
6.373000 37.57592
6.374000 37.31682
6.375000 37.05447
6.376000 36.78887
6.377000 36.52006
6.378000 36.24805
6.379000 35.97287
6.380000 35.69453
6.381000 35.413070000000005
6.382000 35.12851
6.383000 34.84087
6.384000 34.55017
6.385000 34.25643
6.386000 33.9597
6.387000 33.65997
6.388000 33.35729
6.389000 33.05168
6.390000 32.743159999999996
6.391000 32.43176
6.392000 32.117509999999996
6.393000 31.800430000000002
6.394000 31.48054
6.395000 31.15788
6.396000 30.83248
6.397000 30.504360000000002
6.398000 30.17355
6.399000 29.84007
6.400000 29.503970000000002
6.401000 29.165249999999997
6.402000 28.82396
6.403000 28.48013
6.404000 28.133770000000002
6.405000 27.784930000000003
6.406000 27.433639999999997
6.407000 27.07991
6.408000 26.723789999999997
6.409000 26.365309999999997
6.410000 26.00448
6.411000 25.641360000000002
6.412000 25.275959999999998
6.413000 24.90832
6.414000 24.53847
6.415000 24.16645
6.416000 23.792279999999998
6.417000 23.416
6.418000 23.03764
6.419000 22.657230000000002
6.420000 22.2748
6.421000 21.8904
6.422000 21.50405
6.423000 21.11578
6.424000 20.72563
6.425000 20.33363
6.426000 19.93982
6.427000 19.544230000000002
6.428000 19.1469
6.429000 18.74785
6.430000 18.34713
6.431000 17.944760000000002
6.432000 17.54079
6.433000 17.13525
6.434000 16.728170000000002
6.435000 16.319580000000002
6.436000 15.90953
6.437000 15.498059999999999
6.438000 15.085180000000001
6.439000 14.67095
6.440000 14.255390000000002
6.441000 13.83855
6.442000 13.42045
6.443000 13.00115
6.444000 12.580659999999998
6.445000 12.159040000000001
6.446000 11.73631
6.447000 11.312510000000001
6.448000 10.88769
6.449000 10.46187
6.450000 10.0351
6.451000 9.6074179
6.452000 9.178852299999999
6.453000 8.7494455
6.454000 8.319235599999999
6.455000 7.8882604999999995
6.456000 7.456558200000001
6.457000 7.024166699999999
6.458000 6.591124099999999
6.459000 6.157469
6.460000 5.7232399
6.461000 5.288475
6.462000 4.8532128
6.463000 4.4174921
6.464000 3.9813515
6.465000 3.5448294
6.466000 3.1079648
6.467000 2.6707962
6.468000 2.2333626
6.469000 1.7957024
6.470000 1.3578547
6.471000 0.91985827
6.472000 0.48175184
6.473000 0.043574267
6.474000 -0.39463555
6.475000 -0.83283875
6.476000 -1.2709965
6.477000 -1.7090699
6.478000 -2.1470202
6.479000 -2.5848085
6.480000 -3.022396
6.481000 -3.4597438
6.482000 -3.8968131
6.483000 -4.3335646
6.484000 -4.76996
6.485000 -5.205960200000001
6.486000 -5.6415264
6.487000 -6.0766198000000005
6.488000 -6.511201699999999
6.489000 -6.9452338000000005
6.490000 -7.3786765
6.491000 -7.8114919
6.492000 -8.2436405
6.493000 -8.6750843
6.494000 -9.1057844
6.495000 -9.5357031
6.496000 -9.9648006
6.497000 -10.393040000000001
6.498000 -10.82038
6.499000 -11.246789999999999
6.500000 -11.67222
6.501000 -12.09664
6.502000 -12.52002
6.503000 -12.942300000000001
6.504000 -13.36346
6.505000 -13.78345
6.506000 -14.20225
6.507000 -14.6198
6.508000 -15.036079999999998
6.509000 -15.451049999999999
6.510000 -15.86467
6.511000 -16.2769
6.512000 -16.6877
6.513000 -17.09705
6.514000 -17.50489
6.515000 -17.91121
6.516000 -18.31595
6.517000 -18.719079999999998
6.518000 -19.12057
6.519000 -19.52038
6.520000 -19.91847
6.521000 -20.31481
6.522000 -20.70936
6.523000 -21.10209
6.524000 -21.49296
6.525000 -21.88194
6.526000 -22.26899
6.527000 -22.65407
6.528000 -23.03716
6.529000 -23.418210000000002
6.530000 -23.7972
6.531000 -24.17409
6.532000 -24.54883
6.533000 -24.921409999999998
6.534000 -25.29179
6.535000 -25.659920000000003
6.536000 -26.025789999999997
6.537000 -26.38936
6.538000 -26.750590000000003
6.539000 -27.109440000000003
6.540000 -27.465899999999998
6.541000 -27.819919999999996
6.542000 -28.17148
6.543000 -28.52054
6.544000 -28.867070000000002
6.545000 -29.211029999999997
6.546000 -29.552410000000002
6.547000 -29.89116
6.548000 -30.22725
6.549000 -30.560660000000002
6.550000 -30.891360000000002
6.551000 -31.21931
6.552000 -31.544480000000004
6.553000 -31.866850000000003
6.554000 -32.186389999999996
6.555000 -32.50306
6.556000 -32.81684
6.557000 -33.1277
6.558000 -33.4356
6.559000 -33.74054
6.560000 -34.042460000000005
6.561000 -34.34136
6.562000 -34.637190000000004
6.563000 -34.929939999999995
6.564000 -35.21957
6.565000 -35.50606
6.566000 -35.78939
6.567000 -36.06953
6.568000 -36.34644
6.569000 -36.62012
6.570000 -36.89053
6.571000 -37.15764
6.572000 -37.42144
6.573000 -37.6819
6.574000 -37.93899
6.575000 -38.1927
6.576000 -38.443
6.577000 -38.689859999999996
6.578000 -38.93327
6.579000 -39.173190000000005
6.580000 -39.409620000000004
6.581000 -39.64253
6.582000 -39.8719
6.583000 -40.097699999999996
6.584000 -40.31991
6.585000 -40.53852
6.586000 -40.753499999999995
6.587000 -40.96484
6.588000 -41.17252
6.589000 -41.376509999999996
6.590000 -41.576800000000006
6.591000 -41.77336
6.592000 -41.96619
6.593000 -42.15526
6.594000 -42.34055
6.595000 -42.52205
6.596000 -42.699740000000006
6.597000 -42.87361
6.598000 -43.04363
6.599000 -43.20979
6.600000 -43.372080000000004
6.601000 -43.53048
6.602000 -43.68497
6.603000 -43.83555
6.604000 -43.9822
6.605000 -44.1249
6.606000 -44.263639999999995
6.607000 -44.3984
6.608000 -44.529180000000004
6.609000 -44.65597
6.610000 -44.77875
6.611000 -44.8975
6.612000 -45.012229999999995
6.613000 -45.12291
6.614000 -45.22954
6.615000 -45.3321
6.616000 -45.430589999999995
6.617000 -45.52501
6.618000 -45.61533
6.619000 -45.701550000000005
6.620000 -45.78367
6.621000 -45.86167
6.622000 -45.935559999999995
6.623000 -46.00531
6.624000 -46.07093
6.625000 -46.132400000000004
6.626000 -46.189730000000004
6.627000 -46.242909999999995
6.628000 -46.29193
6.629000 -46.33679
6.630000 -46.37748
6.631000 -46.414
6.632000 -46.44634
6.633000 -46.47451
6.634000 -46.4985
6.635000 -46.5183
6.636000 -46.53392
6.637000 -46.54535
6.638000 -46.5526
6.639000 -46.55565
6.640000 -46.55451
6.641000 -46.54919
6.642000 -46.53967
6.643000 -46.52596
6.644000 -46.508070000000004
6.645000 -46.48598
6.646000 -46.45972
6.647000 -46.42926
6.648000 -46.39463
6.649000 -46.35583
6.650000 -46.31284
6.651000 -46.26569
6.652000 -46.21437
6.653000 -46.15888
6.654000 -46.09924
6.655000 -46.03545
6.656000 -45.96751
6.657000 -45.89542
6.658000 -45.81921
6.659000 -45.738859999999995
6.660000 -45.65439
6.661000 -45.56581
6.662000 -45.47312
6.663000 -45.376329999999996
6.664000 -45.27546
6.665000 -45.17049
6.666000 -45.06146
6.667000 -44.94837
6.668000 -44.83122
6.669000 -44.71003
6.670000 -44.5848
6.671000 -44.45556
6.672000 -44.3223
6.673000 -44.18505
6.674000 -44.04382
6.675000 -43.8986
6.676000 -43.749430000000004
6.677000 -43.59632
6.678000 -43.43927
6.679000 -43.278299999999994
6.680000 -43.11343
6.681000 -42.94467
6.682000 -42.77203
6.683000 -42.59554
6.684000 -42.4152
6.685000 -42.23104
6.686000 -42.04307
6.687000 -41.8513
6.688000 -41.65576
6.689000 -41.45647
6.690000 -41.25343
6.691000 -41.04668
6.692000 -40.83622
6.693000 -40.62208
6.694000 -40.40427
6.695000 -40.18282
6.696000 -39.95775
6.697000 -39.72907
6.698000 -39.49682
6.699000 -39.261
6.700000 -39.021640000000005
6.701000 -38.77876
6.702000 -38.532379999999996
6.703000 -38.28253
6.704000 -38.02922
6.705000 -37.77249
6.706000 -37.51234
6.707000 -37.24882
6.708000 -36.98194
6.709000 -36.71172
6.710000 -36.438199999999995
6.711000 -36.16139
6.712000 -35.88132
6.713000 -35.59801
6.714000 -35.3115
6.715000 -35.0218
6.716000 -34.72895
6.717000 -34.43296
6.718000 -34.13388
6.719000 -33.83171
6.720000 -33.5265
6.721000 -33.21827
6.722000 -32.907039999999995
6.723000 -32.59286
6.724000 -32.27573
6.725000 -31.955699999999997
6.726000 -31.63279
6.727000 -31.307040000000004
6.728000 -30.978460000000002
6.729000 -30.64709
6.730000 -30.31297
6.731000 -29.97611
6.732000 -29.63656
6.733000 -29.294330000000002
6.734000 -28.949469999999998
6.735000 -28.60201
6.736000 -28.25197
6.737000 -27.89938
6.738000 -27.54429
6.739000 -27.186719999999998
6.740000 -26.8267
6.741000 -26.46427
6.742000 -26.09945
6.743000 -25.732290000000003
6.744000 -25.362820000000003
6.745000 -24.99107
6.746000 -24.61707
6.747000 -24.24086
6.748000 -23.86248
6.749000 -23.481949999999998
6.750000 -23.09931
6.751000 -22.714599999999997
6.752000 -22.327849999999998
6.753000 -21.9391
6.754000 -21.54839
6.755000 -21.15574
6.756000 -20.7612
6.757000 -20.3648
6.758000 -19.96658
6.759000 -19.566580000000002
6.760000 -19.16482
6.761000 -18.76136
6.762000 -18.35621
6.763000 -17.94943
6.764000 -17.54105
6.765000 -17.13111
6.766000 -16.71963
6.767000 -16.30667
6.768000 -15.89226
6.769000 -15.476429999999999
6.770000 -15.059230000000001
6.771000 -14.640690000000001
6.772000 -14.220849999999999
6.773000 -13.79974
6.774000 -13.37742
6.775000 -12.953899999999999
6.776000 -12.52924
6.777000 -12.10347
6.778000 -11.676630000000001
6.779000 -11.24877
6.780000 -10.8199
6.781000 -10.39009
6.782000 -9.959357200000001
6.783000 -9.5277518
6.784000 -9.095311200000001
6.785000 -8.6620741
6.786000 -8.22808
6.787000 -7.7933684
6.788000 -7.3579788
6.789000 -6.9219515
6.790000 -6.4853258
6.791000 -6.0481418
6.792000 -5.6104396
6.793000 -5.1722586
6.794000 -4.7336392
6.795000 -4.2946216
6.796000 -3.8552456
6.797000 -3.4155514
6.798000 -2.9755794
6.799000 -2.5353692
6.800000 -2.0949613
6.801000 -1.6543958
6.802000 -1.213713
6.803000 -0.77295294
6.804000 -0.3321558
6.805000 0.10863829
6.806000 0.54938919
6.807000 0.9900567100000001
6.808000 1.4306008000000001
6.809000 1.8709814000000002
6.810000 2.3111584
6.811000 2.7510917
6.812000 3.1907413000000004
6.813000 3.630067
6.814000 4.0690292
6.815000 4.5075879
6.816000 4.9457029
6.817000 5.3833347
6.818000 5.8204431
6.819000 6.256988600000001
6.820000 6.692931100000001
6.821000 7.1282312
6.822000 7.5628489
6.823000 7.996745399999999
6.824000 8.4298804
6.825000 8.862215299999999
6.826000 9.293709699999999
6.827000 9.724324900000001
6.828000 10.15402
6.829000 10.582759999999999
6.830000 11.010499999999999
6.831000 11.43721
6.832000 11.86284
6.833000 12.28736
6.834000 12.71073
6.835000 13.13291
6.836000 13.55386
6.837000 13.973550000000001
6.838000 14.39193
6.839000 14.808959999999999
6.840000 15.22462
6.841000 15.63886
6.842000 16.05164
6.843000 16.46293
6.844000 16.872690000000002
6.845000 17.28089
6.846000 17.68748
6.847000 18.09242
6.848000 18.49569
6.849000 18.89725
6.850000 19.29706
6.851000 19.69507
6.852000 20.09127
6.853000 20.48561
6.854000 20.87805
6.855000 21.26856
6.856000 21.65711
6.857000 22.043660000000003
6.858000 22.42817
6.859000 22.81061
6.860000 23.19095
6.861000 23.56914
6.862000 23.945169999999997
6.863000 24.31898
6.864000 24.69056
6.865000 25.05985
6.866000 25.42685
6.867000 25.7915
6.868000 26.153769999999998
6.869000 26.51364
6.870000 26.871070000000003
6.871000 27.22603
6.872000 27.57849
6.873000 27.92841
6.874000 28.27576
6.875000 28.62051
6.876000 28.96264
6.877000 29.30211
6.878000 29.63889
6.879000 29.972939999999998
6.880000 30.30425
6.881000 30.632779999999997
6.882000 30.95849
6.883000 31.281369999999995
6.884000 31.601380000000002
6.885000 31.91849
6.886000 32.23267
6.887000 32.5439
6.888000 32.85215
6.889000 33.15739
6.890000 33.45959
6.891000 33.75873
6.892000 34.05477
6.893000 34.347699999999996
6.894000 34.63748
6.895000 34.9241
6.896000 35.20751
6.897000 35.4877
6.898000 35.764649999999996
6.899000 36.03832
6.900000 36.3087
6.901000 36.57576
6.902000 36.83947
6.903000 37.09981
6.904000 37.35677
6.905000 37.610310000000005
6.906000 37.86041
6.907000 38.10706
6.908000 38.35022
6.909000 38.58988
6.910000 38.82602
6.911000 39.05861
6.912000 39.28764
6.913000 39.51309
6.914000 39.73494
6.915000 39.95316
6.916000 40.16773
6.917000 40.37865
6.918000 40.58589
6.919000 40.789429999999996
6.920000 40.98925
6.921000 41.18534
6.922000 41.37768
6.923000 41.56625
6.924000 41.75104
6.925000 41.93203
6.926000 42.1092
6.927000 42.282540000000004
6.928000 42.45203
6.929000 42.617670000000004
6.930000 42.77942
6.931000 42.93729
6.932000 43.091249999999995
6.933000 43.2413
6.934000 43.387409999999996
6.935000 43.52958
6.936000 43.6678
6.937000 43.80204
6.938000 43.93231
6.939000 44.058580000000006
6.940000 44.18086
6.941000 44.299110000000006
6.942000 44.41335
6.943000 44.52355
6.944000 44.62971
6.945000 44.73183
6.946000 44.82988
6.947000 44.92386
6.948000 45.013769999999994
6.949000 45.0996
6.950000 45.181329999999996
6.951000 45.25897
6.952000 45.332499999999996
6.953000 45.401920000000004
6.954000 45.46723
6.955000 45.52842
6.956000 45.585480000000004
6.957000 45.63842
6.958000 45.68721
6.959000 45.731880000000004
6.960000 45.772400000000005
6.961000 45.808769999999996
6.962000 45.84101
6.963000 45.86909
6.964000 45.89302
6.965000 45.91281
6.966000 45.92843
6.967000 45.93991
6.968000 45.94723
6.969000 45.9504
6.970000 45.94941
6.971000 45.94428
6.972000 45.93499
6.973000 45.921549999999996
6.974000 45.90396
6.975000 45.88223
6.976000 45.85636
6.977000 45.82634
6.978000 45.79219
6.979000 45.75391
6.980000 45.7115
6.981000 45.66496
6.982000 45.61431
6.983000 45.55954
6.984000 45.500659999999996
6.985000 45.437689999999996
6.986000 45.37062
6.987000 45.29946
6.988000 45.224219999999995
6.989000 45.1449
6.990000 45.06152
6.991000 44.97408
6.992000 44.88259
6.993000 44.787060000000004
6.994000 44.6875
6.995000 44.58392
6.996000 44.47633
6.997000 44.364740000000005
6.998000 44.24915
6.999000 44.12959
7.000000 44.006060000000005
7.001000 43.87857
7.002000 43.74714
7.003000 43.61177
7.004000 43.47249
7.005000 43.329299999999996
7.006000 43.18222
7.007000 43.031259999999996
7.008000 42.87644
7.009000 42.71776
7.010000 42.55526
7.011000 42.38893
7.012000 42.2188
7.013000 42.04488
7.014000 41.86719
7.015000 41.68575
7.016000 41.500569999999996
7.017000 41.31166
7.018000 41.11905
7.019000 40.922760000000004
7.020000 40.7228
7.021000 40.5192
7.022000 40.31196
7.023000 40.10111
7.024000 39.886680000000005
7.025000 39.66867
7.026000 39.44711
7.027000 39.22202
7.028000 38.99342
7.029000 38.76134
7.030000 38.52579
7.031000 38.286789999999996
7.032000 38.04437
7.033000 37.79855
7.034000 37.54935
7.035000 37.296800000000005
7.036000 37.04091
7.037000 36.78172
7.038000 36.51925
7.039000 36.25351
7.040000 35.984539999999996
7.041000 35.71236
7.042000 35.43699
7.043000 35.158460000000005
7.044000 34.8768
7.045000 34.59202
7.046000 34.30417
7.047000 34.01326
7.048000 33.71931
7.049000 33.42237
7.050000 33.12245
7.051000 32.819579999999995
7.052000 32.51379
7.053000 32.205099999999995
7.054000 31.893559999999997
7.055000 31.57917
7.056000 31.26198
7.057000 30.941999999999997
7.058000 30.61928
7.059000 30.29384
7.060000 29.965700000000002
7.061000 29.6349
7.062000 29.301460000000002
7.063000 28.965429999999998
7.064000 28.62682
7.065000 28.285670000000003
7.066000 27.94201
7.067000 27.59587
7.068000 27.24727
7.069000 26.896259999999998
7.070000 26.54286
7.071000 26.187110000000004
7.072000 25.82904
7.073000 25.46867
7.074000 25.10604
7.075000 24.74119
7.076000 24.37415
7.077000 24.00494
7.078000 23.63361
7.079000 23.26018
7.080000 22.88469
7.081000 22.507179999999998
7.082000 22.12767
7.083000 21.746209999999998
7.084000 21.36282
7.085000 20.97754
7.086000 20.590410000000002
7.087000 20.201459999999997
7.088000 19.81072
7.089000 19.41824
7.090000 19.02403
7.091000 18.628149999999998
7.092000 18.230620000000002
7.093000 17.83149
7.094000 17.430780000000002
7.095000 17.02854
7.096000 16.6248
7.097000 16.21959
7.098000 15.81295
7.099000 15.40492
7.100000 14.995530000000002
7.101000 14.58482
7.102000 14.17283
7.103000 13.75958
7.104000 13.34513
7.105000 12.92951
7.106000 12.51274
7.107000 12.09488
7.108000 11.67595
7.109000 11.256
7.110000 10.83505
7.111000 10.41315
7.112000 9.9903405
7.113000 9.566648299999999
7.114000 9.142115
7.115000 8.7167777
7.116000 8.290673799999999
7.117000 7.8638412
7.118000 7.4363172
7.119000 7.008138999999999
7.120000 6.5793447
7.121000 6.1499719
7.122000 5.7200584999999995
7.123000 5.2896418
7.124000 4.8587602
7.125000 4.4274513
7.126000 3.9957527
7.127000 3.5637025
7.128000 3.1313386
7.129000 2.698699
7.130000 2.2658218
7.131000 1.8327447000000001
7.132000 1.3995057
7.133000 0.96614286
7.134000 0.53269411
7.135000 0.099197379
7.136000 -0.33430941000000003
7.137000 -0.76778838
7.138000 -1.2012016
7.139000 -1.6345112
7.140000 -2.0676791999999997
7.141000 -2.5006678
7.142000 -2.9334392
7.143000 -3.3659555
7.144000 -3.798179
7.145000 -4.2300723
7.146000 -4.661597700000001
7.147000 -5.0927173
7.148000 -5.5233937
7.149000 -5.9535895
7.150000 -6.383266999999999
7.151000 -6.8123899
7.152000 -7.2409197999999995
7.153000 -7.66882
7.154000 -8.0960542
7.155000 -8.5225843
7.156000 -8.948373799999999
7.157000 -9.3733862
7.158000 -9.797585
7.159000 -10.220930000000001
7.160000 -10.6434
7.161000 -11.06493
7.162000 -11.48551
7.163000 -11.905100000000001
7.164000 -12.32365
7.165000 -12.741140000000001
7.166000 -13.15752
7.167000 -13.57276
7.168000 -13.98683
7.169000 -14.399690000000001
7.170000 -14.8113
7.171000 -15.22164
7.172000 -15.630659999999999
7.173000 -16.038330000000002
7.174000 -16.44462
7.175000 -16.84948
7.176000 -17.2529
7.177000 -17.654819999999997
7.178000 -18.05522
7.179000 -18.45406
7.180000 -18.851319999999998
7.181000 -19.246940000000002
7.182000 -19.64091
7.183000 -20.03319
7.184000 -20.423730000000003
7.185000 -20.81252
7.186000 -21.19952
7.187000 -21.584690000000002
7.188000 -21.968
7.189000 -22.349420000000002
7.190000 -22.72891
7.191000 -23.106450000000002
7.192000 -23.48199
7.193000 -23.85552
7.194000 -24.227
7.195000 -24.59639
7.196000 -24.963659999999997
7.197000 -25.32879
7.198000 -25.691740000000003
7.199000 -26.05248
7.200000 -26.410980000000002
7.201000 -26.767220000000002
7.202000 -27.12116
7.203000 -27.47277
7.204000 -27.82202
7.205000 -28.16889
7.206000 -28.51334
7.207000 -28.85535
7.208000 -29.19489
7.209000 -29.53192
7.210000 -29.86643
7.211000 -30.198380000000004
7.212000 -30.527739999999998
7.213000 -30.8545
7.214000 -31.178620000000002
7.215000 -31.50007
7.216000 -31.81883
7.217000 -32.13487
7.218000 -32.44817
7.219000 -32.758700000000005
7.220000 -33.066430000000004
7.221000 -33.37134
7.222000 -33.67341
7.223000 -33.9726
7.224000 -34.26889
7.225000 -34.56227
7.226000 -34.8527
7.227000 -35.140159999999995
7.228000 -35.424620000000004
7.229000 -35.706070000000004
7.230000 -35.984480000000005
7.231000 -36.25982
7.232000 -36.53208
7.233000 -36.801230000000004
7.234000 -37.06725
7.235000 -37.33012
7.236000 -37.58982
7.237000 -37.84631
7.238000 -38.0996
7.239000 -38.349650000000004
7.240000 -38.59644
7.241000 -38.83995
7.242000 -39.080169999999995
7.243000 -39.31707
7.244000 -39.55064
7.245000 -39.78085
7.246000 -40.00768
7.247000 -40.23113
7.248000 -40.45117
7.249000 -40.66778
7.250000 -40.88095
7.251000 -41.090650000000004
7.252000 -41.29688
7.253000 -41.49961
7.254000 -41.69883
7.255000 -41.89453
7.256000 -42.08668
7.257000 -42.275279999999995
7.258000 -42.460300000000004
7.259000 -42.64174
7.260000 -42.81957
7.261000 -42.99379
7.262000 -43.16438
7.263000 -43.33132
7.264000 -43.49461
7.265000 -43.65424
7.266000 -43.810179999999995
7.267000 -43.96244
7.268000 -44.11099
7.269000 -44.25582
7.270000 -44.39693
7.271000 -44.5343
7.272000 -44.66792
7.273000 -44.79779
7.274000 -44.9239
7.275000 -45.04622
7.276000 -45.16476
7.277000 -45.27951
7.278000 -45.39046
7.279000 -45.4976
7.280000 -45.60091
7.281000 -45.700410000000005
7.282000 -45.79607
7.283000 -45.887899999999995
7.284000 -45.975880000000004
7.285000 -46.06
7.286000 -46.14027
7.287000 -46.21668
7.288000 -46.28921
7.289000 -46.35788
7.290000 -46.42266
7.291000 -46.483560000000004
7.292000 -46.54058
7.293000 -46.5937
7.294000 -46.642939999999996
7.295000 -46.688269999999996
7.296000 -46.7297
7.297000 -46.76723
7.298000 -46.80086
7.299000 -46.83058
7.300000 -46.85639
7.301000 -46.87829
7.302000 -46.896280000000004
7.303000 -46.91037
7.304000 -46.92054
7.305000 -46.92681
7.306000 -46.929159999999996
7.307000 -46.927609999999994
7.308000 -46.92215
7.309000 -46.91278
7.310000 -46.89952
7.311000 -46.88235
7.312000 -46.86128
7.313000 -46.83632
7.314000 -46.80746
7.315000 -46.774719999999995
7.316000 -46.738099999999996
7.317000 -46.6976
7.318000 -46.65322
7.319000 -46.604980000000005
7.320000 -46.55287
7.321000 -46.496900000000004
7.322000 -46.43709
7.323000 -46.373419999999996
7.324000 -46.30592
7.325000 -46.23459
7.326000 -46.15943
7.327000 -46.08045
7.328000 -45.99767
7.329000 -45.91108
7.330000 -45.820699999999995
7.331000 -45.72654
7.332000 -45.628609999999995
7.333000 -45.52691
7.334000 -45.42145
7.335000 -45.31225
7.336000 -45.19931
7.337000 -45.08265
7.338000 -44.96228
7.339000 -44.8382
7.340000 -44.71043
7.341000 -44.57898
7.342000 -44.44386
7.343000 -44.305099999999996
7.344000 -44.16268
7.345000 -44.01664
7.346000 -43.86699
7.347000 -43.71373
7.348000 -43.556889999999996
7.349000 -43.39647
7.350000 -43.2325
7.351000 -43.064980000000006
7.352000 -42.893930000000005
7.353000 -42.71936
7.354000 -42.5413
7.355000 -42.35975
7.356000 -42.17474
7.357000 -41.98628
7.358000 -41.79439
7.359000 -41.59908
7.360000 -41.400369999999995
7.361000 -41.19827
7.362000 -40.99282
7.363000 -40.78402
7.364000 -40.571889999999996
7.365000 -40.35645
7.366000 -40.13772
7.367000 -39.91572
7.368000 -39.69047
7.369000 -39.46199
7.370000 -39.230290000000004
7.371000 -38.995400000000004
7.372000 -38.75734
7.373000 -38.51613
7.374000 -38.27179
7.375000 -38.02434
7.376000 -37.773810000000005
7.377000 -37.52021
7.378000 -37.26356
7.379000 -37.0039
7.380000 -36.74124
7.381000 -36.47561
7.382000 -36.20702
7.383000 -35.93551
7.384000 -35.66109
7.385000 -35.38378
7.386000 -35.10363
7.387000 -34.820640000000004
7.388000 -34.53484
7.389000 -34.24626
7.390000 -33.95492
7.391000 -33.66084
7.392000 -33.36406
7.393000 -33.06459
7.394000 -32.76247
7.395000 -32.45771
7.396000 -32.15035
7.397000 -31.840410000000002
7.398000 -31.527919999999998
7.399000 -31.212899999999998
7.400000 -30.89538
7.401000 -30.575390000000002
7.402000 -30.252950000000002
7.403000 -29.9281
7.404000 -29.60085
7.405000 -29.27124
7.406000 -28.939300000000003
7.407000 -28.60505
7.408000 -28.268520000000002
7.409000 -27.92974
7.410000 -27.58873
7.411000 -27.245540000000002
7.412000 -26.900180000000002
7.413000 -26.552690000000002
7.414000 -26.20309
7.415000 -25.85141
7.416000 -25.497690000000002
7.417000 -25.14195
7.418000 -24.78422
7.419000 -24.42453
7.420000 -24.06292
7.421000 -23.69941
7.422000 -23.33404
7.423000 -22.966829999999998
7.424000 -22.59782
7.425000 -22.227040000000002
7.426000 -21.854509999999998
7.427000 -21.48027
7.428000 -21.10435
7.429000 -20.72678
7.430000 -20.3476
7.431000 -19.966829999999998
7.432000 -19.5845
7.433000 -19.20066
7.434000 -18.81532
7.435000 -18.428530000000002
7.436000 -18.04031
7.437000 -17.6507
7.438000 -17.25972
7.439000 -16.86742
7.440000 -16.47383
7.441000 -16.07897
7.442000 -15.682879999999999
7.443000 -15.28559
7.444000 -14.887139999999999
7.445000 -14.487559999999998
7.446000 -14.086879999999999
7.447000 -13.685130000000001
7.448000 -13.28236
7.449000 -12.878580000000001
7.450000 -12.47385
7.451000 -12.06818
7.452000 -11.66161
7.453000 -11.25418
7.454000 -10.84593
7.455000 -10.436869999999999
7.456000 -10.02706
7.457000 -9.616515
7.458000 -9.2052788
7.459000 -8.7933831
7.460000 -8.3808616
7.461000 -7.967748500000001
7.462000 -7.554077400000001
7.463000 -7.1398832
7.464000 -6.7251994999999996
7.465000 -6.3100606
7.466000 -5.8945
7.467000 -5.4785524
7.468000 -5.0622512
7.469000 -4.6456311
7.470000 -4.228726
7.471000 -3.8115699000000003
7.472000 -3.3941966
7.473000 -2.9766405
7.474000 -2.5589356
7.475000 -2.1411158
7.476000 -1.7232152
7.477000 -1.3052679
7.478000 -0.8873079
7.479000 -0.46936926
7.480000 -0.051486026
7.481000 0.36630782
7.482000 0.7839783100000001
7.483000 1.2014913
7.484000 1.6188129999999998
7.485000 2.0359093
7.486000 2.4527463999999997
7.487000 2.8692901
7.488000 3.2855067
7.489000 3.7013624000000003
7.490000 4.1168232
7.491000 4.531855500000001
7.492000 4.9464255999999995
7.493000 5.3604994
7.494000 5.7740439
7.495000 6.1870251000000005
7.496000 6.5994099
7.497000 7.011164
7.498000 7.422255
7.499000 7.832649399999999
7.500000 8.2423136
7.501000 8.6512148
7.502000 9.0593196
7.503000 9.4665952
7.504000 9.8730087
7.505000 10.27853
7.506000 10.68312
7.507000 11.086749999999999
7.508000 11.48939
7.509000 11.891
7.510000 12.291549999999999
7.511000 12.69102
7.512000 13.08936
7.513000 13.48655
7.514000 13.882549999999998
7.515000 14.277339999999999
7.516000 14.670869999999999
7.517000 15.06313
7.518000 15.45407
7.519000 15.843660000000002
7.520000 16.23188
7.521000 16.61869
7.522000 17.00407
7.523000 17.38798
7.524000 17.77038
7.525000 18.15126
7.526000 18.530569999999997
7.527000 18.9083
7.528000 19.284399999999998
7.529000 19.65885
7.530000 20.03162
7.531000 20.40268
7.532000 20.771990000000002
7.533000 21.13954
7.534000 21.50529
7.535000 21.86921
7.536000 22.23127
7.537000 22.59145
7.538000 22.949720000000003
7.539000 23.30604
7.540000 23.66039
7.541000 24.01275
7.542000 24.36307
7.543000 24.711350000000003
7.544000 25.05754
7.545000 25.40162
7.546000 25.74357
7.547000 26.08335
7.548000 26.420949999999998
7.549000 26.756330000000002
7.550000 27.08946
7.551000 27.42033
7.552000 27.7489
7.553000 28.07516
7.554000 28.39906
7.555000 28.72059
7.556000 29.039730000000002
7.557000 29.35644
7.558000 29.67071
7.559000 29.9825
7.560000 30.291800000000002
7.561000 30.598570000000002
7.562000 30.90281
7.563000 31.20447
7.564000 31.50354
7.565000 31.8
7.566000 32.09382
7.567000 32.38497
7.568000 32.673449999999995
7.569000 32.95921
7.570000 33.24225
7.571000 33.52254
7.572000 33.80005
7.573000 34.07477
7.574000 34.34668
7.575000 34.61575
7.576000 34.88196
7.577000 35.14529
7.578000 35.405730000000005
7.579000 35.66326
7.580000 35.91784
7.581000 36.16947
7.582000 36.41812
7.583000 36.66377
7.584000 36.90641
7.585000 37.146010000000004
7.586000 37.38257
7.587000 37.616060000000004
7.588000 37.84645
7.589000 38.073750000000004
7.590000 38.297920000000005
7.591000 38.518950000000004
7.592000 38.73682
7.593000 38.95153
7.594000 39.16304
7.595000 39.37134
7.596000 39.57643
7.597000 39.77828
7.598000 39.97688
7.599000 40.172219999999996
7.600000 40.364270000000005
7.601000 40.553020000000004
7.602000 40.73847
7.603000 40.9206
7.604000 41.099380000000004
7.605000 41.27482
7.606000 41.4469
7.607000 41.6156
7.608000 41.78091
7.609000 41.94283
7.610000 42.10133
7.611000 42.25641
7.612000 42.40806
7.613000 42.556270000000005
7.614000 42.70102
7.615000 42.8423
7.616000 42.980109999999996
7.617000 43.11444
7.618000 43.24526
7.619000 43.37259
7.620000 43.4964
7.621000 43.616690000000006
7.622000 43.733450000000005
7.623000 43.846669999999996
7.624000 43.95635
7.625000 44.06247
7.626000 44.16503
7.627000 44.264019999999995
7.628000 44.35943
7.629000 44.45126
7.630000 44.5395
7.631000 44.62415
7.632000 44.70519
7.633000 44.78263
7.634000 44.85646
7.635000 44.926680000000005
7.636000 44.99327
7.637000 45.056239999999995
7.638000 45.11558
7.639000 45.17129
7.640000 45.22336
7.641000 45.2718
7.642000 45.31659
7.643000 45.35774
7.644000 45.39525
7.645000 45.42911
7.646000 45.45932
7.647000 45.48589
7.648000 45.5088
7.649000 45.52807
7.650000 45.54369
7.651000 45.55565
7.652000 45.56397
7.653000 45.56864
7.654000 45.56966
7.655000 45.56704
7.656000 45.56077
7.657000 45.55085
7.658000 45.5373
7.659000 45.52011
7.660000 45.49928
7.661000 45.47482
7.662000 45.446740000000005
7.663000 45.41502
7.664000 45.379690000000004
7.665000 45.340740000000004
7.666000 45.29817
7.667000 45.251999999999995
7.668000 45.20223
7.669000 45.14886
7.670000 45.0919
7.671000 45.031349999999996
7.672000 44.967220000000005
7.673000 44.899519999999995
7.674000 44.82825
7.675000 44.75342
7.676000 44.67505
7.677000 44.593120000000006
7.678000 44.50766
7.679000 44.41868
7.680000 44.32617
7.681000 44.23015
7.682000 44.13064
7.683000 44.02762
7.684000 43.921130000000005
7.685000 43.81116
7.686000 43.697720000000004
7.687000 43.580839999999995
7.688000 43.46051
7.689000 43.33675
7.690000 43.20956
7.691000 43.07897
7.692000 42.94499
7.693000 42.807610000000004
7.694000 42.66686
7.695000 42.522749999999995
7.696000 42.37529
7.697000 42.224489999999996
7.698000 42.07038
7.699000 41.91295
7.700000 41.752230000000004
7.701000 41.588229999999996
7.702000 41.42096
7.703000 41.25044
7.704000 41.076679999999996
7.705000 40.8997
7.706000 40.719519999999996
7.707000 40.536139999999996
7.708000 40.3496
7.709000 40.15989
7.710000 39.96704
7.711000 39.771069999999995
7.712000 39.57199
7.713000 39.36982
7.714000 39.16458
7.715000 38.956289999999996
7.716000 38.74496
7.717000 38.530609999999996
7.718000 38.31326
7.719000 38.09294
7.720000 37.86965
7.721000 37.64341
7.722000 37.41426
7.723000 37.1822
7.724000 36.94726
7.725000 36.70946
7.726000 36.468810000000005
7.727000 36.22534
7.728000 35.97907
7.729000 35.73001
7.730000 35.4782
7.731000 35.22364
7.732000 34.966370000000005
7.733000 34.706399999999995
7.734000 34.44376
7.735000 34.17847
7.736000 33.91054
7.737000 33.64001
7.738000 33.36689
7.739000 33.09121
7.740000 32.81299
7.741000 32.53226
7.742000 32.24903
7.743000 31.963340000000002
7.744000 31.675199999999997
7.745000 31.38463
7.746000 31.09168
7.747000 30.79636
7.748000 30.49868
7.749000 30.19869
7.750000 29.8964
7.751000 29.59184
7.752000 29.28503
7.753000 28.976010000000002
7.754000 28.66479
7.755000 28.351399999999998
7.756000 28.03586
7.757000 27.71822
7.758000 27.398479999999996
7.759000 27.07669
7.760000 26.752860000000002
7.761000 26.427020000000002
7.762000 26.09919
7.763000 25.769419999999997
7.764000 25.437720000000002
7.765000 25.10412
7.766000 24.76865
7.767000 24.431330000000003
7.768000 24.0922
7.769000 23.75129
7.770000 23.40861
7.771000 23.06421
7.772000 22.7181
7.773000 22.37033
7.774000 22.020899999999997
7.775000 21.66987
7.776000 21.317249999999998
7.777000 20.963070000000002
7.778000 20.60736
7.779000 20.25016
7.780000 19.89149
7.781000 19.531380000000002
7.782000 19.16986
7.783000 18.80697
7.784000 18.44272
7.785000 18.07716
7.786000 17.71031
7.787000 17.3422
7.788000 16.97287
7.789000 16.602339999999998
7.790000 16.230639999999998
7.791000 15.85781
7.792000 15.48387
7.793000 15.108859999999998
7.794000 14.732809999999999
7.795000 14.35574
7.796000 13.9777
7.797000 13.5987
7.798000 13.21879
7.799000 12.83799
7.800000 12.45633
7.801000 12.07385
7.802000 11.690570000000001
7.803000 11.30654
7.804000 10.92177
7.805000 10.53631
7.806000 10.15018
7.807000 9.7634107
7.808000 9.3760408
7.809000 8.9880995
7.810000 8.5996188
7.811000 8.210630700000001
7.812000 7.8211673
7.813000 7.431259799999999
7.814000 7.040941
7.815000 6.6502437
7.816000 6.2591992
7.817000 5.8678403
7.818000 5.4761995
7.819000 5.0843086
7.820000 4.6922006000000005
7.821000 4.2999073999999995
7.822000 3.9074615
7.823000 3.5148956
7.824000 3.122242
7.825000 2.7295331
7.826000 2.3368014
7.827000 1.9440794000000001
7.828000 1.5513994
7.829000 1.1587938
7.830000 0.76629515
7.831000 0.3739357
7.832000 -0.018252195
7.833000 -0.41023619000000006
7.834000 -0.8019840300000001
7.835000 -1.1934634
7.836000 -1.5846421999999998
7.837000 -1.9754880999999997
7.838000 -2.3659689
7.839000 -2.7560527
7.840000 -3.145707
7.841000 -3.5349
7.842000 -3.9235994000000005
7.843000 -4.3117735999999995
7.844000 -4.6993904
7.845000 -5.0864179
7.846000 -5.472824
7.847000 -5.858577
7.848000 -6.2436454
7.849000 -6.627997
7.850000 -7.0116005999999995
7.851000 -7.394424099999999
7.852000 -7.7764362
7.853000 -8.1576057
7.854000 -8.5379012
7.855000 -8.917291500000001
7.856000 -9.295745199999999
7.857000 -9.6732311
7.858000 -10.049719999999999
7.859000 -10.42517
7.860000 -10.79957
7.861000 -11.172880000000001
7.862000 -11.54506
7.863000 -11.91609
7.864000 -12.28593
7.865000 -12.654570000000001
7.866000 -13.021949999999999
7.867000 -13.388069999999999
7.868000 -13.752880000000001
7.869000 -14.11636
7.870000 -14.478469999999998
7.871000 -14.839189999999999
7.872000 -15.19848
7.873000 -15.556320000000001
7.874000 -15.912680000000002
7.875000 -16.26753
7.876000 -16.62083
7.877000 -16.97257
7.878000 -17.322699999999998
7.879000 -17.671210000000002
7.880000 -18.01806
7.881000 -18.36322
7.882000 -18.70667
7.883000 -19.048370000000002
7.884000 -19.3883
7.885000 -19.72644
7.886000 -20.06274
7.887000 -20.397190000000002
7.888000 -20.72975
7.889000 -21.060409999999997
7.890000 -21.389120000000002
7.891000 -21.715870000000002
7.892000 -22.04062
7.893000 -22.36335
7.894000 -22.68403
7.895000 -23.00264
7.896000 -23.31915
7.897000 -23.63353
7.898000 -23.94575
7.899000 -24.2558
7.900000 -24.56364
7.901000 -24.86925
7.902000 -25.1726
7.903000 -25.47367
7.904000 -25.772440000000003
7.905000 -26.06887
7.906000 -26.36295
7.907000 -26.654650000000004
7.908000 -26.94395
7.909000 -27.23082
7.910000 -27.515230000000003
7.911000 -27.797169999999998
7.912000 -28.076620000000002
7.913000 -28.35354
7.914000 -28.62792
7.915000 -28.89974
7.916000 -29.16896
7.917000 -29.43558
7.918000 -29.69956
7.919000 -29.960890000000003
7.920000 -30.219540000000002
7.921000 -30.47549
7.922000 -30.72873
7.923000 -30.97923
7.924000 -31.226969999999998
7.925000 -31.471919999999997
7.926000 -31.71407
7.927000 -31.953409999999998
7.928000 -32.1899
7.929000 -32.42353
7.930000 -32.65428
7.931000 -32.88213
7.932000 -33.10706
7.933000 -33.32905
7.934000 -33.5481
7.935000 -33.76416
7.936000 -33.977239999999995
7.937000 -34.1873
7.938000 -34.39434
7.939000 -34.59833
7.940000 -34.79926
7.941000 -34.99711
7.942000 -35.191869999999994
7.943000 -35.383520000000004
7.944000 -35.57203
7.945000 -35.75741
7.946000 -35.93963
7.947000 -36.11867
7.948000 -36.29453
7.949000 -36.46718
7.950000 -36.63661
7.951000 -36.802820000000004
7.952000 -36.965779999999995
7.953000 -37.125479999999996
7.954000 -37.28191
7.955000 -37.43505
7.956000 -37.58489
7.957000 -37.731429999999996
7.958000 -37.87464
7.959000 -38.014520000000005
7.960000 -38.15106
7.961000 -38.28423
7.962000 -38.41404
7.963000 -38.54047
7.964000 -38.66351
7.965000 -38.78315
7.966000 -38.89938
7.967000 -39.0122
7.968000 -39.12158
7.969000 -39.22753
7.970000 -39.33004
7.971000 -39.42909
7.972000 -39.52469
7.973000 -39.61681
7.974000 -39.705459999999995
7.975000 -39.79063
7.976000 -39.8723
7.977000 -39.95048
7.978000 -40.02516
7.979000 -40.096340000000005
7.980000 -40.164
7.981000 -40.22814
7.982000 -40.28876
7.983000 -40.34585
7.984000 -40.39941
7.985000 -40.449439999999996
7.986000 -40.495920000000005
7.987000 -40.538869999999996
7.988000 -40.578269999999996
7.989000 -40.61412
7.990000 -40.64642
7.991000 -40.67517
7.992000 -40.70037
7.993000 -40.72201
7.994000 -40.74009
7.995000 -40.75462
7.996000 -40.76558
7.997000 -40.77299
7.998000 -40.77684
7.999000 -40.77713
8.000000 -40.77387
8.001000 -40.76704
8.002000 -40.75666
8.003000 -40.74273
8.004000 -40.72524
8.005000 -40.70421
8.006000 -40.67962
8.007000 -40.65149
8.008000 -40.619820000000004
8.009000 -40.58461
8.010000 -40.54587
8.011000 -40.5036
8.012000 -40.4578
8.013000 -40.408480000000004
8.014000 -40.35564
8.015000 -40.2993
8.016000 -40.23944
8.017000 -40.176089999999995
8.018000 -40.10925
8.019000 -40.03892
8.020000 -39.965109999999996
8.021000 -39.887840000000004
8.022000 -39.80709
8.023000 -39.7229
8.024000 -39.63525
8.025000 -39.54417
8.026000 -39.449650000000005
8.027000 -39.351710000000004
8.028000 -39.250370000000004
8.029000 -39.14562
8.030000 -39.03748
8.031000 -38.925959999999996
8.032000 -38.81107
8.033000 -38.69282
8.034000 -38.57123
8.035000 -38.4463
8.036000 -38.31805
8.037000 -38.18649
8.038000 -38.051629999999996
8.039000 -37.91349
8.040000 -37.77207
8.041000 -37.6274
8.042000 -37.479479999999995
8.043000 -37.32834
8.044000 -37.17399
8.045000 -37.01643
8.046000 -36.8557
8.047000 -36.691790000000005
8.048000 -36.52474
8.049000 -36.35455
8.050000 -36.181239999999995
8.051000 -36.00483
8.052000 -35.82534
8.053000 -35.64278
8.054000 -35.45717
8.055000 -35.268519999999995
8.056000 -35.07687
8.057000 -34.882220000000004
8.058000 -34.68459
8.059000 -34.483999999999995
8.060000 -34.280480000000004
8.061000 -34.07404
8.062000 -33.864689999999996
8.063000 -33.65247
8.064000 -33.43739
8.065000 -33.21947
8.066000 -32.998729999999995
8.067000 -32.775189999999995
8.068000 -32.548880000000004
8.069000 -32.31981
8.070000 -32.08801
8.071000 -31.85349
8.072000 -31.616290000000003
8.073000 -31.37642
8.074000 -31.133909999999997
8.075000 -30.888769999999997
8.076000 -30.641040000000004
8.077000 -30.390729999999998
8.078000 -30.13788
8.079000 -29.8825
8.080000 -29.62461
8.081000 -29.364259999999998
8.082000 -29.10145
8.083000 -28.83621
8.084000 -28.568579999999997
8.085000 -28.29857
8.086000 -28.026210000000003
8.087000 -27.751540000000002
8.088000 -27.47457
8.089000 -27.195330000000002
8.090000 -26.91385
8.091000 -26.630150000000004
8.092000 -26.344279999999998
8.093000 -26.056240000000003
8.094000 -25.766070000000003
8.095000 -25.4738
8.096000 -25.17946
8.097000 -24.88308
8.098000 -24.58467
8.099000 -24.28429
8.100000 -23.981939999999998
8.101000 -23.67766
8.102000 -23.37149
8.103000 -23.06345
8.104000 -22.75357
8.105000 -22.44188
8.106000 -22.128410000000002
8.107000 -21.81319
8.108000 -21.49625
8.109000 -21.17763
8.110000 -20.85735
8.111000 -20.535439999999998
8.112000 -20.211940000000002
8.113000 -19.88688
8.114000 -19.56029
8.115000 -19.23219
8.116000 -18.90264
8.117000 -18.571640000000002
8.118000 -18.239240000000002
8.119000 -17.905479999999997
8.120000 -17.57037
8.121000 -17.23396
8.122000 -16.89628
8.123000 -16.55735
8.124000 -16.217219999999998
8.125000 -15.875919999999999
8.126000 -15.533479999999999
8.127000 -15.189929999999999
8.128000 -14.845310000000001
8.129000 -14.49965
8.130000 -14.152980000000001
8.131000 -13.80534
8.132000 -13.456760000000001
8.133000 -13.107269999999998
8.134000 -12.75692
8.135000 -12.40573
8.136000 -12.05373
8.137000 -11.70097
8.138000 -11.347480000000001
8.139000 -10.99328
8.140000 -10.63843
8.141000 -10.28294
8.142000 -9.9268548
8.143000 -9.570211200000001
8.144000 -9.2130423
8.145000 -8.8553824
8.146000 -8.4972672
8.147000 -8.1387319
8.148000 -7.7798113
8.149000 -7.4205413
8.150000 -7.060956999999999
8.151000 -6.7010932
8.152000 -6.3409857
8.153000 -5.9806705000000004
8.154000 -5.6201827
8.155000 -5.2595582
8.156000 -4.8988327
8.157000 -4.5380417
8.158000 -4.1772209
8.159000 -3.8164061
8.160000 -3.4556326
8.161000 -3.0949364999999998
8.162000 -2.7343534
8.163000 -2.3739189
8.164000 -2.0136688
8.165000 -1.6536387
8.166000 -1.2938642
8.167000 -0.93438085
8.168000 -0.5752242599999999
8.169000 -0.21642994
8.170000 0.14196667
8.171000 0.49993009
8.172000 0.85742502
8.173000 1.214416
8.174000 1.5708678999999999
8.175000 1.9267455
8.176000 2.2820136
8.177000 2.636637
8.178000 2.9905806999999998
8.179000 3.3438098
8.180000 3.6962897000000003
8.181000 4.047985
8.182000 4.3988615
8.183000 4.7488846
8.184000 5.0980192
8.185000 5.446231399999999
8.186000 5.793486199999999
8.187000 6.1397497
8.188000 6.4849876
8.189000 6.8291664
8.190000 7.1722515
8.191000 7.514209299999999
8.192000 7.855005599999999
8.193000 8.1946075
8.194000 8.532980799999999
8.195000 8.8700928
8.196000 9.2059098
8.197000 9.540399200000001
8.198000 9.873528
8.199000 10.205259999999999
8.200000 10.53557
8.201000 10.864419999999999
8.202000 11.19179
8.203000 11.51762
8.204000 11.84191
8.205000 12.1646
8.206000 12.48568
8.207000 12.80511
8.208000 13.12286
8.209000 13.43889
8.210000 13.75318
8.211000 14.0657
8.212000 14.37641
8.213000 14.68528
8.214000 14.99229
8.215000 15.2974
8.216000 15.60059
8.217000 15.90182
8.218000 16.201060000000002
8.219000 16.49828
8.220000 16.79346
8.221000 17.086570000000002
8.222000 17.377570000000002
8.223000 17.66643
8.224000 17.95314
8.225000 18.23765
8.226000 18.519949999999998
8.227000 18.8
8.228000 19.07777
8.229000 19.35325
8.230000 19.62639
8.231000 19.89718
8.232000 20.16559
8.233000 20.4316
8.234000 20.69516
8.235000 20.95627
8.236000 21.2149
8.237000 21.47101
8.238000 21.72459
8.239000 21.97561
8.240000 22.224050000000002
8.241000 22.46988
8.242000 22.713079999999998
8.243000 22.95363
8.244000 23.1915
8.245000 23.426669999999998
8.246000 23.65912
8.247000 23.88883
8.248000 24.11577
8.249000 24.339930000000003
8.250000 24.56128
8.251000 24.77979
8.252000 24.99546
8.253000 25.20826
8.254000 25.41817
8.255000 25.625170000000004
8.256000 25.82923
8.257000 26.03036
8.258000 26.22851
8.259000 26.423669999999998
8.260000 26.615840000000002
8.261000 26.80498
8.262000 26.99108
8.263000 27.174120000000002
8.264000 27.35409
8.265000 27.53097
8.266000 27.70474
8.267000 27.87539
8.268000 28.0429
8.269000 28.207250000000002
8.270000 28.36844
8.271000 28.526439999999997
8.272000 28.681240000000003
8.273000 28.832829999999998
8.274000 28.9812
8.275000 29.12632
8.276000 29.2682
8.277000 29.40681
8.278000 29.54214
8.279000 29.67418
8.280000 29.80293
8.281000 29.928369999999997
8.282000 30.050490000000003
8.283000 30.169269999999997
8.284000 30.28472
8.285000 30.396810000000002
8.286000 30.50555
8.287000 30.610920000000004
8.288000 30.712909999999997
8.289000 30.811519999999998
8.290000 30.90674
8.291000 30.998559999999998
8.292000 31.086979999999997
8.293000 31.171979999999998
8.294000 31.253560000000004
8.295000 31.33172
8.296000 31.406450000000003
8.297000 31.47775
8.298000 31.545610000000003
8.299000 31.61002
8.300000 31.67098
8.301000 31.728499999999997
8.302000 31.78256
8.303000 31.83317
8.304000 31.88031
8.305000 31.923990000000003
8.306000 31.964219999999997
8.307000 32.00097
8.308000 32.03427
8.309000 32.0641
8.310000 32.09046
8.311000 32.11337
8.312000 32.13281
8.313000 32.14878
8.314000 32.1613
8.315000 32.170359999999995
8.316000 32.175959999999996
8.317000 32.17812
8.318000 32.17682
8.319000 32.172070000000005
8.320000 32.16389
8.321000 32.15226
8.322000 32.1372
8.323000 32.11872
8.324000 32.09681
8.325000 32.071490000000004
8.326000 32.04275
8.327000 32.01062
8.328000 31.97509
8.329000 31.936170000000004
8.330000 31.893870000000003
8.331000 31.8482
8.332000 31.799159999999997
8.333000 31.74677
8.334000 31.691029999999998
8.335000 31.63196
8.336000 31.569570000000002
8.337000 31.50386
8.338000 31.434839999999998
8.339000 31.36254
8.340000 31.28695
8.341000 31.208099999999998
8.342000 31.125989999999998
8.343000 31.040630000000004
8.344000 30.952049999999996
8.345000 30.86025
8.346000 30.76524
8.347000 30.66705
8.348000 30.56569
8.349000 30.46116
8.350000 30.35349
8.351000 30.24269
8.352000 30.12878
8.353000 30.011779999999998
8.354000 29.891689999999997
8.355000 29.768539999999998
8.356000 29.64235
8.357000 29.513119999999997
8.358000 29.380889999999997
8.359000 29.24567
8.360000 29.107470000000003
8.361000 28.96631
8.362000 28.822219999999998
8.363000 28.67521
8.364000 28.525299999999998
8.365000 28.37252
8.366000 28.21689
8.367000 28.05842
8.368000 27.897129999999997
8.369000 27.73305
8.370000 27.566200000000002
8.371000 27.3966
8.372000 27.22428
8.373000 27.049260000000004
8.374000 26.87155
8.375000 26.69119
8.376000 26.5082
8.377000 26.3226
8.378000 26.134420000000002
8.379000 25.94368
8.380000 25.750410000000002
8.381000 25.55463
8.382000 25.35638
8.383000 25.15567
8.384000 24.95253
8.385000 24.74699
8.386000 24.53907
8.387000 24.32881
8.388000 24.116229999999998
8.389000 23.90136
8.390000 23.68422
8.391000 23.464850000000002
8.392000 23.24327
8.393000 23.01951
8.394000 22.7936
8.395000 22.565569999999997
8.396000 22.33545
8.397000 22.10326
8.398000 21.86905
8.399000 21.63282
8.400000 21.39463
8.401000 21.15449
8.402000 20.91243
8.403000 20.6685
8.404000 20.42271
8.405000 20.1751
8.406000 19.9257
8.407000 19.67454
8.408000 19.42166
8.409000 19.16708
8.410000 18.91084
8.411000 18.65296
8.412000 18.39349
8.413000 18.13245
8.414000 17.86988
8.415000 17.605809999999998
8.416000 17.34027
8.417000 17.07329
8.418000 16.804920000000003
8.419000 16.53518
8.420000 16.2641
8.421000 15.99173
8.422000 15.718090000000002
8.423000 15.443219999999998
8.424000 15.167159999999999
8.425000 14.889930000000001
8.426000 14.611579999999998
8.427000 14.332139999999999
8.428000 14.051630000000001
8.429000 13.770109999999999
8.430000 13.4876
8.431000 13.20413
8.432000 12.919749999999999
8.433000 12.634490000000001
8.434000 12.34839
8.435000 12.06147
8.436000 11.77378
8.437000 11.48535
8.438000 11.19622
8.439000 10.90641
8.440000 10.61598
8.441000 10.32495
8.442000 10.03337
8.443000 9.7412564
8.444000 9.4486579
8.445000 9.1556072
8.446000 8.8621415
8.447000 8.5682958
8.448000 8.2741067
8.449000 7.979610600000001
8.450000 7.6848431999999995
8.451000 7.389841199999999
8.452000 7.094640300000001
8.453000 6.7992769
8.454000 6.503787599999999
8.455000 6.2082078
8.456000 5.912574
8.457000 5.6169223
8.458000 5.3212889
8.459000 5.0257094
8.460000 4.7302205
8.461000 4.4348579
8.462000 4.1396577
8.463000 3.8446557
8.464000 3.5498879999999997
8.465000 3.2553904
8.466000 2.9611988
8.467000 2.667349
8.468000 2.3738768
8.469000 2.0808175
8.470000 1.7882069999999999
8.471000 1.4960806
8.472000 1.2044738
8.473000 0.9134219000000001
8.474000 0.62296018
8.475000 0.33312377000000004
8.476000 0.043947739
8.477000 -0.24453297
8.478000 -0.53228349
8.479000 -0.8192691
8.480000 -1.1054551
8.481000 -1.3908071
8.482000 -1.6752908
8.483000 -1.9588718
8.484000 -2.2415161
8.485000 -2.5231898
8.486000 -2.8038589
8.487000 -3.08349
8.488000 -3.3620495
8.489000 -3.6395043
8.490000 -3.9158213999999996
8.491000 -4.1909676
8.492000 -4.4649102
8.493000 -4.7376163
8.494000 -5.009054
8.495000 -5.2791908
8.496000 -5.5479947
8.497000 -5.8154337
8.498000 -6.0814764
8.499000 -6.3460916
8.500000 -6.6092476
8.501000 -6.8709135
8.502000 -7.1310587
8.503000 -7.389651999999999
8.504000 -7.646663500000001
8.505000 -7.902062699999999
8.506000 -8.1558198
8.507000 -8.4079042
8.508000 -8.6582869
8.509000 -8.9069381
8.510000 -9.1538288
8.511000 -9.3989298
8.512000 -9.6422121
8.513000 -9.8836474
8.514000 -10.12321
8.515000 -10.360859999999999
8.516000 -10.59659
8.517000 -10.83036
8.518000 -11.06214
8.519000 -11.2919
8.520000 -11.51963
8.521000 -11.74529
8.522000 -11.968860000000001
8.523000 -12.19031
8.524000 -12.40962
8.525000 -12.62676
8.526000 -12.8417
8.527000 -13.05443
8.528000 -13.264909999999999
8.529000 -13.47313
8.530000 -13.67905
8.531000 -13.88267
8.532000 -14.08394
8.533000 -14.28286
8.534000 -14.47939
8.535000 -14.673530000000001
8.536000 -14.865239999999998
8.537000 -15.0545
8.538000 -15.241299999999999
8.539000 -15.425600000000001
8.540000 -15.607399999999998
8.541000 -15.78668
8.542000 -15.96341
8.543000 -16.13757
8.544000 -16.30914
8.545000 -16.47811
8.546000 -16.64446
8.547000 -16.80817
8.548000 -16.96923
8.549000 -17.1276
8.550000 -17.28329
8.551000 -17.43627
8.552000 -17.58652
8.553000 -17.73404
8.554000 -17.87879
8.555000 -18.02078
8.556000 -18.15998
8.557000 -18.29638
8.558000 -18.42996
8.559000 -18.56072
8.560000 -18.68863
8.561000 -18.81369
8.562000 -18.93588
8.563000 -19.05519
8.564000 -19.171599999999998
8.565000 -19.28512
8.566000 -19.39572
8.567000 -19.50339
8.568000 -19.60813
8.569000 -19.70992
8.570000 -19.80876
8.571000 -19.90463
8.572000 -19.99754
8.573000 -20.08746
8.574000 -20.17439
8.575000 -20.258319999999998
8.576000 -20.33926
8.577000 -20.41718
8.578000 -20.492089999999997
8.579000 -20.56397
8.580000 -20.63283
8.581000 -20.69866
8.582000 -20.76146
8.583000 -20.82121
8.584000 -20.87792
8.585000 -20.93158
8.586000 -20.98219
8.587000 -21.02974
8.588000 -21.07424
8.589000 -21.11569
8.590000 -21.15407
8.591000 -21.1894
8.592000 -21.22167
8.593000 -21.25087
8.594000 -21.27702
8.595000 -21.30011
8.596000 -21.320130000000002
8.597000 -21.3371
8.598000 -21.351020000000002
8.599000 -21.36188
8.600000 -21.36969
8.601000 -21.37445
8.602000 -21.37617
8.603000 -21.37484
8.604000 -21.37048
8.605000 -21.36308
8.606000 -21.35266
8.607000 -21.33922
8.608000 -21.32275
8.609000 -21.30328
8.610000 -21.2808
8.611000 -21.25533
8.612000 -21.22687
8.613000 -21.195420000000002
8.614000 -21.160999999999998
8.615000 -21.12361
8.616000 -21.083270000000002
8.617000 -21.03998
8.618000 -20.99376
8.619000 -20.944599999999998
8.620000 -20.89253
8.621000 -20.83756
8.622000 -20.779690000000002
8.623000 -20.71894
8.624000 -20.65531
8.625000 -20.588829999999998
8.626000 -20.51951
8.627000 -20.44735
8.628000 -20.37237
8.629000 -20.29459
8.630000 -20.21403
8.631000 -20.13068
8.632000 -20.04458
8.633000 -19.95573
8.634000 -19.86415
8.635000 -19.76986
8.636000 -19.67287
8.637000 -19.57321
8.638000 -19.470879999999998
8.639000 -19.36591
8.640000 -19.25831
8.641000 -19.1481
8.642000 -19.03531
8.643000 -18.91994
8.644000 -18.80202
8.645000 -18.68156
8.646000 -18.5586
8.647000 -18.43314
8.648000 -18.3052
8.649000 -18.17482
8.650000 -18.041999999999998
8.651000 -17.906769999999998
8.652000 -17.76915
8.653000 -17.62917
8.654000 -17.48684
8.655000 -17.34219
8.656000 -17.195240000000002
8.657000 -17.04601
8.658000 -16.89453
8.659000 -16.74081
8.660000 -16.5849
8.661000 -16.4268
8.662000 -16.26654
8.663000 -16.10415
8.664000 -15.93966
8.665000 -15.77308
8.666000 -15.60445
8.667000 -15.43379
8.668000 -15.261130000000001
8.669000 -15.08649
8.670000 -14.9099
8.671000 -14.73139
8.672000 -14.55099
8.673000 -14.368719999999998
8.674000 -14.184610000000001
8.675000 -13.99869
8.676000 -13.81099
8.677000 -13.62154
8.678000 -13.43036
8.679000 -13.23749
8.680000 -13.04296
8.681000 -12.84679
8.682000 -12.649009999999999
8.683000 -12.44966
8.684000 -12.24876
8.685000 -12.04635
8.686000 -11.84245
8.687000 -11.6371
8.688000 -11.43033
8.689000 -11.22216
8.690000 -11.01262
8.691000 -10.80176
8.692000 -10.5896
8.693000 -10.37617
8.694000 -10.1615
8.695000 -9.9456295
8.696000 -9.728582900000001
8.697000 -9.5103949
8.698000 -9.291097500000001
8.699000 -9.0707228
8.700000 -8.8493027
8.701000 -8.6268693
8.702000 -8.4034555
8.703000 -8.1790946
8.704000 -7.9538189
8.705000 -7.7276609999999994
8.706000 -7.5006545
8.707000 -7.2728321
8.708000 -7.0442274
8.709000 -6.814874
8.710000 -6.5848053
8.711000 -6.3540548
8.712000 -6.1226569
8.713000 -5.8906450999999995
8.714000 -5.6580532
8.715000 -5.4249153
8.716000 -5.191265
8.717000 -4.9571373
8.718000 -4.7225654
8.719000 -4.4875842
8.720000 -4.2522278
8.721000 -4.0165305
8.722000 -3.7805267
8.723000 -3.5442505
8.724000 -3.3077362999999997
8.725000 -3.0710185
8.726000 -2.8341315999999996
8.727000 -2.5971098
8.728000 -2.3599874
8.729000 -2.1227989
8.730000 -1.8855785999999999
8.731000 -1.6483609
8.732000 -1.4111799
8.733000 -1.17407
8.734000 -0.93706539
8.735000 -0.70020026
8.736000 -0.46350872
8.737000 -0.22702489999999997
8.738000 0.0092172042
8.739000 0.24518359
8.740000 0.48084036
8.741000 0.7161536700000001
8.742000 0.9510898
8.743000 1.1856149999999999
8.744000 1.4196956
8.745000 1.653298
8.746000 1.886389
8.747000 2.1189351
8.748000 2.3509029
8.749000 2.5822595
8.750000 2.8129714999999997
8.751000 3.0430062
8.752000 3.2723307999999998
8.753000 3.5009119999999996
8.754000 3.7287176
8.755000 3.9557151
8.756000 4.1818719
8.757000 4.4071559
8.758000 4.6315349999999995
8.759000 4.8549771
8.760000 5.0774507
8.761000 5.2989237000000005
8.762000 5.5193648
8.763000 5.7387426
8.764000 5.957026
8.765000 6.1741836
8.766000 6.3901848999999995
8.767000 6.6049993
8.768000 6.8185963
8.769000 7.030945299999999
8.770000 7.242016499999999
8.771000 7.4517801
8.772000 7.6602064
8.773000 7.8672662
8.774000 8.0729298
8.775000 8.2771681
8.776000 8.4799521
8.777000 8.6812533
8.778000 8.8810436
8.779000 9.0792947
8.780000 9.275978799999999
8.781000 9.4710678
8.782000 9.6645348
8.783000 9.8563522
8.784000 10.04649
8.785000 10.23493
8.786000 10.42164
8.787000 10.6066
8.788000 10.78977
8.789000 10.97113
8.790000 11.15067
8.791000 11.32834
8.792000 11.50414
8.793000 11.67803
8.794000 11.84999
8.795000 12.01999
8.796000 12.18802
8.797000 12.35404
8.798000 12.51804
8.799000 12.68
8.800000 12.83988
8.801000 12.99767
8.802000 13.15335
8.803000 13.30689
8.804000 13.45827
8.805000 13.607479999999999
8.806000 13.75449
8.807000 13.89928
8.808000 14.04183
8.809000 14.18211
8.810000 14.32012
8.811000 14.45584
8.812000 14.58923
8.813000 14.72029
8.814000 14.849
8.815000 14.975330000000001
8.816000 15.09928
8.817000 15.220819999999998
8.818000 15.339939999999999
8.819000 15.45662
8.820000 15.57084
8.821000 15.682599999999999
8.822000 15.79187
8.823000 15.89864
8.824000 16.00289
8.825000 16.10462
8.826000 16.20381
8.827000 16.30044
8.828000 16.3945
8.829000 16.48598
8.830000 16.57487
8.831000 16.66116
8.832000 16.74484
8.833000 16.825879999999998
8.834000 16.90429
8.835000 16.980059999999998
8.836000 17.05317
8.837000 17.12361
8.838000 17.191380000000002
8.839000 17.25647
8.840000 17.31887
8.841000 17.37857
8.842000 17.43557
8.843000 17.48985
8.844000 17.54141
8.845000 17.590249999999997
8.846000 17.63635
8.847000 17.67972
8.848000 17.72035
8.849000 17.75823
8.850000 17.79335
8.851000 17.82572
8.852000 17.85534
8.853000 17.88218
8.854000 17.90627
8.855000 17.927580000000003
8.856000 17.94613
8.857000 17.9619
8.858000 17.974899999999998
8.859000 17.98512
8.860000 17.99258
8.861000 17.99725
8.862000 17.99915
8.863000 17.99828
8.864000 17.99463
8.865000 17.98822
8.866000 17.979029999999998
8.867000 17.96708
8.868000 17.952370000000002
8.869000 17.93489
8.870000 17.914659999999998
8.871000 17.891679999999997
8.872000 17.86595
8.873000 17.83747
8.874000 17.806259999999998
8.875000 17.77232
8.876000 17.73565
8.877000 17.69626
8.878000 17.65416
8.879000 17.60935
8.880000 17.56185
8.881000 17.511660000000003
8.882000 17.458779999999997
8.883000 17.40324
8.884000 17.34503
8.885000 17.28417
8.886000 17.22067
8.887000 17.15453
8.888000 17.08578
8.889000 17.014409999999998
8.890000 16.940450000000002
8.891000 16.86389
8.892000 16.784769999999998
8.893000 16.70308
8.894000 16.61884
8.895000 16.532069999999997
8.896000 16.442780000000003
8.897000 16.35098
8.898000 16.25669
8.899000 16.15992
8.900000 16.060679999999998
8.901000 15.959000000000001
8.902000 15.85489
8.903000 15.74836
8.904000 15.63943
8.905000 15.528120000000001
8.906000 15.414449999999999
8.907000 15.29843
8.908000 15.180089999999998
8.909000 15.059429999999999
8.910000 14.93648
8.911000 14.811250000000001
8.912000 14.683779999999999
8.913000 14.55406
8.914000 14.42214
8.915000 14.288020000000001
8.916000 14.15173
8.917000 14.01328
8.918000 13.87271
8.919000 13.730020000000001
8.920000 13.585249999999998
8.921000 13.438410000000001
8.922000 13.28952
8.923000 13.13861
8.924000 12.985710000000001
8.925000 12.830829999999999
8.926000 12.674
8.927000 12.51524
8.928000 12.35458
8.929000 12.19204
8.930000 12.02765
8.931000 11.86142
8.932000 11.693389999999999
8.933000 11.52359
8.934000 11.352030000000001
8.935000 11.17874
8.936000 11.00375
8.937000 10.82709
8.938000 10.64877
8.939000 10.46884
8.940000 10.28731
8.941000 10.10422
8.942000 9.9195883
8.943000 9.733443699999999
8.944000 9.545815000000001
8.945000 9.3567312
8.946000 9.1662198
8.947000 8.974310000000001
8.948000 8.78103
8.949000 8.5864082
8.950000 8.390474300000001
8.951000 8.1932582
8.952000 7.9947889
8.953000 7.7950962
8.954000 7.5942099
8.955000 7.392159800000001
8.956000 7.188976599999999
8.957000 6.9846913
8.958000 6.779333899999999
8.959000 6.572935
8.960000 6.3655265000000005
8.961000 6.1571389
8.962000 5.9478037
8.963000 5.737552399999999
8.964000 5.5264167
8.965000 5.3144284
8.966000 5.1016189
8.967000 4.8880208000000005
8.968000 4.6736658
8.969000 4.4585861
8.970000 4.242814
8.971000 4.0263817
8.972000 3.8093217
8.973000 3.5916666999999998
8.974000 3.3734489
8.975000 3.154701
8.976000 2.9354556
8.977000 2.7157451999999997
8.978000 2.4956027
8.979000 2.2750607
8.980000 2.0541519
8.981000 1.832909
8.982000 1.6113646
8.983000 1.3895516
8.984000 1.1675026
8.985000 0.94525041
8.986000 0.72282772
8.987000 0.50026728
8.988000 0.27760181
8.989000 0.054864032
8.990000 -0.16791332
8.991000 -0.39069746
8.992000 -0.61345571
8.993000 -0.83615528
8.994000 -1.0587635
8.995000 -1.2812476
8.996000 -1.5035747
8.997000 -1.7257120000000001
8.998000 -1.947627
8.999000 -2.1692868
9.000000 -2.3906587
9.001000 -2.6117099
9.002000 -2.8324077
9.003000 -3.0527195
9.004000 -3.2726124000000003
9.005000 -3.492054
9.006000 -3.711012
9.007000 -3.9294537
9.008000 -4.1473467
9.009000 -4.3646585
9.010000 -4.5813568
9.011000 -4.7974095000000005
9.012000 -5.0127849
9.013000 -5.2274506999999995
9.014000 -5.4413751
9.015000 -5.654526499999999
9.016000 -5.8668736
9.017000 -6.0783848
9.018000 -6.2890291000000005
9.019000 -6.4987749
9.020000 -6.7075916
9.021000 -6.9154486
9.022000 -7.1223147
9.023000 -7.3281601
9.024000 -7.5329542
9.025000 -7.7366665
9.026000 -7.939267899999999
9.027000 -8.1407286
9.028000 -8.3410189
9.029000 -8.5401095
9.030000 -8.7379716
9.031000 -8.9345761
9.032000 -9.1298938
9.033000 -9.323897200000001
9.034000 -9.5165573
9.035000 -9.7078465
9.036000 -9.8977372
9.037000 -10.0862
9.038000 -10.27321
9.039000 -10.458739999999999
9.040000 -10.64277
9.041000 -10.82525
9.042000 -11.00618
9.043000 -11.18552
9.044000 -11.363249999999999
9.045000 -11.53934
9.046000 -11.71377
9.047000 -11.88651
9.048000 -12.05753
9.049000 -12.22681
9.050000 -12.39433
9.051000 -12.560070000000001
9.052000 -12.723989999999999
9.053000 -12.88608
9.054000 -13.046299999999999
9.055000 -13.20465
9.056000 -13.36109
9.057000 -13.51561
9.058000 -13.66818
9.059000 -13.818769999999999
9.060000 -13.967379999999999
9.061000 -14.11396
9.062000 -14.25851
9.063000 -14.40101
9.064000 -14.54143
9.065000 -14.67975
9.066000 -14.81596
9.067000 -14.95003
9.068000 -15.08194
9.069000 -15.21168
9.070000 -15.339220000000001
9.071000 -15.46455
9.072000 -15.58766
9.073000 -15.70851
9.074000 -15.82711
9.075000 -15.94342
9.076000 -16.05743
9.077000 -16.169130000000003
9.078000 -16.27849
9.079000 -16.38552
9.080000 -16.49018
9.081000 -16.592470000000002
9.082000 -16.69237
9.083000 -16.78986
9.084000 -16.88494
9.085000 -16.97759
9.086000 -17.0678
9.087000 -17.15555
9.088000 -17.24084
9.089000 -17.32364
9.090000 -17.403959999999998
9.091000 -17.48178
9.092000 -17.55708
9.093000 -17.62987
9.094000 -17.70012
9.095000 -17.76783
9.096000 -17.833
9.097000 -17.8956
9.098000 -17.95564
9.099000 -18.013109999999998
9.100000 -18.06799
9.101000 -18.12028
9.102000 -18.16998
9.103000 -18.21708
9.104000 -18.26157
9.105000 -18.303440000000002
9.106000 -18.3427
9.107000 -18.37933
9.108000 -18.41334
9.109000 -18.44471
9.110000 -18.47345
9.111000 -18.49955
9.112000 -18.52301
9.113000 -18.54382
9.114000 -18.56199
9.115000 -18.57751
9.116000 -18.59038
9.117000 -18.6006
9.118000 -18.60818
9.119000 -18.6131
9.120000 -18.615370000000002
9.121000 -18.615000000000002
9.122000 -18.61198
9.123000 -18.60631
9.124000 -18.598
9.125000 -18.587049999999998
9.126000 -18.57347
9.127000 -18.55725
9.128000 -18.5384
9.129000 -18.51692
9.130000 -18.492829999999998
9.131000 -18.46611
9.132000 -18.43679
9.133000 -18.40486
9.134000 -18.370330000000003
9.135000 -18.333199999999998
9.136000 -18.293490000000002
9.137000 -18.2512
9.138000 -18.206339999999997
9.139000 -18.158920000000002
9.140000 -18.10893
9.141000 -18.0564
9.142000 -18.00134
9.143000 -17.94374
9.144000 -17.88362
9.145000 -17.820990000000002
9.146000 -17.75587
9.147000 -17.68825
9.148000 -17.61816
9.149000 -17.5456
9.150000 -17.47059
9.151000 -17.393140000000002
9.152000 -17.31325
9.153000 -17.23096
9.154000 -17.146259999999998
9.155000 -17.05917
9.156000 -16.96971
9.157000 -16.87789
9.158000 -16.78372
9.159000 -16.68722
9.160000 -16.58842
9.161000 -16.48731
9.162000 -16.38393
9.163000 -16.278280000000002
9.164000 -16.17038
9.165000 -16.06026
9.166000 -15.947919999999998
9.167000 -15.833400000000001
9.168000 -15.71669
9.169000 -15.59784
9.170000 -15.47685
9.171000 -15.353739999999998
9.172000 -15.228530000000001
9.173000 -15.10125
9.174000 -14.97191
9.175000 -14.84053
9.176000 -14.707149999999999
9.177000 -14.571760000000001
9.178000 -14.43441
9.179000 -14.2951
9.180000 -14.153859999999998
9.181000 -14.01072
9.182000 -13.8657
9.183000 -13.718820000000001
9.184000 -13.57009
9.185000 -13.41956
9.186000 -13.26723
9.187000 -13.11313
9.188000 -12.957289999999999
9.189000 -12.79973
9.190000 -12.640480000000002
9.191000 -12.479560000000001
9.192000 -12.31699
9.193000 -12.1528
9.194000 -11.98702
9.195000 -11.81967
9.196000 -11.650770000000001
9.197000 -11.480369999999999
9.198000 -11.30847
9.199000 -11.13511
9.200000 -10.96031
9.201000 -10.7841
9.202000 -10.60651
9.203000 -10.42757
9.204000 -10.24731
9.205000 -10.06574
9.206000 -9.8829083
9.207000 -9.6988328
9.208000 -9.513544999999999
9.209000 -9.3270734
9.210000 -9.139446900000001
9.211000 -8.9506947
9.212000 -8.7608457
9.213000 -8.5699305
9.214000 -8.3779775
9.215000 -8.1850171
9.216000 -7.9910792
9.217000 -7.796194400000001
9.218000 -7.6003924000000005
9.219000 -7.4037038
9.220000 -7.2061583
9.221000 -7.0077874
9.222000 -6.808621400000001
9.223000 -6.608691799999999
9.224000 -6.4080283
9.225000 -6.206663
9.226000 -6.0046263
9.227000 -5.801949700000001
9.228000 -5.5986643
9.229000 -5.3948015
9.230000 -5.1903926
9.231000 -4.9854692
9.232000 -4.7800623
9.233000 -4.5742035
9.234000 -4.3679245
9.235000 -4.1612566
9.236000 -3.9542314000000003
9.237000 -3.7468802
9.238000 -3.5392351000000004
9.239000 -3.3313273999999997
9.240000 -3.1231884
9.241000 -2.91485
9.242000 -2.7063437
9.243000 -2.4977012
9.244000 -2.288954
9.245000 -2.0801336
9.246000 -1.8712718
9.247000 -1.6623999999999999
9.248000 -1.45355
9.249000 -1.2447533
9.250000 -1.0360416000000001
9.251000 -0.8274463899999999
9.252000 -0.61899922
9.253000 -0.41073165000000006
9.254000 -0.20267522999999998
9.255000 0.0051385276
9.256000 0.21267809999999998
9.257000 0.41991202
9.258000 0.62680887
9.259000 0.8333372
9.260000 1.0394657
9.261000 1.245163
9.262000 1.4503978000000002
9.263000 1.6551388
9.264000 1.8593552
9.265000 2.0630157
9.266000 2.2660891999999997
9.267000 2.468545
9.268000 2.6703522
9.269000 2.8714802
9.270000 3.0718984000000003
9.271000 3.2715764000000003
9.272000 3.4704838000000002
9.273000 3.6685906
9.274000 3.8658671
9.275000 4.0622834
9.276000 4.2578097
9.277000 4.4524170000000005
9.278000 4.6460759
9.279000 4.8387572
9.280000 5.0304323
9.281000 5.2210726
9.282000 5.4106493
9.283000 5.599134800000001
9.284000 5.7865009
9.285000 5.9727196000000005
9.286000 6.157763699999999
9.287000 6.341605599999999
9.288000 6.524218599999999
9.289000 6.7055754
9.290000 6.885649300000001
9.291000 7.0644133
9.292000 7.2418414
9.293000 7.4179075999999995
9.294000 7.592586399999999
9.295000 7.7658512
9.296000 7.9376771999999995
9.297000 8.108038500000001
9.298000 8.2769096
9.299000 8.4442668
9.300000 8.6100847
9.301000 8.774338700000001
9.302000 8.937005000000001
9.303000 9.0980589
9.304000 9.2574775
9.305000 9.4152369
9.306000 9.571313100000001
9.307000 9.7256839
9.308000 9.878327
9.309000 10.02922
9.310000 10.17834
9.311000 10.325660000000001
9.312000 10.47117
9.313000 10.614840000000001
9.314000 10.756649999999999
9.315000 10.89658
9.316000 11.03462
9.317000 11.170729999999999
9.318000 11.3049
9.319000 11.43712
9.320000 11.56735
9.321000 11.69559
9.322000 11.821819999999999
9.323000 11.94601
9.324000 12.06815
9.325000 12.18822
9.326000 12.3062
9.327000 12.422089999999999
9.328000 12.535850000000002
9.329000 12.64749
9.330000 12.75697
9.331000 12.86428
9.332000 12.969420000000001
9.333000 13.07236
9.334000 13.173090000000002
9.335000 13.2716
9.336000 13.367870000000002
9.337000 13.461899999999998
9.338000 13.55366
9.339000 13.64314
9.340000 13.730329999999999
9.341000 13.81523
9.342000 13.89781
9.343000 13.97807
9.344000 14.056
9.345000 14.13158
9.346000 14.204810000000002
9.347000 14.27568
9.348000 14.34417
9.349000 14.41028
9.350000 14.474
9.351000 14.535319999999999
9.352000 14.59424
9.353000 14.65074
9.354000 14.70482
9.355000 14.75647
9.356000 14.805679999999999
9.357000 14.85246
9.358000 14.896799999999999
9.359000 14.938679999999998
9.360000 14.9781
9.361000 15.01507
9.362000 15.049570000000001
9.363000 15.081610000000001
9.364000 15.11118
9.365000 15.13827
9.366000 15.16289
9.367000 15.18503
9.368000 15.204690000000001
9.369000 15.221870000000001
9.370000 15.236569999999999
9.371000 15.24878
9.372000 15.25852
9.373000 15.26577
9.374000 15.270539999999999
9.375000 15.27283
9.376000 15.27264
9.377000 15.26998
9.378000 15.26484
9.379000 15.257219999999998
9.380000 15.24714
9.381000 15.23459
9.382000 15.219579999999999
9.383000 15.20211
9.384000 15.18219
9.385000 15.159810000000002
9.386000 15.13499
9.387000 15.10774
9.388000 15.078050000000001
9.389000 15.04594
9.390000 15.0114
9.391000 14.97446
9.392000 14.935109999999998
9.393000 14.89336
9.394000 14.849229999999999
9.395000 14.802719999999999
9.396000 14.75383
9.397000 14.702580000000001
9.398000 14.64898
9.399000 14.593039999999998
9.400000 14.53477
9.401000 14.47418
9.402000 14.411270000000002
9.403000 14.34607
9.404000 14.27858
9.405000 14.20882
9.406000 14.1368
9.407000 14.062520000000001
9.408000 13.986009999999998
9.409000 13.90728
9.410000 13.82634
9.411000 13.7432
9.412000 13.65788
9.413000 13.5704
9.414000 13.48077
9.415000 13.389000000000001
9.416000 13.295119999999999
9.417000 13.19913
9.418000 13.10105
9.419000 13.00091
9.420000 12.89871
9.421000 12.79449
9.422000 12.68824
9.423000 12.579989999999999
9.424000 12.469769999999999
9.425000 12.35759
9.426000 12.24346
9.427000 12.12741
9.428000 12.009459999999999
9.429000 11.88963
9.430000 11.76793
9.431000 11.64439
9.432000 11.51904
9.433000 11.39188
9.434000 11.26294
9.435000 11.13225
9.436000 10.99982
9.437000 10.86568
9.438000 10.72985
9.439000 10.59235
9.440000 10.45321
9.441000 10.31244
9.442000 10.17007
9.443000 10.026119999999999
9.444000 9.8806269
9.445000 9.7336002
9.446000 9.5850676
9.447000 9.4350547
9.448000 9.2835851
9.449000 9.1306835
9.450000 8.9763746
9.451000 8.8206843
9.452000 8.6636372
9.453000 8.5052587
9.454000 8.345574899999999
9.455000 8.184611799999999
9.456000 8.0223955
9.457000 7.8589529
9.458000 7.6943099
9.459000 7.5284936
9.460000 7.361530500000001
9.461000 7.1934476
9.462000 7.0242725
9.463000 6.854032699999999
9.464000 6.6827558
9.465000 6.5104701
9.466000 6.3372031
9.467000 6.1629832
9.468000 5.9878383
9.469000 5.8117971
9.470000 5.6348879
9.471000 5.4571394
9.472000 5.2785803
9.473000 5.0992391999999995
9.474000 4.9191453
9.475000 4.738327099999999
9.476000 4.5568142
9.477000 4.3746356
9.478000 4.1918203
9.479000 4.0083978
9.480000 3.8243972
9.481000 3.6398477999999996
9.482000 3.4547795
9.483000 3.2692213
9.484000 3.0832028
9.485000 2.8967537
9.486000 2.7099036
9.487000 2.522682
9.488000 2.3351189000000003
9.489000 2.1472439
9.490000 1.959087
9.491000 1.7706777999999999
9.492000 1.5820463999999999
9.493000 1.3932226
9.494000 1.2042365
9.495000 1.015118
9.496000 0.82589705
9.497000 0.63660373
9.498000 0.44726804
9.499000 0.25791998
9.500000 0.068589539
9.501000 -0.12069333
9.502000 -0.3098987
9.503000 -0.49899671999999995
9.504000 -0.68795751
9.505000 -0.8767512599999999
9.506000 -1.0653483
9.507000 -1.2537189
9.508000 -1.4418336
9.509000 -1.6296627000000001
9.510000 -1.8171769
9.511000 -2.0043466
9.512000 -2.1911427
9.513000 -2.377536
9.514000 -2.5634972
9.515000 -2.7489974999999998
9.516000 -2.9340079
9.517000 -3.1184996
9.518000 -3.3024438000000003
9.519000 -3.4858119
9.520000 -3.668575
9.521000 -3.8507052
9.522000 -4.032173800000001
9.523000 -4.2129528
9.524000 -4.3930143
9.525000 -4.57233
9.526000 -4.7508724
9.527000 -4.9286135
9.528000 -5.1055256
9.529000 -5.2815817
9.530000 -5.4567546
9.531000 -5.631016600000001
9.532000 -5.8043409
9.533000 -5.976700800000001
9.534000 -6.1480697
9.535000 -6.3184209000000005
9.536000 -6.487727899999999
9.537000 -6.655965
9.538000 -6.8231054
9.539000 -6.9891236999999995
9.540000 -7.153994599999999
9.541000 -7.317692000000001
9.542000 -7.4801907
9.543000 -7.641465999999999
9.544000 -7.8014933
9.545000 -7.9602471999999995
9.546000 -8.117704100000001
9.547000 -8.2738392
9.548000 -8.4286287
9.549000 -8.5820489
9.550000 -8.7340765
9.551000 -8.8846877
9.552000 -9.0338603
9.553000 -9.181571
9.554000 -9.3277976
9.555000 -9.4725177
9.556000 -9.615709599999999
9.557000 -9.757351100000001
9.558000 -9.897421300000001
9.559000 -10.0359
9.560000 -10.17276
9.561000 -10.30799
9.562000 -10.441559999999999
9.563000 -10.573459999999999
9.564000 -10.70366
9.565000 -10.83215
9.566000 -10.95891
9.567000 -11.08391
9.568000 -11.20714
9.569000 -11.328570000000001
9.570000 -11.4482
9.571000 -11.56601
9.572000 -11.68197
9.573000 -11.79607
9.574000 -11.908290000000001
9.575000 -12.01862
9.576000 -12.12703
9.577000 -12.23352
9.578000 -12.33807
9.579000 -12.440660000000001
9.580000 -12.541269999999999
9.581000 -12.6399
9.582000 -12.736529999999998
9.583000 -12.83114
9.584000 -12.923729999999999
9.585000 -13.01427
9.586000 -13.10276
9.587000 -13.18918
9.588000 -13.27352
9.589000 -13.35576
9.590000 -13.435910000000002
9.591000 -13.513929999999998
9.592000 -13.58983
9.593000 -13.6636
9.594000 -13.73521
9.595000 -13.80467
9.596000 -13.87196
9.597000 -13.937079999999998
9.598000 -14.000000000000002
9.599000 -14.06074
9.600000 -14.11926
9.601000 -14.175579999999998
9.602000 -14.22968
9.603000 -14.281550000000001
9.604000 -14.33118
9.605000 -14.378569999999998
9.606000 -14.423720000000001
9.607000 -14.46661
9.608000 -14.50724
9.609000 -14.54561
9.610000 -14.581710000000001
9.611000 -14.61553
9.612000 -14.64708
9.613000 -14.67634
9.614000 -14.70331
9.615000 -14.728
9.616000 -14.75039
9.617000 -14.77049
9.618000 -14.788290000000002
9.619000 -14.8038
9.620000 -14.817
9.621000 -14.82791
9.622000 -14.83652
9.623000 -14.842820000000001
9.624000 -14.84683
9.625000 -14.848529999999998
9.626000 -14.847940000000001
9.627000 -14.845059999999998
9.628000 -14.83987
9.629000 -14.832400000000002
9.630000 -14.822640000000002
9.631000 -14.810590000000001
9.632000 -14.79625
9.633000 -14.779639999999999
9.634000 -14.76075
9.635000 -14.73959
9.636000 -14.71616
9.637000 -14.69046
9.638000 -14.66252
9.639000 -14.63231
9.640000 -14.599870000000001
9.641000 -14.56518
9.642000 -14.528260000000001
9.643000 -14.48912
9.644000 -14.447750000000001
9.645000 -14.404169999999999
9.646000 -14.358389999999998
9.647000 -14.310419999999999
9.648000 -14.26025
9.649000 -14.207910000000002
9.650000 -14.1534
9.651000 -14.096729999999999
9.652000 -14.03791
9.653000 -13.976949999999999
9.654000 -13.913870000000001
9.655000 -13.848659999999999
9.656000 -13.78135
9.657000 -13.71194
9.658000 -13.640440000000002
9.659000 -13.566880000000001
9.660000 -13.491249999999999
9.661000 -13.41358
9.662000 -13.33388
9.663000 -13.252149999999999
9.664000 -13.16842
9.665000 -13.082699999999999
9.666000 -12.994990000000001
9.667000 -12.905330000000001
9.668000 -12.81371
9.669000 -12.72016
9.670000 -12.6247
9.671000 -12.527330000000001
9.672000 -12.42807
9.673000 -12.32694
9.674000 -12.22396
9.675000 -12.11914
9.676000 -12.0125
9.677000 -11.90406
9.678000 -11.79384
9.679000 -11.68185
9.680000 -11.568109999999999
9.681000 -11.45263
9.682000 -11.33545
9.683000 -11.21658
9.684000 -11.096029999999999
9.685000 -10.97383
9.686000 -10.84999
9.687000 -10.724540000000001
9.688000 -10.5975
9.689000 -10.46889
9.690000 -10.33872
9.691000 -10.20702
9.692000 -10.07381
9.693000 -9.9391103
9.694000 -9.802944199999999
9.695000 -9.6653327
9.696000 -9.5262975
9.697000 -9.3858607
9.698000 -9.244044899999999
9.699000 -9.1008723
9.700000 -8.956366000000001
9.701000 -8.8105485
9.702000 -8.6634427
9.703000 -8.5150726
9.704000 -8.365460500000001
9.705000 -8.2146309
9.706000 -8.0626063
9.707000 -7.909411199999999
9.708000 -7.7550694
9.709000 -7.5996056
9.710000 -7.4430436
9.711000 -7.285407200000001
9.712000 -7.126721699999999
9.713000 -6.967011100000001
9.714000 -6.806300599999999
9.715000 -6.644614799999999
9.716000 -6.481979
9.717000 -6.3184187000000005
9.718000 -6.1539587
9.719000 -5.9886243
9.720000 -5.822441400000001
9.721000 -5.6554355
9.722000 -5.4876328
9.723000 -5.3190585
9.724000 -5.1497389
9.725000 -4.9797002
9.726000 -4.8089683
9.727000 -4.6375699
9.728000 -4.4655308
9.729000 -4.2928778
9.730000 -4.1196372000000006
9.731000 -3.9458357
9.732000 -3.7714999
9.733000 -3.5966564
9.734000 -3.4213318999999998
9.735000 -3.2455534
9.736000 -3.0693477000000002
9.737000 -2.8927417
9.738000 -2.7157622999999997
9.739000 -2.5384365
9.740000 -2.3607912
9.741000 -2.1828532000000003
9.742000 -2.0046499
9.743000 -1.8262079
9.744000 -1.6475543
9.745000 -1.4687162999999999
9.746000 -1.2897205999999999
9.747000 -1.1105943
9.748000 -0.9313643899999999
9.749000 -0.75205769
9.750000 -0.57270112
9.751000 -0.39332150000000005
9.752000 -0.21394568
9.753000 -0.034600418
9.754000 0.14468754
9.755000 0.32389152
9.756000 0.5029848299999999
9.757000 0.68194093
9.758000 0.86073326
9.759000 1.0393352999999999
9.760000 1.2177208
9.761000 1.3958632
9.762000 1.5737364
9.763000 1.7513142999999998
9.764000 1.9285706999999999
9.765000 2.1054795
9.766000 2.2820149
9.767000 2.4581511000000003
9.768000 2.6338622
9.769000 2.8091228
9.770000 2.9839074
9.771000 3.1581905
9.772000 3.3319469999999995
9.773000 3.5051513
9.774000 3.6777790999999995
9.775000 3.8498048
9.776000 4.0212039
9.777000 4.1919518
9.778000 4.362024
9.779000 4.5313958
9.780000 4.7000434
9.781000 4.8679423
9.782000 5.0350684999999995
9.783000 5.2013982
9.784000 5.3669076
9.785000 5.5315733
9.786000 5.695371300000001
9.787000 5.8582786
9.788000 6.0202725
9.789000 6.1813294999999995
9.790000 6.3414268
9.791000 6.500542199999999
9.792000 6.658652399999999
9.793000 6.815736
9.794000 6.971770500000001
9.795000 7.1267337
9.796000 7.2806045
9.797000 7.433360799999999
9.798000 7.5849816
9.799000 7.7354461
9.800000 7.884733400000001
9.801000 8.0328226
9.802000 8.1796937
9.803000 8.3253257
9.804000 8.4696993
9.805000 8.612795199999999
9.806000 8.7545931
9.807000 8.8950746
9.808000 9.034220099999999
9.809000 9.1720112
9.810000 9.3084291
9.811000 9.4434559
9.812000 9.577073899999998
9.813000 9.7092651
9.814000 9.840012300000001
9.815000 9.969298499999999
9.816000 10.097109999999999
9.817000 10.223419999999999
9.818000 10.34822
9.819000 10.4715
9.820000 10.59323
9.821000 10.7134
9.822000 10.832
9.823000 10.949010000000001
9.824000 11.064409999999999
9.825000 11.1782
9.826000 11.290360000000002
9.827000 11.400870000000001
9.828000 11.50971
9.829000 11.61689
9.830000 11.722380000000001
9.831000 11.82617
9.832000 11.928239999999999
9.833000 12.0286
9.834000 12.12721
9.835000 12.224079999999999
9.836000 12.319189999999999
9.837000 12.41253
9.838000 12.50408
9.839000 12.59384
9.840000 12.681809999999999
9.841000 12.76796
9.842000 12.852279999999999
9.843000 12.934780000000002
9.844000 13.01543
9.845000 13.09424
9.846000 13.17119
9.847000 13.246269999999999
9.848000 13.31948
9.849000 13.39081
9.850000 13.460250000000002
9.851000 13.527790000000001
9.852000 13.593430000000001
9.853000 13.657169999999999
9.854000 13.71899
9.855000 13.778889999999999
9.856000 13.836860000000001
9.857000 13.8929
9.858000 13.94701
9.859000 13.999179999999999
9.860000 14.0494
9.861000 14.09768
9.862000 14.144000000000002
9.863000 14.18837
9.864000 14.230780000000001
9.865000 14.27123
9.866000 14.309730000000002
9.867000 14.34625
9.868000 14.38081
9.869000 14.413409999999999
9.870000 14.44404
9.871000 14.4727
9.872000 14.499390000000002
9.873000 14.52411
9.874000 14.54687
9.875000 14.567659999999998
9.876000 14.586479999999998
9.877000 14.60335
9.878000 14.618239999999998
9.879000 14.631179999999999
9.880000 14.64216
9.881000 14.65119
9.882000 14.65826
9.883000 14.663390000000001
9.884000 14.66657
9.885000 14.6678
9.886000 14.6671
9.887000 14.66447
9.888000 14.6599
9.889000 14.653410000000001
9.890000 14.645
9.891000 14.63468
9.892000 14.62245
9.893000 14.608319999999999
9.894000 14.5923
9.895000 14.574380000000001
9.896000 14.55458
9.897000 14.53291
9.898000 14.509369999999999
9.899000 14.48397
9.900000 14.45672
9.901000 14.427629999999999
9.902000 14.396700000000001
9.903000 14.36395
9.904000 14.32938
9.905000 14.293
9.906000 14.254820000000002
9.907000 14.214860000000002
9.908000 14.17312
9.909000 14.129610000000001
9.910000 14.08435
9.911000 14.03734
9.912000 13.988600000000002
9.913000 13.938139999999999
9.914000 13.88597
9.915000 13.8321
9.916000 13.77654
9.917000 13.719319999999998
9.918000 13.660430000000002
9.919000 13.599900000000002
9.920000 13.53773
9.921000 13.473950000000002
9.922000 13.40856
9.923000 13.341569999999999
9.924000 13.27301
9.925000 13.20289
9.926000 13.131219999999999
9.927000 13.058010000000001
9.928000 12.98329
9.929000 12.907060000000001
9.930000 12.82934
9.931000 12.75015
9.932000 12.66951
9.933000 12.58743
9.934000 12.503919999999999
9.935000 12.418999999999999
9.936000 12.33269
9.937000 12.24501
9.938000 12.15597
9.939000 12.06559
9.940000 11.9739
9.941000 11.880889999999999
9.942000 11.7866
9.943000 11.69104
9.944000 11.59423
9.945000 11.49619
9.946000 11.39694
9.947000 11.296489999999999
9.948000 11.19487
9.949000 11.09208
9.950000 10.98817
9.951000 10.883130000000001
9.952000 10.777000000000001
9.953000 10.66978
9.954000 10.56151
9.955000 10.45219
9.956000 10.34186
9.957000 10.23053
9.958000 10.11821
9.959000 10.00494
9.960000 9.8907247
9.961000 9.7755916
9.962000 9.6595593
9.963000 9.5426485
9.964000 9.4248801
9.965000 9.3062744
9.966000 9.186852
9.967000 9.066634599999999
9.968000 8.9456424
9.969000 8.8238962
9.970000 8.7014176
9.971000 8.5782275
9.972000 8.4543474
9.973000 8.3297983
9.974000 8.2046017
9.975000 8.078779299999999
9.976000 7.9523519
9.977000 7.8253418
9.978000 7.6977707
9.979000 7.5696602
9.980000 7.4410319000000005
9.981000 7.3119082
9.982000 7.1823105
9.983000 7.0522606
9.984000 6.921780099999999
9.985000 6.7908913
9.986000 6.6596165
9.987000 6.5279774
9.988000 6.3959956
9.989000 6.2636934
9.990000 6.1310928
9.991000 5.9982158
9.992000 5.865084
9.993000 5.731719
9.994000 5.5981427
9.995000 5.4643773
9.996000 5.3304438
9.997000 5.1963642
9.998000 5.0621599
9.999000 4.9278527
10.00000 4.793464
10.00100 4.6590153
10.00200 4.5245279
10.00300 4.3900229
10.00400 4.255522
10.00500 4.1210465
10.00600 3.9866176
10.00700 3.8522559999999997
10.00800 3.7179831000000005
10.00900 3.5838202
10.01000 3.4497879
10.01100 3.3159077000000003
10.01200 3.1822000000000004
10.01300 3.0486859
10.01400 2.9153861
10.01500 2.7823212
10.01600 2.6495118
10.01700 2.5169782
10.01800 2.3847411999999997
10.01900 2.2528209
10.02000 2.1212372999999998
10.02100 1.9900106000000002
10.02200 1.8591606999999999
10.02300 1.7287076
10.02400 1.5986707
10.02500 1.4690697000000001
10.02600 1.339924
10.02700 1.2112526000000001
10.02800 1.0830749000000002
10.02900 0.95540965
10.03000 0.8282756400000001
10.03100 0.70169158
10.03200 0.57567586
10.03300 0.45024677999999996
10.03400 0.3254225
10.03500 0.20122097
10.03600 0.077659992
10.03700 -0.045242778000000004
10.03800 -0.16746987000000002
10.03900 -0.28900397
10.04000 -0.40982794
10.04100 -0.52992483
10.04200 -0.64927777
10.04300 -0.76787015
10.04400 -0.8856854399999999
10.04500 -1.0027074
10.04600 -1.1189199
10.04700 -1.234307
10.04800 -1.3488528
10.04900 -1.4625419000000002
10.05000 -1.5753587999999998
10.05100 -1.6872881
10.05200 -1.7983149999999999
10.05300 -1.9084245
10.05400 -2.017602
10.05500 -2.125833
10.05600 -2.2331035
10.05700 -2.3393994
10.05800 -2.4447069
10.05900 -2.5490124
10.06000 -2.6523026
10.06100 -2.7545642
10.06200 -2.8557846000000002
10.06300 -2.9559512
10.06400 -3.0550513
10.06500 -3.153073
10.06600 -3.2500044
10.06700 -3.3458336999999996
10.06800 -3.4405492000000004
10.06900 -3.5341401
10.07000 -3.6265951
10.07100 -3.7179037999999998
10.07200 -3.8080554
10.07300 -3.8970396
10.07400 -3.9848464999999997
10.07500 -4.0714663
10.07600 -4.1568886
10.07700 -4.2411048
10.07800 -4.3241054000000005
10.07900 -4.4058815000000005
10.08000 -4.4864241
10.08100 -4.5657247
10.08200 -4.6437752
10.08300 -4.7205672
10.08400 -4.7960926
10.08500 -4.8703443
10.08600 -4.9433146
10.08700 -5.0149962
10.08800 -5.0853826
10.08900 -5.154467
10.09000 -5.2222431
10.09100 -5.2887045
10.09200 -5.3538457
10.09300 -5.417661
10.09400 -5.4801453
10.09500 -5.541293700000001
10.09600 -5.6011014
10.09700 -5.6595642
10.09800 -5.7166778
10.09900 -5.7724386
10.10000 -5.8268432
10.10100 -5.8798879
10.10200 -5.9315704
10.10300 -5.9818879
10.10400 -6.0308378000000005
10.10500 -6.0784183
10.10600 -6.1246276
10.10700 -6.1694641
10.10800 -6.212926700000001
10.10900 -6.255014200000001
10.11000 -6.2957257
10.11100 -6.3350610000000005
10.11200 -6.373019500000001
10.11300 -6.4096011
10.11400 -6.4448066
10.11500 -6.478636
10.11600 -6.511089200000001
10.11700 -6.5421678
10.11800 -6.5718725000000004
10.11900 -6.6002049
10.12000 -6.6271655
10.12100 -6.6527568
10.12200 -6.6769809
10.12300 -6.6998392
10.12400 -6.721334199999999
10.12500 -6.7414686
10.12600 -6.7602448
10.12700 -6.7776658
10.12800 -6.7937344
10.12900 -6.8084545
10.13000 -6.8218298
10.13100 -6.8338647
10.13200 -6.844562999999999
10.13300 -6.853928400000001
10.13400 -6.861966799999999
10.13500 -6.8686828
10.13600 -6.8740807
10.13700 -6.8781674
10.13800 -6.880947900000001
10.13900 -6.8824284
10.14000 -6.8826154
10.14100 -6.881514900000001
10.14200 -6.8791337
10.14300 -6.875479199999999
10.14400 -6.8705589
10.14500 -6.8643801
10.14600 -6.856950400000001
10.14700 -6.848277899999999
10.14800 -6.838370100000001
10.14900 -6.827236
10.15000 -6.8148844
10.15100 -6.801323600000001
10.15200 -6.7865625
10.15300 -6.7706108
10.15400 -6.753477500000001
10.15500 -6.7351714
10.15600 -6.715703
10.15700 -6.695081999999999
10.15800 -6.6733189
10.15900 -6.6504233
10.16000 -6.6264056
10.16100 -6.601277
10.16200 -6.5750472
10.16300 -6.5477282
10.16400 -6.519330299999999
10.16500 -6.4898655
10.16600 -6.4593442
10.16700 -6.427779
10.16800 -6.3951813
10.16900 -6.3615628
10.17000 -6.3269362
10.17100 -6.2913127
10.17200 -6.2547058
10.17300 -6.2171277
10.17400 -6.1785914
10.17500 -6.1391097
10.17600 -6.0986955
10.17700 -6.0573619
10.17800 -6.0151223
10.17900 -5.9719902
10.18000 -5.927979199999999
10.18100 -5.8831032
10.18200 -5.8373757
10.18300 -5.7908107
10.18400 -5.7434224
10.18500 -5.6952249
10.18600 -5.6462325
10.18700 -5.5964597
10.18800 -5.545920499999999
10.18900 -5.49463
10.19000 -5.4426026
10.19100 -5.3898528
10.19200 -5.3363957
10.19300 -5.2822459
10.19400 -5.227418999999999
10.19500 -5.1719297
10.19600 -5.1157929
10.19700 -5.0590243
10.19800 -5.0016388
10.19900 -4.9436525
10.20000 -4.8850805
10.20100 -4.8259381
10.20200 -4.7662415
10.20300 -4.7060065
10.20400 -4.6452489
10.20500 -4.5839846
10.20600 -4.5222297000000005
10.20700 -4.4600002
10.20800 -4.3973126
10.20900 -4.3341829999999995
10.21000 -4.2706281
10.21100 -4.2066637
10.21200 -4.1423067
10.21300 -4.0775735
10.21400 -4.0124804
10.21500 -3.9470437999999994
10.21600 -3.8812805
10.21700 -3.8152068999999997
10.21800 -3.7488397
10.21900 -3.682195
10.22000 -3.6152899
10.22100 -3.5481405
10.22200 -3.4807634
10.22300 -3.4131747
10.22400 -3.3453912000000003
10.22500 -3.2774292
10.22600 -3.2093048
10.22700 -3.1410348
10.22800 -3.0726351
10.22900 -3.004122
10.23000 -2.9355116
10.23100 -2.8668204
10.23200 -2.7980644
10.23300 -2.7292596
10.23400 -2.6604222
10.23500 -2.5915681999999998
10.23600 -2.5227137
10.23700 -2.4538746
10.23800 -2.3850670000000003
10.23900 -2.3163066999999997
10.24000 -2.2476098
10.24100 -2.1789921
10.24200 -2.1104694999999998
10.24300 -2.0420577
10.24400 -1.9737726
10.24500 -1.9056297999999998
10.24600 -1.8376450999999998
10.24700 -1.769834
10.24800 -1.7022120000000003
10.24900 -1.6347945
10.25000 -1.5675969
10.25100 -1.5006347
10.25200 -1.4339228000000002
10.25300 -1.3674765
10.25400 -1.3013107
10.25500 -1.2354403
10.25600 -1.1698799
10.25700 -1.1046443
10.25800 -1.0397478999999998
10.25900 -0.975205
10.26000 -0.9110297999999999
10.26100 -0.84723644
10.26200 -0.7838388
10.26300 -0.72085066
10.26400 -0.65828566
10.26500 -0.59615728
10.26600 -0.5344788500000001
10.26700 -0.47326363
10.26800 -0.41252468000000003
10.26900 -0.35227498
10.27000 -0.29252735
10.27100 -0.23329449
10.27200 -0.17458895
10.27300 -0.11642322999999999
10.27400 -0.05880963299999999
10.27500 -0.0017603996
10.27600 0.05471239000000001
10.27700 0.11059674
10.27800 0.16588081999999998
10.27900 0.22055287999999998
10.28000 0.2746013
10.28100 0.32801465
10.28200 0.38078156999999996
10.28300 0.43289089000000003
10.28400 0.48433156
10.28500 0.5350927400000001
10.28600 0.58516371
10.28700 0.63453391
10.28800 0.6831929999999999
10.28900 0.73113078
10.29000 0.77833729
10.29100 0.82480265
10.29200 0.8705173599999999
10.29300 0.91547202
10.29400 0.9596574099999999
10.29500 1.0030646
10.29600 1.0456847999999999
10.29700 1.0875096000000002
10.29800 1.1285305
10.29900 1.1687395
10.30000 1.2081287
10.30100 1.2466903999999999
10.30200 1.2844171999999998
10.30300 1.3213019
10.30400 1.3573374
10.30500 1.3925167999999999
10.30600 1.4268336
10.30700 1.4602814
10.30800 1.4928538999999998
10.30900 1.5245452
10.31000 1.5553493
10.31100 1.5852608000000001
10.31200 1.6142739
10.31300 1.6423836
10.31400 1.669585
10.31500 1.6958727999999998
10.31600 1.7212425999999998
10.31700 1.7456897999999998
10.31800 1.76921
10.31900 1.7917993
10.32000 1.8134534
10.32100 1.8341690000000002
10.32200 1.8539423
10.32300 1.8727700999999999
10.32400 1.8906493
10.32500 1.9075768
10.32600 1.9235501
10.32700 1.9385666
10.32800 1.9526239
10.32900 1.9657204000000001
10.33000 1.977854
10.33100 1.9890232
10.33200 1.9992268
10.33300 2.0084634
10.33400 2.0167323
10.33500 2.0240327
10.33600 2.0303644
10.33700 2.0357271999999997
10.33800 2.0401208
10.33900 2.0435456000000003
10.34000 2.0460021
10.34100 2.0474909
10.34200 2.048013
10.34300 2.0475693
10.34400 2.0461613
10.34500 2.0437904
10.34600 2.0404583
10.34700 2.0361667
10.34800 2.0309182
10.34900 2.0247146000000003
10.35000 2.0175587
10.35100 2.0094533
10.35200 2.000401
10.35300 1.9904053000000002
10.35400 1.9794692999999999
10.35500 1.9675966
10.35600 1.9547908999999999
10.35700 1.9410564000000001
10.35800 1.926397
10.35900 1.9108171
10.36000 1.8943213
10.36100 1.8769143
10.36200 1.8586013
10.36300 1.8393874000000001
10.36400 1.8192779
10.36500 1.7982787
10.36600 1.7763952
10.36700 1.7536337
10.36800 1.7300001999999999
10.36900 1.7055014
10.37000 1.6801437
10.37100 1.6539339
10.37200 1.6268790000000002
10.37300 1.5989861
10.37400 1.5702626000000002
10.37500 1.5407159
10.37600 1.5103539
10.37700 1.4791842
10.37800 1.4472149
10.37900 1.4144544000000001
10.38000 1.3809106999999998
10.38100 1.3465925
10.38200 1.3115085
10.38300 1.2756674000000001
10.38400 1.2390781
10.38500 1.20175
10.38600 1.1636921
10.38700 1.124914
10.38800 1.0854251000000001
10.38900 1.0452352
10.39000 1.0043541
10.39100 0.96279196
10.39200 0.9205588100000001
10.39300 0.8776650800000001
10.39400 0.83412109
10.39500 0.7899375599999999
10.39600 0.74512521
10.39700 0.69969497
10.39800 0.65365788
10.39900 0.60702516
10.40000 0.55980813
10.40100 0.51201833
10.40200 0.46366736999999997
10.40300 0.41476702
10.40400 0.36532918000000003
10.40500 0.31536587
10.40600 0.26488921
10.40700 0.21391144999999998
10.40800 0.16244496
10.40900 0.11050219
10.41000 0.058095693
10.41100 0.0052381183
10.41200 -0.048057799
10.41300 -0.10177925
10.41400 -0.15591333
10.41500 -0.21044707
10.41600 -0.26536742
10.41700 -0.32066128
10.41800 -0.37631544
10.41900 -0.43231668
10.42000 -0.48865164
10.42100 -0.5453069700000001
10.42200 -0.60226917
10.42300 -0.65952479
10.42400 -0.71706022
10.42500 -0.7748617799999999
10.42600 -0.8329157699999999
10.42700 -0.89120846
10.42800 -0.94972588
10.42900 -1.0084542
10.43000 -1.0673795
10.43100 -1.1264876
10.43200 -1.1857646
10.43300 -1.2451961
10.43400 -1.3047680000000001
10.43500 -1.3644661
10.43600 -1.4242759
10.43700 -1.4841831
10.43800 -1.5441734
10.43900 -1.6042322000000002
10.44000 -1.664345
10.44100 -1.7244974
10.44200 -1.7846748
10.44300 -1.8448625
10.44400 -1.9050460000000002
10.44500 -1.9652108000000001
10.44600 -2.0253422
10.44700 -2.0854255
10.44800 -2.1454463
10.44900 -2.2053897
10.45000 -2.2652416
10.45100 -2.3249869999999997
10.45200 -2.3846118
10.45300 -2.4441013000000003
10.45400 -2.5034413
10.45500 -2.5626173
10.45600 -2.6216151
10.45700 -2.6804202999999998
10.45800 -2.7390187999999998
10.45900 -2.7973965
10.46000 -2.8555391
10.46100 -2.9134329
10.46200 -2.9710639
10.46300 -3.0284181
10.46400 -3.0854817
10.46500 -3.142241
10.46600 -3.1986821
10.46700 -3.2547913
10.46800 -3.3105552000000005
10.46900 -3.3659603000000002
10.47000 -3.4209932999999997
10.47100 -3.4756403
10.47200 -3.5298879999999997
10.47300 -3.5837233000000004
10.47400 -3.6371328000000003
10.47500 -3.6901031
10.47600 -3.7426211
10.47700 -3.7946738
10.47800 -3.8462482
10.47900 -3.8973313000000003
10.48000 -3.9479098999999995
10.48100 -3.9979715
10.48200 -4.0475029000000005
10.48300 -4.096491599999999
10.48400 -4.1449253
10.48500 -4.1927911
10.48600 -4.240076999999999
10.48700 -4.2867702
10.48800 -4.3328587
10.48900 -4.3783303
10.49000 -4.4231735
10.49100 -4.4673759
10.49200 -4.5109257
10.49300 -4.5538115999999995
10.49400 -4.5960218
10.49500 -4.637545
10.49600 -4.6783700999999995
10.49700 -4.718485800000001
10.49800 -4.757881500000001
10.49900 -4.796546
10.50000 -4.8344686999999995
10.50100 -4.8716392
10.50200 -4.9080476
10.50300 -4.9436834
10.50400 -4.978536399999999
10.50500 -5.0125971
10.50600 -5.0458558
10.50700 -5.0783027
10.50800 -5.1099289
10.50900 -5.1407252
10.51000 -5.1706824
10.51100 -5.1997922
10.51200 -5.228046
10.51300 -5.255435
10.51400 -5.2819517000000005
10.51500 -5.3075872
10.51600 -5.3323343
10.51700 -5.3561851
10.51800 -5.3791322
10.51900 -5.401168
10.52000 -5.4222856
10.52100 -5.4424778
10.52200 -5.4617379
10.52300 -5.4800592
10.52400 -5.4974355
10.52500 -5.5138603
10.52600 -5.5293277000000005
10.52700 -5.5438314
10.52800 -5.5573657
10.52900 -5.5699252
10.53000 -5.5815041
10.53100 -5.5920973
10.53200 -5.6017
10.53300 -5.610306899999999
10.53400 -5.6179132
10.53500 -5.6245144
10.53600 -5.6301065
10.53700 -5.6346845
10.53800 -5.6382447
10.53900 -5.6407835
10.54000 -5.6422967
10.54100 -5.642781
10.54200 -5.642233
10.54300 -5.6406498
10.54400 -5.6380279
10.54500 -5.6343652
10.54600 -5.6296587
10.54700 -5.6239061
10.54800 -5.6171055999999995
10.54900 -5.6092549
10.55000 -5.6003522
10.55100 -5.5903964
10.55200 -5.5793862999999995
10.55300 -5.5673204
10.55400 -5.5541985
10.55500 -5.5400196
10.55600 -5.5247836
10.55700 -5.5084903
10.55800 -5.4911397
10.55900 -5.4727327
10.56000 -5.4532696
10.56100 -5.4327510000000006
10.56200 -5.4111782
10.56300 -5.3885527
10.56400 -5.3648758999999995
10.56500 -5.3401493
10.56600 -5.3143751
10.56700 -5.2875552
10.56800 -5.259692299999999
10.56900 -5.2307885
10.57000 -5.2008469
10.57100 -5.1698702999999995
10.57200 -5.1378623
10.57300 -5.104826
10.57400 -5.0707649
10.57500 -5.0356828
10.57600 -4.9995836
10.57700 -4.9624715
10.57800 -4.924351
10.57900 -4.8852265
10.58000 -4.8451025
10.58100 -4.8039842
10.58200 -4.7618765
10.58300 -4.7187846
10.58400 -4.6747141
10.58500 -4.6296705000000005
10.58600 -4.5836597999999995
10.58700 -4.5366876000000005
10.58800 -4.4887602
10.58900 -4.4398844
10.59000 -4.3900661
10.59100 -4.3393124
10.59200 -4.2876299
10.59300 -4.2350262
10.59400 -4.181508
10.59500 -4.127083
10.59600 -4.0717587
10.59700 -4.0155433
10.59800 -3.9584447000000003
10.59900 -3.9004709999999996
10.60000 -3.8416303999999997
10.60100 -3.7819315
10.60200 -3.7213832
10.60300 -3.6599945000000003
10.60400 -3.5977744
10.60500 -3.534732
10.60600 -3.4708768
10.60700 -3.4062184
10.60800 -3.340767
10.60900 -3.2745317000000003
10.61000 -3.207523
10.61100 -3.1397514
10.61200 -3.0712269
10.61300 -3.0019603999999998
10.61400 -2.9319622
10.61500 -2.8612433
10.61600 -2.7898148000000003
10.61700 -2.7176877
10.61800 -2.6448736
10.61900 -2.5713837
10.62000 -2.4972295
10.62100 -2.4224229
10.62200 -2.3469757
10.62300 -2.2709001
10.62400 -2.1942081
10.62500 -2.1169122
10.62600 -2.0390248
10.62700 -1.9605583999999998
10.62800 -1.8815259000000002
10.62900 -1.8019401000000002
10.63000 -1.7218139000000001
10.63100 -1.6411604
10.63200 -1.5599931
10.63300 -1.4783251000000002
10.63400 -1.3961701
10.63500 -1.3135416
10.63600 -1.2304532
10.63700 -1.1469189
10.63800 -1.0629524
10.63900 -0.9785679199999999
10.64000 -0.89377938
10.64100 -0.80860099
10.64200 -0.72304709
10.64300 -0.6371319799999999
10.64400 -0.5508700400000001
10.64500 -0.46427585
10.64600 -0.37736394
10.64700 -0.29014893999999997
10.64800 -0.20264557000000002
10.64900 -0.11486858
10.65000 -0.026832806
10.65100 0.061446882
10.65200 0.14995555
10.65300 0.23867825999999998
10.65400 0.32759993
10.65500 0.41670552000000005
10.65600 0.50597996
10.65700 0.5954080700000001
10.65800 0.68497467
10.65900 0.77466457
10.66000 0.8644625499999999
10.66100 0.95435325
10.66200 1.0443213999999998
10.66300 1.1343516999999999
10.66400 1.2244289
10.66500 1.3145373999999999
10.66600 1.4046621000000001
10.66700 1.4947873
10.66800 1.5848977
10.66900 1.6749779
10.67000 1.7650124
10.67100 1.8549856
10.67200 1.9448821
10.67300 2.0346863
10.67400 2.1243829
10.67500 2.2139562
10.67600 2.3033908
10.67700 2.3926709
10.67800 2.4817811
10.67900 2.5707059
10.68000 2.6594296
10.68100 2.7479367
10.68200 2.8362118
10.68300 2.9242391
10.68400 3.0120032
10.68500 3.0994886999999998
10.68600 3.18668
10.68700 3.2735616000000003
10.68800 3.3601183
10.68900 3.4463345999999997
10.69000 3.5321947
10.69100 3.6176838000000004
10.69200 3.7027862000000002
10.69300 3.7874866
10.69400 3.8717702
10.69500 3.9556215999999997
10.69600 4.0390257
10.69700 4.1219674
10.69800 4.2044318999999994
10.69900 4.286404
10.70000 4.367869
10.70100 4.448812500000001
10.70200 4.5292195
10.70300 4.6090756
10.70400 4.6883661
10.70500 4.7670770000000005
10.70600 4.8451941
10.70700 4.9227033
10.70800 4.9995903
10.70900 5.0758414
10.71000 5.1514428
10.71100 5.2263811
10.71200 5.3006425
10.71300 5.3742141
10.71400 5.4470822000000005
10.71500 5.519234
10.71600 5.5906564
10.71700 5.6613363
10.71800 5.7312611
10.71900 5.8004185999999995
10.72000 5.8687955
10.72100 5.9363801
10.72200 6.003159999999999
10.72300 6.069123
10.72400 6.1342567
10.72500 6.1985496
10.72600 6.2619902000000005
10.72700 6.3245662
10.72800 6.386265900000001
10.72900 6.4470783
10.73000 6.506992100000001
10.73100 6.5659963
10.73200 6.624079500000001
10.73300 6.6812307
10.73400 6.7374393
10.73500 6.7926943
10.73600 6.8469852
10.73700 6.9003016
10.73800 6.952633
10.73900 7.0039697
10.74000 7.0543014
10.74100 7.1036182000000005
10.74200 7.1519107
10.74300 7.1991689999999995
10.74400 7.2453842
10.74500 7.2905473
10.74600 7.3346496
10.74700 7.3776811
10.74800 7.419634599999999
10.74900 7.460501
10.75000 7.5002721999999995
10.75100 7.538940800000001
10.75200 7.576498399999999
10.75300 7.6129377
10.75400 7.648251200000001
10.75500 7.682431500000001
10.75600 7.715472600000001
10.75700 7.747367
10.75800 7.778108899999999
10.75900 7.8076913999999995
10.76000 7.8361087
10.76100 7.8633546999999995
10.76200 7.8894243
10.76300 7.9143114
10.76400 7.938011
10.76500 7.9605177
10.76600 7.981827099999999
10.76700 8.001933999999999
10.76800 8.0208339
10.76900 8.038523
10.77000 8.054997
10.77100 8.0702521
10.77200 8.0842838
10.77300 8.0970891
10.77400 8.108665
10.77500 8.1190079
10.77600 8.1281148
10.77700 8.1359826
10.77800 8.142609100000001
10.77900 8.1479914
10.78000 8.152128
10.78100 8.1550166
10.78200 8.156655
10.78300 8.1570417
10.78400 8.1561759
10.78500 8.1540562
10.78600 8.1506811
10.78700 8.1460506
10.78800 8.1401639
10.78900 8.133021
10.79000 8.1246212
10.79100 8.1149653
10.79200 8.1040531
10.79300 8.0918856
10.79400 8.078463399999999
10.79500 8.063787999999999
10.79600 8.0478601
10.79700 8.030681300000001
10.79800 8.0122538
10.79900 7.992578999999999
10.80000 7.971659300000001
10.80100 7.9494968
10.80200 7.9260938
10.80300 7.901453999999999
10.80400 7.8755796
10.80500 7.8484744
10.80600 7.8201412999999995
10.80700 7.7905841
10.80800 7.7598065
10.80900 7.727813
10.81000 7.6946072
10.81100 7.6601945
10.81200 7.624578499999999
10.81300 7.587764399999999
10.81400 7.5497575
10.81500 7.510563
10.81600 7.470186099999999
10.81700 7.4286327
10.81800 7.385908099999999
10.81900 7.3420182
10.82000 7.2969697
10.82100 7.250769399999999
10.82200 7.2034232000000005
10.82300 7.1549378
10.82400 7.1053199
10.82500 7.054577800000001
10.82600 7.0027173
10.82700 6.949746599999999
10.82800 6.8956733
10.82900 6.840505500000001
10.83000 6.784251299999999
10.83100 6.7269184
10.83200 6.6685155
10.83300 6.609050900000001
10.83400 6.548532799999999
10.83500 6.486970899999999
10.83600 6.4243741
10.83700 6.360751400000001
10.83800 6.296112399999999
10.83900 6.2304668
10.84000 6.1638243
10.84100 6.0961951
10.84200 6.0275886
10.84300 5.9580155
10.84400 5.8874864
10.84500 5.8160115
10.84600 5.7436019
10.84700 5.670268500000001
10.84800 5.5960223000000004
10.84900 5.520875
10.85000 5.4448377
10.85100 5.367922
10.85200 5.2901398
10.85300 5.2115034
10.85400 5.1320244
10.85500 5.051715300000001
10.85600 4.9705885
10.85700 4.8886567
10.85800 4.8059322
10.85900 4.7224283
10.86000 4.6381578
10.86100 4.5531336
10.86200 4.4673692
10.86300 4.3808777
10.86400 4.2936724
10.86500 4.2057671
10.86600 4.1171755999999995
10.86700 4.0279112999999995
10.86800 3.937988
10.86900 3.8474198
10.87000 3.7562206000000002
10.87100 3.6644045
10.87200 3.5719853
10.87300 3.4789775
10.87400 3.3853956
10.87500 3.2912534
10.87600 3.1965658
10.87700 3.1013472
10.87800 3.0056119
10.87900 2.9093747999999997
10.88000 2.8126504
10.88100 2.7154537
10.88200 2.6177993
10.88300 2.5197024
10.88400 2.4211777
10.88500 2.3222403999999996
10.88600 2.2229057
10.88700 2.1231888
10.88800 2.023105
10.88900 1.9226694
10.89000 1.8218979
10.89100 1.7208058
10.89200 1.6194088
10.89300 1.5177227
10.89400 1.4157629999999999
10.89500 1.3135456
10.89600 1.2110862999999998
10.89700 1.1084011
10.89800 1.005506
10.89900 0.9024168399999999
10.90000 0.7991498300000001
10.90100 0.69572101
10.90200 0.5921464399999999
10.90300 0.48844223
10.90400 0.38462454
10.90500 0.28070946999999996
10.90600 0.17671317
10.90700 0.072651781
10.90800 -0.031458581
10.90900 -0.13560181000000002
10.91000 -0.23976182999999998
10.91100 -0.34392257
10.91200 -0.44806799999999997
10.91300 -0.55218209
10.91400 -0.65624886
10.91500 -0.7602524
10.91600 -0.8641767300000001
10.91700 -0.9680060699999999
10.91800 -1.0717246
10.91900 -1.1753163
10.92000 -1.2787657
10.92100 -1.3820569
10.92200 -1.4851743000000002
10.92300 -1.5881022000000002
10.92400 -1.6908250999999999
10.92500 -1.7933274
10.92600 -1.8955935
10.92700 -1.9976079
10.92800 -2.0993553
10.92900 -2.2008201
10.93000 -2.3019871000000003
10.93100 -2.4028409
10.93200 -2.5033662000000003
10.93300 -2.603548
10.93400 -2.7033709
10.93500 -2.8028199
10.93600 -2.9018801
10.93700 -3.0005362
10.93800 -3.0987736
10.93900 -3.1965774000000002
10.94000 -3.2939325999999998
10.94100 -3.3908252
10.94200 -3.4872398
10.94300 -3.5831627
10.94400 -3.6785788999999998
10.94500 -3.7734743
10.94600 -3.8678348000000002
10.94700 -3.9616466000000004
10.94800 -4.054895
10.94900 -4.1475669
10.95000 -4.2396481999999995
10.95100 -4.3311253
10.95200 -4.4219848
10.95300 -4.512213200000001
10.95400 -4.6017971
10.95500 -4.6907235
10.95600 -4.7789793
10.95700 -4.8665519999999995
10.95800 -4.9534284
10.95900 -5.0395958
10.96000 -5.1250417
10.96100 -5.209754
10.96200 -5.2937202
10.96300 -5.3769283
10.96400 -5.459366
10.96500 -5.5410214
10.96600 -5.6218829
10.96700 -5.701939
10.96800 -5.7811782
10.96900 -5.859589199999999
10.97000 -5.9371609
10.97100 -6.0138822
10.97200 -6.0897421
10.97300 -6.1647300000000005
10.97400 -6.2388353
10.97500 -6.312047699999999
10.97600 -6.3843563
10.97700 -6.4557523
10.97800 -6.5262243
10.97900 -6.5957636
10.98000 -6.664360299999999
10.98100 -6.732004900000001
10.98200 -6.7986883
10.98300 -6.8644017
10.98400 -6.9291353
10.98500 -6.992881
10.98600 -7.0556298
10.98700 -7.1173741999999995
10.98800 -7.1781054
10.98900 -7.237815100000001
10.99000 -7.2964959
10.99100 -7.3541395
10.99200 -7.410739399999999
10.99300 -7.466287200000001
10.99400 -7.520776199999999
10.99500 -7.5741999
10.99600 -7.6265506
10.99700 -7.677822600000001
10.99800 -7.7280089
10.99900 -7.7771038
11.00000 -7.8251012
11.00100 -7.8719950999999995
11.00200 -7.917780400000001
11.00300 -7.962451099999999
11.00400 -8.006001999999999
11.00500 -8.0484279
11.00600 -8.0897242
11.00700 -8.1298865
11.00800 -8.1689097
11.00900 -8.2067899
11.01000 -8.2435235
11.01100 -8.279106
11.01200 -8.3135337
11.01300 -8.3468035
11.01400 -8.3789118
11.01500 -8.4098563
11.01600 -8.4396333
11.01700 -8.4682405
11.01800 -8.495675799999999
11.01900 -8.5219368
11.02000 -8.5470214
11.02100 -8.5709274
11.02200 -8.593653900000001
11.02300 -8.6151987
11.02400 -8.6355612
11.02500 -8.6547397
11.02600 -8.6727336
11.02700 -8.6895421
11.02800 -8.7051652
11.02900 -8.7196022
11.03000 -8.7328531
11.03100 -8.7449178
11.03200 -8.7557964
11.03300 -8.7654896
11.03400 -8.773997399999999
11.03500 -8.7813213
11.03600 -8.7874621
11.03700 -8.7924212
11.03800 -8.7961994
11.03900 -8.7987989
11.04000 -8.8002212
11.04100 -8.8004678
11.04200 -8.7995417
11.04300 -8.7974451
11.04400 -8.7941803
11.04500 -8.7897502
11.04600 -8.784157800000001
11.04700 -8.7774061
11.04800 -8.769498800000001
11.04900 -8.7604396
11.05000 -8.7502323
11.05100 -8.7388806
11.05200 -8.726389
11.05300 -8.7127626
11.05400 -8.6980052
11.05500 -8.682121299999999
11.05600 -8.6651169
11.05700 -8.6469963
11.05800 -8.6277656
11.05900 -8.60743
11.06000 -8.5859954
11.06100 -8.563467900000001
11.06200 -8.5398525
11.06300 -8.5151568
11.06400 -8.489386
11.06500 -8.462547500000001
11.06600 -8.4346481
11.06700 -8.4056944
11.06800 -8.375693100000001
11.06900 -8.344651
11.07000 -8.3125763
11.07100 -8.2794756
11.07200 -8.2453571
11.07300 -8.2102284
11.07400 -8.1740968
11.07500 -8.136971299999999
11.07600 -8.098859299999999
11.07700 -8.0597691
11.07800 -8.0197088
11.07900 -7.978687399999999
11.08000 -7.9367130999999995
11.08100 -7.8937955
11.08200 -7.849942899999999
11.08300 -7.8051649
11.08400 -7.7594705
11.08500 -7.7128692999999995
11.08600 -7.6653704000000005
11.08700 -7.6169841
11.08800 -7.5677201
11.08900 -7.5175889
11.09000 -7.4666008
11.09100 -7.4147657
11.09200 -7.3620944999999995
11.09300 -7.3085979
11.09400 -7.254286899999999
11.09500 -7.1991719
11.09600 -7.1432643
11.09700 -7.0865758
11.09800 -7.029117599999999
11.09900 -6.9709010000000005
11.10000 -6.9119379
11.10100 -6.8522394
11.10200 -6.791817399999999
11.10300 -6.730683899999999
11.10400 -6.668851500000001
11.10500 -6.6063315
11.10600 -6.543136400000001
11.10700 -6.4792781999999995
11.10800 -6.4147696000000005
11.10900 -6.349622500000001
11.11000 -6.2838495
11.11100 -6.2174629
11.11200 -6.1504755
11.11300 -6.0828999
11.11400 -6.0147483
11.11500 -5.946033399999999
11.11600 -5.8767684000000004
11.11700 -5.8069658
11.11800 -5.7366382
11.11900 -5.6657985
11.12000 -5.5944598999999995
11.12100 -5.5226352
11.12200 -5.450337
11.12300 -5.3775787
11.12400 -5.3043734
11.12500 -5.2307341
11.12600 -5.156674199999999
11.12700 -5.0822068
11.12800 -5.0073452
11.12900 -4.9321025999999994
11.13000 -4.8564926
11.13100 -4.7805287000000005
11.13200 -4.7042239
11.13300 -4.627592099999999
11.13400 -4.550647
11.13500 -4.473402
11.13600 -4.3958709
11.13700 -4.3180674
11.13800 -4.2400051
11.13900 -4.1616979999999995
11.14000 -4.0831599
11.14100 -4.0044043
11.14200 -3.9254453000000002
11.14300 -3.8462967
11.14400 -3.7669726
11.14500 -3.6874864
11.14600 -3.6078524
11.14700 -3.5280842
11.14800 -3.4481958
11.14900 -3.3682011
11.15000 -3.2881137
11.15100 -3.2079477
11.15200 -3.1277169000000002
11.15300 -3.0474348
11.15400 -2.9671152999999997
11.15500 -2.8867722
11.15600 -2.8064189
11.15700 -2.7260693
11.15800 -2.6457367
11.15900 -2.5654349
11.16000 -2.4851773
11.16100 -2.4049772000000003
11.16200 -2.3248479
11.16300 -2.2448028
11.16400 -2.1648549999999998
11.16500 -2.085018
11.16600 -2.0053044
11.16700 -1.9257275
11.16800 -1.8463002999999998
11.16900 -1.7670354
11.17000 -1.6879458
11.17100 -1.6090441
11.17200 -1.5303430999999998
11.17300 -1.4518552
11.17400 -1.3735927
11.17500 -1.2955681000000001
11.17600 -1.2177939
11.17700 -1.140282
11.17800 -1.0630446999999998
11.17900 -0.9860941200000001
11.18000 -0.9094420799999999
11.18100 -0.8331006400000001
11.18200 -0.75708157
11.18300 -0.68139667
11.18400 -0.60605761
11.18500 -0.5310759899999999
11.18600 -0.45646336
11.18700 -0.38223113000000003
11.18800 -0.30839068
11.18900 -0.23495329
11.19000 -0.16193016000000002
11.19100 -0.08933237399999999
11.19200 -0.01717095
11.19300 0.054543208999999995
11.19400 0.12579927999999999
11.19500 0.19658657000000002
11.19600 0.26689449
11.19700 0.33671255
11.19800 0.40603037999999997
11.19900 0.47483775000000006
11.20000 0.54312455
11.20100 0.61088079
11.20200 0.67809662
11.20300 0.74476232
11.20400 0.81086829
11.20500 0.87640509
11.20600 0.94136344
11.20700 1.0057343
11.20800 1.0695086
11.20900 1.1326775
11.21000 1.1952323
11.21100 1.2571645
11.21200 1.3184657
11.21300 1.3791278
11.21400 1.4391426
11.21500 1.4985022000000001
11.21600 1.5571989
11.21700 1.6152251999999998
11.21800 1.6725736000000002
11.21900 1.7292367
11.22000 1.7852074999999998
11.22100 1.8404789000000001
11.22200 1.8950442
11.22300 1.9488964000000002
11.22400 2.0020293000000002
11.22500 2.0544363
11.22600 2.1061111
11.22700 2.1570476000000003
11.22800 2.2072399
11.22900 2.256682
11.23000 2.3053683
11.23100 2.3532933
11.23200 2.4004513000000003
11.23300 2.4468375
11.23400 2.4924465
11.23500 2.5372734
11.23600 2.5813134
11.23700 2.624562
11.23800 2.6670147
11.23900 2.7086671
11.24000 2.7495153
11.24100 2.7895553
11.24200 2.8287834000000003
11.24300 2.8671959
11.24400 2.9047895
11.24500 2.9415611
11.24600 2.9775076
11.24700 3.0126261000000003
11.24800 3.0469139999999997
11.24900 3.080369
11.25000 3.1129885
11.25100 3.1447708999999997
11.25200 3.1757139
11.25300 3.2058156999999996
11.25400 3.2350749
11.25500 3.2634903
11.25600 3.2910604
11.25700 3.3177844999999997
11.25800 3.3436615000000005
11.25900 3.368691
11.26000 3.3928722000000002
11.26100 3.4162048
11.26200 3.4386887999999995
11.26300 3.4603238000000003
11.26400 3.4811102
11.26500 3.5010483000000003
11.26600 3.5201382000000003
11.26700 3.5383809000000004
11.26800 3.5557769
11.26900 3.5723269
11.27000 3.5880323
11.27100 3.602894
11.27200 3.6169134
11.27300 3.630092
11.27400 3.6424313
11.27500 3.6539331
11.27600 3.6645994
11.27700 3.6744323000000003
11.27800 3.6834337
11.27900 3.6916062
11.28000 3.6989525000000003
11.28100 3.7054747
11.28200 3.7111763
11.28300 3.7160598000000005
11.28400 3.7201285
11.28500 3.7233856000000003
11.28600 3.7258345999999998
11.28700 3.7274793
11.28800 3.7283234
11.28900 3.7283707
11.29000 3.7276257
11.29100 3.7260924
11.29200 3.7237752
11.29300 3.7206791000000003
11.29400 3.7168086000000002
11.29500 3.7121687
11.29600 3.7067648
11.29700 3.7006017
11.29800 3.6936853
11.29900 3.6860209
11.30000 3.6776143999999995
11.30100 3.6684714
11.30200 3.6585983000000004
11.30300 3.648001
11.30400 3.6366858000000004
11.30500 3.6246590000000003
11.30600 3.6119274999999997
11.30700 3.5984982
11.30800 3.5843775
11.30900 3.5695723999999998
11.31000 3.5540901
11.31100 3.537938
11.31200 3.5211232000000003
11.31300 3.5036530000000004
11.31400 3.4855351
11.31500 3.4667771
11.31600 3.4473869999999995
11.31700 3.4273721
11.31800 3.4067407000000003
11.31900 3.3855009999999996
11.32000 3.3636607
11.32100 3.3412277999999995
11.32200 3.3182111
11.32300 3.2946184000000005
11.32400 3.2704584000000003
11.32500 3.2457396
11.32600 3.2204702000000003
11.32700 3.1946592000000003
11.32800 3.1683154
11.32900 3.1414475
11.33000 3.114064
11.33100 3.0861743
11.33200 3.057787
11.33300 3.0289113999999997
11.33400 2.9995566
11.33500 2.9697319
11.33600 2.9394466
11.33700 2.9087102
11.33800 2.8775321
11.33900 2.8459219
11.34000 2.8138891
11.34100 2.7814435
11.34200 2.7485948
11.34300 2.7153531
11.34400 2.6817281
11.34500 2.6477299999999997
11.34600 2.6133688
11.34700 2.5786547
11.34800 2.5435979
11.34900 2.5082087
11.35000 2.4724975
11.35100 2.4364746999999998
11.35200 2.4001506999999997
11.35300 2.3635361
11.35400 2.3266416000000003
11.35500 2.2894775
11.35600 2.2520548000000002
11.35700 2.2143838999999996
11.35800 2.1764755
11.35900 2.1383405
11.36000 2.0999895
11.36100 2.0614335
11.36200 2.0226832
11.36300 1.9837493000000002
11.36400 1.9446425
11.36500 1.9053737000000002
11.36600 1.8659538
11.36700 1.8263932
11.36800 1.7867030999999998
11.36900 1.7468938999999999
11.37000 1.7069764
11.37100 1.6669616000000003
11.37200 1.6268600000000002
11.37300 1.5866822999999999
11.37400 1.5464392
11.37500 1.5061414
11.37600 1.4657994
11.37700 1.4254238000000001
11.37800 1.3850254
11.37900 1.3446147
11.38000 1.3042022
11.38100 1.2637984999999998
11.38200 1.2234141
11.38300 1.1830596
11.38400 1.1427455
11.38500 1.1024822
11.38600 1.0622801
11.38700 1.0221497
11.38800 0.98210135
11.38900 0.94214538
11.39000 0.90229213
11.39100 0.86255185
11.39200 0.8229347899999999
11.39300 0.7834510899999999
11.39400 0.74411095
11.39500 0.70492439
11.39600 0.66590142
11.39700 0.62705204
11.39800 0.58838609
11.39900 0.5499134299999999
11.40000 0.5116438
11.40100 0.47358689
11.40200 0.43575228000000005
11.40300 0.39814953000000003
11.40400 0.36078806
11.40500 0.32367724999999997
11.40600 0.28682640000000004
11.40700 0.2502447
11.40800 0.21394128
11.40900 0.17792516
11.41000 0.1422053
11.41100 0.10679055
11.41200 0.071689684
11.41300 0.036911393
11.41400 0.0024642792
11.41500 -0.031643151
11.41600 -0.065402477
11.41700 -0.098805362
11.41800 -0.13184354
11.41900 -0.16450887
11.42000 -0.19679326000000003
11.42100 -0.22868873
11.42200 -0.26018738
11.42300 -0.2912814
11.42400 -0.32196308
11.42500 -0.35222478
11.42600 -0.38205897
11.42700 -0.41145822000000004
11.42800 -0.44041517999999996
11.42900 -0.46892259
11.43000 -0.49697333
11.43100 -0.52456036
11.43200 -0.5516768
11.43300 -0.57831579
11.43400 -0.60447059
11.43500 -0.63013467
11.43600 -0.65530152
11.43700 -0.67996481
11.43800 -0.70411828
11.43900 -0.72775586
11.44000 -0.75087156
11.44100 -0.77345953
11.44200 -0.7955140399999999
11.44300 -0.8170295500000001
11.44400 -0.83800061
11.44500 -0.8584219000000001
11.44600 -0.87828822
11.44700 -0.8975946300000001
11.44800 -0.9163361999999999
11.44900 -0.9345081599999999
11.45000 -0.95210588
11.45100 -0.96912496
11.45200 -0.98556103
11.45300 -1.00141
11.45400 -1.0166679
11.45500 -1.0313307
11.45600 -1.0453949
11.45700 -1.0588568
11.45800 -1.0717129
11.45900 -1.0839602
11.46000 -1.0955954
11.46100 -1.1066156
11.46200 -1.1170181
11.46300 -1.1268
11.46400 -1.1359591
11.46500 -1.1444929
11.46600 -1.1523992
11.46700 -1.159676
11.46800 -1.1663213000000001
11.46900 -1.1723335
11.47000 -1.1777108
11.47100 -1.1824518
11.47200 -1.1865551
11.47300 -1.1900195
11.47400 -1.1928439000000002
11.47500 -1.1950274
11.47600 -1.1965691999999999
11.47700 -1.1974686
11.47800 -1.197725
11.47900 -1.1973379
11.48000 -1.196307
11.48100 -1.1946322
11.48200 -1.1923134
11.48300 -1.1893506
11.48400 -1.1857440000000001
11.48500 -1.1814938000000001
11.48600 -1.1766005
11.48700 -1.1710646999999998
11.48800 -1.1648871
11.48900 -1.1580683
11.49000 -1.1506094999999998
11.49100 -1.1425115
11.49200 -1.1337758
11.49300 -1.1244036000000002
11.49400 -1.1143965
11.49500 -1.1037559000000001
11.49600 -1.0924838
11.49700 -1.0805822
11.49800 -1.0680531
11.49900 -1.0548988000000001
11.50000 -1.0411218
11.50100 -1.0267246
11.50200 -1.0117098999999998
11.50300 -0.9960806900000001
11.50400 -0.9798401
11.50500 -0.96299127
11.50600 -0.94553772
11.50700 -0.9274829199999999
11.50800 -0.90883067
11.50900 -0.88958479
11.51000 -0.8697493000000001
11.51100 -0.8493283799999999
11.51200 -0.82832631
11.51300 -0.80674747
11.51400 -0.7845965200000001
11.51500 -0.76187812
11.51600 -0.73859701
11.51700 -0.71475813
11.51800 -0.69036651
11.51900 -0.6654272299999999
11.52000 -0.63994555
11.52100 -0.61392672
11.52200 -0.58737621
11.52300 -0.56029945
11.52400 -0.5327020800000001
11.52500 -0.5045897300000001
11.52600 -0.47596819
11.52700 -0.44684325999999996
11.52800 -0.41722092
11.52900 -0.38710719
11.53000 -0.35650816
11.53100 -0.32543009
11.53200 -0.29387927999999996
11.53300 -0.26186216
11.53400 -0.22938522
11.53500 -0.19645507
11.53600 -0.16307847
11.53700 -0.12926225
11.53800 -0.09501335400000001
11.53900 -0.06033883499999999
11.54000 -0.025245870000000004
11.54100 0.010258261000000001
11.54200 0.046166163999999996
11.54300 0.082470325
11.54400 0.11916312999999999
11.54500 0.15623687
11.54600 0.19368371
11.54700 0.23149573
11.54800 0.26966489
11.54900 0.30818309
11.55000 0.34704213
11.55100 0.3862337
11.55200 0.42574945999999997
11.55300 0.46558096
11.55400 0.5057197099999999
11.55500 0.54615713
11.55600 0.58688466
11.55700 0.62789358
11.55800 0.6691752
11.55900 0.7107207600000001
11.56000 0.75252145
11.56100 0.7945684700000001
11.56200 0.83685303
11.56300 0.8793661399999999
11.56400 0.92209894
11.56500 0.9650425100000001
11.56600 1.0081879
11.56700 1.0515261
11.56800 1.0950481
11.56900 1.1387448
11.57000 1.1826072
11.57100 1.2266262
11.57200 1.2707928
11.57300 1.3150977
11.57400 1.3595317
11.57500 1.4040857
11.57600 1.4487503000000002
11.57700 1.4935164
11.57800 1.5383745
11.57900 1.5833152
11.58000 1.6283294
11.58100 1.6734075000000002
11.58200 1.7185399000000001
11.58300 1.7637173
11.58400 1.80893
11.58500 1.8541686000000002
11.58600 1.8994236000000002
11.58700 1.9446854
11.58800 1.9899441
11.58900 2.0351904
11.59000 2.0804146
11.59100 2.1256071000000003
11.59200 2.1707581
11.59300 2.2158582
11.59400 2.2608976999999997
11.59500 2.3058668
11.59600 2.3507561999999997
11.59700 2.3955559
11.59800 2.4402566
11.59900 2.4848486999999997
11.60000 2.5293227000000003
11.60100 2.5736691
11.60200 2.6178783
11.60300 2.6619408
11.60400 2.7058473
11.60500 2.7495883
11.60600 2.7931545
11.60700 2.8365364
11.60800 2.8797248
11.60900 2.9227106
11.61000 2.9654842
11.61100 3.0080367
11.61200 3.0503590000000003
11.61300 3.0924419000000003
11.61400 3.1342763000000002
11.61500 3.1758535999999995
11.61600 3.2171643999999997
11.61700 3.2582
11.61800 3.2989517000000004
11.61900 3.3394106
11.62000 3.3795685
11.62100 3.4194164
11.62200 3.4589457999999995
11.62300 3.4981485
11.62400 3.537016
11.62500 3.5755402999999997
11.62600 3.613713
11.62700 3.6515258000000004
11.62800 3.6889713
11.62900 3.7260409
11.63000 3.7627272000000005
11.63100 3.7990224
11.63200 3.8349189
11.63300 3.8704089999999995
11.63400 3.9054852
11.63500 3.9401401000000003
11.63600 3.9743665999999997
11.63700 4.0081572
11.63800 4.041504499999999
11.63900 4.0744018
11.64000 4.1068416
11.64100 4.1388173
11.64200 4.170322
11.64300 4.2013489
11.64400 4.231891
11.64500 4.2619415
11.64600 4.2914938
11.64700 4.3205418
11.64800 4.3490785999999995
11.64900 4.377098
11.65000 4.4045936
11.65100 4.4315591
11.65200 4.4579886
11.65300 4.4838759999999995
11.65400 4.5092154
11.65500 4.5340009
11.65600 4.5582268
11.65700 4.5818876
11.65800 4.6049777
11.65900 4.6274919
11.66000 4.6494249000000005
11.66100 4.670772
11.66200 4.691527799999999
11.66300 4.7116879
11.66400 4.7312479
11.66500 4.750203
11.66600 4.7685489
11.66700 4.7862813
11.66800 4.8033964
11.66900 4.8198905
11.67000 4.8357595
11.67100 4.851
11.67200 4.8656084
11.67300 4.8795812000000005
11.67400 4.8929155
11.67500 4.905607900000001
11.67600 4.9176559
11.67700 4.929056
11.67800 4.9398061
11.67900 4.9499031
11.68000 4.9593445
11.68100 4.968128
11.68200 4.976251
11.68300 4.9837116
11.68400 4.9905077
11.68500 4.9966373
11.68600 5.0020982
11.68700 5.0068889
11.68800 5.0110076
11.68900 5.0144527000000005
11.69000 5.0172228
11.69100 5.0193168
11.69200 5.0207336
11.69300 5.0214719
11.69400 5.0215311
11.69500 5.0209101
11.69600 5.0196089
11.69700 5.017626699999999
11.69800 5.0149631
11.69900 5.011618100000001
11.70000 5.0075922
11.70100 5.0028853
11.70200 4.9974978000000005
11.70300 4.99143
11.70400 4.9846832
11.70500 4.9772575
11.70600 4.969154700000001
11.70700 4.9603753
11.70800 4.9509212
11.70900 4.9407936999999995
11.71000 4.929994
11.71100 4.9185243
11.71200 4.9063861
11.71300 4.8935816
11.71400 4.8801128
11.71500 4.865982
11.71600 4.8511919
11.71700 4.8357442
11.71800 4.819642
11.71900 4.8028875
11.72000 4.7854836999999995
11.72100 4.7674335999999995
11.72200 4.7487397
11.72300 4.729405
11.72400 4.709433
11.72500 4.6888266
11.72600 4.6675891
11.72700 4.6457242
11.72800 4.623235
11.72900 4.6001256
11.73000 4.5763995
11.73100 4.5520607
11.73200 4.5271132
11.73300 4.5015607
11.73400 4.475408
11.73500 4.4486593
11.73600 4.4213191
11.73700 4.3933921
11.73800 4.3648828
11.73900 4.3357965
11.74000 4.3061378999999995
11.74100 4.2759124
11.74200 4.2451251
11.74300 4.2137817
11.74400 4.181888000000001
11.74500 4.1494492
11.74600 4.116471499999999
11.74700 4.0829606
11.74800 4.048923
11.74900 4.0143645999999995
11.75000 3.9792917999999995
11.75100 3.9437108
11.75200 3.9076284
11.75300 3.8710508
11.75400 3.833985
11.75500 3.7964378
11.75600 3.758416
11.75700 3.7199266
11.75800 3.6809769
11.75900 3.6415736999999995
11.76000 3.6017243
11.76100 3.5614356
11.76200 3.5207151999999997
11.76300 3.4795709
11.76400 3.4380097
11.76500 3.3960391
11.76600 3.3536669
11.76700 3.3109006000000005
11.76800 3.2677479000000003
11.76900 3.2242168
11.77000 3.1803150000000002
11.77100 3.1360507
11.77200 3.0914318
11.77300 3.0464662
11.77400 3.001162
11.77500 2.9555276
11.77600 2.9095709000000003
11.77700 2.8633004
11.77800 2.8167244
11.77900 2.7698513
11.78000 2.7226897
11.78100 2.6752479
11.78200 2.6275344
11.78300 2.5795578999999997
11.78400 2.5313269
11.78500 2.4828503
11.78600 2.4341365
11.78700 2.3851944
11.78800 2.3360327
11.78900 2.2866601
11.79000 2.2370856000000003
11.79100 2.187318
11.79200 2.1373661
11.79300 2.0872390000000003
11.79400 2.0369455000000003
11.79500 1.9864947000000002
11.79600 1.9358953
11.79700 1.8851567
11.79800 1.8342878999999999
11.79900 1.7832978
11.80000 1.7321957
11.80100 1.6809909
11.80200 1.6296923
11.80300 1.5783094000000002
11.80400 1.5268514
11.80500 1.4753276
11.80600 1.4237475
11.80700 1.3721202
11.80800 1.3204551
11.80900 1.2687618
11.81000 1.2170496
11.81100 1.165328
11.81200 1.1136063
11.81300 1.0618942
11.81400 1.0102008
11.81500 0.9585358199999999
11.81600 0.90690842
11.81700 0.85532805
11.81800 0.80380412
11.81900 0.75234589
11.82000 0.70096264
11.82100 0.6496635700000001
11.82200 0.5984579200000001
11.82300 0.5473547599999999
11.82400 0.49636322
11.82500 0.44549229
11.82600 0.3947509
11.82700 0.34414799999999995
11.82800 0.29369241
11.82900 0.24339294000000003
11.83000 0.19325828
11.83100 0.14329713
11.83200 0.093518116
11.83300 0.043929796
11.83400 -0.0054592980000000004
11.83500 -0.054640690000000006
11.83600 -0.10360594999999999
11.83700 -0.15234668
11.83800 -0.20085452
11.83900 -0.24912112999999997
11.84000 -0.29713823
11.84100 -0.34489757000000004
11.84200 -0.39239087999999994
11.84300 -0.43961000999999994
11.84400 -0.48654675
11.84500 -0.53319298
11.84600 -0.57954057
11.84700 -0.6255814799999999
11.84800 -0.6713077
11.84900 -0.71671121
11.85000 -0.7617841000000001
11.85100 -0.8065185500000001
11.85200 -0.8509066900000001
11.85300 -0.8949408299999999
11.85400 -0.93861325
11.85500 -0.9819163900000001
11.85600 -1.0248428
11.85700 -1.0673852
11.85800 -1.1095361
11.85900 -1.1512885000000002
11.86000 -1.1926352
11.86100 -1.2335693
11.86200 -1.274084
11.86300 -1.3141725
11.86400 -1.3538283
11.86500 -1.3930448
11.86600 -1.4318157999999999
11.86700 -1.4701349000000001
11.86800 -1.507996
11.86900 -1.5453932
11.87000 -1.5823205999999999
11.87100 -1.6187722000000002
11.87200 -1.6547425
11.87300 -1.6902259
11.87400 -1.7252167999999999
11.87500 -1.7597097999999998
11.87600 -1.7936997
11.87700 -1.8271813000000001
11.87800 -1.8601494
11.87900 -1.8925989
11.88000 -1.9245249999999998
11.88100 -1.9559227
11.88200 -1.9867873
11.88300 -2.0171139
11.88400 -2.0468982000000002
11.88500 -2.0761354
11.88600 -2.1048211
11.88700 -2.1329507000000003
11.88800 -2.1605203
11.88900 -2.1875256999999997
11.89000 -2.2139626
11.89100 -2.2398273
11.89200 -2.2651155999999997
11.89300 -2.2898242
11.89400 -2.3139492
11.89500 -2.3374872
11.89600 -2.3604348
11.89700 -2.3827887999999997
11.89800 -2.4045462
11.89900 -2.425704
11.90000 -2.4462591999999996
11.90100 -2.4662094
11.90200 -2.4855519
11.90300 -2.5042842999999997
11.90400 -2.5224047
11.90500 -2.5399106000000002
11.90600 -2.5568003
11.90700 -2.573072
11.90800 -2.5887238
11.90900 -2.6037544
11.91000 -2.6181625
11.91100 -2.6319467
11.91200 -2.6451059
11.91300 -2.6576389999999996
11.91400 -2.6695454
11.91500 -2.6808243
11.91600 -2.6914749000000002
11.91700 -2.7014969
11.91800 -2.7108898
11.91900 -2.7196534000000003
11.92000 -2.7277876
11.92100 -2.7352922
11.92200 -2.7421674
11.92300 -2.7484134
11.92400 -2.7540306
11.92500 -2.7590195
11.92600 -2.7633805000000002
11.92700 -2.7671143
11.92800 -2.7702218
11.92900 -2.7727038
11.93000 -2.7745613999999996
11.93100 -2.7757958
11.93200 -2.7764082
11.93300 -2.7764
11.93400 -2.7757728
11.93500 -2.7745284
11.93600 -2.7726684
11.93700 -2.7701946
11.93800 -2.7671091
11.93900 -2.7634142
11.94000 -2.759112
11.94100 -2.7542049
11.94200 -2.7486954
11.94300 -2.7425859
11.94400 -2.7358793
11.94500 -2.7285783
11.94600 -2.7206859
11.94700 -2.7122051000000003
11.94800 -2.7031392000000003
11.94900 -2.6934912
11.95000 -2.6832648
11.95100 -2.6724631
11.95200 -2.6610898
11.95300 -2.6491487
11.95400 -2.6366437
11.95500 -2.6235785000000003
11.95600 -2.6099572
11.95700 -2.595784
11.95800 -2.5810631
11.95900 -2.5657989
11.96000 -2.5499959
11.96100 -2.5336588
11.96200 -2.5167922
11.96300 -2.499401
11.96400 -2.4814902
11.96500 -2.4630647
11.96600 -2.4441296
11.96700 -2.4246905
11.96800 -2.4047526
11.96900 -2.3843212
11.97000 -2.363402
11.97100 -2.3420008
11.97200 -2.3201233
11.97300 -2.2977753
11.97400 -2.2749627
11.97500 -2.2516916
11.97600 -2.227968
11.97700 -2.2037981
11.97800 -2.1791883000000003
11.97900 -2.1541446
11.98000 -2.1286735
11.98100 -2.1027816
11.98200 -2.0764751
11.98300 -2.0497607
11.98400 -2.0226451
11.98500 -1.9951347000000001
11.98600 -1.9672366000000001
11.98700 -1.9389572000000002
11.98800 -1.9103035000000002
11.98900 -1.8812824
11.99000 -1.8519009
11.99100 -1.8221660000000002
11.99200 -1.7920846000000001
11.99300 -1.7616641
11.99400 -1.7309116
11.99500 -1.6998343
11.99600 -1.6684398
11.99700 -1.6367353000000002
11.99800 -1.6047286
11.99900 -1.5724269999999998
12.00000 -1.5398380999999999
12.00100 -1.5069699
12.00200 -1.47383
12.00300 -1.4404263
12.00400 -1.4067668
12.00500 -1.3728595
12.00600 -1.3387124
12.00700 -1.3043336
12.00800 -1.2697312
12.00900 -1.2349134
12.01000 -1.1998885000000001
12.01100 -1.1646646999999999
12.01200 -1.1292502
12.01300 -1.0936534
12.01400 -1.0578825
12.01500 -1.0219458000000001
12.01600 -0.9858517000000001
12.01700 -0.94960835
12.01800 -0.9132241799999999
12.01900 -0.8767073999999999
12.02000 -0.84006637
12.02100 -0.8033093099999999
12.02200 -0.76644444
12.02300 -0.7294800100000001
12.02400 -0.6924242700000001
12.02500 -0.65528536
12.02600 -0.61807153
12.02700 -0.58079092
12.02800 -0.54345168
12.02900 -0.5060619700000001
12.03000 -0.46862992
12.03100 -0.43116370000000004
12.03200 -0.3936714
12.03300 -0.35616113
12.03400 -0.31864105
12.03500 -0.28111925
12.03600 -0.24360388
12.03700 -0.20610306
12.03800 -0.1686249
12.03900 -0.13117755
12.04000 -0.093769148
12.04100 -0.056407833
12.04200 -0.019101767000000002
12.04300 0.018140901
12.04400 0.05531201599999999
12.04500 0.09240343399999999
12.04600 0.12940699
12.04700 0.16631455
12.04800 0.20311796
12.04900 0.23980913999999998
12.05000 0.27637996000000004
12.05100 0.31282236
12.05200 0.34912826999999996
12.05300 0.38528971
12.05400 0.42129871
12.05500 0.45714731999999997
12.05600 0.49282769000000004
12.05700 0.52833199
12.05800 0.5636524399999999
12.05900 0.59878132
12.06000 0.63371104
12.06100 0.66843405
12.06200 0.70294281
12.06300 0.73722997
12.06400 0.77128811
12.06500 0.80511002
12.06600 0.83868848
12.06700 0.87201642
12.06800 0.90508685
12.06900 0.9378927800000001
12.07000 0.97042732
12.07100 1.0026838
12.07200 1.0346554000000001
12.07300 1.0663357
12.07400 1.097718
12.07500 1.1287959
12.07600 1.1595632
12.07700 1.1900134999999998
12.07800 1.2201408
12.07900 1.2499388
12.08000 1.2794017
12.08100 1.3085234
12.08200 1.3372982
12.08300 1.3657203
12.08400 1.393784
12.08500 1.4214838
12.08600 1.4488140999999999
12.08700 1.4757697
12.08800 1.502345
12.08900 1.5285349
12.09000 1.5543342999999998
12.09100 1.5797379999999999
12.09200 1.6047413
12.09300 1.6293388
12.09400 1.653526
12.09500 1.677298
12.09600 1.7006502
12.09700 1.7235779999999998
12.09800 1.7460769
12.09900 1.7681425000000002
12.10000 1.7897705
12.10100 1.8109564000000002
12.10200 1.8316961999999999
12.10300 1.851986
12.10400 1.8718215
12.10500 1.8911989
12.10600 1.9101145
12.10700 1.9285645
12.10800 1.9465454
12.10900 1.9640535000000001
12.11000 1.9810857000000002
12.11100 1.9976384999999999
12.11200 2.0137088000000003
12.11300 2.0292936
12.11400 2.0443898
12.11500 2.0589946
12.11600 2.0731053999999998
12.11700 2.0867197
12.11800 2.0998348
12.11900 2.1124486
12.12000 2.1245589
12.12100 2.1361636
12.12200 2.1472609
12.12300 2.1578489
12.12400 2.167926
12.12500 2.1774905
12.12600 2.1865413
12.12700 2.1950768
12.12800 2.2030963
12.12900 2.2105983
12.13000 2.2175822000000003
12.13100 2.2240473
12.13200 2.2299927
12.13300 2.235418
12.13400 2.2403229000000002
12.13500 2.2447068
12.13600 2.2485698
12.13700 2.2519115
12.13800 2.2547321
12.13900 2.2570318
12.14000 2.2588106
12.14100 2.2600688
12.14200 2.2608070000000002
12.14300 2.2610256
12.14400 2.2607254
12.14500 2.2599069
12.14600 2.2585712
12.14700 2.256719
12.14800 2.2543516
12.14900 2.2514699
12.15000 2.2480754
12.15100 2.2441695
12.15200 2.2397535
12.15300 2.2348292
12.15400 2.2293985
12.15500 2.2234632
12.15600 2.2170251
12.15700 2.2100866
12.15800 2.2026496
12.15900 2.1947168
12.16000 2.1862904
12.16100 2.1773731
12.16200 2.1679677
12.16300 2.1580769
12.16400 2.1477036000000003
12.16500 2.1368509
12.16600 2.1255217
12.16700 2.1137195
12.16800 2.1014473999999996
12.16900 2.088709
12.17000 2.0755077
12.17100 2.061847
12.17200 2.0477308
12.17300 2.0331627
12.17400 2.0181464
12.17500 2.0026861
12.17600 1.9867854
12.17700 1.9704487
12.17800 1.9536801
12.17900 1.9364836
12.18000 1.9188637000000002
12.18100 1.9008246999999998
12.18200 1.8823711
12.18300 1.8635074
12.18400 1.8442381
12.18500 1.8245681999999999
12.18600 1.8045023
12.18700 1.7840454
12.18800 1.7632025999999998
12.18900 1.7419789
12.19000 1.7203795000000002
12.19100 1.6984097999999999
12.19200 1.6760750000000002
12.19300 1.6533807
12.19400 1.6303325
12.19500 1.6069360000000001
12.19600 1.5831970000000002
12.19700 1.5591214
12.19800 1.5347153
12.19900 1.5099846000000001
12.20000 1.4849355
12.20100 1.459574
12.20200 1.4339068
12.20300 1.40794
12.20400 1.3816802
12.20500 1.3551337
12.20600 1.3283072
12.20700 1.3012073000000002
12.20800 1.2738407
12.20900 1.246214
12.21000 1.218334
12.21100 1.1902076
12.21200 1.1618416
12.21300 1.1332427
12.21400 1.1044180000000001
12.21500 1.0753743
12.21600 1.0461187
12.21700 1.0166581
12.21800 0.9869994599999999
12.21900 0.95714983
12.22000 0.92711626
12.22100 0.8969058300000001
12.22200 0.8665256200000001
12.22300 0.8359828
12.22400 0.80528446
12.22500 0.77443779
12.22600 0.74344999
12.22700 0.71232826
12.22800 0.68107983
12.22900 0.64971191
12.23000 0.6182318099999999
12.23100 0.5866468
12.23200 0.55496418
12.23300 0.52319127
12.23400 0.49133548000000005
12.23500 0.4594041
12.23600 0.42740451
12.23700 0.39534410000000003
12.23800 0.36323031
12.23900 0.33107051000000004
12.24000 0.29887210000000003
12.24100 0.26664252
12.24200 0.23438919000000003
12.24300 0.20211954000000001
12.24400 0.16984099
12.24500 0.13756098
12.24600 0.10528693
12.24700 0.073026272
12.24800 0.04078644
12.24900 0.0085748507
12.25000 -0.023601069
12.25100 -0.055733905
12.25200 -0.087816239
12.25300 -0.11984067
12.25400 -0.15179978
12.25500 -0.18368618
12.25600 -0.21549247000000002
12.25700 -0.24721129000000003
12.25800 -0.27883525000000003
12.25900 -0.31035698
12.26000 -0.34176917
12.26100 -0.37306445
12.26200 -0.40423552999999995
12.26300 -0.43527512
12.26400 -0.46617593999999996
12.26500 -0.49693076999999997
12.26600 -0.52753245
12.26700 -0.55797379
12.26800 -0.58824769
12.26900 -0.61834711
12.27000 -0.64826501
12.27100 -0.6779944999999999
12.27200 -0.70752865
12.27300 -0.7368607
12.27400 -0.7659838999999999
12.27500 -0.79489164
12.27600 -0.82357731
12.27700 -0.8520343300000001
12.27800 -0.8802563899999999
12.27900 -0.9082371400000001
12.28000 -0.93597034
12.28100 -0.9634498499999999
12.28200 -0.99066952
12.28300 -1.0176235
12.28400 -1.0443057
12.28500 -1.0707104
12.28600 -1.0968317
12.28700 -1.1226641000000002
12.28800 -1.1482018999999999
12.28900 -1.1734395
12.29000 -1.1983715000000001
12.29100 -1.2229923
12.29200 -1.2472967
12.29300 -1.2712792
12.29400 -1.2949347
12.29500 -1.318258
12.29600 -1.3412437
12.29700 -1.3638869
12.29800 -1.3861824999999999
12.29900 -1.4081253999999999
12.30000 -1.4297106
12.30100 -1.4509334
12.30200 -1.4717888000000001
12.30300 -1.4922721
12.30400 -1.5123786
12.30500 -1.5321037
12.30600 -1.5514428
12.30700 -1.5703915
12.30800 -1.5889453000000002
12.30900 -1.6071001000000003
12.31000 -1.6248517
12.31100 -1.6421959
12.31200 -1.6591288
12.31300 -1.6756468
12.31400 -1.691746
12.31500 -1.7074229
12.31600 -1.7226741
12.31700 -1.7374961000000002
12.31800 -1.7518856999999999
12.31900 -1.7658399000000002
12.32000 -1.7793559
12.32100 -1.7924305
12.32200 -1.8050613
12.32300 -1.8172457999999998
12.32400 -1.8289814000000002
12.32500 -1.8402657
12.32600 -1.8510966
12.32700 -1.8614718999999997
12.32800 -1.8713895
12.32900 -1.8808477000000001
12.33000 -1.8898444
12.33100 -1.8983781000000002
12.33200 -1.9064470999999998
12.33300 -1.9140498999999997
12.33400 -1.9211848999999999
12.33500 -1.9278507999999999
12.33600 -1.9340462999999999
12.33700 -1.9397701999999999
12.33800 -1.9450214000000001
12.33900 -1.9497989
12.34000 -1.9541018
12.34100 -1.9579290999999999
12.34200 -1.9612801999999998
12.34300 -1.9641545
12.34400 -1.9665515000000002
12.34500 -1.9684708
12.34600 -1.9699119
12.34700 -1.9708749
12.34800 -1.9713596
12.34900 -1.9713659000000001
12.35000 -1.9708941
12.35100 -1.9699445
12.35200 -1.9685175
12.35300 -1.9666137
12.35400 -1.9642338
12.35500 -1.9613786000000002
12.35600 -1.9580488999999999
12.35700 -1.9542457999999998
12.35800 -1.9499704
12.35900 -1.9452239999999998
12.36000 -1.9400083
12.36100 -1.9343244
12.36200 -1.9281743
12.36300 -1.9215597
12.36400 -1.9144824
12.36500 -1.9069443
12.36600 -1.8989474999999998
12.36700 -1.8904945
12.36800 -1.8815873
12.36900 -1.8722285
12.37000 -1.8624205
12.37100 -1.8521659
12.37200 -1.8414674
12.37300 -1.8303279
12.37400 -1.8187501
12.37500 -1.8067369
12.37600 -1.7942916999999998
12.37700 -1.7814173999999998
12.37800 -1.7681174000000002
12.37900 -1.7543948999999999
12.38000 -1.7402535000000001
12.38100 -1.7256968000000001
12.38200 -1.7107284
12.38300 -1.695352
12.38400 -1.6795717000000001
12.38500 -1.6633913
12.38600 -1.6468149
12.38700 -1.6298467
12.38800 -1.6124912000000002
12.38900 -1.5947526
12.39000 -1.5766356
12.39100 -1.5581448
12.39200 -1.5392846999999998
12.39300 -1.5200604
12.39400 -1.5004767
12.39500 -1.4805386999999999
12.39600 -1.4602514
12.39700 -1.43962
12.39800 -1.4186498
12.39900 -1.3973461
12.40000 -1.3757142999999998
12.40100 -1.35376
12.40200 -1.3314887
12.40300 -1.308906
12.40400 -1.2860175999999999
12.40500 -1.2628293000000002
12.40600 -1.2393467999999999
12.40700 -1.2155760999999998
12.40800 -1.191523
12.40900 -1.1671936
12.41000 -1.1425939
12.41100 -1.1177301000000002
12.41200 -1.0926084
12.41300 -1.0672348999999999
12.41400 -1.0416161
12.41500 -1.0157582
12.41600 -0.9896677899999999
12.41700 -0.96335122
12.41800 -0.93681514
12.41900 -0.9100661600000001
12.42000 -0.88311099
12.42100 -0.85595641
12.42200 -0.82860924
12.42300 -0.80107627
12.42400 -0.77336454
12.42500 -0.74548107
12.42600 -0.71743284
12.42700 -0.68922699
12.42800 -0.66087069
12.42900 -0.6323711
12.43000 -0.60373549
12.43100 -0.5749711799999999
12.43200 -0.54608546
12.43300 -0.5170857099999999
12.43400 -0.48797932000000005
12.43500 -0.45877374
12.43600 -0.42947638000000005
12.43700 -0.40009469
12.43800 -0.37063621
12.43900 -0.34110842
12.44000 -0.31151886
12.44100 -0.28187504999999996
12.44200 -0.25218457
12.44300 -0.22245501
12.44400 -0.19269394
12.44500 -0.16290897000000001
12.44600 -0.13310773
12.44700 -0.10329785999999999
12.44800 -0.073487026
12.44900 -0.043682901999999996
12.45000 -0.013893186
12.45100 0.015874406
12.45200 0.045612128
12.45300 0.075312227
12.45400 0.10496691000000001
12.45500 0.13456838999999998
12.45600 0.16410884
12.45700 0.19358043
12.45800 0.22297530000000002
12.45900 0.25228558
12.46000 0.28150342
12.46100 0.31062097
12.46200 0.33963032
12.46300 0.36852364
12.46400 0.39729307999999997
12.46500 0.42593079
12.46600 0.45442898000000004
12.46700 0.48277988
12.46800 0.51097577
12.46900 0.5390089
12.47000 0.56687165
12.47100 0.59455642
12.47200 0.62205568
12.47300 0.64936192
12.47400 0.67646769
12.47500 0.70336564
12.47600 0.73004849
12.47700 0.756509
12.47800 0.78273993
12.47900 0.80873417
12.48000 0.83448468
12.48100 0.85998448
12.48200 0.88522658
12.48300 0.91020409
12.48400 0.93491012
12.48500 0.95933788
12.48600 0.98348064
12.48700 1.0073316
12.48800 1.0308842
12.48900 1.0541317
12.49000 1.0770675
12.49100 1.0996849
12.49200 1.1219774
12.49300 1.1439386
12.49400 1.1655617999999999
12.49500 1.1868405
12.49600 1.2077685
12.49700 1.2283391
12.49800 1.2485461999999998
12.49900 1.2683833
12.50000 1.2878440999999998
12.50100 1.3069225
12.50200 1.3256120999999998
12.50300 1.343907
12.50400 1.3618009
12.50500 1.3792879
12.50600 1.3963619999999999
12.50700 1.4130175
12.50800 1.4292485000000001
12.50900 1.4450493
12.51000 1.4604144
12.51100 1.4753382000000002
12.51200 1.4898153
12.51300 1.5038405
12.51400 1.5174085
12.51500 1.5305145
12.51600 1.5431533000000002
12.51700 1.5553202
12.51800 1.5670104
12.51900 1.5782194
12.52000 1.5889427
12.52100 1.5991759
12.52200 1.6089147000000001
12.52300 1.6181549
12.52400 1.6268927999999998
12.52500 1.6351242
12.52600 1.6428454
12.52700 1.6500525
12.52800 1.6567421999999998
12.52900 1.6629107
12.53000 1.6685546999999998
12.53100 1.673671
12.53200 1.6782563000000001
12.53300 1.6823074
12.53400 1.6858213
12.53500 1.6887949999999998
12.53600 1.6912255
12.53700 1.6931104
12.53800 1.6944468000000001
12.53900 1.6952321
12.54000 1.695464
12.54100 1.6951401000000001
12.54200 1.6942581
12.54300 1.6928159000000003
12.54400 1.6908112999999998
12.54500 1.6882424999999999
12.54600 1.6851079000000002
12.54700 1.6814053
12.54800 1.6771334999999998
12.54900 1.6722908
12.55000 1.6668758999999997
12.55100 1.6608877000000002
12.55200 1.6543249
12.55300 1.6471863
12.55400 1.6394711999999998
12.55500 1.6311787000000002
12.55600 1.6223082
12.55700 1.6128590000000003
12.55800 1.6028307
12.55900 1.5922232
12.56000 1.5810357000000002
12.56100 1.5692687
12.56200 1.5569217
12.56300 1.5439949
12.56400 1.5304887
12.56500 1.5164031999999998
12.56600 1.5017389
12.56700 1.4864964
12.56800 1.4706763
12.56900 1.4542795000000002
12.57000 1.4373067
12.57100 1.4197589
12.57200 1.4016373
12.57300 1.3829430999999999
12.57400 1.3636777
12.57500 1.3438425
12.57600 1.3234392
12.57700 1.3024693
12.57800 1.2809348
12.57900 1.2588376000000001
12.58000 1.2361798
12.58100 1.2129634999999999
12.58200 1.1891911
12.58300 1.164865
12.58400 1.1399878
12.58500 1.1145622000000002
12.58600 1.0885908
12.58700 1.0620767
12.58800 1.0350229
12.58900 1.0074326
12.59000 0.9793089700000001
12.59100 0.95065543
12.59200 0.9214754199999999
12.59300 0.89177256
12.59400 0.8615505000000001
12.59500 0.83081303
12.59600 0.79956409
12.59700 0.76780762
12.59800 0.73554767
12.59900 0.70278849
12.60000 0.66953432
12.60100 0.63578947
12.60200 0.60155843
12.60300 0.56684576
12.60400 0.53165606
12.60500 0.49599409
12.60600 0.45986469
12.60700 0.42327275000000003
12.60800 0.38622323999999997
12.60900 0.3487213
12.61000 0.31077215
12.61100 0.27238107
12.61200 0.23355347
12.61300 0.19429480999999998
12.61400 0.1546107
12.61500 0.11450683
12.61600 0.073988974
12.61700 0.033063005
12.61800 -0.008265108
12.61900 -0.049989315
12.62000 -0.09210347199999999
12.62100 -0.13460135
12.62200 -0.17747664
12.62300 -0.22072296
12.62400 -0.26433384
12.62500 -0.30830274
12.62600 -0.35262306000000004
12.62700 -0.39728810000000003
12.62800 -0.44229118999999995
12.62900 -0.48762546
12.63000 -0.5332840600000001
12.63100 -0.5792600999999999
12.63200 -0.6255466000000001
12.63300 -0.67213653
12.63400 -0.7190228
12.63500 -0.7661982399999999
12.63600 -0.81365574
12.63700 -0.8613879799999999
12.63800 -0.9093876900000001
12.63900 -0.95764752
12.64000 -1.0061601
12.64100 -1.054918
12.64200 -1.1039136999999999
12.64300 -1.1531397
12.64400 -1.2025881999999999
12.64500 -1.2522518999999999
12.64600 -1.3021227
12.64700 -1.3521930999999998
12.64800 -1.4024552
12.64900 -1.4529011
12.65000 -1.503523
12.65100 -1.5543127
12.65200 -1.6052624000000002
12.65300 -1.6563639000000001
12.65400 -1.707609
12.65500 -1.7589895000000002
12.65600 -1.8104972000000001
12.65700 -1.8621240000000001
12.65800 -1.9138614000000003
12.65900 -1.965701
12.66000 -2.0176347
12.66100 -2.0696539
12.66200 -2.1217501
12.66300 -2.1739148
12.66400 -2.2261395999999998
12.66500 -2.278416
12.66600 -2.3307355
12.66700 -2.3830894
12.66800 -2.4354693
12.66900 -2.4878666000000003
12.67000 -2.5402727
12.67100 -2.5926791000000002
12.67200 -2.6450774
12.67300 -2.6974589
12.67400 -2.7498152
12.67500 -2.8021378
12.67600 -2.8544182
12.67700 -2.9066481
12.67800 -2.9588186999999997
12.67900 -3.0109219
12.68000 -3.0629491
12.68100 -3.1148922
12.68200 -3.1667423
12.68300 -3.2184914
12.68400 -3.2701309999999997
12.68500 -3.3216529
12.68600 -3.3730485
12.68700 -3.4243099
12.68800 -3.4754287
12.68900 -3.5263963
12.69000 -3.5772048
12.69100 -3.6278456
12.69200 -3.6783107000000004
12.69300 -3.7285917
12.69400 -3.7786804
12.69500 -3.8285690999999997
12.69600 -3.8782492
12.69700 -3.9277129
12.69800 -3.9769519000000004
12.69900 -4.0259581
12.70000 -4.0747236
12.70100 -4.1232403
12.70200 -4.1715007
12.70300 -4.2194966
12.70400 -4.2672202
12.70500 -4.3146636
12.70600 -4.3618191
12.70700 -4.4086792
12.70800 -4.455236
12.70900 -4.5014817
12.71000 -4.547409
12.71100 -4.5930105999999995
12.71200 -4.6382789
12.71300 -4.6832062
12.71400 -4.7277857
12.71500 -4.7720097
12.71600 -4.8158712999999995
12.71700 -4.8593633
12.71800 -4.9024787
12.71900 -4.945209999999999
12.72000 -4.9875509
12.72100 -5.029493899999999
12.72200 -5.0710324
12.72300 -5.11216
12.72400 -5.1528696
12.72500 -5.1931545
12.72600 -5.2330084
12.72700 -5.2724246
12.72800 -5.311397100000001
12.72900 -5.3499192
12.73000 -5.3879846
12.73100 -5.4255873
12.73200 -5.4627214
12.73300 -5.4993805
12.73400 -5.535559
12.73500 -5.571251
12.73600 -5.6064505
12.73700 -5.6411523
12.73800 -5.6753505
12.73900 -5.7090394
12.74000 -5.742213899999999
12.74100 -5.7748687
12.74200 -5.8069985
12.74300 -5.8385983
12.74400 -5.8696628
12.74500 -5.900187
12.74600 -5.9301663
12.74700 -5.959596100000001
12.74800 -5.9884716
12.74900 -6.0167879
12.75000 -6.044540899999999
12.75100 -6.0717262000000005
12.75200 -6.098339299999999
12.75300 -6.1243761
12.75400 -6.1498329
12.75500 -6.1747052
12.75600 -6.1989892
12.75700 -6.2226813
12.75800 -6.2457778
12.75900 -6.2682747999999995
12.76000 -6.2901691
12.76100 -6.311457600000001
12.76200 -6.3321367
12.76300 -6.3522033
12.76400 -6.371653800000001
12.76500 -6.3904859
12.76600 -6.4086966
12.76700 -6.4262837
12.76800 -6.4432434999999995
12.76900 -6.459574399999999
12.77000 -6.475274300000001
12.77100 -6.4903401
12.77200 -6.5047704
12.77300 -6.518562899999999
12.77400 -6.5317154
12.77500 -6.5442264
12.77600 -6.5560937
12.77700 -6.5673165000000004
12.77800 -6.5778926
12.77900 -6.5878212000000005
12.78000 -6.5971009
12.78100 -6.6057302
12.78200 -6.6137083
12.78300 -6.6210344
12.78400 -6.627707200000001
12.78500 -6.6337258
12.78600 -6.6390894000000005
12.78700 -6.643798200000001
12.78800 -6.647850600000001
12.78900 -6.651246500000001
12.79000 -6.653986100000001
12.79100 -6.656068599999999
12.79200 -6.6574939
12.79300 -6.658262
12.79400 -6.658372999999999
12.79500 -6.6578269
12.79600 -6.6566236
12.79700 -6.654764
12.79800 -6.6522479
12.79900 -6.6490762
12.80000 -6.6452496
12.80100 -6.640768800000001
12.80200 -6.6356345999999995
12.80300 -6.6298485000000005
12.80400 -6.6234112
12.80500 -6.6163234
12.80600 -6.6085875000000005
12.80700 -6.6002041
12.80800 -6.5911755
12.80900 -6.581503199999999
12.81000 -6.5711892999999995
12.81100 -6.5602355
12.81200 -6.548643899999999
12.81300 -6.5364167
12.81400 -6.523556299999999
12.81500 -6.5100655
12.81600 -6.495946599999999
12.81700 -6.4812019
12.81800 -6.4658351000000005
12.81900 -6.4498484
12.82000 -6.4332448
12.82100 -6.4160272
12.82200 -6.3981988
12.82300 -6.379763
12.82400 -6.3607231
12.82500 -6.3410826
12.82600 -6.3208446
12.82700 -6.3000128
12.82800 -6.2785909
12.82900 -6.256582600000001
12.83000 -6.2339921
12.83100 -6.2108226
12.83200 -6.187078
12.83300 -6.1627623
12.83400 -6.1378796
12.83500 -6.112434
12.83600 -6.0864296
12.83700 -6.0598709
12.83800 -6.0327619
12.83900 -6.005107199999999
12.84000 -5.9769109
12.84100 -5.9481777
12.84200 -5.918912199999999
12.84300 -5.8891192000000006
12.84400 -5.8588032
12.84500 -5.8279689
12.84600 -5.7966217
12.84700 -5.7647664
12.84800 -5.7324078
12.84900 -5.6995511
12.85000 -5.6662012
12.85100 -5.632363600000001
12.85200 -5.5980437
12.85300 -5.5632468
12.85400 -5.5279784
12.85500 -5.4922439
12.85600 -5.456049
12.85700 -5.4193988
12.85800 -5.3822994
12.85900 -5.3447567000000005
12.86000 -5.3067762
12.86100 -5.268364
12.86200 -5.2295256
12.86300 -5.190267400000001
12.86400 -5.150594900000001
12.86500 -5.1105145
12.86600 -5.0700322
12.86700 -5.0291542
12.86800 -4.9878865
12.86900 -4.9462356
12.87000 -4.9042075999999994
12.87100 -4.8618086
12.87200 -4.819045200000001
12.87300 -4.7759239
12.87400 -4.7324508000000005
12.87500 -4.6886329
12.87600 -4.6444762
12.87700 -4.5999877
12.87800 -4.5551736
12.87900 -4.5100406
12.88000 -4.4645954
12.88100 -4.4188447
12.88200 -4.3727953
12.88300 -4.3264537999999995
12.88400 -4.279827
12.88500 -4.232921500000001
12.88600 -4.185744000000001
12.88700 -4.1383017
12.88800 -4.0906012
12.88900 -4.0426493
12.89000 -3.9944526000000002
12.89100 -3.9460182
12.89200 -3.8973529
12.89300 -3.8484632999999997
12.89400 -3.7993565
12.89500 -3.7500389000000003
12.89600 -3.7005175
12.89700 -3.6507989999999997
12.89800 -3.6008902000000003
12.89900 -3.5507977000000004
12.90000 -3.5005283
12.90100 -3.4500886
12.90200 -3.3994853
12.90300 -3.3487253000000003
12.90400 -3.2978150999999998
12.90500 -3.2467611
12.90600 -3.1955704000000003
12.90700 -3.1442497
12.90800 -3.0928055
12.90900 -3.0412445
12.91000 -2.9895732
12.91100 -2.9377986
12.91200 -2.8859271
12.91300 -2.8339654
12.91400 -2.7819201000000002
12.91500 -2.7297979
12.91600 -2.6776053
12.91700 -2.6253488
12.91800 -2.5730351
12.91900 -2.5206706999999997
12.92000 -2.4682622000000003
12.92100 -2.4158158999999997
12.92200 -2.3633383
12.92300 -2.3108359
12.92400 -2.2583151
12.92500 -2.2057822000000002
12.92600 -2.1532435
12.92700 -2.1007054000000003
12.92800 -2.0481737
12.92900 -1.9956551
12.93000 -1.9431554
12.93100 -1.8906808000000002
12.93200 -1.8382372
12.93300 -1.7858308
12.93400 -1.7334674
12.93500 -1.6811527
12.93600 -1.6288929
12.93700 -1.5766935
12.93800 -1.5245604
12.93900 -1.4724992
12.94000 -1.4205156
12.94100 -1.3686151
12.94200 -1.3168033000000001
12.94300 -1.2650857
12.94400 -1.2134677
12.94500 -1.1619548
12.94600 -1.1105523000000002
12.94700 -1.0592657
12.94800 -1.0081000999999998
12.94900 -0.9570607
12.95000 -0.90615284
12.95100 -0.8553816000000001
12.95200 -0.80475211
12.95300 -0.7542694
12.95400 -0.7039384
12.95500 -0.6537640499999999
12.95600 -0.60375119
12.95700 -0.55390457
12.95800 -0.5042289400000001
12.95900 -0.45472891
12.96000 -0.40540899999999996
12.96100 -0.35627369999999997
12.96200 -0.30732739
12.96300 -0.25857432999999996
12.96400 -0.21001874
12.96500 -0.16166468
12.96600 -0.11351618000000001
12.96700 -0.065577176
12.96800 -0.017851475
12.96900 0.029657179000000002
12.97000 0.076945126
12.97100 0.12400881
12.97200 0.17084476
12.97300 0.21744955
12.97400 0.26381986999999996
12.97500 0.30995246
12.97600 0.35584418
12.97700 0.40149186000000003
12.97800 0.44689248000000004
12.97900 0.49204305
12.98000 0.53694067
12.98100 0.5815824500000001
12.98200 0.6259656
12.98300 0.67008738
12.98400 0.71394513
12.98500 0.75753615
12.98600 0.8008578800000001
12.98700 0.8439077999999999
12.98800 0.88668354
12.98900 0.92918258
12.99000 0.9714026
12.99100 1.0133413
12.99200 1.0549964
12.99300 1.096366
12.99400 1.1374476999999998
12.99500 1.1782398
12.99600 1.2187401
12.99700 1.2589469
12.99800 1.2988583
12.99900 1.3384728000000001
13.00000 1.3777887
13.00100 1.4168045
13.00200 1.4555188000000001
13.00300 1.4939304
13.00400 1.5320378000000001
13.00500 1.5698401
13.00600 1.6073363
13.00700 1.6445254999999999
13.00800 1.6814068000000002
13.00900 1.7179795000000002
13.01000 1.7542429
13.01100 1.7901965999999998
13.01200 1.8258402
13.01300 1.8611733
13.01400 1.8961955
13.01500 1.9309067999999998
13.01600 1.9653071000000002
13.01700 1.9993961
13.01800 2.0331740000000003
13.01900 2.0666409
13.02000 2.0997971
13.02100 2.1326426
13.02200 2.1651778
13.02300 2.1974031000000003
13.02400 2.2293187999999997
13.02500 2.2609254
13.02600 2.2922235
13.02700 2.3232136
13.02800 2.3538964
13.02900 2.3842724
13.03000 2.4143426
13.03100 2.4441075999999997
13.03200 2.4735684
13.03300 2.5027258
13.03400 2.5315808
13.03500 2.5601344000000004
13.03600 2.588388
13.03700 2.6163423000000003
13.03800 2.6439989
13.03900 2.6713589
13.04000 2.6984237
13.04100 2.7251946
13.04200 2.751673
13.04300 2.7778607
13.04400 2.8037591
13.04500 2.8293698999999997
13.04600 2.8546948
13.04700 2.8797355000000002
13.04800 2.9044937
13.04900 2.9289715000000003
13.05000 2.9531708
13.05100 2.9770934999999996
13.05200 3.0007416
13.05300 3.0241173
13.05400 3.0472226
13.05500 3.0700598
13.05600 3.0926311
13.05700 3.1149387
13.05800 3.1369849999999997
13.05900 3.1587727
13.06000 3.1803038
13.06100 3.2015808
13.06200 3.2226066999999996
13.06300 3.2433838
13.06400 3.2639146
13.06500 3.2842018
13.06600 3.3042479
13.06700 3.324056
13.06800 3.3436287
13.06900 3.3629686
13.07000 3.3820788999999998
13.07100 3.4009624
13.07200 3.419622
13.07300 3.4380604000000003
13.07400 3.4562808
13.07500 3.4742862
13.07600 3.4920797000000006
13.07700 3.5096641999999996
13.07800 3.5270426
13.07900 3.5442185
13.08000 3.5611946
13.08100 3.5779740999999996
13.08200 3.5945602
13.08300 3.6109559
13.08400 3.6271643
13.08500 3.6431885999999998
13.08600 3.6590323000000002
13.08700 3.6746979
13.08800 3.6901891
13.08900 3.7055086
13.09000 3.7206598
13.09100 3.7356459
13.09200 3.7504695
13.09300 3.7651345000000003
13.09400 3.7796434
13.09500 3.7939996
13.09600 3.8082059
13.09700 3.8222659
13.09800 3.8361825
13.09900 3.8499586000000003
13.10000 3.8635977
13.10100 3.8771026
13.10200 3.8904764000000003
13.10300 3.9037228
13.10400 3.9168443999999996
13.10500 3.9298445
13.10600 3.9427266000000003
13.10700 3.9554934999999998
13.10800 3.9681487
13.10900 3.9806955
13.11000 3.9931368000000003
13.11100 4.0054761
13.11200 4.0177163
13.11300 4.0298607
13.11400 4.0419127999999995
13.11500 4.0538758
13.11600 4.0657528
13.11700 4.0775467
13.11800 4.0892608
13.11900 4.1008983
13.12000 4.1124623
13.12100 4.1239555999999995
13.12200 4.1353814
13.12300 4.1467428
13.12400 4.1580427
13.12500 4.1692838000000005
13.12600 4.1804689999999995
13.12700 4.1916013
13.12800 4.2026833
13.12900 4.2137176
13.13000 4.2247068
13.13100 4.2356536
13.13200 4.246560499999999
13.13300 4.2574301000000006
13.13400 4.2682648
13.13500 4.279067
13.13600 4.289839
13.13700 4.3005832
13.13800 4.311301599999999
13.13900 4.3219965
13.14000 4.3326698
13.14100 4.3433242
13.14200 4.3539613
13.14300 4.3645836000000005
13.14400 4.3751929
13.14500 4.3857913
13.14600 4.3963809
13.14700 4.406963299999999
13.14800 4.4175405
13.14900 4.4281147
13.15000 4.4386875
13.15100 4.4492606
13.15200 4.459835999999999
13.15300 4.4704154
13.15400 4.4810005
13.15500 4.491592600000001
13.15600 4.5021936
13.15700 4.5128051000000005
13.15800 4.5234285
13.15900 4.534065
13.16000 4.5447163
13.16100 4.5553833
13.16200 4.5660675
13.16300 4.5767702
13.16400 4.5874923
13.16500 4.5982346
13.16600 4.6089984
13.16700 4.6197847
13.16800 4.6305936
13.16900 4.641426399999999
13.17000 4.6522837
13.17100 4.6631659999999995
13.17200 4.6740741
13.17300 4.6850082
13.17400 4.6959687
13.17500 4.7069557
13.17600 4.7179699
13.17700 4.7290113
13.17800 4.7400799000000005
13.17900 4.751176
13.18000 4.7622997
13.18100 4.7734506
13.18200 4.7846287
13.18300 4.795834
13.18400 4.8070664999999995
13.18500 4.8183255
13.18600 4.8296109
13.18700 4.840922
13.18800 4.8522587999999995
13.18900 4.863620500000001
13.19000 4.8750065000000005
13.19100 4.8864163000000005
13.19200 4.8978493
13.19300 4.9093045
13.19400 4.9207814
13.19500 4.9322788
13.19600 4.9437959
13.19700 4.9553316
13.19800 4.9668852
13.19900 4.9784552
13.20000 4.9900405
13.20100 5.001639900000001
13.20200 5.013252
13.20300 5.0248757
13.20400 5.0365094
13.20500 5.0481517
13.20600 5.059801
13.20700 5.0714556
13.20800 5.0831139
13.20900 5.0947740999999995
13.21000 5.1064342
13.21100 5.1180925
13.21200 5.1297470999999994
13.21300 5.1413957
13.21400 5.1530365
13.21500 5.164667199999999
13.21600 5.1762853
13.21700 5.1878888
13.21800 5.1994756
13.21900 5.211043
13.22000 5.2225884
13.22100 5.2341096
13.22200 5.2456036
13.22300 5.257067800000001
13.22400 5.2684996
13.22500 5.279896
13.22600 5.2912544
13.22700 5.3025719
13.22800 5.3138454
13.22900 5.3250719
13.23000 5.336248100000001
13.23100 5.3473711
13.23200 5.3584378
13.23300 5.3694448999999995
13.23400 5.3803891
13.23500 5.391266900000001
13.23600 5.4020751
13.23700 5.4128107000000005
13.23800 5.4234697999999995
13.23900 5.4340489
13.24000 5.4445449
13.24100 5.4549541
13.24200 5.4652728
13.24300 5.4754976
13.24400 5.4856248
13.24500 5.4956511
13.24600 5.5055723
13.24700 5.515384999999999
13.24800 5.525085300000001
13.24900 5.5346698
13.25000 5.544134199999999
13.25100 5.553475
13.25200 5.5626884
13.25300 5.5717703
13.25400 5.580717
13.25500 5.5895243
13.25600 5.5981886
13.25700 5.6067053
13.25800 5.6150708
13.25900 5.6232806
13.26000 5.631330999999999
13.26100 5.639217400000001
13.26200 5.6469359
13.26300 5.654481799999999
13.26400 5.6618512
13.26500 5.669039499999999
13.26600 5.6760423
13.26700 5.6828555000000005
13.26800 5.689474199999999
13.26900 5.695894399999999
13.27000 5.7021115
13.27100 5.7081211
13.27200 5.7139188
13.27300 5.7194997
13.27400 5.7248596
13.27500 5.7299942
13.27600 5.7348985
13.27700 5.7395685
13.27800 5.7439994
13.27900 5.748187
13.28000 5.7521265
13.28100 5.7558138
13.28200 5.759244
13.28300 5.7624131
13.28400 5.7653166
13.28500 5.76795
13.28600 5.7703089
13.28700 5.7723891
13.28800 5.7741862
13.28900 5.7756957
13.29000 5.7769135
13.29100 5.7778351
13.29200 5.7784561
13.29300 5.7787724
13.29400 5.778779500000001
13.29500 5.7784732
13.29600 5.7778493
13.29700 5.7769034
13.29800 5.775631199999999
13.29900 5.7740286
13.30000 5.7720911
13.30100 5.7698146
13.30200 5.7671949
13.30300 5.7642277
13.30400 5.7609089
13.30500 5.7572342
13.30600 5.753199400000001
13.30700 5.748800200000001
13.30800 5.7440326
13.30900 5.7388927999999995
13.31000 5.7333764
13.31100 5.727479199999999
13.31200 5.7211976
13.31300 5.7145275
13.31400 5.7074647
13.31500 5.7000056
13.31600 5.6921463
13.31700 5.6838829
13.31800 5.6752119
13.31900 5.6661297
13.32000 5.6566324
13.32100 5.6467168
13.32200 5.6363795
13.32300 5.6256168
13.32400 5.6144251999999994
13.32500 5.602802
13.32600 5.5907436
13.32700 5.5782467
13.32800 5.5653088
13.32900 5.5519264
13.33000 5.5380967000000005
13.33100 5.5238165
13.33200 5.5090832999999995
13.33300 5.4938942
13.33400 5.4782465
13.33500 5.4621372
13.33600 5.4455642
13.33700 5.428524299999999
13.33800 5.4110155
13.33900 5.393035
13.34000 5.3745806
13.34100 5.3556498
13.34200 5.3362403
13.34300 5.316349499999999
13.34400 5.2959755
13.34500 5.2751165
13.34600 5.2537698
13.34700 5.2319337
13.34800 5.2096061
13.34900 5.186785
13.35000 5.1634684
13.35100 5.1396549
13.35200 5.115342500000001
13.35300 5.090529500000001
13.35400 5.0652143
13.35500 5.0393958
13.35600 5.0130721000000005
13.35700 4.9862418
13.35800 4.9589038
13.35900 4.9310565
13.36000 4.9026992
13.36100 4.8738308
13.36200 4.8444502
13.36300 4.8145562
13.36400 4.7841486
13.36500 4.753226
13.36600 4.7217883
13.36700 4.6898349999999995
13.36800 4.6573658
13.36900 4.6243798
13.37000 4.5908774999999995
13.37100 4.556858200000001
13.37200 4.5223221
13.37300 4.487269700000001
13.37400 4.451701
13.37500 4.415616
13.37600 4.3790154
13.37700 4.3419
13.37800 4.3042701
13.37900 4.2661264999999995
13.38000 4.2274702
13.38100 4.1883022
13.38200 4.1486233
13.38300 4.1084349
13.38400 4.0677384
13.38500 4.0265348
13.38600 3.9848261000000003
13.38700 3.9426137
13.38800 3.8998991
13.38900 3.8566838999999997
13.39000 3.8129702
13.39100 3.7687600000000003
13.39200 3.724055
13.39300 3.6788575
13.39400 3.6331694999999997
13.39500 3.586993
13.39600 3.5403308
13.39700 3.4931846
13.39800 3.4455571
13.39900 3.3974506
13.40000 3.3488676
13.40100 3.2998107
13.40200 3.2502826
13.40300 3.2002859000000003
13.40400 3.1498235
13.40500 3.0988978
13.40600 3.0475121
13.40700 2.9956693
13.40800 2.9433724000000003
13.40900 2.8906243000000003
13.41000 2.8374284999999997
13.41100 2.7837882
13.41200 2.7297068
13.41300 2.675188
13.41400 2.6202353
13.41500 2.5648523
13.41600 2.509043
13.41700 2.452811
13.41800 2.3961607
13.41900 2.3390962
13.42000 2.2816217
13.42100 2.2237414
13.42200 2.1654602
13.42300 2.1067826000000003
13.42400 2.0477130999999997
13.42500 1.9882567
13.42600 1.9284184999999998
13.42700 1.8682035
13.42800 1.8076167
13.42900 1.7466632999999998
13.43000 1.6853489
13.43100 1.6236787999999998
13.43200 1.5616586
13.43300 1.4992937
13.43400 1.4365901
13.43500 1.3735534
13.43600 1.3101893
13.43700 1.2465036
13.43800 1.1825025
13.43900 1.1181919
13.44000 1.0535778
13.44100 0.9886662500000001
13.44200 0.9234634199999999
13.44300 0.8579755200000001
13.44400 0.79220878
13.44500 0.72616944
13.44600 0.65986384
13.44700 0.59329835
13.44800 0.5264793999999999
13.44900 0.45941346
13.45000 0.39210705999999995
13.45100 0.32456678
13.45200 0.25679923
13.45300 0.18881114
13.45400 0.12060923000000001
13.45500 0.05220032200000001
13.45600 -0.016408703
13.45700 -0.085210917
13.45800 -0.15419932
13.45900 -0.22336685
13.46000 -0.29270637
13.46100 -0.36221072
13.46200 -0.43187262000000004
13.46300 -0.5016848
13.46400 -0.57163984
13.46500 -0.64173033
13.46600 -0.71194884
13.46700 -0.7822877699999999
13.46800 -0.85273962
13.46900 -0.9232967200000001
13.47000 -0.99395141
13.47100 -1.064696
13.47200 -1.1355227
13.47300 -1.2064237
13.47400 -1.2773913
13.47500 -1.3484177
13.47600 -1.419495
13.47700 -1.4906154
13.47800 -1.5617709
13.47900 -1.6329535999999998
13.48000 -1.7041556999999998
13.48100 -1.7753689
13.48200 -1.8465854
13.48300 -1.9177973000000001
13.48400 -1.9889966
13.48500 -2.0601751000000004
13.48600 -2.131325
13.48700 -2.202438
13.48800 -2.2735061
13.48900 -2.3445211
13.49000 -2.4154750999999997
13.49100 -2.4863597
13.49200 -2.5571669000000004
13.49300 -2.6278883
13.49400 -2.6985156999999997
13.49500 -2.7690411000000004
13.49600 -2.8394559
13.49700 -2.9097522000000002
13.49800 -2.9799215
13.49900 -3.0499557
13.50000 -3.1198462
13.50100 -3.189585
13.50200 -3.2591633
13.50300 -3.3285733
13.50400 -3.3978064000000003
13.50500 -3.4668541999999998
13.50600 -3.5357084
13.50700 -3.6043607
13.50800 -3.6728028000000004
13.50900 -3.7410267
13.51000 -3.8090235999999997
13.51100 -3.8767856000000003
13.51200 -3.9443042
13.51300 -4.011571399999999
13.51400 -4.0785789
13.51500 -4.1453186
13.51600 -4.211782299999999
13.51700 -4.2779621
13.51800 -4.3438498
13.51900 -4.4094373
13.52000 -4.4747166
13.52100 -4.5396801
13.52200 -4.6043199
13.52300 -4.6686281
13.52400 -4.7325969
13.52500 -4.7962185
13.52600 -4.859485100000001
13.52700 -4.9223892
13.52800 -4.9849231000000005
13.52900 -5.0470792
13.53000 -5.1088501
13.53100 -5.170228000000001
13.53200 -5.2312053999999995
13.53300 -5.2917752
13.53400 -5.3519301
13.53500 -5.4116625
13.53600 -5.470965400000001
13.53700 -5.529831300000001
13.53800 -5.5882532
13.53900 -5.6462239
13.54000 -5.7037368
13.54100 -5.7607843999999995
13.54200 -5.8173601
13.54300 -5.8734566
13.54400 -5.9290677
13.54500 -5.984185999999999
13.54600 -6.038805099999999
13.54700 -6.0929187
13.54800 -6.1465195999999995
13.54900 -6.1996017
13.55000 -6.252158400000001
13.55100 -6.304182899999999
13.55200 -6.3556693
13.55300 -6.4066111999999995
13.55400 -6.457002500000001
13.55500 -6.5068364
13.55600 -6.5561077999999995
13.55700 -6.6048101
13.55800 -6.652937100000001
13.55900 -6.700483
13.56000 -6.7474416999999995
13.56100 -6.7938074
13.56200 -6.839574900000001
13.56300 -6.8847381
13.56400 -6.929291
13.56500 -6.9732286000000006
13.56600 -7.0165455
13.56700 -7.059235899999999
13.56800 -7.1012944
13.56900 -7.142715900000001
13.57000 -7.183495199999999
13.57100 -7.2236277
13.57200 -7.2631083
13.57300 -7.3019318
13.57400 -7.3400937
13.57500 -7.3775886999999996
13.57600 -7.4144132
13.57700 -7.450562
13.57800 -7.4860312
13.57900 -7.5208165
13.58000 -7.5549141
13.58100 -7.5883195
13.58200 -7.621029
13.58300 -7.6530389
13.58400 -7.6843463
13.58500 -7.7149466
13.58600 -7.7448376
13.58700 -7.774015500000001
13.58800 -7.8024767
13.58900 -7.830219
13.59000 -7.8572392
13.59100 -7.8835346
13.59200 -7.909102
13.59300 -7.933939199999999
13.59400 -7.9580441
13.59500 -7.9814136
13.59600 -8.0040455
13.59700 -8.0259383
13.59800 -8.047089
13.59900 -8.067495399999999
13.60000 -8.087156
13.60100 -8.1060685
13.60200 -8.1242308
13.60300 -8.1416413
13.60400 -8.1582986
13.60500 -8.1742004
13.60600 -8.1893452
13.60700 -8.2037315
13.60800 -8.2173578
13.60900 -8.230223500000001
13.61000 -8.242326199999999
13.61100 -8.2536653
13.61200 -8.2642391
13.61300 -8.2740478
13.61400 -8.2830898
13.61500 -8.2913645
13.61600 -8.298870899999999
13.61700 -8.3056085
13.61800 -8.311577100000001
13.61900 -8.3167769
13.62000 -8.321207
13.62100 -8.3248675
13.62200 -8.3277591
13.62300 -8.3298817
13.62400 -8.3312362
13.62500 -8.331822599999999
13.62600 -8.331641600000001
13.62700 -8.330694600000001
13.62800 -8.3289817
13.62900 -8.3265044
13.63000 -8.3232641
13.63100 -8.3192617
13.63200 -8.314498500000001
13.63300 -8.3089769
13.63400 -8.3026975
13.63500 -8.295662700000001
13.63600 -8.287873900000001
13.63700 -8.2793325
13.63800 -8.2700409
13.63900 -8.2600012
13.64000 -8.249215
13.64100 -8.2376853
13.64200 -8.2254134
13.64300 -8.2124025
13.64400 -8.1986539
13.64500 -8.1841707
13.64600 -8.1689551
13.64700 -8.153010199999999
13.64800 -8.136338
13.64900 -8.1189416
13.65000 -8.100824099999999
13.65100 -8.0819875
13.65200 -8.0624357
13.65300 -8.042170899999999
13.65400 -8.021196699999999
13.65500 -7.9995163
13.65600 -7.9771332
13.65700 -7.9540505999999995
13.65800 -7.9302728
13.65900 -7.9058029
13.66000 -7.880644500000001
13.66100 -7.8548022
13.66200 -7.8282788000000005
13.66300 -7.801079800000001
13.66400 -7.7732086
13.66500 -7.744669899999999
13.66600 -7.715468100000001
13.66700 -7.685607699999999
13.66800 -7.6550937999999995
13.66900 -7.6239303
13.67000 -7.5921223
13.67100 -7.559675
13.67200 -7.5265937
13.67300 -7.4928828
13.67400 -7.4585475
13.67500 -7.423593100000001
13.67600 -7.388024799999999
13.67700 -7.3518476999999995
13.67800 -7.3150672
13.67900 -7.2776891
13.68000 -7.2397187
13.68100 -7.2011612000000005
13.68200 -7.1620218
13.68300 -7.1223065000000005
13.68400 -7.0820212
13.68500 -7.0411712
13.68600 -6.9997624
13.68700 -6.9577999
13.68800 -6.9152907
13.68900 -6.872239700000001
13.69000 -6.8286523
13.69100 -6.7845352
13.69200 -6.7398943000000004
13.69300 -6.6947348
13.69400 -6.6490635000000005
13.69500 -6.6028863
13.69600 -6.5562092000000005
13.69700 -6.5090388
13.69800 -6.4613803999999995
13.69900 -6.4132415
13.70000 -6.3646272
13.70100 -6.315545
13.70200 -6.2660009
13.70300 -6.2160011
13.70400 -6.1655525
13.70500 -6.1146613
13.70600 -6.0633346
13.70700 -6.0115788000000006
13.70800 -5.9594009
13.70900 -5.9068076
13.71000 -5.8538057
13.71100 -5.800402200000001
13.71200 -5.7466041
13.71300 -5.6924183
13.71400 -5.6378514
13.71500 -5.5829108000000005
13.71600 -5.5276033
13.71700 -5.4719362
13.71800 -5.4159164
13.71900 -5.3595513
13.72000 -5.3028474999999995
13.72100 -5.2458126
13.72200 -5.1884536
13.72300 -5.1307775
13.72400 -5.0727919
13.72500 -5.014503700000001
13.72600 -4.9559206
13.72700 -4.897049099999999
13.72800 -4.837897
13.72900 -4.7784712
13.73000 -4.718779
13.73100 -4.6588279
13.73200 -4.598625
13.73300 -4.5381773
13.73400 -4.4774923
13.73500 -4.4165771
13.73600 -4.3554388
13.73700 -4.2940844
13.73800 -4.232521
13.73900 -4.170756
13.74000 -4.1087966
13.74100 -4.0466495
13.74200 -3.9843217
13.74300 -3.9218202
13.74400 -3.8591523000000003
13.74500 -3.7963245
13.74600 -3.733344
13.74700 -3.6702174999999997
13.74800 -3.6069516000000004
13.74900 -3.5435535
13.75000 -3.4800299
13.75100 -3.4163873999999996
13.75200 -3.3526327
13.75300 -3.2887727
13.75400 -3.2248139
13.75500 -3.1607632
13.75600 -3.0966271
13.75700 -3.0324124
13.75800 -2.9681256
13.75900 -2.9037736
13.76000 -2.839363
13.76100 -2.7749004
13.76200 -2.7103925
13.76300 -2.6458461
13.76400 -2.5812678
13.76500 -2.5166642
13.76600 -2.4520421
13.76700 -2.3874079999999998
13.76800 -2.3227686000000003
13.76900 -2.2581305
13.77000 -2.1935003
13.77100 -2.1288846
13.77200 -2.0642899
13.77300 -1.9997226
13.77400 -1.9351892
13.77500 -1.8706961000000002
13.77600 -1.8062495
13.77700 -1.7418558000000002
13.77800 -1.6775209
13.77900 -1.6132510999999998
13.78000 -1.5490524
13.78100 -1.4849305
13.78200 -1.4208915
13.78300 -1.3569409
13.78400 -1.2930844000000001
13.78500 -1.2293275
13.78600 -1.1656756000000001
13.78700 -1.102134
13.78800 -1.0387082
13.78900 -0.9754031
13.79000 -0.91222394
13.79100 -0.84917564
13.79200 -0.78626322
13.79300 -0.72349156
13.79400 -0.66086552
13.79500 -0.59838984
13.79600 -0.53606927
13.79700 -0.47390847
13.79800 -0.41191215
13.79900 -0.3500849
13.80000 -0.28843132
13.80100 -0.22695595000000002
13.80200 -0.16566337
13.80300 -0.10455807
13.80400 -0.043644555
13.80500 0.017072716999999998
13.80600 0.07758931
13.80700 0.13790083
13.80800 0.19800289999999998
13.80900 0.25789123
13.81000 0.31756151
13.81100 0.37700951
13.81200 0.43623107
13.81300 0.49522207
13.81400 0.55397851
13.81500 0.6124964
13.81600 0.67077186
13.81700 0.72880108
13.81800 0.7865803299999999
13.81900 0.8441060800000001
13.82000 0.9013747799999999
13.82100 0.95838299
13.82200 1.0151275
13.82300 1.0716049
13.82400 1.1278123
13.82500 1.1837465999999999
13.82600 1.2394049
13.82700 1.2947845
13.82800 1.3498827
13.82900 1.4046968
13.83000 1.4592243
13.83100 1.513463
13.83200 1.5674103000000001
13.83300 1.6210642000000002
13.83400 1.6744222
13.83500 1.7274825
13.83600 1.7802428
13.83700 1.8327012999999999
13.83800 1.8848559
13.83900 1.9367049
13.84000 1.9882463
13.84100 2.0394783
13.84200 2.0903992
13.84300 2.141007
13.84400 2.1913005
13.84500 2.2412777
13.84600 2.2909371000000003
13.84700 2.3402773000000003
13.84800 2.3892965
13.84900 2.4379934999999997
13.85000 2.4863668
13.85100 2.534415
13.85200 2.5821369
13.85300 2.6295312
13.85400 2.6765967
13.85500 2.7233324999999997
13.85600 2.7697373
13.85700 2.8158104
13.85800 2.8615508000000003
13.85900 2.9069578
13.86000 2.9520307
13.86100 2.9967688
13.86200 3.0411717
13.86300 3.0852389000000002
13.86400 3.12897
13.86500 3.1723648
13.86600 3.2154229
13.86700 3.2581441000000004
13.86800 3.3005286000000003
13.86900 3.3425762999999997
13.87000 3.3842873000000004
13.87100 3.4256618000000003
13.87200 3.4667000000000003
13.87300 3.5074022000000005
13.87400 3.5477687
13.87500 3.5877999000000003
13.87600 3.6274962
13.87700 3.666858
13.87800 3.7058856000000002
13.87900 3.7445802
13.88000 3.7829417999999997
13.88100 3.8209714
13.88200 3.8586694999999995
13.88300 3.8960367000000002
13.88400 3.9330740000000004
13.88500 3.9697818000000002
13.88600 4.0061612
13.88700 4.042213
13.88800 4.0779382
13.88900 4.1133374
13.89000 4.1484118
13.89100 4.183162
13.89200 4.2175896
13.89300 4.2516954
13.89400 4.2854805
13.89500 4.3189462
13.89600 4.3520935
13.89700 4.3849237
13.89800 4.4174381
13.89900 4.4496376
13.90000 4.4815242
13.90100 4.5130987
13.90200 4.5443628
13.90300 4.5753181
13.90400 4.6059661
13.90500 4.6363078
13.90600 4.6663452
13.90700 4.6960801000000005
13.90800 4.725514
13.90900 4.7546484
13.91000 4.7834851
13.91100 4.8120259999999995
13.91200 4.8402727
13.91300 4.8682272
13.91400 4.8958912
13.91500 4.9232669
13.91600 4.950355699999999
13.91700 4.9771599
13.91800 5.0036818
13.91900 5.0299227
13.92000 5.055885
13.92100 5.0815709
13.92200 5.1069822
13.92300 5.132121199999999
13.92400 5.1569901
13.92500 5.1815908
13.92600 5.2059256
13.92700 5.2299964999999995
13.92800 5.253806
13.92900 5.2773558
13.93000 5.3006481
13.93100 5.3236853
13.93200 5.3464696
13.93300 5.3690031
13.93400 5.3912878
13.93500 5.4133259
13.93600 5.4351192
13.93700 5.45667
13.93800 5.4779802
13.93900 5.4990519
13.94000 5.5198871
13.94100 5.5404875
13.94200 5.5608556
13.94300 5.580993
13.94400 5.6009017000000005
13.94500 5.6205835
13.94600 5.64004
13.94700 5.6592733
13.94800 5.6782853
13.94900 5.6970779
13.95000 5.7156526
13.95100 5.734011499999999
13.95200 5.752156299999999
13.95300 5.7700887
13.95400 5.7878107
13.95500 5.805324
13.95600 5.8226306
13.95700 5.8397323
13.95800 5.856631
13.95900 5.8733284
13.96000 5.889827
13.96100 5.9061281
13.96200 5.9222341
13.96300 5.9381466000000005
13.96400 5.9538681
13.96500 5.969399999999999
13.96600 5.9847444
13.96700 5.999903799999999
13.96800 6.0148798
13.96900 6.0296744
13.97000 6.0442898000000005
13.97100 6.0587276
13.97200 6.0729899
13.97300 6.0870785
13.97400 6.1009955
13.97500 6.1147422
13.97600 6.1283205
13.97700 6.1417323
13.97800 6.154979
13.97900 6.1680622
13.98000 6.1809834
13.98100 6.193744000000001
13.98200 6.2063451999999995
13.98300 6.218788
13.98400 6.2310740000000004
13.98500 6.2432043
13.98600 6.255179600000001
13.98700 6.267001499999999
13.98800 6.2786706
13.98900 6.2901869
13.99000 6.3015521
13.99100 6.3127667
13.99200 6.323831500000001
13.99300 6.3347474
13.99400 6.3455142
13.99500 6.356133499999999
13.99600 6.3666053
13.99700 6.3769296
13.99800 6.3871078
13.99900 6.397139999999999
14.00000 6.407026200000001
14.00100 6.4167670999999995
14.00200 6.4263634
14.00300 6.435816
14.00400 6.4451247
14.00500 6.4542904
14.00600 6.4633131
14.00700 6.472193399999999
14.00800 6.4809315000000005
14.00900 6.489528
14.01000 6.4979835999999995
14.01100 6.506298500000001
14.01200 6.5144733
14.01300 6.522508
14.01400 6.5304026
14.01500 6.5381579
14.01600 6.5457739
14.01700 6.5532506
14.01800 6.560587900000001
14.01900 6.5677866
14.02000 6.574846099999999
14.02100 6.5817669
14.02200 6.5885484
14.02300 6.5951906000000005
14.02400 6.6016935
14.02500 6.6080570000000005
14.02600 6.6142805
14.02700 6.6203631
14.02800 6.626305
14.02900 6.632106
14.03000 6.6377647
14.03100 6.6432804
14.03200 6.648653
14.03300 6.6538811
14.03400 6.658963900000001
14.03500 6.6639006
14.03600 6.668689799999999
14.03700 6.6733308000000005
14.03800 6.6778227999999995
14.03900 6.6821642
14.04000 6.6863544
14.04100 6.6903912
14.04200 6.694274399999999
14.04300 6.6980019
14.04400 6.7015722
14.04500 6.7049845999999995
14.04600 6.7082375
14.04700 6.711329500000001
14.04800 6.7142591000000005
14.04900 6.7170247000000005
14.05000 6.7196243
14.05100 6.722056899999999
14.05200 6.7243211
14.05300 6.726415500000001
14.05400 6.7283385
14.05500 6.7300886
14.05600 6.7316636
14.05700 6.7330629
14.05800 6.734284
14.05900 6.7353256
14.06000 6.736186900000001
14.06100 6.7368649000000005
14.06200 6.737358899999999
14.06300 6.7376673
14.06400 6.737788
14.06500 6.7377195
14.06600 6.7374595
14.06700 6.737006500000001
14.06800 6.736359
14.06900 6.735514800000001
14.07000 6.7344718
14.07100 6.7332283
14.07200 6.7317821
14.07300 6.7301318
14.07400 6.7282744
14.07500 6.7262083
14.07600 6.7239314
14.07700 6.7214414
14.07800 6.7187361
14.07900 6.7158125
14.08000 6.7126691
14.08100 6.709303
14.08200 6.7057118
14.08300 6.7018934
14.08400 6.697845500000001
14.08500 6.6935651
14.08600 6.689050000000001
14.08700 6.6842973
14.08800 6.679304699999999
14.08900 6.6740699
14.09000 6.6685908000000005
14.09100 6.6628642000000005
14.09200 6.6568881
14.09300 6.6506594
14.09400 6.6441759000000005
14.09500 6.637436200000001
14.09600 6.6304371
14.09700 6.6231757
14.09800 6.615650700000001
14.09900 6.6078596
14.10000 6.5997995000000005
14.10100 6.591469
14.10200 6.5828651
14.10300 6.5739855
14.10400 6.5648288
14.10500 6.555391800000001
14.10600 6.545673300000001
14.10700 6.5356702
14.10800 6.5253809
14.10900 6.514802599999999
14.11000 6.5039337
14.11100 6.4927712
14.11200 6.481313
14.11300 6.469556699999999
14.11400 6.457500200000001
14.11500 6.4451404000000005
14.11600 6.432475899999999
14.11700 6.4195037
14.11800 6.406221500000001
14.11900 6.3926264999999995
14.12000 6.3787161999999995
14.12100 6.3644886
14.12200 6.3499413
14.12300 6.3350715
14.12400 6.3198768
14.12500 6.3043542
14.12600 6.2885024
14.12700 6.2723182
14.12800 6.2557995
14.12900 6.2389437
14.13000 6.2217485
14.13100 6.2042120999999995
14.13200 6.1863318
14.13300 6.168105799999999
14.13400 6.1495323
14.13500 6.1306089
14.13600 6.1113339
14.13700 6.091705
14.13800 6.0717206
14.13900 6.0513791
14.14000 6.0306787
14.14100 6.0096178
14.14200 5.9881948
14.14300 5.9664082
14.14400 5.9442565
14.14500 5.921738599999999
14.14600 5.8988526
14.14700 5.8755975000000005
14.14800 5.851972099999999
14.14900 5.8279749
14.15000 5.8036048
14.15100 5.7788607
14.15200 5.7537414
14.15300 5.7282459
14.15400 5.7023725999999995
14.15500 5.6761209
14.15600 5.6494895000000005
14.15700 5.6224775
14.15800 5.595083499999999
14.15900 5.567307
14.16000 5.5391468
14.16100 5.5106018
14.16200 5.4816712
14.16300 5.4523539
14.16400 5.4226492
14.16500 5.3925563
14.16600 5.3620741
14.16700 5.3312022
14.16800 5.2999396
14.16900 5.2682858
14.17000 5.2362401
14.17100 5.2038018
14.17200 5.17097
14.17300 5.1377448999999995
14.17400 5.1041257
14.17500 5.070111900000001
14.17600 5.035703300000001
14.17700 5.0008997
14.17800 4.965701
14.17900 4.9301069
14.18000 4.8941173
14.18100 4.8577324
14.18200 4.8209522
14.18300 4.7837768
14.18400 4.7462068
14.18500 4.708242
14.18600 4.6698835
14.18700 4.6311311
14.18800 4.5919858
14.18900 4.5524482
14.19000 4.512519
14.19100 4.4721991
14.19200 4.4314895
14.19300 4.3903913
14.19400 4.3489054
14.19500 4.3070331
14.19600 4.2647757
14.19700 4.2221345
14.19800 4.1791111
14.19900 4.135707
14.20000 4.0919237
14.20100 4.0477626
14.20200 4.0032256
14.20300 3.9583147
14.20400 3.9130311
14.20500 3.8673773000000002
14.20600 3.8213547
14.20700 3.7749656
14.20800 3.728212
14.20900 3.6810961000000004
14.21000 3.6336195
14.21100 3.5857845
14.21200 3.5375933999999996
14.21300 3.4890483999999997
14.21400 3.4401517
14.21500 3.3909053
14.21600 3.3413116
14.21700 3.291373
14.21800 3.2410916
14.21900 3.1904701
14.22000 3.1395107999999996
14.22100 3.0882159
14.22200 3.0365882
14.22300 2.9846301
14.22400 2.9323444
14.22500 2.8797334
14.22600 2.8268
14.22700 2.7735472
14.22800 2.7199777000000003
14.22900 2.6660945
14.23000 2.6119007
14.23100 2.5573995
14.23200 2.5025942999999997
14.23300 2.4474883
14.23400 2.3920851
14.23500 2.3363883
14.23600 2.2804016
14.23700 2.2241286999999996
14.23800 2.1675736
14.23900 2.1107404
14.24000 2.053633
14.24100 1.9962556999999999
14.24200 1.9386126
14.24300 1.8807082
14.24400 1.8225467
14.24500 1.7641324999999999
14.24600 1.7054700999999999
14.24700 1.6465641999999998
14.24800 1.5874191999999998
14.24900 1.5280398000000002
14.25000 1.4684305
14.25100 1.4085959000000001
14.25200 1.3485407
14.25300 1.2882695
14.25400 1.227787
14.25500 1.1670978
14.25600 1.1062066000000002
14.25700 1.0451181999999999
14.25800 0.98383715
14.25900 0.92236828
14.26000 0.86071631
14.26100 0.79888599
14.26200 0.73688217
14.26300 0.67470963
14.26400 0.61237323
14.26500 0.5498778999999999
14.26600 0.48722862
14.26700 0.42443042999999997
14.26800 0.36148841
14.26900 0.2984077
14.27000 0.23519352999999998
14.27100 0.17185118000000002
14.27200 0.10838603
14.27300 0.044803519
14.27400 -0.018890835
14.27500 -0.08269145
14.27600 -0.14659265999999999
14.27700 -0.21058875
14.27800 -0.27467391999999996
14.27900 -0.33884230000000004
14.28000 -0.40308801
14.28100 -0.46740505
14.28200 -0.53178752
14.28300 -0.5962293599999999
14.28400 -0.66072452
14.28500 -0.72526694
14.28600 -0.7898505800000001
14.28700 -0.85446937
14.28800 -0.91911731
14.28900 -0.98378835
14.29000 -1.0484764
14.29100 -1.1131756
14.29200 -1.1778799
14.29300 -1.2425833000000002
14.29400 -1.30728
14.29500 -1.3719641
14.29600 -1.4366296
14.29700 -1.5012708
14.29800 -1.5658818
14.29900 -1.6304569000000002
14.30000 -1.6949903
14.30100 -1.759476
14.30200 -1.8239085
14.30300 -1.8882817
14.30400 -1.9525899
14.30500 -2.0168273
14.30600 -2.080988
14.30700 -2.1450659
14.30800 -2.2090552
14.30900 -2.2729499
14.31000 -2.336744
14.31100 -2.4004316
14.31200 -2.4640063
14.31300 -2.5274621
14.31400 -2.5907928
14.31500 -2.6539924
14.31600 -2.7170543
14.31700 -2.7799724
14.31800 -2.8427403
14.31900 -2.9053519999999997
14.32000 -2.9678009000000003
14.32100 -3.0300807
14.32200 -3.0921852
14.32300 -3.1541079
14.32400 -3.2158427000000005
14.32500 -3.2773834
14.32600 -3.3387236000000002
14.32700 -3.3998570999999997
14.32800 -3.4607776
14.32900 -3.5214789000000004
14.33000 -3.5819552999999997
14.33100 -3.6422007
14.33200 -3.7022091
14.33300 -3.7619747
14.33400 -3.8214915
14.33500 -3.8807533999999997
14.33600 -3.9397548999999996
14.33700 -3.9984904
14.33800 -4.0569543999999995
14.33900 -4.1151412
14.34000 -4.1730456
14.34100 -4.2306617
14.34200 -4.2879842
14.34300 -4.345008
14.34400 -4.4017274
14.34500 -4.4581376
14.34600 -4.514233
14.34700 -4.5700088
14.34800 -4.6254594
14.34900 -4.680579900000001
14.35000 -4.735365099999999
14.35100 -4.7898103
14.35200 -4.8439103999999995
14.35300 -4.8976604
14.35400 -4.9510553
14.35500 -5.0040901
14.35600 -5.0567601
14.35700 -5.109060599999999
14.35800 -5.160986599999999
14.35900 -5.2125335
14.36000 -5.2636966
14.36100 -5.3144712
14.36200 -5.3648528
14.36300 -5.4148365
14.36400 -5.4644182
14.36500 -5.5135932
14.36600 -5.5623569
14.36700 -5.6107048
14.36800 -5.6586325
14.36900 -5.7061359
14.37000 -5.7532102
14.37100 -5.7998516
14.37200 -5.8460552
14.37300 -5.8918171
14.37400 -5.937133
14.37500 -5.9819989
14.37600 -6.0264107
14.37700 -6.070363899999999
14.37800 -6.1138548
14.37900 -6.1568793
14.38000 -6.199433699999999
14.38100 -6.2415138
14.38200 -6.2831156
14.38300 -6.324236099999999
14.38400 -6.3648708
14.38500 -6.4050168
14.38600 -6.444670299999999
14.38700 -6.4838283
14.38800 -6.5224871
14.38900 -6.5606438
14.39000 -6.598295299999999
14.39100 -6.6354387
14.39200 -6.6720709000000005
14.39300 -6.7081898
14.39400 -6.743792399999999
14.39500 -6.7788765
14.39600 -6.8134397
14.39700 -6.847479900000001
14.39800 -6.880994899999999
14.39900 -6.913982300000001
14.40000 -6.9464408
14.40100 -6.978368799999999
14.40200 -7.0097640000000006
14.40300 -7.040625100000001
14.40400 -7.070950400000001
14.40500 -7.100738600000001
14.40600 -7.1299873
14.40700 -7.158695900000001
14.40800 -7.1868628
14.40900 -7.2144873
14.41000 -7.2415672
14.41100 -7.2681017
14.41200 -7.2940893
14.41300 -7.3195286
14.41400 -7.344418
14.41500 -7.3687568
14.41600 -7.3925436
14.41700 -7.4157774
14.41800 -7.438457
14.41900 -7.4605808
14.42000 -7.482148
14.42100 -7.5031579
14.42200 -7.523609
14.42300 -7.5435005
14.42400 -7.5628318
14.42500 -7.581602
14.42600 -7.599810499999999
14.42700 -7.6174565
14.42800 -7.634539899999999
14.42900 -7.6510593
14.43000 -7.667015500000001
14.43100 -7.6824084
14.43200 -7.697237299999999
14.43300 -7.7115029
14.43400 -7.7252053
14.43500 -7.7383444
14.43600 -7.750921
14.43700 -7.7629365
14.43800 -7.774391
14.43900 -7.7852853
14.44000 -7.79562
14.44100 -7.8053966
14.44200 -7.8146167
14.44300 -7.823281
14.44400 -7.8313902
14.44500 -7.838946600000001
14.44600 -7.845951600000001
14.44700 -7.8524061000000005
14.44800 -7.858312100000001
14.44900 -7.8636706
14.45000 -7.8684837
14.45100 -7.872752800000001
14.45200 -7.8764796
14.45300 -7.8796655
14.45400 -7.882312700000001
14.45500 -7.8844227
14.45600 -7.885997
14.45700 -7.8870371
14.45800 -7.8875452
14.45900 -7.8875229000000004
14.46000 -7.8869723
14.46100 -7.885894899999999
14.46200 -7.884293
14.46300 -7.8821681
14.46400 -7.8795232
14.46500 -7.8763597
14.46600 -7.8726798
14.46700 -7.868486600000001
14.46800 -7.8637823
14.46900 -7.8585692
14.47000 -7.8528494
14.47100 -7.846625899999999
14.47200 -7.8399017
14.47300 -7.8326792
14.47400 -7.8249618000000005
14.47500 -7.816752
14.47600 -7.808053500000001
14.47700 -7.7988691999999995
14.47800 -7.789202
14.47900 -7.779055799999999
14.48000 -7.7684334999999995
14.48100 -7.757338900000001
14.48200 -7.7457748
14.48300 -7.7337459
14.48400 -7.721255
14.48500 -7.708305899999999
14.48600 -7.694901499999999
14.48700 -7.6810464
14.48800 -7.666743500000001
14.48900 -7.651997400000001
14.49000 -7.6368108
14.49100 -7.6211885
14.49200 -7.605134
14.49300 -7.588650299999999
14.49400 -7.571741899999999
14.49500 -7.5544126
14.49600 -7.5366661
14.49700 -7.5185061
14.49800 -7.4999362
14.49900 -7.4809603000000005
14.50000 -7.4615829
14.50100 -7.4418075
14.50200 -7.4216381
14.50300 -7.4010782
14.50400 -7.3801324
14.50500 -7.358804300000001
14.50600 -7.3370986
14.50700 -7.315018800000001
14.50800 -7.2925694
14.50900 -7.269754300000001
14.51000 -7.246577
14.51100 -7.2230428
14.51200 -7.1991555
14.51300 -7.174919500000001
14.51400 -7.1503386
14.51500 -7.125417100000001
14.51600 -7.1001604
14.51700 -7.0745721
14.51800 -7.0486568
14.51900 -7.022418099999999
14.52000 -6.9958612
14.52100 -6.968990699999999
14.52200 -6.941811
14.52300 -6.9143265
14.52400 -6.8865418
14.52500 -6.8584614
14.52600 -6.8300895
14.52700 -6.8014309
14.52800 -6.7724906
14.52900 -6.7432724
14.53000 -6.7137815000000005
14.53100 -6.6840224
14.53200 -6.6540003
14.53300 -6.6237189
14.53400 -6.593183399999999
14.53500 -6.562398399999999
14.53600 -6.5313688999999995
14.53700 -6.5000996
14.53800 -6.468594799999999
14.53900 -6.4368591
14.54000 -6.404897599999999
14.54100 -6.372714
14.54200 -6.340313699999999
14.54300 -6.307701000000001
14.54400 -6.2748812
14.54500 -6.241858000000001
14.54600 -6.2086359
14.54700 -6.1752196
14.54800 -6.1416134
14.54900 -6.1078217
14.55000 -6.0738485
14.55100 -6.0396984
14.55200 -6.0053755
14.55300 -5.9708841
14.55400 -5.9362281
14.55500 -5.901411899999999
14.55600 -5.866439300000001
14.55700 -5.831314600000001
14.55800 -5.7960417
14.55900 -5.7606243
14.56000 -5.7250667
14.56100 -5.6893728999999995
14.56200 -5.6535464
14.56300 -5.6175917
14.56400 -5.5815127
14.56500 -5.5453129
14.56600 -5.5089969000000005
14.56700 -5.4725684
14.56800 -5.4360315
14.56900 -5.3993899
14.57000 -5.3626477999999995
14.57100 -5.3258095
14.57200 -5.2888785
14.57300 -5.251859100000001
14.57400 -5.2147556
14.57500 -5.1775716
14.57600 -5.1403115999999995
14.57700 -5.102979400000001
14.57800 -5.065579
14.57900 -5.0281141
14.58000 -4.9905889000000005
14.58100 -4.9530074
14.58200 -4.915373
14.58300 -4.8776899
14.58400 -4.8399616
14.58500 -4.802192000000001
14.58600 -4.7643848
14.58700 -4.7265433
14.58800 -4.6886709
14.58900 -4.6507709
14.59000 -4.6128463
14.59100 -4.5749009
14.59200 -4.5369372
14.59300 -4.4989586
14.59400 -4.4609677
14.59500 -4.4229675
14.59600 -4.3849606
14.59700 -4.3469500000000005
14.59800 -4.3089382
14.59900 -4.270927599999999
14.60000 -4.2329207
14.60100 -4.1949201
14.60200 -4.156928499999999
14.60300 -4.1189481
14.60400 -4.080981
14.60500 -4.0430296
14.60600 -4.0050965000000005
14.60700 -3.9671841999999997
14.60800 -3.9292946000000004
14.60900 -3.8914303999999995
14.61000 -3.8535938
14.61100 -3.8157873
14.61200 -3.7780128000000004
14.61300 -3.740273
14.61400 -3.7025704999999998
14.61500 -3.6649070999999998
14.61600 -3.6272854
14.61700 -3.5897076
14.61800 -3.5521761
14.61900 -3.5146933
14.62000 -3.4772612
14.62100 -3.439882
14.62200 -3.402558
14.62300 -3.3652909
14.62400 -3.3280830999999997
14.62500 -3.2909364000000005
14.62600 -3.2538525999999997
14.62700 -3.2168332
14.62800 -3.1798805999999997
14.62900 -3.1429961
14.63000 -3.1061813000000003
14.63100 -3.0694377
14.63200 -3.0327665
14.63300 -2.996169
14.63400 -2.9596467
14.63500 -2.9232004999999996
14.63600 -2.8868316000000003
14.63700 -2.8505409
14.63800 -2.8143292
14.63900 -2.7781975
14.64000 -2.7421461000000003
14.64100 -2.7061762
14.64200 -2.6702881
14.64300 -2.6344825
14.64400 -2.5987599
14.64500 -2.5631208
14.64600 -2.5275655
14.64700 -2.4920945999999997
14.64800 -2.4567084
14.64900 -2.4214073999999997
14.65000 -2.3861917
14.65100 -2.3510618
14.65200 -2.3160179999999997
14.65300 -2.2810608
14.65400 -2.2461904
14.65500 -2.211407
14.65600 -2.1767111
14.65700 -2.142103
14.65800 -2.107583
14.65900 -2.0731512
14.66000 -2.0388081999999996
14.66100 -2.0045541
14.66200 -1.9703893
14.66300 -1.9363139
14.66400 -1.9023282
14.66500 -1.8684323999999999
14.66600 -1.8346266999999998
14.66700 -1.8009111000000002
14.66800 -1.7672858999999999
14.66900 -1.7337512
14.67000 -1.7003069
14.67100 -1.666953
14.67200 -1.6336896
14.67300 -1.6005163999999998
14.67400 -1.5674334
14.67500 -1.5344404
14.67600 -1.5015371
14.67700 -1.4687233
14.67800 -1.4359985
14.67900 -1.4033624
14.68000 -1.3708145
14.68100 -1.3383543
14.68200 -1.3059813
14.68300 -1.2736946
14.68400 -1.2414938
14.68500 -1.209378
14.68600 -1.1773464
14.68700 -1.1453982
14.68800 -1.1135325999999999
14.68900 -1.0817485
14.69000 -1.0500451
14.69100 -1.0184212
14.69200 -0.9868758700000001
14.69300 -0.95540807
14.69400 -0.92401663
14.69500 -0.89270053
14.69600 -0.86145867
14.69700 -0.8302899100000001
14.69800 -0.7991931400000001
14.69900 -0.76816734
14.70000 -0.73721143
14.70100 -0.70632431
14.70200 -0.67550498
14.70300 -0.64475243
14.70400 -0.61406572
14.70500 -0.58344388
14.70600 -0.5528860299999999
14.70700 -0.52239122
14.70800 -0.49195867
14.70900 -0.46158754
14.71000 -0.43127704
14.71100 -0.40102638
14.71200 -0.37083480999999996
14.71300 -0.34070162000000004
14.71400 -0.31062604
14.71500 -0.2806074
14.71600 -0.25064496
14.71700 -0.22073798
14.71800 -0.19088573
14.71900 -0.16108745
14.72000 -0.1313424
14.72100 -0.10164975000000001
14.72200 -0.072008686
14.72300 -0.042418356
14.72400 -0.012877864000000001
14.72500 0.016613715
14.72600 0.04605735
14.72700 0.075454038
14.72800 0.10480483000000002
14.72900 0.13411078999999998
14.73000 0.16337304
14.73100 0.19259271
14.73200 0.22177097999999998
14.73300 0.25090903999999997
14.73400 0.28000807
14.73500 0.30906929
14.73600 0.33809391
14.73700 0.36708314
14.73800 0.39603816999999997
14.73900 0.42496016
14.74000 0.45385025000000007
14.74100 0.48270952
14.74200 0.51153903
14.74300 0.54033981
14.74400 0.5691127899999999
14.74500 0.5978588499999999
14.74600 0.6265787899999999
14.74700 0.65527339
14.74800 0.6839433699999999
14.74900 0.71258931
14.75000 0.74121184
14.75100 0.7698114
14.75200 0.7983884800000001
14.75300 0.82694339
14.75400 0.8554765000000001
14.75500 0.8839882
14.75600 0.91247866
14.75700 0.94094817
14.75800 0.9693969
14.75900 0.99782506
14.76000 1.0262327999999998
14.76100 1.0546204
14.76200 1.0829879
14.76300 1.1113357000000001
14.76400 1.1396638000000001
14.76500 1.1679725
14.76600 1.196262
14.76700 1.2245325
14.76800 1.2527843
14.76900 1.2810176
14.77000 1.3092327000000001
14.77100 1.3374298
14.77200 1.3656092
14.77300 1.3937712
14.77400 1.421916
14.77500 1.4500439
14.77600 1.4781551
14.77700 1.5062497
14.77800 1.5343281
14.77900 1.5623902
14.78000 1.5904360999999998
14.78100 1.618466
14.78200 1.6464797999999998
14.78300 1.6744776
14.78400 1.702459
14.78500 1.7304239999999997
14.78600 1.7583723999999998
14.78700 1.7863037
14.78800 1.8142177
14.78900 1.8421138
14.79000 1.8699914000000002
14.79100 1.8978500999999999
14.79200 1.9256889999999998
14.79300 1.9535075999999998
14.79400 1.9813049999999999
14.79500 2.0090802
14.79600 2.0368323
14.79700 2.0645604
14.79800 2.0922635
14.79900 2.1199405000000002
14.80000 2.1475904
14.80100 2.1752117
14.80200 2.2028036
14.80300 2.2303648
14.80400 2.2578942
14.80500 2.2853901999999997
14.80600 2.3128519
14.80700 2.3402778
14.80800 2.3676669
14.80900 2.3950176
14.81000 2.4223288999999997
14.81100 2.4495993
14.81200 2.4768276
14.81300 2.5040124
14.81400 2.5311524
14.81500 2.5582463
14.81600 2.5852926
14.81700 2.6122902
14.81800 2.6392374
14.81900 2.6661331
14.82000 2.6929757
14.82100 2.7197637
14.82200 2.7464956
14.82300 2.7731700000000004
14.82400 2.7997853
14.82500 2.8263401
14.82600 2.8528327
14.82700 2.8792616
14.82800 2.9056251
14.82900 2.9319214
14.83000 2.9581489
14.83100 2.9843058
14.83200 3.0103905
14.83300 3.0364009000000003
14.83400 3.0623352
14.83500 3.0881914999999998
14.83600 3.1139677
14.83700 3.139662
14.83800 3.1652719000000005
14.83900 3.1907957000000002
14.84000 3.2162309000000002
14.84100 3.2415751
14.84200 3.2668263000000004
14.84300 3.2919816999999996
14.84400 3.3170391
14.84500 3.3419963
14.84600 3.3668503000000003
14.84700 3.3915989
14.84800 3.4162391
14.84900 3.4407686
14.85000 3.4651846
14.85100 3.4894843
14.85200 3.5136648
14.85300 3.5377234
14.85400 3.5616577000000005
14.85500 3.5854644999999996
14.85600 3.6091409999999997
14.85700 3.6326843999999996
14.85800 3.6560923
14.85900 3.6793619
14.86000 3.7024904
14.86100 3.7254747
14.86200 3.7483125999999998
14.86300 3.7710011000000003
14.86400 3.7935376
14.86500 3.8159195
14.86600 3.8381442000000003
14.86700 3.8602090999999996
14.86800 3.8821120000000002
14.86900 3.9038497999999997
14.87000 3.9254203000000003
14.87100 3.9468209999999995
14.87200 3.9680492
14.87300 3.9891027
14.87400 4.0099788
14.87500 4.0306751
14.87600 4.0511888
14.87700 4.0715177
14.87800 4.091658799999999
14.87900 4.111610000000001
14.88000 4.131368500000001
14.88100 4.1509314999999996
14.88200 4.1702963
14.88300 4.1894604
14.88400 4.2084206
14.88500 4.2271741
14.88600 4.245718200000001
14.88700 4.26405
14.88800 4.2821660999999995
14.88900 4.3000638
14.89000 4.31774
14.89100 4.3351918000000005
14.89200 4.3524161
14.89300 4.3694098
14.89400 4.3861695
14.89500 4.402692200000001
14.89600 4.4189751
14.89700 4.435015099999999
14.89800 4.4508092
14.89900 4.4663545
14.90000 4.4816479
14.90100 4.4966869
14.90200 4.5114685
14.90300 4.5259897
14.90400 4.5402482
14.90500 4.5542412
14.90600 4.5679659
14.90700 4.5814201
14.90800 4.5946013
14.90900 4.607507200000001
14.91000 4.6201352
14.91100 4.6324831
14.91200 4.6445485
14.91300 4.6563298
14.91400 4.6678241
14.91500 4.6790294
14.91600 4.6899438
14.91700 4.700565
14.91800 4.7108907
14.91900 4.7209192
14.92000 4.7306482
14.92100 4.7400754
14.92200 4.749199
14.92300 4.7580168
14.92400 4.7665264
14.92500 4.7747258
14.92600 4.7826130000000004
14.92700 4.7901858
14.92800 4.7974419
14.92900 4.8043791
14.93000 4.8109956
14.93100 4.8172887
14.93200 4.8232567
14.93300 4.8288975
14.93400 4.8342086
14.93500 4.8391886
14.93600 4.8438352
14.93700 4.848146099999999
14.93800 4.8521198000000005
14.93900 4.8557542
14.94000 4.8590478
14.94100 4.8619986
14.94200 4.8646047999999995
14.94300 4.8668653
14.94400 4.8687781999999995
14.94500 4.8703425000000005
14.94600 4.8715565000000005
14.94700 4.8724193
14.94800 4.8729293
14.94900 4.8730858
14.95000 4.872887599999999
14.95100 4.8723339999999995
14.95200 4.8714239
14.95300 4.8701566000000005
14.95400 4.8685316
14.95500 4.8665479
14.95600 4.864205
14.95700 4.8615027
14.95800 4.8584401999999995
14.95900 4.855016999999999
14.96000 4.8512328
14.96100 4.847087
14.96200 4.8425794
14.96300 4.8377097000000004
14.96400 4.8324775
14.96500 4.8268829
14.96600 4.820925
14.96700 4.8146039
14.96800 4.8079196
14.96900 4.8008717999999995
14.97000 4.7934599
14.97100 4.7856845
14.97200 4.777545099999999
14.97300 4.7690414
14.97400 4.7601737
14.97500 4.7509421000000005
14.97600 4.741346500000001
14.97700 4.7313869
14.97800 4.7210634
14.97900 4.7103763
14.98000 4.6993256
14.98100 4.6879116
14.98200 4.6761349
14.98300 4.6639957
14.98400 4.6514943
14.98500 4.6386316
14.98600 4.625408
14.98700 4.6118241
14.98800 4.597880699999999
14.98900 4.5835786
14.99000 4.5689188
14.99100 4.5539021
14.99200 4.5385297
14.99300 4.5228022999999995
14.99400 4.5067217
14.99500 4.490288700000001
14.99600 4.4735052
14.99700 4.4563722
14.99800 4.4388916
14.99900 4.421065
15.00000 4.4028942
15.00100 4.3843806
15.00200 4.3655265
15.00300 4.3463338
15.00400 4.326804399999999
15.00500 4.306940699999999
15.00600 4.2867448
15.00700 4.2662188
15.00800 4.2453650000000005
15.00900 4.2241859999999996
15.01000 4.2026840000000005
15.01100 4.1808616
15.01200 4.1587214999999995
15.01300 4.136265799999999
15.01400 4.1134976
15.01500 4.090419
15.01600 4.0670332
15.01700 4.0433425000000005
15.01800 4.0193498000000005
15.01900 3.9950576
15.02000 3.9704683999999997
15.02100 3.9455853
15.02200 3.9204109000000003
15.02300 3.8949478
15.02400 3.8691986
15.02500 3.8431662999999996
15.02600 3.8168535000000006
15.02700 3.7902630999999998
15.02800 3.7633978
15.02900 3.7362602000000003
15.03000 3.7088532
15.03100 3.6811799
15.03200 3.6532427999999997
15.03300 3.6250449999999996
15.03400 3.5965896999999996
15.03500 3.5678796
15.03600 3.5389181
15.03700 3.5097085
15.03800 3.4802537
15.03900 3.4505572
15.04000 3.4206225999999997
15.04100 3.3904534
15.04200 3.3600527999999996
15.04300 3.3294249
15.04400 3.2985736
15.04500 3.2675023999999997
15.04600 3.2362156000000004
15.04700 3.2047171
15.04800 3.1730115000000003
15.04900 3.1411026
15.05000 3.1089948
15.05100 3.0766925
15.05200 3.0442001
15.05300 3.0115221
15.05400 2.978663
15.05500 2.9456271
15.05600 2.9124191
15.05700 2.8790435
15.05800 2.8455049
15.05900 2.8118076
15.06000 2.7779564
15.06100 2.7439557
15.06200 2.7098099
15.06300 2.6755234
15.06400 2.6411008
15.06500 2.6065463
15.06600 2.5718644
15.06700 2.5370594
15.06800 2.5021356000000003
15.06900 2.4670972
15.07000 2.4319485
15.07100 2.3966938
15.07200 2.3613375
15.07300 2.3258834999999998
15.07400 2.2903363999999997
15.07500 2.2547003
15.07600 2.2189794
15.07700 2.1831783000000002
15.07800 2.1473009000000003
15.07900 2.1113519000000003
15.08000 2.0753354
15.08100 2.0392559
15.08200 2.0031179999999997
15.08300 1.9669263
15.08400 1.930685
15.08500 1.8943990000000002
15.08600 1.8580727
15.08700 1.8217111000000001
15.08800 1.7853187
15.08900 1.7489004999999997
15.09000 1.7124612000000001
15.09100 1.6760057
15.09200 1.6395386
15.09300 1.6030651
15.09400 1.5665898
15.09500 1.5301178
15.09600 1.493654
15.09700 1.4572032000000001
15.09800 1.4207702
15.09900 1.3843599
15.10000 1.347977
15.10100 1.3116264
15.10200 1.2753127
15.10300 1.2390407
15.10400 1.2028149
15.10500 1.1666400000000001
15.10600 1.1305206
15.10700 1.0944611
15.10800 1.0584661
15.10900 1.0225398
15.11000 0.98668681
15.11100 0.9509113600000001
15.11200 0.9152177699999999
15.11300 0.87961033
15.11400 0.84409332
15.11500 0.80867093
15.11600 0.7733473599999999
15.11700 0.73812674
15.11800 0.70301332
15.11900 0.66801119
15.12000 0.6331244500000001
15.12100 0.5983572500000001
15.12200 0.56371363
15.12300 0.5291977
15.12400 0.49481345
15.12500 0.46056495
15.12600 0.42645624
15.12700 0.39249128000000005
15.12800 0.35867407
15.12900 0.32500855
15.13000 0.29149868
15.13100 0.25814835
15.13200 0.22496145999999997
15.13300 0.19194187000000001
15.13400 0.15909342999999998
15.13500 0.12641996
15.13600 0.093925244
15.13700 0.061613024
15.13800 0.029487034999999998
15.13900 -0.0024490415
15.14000 -0.034191555
15.14100 -0.065736898
15.14200 -0.097081496
15.14300 -0.12822183
15.14400 -0.1591544
15.14500 -0.18987579999999998
15.14600 -0.22038263
15.14700 -0.25067157
15.14800 -0.28073932
15.14900 -0.31058267
15.15000 -0.34019845
15.15100 -0.36958354
15.15200 -0.39873491
15.15300 -0.42764954
15.15400 -0.45632455000000005
15.15500 -0.48475703000000003
15.15600 -0.51294421
15.15700 -0.54088333
15.15800 -0.56857173
15.15900 -0.5960068199999999
15.16000 -0.6231860300000001
15.16100 -0.65010693
15.16200 -0.67676711
15.16300 -0.70316424
15.16400 -0.72929608
15.16500 -0.75516044
15.16600 -0.78075519
15.16700 -0.80607822
15.16800 -0.83112763
15.16900 -0.85590137
15.17000 -0.88039767
15.17100 -0.9046146600000001
15.17200 -0.92855059
15.17300 -0.95220366
15.17400 -0.97557232
15.17500 -0.99865487
15.17600 -1.0214497
15.17700 -1.0439553000000001
15.17800 -1.0661702
15.17900 -1.0880927
15.18000 -1.1097214
15.18100 -1.1310548999999999
15.18200 -1.1520918999999998
15.18300 -1.1728309
15.18400 -1.1932706
15.18500 -1.2134096
15.18600 -1.2332466
15.18700 -1.2527804999999999
15.18800 -1.27201
15.18900 -1.290934
15.19000 -1.3095514000000001
15.19100 -1.3278612
15.19200 -1.3458624000000001
15.19300 -1.3635543
15.19400 -1.380936
15.19500 -1.3980066
15.19600 -1.4147658
15.19700 -1.4312129
15.19800 -1.4473476
15.19900 -1.4631693
15.20000 -1.478678
15.20100 -1.4938734
15.20200 -1.5087557
15.20300 -1.5233247
15.20400 -1.5375806
15.20500 -1.5515236
15.20600 -1.5651541000000002
15.20700 -1.5784723999999999
15.20800 -1.5914788
15.20900 -1.6041743000000002
15.21000 -1.616559
15.21100 -1.6286336
15.21200 -1.640399
15.21300 -1.6518556
15.21400 -1.6630042
15.21500 -1.6738458
15.21600 -1.6843811
15.21700 -1.6946109
15.21800 -1.7045359999999998
15.21900 -1.7141573
15.22000 -1.7234756
15.22100 -1.7324917
15.22200 -1.7412066
15.22300 -1.7496213
15.22400 -1.7577365
15.22500 -1.7655533
15.22600 -1.7730725999999999
15.22700 -1.7802956
15.22800 -1.7872230999999998
15.22900 -1.7938564000000001
15.23000 -1.8001964
15.23100 -1.8062444
15.23200 -1.8120017
15.23300 -1.8174695
15.23400 -1.8226493
15.23500 -1.8275427
15.23600 -1.8321509999999999
15.23700 -1.8364761
15.23800 -1.8405194999999999
15.23900 -1.8442832
15.24000 -1.8477691
15.24100 -1.8509792
15.24200 -1.8539155000000003
15.24300 -1.8565802
15.24400 -1.8589756
15.24500 -1.8611039999999999
15.24600 -1.8629679
15.24700 -1.8645698
15.24800 -1.8659120000000002
15.24900 -1.8669972
15.25000 -1.8678279999999998
15.25100 -1.8684069
15.25200 -1.8687366
15.25300 -1.8688196000000001
15.25400 -1.8686589
15.25500 -1.8682569
15.25600 -1.8676164
15.25700 -1.86674
15.25800 -1.8656304
15.25900 -1.8642903999999998
15.26000 -1.8627226000000001
15.26100 -1.8609297
15.26200 -1.8589141
15.26300 -1.8566785
15.26400 -1.8542257999999998
15.26500 -1.8515585
15.26600 -1.8486791999999999
15.26700 -1.8455906000000002
15.26800 -1.8422953999999998
15.26900 -1.8387962
15.27000 -1.8350957
15.27100 -1.8311968
15.27200 -1.8271022000000001
15.27300 -1.8228145000000002
15.27400 -1.8183367
15.27500 -1.8136717
15.27600 -1.8088223
15.27700 -1.8037915000000002
15.27800 -1.7985821
15.27900 -1.7931972
15.28000 -1.7876400000000001
15.28100 -1.7819135
15.28200 -1.7760208
15.28300 -1.7699651
15.28400 -1.7637496999999998
15.28500 -1.7573775999999999
15.28600 -1.7508524
15.28700 -1.7441769999999999
15.28800 -1.7373551
15.28900 -1.7303899
15.29000 -1.7232846
15.29100 -1.7160429000000001
15.29200 -1.7086679
15.29300 -1.7011631
15.29400 -1.6935319
15.29500 -1.6857777
15.29600 -1.6779037
15.29700 -1.6699135
15.29800 -1.6618107
15.29900 -1.6535982
15.30000 -1.6452797000000001
15.30100 -1.6368585000000002
15.30200 -1.628338
15.30300 -1.6197214000000002
15.30400 -1.6110122
15.30500 -1.6022136
15.30600 -1.593329
15.30700 -1.5843617
15.30800 -1.575315
15.30900 -1.5661920999999999
15.31000 -1.5569963
15.31100 -1.5477306
15.31200 -1.5383985
15.31300 -1.529003
15.31400 -1.5195474
15.31500 -1.5100347
15.31600 -1.500468
15.31700 -1.4908506
15.31800 -1.4811853
15.31900 -1.4714752
15.32000 -1.4617234
15.32100 -1.4519324999999998
15.32200 -1.4421059
15.32300 -1.4322462
15.32400 -1.4223563
15.32500 -1.4124391
15.32600 -1.4024974000000001
15.32700 -1.3925341
15.32800 -1.3825519
15.32900 -1.3725536
15.33000 -1.362542
15.33100 -1.3525197
15.33200 -1.3424897
15.33300 -1.3324545
15.33400 -1.322417
15.33500 -1.3123798
15.33600 -1.3023457999999999
15.33700 -1.2923177
15.33800 -1.2822984000000002
15.33900 -1.2722905
15.34000 -1.2622967
15.34100 -1.25232
15.34200 -1.2423631
15.34300 -1.2324286
15.34400 -1.2225194
15.34500 -1.2126382
15.34600 -1.2027876
15.34700 -1.1929705000000002
15.34800 -1.1831894
15.34900 -1.1734469
15.35000 -1.1637456
15.35100 -1.154088
15.35200 -1.1444767
15.35300 -1.134914
15.35400 -1.1254020999999998
15.35500 -1.1159435
15.35600 -1.1065403
15.35700 -1.0971947
15.35800 -1.0879086
15.35900 -1.0786841999999999
15.36000 -1.0695232000000001
15.36100 -1.0604276
15.36200 -1.0513991
15.36300 -1.0424394
15.36400 -1.0335502
15.36500 -1.0247330000000001
15.36600 -1.0159893999999998
15.36700 -1.0073207000000002
15.36800 -0.99872854
15.36900 -0.9902141999999999
15.37000 -0.9817790200000001
15.37100 -0.9734244099999999
15.37200 -0.96515156
15.37300 -0.95696189
15.37400 -0.94885658
15.37500 -0.94083706
15.37600 -0.93290443
15.37700 -0.92506008
15.37800 -0.9173052399999999
15.37900 -0.9096412
15.38000 -0.90206917
15.38100 -0.89459056
15.38200 -0.8872064799999999
15.38300 -0.8799183199999999
15.38400 -0.8727271999999999
15.38500 -0.86563444
15.38600 -0.85864114
15.38700 -0.85174851
15.38800 -0.84495768
15.38900 -0.8382697600000001
15.39000 -0.83168568
15.39100 -0.82520647
15.39200 -0.81883296
15.39300 -0.81256609
15.39400 -0.80640651
15.39500 -0.8003549699999999
15.39600 -0.7944121000000001
15.39700 -0.7885783000000001
15.39800 -0.7828541099999999
15.39900 -0.77723986
15.40000 -0.77173584
15.40100 -0.76634227
15.40200 -0.76105925
15.40300 -0.75588687
15.40400 -0.75082509
15.40500 -0.7458739
15.40600 -0.74103316
15.40700 -0.7363027400000001
15.40800 -0.73168245
15.40900 -0.72717206
15.41000 -0.72277128
15.41100 -0.71847984
15.41200 -0.71429745
15.41300 -0.7102237499999999
15.41400 -0.70625846
15.41500 -0.7024012
15.41600 -0.69865165
15.41700 -0.69500944
15.41800 -0.6914741799999999
15.41900 -0.68804557
15.42000 -0.68472316
15.42100 -0.68150666
15.42200 -0.67839567
15.42300 -0.6753898199999999
15.42400 -0.67248871
15.42500 -0.66969194
15.42600 -0.6669990699999999
15.42700 -0.6644096700000001
15.42800 -0.66192322
15.42900 -0.65953922
15.43000 -0.65725716
15.43100 -0.65507642
15.43200 -0.6529964
15.43300 -0.65101646
15.43400 -0.64913584
15.43500 -0.6473537500000001
15.43600 -0.64566941
15.43700 -0.64408188
15.43800 -0.6425902699999999
15.43900 -0.64119361
15.44000 -0.63989083
15.44100 -0.63868086
15.44200 -0.63756257
15.44300 -0.63653477
15.44400 -0.63559623
15.44500 -0.63474565
15.44600 -0.6339817799999999
15.44700 -0.63330326
15.44800 -0.63270875
15.44900 -0.6321968499999999
15.45000 -0.63176611
15.45100 -0.63141519
15.45200 -0.63114259
15.45300 -0.63094683
15.45400 -0.63082646
15.45500 -0.63077998
15.45600 -0.6308059199999999
15.45700 -0.63090273
15.45800 -0.63106893
15.45900 -0.63130297
15.46000 -0.63160332
15.46100 -0.6319684
15.46200 -0.63239671
15.46300 -0.63288668
15.46400 -0.63343667
15.46500 -0.6340451500000001
15.46600 -0.6347105399999999
15.46700 -0.6354312400000001
15.46800 -0.63620568
15.46900 -0.63703223
15.47000 -0.6379092599999999
15.47100 -0.63883518
15.47200 -0.63980836
15.47300 -0.64082723
15.47400 -0.6418902
15.47500 -0.64299558
15.47600 -0.6441418099999999
15.47700 -0.64532729
15.47800 -0.64655039
15.47900 -0.6478094999999999
15.48000 -0.6491030099999999
15.48100 -0.65042935
15.48200 -0.6517869
15.48300 -0.65317401
15.48400 -0.65458906
15.48500 -0.65603047
15.48600 -0.6574966
15.48700 -0.65898579
15.48800 -0.66049644
15.48900 -0.66202688
15.49000 -0.66357544
15.49100 -0.66514048
15.49200 -0.6667202799999999
15.49300 -0.66831321
15.49400 -0.66991756
15.49500 -0.67153163
15.49600 -0.6731537200000001
15.49700 -0.67478209
15.49800 -0.67641502
15.49900 -0.6780508000000001
15.50000 -0.6796876900000001
15.50100 -0.68132393
15.50200 -0.68295784
15.50300 -0.68458766
15.50400 -0.6862116500000001
15.50500 -0.6878280999999999
15.50600 -0.68943533
15.50700 -0.69103162
15.50800 -0.69261529
15.50900 -0.6941847
15.51000 -0.69573824
15.51100 -0.6972742700000001
15.51200 -0.69879121
15.51300 -0.7002875199999999
15.51400 -0.70176171
15.51500 -0.70321229
15.51600 -0.70463782
15.51700 -0.7060369000000001
15.51800 -0.7074081799999999
15.51900 -0.70875031
15.52000 -0.71006198
15.52100 -0.7113419
15.52200 -0.71258885
15.52300 -0.7138016199999999
15.52400 -0.71497899
15.52500 -0.71611982
15.52600 -0.71722292
15.52700 -0.71828715
15.52800 -0.71931132
15.52900 -0.72029433
15.53000 -0.72123501
15.53100 -0.72213225
15.53200 -0.7229848799999999
15.53300 -0.72379173
15.53400 -0.7245516900000001
15.53500 -0.7252635900000001
15.53600 -0.72592627
15.53700 -0.72653857
15.53800 -0.72709937
15.53900 -0.7276075
15.54000 -0.72806184
15.54100 -0.72846129
15.54200 -0.72880476
15.54300 -0.72909119
15.54400 -0.7293195
15.54500 -0.72948872
15.54600 -0.72959792
15.54700 -0.72964611
15.54800 -0.72963247
15.54900 -0.72955615
15.55000 -0.7294163600000001
15.55100 -0.7292124
15.55200 -0.72894362
15.55300 -0.72860937
15.55400 -0.72820913
15.55500 -0.7277424
15.55600 -0.7272087
15.55700 -0.7266076699999999
15.55800 -0.72593894
15.55900 -0.72520222
15.56000 -0.72439723
15.56100 -0.7235237400000001
15.56200 -0.72258157
15.56300 -0.72157057
15.56400 -0.72049061
15.56500 -0.7193415400000001
15.56600 -0.7181233300000001
15.56700 -0.71683587
15.56800 -0.71547907
15.56900 -0.71405289
15.57000 -0.7125572299999999
15.57100 -0.71099205
15.57200 -0.7093573
15.57300 -0.70765289
15.57400 -0.7058787599999999
15.57500 -0.7040347899999999
15.57600 -0.7021209199999999
15.57700 -0.7001370699999999
15.57800 -0.69808313
15.57900 -0.69595901
15.58000 -0.69376468
15.58100 -0.6915000299999999
15.58200 -0.68916497
15.58300 -0.6867595
15.58400 -0.68428363
15.58500 -0.68173734
15.58600 -0.6791206999999999
15.58700 -0.67643379
15.58800 -0.6736767
15.58900 -0.6708495800000001
15.59000 -0.6679526499999999
15.59100 -0.6649862000000001
15.59200 -0.66195051
15.59300 -0.6588459
15.59400 -0.6556728399999999
15.59500 -0.65243174
15.59600 -0.64912313
15.59700 -0.6457475899999999
15.59800 -0.64230575
15.59900 -0.63879825
15.60000 -0.63522579
15.60100 -0.63158912
15.60200 -0.62788907
15.60300 -0.62412648
15.60400 -0.6203022300000001
15.60500 -0.61641727
15.60600 -0.61247256
15.60700 -0.60846903
15.60800 -0.60440777
15.60900 -0.60028979
15.61000 -0.59611616
15.61100 -0.5918879499999999
15.61200 -0.5876062900000001
15.61300 -0.58327229
15.61400 -0.5788871099999999
15.61500 -0.5744518700000001
15.61600 -0.5699677400000001
15.61700 -0.56543583
15.61800 -0.56085736
15.61900 -0.5562333899999999
15.62000 -0.5515651300000001
15.62100 -0.54685366
15.62200 -0.54210015
15.62300 -0.5373057
15.62400 -0.53247139
15.62500 -0.52759829
15.62600 -0.52268747
15.62700 -0.51774001
15.62800 -0.51275697
15.62900 -0.50773933
15.63000 -0.50268811
15.63100 -0.49760435000000003
15.63200 -0.49248906
15.63300 -0.48734321999999997
15.63400 -0.48216782
15.63500 -0.47696385999999996
15.63600 -0.47173244000000003
15.63700 -0.46647451999999995
15.63800 -0.46119113
15.63900 -0.45588338
15.64000 -0.45055235
15.64100 -0.44519911
15.64200 -0.43982486
15.64300 -0.43443074
15.64400 -0.42901798
15.64500 -0.42358786000000004
15.64600 -0.41814162000000005
15.64700 -0.41268063
15.64800 -0.40720627000000004
15.64900 -0.40171989
15.65000 -0.39622299
15.65100 -0.39071701000000003
15.65200 -0.38520351999999997
15.65300 -0.37968401
15.65400 -0.37416006
15.65500 -0.36863325999999996
15.65600 -0.36310521
15.65700 -0.35757753
15.65800 -0.35205185
15.65900 -0.34652979
15.66000 -0.34101293
15.66100 -0.33550293
15.66200 -0.33000133000000004
15.66300 -0.32450971
15.66400 -0.31902962
15.66500 -0.31356257000000004
15.66600 -0.30811003
15.66700 -0.30267343
15.66800 -0.29725416000000005
15.66900 -0.29185358
15.67000 -0.28647301
15.67100 -0.28111371
15.67200 -0.27577693
15.67300 -0.27046383
15.67400 -0.26517556999999997
15.67500 -0.25991327
15.67600 -0.25467803
15.67700 -0.24947089
15.67800 -0.24429289999999998
15.67900 -0.23914508
15.68000 -0.23402842
15.68100 -0.22894393
15.68200 -0.22389262000000001
15.68300 -0.2188755
15.68400 -0.21389355
15.68500 -0.20894778
15.68600 -0.20403923
15.68700 -0.19916892
15.68800 -0.19433791
15.68900 -0.18954725
15.69000 -0.18479805000000002
15.69100 -0.18009141
15.69200 -0.17542841
15.69300 -0.17081021
15.69400 -0.16623791999999998
15.69500 -0.16171270999999998
15.69600 -0.15723569999999998
15.69700 -0.15280806
15.69800 -0.14843091
15.69900 -0.14410539
15.70000 -0.13983262
15.70100 -0.13561371
15.70200 -0.13144973000000001
15.70300 -0.12734173999999998
15.70400 -0.12329076000000001
15.70500 -0.11929779000000001
15.70600 -0.11536378
15.70700 -0.11148963999999999
15.70800 -0.10767623999999999
15.70900 -0.10392444
15.71000 -0.10023499999999999
15.71100 -0.096608681
15.71200 -0.093046174
15.71300 -0.089548144
15.71400 -0.086115202
15.71500 -0.082747923
15.71600 -0.079446845
15.71700 -0.07621246599999999
15.71800 -0.073045248
15.71900 -0.06994562600000001
15.72000 -0.066914002
15.72100 -0.063950755
15.72200 -0.061056239
15.72300 -0.058230781
15.72400 -0.055474695
15.72500 -0.052788272
15.72600 -0.050171785
15.72700 -0.047625494
15.72800 -0.045149648
15.72900 -0.042744479
15.73000 -0.040410203
15.73100 -0.038147028
15.73200 -0.035955146
15.73300 -0.033834734
15.73400 -0.031785955
15.73500 -0.029808954999999998
15.73600 -0.027903868
15.73700 -0.026070801
15.73800 -0.024309846
15.73900 -0.022621073
15.74000 -0.02100453
15.74100 -0.01946024
15.74200 -0.0179882
15.74300 -0.01658838
15.74400 -0.015260723
15.74500 -0.014005144
15.74600 -0.012821531
15.74700 -0.011709736
15.74800 -0.010669589
15.74900 -0.009700888
15.75000 -0.0088034016
15.75100 -0.007976871
15.75200 -0.0072210067
15.75300 -0.0065354936
15.75400 -0.0059199865
15.75500 -0.0053741154
15.75600 -0.0048974827
15.75700 -0.004489666
15.75800 -0.0041502175
15.75900 -0.0038786642
15.76000 -0.0036745038
15.76100 -0.0035372101000000003
15.76200 -0.0034662287
15.76300 -0.0034609791
15.76400 -0.0035208501000000003
15.76500 -0.0036452031
15.76600 -0.0038333714
15.76700 -0.0040846549
15.76800 -0.0043983258
15.76900 -0.004773623
15.77000 -0.0052097541
15.77100 -0.0057058973
15.77200 -0.0062612016
15.77300 -0.0068747875
15.77400 -0.0075457436
15.77500 -0.008273134199999999
15.77600 -0.0090559959
15.77700 -0.009893342900000001
15.77800 -0.01078417
15.77900 -0.011727454
15.78000 -0.012722154
15.78100 -0.013767221000000001
15.78200 -0.014861590000000001
15.78300 -0.016004193
15.78400 -0.017193954
15.78500 -0.018429791
15.78600 -0.019710623
15.78700 -0.021035367
15.78800 -0.022402938
15.78900 -0.023812252
15.79000 -0.025262224
15.79100 -0.026751763999999997
15.79200 -0.028279778999999998
15.79300 -0.029845171999999996
15.79400 -0.031446840000000004
15.79500 -0.03308366
15.79600 -0.034754502
15.79700 -0.036458217
15.79800 -0.038193635
15.79900 -0.039959552999999995
15.80000 -0.041754753
15.80100 -0.043577977
15.80200 -0.045427933000000004
15.80300 -0.047303297
15.80400 -0.049202697000000004
15.80500 -0.051124732
15.80600 -0.053067953999999994
15.80700 -0.055030879
15.80800 -0.057011981999999996
15.80900 -0.059009698
15.81000 -0.061022426
15.81100 -0.063048542
15.81200 -0.06508638600000001
15.81300 -0.067134271
15.81400 -0.069190504
15.81500 -0.071253366
15.81600 -0.07332114
15.81700 -0.075392105
15.81800 -0.077464536
15.81900 -0.079536729
15.82000 -0.081606995
15.82100 -0.083673658
15.82200 -0.08573507699999999
15.82300 -0.087789632
15.82400 -0.089835742
15.82500 -0.09187186400000001
15.82600 -0.093896483
15.82700 -0.095908123
15.82800 -0.097905344
15.82900 -0.099886756
15.83000 -0.10185099
15.83100 -0.10379668
15.83200 -0.10572254
15.83300 -0.10762726
15.83400 -0.10950955000000001
15.83500 -0.11136816000000001
15.83600 -0.1132018
15.83700 -0.11500922
15.83800 -0.11678912
15.83900 -0.11854019
15.84000 -0.12026110999999999
15.84100 -0.12195053
15.84200 -0.12360708
15.84300 -0.12522930000000002
15.84400 -0.12681575
15.84500 -0.12836492
15.84600 -0.12987528
15.84700 -0.13134523
15.84800 -0.13277314
15.84900 -0.13415734999999998
15.85000 -0.13549618
15.85100 -0.13678788
15.85200 -0.1380307
15.85300 -0.13922289
15.85400 -0.14036266
15.85500 -0.14144825
15.85600 -0.14247786
15.85700 -0.14344973
15.85800 -0.14436211
15.85900 -0.14521328
15.86000 -0.14600155
15.86100 -0.14672526
15.86200 -0.14738281
15.86300 -0.14797264
15.86400 -0.14849324
15.86500 -0.14894316
15.86600 -0.14932101
15.86700 -0.14962545
15.86800 -0.1498552
15.86900 -0.15000905
15.87000 -0.15008581
15.87100 -0.15008439
15.87200 -0.15000370000000002
15.87300 -0.14984274
15.87400 -0.14960051
15.87500 -0.14927606999999998
15.87600 -0.14886851
15.87700 -0.14837693
15.87800 -0.14780045
15.87900 -0.14713822000000001
15.88000 -0.14638939
15.88100 -0.14555312
15.88200 -0.14462857999999998
15.88300 -0.14361490000000002
15.88400 -0.14251126
15.88500 -0.1413168
15.88600 -0.14003067
15.88700 -0.13865201
15.88800 -0.13717995000000002
15.88900 -0.13561362
15.89000 -0.13395214
15.89100 -0.13219464
15.89200 -0.13034025
15.89300 -0.12838808999999998
15.89400 -0.12633732
15.89500 -0.12418707
15.89600 -0.1219365
15.89700 -0.11958482000000001
15.89800 -0.11713120999999999
15.89900 -0.11457488999999998
15.90000 -0.11191511999999999
15.90100 -0.1091512
15.90200 -0.10628243000000001
15.90300 -0.10330814
15.90400 -0.10022774
15.90500 -0.097040622
15.90600 -0.093746249
15.90700 -0.090344111
15.90800 -0.086833723
15.90900 -0.08321465
15.91000 -0.079486478
15.91100 -0.07564884100000001
15.91200 -0.071701396
15.91300 -0.067643833
15.91400 -0.063475879
15.91500 -0.059197278
15.91600 -0.054807814999999996
15.91700 -0.05030728599999999
15.91800 -0.045695525
15.91900 -0.04097239
15.92000 -0.036137761000000004
15.92100 -0.031191543999999998
15.92200 -0.026133674
15.92300 -0.020964108999999998
15.92400 -0.015682838
15.92500 -0.010289873
15.92600 -0.0047852594
15.92700 0.00083093009
15.92800 0.0065585897
15.92900 0.01239758
15.93000 0.01834773
15.93100 0.024408835
15.93200 0.030580658
15.93300 0.036862923
15.93400 0.043255326000000004
15.93500 0.049757521
15.93600 0.056369143
15.93700 0.063089782
15.93800 0.06991901299999999
15.93900 0.07685637099999999
15.94000 0.083901372
15.94100 0.09105351099999999
15.94200 0.098312262
15.94300 0.10567707999999999
15.94400 0.11314738999999999
15.94500 0.12072263
15.94600 0.12840219
15.94700 0.13618547
15.94800 0.14407185
15.94900 0.15206072
15.95000 0.16015141000000002
15.95100 0.16834327
15.95200 0.17663564999999998
15.95300 0.18502786
15.95400 0.19351918
15.95500 0.20210889999999998
15.95600 0.21079625
15.95700 0.21958048
15.95800 0.22846079
15.95900 0.23743634000000002
15.96000 0.24650624999999998
15.96100 0.25566964999999997
15.96200 0.2649256
15.96300 0.2742731
15.96400 0.28371112
15.96500 0.29323862
15.96600 0.30285448
15.96700 0.31255756
15.96800 0.32234667
15.96900 0.33222055
15.97000 0.34217795
15.97100 0.35221756
15.97200 0.36233806
15.97300 0.37253804
15.97400 0.38281612000000004
15.97500 0.39317086
15.97600 0.40360088
15.97700 0.41410466999999995
15.97800 0.42468077
15.97900 0.43532774
15.98000 0.44604409
15.98100 0.45682834000000005
15.98200 0.46767909
15.98300 0.47859484
15.98400 0.48957416
15.98500 0.5006156399999999
15.98600 0.51171784
15.98700 0.52287942
15.98800 0.53409897
15.98900 0.5453751
15.99000 0.5567065
15.99100 0.56809182
15.99200 0.57952977
15.99300 0.59101898
15.99400 0.6025581200000001
15.99500 0.61414586
15.99600 0.62578088
15.99700 0.6374618000000001
15.99800 0.6491872
15.99900 0.66095572
16.00000 0.67276587
16.00100 0.68461616
16.00200 0.69650509
16.00300 0.70843105
16.00400 0.7203924500000001
16.00500 0.7323875599999999
16.00600 0.7444147
16.00700 0.75647207
16.00800 0.76855784
16.00900 0.78067016
16.01000 0.79280706
16.01100 0.80496669
16.01200 0.8171469
16.01300 0.8293457299999999
16.01400 0.84156115
16.01500 0.8537910900000001
16.01600 0.8660334199999999
16.01700 0.8782860800000001
16.01800 0.8905470400000001
16.01900 0.90281414
16.02000 0.9150853400000001
16.02100 0.9273585900000001
16.02200 0.9396319300000001
16.02300 0.95190331
16.02400 0.9641708800000001
16.02500 0.9764326699999999
16.02600 0.98868683
16.02700 1.0009314999999999
16.02800 1.0131649
16.02900 1.0253853
16.03000 1.037591
16.03100 1.0497805
16.03200 1.0619519
16.03300 1.0741037
16.03400 1.0862344
16.03500 1.0983423
16.03600 1.110426
16.03700 1.1224838
16.03800 1.1345142000000001
16.03900 1.1465158
16.04000 1.1584871
16.04100 1.1704263
16.04200 1.1823321
16.04300 1.1942028
16.04400 1.2060368
16.04500 1.2178326
16.04600 1.2295885
16.04700 1.2413029
16.04800 1.2529739
16.04900 1.2646001
16.05000 1.2761796
16.05100 1.2877107
16.05200 1.2991915
16.05300 1.3106205
16.05400 1.3219956
16.05500 1.3333152
16.05600 1.3445774000000001
16.05700 1.3557804999999998
16.05800 1.3669225999999999
16.05900 1.3780021
16.06000 1.3890171
16.06100 1.399966
16.06200 1.4108469000000001
16.06300 1.4216581000000001
16.06400 1.4323981
16.06500 1.4430650999999999
16.06600 1.4536575
16.06700 1.4641738
16.06800 1.4746125
16.06900 1.484972
16.07000 1.4952507
16.07100 1.5054473000000002
16.07200 1.5155603
16.07300 1.5255883
16.07400 1.53553
16.07500 1.545384
16.07600 1.5551489
16.07700 1.5648233
16.07800 1.574406
16.07900 1.5838958
16.08000 1.5932914
16.08100 1.6025913999999999
16.08200 1.6117947000000001
16.08300 1.6209001
16.08400 1.6299061
16.08500 1.6388118
16.08600 1.6476158
16.08700 1.6563172000000002
16.08800 1.6649144
16.08900 1.6734065
16.09000 1.6817925
16.09100 1.6900711
16.09200 1.6982411999999998
16.09300 1.7063017999999999
16.09400 1.7142517
16.09500 1.7220901
16.09600 1.7298155999999998
16.09700 1.7374275000000001
16.09800 1.7449247
16.09900 1.7523061
16.10000 1.7595708
16.10100 1.766718
16.10200 1.7737467
16.10300 1.7806558
16.10400 1.7874446
16.10500 1.7941121
16.10600 1.8006574000000002
16.10700 1.8070798
16.10800 1.8133784
16.10900 1.8195523000000002
16.11000 1.8256007
16.11100 1.8315229999999998
16.11200 1.8373182
16.11300 1.8429859
16.11400 1.8485250000000002
16.11500 1.8539349999999999
16.11600 1.8592155
16.11700 1.8643653
16.11800 1.8693841999999998
16.11900 1.8742716
16.12000 1.8790269
16.12100 1.8836496
16.12200 1.8881392000000001
16.12300 1.8924952
16.12400 1.8967169999999998
16.12500 1.9008046
16.12600 1.9047575
16.12700 1.9085752
16.12800 1.9122573999999999
16.12900 1.9158041000000001
16.13000 1.9192148
16.13100 1.9224895
16.13200 1.9256279
16.13300 1.9286297000000001
16.13400 1.9314947999999998
16.13500 1.9342231
16.13600 1.9368144
16.13700 1.9392686
16.13800 1.9415855
16.13900 1.9437652
16.14000 1.9458073999999999
16.14100 1.947712
16.14200 1.9494791
16.14300 1.9511082999999998
16.14400 1.9525997
16.14500 1.9539533000000002
16.14600 1.9551689
16.14700 1.9562464000000002
16.14800 1.9571858000000002
16.14900 1.9579868999999999
16.15000 1.9586495999999998
16.15100 1.9591739000000001
16.15200 1.9595599
16.15300 1.9598072000000002
16.15400 1.959916
16.15500 1.9598862000000001
16.15600 1.9597178
16.15700 1.9594111
16.15800 1.9589657
16.15900 1.9583821000000001
16.16000 1.9576604000000002
16.16100 1.9568005999999998
16.16200 1.9558029000000001
16.16300 1.9546675999999998
16.16400 1.9533953
16.16500 1.951986
16.16600 1.9504402
16.16700 1.9487581999999999
16.16800 1.9469406000000002
16.16900 1.944988
16.17000 1.9429009000000002
16.17100 1.9406799
16.17200 1.9383255
16.17300 1.9358383
16.17400 1.9332190999999999
16.17500 1.9304683
16.17600 1.9275868000000003
16.17700 1.9245750999999998
16.17800 1.921434
16.17900 1.9181640999999998
16.18000 1.9147661
16.18100 1.9112405999999997
16.18200 1.9075884
16.18300 1.9038099999999998
16.18400 1.8999061000000002
16.18500 1.8958772
16.18600 1.8917237999999998
16.18700 1.8874465999999999
16.18800 1.8830463
16.18900 1.8785233
16.19000 1.8738781999999998
16.19100 1.8691115
16.19200 1.8642237
16.19300 1.8592155
16.19400 1.8540872
16.19500 1.8488394
16.19600 1.8434728
16.19700 1.8379876
16.19800 1.8323846000000001
16.19900 1.8266643999999999
16.20000 1.8208275
16.20100 1.8148744
16.20200 1.8088059
16.20300 1.8026227
16.20400 1.7963253
16.20500 1.7899143999999998
16.20600 1.7833909
16.20700 1.7767552
16.20800 1.7700084
16.20900 1.7631511999999998
16.21000 1.7561845
16.21100 1.7491091
16.21200 1.7419258
16.21300 1.7346356
16.21400 1.7272392
16.21500 1.7197376
16.21600 1.7121319
16.21700 1.7044228000000001
16.21800 1.6966111999999998
16.21900 1.6886979
16.22000 1.6806841
16.22100 1.6725706
16.22200 1.6643582000000001
16.22300 1.6560478
16.22400 1.6476404
16.22500 1.6391367000000001
16.22600 1.6305376
16.22700 1.6218441000000001
16.22800 1.6130568
16.22900 1.6041769000000001
16.23000 1.5952049
16.23100 1.5861416
16.23200 1.576988
16.23300 1.567745
16.23400 1.5584132
16.23500 1.5489934
16.23600 1.5394865
16.23700 1.5298931
16.23800 1.5202142
16.23900 1.5104505000000001
16.24000 1.5006028
16.24100 1.4906717999999999
16.24200 1.4806584
16.24300 1.4705634
16.24400 1.4603875
16.24500 1.4501315000000001
16.24600 1.4397961000000001
16.24700 1.4293822
16.24800 1.4188906
16.24900 1.408322
16.25000 1.3976772
16.25100 1.3869571
16.25200 1.3761624000000001
16.25300 1.3652939
16.25400 1.3543526
16.25500 1.3433391
16.25600 1.3322543
16.25700 1.3210991
16.25800 1.3098744
16.25900 1.2985809
16.26000 1.2872196
16.26100 1.2757912
16.26200 1.2642967999999999
16.26300 1.252737
16.26400 1.2411128
16.26500 1.229425
16.26600 1.2176743
16.26700 1.2058617
16.26800 1.1939879
16.26900 1.1820536
16.27000 1.1700598
16.27100 1.158007
16.27200 1.1458961
16.27300 1.1337277
16.27400 1.1215024
16.27500 1.1092209
16.27600 1.0968839
16.27700 1.0844919
16.27800 1.0720455
16.27900 1.0595452
16.28000 1.0469915
16.28100 1.0343849999999999
16.28200 1.0217261
16.28300 1.0090152
16.28400 0.9962528
16.28500 0.98343939
16.28600 0.9705753100000001
16.28700 0.95766094
16.28800 0.94469674
16.28900 0.9316830899999999
16.29000 0.9186204499999999
16.29100 0.9055092
16.29200 0.89234989
16.29300 0.8791429
16.29400 0.8658886899999999
16.29500 0.85258782
16.29600 0.83924085
16.29700 0.8258482399999999
16.29800 0.8124106600000001
16.29900 0.7989287399999999
16.30000 0.7854031399999999
16.30100 0.77183452
16.30200 0.7582236099999999
16.30300 0.74457112
16.30400 0.73087779
16.30500 0.71714437
16.30600 0.70337164
16.30700 0.68956036
16.30800 0.67571127
16.30900 0.66182516
16.31000 0.64790277
16.31100 0.6339448
16.31200 0.61995191
16.31300 0.6059247999999999
16.31400 0.59186411
16.31500 0.5777703599999999
16.31600 0.56364415
16.31700 0.54948595
16.31800 0.5352962299999999
16.31900 0.5210754
16.32000 0.50682379
16.32100 0.49254177000000005
16.32200 0.47822962999999996
16.32300 0.46388758
16.32400 0.44951588000000003
16.32500 0.43511465
16.32600 0.42068408999999996
16.32700 0.40622432999999997
16.32800 0.39173546
16.32900 0.37721759
16.33000 0.36267079
16.33100 0.3480952
16.33200 0.33349087
16.33300 0.31885793
16.33400 0.30419647
16.33500 0.2895066
16.33600 0.2747885
16.33700 0.26004228
16.33800 0.24526817999999997
16.33900 0.23046636
16.34000 0.21563709999999997
16.34100 0.20078064
16.34200 0.18589732
16.34300 0.17098744
16.34400 0.15605135
16.34500 0.14108946
16.34600 0.12610216
16.34700 0.11108989
16.34800 0.096053106
16.34900 0.080992276
16.35000 0.065907883
16.35100 0.050800415999999994
16.35200 0.035670385
16.35300 0.020518291
16.35400 0.0053446380000000005
16.35500 -0.0098500735
16.35600 -0.025065348
16.35700 -0.0403007
16.35800 -0.055555655999999995
16.35900 -0.070829754
16.36000 -0.086122542
16.36100 -0.10143359
16.36200 -0.11676247
16.36300 -0.13210877999999998
16.36400 -0.14747212
16.36500 -0.16285212
16.36600 -0.17824841
16.36700 -0.19366062
16.36800 -0.20908841
16.36900 -0.22453146999999998
16.37000 -0.23998944000000003
16.37100 -0.25546202
16.37200 -0.27094886
16.37300 -0.28644970000000003
16.37400 -0.30196421
16.37500 -0.3174921
16.37600 -0.33303308000000004
16.37700 -0.34858687
16.37800 -0.36415318
16.37900 -0.37973174
16.38000 -0.39532227
16.38100 -0.41092448
16.38200 -0.42653810000000003
16.38300 -0.44216289999999997
16.38400 -0.4577986
16.38500 -0.47344491000000005
16.38600 -0.48910155999999994
16.38700 -0.50476827
16.38800 -0.52044475
16.38900 -0.53613074
16.39000 -0.5518259
16.39100 -0.56752991
16.39200 -0.58324244
16.39300 -0.59896312
16.39400 -0.61469162
16.39500 -0.63042752
16.39600 -0.64617037
16.39700 -0.66191978
16.39800 -0.67767524
16.39900 -0.6934362900000001
16.40000 -0.70920237
16.40100 -0.7249729699999999
16.40200 -0.7407475299999999
16.40300 -0.75652543
16.40400 -0.7723060399999999
16.40500 -0.78808879
16.40600 -0.80387294
16.40700 -0.81965784
16.40800 -0.8354428199999999
16.40900 -0.85122716
16.41000 -0.8670101899999999
16.41100 -0.88279117
16.41200 -0.8985693600000001
16.41300 -0.9143441
16.41400 -0.9301146499999999
16.41500 -0.94588017
16.41600 -0.9616401
16.41700 -0.97739361
16.41800 -0.99314004
16.41900 -1.0088787
16.42000 -1.0246089999999999
16.42100 -1.0403301
16.42200 -1.0560414
16.42300 -1.0717423
16.42400 -1.0874322
16.42500 -1.1031103
16.42600 -1.1187760999999998
16.42700 -1.1344289
16.42800 -1.1500683
16.42900 -1.1656933
16.43000 -1.1813036000000001
16.43100 -1.1968983
16.43200 -1.2124769
16.43300 -1.2280387
16.43400 -1.2435829
16.43500 -1.2591089
16.43600 -1.2746159
16.43700 -1.290103
16.43800 -1.3055696
16.43900 -1.3210148
16.44000 -1.3364376
16.44100 -1.3518371
16.44200 -1.3672124
16.44300 -1.3825625
16.44400 -1.3978865
16.44500 -1.4131832
16.44600 -1.4284517
16.44700 -1.4436908
16.44800 -1.4588996
16.44900 -1.4740768
16.45000 -1.4892215
16.45100 -1.5043325
16.45200 -1.5194087
16.45300 -1.5344491
16.45400 -1.5494526
16.45500 -1.5644182
16.45600 -1.5793448
16.45700 -1.5942314999999998
16.45800 -1.6090771
16.45900 -1.6238807000000002
16.46000 -1.6386412
16.46100 -1.6533579999999999
16.46200 -1.6680298
16.46300 -1.6826557
16.46400 -1.6972348000000002
16.46500 -1.7117661999999998
16.46600 -1.726249
16.46700 -1.7406821
16.46800 -1.7550647
16.46900 -1.7693957
16.47000 -1.783674
16.47100 -1.7978989
16.47200 -1.8120688999999999
16.47300 -1.8261833
16.47400 -1.8402406999999998
16.47500 -1.85424
16.47600 -1.8681799999999997
16.47700 -1.8820595
16.47800 -1.8958772
16.47900 -1.9096317000000003
16.48000 -1.9233217
16.48100 -1.9369461000000001
16.48200 -1.9505029999999999
16.48300 -1.9639910999999999
16.48400 -1.9774090000000002
16.48500 -1.9907553000000002
16.48600 -2.0040281
16.48700 -2.0172263
16.48800 -2.030348
16.48900 -2.0433920000000003
16.49000 -2.0563563
16.49100 -2.0692399
16.49200 -2.0820409
16.49300 -2.0947579000000003
16.49400 -2.1073896000000003
16.49500 -2.1199344
16.49600 -2.1323908
16.49700 -2.1447577
16.49800 -2.1570336
16.49900 -2.1692172
16.50000 -2.1813072
16.50100 -2.1933024999999997
16.50200 -2.2052017999999998
16.50300 -2.2170039
16.50400 -2.2287076
16.50500 -2.2403117
16.50600 -2.2518152
16.50700 -2.2632169
16.50800 -2.2745155
16.50900 -2.2857102
16.51000 -2.2967996
16.51100 -2.3077825
16.51200 -2.3186579
16.51300 -2.3294246000000003
16.51400 -2.3400813
16.51500 -2.3506267000000003
16.51600 -2.3610597
16.51700 -2.3713789999999997
16.51800 -2.3815831
16.51900 -2.3916708
16.52000 -2.4016406
16.52100 -2.4114912
16.52200 -2.4212211
16.52300 -2.430829
16.52400 -2.4403132000000003
16.52500 -2.4496725
16.52600 -2.4589052000000002
16.52700 -2.46801
16.52800 -2.4769851999999997
16.52900 -2.4858294
16.53000 -2.494541
16.53100 -2.5031187
16.53200 -2.5115607
16.53300 -2.5198659
16.53400 -2.5280325
16.53500 -2.5360592
16.53600 -2.5439442999999997
16.53700 -2.5516866
16.53800 -2.5592846999999996
16.53900 -2.5667369
16.54000 -2.574042
16.54100 -2.5811987000000003
16.54200 -2.5882056
16.54300 -2.5950613000000002
16.54400 -2.6017644
16.54500 -2.6083136
16.54600 -2.6147077000000003
16.54700 -2.6209453000000003
16.54800 -2.6270252000000003
16.54900 -2.6329461
16.55000 -2.6387069
16.55100 -2.6443064
16.55200 -2.6497433
16.55300 -2.6550164
16.55400 -2.6601247000000003
16.55500 -2.6650671
16.55600 -2.6698424
16.55700 -2.6744494
16.55800 -2.6788871999999997
16.55900 -2.6831544999999997
16.56000 -2.6872505
16.56100 -2.6911739
16.56200 -2.694924
16.56300 -2.6984997
16.56400 -2.7019
16.56500 -2.7051238
16.56600 -2.7081704
16.56700 -2.7110387
16.56800 -2.7137278
16.56900 -2.7162367
16.57000 -2.7185647
16.57100 -2.7207108
16.57200 -2.7226742
16.57300 -2.724454
16.57400 -2.7260492000000003
16.57500 -2.7274588
16.57600 -2.728682
16.57700 -2.729718
16.57800 -2.7305658999999998
16.57900 -2.7312244999999997
16.58000 -2.7316932
16.58100 -2.7319709000000003
16.58200 -2.7320568
16.58300 -2.7319498
16.58400 -2.7316492
16.58500 -2.7311537
16.58600 -2.7304627000000004
16.58700 -2.7295751
16.58800 -2.7284903
16.58900 -2.7272072
16.59000 -2.7257249
16.59100 -2.7240427
16.59200 -2.7221598
16.59300 -2.7200755
16.59400 -2.7177891
16.59500 -2.7152998
16.59600 -2.7126072
16.59700 -2.7097105999999997
16.59800 -2.7066095
16.59900 -2.7033035
16.60000 -2.6997922
16.60100 -2.6960751000000003
16.60200 -2.692152
16.60300 -2.6880227
16.60400 -2.683687
16.60500 -2.6791446
16.60600 -2.6743954
16.60700 -2.6694393
16.60800 -2.664276
16.60900 -2.6589055999999998
16.61000 -2.6533281
16.61100 -2.6475435
16.61200 -2.6415516
16.61300 -2.6353524999999998
16.61400 -2.6289461
16.61500 -2.6223324
16.61600 -2.6155112000000003
16.61700 -2.6084827
16.61800 -2.6012469
16.61900 -2.5938036
16.62000 -2.5861528000000003
16.62100 -2.5782945
16.62200 -2.5702285
16.62300 -2.5619548
16.62400 -2.5534734
16.62500 -2.5447844
16.62600 -2.5358874
16.62700 -2.5267828
16.62800 -2.5174703
16.62900 -2.5079502
16.63000 -2.4982223
16.63100 -2.488287
16.63200 -2.4781441
16.63300 -2.4677942
16.63400 -2.4572371
16.63500 -2.4464732
16.63600 -2.4355029999999998
16.63700 -2.4243265
16.63800 -2.4129445
16.63900 -2.4013573
16.64000 -2.3895655
16.64100 -2.3775697
16.64200 -2.3653703000000004
16.64300 -2.3529682
16.64400 -2.3403641
16.64500 -2.3275588
16.64600 -2.314553
16.64700 -2.3013476
16.64800 -2.2879435
16.64900 -2.2743413
16.65000 -2.2605423
16.65100 -2.2465471
16.65200 -2.2323569
16.65300 -2.2179727
16.65400 -2.203395
16.65500 -2.1886251999999997
16.65600 -2.173664
16.65700 -2.1585125
16.65800 -2.1431716
16.65900 -2.1276424
16.66000 -2.1119255999999997
16.66100 -2.0960223
16.66200 -2.0799334999999997
16.66300 -2.0636601
16.66400 -2.0472031
16.66500 -2.0305634
16.66600 -2.013742
16.66700 -1.99674
16.66800 -1.9795584000000002
16.66900 -1.9621981
16.67000 -1.9446606000000002
16.67100 -1.9269466
16.67200 -1.9090574
16.67300 -1.890994
16.67400 -1.8727578000000003
16.67500 -1.8543500000000002
16.67600 -1.8357717999999998
16.67700 -1.8170247000000002
16.67800 -1.7981099
16.67900 -1.7790288
16.68000 -1.7597828
16.68100 -1.7403735
16.68200 -1.7208023
16.68300 -1.7010709
16.68400 -1.6811809
16.68500 -1.6611338
16.68600 -1.6409311
16.68700 -1.6205748999999998
16.68800 -1.6000666000000001
16.68900 -1.579408
16.69000 -1.5586010000000001
16.69100 -1.5376474
16.69200 -1.5165489
16.69300 -1.4953074
16.69400 -1.4739247
16.69500 -1.4524027
16.69600 -1.4307433
16.69700 -1.4089483999999999
16.69800 -1.3870198
16.69900 -1.3649595
16.70000 -1.3427694000000001
16.70100 -1.3204515
16.70200 -1.2980076
16.70300 -1.2754397000000002
16.70400 -1.2527498
16.70500 -1.2299399
16.70600 -1.2070117999999999
16.70700 -1.1839677
16.70800 -1.1608093
16.70900 -1.1375388
16.71000 -1.1141581
16.71100 -1.0906694
16.71200 -1.0670745000000001
16.71300 -1.0433756
16.71400 -1.0195746
16.71500 -0.9956737
16.71600 -0.97167483
16.71700 -0.9475801100000001
16.71800 -0.9233917100000001
16.71900 -0.8991116699999999
16.72000 -0.87474203
16.72100 -0.85028494
16.72200 -0.82574254
16.72300 -0.8011170700000001
16.72400 -0.77641057
16.72500 -0.75162523
16.72600 -0.72676325
16.72700 -0.7018268599999999
16.72800 -0.67681824
16.72900 -0.65173963
16.73000 -0.62659332
16.73100 -0.60138153
16.73200 -0.57610665
16.73300 -0.55077095
16.73400 -0.52537676
16.73500 -0.49992651
16.73600 -0.47442256
16.73700 -0.44886735
16.73800 -0.42326334
16.73900 -0.39761294999999997
16.74000 -0.37191871
16.74100 -0.34618312
16.74200 -0.3204087
16.74300 -0.29459801
16.74400 -0.26875355
16.74500 -0.24287790999999997
16.74600 -0.21697367
16.74700 -0.19104336
16.74800 -0.16508957
16.74900 -0.13911484
16.75000 -0.11312173
16.75100 -0.08711279400000001
16.75200 -0.061090541
16.75300 -0.035057490000000004
16.75400 -0.009016134600000001
16.75500 0.017031045999999998
16.75600 0.043081594
16.75700 0.06913307
16.75800 0.095183059
16.75900 0.12122917
16.76000 0.147269
16.76100 0.1733002
16.76200 0.19932041999999997
16.76300 0.2253273
16.76400 0.25131854
16.76500 0.27729177
16.76600 0.30324471000000003
16.76700 0.32917501
16.76800 0.35508035
16.76900 0.38095841
16.77000 0.40680682
16.77100 0.43262327
16.77200 0.45840535
16.77300 0.48415068999999994
16.77400 0.50985692
16.77500 0.53552161
16.77600 0.56114234
16.77700 0.58671664
16.77800 0.61224205
16.77900 0.6377160500000001
16.78000 0.66313618
16.78100 0.68849991
16.78200 0.71380478
16.78300 0.73904819
16.78400 0.76422766
16.78500 0.78934068
16.78600 0.8143846899999999
16.78700 0.83935717
16.78800 0.8642556100000001
16.78900 0.8890775
16.79000 0.91382042
16.79100 0.93848184
16.79200 0.96305944
16.79300 0.9875508
16.79400 1.0119536
16.79500 1.0362655
16.79600 1.0604841999999999
16.79700 1.0846074
16.79800 1.108633
16.79900 1.1325588
16.80000 1.1563824999999999
16.80100 1.1801021999999999
16.80200 1.2037157
16.80300 1.2272210000000001
16.80400 1.250616
16.80500 1.2738987
16.80600 1.2970671
16.80700 1.3201192000000002
16.80800 1.343053
16.80900 1.3658666
16.81000 1.388558
16.81100 1.4111251999999999
16.81200 1.4335662
16.81300 1.4558791
16.81400 1.4780619
16.81500 1.5001126999999999
16.81600 1.5220293
16.81700 1.5438098
16.81800 1.5654523
16.81900 1.5869547000000002
16.82000 1.6083149
16.82100 1.629531
16.82200 1.6506011
16.82300 1.671523
16.82400 1.6922949
16.82500 1.7129146000000002
16.82600 1.73338
16.82700 1.7536893000000002
16.82800 1.7738406000000002
16.82900 1.7938318000000002
16.83000 1.8136609000000001
16.83100 1.8333263999999998
16.83200 1.852826
16.83300 1.8721581
16.83400 1.8913205999999998
16.83500 1.9103116999999998
16.83600 1.9291298
16.83700 1.9477731000000003
16.83800 1.9662399000000002
16.83900 1.9845285000000001
16.84000 2.0026373
16.84100 2.0205647
16.84200 2.038309
16.84300 2.0558687
16.84400 2.0732425
16.84500 2.0904288
16.84600 2.1074262
16.84700 2.1242334
16.84800 2.1408489
16.84900 2.1572715
16.85000 2.1734997999999996
16.85100 2.1895327
16.85200 2.2053689000000003
16.85300 2.2210071
16.85400 2.2364462
16.85500 2.251685
16.85600 2.2667224999999998
16.85700 2.2815576
16.85800 2.296189
16.85900 2.3106158000000003
16.86000 2.3248369
16.86100 2.3388512
16.86200 2.3526579
16.86300 2.3662558000000002
16.86400 2.3796439
16.86500 2.3928214
16.86600 2.4057871
16.86700 2.4185402000000003
16.86800 2.4310796999999997
16.86900 2.4434049
16.87000 2.4555147
16.87100 2.4674080000000003
16.87200 2.4790842
16.87300 2.4905424999999997
16.87400 2.5017817
16.87500 2.5128011
16.87600 2.5235998
16.87700 2.534177
16.87800 2.5445320000000002
16.87900 2.5546638
16.88000 2.5645718
16.88100 2.5742549
16.88200 2.5837127
16.88300 2.5929444
16.88400 2.6019490999999997
16.88500 2.6107263
16.88600 2.6192753
16.88700 2.6275955
16.88800 2.6356865
16.88900 2.6435478
16.89000 2.6511787
16.89100 2.6585788999999997
16.89200 2.6657481
16.89300 2.6726859
16.89400 2.679392
16.89500 2.6858660999999997
16.89600 2.6921082
16.89700 2.6981182
16.89800 2.7038957999999997
16.89900 2.7094409
16.90000 2.7147535
16.90100 2.7198337
16.90200 2.7246812
16.90300 2.7292963
16.90400 2.7336789
16.90500 2.7378293
16.90600 2.7417472
16.90700 2.745433
16.90800 2.7488865000000002
16.90900 2.7521081
16.91000 2.7550977
16.91100 2.7578555000000002
16.91200 2.7603814
16.91300 2.7626758000000002
16.91400 2.7647387
16.91500 2.7665703
16.91600 2.7681705
16.91700 2.7695395
16.91800 2.7706774
16.91900 2.7715845
16.92000 2.7722607999999997
16.92100 2.7727066000000002
16.92200 2.7729217
16.92300 2.7729066
16.92400 2.7726615
16.92500 2.7721867000000002
16.92600 2.7714824
16.92700 2.7705489
16.92800 2.7693866000000003
16.92900 2.7679957
16.93000 2.7663769
16.93100 2.7645307
16.93200 2.7624575
16.93300 2.7601579000000003
16.93400 2.7576324999999997
16.93500 2.7548822
16.93600 2.7519073
16.93700 2.748709
16.93800 2.7452877
16.93900 2.7416445
16.94000 2.7377803
[truncated: 322,725 more chars]
