# Supplementary material for: 2D Synthetic dataset of numerical simulations of long-period seismicity in a volcanic edifice and related sensitivity kernels
Source: Data Brief. 2021 Jan 25;34:106673. doi: 10.1016/j.dib.2020.106673 (PMC7841316; doi:10.1016/j.dib.2020.106673)
Supplement: Supplementary Data S1 — Supplementary Raw Research Data. This is open data under the CC BY license http://creativecommons.org/licenses/by/4.0/ [file mmc1.zip › Dataset/OUTPUT_SEISMOGRAMS/9000_3000/disp_X_hetero_5000_1768_SVF7e-1Hz.semd]

-1.714286 0.0
-1.713286 0.0
-1.712286 0.0
-1.711286 0.0
-1.710286 0.0
-1.709286 0.0
-1.708286 0.0
-1.707286 0.0
-1.706286 0.0
-1.705286 0.0
-1.704286 0.0
-1.703286 0.0
-1.702286 0.0
-1.701286 0.0
-1.700286 0.0
-1.699286 0.0
-1.698286 0.0
-1.697286 0.0
-1.696286 0.0
-1.695286 0.0
-1.694286 0.0
-1.693286 0.0
-1.692286 0.0
-1.691286 0.0
-1.690286 0.0
-1.689286 0.0
-1.688286 0.0
-1.687286 0.0
-1.686286 0.0
-1.685286 0.0
-1.684286 0.0
-1.683286 0.0
-1.682286 0.0
-1.681286 0.0
-1.680286 0.0
-1.679286 0.0
-1.678286 0.0
-1.677286 0.0
-1.676286 0.0
-1.675286 0.0
-1.674286 0.0
-1.673286 0.0
-1.672286 0.0
-1.671286 0.0
-1.670286 0.0
-1.669286 0.0
-1.668286 0.0
-1.667286 0.0
-1.666286 0.0
-1.665286 0.0
-1.664286 0.0
-1.663286 0.0
-1.662286 0.0
-1.661286 0.0
-1.660286 0.0
-1.659286 0.0
-1.658286 0.0
-1.657286 0.0
-1.656286 0.0
-1.655286 0.0
-1.654286 0.0
-1.653286 0.0
-1.652286 0.0
-1.651286 0.0
-1.650286 0.0
-1.649286 0.0
-1.648286 0.0
-1.647286 0.0
-1.646286 0.0
-1.645286 0.0
-1.644286 0.0
-1.643286 0.0
-1.642286 0.0
-1.641286 0.0
-1.640286 0.0
-1.639286 0.0
-1.638286 0.0
-1.637286 0.0
-1.636286 0.0
-1.635286 0.0
-1.634286 0.0
-1.633286 0.0
-1.632286 0.0
-1.631286 0.0
-1.630286 0.0
-1.629286 0.0
-1.628286 0.0
-1.627286 0.0
-1.626286 0.0
-1.625286 0.0
-1.624286 0.0
-1.623286 0.0
-1.622286 0.0
-1.621286 0.0
-1.620286 0.0
-1.619286 0.0
-1.618286 0.0
-1.617286 0.0
-1.616286 0.0
-1.615286 0.0
-1.614286 0.0
-1.613286 0.0
-1.612286 0.0
-1.611286 0.0
-1.610286 0.0
-1.609286 0.0
-1.608286 0.0
-1.607286 0.0
-1.606286 0.0
-1.605286 0.0
-1.604286 0.0
-1.603286 0.0
-1.602286 0.0
-1.601286 0.0
-1.600286 0.0
-1.599286 0.0
-1.598286 0.0
-1.597286 0.0
-1.596286 0.0
-1.595286 0.0
-1.594286 0.0
-1.593286 0.0
-1.592286 0.0
-1.591286 0.0
-1.590286 1.632063e-36
-1.589286 3.5281460999999994e-36
-1.588286 5.2530094e-36
-1.587286 6.7457527e-36
-1.586286 8.6316774e-36
-1.585286 1.1942234000000001e-35
-1.584286 1.7724325e-35
-1.583286 2.6630397e-35
-1.582286 3.9083003e-35
-1.581286 5.4366578e-35
-1.580286 7.0614407e-35
-1.579286 8.4850375e-35
-1.578286 9.3786606e-35
-1.577286 9.442978599999999e-35
-1.576286 8.494420200000001e-35
-1.575286 6.5712401e-35
-1.574286 3.9994304999999994e-35
-1.573286 1.392226e-35
-1.572286 -4.5299885e-36
-1.571286 -7.2482567e-36
-1.570286 1.1531364999999999e-35
-1.569286 5.245148e-35
-1.568286 1.080712e-34
-1.567286 1.6183323e-34
-1.566286 1.8821265000000002e-34
-1.565286 1.5551269000000002e-34
-1.564286 3.1179617000000004e-35
-1.563286 -2.1080135e-34
-1.562286 -5.8178659e-34
-1.561286 -1.071444e-33
-1.560286 -1.6443526e-33
-1.559286 -2.2421975e-33
-1.558286 -2.7934693e-33
-1.557286 -3.2304611e-33
-1.556286 -3.5120302e-33
-1.555286 -3.6483614e-33
-1.554286 -3.7222143e-33
-1.553286 -3.900162e-33
-1.552286 -4.4277629e-33
-1.551286 -5.6043144999999996e-33
-1.550286 -7.7365786e-33
-1.549286 -1.1075561000000001e-32
-1.548286 -1.5746019e-32
-1.547286 -2.1683278999999998e-32
-1.546286 -2.8595404e-32
-1.545286 -3.5969037e-32
-1.544286 -4.3133576e-32
-1.543286 -4.9390126e-32
-1.542286 -5.419920700000001e-32
-1.541286 -5.7405937e-32
-1.540286 -5.946543100000001e-32
-1.539286 -6.1618169e-32
-1.538286 -6.5958283e-32
-1.537286 -7.5341207e-32
-1.536286 -9.309307300000001e-32
-1.535286 -1.2251377e-31
-1.534286 -1.6620708e-31
-1.533286 -2.2531962e-31
-1.532286 -2.9881854e-31
-1.531286 -3.8297544000000003e-31
-1.530286 -4.7123985e-31
-1.529286 -5.5467086e-31
-1.528286 -6.230394800000001e-31
-1.527286 -6.6662138e-31
-1.526286 -6.7856793000000006e-31
-1.525286 -6.5759549e-31
-1.524286 -6.1058222e-31
-1.523286 -5.5454593e-31
-1.522286 -5.1742084e-31
-1.521286 -5.370855e-31
-1.520286 -6.582445099999999e-31
-1.519286 -9.2702945e-31
-1.518286 -1.3835566e-30
-1.517286 -2.0531162e-30
-1.516286 -2.9371207e-30
-1.515286 -4.005326e-30
-1.514286 -5.1910824e-30
-1.513286 -6.3913926e-30
-1.512286 -7.4732759e-30
-1.511286 -8.2873474e-30
-1.510286 -8.6886136e-30
-1.509286 -8.56332e-30
-1.508286 -7.8594022e-30
-1.507286 -6.616798899999999e-30
-1.506286 -4.9928576e-30
-1.505286 -3.2774296e-30
-1.504286 -1.8922827e-30
-1.503286 -1.3702971e-30
-1.502286 -2.311593e-30
-1.501286 -5.3163554e-30
-1.500286 -1.0897419e-29
-1.499286 -1.9379488e-29
-1.498286 -3.0795686e-29
-1.497286 -4.4795531999999994e-29
-1.496286 -6.0580794e-29
-1.495286 -7.6886335e-29
-1.494286 -9.2021657e-29
-1.493286 -1.0398481e-28
-1.492286 -1.106536e-28
-1.491286 -1.1004998e-28
-1.490286 -1.0066251000000001e-28
-1.489286 -8.1799671e-29
-1.488286 -5.393570600000001e-29
-1.487286 -1.9001276e-29
-1.486286 1.9434115e-29
-1.485286 5.6140599e-29
-1.484286 8.441275700000001e-29
-1.483286 9.6491469e-29
-1.482286 8.423101600000001e-29
-1.481286 3.9991211e-29
-1.480286 -4.2298222e-29
-1.479286 -1.6598666999999998e-28
-1.478286 -3.3058022999999995e-28
-1.477286 -5.307843e-28
-1.476286 -7.5585588e-28
-1.475286 -9.8940363e-28
-1.474286 -1.2097481e-27
-1.473286 -1.3909109999999998e-27
-1.472286 -1.5042443999999999e-27
-1.471286 -1.5206418999999998e-27
-1.470286 -1.4132010999999999e-27
-1.469286 -1.160143e-27
-1.468286 -7.477429800000001e-28
-1.467286 -1.7300055e-28
-1.466286 5.542163999999999e-28
-1.465286 1.4097850999999999e-27
-1.464286 2.3548609999999997e-27
-1.463286 3.3364043e-27
-1.462286 4.2886786e-27
-1.461286 5.1356053e-27
-1.460286 5.7938051e-27
-1.459286 6.1761239e-27
-1.458286 6.1954903e-27
-1.457286 5.7690449e-27
-1.456286 4.822614e-27
-1.455286 3.2957919e-27
-1.454286 1.1480437999999999e-27
-1.453286 -1.6336323e-27
-1.452286 -5.0249536999999996e-27
-1.451286 -8.952122e-27
-1.450286 -1.3277067e-26
-1.449286 -1.7780684e-26
-1.448286 -2.214533e-26
-1.447286 -2.5938759e-26
-1.446286 -2.8602604e-26
-1.445286 -2.9449413999999997e-26
-1.444286 -2.7672818e-26
-1.443286 -2.2375625000000002e-26
-1.442286 -1.2620115e-26
-1.441286 2.496403e-27
-1.440286 2.3739821000000003e-26
-1.439286 5.1613334e-26
-1.438286 8.6213214e-26
-1.437286 1.270764e-25
-1.436286 1.7303436999999999e-25
-1.435286 2.2209178999999997e-25
-1.434286 2.7135172000000003e-25
-1.433286 3.1701013e-25
-1.432286 3.5444206e-25
-1.431286 3.7839813000000004e-25
-1.430286 3.8332303999999997e-25
-1.429286 3.6379834e-25
-1.428286 3.1509893e-25
-1.427286 2.3383720999999997e-25
-1.426286 1.1865383e-25
-1.425286 -2.9102906e-26
-1.424286 -2.0478008999999999e-25
-1.423286 -3.9998649000000004e-25
-1.422286 -6.024077e-25
-1.421286 -7.9595072e-25
-1.420286 -9.6128741e-25
-1.419286 -1.0768425e-24
-1.418286 -1.1202413e-24
-1.417286 -1.0701895e-24
-1.416286 -9.0871399e-25
-1.415286 -6.2363799e-25
-1.414286 -2.1111955e-25
-1.413286 3.2196636e-25
-1.412286 9.560530399999999e-25
-1.411286 1.6575833e-24
-1.410286 2.3786541e-24
-1.409286 3.0578384e-24
-1.408286 3.6223747e-24
-1.407286 3.9918158e-24
-1.406286 4.0831416e-24
-1.405286 3.8171935e-24
-1.404286 3.1261646e-24
-1.403286 1.9617265e-24
-1.402286 3.0324462e-25
-1.401286 -1.8345769e-24
-1.400286 -4.3953554999999994e-24
-1.399286 -7.2767531e-24
-1.398286 -1.0328991e-23
-1.397286 -1.3356761e-23
-1.396286 -1.6125011e-23
-1.395286 -1.8368781e-23
-1.394286 -1.9807034e-23
-1.393286 -2.0160031e-23
-1.392286 -1.9169521e-23
-1.391286 -1.6620595e-23
-1.390286 -1.2363832e-23
-1.389286 -6.3360864e-24
-1.388286 1.4217742e-24
-1.387286 1.0751939000000001e-23
-1.386286 2.137303e-23
-1.385286 3.2881055999999997e-23
-1.384286 4.4758626999999997e-23
-1.383286 5.639269299999999e-23
-1.382286 6.7100257e-23
-1.381286 7.6160921e-23
-1.380286 8.2854475e-23
-1.379286 8.650115199999999e-23
-1.378286 8.650185199999999e-23
-1.377286 8.237547900000001e-23
-1.376286 7.3790596e-23
-1.375286 6.0589108e-23
-1.374286 4.2800201e-23
-1.373286 2.064374e-23
-1.372286 -5.476677900000001e-24
-1.371286 -3.4989843999999997e-23
-1.370286 -6.717993700000001e-23
-1.369286 -1.0121341999999999e-22
-1.368286 -1.3616639e-22
-1.367286 -1.7104884999999999e-22
-1.366286 -2.0482288e-22
-1.365286 -2.3641254e-22
-1.364286 -2.647049e-22
-1.363286 -2.8854335e-22
-1.362286 -3.0671634e-22
-1.361286 -3.1794663999999997e-22
-1.360286 -3.2088828e-22
-1.359286 -3.1413914e-22
-1.358286 -2.9627803e-22
-1.357286 -2.6593428e-22
-1.356286 -2.2189624e-22
-1.355286 -1.6326193e-22
-1.354286 -8.9630869e-23
-1.353286 -1.3305866e-24
-1.352286 1.0033457000000001e-22
-1.351286 2.1283164e-22
-1.350286 3.321698e-22
-1.349286 4.5272439e-22
-1.348286 5.6714926e-22
-1.347286 6.664139200000001e-22
-1.346286 7.3999997e-22
-1.345286 7.7628686e-22
-1.344286 7.6314751e-22
-1.343286 6.8876061e-22
-1.342286 5.4263020000000005e-22
-1.341286 3.1678126000000003e-22
-1.340286 7.078266499999999e-24
-1.339286 -3.854107e-22
-1.338286 -8.531035300000001e-22
-1.337286 -1.3807669e-21
-1.336286 -1.9446838e-21
-1.335286 -2.5122628e-21
-1.334286 -3.0422202999999996e-21
-1.333286 -3.4854509999999994e-21
-1.332286 -3.786663e-21
-1.331286 -3.8868212e-21
-1.330286 -3.7263697e-21
-1.329286 -3.2491504999999998e-21
-1.328286 -2.4068549000000003e-21
-1.327286 -1.1637734e-21
-1.326286 4.9845052e-22
-1.325286 2.5764179999999997e-21
-1.324286 5.041298e-21
-1.323286 7.8362565e-21
-1.322286 1.0875342e-20
-1.321286 1.4044101e-20
-1.320286 1.7202094e-20
-1.319286 2.0187368000000002e-20
-1.318286 2.2822743e-20
-1.317286 2.4923653000000002e-20
-1.316286 2.6307075000000002e-20
-1.315286 2.6800985e-20
-1.314286 2.6253634e-20
-1.313286 2.4541957999999998e-20
-1.312286 2.1578418e-20
-1.311286 1.7315703e-20
-1.310286 1.1748916999999998e-20
-1.309286 4.9151249999999995e-21
-1.308286 -3.1095692e-21
-1.307286 -1.2214904000000001e-20
-1.306286 -2.2262470000000003e-20
-1.305286 -3.3091783e-20
-1.304286 -4.4525162000000006e-20
-1.303286 -5.637015199999999e-20
-1.302286 -6.8418348e-20
-1.301286 -8.0439811e-20
-1.300286 -9.2172679e-20
-1.299286 -1.0330834e-19
-1.298286 -1.1347321e-19
-1.297286 -1.22209e-19
-1.296286 -1.2895411e-19
-1.295286 -1.3302949e-19
-1.294286 -1.336328e-19
-1.293286 -1.2984463e-19
-1.292286 -1.2065076e-19
-1.291286 -1.0498315000000001e-19
-1.290286 -8.178180300000001e-20
-1.289286 -5.0077742999999997e-20
-1.288286 -9.0955959e-21
-1.287286 4.1628026e-20
-1.286286 1.0211633999999999e-19
-1.285286 1.7182262e-19
-1.284286 2.4950922e-19
-1.283286 3.3314666999999997e-19
-1.282286 4.1984581999999996e-19
-1.281286 5.0583492e-19
-1.280286 5.8649331e-19
-1.279286 6.5645066e-19
-1.278286 7.0975788e-19
-1.277286 7.4013157e-19
-1.276286 7.4126845e-19
-1.275286 7.0722198e-19
-1.274286 6.3282532e-19
-1.273286 5.141416599999999e-19
-1.272286 3.4891577e-19
-1.271286 1.3699761e-19
-1.270286 -1.1929386e-19
-1.269286 -4.1490005999999995e-19
-1.268286 -7.418759999999999e-19
-1.267286 -1.0893959e-18
-1.266286 -1.4439311999999998e-18
-1.265286 -1.7896143e-18
-1.264286 -2.10879e-18
-1.263286 -2.3827425e-18
-1.262286 -2.5925748e-18
-1.261286 -2.7202018999999997e-18
-1.260286 -2.7494075e-18
-1.259286 -2.6669032e-18
-1.258286 -2.4633214e-18
-1.257286 -2.1340706e-18
-1.256286 -1.6799825e-18
-1.255286 -1.1076892e-18
-1.254286 -4.2968142999999996e-19
-1.253286 3.359836e-19
-1.252286 1.1663297e-18
-1.251286 2.0344454000000002e-18
-1.250286 2.9107538999999997e-18
-1.249286 3.7644951e-18
-1.248286 4.5653155e-18
-1.247286 5.2848501e-18
-1.246286 5.8981655e-18
-1.245286 6.3849360999999996e-18
-1.244286 6.7302355e-18
-1.243286 6.9248556e-18
-1.242286 6.965094e-18
-1.241286 6.8520036000000005e-18
-1.240286 6.5901454e-18
-1.239286 6.1859481000000004e-18
-1.238286 5.6458198000000006e-18
-1.237286 4.974217e-18
-1.236286 4.1718953999999996e-18
-1.235286 3.2345828000000003e-18
-1.234286 2.1523185e-18
-1.233286 9.096535100000001e-19
-1.232286 -5.1313552e-19
-1.231286 -2.1377559e-18
-1.230286 -3.9845587e-18
-1.229286 -6.0682881e-18
-1.228286 -8.3931755e-18
-1.227286 -1.0947731999999999e-17
-1.226286 -1.3699688e-17
-1.225286 -1.6591597999999998e-17
-1.224286 -1.9537631e-17
-1.223286 -2.2422098e-17
-1.222286 -2.5100137e-17
-1.221286 -2.7400955e-17
-1.220286 -2.913379e-17
-1.219286 -3.0096612e-17
-1.218286 -3.0087369e-17
-1.217286 -2.8917311e-17
-1.216286 -2.6425781e-17
-1.215286 -2.2495545999999998e-17
-1.214286 -1.7067706e-17
-1.213286 -1.0154992999999999e-17
-1.212286 -1.8523335e-18
-1.211286 7.656478699999999e-18
-1.210286 1.8096973e-17
-1.209286 2.9107834e-17
-1.208286 4.0250849e-17
-1.207286 5.1027071e-17
-1.206286 6.0898846e-17
-1.205286 6.9316975e-17
-1.204286 7.5751717e-17
-1.203286 7.9726056e-17
-1.202286 8.0849135e-17
-1.201286 7.8847694e-17
-1.200286 7.3593039e-17
-1.199286 6.5121257e-17
-1.198286 5.3644462e-17
-1.197286 3.9551364e-17
-1.196286 2.3395964e-17
-1.195286 5.8738774e-18
-1.194286 -1.2213239e-17
-1.193286 -3.0003883e-17
-1.192286 -4.6631159e-17
-1.191286 -6.128229600000001e-17
-1.190286 -7.3259235e-17
-1.189286 -8.203572e-17
-1.188286 -8.730599799999999e-17
-1.187286 -8.9020495e-17
-1.186286 -8.740398800000001e-17
-1.185286 -8.2953017e-17
-1.184286 -7.6410287e-17
-1.183286 -6.871551700000001e-17
-1.182286 -6.093416199999999e-17
-1.181286 -5.4167270999999994e-17
-1.180286 -4.9447823e-17
-1.179286 -4.7630704e-17
-1.178286 -4.928485300000001e-17
-1.177286 -5.4597078999999997e-17
-1.176286 -6.329721000000001e-17
-1.175286 -7.4613728e-17
-1.174286 -8.7267741e-17
-1.173286 -9.9510696e-17
-1.172286 -1.0920865e-16
-1.171286 -1.1397215999999999e-16
-1.170286 -1.1132704e-16
-1.169286 -9.891767999999999e-17
-1.168286 -7.4730231e-17
-1.167286 -3.7320704e-17
-1.166286 1.3969885e-17
-1.165286 7.883172899999999e-17
-1.164286 1.558523e-16
-1.163286 2.4244875e-16
-1.162286 3.3487998000000003e-16
-1.161286 4.2834713e-16
-1.160286 5.1718533e-16
-1.159286 5.9514322e-16
-1.158286 6.557395700000001e-16
-1.157286 6.9267968e-16
-1.156286 7.003079e-16
-1.155286 6.7406737e-16
-1.154286 6.1093538e-16
-1.153286 5.0979993e-16
-1.152286 3.7174522e-16
-1.151286 2.002163e-16
-1.150286 1.0389068e-18
-1.149286 -2.1772113e-16
-1.148286 -4.4606562e-16
-1.147286 -6.7253341e-16
-1.146286 -8.8481467e-16
-1.145286 -1.0704816999999999e-15
-1.144286 -1.2177952999999998e-15
-1.143286 -1.3165380999999998e-15
-1.142286 -1.3588193e-15
-1.141286 -1.3397889e-15
-1.140286 -1.2582044e-15
-1.139286 -1.1167921e-15
-1.138286 -9.223585000000001e-16
-1.137286 -6.8561725e-16
-1.136286 -4.2071642999999996e-16
-1.135286 -1.4446863999999998e-16
-1.134286 1.2468853e-16
-1.133286 3.6795392e-16
-1.132286 5.6757473e-16
-1.131286 7.083191399999999e-16
-1.130286 7.7890404e-16
-1.129286 7.7326539e-16
-1.128286 6.915548e-16
-1.127286 5.407554300000001e-16
-1.126286 3.3482669e-16
-1.125286 9.4311225e-17
-1.124286 -1.5462732e-16
-1.123286 -3.8172809e-16
-1.122286 -5.5466584e-16
-1.121286 -6.4149532e-16
-1.120286 -6.1336629e-16
-1.119286 -4.4733104e-16
-1.118286 -1.2903859e-16
-1.117286 3.4490563e-16
-1.116286 9.651347300000001e-16
-1.115286 1.7084731000000002e-15
-1.114286 2.5378146e-15
-1.113286 3.4030434999999995e-15
-1.112286 4.2430461e-15
-1.111286 4.9887888e-15
-1.110286 5.567351e-15
-1.109286 5.9067234e-15
-1.108286 5.9410996999999995e-15
-1.107286 5.616335999999999e-15
-1.106286 4.8951933e-15
-1.105286 3.7619754000000005e-15
-1.104286 2.2261605999999998e-15
-1.103286 3.2467751e-16
-1.102286 -1.8774677e-15
-1.101286 -4.2884155999999996e-15
-1.100286 -6.7926173e-15
-1.099286 -9.2558969e-15
-1.098286 -1.1532237e-14
-1.097286 -1.3471980000000002e-14
-1.096286 -1.4931012e-14
-1.095286 -1.5780393000000002e-14
-1.094286 -1.5915825e-14
-1.093286 -1.526631e-14
-1.092286 -1.3801372e-14
-1.091286 -1.1536216e-14
-1.090286 -8.5343506e-15
-1.089286 -4.9072933e-15
-1.088286 -8.111376099999999e-16
-1.087286 3.5600093e-15
-1.086286 7.983540300000001e-15
-1.085286 1.2220397e-14
-1.084286 1.6029056000000002e-14
-1.083286 1.9180659e-14
-1.082286 2.1474378e-14
-1.081286 2.2751993000000002e-14
-1.080286 2.2910661e-14
-1.079286 2.1912847e-14
-1.078286 1.9792582e-14
-1.077286 1.6657279e-14
-1.076286 1.2684689e-14
-1.075286 8.1148079e-15
-1.074286 3.2369083e-15
-1.073286 -1.6277854e-15
-1.072286 -6.1468963000000004e-15
-1.071286 -9.9999883e-15
-1.070286 -1.290249e-14
-1.069286 -1.4628803999999997e-14
-1.068286 -1.5032885e-14
-1.067286 -1.4064567999999998e-14
-1.066286 -1.1780134999999999e-14
-1.065286 -8.3458547e-15
-1.064286 -4.033643e-15
-1.063286 7.915015800000001e-16
-1.062286 5.6920607e-15
-1.061286 1.0185729e-14
-1.060286 1.3778889999999999e-14
-1.059286 1.6003846e-14
-1.058286 1.6457409e-14
-1.057286 1.483811e-14
-1.056286 1.0979168999999999e-14
-1.055286 4.8744877e-15
-1.054286 -3.3048631999999996e-15
-1.053286 -1.3205629999999999e-14
-1.052286 -2.430016e-14
-1.051286 -3.5907492e-14
-1.050286 -4.7227296000000005e-14
-1.049286 -5.7385307e-14
-1.048286 -6.5487924e-14
-1.047286 -7.0682856e-14
-1.046286 -7.2222058e-14
-1.045286 -6.952274900000001e-14
-1.044286 -6.2222156e-14
-1.043286 -5.0221796e-14
-1.042286 -3.3717552e-14
-1.041286 -1.3212491999999999e-14
-1.040286 1.0489588e-14
-1.039286 3.631078e-14
-1.038286 6.2945427e-14
-1.037286 8.892446199999999e-14
-1.036286 1.1269471000000001e-13
-1.035286 1.3270895999999998e-13
-1.034286 1.4752169e-13
-1.033286 1.5588474e-13
-1.032286 1.5683672999999999e-13
-1.031286 1.4978044e-13
-1.030286 1.3454242e-13
-1.029286 1.1141007e-13
-1.028286 8.1142887e-14
-1.027286 4.4955277999999997e-14
-1.026286 4.4708622e-15
-1.025286 -3.8350777e-14
-1.024286 -8.131175400000001e-14
-1.023286 -1.2209327e-13
-1.022286 -1.5838656e-13
-1.021286 -1.8803005e-13
-1.020286 -2.0914445999999999e-13
-1.019286 -2.2025740999999999e-13
-1.018286 -2.2040923999999998e-13
-1.017286 -2.0923228e-13
-1.016286 -1.8699735e-13
-1.015286 -1.5462282e-13
-1.014286 -1.1364358999999999e-13
-1.013286 -6.6140239e-14
-1.012286 -1.463055e-14
-1.011286 3.8071074e-14
-1.010286 8.901893800000001e-14
-1.009286 1.3531637e-13
-1.008286 1.7429985e-13
-1.007286 2.0371477e-13
-1.006286 2.2187093999999997e-13
-1.005286 2.2776609999999997e-13
-1.004286 2.2116797e-13
-1.003286 2.0264740000000001e-13
-1.002286 1.735582e-13
-1.001286 1.3596291e-13
-1.000286 9.2507581e-14
-0.9992857 4.6252149e-14
-0.9982857 4.6658458e-16
-0.9972857 -4.1594141e-14
-0.9962857 -7.692136e-14
-0.9952857 -1.0297422e-13
-0.9942857 -1.1787546e-13
-0.9932857 -1.2056689e-13
-0.9922857 -1.1091228000000001e-13
-0.9912857 -8.973871500000001e-14
-0.9902857 -5.8811631e-14
-0.9892857 -2.0743195e-14
-0.9882857 2.1161704999999997e-14
-0.9872857 6.3113092e-14
-0.9862857 1.010845e-13
-0.9852857 1.3108692e-13
-0.9842857 1.4945048e-13
-0.9832857 1.5309524999999998e-13
-0.9822857 1.3977344e-13
-0.9812857 1.0826639e-13
-0.9802857 5.8522983e-14
-0.9792857 -8.2706031e-15
-0.9782857 -8.9695739e-14
-0.9772857 -1.8218168999999997e-13
-0.9762857 -2.8115853e-13
-0.9752857 -3.8127477e-13
-0.9742857 -4.766685100000001e-13
-0.9732857 -5.6127749e-13
-0.9722857 -6.2917163e-13
-0.9712857 -6.7488993e-13
-0.9702857 -6.9376373e-13
-0.9692857 -6.8220817e-13
-0.9682857 -6.3796641e-13
-0.9672857 -5.6029226e-13
-0.9662857 -4.500602e-13
-0.9652857 -3.0979552e-13
-0.9642857 -1.436207e-13
-0.9632857 4.2881689e-14
-0.9622857 2.4288486e-13
-0.9612857 4.486039e-13
-0.9602857 6.5164006e-13
-0.9592857 8.433667299999999e-13
-0.9582857 1.015339e-12
-0.9572857 1.1597063999999999e-12
-0.9562857 1.269607e-12
-0.9552857 1.339521e-12
-0.9542857 1.3655655999999999e-12
-0.9532857 1.3457115e-12
-0.9522857 1.2799093000000001e-12
-0.9512857 1.1701162e-12
-0.9502857 1.020219e-12
-0.9492857 8.3585796e-13
-0.9482857 6.241583800000001e-13
-0.9472857 3.9338547999999996e-13
-0.9462857 1.5254097e-13
-0.9452857 -8.907585899999999e-14
-0.9442857 -3.2231757e-13
-0.9432857 -5.3862393e-13
-0.9422857 -7.304190400000001e-13
-0.9412857 -8.9144966e-13
-0.9402857 -1.017048e-12
-0.9392857 -1.1043078000000001e-12
-0.9382857 -1.1521678e-12
-0.9372857 -1.1614033e-12
-0.9362857 -1.1345297e-12
-0.9352857 -1.075629e-12
-0.9342857 -9.901114700000001e-13
-0.9332857 -8.8442556e-13
-0.9322857 -7.6573329e-13
-0.9312857 -6.4156376e-13
-0.9302857 -5.194583300000001e-13
-0.9292857 -4.0661893e-13
-0.9282857 -3.0956929999999996e-13
-0.9272857 -2.3383774e-13
-0.9262857 -1.8366954000000002e-13
-0.9252857 -1.6177751e-13
-0.9242857 -1.6914022e-13
-0.9232857 -2.0485858e-13
-0.9222857 -2.6608314000000003e-13
-0.9212857 -3.4802502e-13
-0.9202857 -4.4406308000000003e-13
-0.9192857 -5.459578e-13
-0.9182857 -6.4417851e-13
-0.9172857 -7.283438999999999e-13
-0.9162857 -7.8776792e-13
-0.9152857 -8.1209352e-13
-0.9142857 -7.919852100000001e-13
-0.9132857 -7.1984299e-13
-0.9122857 -5.9049068e-13
-0.9112857 -4.0178486999999997e-13
-0.9102857 -1.5509193000000002e-13
-0.9092857 1.444208e-13
-0.9082857 4.8772229e-13
-0.9072857 8.6211513e-13
-0.9062857 1.2517067e-12
-0.9052857 1.6381477000000001e-12
-0.9042857 2.0016083000000002e-12
-0.9032857 2.3219419e-12
-0.9022857 2.5799651e-12
-0.9012857 2.7587673e-12
-0.9002857 2.8449570000000003e-12
-0.8992857 2.8297441e-12
-0.8982857 2.7097708999999998e-12
-0.8972857 2.4876118e-12
-0.8962857 2.1718888999999997e-12
-0.8952857 1.7769738e-12
-0.8942857 1.3222780000000002e-12
-0.8932857 8.3116582e-13
-0.8922857 3.2955505e-13
-0.8912857 -1.5570618e-13
-0.8902857 -5.9857616e-13
-0.8892857 -9.7554902e-13
-0.8882857 -1.2672548e-12
-0.8872857 -1.4598132e-12
-0.8862857 -1.5458424000000002e-12
-0.8852857 -1.5250472000000003e-12
-0.8842857 -1.4043381e-12
-0.8832857 -1.1974673e-12
-0.8822857 -9.2420163e-13
-0.8812857 -6.0908022e-13
-0.8802857 -2.7983713e-13
-0.8792857 3.4412373e-14
-0.8782857 3.0510567000000003e-13
-0.8772857 5.0616326e-13
-0.8762857 6.157924e-13
-0.8752857 6.180475799999999e-13
-0.8742857 5.0404521e-13
-0.8732857 2.727499e-13
-0.8722857 -6.8726321e-14
-0.8712857 -5.0534316e-13
-0.8702857 -1.0148706e-12
-0.8692857 -1.569118e-12
-0.8682857 -2.1355945e-12
-0.8672857 -2.6795122000000002e-12
-0.8662857 -3.1660194e-12
-0.8652857 -3.5625315e-12
-0.8642857 -3.8410061e-12
-0.8632857 -3.9800137e-12
-0.8622857 -3.9664442e-12
-0.8612857 -3.7967134e-12
-0.8602857 -3.4773491000000002e-12
-0.8592857 -3.0248776e-12
-0.8582857 -2.4649689e-12
-0.8572857 -1.8308578e-12
-0.8562857 -1.1611106e-12
-0.8552857 -4.968644e-13
-0.8542857 1.2127954e-13
-0.8532857 6.5648179e-13
-0.8522857 1.0787591e-12
-0.8512857 1.3676816e-12
-0.8502857 1.5144199e-12
-0.8492857 1.5229263999999998e-12
-0.8482857 1.4100895e-12
-0.8472857 1.2047784e-12
-0.8462857 9.4578962e-13
-0.8452857 6.7879988e-13
-0.8442857 4.5253256e-13
-0.8432857 3.1442683e-13
-0.8422857 3.061659e-13
-0.8412857 4.5945744e-13
-0.8402857 7.924626799999999e-13
-0.8392857 1.3072369e-12
-0.8382857 1.9884742e-12
-0.8372857 2.8037466e-12
-0.8362857 3.7053033e-12
-0.8352857 4.6333505000000005e-12
-0.8342857 5.5205982e-12
-0.8332857 6.2977252000000005e-12
-0.8322857 6.8993137e-12
-0.8312857 7.2697423e-12
-0.8302857 7.3684928e-12
-0.8292857 7.1743745e-12
-0.8282857 6.688225700000001e-12
-0.8272857 5.933791099999999e-12
-0.8262857 4.9566122e-12
-0.8252857 3.8209588000000004e-12
-0.8242857 2.6049909e-12
-0.8232857 1.3945195000000001e-12
-0.8222857 2.7586737e-13
-0.8212857 -6.7157325e-13
-0.8202857 -1.3824446000000001e-12
-0.8192857 -1.8115603999999998e-12
-0.8182857 -1.9385181e-12
-0.8172857 -1.7703468e-12
-0.8162857 -1.3419168e-12
-0.8152857 -7.140187e-13
-0.8142857 3.0778094000000005e-14
-0.8132857 7.9419207e-13
-0.8122857 1.4697612e-12
-0.8112857 1.9512527e-12
-0.8102857 2.1412900999999997e-12
-0.8092857 1.9595162e-12
-0.8082857 1.3496436e-12
-0.8072857 2.8483687e-13
-0.8062857 -1.2290047e-12
-0.8052857 -3.1523263e-12
-0.8042857 -5.4134438e-12
-0.8032857 -7.912418e-12
-0.8022857 -1.0527005000000001e-11
-0.8012857 -1.312026e-11
-0.8002857 -1.5549258e-11
-0.7992857 -1.7674322e-11
-0.7982857 -1.9368112e-11
-0.7972857 -2.0523944e-11
-0.7962857 -2.1062773e-11
-0.7952857 -2.0938328000000002e-11
-0.7942857 -2.0140087000000003e-11
-0.7932857 -1.8693814e-11
-0.7922857 -1.6659651e-11
-0.7912857 -1.4127839e-11
-0.7902857 -1.1212354e-11
-0.7892857 -8.0428733e-12
-0.7882857 -4.7556082e-12
-0.7872857 -1.4836685e-12
-0.7862857 1.6523492e-12
-0.7852857 4.5528122999999996e-12
-0.7842857 7.1458525e-12
-0.7832857 9.3919095e-12
-0.7822857 1.1285542e-11
-0.7812857 1.2854233e-11
-0.7802857 1.4154131e-11
-0.7792857 1.5262924000000002e-11
-0.7782857 1.6270325000000003e-11
-0.7772857 1.7266871e-11
-0.7762857 1.8331965e-11
-0.7752857 1.9522261e-11
-0.7742857 2.0861513e-11
-0.7732857 2.2333043999999998e-11
-0.7722857 2.3875796e-11
-0.7712857 2.5384718e-11
-0.7702857 2.6715888e-11
-0.7692857 2.7696348e-11
-0.7682857 2.8138191e-11
-0.7672857 2.7855948e-11
-0.7662857 2.6685947999999997e-11
-0.7652857 2.4505945e-11
-0.7642857 2.1253185999999998e-11
-0.7632857 1.6938958e-11
-0.7622857 1.1657920000000001e-11
-0.7612857 5.5907498e-12
-0.7602857 -1.0007854e-12
-0.7592857 -7.7866167e-12
-0.7582857 -1.4388599e-11
-0.7572857 -2.0406986000000002e-11
-0.7562857 -2.5451299000000003e-11
-0.7552857 -2.9173165e-11
-0.7542857 -3.1298320000000004e-11
-0.7532857 -3.1654855e-11
-0.7522857 -3.0194838e-11
-0.7512857 -2.7006972e-11
-0.7502857 -2.2318429e-11
-0.7492857 -1.6485034e-11
-0.7482857 -9.969812899999999e-12
-0.7472857 -3.311084e-12
-0.7462857 2.9178178e-12
-0.7452857 8.154169999999999e-12
-0.7442857 1.1893217999999999e-11
-0.7432857 1.37333e-11
-0.7422857 1.341474e-11
-0.7412857 1.0848908e-11
-0.7402857 6.134473500000001e-12
-0.7392857 -4.4110033000000004e-13
-0.7382857 -8.415648399999999e-12
-0.7372857 -1.7181486e-11
-0.7362857 -2.6027924e-11
-0.7352857 -3.4194151e-11
-0.7342857 -4.092861e-11
-0.7332857 -4.5550277e-11
-0.7322857 -4.7506964000000004e-11
-0.7312857 -4.6425933000000006e-11
-0.7302857 -4.215245e-11
-0.7292857 -3.4772898e-11
-0.7282857 -2.4620076e-11
-0.7272857 -1.2259723999999999e-11
-0.7262857 1.5413506e-12
-0.7252857 1.5863652e-11
-0.7242857 2.9696796000000003e-11
-0.7232857 4.2010519e-11
-0.7222857 5.1829926999999994e-11
-0.7212857 5.8309569e-11
-0.7202857 6.0800984e-11
-0.7192857 5.890854800000001e-11
-0.7182857 5.2529334999999996e-11
-0.7172857 4.1873643999999997e-11
-0.7162857 2.7464123000000003e-11
-0.7152857 1.011288e-11
-0.7142857 -9.122536e-12
-0.7132857 -2.9001912000000002e-11
-0.7122857 -4.818018800000001e-11
-0.7112857 -6.5295436e-11
-0.7102857 -7.9061258e-11
-0.7092857 -8.8357408e-11
-0.7082857 -9.231220400000001e-11
-0.7072857 -9.037084799999999e-11
-0.7062857 -8.2344195e-11
-0.7052857 -6.843399e-11
-0.7042857 -4.9231760999999996e-11
-0.7032857 -2.5690571999999998e-11
-0.7022857 9.2949703e-13
-0.7012857 2.9139148e-11
-0.7002857 5.7316256e-11
-0.6992857 8.3814477e-11
-0.6982857 1.0707653000000001e-10
-0.6972857 1.2574395000000002e-10
-0.6962857 1.387549e-10
-0.6952857 1.4542229000000002e-10
-0.6942857 1.4548541e-10
-0.6932857 1.3913041e-10
-0.6922857 1.2697681000000002e-10
-0.6912857 1.1003028999999999e-10
-0.6902857 8.9604198e-11
-0.6892857 6.7215574e-11
-0.6882857 4.4463150000000003e-11
-0.6872857 2.2897083999999997e-11
-0.6862857 3.8910102000000005e-12
-0.6852857 -1.1472682e-11
-0.6842857 -2.2494245e-11
-0.6832857 -2.8916097e-11
-0.6822857 -3.0944455e-11
-0.6812857 -2.9230131000000003e-11
-0.6802857 -2.4809053e-11
-0.6792857 -1.9006631e-11
-0.6782857 -1.3313492999999999e-11
-0.6772857 -9.2428493e-12
-0.6762857 -8.1818023e-12
-0.6752857 -1.1249818e-11
-0.6742857 -1.9177352e-11
-0.6732857 -3.2216257e-11
-0.6722857 -5.0091024e-11
-0.6712857 -7.1996608e-11
-0.6702857 -9.664441599999999e-11
-0.6692857 -1.2235394e-10
-0.6682857 -1.4718309e-10
-0.6672857 -1.6908692e-10
-0.6662857 -1.8609139999999998e-10
-0.6652857 -1.9646723e-10
-0.6642857 -1.9888854e-10
-0.6632857 -1.9256183e-10
-0.6622857 -1.7731349e-10
-0.6612857 -1.5362686999999998e-10
-0.6602857 -1.2262477e-10
-0.6592857 -8.5997382e-11
-0.6582857 -4.5880898999999996e-11
-0.6572857 -4.6959934000000004e-12
-0.6562857 3.5040791e-11
-0.6552857 7.0917274e-11
-0.6542857 1.0082076e-10
-0.6532857 1.231116e-10
-0.6522857 1.3676019e-10
-0.6512857 1.4143543e-10
-0.6502857 1.3753659e-10
-0.6492857 1.2616478e-10
-0.6482857 1.0903587000000001e-10
-0.6472857 8.834060300000001e-11
-0.6462857 6.6562906e-11
-0.6452857 4.627035000000001e-11
-0.6442857 2.9893376e-11
-0.6432857 1.9511049e-11
-0.6422857 1.6660703e-11
-0.6412857 2.2187440000000002e-11
-0.6402857 3.6146384e-11
-0.6392857 5.7766882999999995e-11
-0.6382857 8.5483064e-11
-0.6372857 1.1703027e-10
-0.6362857 1.4960173e-10
-0.6352857 1.8005509e-10
-0.6342857 2.051544e-10
-0.6332857 2.2182989000000003e-10
-0.6322857 2.2743628e-10
-0.6312857 2.1998942999999998e-10
-0.6302857 1.9836251000000001e-10
-0.6292857 1.6242477e-10
-0.6282857 1.1311024000000001e-10
-0.6272857 5.2407812e-11
-0.6262857 -1.6729569e-11
-0.6252857 -9.0553427e-11
-0.6242857 -1.6475634000000001e-10
-0.6232857 -2.3476158e-10
-0.6222857 -2.9604587000000003e-10
-0.6212857 -3.4447187e-10
-0.6202857 -3.7660529999999995e-10
-0.6192857 -3.8999142e-10
-0.6182857 -3.8336763999999997e-10
-0.6172857 -3.5679305e-10
-0.6162857 -3.1168128e-10
-0.6152857 -2.507303e-10
-0.6142857 -1.7775035999999998e-10
-0.6132857 -9.7400343e-11
-0.6122857 -1.4849968e-11
-0.6112857 6.4607412e-11
-0.6102857 1.3596157e-10
-0.6092857 1.9487903e-10
-0.6082857 2.3805049e-10
-0.6072857 2.6346139000000003e-10
-0.6062857 2.7056059e-10
-0.6052857 2.6030918e-10
-0.6042857 2.3510146e-10
-0.6032857 1.9856087e-10
-0.6022857 1.5522433e-10
-0.6012857 1.1013863e-10
-0.6002857 6.840174e-11
-0.5992857 3.468694e-11
-0.5982857 1.2791913e-11
-0.5972857 5.2531411e-12
-0.5962857 1.3062488000000001e-11
-0.5952857 3.5514842e-11
-0.5942857 7.020533799999999e-11
-0.5932857 1.1318203000000001e-10
-0.5922857 1.5924648e-10
-0.5912857 2.0238119e-10
-0.5902857 2.3627135e-10
-0.5892857 2.5487821e-10
-0.5882857 2.5301621000000004e-10
-0.5872857 2.2688322999999999e-10
-0.5862857 1.7449646000000002e-10
-0.5852857 9.5992235e-11
-0.5842857 -6.2409571e-12
-0.5832857 -1.2761383000000001e-10
-0.5822857 -2.6157461999999996e-10
-0.5812857 -4.0002094999999997e-10
-0.5802857 -5.3385707e-10
-0.5792857 -6.5365517e-10
-0.5782857 -7.5036999e-10
-0.5772857 -8.1605001e-10
-0.5762857 -8.444875900000001e-10
-0.5752857 -8.3175472e-10
-0.5742857 -7.7657741e-10
-0.5732857 -6.805168399999999e-10
-0.5722857 -5.4793683e-10
-0.5712857 -3.8575713999999995e-10
-0.5702857 -2.0300669e-10
-0.5692857 -1.0208249e-11
-0.5682857 1.8136074000000002e-10
-0.5672857 3.6047608e-10
-0.5662857 5.1678215e-10
-0.5652857 6.4155213e-10
-0.5642857 7.2833397e-10
-0.5632857 7.734310600000001e-10
-0.5622857 7.7617869e-10
-0.5612857 7.389928900000001e-10
-0.5602857 6.6718428e-10
-0.5592857 5.6854924e-10
-0.5582857 4.5276577999999995e-10
-0.5572857 3.3063842e-10
-0.5562857 2.1324779999999998e-10
-0.5552857 1.1106839000000001e-10
-0.5542857 3.3122094e-11
-0.5532857 -1.3766953e-11
-0.5522857 -2.5557128e-11
-0.5512857 -1.365546e-12
-0.5502857 5.6397215e-11
-0.5492857 1.4214942e-10
-0.5482857 2.475136e-10
-0.5472857 3.6192186e-10
-0.5462857 4.7340951e-10
-0.5452857 5.695403399999999e-10
-0.5442857 6.3839481e-10
-0.5432857 6.695465399999999e-10
-0.5422857 6.5495053e-10
-0.5412857 5.8967228e-10
-0.5402857 4.7239643e-10
-0.5392857 3.0567025e-10
-0.5382857 9.5855886e-11
-0.5372857 -1.4721226000000001e-10
-0.5362857 -4.1084549e-10
-0.5352857 -6.8035204e-10
-0.5342857 -9.400603600000001e-10
-0.5332857 -1.1744378e-09
-0.5322857 -1.3692183e-09
-0.5312857 -1.5124499e-09
-0.5302857 -1.5953782e-09
-0.5292857 -1.6130914e-09
-0.5282857 -1.5648738000000002e-09
-0.5272857 -1.4542320999999999e-09
-0.5262857 -1.2885934999999999e-09
-0.5252857 -1.0786910999999999e-09
-0.5242857 -8.376892900000001e-10
-0.5232857 -5.8011699e-10
-0.5222857 -3.2069764e-10
-0.5212857 -7.3174301e-11
-0.5202857 1.5077055e-10
-0.5192857 3.4240577000000004e-10
-0.5182857 4.9657483e-10
-0.5172857 6.119943999999999e-10
-0.5162857 6.9119953e-10
-0.5152857 7.401364200000001e-10
-0.5142857 7.6743646e-10
-0.5132857 7.8343235e-10
-0.5122857 7.9900279e-10
-0.5112857 8.2434927e-10
-0.5102857 8.6781537e-10
-0.5092857 9.3485948e-10
-0.5082857 1.0272792e-09
-0.5072857 1.1427667e-09
-0.5062857 1.2748449e-09
-0.5052857 1.4132046999999999e-09
-0.5042857 1.544425e-09
-0.5032857 1.6530246e-09
-0.5022857 1.7227660000000002e-09
-0.5012857 1.738102e-09
-0.5002857 1.6856464000000002e-09
-0.4992857 1.5555399e-09
-0.4982857 1.3425907e-09
-0.4972857 1.0470835e-09
-0.4962857 6.7517728e-10
-0.4952857 2.3884343e-10
-0.4942857 -2.4466536e-10
-0.4932857 -7.5378783e-10
-0.4922857 -1.2640024000000001e-09
-0.4912857 -1.7494530000000001e-09
-0.4902857 -2.1847297e-09
-0.4892857 -2.5466660000000002e-09
-0.4882857 -2.8160118e-09
-0.4872857 -2.9788453e-09
-0.4862857 -3.0276111e-09
-0.4852857 -2.961693e-09
-0.4842857 -2.7874728999999998e-09
-0.4832857 -2.5178624999999998e-09
-0.4822857 -2.1713385e-09
-0.4812857 -1.7705505e-09
-0.4802857 -1.3406086e-09
-0.4792857 -9.0718058e-10
-0.4782857 -4.9454963e-10
-0.4772857 -1.2378524e-10
-0.4762857 1.8882619000000002e-10
-0.4752857 4.3296139000000006e-10
-0.4742857 6.0495372e-10
-0.4732857 7.0793779e-10
-0.4722857 7.514280899999999e-10
-0.4712857 7.503582800000001e-10
-0.4702857 7.2365221e-10
-0.4692857 6.9243764e-10
-0.4682857 6.78043e-10
-0.4672857 6.999397200000001e-10
-0.4662857 7.737994299999999e-10
-0.4652857 9.0983046e-10
-0.4642857 1.1115392999999998e-09
-0.4632857 1.3750319e-09
-0.4622857 1.6889283e-09
-0.4612857 2.0349175000000003e-09
-0.4602857 2.3889268999999998e-09
-0.4592857 2.7228315e-09
-0.4582857 3.0065797e-09
-0.4572857 3.210578e-09
-0.4562857 3.3081478999999997e-09
-0.4552857 3.2778599e-09
-0.4542857 3.1055494999999997e-09
-0.4532857 2.7858450000000003e-09
-0.4522857 2.3230634000000003e-09
-0.4512857 1.7313866e-09
-0.4502857 1.0342757e-09
-0.4492857 2.6315013999999997e-10
-0.4482857 -5.445888100000001e-10
-0.4472857 -1.3480501e-09
-0.4462857 -2.1056795e-09
-0.4452857 -2.7782044e-09
-0.4442857 -3.3314663999999996e-09
-0.4432857 -3.7389161e-09
-0.4422857 -3.9835649e-09
-0.4412857 -4.059225899999999e-09
-0.4402857 -3.9709337e-09
-0.4392857 -3.7344957000000006e-09
-0.4382857 -3.3751939000000002e-09
-0.4372857 -2.9257322000000003e-09
-0.4362857 -2.4235829e-09
-0.4352857 -1.9079379e-09
-0.4342857 -1.4165125e-09
-0.4332857 -9.8245873e-10
-0.4322857 -6.3164556e-10
-0.4312857 -3.8053657000000003e-10
-0.4302857 -2.3484913999999996e-10
-0.4292857 -1.891194e-10
-0.4282857 -2.2722184e-10
-0.4272857 -3.2381578e-10
-0.4262857 -4.4661215e-10
-0.4252857 -5.5928396e-10
-0.4242857 -6.2478746e-10
-0.4232857 -6.0882198e-10
-0.4222857 -4.8314065e-10
-0.4212857 -2.2843147e-10
-0.4202857 1.6348177e-10
-0.4192857 6.8831633e-10
-0.4182857 1.3290144e-09
-0.4172857 2.0564824000000003e-09
-0.4162857 2.8313471e-09
-0.4152857 3.6066074e-09
-0.4142857 4.3309842e-09
-0.4132857 4.9527112e-09
-0.4122857 5.423470399999999e-09
-0.4112857 5.7021589e-09
-0.4102857 5.7581848999999996e-09
-0.4092857 5.5740239e-09
-0.4082857 5.1468232e-09
-0.4072857 4.4889183e-09
-0.4062857 3.6272069e-09
-0.4052857 2.6014264e-09
-0.4042857 1.4614572999999998e-09
-0.4032857 2.6386482e-10
-0.4022857 -9.3205556e-10
-0.4012857 -2.0684142e-09
-0.4002857 -3.0927212000000004e-09
-0.3992857 -3.9614204e-09
-0.3982857 -4.642684799999999e-09
-0.3972857 -5.1182555e-09
-0.3962857 -5.3841775e-09
-0.3952857 -5.450387e-09
-0.3942857 -5.3391878e-09
-0.3932857 -5.0827537e-09
-0.3922857 -4.7198724e-09
-0.3912857 -4.2922131e-09
-0.3902857 -3.8404325e-09
-0.3892857 -3.4004636e-09
-0.3882857 -3.0003041999999998e-09
-0.3872857 -2.6575873e-09
-0.3862857 -2.3781583e-09
-0.3852857 -2.1557832e-09
-0.3842857 -1.9730352999999998e-09
-0.3832857 -1.8032914e-09
-0.3822857 -1.6136793e-09
-0.3812857 -1.3687307e-09
-0.3802857 -1.0344242e-09
-0.3792857 -5.8226592e-10
-0.3782857 6.9609723e-12
-0.3772857 7.4012792e-10
-0.3762857 1.6096738999999999e-09
-0.3752857 2.5927271e-09
-0.3742857 3.6515664999999997e-09
-0.3732857 4.7354429000000004e-09
-0.3722857 5.7836665999999995e-09
-0.3712857 6.729757e-09
-0.3702857 7.5063525e-09
-0.3692857 8.0505047e-09
-0.3682857 8.3089313e-09
-0.3672857 8.2427967e-09
-0.3662857 7.8316041e-09
-0.3652857 7.0758441e-09
-0.3642857 5.9981332000000004e-09
-0.3632857 4.6426928e-09
-0.3622857 3.0731371999999995e-09
-0.3612857 1.3686916e-09
-0.3602857 -3.8092372e-10
-0.3592857 -2.0815826e-09
-0.3582857 -3.6413674000000002e-09
-0.3572857 -4.9772037e-09
-0.3562857 -6.0209955e-09
-0.3552857 -6.7247631e-09
-0.3542857 -7.0643505000000005e-09
-0.3532857 -7.0413717e-09
-0.3522857 -6.6832019e-09
-0.3512857 -6.0409587e-09
-0.3502857 -5.1855883999999996e-09
-0.3492857 -4.2023253e-09
-0.3482857 -3.1839193999999997e-09
-0.3472857 -2.2231522e-09
-0.3462857 -1.4052162e-09
-0.3452857 -8.005669000000001e-10
-0.3442857 -4.5883414000000004e-10
-0.3432857 -4.0430392999999997e-10
-0.3422857 -6.3337651e-10
-0.3412857 -1.1142542999999999e-09
-0.3402857 -1.788943e-09
-0.3392857 -2.5774671e-09
-0.3382857 -3.3840219e-09
-0.3372857 -4.1046238999999994e-09
-0.3362857 -4.635688e-09
-0.3352857 -4.8828747e-09
-0.3342857 -4.7695119e-09
-0.3332857 -4.2439087e-09
-0.3322857 -3.2849484000000002e-09
-0.3312857 -1.9054697e-09
-0.3302857 -1.5310159e-10
-0.3292857 1.8915921e-09
-0.3282857 4.1195969999999996e-09
-0.3272857 6.4002942000000005e-09
-0.3262857 8.5902174e-09
-0.3252857 1.0543104e-08
-0.3242857 1.2120518e-08
-0.3232857 1.3202261999999999e-08
-0.3222857 1.3695771999999999e-08
-0.3212857 1.3543804e-08
-0.3202857 1.2729742e-08
-0.3192857 1.1280130000000001e-08
-0.3182857 9.264130400000001e-09
-0.3172857 6.789908900000001e-09
-0.3162857 3.998132e-09
-0.3152857 1.0529866e-09
-0.3142857 -1.8686636e-09
-0.3132857 -4.5892425e-09
-0.3122857 -6.9426971e-09
-0.3112857 -8.786135e-09
-0.3102857 -1.0010007e-08
-0.3092857 -1.0546099e-08
-0.3082857 -1.0372716e-08
-0.3072857 -9.5166687e-09
-0.3062857 -8.0518661e-09
-0.3052857 -6.094587299999999e-09
-0.3042857 -3.7957273e-09
-0.3032857 -1.3305368e-09
-0.3022857 1.1134457e-09
-0.3012857 3.3494373999999995e-09
-0.3002857 5.2045184000000005e-09
-0.2992857 6.5318945000000005e-09
-0.2982857 7.2214429e-09
-0.2972857 7.2078121e-09
-0.2962857 6.475485400000001e-09
-0.2952857 5.0604538e-09
-0.2942857 3.0483602e-09
-0.2932857 5.692297800000001e-10
-0.2922857 -2.2108681e-09
-0.2912857 -5.1006723e-09
-0.2902857 -7.8963697e-09
-0.2892857 -1.0395183e-08
-0.2882857 -1.2408997000000001e-08
-0.2872857 -1.3777135e-08
-0.2862857 -1.4377430000000002e-08
-0.2852857 -1.4134885999999999e-08
-0.2842857 -1.3027369e-08
-0.2832857 -1.1087965999999999e-08
-0.2822857 -8.403879e-09
-0.2812857 -5.1119448999999995e-09
-0.2802857 -1.3910651e-09
-0.2792857 2.5479561e-09
-0.2782857 6.474535499999999e-09
-0.2772857 1.0151644e-08
-0.2762857 1.3349552e-08
-0.2752857 1.5859175e-08
-0.2742857 1.7504256e-08
-0.2732857 1.8151722e-08
-0.2722857 1.7719635e-08
-0.2712857 1.6182387e-08
-0.2702857 1.3572864999999999e-08
-0.2692857 9.9815607e-09
-0.2682857 5.5527228999999995e-09
-0.2672857 4.7781397e-10
-0.2662857 -5.0133432e-09
-0.2652857 -1.0663245e-08
-0.2642857 -1.6198666e-08
-0.2632857 -2.1343313e-08
-0.2622857 -2.5830592999999997e-08
-0.2612857 -2.9415939e-08
-0.2602857 -3.1888167e-08
-0.2592857 -3.3079423e-08
-0.2582857 -3.287334e-08
-0.2572857 -3.1211106e-08
-0.2562857 -2.8095229e-08
-0.2552857 -2.3590849e-08
-0.2542857 -1.7824571e-08
-0.2532857 -1.09808e-08
-0.2522857 -3.2957023000000004e-09
-0.2512857 4.9510843e-09
-0.2502857 1.3446726e-08
-0.2492857 2.185718e-08
-0.2482857 2.9840524e-08
-0.2472857 3.7061185e-08
-0.2462857 4.3204565e-08
-0.2452857 4.7991526999999995e-08
-0.2442857 5.1192116999999994e-08
-0.2432857 5.2637872e-08
-0.2422857 5.2232113e-08
-0.2412857 4.9957599e-08
-0.2402857 4.5880952000000004e-08
-0.2392857 4.0153422e-08
-0.2382857 3.3007688e-08
-0.2372857 2.4750488e-08
-0.2362857 1.5751159e-08
-0.2352857 6.4263601e-09
-0.2342857 -2.778534e-09
-0.2332857 -1.1410631e-08
-0.2322857 -1.9032358e-08
-0.2312857 -2.5244817e-08
-0.2302857 -2.9710431e-08
-0.2292857 -3.2173544e-08
-0.2282857 -3.2477743e-08
-0.2272857 -3.0578648e-08
-0.2262857 -2.6551242000000002e-08
-0.2252857 -2.0590929e-08
-0.2242857 -1.3007936e-08
-0.2232857 -4.2150155e-09
-0.2222857 5.2912140000000004e-09
-0.2212857 1.4954507e-08
-0.2202857 2.4187666e-08
-0.2192857 3.2404179000000004e-08
-0.2182857 3.9051068e-08
-0.2172857 4.3641074e-08
-0.2162857 4.5782222e-08
-0.2152857 4.5202919e-08
-0.2142857 4.1770895e-08
-0.2132857 3.5504674e-08
-0.2122857 2.6576648999999998e-08
-0.2112857 1.5307287e-08
-0.2102857 2.1506085000000002e-09
-0.2092857 -1.2328435000000001e-08
-0.2082857 -2.7483507e-08
-0.2072857 -4.2621714e-08
-0.2062857 -5.7041705e-08
-0.2052857 -7.0072792e-08
-0.2042857 -8.1112722e-08
-0.2032857 -8.9661767e-08
-0.2022857 -9.5351005e-08
-0.2012857 -9.7962982e-08
-0.2002857 -9.7443476e-08
-0.1992857 -9.3903441e-08
-0.1982857 -8.761112900000001e-08
-0.1972857 -7.897471599999999e-08
-0.1962857 -6.8516531e-08
-0.1952857 -5.6840505e-08
-0.1942857 -4.4594853e-08
-0.1932857 -3.243236e-08
-0.1922857 -2.0970756999999998e-08
-0.1912857 -1.075574e-08
-0.1902857 -2.2288891000000003e-09
-0.1892857 4.297427e-09
-0.1882857 8.6566664e-09
-0.1872857 1.0835231e-08
-0.1862857 1.0969717e-08
-0.1852857 9.3345907e-09
-0.1842857 6.3211728e-09
-0.1832857 2.409405e-09
-0.1822857 -1.8656879999999998e-09
-0.1812857 -5.9505748e-09
-0.1802857 -9.3104219e-09
-0.1792857 -1.1464465e-08
-0.1782857 -1.2017268e-08
-0.1772857 -1.0683873e-08
-0.1762857 -7.3072769999999995e-09
-0.1752857 -1.8672274e-09
-0.1742857 5.5201257e-09
-0.1732857 1.4611510999999998e-08
-0.1722857 2.5053980999999998e-08
-0.1712857 3.6409215e-08
-0.1702857 4.8182913000000004e-08
-0.1692857 5.9857258e-08
-0.1682857 7.0924183e-08
-0.1672857 8.0917251e-08
-0.1662857 8.944e-08
-0.1652857 9.6189012e-08
-0.1642857 1.0097021e-07
-0.1632857 1.0370753000000001e-07
-0.1622857 1.0444351e-07
-0.1612857 1.0333193000000001e-07
-0.1602857 1.0062332e-07
-0.1592857 9.664428099999999e-08
-0.1582857 9.1772256e-08
-0.1572857 8.640752e-08
-0.1562857 8.0944201e-08
-0.1552857 7.5742262e-08
-0.1542857 7.1102196e-08
-0.1532857 6.7243894e-08
-0.1522857 6.4290812e-08
-0.1512857 6.2260241e-08
-0.1502857 6.105989e-08
-0.1492857 6.049072899999999e-08
-0.1482857 6.0255489e-08
-0.1472857 5.9971966e-08
-0.1462857 5.9189997e-08
-0.1452857 5.7410793e-08
-0.1442857 5.410731299999999e-08
-0.1432857 4.8744336e-08
-0.1422857 4.0797163e-08
-0.1412857 2.9767908e-08
-0.1402857 1.5198817e-08
-0.1392857 -3.3178158e-09
-0.1382857 -2.613319e-08
-0.1372857 -5.3538785e-08
-0.1362857 -8.5765978e-08
-0.1352857 -1.229879e-07
-0.1342857 -1.6532280000000002e-07
-0.1332857 -2.1283835e-07
-0.1322857 -2.6555611e-07
-0.1312857 -3.2345571e-07
-0.1302857 -3.8647849000000003e-07
-0.1292857 -4.5453041e-07
-0.1282857 -5.2748415e-07
-0.1272857 -6.051808799999999e-07
-0.1262857 -6.874322e-07
-0.1252857 -7.7402227e-07
-0.1242857 -8.647111500000001e-07
-0.1232857 -9.592395299999999e-07
-0.1222857 -1.0573359e-06
-0.1212857 -1.1587252000000002e-06
-0.1202857 -1.2631399000000001e-06
-0.1192857 -1.3703333999999999e-06
-0.1182857 -1.4800946000000001e-06
-0.1172857 -1.5922629e-06
-0.1162857 -1.7067439000000001e-06
-0.1152857 -1.8235231999999999e-06
-0.1142857 -1.9426781999999997e-06
-0.1132857 -2.0643865e-06
-0.1122857 -2.1889299e-06
-0.1112857 -2.3166931e-06
-0.1102857 -2.4481569e-06
-0.1092857 -2.5838855000000003e-06
-0.1082857 -2.7245081e-06
-0.1072857 -2.8706955e-06
-0.1062857 -3.0231323e-06
-0.1052857 -3.1824868e-06
-0.1042857 -3.349378e-06
-0.1032857 -3.5243449e-06
-0.1022857 -3.7078173e-06
-0.1012857 -3.9000902e-06
-0.1002857 -4.1013042e-06
-9.9285714E-02 -4.3114333e-06
-9.8285712E-02 -4.5302805e-06
-9.7285718E-02 -4.7574807999999996e-06
-9.6285716E-02 -4.9925159e-06
-9.5285714E-02 -5.2347346e-06
-9.4285712E-02 -5.4833825999999994e-06
-9.3285717E-02 -5.7376372e-06
-9.2285715E-02 -5.9966482e-06
-9.1285713E-02 -6.2595816999999994e-06
-9.0285711E-02 -6.5256621e-06
-8.9285716E-02 -6.794216e-06
-8.8285714E-02 -7.0647082999999995e-06
-8.7285712E-02 -7.336774399999999e-06
-8.6285718E-02 -7.6102467e-06
-8.5285716E-02 -7.885167e-06
-8.4285714E-02 -8.161795500000001e-06
-8.3285712E-02 -8.4406047e-06
-8.2285717E-02 -8.7222638e-06
-8.1285715E-02 -9.0076171e-06
-8.0285713E-02 -9.297649899999999e-06
-7.9285711E-02 -9.593451e-06
-7.8285716E-02 -9.896165699999999e-06
-7.7285714E-02 -1.0206951e-05
-7.6285712E-02 -1.0526927e-05
-7.5285718E-02 -1.0857126000000001e-05
-7.4285716E-02 -1.1198457e-05
-7.3285714E-02 -1.1551663e-05
-7.2285712E-02 -1.191729e-05
-7.1285717E-02 -1.2295668e-05
-7.0285715E-02 -1.2686893999999999e-05
-6.9285713E-02 -1.309083e-05
-6.8285711E-02 -1.3507113e-05
-6.7285717E-02 -1.3935167000000001e-05
-6.6285715E-02 -1.4374231e-05
-6.5285712E-02 -1.4823394e-05
-6.4285718E-02 -1.528163e-05
-6.3285716E-02 -1.574785e-05
-6.2285714E-02 -1.622094e-05
-6.1285716E-02 -1.6699822e-05
-6.0285714E-02 -1.7183490000000002e-05
-5.9285715E-02 -1.7671063e-05
-5.8285713E-02 -1.8161825e-05
-5.7285715E-02 -1.8655257e-05
-5.6285713E-02 -1.9151067e-05
-5.5285715E-02 -1.9649207e-05
-5.4285713E-02 -2.0149884e-05
-5.3285714E-02 -2.0653557e-05
-5.2285716E-02 -2.1160935e-05
-5.1285714E-02 -2.1672942e-05
-5.0285716E-02 -2.2190704e-05
-4.9285714E-02 -2.2715507999999998e-05
-4.8285715E-02 -2.3248757000000002e-05
-4.7285713E-02 -2.3791927e-05
-4.6285715E-02 -2.4346519e-05
-4.5285713E-02 -2.491401e-05
-4.4285715E-02 -2.54958e-05
-4.3285713E-02 -2.6093173000000002e-05
-4.2285714E-02 -2.6707258e-05
-4.1285716E-02 -2.7338993e-05
-4.0285714E-02 -2.7989105e-05
-3.9285716E-02 -2.865809e-05
-3.8285714E-02 -2.9346208000000002e-05
-3.7285715E-02 -3.0053490999999998e-05
-3.6285713E-02 -3.0779751e-05
-3.5285715E-02 -3.152461e-05
-3.4285713E-02 -3.2287517e-05
-3.3285715E-02 -3.3067795e-05
-3.2285713E-02 -3.3864671e-05
-3.1285714E-02 -3.4677322e-05
-3.0285714E-02 -3.5504910999999996e-05
-2.9285714E-02 -3.6346631e-05
-2.8285714E-02 -3.7201744e-05
-2.7285714E-02 -3.8069603999999996e-05
-2.6285714E-02 -3.8949684999999996e-05
-2.5285713E-02 -3.9841601000000004e-05
-2.4285715E-02 -4.0745106999999996e-05
-2.3285715E-02 -4.1660115e-05
-2.2285715E-02 -4.2586674e-05
-2.1285715E-02 -4.3524966e-05
-2.0285714E-02 -4.4475291e-05
-1.9285714E-02 -4.5438043e-05
-1.8285714E-02 -4.6413692000000004e-05
-1.7285714E-02 -4.7402759e-05
-1.6285714E-02 -4.8405786e-05
-1.5285715E-02 -4.9423335e-05
-1.4285714E-02 -5.045594700000001e-05
-1.3285714E-02 -5.150415099999999e-05
-1.2285714E-02 -5.2568453e-05
-1.1285714E-02 -5.3649330000000004e-05
-1.0285715E-02 -5.4747238e-05
-9.2857145E-03 -5.5862614e-05
-8.2857143E-03 -5.699589e-05
-7.2857141E-03 -5.8147504e-05
-6.2857145E-03 -5.931791e-05
-5.2857143E-03 -6.0507614e-05
-4.2857141E-03 -6.1717151e-05
-3.2857142E-03 -6.2947117e-05
-2.2857143E-03 -6.4198173e-05
-1.2857143E-03 -6.5471028e-05
-2.8571428E-04 -6.6766449e-05
7.1428571E-04 -6.8085239e-05
1.7142857E-03 -6.942823900000001e-05
2.7142856E-03 -7.0796278e-05
3.7142858E-03 -7.219016400000001e-05
4.7142855E-03 -7.3610664e-05
5.7142857E-03 -7.505846e-05
6.7142858E-03 -7.6534127e-05
7.7142855E-03 -7.8038119e-05
8.7142857E-03 -7.9570725e-05
9.7142858E-03 -8.113206e-05
1.0714286E-02 -8.2722067e-05
1.1714286E-02 -8.4340485e-05
1.2714285E-02 -8.598686900000001e-05
1.3714286E-02 -8.766059e-05
1.4714286E-02 -8.9360856e-05
1.5714286E-02 -9.1086741e-05
1.6714286E-02 -9.2837206e-05
1.7714286E-02 -9.461113599999999e-05
1.8714286E-02 -9.640738199999999e-05
1.9714287E-02 -9.8224803e-05
2.0714285E-02 -0.00010006232000000001
2.1714285E-02 -0.00010191897000000001
2.2714285E-02 -0.00010379389
2.3714285E-02 -0.00010568646
2.4714286E-02 -0.00010759626
2.5714286E-02 -0.00010952316999999999
2.6714286E-02 -0.00011146734999999999
2.7714286E-02 -0.00011342928000000001
2.8714286E-02 -0.00011540977999999999
2.9714286E-02 -0.00011741004
3.0714286E-02 -0.00011943152
3.1714287E-02 -0.00012147609
3.2714285E-02 -0.00012354587
3.3714287E-02 -0.00012564329
3.4714285E-02 -0.000127771
3.5714287E-02 -0.00012993181
3.6714286E-02 -0.00013212867
3.7714284E-02 -0.00013436456
3.8714286E-02 -0.00013664243000000001
3.9714284E-02 -0.00013896511
4.0714286E-02 -0.00014133525
4.1714285E-02 -0.00014375521000000002
4.2714287E-02 -0.00014622700999999998
4.3714285E-02 -0.00014875224
4.4714287E-02 -0.00015133198
4.5714285E-02 -0.00015396681
4.6714287E-02 -0.00015665672999999998
4.7714286E-02 -0.00015940116
4.8714284E-02 -0.00016219892000000002
4.9714286E-02 -0.00016504831
5.0714284E-02 -0.00016794711999999998
5.1714286E-02 -0.00017089268
5.2714285E-02 -0.00017388198
5.3714287E-02 -0.00017691179000000002
5.4714285E-02 -0.00017997872
5.5714287E-02 -0.0001830794
5.6714285E-02 -0.00018621055
5.7714287E-02 -0.00018936918
5.8714285E-02 -0.00019255267
5.9714288E-02 -0.00019575891
6.0714286E-02 -0.00019898641
6.1714284E-02 -0.0002022344
6.2714286E-02 -0.00020550284999999998
6.3714288E-02 -0.00020879254000000003
6.4714283E-02 -0.00021210508
6.5714285E-02 -0.00021544289999999997
6.6714287E-02 -0.00021880919
6.7714289E-02 -0.00022220783999999999
6.8714283E-02 -0.00022564336
6.9714285E-02 -0.00022912079000000002
7.0714287E-02 -0.00023264554
7.1714282E-02 -0.00023622322
7.2714284E-02 -0.00023985961
7.3714286E-02 -0.00024356036
7.4714288E-02 -0.00024733099
7.5714283E-02 -0.00025117661
7.6714285E-02 -0.00025510192
7.7714287E-02 -0.00025911102
7.8714289E-02 -0.00026320729000000004
7.9714283E-02 -0.0002673934
8.0714285E-02 -0.00027167118
8.1714287E-02 -0.00027604165
8.2714289E-02 -0.00028050490000000003
8.3714284E-02 -0.00028506026
8.4714286E-02 -0.00028970624
8.5714288E-02 -0.00029444057
8.6714283E-02 -0.00029926029999999997
8.7714285E-02 -0.00030416193
8.8714287E-02 -0.00030914143
8.9714289E-02 -0.00031419445
9.0714283E-02 -0.0003193164
9.1714285E-02 -0.00032450257
9.2714287E-02 -0.00032974831
9.3714289E-02 -0.00033504909
9.4714284E-02 -0.00034040078999999997
9.5714286E-02 -0.00034579966
9.6714288E-02 -0.00035124256
9.7714283E-02 -0.00035672704
9.8714285E-02 -0.00036225147
9.9714287E-02 -0.0003678151
0.1007143 -0.00037341815
0.1017143 -0.00037906186
0.1027143 -0.00038474855000000005
0.1037143 -0.00039048144999999997
0.1047143 -0.00039626498
0.1057143 -0.00040210439
0.1067143 -0.00040800586999999996
0.1077143 -0.00041397634
0.1087143 -0.00042002338999999996
0.1097143 -0.00042615497
0.1107143 -0.00043237937
0.1117143 -0.00043870496
0.1127143 -0.0004451399
0.1137143 -0.00045169209
0.1147143 -0.00045836887
0.1157143 -0.00046517684
0.1167143 -0.00047212179
0.1177143 -0.00047920838999999997
0.1187143 -0.00048644019
0.1197143 -0.00049381952
0.1207143 -0.00050134736
0.1217143 -0.00050902349
0.1227143 -0.00051684638
0.1237143 -0.00052481328
0.1247143 -0.00053292051
0.1257143 -0.00054116335
0.1267143 -0.00054953643
0.1277143 -0.00055803375
0.1287143 -0.00056664894
0.1297143 -0.0005753755
0.1307143 -0.00058420701
0.1317143 -0.00059313729
0.1327143 -0.00060216066
0.1337143 -0.00061127198
0.1347143 -0.00062046688
0.1357143 -0.00062974195
0.1367143 -0.0006390947
0.1377143 -0.0006485236999999999
0.1387143 -0.0006580286
0.1397143 -0.00066761017
0.1407143 -0.00067727019
0.1417143 -0.00068701147
0.1427143 -0.00069683783
0.1437143 -0.00070675396
0.1447143 -0.00071676541
0.1457143 -0.0007268784000000001
0.1467143 -0.00073709971
0.1477143 -0.00074743671
0.1487143 -0.00075789703
0.1497143 -0.00076848855
0.1507143 -0.00077921941
0.1517143 -0.0007900976
0.1527143 -0.00080113105
0.1537143 -0.00081232738
0.1547143 -0.00082369397
0.1557143 -0.00083523773
0.1567143 -0.00084696494
0.1577143 -0.00085888141
0.1587143 -0.0008709919699999999
0.1597143 -0.0008833008
0.1607143 -0.00089581108
0.1617143 -0.00090852509
0.1627143 -0.0009214441899999999
0.1637143 -0.0009345687400000001
0.1647143 -0.0009478981199999999
0.1657143 -0.00096143094
0.1667143 -0.00097516477
0.1677143 -0.0009890965
0.1687143 -0.0010032223
0.1697143 -0.0010175379
0.1707143 -0.0010320387
0.1717143 -0.0010467196
0.1727143 -0.0010615759
0.1737143 -0.0010766025999999998
0.1747143 -0.0010917955
0.1757143 -0.0011071504999999998
0.1767143 -0.0011226645
0.1777143 -0.0011383351
0.1787143 -0.0011541608999999999
0.1797143 -0.0011701412
0.1807143 -0.0011862770000000001
0.1817143 -0.0012025699
0.1827143 -0.0012190228
0.1837143 -0.0012356396
0.1847143 -0.0012524254999999999
0.1857143 -0.0012693865
0.1867143 -0.0012865293
0.1877143 -0.0013038616
0.1887143 -0.0013213917000000001
0.1897143 -0.0013391281
0.1907143 -0.00135708
0.1917143 -0.0013752566
0.1927143 -0.0013936673
0.1937143 -0.0014123213
0.1947143 -0.0014312277
0.1957143 -0.0014503953
0.1967143 -0.0014698326000000001
0.1977143 -0.0014895475
0.1987143 -0.0015095475
0.1997143 -0.0015298394
0.2007143 -0.0015504291
0.2017143 -0.0015713222
0.2027143 -0.0015925231999999998
0.2037143 -0.001614036
0.2047143 -0.0016358637
0.2057143 -0.0016580083
0.2067143 -0.0016804714
0.2077143 -0.0017032533
0.2087143 -0.0017263537
0.2097143 -0.0017497717999999998
0.2107143 -0.0017735058000000001
0.2117143 -0.001797553
0.2127143 -0.0018219107
0.2137143 -0.0018465753
0.2147143 -0.0018715427000000001
0.2157143 -0.0018968090000000002
0.2167143 -0.00192237
0.2177143 -0.0019482217000000002
0.2187143 -0.0019743598
0.2197143 -0.0020007812
0.2207143 -0.0020274831
0.2217143 -0.002054463
0.2227143 -0.0020817202
0.2237143 -0.0021092542999999997
0.2247143 -0.0021370663
0.2257143 -0.0021651584
0.2267143 -0.0021935339
0.2277143 -0.0022221975
0.2287143 -0.0022511553
0.2297143 -0.0022804141
0.2307143 -0.0023099821
0.2317143 -0.0023398685
0.2327143 -0.0023700827999999998
0.2337143 -0.0024006356
0.2347143 -0.0024315379
0.2357143 -0.0024628005
0.2367143 -0.0024944347
0.2377143 -0.0025264515
0.2387143 -0.0025588614999999997
0.2397143 -0.0025916748
0.2407143 -0.0026249008
0.2417143 -0.0026585485
0.2427143 -0.0026926256
0.2437143 -0.0027271393
0.2447143 -0.0027620954
0.2457143 -0.0027974988999999997
0.2467143 -0.0028333541
0.2477143 -0.0028696639
0.2487143 -0.0029064307
0.2497143 -0.0029436564
0.2507143 -0.0029813418
0.2517143 -0.0030194878000000002
0.2527143 -0.0030580948
0.2537143 -0.0030971630999999996
0.2547143 -0.0031366930000000003
0.2557143 -0.0031766849000000002
0.2567143 -0.0032171395999999997
0.2577143 -0.0032580581
0.2587143 -0.0032994419999999997
0.2597143 -0.0033412932999999996
0.2607143 -0.0033836150000000004
0.2617143 -0.0034264107
0.2627143 -0.0034696848
0.2637143 -0.0035134421
0.2647143 -0.0035576883000000004
0.2657143 -0.0036024298999999997
0.2667143 -0.0036476736999999995
0.2677143 -0.0036934267
0.2687143 -0.0037396971
0.2697143 -0.0037864926999999996
0.2707143 -0.0038338221000000002
0.2717143 -0.0038816938999999997
0.2727143 -0.0039301171999999995
0.2737143 -0.0039791008000000004
0.2747143 -0.0040286533
0.2757143 -0.0040787832
0.2767143 -0.0041294996
0.2777143 -0.0041808104
0.2787143 -0.0042327236
0.2797143 -0.0042852473
0.2807143 -0.004338389000000001
0.2817143 -0.0043921566
0.2827143 -0.0044465571
0.2837143 -0.0045015975
0.2847143 -0.0045572851
0.2857143 -0.0046136265
0.2867143 -0.0046706286
0.2877143 -0.0047282982
0.2887143 -0.0047866426
0.2897143 -0.0048456688
0.2907143 -0.0049053837
0.2917143 -0.0049657949
0.2927143 -0.00502691
0.2937143 -0.0050887364
0.2947143 -0.0051512816
0.2957143 -0.0052145533
0.2967143 -0.0052785599
0.2977143 -0.005343309
0.2987143 -0.005408809
0.2997143 -0.0054750675
0.3007143 -0.0055420925
0.3017143 -0.0056098921000000005
0.3027143 -0.0056784738
0.3037143 -0.005747845400000001
0.3047143 -0.0058180143
0.3057143 -0.0058889879999999995
0.3067143 -0.0059607741
0.3077143 -0.0060333798000000004
0.3087143 -0.0061068124
0.3097143 -0.0061810788
0.3107143 -0.006256185599999999
0.3117143 -0.00633214
0.3127143 -0.006408948699999999
0.3137143 -0.006486618800000001
0.3147143 -0.0065651562
0.3157143 -0.0066445675
0.3167143 -0.0067248591
0.3177143 -0.006806036999999999
0.3187143 -0.0068881076
0.3197143 -0.006971077500000001
0.3207143 -0.007054953300000001
0.3217143 -0.0071397399999999995
0.3227143 -0.007225445
0.3237143 -0.007312074
0.3247143 -0.0073996343
0.3257143 -0.0074881325
0.3267143 -0.0075775759
0.3277143 -0.0076679717
0.3287143 -0.0077593271
0.3297143 -0.0078516496
0.3307143 -0.0079449477
0.3317143 -0.0080392303
0.3327143 -0.008134506100000001
0.3337143 -0.0082307844
0.3347143 -0.0083280764
0.3357143 -0.008426393499999999
0.3367143 -0.0085257474
0.3377143 -0.0086261512
0.3387143 -0.0087276181
0.3397143 -0.0088301618
0.3407143 -0.0089337969
0.3417143 -0.0090385394
0.3427143 -0.0091444068
0.3437143 -0.009251415
0.3447143 -0.0093595823
0.3457143 -0.009468926899999999
0.3467143 -0.0095794661
0.3477143 -0.0096912183
0.3487143 -0.0098042015
0.3497143 -0.0099184334
0.3507143 -0.010033931
0.3517143 -0.010150712
0.3527143 -0.010268793
0.3537143 -0.01038819
0.3547143 -0.010508915
0.3557143 -0.010630983
0.3567143 -0.010754406000000001
0.3577143 -0.010879195
0.3587143 -0.01100536
0.3597143 -0.011132911
0.3607143 -0.011261855
0.3617143 -0.011392199
0.3627143 -0.011523951
0.3637143 -0.011657115000000001
0.3647143 -0.011791698
0.3657143 -0.011927704
0.3667143 -0.012065138999999999
0.3677143 -0.012204007999999999
0.3687143 -0.012344316999999999
0.3697143 -0.012486073
0.3707143 -0.012629286
0.3717143 -0.012773962
0.3727143 -0.012920114
0.3737143 -0.013067754999999999
0.3747143 -0.013216896
0.3757143 -0.013367554
0.3767143 -0.013519745
0.3777143 -0.013673487
0.3787143 -0.013828802999999999
0.3797143 -0.013985711999999999
0.3807143 -0.014144236000000001
0.3817143 -0.014304399
0.3827143 -0.014466226
0.3837143 -0.014629742
0.3847143 -0.01479497
0.3857143 -0.014961936
0.3867143 -0.015130665000000001
0.3877143 -0.015301182
0.3887143 -0.015473510000000001
0.3897143 -0.015647673
0.3907143 -0.015823693
0.3917143 -0.01600159
0.3927143 -0.016181383
0.3937143 -0.016363092
0.3947143 -0.016546731
0.3957143 -0.016732317
0.3967143 -0.016919865
0.3977143 -0.017109387
0.3987143 -0.017300896
0.3997143 -0.017494403
0.4007143 -0.017689919
0.4017143 -0.017887454
0.4027143 -0.018087019
0.4037143 -0.018288622
0.4047143 -0.018492273
0.4057143 -0.018697981
0.4067143 -0.018905758
0.4077143 -0.019115613
0.4087143 -0.019327557
0.4097143 -0.019541601
0.4107143 -0.019757760000000003
0.4117143 -0.019976046
0.4127143 -0.020196474
0.4137143 -0.02041906
0.4147143 -0.020643823000000002
0.4157143 -0.020870780000000002
0.4167143 -0.021099954
0.4177143 -0.021331363
0.4187143 -0.021565029
0.4197143 -0.021800974
0.4207143 -0.022039219999999998
0.4217143 -0.022279793
0.4227143 -0.022522716999999998
0.4237143 -0.022768015000000003
0.4247143 -0.023015715000000003
0.4257143 -0.023265841
0.4267143 -0.023518418
0.4277143 -0.023773473
0.4287143 -0.024031028
0.4297143 -0.024291112
0.4307143 -0.024553749
0.4317143 -0.024818966999999997
0.4327143 -0.025086792
0.4337143 -0.025357251
0.4347143 -0.025630373
0.4357143 -0.025906181
0.4367143 -0.026184705000000003
0.4377143 -0.026465970000000002
0.4387143 -0.02675
0.4397143 -0.027036827
0.4407143 -0.027326477000000002
0.4417143 -0.027618975999999996
0.4427143 -0.027914351
0.4437143 -0.028212628000000003
0.4447143 -0.028513835
0.4457143 -0.028817999
0.4467143 -0.029125143
0.4477143 -0.029435293999999997
0.4487143 -0.029748477
0.4497143 -0.030064716999999998
0.4507143 -0.030384032000000002
0.4517143 -0.030706450000000003
0.4527143 -0.031031991
0.4537143 -0.031360677999999996
0.4547143 -0.031692529
0.4557143 -0.032027561
0.4567143 -0.032365794
0.4577143 -0.032707248
0.4587143 -0.033051946
0.4597143 -0.033399905
0.4607143 -0.033751148
0.4617143 -0.034105696000000005
0.4627143 -0.034463574000000004
0.4637143 -0.034824805
0.4647143 -0.035189412
0.4657143 -0.035557424000000004
0.4667143 -0.035928871
0.4677143 -0.036303781
0.4687143 -0.036682186
0.4697143 -0.037064121
0.4707143 -0.037449618999999996
0.4717143 -0.037838717
0.4727143 -0.038231449
0.4737143 -0.038627855
0.4747143 -0.039027969
0.4757143 -0.039431831
0.4767143 -0.03983948
0.4777143 -0.040250953
0.4787143 -0.040666293
0.4797143 -0.041085537
0.4807143 -0.041508724
0.4817143 -0.041935889999999997
0.4827143 -0.042367069
0.4837143 -0.042802296
0.4847143 -0.043241607
0.4857143 -0.043685033
0.4867143 -0.044132606
0.4877143 -0.044584359
0.4887143 -0.045040317
0.4897143 -0.045500509
0.4907143 -0.045964965999999996
0.4917143 -0.046433709000000004
0.4927143 -0.046906769
0.4937143 -0.047384168000000004
0.4947143 -0.047865935
0.4957143 -0.0483521
0.4967143 -0.048842694
0.4977143 -0.049337744999999995
0.4987143 -0.049837289
0.4997143 -0.050341355000000004
0.5007143 -0.050849974
0.5017143 -0.051363178999999995
0.5027143 -0.05188100599999999
0.5037143 -0.052403490000000004
0.5047143 -0.052930665
0.5057143 -0.053462572
0.5067143 -0.053999253000000004
0.5077143 -0.054540741000000004
0.5087143 -0.055087083999999994
0.5097143 -0.055638317
0.5107143 -0.056194484999999995
0.5117143 -0.05675563
0.5127143 -0.057321792999999996
0.5137143 -0.05789302500000001
0.5147143 -0.058469363
0.5157143 -0.059050851
0.5167143 -0.059637538000000004
0.5177143 -0.06022945699999999
0.5187143 -0.060826651
0.5197143 -0.061429158
0.5207143 -0.062037021
0.5217143 -0.062650273
0.5227143 -0.063268957
0.5237143 -0.063893106
0.5247143 -0.064522761
0.5257143 -0.065157964
0.5267143 -0.065798755
0.5277143 -0.066445168
0.5287143 -0.067097251
0.5297143 -0.067755039
0.5307143 -0.068418577
0.5317143 -0.069087913
0.5327143 -0.069763087
0.5337143 -0.07044413899999999
0.5347143 -0.071131118
0.5357143 -0.07182406799999999
0.5367143 -0.072523032
0.5377143 -0.073228055
0.5387143 -0.073939178
0.5397143 -0.07465644199999999
0.5407143 -0.075379893
0.5417143 -0.076109573
0.5427143 -0.076845527
0.5437143 -0.07758780800000001
0.5447143 -0.078336458
0.5457143 -0.079091522
0.5467143 -0.079853047
0.5477143 -0.080621074
0.5487143 -0.081395649
0.5497143 -0.082176813
0.5507143 -0.082964607
0.5517143 -0.083759072
0.5527143 -0.084560248
0.5537143 -0.085368182
0.5547143 -0.086182915
0.5557143 -0.087004493
0.5567143 -0.087832956
0.5577143 -0.088668347
0.5587143 -0.089510711
0.5597143 -0.0903601
0.5607143 -0.091216568
0.5617143 -0.09208016000000001
0.5627143 -0.092950935
0.5637143 -0.093828945
0.5647143 -0.094714243
0.5657143 -0.09560687999999999
0.5667143 -0.096506911
0.5677143 -0.097414386
0.5687143 -0.098329363
0.5697143 -0.099251897
0.5707143 -0.10018202999999999
0.5717143 -0.10111983
0.5727143 -0.10206533
0.5737143 -0.1030186
0.5747143 -0.10397969
0.5757143 -0.10494865
0.5767143 -0.10592552
0.5777143 -0.10691037
0.5787143 -0.10790324999999999
0.5797143 -0.10890422
0.5807143 -0.10991329999999999
0.5817143 -0.11093058
0.5827143 -0.11195606999999999
0.5837143 -0.11298985
0.5847143 -0.11403196000000002
0.5857143 -0.11508246
0.5867143 -0.11614139999999999
0.5877143 -0.11720882
0.5887143 -0.1182848
0.5897143 -0.11936938000000001
0.5907143 -0.12046263
0.5917143 -0.12156459000000001
0.5927143 -0.12267533
0.5937143 -0.12379492
0.5947143 -0.12492341
0.5957143 -0.12606086
0.5967143 -0.12720731
0.5977143 -0.12836285
0.5987143 -0.12952753
0.5997143 -0.1307014
0.6007143 -0.13188454
0.6017143 -0.133077
0.6027143 -0.13427885
0.6037143 -0.13549015
0.6047143 -0.13671096
0.6057143 -0.13794134
0.6067143 -0.13918136
0.6077143 -0.14043108
0.6087143 -0.14169056
0.6097143 -0.14295984
0.6107143 -0.144239
0.6117143 -0.14552809
0.6127143 -0.14682715999999998
0.6137143 -0.14813629
0.6147143 -0.14945551999999998
0.6157143 -0.15078491
0.6167143 -0.15212455
0.6177143 -0.15347447
0.6187143 -0.15483478
0.6197143 -0.15620552
0.6207143 -0.15758676000000002
0.6217143 -0.15897857
0.6227143 -0.160381
0.6237143 -0.16179414
0.6247143 -0.16321805
0.6257143 -0.1646528
0.6267143 -0.16609845
0.6277143 -0.16755507
0.6287143 -0.16902272
0.6297143 -0.17050147
0.6307143 -0.17199138
0.6317143 -0.17349252
0.6327143 -0.17500495
0.6337143 -0.17652875
0.6347143 -0.17806397999999998
0.6357143 -0.17961069000000002
0.6367143 -0.18116897
0.6377143 -0.18273887
0.6387143 -0.18432043
0.6397143 -0.18591372
0.6407143 -0.1875188
0.6417143 -0.18913571
0.6427143 -0.19076453
0.6437143 -0.19240527999999998
0.6447143 -0.19405805999999998
0.6457143 -0.19572288999999998
0.6467143 -0.19739987
0.6477143 -0.19908904
0.6487143 -0.20079046999999997
0.6497143 -0.20250424
0.6507143 -0.2042304
0.6517143 -0.20596904
0.6527143 -0.20772022999999998
0.6537143 -0.20948403999999998
0.6547143 -0.21126054000000002
0.6557143 -0.21304979000000002
0.6567143 -0.2148519
0.6577143 -0.21666691
0.6587143 -0.21849491
0.6597143 -0.220336
0.6607143 -0.22219021
0.6617143 -0.22405762999999998
0.6627143 -0.22593834
0.6637143 -0.2278324
0.6647143 -0.22973991
0.6657143 -0.23166093
0.6667143 -0.23359552
0.6677143 -0.23554376999999999
0.6687143 -0.23750574
0.6697143 -0.23948151999999998
0.6707143 -0.24147115000000002
0.6717143 -0.24347471
0.6727143 -0.24549225000000002
0.6737143 -0.24752386
0.6747143 -0.24956957999999999
0.6757143 -0.25162951
0.6767143 -0.25370365
0.6777143 -0.25579212
0.6787143 -0.25789496
0.6797143 -0.26001225
0.6807143 -0.26214407
0.6817143 -0.26429049
0.6827143 -0.2664516
0.6837143 -0.26862747
0.6847143 -0.2708182
0.6857143 -0.27302382999999997
0.6867143 -0.27524445
0.6877143 -0.27748016000000003
0.6887143 -0.279731
0.6897143 -0.28199707
0.6907143 -0.28427843999999997
0.6917143 -0.28657520000000003
0.6927143 -0.28888739
0.6937143 -0.29121512
0.6947143 -0.29355842
0.6957143 -0.29591739
0.6967143 -0.2982921
0.6977143 -0.30068262
0.6987143 -0.30308901
0.6997143 -0.30551138
0.7007143 -0.30794977
0.7017143 -0.31040427
0.7027143 -0.31287496
0.7037143 -0.31536187000000004
0.7047143 -0.31786507
0.7057143 -0.32038465
0.7067143 -0.32292066999999997
0.7077143 -0.32547319
0.7087143 -0.32804229
0.7097143 -0.33062806
0.7107143 -0.33323057
0.7117143 -0.33584989
0.7127143 -0.33848608999999996
0.7137143 -0.34113927
0.7147143 -0.34380951
0.7157143 -0.34649691
0.7167143 -0.34920154
0.7177143 -0.35192349
0.7187143 -0.35466284000000003
0.7197143 -0.35741967
0.7207143 -0.36019406
0.7217143 -0.36298607
0.7227143 -0.3657958
0.7237143 -0.3686233
0.7247143 -0.37146865
0.7257143 -0.37433193
0.7267143 -0.37721321
0.7277143 -0.38011256
0.7287143 -0.38303004
0.7297143 -0.38596576
0.7307143 -0.38891974999999995
0.7317143 -0.39189211
0.7327143 -0.39488287000000005
0.7337143 -0.39789211
0.7347143 -0.40091989
0.7357143 -0.40396629
0.7367143 -0.40703136
0.7377143 -0.41011521
0.7387143 -0.41321785999999994
0.7397143 -0.41633942
0.7407143 -0.41947992999999995
0.7417143 -0.42263945
0.7427143 -0.42581800000000003
0.7437143 -0.4290157
0.7447143 -0.43223258000000003
0.7457143 -0.43546873999999997
0.7467143 -0.43872427
0.7477143 -0.44199922
0.7487143 -0.44529367999999997
0.7497143 -0.44860775
0.7507143 -0.45194145999999996
0.7517143 -0.45529492
0.7527143 -0.45866817000000004
0.7537143 -0.46206126
0.7547143 -0.46547428
0.7557143 -0.46890727
0.7567143 -0.47236034
0.7577143 -0.47583356
0.7587143 -0.47932696
0.7597143 -0.48284060000000006
0.7607143 -0.48637454999999996
0.7617143 -0.48992884999999997
0.7627143 -0.49350359
0.7637143 -0.49709886999999997
0.7647143 -0.50071473
0.7657143 -0.50435122
0.7667143 -0.50800843
0.7677143 -0.51168646
0.7687143 -0.51538534
0.7697143 -0.51910514
0.7707143 -0.52284594
0.7717143 -0.5266077800000001
0.7727143 -0.53039077
0.7737143 -0.53419494
0.7747143 -0.53802035
0.7757143 -0.54186708
0.7767143 -0.54573524
0.7777143 -0.54962481
0.7787143 -0.5535359
0.7797143 -0.55746855
0.7807143 -0.56142281
0.7817143 -0.56539876
0.7827143 -0.56939647
0.7837143 -0.5734159600000001
0.7847143 -0.5774573
0.7857143 -0.58152056
0.7867143 -0.58560581
0.7877143 -0.58971308
0.7887143 -0.59384243
0.7897143 -0.5979938899999999
0.7907143 -0.60216747
0.7917143 -0.60636322
0.7927143 -0.6105811800000001
0.7937143 -0.61482145
0.7947143 -0.61908402
0.7957143 -0.62336898
0.7967143 -0.62767635
0.7977143 -0.63200621
0.7987143 -0.6363586099999999
0.7997143 -0.64073359
0.8007143 -0.6451312499999999
0.8017143 -0.64955163
0.8027143 -0.65399478
0.8037143 -0.6584608
0.8047143 -0.66294973
0.8057143 -0.66746161
0.8067143 -0.67199646
0.8077143 -0.6765543500000001
0.8087143 -0.68113534
0.8097143 -0.68573942
0.8107143 -0.69036665
0.8117143 -0.6950171199999999
0.8127143 -0.6996908700000001
0.8137143 -0.70438799
0.8147143 -0.70910854
0.8157143 -0.71385251
0.8167143 -0.71862
0.8177143 -0.723411
0.8187143 -0.72822557
0.8197143 -0.7330637
0.8207143 -0.73792548
0.8217143 -0.7428109199999999
0.8227143 -0.74772001
0.8237143 -0.7526528600000001
0.8247143 -0.75760945
0.8257143 -0.76258979
0.8267143 -0.7675939199999999
0.8277143 -0.77262186
0.8287143 -0.77767367
0.8297143 -0.78274934
0.8307143 -0.7878489799999999
0.8317143 -0.79297265
0.8327143 -0.79812035
0.8337143 -0.80329208
0.8347143 -0.8084879300000001
0.8357143 -0.8137078000000001
0.8367143 -0.8189518
0.8377143 -0.82421983
0.8387143 -0.8295119700000001
0.8397143 -0.83482824
0.8407143 -0.8401686300000001
0.8417143 -0.84553324
0.8427143 -0.85092206
0.8437143 -0.8563351800000001
0.8447143 -0.86177252
0.8457143 -0.86723417
0.8467143 -0.87272003
0.8477143 -0.8782303
0.8487143 -0.88376487
0.8497143 -0.88932384
0.8507143 -0.8949072100000001
0.8517143 -0.90051508
0.8527143 -0.9061473400000001
0.8537143 -0.9118041
0.8547143 -0.91748526
0.8557143 -0.9231909199999999
0.8567143 -0.9289209700000001
0.8577143 -0.93467543
0.8587143 -0.94045438
0.8597143 -0.94625782
0.8607143 -0.95208576
0.8617143 -0.9579381899999999
0.8627143 -0.96381512
0.8637143 -0.9697165299999999
0.8647143 -0.97564254
0.8657143 -0.98159304
0.8667143 -0.98756822
0.8677143 -0.9935679799999999
0.8687143 -0.9995923400000001
0.8697143 -1.0056414
0.8707143 -1.011715
0.8717143 -1.0178131
0.8727143 -1.0239357
0.8737143 -1.0300826
0.8747143 -1.0362539
0.8757143 -1.0424496
0.8767143 -1.0486695000000001
0.8777143 -1.0549137
0.8787143 -1.0611823
0.8797143 -1.0674751999999998
0.8807143 -1.0737925000000001
0.8817143 -1.080134
0.8827143 -1.0864996
0.8837143 -1.0928894999999998
0.8847143 -1.0993036
0.8857143 -1.1057419000000002
0.8867143 -1.1122042
0.8877143 -1.1186907
0.8887143 -1.1252012
0.8897143 -1.1317356
0.8907143 -1.1382939
0.8917143 -1.1448761
0.8927143 -1.1514819
0.8937143 -1.1581115
0.8947143 -1.1647649
0.8957143 -1.1714421
0.8967143 -1.1781432
0.8977143 -1.1848681
0.8987143 -1.1916167
0.8997143 -1.1983891
0.9007143 -1.2051851
0.9017143 -1.2120049000000002
0.9027143 -1.218848
0.9037143 -1.2257147
0.9047143 -1.2326046
0.9057143 -1.2395178
0.9067143 -1.2464542
0.9077143 -1.2534137
0.9087143 -1.2603962
0.9097143 -1.2674017
0.9107143 -1.2744301
0.9117143 -1.2814814
0.9127143 -1.2885557
0.9137143 -1.2956527
0.9147143 -1.3027727
0.9157143 -1.3099154
0.9167143 -1.3170808
0.9177143 -1.3242688
0.9187143 -1.3314793
0.9197143 -1.3387121
0.9207143 -1.3459671
0.9217143 -1.3532442
0.9227143 -1.3605433
0.9237143 -1.3678643000000001
0.9247143 -1.3752071
0.9257143 -1.3825718
0.9267143 -1.3899582000000001
0.9277143 -1.3973664000000001
0.9287143 -1.4047961
0.9297143 -1.4122473
0.9307143 -1.41972
0.9317143 -1.4272139
0.9327143 -1.4347292
0.9337143 -1.4422657
0.9347143 -1.4498231000000001
0.9357143 -1.4574014
0.9367143 -1.4650003
0.9377143 -1.4726196
0.9387143 -1.4802591999999999
0.9397143 -1.4879189
0.9407143 -1.4955985
0.9417143 -1.5032982000000001
0.9427143 -1.5110177
0.9437143 -1.518757
0.9447143 -1.526516
0.9457143 -1.5342947
0.9467143 -1.5420929
0.9477143 -1.5499105
0.9487143 -1.5577473
0.9497143 -1.5656032
0.9507143 -1.5734781
0.9517143 -1.5813715999999998
0.9527143 -1.5892837
0.9537143 -1.5972143
0.9547143 -1.6051631
0.9557143 -1.6131300000000002
0.9567143 -1.6211148000000002
0.9577143 -1.6291175000000002
0.9587143 -1.6371379
0.9597143 -1.6451759
0.9607143 -1.6532315
0.9617143 -1.6613046
0.9627143 -1.669395
0.9637143 -1.6775027000000002
0.9647143 -1.6856274
0.9657143 -1.6937688
0.9667143 -1.7019266000000002
0.9677143 -1.7101007000000001
0.9687143 -1.7182909
0.9697143 -1.7264967999999998
0.9707143 -1.7347183
0.9717143 -1.7429553
0.9727143 -1.7512076
0.9737143 -1.7594749
0.9747143 -1.7677572999999998
0.9757143 -1.7760547000000002
0.9767143 -1.7843667
0.9777143 -1.7926935000000002
0.9787143 -1.8010346
0.9797143 -1.8093901
0.9807143 -1.8177595000000002
0.9817143 -1.8261427000000001
0.9827143 -1.8345395
0.9837143 -1.8429495
0.9847143 -1.8513723999999998
0.9857143 -1.8598078
0.9867143 -1.8682556
0.9877143 -1.8767156
0.9887143 -1.8851874000000002
0.9897143 -1.8936712000000002
0.9907143 -1.9021667999999998
0.9917143 -1.9106738
0.9927143 -1.9191921
0.9937143 -1.9277215
0.9947143 -1.9362619
0.9957143 -1.9448131
0.9967143 -1.9533748
0.9977143 -1.9619467000000002
0.9987143 -1.9705283
0.9997143 -1.9791192999999998
1.000714 -1.9877197
1.001714 -1.9963289
1.002714 -2.0049466
1.003714 -2.0135727
1.004714 -2.0222067999999997
1.005714 -2.0308489
1.006714 -2.0394986
1.007714 -2.048156
1.008714 -2.0568209
1.009714 -2.065493
1.010714 -2.0741720000000003
1.011714 -2.0828577
1.012714 -2.0915494999999997
1.013714 -2.1002473
1.014714 -2.1089507
1.015714 -2.1176593
1.016714 -2.1263728
1.017714 -2.1350906999999997
1.018714 -2.1438129
1.019714 -2.152539
1.020714 -2.1612689
1.021714 -2.1700022999999997
1.022714 -2.1787388
1.023714 -2.1874781999999997
1.024714 -2.1962203
1.025714 -2.2049649000000002
1.026714 -2.2137115
1.027714 -2.2224599
1.028714 -2.2312098999999996
1.029714 -2.2399608
1.030714 -2.2487124
1.031714 -2.2574641
1.032714 -2.2662155
1.033714 -2.2749664
1.034714 -2.2837164
1.035714 -2.2924652
1.036714 -2.3012126
1.037714 -2.3099583
1.038714 -2.3187018999999998
1.039714 -2.3274434999999998
1.040714 -2.3361823999999998
1.041714 -2.3449186
1.042714 -2.3536516
1.043714 -2.3623811000000003
1.044714 -2.3711067
1.045714 -2.3798277999999997
1.046714 -2.3885438
1.047714 -2.3972547
1.048714 -2.4059597
1.049714 -2.4146587
1.050714 -2.4233509
1.051714 -2.432036
1.052714 -2.4407139
1.053714 -2.4493841
1.054714 -2.4580464
1.055714 -2.4667004
1.056714 -2.4753461
1.057714 -2.4839828
1.058714 -2.4926101999999997
1.059714 -2.5012279
1.060714 -2.5098355
1.061714 -2.5184324
1.062714 -2.5270181
1.063714 -2.535592
1.064714 -2.5441539
1.065714 -2.5527032000000003
1.066714 -2.5612397
1.067714 -2.5697628
1.068714 -2.5782721
1.069714 -2.5867674
1.070714 -2.5952484
1.071714 -2.6037147
1.072714 -2.6121659
1.073714 -2.6206017000000004
1.074714 -2.6290214
1.075714 -2.6374249
1.076714 -2.6458114
1.077714 -2.6541805000000003
1.078714 -2.6625316999999997
1.079714 -2.6708642
1.080714 -2.6791777
1.081714 -2.6874717
1.082714 -2.6957458
1.083714 -2.7039995
1.084714 -2.7122324
1.085714 -2.7204441
1.086714 -2.7286341
1.087714 -2.7368022
1.088714 -2.7449477
1.089714 -2.7530704
1.090714 -2.7611695
1.091714 -2.7692446
1.092714 -2.7772954
1.093714 -2.785321
1.094714 -2.7933208
1.095714 -2.8012946
1.096714 -2.8092416
1.097714 -2.8171611999999997
1.098714 -2.8250528
1.099714 -2.8329162
1.100714 -2.8407509
1.101714 -2.8485565
1.102714 -2.8563324000000003
1.103714 -2.8640786
1.104714 -2.8717943
1.105714 -2.879479
1.106714 -2.887132
1.107714 -2.8947529999999997
1.108714 -2.9023413000000002
1.109714 -2.9098962999999998
1.110714 -2.9174175
1.111714 -2.9249042
1.112714 -2.9323559
1.113714 -2.939772
1.114714 -2.947152
1.115714 -2.9544953
1.116714 -2.9618014
1.117714 -2.9690698
1.118714 -2.9763002
1.119714 -2.9834921
1.120714 -2.9906447999999997
1.121714 -2.9977579
1.122714 -3.0048307
1.123714 -3.0118625999999997
1.124714 -3.0188531000000003
1.125714 -3.0258015
1.126714 -3.0327072
1.127714 -3.0395697999999998
1.128714 -3.0463884
1.129714 -3.0531624
1.130714 -3.0598916
1.131714 -3.0665753000000002
1.132714 -3.0732129
1.133714 -3.0798038
1.134714 -3.0863477
1.135714 -3.0928438999999996
1.136714 -3.0992918
1.137714 -3.1056909
1.138714 -3.1120406
1.139714 -3.1183405
1.140714 -3.1245897
1.141714 -3.1307872
1.142714 -3.1369328000000003
1.143714 -3.1430259
1.144714 -3.1490657
1.145714 -3.1550515
1.146714 -3.160983
1.147714 -3.1668592
1.148714 -3.1726796000000004
1.149714 -3.1784437999999997
1.150714 -3.1841513000000004
1.151714 -3.1898010999999995
1.152714 -3.1953927
1.153714 -3.2009255
1.154714 -3.2063991
1.155714 -3.2118123
1.156714 -3.2171648
1.157714 -3.2224558
1.158714 -3.227685
1.159714 -3.2328513
1.160714 -3.2379542
1.161714 -3.2429930000000002
1.162714 -3.247967
1.163714 -3.2528754
1.164714 -3.2577179
1.165714 -3.2624940999999996
1.166714 -3.2672029
1.167714 -3.2718442
1.168714 -3.2764170000000004
1.169714 -3.2809209
1.170714 -3.2853551000000003
1.171714 -3.2897189
1.172714 -3.2940115999999997
1.173714 -3.2982327
1.174714 -3.3023816
1.175714 -3.306457
1.176714 -3.3104587
1.177714 -3.3143863000000002
1.178714 -3.3182386
1.179714 -3.3220153000000003
1.180714 -3.325716
1.181714 -3.3293396000000004
1.182714 -3.3328857000000003
1.183714 -3.3363536
1.184714 -3.3397425000000003
1.185714 -3.3430517
1.186714 -3.3462804
1.187714 -3.3494283
1.188714 -3.3524945
1.189714 -3.3554781
1.190714 -3.3583790000000002
1.191714 -3.3611961000000004
1.192714 -3.3639289000000003
1.193714 -3.3665765
1.194714 -3.3691383999999998
1.195714 -3.3716138
1.196714 -3.3740021000000002
1.197714 -3.3763028999999998
1.198714 -3.3785149
1.199714 -3.380638
1.200714 -3.3826709000000004
1.201714 -3.3846132
1.202714 -3.386464
1.203714 -3.3882227
1.204714 -3.3898886000000004
1.205714 -3.3914611
1.206714 -3.3929393
1.207714 -3.3943228
1.208714 -3.3956109999999997
1.209714 -3.3968031
1.210714 -3.3978984
1.211714 -3.3988959999999997
1.212714 -3.3997957000000003
1.213714 -3.4005966
1.214714 -3.4012981
1.215714 -3.401899
1.216714 -3.4023988999999997
1.217714 -3.4027971
1.218714 -3.4030929000000003
1.219714 -3.4032855
1.220714 -3.4033746
1.221714 -3.4033593
1.222714 -3.403239
1.223714 -3.4030128
1.224714 -3.4026802000000003
1.225714 -3.4022406
1.226714 -3.4016933
1.227714 -3.4010381
1.228714 -3.4002736
1.229714 -3.3993997
1.230714 -3.3984151
1.231714 -3.3973191
1.232714 -3.3961110000000003
1.233714 -3.3947900000000004
1.234714 -3.3933554
1.235714 -3.3918063999999997
1.236714 -3.3901423
1.237714 -3.3883624
1.238714 -3.3864661999999996
1.239714 -3.3844530999999995
1.240714 -3.3823222
1.241714 -3.3800729
1.242714 -3.3777047
1.243714 -3.3752173000000005
1.244714 -3.3726095999999997
1.245714 -3.3698812
1.246714 -3.3670310000000003
1.247714 -3.3640586
1.248714 -3.3609629
1.249714 -3.3577431
1.250714 -3.3543989000000005
1.251714 -3.3509292000000004
1.252714 -3.3473335
1.253714 -3.3436112
1.254714 -3.3397615
1.255714 -3.335784
1.256714 -3.3316784000000004
1.257714 -3.3274434999999998
1.258714 -3.3230788999999996
1.259714 -3.3185843
1.260714 -3.3139589999999997
1.261714 -3.3092018000000003
1.262714 -3.3043120000000004
1.263714 -3.2992888
1.264714 -3.2941314999999998
1.265714 -3.2888394
1.266714 -3.2834113
1.267714 -3.2778468
1.268714 -3.2721456000000004
1.269714 -3.2663065999999996
1.270714 -3.2603294
1.271714 -3.2542136
1.272714 -3.2479587999999997
1.273714 -3.2415640000000003
1.274714 -3.2350291
1.275714 -3.2283533
1.276714 -3.2215361
1.277714 -3.2145765
1.278714 -3.2074738
1.279714 -3.2002273999999997
1.280714 -3.1928364
1.281714 -3.1853002
1.282714 -3.1776179
1.283714 -3.1697888
1.284714 -3.1618126
1.285714 -3.1536888
1.286714 -3.1454172000000002
1.287714 -3.1369968999999998
1.288714 -3.1284276
1.289714 -3.1197086
1.290714 -3.1108394
1.291714 -3.1018196000000002
1.292714 -3.0926483
1.293714 -3.0833248
1.294714 -3.0738484
1.295714 -3.0642183
1.296714 -3.0544339
1.297714 -3.0444942
1.298714 -3.0343989
1.299714 -3.0241473
1.300714 -3.0137388
1.301714 -3.0031729
1.302714 -2.9924493
1.303714 -2.9815676
1.304714 -2.9705271
1.305714 -2.9593276
1.306714 -2.9479683999999997
1.307714 -2.9364491
1.308714 -2.9247692
1.309714 -2.9129278000000003
1.310714 -2.9009243000000002
1.311714 -2.8887581
1.312714 -2.8764281
1.313714 -2.8639341
1.314714 -2.8512752
1.315714 -2.838451
1.316714 -2.8254611
1.317714 -2.8123049
1.318714 -2.7989822
1.319714 -2.7854924999999997
1.320714 -2.7718356
1.321714 -2.758011
1.322714 -2.7440183
1.323714 -2.7298568
1.324714 -2.715526
1.325714 -2.7010255
1.326714 -2.6863544999999998
1.327714 -2.6715126
1.328714 -2.6564991
1.329714 -2.6413132999999998
1.330714 -2.6259547000000003
1.331714 -2.6104227
1.332714 -2.5947169999999997
1.333714 -2.5788372
1.334714 -2.5627833
1.335714 -2.5465548
1.336714 -2.5301514000000003
1.337714 -2.5135728
1.338714 -2.4968185
1.339714 -2.4798880999999997
1.340714 -2.462781
1.341714 -2.4454968
1.342714 -2.4280351
1.343714 -2.4103950999999997
1.344714 -2.3925763
1.345714 -2.3745783
1.346714 -2.3564005
1.347714 -2.3380429
1.348714 -2.3195049
1.349714 -2.300786
1.350714 -2.2818863
1.351714 -2.2628056
1.352714 -2.2435435999999997
1.353714 -2.2241002
1.354714 -2.204475
1.355714 -2.1846674
1.356714 -2.1646773
1.357714 -2.1445042
1.358714 -2.1241473
1.359714 -2.1036064
1.360714 -2.0828811
1.361714 -2.0619709
1.362714 -2.0408755000000003
1.363714 -2.0195946
1.364714 -1.9981280000000001
1.365714 -1.9764754999999998
1.366714 -1.9546369000000001
1.367714 -1.9326121
1.368714 -1.9104009000000002
1.369714 -1.8880032000000002
1.370714 -1.8654187999999998
1.371714 -1.8426474000000002
1.372714 -1.8196888000000002
1.373714 -1.7965425
1.374714 -1.7732082
1.375714 -1.7496856
1.376714 -1.7259743
1.377714 -1.7020738
1.378714 -1.6779840000000001
1.379714 -1.6537046
1.380714 -1.6292353999999998
1.381714 -1.6045764
1.382714 -1.5797276
1.383714 -1.554689
1.384714 -1.5294605
1.385714 -1.5040421
1.386714 -1.4784338
1.387714 -1.4526355
1.388714 -1.426647
1.389714 -1.4004679
1.390714 -1.3740983
1.391714 -1.3475377
1.392714 -1.3207859
1.393714 -1.2938428
1.394714 -1.2667081
1.395714 -1.239382
1.396714 -1.2118645000000001
1.397714 -1.1841556
1.398714 -1.1562553
1.399714 -1.1281638
1.400714 -1.0998812
1.401714 -1.0714073
1.402714 -1.0427423
1.403714 -1.0138862
1.404714 -0.98483888
1.405714 -0.95560038
1.406714 -0.9261705
1.407714 -0.89654904
1.408714 -0.8667358199999999
1.409714 -0.8367307500000001
1.410714 -0.80653373
1.411714 -0.77614472
1.412714 -0.74556386
1.413714 -0.71479138
1.414714 -0.68382751
1.415714 -0.65267244
1.416714 -0.62132641
1.417714 -0.5897895
1.418714 -0.55806185
1.419714 -0.5261435600000001
1.420714 -0.49403473
1.421714 -0.46173539
1.422714 -0.4292456
1.423714 -0.39656544
1.424714 -0.36369499
1.425714 -0.33063428
1.426714 -0.29738336000000004
1.427714 -0.26394236
1.428714 -0.23031151000000002
1.429714 -0.19649109
1.430714 -0.16248148
1.431714 -0.12828309999999998
1.432714 -0.093896326
1.433714 -0.05932149899999999
1.434714 -0.024558868999999997
1.435714 0.010391404
1.436714 0.045529185
1.437714 0.080854358
1.438714 0.11636674999999999
1.439714 0.15206618
1.440714 0.18795246000000002
1.441714 0.22402534
1.442714 0.26028457
1.443714 0.29672992000000004
1.444714 0.33336107000000004
1.445714 0.37017767
1.446714 0.40717931
1.447714 0.44436542999999995
1.448714 0.48173553999999996
1.449714 0.51928908
1.450714 0.5570255199999999
1.451714 0.59494451
1.452714 0.63304575
1.453714 0.67132907
1.454714 0.70979432
1.455714 0.74844123
1.456714 0.78726942
1.457714 0.8262785200000001
1.458714 0.86546792
1.459714 0.90483697
1.460714 0.9443850300000001
1.461714 0.98411152
1.462714 1.0240159
1.463714 1.0640976
1.464714 1.1043561
1.465714 1.1447907
1.466714 1.185401
1.467714 1.2261861
1.468714 1.2671455999999999
1.469714 1.3082788
1.470714 1.3495854
1.471714 1.3910649000000002
1.472714 1.432717
1.473714 1.4745413
1.474714 1.5165374
1.475714 1.5587045000000002
1.476714 1.6010419000000002
1.477714 1.6435485
1.478714 1.6862238
1.479714 1.7290667
1.480714 1.7720764999999998
1.481714 1.8152523999999999
1.482714 1.8585939
1.483714 1.9021004000000001
1.484714 1.9457715
1.485714 1.9896061999999999
1.486714 2.0336039
1.487714 2.0777639
1.488714 2.1220855
1.489714 2.1665681
1.490714 2.2112111
1.491714 2.2560136
1.492714 2.3009753
1.493714 2.3460948999999998
1.494714 2.3913715
1.495714 2.4368042
1.496714 2.4823917
1.497714 2.5281332
1.498714 2.5740279
1.499714 2.6200747
1.500714 2.6662733000000003
1.501714 2.7126227999999997
1.502714 2.7591225
1.503714 2.8057715
1.504714 2.852569
1.505714 2.8995140999999998
1.506714 2.9466059
1.507714 2.9938435
1.508714 3.041226
1.509714 3.0887523999999997
1.510714 3.1364214
1.511714 3.1842321
1.512714 3.2321836999999998
1.513714 3.2802746000000003
1.514714 3.3285033
1.515714 3.3768691000000004
1.516714 3.4253709
1.517714 3.4740079
1.518714 3.5227794
1.519714 3.5716843
1.520714 3.6207218
1.521714 3.6698908
1.522714 3.7191901
1.523714 3.7686191
1.524714 3.8181759000000004
1.525714 3.8678598
1.526714 3.9176694999999997
1.527714 3.9676036999999997
1.528714 4.0176611
1.529714 4.0678404
1.530714 4.1181404
1.531714 4.1685596
1.532714 4.2190969
1.533714 4.2697512
1.534714 4.3205213
1.535714 4.3714061
1.536714 4.4224042
1.537714 4.4735152
1.538714 4.5247376
1.539714 4.5760699
1.540714 4.6275109
1.541714 4.6790595999999995
1.542714 4.7307141
1.543714 4.7824729
1.544714 4.8343349
1.545714 4.8862986
1.546714 4.9383625
1.547714 4.9905255
1.548714 5.0427862
1.549714 5.0951429
1.550714 5.1475941999999995
1.551714 5.2001391
1.552714 5.2527763
1.553714 5.3055048000000005
1.554714 5.3583235
1.555714 5.4112308
1.556714 5.4642253
1.557714 5.5173058
1.558714 5.5704705
1.559714 5.6237176
1.560714 5.6770455
1.561714 5.7304524
1.562714 5.7839368
1.563714 5.8374975000000004
1.564714 5.891133099999999
1.565714 5.9448417000000005
1.566714 5.9986226
1.567714 6.0524736
1.568714 6.1063938
1.569714 6.1603811
1.570714 6.2144343
1.571714 6.268551899999999
1.572714 6.3227326
1.573714 6.3769743000000005
1.574714 6.4312749
1.575714 6.4856328
1.576714 6.5400466
1.577714 6.5945148
1.578714 6.6490352
1.579714 6.703606199999999
1.580714 6.758225700000001
1.581714 6.8128929000000005
1.582714 6.8676062
1.583714 6.9223642000000005
1.584714 6.9771647
1.585714 7.032007
1.586714 7.0868887
1.587714 7.1418084
1.588714 7.1967639
1.589714 7.251753700000001
1.590714 7.3067755
1.591714 7.3618277999999995
1.592714 7.416909200000001
1.593714 7.4720174
1.594714 7.527151
1.595714 7.5823076
1.596714 7.637485900000001
1.597714 7.6926841999999995
1.598714 7.7479005
1.599714 7.803133099999999
1.600714 7.8583814
1.601714 7.913643099999999
1.602714 7.968915999999999
1.603714 8.0241986
1.604714 8.0794886
1.605714 8.1347845
1.606714 8.1900835
1.607714 8.2453839
1.608714 8.3006836
1.609714 8.3559811
1.610714 8.4112741
1.611714 8.4665611
1.612714 8.52184
1.613714 8.5771084
1.614714 8.6323649
1.615714 8.6876079
1.616714 8.7428361
1.617714 8.798047200000001
1.618714 8.8532396
1.619714 8.9084104
1.620714 8.9635581
1.621714 9.0186805
1.622714 9.073775300000001
1.623714 9.1288403
1.624714 9.1838732
1.625714 9.2388727
1.626714 9.2938364
1.627714 9.348761999999999
1.628714 9.4036475
1.629714 9.4584912
1.630714 9.5132917
1.631714 9.568046800000001
1.632714 9.6227542
1.633714 9.6774124
1.634714 9.7320192
1.635714 9.7865731
1.636714 9.8410718
1.637714 9.8955132
1.638714 9.949894200000001
1.639714 10.004209999999999
1.640714 10.05847
1.641714 10.11266
1.642714 10.16677
1.643714 10.22082
1.644714 10.2748
1.645714 10.3287
1.646714 10.382520000000001
1.647714 10.43626
1.648714 10.48993
1.649714 10.543510000000001
1.650714 10.597
1.651714 10.65041
1.652714 10.70373
1.653714 10.75696
1.654714 10.8101
1.655714 10.86313
1.656714 10.91607
1.657714 10.96891
1.658714 11.02165
1.659714 11.07428
1.660714 11.126800000000001
1.661714 11.179210000000001
1.662714 11.23151
1.663714 11.283700000000001
1.664714 11.33578
1.665714 11.38773
1.666714 11.43957
1.667714 11.49128
1.668714 11.542869999999999
1.669714 11.59434
1.670714 11.645669999999999
1.671714 11.69688
1.672714 11.74795
1.673714 11.79888
1.674714 11.84968
1.675714 11.90033
1.676714 11.95085
1.677714 12.00121
1.678714 12.05143
1.679714 12.10151
1.680714 12.151430000000001
1.681714 12.2012
1.682714 12.25081
1.683714 12.300270000000001
1.684714 12.34956
1.685714 12.3987
1.686714 12.447669999999999
1.687714 12.49647
1.688714 12.545110000000001
1.689714 12.593570000000001
1.690714 12.64186
1.691714 12.68997
1.692714 12.7379
1.693714 12.78565
1.694714 12.83322
1.695714 12.880600000000001
1.696714 12.927800000000001
1.697714 12.9748
1.698714 13.02162
1.699714 13.06825
1.700714 13.11467
1.701714 13.1609
1.702714 13.20693
1.703714 13.25276
1.704714 13.298380000000002
1.705714 13.3438
1.706714 13.389000000000001
1.707714 13.433990000000001
1.708714 13.47877
1.709714 13.52333
1.710714 13.567670000000001
1.711714 13.61179
1.712714 13.655690000000002
1.713714 13.699359999999999
1.714714 13.742799999999999
1.715714 13.786019999999999
1.716714 13.828999999999999
1.717714 13.871749999999999
1.718714 13.91427
1.719714 13.95655
1.720714 13.998579999999999
1.721714 14.04037
1.722714 14.08191
1.723714 14.12321
1.724714 14.16426
1.725714 14.20505
1.726714 14.245579999999999
1.727714 14.28586
1.728714 14.32588
1.729714 14.365639999999999
1.730714 14.40514
1.731714 14.44438
1.732714 14.48334
1.733714 14.52204
1.734714 14.56047
1.735714 14.59862
1.736714 14.6365
1.737714 14.674090000000001
1.738714 14.711409999999999
1.739714 14.748439999999999
1.740714 14.78519
1.741714 14.82164
1.742714 14.857809999999999
1.743714 14.893690000000001
1.744714 14.92927
1.745714 14.964559999999999
1.746714 14.999550000000001
1.747714 15.034239999999999
1.748714 15.06864
1.749714 15.10272
1.750714 15.13651
1.751714 15.169979999999999
1.752714 15.20315
1.753714 15.235999999999999
1.754714 15.26853
1.755714 15.300749999999999
1.756714 15.33264
1.757714 15.364220000000001
1.758714 15.39547
1.759714 15.426390000000001
1.760714 15.456990000000001
1.761714 15.48726
1.762714 15.51719
1.763714 15.5468
1.764714 15.57607
1.765714 15.604999999999999
1.766714 15.6336
1.767714 15.66185
1.768714 15.68976
1.769714 15.717329999999999
1.770714 15.744549999999998
1.771714 15.771419999999999
1.772714 15.79793
1.773714 15.824089999999998
1.774714 15.84989
1.775714 15.87534
1.776714 15.90042
1.777714 15.925149999999999
1.778714 15.94952
1.779714 15.973519999999999
1.780714 15.99715
1.781714 16.020419999999998
1.782714 16.04332
1.783714 16.06585
1.784714 16.088
1.785714 16.10978
1.786714 16.13118
1.787714 16.15219
1.788714 16.172829999999998
1.789714 16.193080000000002
1.790714 16.21294
1.791714 16.23241
1.792714 16.2515
1.793714 16.27019
1.794714 16.2885
1.795714 16.30641
1.796714 16.32393
1.797714 16.34106
1.798714 16.357779999999998
1.799714 16.37411
1.800714 16.39003
1.801714 16.405549999999998
1.802714 16.42066
1.803714 16.43536
1.804714 16.44965
1.805714 16.463530000000002
1.806714 16.47699
1.807714 16.49004
1.808714 16.50267
1.809714 16.514889999999998
1.810714 16.52669
1.811714 16.538069999999998
1.812714 16.549030000000002
1.813714 16.55957
1.814714 16.56969
1.815714 16.57938
1.816714 16.588639999999998
1.817714 16.59747
1.818714 16.60587
1.819714 16.61384
1.820714 16.62137
1.821714 16.62846
1.822714 16.63512
1.823714 16.64133
1.824714 16.64711
1.825714 16.65244
1.826714 16.65733
1.827714 16.66179
1.828714 16.6658
1.829714 16.66936
1.830714 16.67247
1.831714 16.67514
1.832714 16.67736
1.833714 16.67912
1.834714 16.680429999999998
1.835714 16.68128
1.836714 16.68168
1.837714 16.68162
1.838714 16.68109
1.839714 16.68011
1.840714 16.67867
1.841714 16.676769999999998
1.842714 16.67441
1.843714 16.67159
1.844714 16.66831
1.845714 16.66456
1.846714 16.660349999999998
1.847714 16.65567
1.848714 16.65052
1.849714 16.6449
1.850714 16.63881
1.851714 16.63224
1.852714 16.6252
1.853714 16.61769
1.854714 16.6097
1.855714 16.60124
1.856714 16.592290000000002
1.857714 16.58287
1.858714 16.57298
1.859714 16.5626
1.860714 16.551750000000002
1.861714 16.54042
1.862714 16.52861
1.863714 16.51631
1.864714 16.50354
1.865714 16.490270000000002
1.866714 16.47652
1.867714 16.46228
1.868714 16.44756
1.869714 16.43234
1.870714 16.416639999999997
1.871714 16.40045
1.872714 16.38378
1.873714 16.36661
1.874714 16.34896
1.875714 16.33081
1.876714 16.31218
1.877714 16.29306
1.878714 16.27344
1.879714 16.253339999999998
1.880714 16.23274
1.881714 16.21164
1.882714 16.19005
1.883714 16.16797
1.884714 16.145390000000003
1.885714 16.122310000000002
1.886714 16.09873
1.887714 16.074659999999998
1.888714 16.05009
1.889714 16.02503
1.890714 15.999469999999999
1.891714 15.973419999999999
1.892714 15.946869999999999
1.893714 15.919820000000001
1.894714 15.89228
1.895714 15.864230000000001
1.896714 15.83569
1.897714 15.80665
1.898714 15.77711
1.899714 15.74706
1.900714 15.716520000000001
1.901714 15.685479999999998
1.902714 15.653939999999999
1.903714 15.6219
1.904714 15.58936
1.905714 15.556320000000001
1.906714 15.52279
1.907714 15.488750000000001
1.908714 15.454229999999999
1.909714 15.4192
1.910714 15.383669999999999
1.911714 15.347649999999998
1.912714 15.31112
1.913714 15.274099999999999
1.914714 15.23658
1.915714 15.19856
1.916714 15.16004
1.917714 15.12102
1.918714 15.0815
1.919714 15.04149
1.920714 15.00098
1.921714 14.95997
1.922714 14.918470000000001
1.923714 14.87648
1.924714 14.83399
1.925714 14.791009999999998
1.926714 14.747530000000001
1.927714 14.70356
1.928714 14.659089999999999
1.929714 14.61413
1.930714 14.56868
1.931714 14.522730000000001
1.932714 14.47629
1.933714 14.429359999999999
1.934714 14.381939999999998
1.935714 14.33403
1.936714 14.28563
1.937714 14.23675
1.938714 14.18738
1.939714 14.13752
1.940714 14.08718
1.941714 14.03635
1.942714 13.985040000000001
1.943714 13.93324
1.944714 13.88096
1.945714 13.828199999999999
1.946714 13.77495
1.947714 13.72122
1.948714 13.66701
1.949714 13.61233
1.950714 13.557159999999998
1.951714 13.50152
1.952714 13.4454
1.953714 13.388810000000001
1.954714 13.33174
1.955714 13.2742
1.956714 13.2162
1.957714 13.157720000000001
1.958714 13.098770000000002
1.959714 13.03936
1.960714 12.979470000000001
1.961714 12.919120000000001
1.962714 12.858310000000001
1.963714 12.797030000000001
1.964714 12.73528
1.965714 12.67308
1.966714 12.61041
1.967714 12.54729
1.968714 12.48371
1.969714 12.41968
1.970714 12.35519
1.971714 12.29025
1.972714 12.22486
1.973714 12.15901
1.974714 12.09272
1.975714 12.02598
1.976714 11.95879
1.977714 11.891160000000001
1.978714 11.82308
1.979714 11.75456
1.980714 11.6856
1.981714 11.616200000000001
1.982714 11.54637
1.983714 11.4761
1.984714 11.40539
1.985714 11.33426
1.986714 11.2627
1.987714 11.19072
1.988714 11.1183
1.989714 11.04546
1.990714 10.9722
1.991714 10.898520000000001
1.992714 10.82441
1.993714 10.749889999999999
1.994714 10.674949999999999
1.995714 10.5996
1.996714 10.52383
1.997714 10.44765
1.998714 10.37107
1.999714 10.29408
2.000714 10.21668
2.001714 10.13888
2.002714 10.06069
2.003714 9.982091899999999
2.004714 9.9031009
2.005714 9.823715700000001
2.006714 9.7439371
2.007714 9.6637681
2.008714 9.5832102
2.009714 9.5022656
2.010714 9.420936600000001
2.011714 9.339226
2.012714 9.2571363
2.013714 9.1746703
2.014714 9.091831
2.015714 9.008619900000001
2.016714 8.9250393
2.017714 8.841092100000001
2.018714 8.7567799
2.019714 8.6721055
2.020714 8.5870713
2.021714 8.5016787
2.022714 8.4159307
2.023714 8.3298288
2.024714 8.2433753
2.025714 8.156573
2.026714 8.0694243
2.027714 7.9819322
2.028714 7.8940988
2.029714 7.805927799999999
2.030714 7.7174217
2.031714 7.6285832
2.032714 7.5394146
2.033714 7.4499182
2.034714 7.3600963
2.035714 7.269951
2.036714 7.179484499999999
2.037714 7.088699900000001
2.038714 6.9975995
2.039714 6.906185300000001
2.040714 6.814461199999999
2.041714 6.7224294
2.042714 6.630092899999999
2.043714 6.5374538
2.044714 6.444516
2.045714 6.3512824
2.046714 6.2577568
2.047714 6.1639417000000005
2.048714 6.0698400999999995
2.049714 5.9754554
2.050714 5.8807902
2.051714 5.7858467
2.052714 5.6906272
2.053714 5.5951342
2.054714 5.49937
2.055714 5.403338
2.056714 5.3070415
2.057714 5.2104838
2.058714 5.1136684
2.059714 5.0165989
2.060714 4.9192786
2.061714 4.821711
2.062714 4.7238991
2.063714 4.6258457
2.064714 4.5275543
2.065714 4.4290282
2.066714 4.33027
2.067714 4.2312823
2.068714 4.1320678
2.069714 4.032629
2.070714 3.9329685000000003
2.071714 3.8330893999999995
2.072714 3.7329949
2.073714 3.6326885000000004
2.074714 3.5321742000000005
2.075714 3.4314558
2.076714 3.3305373
2.077714 3.2294221
2.078714 3.128114
2.079714 3.0266155
2.080714 2.9249297
2.081714 2.8230598
2.082714 2.7210085
2.083714 2.6187791
2.084714 2.5163747
2.085714 2.4137987
2.086714 2.3110542
2.087714 2.2081446000000002
2.088714 2.1050733
2.089714 2.0018438
2.090714 1.8984601
2.091714 1.7949263
2.092714 1.6912463999999998
2.093714 1.5874246
2.094714 1.4834649
2.095714 1.3793708
2.096714 1.2751454
2.097714 1.1707918
2.098714 1.0663126
2.099714 0.96171061
2.100714 0.8569886000000001
2.101714 0.75214976
2.102714 0.64719757
2.103714 0.54213591
2.104714 0.43696882000000004
2.105714 0.33170034
2.106714 0.22633447999999998
2.107714 0.12087519
2.108714 0.015326336
2.109714 -0.09030830100000001
2.110714 -0.19602494
2.111714 -0.30181976
2.112714 -0.40768920000000003
2.113714 -0.5136298499999999
2.114714 -0.61963857
2.115714 -0.72571239
2.116714 -0.83184848
2.117714 -0.93804374
2.118714 -1.0442949
2.119714 -1.1505981
2.120714 -1.2569492
2.121714 -1.3633437
2.122714 -1.4697768
2.123714 -1.5762439
2.124714 -1.6827406
2.125714 -1.7892630999999999
2.126714 -1.8958077
2.127714 -2.0023709
2.128714 -2.1089494
2.129714 -2.21554
2.130714 -2.3221393999999997
2.131714 -2.428744
2.132714 -2.5353506
2.133714 -2.6419558
2.134714 -2.7485561
2.135714 -2.8551480000000002
2.136714 -2.9617274
2.137714 -3.0682903
2.138714 -3.1748321
2.139714 -3.2813478
2.140714 -3.3878329999999997
2.141714 -3.4942828
2.142714 -3.6006934999999998
2.143714 -3.7070617
2.144714 -3.8133841000000004
2.145714 -3.9196581
2.146714 -4.025881
2.147714 -4.1320495
2.148714 -4.2381603
2.149714 -4.3442099999999995
2.150714 -4.4501949
2.151714 -4.5561105
2.152714 -4.6619527000000005
2.153714 -4.7677174
2.154714 -4.8734002
2.155714 -4.9789969
2.156714 -5.0845027
2.157714 -5.1899131
2.158714 -5.2952237
2.159714 -5.4004304
2.160714 -5.5055302
2.161714 -5.61052
2.162714 -5.715396999999999
2.163714 -5.8201589
2.164714 -5.9248023
2.165714 -6.0293239
2.166714 -6.1337199
2.167714 -6.2379859
2.168714 -6.3421167
2.169714 -6.4461082
2.170714 -6.5499552
2.171714 -6.6536531
2.172714 -6.757198300000001
2.173714 -6.8605863000000005
2.174714 -6.9638126
2.175714 -7.066874200000001
2.176714 -7.1697675
2.177714 -7.2724886
2.178714 -7.375035400000001
2.179714 -7.4774057
2.180714 -7.579595599999999
2.181714 -7.681602999999999
2.182714 -7.7834240999999995
2.183714 -7.8850552
2.184714 -7.986491900000001
2.185714 -8.0877289
2.186714 -8.1887618
2.187714 -8.289586
2.188714 -8.390196399999999
2.189714 -8.490590000000001
2.190714 -8.5907623
2.191714 -8.6907104
2.192714 -8.7904312
2.193714 -8.889921000000001
2.194714 -8.989177600000001
2.195714 -9.0881981
2.196714 -9.1869786
2.197714 -9.285516300000001
2.198714 -9.383807299999999
2.199714 -9.4818488
2.200714 -9.5796362
2.201714 -9.677164300000001
2.202714 -9.774429399999999
2.203714 -9.8714262
2.204714 -9.9681504
2.205714 -10.0646
2.206714 -10.16077
2.207714 -10.25665
2.208714 -10.35225
2.209714 -10.44755
2.210714 -10.54257
2.211714 -10.63729
2.212714 -10.73171
2.213714 -10.825840000000001
2.214714 -10.91966
2.215714 -11.01317
2.216714 -11.10636
2.217714 -11.19925
2.218714 -11.29181
2.219714 -11.38405
2.220714 -11.47596
2.221714 -11.56753
2.222714 -11.65878
2.223714 -11.74968
2.224714 -11.84024
2.225714 -11.93046
2.226714 -12.02033
2.227714 -12.10985
2.228714 -12.199019999999999
2.229714 -12.28783
2.230714 -12.37629
2.231714 -12.46438
2.232714 -12.552109999999999
2.233714 -12.63946
2.234714 -12.72645
2.235714 -12.81305
2.236714 -12.89927
2.237714 -12.9851
2.238714 -13.07054
2.239714 -13.15559
2.240714 -13.240250000000001
2.241714 -13.32451
2.242714 -13.40836
2.243714 -13.491819999999999
2.244714 -13.57487
2.245714 -13.65751
2.246714 -13.739740000000001
2.247714 -13.821549999999998
2.248714 -13.90295
2.249714 -13.98393
2.250714 -14.064479999999998
2.251714 -14.144609999999998
2.252714 -14.224300000000001
2.253714 -14.303560000000001
2.254714 -14.38238
2.255714 -14.46076
2.256714 -14.53869
2.257714 -14.61618
2.258714 -14.693220000000002
2.259714 -14.76981
2.260714 -14.84595
2.261714 -14.92163
2.262714 -14.996860000000002
2.263714 -15.071629999999999
2.264714 -15.14593
2.265714 -15.219759999999999
2.266714 -15.29313
2.267714 -15.366019999999999
2.268714 -15.43843
2.269714 -15.51035
2.270714 -15.581800000000001
2.271714 -15.652750000000001
2.272714 -15.72322
2.273714 -15.793199999999999
2.274714 -15.862689999999999
2.275714 -15.93167
2.276714 -16.00017
2.277714 -16.068160000000002
2.278714 -16.135650000000002
2.279714 -16.20264
2.280714 -16.26912
2.281714 -16.3351
2.282714 -16.40056
2.283714 -16.4655
2.284714 -16.52993
2.285714 -16.59383
2.286714 -16.65722
2.287714 -16.72007
2.288714 -16.7824
2.289714 -16.8442
2.290714 -16.90547
2.291714 -16.96621
2.292714 -17.02642
2.293714 -17.086090000000002
2.294714 -17.14522
2.295714 -17.20381
2.296714 -17.261860000000002
2.297714 -17.31936
2.298714 -17.37632
2.299714 -17.43273
2.300714 -17.488580000000002
2.301714 -17.54388
2.302714 -17.59862
2.303714 -17.6528
2.304714 -17.70642
2.305714 -17.75947
2.306714 -17.81196
2.307714 -17.863889999999998
2.308714 -17.91525
2.309714 -17.96604
2.310714 -18.01626
2.311714 -18.06591
2.312714 -18.11498
2.313714 -18.16348
2.314714 -18.2114
2.315714 -18.25874
2.316714 -18.3055
2.317714 -18.351670000000002
2.318714 -18.39726
2.319714 -18.442259999999997
2.320714 -18.48667
2.321714 -18.53049
2.322714 -18.57371
2.323714 -18.61635
2.324714 -18.6584
2.325714 -18.69985
2.326714 -18.74072
2.327714 -18.78098
2.328714 -18.82066
2.329714 -18.85973
2.330714 -18.898200000000003
2.331714 -18.93607
2.332714 -18.97334
2.333714 -19.00999
2.334714 -19.04604
2.335714 -19.08148
2.336714 -19.11631
2.337714 -19.15053
2.338714 -19.18415
2.339714 -19.21715
2.340714 -19.24953
2.341714 -19.281309999999998
2.342714 -19.31248
2.343714 -19.34303
2.344714 -19.372970000000002
2.345714 -19.4023
2.346714 -19.431
2.347714 -19.45909
2.348714 -19.48655
2.349714 -19.51339
2.350714 -19.53961
2.351714 -19.56521
2.352714 -19.59018
2.353714 -19.61453
2.354714 -19.63826
2.355714 -19.66136
2.356714 -19.68385
2.357714 -19.70571
2.358714 -19.72695
2.359714 -19.74756
2.360714 -19.76755
2.361714 -19.78691
2.362714 -19.80565
2.363714 -19.82376
2.364714 -19.84125
2.365714 -19.8581
2.366714 -19.87432
2.367714 -19.88991
2.368714 -19.90488
2.369714 -19.91921
2.370714 -19.932920000000003
2.371714 -19.94599
2.372714 -19.95845
2.373714 -19.97027
2.374714 -19.98147
2.375714 -19.99204
2.376714 -20.00199
2.377714 -20.011300000000002
2.378714 -20.01999
2.379714 -20.02804
2.380714 -20.03547
2.381714 -20.04226
2.382714 -20.04843
2.383714 -20.05397
2.384714 -20.058880000000002
2.385714 -20.06316
2.386714 -20.06682
2.387714 -20.06985
2.388714 -20.07226
2.389714 -20.07404
2.390714 -20.075200000000002
2.391714 -20.07574
2.392714 -20.07566
2.393714 -20.07495
2.394714 -20.073620000000002
2.395714 -20.07167
2.396714 -20.069100000000002
2.397714 -20.0659
2.398714 -20.062079999999998
2.399714 -20.05764
2.400714 -20.05258
2.401714 -20.0469
2.402714 -20.04061
2.403714 -20.0337
2.404714 -20.02617
2.405714 -20.01803
2.406714 -20.00928
2.407714 -19.99992
2.408714 -19.98995
2.409714 -19.97938
2.410714 -19.96819
2.411714 -19.95639
2.412714 -19.94399
2.413714 -19.930970000000002
2.414714 -19.91735
2.415714 -19.903119999999998
2.416714 -19.888279999999998
2.417714 -19.87285
2.418714 -19.85681
2.419714 -19.840169999999997
2.420714 -19.82294
2.421714 -19.80511
2.422714 -19.78669
2.423714 -19.767680000000002
2.424714 -19.74808
2.425714 -19.727890000000002
2.426714 -19.70712
2.427714 -19.68575
2.428714 -19.663800000000002
2.429714 -19.64127
2.430714 -19.61814
2.431714 -19.59444
2.432714 -19.57015
2.433714 -19.54528
2.434714 -19.51984
2.435714 -19.49382
2.436714 -19.46724
2.437714 -19.440080000000002
2.438714 -19.412370000000003
2.439714 -19.38408
2.440714 -19.355240000000002
2.441714 -19.32584
2.442714 -19.29587
2.443714 -19.26535
2.444714 -19.234270000000002
2.445714 -19.202630000000003
2.446714 -19.17043
2.447714 -19.13769
2.448714 -19.10439
2.449714 -19.07055
2.450714 -19.03615
2.451714 -19.00122
2.452714 -18.96574
2.453714 -18.92973
2.454714 -18.89319
2.455714 -18.85612
2.456714 -18.81852
2.457714 -18.78039
2.458714 -18.74173
2.459714 -18.702550000000002
2.460714 -18.66285
2.461714 -18.62263
2.462714 -18.58189
2.463714 -18.54063
2.464714 -18.49886
2.465714 -18.45658
2.466714 -18.41379
2.467714 -18.37049
2.468714 -18.326700000000002
2.469714 -18.2824
2.470714 -18.23762
2.471714 -18.19234
2.472714 -18.14658
2.473714 -18.10033
2.474714 -18.0536
2.475714 -18.00639
2.476714 -17.9587
2.477714 -17.910529999999998
2.478714 -17.86188
2.479714 -17.81277
2.480714 -17.763180000000002
2.481714 -17.71313
2.482714 -17.66261
2.483714 -17.61164
2.484714 -17.56021
2.485714 -17.50833
2.486714 -17.456
2.487714 -17.40323
2.488714 -17.35002
2.489714 -17.29636
2.490714 -17.242279999999997
2.491714 -17.187749999999998
2.492714 -17.1328
2.493714 -17.07742
2.494714 -17.021610000000003
2.495714 -16.96537
2.496714 -16.90871
2.497714 -16.85164
2.498714 -16.79415
2.499714 -16.73625
2.500714 -16.67795
2.501714 -16.61925
2.502714 -16.56015
2.503714 -16.50066
2.504714 -16.44078
2.505714 -16.38052
2.506714 -16.31987
2.507714 -16.25884
2.508714 -16.19744
2.509714 -16.135659999999998
2.510714 -16.0735
2.511714 -16.01098
2.512714 -15.94809
2.513714 -15.88484
2.514714 -15.82124
2.515714 -15.757280000000002
2.516714 -15.69298
2.517714 -15.628330000000002
2.518714 -15.56334
2.519714 -15.49802
2.520714 -15.43237
2.521714 -15.366389999999999
2.522714 -15.300089999999999
2.523714 -15.23346
2.524714 -15.16652
2.525714 -15.099260000000001
2.526714 -15.031690000000001
2.527714 -14.963809999999999
2.528714 -14.895620000000001
2.529714 -14.827119999999999
2.530714 -14.75834
2.531714 -14.68926
2.532714 -14.61989
2.533714 -14.55024
2.534714 -14.48031
2.535714 -14.410110000000001
2.536714 -14.33963
2.537714 -14.26889
2.538714 -14.19789
2.539714 -14.12663
2.540714 -14.05511
2.541714 -13.98335
2.542714 -13.91133
2.543714 -13.83906
2.544714 -13.76656
2.545714 -13.693810000000001
2.546714 -13.620840000000001
2.547714 -13.54763
2.548714 -13.474210000000001
2.549714 -13.40056
2.550714 -13.326699999999999
2.551714 -13.25264
2.552714 -13.17836
2.553714 -13.103890000000002
2.554714 -13.02922
2.555714 -12.954360000000001
2.556714 -12.879299999999999
2.557714 -12.80406
2.558714 -12.728639999999999
2.559714 -12.653039999999999
2.560714 -12.57726
2.561714 -12.50132
2.562714 -12.4252
2.563714 -12.34893
2.564714 -12.27249
2.565714 -12.19591
2.566714 -12.11917
2.567714 -12.042300000000001
2.568714 -11.965290000000001
2.569714 -11.88814
2.570714 -11.81087
2.571714 -11.73347
2.572714 -11.655949999999999
2.573714 -11.57831
2.574714 -11.50055
2.575714 -11.422690000000001
2.576714 -11.34472
2.577714 -11.26665
2.578714 -11.18848
2.579714 -11.11022
2.580714 -11.03188
2.581714 -10.95345
2.582714 -10.874939999999999
2.583714 -10.79637
2.584714 -10.71772
2.585714 -10.63901
2.586714 -10.56025
2.587714 -10.48143
2.588714 -10.40256
2.589714 -10.323640000000001
2.590714 -10.24468
2.591714 -10.16567
2.592714 -10.08664
2.593714 -10.007570000000001
2.594714 -9.928482800000001
2.595714 -9.849371
2.596714 -9.770242099999999
2.597714 -9.6911013
2.598714 -9.6119523
2.599714 -9.5327996
2.600714 -9.453648300000001
2.601714 -9.374502999999999
2.602714 -9.2953689
2.603714 -9.216250500000001
2.604714 -9.1371529
2.605714 -9.058079900000001
2.606714 -8.9790352
2.607714 -8.900023299999999
2.608714 -8.8210471
2.609714 -8.742111900000001
2.610714 -8.6632222
2.611714 -8.584382399999999
2.612714 -8.505597
2.613714 -8.426871199999999
2.614714 -8.348208699999999
2.615714 -8.269614
2.616714 -8.1910916
2.617714 -8.1126451
2.618714 -8.034279900000001
2.619714 -7.956000400000001
2.620714 -7.8778109999999995
2.621714 -7.799717
2.622714 -7.7217229
2.623714 -7.643833
2.624714 -7.5660511999999995
2.625714 -7.4883811
2.626714 -7.410826500000001
2.627714 -7.3333919
2.628714 -7.2560817
2.629714 -7.178899599999999
2.630714 -7.1018501999999994
2.631714 -7.0249379
2.632714 -6.9481663
2.633714 -6.8715401
2.634714 -6.7950644
2.635714 -6.7187421
2.636714 -6.6425792999999995
2.637714 -6.5665796
2.638714 -6.4907484
2.639714 -6.4150906999999995
2.640714 -6.339611100000001
2.641714 -6.2643133
2.642714 -6.1892014
2.643714 -6.1142791
2.644714 -6.0395502
2.645714 -5.9650183000000006
2.646714 -5.8906876
2.647714 -5.8165621000000005
2.648714 -5.7426468
2.649714 -5.6689456
2.650714 -5.5954635
2.651714 -5.522204599999999
2.652714 -5.4491732
2.653714 -5.3763736
2.654714 -5.3038102
2.655714 -5.2314869999999996
2.656714 -5.1594086
2.657714 -5.0875787
2.658714 -5.0160013
2.659714 -4.9446803
2.660714 -4.873619199999999
2.661714 -4.8028212
2.662714 -4.7322899000000005
2.663714 -4.6620287000000005
2.664714 -4.5920417
2.665714 -4.5223325
2.666714 -4.4529062
2.667714 -4.3837667
2.668714 -4.3149188
2.669714 -4.2463668000000006
2.670714 -4.178115
2.671714 -4.110167499999999
2.672714 -4.0425282
2.673714 -3.9752009999999998
2.674714 -3.9081894
2.675714 -3.8414966
2.676714 -3.7751265
2.677714 -3.7090827
2.678714 -3.6433682000000003
2.679714 -3.5779859999999997
2.680714 -3.5129398
2.681714 -3.4482329999999997
2.682714 -3.3838693
2.683714 -3.3198524
2.684714 -3.2561865
2.685714 -3.1928755000000004
2.686714 -3.1299240999999998
2.687714 -3.0673356999999997
2.688714 -3.0051142
2.689714 -2.9432632
2.690714 -2.8817857
2.691714 -2.8206849
2.692714 -2.7599642
2.693714 -2.6996266
2.694714 -2.6396751
2.695714 -2.5801133
2.696714 -2.5209446
2.697714 -2.4621721
2.698714 -2.4037998000000003
2.699714 -2.3458315
2.700714 -2.2882711000000002
2.701714 -2.2311226
2.702714 -2.1743897000000003
2.703714 -2.1180762
2.704714 -2.0621855
2.705714 -2.0067208
2.706714 -1.951685
2.707714 -1.8970808
2.708714 -1.8429106000000002
2.709714 -1.7891772000000001
2.710714 -1.7358829999999998
2.711714 -1.6830307999999998
2.712714 -1.6306234999999998
2.713714 -1.5786637
2.714714 -1.5271547
2.715714 -1.4761
2.716714 -1.425503
2.717714 -1.3753674
2.718714 -1.3256967
2.719714 -1.276494
2.720714 -1.2277622
2.721714 -1.1795036
2.722714 -1.1317207
2.723714 -1.0844152
2.724714 -1.0375895
2.725714 -0.99124555
2.726714 -0.9453860999999999
2.727714 -0.90001374
2.728714 -0.85513135
2.729714 -0.8107418200000001
2.730714 -0.76684817
2.731714 -0.72345342
2.732714 -0.68056067
2.733714 -0.6381730999999999
2.734714 -0.59629376
2.735714 -0.5549256699999999
2.736714 -0.51407157
2.737714 -0.47373367
2.738714 -0.4339138
2.739714 -0.39461339
2.740714 -0.35583368
2.741714 -0.31757597
2.742714 -0.27984194
2.743714 -0.24263363
2.744714 -0.20595365
2.745714 -0.16980488
2.746714 -0.13419040000000002
2.747714 -0.099113153
2.748714 -0.064575847
2.749714 -0.030580899
2.750714 0.0028695002
2.751714 0.035773299
2.752714 0.06812853399999999
2.753714 0.09993339200000001
2.754714 0.1311862
2.755714 0.16188583
2.756714 0.19203139
2.757714 0.22162227
2.758714 0.25065772
2.759714 0.27913672
2.760714 0.30705757
2.761714 0.33441801
2.762714 0.36121502
2.763714 0.38744537
2.764714 0.41310601
2.765714 0.43819435
2.766714 0.46270844
2.767714 0.48664692
2.768714 0.51000891
2.769714 0.53279395
2.770714 0.55500153
2.771714 0.57663098
2.772714 0.59768157
2.773714 0.61815255
2.774714 0.63804323
2.775714 0.65735285
2.776714 0.67608058
2.777714 0.69422526
2.778714 0.71178516
2.779714 0.72875801
2.780714 0.7451410900000001
2.781714 0.76093161
2.782714 0.77612735
2.783714 0.7907268599999999
2.784714 0.80472967
2.785714 0.81813624
2.786714 0.83094751
2.787714 0.84316432
2.788714 0.85478723
2.789714 0.86581623
2.790714 0.87625077
2.791714 0.8860896300000001
2.792714 0.89533152
2.793714 0.9039752200000001
2.794714 0.9120195200000001
2.795714 0.9194633000000001
2.796714 0.9263050700000001
2.797714 0.93254345
2.798714 0.93817664
2.799714 0.94320318
2.800714 0.9476223
2.801714 0.95143411
2.802714 0.95463963
2.803714 0.95724072
2.804714 0.9592395300000001
2.805714 0.96063772
2.806714 0.9614361499999999
2.807714 0.96163461
2.808714 0.9612318099999999
2.809714 0.96022608
2.810714 0.9586154499999999
2.811714 0.95639843
2.812714 0.9535739200000001
2.813714 0.95014153
2.814714 0.94610117
2.815714 0.94145285
2.816714 0.93619693
2.817714 0.9303337899999999
2.818714 0.9238644500000001
2.819714 0.9167903099999999
2.820714 0.90911351
2.821714 0.90083638
2.822714 0.89196116
2.823714 0.8824895100000001
2.824714 0.87242192
2.825714 0.8617576199999999
2.826714 0.85049486
2.827714 0.8386314799999999
2.828714 0.8261655499999999
2.829714 0.81309602
2.830714 0.7994229
2.831714 0.7851474900000001
2.832714 0.77027166
2.833714 0.75479783
2.834714 0.73872833
2.835714 0.72206534
2.836714 0.70481095
2.837714 0.68696714
2.838714 0.6685358899999999
2.839714 0.64951917
2.840714 0.62991851
2.841714 0.60973493
2.842714 0.5889684000000001
2.843714 0.56761797
2.844714 0.54568215
2.845714 0.52315947
2.846714 0.50004907
2.847714 0.47635142999999996
2.848714 0.45206859
2.849714 0.42720386
2.850714 0.40176133999999997
2.851714 0.37574531
2.852714 0.34915949
2.853714 0.32200683
2.854714 0.29428931999999997
2.855714 0.26600829000000004
2.856714 0.23716462
2.857714 0.20775904
2.858714 0.17779216
2.859714 0.14726435
2.860714 0.11617572999999999
2.861714 0.08452617300000001
2.862714 0.05231555
2.863714 0.019544168
2.864714 -0.013786684
2.865714 -0.047674397
2.866714 -0.082114938
2.867714 -0.11710322000000001
2.868714 -0.15263372
2.869714 -0.18870133
2.870714 -0.22530197
2.871714 -0.26243300999999997
2.872714 -0.30009313000000004
2.873714 -0.33828197
2.874714 -0.37699952
2.875714 -0.41624564000000003
2.876714 -0.45601968000000004
2.877714 -0.49632047
2.878714 -0.53714635
2.879714 -0.5784953899999999
2.880714 -0.6203652399999999
2.881714 -0.66275322
2.882714 -0.70565585
2.883714 -0.74906894
2.884714 -0.7929875499999999
2.885714 -0.83740624
2.886714 -0.8823199199999999
2.887714 -0.9277242200000001
2.888714 -0.97361626
2.889714 -1.0199946
2.890714 -1.0668591
2.891714 -1.11421
2.892714 -1.1620477
2.893714 -1.2103716
2.894714 -1.25918
2.895714 -1.3084698000000001
2.896714 -1.3582368
2.897714 -1.4084767
2.898714 -1.4591844
2.899714 -1.5103552
2.900714 -1.5619842
2.901714 -1.6140666000000001
2.902714 -1.6665975999999998
2.903714 -1.7195726000000002
2.904714 -1.7729875
2.905714 -1.8268391
2.906714 -1.8811255999999998
2.907714 -1.9358456
2.908714 -1.9909989
2.909714 -2.0465851
2.910714 -2.102603
2.911714 -2.1590504999999998
2.912714 -2.2159232
2.913714 -2.2732159
2.914714 -2.3309221
2.915714 -2.3890352
2.916714 -2.4475487
2.917714 -2.5064573
2.918714 -2.5657563000000003
2.919714 -2.6254416999999997
2.920714 -2.6855102
2.921714 -2.7459586000000002
2.922714 -2.8067842
2.923714 -2.8679848
2.924714 -2.9295582000000002
2.925714 -2.9915029
2.926714 -3.0538171999999997
2.927714 -3.1164987
2.928714 -3.1795442
2.929714 -3.2429487
2.930714 -3.3067059000000003
2.931714 -3.3708088
2.932714 -3.43525
2.933714 -3.5000224
2.934714 -3.5651196000000005
2.935714 -3.6305372
2.936714 -3.6962714
2.937714 -3.7623201
2.938714 -3.8286808999999997
2.939714 -3.895352
2.940714 -3.9623309000000004
2.941714 -4.0296149
2.942714 -4.0972006
2.943714 -4.1650839
2.944714 -4.2332608
2.945714 -4.3017264
2.946714 -4.3704744
2.947714 -4.4394989
2.948714 -4.508791899999999
2.949714 -4.578346
2.950714 -4.6481542000000005
2.951714 -4.7182102
2.952714 -4.7885089999999995
2.953714 -4.859047400000001
2.954714 -4.9298227
2.955714 -5.0008334
2.956714 -5.0720777
2.957714 -5.1435534
2.958714 -5.2152563
2.959714 -5.2871812
2.960714 -5.3593226000000005
2.961714 -5.431674
2.962714 -5.5042289
2.963714 -5.5769804999999995
2.964714 -5.649922
2.965714 -5.7230469
2.966714 -5.7963483
2.967714 -5.86982
2.968714 -5.9434563
2.969714 -6.0172528000000005
2.970714 -6.0912058
2.971714 -6.165313
2.972714 -6.2395724999999995
2.973714 -6.313982599999999
2.974714 -6.388540600000001
2.975714 -6.4632416
2.976714 -6.5380804
2.977714 -6.6130496999999995
2.978714 -6.6881411
2.979714 -6.763346500000001
2.980714 -6.8386585
2.981714 -6.9140695
2.982714 -6.989572900000001
2.983714 -7.0651643
2.984714 -7.140837599999999
2.985714 -7.2165884
2.986714 -7.292413000000001
2.987714 -7.3683076
2.988714 -7.4442677
2.989714 -7.5202905
2.990714 -7.596372799999999
2.991714 -7.6725103
2.992714 -7.748698399999999
2.993714 -7.8249298
2.994714 -7.9011977
2.995714 -7.977493099999999
2.996714 -8.0538072
2.997714 -8.1301317
2.998714 -8.2064591
2.999714 -8.2827844
3.000714 -8.3591022
3.001714 -8.4354088
3.002714 -8.5117005
3.003714 -8.5879736
3.004714 -8.664224299999999
3.005714 -8.740449
3.006714 -8.8166423
3.007714 -8.8927999
3.008714 -8.968914999999999
3.009714 -9.044981700000001
3.010714 -9.1209933
3.011714 -9.1969408
3.012714 -9.2728168
3.013714 -9.348611499999999
3.014714 -9.4243176
3.015714 -9.4999284
3.016714 -9.5754378
3.017714 -9.650841400000001
3.018714 -9.726136200000001
3.019714 -9.8013192
3.020714 -9.8763876
3.021714 -9.9513374
3.022714 -10.02616
3.023714 -10.10086
3.024714 -10.17542
3.025714 -10.24983
3.026714 -10.3241
3.027714 -10.398200000000001
3.028714 -10.472140000000001
3.029714 -10.54591
3.030714 -10.619489999999999
3.031714 -10.692889999999998
3.032714 -10.76609
3.033714 -10.8391
3.034714 -10.9119
3.035714 -10.98449
3.036714 -11.05687
3.037714 -11.12904
3.038714 -11.20099
3.039714 -11.27272
3.040714 -11.34422
3.041714 -11.41547
3.042714 -11.48648
3.043714 -11.55724
3.044714 -11.62773
3.045714 -11.69795
3.046714 -11.76789
3.047714 -11.83755
3.048714 -11.90692
3.049714 -11.976
3.050714 -12.04478
3.051714 -12.11325
3.052714 -12.18142
3.053714 -12.24927
3.054714 -12.31682
3.055714 -12.38404
3.056714 -12.45093
3.057714 -12.5175
3.058714 -12.58371
3.059714 -12.649579999999998
3.060714 -12.715090000000002
3.061714 -12.780230000000001
3.062714 -12.844990000000001
3.063714 -12.90938
3.064714 -12.97338
3.065714 -13.036990000000001
3.066714 -13.10021
3.067714 -13.16304
3.068714 -13.22546
3.069714 -13.287479999999999
3.070714 -13.34909
3.071714 -13.41028
3.072714 -13.471050000000002
3.073714 -13.531389999999998
3.074714 -13.5913
3.075714 -13.65075
3.076714 -13.709750000000001
3.077714 -13.76829
3.078714 -13.82636
3.079714 -13.88396
3.080714 -13.94108
3.081714 -13.99771
3.082714 -14.053860000000002
3.083714 -14.10952
3.084714 -14.164679999999999
3.085714 -14.21935
3.086714 -14.27351
3.087714 -14.32717
3.088714 -14.38031
3.089714 -14.43292
3.090714 -14.485000000000001
3.091714 -14.53654
3.092714 -14.587539999999999
3.093714 -14.63798
3.094714 -14.68786
3.095714 -14.73718
3.096714 -14.785919999999999
3.097714 -14.83409
3.098714 -14.88169
3.099714 -14.92871
3.100714 -14.975140000000001
3.101714 -15.020990000000001
3.102714 -15.06624
3.103714 -15.110899999999999
3.104714 -15.15495
3.105714 -15.19839
3.106714 -15.241209999999999
3.107714 -15.2834
3.108714 -15.324950000000001
3.109714 -15.365860000000001
3.110714 -15.406130000000001
3.111714 -15.445739999999999
3.112714 -15.48469
3.113714 -15.52298
3.114714 -15.56061
3.115714 -15.59758
3.116714 -15.63387
3.117714 -15.66949
3.118714 -15.70444
3.119714 -15.7387
3.120714 -15.77228
3.121714 -15.805159999999999
3.122714 -15.83733
3.123714 -15.8688
3.124714 -15.899540000000002
3.125714 -15.92956
3.126714 -15.95885
3.127714 -15.9874
3.128714 -16.01521
3.129714 -16.04228
3.130714 -16.06861
3.131714 -16.09419
3.132714 -16.119030000000002
3.133714 -16.14311
3.134714 -16.166430000000002
3.135714 -16.189
3.136714 -16.21079
3.137714 -16.23182
3.138714 -16.25206
3.139714 -16.27152
3.140714 -16.290180000000003
3.141714 -16.308030000000002
3.142714 -16.32509
3.143714 -16.341330000000003
3.144714 -16.35675
3.145714 -16.37136
3.146714 -16.38515
3.147714 -16.39812
3.148714 -16.41027
3.149714 -16.4216
3.150714 -16.4321
3.151714 -16.441769999999998
3.152714 -16.4506
3.153714 -16.45859
3.154714 -16.46572
3.155714 -16.472
3.156714 -16.47741
3.157714 -16.48195
3.158714 -16.48562
3.159714 -16.4884
3.160714 -16.49031
3.161714 -16.49133
3.162714 -16.49147
3.163714 -16.49073
3.164714 -16.4891
3.165714 -16.48659
3.166714 -16.48318
3.167714 -16.47888
3.168714 -16.473679999999998
3.169714 -16.467570000000002
3.170714 -16.460549999999998
3.171714 -16.45262
3.172714 -16.443759999999997
3.173714 -16.433970000000002
3.174714 -16.42325
3.175714 -16.41159
3.176714 -16.398989999999998
3.177714 -16.38545
3.178714 -16.37098
3.179714 -16.35556
3.180714 -16.3392
3.181714 -16.3219
3.182714 -16.30366
3.183714 -16.284480000000002
3.184714 -16.26434
3.185714 -16.24324
3.186714 -16.22119
3.187714 -16.19817
3.188714 -16.17418
3.189714 -16.14921
3.190714 -16.123260000000002
3.191714 -16.09632
3.192714 -16.0684
3.193714 -16.0395
3.194714 -16.0096
3.195714 -15.978729999999999
3.196714 -15.94686
3.197714 -15.91402
3.198714 -15.88018
3.199714 -15.84536
3.200714 -15.80955
3.201714 -15.772739999999999
3.202714 -15.73493
3.203714 -15.69611
3.204714 -15.65628
3.205714 -15.61544
3.206714 -15.573580000000002
3.207714 -15.5307
3.208714 -15.486790000000001
3.209714 -15.44187
3.210714 -15.39593
3.211714 -15.34896
3.212714 -15.300980000000001
3.213714 -15.251990000000001
3.214714 -15.201970000000001
3.215714 -15.150939999999999
3.216714 -15.0989
3.217714 -15.045829999999999
3.218714 -14.99173
3.219714 -14.9366
3.220714 -14.88043
3.221714 -14.823220000000001
3.222714 -14.764959999999999
3.223714 -14.705670000000001
3.224714 -14.645330000000001
3.225714 -14.583950000000002
3.226714 -14.52154
3.227714 -14.45808
3.228714 -14.39359
3.229714 -14.32806
3.230714 -14.2615
3.231714 -14.19391
3.232714 -14.125280000000002
3.233714 -14.05561
3.234714 -13.9849
3.235714 -13.913139999999999
3.236714 -13.840340000000001
3.237714 -13.76648
3.238714 -13.69157
3.239714 -13.61561
3.240714 -13.53858
3.241714 -13.460510000000001
3.242714 -13.381390000000001
3.243714 -13.30123
3.244714 -13.22003
3.245714 -13.13778
3.246714 -13.054499999999999
3.247714 -12.970180000000001
3.248714 -12.88482
3.249714 -12.79842
3.250714 -12.71098
3.251714 -12.62249
3.252714 -12.532960000000001
3.253714 -12.44237
3.254714 -12.35074
3.255714 -12.25806
3.256714 -12.16432
3.257714 -12.06955
3.258714 -11.97372
3.259714 -11.87686
3.260714 -11.77897
3.261714 -11.68004
3.262714 -11.58009
3.263714 -11.47912
3.264714 -11.37712
3.265714 -11.274090000000001
3.266714 -11.17003
3.267714 -11.06493
3.268714 -10.95881
3.269714 -10.85165
3.270714 -10.74346
3.271714 -10.63424
3.272714 -10.52399
3.273714 -10.41272
3.274714 -10.30042
3.275714 -10.18711
3.276714 -10.07278
3.277714 -9.9574499
3.278714 -9.8411113
3.279714 -9.7237714
3.280714 -9.6054323
3.281714 -9.4860941
3.282714 -9.3657561
3.283714 -9.2444159
3.284714 -9.1220722
3.285714 -8.9987241
3.286714 -8.8743739
3.287714 -8.749024599999998
3.288714 -8.6226806
3.289714 -8.4953479
3.290714 -8.3670318
3.291714 -8.2377374
3.292714 -8.1074685
3.293714 -7.9762295
3.294714 -7.8440242
3.295714 -7.7108562
3.296714 -7.576727900000001
3.297714 -7.441642099999999
3.298714 -7.3056005
3.299714 -7.1686044
3.300714 -7.030654
3.301714 -6.8917491
3.302714 -6.7518905
3.303714 -6.6110805
3.304714 -6.4693227
3.305714 -6.326624
3.306714 -6.1829906
3.307714 -6.0384303
3.308714 -5.8929503
3.309714 -5.746555300000001
3.310714 -5.5992499
3.311714 -5.4510366
3.312714 -5.3019177
3.313714 -5.151894700000001
3.314714 -5.0009701
3.315714 -4.8491467
3.316714 -4.6964273
3.317714 -4.5428149
3.318714 -4.388313
3.319714 -4.2329248
3.320714 -4.076654100000001
3.321714 -3.9195061000000004
3.322714 -3.7614871
3.323714 -3.6026048999999998
3.324714 -3.4428674999999997
3.325714 -3.2822829
3.326714 -3.1208578
3.327714 -2.9585977999999997
3.328714 -2.7955061
3.329714 -2.6315847
3.330714 -2.4668353
3.331714 -2.3012595
3.332714 -2.1348607
3.333714 -1.9676428
3.334714 -1.7996109999999998
3.335714 -1.6307711999999999
3.336714 -1.4611295
3.337714 -1.2906923000000001
3.338714 -1.1194657000000001
3.339714 -0.9474559699999999
3.340714 -0.77467021
3.341714 -0.6011157300000001
3.342714 -0.42680008
3.343714 -0.25173039
3.344714 -0.075912732
3.345714 0.10064823
3.346714 0.27794908
3.347714 0.45598727
3.348714 0.63475994
3.349714 0.81426334
3.350714 0.9944922300000001
3.351714 1.1754396
3.352714 1.3570972000000001
3.353714 1.539456
3.354714 1.7225074
3.355714 1.9062432
3.356714 2.090656
3.357714 2.2757394
3.358714 2.4614871
3.359714 2.6478926
3.360714 2.8349496
3.361714 3.0226520999999997
3.362714 3.2109942
3.363714 3.3999707999999997
3.364714 3.5895772
3.365714 3.7798088
3.366714 3.9706606
3.367714 4.1621272000000005
3.368714 4.3542005
3.369714 4.5468722
3.370714 4.7401324
3.371714 4.9339712
3.372714 5.1283792
3.373714 5.3233478000000005
3.374714 5.5188697
3.375714 5.7149388000000005
3.376714 5.9115496
3.377714 6.1086964
3.378714 6.3063733
3.379714 6.5045744
3.380714 6.703292600000001
3.381714 6.9025204
3.382714 7.102251099999999
3.383714 7.302476500000001
3.384714 7.503188399999999
3.385714 7.704377900000001
3.386714 7.906036800000001
3.387714 8.1081554
3.388714 8.310724
3.389714 8.513732300000001
3.390714 8.7171718
3.391714 8.9210339
3.392714 9.1253124
3.393714 9.330000700000001
3.394714 9.5350936
3.395714 9.7405851
3.396714 9.9464685
3.397714 10.15274
3.398714 10.35938
3.399714 10.56639
3.400714 10.773760000000001
3.401714 10.981480000000001
3.402714 11.18953
3.403714 11.39791
3.404714 11.60661
3.405714 11.815620000000001
3.406714 12.02492
3.407714 12.23452
3.408714 12.4444
3.409714 12.65456
3.410714 12.864980000000001
3.411714 13.07567
3.412714 13.28661
3.413714 13.497799999999998
3.414714 13.70923
3.415714 13.92089
3.416714 14.13277
3.417714 14.34486
3.418714 14.557139999999999
3.419714 14.76961
3.420714 14.98226
3.421714 15.19507
3.422714 15.408050000000001
3.423714 15.62116
3.424714 15.83443
3.425714 16.047819999999998
3.426714 16.26134
3.427714 16.47497
3.428714 16.68872
3.429714 16.90257
3.430714 17.116500000000002
3.431714 17.33052
3.432714 17.54461
3.433714 17.758760000000002
3.434714 17.97296
3.435714 18.1872
3.436714 18.40147
3.437714 18.615750000000002
3.438714 18.83005
3.439714 19.044340000000002
3.440714 19.25862
3.441714 19.47289
3.442714 19.68713
3.443714 19.90134
3.444714 20.11551
3.445714 20.32963
3.446714 20.543680000000002
3.447714 20.75766
3.448714 20.97156
3.449714 21.18537
3.450714 21.399070000000002
3.451714 21.61265
3.452714 21.82611
3.453714 22.03943
3.454714 22.2526
3.455714 22.465609999999998
3.456714 22.67846
3.457714 22.89113
3.458714 23.10362
3.459714 23.315920000000002
3.460714 23.528019999999998
3.461714 23.739910000000002
3.462714 23.95158
3.463714 24.16302
3.464714 24.374219999999998
3.465714 24.58517
3.466714 24.79585
3.467714 25.00625
3.468714 25.216369999999998
3.469714 25.42619
3.470714 25.63571
3.471714 25.84491
3.472714 26.05379
3.473714 26.26233
3.474714 26.470529999999997
3.475714 26.67838
3.476714 26.88587
3.477714 27.09298
3.478714 27.29972
3.479714 27.506059999999998
3.480714 27.711999999999996
3.481714 27.917530000000003
3.482714 28.122619999999998
3.483714 28.32728
3.484714 28.531489999999998
3.485714 28.73524
3.486714 28.93852
3.487714 29.141319999999997
3.488714 29.343629999999997
3.489714 29.54544
3.490714 29.74675
3.491714 29.94755
3.492714 30.147819999999996
3.493714 30.34756
3.494714 30.54676
3.495714 30.74541
3.496714 30.94349
3.497714 31.140990000000002
3.498714 31.3379
3.499714 31.53421
3.500714 31.72991
3.501714 31.924989999999998
3.502714 32.11944
3.503714 32.31326
3.504714 32.506420000000006
3.505714 32.69893
3.506714 32.89076
3.507714 33.08193
3.508714 33.27241
3.509714 33.46219
3.510714 33.65128
3.511714 33.83965
3.512714 34.02728
3.513714 34.21418
3.514714 34.400330000000004
3.515714 34.58571
3.516714 34.77032
3.517714 34.95415
3.518714 35.13718
3.519714 35.31942
3.520714 35.50085
3.521714 35.68147
3.522714 35.86126
3.523714 36.04022
3.524714 36.21834
3.525714 36.3956
3.526714 36.571999999999996
3.527714 36.74753
3.528714 36.92218
3.529714 37.095929999999996
3.530714 37.26878
3.531714 37.4407
3.532714 37.611689999999996
3.533714 37.781749999999995
3.534714 37.95085
3.535714 38.119
3.536714 38.28619
3.537714 38.45241
3.538714 38.61766
3.539714 38.78192
3.540714 38.945190000000004
3.541714 39.10745
3.542714 39.26869
3.543714 39.4289
3.544714 39.588069999999995
3.545714 39.74619
3.546714 39.90325
3.547714 40.05925
3.548714 40.214169999999996
3.549714 40.367999999999995
3.550714 40.520739999999996
3.551714 40.67237
3.552714 40.82289
3.553714 40.9723
3.554714 41.120580000000004
3.555714 41.26773
3.556714 41.41375
3.557714 41.55861
3.558714 41.70232
3.559714 41.84485
3.560714 41.98619
3.561714 42.12635
3.562714 42.2653
3.563714 42.40303
3.564714 42.53955
3.565714 42.67485
3.566714 42.80891
3.567714 42.94173
3.568714 43.07331
3.569714 43.20362
3.570714 43.33267
3.571714 43.46046
3.572714 43.586960000000005
3.573714 43.71219
3.574714 43.83612
3.575714 43.95874
3.576714 44.08005
3.577714 44.20004
3.578714 44.31868
3.579714 44.43598
3.580714 44.55193
3.581714 44.66653
3.582714 44.77976
3.583714 44.891619999999996
3.584714 45.00211
3.585714 45.11122
3.586714 45.21894
3.587714 45.32526
3.588714 45.430189999999996
3.589714 45.533699999999996
3.590714 45.63579
3.591714 45.73645
3.592714 45.83568
3.593714 45.93346
3.594714 46.02979
3.595714 46.12466
3.596714 46.21805
3.597714 46.30997
3.598714 46.400400000000005
3.599714 46.48935
3.600714 46.57681
3.601714 46.66278
3.602714 46.74724
3.603714 46.8302
3.604714 46.91165
3.605714 46.991569999999996
3.606714 47.06997
3.607714 47.14682
3.608714 47.22213
3.609714 47.295880000000004
3.610714 47.36808
3.611714 47.43871
3.612714 47.50778
3.613714 47.575269999999996
3.614714 47.64117
3.615714 47.70549
3.616714 47.768209999999996
3.617714 47.82935
3.618714 47.88889
3.619714 47.94683
3.620714 48.00316
3.621714 48.05788
3.622714 48.11098
3.623714 48.16245
3.624714 48.21229
3.625714 48.26048
3.626714 48.30702
3.627714 48.3519
3.628714 48.395129999999995
3.629714 48.4367
3.630714 48.4766
3.631714 48.514829999999996
3.632714 48.55139
3.633714 48.58627
3.634714 48.61947
3.635714 48.65099
3.636714 48.68083
3.637714 48.708980000000004
3.638714 48.73543
3.639714 48.76018
3.640714 48.78322
3.641714 48.80454
3.642714 48.82414
3.643714 48.842020000000005
3.644714 48.85817
3.645714 48.87258
3.646714 48.88526
3.647714 48.89622
3.648714 48.90543
3.649714 48.91291
3.650714 48.91865
3.651714 48.92264
3.652714 48.92488
3.653714 48.92537
3.654714 48.92411
3.655714 48.9211
3.656714 48.91632
3.657714 48.90977
3.658714 48.90146
3.659714 48.89137
3.660714 48.8795
3.661714 48.86585
3.662714 48.85041
3.663714 48.8332
3.664714 48.81421
3.665714 48.79344
3.666714 48.7709
3.667714 48.74656
3.668714 48.72045
3.669714 48.692550000000004
3.670714 48.66285
3.671714 48.63136
3.672714 48.59807
3.673714 48.56298
3.674714 48.5261
3.675714 48.48741
3.676714 48.446909999999995
3.677714 48.40461
3.678714 48.3605
3.679714 48.31458
3.680714 48.26686
3.681714 48.21734
3.682714 48.166019999999996
3.683714 48.11289
3.684714 48.05797
3.685714 48.00124
3.686714 47.94271
3.687714 47.88237
3.688714 47.82021
3.689714 47.75625
3.690714 47.690470000000005
3.691714 47.62287
3.692714 47.553459999999994
3.693714 47.48225
3.694714 47.409220000000005
3.695714 47.334379999999996
3.696714 47.25774
3.697714 47.17929
3.698714 47.09903
3.699714 47.016980000000004
3.700714 46.93313
3.701714 46.847480000000004
3.702714 46.76003
3.703714 46.670790000000004
3.704714 46.57975
3.705714 46.4869
3.706714 46.392250000000004
3.707714 46.2958
3.708714 46.19755
3.709714 46.09751
3.710714 45.99567
3.711714 45.89204
3.712714 45.78663
3.713714 45.67944
3.714714 45.57047
3.715714 45.45971
3.716714 45.34719
3.717714 45.2329
3.718714 45.11683
3.719714 44.999
3.720714 44.87941
3.721714 44.75804
3.722714 44.63491
3.723714 44.51001
3.724714 44.38334
3.725714 44.25492
3.726714 44.12473
3.727714 43.99281
3.728714 43.859140000000004
3.729714 43.723729999999996
3.730714 43.5866
3.731714 43.44773
3.732714 43.30715
3.733714 43.16484
3.734714 43.02081
3.735714 42.87506
3.736714 42.727599999999995
3.737714 42.57843
3.738714 42.42756
3.739714 42.27497
3.740714 42.12068
3.741714 41.96469
3.742714 41.80701
3.743714 41.647650000000006
3.744714 41.4866
3.745714 41.32389
3.746714 41.15951
3.747714 40.99348
3.748714 40.82579
3.749714 40.65646
3.750714 40.48548
3.751714 40.31286
3.752714 40.13859
3.753714 39.96269
3.754714 39.785160000000005
3.755714 39.606
3.756714 39.42522
3.757714 39.24283
3.758714 39.05883
3.759714 38.87323
3.760714 38.68604
3.761714 38.49726
3.762714 38.30691
3.763714 38.115
3.764714 37.92152
3.765714 37.7265
3.766714 37.52993
3.767714 37.33181
3.768714 37.13215
3.769714 36.93095
3.770714 36.72822
3.771714 36.52396
3.772714 36.31818
3.773714 36.11089
3.774714 35.9021
3.775714 35.69182
3.776714 35.48005
3.777714 35.26681
3.778714 35.05211
3.779714 34.83595
3.780714 34.618339999999996
3.781714 34.3993
3.782714 34.17882
3.783714 33.95693
3.784714 33.733610000000006
3.785714 33.508880000000005
3.786714 33.28273
3.787714 33.05519
3.788714 32.82624
3.789714 32.59591
3.790714 32.3642
3.791714 32.13112
3.792714 31.8967
3.793714 31.660929999999997
3.794714 31.423830000000002
3.795714 31.1854
3.796714 30.945660000000004
3.797714 30.70462
3.798714 30.462280000000003
3.799714 30.218650000000004
3.800714 29.97373
3.801714 29.72754
3.802714 29.480079999999997
3.803714 29.231360000000002
3.804714 28.98139
3.805714 28.73017
3.806714 28.47773
3.807714 28.224050000000002
3.808714 27.969179999999998
3.809714 27.7131
3.810714 27.455849999999998
3.811714 27.19743
3.812714 26.93784
3.813714 26.67711
3.814714 26.41523
3.815714 26.152209999999997
3.816714 25.888060000000003
3.817714 25.6228
3.818714 25.35642
3.819714 25.088949999999997
3.820714 24.82038
3.821714 24.55073
3.822714 24.28002
3.823714 24.00824
3.824714 23.735419999999998
3.825714 23.461570000000002
3.826714 23.186709999999998
3.827714 22.910829999999997
3.828714 22.63397
3.829714 22.356119999999997
3.830714 22.0773
3.831714 21.797520000000002
3.832714 21.51678
3.833714 21.235100000000003
3.834714 20.95247
3.835714 20.66892
3.836714 20.384459999999997
3.837714 20.09909
3.838714 19.81283
3.839714 19.525699999999997
3.840714 19.23771
3.841714 18.94887
3.842714 18.65919
3.843714 18.368689999999997
3.844714 18.07738
3.845714 17.78527
3.846714 17.49238
3.847714 17.1987
3.848714 16.904259999999997
3.849714 16.60906
3.850714 16.31311
3.851714 16.01643
3.852714 15.71902
3.853714 15.420900000000001
3.854714 15.122079999999999
3.855714 14.822569999999999
3.856714 14.5224
3.857714 14.22158
3.858714 13.92011
3.859714 13.61802
3.860714 13.31532
3.861714 13.012009999999998
3.862714 12.70811
3.863714 12.40363
3.864714 12.09858
3.865714 11.79297
3.866714 11.48681
3.867714 11.18012
3.868714 10.87291
3.869714 10.565190000000001
3.870714 10.25697
3.871714 9.948273
3.872714 9.6391112
3.873714 9.3294993
3.874714 9.0194516
3.875714 8.708982899999999
3.876714 8.3981059
3.877714 8.086832600000001
3.878714 7.775174799999999
3.879714 7.463143799999999
3.880714 7.150751399999999
3.881714 6.838007999999999
3.882714 6.5249264
3.883714 6.2115196
3.884714 5.897800999999999
3.885714 5.583784700000001
3.886714 5.2694857
3.887714 4.954918500000001
3.888714 4.640098699999999
3.889714 4.3250412
3.890714 4.0097605000000005
3.891714 3.6942709
3.892714 3.3785861
3.893714 3.0627191000000002
3.894714 2.7466824
3.895714 2.430488
3.896714 2.1141475
3.897714 1.7976733000000003
3.898714 1.4810775
3.899714 1.1643733
3.900714 0.84757423
3.901714 0.5306948
3.902714 0.21375001000000002
3.903714 -0.10324456000000001
3.904714 -0.42027328
3.905714 -0.73732049
3.906714 -1.0543711
3.907714 -1.371411
3.908714 -1.6884267000000002
3.909714 -2.0054055
3.910714 -2.3223354
3.911714 -2.6392041
3.912714 -2.9559994
3.913714 -3.2727085000000002
3.914714 -3.5893183000000004
3.915714 -3.9058153
3.916714 -4.222185199999999
3.917714 -4.5384143
3.918714 -4.8544876
3.919714 -5.1703908
3.920714 -5.486108
3.921714 -5.801624400000001
3.922714 -6.116924399999999
3.923714 -6.431993799999999
3.924714 -6.7468181000000005
3.925714 -7.0613839
3.926714 -7.3756799
3.927714 -7.689694299999999
3.928714 -8.0034152
3.929714 -8.316831299999999
3.930714 -8.6299285
3.931714 -8.9426935
3.932714 -9.2551112
3.933714 -9.5671661
3.934714 -9.8788433
3.935714 -10.19013
3.936714 -10.501000000000001
3.937714 -10.81145
3.938714 -11.12147
3.939714 -11.43103
3.940714 -11.74013
3.941714 -12.04875
3.942714 -12.35688
3.943714 -12.6645
3.944714 -12.97161
3.945714 -13.278200000000002
3.946714 -13.58424
3.947714 -13.88974
3.948714 -14.19467
3.949714 -14.499020000000002
3.950714 -14.802779999999998
3.951714 -15.10593
3.952714 -15.408450000000002
3.953714 -15.71033
3.954714 -16.01156
3.955714 -16.31213
3.956714 -16.612009999999998
3.957714 -16.9112
3.958714 -17.20968
3.959714 -17.50744
3.960714 -17.80448
3.961714 -18.10077
3.962714 -18.39631
3.963714 -18.69108
3.964714 -18.98507
3.965714 -19.27826
3.966714 -19.57065
3.967714 -19.86222
3.968714 -20.15296
3.969714 -20.44284
3.970714 -20.731849999999998
3.971714 -21.01999
3.972714 -21.30723
3.973714 -21.59357
3.974714 -21.87899
3.975714 -22.16349
3.976714 -22.447049999999997
3.977714 -22.72967
3.978714 -23.01133
3.979714 -23.29202
3.980714 -23.57173
3.981714 -23.85043
3.982714 -24.12813
3.983714 -24.404799999999998
3.984714 -24.68044
3.985714 -24.95502
3.986714 -25.22854
3.987714 -25.50099
3.988714 -25.77234
3.989714 -26.042579999999997
3.990714 -26.311709999999998
3.991714 -26.579710000000002
3.992714 -26.846579999999996
3.993714 -27.1123
3.994714 -27.376869999999997
3.995714 -27.64027
3.996714 -27.902500000000003
3.997714 -28.163529999999998
3.998714 -28.423349999999996
3.999714 -28.68195
4.000714 -28.939320000000002
4.001714 -29.19545
4.002714 -29.45032
4.003714 -29.70392
4.004714 -29.95624
4.005714 -30.207279999999997
4.006714 -30.45701
4.007714 -30.70544
4.008714 -30.95254
4.009714 -31.198310000000003
4.010714 -31.442750000000004
4.011714 -31.68584
4.012714 -31.92758
4.013714 -32.16794
4.014714 -32.40693
4.015714 -32.64452
4.016714 -32.88069
4.017715 -33.11545
4.018714 -33.34877
4.019714 -33.58065
4.020714 -33.81108
4.021714 -34.04005
4.022714 -34.26755
4.023714 -34.49357
4.024714 -34.718090000000004
4.025714 -34.94112
4.026714 -35.16264
4.027714 -35.38263
4.028714 -35.6011
4.029714 -35.81804
4.030715 -36.03342
4.031714 -36.24726
4.032714 -36.45952
4.033714 -36.670199999999994
4.034714 -36.8793
4.035714 -37.08679
4.036714 -37.29267
4.037714 -37.49694
4.038714 -37.69958
4.039714 -37.900600000000004
4.040714 -38.09997
4.041714 -38.29771
4.042714 -38.49378
4.043715 -38.68819
4.044714 -38.88093
4.045714 -39.07199
4.046714 -39.26135
4.047714 -39.44901
4.048714 -39.63496
4.049714 -39.8192
4.050714 -40.00171
4.051714 -40.18248
4.052714 -40.36151
4.053714 -40.53878
4.054714 -40.71428
4.055714 -40.88803
4.056714 -41.05999
4.057714 -41.23019
4.058714 -41.39859
4.059714 -41.56521
4.060714 -41.73003
4.061714 -41.893029999999996
4.062714 -42.05422
4.063715 -42.21358
4.064714 -42.37111
4.065714 -42.526799999999994
4.066714 -42.68064
4.067714 -42.83264
4.068714 -42.98278
4.069714 -43.13105
4.070714 -43.27745
4.071714 -43.42197
4.072714 -43.564609999999995
4.073714 -43.70536
4.074714 -43.84421
4.075714 -43.981170000000006
4.076715 -44.11623
4.077714 -44.24937
4.078714 -44.3806
4.079714 -44.509910000000005
4.080714 -44.637280000000004
4.081714 -44.76272
4.082714 -44.88622
4.083714 -45.00777
4.084714 -45.12738
4.085714 -45.245020000000004
4.086714 -45.36071
4.087714 -45.47443
4.088714 -45.58619
4.089714 -45.69597
4.090714 -45.80377
4.091714 -45.90958
4.092714 -46.01341
4.093714 -46.11526
4.094714 -46.2151
4.095714 -46.31295
4.096714 -46.408789999999996
4.097714 -46.50263
4.098714 -46.59444
4.099714 -46.68424
4.100714 -46.77202
4.101714 -46.85777
4.102714 -46.941500000000005
4.103714 -47.023199999999996
4.104714 -47.10286
4.105714 -47.180490000000006
4.106714 -47.25608
4.107714 -47.32963
4.108714 -47.401140000000005
4.109715 -47.470600000000005
4.110714 -47.53801
4.111714 -47.60337
4.112714 -47.66668
4.113714 -47.72793
4.114714 -47.78713
4.115714 -47.84427
4.116714 -47.89934
4.117714 -47.952349999999996
4.118714 -48.003299999999996
4.119714 -48.05218
4.120714 -48.09899
4.121714 -48.14374
4.122715 -48.18641
4.123714 -48.22701
4.124714 -48.26553
4.125714 -48.30198
4.126714 -48.33635
4.127714 -48.36864
4.128714 -48.39886
4.129714 -48.426989999999996
4.130714 -48.45304
4.131714 -48.47701
4.132714 -48.4989
4.133714 -48.51871
4.134714 -48.53643
4.135714 -48.55208
4.136714 -48.56565
4.137714 -48.577130000000004
4.138714 -48.58654
4.139714 -48.59386
4.140714 -48.59911
4.141714 -48.60227
4.142715 -48.60336
4.143714 -48.60237
4.144714 -48.5993
4.145714 -48.59415
4.146714 -48.58693
4.147714 -48.57764
4.148714 -48.56628
4.149714 -48.55284
4.150714 -48.53734
4.151714 -48.519780000000004
4.152714 -48.50015
4.153714 -48.47846
4.154714 -48.45471
4.155715 -48.428900000000006
4.156714 -48.40102
4.157714 -48.3711
4.158714 -48.339110000000005
4.159714 -48.30507
4.160714 -48.26898
4.161714 -48.23084
4.162714 -48.190670000000004
4.163714 -48.14844
4.164714 -48.10419
4.165714 -48.0579
4.166714 -48.00959
4.167714 -47.959239999999994
4.168715 -47.90688
4.169714 -47.852489999999996
4.170714 -47.79609
4.171714 -47.73767
4.172714 -47.67724
4.173714 -47.61479
4.174714 -47.550340000000006
4.175714 -47.48389
4.176714 -47.41544
4.177714 -47.345
4.178714 -47.272560000000006
4.179714 -47.19815
4.180714 -47.12176
4.181714 -47.043400000000005
4.182714 -46.963080000000005
4.183714 -46.88079
4.184714 -46.796549999999996
4.185714 -46.71036
4.186714 -46.62222
4.187714 -46.53212
4.188715 -46.44009
4.189714 -46.34612
4.190714 -46.25021
4.191714 -46.15238
4.192714 -46.05263
4.193714 -45.950970000000005
4.194714 -45.8474
4.195714 -45.74194
4.196714 -45.63458
4.197714 -45.525330000000004
4.198714 -45.41421
4.199714 -45.30121
4.200714 -45.18636
4.201715 -45.06964
4.202714 -44.95107
4.203714 -44.83065
4.204714 -44.70838
4.205714 -44.58427
4.206714 -44.458330000000004
4.207714 -44.330560000000006
4.208714 -44.20097
4.209714 -44.06957
4.210714 -43.936370000000004
4.211714 -43.80138
4.212714 -43.6646
4.213714 -43.52604
4.214714 -43.38572
4.215714 -43.24364
4.216714 -43.09981
4.217714 -42.95424
4.218714 -42.80692
4.219714 -42.65788
4.220714 -42.50711
4.221714 -42.35462
4.222714 -42.20042
4.223714 -42.04451
4.224714 -41.88691
4.225714 -41.72763
4.226714 -41.56667
4.227714 -41.404039999999995
4.228714 -41.23977
4.229714 -41.07385
4.230714 -40.9063
4.231714 -40.73713
4.232714 -40.56633
4.233714 -40.39392
4.234715 -40.21991
4.235714 -40.04431
4.236714 -39.86712
4.237714 -39.68835
4.238714 -39.50801
4.239714 -39.326119999999996
4.240714 -39.14267
4.241714 -38.95768
4.242714 -38.77116
4.243714 -38.58313
4.244714 -38.39359
4.245714 -38.202560000000005
4.246714 -38.01005
4.247715 -37.81607
4.248714 -37.62063
4.249714 -37.42374
4.250714 -37.2254
4.251714 -37.02563
4.252714 -36.82443
4.253714 -36.621809999999996
4.254714 -36.41779
4.255714 -36.21237
4.256714 -36.00557
4.257714 -35.797380000000004
4.258714 -35.58784
4.259714 -35.376940000000005
4.260714 -35.164699999999996
4.261714 -34.95114
4.262714 -34.736270000000005
4.263714 -34.5201
4.264714 -34.302640000000004
4.265714 -34.08391
4.266714 -33.863910000000004
4.267715 -33.64265
4.268714 -33.420139999999996
4.269714 -33.19639
4.270714 -32.9714
4.271714 -32.745200000000004
4.272714 -32.517790000000005
4.273714 -32.28919
4.274714 -32.05941
4.275714 -31.828469999999996
4.276714 -31.59636
4.277714 -31.36312
4.278714 -31.12874
4.279714 -30.89325
4.280715 -30.656660000000002
4.281714 -30.41897
4.282714 -30.180210000000002
4.283714 -29.94039
4.284714 -29.6995
4.285714 -29.45758
4.286714 -29.21461
4.287714 -28.97061
4.288714 -28.725610000000003
4.289714 -28.479599999999998
4.290714 -28.23261
4.291714 -27.98465
4.292714 -27.735729999999997
4.293715 -27.48588
4.294714 -27.235100000000003
4.295714 -26.983400000000003
4.296714 -26.7308
4.297714 -26.47731
4.298714 -26.22294
4.299714 -25.96771
4.300714 -25.711630000000003
4.301714 -25.454710000000002
4.302714 -25.19695
4.303714 -24.93839
4.304714 -24.67901
4.305714 -24.41884
4.306714 -24.157890000000002
4.307714 -23.89617
4.308714 -23.633699999999997
4.309714 -23.3705
4.310714 -23.10659
4.311714 -22.84196
4.312714 -22.57665
4.313715 -22.310650000000003
4.314714 -22.043979999999998
4.315714 -21.77665
4.316714 -21.50868
4.317714 -21.24007
4.318714 -20.97085
4.319714 -20.70103
4.320714 -20.430609999999998
4.321714 -20.15962
4.322714 -19.88806
4.323714 -19.615949999999998
4.324714 -19.3433
4.325714 -19.07013
4.326715 -18.79645
4.327714 -18.52228
4.328714 -18.24765
4.329714 -17.972550000000002
4.330714 -17.69701
4.331714 -17.421030000000002
4.332714 -17.14462
4.333714 -16.8678
4.334714 -16.59059
4.335714 -16.31299
4.336714 -16.03502
4.337714 -15.756709999999998
4.338714 -15.47805
4.339714 -15.199060000000001
4.340714 -14.919760000000002
4.341714 -14.640149999999998
4.342714 -14.36026
4.343714 -14.08009
4.344714 -13.79966
4.345714 -13.519
4.346714 -13.2381
4.347714 -12.95699
4.348714 -12.67568
4.349714 -12.39418
4.350714 -12.112499999999999
4.351714 -11.83066
4.352714 -11.54867
4.353714 -11.266539999999999
4.354714 -10.98429
4.355714 -10.70194
4.356714 -10.4195
4.357714 -10.13698
4.358714 -9.8543964
4.359715 -9.5717587
4.360714 -9.2890814
4.361714 -9.0063803
4.362714 -8.7236702
4.363714 -8.4409684
4.364714 -8.1582896
4.365714 -7.875647400000001
4.366714 -7.5930551
4.367714 -7.3105238
4.368714 -7.0280656
4.369714 -6.7456930999999996
4.370714 -6.4634204
4.371714 -6.1812632
4.372715 -5.899237100000001
4.373714 -5.617357
4.374714 -5.3356364
4.375714 -5.0540876
4.376714 -4.772722
4.377714 -4.491552
4.378714 -4.2105906
4.379714 -3.9298523000000003
4.380714 -3.6493529
4.381714 -3.3691086
4.382714 -3.0891338
4.383714 -2.8094424
4.384714 -2.530046
4.385714 -2.2509554
4.386714 -1.9721815
4.387714 -1.693736
4.388714 -1.4156323
4.389714 -1.1378851
4.390714 -0.8605097399999999
4.391714 -0.58352118
4.392715 -0.30693328
4.393714 -0.030758683
4.394714 0.24499057
4.395714 0.5203023099999999
4.396714 0.79516331
4.397714 1.0695591
4.398714 1.3434743
4.399714 1.6168935
4.400714 1.8898024999999998
4.401714 2.162189
4.402714 2.4340422999999998
4.403714 2.7053528
4.404714 2.976111
4.405715 3.2463059000000003
4.406714 3.5159253
4.407714 3.7849549000000002
4.408714 4.0533795999999995
4.409714 4.3211836
4.410714 4.5883529
4.411714 4.8548739
4.412714 5.1207348999999995
4.413714 5.3859234
4.414714 5.6504278999999995
4.415714 5.9142351
4.416714 6.1773319
4.417714 6.4397044
4.418715 6.7013398
4.419714 6.9622271
4.420714 7.2223574
4.421714 7.4817225
4.422714 7.7403135999999995
4.423714 7.9981215
4.424714 8.2551338
4.425714 8.5113361
4.426714 8.7667137
4.427714 9.0212502
4.428714 9.2749313
4.429714 9.5277444
4.430714 9.7796783
4.431714 10.03072
4.432714 10.28087
4.433714 10.530100000000001
4.434714 10.77842
4.435714 11.02579
4.436714 11.27223
4.437714 11.517710000000001
4.438715 11.76222
4.439714 12.00576
4.440714 12.24832
4.441714 12.489889999999999
4.442714 12.73045
4.443714 12.969990000000001
4.444714 13.2085
4.445714 13.445960000000001
4.446714 13.68236
4.447714 13.917679999999999
4.448714 14.15191
4.449714 14.38506
4.450714 14.617099999999999
4.451715 14.848040000000001
4.452714 15.077860000000001
4.453714 15.30656
4.454714 15.534120000000001
4.455714 15.76054
4.456714 15.9858
4.457714 16.20991
4.458714 16.432840000000002
4.459714 16.65459
4.460714 16.87514
4.461714 17.09449
4.462714 17.31261
4.463714 17.529510000000002
4.464714 17.745150000000002
4.465714 17.95955
4.466714 18.17268
4.467714 18.384539999999998
4.468714 18.59514
4.469714 18.80446
4.470714 19.01249
4.471714 19.219240000000003
4.472714 19.42467
4.473714 19.62879
4.474714 19.83158
4.475714 20.03304
4.476714 20.23314
4.477714 20.43189
4.478714 20.629269999999998
4.479714 20.82528
4.480714 21.0199
4.481714 21.21312
4.482714 21.40493
4.483714 21.59534
4.484715 21.78433
4.485714 21.97191
4.486714 22.15806
4.487714 22.3428
4.488714 22.5261
4.489714 22.70797
4.490714 22.88838
4.491714 23.06732
4.492714 23.244790000000002
4.493714 23.42078
4.494714 23.59527
4.495714 23.768259999999998
4.496714 23.93975
4.497715 24.109720000000003
4.498714 24.27817
4.499714 24.44509
4.500714 24.610480000000003
4.501714 24.77433
4.502714 24.936639999999997
4.503714 25.097409999999996
4.504714 25.25663
4.505714 25.41429
4.506714 25.5704
4.507714 25.72494
4.508714 25.877889999999997
4.509714 26.029249999999998
4.510714 26.17901
4.511714 26.32716
4.512714 26.4737
4.513714 26.61862
4.514714 26.76192
4.515714 26.90361
4.516714 27.043660000000003
4.517715 27.18209
4.518714 27.31889
4.519714 27.454050000000002
4.520714 27.58757
4.521714 27.719450000000002
4.522714 27.84967
4.523714 27.97824
4.524714 28.105150000000002
4.525714 28.23039
4.526714 28.35394
4.527714 28.475810000000003
4.528714 28.595969999999998
4.529714 28.714440000000003
4.530715 28.831210000000002
4.531714 28.946270000000002
4.532714 29.059649999999998
4.533714 29.17132
4.534714 29.28129
4.535714 29.38956
4.536714 29.496119999999998
4.537714 29.60097
4.538714 29.7041
4.539714 29.805500000000002
4.540714 29.905179999999998
4.541714 30.00312
4.542714 30.099330000000002
4.543715 30.19379
4.544714 30.28651
4.545714 30.377470000000002
4.546714 30.46667
4.547714 30.55412
4.548714 30.63982
4.549714 30.723770000000002
4.550714 30.80597
4.551714 30.886429999999997
4.552714 30.965130000000002
4.553714 31.04209
4.554714 31.11728
4.555714 31.19071
4.556714 31.26237
4.557714 31.33226
4.558714 31.40036
4.559714 31.466690000000003
4.560714 31.53124
4.561714 31.594
4.562714 31.65498
4.563715 31.71418
4.564714 31.7716
4.565714 31.82723
4.566714 31.88109
4.567714 31.93318
4.568714 31.983489999999996
4.569714 32.03203
4.570714 32.0788
4.571714 32.12379
4.572714 32.167
4.573714 32.20842
4.574714 32.24804
4.575714 32.28587
4.576715 32.321909999999995
4.577714 32.35615
4.578714 32.38861
4.579714 32.41927
4.580714 32.44815
4.581714 32.47525
4.582714 32.50057
4.583714 32.52412
4.584714 32.54589
4.585714 32.565889999999996
4.586714 32.58411
4.587714 32.60056
4.588714 32.61524
4.589714 32.62813
4.590714 32.63925
4.591714 32.64858
4.592714 32.65613
4.593714 32.6619
4.594714 32.66589
4.595714 32.66811
4.596714 32.66857
4.597714 32.667269999999995
4.598714 32.66422
4.599714 32.65942
4.600714 32.65287
4.601714 32.64458
4.602714 32.63454
4.603714 32.62275
4.604714 32.60922
4.605714 32.593939999999996
4.606714 32.57691
4.607714 32.55813
4.608714 32.53761
4.609715 32.51535
4.610714 32.49134
4.611714 32.4656
4.612714 32.43814
4.613714 32.40895
4.614714 32.37805
4.615714 32.34545
4.616714 32.31115
4.617714 32.275150000000004
4.618714 32.23745
4.619714 32.19805
4.620714 32.15695
4.621714 32.114160000000005
4.622715 32.06968
4.623714 32.0235
4.624714 31.97564
4.625714 31.926090000000002
4.626714 31.874859999999998
4.627714 31.82196
4.628714 31.767400000000002
4.629714 31.71118
4.630714 31.65331
4.631714 31.593799999999998
4.632714 31.53265
4.633714 31.46988
4.634714 31.40547
4.635714 31.339440000000003
4.636714 31.27178
4.637714 31.2025
4.638714 31.1316
4.639714 31.05907
4.640714 30.984939999999998
4.641714 30.9092
4.642715 30.83185
4.643714 30.75292
4.644714 30.6724
4.645714 30.59032
4.646714 30.506670000000003
4.647714 30.42147
4.648714 30.334719999999997
4.649714 30.24642
4.650714 30.1566
4.651714 30.06523
4.652714 29.972339999999996
4.653714 29.877910000000004
4.654714 29.781950000000002
4.655715 29.68447
4.656714 29.58547
4.657714 29.484959999999997
4.658714 29.38295
4.659714 29.27945
4.660714 29.174460000000003
4.661714 29.06801
4.662714 28.96009
4.663714 28.850710000000003
4.664714 28.739890000000003
4.665714 28.62764
4.666714 28.513949999999998
4.667714 28.398830000000004
4.668715 28.28229
4.669714 28.16433
4.670714 28.04495
4.671714 27.924149999999997
4.672714 27.801949999999998
4.673714 27.678350000000002
4.674714 27.553359999999998
4.675714 27.427010000000003
4.676714 27.29928
4.677714 27.17021
4.678714 27.039800000000003
4.679714 26.90806
4.680714 26.77499
4.681714 26.64061
4.682714 26.504929999999998
4.683714 26.36794
4.684714 26.22966
4.685714 26.09009
4.686714 25.94922
4.687714 25.80708
4.688715 25.66365
4.689714 25.51896
4.690714 25.373
4.691714 25.225789999999996
4.692714 25.07735
4.693714 24.92768
4.694714 24.776809999999998
4.695714 24.62474
4.696714 24.47148
4.697714 24.317040000000002
4.698714 24.16143
4.699714 24.00466
4.700714 23.846719999999998
4.701715 23.68764
4.702714 23.5274
4.703714 23.36603
4.704714 23.20352
4.705714 23.0399
4.706714 22.875149999999998
4.707714 22.70931
4.708714 22.542370000000002
4.709714 22.37435
4.710714 22.20528
4.711714 22.03515
4.712714 21.864
4.713714 21.69181
4.714714 21.51861
4.715714 21.34439
4.716714 21.16916
4.717714 20.99293
4.718714 20.815710000000003
4.719714 20.63749
4.720714 20.45829
4.721714 20.27812
4.722714 20.09699
4.723714 19.91491
4.724714 19.7319
4.725714 19.54796
4.726714 19.363120000000002
4.727714 19.17738
4.728714 18.99076
4.729714 18.80327
4.730714 18.614919999999998
4.731714 18.425720000000002
4.732714 18.235680000000002
4.733714 18.0448
4.734715 17.85308
4.735714 17.660529999999998
4.736714 17.46716
4.737714 17.27299
4.738714 17.07801
4.739714 16.88225
4.740714 16.68573
4.741714 16.488439999999997
4.742714 16.29042
4.743714 16.09167
4.744714 15.8922
4.745714 15.69203
4.746714 15.49116
4.747715 15.289610000000001
4.748714 15.08738
4.749714 14.88449
4.750714 14.68093
4.751714 14.476720000000002
4.752714 14.27186
4.753714 14.06636
4.754714 13.860230000000001
4.755714 13.653480000000002
4.756714 13.44613
4.757714 13.23819
4.758714 13.029689999999999
4.759714 12.82063
4.760714 12.611030000000001
4.761714 12.4009
4.762714 12.190249999999999
4.763714 11.97907
4.764714 11.7674
4.765714 11.55523
4.766714 11.34256
4.767715 11.12942
4.768714 10.915809999999999
4.769714 10.70174
4.770714 10.48721
4.771714 10.27224
4.772714 10.056840000000001
4.773714 9.8410189
4.774714 9.624801600000001
4.775714 9.408202000000001
4.776714 9.1912359
4.777714 8.9739159
4.778714 8.756252400000001
4.779714 8.5382544
4.780715 8.3199278
4.781714 8.101280800000001
4.782714 7.8823216
4.783714 7.663059199999999
4.784714 7.443503999999999
4.785714 7.2236672
4.786714 7.003559900000001
4.787714 6.7831919
4.788714 6.562575
4.789714 6.341720400000001
4.790714 6.120640799999999
4.791714 5.8993503
4.792714 5.6778636
4.793715 5.4561954
4.794714 5.2343585
4.795714 5.0123636
4.796714 4.7902197
4.797714 4.5679335000000005
4.798714 4.3455109
4.799714 4.1229591
4.800714 3.9002869000000002
4.801714 3.6775048999999997
4.802714 3.4546251999999997
4.803714 3.2316614
4.804714 3.0086268
4.805714 2.7855337000000002
4.806714 2.5623942
4.807714 2.3392199
4.808714 2.1160226
4.809714 1.8928150000000001
4.810714 1.6696094000000001
4.811714 1.4464183
4.812714 1.2232531
4.813715 1.0001238000000001
4.814714 0.77703837
4.815714 0.55400399
4.816714 0.33102740999999997
4.817714 0.10811632
4.818714 -0.11471969
4.819714 -0.33746881
4.820714 -0.5601176999999999
4.821714 -0.7826521100000001
4.822714 -1.0050582000000001
4.823714 -1.2273231
4.824714 -1.4494352
4.825714 -1.6713841
4.826715 -1.8931599000000001
4.827714 -2.1147523
4.828714 -2.3361509999999996
4.829714 -2.5573451
4.830714 -2.7783243
4.831714 -2.9990787
4.832714 -3.2195993
4.833714 -3.4398783
4.834714 -3.6599074000000003
4.835714 -3.8796782000000003
4.836714 -4.0991808999999995
4.837714 -4.3184035000000005
4.838714 -4.5373328
4.839714 -4.7559552
4.840714 -4.9742576
4.841714 -5.192228
4.842714 -5.409856100000001
4.843714 -5.627133
4.844714 -5.8440506
4.845714 -6.0606007
4.846714 -6.2767744
4.847714 -6.492561800000001
4.848714 -6.7079522
4.849714 -6.922935700000001
4.850714 -7.1375012
4.851714 -7.3516406000000005
4.852714 -7.5653456
4.853714 -7.7786066
4.854714 -7.9914145
4.855714 -8.203759
4.856714 -8.4156282
4.857714 -8.6270101
4.858714 -8.8378929
4.859715 -9.048266
4.860714 -9.258118999999999
4.861714 -9.4674446
4.862714 -9.6762344
4.863714 -9.8844819
4.864714 -10.09218
4.865714 -10.29931
4.866714 -10.50588
4.867714 -10.71186
4.868714 -10.91724
4.869714 -11.122029999999999
4.870714 -11.3262
4.871714 -11.52976
4.872715 -11.73268
4.873714 -11.93497
4.874714 -12.136619999999999
4.875714 -12.33761
4.876714 -12.53793
4.877714 -12.737570000000002
4.878714 -12.93653
4.879714 -13.134799999999998
4.880714 -13.332359999999998
4.881714 -13.52922
4.882714 -13.72536
4.883714 -13.920779999999999
4.884714 -14.115459999999999
4.885714 -14.3094
4.886714 -14.502580000000002
4.887714 -14.695
4.888714 -14.886650000000001
4.889714 -15.07752
4.890714 -15.2676
4.891714 -15.45688
4.892715 -15.64536
4.893714 -15.83303
4.894714 -16.01988
4.895714 -16.20589
4.896714 -16.39107
4.897714 -16.575400000000002
4.898714 -16.75888
4.899714 -16.94149
4.900714 -17.12324
4.901714 -17.30411
4.902714 -17.48409
4.903714 -17.66319
4.904714 -17.84138
4.905715 -18.01867
4.906714 -18.195030000000003
4.907714 -18.37047
4.908714 -18.54499
4.909714 -18.71856
4.910714 -18.891189999999998
4.911714 -19.06286
4.912714 -19.23357
4.913714 -19.403319999999997
4.914714 -19.57208
4.915714 -19.73986
4.916714 -19.90664
4.917714 -20.07243
4.918715 -20.23721
4.919714 -20.40098
4.920714 -20.56373
4.921714 -20.72546
4.922714 -20.88617
4.923714 -21.04583
4.924714 -21.20445
4.925714 -21.36202
4.926714 -21.51853
4.927714 -21.67398
4.928714 -21.82835
4.929714 -21.98164
4.930714 -22.13385
4.931714 -22.28496
4.932714 -22.43498
4.933714 -22.58388
4.934714 -22.73168
4.935714 -22.87835
4.936714 -23.0239
4.937714 -23.16833
4.938715 -23.311619999999998
4.939714 -23.45378
4.940714 -23.59479
4.941714 -23.73465
4.942714 -23.87335
4.943714 -24.01089
4.944714 -24.14725
4.945714 -24.28245
4.946714 -24.41645
4.947714 -24.54927
4.948714 -24.6809
4.949714 -24.81133
4.950714 -24.94055
4.951715 -25.06857
4.952714 -25.19538
4.953714 -25.32097
4.954714 -25.445339999999998
4.955714 -25.56849
4.956714 -25.690420000000003
4.957714 -25.81111
4.958714 -25.930569999999996
4.959714 -26.04878
4.960714 -26.16574
4.961714 -26.28144
4.962714 -26.39588
4.963714 -26.50906
4.964714 -26.62096
4.965714 -26.73158
4.966714 -26.84093
4.967714 -26.948990000000002
4.968714 -27.05576
4.969714 -27.16125
4.970714 -27.26544
4.971714 -27.368340000000003
4.972714 -27.469939999999998
4.973714 -27.570240000000002
4.974714 -27.66922
4.975714 -27.7669
4.976714 -27.86326
4.977714 -27.95829
4.978714 -28.05201
4.979714 -28.144400000000005
4.980714 -28.23546
4.981714 -28.32518
4.982714 -28.41356
4.983714 -28.5006
4.984715 -28.586289999999998
4.985714 -28.67064
4.986714 -28.75363
4.987714 -28.83528
4.988714 -28.915580000000002
4.989714 -28.99452
4.990714 -29.0721
4.991714 -29.14831
4.992714 -29.223159999999996
4.993714 -29.296650000000003
4.994714 -29.36875
4.995714 -29.43948
4.996714 -29.508820000000004
4.997715 -29.576789999999995
4.998714 -29.64337
4.999714 -29.708560000000002
5.000714 -29.77237
5.001714 -29.834789999999998
5.002714 -29.89582
5.003714 -29.955460000000002
5.004714 -30.0137
5.005714 -30.07056
5.006714 -30.126019999999997
5.007714 -30.18009
5.008714 -30.232750000000003
5.009714 -30.28401
5.010714 -30.33387
5.011714 -30.38232
5.012714 -30.42935
5.013714 -30.474980000000002
5.014714 -30.5192
5.015714 -30.562
5.016714 -30.60339
5.017715 -30.643369999999997
5.018714 -30.68194
5.019714 -30.719089999999998
5.020714 -30.75483
5.021714 -30.78915
5.022714 -30.82205
5.023714 -30.853530000000003
5.024714 -30.8836
5.025714 -30.91224
5.026714 -30.939470000000004
5.027714 -30.96527
5.028714 -30.98964
5.029714 -31.01259
5.030715 -31.034119999999998
5.031714 -31.05422
5.032714 -31.072899999999997
5.033714 -31.09016
5.034714 -31.106
5.035714 -31.12042
5.036714 -31.13342
5.037714 -31.14499
5.038714 -31.15515
5.039714 -31.16387
5.040714 -31.17118
5.041714 -31.17706
5.042714 -31.181520000000003
5.043715 -31.18457
5.044714 -31.186190000000003
5.045714 -31.186390000000003
5.046714 -31.18517
5.047714 -31.182539999999996
5.048714 -31.178479999999997
5.049714 -31.17301
5.050714 -31.166120000000003
5.051714 -31.15782
5.052714 -31.148110000000003
5.053714 -31.136999999999997
5.054714 -31.12446
5.055714 -31.11052
5.056714 -31.09517
5.057714 -31.078400000000002
5.058714 -31.06023
5.059714 -31.04066
5.060714 -31.01968
5.061714 -30.9973
5.062714 -30.97352
5.063715 -30.94835
5.064714 -30.92178
5.065714 -30.89381
5.066714 -30.86444
5.067714 -30.833690000000004
5.068714 -30.80155
5.069714 -30.768030000000003
5.070714 -30.733120000000003
5.071714 -30.696839999999998
5.072714 -30.659170000000003
5.073714 -30.62012
5.074714 -30.5797
5.075714 -30.5379
5.076715 -30.494729999999997
5.077714 -30.4502
5.078714 -30.40429
5.079714 -30.35703
5.080714 -30.308410000000002
5.081714 -30.258429999999997
5.082714 -30.207089999999997
5.083714 -30.1544
5.084714 -30.10035
5.085714 -30.04496
5.086714 -29.988229999999998
5.087714 -29.93015
5.088714 -29.87075
5.089714 -29.81001
5.090714 -29.74793
5.091714 -29.68453
5.092714 -29.6198
5.093714 -29.55376
5.094714 -29.48639
5.095714 -29.417710000000003
5.096714 -29.34773
5.097714 -29.276439999999997
5.098714 -29.20385
5.099714 -29.12996
5.100714 -29.05478
5.101714 -28.9783
5.102714 -28.900530000000003
5.103714 -28.821469999999998
5.104714 -28.741139999999998
5.105714 -28.65953
5.106714 -28.576649999999997
5.107714 -28.4925
5.108714 -28.40708
5.109715 -28.320410000000003
5.110714 -28.23249
5.111714 -28.14331
5.112714 -28.052880000000002
5.113714 -27.961219999999997
5.114714 -27.86831
5.115714 -27.774179999999998
5.116714 -27.678819999999998
5.117714 -27.582230000000003
5.118714 -27.48442
5.119714 -27.385389999999997
5.120714 -27.285140000000002
5.121714 -27.18369
5.122715 -27.08104
5.123714 -26.97719
5.124714 -26.87216
5.125714 -26.76594
5.126714 -26.658549999999998
5.127714 -26.54998
5.128714 -26.44024
5.129714 -26.329340000000002
5.130714 -26.21728
5.131714 -26.10406
5.132714 -25.98969
5.133714 -25.874180000000003
5.134714 -25.757540000000002
5.135714 -25.63975
5.136714 -25.52084
5.137714 -25.40081
5.138714 -25.279649999999997
5.139714 -25.15738
5.140714 -25.034010000000002
5.141714 -24.90955
5.142715 -24.78399
5.143714 -24.65735
5.144714 -24.52963
5.145714 -24.400830000000003
5.146714 -24.27096
5.147714 -24.14002
5.148714 -24.00802
5.149714 -23.87497
5.150714 -23.74087
5.151714 -23.60574
5.152714 -23.46957
5.153714 -23.33237
5.154714 -23.19415
5.155715 -23.054920000000003
5.156714 -22.91468
5.157714 -22.77344
5.158714 -22.63121
5.159714 -22.488
5.160714 -22.34381
5.161714 -22.19864
5.162714 -22.05251
5.163714 -21.90542
5.164714 -21.757360000000002
5.165714 -21.60835
5.166714 -21.458389999999998
5.167714 -21.30749
5.168715 -21.15566
5.169714 -21.00291
5.170714 -20.84925
5.171714 -20.694679999999998
5.172714 -20.539199999999997
5.173714 -20.382839999999998
5.174714 -20.22558
5.175714 -20.06745
5.176714 -19.90844
5.177714 -19.74858
5.178714 -19.58785
5.179714 -19.426280000000002
5.180714 -19.26386
5.181714 -19.10059
5.182714 -18.936500000000002
5.183714 -18.77158
5.184714 -18.60583
5.185714 -18.43928
5.186714 -18.27194
5.187714 -18.1038
5.188715 -17.93488
5.189714 -17.76518
5.190714 -17.59472
5.191714 -17.42349
5.192714 -17.2515
5.193714 -17.07877
5.194714 -16.90529
5.195714 -16.731080000000002
5.196714 -16.55615
5.197714 -16.38049
5.198714 -16.20413
5.199714 -16.027060000000002
5.200714 -15.8493
5.201715 -15.67084
5.202714 -15.4917
5.203714 -15.311900000000001
5.204714 -15.13144
5.205714 -14.95032
5.206714 -14.76857
5.207714 -14.58618
5.208714 -14.403160000000002
5.209714 -14.21951
5.210714 -14.03525
5.211714 -13.850380000000001
5.212714 -13.664909999999999
5.213714 -13.478860000000001
5.214714 -13.292219999999999
5.215714 -13.10501
5.216714 -12.91724
5.217714 -12.728909999999999
5.218714 -12.54003
5.219714 -12.3506
5.220714 -12.16065
5.221714 -11.97018
5.222714 -11.77919
5.223714 -11.5877
5.224714 -11.395719999999999
5.225714 -11.203240000000001
5.226714 -11.01028
5.227714 -10.81684
5.228714 -10.62293
5.229714 -10.428560000000001
5.230714 -10.233730000000001
5.231714 -10.03847
5.232714 -9.8427691
5.233714 -9.6466519
5.234715 -9.4501227
5.235714 -9.2531897
5.236714 -9.0558596
5.237714 -8.8581413
5.238714 -8.6600438
5.239714 -8.461577400000001
5.240714 -8.262751999999999
5.241714 -8.0635756
5.242714 -7.864056499999999
5.243714 -7.664200699999999
5.244714 -7.464014
5.245714 -7.263503200000001
5.246714 -7.062676499999999
5.247715 -6.8615437
5.248714 -6.6601165
5.249714 -6.4584076
5.250714 -6.2564284
5.251714 -6.0541883
5.252714 -5.8516957000000005
5.253714 -5.6489568
5.254714 -5.4459783999999996
5.255714 -5.2427679
5.256714 -5.0393339
5.257714 -4.8356861
5.258714 -4.6318348
5.259714 -4.4277903
5.260714 -4.2235605000000005
5.261714 -4.0191535
5.262714 -3.8145754
5.263714 -3.6098346
5.264714 -3.4049395000000002
5.265714 -3.1999011
5.266714 -2.9947314
5.267715 -2.7894430000000003
5.268714 -2.5840471
5.269714 -2.378553
5.270714 -2.1729675999999998
5.271714 -1.9672964000000002
5.272714 -1.7615445
5.273714 -1.5557181999999998
5.274714 -1.3498253999999998
5.275714 -1.143876
5.276714 -0.9378809499999999
5.277714 -0.73185102
5.278714 -0.52579604
5.279714 -0.31972476
5.280715 -0.11364508000000001
5.281714 0.092434924
5.282714 0.29850616
5.283714 0.50455793
5.284714 0.71057859
5.285714 0.91655664
5.286714 1.1224813999999999
5.287714 1.3283444
5.288714 1.5341389
5.289714 1.73986
5.290714 1.9455022999999998
5.291714 2.1510595
5.292714 2.3565231
5.293715 2.5618822999999997
5.294714 2.7671253
5.295714 2.9722399999999998
5.296714 3.1772152
5.297714 3.3820417
5.298714 3.586711
5.299714 3.7912152999999997
5.300714 3.9955467000000002
5.301714 4.1996967000000005
5.302714 4.4036552
5.303714 4.6074117999999995
5.304714 4.810957200000001
5.305714 5.014283600000001
5.306714 5.2173842
5.307714 5.4202534
5.308714 5.6228857
5.309714 5.8252741
5.310714 6.0274091
5.311714 6.2292788
5.312714 6.430871000000001
5.313715 6.6321723
5.314714 6.8331711
5.315714 7.0338584
5.316714 7.2342262
5.317714 7.4342676
5.318714 7.633975899999999
5.319714 7.8333445
5.320714 8.0323651
5.321714 8.231028199999999
5.322714 8.429324600000001
5.323714 8.6272463
5.324714 8.8247851
5.325714 9.0219349
5.326715 9.2186883
5.327714 9.4150372
5.328714 9.6109718
5.329714 9.806481
5.330714 10.00155
5.331714 10.19617
5.332714 10.39033
5.333714 10.584019999999999
5.334714 10.77724
5.335714 10.96998
5.336714 11.16223
5.337714 11.35399
5.338714 11.54525
5.339714 11.736
5.340714 11.92623
5.341714 12.11594
5.342714 12.305109999999999
5.343714 12.49374
5.344714 12.681809999999999
5.345714 12.86932
5.346714 13.05626
5.347714 13.242619999999999
5.348714 13.42838
5.349714 13.61355
5.350714 13.7981
5.351714 13.982030000000002
5.352714 14.16534
5.353714 14.348030000000001
5.354714 14.530080000000002
5.355714 14.7115
5.356714 14.89227
5.357714 15.072389999999999
5.358714 15.251850000000001
5.359715 15.430620000000001
5.360714 15.608720000000002
5.361714 15.78612
5.362714 15.96282
5.363714 16.13881
5.364714 16.31408
5.365714 16.48862
5.366714 16.66242
5.367714 16.83548
5.368714 17.00778
5.369714 17.17933
5.370714 17.35011
5.371714 17.52013
5.372715 17.68937
5.373714 17.85784
5.374714 18.02553
5.375714 18.192420000000002
5.376714 18.3585
5.377714 18.52377
5.378714 18.688209999999998
5.379714 18.85182
5.380714 19.014590000000002
5.381714 19.1765
5.382714 19.33756
5.383714 19.49776
5.384714 19.65709
5.385714 19.81555
5.386714 19.97312
5.387714 20.12981
5.388714 20.285600000000002
5.389714 20.4405
5.390714 20.5945
5.391714 20.74759
5.392715 20.89976
5.393714 21.051000000000002
5.394714 21.20131
5.395714 21.350659999999998
5.396714 21.49905
5.397714 21.64648
5.398714 21.792939999999998
5.399714 21.93842
5.400714 22.08293
5.401714 22.22646
5.402714 22.369
5.403714 22.510540000000002
5.404714 22.65108
5.405715 22.79062
5.406714 22.92916
5.407714 23.066670000000002
5.408714 23.20317
5.409714 23.338639999999998
5.410714 23.47307
5.411714 23.606450000000002
5.412714 23.738770000000002
5.413714 23.87003
5.414714 24.00021
5.415714 24.12931
5.416714 24.25733
5.417714 24.384259999999998
5.418715 24.510109999999997
5.419714 24.63488
5.420714 24.75854
5.421714 24.88111
5.422714 25.002570000000002
5.423714 25.122909999999997
5.424714 25.242140000000003
5.425714 25.36024
5.426714 25.47722
5.427714 25.59305
5.428714 25.70775
5.429714 25.82128
5.430714 25.933659999999996
5.431714 26.044859999999996
5.432714 26.154889999999998
5.433714 26.26375
5.434714 26.37144
5.435714 26.47795
5.436714 26.58328
5.437714 26.687440000000002
5.438715 26.790409999999998
5.439714 26.89218
5.440714 26.992749999999997
5.441714 27.092119999999998
5.442714 27.190269999999998
5.443714 27.2872
5.444714 27.38291
5.445714 27.477400000000003
5.446714 27.57065
5.447714 27.66266
5.448714 27.753420000000002
5.449714 27.84293
5.450714 27.93118
5.451715 28.018179999999997
5.452714 28.10392
5.453714 28.188419999999997
5.454714 28.271649999999998
5.455714 28.353630000000003
5.456714 28.434340000000002
5.457714 28.51378
5.458714 28.591939999999997
5.459714 28.66881
5.460714 28.744380000000003
5.461714 28.81867
5.462714 28.89166
5.463714 28.963359999999998
5.464714 29.03375
5.465714 29.10284
5.466714 29.170620000000003
5.467714 29.23709
5.468714 29.30223
5.469714 29.36607
5.470714 29.42859
5.471714 29.48979
5.472714 29.549680000000002
5.473714 29.608240000000002
5.474714 29.66548
5.475714 29.721379999999996
5.476714 29.775940000000002
5.477714 29.82915
5.478714 29.881010000000003
5.479714 29.93152
5.480714 29.98068
5.481714 30.02849
5.482714 30.07495
5.483714 30.12006
5.484715 30.16381
5.485714 30.2062
5.486714 30.247230000000002
5.487714 30.2869
5.488714 30.325200000000002
5.489714 30.36215
5.490714 30.397740000000002
5.491714 30.431970000000003
5.492714 30.46483
5.493714 30.496309999999998
5.494714 30.526419999999998
5.495714 30.555139999999998
5.496714 30.58248
5.497715 30.608439999999998
5.498714 30.63302
5.499714 30.65622
5.500714 30.678050000000002
5.501714 30.69849
5.502714 30.71755
5.503714 30.73522
5.504714 30.7515
5.505714 30.766389999999998
5.506714 30.779889999999998
5.507714 30.792009999999998
5.508714 30.80275
5.509714 30.812109999999997
5.510714 30.82007
5.511714 30.82665
5.512714 30.83183
5.513714 30.835610000000003
5.514714 30.837989999999998
5.515714 30.83898
5.516714 30.83858
5.517715 30.836789999999997
5.518714 30.83362
5.519714 30.829060000000002
5.520714 30.823099999999997
5.521714 30.815749999999998
5.522714 30.807010000000002
5.523714 30.79687
5.524714 30.78535
5.525714 30.77244
5.526714 30.75815
5.527714 30.74249
5.528714 30.72544
5.529714 30.70701
5.530715 30.687189999999998
5.531714 30.665979999999998
5.532714 30.643379999999997
5.533714 30.619400000000002
5.534714 30.59403
5.535714 30.567290000000003
5.536714 30.53917
5.537714 30.50967
5.538714 30.47881
5.539714 30.44656
5.540714 30.41294
5.541714 30.37794
5.542714 30.34157
5.543715 30.303839999999997
5.544714 30.264750000000003
5.545714 30.22431
5.546714 30.1825
5.547714 30.139339999999997
5.548714 30.09482
5.549714 30.048930000000002
5.550714 30.001689999999996
5.551714 29.95308
5.552714 29.90312
5.553714 29.85181
5.554714 29.799170000000004
5.555714 29.745179999999998
5.556714 29.689860000000003
5.557714 29.63321
5.558714 29.575210000000002
5.559714 29.51589
5.560714 29.45523
5.561714 29.393259999999998
5.562714 29.32997
5.563715 29.26537
5.564714 29.19946
5.565714 29.13224
5.566714 29.063709999999997
5.567714 28.993859999999998
5.568714 28.922700000000003
5.569714 28.85023
5.570714 28.77647
5.571714 28.70142
5.572714 28.625089999999997
5.573714 28.547479999999997
5.574714 28.4686
5.575714 28.38845
5.576715 28.30703
5.577714 28.224339999999998
5.578714 28.14039
5.579714 28.05518
5.580714 27.96871
5.581714 27.881
5.582714 27.792050000000003
5.583714 27.70185
5.584714 27.610400000000002
5.585714 27.51771
5.586714 27.423789999999997
5.587714 27.328629999999997
5.588714 27.232260000000004
5.589714 27.13467
5.590714 27.035890000000002
5.591714 26.935920000000003
5.592714 26.834760000000003
5.593714 26.73241
5.594714 26.62888
5.595714 26.524160000000002
5.596714 26.41826
5.597714 26.31119
5.598714 26.20295
5.599714 26.093539999999997
5.600714 25.98298
5.601714 25.871270000000003
5.602714 25.758409999999998
5.603714 25.6444
5.604714 25.529249999999998
5.605714 25.41298
5.606714 25.29558
5.607714 25.17707
5.608714 25.05747
5.609715 24.93678
5.610714 24.815
5.611714 24.692140000000002
5.612714 24.5682
5.613714 24.44318
5.614714 24.31708
5.615714 24.18991
5.616714 24.06167
5.617714 23.932380000000002
5.618714 23.80205
5.619714 23.67068
5.620714 23.53828
5.621714 23.40485
5.622715 23.2704
5.623714 23.13495
5.624714 22.99849
5.625714 22.86105
5.626714 22.72263
5.627714 22.58324
5.628714 22.442880000000002
5.629714 22.301560000000002
5.630714 22.15927
5.631714 22.01602
5.632714 21.87182
5.633714 21.72666
5.634714 21.580569999999998
5.635714 21.43355
5.636714 21.285619999999998
5.637714 21.13679
5.638714 20.98706
5.639714 20.83645
5.640714 20.68496
5.641714 20.532600000000002
5.642715 20.379369999999998
5.643714 20.225299999999997
5.644714 20.07038
5.645714 19.91462
5.646714 19.758029999999998
5.647714 19.60061
5.648714 19.44237
5.649714 19.2833
5.650714 19.12342
5.651714 18.96273
5.652714 18.80126
5.653714 18.63901
5.654714 18.476
5.655715 18.31224
5.656714 18.147750000000002
5.657714 17.98253
5.658714 17.816580000000002
5.659714 17.64991
5.660714 17.482519999999997
5.661714 17.31443
5.662714 17.14564
5.663714 16.97616
5.664714 16.805999999999997
5.665714 16.63516
5.666714 16.463639999999998
5.667714 16.29147
5.668715 16.118650000000002
5.669714 15.94518
5.670714 15.771099999999999
5.671714 15.596409999999999
5.672714 15.42113
5.673714 15.24527
5.674714 15.06884
5.675714 14.89184
5.676714 14.71429
5.677714 14.53617
5.678714 14.357500000000002
5.679714 14.178289999999999
5.680714 13.99854
5.681714 13.818269999999998
5.682714 13.637469999999999
5.683714 13.45617
5.684714 13.274379999999999
5.685714 13.0921
5.686714 12.90935
5.687714 12.72614
5.688715 12.54249
5.689714 12.358410000000001
5.690714 12.17392
5.691714 11.98901
5.692714 11.80371
5.693714 11.61801
5.694714 11.43191
5.695714 11.245429999999999
5.696714 11.05857
5.697714 10.87133
5.698714 10.683729999999999
5.699714 10.495790000000001
5.700714 10.30751
5.701715 10.11891
5.702714 9.9300042
5.703714 9.7408026
5.704714 9.5513195
5.705714 9.3615666
5.706714 9.1715559
5.707714 8.9812994
5.708714 8.790806700000001
5.709714 8.6000852
5.710714 8.4091395
5.711714 8.217974
5.712714 8.0265939
5.713714 7.835006
5.714714 7.643219800000001
5.715714 7.4512482
5.716714 7.2591059
5.717714 7.0668094
5.718714 6.8743736
5.719714 6.6818133
5.720714 6.489141299999999
5.721714 6.2963679
5.722714 6.1035048000000005
5.723714 5.9105612
5.724714 5.7175465
5.725714 5.5244695
5.726714 5.3313382
5.727714 5.1381588
5.728714 4.9449377000000005
5.729714 4.7516812
5.730714 4.5583967
5.731714 4.3650948000000005
5.732714 4.1717887000000005
5.733714 3.9784934
5.734715 3.7852261
5.735714 3.5920035
5.736714 3.3988405
5.737714 3.2057501000000004
5.738714 3.012743
5.739714 2.8198278
5.740714 2.6270118
5.741714 2.4343025000000003
5.742714 2.2417076000000002
5.743714 2.0492354
5.744714 1.8568939999999998
5.745714 1.6646919999999998
5.746714 1.4726378
5.747715 1.2807411
5.748714 1.0890128000000001
5.749714 0.89746593
5.750714 0.70611532
5.751714 0.5149771
5.752714 0.32406756999999997
5.753714 0.13340161
5.754714 -0.057008339000000005
5.755714 -0.24715266000000002
5.756714 -0.437024
5.757714 -0.6266164599999999
5.758714 -0.81592426
5.759714 -1.0049408
5.760714 -1.1936583
5.761714 -1.3820672
5.762714 -1.5701574999999999
5.763714 -1.7579179
5.764714 -1.9453371000000002
5.765714 -2.1324031
5.766714 -2.3191033
5.767715 -2.5054242
5.768714 -2.6913516
5.769714 -2.8768713000000004
5.770714 -3.06197
5.771714 -3.2466359000000002
5.772714 -3.4308601000000003
5.773714 -3.6146358000000003
5.774714 -3.797958
5.775714 -3.9808217
5.776714 -4.1632216
5.777714 -4.3451503
5.778714 -4.5265973
5.779714 -4.7075510000000005
5.780715 -4.8879977
5.781714 -5.067923700000001
5.782714 -5.247315
5.783714 -5.426159500000001
5.784714 -5.6044452
5.785714 -5.7821602
5.786714 -5.9592932
5.787714 -6.1358333
5.788714 -6.3117705
5.789714 -6.4870961000000005
5.790714 -6.661804
5.791714 -6.8358875999999995
5.792714 -7.0093431
5.793715 -7.1821652
5.794714 -7.3543467
5.795714 -7.5258769
5.796714 -7.696744799999999
5.797714 -7.8669362000000005
5.798714 -8.0364361
5.799714 -8.2052298
5.800714 -8.3733052
5.801714 -8.5406519
5.802714 -8.7072611
5.803714 -8.8731244
5.804714 -9.0382338
5.805714 -9.2025831
5.806714 -9.3661644
5.807714 -9.528971499999999
5.808714 -9.690997699999999
5.809714 -9.852237299999999
5.810714 -10.01268
5.811714 -10.17233
5.812714 -10.33116
5.813715 -10.48917
5.814714 -10.64635
5.815714 -10.80268
5.816714 -10.95814
5.817714 -11.11272
5.818714 -11.26642
5.819714 -11.41922
5.820714 -11.57112
5.821714 -11.72212
5.822714 -11.872209999999999
5.823714 -12.021379999999999
5.824714 -12.16963
5.825714 -12.31696
5.826715 -12.46334
5.827714 -12.60879
5.828714 -12.75328
5.829714 -12.89681
5.830714 -13.03937
5.831714 -13.18094
5.832714 -13.321520000000001
5.833714 -13.4611
5.834714 -13.59966
5.835714 -13.7372
5.836714 -13.8737
5.837714 -14.009170000000001
5.838714 -14.14361
5.839714 -14.27701
5.840714 -14.40936
5.841714 -14.54067
5.842714 -14.67092
5.843714 -14.80011
5.844714 -14.92822
5.845714 -15.05524
5.846714 -15.18117
5.847714 -15.306000000000001
5.848714 -15.42971
5.849714 -15.55229
5.850714 -15.67375
5.851714 -15.794059999999998
5.852714 -15.91323
5.853714 -16.03125
5.854714 -16.14812
5.855714 -16.263830000000002
5.856714 -16.37838
5.857714 -16.49178
5.858714 -16.60402
5.859715 -16.71508
5.860714 -16.82497
5.861714 -16.93366
5.862714 -17.041159999999998
5.863714 -17.14745
5.864714 -17.25252
5.865714 -17.35637
5.866714 -17.45899
5.867714 -17.56037
5.868714 -17.66051
5.869714 -17.75941
5.870714 -17.85706
5.871714 -17.95347
5.872715 -18.04862
5.873714 -18.14253
5.874714 -18.23518
5.875714 -18.32657
5.876714 -18.4167
5.877714 -18.50555
5.878714 -18.59312
5.879714 -18.679399999999998
5.880714 -18.76438
5.881714 -18.84805
5.882714 -18.930410000000002
5.883714 -19.01145
5.884714 -19.091179999999998
5.885714 -19.16958
5.886714 -19.246669999999998
5.887714 -19.32244
5.888714 -19.39689
5.889714 -19.47001
5.890714 -19.54181
5.891714 -19.612280000000002
5.892715 -19.68142
5.893714 -19.74921
5.894714 -19.81567
5.895714 -19.88076
5.896714 -19.9445
5.897714 -20.00687
5.898714 -20.06787
5.899714 -20.12749
5.900714 -20.18574
5.901714 -20.24261
5.902714 -20.29811
5.903714 -20.35223
5.904714 -20.404980000000002
5.905715 -20.45636
5.906714 -20.50637
5.907714 -20.555
5.908714 -20.602249999999998
5.909714 -20.64811
5.910714 -20.69258
5.911714 -20.73566
5.912714 -20.77734
5.913714 -20.81762
5.914714 -20.85649
5.915714 -20.89395
5.916714 -20.93
5.917714 -20.964640000000003
5.918715 -20.99788
5.919714 -21.029709999999998
5.920714 -21.06015
5.921714 -21.08919
5.922714 -21.11684
5.923714 -21.14308
5.924714 -21.167920000000002
5.925714 -21.19136
5.926714 -21.21338
5.927714 -21.23399
5.928714 -21.25319
5.929714 -21.27096
5.930714 -21.28731
5.931714 -21.30225
5.932714 -21.31576
5.933714 -21.32785
5.934714 -21.33853
5.935714 -21.3478
5.936714 -21.35567
5.937714 -21.362129999999997
5.938715 -21.36719
5.939714 -21.37086
5.940714 -21.37312
5.941714 -21.37398
5.942714 -21.37344
5.943714 -21.37149
5.944714 -21.36813
5.945714 -21.36336
5.946714 -21.35719
5.947714 -21.3496
5.948714 -21.340619999999998
5.949714 -21.33023
5.950714 -21.31844
5.951715 -21.30526
5.952714 -21.29069
5.953714 -21.27474
5.954714 -21.2574
5.955714 -21.23869
5.956714 -21.218600000000002
5.957714 -21.19713
5.958714 -21.174290000000003
5.959714 -21.150070000000003
5.960714 -21.124470000000002
5.961714 -21.09749
5.962714 -21.06913
5.963714 -21.03941
5.964714 -21.008309999999998
5.965714 -20.975849999999998
5.966714 -20.94203
5.967714 -20.906859999999998
5.968714 -20.870340000000002
5.969714 -20.83248
5.970714 -20.79328
5.971714 -20.75275
5.972714 -20.710890000000003
5.973714 -20.6677
5.974714 -20.62319
5.975714 -20.57735
5.976714 -20.53019
5.977714 -20.48171
5.978714 -20.431910000000002
5.979714 -20.380789999999998
5.980714 -20.32837
5.981714 -20.274639999999998
5.982714 -20.21962
5.983714 -20.163320000000002
5.984715 -20.10573
5.985714 -20.04687
5.986714 -19.98674
5.987714 -19.92534
5.988714 -19.862679999999997
5.989714 -19.798769999999998
5.990714 -19.733600000000003
5.991714 -19.66719
5.992714 -19.59953
5.993714 -19.53063
5.994714 -19.4605
5.995714 -19.389129999999998
5.996714 -19.31654
5.997715 -19.24272
5.998714 -19.1677
5.999714 -19.09147
6.000714 -19.014049999999997
6.001714 -18.93544
6.002714 -18.855649999999997
6.003714 -18.77469
6.004714 -18.69256
6.005714 -18.60927
6.006714 -18.52483
6.007714 -18.43922
6.008714 -18.35247
6.009714 -18.26458
6.010714 -18.175559999999997
6.011714 -18.08541
6.012714 -17.99413
6.013714 -17.90175
6.014714 -17.80825
6.015714 -17.71366
6.016714 -17.61798
6.017715 -17.52122
6.018714 -17.42339
6.019714 -17.3245
6.020714 -17.22455
6.021714 -17.123559999999998
6.022714 -17.021530000000002
6.023714 -16.91846
6.024714 -16.81435
6.025714 -16.70923
6.026714 -16.60309
6.027714 -16.49595
6.028714 -16.387809999999998
6.029714 -16.27868
6.030715 -16.16857
6.031714 -16.057489999999998
6.032714 -15.94545
6.033714 -15.832460000000001
6.034714 -15.71852
6.035714 -15.60365
6.036714 -15.48785
6.037714 -15.37114
6.038714 -15.253520000000002
6.039714 -15.13499
6.040714 -15.01558
6.041714 -14.89527
6.042714 -14.774090000000001
6.043715 -14.65204
6.044714 -14.529139999999998
6.045714 -14.40539
6.046714 -14.2808
6.047714 -14.15539
6.048714 -14.029169999999999
6.049714 -13.90214
6.050714 -13.77431
6.051714 -13.645689999999998
6.052714 -13.51629
6.053714 -13.386120000000002
6.054714 -13.25519
6.055714 -13.12351
6.056714 -12.99109
6.057714 -12.857940000000001
6.058714 -12.724060000000001
6.059714 -12.58947
6.060714 -12.45418
6.061714 -12.31819
6.062714 -12.18153
6.063715 -12.04419
6.064714 -11.9062
6.065714 -11.76757
6.066714 -11.62829
6.067714 -11.488389999999999
6.068714 -11.34788
6.069714 -11.20675
6.070714 -11.06503
6.071714 -10.92272
6.072714 -10.77983
6.073714 -10.636370000000001
6.074714 -10.49237
6.075714 -10.34782
6.076715 -10.20273
6.077714 -10.05713
6.078714 -9.9110067
6.079714 -9.7643875
6.080714 -9.6172787
6.081714 -9.4696924
6.082714 -9.3216389
6.083714 -9.1731295
6.084714 -9.0241738
6.085714 -8.8747814
6.086714 -8.7249614
6.087714 -8.574723500000001
6.088714 -8.424078699999999
6.089714 -8.273039
6.090714 -8.1216171
6.091714 -7.9698256999999995
6.092714 -7.817677400000001
6.093714 -7.6651849
6.094714 -7.5123593
6.095714 -7.3592119
6.096714 -7.2057538
6.097714 -7.0519961
6.098714 -6.8979509
6.099714 -6.7436300000000005
6.100714 -6.5890446
6.101714 -6.434205899999999
6.102714 -6.2791236
6.103714 -6.1238084
6.104714 -5.9682705
6.105714 -5.8125205
6.106714 -5.6565709
6.107714 -5.500434
6.108714 -5.3441226
6.109715 -5.1876497
6.110714 -5.0310269
6.111714 -4.8742659
6.112714 -4.7173776
6.113714 -4.5603722
6.114714 -4.403260400000001
6.115714 -4.2460524
6.116714 -4.0887590000000005
6.117714 -3.9313911999999998
6.118714 -3.7739600999999996
6.119714 -3.6164768
6.120714 -3.4589525
6.121714 -3.3013992
6.122715 -3.1438287000000003
6.123714 -2.9862542
6.124714 -2.8286889
6.125714 -2.6711466
6.126714 -2.5136404
6.127714 -2.3561832000000003
6.128714 -2.1987864999999998
6.129714 -2.0414611
6.130714 -1.8842172000000001
6.131714 -1.7270645
6.132714 -1.5700128
6.133714 -1.4130725
6.134714 -1.2562541
6.135714 -1.0995689
6.136714 -0.9430278999999999
6.137714 -0.78664264
6.138714 -0.63042478
6.139714 -0.47438629
6.140714 -0.31853958
6.141714 -0.16289752
6.142715 -0.007473024
6.143714 0.14772131
6.144714 0.30267371
6.145714 0.45737349
6.146714 0.6118109899999999
6.147714 0.76597724
6.148714 0.91986349
6.149714 1.0734603
6.150714 1.2267575
6.151714 1.3797437
6.152714 1.5324069
6.153714 1.6847345999999999
6.154714 1.836714
6.155715 1.9883327
6.156714 2.1395784
6.157714 2.2904389000000003
6.158714 2.4409018000000002
6.159714 2.5909552
6.160714 2.7405871
6.161714 2.8897863
6.162714 3.0385431
6.163714 3.1868491
6.164714 3.3346966
6.165714 3.4820784000000002
6.166714 3.6289871000000002
6.167714 3.7754137
6.168715 3.9213474999999995
6.169714 4.0667765000000005
6.170714 4.2116872999999995
6.171714 4.3560669
6.172714 4.4999022
6.173714 4.6431813
6.174714 4.7858935
6.175714 4.9280275
6.176714 5.0695736
6.177714 5.210521399999999
6.178714 5.350861
6.179714 5.490582799999999
6.180714 5.6296788
6.181714 5.7681415
6.182714 5.9059646
6.183714 6.0431413
6.184714 6.1796643
6.185714 6.3155234
6.186714 6.4507075
6.187714 6.585202399999999
6.188715 6.7189939
6.189714 6.8520688
6.190714 6.9844142
6.191714 7.1160197
6.192714 7.246876500000001
6.193714 7.3769770999999995
6.194714 7.5063139
6.195714 7.634880400000001
6.196714 7.762669
6.197714 7.889671600000001
6.198714 8.015881499999999
6.199714 8.1412926
6.200714 8.265898400000001
6.201715 8.389692
6.202714 8.5126661
6.203714 8.6348101
6.204714 8.7561123
6.205714 8.8765591
6.206714 8.9961357
6.207714 9.1148295
6.208714 9.2326291
6.209714 9.3495265
6.210714 9.4655171
6.211714 9.5805965
6.212714 9.6947618
6.213714 9.8080069
6.214714 9.9203266
6.215714 10.03171
6.216714 10.14216
6.217714 10.25166
6.218714 10.36021
6.219714 10.46779
6.220714 10.5744
6.221714 10.68003
6.222714 10.78468
6.223714 10.88832
6.224714 10.99094
6.225714 11.09255
6.226714 11.19311
6.227714 11.29264
6.228714 11.391129999999999
6.229714 11.488579999999999
6.230714 11.584999999999999
6.231714 11.68037
6.232714 11.77469
6.233714 11.86796
6.234715 11.96016
6.235714 12.05129
6.236714 12.14134
6.237714 12.2303
6.238714 12.31816
6.239714 12.40492
6.240714 12.49056
6.241714 12.57509
6.242714 12.658479999999999
6.243714 12.74073
6.244714 12.821840000000002
6.245714 12.90181
6.246714 12.980630000000001
6.247715 13.05831
6.248714 13.134860000000002
6.249714 13.21027
6.250714 13.28453
6.251714 13.357640000000002
6.252714 13.42958
6.253714 13.50034
6.254714 13.56992
6.255714 13.63831
6.256714 13.705510000000002
6.257714 13.7715
6.258714 13.836290000000002
6.259714 13.89987
6.260714 13.962240000000001
6.261714 14.02338
6.262714 14.083309999999999
6.263714 14.14203
6.264714 14.19952
6.265714 14.255809999999999
6.266714 14.310880000000001
6.267715 14.36475
6.268714 14.41739
6.269714 14.468809999999998
6.270714 14.51899
6.271714 14.56792
6.272714 14.615590000000001
6.273714 14.662
6.274714 14.707149999999999
6.275714 14.751030000000002
6.276714 14.79365
6.277714 14.83501
6.278714 14.87511
6.279714 14.91394
6.280715 14.951519999999999
6.281714 14.987829999999999
6.282714 15.022879999999999
6.283714 15.05668
6.284714 15.089220000000001
6.285714 15.120510000000001
6.286714 15.150530000000002
6.287714 15.17927
6.288714 15.20674
6.289714 15.23291
6.290714 15.257789999999998
6.291714 15.28136
6.292714 15.30365
6.293715 15.32464
6.294714 15.34435
6.295714 15.36279
6.296714 15.379950000000001
6.297714 15.39584
6.298714 15.41045
6.299714 15.42379
6.300714 15.43585
6.301714 15.44664
6.302714 15.456159999999999
6.303714 15.464400000000001
6.304714 15.47136
6.305714 15.47703
6.306714 15.48141
6.307714 15.484490000000001
6.308714 15.48627
6.309714 15.486749999999999
6.310714 15.48595
6.311714 15.48387
6.312714 15.48052
6.313715 15.47591
6.314714 15.47004
6.315714 15.462919999999999
6.316714 15.45454
6.317714 15.4449
6.318714 15.43399
6.319714 15.42182
6.320714 15.408389999999999
6.321714 15.39369
6.322714 15.37773
6.323714 15.36051
6.324714 15.342020000000002
6.325714 15.322259999999998
6.326715 15.30124
6.327714 15.27896
6.328714 15.25544
6.329714 15.23068
6.330714 15.204699999999999
6.331714 15.17751
6.332714 15.149109999999999
6.333714 15.1195
6.334714 15.08867
6.335714 15.056629999999998
6.336714 15.023349999999999
6.337714 14.98886
6.338714 14.953140000000001
6.339714 14.91621
6.340714 14.87807
6.341714 14.83872
6.342714 14.79818
6.343714 14.756430000000002
6.344714 14.713499999999998
6.345714 14.669380000000002
6.346714 14.6241
6.347714 14.57766
6.348714 14.53007
6.349714 14.481340000000001
6.350714 14.43147
6.351714 14.38045
6.352714 14.328289999999999
6.353714 14.274980000000001
6.354714 14.22051
6.355714 14.1649
6.356714 14.108139999999999
6.357714 14.05025
6.358714 13.99124
6.359715 13.931109999999999
6.360714 13.869880000000002
6.361714 13.807559999999999
6.362714 13.74415
6.363714 13.679659999999998
6.364714 13.6141
6.365714 13.54748
6.366714 13.47981
6.367714 13.41109
6.368714 13.341330000000001
6.369714 13.27052
6.370714 13.19865
6.371714 13.12574
6.372715 13.051779999999999
6.373714 12.97679
6.374714 12.90076
6.375714 12.82373
6.376714 12.7457
6.377714 12.66669
6.378714 12.58671
6.379714 12.505759999999999
6.380714 12.423860000000001
6.381714 12.341009999999999
6.382714 12.2572
6.383714 12.172460000000001
6.384714 12.08678
6.385714 12.00016
6.386714 11.91262
6.387714 11.82415
6.388714 11.73476
6.389714 11.64445
6.390714 11.55322
6.391714 11.4611
6.392715 11.3681
6.393714 11.274230000000001
6.394714 11.17952
6.395714 11.08397
6.396714 10.98761
6.397714 10.89042
6.398714 10.79242
6.399714 10.693610000000001
6.400714 10.59399
6.401714 10.49356
6.402714 10.39234
6.403714 10.29033
6.404714 10.18754
6.405715 10.08397
6.406714 9.9796444
6.407714 9.8745607
6.408714 9.7687356
6.409714 9.6621834
6.410714 9.5549211
6.411714 9.4469659
6.412714 9.3383327
6.413714 9.229032
6.414714 9.1190703
6.415714 9.0084501
6.416714 8.8971719
6.417714 8.7852374
6.418715 8.6726502
6.419714 8.559417
6.420714 8.4455483
6.421714 8.3310567
6.422714 8.2159556
6.423714 8.1002593
6.424714 7.983981099999999
6.425714 7.8671344
6.426714 7.7497333
6.427714 7.631792099999999
6.428714 7.513325699999999
6.429714 7.3943465999999995
6.430714 7.2748668
6.431714 7.1548939
6.432714 7.034431400000001
6.433714 6.9134817
6.434714 6.7920469
6.435714 6.670129299999999
6.436714 6.5477364
6.437714 6.42488
6.438715 6.301575199999999
6.439714 6.1778389
6.440714 6.0536895
6.441714 5.9291437
6.442714 5.8042161000000005
6.443714 5.6789193000000004
6.444714 5.5532645
6.445714 5.4272622
6.446714 5.3009219000000005
6.447714 5.174252399999999
6.448714 5.0472613
6.449714 4.9199548
6.450714 4.7923367
6.451715 4.6644114
6.452714 4.5361836
6.453714 4.4076618
6.454714 4.2788588
6.455714 4.1497905
6.456714 4.020476700000001
6.457714 3.8909379
6.458714 3.7611928000000003
6.459714 3.6312576
6.460714 3.5011452
6.461714 3.3708639
6.462714 3.2404214000000002
6.463714 3.1098232
6.464714 2.9790755
6.465714 2.8481847
6.466714 2.7171575999999997
6.467714 2.5860013
6.468714 2.4547234
6.469714 2.3233324
6.470714 2.1918386
6.471714 2.0602554
6.472714 1.9285994
6.473714 1.7968894999999998
6.474714 1.6651459
6.475714 1.533388
6.476714 1.4016319
6.477714 1.2698897
6.478714 1.1381690999999998
6.479714 1.0064747
6.480714 0.87480955
6.481714 0.74317702
6.482714 0.61158235
6.483714 0.48003294999999996
6.484715 0.34853829999999997
6.485714 0.21710952
6.486714 0.085758843
6.487714 -0.045500463
6.488714 -0.17665385
6.489714 -0.30768534999999997
6.490714 -0.43857754
6.491714 -0.5693125099999999
6.492714 -0.69987304
6.493714 -0.8302443700000001
6.494714 -0.9604154199999999
6.495714 -1.0903794
6.496714 -1.2201331
6.497715 -1.3496749000000001
6.498714 -1.4790033
6.499714 -1.6081141
6.500714 -1.737
6.501714 -1.8656498000000001
6.502714 -1.9940492
6.503714 -2.1221826
6.504714 -2.2500338
6.505714 -2.377587
6.506714 -2.5048269000000003
6.507714 -2.6317388
6.508714 -2.7583083
6.509714 -2.8845218999999998
6.510714 -3.0103678
6.511714 -3.1358365
6.512714 -3.2609221
6.513714 -3.3856213000000004
6.514714 -3.5099328
6.515714 -3.6338548999999998
6.516714 -3.7573844000000003
6.517715 -3.8805134999999997
6.518714 -4.0032301
6.519714 -4.1255187
6.520714 -4.2473607
6.521714 -4.3687373
6.522714 -4.4896316
6.523714 -4.6100289000000005
6.524714 -4.7299165
6.525714 -4.8492849
6.526714 -4.968125000000001
6.527714 -5.086429
6.528714 -5.2041907
6.529714 -5.3214047
6.530715 -5.4380673999999996
6.531714 -5.5541765
6.532714 -5.6697294000000005
6.533714 -5.784722400000001
6.534714 -5.8991484
6.535714 -6.0129959
6.536714 -6.12625
6.537714 -6.2388919000000005
6.538714 -6.3509032
6.539714 -6.4622656
6.540714 -6.5729655
6.541714 -6.6829927
6.542714 -6.7923412
6.543715 -6.9010064
6.544714 -7.008986200000001
6.545714 -7.116276000000001
6.546714 -7.222873000000001
6.547714 -7.328771100000001
6.548714 -7.4339658
6.549714 -7.5384513
6.550714 -7.6422207
6.551714 -7.7452667
6.552714 -7.847578800000001
6.553714 -7.9491429
6.554714 -8.0499426
6.555714 -8.1499606
6.556714 -8.2491808
6.557714 -8.3475895
6.558714 -8.4451795
6.559714 -8.5419461
6.560714 -8.6378895
6.561714 -8.7330103
6.562714 -8.8273093
6.563715 -8.920785
6.564714 -9.013433
6.565714 -9.1052458
6.566714 -9.1962151
6.567714 -9.2863314
6.568714 -9.3755849
6.569714 -9.4639659
6.570714 -9.551464
6.571714 -9.6380666
6.572714 -9.7237609
6.573714 -9.808534400000001
6.574714 -9.892377300000001
6.575714 -9.975282100000001
6.576715 -10.05725
6.577714 -10.13827
6.578714 -10.21835
6.579714 -10.2975
6.580714 -10.37572
6.581714 -10.453
6.582714 -10.52934
6.583714 -10.604719999999999
6.584714 -10.67913
6.585714 -10.752559999999999
6.586714 -10.825
6.587714 -10.89644
6.588714 -10.96687
6.589714 -11.03629
6.590714 -11.10469
6.591714 -11.172070000000001
6.592714 -11.23841
6.593714 -11.30373
6.594714 -11.36801
6.595714 -11.43126
6.596714 -11.493490000000001
6.597714 -11.5547
6.598714 -11.61488
6.599714 -11.67402
6.600714 -11.73213
6.601714 -11.78918
6.602714 -11.84516
6.603714 -11.90007
6.604714 -11.953890000000001
6.605714 -12.00662
6.606714 -12.05826
6.607714 -12.1088
6.608714 -12.158249999999999
6.609715 -12.20661
6.610714 -12.25387
6.611714 -12.30004
6.612714 -12.34511
6.613714 -12.38909
6.614714 -12.43197
6.615714 -12.47376
6.616714 -12.51446
6.617714 -12.55405
6.618714 -12.592519999999999
6.619714 -12.62986
6.620714 -12.66607
6.621714 -12.701139999999999
6.622715 -12.73506
6.623714 -12.76783
6.624714 -12.799459999999998
6.625714 -12.82995
6.626714 -12.859309999999999
6.627714 -12.88754
6.628714 -12.91465
6.629714 -12.94061
6.630714 -12.96545
6.631714 -12.989149999999999
6.632714 -13.01171
6.633714 -13.033130000000002
6.634714 -13.053400000000002
6.635714 -13.072529999999999
6.636714 -13.090499999999999
6.637714 -13.10731
6.638714 -13.12295
6.639714 -13.137419999999999
6.640714 -13.15073
6.641714 -13.162869999999998
6.642715 -13.173860000000001
6.643714 -13.183710000000001
6.644714 -13.192419999999998
6.645714 -13.19999
6.646714 -13.20642
6.647714 -13.211709999999998
6.648714 -13.215850000000001
6.649714 -13.218840000000002
6.650714 -13.220680000000002
6.651714 -13.221359999999999
6.652714 -13.220889999999999
6.653714 -13.21927
6.654714 -13.21649
6.655715 -13.21255
6.656714 -13.207450000000001
6.657714 -13.201199999999998
6.658714 -13.1938
6.659714 -13.18526
6.660714 -13.17558
6.661714 -13.16478
6.662714 -13.15286
6.663714 -13.139819999999999
6.664714 -13.12565
6.665714 -13.11035
6.666714 -13.09392
6.667714 -13.076360000000001
6.668715 -13.057659999999998
6.669714 -13.03783
6.670714 -13.016869999999999
6.671714 -12.99479
6.672714 -12.97158
6.673714 -12.94726
6.674714 -12.92183
6.675714 -12.895280000000001
6.676714 -12.86764
6.677714 -12.8389
6.678714 -12.80907
6.679714 -12.77817
6.680714 -12.746179999999999
6.681714 -12.71312
6.682714 -12.67897
6.683714 -12.64375
6.684714 -12.60744
6.685714 -12.570049999999998
6.686714 -12.53158
6.687714 -12.49203
6.688715 -12.45143
6.689714 -12.40976
6.690714 -12.36705
6.691714 -12.3233
6.692714 -12.278500000000001
6.693714 -12.23268
6.694714 -12.18582
6.695714 -12.13794
6.696714 -12.08905
6.697714 -12.03915
6.698714 -11.98824
6.699714 -11.93632
6.700714 -11.88341
6.701715 -11.82949
6.702714 -11.774560000000001
6.703714 -11.71865
6.704714 -11.66174
6.705714 -11.603860000000001
6.706714 -11.54501
6.707714 -11.485199999999999
6.708714 -11.424439999999999
6.709714 -11.36273
6.710714 -11.30009
6.711714 -11.236509999999999
6.712714 -11.17199
6.713714 -11.10655
6.714714 -11.040189999999999
6.715714 -10.97292
6.716714 -10.90473
6.717714 -10.83565
6.718714 -10.76567
6.719714 -10.6948
6.720714 -10.62304
6.721714 -10.5504
6.722714 -10.4769
6.723714 -10.40254
6.724714 -10.32733
6.725714 -10.251290000000001
6.726714 -10.17441
6.727714 -10.09672
6.728714 -10.0182
6.729714 -9.9388711
6.730714 -9.8587289
6.731714 -9.7777821
6.732714 -9.6960396
6.733714 -9.6135102
6.734715 -9.5302038
6.735714 -9.446129899999999
6.736714 -9.3612954
6.737714 -9.275707599999999
6.738714 -9.189374
6.739714 -9.1023028
6.740714 -9.0145029
6.741714 -8.9259848
6.742714 -8.8367581
6.743714 -8.7468334
6.744714 -8.6562179
6.745714 -8.5649192
6.746714 -8.472941800000001
6.747715 -8.3802924
6.748714 -8.2869783
6.749714 -8.1930093
6.750714 -8.0983967
6.751714 -8.003152199999999
6.752714 -7.9072878
6.753714 -7.8108147
6.754714 -7.7137411
6.755714 -7.6160751
6.756714 -7.5178228
6.757714 -7.418991599999999
6.758714 -7.3195897
6.759714 -7.219626
6.760714 -7.119110200000001
6.761714 -7.0180528
6.762714 -6.9164634000000005
6.763714 -6.8143502
6.764714 -6.7117207
6.765714 -6.608583799999999
6.766714 -6.504948400000001
6.767715 -6.400826599999999
6.768714 -6.2962301
6.769714 -6.1911725
6.770714 -6.0856659
6.771714 -5.979720899999999
6.772714 -5.873346
6.773714 -5.7665475
6.774714 -5.6593317999999995
6.775714 -5.5517050999999995
6.776714 -5.4436762
6.777714 -5.3352553
6.778714 -5.2264538
6.779714 -5.1172841
6.780715 -5.0077584
6.781714 -4.897888
6.782714 -4.7876831
6.783714 -4.6771541
6.784714 -4.566311499999999
6.785714 -4.4551663
6.786714 -4.3437306
6.787714 -4.2320155
6.788714 -4.1200320999999995
6.789714 -4.0077891
6.790714 -3.8952939
6.791714 -3.7825528999999998
6.792714 -3.6695714999999995
6.793715 -3.5563573
6.794714 -3.4429203999999998
6.795714 -3.3292726000000004
6.796714 -3.2154281
6.797714 -3.1014014
6.798714 -2.9872071
6.799714 -2.8728582
6.800714 -2.7583661
6.801714 -2.6437409
6.802714 -2.5289923
6.803714 -2.4141299000000003
6.804714 -2.2991635
6.805714 -2.1841031
6.806714 -2.0689580999999997
6.807714 -1.9537373
6.808714 -1.8384485
6.809714 -1.7230987999999998
6.810714 -1.6076963
6.811714 -1.4922505000000001
6.812714 -1.376773
6.813715 -1.2612780000000001
6.814714 -1.1457807
6.815714 -1.030297
6.816714 -0.91484115
6.817714 -0.7994253200000001
6.818714 -0.68405923
6.819714 -0.56875059
6.820714 -0.45350612999999995
6.821714 -0.33833263
6.822714 -0.22323771999999997
6.823714 -0.10823009000000001
6.824714 0.0066807624999999995
6.825714 0.12148498
6.826715 0.2361726
6.827714 0.3507335
6.828714 0.46515693
6.829714 0.5794310500000001
6.830714 0.69354242
6.831714 0.8074763199999999
6.832714 0.9212177199999999
6.833714 1.0347521
6.834714 1.1480669000000001
6.835714 1.2611524
6.836714 1.3740014
6.837714 1.4866088
6.838714 1.5989702000000001
6.839714 1.7110804
6.840714 1.8229326000000001
6.841714 1.9345175
6.842714 2.0458244
6.843714 2.1568408
6.844714 2.2675542
6.845714 2.3779521000000003
6.846714 2.4880217
6.847714 2.5977509
6.848714 2.7071271
6.849714 2.8161379
6.850714 2.9247709
6.851714 3.0330152999999997
6.852714 3.1408619
6.853714 3.2483038
6.854714 3.3553357999999998
6.855714 3.4619535999999997
6.856714 3.5681535
6.857714 3.6739292999999997
6.858714 3.7792731
6.859715 3.8841736
6.860714 3.9886172999999996
6.861714 4.0925894
6.862714 4.1960757
6.863714 4.2990629
6.864714 4.4015385
6.865714 4.5034926
6.866714 4.6049159
6.867714 4.7058001
6.868714 4.8061378
6.869714 4.905922
6.870714 5.0051469
6.871714 5.103807199999999
6.872715 5.2018981
6.873714 5.2994151
6.874714 5.396352
6.875714 5.4927006
6.876714 5.5884507
6.877714 5.6835894
6.878714 5.7781022
6.879714 5.8719747
6.880714 5.9651926
6.881714 6.0577448
6.882714 6.149622099999999
6.883714 6.2408175
6.884714 6.3313268
6.885714 6.4211458
6.886714 6.5102704
6.887714 6.5986969
6.888714 6.6864192000000005
6.889714 6.7734323
6.890714 6.8597294
6.891714 6.9453031
6.892715 7.030144300000001
6.893714 7.1142427999999995
6.894714 7.1975864000000005
6.895714 7.2801635000000005
6.896714 7.3619619
6.897714 7.4429698
6.898714 7.523176800000001
6.899714 7.6025762
6.900714 7.6811634
6.901714 7.7589355
6.902714 7.8358918
6.903714 7.9120316
6.904714 7.9873517000000005
6.905715 8.0618493
6.906714 8.1355177
6.907714 8.2083493
6.908714 8.2803339
6.909714 8.3514616
6.910714 8.4217221
6.911714 8.4911048
6.912714 8.5595995
6.913714 8.6271964
6.914714 8.693888
6.915714 8.7596677
6.916714 8.824530999999999
6.917714 8.8884749
6.918715 8.9514986
6.919714 9.0136021
6.920714 9.0747856
6.921714 9.1350473
6.922714 9.1943845
6.923714 9.2527911
6.924714 9.3102589
6.925714 9.3667783
6.926714 9.4223388
6.927714 9.4769292
6.928714 9.5305398
6.929714 9.5831625
6.930714 9.6347913
6.931714 9.685421700000001
6.932714 9.735053
6.933714 9.7836837
6.934714 9.831314500000001
6.935714 9.877945500000001
6.936714 9.9235766
6.937714 9.968207
6.938715 10.01184
6.939714 10.05446
6.940714 10.09607
6.941714 10.136660000000001
6.942714 10.17623
6.943714 10.21476
6.944714 10.25224
6.945714 10.28867
6.946714 10.32404
6.947714 10.35835
6.948714 10.39159
6.949714 10.423770000000001
6.950714 10.45489
6.951715 10.48495
6.952714 10.51396
6.953714 10.541920000000001
6.954714 10.568819999999999
6.955714 10.59467
6.956714 10.61945
6.957714 10.64317
6.958714 10.66581
6.959714 10.68736
6.960714 10.70783
6.961714 10.72721
6.962714 10.74549
6.963714 10.76267
6.964714 10.77874
6.965714 10.79372
6.966714 10.8076
6.967714 10.82039
6.968714 10.832089999999999
6.969714 10.84272
6.970714 10.85226
6.971714 10.86072
6.972714 10.8681
6.973714 10.87438
6.974714 10.87957
6.975714 10.88365
6.976714 10.886619999999999
6.977714 10.888480000000001
6.978714 10.88922
6.979714 10.88885
6.980714 10.88736
6.981714 10.88476
6.982714 10.88106
6.983714 10.87626
6.984715 10.87036
6.985714 10.86337
6.986714 10.85529
6.987714 10.846119999999999
6.988714 10.83587
6.989714 10.82454
6.990714 10.81211
6.991714 10.798589999999999
6.992714 10.783959999999999
6.993714 10.768220000000001
6.994714 10.751380000000001
6.995714 10.733429999999998
6.996714 10.714369999999999
6.997715 10.694230000000001
6.998714 10.67299
6.999714 10.65067
7.000714 10.62728
7.001714 10.60282
7.002714 10.57729
7.003714 10.55069
7.004714 10.52303
7.005714 10.49431
7.006714 10.46452
7.007714 10.433670000000001
7.008714 10.40174
7.009714 10.36875
7.010714 10.33468
7.011714 10.29954
7.012714 10.26333
7.013714 10.226059999999999
7.014714 10.18775
7.015714 10.14838
7.016714 10.107990000000001
7.017715 10.06657
7.018714 10.02414
7.019714 9.9806868
7.020714 9.9362172
7.021714 9.8907307
7.022714 9.8442264
7.023714 9.7967051
7.024714 9.7481683
7.025714 9.6986182
7.026714 9.6480571
7.027714 9.5964886
7.028714 9.543916600000001
7.029714 9.4903469
7.030715 9.4357878
7.031714 9.3802482
7.032714 9.3237393
7.033714 9.2662707
7.034714 9.2078522
7.035714 9.148489699999999
7.036714 9.0881854
7.037714 9.0269394
7.038714 8.964749399999999
7.039714 8.901613999999999
7.040714 8.8375345
7.041714 8.7725133
7.042714 8.706557
7.043715 8.6396724
7.044714 8.5718691
7.045714 8.503155399999999
7.046714 8.4335402
7.047714 8.3630309
7.048714 8.2916372
7.049714 8.2193688
7.050714 8.146233899999999
7.051714 8.072242899999999
7.052714 7.997402500000001
7.053714 7.9217181
7.054714 7.8451917
7.055714 7.7678233
7.056714 7.6896138
7.057714 7.610563900000001
7.058714 7.530677299999999
7.059714 7.449961500000001
7.060714 7.3684268
7.061714 7.286086699999999
7.062714 7.2029538
7.063715 7.1190394
7.064714 7.034353899999999
7.065714 6.9489047
7.066714 6.8626985000000005
7.067714 6.775742
7.068714 6.6880412
7.069714 6.599603599999999
7.070714 6.510434299999999
7.071714 6.4205393
7.072714 6.3299224
7.073714 6.2385872
7.074714 6.1465371
7.075714 6.0537774
7.076715 5.9603162
7.077714 5.8661651
7.078714 5.7713382
7.079714 5.675851199999999
7.080714 5.5797186
7.081714 5.4829527
7.082714 5.385562800000001
7.083714 5.2875552
7.084714 5.1889345
7.085714 5.0897043
7.086714 4.9898698999999995
7.087714 4.8894372
7.088714 4.7884136
7.089714 4.6868075000000005
7.090714 4.5846265
7.091714 4.4818789
7.092714 4.3785720999999995
7.093714 4.2747155
7.094714 4.1703194
7.095714 4.0653966
7.096714 3.9599615999999997
7.097714 3.8540289
7.098714 3.7476122
7.099714 3.6407220999999996
7.100714 3.5333663
7.101714 3.4255492999999997
7.102714 3.3172744999999995
7.103714 3.2085452
7.104714 3.0993668
7.105714 2.9897472
7.106714 2.8796963
7.107714 2.7692264
7.108714 2.6583496
7.109715 2.547078
7.110714 2.4354226999999997
7.111714 2.3233948
7.112714 2.2110052000000002
7.113714 2.098266
7.114714 1.9851895000000002
7.115714 1.8717880999999998
7.116714 1.7580730999999998
7.117714 1.6440534999999998
7.118714 1.5297363
7.119714 1.415126
7.120714 1.3002268000000001
7.121714 1.1850436
7.122715 1.0695839
7.123714 0.95385825
7.124714 0.8378798099999999
7.125714 0.7216634199999999
7.126714 0.60522403
7.127714 0.48857555
7.128714 0.37173007
7.129714 0.25469805
7.130714 0.13748899
7.131714 0.020112144
7.132714 -0.097422913
7.133714 -0.21510641
7.134714 -0.33292884
7.135714 -0.45088157
7.136714 -0.5689571600000001
7.137714 -0.6871490299999999
7.138714 -0.80545051
7.139714 -0.92385383
7.140714 -1.0423488
7.141714 -1.1609226000000001
7.142715 -1.2795603
7.143714 -1.398246
7.144714 -1.5169644
7.145714 -1.635702
7.146714 -1.7544474
7.147714 -1.8731922
7.148714 -1.9919287
7.149714 -2.11065
7.150714 -2.229348
7.151714 -2.348014
7.152714 -2.4666386
7.153714 -2.585212
7.154714 -2.7037246
7.155715 -2.8221672
7.156714 -2.9405307
7.157714 -3.0588048
7.158714 -3.1769779
7.159714 -3.2950368
7.160714 -3.4129671999999998
7.161714 -3.5307549000000003
7.162714 -3.6483864999999995
7.163714 -3.7658512999999996
7.164714 -3.8831402
7.165714 -4.0002465
7.166714 -4.1171644
7.167714 -4.233887
7.168715 -4.3504074
7.169714 -4.4667158
7.170714 -4.5828015
7.171714 -4.6986531
7.172714 -4.814259
7.173714 -4.9296081
7.174714 -5.044689
7.175714 -5.159490600000001
7.176714 -5.2740011
7.177714 -5.3882085
7.178714 -5.5021002999999995
7.179714 -5.6156646
7.180714 -5.7288915000000005
7.181714 -5.8417715
7.182714 -5.9542984
7.183714 -6.0664658000000005
7.184714 -6.1782677
7.185714 -6.2896974
7.186714 -6.4007461
7.187714 -6.5114036
7.188715 -6.6216588000000005
7.189714 -6.731499
7.190714 -6.840911500000001
7.191714 -6.9498859
7.192714 -7.058411100000001
7.193714 -7.1664773
7.194714 -7.2740749
7.195714 -7.381194100000001
7.196714 -7.487825300000001
7.197714 -7.593958100000001
7.198714 -7.699584199999999
7.199714 -7.8046963
7.200714 -7.9092875000000005
7.201715 -8.0133513
7.202714 -8.1168801
7.203714 -8.2198665
7.204714 -8.3223
7.205714 -8.4241696
7.206714 -8.5254639
7.207714 -8.626170499999999
7.208714 -8.7262787
7.209714 -8.8257797
7.210714 -8.9246646
7.211714 -9.022925800000001
7.212714 -9.120556
7.213714 -9.2175469
7.214714 -9.313890299999999
7.215714 -9.409578100000001
7.216714 -9.5046028
7.217714 -9.5989563
7.218714 -9.692632399999999
7.219714 -9.7856238
7.220714 -9.8779239
7.221714 -9.9695235
7.222714 -10.060410000000001
7.223714 -10.15058
7.224714 -10.24002
7.225714 -10.328710000000001
7.226714 -10.41666
7.227714 -10.50384
7.228714 -10.59027
7.229714 -10.675930000000001
7.230714 -10.76081
7.231714 -10.84491
7.232714 -10.92822
7.233714 -11.01073
7.234715 -11.09243
7.235714 -11.17332
7.236714 -11.25338
7.237714 -11.33262
7.238714 -11.411019999999999
7.239714 -11.48859
7.240714 -11.5653
7.241714 -11.641160000000001
7.242714 -11.71615
7.243714 -11.79027
7.244714 -11.8635
7.245714 -11.93586
7.246714 -12.00733
7.247715 -12.0779
7.248714 -12.14758
7.249714 -12.21635
7.250714 -12.28422
7.251714 -12.35116
7.252714 -12.417169999999999
7.253714 -12.482240000000001
7.254714 -12.54638
7.255714 -12.60957
7.256714 -12.6718
7.257714 -12.733089999999999
7.258714 -12.79342
7.259714 -12.85277
7.260714 -12.911159999999999
7.261714 -12.968560000000002
7.262714 -13.02498
7.263714 -13.08041
7.264714 -13.13485
7.265714 -13.18829
7.266714 -13.24074
7.267715 -13.29217
7.268714 -13.3426
7.269714 -13.392000000000001
7.270714 -13.440369999999998
7.271714 -13.48771
7.272714 -13.534009999999999
7.273714 -13.579279999999999
7.274714 -13.62351
7.275714 -13.666710000000002
7.276714 -13.708860000000001
7.277714 -13.74996
7.278714 -13.79001
7.279714 -13.82901
7.280715 -13.86693
7.281714 -13.9038
7.282714 -13.939589999999999
7.283714 -13.974310000000001
7.284714 -14.00795
7.285714 -14.040510000000001
7.286714 -14.071990000000001
7.287714 -14.10237
7.288714 -14.13165
7.289714 -14.159830000000001
7.290714 -14.18691
7.291714 -14.21289
7.292714 -14.23778
7.293715 -14.26157
7.294714 -14.28427
7.295714 -14.305860000000001
7.296714 -14.326340000000002
7.297714 -14.34571
7.298714 -14.36396
7.299714 -14.381089999999999
7.300714 -14.397090000000002
7.301714 -14.411969999999998
7.302714 -14.42573
7.303714 -14.43836
7.304714 -14.449860000000001
7.305714 -14.46023
7.306714 -14.469460000000002
7.307714 -14.47756
7.308714 -14.48454
7.309714 -14.49038
7.310714 -14.495099999999999
7.311714 -14.498700000000001
7.312714 -14.50117
7.313715 -14.50251
7.314714 -14.50272
7.315714 -14.50178
7.316714 -14.499690000000001
7.317714 -14.496459999999999
7.318714 -14.49208
7.319714 -14.48656
7.320714 -14.479890000000001
7.321714 -14.472090000000001
7.322714 -14.46316
7.323714 -14.45309
7.324714 -14.441880000000001
7.325714 -14.42954
7.326715 -14.41606
7.327714 -14.40146
7.328714 -14.38572
7.329714 -14.368870000000001
7.330714 -14.35089
7.331714 -14.33178
7.332714 -14.31153
7.333714 -14.290140000000001
7.334714 -14.26761
7.335714 -14.243929999999999
7.336714 -14.219119999999998
7.337714 -14.19318
7.338714 -14.166129999999999
7.339714 -14.13796
7.340714 -14.10867
7.341714 -14.078280000000001
7.342714 -14.04678
7.343714 -14.01417
7.344714 -13.98044
7.345714 -13.94562
7.346714 -13.90969
7.347714 -13.87266
7.348714 -13.83453
7.349714 -13.79529
7.350714 -13.75495
7.351714 -13.713510000000001
7.352714 -13.67096
7.353714 -13.627320000000001
7.354714 -13.58258
7.355714 -13.53677
7.356714 -13.489889999999999
7.357714 -13.441939999999999
7.358714 -13.39295
7.359715 -13.342899999999998
7.360714 -13.29179
7.361714 -13.239619999999999
7.362714 -13.1864
7.363714 -13.13212
7.364714 -13.076789999999999
7.365714 -13.020409999999998
7.366714 -12.96299
7.367714 -12.90453
7.368714 -12.84503
7.369714 -12.784490000000002
7.370714 -12.722919999999998
7.371714 -12.66032
7.372715 -12.59672
7.373714 -12.53211
7.374714 -12.46651
7.375714 -12.39992
7.376714 -12.332360000000001
7.377714 -12.26383
7.378714 -12.19431
7.379714 -12.12382
7.380714 -12.052340000000001
7.381714 -11.97988
7.382714 -11.906460000000001
7.383714 -11.83206
7.384714 -11.75672
7.385714 -11.68043
7.386714 -11.60319
7.387714 -11.52502
7.388714 -11.44592
7.389714 -11.3659
7.390714 -11.28496
7.391714 -11.20313
7.392715 -11.12041
7.393714 -11.0368
7.394714 -10.95232
7.395714 -10.86696
7.396714 -10.78072
7.397714 -10.693610000000001
7.398714 -10.60561
7.399714 -10.516739999999999
7.400714 -10.427010000000001
7.401714 -10.33643
7.402714 -10.24501
7.403714 -10.152759999999999
7.404714 -10.059700000000001
7.405715 -9.9658318
7.406714 -9.8711602
7.407714 -9.7756937
7.408714 -9.6794404
7.409714 -9.58241
7.410714 -9.4846115
7.411714 -9.3860522
7.412714 -9.2867367
7.413714 -9.1866665
7.414714 -9.085841499999999
7.415714 -8.984264
7.416714 -8.8819377
7.417714 -8.7788723
7.418715 -8.6750813
7.419714 -8.5705794
7.420714 -8.4653832
7.421714 -8.359506
7.422714 -8.252957499999999
7.423714 -8.1457451
7.424714 -8.0378741
7.425714 -7.929348899999999
7.426714 -7.8201771
7.427714 -7.7103660000000005
7.428714 -7.5999238
7.429714 -7.488858700000001
7.430714 -7.3771775
7.431714 -7.2648852999999995
7.432714 -7.151985900000001
7.433714 -7.0384853
7.434714 -6.9243908
7.435714 -6.809715199999999
7.436714 -6.6944733
7.437714 -6.578682399999999
7.438715 -6.4623579
7.439714 -6.3455142
7.440714 -6.2281604999999995
7.441714 -6.1103024
7.442714 -5.9919436
7.443714 -5.8730867
7.444714 -5.7537369
7.445714 -5.6339014
7.446714 -5.5135895
7.447714 -5.3928103
7.448714 -5.2715741000000005
7.449714 -5.149889
7.450714 -5.0277632
7.451715 -4.9052048
7.452714 -4.7822252
7.453714 -4.6588369
7.454714 -4.5350559
7.455714 -4.4108982999999995
7.456714 -4.2863797
7.457714 -4.1615117
7.458714 -4.0363029
7.459714 -3.9107572
7.460714 -3.7848774
7.461714 -3.6586665
7.462714 -3.5321287999999997
7.463714 -3.4052722
7.464714 -3.2781078999999997
7.465714 -3.1506486000000002
7.466714 -3.0229069
7.467714 -2.894895
7.468714 -2.7666233
7.469714 -2.6381027
7.470714 -2.5093442
7.471714 -2.3803603
7.472714 -2.2511650000000003
7.473714 -2.1217724000000002
7.474714 -1.9921957000000001
7.475714 -1.8624447
7.476714 -1.7325264999999999
7.477714 -1.6024448
7.478714 -1.4722022
7.479714 -1.3418023
7.480714 -1.2112513999999999
7.481714 -1.0805599000000001
7.482714 -0.94974125
7.483714 -0.81881089
7.484715 -0.68778428
7.485714 -0.55667553
7.486714 -0.42549674000000004
7.487714 -0.29425863
7.488714 -0.16297128
7.489714 -0.031645232
7.490714 0.09970822100000001
7.491714 0.23107762
7.492714 0.36245231
7.493714 0.49382369000000004
7.494714 0.62518558
7.495714 0.7565338199999999
7.496714 0.8878646400000001
7.497715 1.0191726
7.498714 1.1504493
7.499714 1.281682
7.500714 1.4128554
7.501714 1.543952
7.502714 1.6749553000000001
7.503714 1.8058509
7.504714 1.936627
7.505714 2.0672748000000003
7.506714 2.1977864
7.507714 2.3281539
7.508714 2.4583688
7.509714 2.5884217
7.510714 2.7183032
7.511714 2.8480051
7.512714 2.9775204
7.513714 3.1068433
7.514714 3.2359678
7.515714 3.3648867
7.516714 3.4935895
7.517715 3.6220621
7.518714 3.7502885
7.519714 3.8782514999999997
7.520714 4.0059354
7.521714 4.133327700000001
7.522714 4.2604186
7.523714 4.3872021
7.524714 4.5136731
7.525714 4.6398263
7.526714 4.7656555
7.527714 4.891151600000001
7.528714 5.0163053
7.529714 5.1411074
7.530715 5.2655485
7.531714 5.3896204
7.532714 5.5133152999999995
7.533714 5.6366235
7.534714 5.7595339
7.535714 5.8820322
7.536714 6.0041033
7.537714 6.1257318
7.538714 6.2469038999999995
7.539714 6.3676096
7.540714 6.4878419
7.541714 6.607598100000001
7.542714 6.7268752
7.543715 6.8456702
7.544714 6.9639765
7.545714 7.0817865
7.546714 7.19909
7.547714 7.3158748
7.548714 7.4321315
7.549714 7.5478494
7.550714 7.663019
7.551714 7.777632
7.552714 7.8916773
7.553714 8.005143
7.554714 8.118017
7.555714 8.2302861
7.556714 8.341939700000001
7.557714 8.4529705
7.558714 8.563374
7.559714 8.6731486
7.560714 8.782293600000001
7.561714 8.8908054
7.562714 8.9986779
7.563715 9.105901399999999
7.564714 9.2124633
7.565714 9.3183517
7.566714 9.423553199999999
7.567714 9.528058
7.568714 9.6318573
7.569714 9.7349435
7.570714 9.8373085
7.571714 9.938944099999999
7.572714 10.03984
7.573714 10.139990000000001
7.574714 10.239379999999999
7.575714 10.33801
7.576715 10.435880000000001
7.577714 10.53299
7.578714 10.62932
7.579714 10.72489
7.580714 10.81968
7.581714 10.913680000000001
7.582714 11.006879999999999
7.583714 11.09927
7.584714 11.19083
7.585714 11.28156
7.586714 11.37144
7.587714 11.46048
7.588714 11.54866
7.589714 11.63599
7.590714 11.72246
7.591714 11.80806
7.592714 11.89279
7.593714 11.97664
7.594714 12.05961
7.595714 12.141689999999999
7.596714 12.22289
7.597714 12.3032
7.598714 12.38262
7.599714 12.461129999999999
7.600714 12.53872
7.601714 12.61537
7.602714 12.691089999999999
7.603714 12.765860000000002
7.604714 12.83967
7.605714 12.91253
7.606714 12.98443
7.607714 13.05538
7.608714 13.12537
7.609715 13.1944
7.610714 13.26246
7.611714 13.329550000000001
7.612714 13.395660000000001
7.613714 13.46079
7.614714 13.52493
7.615714 13.58809
7.616714 13.65025
7.617714 13.711400000000001
7.618714 13.77155
7.619714 13.83066
7.620714 13.88875
7.621714 13.9458
7.622715 14.00182
7.623714 14.056799999999999
7.624714 14.11075
7.625714 14.16367
7.626714 14.21556
7.627714 14.266409999999999
7.628714 14.31623
7.629714 14.365
7.630714 14.412730000000002
7.631714 14.4594
7.632714 14.505
7.633714 14.54955
7.634714 14.59303
7.635714 14.63544
7.636714 14.67676
7.637714 14.716999999999999
7.638714 14.75616
7.639714 14.79421
7.640714 14.83119
7.641714 14.867069999999998
7.642715 14.90188
7.643714 14.935609999999999
7.644714 14.96826
7.645714 14.99983
7.646714 15.03032
7.647714 15.05971
7.648714 15.088009999999999
7.649714 15.115200000000002
7.650714 15.141279999999998
7.651714 15.16625
7.652714 15.19011
7.653714 15.212860000000001
7.654714 15.2345
7.655715 15.255009999999999
7.656714 15.27442
7.657714 15.292710000000001
7.658714 15.309890000000001
7.659714 15.32596
7.660714 15.34093
7.661714 15.3548
7.662714 15.36757
7.663714 15.37924
7.664714 15.389800000000001
7.665714 15.39924
7.666714 15.40756
7.667714 15.41475
7.668715 15.42081
7.669714 15.42574
7.670714 15.42955
7.671714 15.43225
7.672714 15.43382
7.673714 15.434280000000001
7.674714 15.433620000000001
7.675714 15.43186
7.676714 15.42899
7.677714 15.42502
7.678714 15.419949999999998
7.679714 15.413789999999999
7.680714 15.406529999999998
7.681714 15.398159999999999
7.682714 15.3887
7.683714 15.378120000000001
7.684714 15.36642
7.685714 15.353620000000001
7.686714 15.339690000000001
7.687714 15.324670000000001
7.688715 15.30854
7.689714 15.29132
7.690714 15.273010000000001
7.691714 15.253630000000001
7.692714 15.233160000000002
7.693714 15.21162
7.694714 15.189
7.695714 15.165310000000002
7.696714 15.14055
7.697714 15.11471
7.698714 15.08781
7.699714 15.05983
7.700714 15.030769999999999
7.701715 15.000630000000001
7.702714 14.96941
7.703714 14.937130000000002
7.704714 14.90377
7.705714 14.86936
7.706714 14.83391
7.707714 14.79742
7.708714 14.7599
7.709714 14.72135
7.710714 14.68178
7.711714 14.641199999999998
7.712714 14.599590000000001
7.713714 14.55696
7.714714 14.513309999999999
7.715714 14.468639999999999
7.716714 14.422960000000002
7.717714 14.376249999999999
7.718714 14.32853
7.719714 14.279800000000002
7.720714 14.23006
7.721714 14.17933
7.722714 14.127609999999999
7.723714 14.07491
7.724714 14.021249999999998
7.725714 13.966629999999999
7.726714 13.91107
7.727714 13.85455
7.728714 13.79709
7.729714 13.73868
7.730714 13.67933
7.731714 13.619029999999999
7.732714 13.55779
7.733714 13.4956
7.734715 13.43248
7.735714 13.36843
7.736714 13.30345
7.737714 13.23756
7.738714 13.170770000000001
7.739714 13.10309
7.740714 13.034519999999999
7.741714 12.965090000000002
7.742714 12.89479
7.743714 12.82364
7.744714 12.75164
7.745714 12.67878
7.746714 12.60508
7.747715 12.530520000000001
7.748714 12.45512
7.749714 12.37886
7.750714 12.30177
7.751714 12.22384
7.752714 12.14508
7.753714 12.06551
7.754714 11.98514
7.755714 11.90397
7.756714 11.82202
7.757714 11.7393
7.758714 11.65582
7.759714 11.57159
7.760714 11.48661
7.761714 11.40089
7.762714 11.31443
7.763714 11.22723
7.764714 11.13929
7.765714 11.05062
7.766714 10.961210000000001
7.767715 10.87108
7.768714 10.780240000000001
7.769714 10.688699999999999
7.770714 10.59647
7.771714 10.50356
7.772714 10.409989999999999
7.773714 10.315760000000001
7.774714 10.2209
7.775714 10.125399999999999
7.776714 10.02928
7.777714 9.9325389
7.778714 9.8351814
7.779714 9.737210000000001
7.780715 9.6386261
7.781714 9.5394321
7.782714 9.4396323
7.783714 9.3392342
7.784714 9.238246799999999
7.785714 9.1366827
7.786714 9.034555399999999
7.787714 8.931879
7.788714 8.8286661
7.789714 8.7249301
7.790714 8.6206824
7.791714 8.5159317
7.792714 8.410687
7.793715 8.3049536
7.794714 8.1987374
7.795714 8.0920421
7.796714 7.9848707
7.797714 7.8772262
7.798714 7.769113
7.799714 7.6605372
7.800714 7.5515077
7.801714 7.442036300000001
7.802714 7.3321372
7.803714 7.221825399999999
7.804714 7.1111165000000005
7.805714 7.000024600000001
7.806714 6.8885616999999995
7.807714 6.7767382000000005
7.808714 6.6645615000000005
7.809714 6.5520376
7.810714 6.4391717
7.811714 6.3259684
7.812714 6.212432300000001
7.813715 6.0985684
7.814714 5.984382
7.815714 5.8698792
7.816714 5.755068
7.817714 5.6399576
7.818714 5.5245603999999995
7.819714 5.4088905
7.820714 5.2929632
7.821714 5.1767942
7.822714 5.0603975000000005
7.823714 4.943785800000001
7.824714 4.8269678
7.825714 4.7099501
7.826715 4.5927372
7.827714 4.4753324
7.828714 4.3577395
7.829714 4.2399637
7.830714 4.1220117
7.831714 4.0038917
7.832714 3.8856126
7.833714 3.7671853
7.834714 3.6486207999999998
7.835714 3.529932
7.836714 3.4111317000000003
7.837714 3.2922339000000003
7.838714 3.1732529
7.839714 3.0542021999999998
7.840714 2.9350933
7.841714 2.8159351999999997
7.842714 2.6967339
7.843714 2.5774933
7.844714 2.4582161
7.845714 2.3389048999999997
7.846714 2.2195641
7.847714 2.1002004000000003
7.848714 1.9808233000000002
7.849714 1.8614443
7.850714 1.7420765
7.851714 1.6227333
7.852714 1.5034276
7.853714 1.3841721
7.854714 1.2649789
7.855714 1.1458593
7.856714 1.0268244
7.857714 0.90788389
7.858714 0.78904638
7.859715 0.67031849
7.860714 0.5517048800000001
7.861714 0.43320903
7.862714 0.31483413
7.863714 0.19658441000000001
7.864714 0.07846631300000001
7.865714 -0.039510871
7.866714 -0.15733508999999998
7.867714 -0.27499238
7.868714 -0.39246812999999997
7.869714 -0.5097483300000001
7.870714 -0.62682056
7.871714 -0.7436744399999999
7.872715 -0.86030141
7.873714 -0.9766940999999999
7.874714 -1.092846
7.875714 -1.2087509
7.876714 -1.3244027999999999
7.877714 -1.4397962
7.878714 -1.5549257
7.879714 -1.6697863
7.880714 -1.7843722999999998
7.881714 -1.8986769000000001
7.882714 -2.0126913
7.883714 -2.1264045
7.884714 -2.2398032
7.885714 -2.3528734
7.886714 -2.4656007
7.887714 -2.5779724
7.888714 -2.6899781000000003
7.889714 -2.8016102000000003
7.890714 -2.9128632000000003
7.891714 -3.0237331999999997
7.892715 -3.1342163999999997
7.893714 -3.2443083999999995
7.894714 -3.354004
7.895714 -3.4632973
7.896714 -3.5721809
7.897714 -3.6806468000000003
7.898714 -3.7886873000000003
7.899714 -3.8962938000000005
7.900714 -4.0034562000000005
7.901714 -4.1101638000000005
7.902714 -4.2164054
7.903714 -4.322169
7.904714 -4.4274438
7.905715 -4.5322206
7.906714 -4.6364926
7.907714 -4.740255
7.908714 -4.8435051
7.909714 -4.946241199999999
7.910714 -5.0484609
7.911714 -5.1501602
7.912714 -5.2513335
7.913714 -5.351973
7.914714 -5.4520696
7.915714 -5.5516131
7.916714 -5.6505937
7.917714 -5.7490014
7.918715 -5.846826699999999
7.919714 -5.9440609
7.920714 -6.0406953
7.921714 -6.1367221
7.922714 -6.2321339
7.923714 -6.326925
7.924714 -6.421091399999999
7.925714 -6.5146297
7.926714 -6.607537700000001
7.927714 -6.6998139
7.928714 -6.791456
7.929714 -6.8824589000000005
7.930714 -6.9728158
7.931714 -7.062518600000001
7.932714 -7.1515568
7.933714 -7.239919899999999
7.934714 -7.3275991
7.935714 -7.4145846
7.936714 -7.5008698
7.937714 -7.5864486
7.938715 -7.671316
7.939714 -7.7554680000000005
7.940714 -7.838901900000001
7.941714 -7.9216145000000004
7.942714 -8.003603700000001
7.943714 -8.0848657
7.944714 -8.1653982
7.945714 -8.245198400000001
7.946714 -8.324261
7.947714 -8.4025815
7.948714 -8.4801525
7.949714 -8.5569665
7.950714 -8.6330138
7.951715 -8.708287
7.952714 -8.7827779
7.953714 -8.8564806
7.954714 -8.9293912
7.955714 -9.001506099999999
7.956714 -9.0728238
7.957714 -9.143343600000001
7.958714 -9.2130646
7.959714 -9.281984699999999
7.960714 -9.3501009
7.961714 -9.417410199999999
7.962714 -9.4839089
7.963714 -9.5495909
7.964714 -9.614452
7.965714 -9.678486
7.966714 -9.741687
7.967714 -9.8040499
7.968714 -9.865568600000001
7.969714 -9.9262379
7.970714 -9.9860527
7.971714 -10.04501
7.972714 -10.10311
7.973714 -10.16034
7.974714 -10.21672
7.975714 -10.27223
7.976714 -10.32688
7.977714 -10.38067
7.978714 -10.4336
7.979714 -10.48566
7.980714 -10.53684
7.981714 -10.58715
7.982714 -10.636569999999999
7.983714 -10.68511
7.984715 -10.732750000000001
7.985714 -10.7795
7.986714 -10.82536
7.987714 -10.87032
7.988714 -10.91438
7.989714 -10.95754
7.990714 -10.9998
7.991714 -11.04115
7.992714 -11.08161
7.993714 -11.12116
7.994714 -11.15981
7.995714 -11.197569999999999
7.996714 -11.23442
7.997715 -11.27037
7.998714 -11.30541
7.999714 -11.33953
8.000714 -11.37274
8.001715 -11.40503
8.002714 -11.436399999999999
8.003715 -11.46685
8.004714 -11.49638
8.005714 -11.52499
8.006714 -11.55268
8.007714 -11.57945
8.008715 -11.6053
8.009714 -11.63023
8.010715 -11.65424
8.011714 -11.67733
8.012714 -11.6995
8.013714 -11.72075
8.014714 -11.74109
8.015715 -11.76051
8.016714 -11.77902
8.017715 -11.7966
8.018714 -11.81325
8.019714 -11.82898
8.020715 -11.84379
8.021714 -11.857669999999999
8.022715 -11.87063
8.023714 -11.88267
8.024714 -11.8938
8.025714 -11.90402
8.026714 -11.913319999999999
8.027715 -11.921710000000001
8.028714 -11.92918
8.029715 -11.935740000000001
8.030714 -11.94139
8.031714 -11.94613
8.032714 -11.94997
8.033714 -11.95291
8.034715 -11.95494
8.035714 -11.95607
8.036715 -11.95629
8.037714 -11.95561
8.038714 -11.95402
8.039714 -11.95153
8.040714 -11.94814
8.041715 -11.94386
8.042714 -11.938690000000001
8.043715 -11.93263
8.044714 -11.92569
8.045714 -11.91786
8.046714 -11.90915
8.047714 -11.89955
8.048715 -11.88908
8.049714 -11.877740000000001
8.050714 -11.86553
8.051714 -11.852450000000001
8.052714 -11.83851
8.053715 -11.82371
8.054714 -11.80804
8.055715 -11.791509999999999
8.056714 -11.77411
8.057714 -11.75586
8.058714 -11.73675
8.059714 -11.7168
8.060715 -11.69601
8.061714 -11.67438
8.062715 -11.65192
8.063714 -11.628620000000002
8.064714 -11.6045
8.065714 -11.57956
8.066714 -11.55378
8.067715 -11.52719
8.068714 -11.49979
8.069715 -11.471580000000001
8.070714 -11.44256
8.071714 -11.412740000000001
8.072714 -11.38212
8.073714 -11.35069
8.074715 -11.31846
8.075714 -11.28543
8.076715 -11.251619999999999
8.077714 -11.21703
8.078714 -11.18167
8.079714 -11.14554
8.080714 -11.108659999999999
8.081715 -11.071019999999999
8.082714 -11.032630000000001
8.083714 -10.99349
8.084714 -10.9536
8.085714 -10.91297
8.086715 -10.871599999999999
8.087714 -10.82949
8.088715 -10.786660000000001
8.089714 -10.74311
8.090714 -10.69883
8.091714 -10.653830000000001
8.092714 -10.60812
8.093715 -10.5617
8.094714 -10.514569999999999
8.095715 -10.46675
8.096714 -10.41826
8.097714 -10.36909
8.098714 -10.31925
8.099714 -10.26875
8.100715 -10.21759
8.101714 -10.16577
8.102715 -10.11328
8.103714 -10.060139999999999
8.104714 -10.00635
8.105714 -9.951913399999999
8.106714 -9.8968454
8.107715 -9.8411493
8.108714 -9.7848296
8.109715 -9.7278915
8.110714 -9.6703403
8.111714 -9.6121833
8.112714 -9.5534295
8.113714 -9.4940893
8.114715 -9.4341733
8.115714 -9.3736902
8.116714 -9.3126446
8.117714 -9.2510395
8.118714 -9.1888741
8.119715 -9.1261484
8.120714 -9.0628639
8.121715 -8.999025099999999
8.122714 -8.9346394
8.123714 -8.8697158
8.124714 -8.8042654
8.125714 -8.7382965
8.126715 -8.6718179
8.127714 -8.6048357
8.128715 -8.537356599999999
8.129714 -8.4693879
8.130714 -8.400938700000001
8.131714 -8.3320178
8.132714 -8.262635
8.133715 -8.1927978
8.134714 -8.1225105
8.135715 -8.0517761
8.136714 -7.9805955
8.137714 -7.908968600000001
8.138714 -7.8368991999999995
8.139714 -7.764392300000001
8.140715 -7.6914571
8.141714 -7.6181054
8.142715 -7.544349899999999
8.143714 -7.4702017
8.144714 -7.3956698
8.145715 -7.320760900000001
8.146714 -7.245481
8.147715 -7.1698344999999994
8.148714 -7.0938273999999995
8.149714 -7.0174664
8.150714 -6.940758199999999
8.151714 -6.8637095
8.152715 -6.7863256
8.153714 -6.7086093
8.154715 -6.6305637
8.155714 -6.5521911
8.156714 -6.473496600000001
8.157714 -6.394488399999999
8.158714 -6.3151777000000004
8.159715 -6.2355794
8.160714 -6.1557069
8.161715 -6.075573
8.162714 -5.9951872
8.163714 -5.9145555000000005
8.164714 -5.833682
8.165714 -5.7525698
8.166715 -5.6712225
8.167714 -5.589645
8.168715 -5.5078432
8.169714 -5.4258235
8.170714 -5.3435922
8.171714 -5.2611545
8.172714 -5.178514900000001
8.173715 -5.095678599999999
8.174714 -5.0126523
8.175714 -4.9294449
8.176714 -4.8460681
8.177714 -4.7625352
8.178715 -4.6788587999999995
8.179714 -4.5950495
8.180715 -4.5111146
8.181714 -4.4270582
8.182714 -4.342882299999999
8.183714 -4.258588
8.184714 -4.1741773
8.185715 -4.0896554
8.186714 -4.0050286999999996
8.187715 -3.9203059
8.188714 -3.8354959
8.189714 -3.7506070000000005
8.190714 -3.6656468999999996
8.191714 -3.5806227
8.192715 -3.4955426999999997
8.193714 -3.4104161
8.194715 -3.3252536999999998
8.195714 -3.2400664000000003
8.196714 -3.1548645
8.197714 -3.0696562
8.198714 -2.9844463
8.199715 -2.899237
8.200714 -2.8140284
8.201715 -2.7288208000000003
8.202714 -2.6436162999999997
8.203714 -2.55842
8.204714 -2.4732403
8.205714 -2.3880875
8.206715 -2.3029724000000003
8.207714 -2.2179054
8.208714 -2.1328952
8.209714 -2.0479493
8.210714 -1.9630748999999998
8.211715 -1.8782791
8.212714 -1.7935700999999997
8.213715 -1.7089561
8.214714 -1.6244445
8.215714 -1.5400414
8.216714 -1.4557502
8.217714 -1.3715724
8.218715 -1.2875084
8.219714 -1.2035598
8.220715 -1.1197305
8.221714 -1.0360277
8.222714 -0.95246155
8.223714 -0.86904401
8.224714 -0.7857872199999999
8.225715 -0.70270142
8.226714 -0.61979461
8.227715 -0.53707245
8.228714 -0.45453906
8.229714 -0.37219831999999997
8.230714 -0.29005457
8.231714 -0.20811276
8.232715 -0.12637794
8.233714 -0.044854535
8.234715 0.036454183
8.235714 0.11754595
8.236714 0.19841858
8.237714 0.27906854999999997
8.238714 0.35948984
8.239715 0.43967338
8.240714 0.51960764
8.241714 0.5992800500000001
8.242714 0.67867893
8.243714 0.75779515
8.244715 0.8366229
8.245714 0.91515929
8.246715 0.99340323
8.247714 1.0713538999999999
8.248714 1.1490094
8.249714 1.2263665
8.250714 1.3034205
8.251715 1.3801666000000001
8.252714 1.4566004000000001
8.253715 1.532718
8.254714 1.6085155
8.255714 1.6839884
8.256714 1.7591299
8.257714 1.8339314999999998
8.258715 1.9083828
8.259714 1.9824734
8.260715 2.0561947000000003
8.261714 2.1295406
8.262714 2.2025092
8.263714 2.2751007
8.264714 2.3473173
8.265715 2.4191599
8.266714 2.4906273999999997
8.267715 2.561716
8.268714 2.6324198
8.269714 2.7027316
8.270715 2.7726447000000003
8.271714 2.8421529000000003
8.272715 2.9112507
8.273714 2.9799331
8.274714 3.0481942
8.275714 3.1160269
8.276714 3.1834234
8.277715 3.2503765
8.278714 3.3168811
8.279715 3.3829346000000005
8.280714 3.4485373999999998
8.281714 3.5136927
8.282714 3.5784035999999997
8.283714 3.6426716
8.284715 3.7064954999999995
8.285714 3.7698701000000003
8.286715 3.8327880000000003
8.287714 3.8952402999999998
8.288714 3.9572187000000003
8.289714 4.0187165
8.290714 4.0797292999999994
8.291715 4.140253700000001
8.292714 4.2002868
8.293715 4.2598255
8.294714 4.3188654
8.295714 4.3774030999999995
8.296714 4.4354361
8.297714 4.4929635
8.298715 4.5499868999999995
8.299714 4.6065096
8.300714 4.6625342
8.301714 4.718061199999999
8.302714 4.7730882
8.303715 4.8276085
8.304714 4.8816133
8.305715 4.9350932
8.306714 4.9880397
8.307714 5.0404478
8.308714 5.0923153999999995
8.309714 5.1436428
8.310715 5.1944312
8.311714 5.2446812000000005
8.312715 5.294393
8.313714 5.343565
8.314714 5.392196
8.315714 5.4402851000000005
8.316714 5.4878328
8.317715 5.5348407
8.318714 5.5813096
8.319715 5.6272391
8.320714 5.672625099999999
8.321714 5.7174608000000005
8.322714 5.7617381000000005
8.323714 5.8054488
8.324715 5.8485866
8.325714 5.8911487
8.326715 5.9331372
8.327714 5.9745561
8.328714 6.0154103
8.329714 6.0557038
8.330714 6.0954385
8.331715 6.134614
8.332714 6.1732281
8.333714 6.2112786
8.334714 6.2487643
8.335714 6.2856846
8.336715 6.322038200000001
8.337714 6.3578248
8.338715 6.3930422
8.339714 6.4276844
8.340714 6.4617462
8.341714 6.4952224
8.342714 6.528110099999999
8.343715 6.5604098
8.344714 6.5921254
8.345715 6.623264399999999
8.346714 6.6538341
8.347714 6.6838391
8.348714 6.7132816
8.349714 6.74216
8.350715 6.770470700000001
8.351714 6.798208499999999
8.352715 6.8253696
8.353714 6.8519524999999994
8.354714 6.8779565
8.355714 6.9033815999999995
8.356714 6.9282278
8.357715 6.952494400000001
8.358714 6.976179
8.359715 6.999281
8.360714 7.0218004
8.361714 7.043740199999999
8.362714 7.0651062
8.363714 7.0859067
8.364715 7.1061485
8.365714 7.1258366
8.366714 7.1449719
8.367714 7.163552199999999
8.368714 7.1815722
8.369715 7.1990259000000005
8.370714 7.2159089
8.371715 7.232219
8.372714 7.2479576
8.373714 7.263127
8.374714 7.277731599999999
8.375714 7.291773
8.376715 7.305254
8.377714 7.3181748
8.378715 7.3305376
8.379714 7.342345999999999
8.380714 7.3536046
8.381714 7.36432
8.382714 7.3744975
8.383715 7.38414
8.384714 7.393248400000001
8.385715 7.4018188
8.386714 7.4098468
8.387714 7.4173264
8.388714 7.4242547000000005
8.389714 7.4306324
8.390715 7.436464
8.391714 7.4417546
8.392715 7.446512600000001
8.393714 7.4507438
8.394714 7.4544527
8.395715 7.457643
8.396714 7.4603163
8.397715 7.4624747000000005
8.398714 7.464122
8.399714 7.465262
8.400714 7.4658982
8.401714 7.4660331
8.402715 7.465666499999999
8.403714 7.4647963
8.404715 7.4634187
8.405714 7.461530700000001
8.406714 7.4591316
8.407714 7.456223700000001
8.408714 7.4528128
8.409715 7.4489079
8.410714 7.4445181
8.411715 7.4396512999999995
8.412714 7.434312299999999
8.413714 7.4285038
8.414714 7.422227400000001
8.415714 7.4154839
8.416715 7.408274700000001
8.417714 7.4006021
8.418715 7.392469
8.419714 7.3838778
8.420714 7.3748298000000005
8.421714 7.365325100000001
8.422714 7.355362899999999
8.423715 7.3449425
8.424714 7.3340662000000005
8.425714 7.3227376
8.426714 7.3109649
8.427714 7.2987579
8.428715 7.2861247
8.429714 7.273073500000001
8.430715 7.2596081
8.431714 7.2457306
8.432714 7.2314411
8.433714 7.2167389
8.434714 7.201624700000001
8.435715 7.1860991
8.436714 7.1701661
8.437715 7.153828399999999
8.438714 7.13709
8.439714 7.1199528999999995
8.440714 7.1024187
8.441714 7.084491099999999
8.442715 7.0661739
8.443714 7.0474729
8.444715 7.0283964
8.445714 7.0089526
8.446714 6.9891497
8.447714 6.968994400000001
8.448714 6.9484904
8.449715 6.9276378
8.450714 6.9064364000000005
8.451715 6.8848848
8.452714 6.8629831
8.453714 6.8407327
8.454714 6.8181373
8.455714 6.7952029
8.456715 6.771933300000001
8.457714 6.7483343
8.458714 6.7244098
8.459714 6.7001641
8.460714 6.6756018
8.461715 6.6507295
8.462714 6.625553200000001
8.463715 6.600081200000001
8.464714 6.57432
8.465714 6.5482736
8.466714 6.5219447
8.467714 6.495334199999999
8.468715 6.468441299999999
8.469714 6.4412653
8.470715 6.413807
8.471714 6.386070000000001
8.472714 6.3580595
8.473714 6.329782300000001
8.474714 6.3012443000000005
8.475715 6.2724523
8.476714 6.2434115
8.477715 6.2141258
8.478714 6.1846003
8.479714 6.1548404
8.480714 6.1248515
8.481714 6.0946397
8.482715 6.0642100999999995
8.483714 6.0335666
8.484715 6.0027108
8.485714 5.971643
8.486714 5.9403628
8.487714 5.9088711
8.488714 5.8771703
8.489715 5.8452651
8.490714 5.813161699999999
8.491714 5.7808679000000005
8.492714 5.7483904
8.493714 5.7157356
8.494715 5.6829084000000005
8.495714 5.649912
8.496715 5.6167506
8.497714 5.5834278
8.498714 5.5499483000000005
8.499714 5.5163164
8.500714 5.4825362
8.501715 5.4486111
8.502714 5.4145422
8.503715 5.3803301999999995
8.504714 5.345976
8.505714 5.3114813
8.506714 5.2768495
8.507714 5.2420869
8.508715 5.2072015
8.509714 5.1722009
8.510715 5.1370926
8.511714 5.1018823
8.512714 5.0665736
8.513714 5.03117
8.514714 4.9956735000000005
8.515715 4.9600873
8.516714 4.9244151
8.517715 4.8886608
8.518714 4.8528288
8.519714 4.8169211
8.520715 4.7809396
8.521714 4.7448851
8.522715 4.7087587
8.523714 4.6725623
8.524714 4.6363007
8.525714 4.5999799
8.526714 4.5636076
8.527715 4.5271922
8.528714 4.4907399
8.529715 4.4542558
8.530714 4.4177424
8.531714 4.381201
8.532714 4.3446328
8.533714 4.3080397
8.534715 4.2714249
8.535714 4.2347927
8.536715 4.1981466
8.537714 4.1614901
8.538714 4.1248254
8.539714 4.0881537
8.540714 4.051476
8.541715 4.0147953
8.542714 3.9781153
8.543715 3.9414432
8.544714 3.9047863
8.545714 3.8681522000000004
8.546714 3.8315468
8.547714 3.7949737
8.548715 3.7584342
8.549714 3.7219285999999996
8.550714 3.6854561
8.551714 3.649018
8.552714 3.6126167000000002
8.553715 3.5762563
8.554714 3.5399411
8.555715 3.503675
8.556714 3.4674611
8.557714 3.4313011999999996
8.558714 3.3951961
8.559714 3.3591482999999998
8.560715 3.3231615999999997
8.561714 3.287242
8.562715 3.2513965
8.563714 3.2156322
8.564714 3.1799543999999997
8.565714 3.1443655
8.566714 3.1088656
8.567715 3.0734528
8.568714 3.0381253
8.569715 3.0028826
8.570714 2.9677263
8.571714 2.9326601
8.572714 2.8976889
8.573714 2.8628176
8.574715 2.8280495
8.575714 2.7933868
8.576715 2.7588306
8.577714 2.7243828000000003
8.578714 2.6900463
8.579714 2.6558260000000002
8.580714 2.621728
8.581715 2.5877586
8.582714 2.5539221000000003
8.583714 2.5202209
8.584714 2.486654
8.585714 2.4532188
8.586715 2.4199124
8.587714 2.3867336999999997
8.588715 2.3536837
8.589714 2.3207663
8.590714 2.2879869
8.591714 2.2553513
8.592714 2.222864
8.593715 2.1905273
8.594714 2.1583423
8.595715 2.1263095
8.596714 2.0944301
8.597714 2.0627068
8.598714 2.0311441
8.599714 1.9997464
8.600715 1.9685173
8.601714 1.9374578999999998
8.602715 1.9065667000000002
8.603714 1.8758401
8.604714 1.8452745
8.605714 1.8148676
8.606714 1.7846201
8.607715 1.7545354999999998
8.608714 1.7246202
8.609715 1.6948804000000002
8.610714 1.6653216
8.611714 1.6359466999999999
8.612714 1.6067563999999999
8.613714 1.57775
8.614715 1.5489267
8.615714 1.5202871
8.616714 1.4918333000000001
8.617714 1.4635683
8.618714 1.4354949000000001
8.619715 1.407614
8.620714 1.3799242
8.621715 1.3524223
8.622714 1.3251047999999999
8.623714 1.2979691999999998
8.624714 1.271016
8.625714 1.2442488
8.626715 1.2176737
8.627714 1.1912975
8.628715 1.1651258
8.629714 1.1391613999999999
8.630714 1.113404
8.631714 1.0878512
8.632714 1.0624998
8.633715 1.0373476
8.634714 1.0123939
8.635715 0.9876399299999999
8.636714 0.96308738
8.637714 0.9387372999999999
8.638714 0.9145894099999999
8.639714 0.89064166
8.640715 0.86689144
8.641714 0.84333699
8.642715 0.8199788600000001
8.643714 0.7968204099999999
8.644714 0.7738674099999999
8.645715 0.7511262799999999
8.646714 0.7286022
8.647715 0.7062974900000001
8.648714 0.68421089
8.649714 0.66233827
8.650714 0.6406742099999999
8.651714 0.61921384
8.652715 0.59795422
8.653714 0.57689492
8.654715 0.5560372499999999
8.655714 0.5353829800000001
8.656714 0.51493323
8.657714 0.49468782
8.658714 0.47464548
8.659715 0.45480505000000004
8.660714 0.43516667000000003
8.661715 0.41573252999999993
8.662714 0.39650667000000006
8.663714 0.37749382
8.664714 0.35869759
8.665714 0.34011898
8.666715 0.32175556
8.667714 0.30360199
8.668715 0.28565144
8.669714 0.26789768999999997
8.670714 0.25033670999999996
8.671714 0.23296755
8.672714 0.21579193
8.673715 0.19881304
8.674714 0.18203395
8.675714 0.1654565
8.676714 0.14908090000000002
8.677714 0.13290631
8.678715 0.11693181
8.679714 0.10115740999999999
8.680715 0.085584226
8.681714 0.070214015
8.682714 0.055047916
8.683714 0.0400852
8.684714 0.025322521
8.685715 0.010754167
8.686714 -0.0036267164
8.687715 -0.017826324999999997
8.688714 -0.031848499
8.689714 -0.045693788
8.690714 -0.05935962
8.691714 -0.072841498
8.692715 -0.086134719
8.693714 -0.09923597099999999
8.694715 -0.1121442
8.695714 -0.12486049
8.696714 -0.13738727
8.697714 -0.14972722
8.698714 -0.16188239
8.699715 -0.17385412
8.700714 -0.18564356
8.701715 -0.19725251000000002
8.702714 -0.20868424
8.703714 -0.2199434
8.704714 -0.23103542999999999
8.705714 -0.24196516999999998
8.706715 -0.25273557
8.707714 -0.26334673000000003
8.708714 -0.27379602999999997
8.709714 -0.28407909
8.710714 -0.29419144
8.711715 -0.30413019
8.712714 -0.31389506
8.713715 -0.32348859
8.714714 -0.33291534
8.715714 -0.3421807
8.716714 -0.35128954
8.717714 -0.36024558
8.718715 -0.36905122
8.719714 -0.37770807
8.720715 -0.3862178
8.721714 -0.39458247
8.722714 -0.40280456000000003
8.723714 -0.41088642999999997
8.724714 -0.41882936000000004
8.725715 -0.42663296000000006
8.726714 -0.43429517999999995
8.727715 -0.44181291
8.728714 -0.44918329999999995
8.729714 -0.45640500999999994
8.730714 -0.46347934
8.731714 -0.47041033
8.732715 -0.47720415
8.733714 -0.48386781
8.734715 -0.49040778999999995
8.735714 -0.49682888
8.736714 -0.5031337
8.737714 -0.50932304
8.738714 -0.51539666
8.739715 -0.5213541
8.740714 -0.52719526
8.741714 -0.53292052
8.742714 -0.53853048
8.743714 -0.54402542
8.744715 -0.54940511
8.745714 -0.55466909
8.746715 -0.55981711
8.747714 -0.56485003
8.748714 -0.56977053
8.749714 -0.5745832799999999
8.750714 -0.57929438
8.751715 -0.58391043
8.752714 -0.58843726
8.753715 -0.59287888
8.754714 -0.59723691
8.755714 -0.60151084
8.756714 -0.6056987699999999
8.757714 -0.60979845
8.758715 -0.6138084
8.759714 -0.61772829
8.760715 -0.62155919
8.761714 -0.62530315
8.762714 -0.62896279
8.763714 -0.63254079
8.764714 -0.63603995
8.765715 -0.63946331
8.766714 -0.6428143
8.767715 -0.6460970699999999
8.768714 -0.64931614
8.769714 -0.65247603
8.770715 -0.65558036
8.771714 -0.65863119
8.772715 -0.66162869
8.773714 -0.6645712500000001
8.774714 -0.66745616
8.775714 -0.67028068
8.776714 -0.67304303
8.777715 -0.67574321
8.778714 -0.67838328
8.779715 -0.6809669100000001
8.780714 -0.68349885
8.781714 -0.6859841799999999
8.782714 -0.6884275900000001
8.783714 -0.69083311
8.784715 -0.69320397
8.785714 -0.6955429
8.786715 -0.69785211
8.787714 -0.70013353
8.788714 -0.70238854
8.789714 -0.70461789
8.790714 -0.70682135
8.791715 -0.70899795
8.792714 -0.71114623
8.793715 -0.71326499
8.794714 -0.71535395
8.795714 -0.71741445
8.796714 -0.71944958
8.797714 -0.72146398
8.798715 -0.72346325
8.799714 -0.72545293
8.800714 -0.7274376699999999
8.801714 -0.7294205
8.802714 -0.73140282
8.803715 -0.73338463
8.804714 -0.73536499
8.805715 -0.73734266
8.806714 -0.7393166
8.807714 -0.74128625
8.808714 -0.74325143
8.809714 -0.7452124299999999
8.810715 -0.74716983
8.811714 -0.74912473
8.812715 -0.75107897
8.813714 -0.7530354
8.814714 -0.75499797
8.815714 -0.75697172
8.816714 -0.7589621000000001
8.817715 -0.7609741800000001
8.818714 -0.7630119599999999
8.819715 -0.7650775799999999
8.820714 -0.76717124
8.821714 -0.7692914000000001
8.822714 -0.77143554
8.823714 -0.77360105
8.824715 -0.77578602
8.825714 -0.77798981
8.826715 -0.78021307
8.827714 -0.78245755
8.828714 -0.78472579
8.829714 -0.78702057
8.830714 -0.78934468
8.831715 -0.79170084
8.832714 -0.7940919100000001
8.833714 -0.7965208999999999
8.834714 -0.79899086
8.835714 -0.8015045000000001
8.836715 -0.8040637700000001
8.837714 -0.8066692400000001
8.838715 -0.8093202500000001
8.839714 -0.8120146599999999
8.840714 -0.81474986
8.841714 -0.8175235200000001
8.842714 -0.82033454
8.843715 -0.82318345
8.844714 -0.8260725999999999
8.845715 -0.8290058899999999
8.846714 -0.8319877099999999
8.847714 -0.83502242
8.848714 -0.8381133900000001
8.849714 -0.8412628400000001
8.850715 -0.8444720899999999
8.851714 -0.84774168
8.852715 -0.8510719099999999
8.853714 -0.85446285
8.854714 -0.8579145200000001
8.855714 -0.86142644
8.856714 -0.8649976
8.857715 -0.8686263099999999
8.858714 -0.87231062
8.859715 -0.8760491400000001
8.860714 -0.87984148
8.861714 -0.88368887
8.862714 -0.88759428
8.863714 -0.8915618999999999
8.864715 -0.8955963000000001
8.865714 -0.89970157
8.866714 -0.9038803200000001
8.867714 -0.90813339
8.868714 -0.91246022
8.869715 -0.91685904
8.870714 -0.92132799
8.871715 -0.92586568
8.872714 -0.93047116
8.873714 -0.9351442600000001
8.874714 -0.9398850599999999
8.875714 -0.9446934800000001
8.876715 -0.94956961
8.877714 -0.95451344
8.878715 -0.95952554
8.879714 -0.96460739
8.880714 -0.96976152
8.881714 -0.97499117
8.882714 -0.98029952
8.883715 -0.985689
8.884714 -0.99116052
8.885715 -0.99671297
8.886714 -1.0023439
8.887714 -1.0080501
8.888714 -1.0138285
8.889714 -1.0196770000000002
8.890715 -1.0255948000000001
8.891714 -1.0315825
8.892715 -1.0376419
8.893714 -1.0437747000000002
8.894714 -1.0499825
8.895715 -1.0562665
8.896714 -1.0626276000000001
8.897715 -1.0690666999999998
8.898714 -1.0755848000000001
8.899714 -1.0821832999999998
8.900714 -1.0888634
8.901714 -1.0956257
8.902715 -1.1024695
8.903714 -1.109393
8.904715 -1.1163934
8.905714 -1.1234671999999999
8.906714 -1.1306116
8.907714 -1.1378253
8.908714 -1.1451082
8.909715 -1.1524621000000002
8.910714 -1.1598895
8.911715 -1.1673930000000001
8.912714 -1.1749744
8.913714 -1.1826347
8.914714 -1.1903732
8.915714 -1.1981891
8.916715 -1.2060811
8.917714 -1.2140478
8.918715 -1.2220882
8.919714 -1.2302012
8.920714 -1.2383853
8.921714 -1.2466386
8.922714 -1.2549588
8.923715 -1.2633435
8.924714 -1.2717915
8.925714 -1.2803025000000001
8.926714 -1.2888778
8.927714 -1.2975198000000001
8.928715 -1.3062315999999998
8.929714 -1.3150157
8.930715 -1.3238737
8.931714 -1.3328056
8.932714 -1.3418097
8.933714 -1.3508835000000001
8.934714 -1.360024
8.935715 -1.3692288000000001
8.936714 -1.3784954999999999
8.937715 -1.3878228
8.938714 -1.3972092999999999
8.939714 -1.406654
8.940714 -1.4161556
8.941714 -1.4257133
8.942715 -1.4353266
8.943714 -1.4449956
8.944715 -1.4547215
8.945714 -1.4645058
8.946714 -1.4743500999999999
8.947714 -1.4842555
8.948714 -1.4942215
8.949715 -1.5042463000000001
8.950714 -1.5143269
8.951715 -1.5244594999999999
8.952714 -1.5346406
8.953714 -1.5448673
8.954714 -1.5551374999999998
8.955714 -1.5654506
8.956715 -1.5758062
8.957714 -1.5862042
8.958714 -1.5966449
8.959714 -1.6071284000000001
8.960714 -1.617655
8.961715 -1.6282248999999998
8.962714 -1.6388388
8.963715 -1.6494973
8.964714 -1.6602004
8.965714 -1.6709473
8.966714 -1.6817362999999999
8.967714 -1.6925648000000002
8.968715 -1.7034292
8.969714 -1.7143259000000002
8.970715 -1.725252
8.971714 -1.7362053
8.972714 -1.7471848
8.973714 -1.7581904
8.974714 -1.7692227
8.975715 -1.7802818000000002
8.976714 -1.7913681000000001
8.977715 -1.8024813000000002
8.978714 -1.8136211
8.979714 -1.8247867000000002
8.980714 -1.8359773
8.981714 -1.8471917
8.982715 -1.8584287000000002
8.983714 -1.8696863000000001
8.984715 -1.8809619999999998
8.985714 -1.892253
8.986714 -1.9035559
8.987714 -1.9148681
8.988714 -1.9261879999999998
8.989715 -1.9375147
8.990714 -1.9488486999999999
8.991714 -1.9601908000000001
8.992714 -1.9715415
8.993714 -1.9829012
8.994715 -1.9942693
8.995714 -2.0056447
8.996715 -2.0170256
8.997714 -2.0284105
8.998714 -2.0397978
8.999714 -2.0511858000000003
9.000714 -2.0625731000000003
9.001715 -2.0739576
9.002714 -2.0853367
9.003715 -2.0967079
9.004714 -2.108069
9.005714 -2.119418
9.006714 -2.1307543
9.007714 -2.1420776999999998
9.008715 -2.1533889999999998
9.009714 -2.1646889
9.010715 -2.1759776
9.011714 -2.1872545
9.012714 -2.1985175
9.013714 -2.2097642
9.014714 -2.2209920000000003
9.015715 -2.2321988
9.016714 -2.2433829
9.017715 -2.2545433
9.018714 -2.2656789
9.019714 -2.2767888
9.020715 -2.2878714
9.021714 -2.2989249
9.022715 -2.3099472999999997
9.023714 -2.3209371
9.024714 -2.3318935
9.025714 -2.3428168
9.026714 -2.3537073
9.027715 -2.3645654
9.028714 -2.3753908
9.029715 -2.3861814
9.030714 -2.3969346999999996
9.031714 -2.4076470999999997
9.032714 -2.4183158
9.033714 -2.4289383
9.034715 -2.4395136
9.035714 -2.4500417
9.036715 -2.4605228
9.037714 -2.4709567000000003
9.038714 -2.4813425000000002
9.039714 -2.4916783000000002
9.040714 -2.5019618
9.041715 -2.512191
9.042714 -2.5223648
9.043715 -2.5324825
9.044714 -2.5425447
9.045714 -2.5525518000000003
9.046714 -2.5625033
9.047714 -2.5723979
9.048715 -2.582233
9.049714 -2.5920058
9.050714 -2.6017133
9.051714 -2.6113542
9.052714 -2.6209282
9.053715 -2.6304359
9.054714 -2.6398787
9.055715 -2.6492571
9.056714 -2.6585704000000003
9.057714 -2.6678162
9.058714 -2.6769916
9.059714 -2.6860934
9.060715 -2.6951194000000003
9.061714 -2.7040686000000003
9.062715 -2.7129414
9.063714 -2.7217383
9.064714 -2.7304595000000003
9.065714 -2.7391045999999997
9.066714 -2.7476715
9.067715 -2.7561575
9.068714 -2.7645599
9.069715 -2.7728772
9.070714 -2.7811091
9.071714 -2.7892565
9.072714 -2.7973209
9.073714 -2.8053027
9.074715 -2.8132012
9.075714 -2.8210141
9.076715 -2.8287381
9.077714 -2.8363695
9.078714 -2.843906
9.079714 -2.8513465
9.080714 -2.8586924
9.081715 -2.8659455
9.082714 -2.8731076
9.083714 -2.8801793
9.084714 -2.8871596
9.085714 -2.8940460000000003
9.086715 -2.9008357
9.087714 -2.9075265
9.088715 -2.9141171
9.089714 -2.9206078
9.090714 -2.9269997
9.091714 -2.9332932
9.092714 -2.9394877999999998
9.093715 -2.9455815
9.094714 -2.9515712
9.095715 -2.9574538
9.096714 -2.9632274
9.097714 -2.9688919
9.098714 -2.9744491
9.099714 -2.9799024
9.100715 -2.9852545
9.101714 -2.9905071
9.102715 -2.9956598000000003
9.103714 -3.0007098
9.104714 -3.0056536
9.105714 -3.0104879
9.106714 -3.0152103
9.107715 -3.0198202
9.108714 -3.0243184
9.109715 -3.0287061
9.110714 -3.0329837
9.111714 -3.0371506
9.112714 -3.0412054
9.113714 -3.045146
9.114715 -3.0489710999999997
9.115714 -3.0526815
9.116714 -3.0562791999999996
9.117714 -3.0597676000000003
9.118714 -3.0631498
9.119715 -3.0664271
9.120714 -3.0695988
9.121715 -3.0726614999999997
9.122714 -3.0756107
9.123714 -3.0784415
9.124714 -3.0811511
9.125714 -3.0837385
9.126715 -3.0862048
9.127714 -3.0885525
9.128715 -3.0907839999999998
9.129714 -3.0929007
9.130714 -3.094903
9.131714 -3.0967902
9.132714 -3.098562
9.133715 -3.1002188
9.134714 -3.1017624
9.135715 -3.1031950999999998
9.136714 -3.1045195000000003
9.137714 -3.105736
9.138714 -3.1068433
9.139714 -3.1078378
9.140715 -3.1087145
9.141714 -3.1094689
9.142715 -3.1100982999999998
9.143714 -3.1106023
9.144714 -3.1109836
9.145715 -3.111246
9.146714 -3.1113941
9.147715 -3.111431
9.148714 -3.1113579999999996
9.149714 -3.1111751
9.150714 -3.1108813
9.151714 -3.110476
9.152715 -3.1099593
9.153714 -3.1093318
9.154715 -3.1085946
9.155714 -3.1077474
9.156714 -3.1067889
9.157714 -3.1057156999999997
9.158714 -3.1045241
9.159715 -3.1032111000000002
9.160714 -3.1017756
9.161715 -3.1002192
9.162714 -3.0985462
9.163714 -3.0967621000000003
9.164714 -3.0948726
9.165714 -3.092882
9.166715 -3.0907916
9.167714 -3.0886007
9.168715 -3.0863073
9.169714 -3.0839084
9.170714 -3.0814022
9.171714 -3.0787878
9.172714 -3.076065
9.173715 -3.0732336
9.174714 -3.0702928000000003
9.175714 -3.0672412
9.176714 -3.0640773
9.177714 -3.0608
9.178715 -3.0574104
9.179714 -3.0539116
9.180715 -3.0503089
9.181714 -3.0466083
9.182714 -3.0428153
9.183714 -3.0389329
9.184714 -3.0349618
9.185715 -3.0308992
9.186714 -3.0267410000000003
9.187715 -3.0224827999999997
9.188714 -3.0181214
9.189714 -3.0136553999999998
9.190714 -3.0090848
9.191714 -3.0044109999999997
9.192715 -2.9996354
9.193714 -2.9947592
9.194715 -2.9897835
9.195714 -2.98471
9.196714 -2.979541
9.197714 -2.9742807
9.198714 -2.968934
9.199715 -2.9635059
9.200714 -2.9580003
9.201715 -2.9524182999999997
9.202714 -2.9467583
9.203714 -2.9410161
9.204714 -2.9351866
9.205714 -2.9292649
9.206715 -2.923248
9.207714 -2.9171356999999998
9.208714 -2.9109301
9.209714 -2.9046349
9.210714 -2.8982542000000002
9.211715 -2.8917916
9.212714 -2.8852498
9.213715 -2.8786313
9.214714 -2.8719384
9.215714 -2.8651739999999997
9.216714 -2.8583409
9.217714 -2.8514417
9.218715 -2.8444773
9.219714 -2.8374467
9.220715 -2.8303469000000003
9.221714 -2.8231729
9.222714 -2.8159199
9.223714 -2.8085846
9.224714 -2.8011665000000003
9.225715 -2.7936682
9.226714 -2.7860951
9.227715 -2.7784535999999997
9.228714 -2.77075
9.229714 -2.7629895
9.230714 -2.7551752
9.231714 -2.7473081
9.232715 -2.7393891
9.233714 -2.7314179000000003
9.234715 -2.7233947
9.235714 -2.7153192
9.236714 -2.7071903
9.237714 -2.6990054
9.238714 -2.6907609999999997
9.239715 -2.6824528
9.240714 -2.6740776
9.241714 -2.6656345000000004
9.242714 -2.6571257
9.243714 -2.6485566
9.244715 -2.6399346
9.245714 -2.6312677
9.246715 -2.6225625999999997
9.247714 -2.6138235
9.248714 -2.6050514000000002
9.249714 -2.5962451
9.250714 -2.5874023999999998
9.251715 -2.578521
9.252714 -2.5695989
9.253715 -2.5606351
9.254714 -2.5516288
9.255714 -2.5425792
9.256714 -2.5334846
9.257714 -2.5243439
9.258715 -2.5151567999999997
9.259714 -2.5059251000000002
9.260715 -2.4966538
9.261714 -2.4873499
9.262714 -2.4780214
9.263714 -2.4686757
9.264714 -2.4593178
9.265715 -2.4499487
9.266714 -2.4405662
9.267715 -2.4311654
9.268714 -2.4217410000000004
9.269714 -2.4122883
9.270715 -2.4028046
9.271714 -2.3932897
9.272715 -2.3837443
9.273714 -2.3741702
9.274714 -2.3645688000000002
9.275714 -2.3549417
9.276714 -2.3452906
9.277715 -2.3356187999999998
9.278714 -2.3259312
9.279715 -2.3162342999999996
9.280714 -2.3065347
9.281714 -2.296838
9.282714 -2.2871464
9.283714 -2.2774586
9.284715 -2.2677697
9.285714 -2.2580732
9.286715 -2.2483625
9.287714 -2.2386337
9.288714 -2.2288859000000003
9.289714 -2.2191215
9.290714 -2.2093451
9.291715 -2.1995617
9.292714 -2.1897756
9.293715 -2.1799898
9.294714 -2.1702062
9.295714 -2.1604267999999998
9.296714 -2.1506539
9.297714 -2.1408905999999996
9.298715 -2.1311404
9.299714 -2.1214055
9.300714 -2.1116855
9.301714 -2.1019768
9.302714 -2.0922737000000002
9.303715 -2.0825692
9.304714 -2.0728575
9.305715 -2.0631364
9.306714 -2.0534076
9.307714 -2.0436767000000002
9.308714 -2.0339519
9.309714 -2.0242408
9.310715 -2.0145494
9.311714 -2.0048812
9.312715 -1.9952364
9.313714 -1.9856144
9.314714 -1.9760140999999998
9.315714 -1.9664355000000002
9.316714 -1.9568792000000002
9.317715 -1.9473458
9.318714 -1.9378347
9.319715 -1.9283432999999999
9.320714 -1.9188668999999998
9.321714 -1.9094002999999997
9.322714 -1.8999398
9.323714 -1.8904847999999999
9.324715 -1.8810388
9.325714 -1.8716088
9.326715 -1.8622039
9.327714 -1.8528322
9.328714 -1.8434985000000002
9.329714 -1.834204
9.330714 -1.8249461000000002
9.331715 -1.8157199
9.332714 -1.8065205
9.333714 -1.7973447
9.334714 -1.7881917
9.335714 -1.7790621
9.336715 -1.7699567999999999
9.337714 -1.7608757999999998
9.338715 -1.7518178999999998
9.339714 -1.7427808
9.340714 -1.7337631
9.341714 -1.7247658
9.342714 -1.7157931000000002
9.343715 -1.706852
9.344714 -1.6979511999999999
9.345715 -1.6890977
9.346714 -1.680295
9.347714 -1.6715422
9.348714 -1.6628344
9.349714 -1.6541641
9.350715 -1.6455240999999998
9.351714 -1.6369097
9.352715 -1.6283197
9.353714 -1.619756
9.354714 -1.611222
9.355714 -1.6027205
9.356714 -1.5942531
9.357715 -1.5858192
9.358714 -1.5774181000000003
9.359715 -1.5690496000000003
9.360714 -1.5607157999999999
9.361714 -1.5524210999999999
9.362714 -1.5441713
9.363714 -1.5359711
9.364715 -1.5278222
9.365714 -1.5197223
9.366714 -1.5116652
9.367714 -1.5036429
9.368714 -1.4956479
9.369715 -1.4876759
9.370714 -1.4797268000000001
9.371715 -1.471805
9.372714 -1.4639166000000001
9.373714 -1.4560678
9.374714 -1.4482625
9.375714 -1.4405017
9.376715 -1.4327843999999998
9.377714 -1.4251087
9.378715 -1.4174739
9.379714 -1.4098811
9.380714 -1.402333
9.381714 -1.394832
9.382714 -1.3873790000000001
9.383715 -1.3799713999999998
9.384714 -1.3726034
9.385715 -1.3652678
9.386714 -1.3579576
9.387714 -1.3506694
9.388714 -1.3434038000000001
9.389714 -1.3361657
9.390715 -1.3289624999999998
9.391714 -1.3218013000000002
9.392715 -1.3146866
9.393714 -1.3076195000000002
9.394714 -1.3005973
9.395715 -1.2936158
9.396714 -1.2866713
9.397715 -1.2797618
9.398714 -1.2728876
9.399714 -1.2660504
9.400714 -1.2592512999999999
9.401714 -1.2524894
9.402715 -1.2457616
9.403714 -1.2390626999999999
9.404715 -1.2323877
9.405714 -1.2257341
9.406714 -1.2191030999999999
9.407714 -1.2124994999999998
9.408714 -1.2059303000000001
9.409715 -1.1994024
9.410714 -1.19292
9.411715 -1.1864832
9.412714 -1.1800880999999999
9.413714 -1.1737282999999998
9.414714 -1.1673978999999999
9.415714 -1.1610922
9.416715 -1.1548100000000001
9.417714 -1.1485523
9.418715 -1.142321
9.419714 -1.1361170999999999
9.420714 -1.1299395
9.421714 -1.1237854
9.422714 -1.1176511
9.423715 -1.1115341
9.424714 -1.1054346
9.425714 -1.0993561
9.426714 -1.0933038000000002
9.427714 -1.0872832000000001
9.428715 -1.0812975
9.429714 -1.0753462
9.430715 -1.0694249
9.431714 -1.0635267
9.432714 -1.0576448
9.433714 -1.0517742
9.434714 -1.0459132
9.435715 -1.0400631
9.436714 -1.0342274
9.437715 -1.028409
9.438714 -1.0226095
9.439714 -1.0168278
9.440714 -1.0110613
9.441714 -1.0053074
9.442715 -0.99956486
9.443714 -0.99383481
9.444715 -0.98812031
9.445714 -0.9824248000000001
9.446714 -0.97675025
9.447714 -0.9710957299999999
9.448714 -0.96545694
9.449715 -0.9598274699999999
9.450714 -0.95420042
9.451715 -0.9485708500000001
9.452714 -0.9429371000000001
9.453714 -0.93730073
9.454714 -0.93166567
9.455714 -0.9260362
9.456715 -0.9204149199999999
9.457714 -0.91480203
9.458714 -0.90919547
9.459714 -0.9035921699999999
9.460714 -0.8979896100000001
9.461715 -0.8923868600000001
9.462714 -0.88678477
9.463715 -0.88118538
9.464714 -0.8755900000000001
9.465714 -0.86999796
9.466714 -0.8644063000000001
9.467714 -0.8588098900000001
9.468715 -0.85320324
9.469714 -0.8475821499999999
9.470715 -0.84194532
9.471714 -0.83629424
9.472714 -0.8306328199999999
9.473714 -0.82496516
9.474714 -0.81929425
9.475715 -0.81362035
9.476714 -0.8079413299999999
9.477715 -0.80225328
9.478714 -0.79655228
9.479714 -0.7908356400000001
9.480714 -0.7851024200000001
9.481714 -0.77935308
9.482715 -0.77358847
9.483714 -0.76780845
9.484715 -0.7620112
9.485714 -0.75619332
9.486714 -0.75035095
9.487714 -0.74448097
9.488714 -0.73858234
9.489715 -0.73265652
9.490714 -0.72670681
9.491714 -0.72073694
9.492714 -0.71474966
9.493714 -0.7087453300000001
9.494715 -0.70272195
9.495714 -0.6966757100000001
9.496715 -0.69060223
9.497714 -0.68449816
9.498714 -0.67836167
9.499714 -0.67219259
9.500714 -0.6659915700000001
9.501715 -0.65975897
9.502714 -0.6534941
9.503715 -0.64719492
9.504714 -0.6408588
9.505714 -0.63448339
9.506714 -0.6280676500000001
9.507714 -0.62161228
9.508715 -0.61511942
9.509714 -0.60859164
9.510715 -0.60203057
9.511714 -0.5954362000000001
9.512714 -0.5888063
9.513714 -0.5821371900000001
9.514714 -0.57542473
9.515715 -0.56866556
9.516714 -0.56185778
9.517715 -0.55500115
9.518714 -0.5480965600000001
9.519714 -0.5411450299999999
9.520715 -0.53414698
9.521714 -0.52710185
9.522715 -0.5200084300000001
9.523714 -0.51286537
9.524714 -0.50567202
9.525714 -0.4984288
9.526714 -0.49113687
9.527715 -0.48379763
9.528714 -0.47641163999999997
9.529715 -0.46897815000000004
9.530714 -0.46149464
9.531714 -0.45395764
9.532714 -0.44636326
9.533714 -0.43870844000000003
9.534715 -0.43099141
9.535714 -0.42321201999999997
9.536715 -0.41537117
9.537714 -0.40747010999999994
9.538714 -0.39950982
9.539714 -0.39149057
9.540714 -0.38341205
9.541715 -0.37527371
9.542714 -0.36707533999999997
9.543715 -0.35881725999999997
9.544714 -0.35050011
9.545714 -0.34212447
9.546714 -0.33369018
9.547714 -0.32519598
9.548715 -0.31663948000000003
9.549714 -0.30801762
9.550714 -0.29932738000000003
9.551714 -0.29056658999999996
9.552714 -0.28173435
9.553715 -0.27283099
9.554714 -0.26385770000000003
9.555715 -0.25481582
9.556714 -0.24570634
9.557714 -0.23652962
9.558714 -0.22728543
9.559714 -0.21797332000000003
9.560715 -0.20859297000000002
9.561714 -0.19914426000000002
9.562715 -0.18962721999999999
9.563714 -0.18004156999999998
9.564714 -0.17038642
9.565714 -0.16066011
9.566714 -0.15086038
9.567715 -0.14098494
9.568714 -0.13103205
9.569715 -0.12100103
9.570714 -0.11089246
9.571714 -0.10070793
9.572714 -0.090449379
9.573714 -0.080118491
9.574715 -0.069716177
9.575714 -0.059242477
9.576715 -0.048696727
9.577714 -0.038078005
9.578714 -0.027385468000000003
9.579714 -0.016618495
9.580714 -0.0057765312
9.581715 0.0051411858
9.582714 0.016135906
9.583714 0.027209366000000002
9.584714 0.038363453
9.585714 0.04959962699999999
9.586715 0.060918322
9.587714 0.07231863
9.588715 0.08379843199999999
9.589714 0.09535490499999999
9.590714 0.10698538
9.591714 0.11868809000000001
9.592714 0.13046258
9.593715 0.14230962
9.594714 0.15423079
9.595715 0.16622778
9.596714 0.17830188
9.597714 0.19045377
9.598714 0.20268369
9.599714 0.21499177000000003
9.600715 0.22737844999999998
9.601714 0.23984443
9.602715 0.25239044
9.603714 0.26501666
9.604714 0.27772228
9.605714 0.29050522
9.606714 0.3033624
9.607715 0.3162906
9.608714 0.32928728
9.609715 0.34235145
9.610714 0.35548406
9.611714 0.3686876
9.612714 0.38196535
9.613714 0.39532036
9.614715 0.40875464
9.615714 0.42226878000000007
9.616714 0.43586212999999996
9.617714 0.44953339
9.618714 0.46328129
9.619715 0.47710482
9.620714 0.49100322999999996
9.621715 0.50497558
9.622714 0.5190203
9.623714 0.53313486
9.624714 0.5473162
9.625714 0.5615613
9.626715 0.57586827
9.627714 0.590237
9.628715 0.60466942
9.629714 0.61916918
9.630714 0.63374043
9.631714 0.6483865
9.632714 0.66310898
9.633715 0.67790728
9.634714 0.6927788300000001
9.635715 0.70772013
9.636714 0.7227276
9.637714 0.73779845
9.638714 0.752931
9.639714 0.7681242199999999
9.640715 0.7833772299999999
9.641714 0.79868874
9.642715 0.81405723
9.643714 0.8294811500000001
9.644714 0.84495973
9.645715 0.8604937199999999
9.646714 0.87608546
9.647715 0.89173857
9.648714 0.9074566
9.649714 0.92324195
9.650714 0.93909474
9.651714 0.9550122499999999
9.652715 0.97098956
9.653714 0.9870207900000001
9.654715 1.0031004
9.655714 1.0192246
9.656714 1.0353915
9.657714 1.0516013
9.658714 1.0678549000000002
9.659715 1.0841536
9.660714 1.1004983
9.661715 1.1168892
9.662714 1.1333269
9.663714 1.1498121000000001
9.664714 1.1663465
9.665714 1.1829324
9.666715 1.1995718
9.667714 1.2162652
9.668715 1.233011
9.669714 1.249805
9.670714 1.266641
9.671714 1.283512
9.672714 1.300412
9.673715 1.3173374
9.674714 1.3342872000000001
9.675714 1.3512632
9.676714 1.3682684
9.677714 1.3853061
9.678715 1.4023788000000001
9.679714 1.4194876
9.680715 1.4366322
9.681714 1.4538118
9.682714 1.4710255
9.683714 1.4882727
9.684714 1.5055524
9.685715 1.5228633999999999
9.686714 1.5402025
9.687715 1.557565
9.688714 1.5749453
9.689714 1.5923373
9.690714 1.6097367
9.691714 1.6271414000000002
9.692715 1.6445524999999999
9.693714 1.6619734000000002
9.694715 1.6794091
9.695714 1.6968641
9.696714 1.7143415
9.697714 1.7318415999999999
9.698714 1.7493626000000002
9.699715 1.7669009
9.700714 1.7844528
9.701715 1.8020146000000001
9.702714 1.8195828
9.703714 1.8371549
9.704714 1.8547276000000001
9.705714 1.8722975999999998
9.706715 1.8898608000000001
9.707714 1.9074138
9.708714 1.9249542000000002
9.709714 1.9424815000000002
9.710714 1.9599978
9.711715 1.9775072
9.712714 1.9950143999999999
9.713715 2.0125234
9.714714 2.0300362
9.715714 2.0475516
9.716714 2.0650659
9.717714 2.0825736
9.718715 2.1000687
9.719714 2.1175463
9.720715 2.1350024
9.721714 2.1524351
9.722714 2.169843
9.723714 2.1872254
9.724714 2.2045815
9.725715 2.2219107
9.726714 2.2392122
9.727715 2.2564866
9.728714 2.2737354
9.729714 2.2909610000000002
9.730714 2.3081657
9.731714 2.3253506
9.732715 2.3425153
9.733714 2.3596564
9.734715 2.3767687
9.735714 2.3938452999999997
9.736714 2.4108795
9.737714 2.4278665
9.738714 2.4448033000000002
9.739715 2.4616895
9.740714 2.4785263
9.741714 2.4953159
9.742714 2.5120599
9.743714 2.52876
9.744715 2.5454165
9.745714 2.5620298
9.746715 2.5785999
9.747714 2.5951268
9.748714 2.6116103
9.749714 2.6280494
9.750714 2.6444416
9.751715 2.6607828
9.752714 2.6770676
9.753715 2.6932901
9.754714 2.709445
9.755714 2.7255289
9.756714 2.7415406
9.757714 2.7574811
9.758715 2.7733531
9.759714 2.7891597
9.760715 2.8049035
9.761714 2.8205859
9.762714 2.8362064
9.763714 2.8517634
9.764714 2.8672544
9.765715 2.8826769
9.766714 2.8980281
9.767715 2.9133052
9.768714 2.9285053
9.769714 2.9436251
9.770715 2.9586611
9.771714 2.9736102
9.772715 2.9884698000000003
9.773714 3.0032391
9.774714 3.0179188
9.775714 3.0325109
9.776714 3.0470189000000003
9.777715 3.0614453999999998
9.778714 3.0757925
9.779715 3.0900601
9.780714 3.1042468
9.781714 3.1183491
9.782714 3.1323627
9.783714 3.1462837
9.784715 3.1601079
9.785714 3.1738319
9.786715 3.1874534000000003
9.787714 3.2009705999999998
9.788714 3.2143824000000003
9.789714 3.2276876000000003
9.790714 3.2408867
9.791715 3.2539796
9.792714 3.2669678
9.793715 3.2798536000000005
9.794714 3.2926384000000004
9.795714 3.3053234000000002
9.796714 3.3179093
9.797714 3.3303946
9.798715 3.3427771
9.799714 3.3550531
9.800714 3.3672180000000003
9.801714 3.3792682
9.802714 3.3912003000000004
9.803715 3.4030128
9.804714 3.4147049999999997
9.805715 3.4262773
9.806714 3.4377307000000004
9.807714 3.4490659999999997
9.808714 3.4602843
9.809714 3.4713868000000003
9.810715 3.4823734
9.811714 3.4932442
9.812715 3.5039987000000004
9.813714 3.5146363
9.814714 3.525155
9.815714 3.5355526999999998
9.816714 3.5458263
9.817715 3.5559725
9.818714 3.5659883000000003
9.819715 3.5758708
9.820714 3.5856187
9.821714 3.5952311
9.822714 3.6047086
9.823714 3.6140527999999996
9.824715 3.6232654
9.825714 3.632348
9.826715 3.6413014
9.827714 3.6501262
9.828714 3.6588221999999995
9.829714 3.6673880999999997
9.830714 3.6758229000000004
9.831715 3.6841244000000004
9.832714 3.6922908999999997
9.833714 3.7003208
9.834714 3.7082121000000003
9.835714 3.7159633
9.836715 3.7235733
9.837714 3.7310418
9.838715 3.7383679
9.839714 3.7455521999999997
9.840714 3.7525952
9.841714 3.7594978
9.842714 3.7662607
9.843715 3.7728846000000003
9.844714 3.7793691999999997
9.845715 3.7857141
9.846714 3.7919178999999996
9.847714 3.7979785
9.848714 3.8038947
9.849714 3.809664
9.850715 3.8152855
9.851714 3.8207583000000005
9.852715 3.8260825
9.853714 3.831258
9.854714 3.8362857
9.855714 3.8411665999999998
9.856714 3.8459007000000005
9.857715 3.8504887
9.858714 3.8549307999999995
9.859715 3.8592264000000003
9.860714 3.8633756
9.861714 3.8673781
9.862714 3.8712334
9.863714 3.8749408
9.864715 3.8784992
9.865714 3.8819078
9.866714 3.8851655999999997
9.867714 3.8882721
9.868714 3.8912266
9.869715 3.8940296
9.870714 3.8966819999999998
9.871715 3.8991846
9.872714 3.9015383
9.873714 3.903744
9.874714 3.9058018
9.875714 3.9077110999999998
9.876715 3.9094708999999996
9.877714 3.9110802
9.878715 3.9125374999999996
9.879714 3.9138425
9.880714 3.9149947
9.881714 3.9159946000000003
9.882714 3.9168425
9.883715 3.9175390999999995
9.884714 3.9180848999999998
9.885715 3.9184801
9.886714 3.9187255999999997
9.887714 3.9188221000000003
9.888714 3.9187707
9.889714 3.9185721
9.890715 3.9182271999999996
9.891714 3.9177362000000002
9.892715 3.9170992
9.893714 3.916315
9.894714 3.9153822
9.895715 3.9143
9.896714 3.9130673
9.897715 3.9116841
9.898714 3.9101510999999998
9.899714 3.9084699
9.900714 3.9066419
9.901714 3.9046681999999997
9.902715 3.9025499999999997
9.903714 3.9002877
9.904715 3.8978815
9.905714 3.8953308
9.906714 3.8926356
9.907714 3.889795
9.908714 3.8868096
9.909715 3.8836787999999998
9.910714 3.8804027999999997
9.911715 3.8769811
9.912714 3.8734138000000002
9.913714 3.8697008
9.914714 3.8658429
9.915714 3.8618416000000004
9.916715 3.8576989999999998
9.917714 3.8534179
9.918715 3.8490009
9.919714 3.8444493000000004
9.920714 3.8397644
9.921714 3.8349457000000005
9.922714 3.8299922
9.923715 3.8249027
9.924714 3.8196761
9.925714 3.8143116999999997
9.926714 3.8088094000000003
9.927714 3.8031697
9.928715 3.7973928999999997
9.929714 3.7914798
9.930715 3.7854314000000002
9.931714 3.7792493000000005
9.932714 3.7729353
9.933714 3.7664909000000004
9.934714 3.7599184
9.935715 3.7532194999999997
9.936714 3.7463959
9.937715 3.7394479
9.938714 3.7323747
9.939714 3.7251752
9.940714 3.7178479
9.941714 3.7103909999999996
9.942715 3.7028041
9.943714 3.6950875
9.944715 3.6872424
9.945714 3.679271
9.946714 3.6711760000000004
9.947714 3.6629598999999997
9.948714 3.6546249000000004
9.949715 3.6461733000000005
9.950714 3.6376066999999996
9.951715 3.6289267
9.952714 3.6201347000000004
9.953714 3.6112312
9.954714 3.6022164
9.955714 3.5930891
9.956715 3.5838481
9.957714 3.5744913000000005
9.958714 3.5650171
9.959714 3.5554249
9.960714 3.5457149
9.961715 3.5358895
9.962714 3.5259511
9.963715 3.5159032999999997
9.964714 3.5057496
9.965714 3.4954928000000005
9.966714 3.4851346
9.967714 3.4746762
9.968715 3.4641184
9.969714 3.4534615
9.970715 3.4427051
9.971714 3.4318484000000002
9.972714 3.4208912000000002
9.973714 3.4098327
9.974714 3.3986714
9.975715 3.3874068
9.976714 3.3760391
9.977715 3.3645693
9.978714 3.3530008000000002
9.979714 3.3413369
9.980714 3.3295825
9.981714 3.3177417
9.982715 3.3058174000000005
9.983714 3.2938112
9.984715 3.2817233000000003
9.985714 3.2695532
9.986714 3.2572992000000003
9.987714 3.2449599000000005
9.988714 3.2325339
9.989715 3.2200206000000002
9.990714 3.2074198
9.991714 3.1947318000000005
9.992714 3.1819567
9.993714 3.1690955
9.994715 3.1561501
9.995714 3.1431232000000002
9.996715 3.1300187
9.997714 3.1168416
9.998714 3.1035962
9.999714 3.0902861
10.00071 3.0769128
10.00171 3.0634765
10.00271 3.0499747
10.00371 3.036405
10.00471 3.0227644000000002
10.00571 3.0090511
10.00671 2.9952645
10.00771 2.9814054999999997
10.00871 2.9674758999999997
10.00971 2.9534778
10.01071 2.9394134999999997
10.01171 2.9252855
10.01271 2.9110961
10.01371 2.8968481
10.01471 2.8825453000000003
10.01571 2.8681908
10.01671 2.8537877
10.01771 2.8393378
10.01871 2.8248413
10.01971 2.8102957
10.02071 2.7956979
10.02171 2.7810445
10.02271 2.7663325999999997
10.02371 2.7515614
10.02471 2.7367325
10.02571 2.7218491
10.02671 2.7069157
10.02771 2.6919367
10.02871 2.6769156
10.02971 2.6618548
10.03071 2.646756
10.03171 2.6316201
10.03271 2.6164483
10.03371 2.6012421
10.03471 2.5860024999999998
10.03571 2.5707301
10.03671 2.555424
10.03771 2.5400821000000002
10.03871 2.5247015
10.03971 2.5092792
10.04071 2.4938138
10.04171 2.4783064
10.04271 2.4627602
10.04371 2.4471808
10.04471 2.4315745
10.04571 2.4159461
10.04671 2.4002993
10.04771 2.3846352
10.04871 2.3689529
10.04971 2.3532508
10.05071 2.3375272999999996
10.05171 2.3217818
10.05271 2.3060145
10.05371 2.290226
10.05471 2.2744161999999997
10.05571 2.2585846
10.05671 2.2427302
10.05771 2.2268513
10.05871 2.2109481
10.05971 2.1950221
10.06071 2.1790776000000003
10.06171 2.1631202
10.06271 2.1471554
10.06371 2.1311881
10.06471 2.1152196
10.06571 2.0992490999999998
10.06671 2.0832732
10.06771 2.0672876
10.06871 2.0512889999999997
10.06971 2.0352756999999997
10.07071 2.0192483
10.07171 2.0032091
10.07271 1.9871606
10.07371 1.9711049
10.07471 1.9550435000000002
10.07571 1.9389766999999998
10.07671 1.9229051000000001
10.07771 1.9068300999999999
10.07871 1.8907551000000002
10.07971 1.8746843999999998
10.08071 1.8586226000000001
10.08171 1.8425726999999998
10.08271 1.8265354
10.08371 1.810508
10.08471 1.7944860999999999
10.08571 1.7784643999999998
10.08671 1.7624389
10.08771 1.7464083
10.08871 1.7303738999999998
10.08971 1.7143397
10.09071 1.6983104999999998
10.09171 1.6822903999999999
10.09271 1.6662816
10.09371 1.6502843999999999
10.09471 1.6342980999999999
10.09571 1.6183222000000002
10.09671 1.6023571
10.09771 1.586405
10.09871 1.5704688000000002
10.09971 1.5545503
10.10071 1.5386503
10.10171 1.5227667999999999
10.10271 1.506896
10.10371 1.4910338
10.10471 1.4751772
10.10571 1.4593260000000001
10.10671 1.4434832
10.10771 1.4276541999999999
10.10871 1.4118451
10.10971 1.3960607999999999
10.11071 1.3803039
10.11171 1.3645737
10.11271 1.3488675
10.11371 1.3331823
10.11471 1.3175157
10.11571 1.3018672
10.11671 1.2862383
10.11771 1.2706309
10.11871 1.2550459
10.11971 1.2394832
10.12071 1.2239405
10.12171 1.2084148
10.12271 1.192904
10.12371 1.1774079
10.12471 1.1619294
10.12571 1.1464735
10.12671 1.1310463
10.12771 1.1156523
10.12871 1.1002935
10.12971 1.0849688
10.13071 1.0696743
10.13171 1.0544054
10.13271 1.0391588
10.13371 1.0239334
10.13471 1.0087307
10.13571 0.99355383
10.13671 0.97840615
10.13771 0.96328948
10.13871 0.9482037299999999
10.13971 0.9331471299999999
10.14071 0.91811735
10.14171 0.9031132799999999
10.14271 0.8881358400000001
10.14371 0.87318812
10.14471 0.8582740099999999
10.14571 0.84339669
10.14671 0.8285570900000001
10.14771 0.8137532499999999
10.14871 0.7989807099999999
10.14971 0.7842343300000001
10.15071 0.76951035
10.15171 0.75480752
10.15271 0.74012792
10.15371 0.72547584
10.15471 0.71085626
10.15571 0.69627287
10.15671 0.68172701
10.15771 0.6672174200000001
10.15871 0.65274159
10.15971 0.63829706
10.16071 0.6238829300000001
10.16171 0.60950033
10.16271 0.59515191
10.16371 0.58084037
10.16471 0.56656692
10.16571 0.55233045
10.16671 0.53812773
10.16771 0.52395463
10.16871 0.50980784
10.16971 0.49568642999999996
10.17071 0.48159235000000006
10.17171 0.46752985
10.17271 0.4535038
10.17371 0.43951785000000004
10.17471 0.42557296999999994
10.17571 0.41166726000000003
10.17671 0.39779674
10.17771 0.38395717
10.17871 0.37014564
10.17971 0.3563616
10.18071 0.34260671000000004
10.18171 0.32888381
10.18271 0.31519527999999997
10.18371 0.30154190000000003
10.18471 0.28792252
10.18571 0.27433478
10.18671 0.26077647
10.18771 0.24724696
10.18871 0.23374788
10.18971 0.22028277
10.19071 0.20685578
10.19171 0.19346995
10.19271 0.1801258
10.19371 0.1668209
10.19471 0.15355068
10.19571 0.14030999
10.19671 0.12709493
10.19771 0.11390402999999999
10.19871 0.10073847000000001
10.19971 0.087601162
10.20071 0.074495195
10.20171 0.061422452999999995
10.20271 0.048382863
10.20371 0.03537469
10.20471 0.022395649
10.20571 0.0094442614
10.20671 -0.0034792105
10.20771 -0.016372730999999998
10.20871 -0.029233333999999996
10.20971 -0.042058557
10.21071 -0.054847694
10.21171 -0.067602296
10.21271 -0.080325746
10.21371 -0.093021925
10.21471 -0.10569365
10.21571 -0.11834151
10.21671 -0.13096365000000001
10.21771 -0.1435566
10.21871 -0.15611666999999999
10.21971 -0.16864151
10.22071 -0.18113093
10.22171 -0.19358688999999998
10.22271 -0.20601250999999998
10.22371 -0.21841077
10.22471 -0.23078332000000001
10.22571 -0.24313007000000003
10.22671 -0.25544965000000003
10.22771 -0.26774046
10.22871 -0.28000178
10.22971 -0.29223452
10.23071 -0.30444092
10.23171 -0.31662376
10.23271 -0.32878502000000004
10.23371 -0.34092497
10.23471 -0.35304187
10.23571 -0.3651327
10.23671 -0.37719428
10.23771 -0.38922464
10.23871 -0.40122387000000004
10.23971 -0.41319407
10.24071 -0.42513846
10.24171 -0.43706009
10.24271 -0.44896062000000003
10.24371 -0.46083997
10.24471 -0.47269631
10.24571 -0.48452718
10.24671 -0.49633072
10.24771 -0.5081062199999999
10.24871 -0.51985448
10.24971 -0.53157718
10.25071 -0.54327594
10.25171 -0.55495142
10.25271 -0.5666031499999999
10.25371 -0.57822969
10.25471 -0.58982968
10.25571 -0.60140272
10.25671 -0.61294986
10.25771 -0.62447372
10.25871 -0.63597742
10.25971 -0.6474636
10.26071 -0.65893335
10.26171 -0.67038578
10.26271 -0.68181837
10.26371 -0.69322791
10.26471 -0.7046116499999999
10.26571 -0.71596815
10.26671 -0.72729765
10.26771 -0.73860143
10.26871 -0.74988129
10.26971 -0.76113846
10.27071 -0.77237329
10.27171 -0.7835853800000001
10.27271 -0.7947742000000001
10.27371 -0.80593964
10.27471 -0.81708264
10.27571 -0.8282048599999999
10.27671 -0.8393081800000001
10.27771 -0.85039372
10.27871 -0.86146127
10.27971 -0.87250909
10.28071 -0.8835344599999999
10.28171 -0.8945344
10.28271 -0.9055070599999999
10.28371 -0.9164523299999999
10.28471 -0.92737172
10.28571 -0.9382681
10.28671 -0.94914446
10.28771 -0.9600032099999999
10.28871 -0.97084539
10.28971 -0.98167099
10.29071 -0.9924791800000001
10.29171 -1.0032691
10.29271 -1.0140404
10.29371 -1.0247931
10.29471 -1.035527
10.29571 -1.0462414
10.29671 -1.0569346
10.29771 -1.0676042000000001
10.29871 -1.0782474
10.29971 -1.0888617999999999
10.30071 -1.0994469999999998
10.30171 -1.1100041
10.30271 -1.1205362
10.30371 -1.1310472
10.30471 -1.1415405
10.30571 -1.1520183
10.30671 -1.1624808
10.30771 -1.1729269
10.30871 -1.1833544999999999
10.30971 -1.1937613999999999
10.31071 -1.2041461
10.31171 -1.2145077
10.31271 -1.2248458
10.31371 -1.23516
10.31471 -1.245449
10.31571 -1.2557116
10.31671 -1.2659463
10.31771 -1.2761527
10.31871 -1.2863318000000001
10.31971 -1.2964860999999999
10.32071 -1.3066194999999998
10.32171 -1.3167355
10.32271 -1.3268366
10.32371 -1.3369231000000001
10.32471 -1.3469929999999999
10.32571 -1.3570423
10.32671 -1.3670666999999999
10.32771 -1.3770625
10.32871 -1.3870274
10.32971 -1.3969608999999998
10.33071 -1.4068636
10.33171 -1.4167367
10.33271 -1.4265811
10.33371 -1.436397
10.33471 -1.4461844
10.33571 -1.455944
10.33671 -1.4656773
10.33771 -1.4753867999999999
10.33871 -1.4850754000000002
10.33971 -1.4947455
10.34071 -1.5043978
10.34171 -1.5140303000000002
10.34271 -1.523639
10.34371 -1.5332183
10.34471 -1.5427629999999999
10.34571 -1.5522695
10.34671 -1.5617368
10.34771 -1.5711665
10.34871 -1.5805619
10.34971 -1.5899267000000001
10.35071 -1.5992638
10.35171 -1.6085744
10.35271 -1.6178587000000002
10.35371 -1.6271160999999998
10.35471 -1.6363459
10.35571 -1.6455483
10.35671 -1.6547235
10.35771 -1.6638717
10.35871 -1.6729914
10.35971 -1.6820794000000001
10.36071 -1.6911308999999999
10.36171 -1.7001402999999997
10.36271 -1.7091034
10.36371 -1.7180182
10.36471 -1.7268861
10.36571 -1.7357113
10.36671 -1.7445
10.36771 -1.7532578
10.36871 -1.7619886
10.36971 -1.7706934
10.37071 -1.7793704000000001
10.37171 -1.7880159999999998
10.37271 -1.7966265
10.37371 -1.8051988
10.37471 -1.8137306
10.37571 -1.8222207000000001
10.37671 -1.8306676000000002
10.37771 -1.8390691000000001
10.37871 -1.8474219
10.37971 -1.855723
10.38071 -1.86397
10.38171 -1.8721636
10.38271 -1.8803069
10.38371 -1.8884061
10.38471 -1.8964676
10.38571 -1.9044971000000002
10.38671 -1.9124972
10.38771 -1.9204664999999999
10.38871 -1.9283999
10.38971 -1.9362899999999998
10.39071 -1.9441298999999999
10.39171 -1.9519139
10.39271 -1.9596392
10.39371 -1.9673051000000001
10.39471 -1.9749124
10.39571 -1.9824620000000002
10.39671 -1.9899545
10.39771 -1.9973898
10.39871 -2.004768
10.39971 -2.0120902
10.40071 -2.0193599
10.40171 -2.0265818
10.40271 -2.0337604
10.40371 -2.040899
10.40471 -2.0479975
10.40571 -2.0550517
10.40671 -2.062054
10.40771 -2.0689951
10.40871 -2.0758668
10.40971 -2.0826634
10.41071 -2.0893838000000002
10.41171 -2.0960303
10.41271 -2.1026078999999998
10.41371 -2.1091215
10.41471 -2.1155756
10.41571 -2.1219723
10.41671 -2.1283122000000003
10.41771 -2.1345954000000003
10.41871 -2.1408224
10.41971 -2.1469941
10.42071 -2.1531114000000002
10.42171 -2.1591743
10.42271 -2.1651804
10.42371 -2.1711241
10.42471 -2.1769974000000003
10.42571 -2.1827916
10.42671 -2.1884996
10.42771 -2.1941183
10.42871 -2.1996493
10.42971 -2.2050978999999997
10.43071 -2.2104722
10.43171 -2.2157801
10.43271 -2.221027
10.43371 -2.2262149
10.43471 -2.2313422
10.43571 -2.2364056
10.43671 -2.2414008
10.43771 -2.2463246999999997
10.43871 -2.2511747
10.43971 -2.2559486
10.44071 -2.2606442
10.44171 -2.2652574000000003
10.44271 -2.2697831
10.44371 -2.2742163
10.44471 -2.2785539
10.44571 -2.2827959
10.44671 -2.2869462
10.44771 -2.2910124
10.44871 -2.2950033000000003
10.44971 -2.2989266
10.45071 -2.3027862999999997
10.45171 -2.306582
10.45271 -2.3103086
10.45371 -2.3139585
10.45471 -2.3175236
10.45571 -2.3209972
10.45671 -2.3243753
10.45771 -2.3276562
10.45871 -2.3308396
10.45971 -2.3339257
10.46071 -2.3369139
10.46171 -2.3398038
10.46271 -2.3425953
10.46371 -2.3452906
10.46471 -2.3478938
10.46571 -2.3504112
10.46671 -2.3528496
10.46771 -2.3552136
10.46871 -2.3575043
10.46971 -2.3597181
10.47071 -2.3618473
10.47171 -2.3638820000000003
10.47271 -2.365813
10.47371 -2.3676336
10.47471 -2.3693411
10.47571 -2.370937
10.47671 -2.3724252000000003
10.47771 -2.3738109
10.47871 -2.3750978
10.47971 -2.3762887
10.48071 -2.3773850999999997
10.48171 -2.3783881
10.48271 -2.3792995
10.48371 -2.3801213000000003
10.48471 -2.3808558
10.48571 -2.3815032
10.48671 -2.3820614
10.48771 -2.3825249
10.48871 -2.3828853
10.48971 -2.3831333999999997
10.49071 -2.3832615
10.49171 -2.3832656
10.49271 -2.3831464
10.49371 -2.3829093
10.49471 -2.3825621000000003
10.49571 -2.382113
10.49671 -2.3815686
10.49771 -2.3809323
10.49871 -2.3802046
10.49971 -2.3793835
10.50071 -2.3784665
10.50171 -2.3774512000000003
10.50271 -2.3763353
10.50371 -2.3751166
10.50471 -2.3737915
10.50571 -2.3723554
10.50671 -2.3708025
10.50771 -2.3691271
10.50871 -2.3673255
10.50971 -2.3653975000000003
10.51071 -2.3633471
10.51171 -2.3611816
10.51271 -2.3589101
10.51371 -2.3565408
10.51471 -2.3540791
10.51571 -2.3515262
10.51671 -2.3488789999999997
10.51771 -2.346132
10.51871 -2.3432782
10.51971 -2.3403119
10.52071 -2.3372285
10.52171 -2.3340256999999998
10.52271 -2.3307018
10.52371 -2.3272557
10.52471 -2.3236865
10.52571 -2.3199936
10.52671 -2.316178
10.52771 -2.3122426000000003
10.52871 -2.308193
10.52971 -2.3040365
10.53071 -2.2997808
10.53171 -2.2954313
10.53271 -2.2909903999999996
10.53371 -2.286456
10.53471 -2.2818221
10.53571 -2.2770805000000003
10.53671 -2.2722229
10.53771 -2.2672426
10.53871 -2.2621362
10.53971 -2.2569034
10.54071 -2.2515465
10.54171 -2.2460684
10.54271 -2.2404726999999998
10.54371 -2.2347623
10.54471 -2.2289407
10.54571 -2.2230106999999997
10.54671 -2.2169763
10.54771 -2.2108415
10.54871 -2.2046097000000002
10.54971 -2.1982824
10.55071 -2.1918584
10.55171 -2.1853331
10.55271 -2.1786995
10.55371 -2.1719499
10.55471 -2.1650773
10.55571 -2.1580782
10.55671 -2.1509526
10.55771 -2.1437044999999997
10.55871 -2.13634
10.55971 -2.1288659
10.56071 -2.1212887
10.56171 -2.1136129
10.56271 -2.1058412
10.56371 -2.0979749
10.56471 -2.0900144999999997
10.56571 -2.0819599
10.56671 -2.0738104
10.56771 -2.0655641
10.56871 -2.0572178
10.56971 -2.0487664
10.57071 -2.040204
10.57171 -2.0315254
10.57271 -2.0227268
10.57371 -2.0138083
10.57471 -2.004773
10.57571 -1.9956272000000002
10.57671 -1.9863788
10.57771 -1.9770354
10.57871 -1.9676028
10.57971 -1.9580838999999999
10.58071 -1.9484792
10.58171 -1.9387868999999998
10.58271 -1.9290047000000001
10.58371 -1.9191299
10.58471 -1.9091601
10.58571 -1.899093
10.58671 -1.8889269
10.58771 -1.8786596
10.58871 -1.8682892
10.58971 -1.8578147999999999
10.59071 -1.8472369999999998
10.59171 -1.8365588
10.59271 -1.8257857999999998
10.59371 -1.8149247
10.59471 -1.8039824
10.59571 -1.7929645
10.59671 -1.781874
10.59771 -1.7707104
10.59871 -1.759471
10.59971 -1.7481511
10.60071 -1.7367464
10.60171 -1.7252527
10.60271 -1.7136682
10.60371 -1.7019922
10.60471 -1.6902255000000002
10.60571 -1.6783692
10.60671 -1.6664248
10.60771 -1.6543946999999999
10.60871 -1.6422816999999998
10.60971 -1.6300902
10.61071 -1.6178248
10.61171 -1.6054909999999998
10.61271 -1.5930931999999998
10.61371 -1.5806343
10.61471 -1.5681147999999998
10.61571 -1.5555322
10.61671 -1.5428828
10.61771 -1.530162
10.61871 -1.5173661
10.61971 -1.5044933
10.62071 -1.4915443000000002
10.62171 -1.4785214
10.62271 -1.4654284
10.62371 -1.4522692
10.62471 -1.4390473000000001
10.62571 -1.4257657
10.62671 -1.4124271000000002
10.62771 -1.3990338
10.62871 -1.3855883
10.62971 -1.3720927
10.63071 -1.3585485
10.63171 -1.3449558000000001
10.63271 -1.3313133
10.63371 -1.3176181
10.63471 -1.303867
10.63571 -1.2900569000000002
10.63671 -1.2761869000000001
10.63771 -1.2622579
10.63871 -1.2482735
10.63971 -1.234239
10.64071 -1.2201599
10.64171 -1.2060415
10.64271 -1.1918876999999999
10.64371 -1.1777008
10.64471 -1.1634818
10.64571 -1.1492314
10.64671 -1.1349496000000001
10.64771 -1.1206369
10.64871 -1.1062931999999999
10.64971 -1.0919183000000001
10.65071 -1.0775114000000001
10.65171 -1.0630709
10.65271 -1.0485953
10.65371 -1.0340839
10.65471 -1.0195375
10.65571 -1.0049591
10.65671 -0.99035287
10.65771 -0.9757241200000001
10.65871 -0.9610780500000001
10.65971 -0.9464184800000001
10.66071 -0.93174754
10.66171 -0.9170655200000001
10.66271 -0.9023713900000001
10.66371 -0.88766394
10.66471 -0.87294234
10.66571 -0.85820649
10.66671 -0.8434572300000001
10.66771 -0.82869586
10.66871 -0.8139235899999999
10.66971 -0.79914164
10.67071 -0.7843510200000001
10.67171 -0.76955329
10.67271 -0.75475061
10.67371 -0.73994636
10.67471 -0.72514471
10.67571 -0.71035009
10.67671 -0.6955662300000001
10.67771 -0.68079554
10.67871 -0.6660386
10.67971 -0.65129437
10.68071 -0.63656094
10.68171 -0.62183659
10.68271 -0.60712053
10.68371 -0.59241336
10.68471 -0.577717
10.68571 -0.5630341799999999
10.68671 -0.5483677600000001
10.68771 -0.5337202
10.68871 -0.51909341
10.68971 -0.50448906
10.69071 -0.48990888
10.69171 -0.47535499999999997
10.69271 -0.46083024
10.69371 -0.44633746
10.69471 -0.43187918999999997
10.69571 -0.4174571
10.69671 -0.40307160999999997
10.69771 -0.38872212
10.69871 -0.37440758
10.69971 -0.36012731
10.70071 -0.34588177000000003
10.70171 -0.33167283999999997
10.70271 -0.31750363000000004
10.70371 -0.30337786
10.70471 -0.28929908
10.70571 -0.27527004
10.70671 -0.26129242
10.70771 -0.24736701
10.70871 -0.23349423000000002
10.70971 -0.21967472999999998
10.71071 -0.20590969
10.71171 -0.19220085
10.71271 -0.17855010000000002
10.71371 -0.16495909
10.71471 -0.15142884
10.71571 -0.13795972
10.71671 -0.12455183
10.71771 -0.11120548
10.71871 -0.09792176999999999
10.71971 -0.08470285699999999
10.72071 -0.071551808
10.72171 -0.058472069
10.72271 -0.045466801
10.72371 -0.032538315
10.72471 -0.019687816
10.72571 -0.0069156071
10.72671 0.0057783858
10.72771 0.018393998
10.72871 0.030930349000000003
10.72971 0.043385703
10.73071 0.055757723999999995
10.73171 0.068043958
10.73271 0.080242328
10.73371 0.09235141899999999
10.73471 0.10437041999999999
10.73571 0.11629879
10.73671 0.1281358
10.73771 0.13988019
10.73871 0.15153015
10.73971 0.1630835
10.74071 0.17453812999999999
10.74171 0.1858924
10.74271 0.19714539
10.74371 0.20829669999999997
10.74471 0.21934611999999998
10.74571 0.23029312
10.74671 0.24113645999999997
10.74771 0.25187405
10.74871 0.26250314
10.74971 0.27302084000000004
10.75071 0.28342458
10.75171 0.29371257
10.75271 0.30388390000000004
10.75371 0.31393829
10.75471 0.32387576
10.75571 0.33369611
10.75671 0.34339873
10.75771 0.35298241
10.75871 0.36244565
10.75971 0.37178688
10.76071 0.38100472
10.76171 0.39009808
10.76271 0.39906604
10.76371 0.4079076
10.76471 0.41662143
10.76571 0.4252058
10.76671 0.43365866999999997
10.76771 0.44197789
10.76871 0.45016166
10.76971 0.45820879999999997
10.77071 0.46611894
10.77171 0.47389227
10.77271 0.48152925
10.77371 0.48903017000000004
10.77471 0.49639465
10.77571 0.50362172
10.77671 0.5107095
10.77771 0.51765577
10.77871 0.52445815
10.77971 0.5311144999999999
10.78071 0.53762305
10.78171 0.5439824400000001
10.78271 0.55019166
10.78371 0.55624982
10.78471 0.56215618
10.78571 0.56790998
10.78671 0.57351063
10.78771 0.5789577
10.78871 0.5842510599999999
10.78971 0.58939075
10.79071 0.59437691
10.79171 0.5992094499999999
10.79271 0.60388776
10.79371 0.60841064
10.79471 0.61277612
10.79571 0.61698188
10.79671 0.62102545
10.79771 0.62490469
10.79871 0.62861806
10.79971 0.6321648099999999
10.80071 0.6355450500000001
10.80171 0.63875937
10.80271 0.64180857
10.80371 0.64469329
10.80471 0.6474137799999999
10.80571 0.64996984
10.80671 0.6523608200000001
10.80771 0.6545858
10.80871 0.65664365
10.80971 0.65853326
10.81071 0.66025336
10.81171 0.66180266
10.81271 0.66317972
10.81371 0.66438294
10.81471 0.66541079
10.81571 0.6662621599999999
10.81671 0.66693644
10.81771 0.66743386
10.81871 0.66775545
10.81971 0.66790269
10.82071 0.66787722
10.82171 0.66768019
10.82271 0.66731204
10.82371 0.66677206
10.82471 0.6660586199999999
10.82571 0.66516949
10.82671 0.66410238
10.82771 0.66285534
10.82871 0.6614270600000001
10.82971 0.6598169
10.83071 0.6580247499999999
10.83171 0.6560508199999999
10.83271 0.6538953200000001
10.83371 0.65155863
10.83471 0.64904112
10.83571 0.64634355
10.83671 0.64346702
10.83771 0.64041289
10.83871 0.6371825
10.83971 0.63377679
10.84071 0.6301957199999999
10.84171 0.62643816
10.84271 0.62250192
10.84371 0.61838431
10.84471 0.61408277
10.84571 0.60959551
10.84671 0.60492209
10.84771 0.60006324
10.84871 0.59502074
10.84971 0.58979671
10.85071 0.58439304
10.85171 0.57881107
10.85271 0.5730513500000001
10.85371 0.56711403
10.85471 0.5609989200000001
10.85571 0.55470592
10.85671 0.54823519
10.85771 0.54158666
10.85871 0.5347599700000001
10.85971 0.5277541
10.86071 0.5205675
10.86171 0.51319841
10.86271 0.50564539
10.86371 0.49790805
10.86471 0.48998757000000004
10.86571 0.4818866
10.86671 0.47360873
10.86771 0.46515772
10.86871 0.45653665
10.86971 0.44774725000000004
10.87071 0.43878965000000003
10.87171 0.42966274
10.87271 0.42036469
10.87371 0.41089374999999995
10.87471 0.40124873999999994
10.87571 0.39142901
10.87671 0.38143449999999995
10.87771 0.37126518
10.87871 0.36092089
10.87971 0.35040141
10.88071 0.33970675
10.88171 0.32883773
10.88271 0.31779625
10.88371 0.30658541
10.88471 0.29520906999999996
10.88571 0.28367103000000005
10.88671 0.27197408
10.88771 0.26011937
10.88871 0.24810622000000002
10.88971 0.23593253
10.89071 0.22359559999999998
10.89171 0.21109323
10.89271 0.19842437
10.89371 0.18558949
10.89471 0.17259033999999998
10.89571 0.15942934
10.89671 0.14610896
10.89771 0.13263127
10.89871 0.1189979
10.89971 0.10521036
10.90071 0.091270346
10.90171 0.077180006
10.90271 0.062941783
10.90371 0.048557919
10.90471 0.034029767
10.90571 0.019357265
10.90671 0.0045388282
10.90771 -0.01042818
10.90871 -0.025546542000000002
10.90971 -0.040818111000000004
10.91071 -0.056242954000000005
10.91171 -0.071819068
10.91271 -0.087542692
10.91371 -0.10340916
10.91471 -0.1194139
10.91571 -0.13555322
10.91671 -0.15182471
10.91771 -0.16822701
10.91871 -0.18475942
10.91971 -0.2014213
10.92071 -0.21821184
10.92171 -0.2351301
10.92271 -0.2521754
10.92371 -0.26934771
10.92471 -0.28664772
10.92571 -0.30407672999999996
10.92671 -0.32163574
10.92771 -0.33932481999999997
10.92871 -0.35714229999999997
10.92971 -0.37508463000000003
10.93071 -0.39314679
10.93171 -0.41132323000000004
10.93271 -0.42960905000000005
10.93371 -0.44800085
10.93471 -0.46649724
10.93571 -0.48509850000000004
10.93671 -0.50380598
10.93771 -0.52262116
10.93871 -0.54154503
10.93971 -0.5605775900000001
10.94071 -0.57971822
10.94171 -0.59896577
10.94271 -0.61831912
10.94371 -0.63777701
10.94471 -0.6573380400000001
10.94571 -0.67699999
10.94671 -0.69675958
10.94771 -0.71661235
10.94871 -0.73655304
10.94971 -0.75657638
10.95071 -0.77667823
10.95171 -0.79685617
10.95271 -0.81710983
10.95371 -0.8374407
10.95471 -0.8578509999999999
10.95571 -0.8783428899999999
10.95671 -0.8989174900000001
10.95771 -0.91957431
10.95871 -0.94031142
10.95971 -0.96112583
10.96071 -0.98201428
10.96171 -1.0029735
10.96271 -1.0240003
10.96371 -1.0450918999999999
10.96471 -1.0662452
10.96571 -1.0874568
10.96671 -1.1087234
10.96771 -1.1300419000000002
10.96871 -1.1514104
10.96971 -1.172828
10.97071 -1.1942958
10.97171 -1.2158153999999999
10.97271 -1.2373888
10.97371 -1.2590173
10.97471 -1.2807003000000001
10.97571 -1.3024356000000001
10.97671 -1.3242192
10.97771 -1.3460459
10.97871 -1.3679107
10.97971 -1.3898087
10.98071 -1.411736
10.98171 -1.4336897
10.98271 -1.4556674
10.98371 -1.4776675
10.98471 -1.4996883
10.98571 -1.5217288
10.98671 -1.5437885
10.98771 -1.5658673
10.98871 -1.5879659000000002
10.98971 -1.610085
10.99071 -1.6322248000000001
10.99171 -1.6543847
10.99271 -1.6765622
10.99371 -1.6987536
10.99471 -1.7209537000000001
10.99571 -1.743157
10.99671 -1.7653584
10.99771 -1.7875539
10.99871 -1.8097406
10.99971 -1.8319173000000002
11.00071 -1.8540832999999999
11.00171 -1.8762385
11.00271 -1.8983828
11.00371 -1.920516
11.00471 -1.9426381
11.00571 -1.9647483000000001
11.00671 -1.9868460000000001
11.00771 -2.0089297999999998
11.00871 -2.0309977
11.00971 -2.0530468
11.01071 -2.0750728
11.01171 -2.0970706
11.01271 -2.1190351
11.01371 -2.1409616
11.01471 -2.1628464
11.01571 -2.1846870000000003
11.01671 -2.2064824
11.01771 -2.2282323
11.01871 -2.2499373
11.01971 -2.2715978000000003
11.02071 -2.2932138
11.02171 -2.3147849000000003
11.02271 -2.33631
11.02371 -2.3577876
11.02471 -2.3792161
11.02571 -2.4005925
11.02671 -2.4219139
11.02771 -2.4431762999999997
11.02871 -2.4643755
11.02971 -2.485507
11.03071 -2.506567
11.03171 -2.5275523
11.03271 -2.548461
11.03371 -2.5692927
11.03471 -2.5900472
11.03571 -2.610725
11.03671 -2.6313262
11.03771 -2.6518501
11.03871 -2.6722953
11.03971 -2.6926598
11.04071 -2.7129412
11.04171 -2.7331366999999998
11.04271 -2.7532438
11.04371 -2.7732593999999997
11.04471 -2.7931804000000002
11.04571 -2.8130032
11.04671 -2.832724
11.04771 -2.8523393
11.04871 -2.8718462000000002
11.04971 -2.8912431
11.05071 -2.9105293
11.05171 -2.9297050000000002
11.05271 -2.9487709
11.05371 -2.9677272
11.05471 -2.9865730999999998
11.05571 -3.0053068
11.05671 -3.0239254
11.05771 -3.0424257999999997
11.05871 -3.0608047
11.05971 -3.0790596999999997
11.06071 -3.0971889999999997
11.06171 -3.1151909
11.06271 -3.1330638
11.06371 -3.1508046999999997
11.06471 -3.1684115999999998
11.06571 -3.1858809000000003
11.06671 -3.2032110000000005
11.06771 -3.2203997999999996
11.06871 -3.2374468000000003
11.06971 -3.2543520999999997
11.07071 -3.2711163
11.07171 -3.2877389
11.07271 -3.3042189
11.07371 -3.3205527999999997
11.07471 -3.3367373
11.07571 -3.3527683
11.07671 -3.3686428999999998
11.07771 -3.3843596
11.07871 -3.3999171
11.07971 -3.4153155999999996
11.08071 -3.4305543000000003
11.08171 -3.445632
11.08271 -3.4605461999999996
11.08371 -3.4752938999999996
11.08471 -3.4898721
11.08571 -3.5042785
11.08671 -3.5185125
11.08771 -3.5325740000000003
11.08871 -3.5464633
11.08971 -3.5601806
11.09071 -3.5737246000000003
11.09171 -3.5870932
11.09271 -3.6002826000000003
11.09371 -3.6132887
11.09471 -3.6261093
11.09571 -3.6387429
11.09671 -3.6511891
11.09771 -3.663449
11.09871 -3.6755222999999995
11.09971 -3.6874082
11.10071 -3.6991036999999998
11.10171 -3.7106052
11.10271 -3.7219085
11.10371 -3.7330102
11.10471 -3.7439089
11.10571 -3.7546046
11.10671 -3.7650995
11.10771 -3.7753943
11.10871 -3.7854902000000004
11.10971 -3.7953854000000002
11.11071 -3.8050774
11.11171 -3.8145632
11.11271 -3.8238395
11.11371 -3.8329054
11.11471 -3.8417608
11.11571 -3.8504064
11.11671 -3.8588427000000003
11.11771 -3.8670689
11.11871 -3.8750824
11.11971 -3.8828785999999997
11.12071 -3.8904537
11.12171 -3.8978033
11.12271 -3.9049264
11.12371 -3.9118238
11.12471 -3.9184984
11.12571 -3.9249531999999996
11.12671 -3.9311901000000002
11.12771 -3.9372087000000002
11.12871 -3.9430063
11.12971 -3.9485794
11.13071 -3.9539237
11.13171 -3.9590362
11.13271 -3.9639167000000004
11.13371 -3.9685652
11.13471 -3.9729821999999997
11.13571 -3.9771676
11.13671 -3.9811200999999996
11.13771 -3.9848361
11.13871 -3.9883118000000004
11.13971 -3.9915446
11.14071 -3.9945334
11.14171 -3.9972804
11.14271 -3.9997894
11.14371 -4.0020645
11.14471 -4.0041085
11.14571 -4.005922
11.14671 -4.0075019
11.14771 -4.0088437
11.14871 -4.009942
11.14971 -4.0107921
11.15071 -4.0113926
11.15171 -4.0117443
11.15271 -4.0118486
11.15371 -4.0117069999999995
11.15471 -4.0113203
11.15571 -4.010687
11.15671 -4.0098049
11.15771 -4.008672
11.15871 -4.0072873
11.15971 -4.0056522999999995
11.16071 -4.0037706
11.16171 -4.0016465
11.16271 -3.999282
11.16371 -3.9966772999999995
11.16471 -3.9938293
11.16571 -3.9907321000000002
11.16671 -3.9873797000000004
11.16771 -3.9837673
11.16871 -3.979893
11.16971 -3.9757583
11.17071 -3.971367
11.17171 -3.9667238
11.17271 -3.9618317
11.17371 -3.9566919
11.17471 -3.9513037
11.17571 -3.9456646999999996
11.17671 -3.9397739
11.17771 -3.9336309
11.17871 -3.9272375
11.17971 -3.9205965000000003
11.18071 -3.9137094999999995
11.18171 -3.9065763000000002
11.18271 -3.8991936
11.18371 -3.8915563
11.18471 -3.8836587
11.18571 -3.8754966
11.18671 -3.8670695999999998
11.18771 -3.8583803999999997
11.18871 -3.8494345
11.18971 -3.8402385999999997
11.19071 -3.8307982999999997
11.19171 -3.8211163
11.19271 -3.8111918
11.19371 -3.8010216999999997
11.19471 -3.7906032
11.19571 -3.7799336
11.19671 -3.7690124999999997
11.19771 -3.7578414999999996
11.19871 -3.7464223999999997
11.19971 -3.7347555
11.20071 -3.7228402000000003
11.20171 -3.710673
11.20271 -3.6982502999999998
11.20371 -3.6855700999999996
11.20471 -3.6726329
11.20571 -3.6594428
11.20671 -3.6460064
11.20771 -3.6323309
11.20871 -3.6184217999999997
11.20971 -3.6042813
11.21071 -3.5899077000000004
11.21171 -3.5752962999999998
11.21271 -3.5604420999999995
11.21371 -3.5453405
11.21471 -3.5299897
11.21571 -3.5143908
11.21671 -3.4985464
11.21771 -3.4824595
11.21871 -3.4661319
11.21971 -3.4495644
11.22071 -3.4327563
11.22171 -3.4157070999999997
11.22271 -3.3984181
11.22371 -3.3808932
11.22471 -3.3631381
11.22571 -3.3451591
11.22671 -3.3269599
11.22771 -3.3085420999999995
11.22871 -3.2899030000000002
11.22971 -3.2710366
11.23071 -3.2519367
11.23171 -3.2325983000000003
11.23271 -3.2130199999999998
11.23371 -3.1932037
11.23471 -3.1731542
11.23571 -3.1528778
11.23671 -3.1323798
11.23771 -3.1116633
11.23871 -3.0907296
11.23971 -3.0695789
11.24071 -3.0482113
11.24171 -3.0266289
11.24271 -3.0048346
11.24371 -2.9828321
11.24471 -2.9606239999999997
11.24571 -2.9382104
11.24671 -2.9155886
11.24771 -2.8927535
11.24871 -2.8697001
11.24971 -2.8464252
11.25071 -2.8229291
11.25171 -2.7992159
11.25271 -2.7752934
11.25371 -2.7511697
11.25471 -2.7268524999999997
11.25571 -2.7023463000000003
11.25671 -2.6776524
11.25771 -2.6527699
11.25871 -2.627697
11.25971 -2.6024325
11.26071 -2.5769766
11.26171 -2.5513306
11.26271 -2.5254963
11.26371 -2.499474
11.26471 -2.4732629
11.26571 -2.4468604000000003
11.26671 -2.4202643
11.26771 -2.3934740999999997
11.26871 -2.366492
11.26971 -2.339324
11.27071 -2.3119785
11.27171 -2.2844644
11.27271 -2.2567887
11.27371 -2.228955
11.27471 -2.200963
11.27571 -2.1728098
11.27671 -2.1444911
11.27771 -2.1160033
11.27871 -2.0873448
11.27971 -2.0585168
11.28071 -2.0295218
11.28171 -2.0003624
11.28271 -1.9710412
11.28371 -1.9415597
11.28471 -1.9119190000000001
11.28571 -1.8821212
11.28671 -1.8521699999999999
11.28771 -1.8220714999999998
11.28871 -1.7918332
11.28971 -1.7614617999999997
11.29071 -1.7309623
11.29171 -1.7003361000000001
11.29271 -1.6695812
11.29371 -1.6386927999999998
11.29471 -1.6076654
11.29571 -1.5764951999999999
11.29671 -1.5451812
11.29771 -1.5137258
11.29871 -1.4821339
11.29971 -1.4504117
11.30071 -1.4185647
11.30171 -1.3865976
11.30271 -1.3545133
11.30371 -1.3223148
11.30471 -1.2900052
11.30571 -1.2575882999999999
11.30671 -1.2250687
11.30771 -1.1924503
11.30871 -1.1597354
11.30971 -1.1269234
11.31071 -1.0940114
11.31171 -1.0609947
11.31271 -1.0278692
11.31371 -0.9946328600000001
11.31471 -0.9612871300000001
11.31571 -0.9278371900000001
11.31671 -0.89429067
11.31771 -0.8606561500000001
11.31871 -0.82694115
11.31971 -0.7931509999999999
11.32071 -0.75928858
11.32171 -0.72535495
11.32271 -0.69135055
11.32371 -0.65727592
11.32471 -0.6231322
11.32571 -0.58892053
11.32671 -0.55464148
11.32771 -0.52029435
11.32871 -0.48587717999999996
11.32971 -0.45138765
11.33071 -0.41682445
11.33171 -0.38218885
11.33271 -0.34748524999999997
11.33371 -0.31272124
11.33471 -0.27790612
11.33571 -0.24304909
11.33671 -0.20815730000000002
11.33771 -0.17323478
11.33871 -0.13828232999999998
11.33971 -0.10329848999999999
11.34071 -0.068280927
11.34171 -0.033227794
11.34271 0.0018614954
11.34371 0.036986320999999996
11.34471 0.07214543300000001
11.34571 0.10733762999999999
11.34671 0.14256201000000002
11.34771 0.17781765
11.34871 0.21310273999999998
11.34971 0.24841366999999998
11.35071 0.28374461
11.35171 0.31908783
11.35271 0.35443511
11.35371 0.38977931
11.35471 0.42511597
11.35571 0.46044411
11.35671 0.49576578
11.35771 0.53108493
11.35871 0.56640552
11.35971 0.60173003
11.36071 0.63705835
11.36171 0.67238812
11.36271 0.70771538
11.36371 0.7430356499999999
11.36471 0.77834465
11.36571 0.81363861
11.36671 0.84891384
11.36771 0.88416589
11.36871 0.9193896300000001
11.36971 0.9545790000000001
11.37071 0.98972842
11.37171 1.0248337
11.37271 1.0598933
11.37371 1.0949087
11.37471 1.1298837000000002
11.37571 1.1648228999999999
11.37671 1.1997299
11.37771 1.2346058
11.37871 1.2694484000000001
11.37971 1.3042525
11.38071 1.3390116
11.38171 1.373719
11.38271 1.4083685000000001
11.38371 1.4429562999999999
11.38471 1.4774791
11.38571 1.5119345
11.38671 1.5463199
11.38771 1.5806324999999999
11.38871 1.6148696
11.38971 1.6490293999999999
11.39071 1.6831117
11.39171 1.7171184
11.39271 1.7510523999999998
11.39371 1.784917
11.39471 1.8187134
11.39571 1.8524397000000001
11.39671 1.8860912
11.39771 1.9196604999999998
11.39871 1.9531392
11.39971 1.9865194
11.40071 2.019796
11.40171 2.0529658
11.40271 2.0860285
11.40371 2.1189844
11.40471 2.151834
11.40571 2.1845771
11.40671 2.2172127
11.40771 2.2497396999999997
11.40871 2.2821575
11.40971 2.3144666000000003
11.41071 2.346668
11.41171 2.3787623
11.41271 2.4107488
11.41371 2.4426239
11.41471 2.4743818
11.41571 2.5060149
11.41671 2.5375154
11.41771 2.5688771
11.41871 2.6000967
11.41971 2.6311738
11.42071 2.6621109
11.42171 2.6929107
11.42271 2.7235754
11.42371 2.7541056
11.42471 2.7844998999999997
11.42571 2.8147558
11.42671 2.8448702999999997
11.42771 2.8748412
11.42871 2.9046668
11.42971 2.9343459999999997
11.43071 2.9638765
11.43171 2.9932555
11.43271 3.0224778
11.43371 3.0515376
11.43471 3.0804297000000003
11.43571 3.1091504
11.43671 3.1376988000000003
11.43771 3.1660765
11.43871 3.1942878
11.43971 3.2223362
11.44071 3.2502245
11.44171 3.2779526000000003
11.44271 3.3055171000000003
11.44371 3.332914
11.44471 3.3601377
11.44571 3.3871837
11.44671 3.4140485999999997
11.44771 3.4407314
11.44871 3.4672305
11.44971 3.4935445
11.45071 3.5196707000000003
11.45171 3.5456060999999996
11.45271 3.5713475000000003
11.45371 3.596893
11.45471 3.6222428
11.45571 3.6473988999999998
11.45671 3.6723651000000004
11.45771 3.6971439000000004
11.45871 3.7217371
11.45971 3.7461429999999996
11.46071 3.7703569999999997
11.46171 3.7943735999999997
11.46271 3.8181864
11.46371 3.8417909
11.46471 3.8651850000000003
11.46571 3.8883682000000004
11.46671 3.9113417
11.46771 3.9341062000000004
11.46871 3.9566625
11.46971 3.979009
11.47071 4.0011443
11.47171 4.0230665
11.47271 4.0447749
11.47371 4.0662702
11.47471 4.0875539000000005
11.47571 4.1086275
11.47671 4.1294906
11.47771 4.1501410000000005
11.47871 4.1705742
11.47971 4.1907843
11.48071 4.210766
11.48171 4.230515700000001
11.48271 4.2500321
11.48371 4.2693175
11.48471 4.2883746
11.48571 4.3072071
11.48671 4.3258164
11.48771 4.344203
11.48871 4.3623652
11.48971 4.3803006
11.49071 4.3980073
11.49171 4.4154841000000005
11.49271 4.4327311
11.49371 4.4497486
11.49471 4.4665363
11.49571 4.483092200000001
11.49671 4.4994134
11.49771 4.5154963
11.49871 4.5313366
11.49971 4.5469329
11.50071 4.5622852
11.50171 4.5773964
11.50271 4.59227
11.50371 4.6069093
11.50471 4.6213161000000005
11.50571 4.635490099999999
11.50671 4.649428299999999
11.50771 4.6631269
11.50871 4.6765827
11.50971 4.6897933
11.51071 4.7027577
11.51171 4.7154769
11.51271 4.7279514
11.51371 4.7401819
11.51471 4.7521677
11.51571 4.763907199999999
11.51671 4.775399
11.51771 4.7866423
11.51871 4.7976386
11.51971 4.808390500000001
11.52071 4.818901400000001
11.52171 4.8291739
11.52271 4.8392087
11.52371 4.8490047
11.52471 4.858559
11.52571 4.8678674
11.52671 4.8769258
11.52771 4.8857324
11.52871 4.8942868
11.52971 4.9025908
11.53071 4.9106468
11.53171 4.9184565
11.53271 4.9260207000000005
11.53371 4.9333394
11.53471 4.9404114
11.53571 4.9472366
11.53671 4.9538150000000005
11.53771 4.960148
11.53871 4.9662374
11.53971 4.9720846
11.54071 4.977690399999999
11.54171 4.9830540999999995
11.54271 4.988173
11.54371 4.9930446
11.54471 4.9976669000000005
11.54571 5.002039300000001
11.54671 5.0061636
11.54771 5.010042299999999
11.54871 5.0136797
11.54971 5.0170787
11.55071 5.0202407
11.55171 5.0231662
11.55271 5.0258536
11.55371 5.0283017999999995
11.55471 5.0305095
11.55571 5.0324764
11.55671 5.0342038
11.55771 5.0356925
11.55871 5.0369427
11.55971 5.0379544
11.56071 5.0387267
11.56171 5.0392579
11.56271 5.0395481
11.56371 5.039598
11.56471 5.0394095
11.56571 5.0389864
11.56671 5.0383322
11.56771 5.0374493
11.56871 5.0363392
11.56971 5.0350014
11.57071 5.033434199999999
11.57171 5.0316355999999995
11.57271 5.0296046
11.57371 5.0273415
11.57471 5.0248474000000005
11.57571 5.0221242
11.57671 5.0191745
11.57771 5.0159997999999995
11.57871 5.0126009
11.57971 5.0089788
11.58071 5.0051339
11.58171 5.0010677
11.58271 4.9967825
11.58371 4.9922805
11.58471 4.9875639
11.58571 4.9826343
11.58671 4.9774915
11.58771 4.9721348999999995
11.58871 4.9665622
11.58971 4.960772
11.59071 4.9547639
11.59171 4.9485385
11.59271 4.942099
11.59371 4.9354486
11.59471 4.9285907
11.59571 4.9215283
11.59671 4.9142633
11.59771 4.9067967
11.59871 4.8991289
11.59971 4.8912611
11.60071 4.8831947
11.60171 4.8749309
11.60271 4.8664711
11.60371 4.8578165
11.60471 4.8489667
11.60571 4.8399217000000005
11.60671 4.8306808
11.60771 4.821243900000001
11.60871 4.8116125
11.60971 4.8017897
11.61071 4.7917791
11.61171 4.7815848
11.61271 4.771211
11.61371 4.7606602
11.61471 4.7499336
11.61571 4.7390311999999994
11.61671 4.7279526
11.61771 4.7166973
11.61871 4.7052652
11.61971 4.6936572000000005
11.62071 4.6818744
11.62171 4.6699181
11.62271 4.6577893
11.62371 4.6454892
11.62471 4.6330187
11.62571 4.62038
11.62671 4.6075758
11.62771 4.5946103
11.62871 4.5814879
11.62971 4.5682129
11.63071 4.554788
11.63171 4.5412149
11.63271 4.527493600000001
11.63371 4.5136224
11.63471 4.4996001
11.63571 4.4854257
11.63671 4.4710997
11.63771 4.4566232999999995
11.63871 4.4419993
11.63971 4.4272307
11.64071 4.4123206
11.64171 4.3972716
11.64271 4.3820862
11.64371 4.366767
11.64471 4.3513171
11.64571 4.3357402
11.64671 4.3200396
11.64771 4.3042179
11.64871 4.288277
11.64971 4.2722166
11.65071 4.256035
11.65171 4.2397305
11.65271 4.2233013
11.65371 4.206747200000001
11.65471 4.1900702
11.65571 4.1732736
11.65671 4.1563619
11.65771 4.1393398999999995
11.65871 4.1222122
11.65971 4.1049823
11.66071 4.0876526
11.66171 4.070225000000001
11.66271 4.0527008
11.66371 4.0350817
11.66471 4.017369400000001
11.66571 3.9995652
11.66671 3.9816692000000002
11.66771 3.9636809000000004
11.66871 3.9455995
11.66971 3.9274242
11.67071 3.909155
11.67171 3.8907938000000004
11.67271 3.8723443000000004
11.67371 3.8538124
11.67471 3.8352046
11.67571 3.8165264
11.67671 3.7977826
11.67771 3.7789758
11.67871 3.7601065000000005
11.67971 3.7411741999999997
11.68071 3.7221778
11.68171 3.703117
11.68271 3.6839917
11.68371 3.6648024
11.68471 3.6455501000000003
11.68571 3.6262352
11.68671 3.6068588
11.68771 3.5874225
11.68871 3.5679281
11.68971 3.5483792
11.69071 3.5287812
11.69171 3.5091400000000004
11.69271 3.4894614999999995
11.69371 3.4697507
11.69471 3.45001
11.69571 3.4302402
11.69671 3.4104399
11.69771 3.3906065
11.69871 3.3707373
11.69971 3.3508308
11.70071 3.3308875000000002
11.70171 3.3109094999999997
11.70271 3.2908998
11.70371 3.2708623
11.70471 3.2508001
11.70571 3.2307170000000003
11.70671 3.2106165
11.70771 3.1905021999999996
11.70871 3.1703785
11.70971 3.15025
11.71071 3.1301204
11.71171 3.1099923
11.71271 3.0898662
11.71371 3.0697405
11.71471 3.0496124
11.71571 3.0294785
11.71671 3.0093364
11.71771 2.9891856000000003
11.71871 2.9690279
11.71971 2.9488677
11.72071 2.9287105
11.72171 2.9085625
11.72271 2.8884292
11.72371 2.8683146
11.72471 2.8482219
11.72571 2.8281532
11.72671 2.8081102000000002
11.72771 2.7880941999999997
11.72871 2.7681066
11.72971 2.7481476000000002
11.73071 2.7282165000000003
11.73171 2.7083119
11.73271 2.6884317
11.73371 2.6685741
11.73471 2.6487386
11.73571 2.6289269
11.73671 2.6091432
11.73771 2.5893934
11.73871 2.5696846
11.73971 2.5500232
11.74071 2.5304146
11.74171 2.5108612999999997
11.74271 2.4913639
11.74371 2.4719214
11.74471 2.4525318
11.74571 2.4331937000000003
11.74671 2.4139054
11.74771 2.3946665
11.74871 2.3754768
11.74971 2.3563363
11.75071 2.3372456
11.75171 2.3182057
11.75271 2.2992188000000002
11.75371 2.2802887000000003
11.75471 2.2614209
11.75571 2.2426212000000003
11.75671 2.2238962
11.75771 2.2052513
11.75871 2.1866895
11.75971 2.1682115
11.76071 2.1498157
11.76171 2.1314984
11.76271 2.1132562
11.76371 2.0950859
11.76471 2.0769859000000004
11.76571 2.0589564
11.76671 2.0409992
11.76771 2.0231171999999997
11.76871 2.0053141
11.76971 1.9875931
11.77071 1.9699581000000002
11.77171 1.9524126999999998
11.77271 1.934961
11.77371 1.9176068000000002
11.77471 1.9003533
11.77571 1.8832026000000002
11.77671 1.8661549
11.77771 1.8492088
11.77871 1.8323608000000002
11.77971 1.8156068
11.78071 1.7989433999999997
11.78171 1.7823679
11.78271 1.7658805
11.78371 1.7494835
11.78471 1.7331811
11.78571 1.7169788
11.78671 1.7008823999999998
11.78771 1.6848968
11.78871 1.6690258
11.78971 1.6532717
11.79071 1.6376361
11.79171 1.6221192
11.79271 1.6067209
11.79371 1.5914401000000002
11.79471 1.5762752000000002
11.79571 1.5612236
11.79671 1.5462826
11.79771 1.5314493
11.79871 1.5167218999999998
11.79971 1.5020997
11.80071 1.4875845
11.80171 1.4731799
11.80271 1.4588911
11.80371 1.4447239
11.80471 1.4306838
11.80571 1.4167745
11.80671 1.402998
11.80771 1.3893541
11.80871 1.3758409
11.80971 1.3624555
11.81071 1.3491950000000001
11.81171 1.3360567
11.81271 1.3230388
11.81371 1.3101402
11.81471 1.2973605
11.81571 1.2847002
11.81671 1.2721604
11.81771 1.2597432
11.81871 1.2474519
11.81971 1.2352904
11.82071 1.2232633
11.82171 1.2113751000000001
11.82271 1.1996293
11.82371 1.1880275
11.82471 1.1765691999999999
11.82571 1.1652519
11.82671 1.1540713
11.82771 1.1430225
11.82871 1.1321014
11.82971 1.1213049
11.83071 1.1106321000000001
11.83171 1.1000836
11.83271 1.0896618
11.83371 1.0793697
11.83471 1.0692107
11.83571 1.059188
11.83671 1.0493044
11.83771 1.0395623
11.83871 1.0299637000000001
11.83971 1.0205100999999999
11.84071 1.0112021
11.84171 1.0020393
11.84271 0.99301962
11.84371 0.98413993
11.84471 0.9753958300000001
11.84571 0.96678305
11.84671 0.9582982400000001
11.84771 0.94993981
11.84871 0.9417083099999999
11.84971 0.93360664
11.85071 0.9256389
11.85171 0.9178098299999999
11.85271 0.91012344
11.85371 0.90258243
11.85471 0.89518772
11.85571 0.88793868
11.85671 0.8808336199999999
11.85771 0.87387031
11.85871 0.86704651
11.85971 0.86035989
11.86071 0.85380804
11.86171 0.84738834
11.86271 0.841098
11.86371 0.8349346000000001
11.86471 0.82889637
11.86571 0.82298322
11.86671 0.81719691
11.86771 0.81154089
11.86871 0.80601992
11.86971 0.80063865
11.87071 0.7954005199999999
11.87171 0.7903070200000001
11.87271 0.7853570400000001
11.87371 0.78054755
11.87471 0.77587427
11.87571 0.77133276
11.87671 0.76691946
11.87771 0.76263198
11.87871 0.7584691
11.87971 0.75443038
11.88071 0.75051561
11.88171 0.74672457
11.88271 0.74305721
11.88371 0.7395139000000001
11.88471 0.73609585
11.88571 0.73280525
11.88671 0.7296449
11.88771 0.7266174999999999
11.88871 0.7237245800000001
11.88971 0.72096563
11.89071 0.7183377599999999
11.89171 0.7158361799999999
11.89271 0.71345516
11.89371 0.7111894
11.89471 0.70903515
11.89571 0.70699104
11.89671 0.7050577100000001
11.89771 0.70323725
11.89871 0.70153219
11.89971 0.69994442
11.90071 0.6984749299999999
11.90171 0.6971238599999999
11.90271 0.69589098
11.90371 0.69477628
11.90471 0.69378014
11.90571 0.69290302
11.90671 0.69214473
11.90771 0.6915037500000001
11.90871 0.69097672
11.90971 0.69055874
11.91071 0.69024414
11.91171 0.6900278400000001
11.91271 0.68990653
11.91371 0.68987953
11.91471 0.6899485399999999
11.91571 0.69011678
11.91671 0.69038766
11.91771 0.69076354
11.91871 0.69124494
11.91971 0.69183055
11.92071 0.69251792
11.92171 0.69330437
11.92271 0.69418782
11.92371 0.69516702
11.92471 0.6962413
11.92571 0.69740969
11.92671 0.69867033
11.92771 0.70002023
11.92871 0.7014557299999999
11.92971 0.70297336
11.93071 0.70457114
11.93171 0.7062492
11.93271 0.70800972
11.93371 0.70985625
11.93471 0.7117922
11.93571 0.71381931
11.93671 0.7159370899999999
11.93771 0.7181424599999999
11.93871 0.72043068
11.93971 0.72279666
11.94071 0.7252362099999999
11.94171 0.72774664
11.94271 0.73032686
11.94371 0.73297657
11.94471 0.73569529
11.94571 0.73848171
11.94671 0.74133361
11.94771 0.74424846
11.94871 0.74722441
11.94971 0.75026103
11.95071 0.75335968
11.95171 0.75652292
11.95271 0.75975331
11.95371 0.7630521
11.95471 0.76641822
11.95571 0.76984819
11.95671 0.77333683
11.95771 0.77687874
11.95871 0.7804695500000001
11.95971 0.78410693
11.96071 0.7877906800000001
11.96171 0.7915220199999999
11.96271 0.7953023499999999
11.96371 0.79913195
11.96471 0.8030097
11.96571 0.80693346
11.96671 0.81090052
11.96771 0.8149089300000001
11.96871 0.8189581300000001
11.96971 0.82304841
11.97071 0.8271806899999999
11.97171 0.83135506
11.97271 0.83556985
11.97371 0.83982134
11.97471 0.84410449
11.97571 0.8484139999999999
11.97671 0.85274577
11.97771 0.85709793
11.97871 0.8614710500000001
11.97971 0.86586727
11.98071 0.87028928
11.98171 0.87473858
11.98271 0.87921508
11.98371 0.8837169
11.98471 0.88824118
11.98571 0.8927849099999999
11.98671 0.8973463399999999
11.98771 0.90192473
11.98871 0.9065203399999999
11.98971 0.9111330799999999
11.99071 0.9157618500000001
11.99171 0.92040375
11.99271 0.92505459
11.99371 0.92970971
11.99471 0.9343653000000001
11.99571 0.9390193
11.99671 0.94367201
11.99771 0.94832527
11.99871 0.95298151
11.99971 0.9576420299999999
12.00071 0.9623064699999999
12.00171 0.96697239
12.00271 0.9716359900000001
12.00371 0.97629344
12.00471 0.9809418599999999
12.00571 0.9855798400000001
12.00671 0.9902073100000001
12.00771 0.9948248
12.00871 0.9994321500000001
12.00971 1.0040280000000001
12.01071 1.0086097
12.01171 1.0131739
12.01271 1.0177176
12.01371 1.0222395
12.01471 1.0267398
12.01571 1.0312203
12.01671 1.0356832999999999
12.01771 1.0401299
12.01871 1.0445597
12.01971 1.0489698
12.02071 1.0533564
12.02171 1.0577147
12.02271 1.0620411
12.02371 1.0663333000000002
12.02471 1.070591
12.02571 1.0748143
12.02671 1.0790034
12.02771 1.0831575
12.02871 1.0872746
12.02971 1.0913519
12.03071 1.0953868
12.03171 1.0993777
12.03271 1.1033247
12.03371 1.1072294
12.03471 1.1110935
12.03571 1.1149186
12.03671 1.1187040000000001
12.03771 1.1224478
12.03871 1.1261459
12.03971 1.1297945
12.04071 1.13339
12.04171 1.1369305
12.04271 1.1404158
12.04371 1.1438466
12.04471 1.1472237
12.04571 1.1505474
12.04671 1.1538164
12.04771 1.1570285
12.04871 1.1601815999999998
12.04971 1.1632740000000001
12.05071 1.1663056
12.05171 1.1692771
12.05271 1.1721897000000001
12.05371 1.1750441
12.05471 1.1778396
12.05571 1.1805736
12.05671 1.1832421
12.05771 1.1858409
12.05871 1.1883666
12.05971 1.1908172
12.06071 1.1931927
12.06171 1.1954944
12.06271 1.1977237
12.06371 1.1998815
12.06471 1.2019674
12.06571 1.2039803999999998
12.06671 1.2059188
12.06771 1.2077814
12.06871 1.2095681
12.06971 1.2112797
12.07071 1.2129172000000001
12.07171 1.2144810000000001
12.07271 1.2159701
12.07371 1.2173819000000001
12.07471 1.2187128999999999
12.07571 1.2199589
12.07671 1.2211169
12.07771 1.2221854
12.07871 1.2231649
12.07971 1.2240569
12.08071 1.2248634
12.08171 1.2255856
12.08271 1.2262234
12.08371 1.2267755999999999
12.08471 1.2272406
12.08571 1.2276169
12.08671 1.2279037
12.08771 1.2281013
12.08871 1.22821
12.08971 1.22823
12.09071 1.2281603
12.09171 1.2279986999999999
12.09271 1.2277422
12.09371 1.2273875
12.09471 1.226933
12.09571 1.2263785
12.09671 1.2257257000000001
12.09771 1.2249772
12.09871 1.2241357
12.09971 1.2232031
12.10071 1.2221795
12.10171 1.2210633
12.10271 1.2198524
12.10371 1.2185446
12.10471 1.2171385
12.10571 1.2156337
12.10671 1.2140301
12.10771 1.2123277
12.10871 1.2105258
12.10971 1.2086225000000002
12.11071 1.2066154
12.11171 1.2045024
12.11271 1.2022826
12.11371 1.1999568
12.11471 1.1975274
12.11571 1.1949979
12.11671 1.192371
12.11771 1.1896484
12.11871 1.1868296
12.11971 1.1839127
12.12071 1.1808947
12.12171 1.1777727
12.12271 1.1745451
12.12371 1.1712114
12.12471 1.1677722
12.12571 1.1642283
12.12671 1.1605798
12.12771 1.1568262
12.12871 1.1529662
12.12971 1.1489985
12.13071 1.1449229
12.13171 1.1407408
12.13271 1.1364548
12.13371 1.1320679
12.13471 1.127583
12.13571 1.1230008
12.13671 1.1183201
12.13771 1.1135381
12.13871 1.1086508
12.13971 1.1036551000000001
12.14071 1.0985494
12.14171 1.0933339
12.14271 1.0880101999999998
12.14371 1.0825808
12.14471 1.0770474
12.14571 1.0714103000000001
12.14671 1.0656694
12.14771 1.0598237
12.14871 1.0538729
12.14971 1.0478179
12.15071 1.0416606
12.15171 1.0354037
12.15271 1.0290491000000002
12.15371 1.022597
12.15471 1.0160457
12.15571 1.0093918
12.15671 1.0026314
12.15771 0.99576162
12.15871 0.98878127
12.15971 0.9816916700000001
12.16071 0.9744960800000001
12.16171 0.9671982399999999
12.16271 0.9598013000000001
12.16371 0.95230695
12.16471 0.94471518
12.16571 0.93702497
12.16671 0.92923539
12.16771 0.9213464299999999
12.16871 0.91335932
12.16971 0.905276
12.17071 0.89709824
12.17171 0.8888266
12.17271 0.8804597000000001
12.17371 0.8719948099999999
12.17471 0.8634287900000001
12.17571 0.8547591999999999
12.17671 0.84598586
12.17771 0.8371109099999999
12.17871 0.82813846
12.17971 0.8190731499999999
12.18071 0.80991862
12.18171 0.80067655
12.18271 0.79134637
12.18371 0.78192595
12.18471 0.77241282
12.18571 0.76280553
12.18671 0.7531040800000001
12.18771 0.74330997
12.18871 0.7334251
12.18971 0.72345072
12.19071 0.71338671
12.19171 0.7032317100000001
12.19271 0.6929837200000001
12.19371 0.68264147
12.19471 0.67220549
12.19571 0.66167866
12.19671 0.6510655399999999
12.19771 0.6403711599999999
12.19871 0.62959944
12.19971 0.6187519100000001
12.20071 0.60782754
12.20171 0.59682331
12.20271 0.58573578
12.20371 0.57456251
12.20471 0.56330301
12.20571 0.55195875
12.20671 0.5405324
12.20771 0.52902633
12.20871 0.51744189
12.20971 0.5057788
12.21071 0.49403585000000005
12.21171 0.48221205
12.21271 0.47030784000000003
12.21371 0.45832549
12.21471 0.44626900999999997
12.21571 0.43414285999999996
12.21671 0.42195045000000003
12.21771 0.40969294
12.21871 0.39736894
12.21971 0.38497509
12.22071 0.37250766
12.22171 0.35996416
12.22271 0.34734444000000003
12.22371 0.33465080999999997
12.22471 0.32188725
12.22571 0.30905784000000003
12.22671 0.29616556
12.22771 0.28321156
12.22871 0.27019542
12.22971 0.25711618
12.23071 0.24397354999999998
12.23171 0.23076873999999997
12.23271 0.21750456999999998
12.23371 0.20418440000000002
12.23471 0.19081089
12.23571 0.17738477
12.23671 0.16390437
12.23771 0.15036622
12.23871 0.13676650999999998
12.23971 0.12310271
12.24071 0.10937474000000001
12.24171 0.095585338
12.24271 0.081739103
12.24371 0.067841075
12.24471 0.053895124999999995
12.24571 0.039903034
12.24671 0.025864516
12.24771 0.011778162
12.24871 -0.0023572411
12.24971 -0.016541615
12.25071 -0.03077327
12.25171 -0.045049484
12.25271 -0.059367698999999996
12.25371 -0.073726726
12.25471 -0.08812735299999999
12.25571 -0.10257198000000001
12.25671 -0.11706346000000001
12.25771 -0.13160357
12.25871 -0.14619175
12.25971 -0.16082485
12.26071 -0.17549782
12.26171 -0.19020529
12.26271 -0.20494314000000002
12.26371 -0.21970964
12.26471 -0.23450553000000002
12.26571 -0.24933321
12.26671 -0.26419524
12.26771 -0.279093
12.26871 -0.29402613
12.26971 -0.30899276
12.27071 -0.32399052
12.27171 -0.33901779000000004
12.27271 -0.35407448
12.27371 -0.36916192999999997
12.27471 -0.38428202
12.27571 -0.39943586999999997
12.27671 -0.41462258
12.27771 -0.42983889999999997
12.27871 -0.44507979999999997
12.27971 -0.46033999000000003
12.28071 -0.47561545
12.28171 -0.49090451
12.28271 -0.50620823
12.28371 -0.52152942
12.28471 -0.53687124
12.28571 -0.55223573
12.28671 -0.5676229500000001
12.28771 -0.58303112
12.28871 -0.59845746
12.28971 -0.61389948
12.29071 -0.62935604
12.29171 -0.6448274
12.29271 -0.66031469
12.29371 -0.67581874
12.29471 -0.69133891
12.29571 -0.70687258
12.29671 -0.7224156500000001
12.29771 -0.73796362
12.29871 -0.75351316
12.29971 -0.76906327
12.30071 -0.78461543
12.30171 -0.80017271
12.30271 -0.81573855
12.30371 -0.83131529
12.30471 -0.84690284
12.30571 -0.86249914
12.30671 -0.87810084
12.30771 -0.8937045899999999
12.30871 -0.90930825
12.30971 -0.92491126
12.31071 -0.9405142599999999
12.31171 -0.9561182899999999
12.31271 -0.97172316
12.31371 -0.9873273800000001
12.31471 -1.002928
12.31571 -1.0185214999999999
12.31671 -1.0341055
12.31771 -1.0496794
12.31871 -1.0652451
12.31971 -1.0808056
12.32071 -1.0963644
12.32171 -1.1119234
12.32271 -1.1274825
12.32371 -1.1430391
12.32471 -1.1585893
12.32571 -1.174129
12.32671 -1.1896555
12.32771 -1.2051679
12.32871 -1.2206668
12.32971 -1.2361533
12.33071 -1.2516282
12.33171 -1.2670905
12.33271 -1.2825384
12.33371 -1.297969
12.33471 -1.3133803
12.33571 -1.3287719999999998
12.33671 -1.3441455
12.33771 -1.3595036
12.33871 -1.3748494
12.33971 -1.3901845
12.34071 -1.4055083
12.34171 -1.4208181
12.34271 -1.4361097
12.34371 -1.4513791999999999
12.34471 -1.4666237
12.34571 -1.4818424000000001
12.34671 -1.4970364999999999
12.34771 -1.5122078
12.34871 -1.5273579000000002
12.34971 -1.5424869
12.35071 -1.5575934
12.35171 -1.5726753
12.35271 -1.5877302999999998
12.35371 -1.6027579
12.35471 -1.6177591000000002
12.35571 -1.6327359
12.35671 -1.6476911
12.35771 -1.6626256999999998
12.35871 -1.6775392
12.35971 -1.6924284
12.36071 -1.7072896
12.36171 -1.7221183
12.36271 -1.7369121
12.36371 -1.7516707999999999
12.36471 -1.7663959
12.36571 -1.78109
12.36671 -1.7957555
12.36771 -1.8103931
12.36871 -1.8250022000000001
12.36971 -1.8395808
12.37071 -1.8541265
12.37171 -1.8686386
12.37271 -1.8831174999999998
12.37371 -1.8975649
12.37471 -1.9119831
12.37571 -1.9263733
12.37671 -1.9407347
12.37771 -1.9550644
12.37871 -1.9693585
12.37971 -1.9836132999999998
12.38071 -1.9978264
12.38171 -2.0119976
12.38271 -2.0261293
12.38371 -2.0402247
12.38471 -2.0542868999999997
12.38571 -2.0683173
12.38671 -2.0823153
12.38771 -2.096279
12.38871 -2.1102058
12.38971 -2.1240942
12.39071 -2.1379443
12.39171 -2.1517570999999998
12.39271 -2.1655345
12.39371 -2.1792777
12.39471 -2.192986
12.39571 -2.2066571
12.39671 -2.220287
12.39771 -2.2338724
12.39871 -2.2474112
12.39971 -2.260904
12.40071 -2.2743534
12.40171 -2.2877636999999997
12.40271 -2.3011386000000003
12.40371 -2.3144801999999998
12.40471 -2.3277883999999998
12.40571 -2.3410611
12.40671 -2.3542951999999997
12.40771 -2.3674885
12.40871 -2.3806401
12.40971 -2.3937508
12.41071 -2.4068221000000003
12.41171 -2.4198553
12.41271 -2.4328498
12.41371 -2.4458038
12.41471 -2.4587139000000002
12.41571 -2.4715772
12.41671 -2.4843918
12.41771 -2.4971588
12.41871 -2.5098812
12.41971 -2.5225637
12.42071 -2.5352107
12.42171 -2.5478248
12.42271 -2.5604054
12.42371 -2.5729503
12.42471 -2.5854556
12.42571 -2.5979176
12.42671 -2.6103346
12.42771 -2.6227064
12.42871 -2.6350347
12.42971 -2.6473211
12.43071 -2.6595661
12.43171 -2.6717690999999997
12.43271 -2.6839277000000004
12.43371 -2.6960399
12.43471 -2.7081048
12.43571 -2.7201237
12.43671 -2.7321
12.43771 -2.7440386
12.43871 -2.7559439
12.43971 -2.7678182
12.44071 -2.7796610999999998
12.44171 -2.7914694
12.44271 -2.8032377
12.44371 -2.8149615999999997
12.44471 -2.826638
12.44571 -2.8382661
12.44671 -2.8498476
12.44771 -2.861385
12.44871 -2.8728804
12.44971 -2.8843343
12.45071 -2.8957463999999997
12.45171 -2.907115
12.45271 -2.9184395
12.45371 -2.9297210000000002
12.45471 -2.9409623
12.45571 -2.9521672
12.45671 -2.9633395
12.45771 -2.9744809
12.45871 -2.9855903
12.45971 -2.9966637
12.46071 -3.0076956
12.46171 -3.0186806
12.46271 -3.0296152
12.46371 -3.0404994000000003
12.46471 -3.0513356
12.46571 -3.0621279
12.46671 -3.0728804
12.46771 -3.083596
12.46871 -3.0942753
12.46971 -3.1049177
12.47071 -3.1155221
12.47171 -3.1260882
12.47271 -3.1366169
12.47371 -3.1471107
12.47471 -3.1575717
12.47571 -3.1680007000000003
12.47671 -3.1783957000000003
12.47771 -3.1887530999999996
12.47871 -3.1990673
12.47971 -3.2093335
12.48071 -3.219549
12.48171 -3.2297146
12.48271 -3.2398339
12.48371 -3.2499131
12.48471 -3.2599576
12.48571 -3.2699712
12.48671 -3.2799557
12.48771 -3.2899097000000004
12.48871 -3.2998309000000003
12.48971 -3.3097166999999996
12.49071 -3.3195663
12.49171 -3.3293795
12.49271 -3.3391569000000003
12.49371 -3.3488993000000002
12.49471 -3.3586059
12.49571 -3.3682741000000003
12.49671 -3.3779006000000003
12.49771 -3.3874820999999997
12.49871 -3.3970176999999997
12.49971 -3.4065086
12.50071 -3.4159597
12.50171 -3.4253769000000003
12.50271 -3.4347661
12.50371 -3.4441306999999997
12.50471 -3.4534711000000002
12.50571 -3.4627847000000003
12.50671 -3.472067
12.50771 -3.4813131999999998
12.50871 -3.4905195
12.50971 -3.4996845
12.51071 -3.5088088
12.51171 -3.5178933000000003
12.51271 -3.5269391
12.51371 -3.5359465
12.51471 -3.5449143000000003
12.51571 -3.553842
12.51671 -3.5627298
12.51771 -3.5715796
12.51871 -3.5803951
12.51971 -3.5891819999999997
12.52071 -3.5979442
12.52171 -3.6066838
12.52271 -3.6154002
12.52371 -3.6240898
12.52471 -3.6327466000000004
12.52571 -3.6413647
12.52671 -3.64994
12.52771 -3.6584709
12.52871 -3.6669585999999996
12.52971 -3.6754060999999996
12.53071 -3.6838165999999997
12.53171 -3.6921932999999996
12.53271 -3.7005372000000003
12.53371 -3.7088487000000003
12.53471 -3.7171282
12.53571 -3.7253764
12.53671 -3.7335947000000003
12.53771 -3.7417851000000004
12.53871 -3.7499499
12.53971 -3.7580891999999997
12.54071 -3.7662011000000004
12.54171 -3.7742812
12.54271 -3.7823241
12.54371 -3.7903246
12.54471 -3.7982792
12.54571 -3.806188
12.54671 -3.8140535000000004
12.54771 -3.8218807
12.54871 -3.8296748
12.54971 -3.8374402
12.55071 -3.8451790999999997
12.55171 -3.8528919000000004
12.55271 -3.8605776
12.55371 -3.8682342000000003
12.55471 -3.8758597999999997
12.55571 -3.8834538000000003
12.55671 -3.8910158
12.55771 -3.8985446
12.55871 -3.9060379999999997
12.55971 -3.9134930999999997
12.56071 -3.9209059999999996
12.56171 -3.9282738999999998
12.56271 -3.9355952
12.56371 -3.9428715000000003
12.56471 -3.9501064
12.56571 -3.9573055000000004
12.56671 -3.9644744000000003
12.56771 -3.9716177
12.56871 -3.9787367
12.56971 -3.9858303999999998
12.57071 -3.9928961999999997
12.57171 -3.9999299
12.57271 -4.0069278
12.57371 -4.0138874
12.57471 -4.0208071
12.57571 -4.0276859
12.57671 -4.0345237
12.57771 -4.0413197
12.57871 -4.0480729
12.57971 -4.0547825
12.58071 -4.061448899999999
12.58171 -4.0680743999999995
12.58271 -4.0746617999999994
12.58371 -4.081215299999999
12.58471 -4.087738300000001
12.58571 -4.094233
12.58671 -4.1006994
12.58771 -4.1071344000000005
12.58871 -4.1135337000000005
12.58971 -4.119892
12.59071 -4.1262049
12.59171 -4.1324697
12.59271 -4.1386854
12.59371 -4.1448529999999995
12.59471 -4.150974000000001
12.59571 -4.1570503
12.59671 -4.1630842
12.59771 -4.1690767
12.59871 -4.1750297
12.59971 -4.180944
12.60071 -4.1868214
12.60171 -4.192663700000001
12.60271 -4.1984715
12.60371 -4.2042445
12.60471 -4.2099807
12.60571 -4.2156763
12.60671 -4.221326899999999
12.60771 -4.2269275
12.60871 -4.2324744
12.60971 -4.2379659
12.61071 -4.2434022
12.61171 -4.2487852
12.61271 -4.2541187
12.61371 -4.259405699999999
12.61471 -4.2646486
12.61571 -4.2698495
12.61671 -4.2750087
12.61771 -4.2801257
12.61871 -4.2851999
12.61971 -4.2902295
12.62071 -4.2952128
12.62171 -4.300148
12.62271 -4.305032300000001
12.62371 -4.3098629
12.62471 -4.3146364
12.62571 -4.319351200000001
12.62671 -4.3240058999999995
12.62771 -4.3286011
12.62871 -4.3331385000000004
12.62971 -4.3376211
12.63071 -4.3420527
12.63171 -4.3464366
12.63271 -4.3507747
12.63371 -4.355067399999999
12.63471 -4.3593135
12.63571 -4.3635104
12.63671 -4.3676551
12.63771 -4.3717440000000005
12.63871 -4.375774000000001
12.63971 -4.3797418
12.64071 -4.3836456
12.64171 -4.3874837
12.64271 -4.3912552
12.64371 -4.3949604
12.64471 -4.3986004
12.64571 -4.4021767
12.64671 -4.4056915000000005
12.64771 -4.4091471
12.64871 -4.4125456
12.64971 -4.415888300000001
12.65071 -4.4191755
12.65171 -4.4224061
12.65271 -4.4255774
12.65371 -4.4286862000000005
12.65471 -4.4317286
12.65571 -4.4347014
12.65671 -4.4376016
12.65771 -4.4404272
12.65871 -4.443178
12.65971 -4.4458546000000005
12.66071 -4.4484586
12.66171 -4.4509917
12.66271 -4.4534564
12.66371 -4.4558547
12.66471 -4.4581875
12.66571 -4.4604555
12.66671 -4.4626579
12.66771 -4.4647932
12.66871 -4.4668589
12.66971 -4.468851900000001
12.67071 -4.4707693
12.67171 -4.4726077
12.67271 -4.4743642
12.67371 -4.4760365
12.67471 -4.4776235
12.67571 -4.4791251
12.67671 -4.480542600000001
12.67771 -4.4818777999999995
12.67871 -4.4831336
12.67971 -4.4843122
12.68071 -4.4854164
12.68171 -4.486447200000001
12.68271 -4.4874042
12.68371 -4.4882859999999996
12.68471 -4.4890895
12.68571 -4.4898111
12.68671 -4.4904474
12.68771 -4.490995
12.68871 -4.4914514
12.68971 -4.4918153
12.69071 -4.4920858
12.69171 -4.4922628
12.69271 -4.4923473
12.69371 -4.4923402
12.69471 -4.492243
12.69571 -4.4920579
12.69671 -4.4917863
12.69771 -4.4914294
12.69871 -4.490988
12.69971 -4.4904612
12.70071 -4.4898473
12.70171 -4.4891423999999995
12.70271 -4.488342599999999
12.70371 -4.4874433
12.70471 -4.4864412
12.70571 -4.4853341
12.70671 -4.4841215
12.70771 -4.4828039
12.70871 -4.4813833999999995
12.70971 -4.4798624
12.71071 -4.478243
12.71171 -4.476526799999999
12.71271 -4.4747144
12.71371 -4.4728059
12.71471 -4.4708014
12.71571 -4.4686995
12.71671 -4.466499
12.71771 -4.4641975
12.71871 -4.461792099999999
12.71971 -4.459279
12.72071 -4.4566546
12.72171 -4.4539154
12.72271 -4.4510599
12.72371 -4.448087500000001
12.72471 -4.445
12.72571 -4.4418
12.72671 -4.4384912
12.72771 -4.4350766
12.72871 -4.4315577
12.72971 -4.4279352
12.73071 -4.4242084
12.73171 -4.4203747
12.73271 -4.4164311
12.73371 -4.4123743
12.73471 -4.4082019
12.73571 -4.4039112
12.73671 -4.3995
12.73771 -4.3949663999999995
12.73871 -4.390309
12.73971 -4.3855269
12.74071 -4.3806199
12.74171 -4.3755896000000005
12.74271 -4.3704383
12.74371 -4.3651696
12.74471 -4.3597866
12.74571 -4.354291
12.74671 -4.3486841
12.74771 -4.3429639
12.74871 -4.3371275
12.74971 -4.3311708
12.75071 -4.3250892
12.75171 -4.3188795
12.75271 -4.3125387
12.75371 -4.3060657
12.75471 -4.2994604
12.75571 -4.2927232
12.75671 -4.2858552
12.75771 -4.278858
12.75871 -4.2717326
12.75971 -4.2644806
12.76071 -4.257104200000001
12.76171 -4.2496048
12.76271 -4.2419836
12.76371 -4.2342409
12.76471 -4.2263757
12.76571 -4.218384599999999
12.76671 -4.2102635
12.76771 -4.2020079
12.76871 -4.1936137
12.76971 -4.185078300000001
12.77071 -4.1764002
12.77171 -4.1675806
12.77271 -4.1586217
12.77371 -4.1495264
12.77471 -4.1402973
12.77571 -4.1309372
12.77671 -4.1214477
12.77771 -4.1118298
12.77871 -4.1020837
12.77971 -4.0922094
12.78071 -4.082205500000001
12.78171 -4.0720709
12.78271 -4.061802500000001
12.78371 -4.051397000000001
12.78471 -4.0408507
12.78571 -4.0301599
12.78671 -4.0193226
12.78771 -4.0083375
12.78871 -3.9972056
12.78971 -3.9859291
12.79071 -3.9745118
12.79171 -3.9629571
12.79271 -3.9512674999999997
12.79371 -3.9394453000000005
12.79471 -3.9274908999999996
12.79571 -3.915403
12.79671 -3.9031804
12.79771 -3.8908206
12.79871 -3.8783208
12.79971 -3.8656786
12.80071 -3.8528919000000004
12.80171 -3.8399585
12.80271 -3.8268767
12.80371 -3.8136456
12.80471 -3.8002655000000005
12.80571 -3.7867378
12.80671 -3.7730648999999996
12.80771 -3.75925
12.80871 -3.7452962
12.80971 -3.7312064
12.81071 -3.7169825
12.81171 -3.7026244999999998
12.81271 -3.6881313
12.81371 -3.6735006
12.81471 -3.658729
12.81571 -3.6438137000000004
12.81671 -3.6287513000000002
12.81771 -3.6135398
12.81871 -3.5981777999999998
12.81971 -3.582665
12.82071 -3.5670019999999996
12.82171 -3.55119
12.82271 -3.5352311999999997
12.82371 -3.5191282999999998
12.82471 -3.5028840999999997
12.82571 -3.4865017999999997
12.82671 -3.4699831
12.82771 -3.4533292
12.82871 -3.4365400999999998
12.82971 -3.4196145999999996
12.83071 -3.4025509
12.83171 -3.385346
12.83271 -3.3679977
12.83371 -3.3505034000000005
12.83471 -3.3328615
12.83571 -3.3150721
12.83671 -3.2971352
12.83771 -3.2790523
12.83871 -3.2608259
12.83971 -3.2424587999999996
12.84071 -3.2239538
12.84171 -3.2053132
12.84271 -3.1865388
12.84371 -3.1676318
12.84471 -3.1485925999999997
12.84571 -3.1294197
12.84671 -3.1101111
12.84771 -3.0906647
12.84871 -3.0710781
12.84971 -3.051349
12.85071 -3.031476
12.85171 -3.0114589
12.85271 -2.9912978
12.85371 -2.9709941
12.85471 -2.9505495
12.85571 -2.9299663
12.85671 -2.9092476
12.85771 -2.8883964
12.85871 -2.8674154
12.85971 -2.8463069
12.86071 -2.8250724000000003
12.86171 -2.803712
12.86271 -2.7822245
12.86371 -2.7606081000000002
12.86471 -2.7388604
12.86571 -2.7169794
12.86671 -2.6949636999999997
12.86771 -2.6728127
12.86871 -2.6505271
12.86971 -2.6281084999999997
12.87071 -2.6055585999999997
12.87171 -2.5828796
12.87271 -2.5600735
12.87371 -2.5371421
12.87471 -2.514087
12.87571 -2.49091
12.87671 -2.4676124
12.87771 -2.4441954
12.87871 -2.4206592
12.87971 -2.3970032
12.88071 -2.3732260000000003
12.88171 -2.3493255
12.88271 -2.3252994
12.88371 -2.3011464999999998
12.88471 -2.2768667
12.88571 -2.2524616
12.88671 -2.2279339
12.88771 -2.2032876
12.88871 -2.1785261
12.88971 -2.1536527
12.89071 -2.1286696000000003
12.89171 -2.1035782999999997
12.89271 -2.0783793
12.89371 -2.0530732
12.89471 -2.0276604
12.89571 -2.0021414
12.89671 -1.9765163
12.89771 -1.9507844
12.89871 -1.9249445
12.89971 -1.8989945000000001
12.90071 -1.8729327
12.90171 -1.8467582999999999
12.90271 -1.8204715
12.90371 -1.7940747
12.90471 -1.7675713
12.90571 -1.7409656
12.90671 -1.7142620000000002
12.90771 -1.6874632
12.90871 -1.6605707
12.90971 -1.6335845000000002
12.91071 -1.6065042000000003
12.91171 -1.5793292
12.91271 -1.5520592
12.91371 -1.5246951
12.91471 -1.4972378
12.91571 -1.4696886
12.91671 -1.4420478
12.91771 -1.4143154999999998
12.91871 -1.3864914000000002
12.91971 -1.3585757
12.92071 -1.3305699
12.92171 -1.3024767
12.92271 -1.2743004
12.92371 -1.2460456
12.92471 -1.2177165
12.92571 -1.1893154
12.92671 -1.1608429
12.92771 -1.1322978
12.92871 -1.1036777
12.92971 -1.0749807
12.93071 -1.0462057
12.93171 -1.0173531
12.93271 -0.9884246600000001
12.93371 -0.9594223500000001
12.93471 -0.9303481299999999
12.93571 -0.90120323
12.93671 -0.8719882
12.93771 -0.84270369
12.93871 -0.81335101
12.93971 -0.78393267
12.94071 -0.75445245
12.94171 -0.72491472
12.94271 -0.69532329
12.94371 -0.6656806000000001
12.94471 -0.63598687
12.94571 -0.60624052
12.94671 -0.57643899
12.94771 -0.54658004
12.94871 -0.51666289
12.94971 -0.48668873
12.95071 -0.45666057000000004
12.95171 -0.42658224999999994
12.95271 -0.39645741
12.95371 -0.36628863
12.95471 -0.33607718000000003
12.95571 -0.30582354
12.95671 -0.27552814999999997
12.95771 -0.24519234
12.95871 -0.21481856000000002
12.95971 -0.18441003
12.96071 -0.15396988
12.96171 -0.12350011
12.96271 -0.093000953
12.96371 -0.06247090599999999
12.96471 -0.031907627
12.96571 -0.0013091989
12.96671 0.029324617999999997
12.96771 0.05999174299999999
12.96871 0.09068799
12.96971 0.12140806
12.97071 0.15214693
12.97171 0.18290096
12.97271 0.21366839999999998
12.97371 0.24444906
12.97471 0.27524333
12.97571 0.30605113
12.97671 0.33687118000000005
12.97771 0.36770103000000004
12.97871 0.39853774999999997
12.97971 0.42937892
12.98071 0.46022357
12.98171 0.49107218999999996
12.98271 0.52192635
12.98371 0.55278735
12.98471 0.58365511
12.98571 0.61452733
12.98671 0.64539975
12.98771 0.67626699
12.98871 0.7071240799999999
12.98971 0.73796757
12.99071 0.7687964
12.99171 0.7996114000000001
12.99271 0.8304142400000001
12.99371 0.8612061900000001
12.99471 0.89198705
12.99571 0.92275469
12.99671 0.9535058399999999
12.99771 0.9842369700000001
12.99871 1.0149456
12.99971 1.0456303999999998
13.00071 1.0762917
13.00171 1.1069296
13.00271 1.1375437
13.00371 1.1681316000000002
13.00471 1.1986895
13.00571 1.2292122
13.00671 1.2596955
13.00771 1.2901361
13.00871 1.3205335
13.00971 1.3508893
13.01071 1.3812057
13.01171 1.4114847
13.01271 1.4417266
13.01371 1.4719293
13.01471 1.502089
13.01571 1.5322012
13.01671 1.5622620999999999
13.01771 1.5922695
13.01871 1.6222226999999998
13.01971 1.6521221
13.02071 1.6819676
13.02171 1.7117580000000001
13.02271 1.7414903
13.02371 1.7711606000000002
13.02471 1.8007651
13.02571 1.8303009
13.02671 1.8597674000000002
13.02771 1.8891657
13.02871 1.9184979000000002
13.02971 1.9477652
13.03071 1.9769674000000002
13.03171 2.0061016
13.03271 2.035163
13.03371 2.0641461
13.03471 2.0930465
13.03571 2.1218613
13.03671 2.1505898
13.03771 2.1792328
13.03871 2.2077914
13.03971 2.2362661
13.04071 2.2646550000000003
13.04171 2.2929555
13.04271 2.3211641000000003
13.04371 2.3492783
13.04471 2.3772972
13.04571 2.405221
13.04671 2.4330512
13.04771 2.4607886
13.04871 2.4884325
13.04971 2.5159797
13.05071 2.5434256
13.05171 2.5707647
13.05271 2.5979927
13.05371 2.6251067999999997
13.05471 2.6521074
13.05571 2.678996
13.05671 2.7057746000000003
13.05771 2.7324447000000003
13.05871 2.7590053
13.05971 2.7854536
13.06071 2.8117862000000002
13.06171 2.8379993999999997
13.06271 2.8640907
13.06371 2.8900599
13.06471 2.9159071
13.06571 2.9416326
13.06671 2.9672356
13.06771 2.9927136
13.06871 3.0180622
13.06971 3.0432766
13.07071 3.0683534
13.07171 3.0932909
13.07271 3.1180896
13.07371 3.1427521
13.07471 3.1672809
13.07571 3.1916770999999997
13.07671 3.2159403
13.07771 3.2400675
13.07871 3.2640543
13.07971 3.2878965000000004
13.08071 3.3115908999999997
13.08171 3.3351357999999998
13.08271 3.3585317000000003
13.08371 3.3817793999999997
13.08471 3.4048788000000005
13.08571 3.4278281
13.08671 3.4506243
13.08771 3.4732640000000004
13.08871 3.4957442
13.08971 3.5180636
13.09071 3.5402231
13.09171 3.562225
13.09271 3.5840716
13.09371 3.605764
13.09471 3.6273003
13.09571 3.6486771
13.09671 3.6698888999999997
13.09771 3.6909308000000003
13.09871 3.7117992
13.09971 3.7324928
13.10071 3.7530124
13.10171 3.7733596
13.10271 3.7935358000000003
13.10371 3.8135409
13.10471 3.8333733000000003
13.10571 3.8530298
13.10671 3.8725078
13.10771 3.8918067
13.10871 3.9109267
13.10971 3.9298695
13.11071 3.9486371
13.11171 3.9672300000000003
13.11271 3.9856466999999998
13.11371 4.003883200000001
13.11471 4.021934
13.11571 4.0397942
13.11671 4.0574603
13.11771 4.074931100000001
13.11871 4.0922087000000005
13.11971 4.1092958
13.12071 4.1261949
13.12171 4.1429065000000005
13.12271 4.1594297000000005
13.12371 4.1757613
13.12471 4.1918982
13.12571 4.207838
13.12671 4.2235803
13.12771 4.2391259
13.12871 4.2544764
13.12971 4.2696323000000005
13.13071 4.2845923
13.13171 4.2993527
13.13271 4.3139085
13.13371 4.3282554
13.13471 4.342391
13.13571 4.3563161
13.13671 4.3700334
13.13771 4.3835472
13.13871 4.3968609999999995
13.13971 4.4099759
13.14071 4.4228911
13.14171 4.4356029
13.14271 4.4481069
13.14371 4.4603996
13.14471 4.4724791999999995
13.14571 4.4843461
13.14671 4.4960022
13.14771 4.5074478000000004
13.14871 4.5186829
13.14971 4.5297045
13.15071 4.5405094
13.15171 4.551094
13.15271 4.5614567
13.15371 4.5715984
13.15471 4.5815228999999995
13.15571 4.5912344
13.15671 4.6007361
13.15771 4.6100296
13.15871 4.619113
13.15971 4.6279814
13.16071 4.6366297
13.16171 4.6450529
13.16271 4.6532493
13.16371 4.6612192
13.16471 4.6689648
13.16571 4.676489200000001
13.16671 4.6837933
13.16771 4.6908766
13.16871 4.697737099999999
13.16971 4.7043726
13.17071 4.7107812
13.17171 4.7169641
13.17271 4.7229242
13.17371 4.7286656
13.17471 4.7341913
13.17571 4.7395024
13.17671 4.7445964
13.17771 4.7494683
13.17871 4.7541119
13.17971 4.7585227
13.18071 4.7626987000000005
13.18171 4.7666408
13.18271 4.7703523
13.18371 4.7738377
13.18471 4.7770999000000005
13.18571 4.7801401
13.18671 4.7829572
13.18771 4.7855485
13.18871 4.7879118
13.18971 4.7900464
13.19071 4.7919538
13.19171 4.7936369
13.19271 4.7950983
13.19371 4.7963392
13.19471 4.7973573
13.19571 4.798148599999999
13.19671 4.7987077000000005
13.19771 4.7990311
13.19871 4.7991174999999995
13.19971 4.7989692999999995
13.20071 4.7985915
13.20171 4.7979906
13.20271 4.7971711
13.20371 4.7961351
13.20471 4.7948811000000005
13.20571 4.7934059
13.20671 4.7917057
13.20771 4.7897778
13.20871 4.7876216
13.20971 4.7852393
13.21071 4.782632700000001
13.21171 4.7798034000000005
13.21271 4.7767509
13.21371 4.7734722
13.21471 4.7699641
13.21571 4.7662232
13.21671 4.7622494
13.21771 4.7580462
13.21871 4.7536187
13.21971 4.7489733
13.22071 4.7441151
13.22171 4.7390465
13.22271 4.7337651
13.22371 4.728267
13.22471 4.722546400000001
13.22571 4.7165997
13.22671 4.7104258
13.22771 4.7040264999999994
13.22871 4.6974052
13.22971 4.6905652
13.23071 4.6835091
13.23171 4.6762366
13.23271 4.6687461
13.23371 4.6610367
13.23471 4.6531077
13.23571 4.6449624
13.23671 4.6366047
13.23771 4.628040299999999
13.23871 4.6192724
13.23971 4.6103027
13.24071 4.601128
13.24171 4.5917429
13.24271 4.5821417
13.24371 4.5723196
13.24471 4.5622758999999995
13.24571 4.5520123
13.24671 4.5415342
13.24771 4.5308474
13.24871 4.5199562
13.24971 4.508863
13.25071 4.4975672
13.25171 4.4860672
13.25271 4.474362
13.25371 4.4624519000000005
13.25471 4.4503395
13.25571 4.4380285
13.25671 4.4255212
13.25771 4.4128187
13.25871 4.3999188
13.25971 4.386817300000001
13.26071 4.3735094000000005
13.26171 4.3599926
13.26271 4.3462675
13.26371 4.332337900000001
13.26471 4.3182109
13.26571 4.3038938
13.26671 4.2893928
13.26771 4.2747103
13.26871 4.2598456
13.26971 4.2447962
13.27071 4.2295583
13.27171 4.21413
13.27271 4.1985106000000005
13.27371 4.1827019
13.27471 4.166706700000001
13.27571 4.1505259
13.27671 4.1341592
13.27771 4.1176051
13.27871 4.100861399999999
13.27971 4.0839273
13.28071 4.0668052
13.28171 4.0494997
13.28271 4.0320177
13.28371 4.0143665
13.28471 3.9965517999999998
13.28571 3.978575
13.28671 3.9604347
13.28771 3.9421268
13.28871 3.923646
13.28971 3.9049886
13.29071 3.8861539
13.29171 3.8671438
13.29271 3.8479622
13.29371 3.8286131
13.29471 3.8090992999999997
13.29571 3.7894227000000003
13.29671 3.7695833
13.29771 3.7495822
13.29871 3.7294209
13.29971 3.7091032000000004
13.30071 3.6886342
13.30171 3.6680181
13.30271 3.6472580999999997
13.30371 3.6263539999999996
13.30471 3.6053024000000002
13.30571 3.5840981000000003
13.30671 3.5627357999999996
13.30771 3.5412122
13.30871 3.5195276
13.30971 3.4976859
13.31071 3.4756929
13.31171 3.4535557000000003
13.31271 3.4312803
13.31371 3.4088705
13.31471 3.3863280000000002
13.31571 3.3636533
13.31671 3.340847
13.31771 3.3179108
13.31871 3.2948459999999997
13.31971 3.2716545999999997
13.32071 3.2483377
13.32171 3.2248939999999995
13.32271 3.2013208
13.32371 3.1776141
13.32471 3.1537707999999998
13.32571 3.1297896
13.32671 3.1056733999999997
13.32771 3.0814274999999998
13.32871 3.05706
13.32971 3.0325787
13.33071 3.0079899
13.33171 2.9832972
13.33271 2.9585011000000003
13.33371 2.9336002
13.33471 2.9085919
13.33571 2.8834744999999997
13.33671 2.8582472
13.33771 2.8329104000000003
13.33871 2.8074646000000003
13.33971 2.7819104
13.34071 2.7562474999999997
13.34171 2.7304754
13.34271 2.7045947
13.34371 2.6786078
13.34471 2.6525193999999996
13.34571 2.6263366
13.34671 2.6000671
13.34771 2.5737179
13.34871 2.5472937
13.34971 2.5207954
13.35071 2.4942208
13.35171 2.4675658
13.35271 2.4408255
13.35371 2.4139963
13.35471 2.3870766000000003
13.35571 2.360067
13.35671 2.3329694
13.35771 2.3057867
13.35871 2.2785217
13.35971 2.2511771
13.36071 2.2237565
13.36171 2.1962639
13.36271 2.1687043999999998
13.36371 2.141084
13.36471 2.1134082
13.36571 2.0856812999999996
13.36671 2.0579047999999998
13.36771 2.0300772
13.36871 2.0021949
13.36971 1.974253
13.37071 1.9462469999999998
13.37171 1.9181746999999998
13.37271 1.8900367
13.37371 1.8618362
13.37471 1.8335784000000002
13.37571 1.8052688000000001
13.37671 1.7769127999999998
13.37771 1.7485148999999998
13.37871 1.7200787
13.37971 1.6916072
13.38071 1.6631033
13.38171 1.6345695
13.38271 1.6060073000000001
13.38371 1.5774173999999999
13.38471 1.5487982
13.38571 1.5201464
13.38671 1.491458
13.38771 1.462729
13.38871 1.4339575
13.38971 1.4051444
13.39071 1.3762938
13.39171 1.3474123
13.39271 1.3185076
13.39371 1.2895873
13.39471 1.2606572
13.39571 1.2317213
13.39671 1.2027817
13.39771 1.1738391000000001
13.39871 1.1448934
13.39971 1.1159442
13.40071 1.086991
13.40171 1.0580324
13.40271 1.0290664999999999
13.40371 1.0000908
13.40471 0.9711030900000001
13.40571 0.9421024499999999
13.40671 0.9130901699999999
13.40771 0.8840702500000001
13.40871 0.8550492999999999
13.40971 0.82603535
13.41071 0.79703601
13.41171 0.7680574
13.41271 0.73910295
13.41371 0.71017328
13.41471 0.6812667
13.41571 0.65238047
13.41671 0.62351185
13.41771 0.59465882
13.41871 0.56582023
13.41971 0.5369958499999999
13.42071 0.5081858
13.42171 0.47939070999999994
13.42271 0.45061195
13.42371 0.42185219999999995
13.42471 0.39311587000000003
13.42571 0.36440933999999997
13.42671 0.33574014
13.42771 0.3071158
13.42871 0.27854238
13.42971 0.25002311
13.43071 0.22155789
13.43171 0.19314365
13.43271 0.16477549
13.43371 0.1364484
13.43471 0.10815859
13.43571 0.079904438
13.43671 0.051686534
13.43771 0.023507181
13.43871 -0.0046303638
13.43971 -0.032722478
13.44071 -0.060765346
13.44171 -0.08875475
13.44271 -0.1166858
13.44371 -0.14455288
13.44471 -0.17235018
13.44571 -0.20007267999999997
13.44671 -0.22771733
13.44771 -0.25528392
13.44871 -0.28277526
13.44971 -0.31019632999999996
13.45071 -0.33755277
13.45171 -0.36484906
13.45271 -0.39208713
13.45371 -0.41926558999999997
13.45471 -0.44638021
13.45571 -0.47342489
13.45671 -0.50039319
13.45771 -0.5272794
13.45871 -0.5540790999999999
13.45971 -0.58078901
13.46071 -0.60740667
13.46171 -0.6339298099999999
13.46271 -0.66035641
13.46371 -0.68668528
13.46471 -0.71291653
13.46571 -0.73905229
13.46671 -0.76509654
13.46771 -0.79105441
13.46871 -0.8169303600000001
13.46971 -0.8427268800000001
13.47071 -0.86844303
13.47171 -0.8940740500000001
13.47271 -0.9196124999999999
13.47371 -0.9450495200000001
13.47471 -0.9703771200000001
13.47571 -0.99558923
13.47671 -1.0206826
13.47771 -1.0456566
13.47871 -1.0705120000000001
13.47971 -1.0952502
13.48071 -1.1198724
13.48171 -1.1443794999999999
13.48271 -1.1687724
13.48371 -1.1930527
13.48471 -1.2172227
13.48571 -1.241285
13.48671 -1.2652414
13.48771 -1.2890914999999998
13.48871 -1.3128322
13.48971 -1.3364569
13.49071 -1.3599575
13.49171 -1.3833251
13.49271 -1.406553
13.49371 -1.4296375000000001
13.49471 -1.4525784
13.49571 -1.4753787
13.49671 -1.4980428000000001
13.49771 -1.5205749
13.49871 -1.5429781999999999
13.49971 -1.5652534999999999
13.50071 -1.5874004000000002
13.50171 -1.6094178000000001
13.50271 -1.6313042
13.50371 -1.6530588
13.50471 -1.67468
13.50571 -1.6961657
13.50671 -1.7175113999999998
13.50771 -1.7387114
13.50871 -1.7597592
13.50971 -1.7806482
13.51071 -1.8013742
13.51171 -1.8219365
13.51271 -1.8423377
13.51371 -1.8625833
13.51471 -1.8826797999999998
13.51571 -1.9026321999999998
13.51671 -1.9224435000000002
13.51771 -1.9421132
13.51871 -1.9616384
13.51971 -1.9810146
13.52071 -2.0002371
13.52171 -2.0193022000000003
13.52271 -2.0382071
13.52371 -2.0569498
13.52471 -2.0755276
13.52571 -2.0939376
13.52671 -2.1121761
13.52771 -2.1302398
13.52871 -2.1481272
13.52971 -2.1658391
13.53071 -2.1833789
13.53171 -2.2007516000000003
13.53271 -2.2179626
13.53371 -2.2350155
13.53471 -2.2519106
13.53571 -2.2686454
13.53671 -2.285214
13.53771 -2.3016099000000003
13.53871 -2.3178267999999997
13.53971 -2.3338604999999997
13.54071 -2.3497090000000003
13.54171 -2.3653723
13.54271 -2.3808515
13.54371 -2.3961473
13.54471 -2.4112601000000002
13.54571 -2.4261896000000003
13.54671 -2.4409357
13.54771 -2.4554994
13.54871 -2.4698827
13.54971 -2.4840889
13.55071 -2.4981204
13.55171 -2.5119784999999997
13.55271 -2.5256615
13.55371 -2.5391649
13.55471 -2.5524825
13.55571 -2.5656069
13.55671 -2.5785323
13.55771 -2.5912555
13.55871 -2.6037762
13.55971 -2.6160967
13.56071 -2.6282205999999997
13.56171 -2.6401514
13.56271 -2.6518911
13.56371 -2.6634406
13.56471 -2.6747994
13.56571 -2.6859669
13.56671 -2.6969425
13.56771 -2.7077265
13.56871 -2.7183194
13.56971 -2.7287208
13.57071 -2.7389292
13.57171 -2.7489410999999997
13.57271 -2.7587517999999998
13.57371 -2.7683567
13.57471 -2.7777523
13.57571 -2.7869374
13.57671 -2.7959134
13.57771 -2.8046845
13.57871 -2.813255
13.57971 -2.8216289
13.58071 -2.8298084
13.58171 -2.8377928
13.58271 -2.8455798
13.58371 -2.8531663
13.58471 -2.8605491
13.58571 -2.8677257000000003
13.58671 -2.874695
13.58771 -2.8814564000000003
13.58871 -2.8880090000000003
13.58971 -2.8943516
13.59071 -2.9004825000000003
13.59171 -2.9063996000000003
13.59271 -2.9121017
13.59371 -2.9175891999999997
13.59471 -2.9228644000000004
13.59571 -2.9279308
13.59671 -2.9327925
13.59771 -2.9374527
13.59871 -2.9419124
13.59971 -2.9461706
13.60071 -2.9502243
13.60171 -2.9540693
13.60271 -2.9577022
13.60371 -2.9611204
13.60471 -2.9643228
13.60571 -2.9673101
13.60671 -2.9700832
13.60771 -2.9726431
13.60871 -2.9749898
13.60971 -2.9771229
13.61071 -2.979042
13.61171 -2.9807468999999998
13.61271 -2.9822381
13.61371 -2.9835173999999998
13.61471 -2.9845862
13.61571 -2.985446
13.61671 -2.9860965999999998
13.61771 -2.9865367
13.61871 -2.9867638
13.61971 -2.9867748
13.62071 -2.9865669
13.62171 -2.9861391
13.62271 -2.9854914
13.62371 -2.9846257
13.62471 -2.9835444
13.62571 -2.9822499
13.62671 -2.9807435
13.62771 -2.9790258
13.62871 -2.9770963
13.62971 -2.9749542
13.63071 -2.9725991
13.63171 -2.9700309000000003
13.63271 -2.9672502
13.63371 -2.9642576
13.63471 -2.9610537
13.63571 -2.9576378
13.63671 -2.954009
13.63771 -2.9501656
13.63871 -2.9461065
13.63971 -2.9418311999999998
13.64071 -2.9373397999999997
13.64171 -2.9326338
13.64271 -2.9277149999999996
13.64371 -2.9225847
13.64471 -2.9172439000000003
13.64571 -2.9116925
13.64671 -2.9059298
13.64771 -2.8999547
13.64871 -2.893766
13.64971 -2.8873637
13.65071 -2.8807484000000003
13.65171 -2.8739212
13.65271 -2.8668837999999996
13.65371 -2.8596373
13.65471 -2.8521826
13.65571 -2.8445199
13.65671 -2.8366487
13.65771 -2.828569
13.65871 -2.8202806000000002
13.65971 -2.8117836
13.66071 -2.8030783
13.66171 -2.7941655
13.66271 -2.7850453
13.66371 -2.7757177
13.66471 -2.7661826
13.66571 -2.7564395
13.66671 -2.7464882
13.66771 -2.7363291000000003
13.66871 -2.7259635
13.66971 -2.7153928
13.67071 -2.7046189000000003
13.67171 -2.6936434
13.67271 -2.6824674
13.67371 -2.6710911
13.67471 -2.6595142
13.67571 -2.6477356
13.67671 -2.6357543
13.67771 -2.6235692
13.67871 -2.6111802
13.67971 -2.5985876
13.68071 -2.5857921999999998
13.68171 -2.5727954
13.68271 -2.5595987
13.68371 -2.5462041
13.68471 -2.5326131000000003
13.68571 -2.5188273
13.68671 -2.5048483
13.68771 -2.4906777
13.68871 -2.4763163
13.68971 -2.461765
13.69071 -2.4470237999999997
13.69171 -2.4320923000000003
13.69271 -2.4169693
13.69371 -2.4016533
13.69471 -2.3861431
13.69571 -2.3704376
13.69671 -2.3545368
13.69771 -2.3384416000000003
13.69871 -2.3221543000000002
13.69971 -2.3056779
13.70071 -2.2890156
13.70171 -2.2721706
13.70271 -2.2551452999999997
13.70371 -2.2379411
13.70471 -2.2205589000000003
13.70571 -2.2029984999999996
13.70671 -2.1852587999999997
13.70771 -2.1673393
13.70871 -2.1492386
13.70971 -2.1309560000000003
13.71071 -2.1124911
13.71171 -2.0938436
13.71271 -2.0750137
13.71371 -2.0560026
13.71471 -2.036812
13.71571 -2.0174445999999997
13.71671 -1.9979039
13.71771 -1.9781940000000002
13.71871 -1.9583186
13.71971 -1.9382808000000002
13.72071 -1.9180825
13.72171 -1.8977236000000002
13.72271 -1.877203
13.72371 -1.8565182
13.72471 -1.8356662
13.72571 -1.8146448
13.72671 -1.7934525
13.72771 -1.7720893000000002
13.72871 -1.750556
13.72971 -1.7288549
13.73071 -1.7069884
13.73171 -1.6849596000000002
13.73271 -1.662772
13.73371 -1.6404288
13.73471 -1.6179336
13.73571 -1.5952896
13.73671 -1.5724996000000002
13.73771 -1.5495649999999999
13.73871 -1.526486
13.73971 -1.5032616
13.74071 -1.4798889000000002
13.74171 -1.4563651
13.74271 -1.4326874
13.74371 -1.4088544
13.74471 -1.3848663
13.74571 -1.3607255
13.74671 -1.3364361
13.74771 -1.3120028000000001
13.74871 -1.2874307
13.74971 -1.2627242
13.75071 -1.2378869000000001
13.75171 -1.212921
13.75271 -1.1878281
13.75371 -1.1626087999999999
13.75471 -1.1372631
13.75571 -1.1117903
13.75671 -1.0861888
13.75771 -1.0604564
13.75871 -1.0345908
13.75971 -1.0085898
13.76071 -0.9824523700000001
13.76171 -0.95617911
13.76271 -0.92977295
13.76371 -0.90323873
13.76471 -0.8765826000000001
13.76571 -0.84981099
13.76671 -0.82292939
13.76771 -0.7959417999999999
13.76871 -0.7688501799999999
13.76971 -0.74165459
13.77071 -0.7143537
13.77171 -0.6869455800000001
13.77271 -0.6594283000000001
13.77371 -0.6318001999999999
13.77471 -0.60406006
13.77571 -0.57620723
13.77671 -0.54824161
13.77771 -0.52016396
13.77871 -0.49197612999999996
13.77971 -0.46368157
13.78071 -0.43528513
13.78171 -0.40679276
13.78271 -0.3782107
13.78371 -0.34954438
13.78471 -0.32079744
13.78571 -0.29197109
13.78671 -0.26306420999999997
13.78771 -0.23407380000000003
13.78871 -0.20499604000000002
13.78971 -0.17582746
13.79071 -0.14656577
13.79171 -0.11721033
13.79271 -0.087762217
13.79371 -0.058223871999999996
13.79471 -0.028598725
13.79571 0.001109112
13.79671 0.030895001999999998
13.79771 0.060753879000000004
13.79871 0.090680411
13.79971 0.12066939000000002
13.80071 0.1507164
13.80171 0.1808185
13.80271 0.21097491999999998
13.80371 0.24118715000000002
13.80471 0.27145855
13.80571 0.30179347
13.80671 0.33219593999999997
13.80771 0.36266847
13.80871 0.39321123999999996
13.80971 0.4238219
13.81071 0.45449599
13.81171 0.48522782
13.81271 0.51601133
13.81371 0.54684081
13.81471 0.57771141
13.81571 0.6086191599999999
13.81671 0.6395611
13.81771 0.67053516
13.81871 0.70154052
13.81971 0.73257755
13.82071 0.7636480999999999
13.82171 0.7947552
13.82271 0.82590263
13.82371 0.8570936499999999
13.82471 0.8883299299999999
13.82571 0.91961063
13.82671 0.95093222
13.82771 0.9822886399999999
13.82871 1.0136722
13.82971 1.045075
13.83071 1.0764903
13.83171 1.1079132999999999
13.83271 1.1393411
13.83371 1.1707732
13.83471 1.20221
13.83571 1.2336534
13.83671 1.2651054
13.83771 1.2965681999999998
13.83871 1.3280443
13.83971 1.3595358
13.84071 1.3910442
13.84171 1.4225695999999999
13.84271 1.4541102000000001
13.84371 1.4856612
13.84471 1.5172160000000001
13.84571 1.5487663
13.84671 1.5803035
13.84771 1.6118206
13.84871 1.6433129000000002
13.84971 1.6747788
13.85071 1.7062192999999999
13.85171 1.7376378000000001
13.85271 1.7690383
13.85371 1.8004243999999998
13.85471 1.831799
13.85571 1.8631631999999998
13.85671 1.8945169000000002
13.85771 1.9258587
13.85871 1.9571862999999998
13.85971 1.9884959
13.86071 2.0197822
13.86171 2.0510383
13.86271 2.0822566
13.86371 2.1134295
13.86471 2.1445503
13.86571 2.1756152
13.86671 2.2066234000000002
13.86771 2.2375777
13.86871 2.2684829
13.86971 2.2993451
13.87071 2.3301692999999997
13.87171 2.3609584
13.87271 2.3917127
13.87371 2.42243
13.87471 2.4531057
13.87571 2.4837341
13.87671 2.5143092
13.87771 2.5448252
13.87871 2.5752755
13.87971 2.6056545
13.88071 2.6359567
13.88171 2.6661778000000003
13.88271 2.6963152
13.88371 2.7263694000000003
13.88471 2.756343
13.88571 2.7862418
13.88671 2.8160721
13.88771 2.8458394
13.88871 2.8755473
13.88971 2.9051956
13.89071 2.9347802
13.89171 2.9642939999999998
13.89271 2.9937286
13.89371 3.0230755
13.89471 3.0523272
13.89571 3.0814782
13.89671 3.1105248
13.89771 3.1394648999999997
13.89871 3.1682976000000003
13.89971 3.1970224999999997
13.90071 3.2256406
13.90171 3.2541546999999995
13.90271 3.2825686
13.90371 3.3108875
13.90471 3.3391154999999997
13.90571 3.3672553
13.90671 3.3953059
13.90771 3.4232631
13.90871 3.4511186
13.90971 3.4788623
13.91071 3.5064843
13.91171 3.5339758
13.91271 3.5613313
13.91371 3.5885494
13.91471 3.6156315
13.91571 3.6425807
13.91671 3.6694005
13.91771 3.6960948
13.91871 3.7226658
13.91971 3.7491161
13.92071 3.7754476
13.92171 3.8016613999999995
13.92271 3.8277578
13.92371 3.853735
13.92471 3.8795881
13.92571 3.9053101
13.92671 3.9308909000000005
13.92771 3.9563201
13.92871 3.9815884
13.92971 4.0066902
13.93071 4.0316239
13.93171 4.0563922
13.93271 4.0810011
13.93371 4.105457299999999
13.93471 4.1297667
13.93571 4.1539334
13.93671 4.177958100000001
13.93771 4.2018398999999995
13.93871 4.2255759
13.93971 4.249163
13.94071 4.2725969
13.94171 4.2958733
13.94271 4.3189868
13.94371 4.3419309
13.94471 4.364698000000001
13.94571 4.3872815
13.94671 4.4096763999999995
13.94771 4.4318814
13.94871 4.453899
13.94971 4.4757359
13.95071 4.4973999000000005
13.95171 4.5188986
13.95271 4.5402366999999995
13.95371 4.5614153
13.95471 4.5824308
13.95571 4.6032768
13.95671 4.6239454
13.95771 4.6444289
13.95871 4.6647206
13.95971 4.6848156
13.96071 4.7047105
13.96171 4.7244016
13.96271 4.7438867
13.96371 4.7631635999999995
13.96471 4.7822319
13.96571 4.8010934
13.96671 4.819753
13.96771 4.8382178
13.96871 4.8564952
13.96971 4.8745904
13.97071 4.892505300000001
13.97171 4.9102369999999995
13.97271 4.9277782
13.97371 4.945119099999999
13.97471 4.9622491
13.97571 4.9791597
13.97671 4.9958456
13.97771 5.0123047
13.97871 5.0285373
13.97971 5.0445456
13.98071 5.0603319
13.98171 5.0758984
13.98271 5.091246600000001
13.98371 5.1063787
13.98471 5.1212978
13.98571 5.1360074
13.98671 5.1505111
13.98771 5.1648099
13.98871 5.1789019
13.98971 5.1927816
13.99071 5.2064395999999995
13.99171 5.2198656
13.99271 5.2330494
13.99371 5.2459851
13.99471 5.2586704
13.99571 5.2711081
13.99671 5.283303200000001
13.99771 5.295262500000001
13.99871 5.3069916
13.99971 5.3184945
14.00071 5.329772800000001
14.00171 5.3408269
14.00271 5.3516559
14.00371 5.3622592
14.00471 5.372636
14.00571 5.3827845
14.00671 5.3927004
14.00771 5.4023776
14.00871 5.411808199999999
14.00971 5.4209832
14.01071 5.4298963
14.01171 5.4385442
14.01271 5.4469284
14.01371 5.4550540000000005
14.01471 5.4629292000000005
14.01571 5.470562
14.01671 5.4779578
14.01771 5.485119699999999
14.01871 5.4920468
14.01971 5.498736
14.02071 5.505183000000001
14.02171 5.5113833
14.02271 5.5173341
14.02371 5.5230327
14.02471 5.5284765
14.02571 5.5336613
14.02671 5.538583200000001
14.02771 5.543237899999999
14.02871 5.547623
14.02971 5.5517387000000005
14.03071 5.5555883999999995
14.03171 5.559178800000001
14.03271 5.5625174
14.03371 5.5656113
14.03471 5.5684645
14.03571 5.5710766000000005
14.03671 5.5734436999999994
14.03771 5.5755589
14.03871 5.5774152
14.03971 5.5790067
14.04071 5.5803291
14.04171 5.5813804000000005
14.04271 5.5821605000000005
14.04371 5.582669
14.04471 5.5829056
14.04571 5.5828698
14.04671 5.5825621
14.04771 5.5819847
14.04871 5.5811416000000005
14.04971 5.5800389
14.05071 5.5786826
14.05171 5.5770773
14.05271 5.5752251
14.05371 5.5731237
14.05471 5.5707674
14.05571 5.5681489
14.05671 5.5652611
14.05771 5.5620983
14.05871 5.5586584000000006
14.05971 5.5549417
14.06071 5.5509504000000005
14.06171 5.5466875
14.06271 5.5421557
14.06371 5.5373564
14.06471 5.5322912
14.06571 5.5269614
14.06671 5.521369
14.06771 5.5155173
14.06871 5.5094093
14.06971 5.5030469
14.07071 5.4964297
14.07171 5.4895539
14.07271 5.482414
14.07371 5.4750033
14.07471 5.4673158
14.07571 5.4593489
14.07671 5.4511026
14.07771 5.4425806
14.07871 5.4337878
14.07971 5.4247297
14.08071 5.4154108999999995
14.08171 5.405833899999999
14.08271 5.3959999000000005
14.08371 5.3859088999999996
14.08471 5.3755619
14.08571 5.364959300000001
14.08671 5.354102
14.08771 5.3429902
14.08871 5.3316221
14.08971 5.3199943
14.09071 5.3081021
14.09171 5.2959401
14.09271 5.2835044
14.09371 5.270794
14.09471 5.257810999999999
14.09571 5.2445598
14.09671 5.2310467
14.09771 5.2172776
14.09871 5.203256400000001
14.09971 5.1889852
14.10071 5.174463599999999
14.10171 5.159690599999999
14.10271 5.144665
14.10371 5.1293865
14.10471 5.113855
14.10571 5.0980702
14.10671 5.0820313
14.10771 5.0657365
14.10871 5.0491832
14.10971 5.0323687
14.11071 5.0152916
14.11171 4.9979537999999994
14.11271 4.980358900000001
14.11371 4.9625132
14.11471 4.9444228
14.11571 4.9260929
14.11671 4.9075264
14.11771 4.8887238
14.11871 4.8696835
14.11971 4.8504021
14.12071 4.8308771
14.12171 4.811107
14.12271 4.791091
14.12371 4.7708295
14.12471 4.750322199999999
14.12571 4.729569
14.12671 4.7085684
14.12771 4.6873204
14.12871 4.6658255
14.12971 4.6440862
14.13071 4.6221077
14.13171 4.5998961
14.13271 4.5774574999999995
14.13371 4.5547966
14.13471 4.5319147
14.13571 4.5088116
14.13671 4.4854838
14.13771 4.4619281
14.13871 4.4381414
14.13971 4.4141226
14.14071 4.389872
14.14171 4.3653917
14.14271 4.3406833
14.14371 4.3157484
14.14471 4.2905875
14.14571 4.2652011
14.14671 4.2395908
14.14771 4.2137597
14.14871 4.187712400000001
14.14971 4.1614544
14.15071 4.134990999999999
14.15171 4.108325799999999
14.15271 4.0814586
14.15371 4.0543876999999995
14.15471 4.0271088
14.15571 3.9996180999999997
14.15671 3.9719127
14.15771 3.943992
14.15871 3.9158582999999996
14.15971 3.8875148
14.16071 3.8589653000000004
14.16171 3.8302126999999997
14.16271 3.801259
14.16371 3.7721056
14.16471 3.7427544999999998
14.16571 3.7132080999999997
14.16671 3.6834706
14.16771 3.6535468
14.16871 3.6234416
14.16971 3.5931576
14.17071 3.5626940000000005
14.17171 3.5320487
14.17271 3.5012171000000003
14.17371 3.4701951
14.17471 3.4389809000000002
14.17571 3.4075752
14.17671 3.3759816999999996
14.17771 3.3442057999999997
14.17871 3.3122528
14.17971 3.2801267000000003
14.18071 3.2478299
14.18171 3.2153636
14.18271 3.1827281999999997
14.18371 3.1499251999999998
14.18471 3.1169578
14.18571 3.0838296
14.18671 3.0505443
14.18771 3.0171039
14.18871 2.9835081
14.18971 2.949754
14.19071 2.9158376
14.19171 2.8817555
14.19271 2.8475063
14.19371 2.8130924000000004
14.19471 2.7785189
14.19571 2.7437931
14.19671 2.7089220000000003
14.19771 2.6739105999999997
14.19871 2.6387617
14.19971 2.6034759000000003
14.20071 2.5680527
14.20171 2.5324922
14.20271 2.4967959
14.20371 2.4609668
14.20471 2.4250081
14.20571 2.3889221
14.20671 2.3527091
14.20771 2.3163674
14.20871 2.2798936999999997
14.20971 2.2432852999999997
14.21071 2.2065418
14.21171 2.1696663000000003
14.21271 2.132665
14.21371 2.0955459999999997
14.21471 2.0583171
14.21571 2.0209835999999997
14.21671 1.9835478
14.21771 1.9460091
14.21871 1.9083652999999998
14.21971 1.8706140999999998
14.22071 1.8327557
14.22171 1.7947916000000002
14.22271 1.7567253
14.22371 1.7185597000000001
14.22471 1.6802968000000003
14.22571 1.6419363999999999
14.22671 1.6034765
14.22771 1.5649159
14.22871 1.5262549
14.22971 1.4874971000000001
14.23071 1.4486489999999999
14.23171 1.4097190000000002
14.23271 1.370715
14.23371 1.3316425
14.23471 1.2925031999999999
14.23571 1.2532954
14.23671 1.2140156
14.23771 1.1746602
14.23871 1.1352279
14.23971 1.0957200999999999
14.24071 1.0561405
14.24171 1.0164938000000001
14.24271 0.97678369
14.24371 0.93701212
14.24471 0.89717908
14.24571 0.85728392
14.24671 0.8173270200000001
14.24771 0.7773112000000001
14.24871 0.73724207
14.24971 0.69712694
14.25071 0.65697287
14.25171 0.61678453
14.25271 0.57656295
14.25371 0.53630564
14.25471 0.49600811000000006
14.25571 0.45566605000000004
14.25671 0.41527761999999996
14.25771 0.3748446
14.25871 0.33437195
14.25971 0.29386630999999996
14.26071 0.25333399
14.26171 0.21277925
14.26271 0.17220388
14.26371 0.13160798
14.26471 0.090991502
14.26571 0.050355936
14.26671 0.009705005499999999
14.26771 -0.030955824
14.26871 -0.071620924
14.26971 -0.11228644
14.27071 -0.15295169
14.27171 -0.19361923
14.27271 -0.23429360999999999
14.27371 -0.27497907
14.27471 -0.31567735
14.27571 -0.3563863
14.27671 -0.39710007
14.27771 -0.43781069000000006
14.27871 -0.47851023
14.27971 -0.51919306
14.28071 -0.55985656
14.28171 -0.60050087
14.28271 -0.64112726
14.28371 -0.68173632
14.28471 -0.72232662
14.28571 -0.76289456
14.28671 -0.8034356899999999
14.28771 -0.8439460799999999
14.28871 -0.8844241500000001
14.28971 -0.92487102
14.29071 -0.9652896799999999
14.29171 -1.0056829
14.29271 -1.0460516
14.29371 -1.0863928999999999
14.29471 -1.1267005
14.29571 -1.1669662
14.29671 -1.2071816000000002
14.29771 -1.247341
14.29871 -1.2874422
14.29971 -1.3274864000000002
14.30071 -1.3674768
14.30171 -1.4074162
14.30271 -1.4473055000000001
14.30371 -1.4871431
14.30471 -1.526925
14.30571 -1.566647
14.30671 -1.6063059000000002
14.30771 -1.6459004999999998
14.30871 -1.6854318
14.30971 -1.7249009
14.31071 -1.7643075000000001
14.31171 -1.8036492000000002
14.31271 -1.8429199
14.31371 -1.8821122
14.31471 -1.9212186
14.31571 -1.960234
14.31671 -1.9991567
14.31771 -2.0379886
14.31871 -2.0767337
14.31971 -2.1153959
14.32071 -2.1539772
14.32171 -2.1924762
14.32271 -2.2308888
14.32371 -2.2692094
14.32471 -2.3074329000000002
14.32571 -2.3455562
14.32671 -2.3835782
14.32771 -2.4214992
14.32871 -2.4593192999999998
14.32971 -2.4970371
14.33071 -2.5346490999999998
14.33171 -2.57215
14.33271 -2.6095342
14.33371 -2.6467981000000003
14.33471 -2.6839407
14.33571 -2.7209640999999998
14.33671 -2.7578725
14.33771 -2.7946694
14.33871 -2.8313563999999998
14.33971 -2.8679319000000003
14.34071 -2.9043907
14.34171 -2.9407263
14.34271 -2.9769319999999997
14.34371 -3.0130032
14.34471 -3.048938
14.34571 -3.0847361
14.34671 -3.1203987
14.34771 -3.1559258999999997
14.34871 -3.1913165
14.34971 -3.2265677999999998
14.35071 -3.2616757000000005
14.35171 -3.2966375
14.35271 -3.3314519000000002
14.35371 -3.3661202
14.35471 -3.4006447000000004
14.35571 -3.4350283000000004
14.35671 -3.4692716
14.35771 -3.5033725000000002
14.35871 -3.5373259
14.35971 -3.5711255
14.36071 -3.6047645000000004
14.36171 -3.6382385000000004
14.36271 -3.6715455
14.36371 -3.7046864999999998
14.36471 -3.7376631000000002
14.36571 -3.7704777000000003
14.36671 -3.803131
14.36771 -3.8356211
14.36871 -3.8679454
14.36971 -3.9001010000000003
14.37071 -3.9320856
14.37171 -3.9638989
14.37271 -3.9955411000000005
14.37371 -4.0270135
14.37471 -4.058316
14.37571 -4.0894464
14.37671 -4.120400500000001
14.37771 -4.1511729
14.37871 -4.1817583
14.37971 -4.212153300000001
14.38071 -4.2423569
14.38171 -4.2723708
14.38271 -4.302197700000001
14.38371 -4.3318406
14.38471 -4.3613005000000005
14.38571 -4.3905765
14.38671 -4.4196654
14.38771 -4.4485636
14.38871 -4.4772681
14.38971 -4.5057766
14.39071 -4.5340888
14.39171 -4.5622047
14.39271 -4.5901243
14.39371 -4.6178464
14.39471 -4.6453681
14.39571 -4.672686000000001
14.39671 -4.6997968
14.39771 -4.7266981999999995
14.39871 -4.75339
14.39971 -4.7798738
14.40071 -4.8061524
14.40171 -4.8322279
14.40271 -4.8581008
14.40371 -4.8837695
14.40471 -4.9092310999999995
14.40571 -4.9344815
14.40671 -4.959517
14.40771 -4.9843352
14.40871 -5.0089352
14.40971 -5.0333172
14.41071 -5.057482
14.41171 -5.0814297
14.41271 -5.1051587000000005
14.41371 -5.1286668
14.41471 -5.1519517
14.41571 -5.175012
14.41671 -5.197847299999999
14.41771 -5.2204583
14.41871 -5.2428469
14.41971 -5.2650146
14.42071 -5.286961
14.42171 -5.3086847
14.42271 -5.3301826
14.42371 -5.351451
14.42471 -5.3724874
14.42571 -5.3932898
14.42671 -5.4138586
14.42771 -5.434194199999999
14.42871 -5.4542985
14.42971 -5.474171800000001
14.43071 -5.4938134
14.43171 -5.5132221
14.43271 -5.5323962
14.43371 -5.5513341
14.43471 -5.5700347
14.43571 -5.5884987
14.43671 -5.6067266
14.43771 -5.6247193
14.43871 -5.6424767000000005
14.43971 -5.659997499999999
14.44071 -5.677279100000001
14.44171 -5.6943189
14.44271 -5.7111152
14.44371 -5.727667
14.44471 -5.7439751999999995
14.44571 -5.7600405
14.44671 -5.7758648
14.44771 -5.791448099999999
14.44871 -5.8067895
14.44971 -5.8218878
14.45071 -5.836740900000001
14.45171 -5.8513474
14.45271 -5.8657069
14.45371 -5.8798198
14.45471 -5.8936868
14.45571 -5.9073094
14.45671 -5.9206884
14.45771 -5.9338234
14.45871 -5.9467129
14.45971 -5.9593558
14.46071 -5.9717506
14.46171 -5.9838973
14.46271 -5.9957959
14.46371 -6.0074475000000005
14.46471 -6.0188521
14.46571 -6.0300097
14.46671 -6.0409188
14.46771 -6.051578
14.46871 -6.0619846
14.46971 -6.0721378999999995
14.47071 -6.0820375
14.47171 -6.0916848
14.47271 -6.1010819000000005
14.47371 -6.1102305
14.47471 -6.1191320000000005
14.47571 -6.1277866
14.47671 -6.1361931
14.47771 -6.1443504
14.47871 -6.1522573
14.47971 -6.1599132
14.48071 -6.1673176000000005
14.48171 -6.1744715999999995
14.48271 -6.1813753
14.48371 -6.1880287
14.48471 -6.194431
14.48571 -6.200581000000001
14.48671 -6.2064782
14.48771 -6.2121224
14.48871 -6.2175147
14.48971 -6.2226574999999995
14.49071 -6.2275536
14.49171 -6.2322049999999996
14.49271 -6.2366128
14.49371 -6.2407762
14.49471 -6.244693300000001
14.49571 -6.2483616
14.49671 -6.2517792000000005
14.49771 -6.2549442
14.49871 -6.257855900000001
14.49971 -6.260515
14.50071 -6.2629223
14.50171 -6.2650785
14.50271 -6.266984300000001
14.50371 -6.2686399
14.50471 -6.2700458
14.50571 -6.2712029000000005
14.50671 -6.2721141
14.50771 -6.272781600000001
14.50871 -6.2732086
14.50971 -6.2733963
14.51071 -6.2733449
14.51171 -6.273053600000001
14.51271 -6.2725194
14.51371 -6.271739299999999
14.51471 -6.2707104
14.51571 -6.2694319
14.51671 -6.267903
14.51771 -6.266126
14.51871 -6.2641032
14.51971 -6.261836699999999
14.52071 -6.259329600000001
14.52171 -6.256582600000001
14.52271 -6.2535970999999995
14.52371 -6.2503747999999995
14.52471 -6.2469177
14.52571 -6.243227
14.52671 -6.2393038999999995
14.52771 -6.2351491
14.52871 -6.2307611
14.52971 -6.2261377
14.53071 -6.2212749999999994
14.53171 -6.2161699
14.53271 -6.21082
14.53371 -6.2052254
14.53471 -6.1993878
14.53571 -6.1933115
14.53671 -6.1870005
14.53771 -6.180459600000001
14.53871 -6.1736923
14.53971 -6.166701
14.54071 -6.1594866
14.54171 -6.1520495
14.54271 -6.1443891
14.54371 -6.1365057
14.54471 -6.1283983
14.54571 -6.120066
14.54671 -6.1115067000000005
14.54771 -6.1027184
14.54871 -6.0936984
14.54971 -6.0844455
14.55071 -6.074959
14.55171 -6.0652416
14.55271 -6.0552969999999995
14.55371 -6.0451310000000005
14.55471 -6.0347497
14.55571 -6.024158
14.55671 -6.0133588
14.55771 -6.0023531
14.55871 -5.9911395999999995
14.55971 -5.979716799999999
14.56071 -5.9680812
14.56171 -5.9562307
14.56271 -5.9441634
14.56371 -5.9318781000000005
14.56471 -5.9193734
14.56571 -5.9066493
14.56671 -5.8937062
14.56771 -5.8805455
14.56871 -5.8671702
14.56971 -5.8535844
14.57071 -5.839793800000001
14.57171 -5.8258045
14.57271 -5.8116216
14.57371 -5.7972491
14.57471 -5.782687999999999
14.57571 -5.767937
14.57671 -5.7529923
14.57771 -5.7378497
14.57871 -5.7225045
14.57971 -5.706953599999999
14.58071 -5.6911957
14.58171 -5.6752305000000005
14.58271 -5.6590602
14.58371 -5.6426879
14.58471 -5.6261174
14.58571 -5.6093529
14.58671 -5.5923995
14.58771 -5.5752624
14.58871 -5.5579461
14.58971 -5.5404555
14.59071 -5.5227928
14.59171 -5.5049586999999995
14.59271 -5.4869514
14.59371 -5.4687671
14.59471 -5.4504007
14.59571 -5.4318473
14.59671 -5.413103100000001
14.59771 -5.3941663
14.59871 -5.3750385
14.59971 -5.3557228
14.60071 -5.336225
14.60171 -5.316551
14.60271 -5.296707199999999
14.60371 -5.2766986000000005
14.60471 -5.2565306
14.60571 -5.2362062
14.60671 -5.2157272
14.60771 -5.1950943
14.60871 -5.1743064
14.60971 -5.1533606
14.61071 -5.1322531
14.61171 -5.1109795
14.61271 -5.0895356000000005
14.61371 -5.0679184
14.61471 -5.0461276999999995
14.61571 -5.0241653
14.61671 -5.0020359
14.61771 -4.9797460000000004
14.61871 -4.9573034
14.61971 -4.934715499999999
14.62071 -4.9119882
14.62171 -4.8891257
14.62271 -4.8661303
14.62371 -4.8430018
14.62471 -4.819738500000001
14.62571 -4.796336999999999
14.62671 -4.7727931
14.62771 -4.7491033
14.62871 -4.7252636
14.62971 -4.701272
14.63071 -4.6771277
14.63171 -4.6528317
14.63271 -4.6283882
14.63371 -4.6038028
14.63471 -4.5790828999999995
14.63571 -4.5542363
14.63671 -4.5292698
14.63771 -4.5041885
14.63871 -4.4789962
14.63971 -4.4536933
14.64071 -4.4282779
14.64171 -4.4027466
14.64271 -4.3770947
14.64371 -4.3513171
14.64471 -4.3254104
14.64571 -4.299371300000001
14.64671 -4.2731993
14.64771 -4.2468961
14.64871 -4.2204652000000005
14.64971 -4.1939124
14.65071 -4.167245
14.65171 -4.1404705
14.65271 -4.113596299999999
14.65371 -4.0866282
14.65471 -4.0595703
14.65571 -4.0324237
14.65671 -4.0051874000000005
14.65771 -3.9778583
14.65871 -3.9504319000000003
14.65971 -3.9229031999999995
14.66071 -3.8952677999999996
14.66171 -3.8675223
14.66271 -3.8396657000000003
14.66371 -3.8116988
14.66471 -3.7836254
14.66571 -3.7554502
14.66671 -3.7271809000000005
14.66771 -3.6988255
14.66871 -3.6703911
14.66971 -3.6418847999999997
14.67071 -3.6133103
14.67171 -3.5846695
14.67271 -3.5559617
14.67371 -3.5271831
14.67471 -3.4983291999999997
14.67571 -3.4693944999999995
14.67671 -3.4403741
14.67771 -3.4112651
14.67871 -3.3820659
14.67971 -3.352778
14.68071 -3.3234044999999997
14.68171 -3.2939505000000002
14.68271 -3.2644231
14.68371 -3.2348301000000004
14.68471 -3.2051791000000005
14.68571 -3.1754773
14.68671 -3.1457298000000002
14.68771 -3.1159396999999998
14.68871 -3.086107
14.68971 -3.0562291
14.69071 -3.026301
14.69171 -2.9963169
14.69271 -2.9662707999999998
14.69371 -2.9361583
14.69471 -2.9059773
14.69571 -2.8757285
14.69671 -2.8454154999999997
14.69771 -2.8150437
14.69871 -2.7846204
14.69971 -2.7541528
14.70071 -2.723648
14.70171 -2.6931122
14.70271 -2.6625497
14.70371 -2.6319636
14.70471 -2.6013545999999996
14.70571 -2.5707209
14.70671 -2.5400593999999996
14.70771 -2.5093647
14.70871 -2.478631
14.70971 -2.4478534
14.71071 -2.4170283
14.71171 -2.3861554
14.71271 -2.3552371
14.71371 -2.3242794
14.71471 -2.2932904
14.71571 -2.262279
14.71671 -2.2312537
14.71771 -2.2002213
14.71871 -2.1691861
14.71971 -2.1381503
14.72071 -2.1071134
14.72171 -2.0760734999999997
14.72271 -2.0450274
14.72371 -2.0139705
14.72471 -1.9828985000000001
14.72571 -1.9518068
14.72671 -1.9206921
14.72771 -1.8895522000000002
14.72871 -1.8583879
14.72971 -1.8272027
14.73071 -1.7960029
14.73171 -1.7647969
14.73271 -1.7335938
14.73371 -1.7024023
14.73471 -1.6712286
14.73571 -1.6400758000000002
14.73671 -1.6089442999999999
14.73771 -1.5778311
14.73871 -1.5467319
14.73971 -1.5156418
14.74071 -1.4845564
14.74171 -1.4534725
14.74271 -1.4223881
14.74371 -1.391303
14.74471 -1.3602182
14.74571 -1.3291367
14.74671 -1.298063
14.74771 -1.2670031
14.74871 -1.2359642
14.74971 -1.2049542
14.75071 -1.1739799
14.75171 -1.1430463
14.75271 -1.1121553
14.75371 -1.0813058
14.75471 -1.0504935
14.75571 -1.0197123000000001
14.75671 -0.9889557999999999
14.75771 -0.9582189799999999
14.75871 -0.9274988399999999
14.75971 -0.89679509
14.76071 -0.8661099699999999
14.76171 -0.8354474799999999
14.76271 -0.80481283
14.76371 -0.77421176
14.76471 -0.74365009
14.76571 -0.71313358
14.76671 -0.6826675
14.76771 -0.65225638
14.76871 -0.62190327
14.76971 -0.59160921
14.77071 -0.5613727500000001
14.77171 -0.53119021
14.77271 -0.50105625
14.77371 -0.47096511999999996
14.77471 -0.44091223
14.77571 -0.41089528000000003
14.77671 -0.38091497999999996
14.77771 -0.35097497
14.77871 -0.32108105
14.77971 -0.2912401
14.78071 -0.2614588
14.78171 -0.23174274
14.78271 -0.20209595
14.78371 -0.17252096
14.78471 -0.14301892
14.78571 -0.11358984999999999
14.78671 -0.084232743
14.78771 -0.054945535000000004
14.78871 -0.025725167
14.78971 0.0034321335999999997
14.79071 0.032530213
14.79171 0.061572075
14.79271 0.090558891
14.79371 0.11948928
14.79471 0.14835916
14.79571 0.17716227
14.79671 0.20589127999999998
14.79771 0.23453911
14.79871 0.26310021
14.79971 0.29157128
14.80071 0.31995138
14.80171 0.34824153
14.80271 0.37644403
14.80371 0.40456164000000006
14.80471 0.43259715000000004
14.80571 0.46055303
14.80671 0.48843137999999997
14.80771 0.51623378
14.80871 0.54396102
14.80971 0.57161283
14.81071 0.59918724
14.81171 0.6266806300000001
14.81271 0.6540876800000001
14.81371 0.68140225
14.81471 0.70861839
14.81571 0.73573138
14.81671 0.7627387099999999
14.81771 0.78964029
14.81871 0.8164380699999999
14.81971 0.84313536
14.82071 0.8697358900000001
14.82171 0.8962426299999999
14.82271 0.92265736
14.82371 0.94898064
14.82471 0.97521199
14.82571 1.0013499000000001
14.82671 1.0273925
14.82771 1.0533371
14.82871 1.0791803
14.82971 1.1049181
14.83071 1.1305463999999998
14.83171 1.156061
14.83271 1.1814588000000001
14.83371 1.2067382
14.83471 1.2319
14.83571 1.2569462999999998
14.83671 1.2818806999999999
14.83771 1.3067069
14.83871 1.3314281000000001
14.83971 1.3560453
14.84071 1.3805583
14.84171 1.4049651
14.84271 1.4292629
14.84371 1.4534483
14.84471 1.4775184000000001
14.84571 1.5014702
14.84671 1.5253009
14.84771 1.5490081
14.84871 1.5725894
14.84971 1.5960431000000002
14.85071 1.6193684
14.85171 1.6425662
14.85271 1.6656382
14.85371 1.6885873
14.85471 1.7114167999999998
14.85571 1.7341292000000001
14.85671 1.7567255
14.85771 1.7792048
14.85871 1.8015647
14.85971 1.8238019
14.86071 1.8459128000000002
14.86171 1.8678943
14.86271 1.8897442
14.86371 1.9114615000000001
14.86471 1.9330453
14.86571 1.9544948
14.86671 1.9758095999999998
14.86771 1.9969892
14.86871 2.0180333000000004
14.86971 2.0389428
14.87071 2.0597190000000003
14.87171 2.0803637999999998
14.87271 2.100879
14.87371 2.1212652
14.87471 2.1415217
14.87571 2.1616461
14.87671 2.1816348999999997
14.87771 2.2014845000000003
14.87871 2.2211922
14.87971 2.2407562999999997
14.88071 2.260177
14.88171 2.279455
14.88271 2.2985918
14.88371 2.3175879999999998
14.88471 2.3364438
14.88571 2.3551585
14.88671 2.3737317
14.88771 2.3921628999999998
14.88871 2.4104526
14.88971 2.4286019
14.89071 2.4466115999999998
14.89171 2.4644822
14.89271 2.4822123
14.89371 2.4997998
14.89471 2.5172412
14.89571 2.5345337
14.89671 2.5516752
14.89771 2.5686657000000004
14.89871 2.5855064
14.89971 2.6021994999999998
14.90071 2.6187466
14.90171 2.6351487
14.90271 2.651405
14.90371 2.6675135
14.90471 2.6834721
14.90571 2.6992789999999998
14.90671 2.714934
14.90771 2.7304379
14.90871 2.7457922999999997
14.90971 2.7609983000000002
14.91071 2.7760561999999998
14.91171 2.7909644
14.91271 2.8057212000000002
14.91371 2.8203242
14.91471 2.8347719000000002
14.91571 2.849065
14.91671 2.863205
14.91771 2.8771944
14.91871 2.8910352
14.91971 2.9047277
14.92071 2.9182704
14.92171 2.9316602
14.92271 2.9448938
14.92371 2.9579688
14.92471 2.9708846
14.92571 2.9836426
14.92671 2.9962454
14.92771 3.0086957
14.92871 3.0209947
14.92971 3.0331422
14.93071 3.0451359
14.93171 3.0569732
14.93271 3.0686518
14.93371 3.0801713
14.93471 3.0915327
14.93571 3.1027384000000002
14.93671 3.1137902
14.93771 3.1246891
14.93871 3.1354338000000004
14.93971 3.1460214
14.94071 3.1564495999999997
14.94171 3.1667161999999998
14.94271 3.176821
14.94371 3.1867668
14.94471 3.1965576
14.94571 3.2061972
14.94671 3.2156877
14.94771 3.2250284999999996
14.94871 3.2342173
14.94971 3.2432497
14.95071 3.2521214
14.95171 3.2608308000000004
14.95271 3.2693774
14.95371 3.2777634
14.95471 3.285991
14.95571 3.2940626
14.95671 3.3019781
14.95771 3.309736
14.95871 3.3173345
14.95971 3.3247717000000003
14.96071 3.3320479
14.96171 3.3391654
14.96271 3.3461288
14.96371 3.3529419
14.96471 3.3596068999999997
14.96571 3.3661231
14.96671 3.3724874000000002
14.96771 3.3786945
14.96871 3.3847392
14.96971 3.3906187999999995
14.97071 3.3963333999999996
14.97171 3.4018863
14.97271 3.4072815999999997
14.97371 3.4125242
14.97471 3.4176159999999998
14.97571 3.4225572000000004
14.97671 3.4273461
14.97771 3.4319799
14.97871 3.4364577
14.97971 3.4407806
14.98071 3.4449503
14.98171 3.4489699
14.98271 3.4528404
14.98371 3.4565608999999995
14.98471 3.4601275
14.98571 3.4635354
14.98671 3.466779
14.98771 3.4698565
14.98871 3.4727685
14.98971 3.4755196
14.99071 3.4781169
14.99171 3.4805667
14.99271 3.482873
14.99371 3.4850369999999997
14.99471 3.4870569
14.99571 3.4889285
14.99671 3.4906487999999998
14.99771 3.492216
14.99871 3.4936309
14.99971 3.4948956000000004
15.00071 3.4960117
15.00171 3.4969792
15.00271 3.4977961000000004
15.00371 3.4984589
15.00471 3.4989644
15.00571 3.4993108000000004
15.00671 3.4995005000000003
15.00771 3.4995385
15.00871 3.4994319000000003
15.00971 3.4991874999999997
15.01071 3.4988094
15.01171 3.4982976
15.01271 3.4976478999999996
15.01371 3.4968548000000004
15.01471 3.4959119
15.01571 3.4948155
15.01671 3.4935652999999998
15.01771 3.4921631
15.01871 3.4906122999999996
15.01971 3.4889162000000002
15.02071 3.4870755000000004
15.02171 3.4850898999999997
15.02271 3.4829583
15.02371 3.4806802999999995
15.02471 3.4782577000000003
15.02571 3.4756955
15.02671 3.4729995
15.02771 3.4701753
15.02871 3.467226
15.02971 3.4641501
15.03071 3.4609422
15.03171 3.457595
15.03271 3.4541015
15.03371 3.4504574000000003
15.03471 3.4466624
15.03571 3.44272
15.03671 3.4386355
15.03771 3.4344148
15.03871 3.4300622
15.03971 3.4255788000000003
15.04071 3.4209642999999996
15.04171 3.4162175
15.04271 3.4113385000000003
15.04371 3.4063291
15.04471 3.4011923
15.04571 3.3959314
15.04671 3.3905480000000003
15.04771 3.3850402
15.04871 3.3794034
15.04971 3.3736315
15.05071 3.3677186999999997
15.05171 3.3616620999999998
15.05271 3.3554632
15.05371 3.349128
15.05471 3.3426641999999998
15.05571 3.3360798
15.05671 3.3293801999999997
15.05771 3.3225678000000003
15.05871 3.3156414
15.05971 3.3085976
15.06071 3.3014335
15.06171 3.2941472
15.06271 3.2867391
15.06371 3.2792106000000003
15.06471 3.2715625999999998
15.06571 3.2637946
15.06671 3.2559036999999997
15.06771 3.2478862
15.06871 3.2397389
15.06971 3.2314613
15.07071 3.2230559999999997
15.07171 3.2145292
15.07271 3.2058891
15.07371 3.1971439999999998
15.07471 3.1882982999999996
15.07571 3.1793531
15.07671 3.1703055
15.07771 3.1611498
15.07871 3.1518806
15.07971 3.1424942999999996
15.08071 3.13299
15.08171 3.1233689
15.08271 3.113634
15.08371 3.1037875
15.08471 3.0938307000000003
15.08571 3.0837631
15.08671 3.0735845
15.08771 3.0632954
15.08871 3.0528991
15.08971 3.0424004
15.09071 3.0318059
15.09171 3.021121
15.09271 3.0103484
15.09371 2.9994868
15.09471 2.9885313
15.09571 2.977475
15.09671 2.9663114
15.09771 2.9550366
15.09871 2.9436503
15.09971 2.9321557
15.10071 2.9205579
15.10171 2.9088626
15.10271 2.8970739
15.10371 2.8851939
15.10471 2.8732235
15.10571 2.8611632
15.10671 2.8490141
15.10771 2.8367788000000003
15.10871 2.8244605
15.10971 2.8120618
15.11071 2.7995832
15.11171 2.7870225
15.11271 2.7743749
15.11371 2.7616346
15.11471 2.7487966999999998
15.11571 2.7358593
15.11671 2.7228244
15.11771 2.7096972
15.11871 2.6964851000000003
15.11971 2.6831955
15.12071 2.6698334
15.12171 2.6564013
15.12271 2.642899
15.12371 2.6293246
15.12471 2.6156764
15.12571 2.6019534
15.12671 2.5881556999999997
15.12771 2.5742838
15.12871 2.5603374000000003
15.12971 2.5463151
15.13071 2.5322137000000002
15.13171 2.5180306
15.13271 2.5037639
15.13371 2.4894144
15.13471 2.4749866
15.13571 2.460487
15.13671 2.4459239
15.13771 2.4313043999999997
15.13871 2.4166325
15.13971 2.4019092
15.14071 2.3871321
15.14171 2.3722971
15.14271 2.3573998
15.14371 2.3424374
15.14471 2.3274086
15.14571 2.312314
15.14671 2.2971544
15.14771 2.2819307
15.14871 2.2666428
15.14971 2.2512911
15.15071 2.2358764
15.15171 2.2204014
15.15271 2.2048706
15.15371 2.1892902999999997
15.15471 2.1736665
15.15571 2.1580035
15.15671 2.1423027
15.15771 2.1265619
15.15871 2.1107765
15.15971 2.0949407
15.16071 2.0790491
15.16171 2.0630991
15.16271 2.0470908
15.16371 2.0310262
15.16471 2.0149093
15.16571 1.9987438
15.16671 1.9825328
15.16771 1.9662788
15.16871 1.9499844
15.16971 1.9336521999999998
15.17071 1.9172858000000002
15.17171 1.9008892
15.17271 1.8844657
15.17371 1.8680168000000001
15.17471 1.8515415
15.17571 1.8350357000000002
15.17671 1.8184939
15.17771 1.8019104000000001
15.17871 1.7852812999999998
15.17971 1.7686054
15.18071 1.7518852000000003
15.18171 1.7351254999999999
15.18271 1.7183322
15.18371 1.7015109000000002
15.18471 1.6846657
15.18571 1.6677989
15.18671 1.6509118
15.18771 1.6340053
15.18871 1.6170802000000002
15.18971 1.6001377
15.19071 1.5831787
15.19171 1.5662026
15.19271 1.549207
15.19371 1.5321885
15.19471 1.5151425
15.19571 1.4980656
15.19671 1.4809566
15.19771 1.4638174
15.19871 1.4466533
15.19971 1.4294711
15.20071 1.4122779
15.20171 1.3950791
15.20271 1.377878
15.20371 1.3606749
15.20471 1.3434687
15.20571 1.3262571
15.20671 1.3090383
15.20771 1.2918113
15.20871 1.2745750999999998
15.20971 1.2573288999999999
15.21071 1.2400711
15.21171 1.2227995
15.21271 1.2055118999999999
15.21371 1.1882075
15.21471 1.1708875
15.21571 1.1535560999999999
15.21671 1.1362198000000001
15.21771 1.1188860999999999
15.21871 1.1015616000000001
15.21971 1.0842508
15.22071 1.0669545
15.22171 1.0496709
15.22271 1.0323963
15.22371 1.0151265
15.22471 0.99785849
15.22571 0.98059094
15.22671 0.96332375
15.22771 0.94605777
15.22871 0.92879357
15.22971 0.91153122
15.23071 0.8942708400000001
15.23171 0.87701315
15.23271 0.85976031
15.23371 0.84251659
15.23471 0.82528759
15.23571 0.80807926
15.23671 0.79089627
15.23771 0.77374042
15.23871 0.75661028
15.23971 0.73950165
15.24071 0.72240909
15.24171 0.7053276500000001
15.24271 0.68825451
15.24371 0.67118951
15.24471 0.6541348100000001
15.24571 0.63709375
15.24671 0.62006968
15.24771 0.6030650799999999
15.24871 0.58608144
15.24971 0.5691200000000001
15.25071 0.5521825499999999
15.25171 0.53527211
15.25271 0.5183925899999999
15.25371 0.5015479899999999
15.25471 0.48474097000000005
15.25571 0.46797176
15.25671 0.45123762
15.25771 0.43453355000000005
15.25871 0.41785384999999997
15.25971 0.40119402000000004
15.26071 0.38455215
15.26171 0.36792959999999997
15.26271 0.35133033999999996
15.26371 0.33475954999999996
15.26471 0.31822197999999996
15.26571 0.30172083
15.26671 0.28525744999999997
15.26771 0.26883192
15.26871 0.25244423
15.26971 0.23609512000000002
15.27071 0.21978645
15.27171 0.2035206
15.27271 0.18729934
15.27371 0.17112276
15.27471 0.15498867
15.27571 0.13889309
15.27671 0.12283165000000001
15.27771 0.10680117
15.27871 0.090801221
15.27971 0.074834499
15.28071 0.058906176
15.28171 0.04302235
15.28271 0.027188202
15.28371 0.011406658
15.28471 -0.0043219683
15.28571 -0.019999294
15.28671 -0.035627518000000004
15.28771 -0.051208085
15.28871 -0.066740968
15.28971 -0.082224887
15.29071 -0.097658241
15.29171 -0.11304035000000001
15.29271 -0.12837219
15.29371 -0.14365630999999998
15.29471 -0.15889585
15.29571 -0.174093
15.29671 -0.18924763
15.29771 -0.20435681
15.29871 -0.21941528999999999
15.29971 -0.23441708
15.30071 -0.2493572
15.30171 -0.26423309
15.30271 -0.27904513
15.30371 -0.29379583000000004
15.30471 -0.3084885
15.30571 -0.32312556
15.30671 -0.33770769
15.30771 -0.35223369
15.30871 -0.36670144
15.30971 -0.38110914
15.31071 -0.39545652000000003
15.31171 -0.40974496
15.31271 -0.42397692
15.31371 -0.43815458
15.31471 -0.45227837
15.31571 -0.46634632
15.31671 -0.48035434
15.31771 -0.49429744999999997
15.31871 -0.50817132
15.31971 -0.5219738500000001
15.32071 -0.53570564
15.32171 -0.54936954
15.32271 -0.5629691299999999
15.32371 -0.57650716
15.32471 -0.5899843800000001
15.32571 -0.60339938
15.32671 -0.61674947
15.32771 -0.63003185
15.32871 -0.64324508
15.32971 -0.65638954
15.33071 -0.66946708
15.33171 -0.68247975
15.33271 -0.6954285800000001
15.33371 -0.70831245
15.33471 -0.72112819
15.33571 -0.73387148
15.33671 -0.74653849
15.33771 -0.75912718
15.33871 -0.77163815
15.33971 -0.78407414
15.34071 -0.79643903
15.34171 -0.80873603
15.34271 -0.82096662
15.34371 -0.8331300700000001
15.34471 -0.84522404
15.34571 -0.8572456399999999
15.34671 -0.86919311
15.34771 -0.8810662699999999
15.34871 -0.8928665
15.34971 -0.90459567
15.35071 -0.9162547099999999
15.35171 -0.9278428700000001
15.35271 -0.93935719
15.35371 -0.95079355
15.35471 -0.9621477700000001
15.35571 -0.9734174199999999
15.35671 -0.9846025099999999
15.35771 -0.9957052799999999
15.35871 -1.0067294
15.35971 -1.0176785000000002
15.36071 -1.0285545999999999
15.36171 -1.0393576
15.36271 -1.0500857000000001
15.36371 -1.0607364
15.36471 -1.0713077999999998
15.36571 -1.0817993
15.36671 -1.0922119
15.36771 -1.1025472
15.36871 -1.1128064
15.36971 -1.1229893
15.37071 -1.1330939
15.37171 -1.1431168999999999
15.37271 -1.1530548999999999
15.37371 -1.1629062000000001
15.37471 -1.1726708000000001
15.37571 -1.1823514
15.37671 -1.1919519
15.37771 -1.2014758
15.37871 -1.2109254
15.37971 -1.2203009
15.38071 -1.2296
15.38171 -1.2388194
15.38271 -1.247956
15.38371 -1.2570078
15.38471 -1.2659742
15.38571 -1.2748555
15.38671 -1.2836527
15.38771 -1.2923654999999998
15.38871 -1.3009929
15.38971 -1.3095329
15.39071 -1.3179835
15.39171 -1.3263441
15.39271 -1.3346161
15.39371 -1.3428027
15.39471 -1.3509084
15.39571 -1.3589373
15.39671 -1.3668921
15.39771 -1.3747728000000001
15.39871 -1.3825774000000002
15.39971 -1.3903021999999998
15.40071 -1.3979432
15.40171 -1.4054975
15.40271 -1.4129638999999998
15.40371 -1.4203423
15.40471 -1.4276336
15.40571 -1.4348385
15.40671 -1.441957
15.40771 -1.4489883000000001
15.40871 -1.4559316
15.40971 -1.4627868
15.41071 -1.4695554
15.41171 -1.47624
15.41271 -1.4828438
15.41371 -1.4893697
15.41471 -1.4958189
15.41571 -1.5021904000000001
15.41671 -1.5084811
15.41771 -1.5146866
15.41871 -1.5208026
15.41971 -1.5268266000000001
15.42071 -1.5327577000000001
15.42171 -1.538597
15.42271 -1.5443468
15.42371 -1.5500101
15.42471 -1.5555888
15.42571 -1.5610842999999999
15.42671 -1.5664972
15.42771 -1.5718281
15.42871 -1.5770784
15.42971 -1.5822496
15.43071 -1.5873438
15.43171 -1.5923617
15.43271 -1.5973028
15.43371 -1.6021646999999999
15.43471 -1.6069433000000002
15.43571 -1.6116338000000001
15.43671 -1.6162321
15.43771 -1.6207361999999998
15.43871 -1.625146
15.43971 -1.6294638
15.44071 -1.6336933000000002
15.44171 -1.6378382
15.44271 -1.6419016000000002
15.44371 -1.6458853999999998
15.44471 -1.6497904
15.44571 -1.6536167000000002
15.44671 -1.6573642999999998
15.44771 -1.6610335999999999
15.44871 -1.6646246999999998
15.44971 -1.6681374999999998
15.45071 -1.6715705
15.45171 -1.6749214
15.45271 -1.6781867999999998
15.45371 -1.6813636
15.45471 -1.6844496
15.45571 -1.6874446
15.45671 -1.6903504999999999
15.45771 -1.6931714
15.45871 -1.695912
15.45971 -1.6985763
15.46071 -1.7011671999999998
15.46171 -1.7036856999999999
15.46271 -1.7061308000000002
15.46371 -1.7085005
15.46471 -1.7107926
15.46571 -1.7130052999999998
15.46671 -1.7151370999999997
15.46771 -1.7171867
15.46871 -1.7191527000000002
15.46971 -1.7210335
15.47071 -1.7228272
15.47171 -1.7245324
15.47271 -1.7261494
15.47371 -1.7276798999999998
15.47471 -1.7291276000000002
15.47571 -1.7304971999999998
15.47671 -1.7317938000000002
15.47771 -1.7330213
15.47871 -1.7341815
15.47971 -1.7352737
15.48071 -1.7362958000000002
15.48171 -1.7372440999999998
15.48271 -1.7381152
15.48371 -1.7389067
15.48471 -1.7396169
15.48571 -1.7402455000000001
15.48671 -1.7407922
15.48771 -1.7412571000000001
15.48871 -1.7416403
15.48971 -1.741942
15.49071 -1.7421637
15.49171 -1.7423076999999998
15.49271 -1.7423773
15.49371 -1.7423766
15.49471 -1.7423091000000002
15.49571 -1.7421771
15.49671 -1.7419802000000002
15.49771 -1.7417165
15.49871 -1.7413817000000003
15.49971 -1.740972
15.50071 -1.7404837999999998
15.50171 -1.7399153
15.50271 -1.7392663
15.50371 -1.7385385999999998
15.50471 -1.7377341000000002
15.50571 -1.7368552999999998
15.50671 -1.7359041
15.50771 -1.734882
15.50871 -1.7337907
15.50971 -1.732632
15.51071 -1.7314078
15.51171 -1.7301206999999998
15.51271 -1.728772
15.51371 -1.7273618000000002
15.51471 -1.7258882999999998
15.51571 -1.7243479999999998
15.51671 -1.7227368
15.51771 -1.7210506
15.51871 -1.7192865000000002
15.51971 -1.7174438
15.52071 -1.7155241
15.52171 -1.7135307
15.52271 -1.7114676999999998
15.52371 -1.7093387000000002
15.52471 -1.7071462999999998
15.52571 -1.7048923
15.52671 -1.7025776
15.52771 -1.7002024
15.52871 -1.697767
15.52971 -1.6952720000000001
15.53071 -1.6927171
15.53171 -1.690102
15.53271 -1.6874246
15.53371 -1.6846821
15.53471 -1.6818712999999998
15.53571 -1.67899
15.53671 -1.6760368
15.53771 -1.6730128
15.53871 -1.669921
15.53971 -1.6667657999999999
15.54071 -1.6635519
15.54171 -1.6602827
15.54271 -1.6569605
15.54371 -1.6535856000000002
15.54471 -1.6501565999999999
15.54571 -1.6466718000000002
15.54671 -1.6431293999999999
15.54771 -1.6395282
15.54871 -1.635867
15.54971 -1.6321450000000002
15.55071 -1.6283615
15.55171 -1.6245151
15.55271 -1.6206048000000002
15.55371 -1.6166301
15.55471 -1.6125917
15.55571 -1.6084917
15.55671 -1.6043334999999999
15.55771 -1.6001217
15.55871 -1.5958602999999998
15.55971 -1.5915524
15.56071 -1.5871989
15.56171 -1.5827985
15.56271 -1.5783491
15.56371 -1.573847
15.56471 -1.5692899
15.56571 -1.5646756000000002
15.56671 -1.5600034
15.56771 -1.5552738
15.56871 -1.5504873000000001
15.56971 -1.545645
15.57071 -1.5407476
15.57171 -1.5357958999999999
15.57271 -1.5307915
15.57371 -1.5257364
15.57471 -1.5206333
15.57571 -1.5154853
15.57671 -1.510295
15.57771 -1.5050636
15.57871 -1.4997908
15.57971 -1.4944746
15.58071 -1.4891119
15.58171 -1.4836989999999999
15.58271 -1.4782333
15.58371 -1.4727133
15.58471 -1.4671395
15.58571 -1.4615133
15.58671 -1.4558374
15.58771 -1.4501142
15.58871 -1.444346
15.58971 -1.4385344
15.59071 -1.4326807000000001
15.59171 -1.426786
15.59271 -1.4208513
15.59371 -1.4148776
15.59471 -1.4088657
15.59571 -1.4028152
15.59671 -1.3967253000000002
15.59771 -1.3905938
15.59871 -1.384418
15.59971 -1.3781954
15.60071 -1.3719242
15.60171 -1.3656042
15.60271 -1.3592366
15.60371 -1.3528243
15.60471 -1.3463706
15.60571 -1.3398788
15.60671 -1.3333515
15.60771 -1.3267905
15.60871 -1.3201961
15.60971 -1.3135683
15.61071 -1.3069062
15.61171 -1.300209
15.61271 -1.2934761
15.61371 -1.2867066
15.61471 -1.2798996
15.61571 -1.2730539
15.61671 -1.2661683
15.61771 -1.259242
15.61871 -1.2522746
15.61971 -1.2452668999999998
15.62071 -1.2382205
15.62171 -1.2311381
15.62271 -1.2240229
15.62371 -1.2168777
15.62471 -1.2097047
15.62571 -1.2025047
15.62671 -1.1952775
15.62771 -1.1880217
15.62871 -1.1807356
15.62971 -1.1734174
15.63071 -1.1660656
15.63171 -1.1586796
15.63271 -1.1512593999999998
15.63371 -1.1438052
15.63471 -1.1363178
15.63571 -1.128798
15.63671 -1.1212467
15.63771 -1.1136653
15.63871 -1.1060552
15.63971 -1.098418
15.64071 -1.0907555
15.64171 -1.0830694
15.64271 -1.0753606
15.64371 -1.0676291
15.64471 -1.0598741
15.64571 -1.0520941000000001
15.64671 -1.0442867999999998
15.64771 -1.0364503
15.64871 -1.0285831
15.64971 -1.0206849
15.65071 -1.0127564
15.65171 -1.0047990999999998
15.65271 -0.99681513
15.65371 -0.9888066900000001
15.65471 -0.98077552
15.65571 -0.97272303
15.65671 -0.9646499500000001
15.65771 -0.95655676
15.65871 -0.94844373
15.65971 -0.94031114
15.66071 -0.9321592700000001
15.66171 -0.9239880400000001
15.66271 -0.91579696
15.66371 -0.90758512
15.66471 -0.8993513
15.66571 -0.8910941
15.66671 -0.88281268
15.66771 -0.87450687
15.66871 -0.86617768
15.66971 -0.8578271599999999
15.67071 -0.84945774
15.67171 -0.8410720199999999
15.67271 -0.8326717699999999
15.67371 -0.8242578199999999
15.67471 -0.81582982
15.67571 -0.80738664
15.67671 -0.79892687
15.67771 -0.7904494200000001
15.67871 -0.78195361
15.67971 -0.77343946
15.68071 -0.76490734
15.68171 -0.75635756
15.68271 -0.74779014
15.68371 -0.73920484
15.68471 -0.73060128
15.68571 -0.72197965
15.68671 -0.71334084
15.68771 -0.7046866700000001
15.68871 -0.69601964
15.68971 -0.68734228
15.69071 -0.67865648
15.69171 -0.66996282
15.69271 -0.66126049
15.69371 -0.65254751
15.69471 -0.6438213899999999
15.69571 -0.63508013
15.69671 -0.62632272
15.69771 -0.61754938
15.69871 -0.6087612800000001
15.69971 -0.59996005
15.70071 -0.5911469899999999
15.70171 -0.5823229
15.70271 -0.57348777
15.70371 -0.56464151
15.70471 -0.5557843
15.70571 -0.54691709
15.70671 -0.53804158
15.70771 -0.52915988
15.70871 -0.52027367
15.70971 -0.51138359
15.71071 -0.50248876
15.71171 -0.4935869
15.71271 -0.48467522
15.71371 -0.47575124
15.71471 -0.46681379999999995
15.71571 -0.45786341999999997
15.71671 -0.44890214
15.71771 -0.43993276
15.71871 -0.43095793
15.71971 -0.42197928
15.72071 -0.41299717999999996
15.72171 -0.40401109
15.72271 -0.39502013999999996
15.72371 -0.38602393999999995
15.72471 -0.37702299
15.72571 -0.36801852
15.72671 -0.35901188
15.72771 -0.35000376
15.72871 -0.34099347
15.72971 -0.33197906
15.73071 -0.32295773
15.73171 -0.31392702
15.73271 -0.30488571999999997
15.73371 -0.29583457
15.73471 -0.2867762
15.73571 -0.27771431
15.73671 -0.26865255
15.73771 -0.25959332
15.73871 -0.25053725
15.73971 -0.24148328
15.74071 -0.23242948
15.74171 -0.22337397
15.74271 -0.21431583
15.74371 -0.20525527999999998
15.74471 -0.19619327999999997
15.74571 -0.18713078
15.74671 -0.17806786
15.74771 -0.16900337999999998
15.74871 -0.1599353
15.74971 -0.15086158000000002
15.75071 -0.14178125
15.75171 -0.13269525
15.75271 -0.12360645
15.75371 -0.11451903000000001
15.75471 -0.10543717999999999
15.75571 -0.096363772
15.75671 -0.087299501
15.75771 -0.078242831
15.75871 -0.069190754
15.75971 -0.060140021
15.76071 -0.051088317
15.76171 -0.042034901
15.76271 -0.03298049
15.76371 -0.023926493
15.76471 -0.014874032
15.76571 -0.0058232443
15.76671 0.0032267901
15.76771 0.012277433
15.76871 0.02132949
15.76971 0.030382306
15.77071 0.039433467
15.77171 0.048479269
15.77271 0.057515875
15.77371 0.066540693
15.77471 0.07555334
15.77571 0.084555871
15.77671 0.093552074
15.77771 0.1025461
15.77871 0.11154105
15.77971 0.12053795999999999
15.78071 0.12953576
15.78171 0.13853188
15.78271 0.14752346
15.78371 0.1565084
15.78471 0.16548589
15.78571 0.17445621
15.78671 0.18341985
15.78771 0.19237666
15.78871 0.20132521
15.78971 0.21026302
15.79071 0.21918737
15.79171 0.22809654
15.79271 0.23699079
15.79371 0.2458727
15.79471 0.2547465
15.79571 0.26361689
15.79671 0.27248734
15.79771 0.28135907000000004
15.79871 0.29023071
15.79971 0.29909892
15.80071 0.30795964000000003
15.80171 0.31680947
15.80271 0.3256466
15.80371 0.33447087999999997
15.80471 0.34328327000000003
15.80571 0.35208472999999996
15.80671 0.36087547999999997
15.80771 0.36965467
15.80871 0.37842088
15.80971 0.38717303
15.81071 0.39591133
15.81171 0.40463768
15.81271 0.41335536999999994
15.81371 0.42206789
15.81471 0.43077767
15.81571 0.43948488
15.81671 0.44818725000000004
15.81771 0.45688049999999997
15.81871 0.46555968
15.81971 0.47422079
15.82071 0.48286179
15.82171 0.4914829
15.82271 0.50008623
15.82371 0.50867447
15.82471 0.5172498999999999
15.82571 0.5258137399999999
15.82671 0.53436598
15.82771 0.54290625
15.82871 0.55143447
15.82971 0.5599515
15.83071 0.56845914
15.83171 0.57695932
15.83271 0.58545307
15.83371 0.59393966
15.83471 0.60241623
15.83571 0.61087832
15.83671 0.61932113
15.83771 0.62774089
15.83871 0.63613593
15.83971 0.64450721
15.84071 0.6528576399999999
15.84171 0.6611910200000001
15.84271 0.66951071
15.84371 0.67781867
15.84471 0.6861153099999999
15.84571 0.6943997900000001
15.84671 0.70267101
15.84771 0.71092825
15.84871 0.71917158
15.84971 0.72740153
15.85071 0.73561831
15.85171 0.74382112
15.85271 0.75200787
15.85371 0.7601753800000001
15.85471 0.7683205000000001
15.85571 0.77644102
15.85671 0.7845368199999999
15.85771 0.7926098100000001
15.85871 0.8006635099999999
15.85971 0.80870204
15.86071 0.8167286399999999
15.86171 0.8247447200000001
15.86271 0.83274962
15.86371 0.84074102
15.86471 0.84871612
15.86571 0.8566723199999999
15.86671 0.86460775
15.86771 0.87252166
15.86871 0.88041369
15.86971 0.8882833600000001
15.87071 0.89612948
15.87171 0.90395063
15.87271 0.91174534
15.87371 0.91951312
15.87471 0.92725512
15.87571 0.93497401
15.87671 0.9426735300000001
15.87771 0.9503574100000001
15.87871 0.95802825
15.87971 0.9656867899999999
15.88071 0.9733315600000001
15.88171 0.98095965
15.88271 0.9885675300000001
15.88371 0.9961522199999999
15.88471 1.003712
15.88571 1.0112461
15.88671 1.0187548
15.88771 1.0262385
15.88871 1.0336974
15.88971 1.0411310999999999
15.89071 1.0485392
15.89171 1.0559218000000001
15.89271 1.0632798
15.89371 1.0706151000000002
15.89471 1.07793
15.89571 1.0852263
15.89671 1.092505
15.89771 1.0997649
15.89871 1.1070036
15.89971 1.1142177
15.90071 1.1214037
15.90171 1.1285595000000002
15.90271 1.1356842
15.90371 1.1427786
15.90471 1.1498446
15.90571 1.156884
15.90671 1.1638981
15.90771 1.1708878
15.90871 1.1778532
15.90971 1.1847943
15.91071 1.1917118
15.91171 1.1986063999999998
15.91271 1.2054791
15.91371 1.2123303
15.91471 1.2191593
15.91571 1.2259639
15.91671 1.232741
15.91771 1.2394871
15.91871 1.2461991000000001
15.91971 1.2528758
15.92071 1.2595175
15.92171 1.2661257000000001
15.92271 1.272703
15.92371 1.2792514
15.92471 1.2857721
15.92571 1.2922654
15.92671 1.2987306
15.92771 1.3051671
15.92871 1.3115743
15.92971 1.3179526000000001
15.93071 1.3243023
15.93171 1.3306238
15.93271 1.3369163
15.93371 1.3431781999999999
15.93471 1.3494073
15.93571 1.3556015
15.93671 1.3617593000000001
15.93771 1.367881
15.93871 1.3739683
15.93971 1.380024
15.94071 1.3860509
15.94171 1.3920506
15.94271 1.3980236
15.94371 1.4039683
15.94471 1.4098826
15.94571 1.415764
15.94671 1.4216107
15.94771 1.4274221999999999
15.94871 1.4331983
15.94971 1.4389394
15.95071 1.4446449000000001
15.95171 1.4503139
15.95271 1.4559446
15.95371 1.4615352
15.95471 1.4670853
15.95571 1.4725953
15.95671 1.4780678
15.95771 1.4835057
15.95871 1.4889117
15.95971 1.4942872
15.96071 1.4996317000000001
15.96171 1.5049428999999999
15.96271 1.5102176
15.96371 1.5154529
15.96471 1.5206473
15.96571 1.5258006
15.96671 1.5309138999999998
15.96771 1.5359888
15.96871 1.5410261
15.96971 1.5460257
15.97071 1.5509864
15.97171 1.5559064
15.97271 1.5607848
15.97371 1.5656216
15.97471 1.5704187
15.97571 1.5751783
15.97671 1.5799025000000002
15.97771 1.5845919
15.97871 1.5892453
15.97971 1.5938596999999999
15.98071 1.5984312
15.98171 1.6029567000000002
15.98271 1.6074347999999998
15.98371 1.6118662
15.98471 1.6162534999999998
15.98571 1.6205992999999999
15.98671 1.6249057
15.98771 1.6291733999999998
15.98871 1.6334009999999999
15.98971 1.6375866
15.99071 1.6417281999999997
15.99171 1.6458249
15.99271 1.6498777999999998
15.99371 1.6538886
15.99471 1.6578593999999998
15.99571 1.6617909
15.99671 1.6656819999999999
15.99771 1.6695295999999997
15.99871 1.6733304
15.99971 1.677081
16.00071 1.6807802
16.00171 1.6844289
16.00271 1.6880300000000001
16.00371 1.6915864999999999
16.00471 1.6951010999999998
16.00571 1.6985742000000001
16.00671 1.7020041
16.00772 1.7053876
16.00871 1.7087214
16.00971 1.7120034999999998
16.01071 1.7152345
16.01171 1.7184159
16.01271 1.7215505
16.01371 1.7246403000000001
16.01472 1.7276851
16.01571 1.7306834
16.01671 1.7336322000000002
16.01771 1.7365282
16.01871 1.7393703
16.01971 1.742159
16.02071 1.7448971
16.02172 1.7475879
16.02271 1.7502338
16.02371 1.7528350000000001
16.02471 1.7553894
16.02571 1.7578933
16.02671 1.7603427
16.02771 1.7627351
16.02872 1.7650701000000002
16.02971 1.7673500000000002
16.03071 1.7695783
16.03171 1.7717581
16.03271 1.7738909
16.03371 1.7759755
16.03471 1.7780093000000001
16.03572 1.7799888
16.03671 1.7819116
16.03771 1.7837776
16.03871 1.7855884999999998
16.03971 1.7873469999999998
16.04071 1.7890555999999997
16.04171 1.790715
16.04272 1.7923234
16.04371 1.7938771999999998
16.04471 1.7953725999999999
16.04571 1.7968068
16.04671 1.7981799
16.04771 1.7994944
16.04871 1.8007540999999998
16.04972 1.8019629999999998
16.05071 1.8031229999999998
16.05171 1.8042333000000002
16.05271 1.8052906
16.05371 1.8062903000000001
16.05471 1.8072287
16.05571 1.8081039
16.05672 1.808917
16.05771 1.8096704000000001
16.05871 1.8103672000000002
16.05971 1.8110093
16.06071 1.8115961999999999
16.06171 1.8121257000000002
16.06271 1.8125951000000002
16.06371 1.8130025
16.06471 1.8133476
16.06571 1.8136332000000002
16.06671 1.813863
16.06771 1.8140409
16.06871 1.8141687
16.06971 1.8142452
16.07071 1.8142664999999998
16.07171 1.8142269999999998
16.07271 1.8141218000000001
16.07372 1.813948
16.07471 1.8137055999999998
16.07571 1.8133977
16.07671 1.8130279999999999
16.07771 1.8125995999999998
16.07871 1.8121137999999999
16.07971 1.8115696000000001
16.08072 1.8109646
16.08171 1.8102964
16.08271 1.8095644000000002
16.08371 1.8087697999999999
16.08471 1.8079154
16.08571 1.8070039999999998
16.08671 1.8060369
16.08772 1.8050129000000001
16.08871 1.8039279
16.08971 1.8027769
16.09071 1.8015552000000001
16.09171 1.8002605
16.09271 1.7988935000000001
16.09371 1.7974585
16.09472 1.7959606
16.09571 1.7944047
16.09671 1.7927935
16.09771 1.7911268
16.09871 1.7894021999999998
16.09971 1.7876163
16.10071 1.7857663
16.10172 1.7838513
16.10271 1.7818721
16.10371 1.7798300999999999
16.10471 1.7777259
16.10571 1.7755583
16.10671 1.7733242
16.10771 1.7710196
16.10872 1.7686406
[truncated: 723,780 more chars]
