# Supplementary material for: 2D Synthetic dataset of numerical simulations of long-period seismicity in a volcanic edifice and related sensitivity kernels
Source: Data Brief. 2021 Jan 25;34:106673. doi: 10.1016/j.dib.2020.106673 (PMC7841316; doi:10.1016/j.dib.2020.106673)
Supplement: Supplementary Data S1 — Supplementary Raw Research Data. This is open data under the CC BY license http://creativecommons.org/licenses/by/4.0/ [file mmc1.zip › Dataset/OUTPUT_SEISMOGRAMS/9000_3000/disp_X_hetero_6000_1904_ISO7e-1Hz.semd]

-1.714286 0.0
-1.713286 0.0
-1.712286 0.0
-1.711286 0.0
-1.710286 0.0
-1.709286 0.0
-1.708286 0.0
-1.707286 0.0
-1.706286 0.0
-1.705286 0.0
-1.704286 0.0
-1.703286 0.0
-1.702286 -8.534527e-36
-1.701286 -6.9443814e-35
-1.700286 -4.0951909e-34
-1.699286 -1.9893806999999998e-33
-1.698286 -8.3413659e-33
-1.697286 -3.1036093e-32
-1.696286 -1.0447437e-31
-1.695286 -3.2279464000000004e-31
-1.694286 -9.2567491e-31
-1.693286 -2.4857054000000003e-30
-1.692286 -6.2952476999999995e-30
-1.691286 -1.5125587000000002e-29
-1.690286 -3.4648875999999997e-29
-1.689286 -7.5989437e-29
-1.688286 -1.6012129e-28
-1.687286 -3.2516738999999997e-28
-1.686286 -6.380899299999999e-28
-1.685286 -1.2127831e-27
-1.684286 -2.2371677e-27
-1.683286 -4.0124846e-27
-1.682286 -7.0085102e-27
-1.681286 -1.1938759e-26
-1.680286 -1.9859720000000002e-26
-1.679286 -3.2297689e-26
-1.678286 -5.1405516e-26
-1.677286 -8.0149635e-26
-1.676286 -1.2252471e-25
-1.675286 -1.8378947e-25
-1.674286 -2.7071276e-25
-1.673286 -3.9181368999999997e-25
-1.672286 -5.5757502e-25
-1.671286 -7.8060491e-25
-1.670286 -1.0757191000000002e-24
-1.669286 -1.4599162e-24
-1.668286 -1.9522215e-24
-1.667286 -2.5733804e-24
-1.666286 -3.3453964e-24
-1.665286 -4.2909177000000004e-24
-1.664286 -5.4324986e-24
-1.663286 -6.791774999999999e-24
-1.662286 -8.3886119e-24
-1.661286 -1.0240288e-23
-1.660286 -1.2360796999999999e-23
-1.659286 -1.4760317e-23
-1.658286 -1.7444912000000002e-23
-1.657286 -2.0416451e-23
-1.656286 -2.367274e-23
-1.655286 -2.7207731e-23
-1.654286 -3.1011693e-23
-1.653286 -3.5071055e-23
-1.652286 -3.9367694e-23
-1.651286 -4.3877297000000004e-23
-1.650286 -4.8566472999999997e-23
-1.649286 -5.3388316e-23
-1.648286 -5.8276177e-23
-1.647286 -6.3135531e-23
-1.646286 -6.7834056e-23
-1.645286 -7.219019e-23
-1.644286 -7.596077200000001e-23
-1.643286 -7.8828543e-23
-1.642286 -8.03907e-23
-1.641286 -8.0149791e-23
-1.640286 -7.750843900000001e-23
-1.639286 -7.1769416e-23
-1.638286 -6.214262599999999e-23
-1.637286 -4.7760020999999993e-23
-1.636286 -2.7699423e-23
-1.635286 -1.0173401e-24
-1.634286 3.3209783999999996e-23
-1.633286 7.5837335e-23
-1.632286 1.2759975e-22
-1.631286 1.8905677e-22
-1.630286 2.6054285000000002e-22
-1.629286 3.4212535e-22
-1.628286 4.3357685e-22
-1.627286 5.343675499999999e-22
-1.626286 6.4368356e-22
-1.625286 7.6047548e-22
-1.624286 8.835407e-22
-1.623286 1.0116405e-21
-1.622286 1.1436507e-21
-1.621286 1.2787403000000001e-21
-1.620286 1.4165713e-21
-1.619286 1.5575055e-21
-1.618286 1.7028056e-21
-1.617286 1.8548084e-21
-1.616286 2.0170508000000002e-21
-1.615286 2.1943264e-21
-1.614286 2.3926497999999998e-21
-1.613286 2.6191077e-21
-1.612286 2.8815823999999998e-21
-1.611286 3.1883388e-21
-1.610286 3.5474728e-21
-1.609286 3.9662317e-21
-1.608286 4.4502307e-21
-1.607286 5.0025983e-21
-1.606286 5.6231027999999995e-21
-1.605286 6.3073178e-21
-1.604286 7.0459043e-21
-1.603286 7.824079e-21
-1.602286 8.6213599e-21
-1.601286 9.4116628e-21
-1.600286 1.0163816e-20
-1.599286 1.0842546e-20
-1.598286 1.1409965e-20
-1.597286 1.1827549000000002e-20
-1.596286 1.2058569e-20
-1.595286 1.2070892000000001e-20
-1.594286 1.1840026e-20
-1.593286 1.1352233000000001e-20
-1.592286 1.0607505999999999e-20
-1.591286 9.622153599999999e-21
-1.590286 8.4307534e-21
-1.589286 7.0871788e-21
-1.588286 5.664458e-21
-1.587286 4.2532351e-21
-1.586286 2.9586645000000002e-21
-1.585286 1.8956530000000003e-21
-1.584286 1.1824478e-21
-1.583286 9.3270393e-22
-1.582286 1.2462787e-21
-1.581286 2.199146e-21
-1.580286 3.8329536999999995e-21
-1.579286 6.144868e-21
-1.578286 9.0784505e-21
-1.577286 1.2516379e-20
-1.576286 1.6275841000000002e-20
-1.575286 2.0107408e-20
-1.574286 2.3698093e-20
-1.573286 2.6679159999999997e-20
-1.572286 2.8638998e-20
-1.571286 2.9141145e-20
-1.570286 2.7747154000000003e-20
-1.569286 2.404369e-20
-1.568286 1.7672766e-20
-1.567286 8.363741199999999e-21
-1.566286 -4.0347197e-21
-1.565286 -1.9524835000000002e-20
-1.564286 -3.7934301e-20
-1.563286 -5.8897708e-20
-1.562286 -8.184714399999999e-20
-1.561286 -1.0601408e-19
-1.560286 -1.304444e-19
-1.559286 -1.5402767e-19
-1.558286 -1.7554128e-19
-1.557286 -1.9370902e-19
-1.556286 -2.0727282000000002e-19
-1.555286 -2.1507522e-19
-1.554286 -2.1614920000000002e-19
-1.553286 -2.0981096999999998e-19
-1.552286 -1.9575054e-19
-1.551286 -1.7411376e-19
-1.550286 -1.4557006999999998e-19
-1.549286 -1.1135894999999999e-19
-1.548286 -7.3309624e-20
-1.547286 -3.3828094999999996e-20
-1.546286 4.152264e-21
-1.545286 3.7259183e-20
-1.544286 6.1809693e-20
-1.543286 7.397627100000001e-20
-1.542286 6.998673e-20
-1.541286 4.6351149000000006e-20
-1.540286 1.0648445e-22
-1.539286 -7.0932671e-20
-1.538286 -1.679306e-19
-1.537286 -2.9080908e-19
-1.536286 -4.380635e-19
-1.535286 -6.066316e-19
-1.534286 -7.918290599999999e-19
-1.533286 -9.8736341e-19
-1.532286 -1.1854358e-18
-1.531286 -1.3769352e-18
-1.530286 -1.5517244000000001e-18
-1.529286 -1.6990148e-18
-1.528286 -1.8078164999999998e-18
-1.527286 -1.8674501e-18
-1.526286 -1.8680973e-18
-1.525286 -1.801364e-18
-1.524286 -1.6608275000000001e-18
-1.523286 -1.4425346e-18
-1.522286 -1.1454202e-18
-1.521286 -7.716129000000001e-19
-1.520286 -3.2660273e-19
-1.519286 1.8075363e-19
-1.518286 7.384041e-19
-1.517286 1.3314559e-18
-1.516286 1.9427104000000003e-18
-1.515286 2.5533634e-18
-1.514286 3.1438449999999998e-18
-1.513286 3.6947647e-18
-1.512286 4.187914e-18
-1.511286 4.6072745e-18
-1.510286 4.939973e-18
-1.509286 5.1771218e-18
-1.508286 5.3144855e-18
-1.507286 5.3529174000000005e-18
-1.506286 5.2985219e-18
-1.505286 5.1625053e-18
-1.504286 4.9606994e-18
-1.503286 4.7127526e-18
-1.502286 4.4410109e-18
-1.501286 4.1691247e-18
-1.500286 3.9204418999999995e-18
-1.499286 3.7162611e-18
-1.498286 3.57404e-18
-1.497286 3.5056574e-18
-1.496286 3.515841e-18
-1.495286 3.6008668e-18
-1.494286 3.7476290000000005e-18
-1.493286 3.9331737e-18
-1.492286 4.1247591e-18
-1.491286 4.2804849e-18
-1.490286 4.3505086e-18
-1.489286 4.2788208000000004e-18
-1.488286 4.0055245e-18
-1.487286 3.4695344e-18
-1.486286 2.6115674e-18
-1.485286 1.3772814000000001e-18
-1.484286 -2.7960559e-19
-1.483286 -2.3943937e-18
-1.482286 -4.9888538999999994e-18
-1.481286 -8.0692231e-18
-1.480286 -1.1624886000000001e-17
-1.479286 -1.5627861e-17
-1.478286 -2.0033151e-17
-1.477286 -2.478e-17
-1.476286 -2.9793994e-17
-1.475286 -3.4989965e-17
-1.474286 -4.0275494e-17
-1.473286 -4.5554884e-17
-1.472286 -5.0733308e-17
-1.471286 -5.5720944e-17
-1.470286 -6.0436752e-17
-1.469286 -6.4811664e-17
-1.468286 -6.8790951e-17
-1.467286 -7.2335518e-17
-1.466286 -7.5422039e-17
-1.465286 -7.804179700000001e-17
-1.464286 -8.0198319e-17
-1.463286 -8.1903826e-17
-1.462286 -8.3174784e-17
-1.461286 -8.402678999999999e-17
-1.460286 -8.4469182e-17
-1.459286 -8.4499824e-17
-1.458286 -8.4100482e-17
-1.457286 -8.3233343e-17
-1.456286 -8.1839099e-17
-1.455286 -7.9836971e-17
-1.454286 -7.7127075e-17
-1.453286 -7.3595267e-17
-1.452286 -6.912052999999999e-17
-1.451286 -6.3584821e-17
-1.450286 -5.688508099999999e-17
-1.449286 -4.8946934e-17
-1.448286 -3.9739452e-17
-1.447286 -2.9290181e-17
-1.446286 -1.7699509e-17
-1.445286 -5.1534228e-18
-1.444286 8.066431400000001e-18
-1.443286 2.1576335e-17
-1.442286 3.4888692e-17
-1.441286 4.7415575e-17
-1.440286 5.847823699999999e-17
-1.439286 6.732288600000001e-17
-1.438286 7.3142743e-17
-1.437286 7.5106164e-17
-1.436286 7.2390101e-17
-1.435286 6.4218043e-17
-1.434286 4.9901144e-17
-1.433286 2.8880998000000003e-17
-1.432286 7.7236988e-19
-1.431286 -3.4596023e-17
-1.430286 -7.714456e-17
-1.429286 -1.2651147e-16
-1.428286 -1.8202912e-16
-1.427286 -2.427091e-16
-1.426286 -3.0723771e-16
-1.425286 -3.7398224999999995e-16
-1.424286 -4.4100886e-16
-1.423286 -5.0611141e-16
-1.422286 -5.668514500000001e-16
-1.421286 -6.2060747e-16
-1.420286 -6.646331299999999e-16
-1.419286 -6.9612129e-16
-1.418286 -7.122731500000001e-16
-1.417286 -7.1036939e-16
-1.416286 -6.8784154e-16
-1.415286 -6.423413600000001e-16
-1.414286 -5.718063e-16
-1.413286 -4.7451911e-16
-1.412286 -3.4916067e-16
-1.411286 -1.9485486e-16
-1.410286 -1.1205151e-17
-1.409286 2.0167718e-16
-1.408286 4.4315275e-16
-1.407286 7.120410399999999e-16
-1.406286 1.0066135e-15
-1.405286 1.3245924e-15
-1.404286 1.663153e-15
-1.403286 2.0189308e-15
-1.402286 2.3880302e-15
-1.401286 2.7660367e-15
-1.400286 3.1480327000000003e-15
-1.399286 3.5286168e-15
-1.398286 3.9019307e-15
-1.397286 4.2616921e-15
-1.396286 4.6012398e-15
-1.395286 4.9135915e-15
-1.394286 5.1915179e-15
-1.393286 5.4276356e-15
-1.392286 5.6145222e-15
-1.391286 5.744852100000001e-15
-1.390286 5.8115592e-15
-1.389286 5.8080176e-15
-1.388286 5.7282449e-15
-1.387286 5.567124e-15
-1.386286 5.3206328e-15
-1.385286 4.9860786e-15
-1.384286 4.5623302e-15
-1.383286 4.0500334e-15
-1.382286 3.4518031999999996e-15
-1.381286 2.7723777e-15
-1.380286 2.0187283000000003e-15
-1.379286 1.2001077000000001e-15
-1.378286 3.2803375e-16
-1.377286 -5.8380282e-16
-1.376286 -1.51971e-15
-1.375286 -2.4622488e-15
-1.374286 -3.3925688e-15
-1.373286 -4.2908208e-15
-1.372286 -5.1366370999999995e-15
-1.371286 -5.9096708e-15
-1.370286 -6.5901743999999996e-15
-1.369286 -7.1596055e-15
-1.368286 -7.6012346e-15
-1.367286 -7.9007349e-15
-1.366286 -8.0467309e-15
-1.365286 -8.0312885e-15
-1.364286 -7.8503159e-15
-1.363286 -7.5038682e-15
-1.362286 -6.996332e-15
-1.361286 -6.3364847e-15
-1.360286 -5.5374173e-15
-1.359286 -4.6163236e-15
-1.358286 -3.5941579999999996e-15
-1.357286 -2.4951753e-15
-1.356286 -1.3463618000000001e-15
-1.355286 -1.7678272e-16
-1.354286 9.8313303e-16
-1.353286 2.1023446999999997e-15
-1.352286 3.1499597e-15
-1.351286 4.0959734e-15
-1.350286 4.9119629000000005e-15
-1.349286 5.5717093e-15
-1.348286 6.0517281e-15
-1.347286 6.3316897e-15
-1.346286 6.3947189e-15
-1.345286 6.2275709e-15
-1.344286 5.82068e-15
-1.343286 5.1680920999999996e-15
-1.342286 4.2672901e-15
-1.341286 3.1189272e-15
-1.340286 1.7264957e-15
-1.339286 9.5946644e-17
-1.338286 -1.7647106e-15
-1.337286 -3.8458072e-15
-1.336286 -6.1363884e-15
-1.335286 -8.6245431e-15
-1.334286 -1.1297674e-14
-1.333286 -1.4142699000000002e-14
-1.332286 -1.7146173e-14
-1.331286 -2.0294339e-14
-1.330286 -2.3573107e-14
-1.329286 -2.6967964999999998e-14
-1.328286 -3.0463855000000004e-14
-1.327286 -3.4045007e-14
-1.326286 -3.7694757999999997e-14
-1.325286 -4.1395374e-14
-1.324286 -4.5127872000000004e-14
-1.323286 -4.887189e-14
-1.322286 -5.2605553e-14
-1.321286 -5.6305393000000005e-14
-1.320286 -5.9946274e-14
-1.319286 -6.3501335e-14
-1.318286 -6.6941924e-14
-1.317286 -7.0237502e-14
-1.316286 -7.3355488e-14
-1.315286 -7.626106599999999e-14
-1.314286 -7.8916842e-14
-1.313286 -8.128242e-14
-1.312286 -8.3313854e-14
-1.311286 -8.4962953e-14
-1.310286 -8.6176491e-14
-1.309286 -8.689531e-14
-1.308286 -8.7053372e-14
-1.307286 -8.6576789e-14
-1.306286 -8.538292199999999e-14
-1.305286 -8.3379594e-14
-1.304286 -8.0464525e-14
-1.303286 -7.652505899999999e-14
-1.302286 -7.1438282e-14
-1.301286 -6.5071623e-14
-1.300286 -5.7284002e-14
-1.299286 -4.7927622999999996e-14
-1.298286 -3.685043e-14
-1.297286 -2.3899275000000002e-14
-1.296286 -8.923817699999999e-15
-1.295286 8.2189142e-15
-1.294286 2.7659305e-14
-1.293286 4.9509388000000005e-14
-1.292286 7.385662e-14
-1.291286 1.0075740999999999e-13
-1.290286 1.3023038999999998e-13
-1.289286 1.6224991e-13
-1.288286 1.9673958e-13
-1.287286 2.3356640999999996e-13
-1.286286 2.7253551999999997e-13
-1.285286 3.1338565e-13
-1.284286 3.557859e-13
-1.283286 3.9933339e-13
-1.282286 4.4355253e-13
-1.281286 4.8789555e-13
-1.280286 5.3174458e-13
-1.279286 5.7441548e-13
-1.278286 6.1516306e-13
-1.277286 6.5318793e-13
-1.276286 6.8764502e-13
-1.275286 7.1765332e-13
-1.274286 7.423070599999999e-13
-1.273286 7.606881899999999e-13
-1.272286 7.7187978e-13
-1.271286 7.7498077e-13
-1.270286 7.6912091e-13
-1.269286 7.5347689e-13
-1.268286 7.272887499999999e-13
-1.267286 6.8987674e-13
-1.266286 6.406581599999999e-13
-1.265286 5.7916458e-13
-1.264286 5.050587300000001e-13
-1.263286 4.1815093999999995e-13
-1.262286 3.1841542e-13
-1.261286 2.0600549e-13
-1.260286 8.1267957e-14
-1.259286 -5.5243837999999997e-14
-1.258286 -2.0275859999999999e-13
-1.257286 -3.6027758999999995e-13
-1.256286 -5.2656756e-13
-1.255286 -7.0015638e-13
-1.254286 -8.7933201e-13
-1.253286 -1.0621449e-12
-1.252286 -1.2464148e-12
-1.251286 -1.4297418000000002e-12
-1.250286 -1.6095224e-12
-1.249286 -1.7829705000000001e-12
-1.248286 -1.9471441e-12
-1.247286 -2.0989776e-12
-1.246286 -2.2353189e-12
-1.245286 -2.3529725e-12
-1.244286 -2.4487477000000003e-12
-1.243286 -2.519511e-12
-1.242286 -2.5622426e-12
-1.241286 -2.5740967e-12
-1.240286 -2.5524631e-12
-1.239286 -2.4950309000000002e-12
-1.238286 -2.3998519e-12
-1.237286 -2.2654025000000003e-12
-1.236286 -2.090644e-12
-1.235286 -1.8750779e-12
-1.234286 -1.6187967000000002e-12
-1.233286 -1.3225274e-12
-1.232286 -9.876682000000001e-13
-1.231286 -6.1631456e-13
-1.230286 -2.1127691e-13
-1.229286 2.2391359999999999e-13
-1.228286 6.8501066e-13
-1.227286 1.1670703e-12
-1.226286 1.6644807000000002e-12
-1.225286 2.1710044e-12
-1.224286 2.6798324999999997e-12
-1.223286 3.1836513000000004e-12
-1.222286 3.6747186e-12
-1.221286 4.1449527e-12
-1.220286 4.5860288e-12
-1.219286 4.989486199999999e-12
-1.218286 5.3468399e-12
-1.217286 5.6497013e-12
-1.216286 5.8899019e-12
-1.215286 6.0596202e-12
-1.214286 6.1515131e-12
-1.213286 6.1588443000000005e-12
-1.212286 6.075613500000001e-12
-1.211286 5.8966822e-12
-1.210286 5.6178961999999995e-12
-1.209286 5.2362028e-12
-1.208286 4.7497583e-12
-1.207286 4.1580282e-12
-1.206286 3.4618765e-12
-1.205286 2.663642e-12
-1.204286 1.7672004e-12
-1.203286 7.7801154e-13
-1.202286 -2.9685197e-13
-1.201286 -1.4486939999999998e-12
-1.200286 -2.6672056e-12
-1.199286 -3.9404972e-12
-1.198286 -5.2551533e-12
-1.197286 -6.5963118e-12
-1.196286 -7.947766399999999e-12
-1.195286 -9.2920944e-12
-1.194286 -1.0610811e-11
-1.193286 -1.1884542999999999e-11
-1.192286 -1.3093231999999998e-11
-1.191286 -1.4216352e-11
-1.190286 -1.523315e-11
-1.189286 -1.6122914e-11
-1.188286 -1.6865234e-11
-1.187286 -1.7440295e-11
-1.186286 -1.7829169e-11
-1.185286 -1.8014115e-11
-1.184286 -1.7978871999999997e-11
-1.183286 -1.7708954e-11
-1.182286 -1.7191943e-11
-1.181286 -1.6417754e-11
-1.180286 -1.5378894e-11
-1.179286 -1.40707e-11
-1.178286 -1.2491546e-11
-1.177286 -1.0643026e-11
-1.176286 -8.5301056e-12
-1.175286 -6.161237e-12
-1.174286 -3.5484358e-12
-1.173286 -7.0732126e-13
-1.172286 2.3428845e-12
-1.171286 5.5794023e-12
-1.170286 8.9759824e-12
-1.169286 1.2503033999999999e-11
-1.168286 1.6127800999999997e-11
-1.167286 1.9814577e-11
-1.166286 2.3524964999999997e-11
-1.165286 2.7218177e-11
-1.164286 3.0851376999999996e-11
-1.163286 3.4380056e-11
-1.162286 3.7758447e-11
-1.161286 4.0939973e-11
-1.160286 4.3877727e-11
-1.159286 4.6524975e-11
-1.158286 4.8835686e-11
-1.157286 5.0765078000000005e-11
-1.156286 5.2270178000000003e-11
-1.155286 5.33104e-11
-1.154286 5.3848115e-11
-1.153286 5.3849216e-11
-1.152286 5.328369e-11
-1.151286 5.2126152999999994e-11
-1.150286 5.0356372e-11
-1.149286 4.7959742999999995e-11
-1.148286 4.4927744e-11
-1.147286 4.125833e-11
-1.146286 3.6956264e-11
-1.145286 3.2033401e-11
-1.144286 2.6508884e-11
-1.143286 2.0409282e-11
-1.142286 1.3768624000000002e-11
-1.141286 6.6283615e-12
-1.140286 -9.6276238e-13
-1.139286 -8.9489383e-12
-1.138286 -1.7267606e-11
-1.137286 -2.584986e-11
-1.136286 -3.4620955e-11
-1.135286 -4.350088e-11
-1.134286 -5.2405026e-11
-1.133286 -6.124492700000001e-11
-1.132286 -6.992906099999999e-11
-1.131286 -7.8363732e-11
-1.130286 -8.6453967e-11
-1.129286 -9.410449800000001e-11
-1.128286 -1.0122071e-10
-1.127286 -1.0770971999999999e-10
-1.126286 -1.1348131999999999e-10
-1.125286 -1.1844904e-10
-1.124286 -1.2253116999999998e-10
-1.123286 -1.256517e-10
-1.122286 -1.2774131e-10
-1.121286 -1.2873827e-10
-1.120286 -1.2858934e-10
-1.119286 -1.2725052000000002e-10
-1.118286 -1.2468785e-10
-1.117286 -1.2087803e-10
-1.116286 -1.1580903e-10
-1.115286 -1.0948061e-10
-1.114286 -1.0190465e-10
-1.113286 -9.310550399999999e-11
-1.112286 -8.3120181e-11
-1.111286 -7.1998408e-11
-1.110286 -5.9802581e-11
-1.109286 -4.6607596e-11
-1.108286 -3.250057e-11
-1.107286 -1.758039e-11
-1.106286 -1.9571613999999997e-12
-1.105286 1.4248485000000002e-11
-1.104286 3.0906218e-11
-1.103286 4.7876969e-11
-1.102286 6.5014004e-11
-1.101286 8.2164131e-11
-1.100286 9.9169002e-11
-1.099286 1.1586656e-10
-1.098286 1.3209249e-10
-1.097286 1.4768186e-10
-1.096286 1.6247069e-10
-1.095286 1.7629772e-10
-1.094286 1.8900608000000001e-10
-1.093286 2.0044498e-10
-1.092286 2.1047148000000003e-10
-1.091286 2.1895211e-10
-1.090286 2.2576451999999998e-10
-1.089286 2.3079902e-10
-1.088286 2.3396001e-10
-1.087286 2.3516731e-10
-1.086286 2.3435741e-10
-1.085286 2.3148448999999998e-10
-1.084286 2.2652136e-10
-1.083286 2.1946011e-10
-1.082286 2.1031273999999997e-10
-1.081286 1.9911145000000002e-10
-1.080286 1.8590884e-10
-1.079286 1.7077781e-10
-1.078286 1.5381135e-10
-1.077286 1.3512202e-10
-1.076286 1.1484134999999999e-10
-1.075286 9.311892600000001e-11
-1.074286 7.012133400000001e-11
-1.073286 4.603092499999999e-11
-1.072286 2.1044355e-11
-1.071286 -4.6290069e-12
-1.070286 -3.0768847e-11
-1.069286 -5.7145835000000004e-11
-1.068286 -8.352365e-11
-1.067286 -1.0966114999999999e-10
-1.066286 -1.3531467000000002e-10
-1.065286 -1.602403e-10
-1.064286 -1.8419634e-10
-1.063286 -2.0694575e-10
-1.062286 -2.2825849000000002e-10
-1.061286 -2.479141e-10
-1.060286 -2.65704e-10
-1.059286 -2.8143382e-10
-1.058286 -2.9492565e-10
-1.057286 -3.0602016e-10
-1.056286 -3.1457853000000003e-10
-1.055286 -3.2048418e-10
-1.054286 -3.2364443e-10
-1.053286 -3.2399177e-10
-1.052286 -3.2148496e-10
-1.051286 -3.1610992e-10
-1.050286 -3.078802e-10
-1.049286 -2.9683723e-10
-1.048286 -2.8305036e-10
-1.047286 -2.6661644e-10
-1.046286 -2.4765914e-10
-1.045286 -2.2632811e-10
-1.044286 -2.0279769999999998e-10
-1.043286 -1.7726542e-10
-1.042286 -1.4995029e-10
-1.041286 -1.210908e-10
-1.040286 -9.094273700000001e-11
-1.039286 -5.977682e-11
-1.038286 -2.787619e-11
-1.037286 4.4662482e-12
-1.036286 3.6950567e-11
-1.035286 6.9272631e-11
-1.034286 1.0112696e-10
-1.033286 1.3220959e-10
-1.032286 1.6222093e-10
-1.031286 1.9086862999999998e-10
-1.030286 2.178703e-10
-1.029286 2.429562e-10
-1.028286 2.6587189e-10
-1.027286 2.8638066e-10
-1.026286 3.0426586e-10
-1.025286 3.1933308e-10
-1.024286 3.3141222e-10
-1.023286 3.4035927e-10
-1.022286 3.4605797e-10
-1.021286 3.4842121000000004e-10
-1.020286 3.4739221e-10
-1.019286 3.4294551e-10
-1.018286 3.3508762e-10
-1.017286 3.2385748e-10
-1.016286 3.0932651999999996e-10
-1.015286 2.9159858e-10
-1.014286 2.7080942e-10
-1.013286 2.47126e-10
-1.012286 2.2074536e-10
-1.011286 1.9189333000000002e-10
-1.010286 1.6082279e-10
-1.009286 1.2781174999999999e-10
-1.008286 9.3161123e-11
-1.007286 5.7192222999999996e-11
-1.006286 2.0244024e-11
-1.005286 -1.7329778e-11
-1.004286 -5.5163892e-11
-1.003286 -9.288470600000001e-11
-1.002286 -1.3011369e-10
-1.001286 -1.6647085e-10
-1.000286 -2.0157825e-10
-0.9992857 -2.3506357e-10
-0.9982857 -2.6656355e-10
-0.9972857 -2.9572739999999997e-10
-0.9962857 -3.222202e-10
-0.9952857 -3.4572600999999996e-10
-0.9942857 -3.6595092999999997e-10
-0.9932857 -3.8262601e-10
-0.9922857 -3.955098e-10
-0.9912857 -4.0439080000000003e-10
-0.9902857 -4.0908973e-10
-0.9892857 -4.0946144e-10
-0.9882857 -4.0539651000000003e-10
-0.9872857 -3.9682281e-10
-0.9862857 -3.8370665000000003e-10
-0.9852857 -3.6605367e-10
-0.9842857 -3.4390956e-10
-0.9832857 -3.1736035000000004e-10
-0.9822857 -2.8653262000000003e-10
-0.9812857 -2.5159334e-10
-0.9802857 -2.1274946000000001e-10
-0.9792857 -1.702472e-10
-0.9782857 -1.2437117e-10
-0.9772857 -7.5443102e-11
-0.9762857 -2.3820342e-11
-0.9752857 3.0105906e-11
-0.9742857 8.591267899999999e-11
-0.9732857 1.4314756e-10
-0.9722857 2.0133137999999999e-10
-0.9712857 2.5996108e-10
-0.9702857 3.1851297e-10
-0.9692857 3.7644604999999996e-10
-0.9682857 4.332059e-10
-0.9672857 4.882285499999999e-10
-0.9662857 5.4094455e-10
-0.9652857 5.9078354e-10
-0.9642857 6.3717859e-10
-0.9632857 6.7957098e-10
-0.9622857 7.1741497e-10
-0.9612857 7.5018273e-10
-0.9602857 7.7736897e-10
-0.9592857 7.9849634e-10
-0.9582857 8.131198e-10
-0.9572857 8.208318600000001e-10
-0.9562857 8.2126701e-10
-0.9552857 8.1410659e-10
-0.9542857 7.990829400000001e-10
-0.9532857 7.7598388e-10
-0.9522857 7.446565100000001e-10
-0.9512857 7.0501092e-10
-0.9502857 6.5702374e-10
-0.9492857 6.0074111e-10
-0.9482857 5.3628131e-10
-0.9472857 4.6383704e-10
-0.9462857 3.8367725e-10
-0.9452857 2.9614841e-10
-0.9442857 2.0167522e-10
-0.9432857 1.007608e-10
-0.9422857 -6.0138574e-12
-0.9412857 -1.1799091e-10
-0.9402857 -2.3443771e-10
-0.9392857 -3.5454929e-10
-0.9382857 -4.7745189e-10
-0.9372857 -6.0220713e-10
-0.9362857 -7.278171999999999e-10
-0.9352857 -8.5323077e-10
-0.9342857 -9.7734962e-10
-0.9332857 -1.0990364999999999e-09
-0.9322857 -1.2171235000000001e-09
-0.9312857 -1.3304215000000001e-09
-0.9302857 -1.4377295e-09
-0.9292857 -1.5378462e-09
-0.9282857 -1.6295805e-09
-0.9272857 -1.7117632e-09
-0.9262857 -1.7832595e-09
-0.9252857 -1.8429811e-09
-0.9242857 -1.8898984999999998e-09
-0.9232857 -1.9230532e-09
-0.9222857 -1.9415706999999998e-09
-0.9212857 -1.9446713e-09
-0.9202857 -1.9316826e-09
-0.9192857 -1.9020492e-09
-0.9182857 -1.8553433000000001e-09
-0.9172857 -1.7912736999999999e-09
-0.9162857 -1.709694e-09
-0.9152857 -1.6106089000000001e-09
-0.9142857 -1.4941803e-09
-0.9132857 -1.3607314000000002e-09
-0.9122857 -1.2107492000000001e-09
-0.9112857 -1.0448859999999999e-09
-0.9102857 -8.6395882e-10
-0.9092857 -6.6894784e-10
-0.9082857 -4.6099253e-10
-0.9072857 -2.4138664e-10
-0.9062857 -1.1571272000000001e-11
-0.9052857 2.2687336e-10
-0.9042857 4.722379599999999e-10
-0.9032857 7.2269538e-10
-0.9022857 9.7631373e-10
-0.9012857 1.2310705000000001e-09
-0.9002857 1.4848677999999998e-09
-0.8992857 1.7355496e-09
-0.8982857 1.9809184e-09
-0.8972857 2.2187549e-09
-0.8962857 2.4468368e-09
-0.8952857 2.6629589e-09
-0.8942857 2.8649536e-09
-0.8932857 3.0507118e-09
-0.8922857 3.2182031e-09
-0.8912857 3.3654982000000003e-09
-0.8902857 3.4907871999999996e-09
-0.8892857 3.5924014e-09
-0.8882857 3.6688316e-09
-0.8872857 3.7187468e-09
-0.8862857 3.741011e-09
-0.8852857 3.7346987e-09
-0.8842857 3.6991098e-09
-0.8832857 3.6337818e-09
-0.8822857 3.5384994e-09
-0.8812857 3.413303e-09
-0.8802857 3.2584952e-09
-0.8792857 3.0746429999999998e-09
-0.8782857 2.8625800000000003e-09
-0.8772857 2.6234033999999997e-09
-0.8762857 2.3584703999999997e-09
-0.8752857 2.0693905e-09
-0.8742857 1.7580161e-09
-0.8732857 1.4264302e-09
-0.8722857 1.0769307e-09
-0.8712857 7.1201408e-10
-0.8702857 3.3435493999999997e-10
-0.8692857 -5.3215201000000007e-11
-0.8682857 -4.4773161000000005e-10
-0.8672857 -8.461217799999999e-10
-0.8662857 -1.2452318e-09
-0.8652857 -1.6418544e-09
-0.8642857 -2.032758e-09
-0.8632857 -2.4147155e-09
-0.8622857 -2.7845341e-09
-0.8612857 -3.1390854999999996e-09
-0.8602857 -3.4753349999999998e-09
-0.8592857 -3.7903698e-09
-0.8582857 -4.0814279e-09
-0.8572857 -4.3459247000000005e-09
-0.8562857 -4.5814772000000005e-09
-0.8552857 -4.7859296e-09
-0.8542857 -4.9573734e-09
-0.8532857 -5.0941671e-09
-0.8522857 -5.1949542e-09
-0.8512857 -5.2586761e-09
-0.8502857 -5.2845853e-09
-0.8492857 -5.2722521e-09
-0.8482857 -5.2215721e-09
-0.8472857 -5.1327675e-09
-0.8462857 -5.0063859e-09
-0.8452857 -4.8432972999999996e-09
-0.8442857 -4.6446853e-09
-0.8432857 -4.4120374e-09
-0.8422857 -4.1471319e-09
-0.8412857 -3.8520197e-09
-0.8402857 -3.5290063e-09
-0.8392857 -3.180629e-09
-0.8382857 -2.8096333e-09
-0.8372857 -2.4189451e-09
-0.8362857 -2.0116438e-09
-0.8352857 -1.5909320999999998e-09
-0.8342857 -1.1601054e-09
-0.8332857 -7.225203099999999e-10
-0.8322857 -2.8156244999999996e-10
-0.8312857 1.5938483e-10
-0.8302857 5.9697212e-10
-0.8292857 1.0279147999999999e-09
-0.8282857 1.4490225e-09
-0.8272857 1.8572274000000002e-09
-0.8262857 2.2496109e-09
-0.8252857 2.6234279e-09
-0.8242857 2.9761291e-09
-0.8232857 3.3053816999999997e-09
-0.8222857 3.6090859e-09
-0.8212857 3.8853906e-09
-0.8202857 4.1327046e-09
-0.8192857 4.3497057e-09
-0.8182857 4.5353485e-09
-0.8172857 4.688866e-09
-0.8162857 4.809772000000001e-09
-0.8152857 4.8978592e-09
-0.8142857 4.9531934e-09
-0.8132857 4.9761081e-09
-0.8122857 4.9671947e-09
-0.8112857 4.9272919e-09
-0.8102857 4.8574714e-09
-0.8092857 4.7590234e-09
-0.8082857 4.6334395e-09
-0.8072857 4.4823943e-09
-0.8062857 4.3077264e-09
-0.8052857 4.1114171e-09
-0.8042857 3.8955685999999996e-09
-0.8032857 3.6623822000000002e-09
-0.8022857 3.4141356e-09
-0.8012857 3.1531586e-09
-0.8002857 2.8818109000000003e-09
-0.7992857 2.6024585e-09
-0.7982857 2.3174506e-09
-0.7972857 2.0290977e-09
-0.7962857 1.7396499e-09
-0.7952857 1.4512757999999999e-09
-0.7942857 1.1660437e-09
-0.7932857 8.8590342e-10
-0.7922857 6.1266907e-10
-0.7912857 3.4800546e-10
-0.7902857 9.341436e-11
-0.7892857 -1.4977592e-10
-0.7882857 -3.8041922e-10
-0.7872857 -5.975579e-10
-0.7862857 -8.004269100000001e-10
-0.7852857 -9.884556699999999e-10
-0.7842857 -1.161267e-09
-0.7832857 -1.3186747e-09
-0.7822857 -1.4606781000000002e-09
-0.7812857 -1.5874546e-09
-0.7802857 -1.6993510999999999e-09
-0.7792857 -1.796872e-09
-0.7782857 -1.880667e-09
-0.7772857 -1.9515164e-09
-0.7762857 -2.0103159999999997e-09
-0.7752857 -2.0580601e-09
-0.7742857 -2.0958246e-09
-0.7732857 -2.1247486e-09
-0.7722857 -2.146017e-09
-0.7712857 -2.1608415e-09
-0.7702857 -2.1704428e-09
-0.7692857 -2.1760332999999998e-09
-0.7682857 -2.1787992e-09
-0.7672857 -2.1798842e-09
-0.7662857 -2.1803750000000003e-09
-0.7652857 -2.1812857000000003e-09
-0.7642857 -2.1835452e-09
-0.7632857 -2.1879856e-09
-0.7622857 -2.1953312e-09
-0.7612857 -2.2061899e-09
-0.7602857 -2.2210459e-09
-0.7592857 -2.2402536e-09
-0.7582857 -2.2640338e-09
-0.7572857 -2.2924706e-09
-0.7562857 -2.325511e-09
-0.7552857 -2.3629652e-09
-0.7542857 -2.4045092e-09
-0.7532857 -2.4496880000000002e-09
-0.7522857 -2.4979208e-09
-0.7512857 -2.5485074e-09
-0.7502857 -2.6006365e-09
-0.7492857 -2.6533937e-09
-0.7482857 -2.7057715e-09
-0.7472857 -2.7566808e-09
-0.7462857 -2.8049615e-09
-0.7452857 -2.8493948999999997e-09
-0.7442857 -2.8887165e-09
-0.7432857 -2.9216293e-09
-0.7422857 -2.9468164e-09
-0.7412857 -2.9629548999999995e-09
-0.7402857 -2.9687284e-09
-0.7392857 -2.9628414e-09
-0.7382857 -2.9440315e-09
-0.7372857 -2.9110814000000003e-09
-0.7362857 -2.8628322e-09
-0.7352857 -2.7981947e-09
-0.7342857 -2.7161606e-09
-0.7332857 -2.6158136e-09
-0.7322857 -2.4963396e-09
-0.7312857 -2.3570359e-09
-0.7302857 -2.1973213e-09
-0.7292857 -2.0167444e-09
-0.7282857 -1.8149921e-09
-0.7272857 -1.5918971e-09
-0.7262857 -1.3474457e-09
-0.7252857 -1.0817841e-09
-0.7242857 -7.9522534e-10
-0.7232857 -4.8825466e-10
-0.7222857 -1.6153495e-10
-0.7212857 1.8408886e-10
-0.7202857 5.4758598e-10
-0.7192857 9.2773714e-10
-0.7182857 1.3231327e-09
-0.7172857 1.7321718999999998e-09
-0.7162857 2.1530642e-09
-0.7152857 2.5838312e-09
-0.7142857 3.0223109e-09
-0.7132857 3.4661628000000004e-09
-0.7122857 3.912877e-09
-0.7112857 4.359783e-09
-0.7102857 4.8040624e-09
-0.7092857 5.2427628e-09
-0.7082857 5.6728149999999995e-09
-0.7072857 6.091050599999999e-09
-0.7062857 6.4942246000000006e-09
-0.7052857 6.8790376e-09
-0.7042857 7.2421602999999994e-09
-0.7032857 7.580260000000001e-09
-0.7022857 7.8900296e-09
-0.7012857 8.1682161e-09
-0.7002857 8.411650499999999e-09
-0.6992857 8.6172784e-09
-0.6982857 8.7821909e-09
-0.6972857 8.9036556e-09
-0.6962857 8.9791452e-09
-0.6952857 9.0063672e-09
-0.6942857 8.9832912e-09
-0.6932857 8.9081763e-09
-0.6922857 8.779593e-09
-0.6912857 8.5964472e-09
-0.6902857 8.357998299999999e-09
-0.6892857 8.0638766e-09
-0.6882857 7.7140967e-09
-0.6872857 7.309069299999999e-09
-0.6862857 6.849609800000001e-09
-0.6852857 6.33694e-09
-0.6842857 5.7726931000000004e-09
-0.6832857 5.1589100999999995e-09
-0.6822857 4.4980363e-09
-0.6812857 3.7929125e-09
-0.6802857 3.0467642e-09
-0.6792857 2.2631874e-09
-0.6782857 1.4461324e-09
-0.6772857 5.9988342e-10
-0.6762857 -2.7096392e-10
-0.6752857 -1.1615277e-09
-0.6742857 -2.0666677e-09
-0.6732857 -2.9810151e-09
-0.6722857 -3.8990054e-09
-0.6712857 -4.8149134e-09
-0.6702857 -5.7228892e-09
-0.6692857 -6.6169979e-09
-0.6682857 -7.491259699999999e-09
-0.6672857 -8.3396907e-09
-0.6662857 -9.156347200000001e-09
-0.6652857 -9.9353706e-09
-0.6642857 -1.067103e-08
-0.6632857 -1.135777e-08
-0.6622857 -1.1990255999999999e-08
-0.6612857 -1.2563417e-08
-0.6602857 -1.3072494e-08
-0.6592857 -1.3513084e-08
-0.6582857 -1.3881174000000001e-08
-0.6572857 -1.4173193e-08
-0.6562857 -1.4386041999999999e-08
-0.6552857 -1.4517132e-08
-0.6542857 -1.4564416e-08
-0.6532857 -1.4526415999999999e-08
-0.6522857 -1.4402246000000001e-08
-0.6512857 -1.4191635000000002e-08
-0.6502857 -1.3894939e-08
-0.6492857 -1.3513149999999998e-08
-0.6482857 -1.3047899999999998e-08
-0.6472857 -1.2501460000000002e-08
-0.6462857 -1.1876728999999999e-08
-0.6452857 -1.1177222e-08
-0.6442857 -1.0407052e-08
-0.6432857 -9.5708955e-09
-0.6422857 -8.6739699e-09
-0.6412857 -7.7219876e-09
-0.6402857 -6.721116e-09
-0.6392857 -5.6779255e-09
-0.6382857 -4.5993372e-09
-0.6372857 -3.4925635000000005e-09
-0.6362857 -2.3650458e-09
-0.6352857 -1.2243886000000001e-09
-0.6342857 -7.8291974e-11
-0.6332857 1.0655195000000001e-09
-0.6322857 2.1993667000000002e-09
-0.6312857 3.3156886999999997e-09
-0.6302857 4.4071115e-09
-0.6292857 5.4665189e-09
-0.6282857 6.487118499999999e-09
-0.6272857 7.4625056e-09
-0.6262857 8.3867219e-09
-0.6252857 9.2543119e-09
-0.6242857 1.006037e-08
-0.6232857 1.0800585e-08
-0.6222857 1.1471278e-08
-0.6212857 1.2069426e-08
-0.6202857 1.2592688e-08
-0.6192857 1.3039416999999999e-08
-0.6182857 1.3408663000000001e-08
-0.6172857 1.3700172e-08
-0.6162857 1.3914372e-08
-0.6152857 1.4052361e-08
-0.6142857 1.4115864999999999e-08
-0.6132857 1.410722e-08
-0.6122857 1.4029317e-08
-0.6112857 1.3885564e-08
-0.6102857 1.3679828e-08
-0.6092857 1.3416379000000001e-08
-0.6082857 1.3099827000000001e-08
-0.6072857 1.2735055e-08
-0.6062857 1.2327156e-08
-0.6052857 1.1881362999999999e-08
-0.6042857 1.1402976e-08
-0.6032857 1.0897301e-08
-0.6022857 1.0369577e-08
-0.6012857 9.8249131e-09
-0.6002857 9.2682251e-09
-0.5992857 8.7041777e-09
-0.5982857 8.1371306e-09
-0.5972857 7.5710889e-09
-0.5962857 7.0096588e-09
-0.5952857 6.456008e-09
-0.5942857 5.9128354999999994e-09
-0.5932857 5.3823449000000006e-09
-0.5922857 4.8662248e-09
-0.5912857 4.3656374e-09
-0.5902857 3.8812131e-09
-0.5892857 3.4130517999999997e-09
-0.5882857 2.9607324000000003e-09
-0.5872857 2.5233281e-09
-0.5862857 2.0994288e-09
-0.5852857 1.6871709e-09
-0.5842857 1.2842727e-09
-0.5832857 8.8807659e-10
-0.5822857 4.9559636e-10
-0.5812857 1.0357069000000001e-10
-0.5802857 -2.9147863e-10
-0.5792857 -6.931841e-10
-0.5782857 -1.1052661e-09
-0.5772857 -1.5314627999999999e-09
-0.5762857 -1.9754583e-09
-0.5752857 -2.4408087e-09
-0.5742857 -2.930867e-09
-0.5732857 -3.4487090000000003e-09
-0.5722857 -3.9970593e-09
-0.5712857 -4.5782204000000005e-09
-0.5702857 -5.1940046e-09
-0.5692857 -5.8456690999999994e-09
-0.5682857 -6.5338589e-09
-0.5672857 -7.2585527999999996e-09
-0.5662857 -8.0190188e-09
-0.5652857 -8.8137796e-09
-0.5642857 -9.6405835e-09
-0.5632857 -1.0496385999999999e-08
-0.5622857 -1.1377347e-08
-0.5612857 -1.2278831e-08
-0.5602857 -1.3195426999999999e-08
-0.5592857 -1.4120974e-08
-0.5582857 -1.5048604e-08
-0.5572857 -1.5970791e-08
-0.5562857 -1.6879416e-08
-0.5552857 -1.7765839e-08
-0.5542857 -1.8620985e-08
-0.5532857 -1.9435439e-08
-0.5522857 -2.0199543000000002e-08
-0.5512857 -2.0903508000000002e-08
-0.5502857 -2.1537529e-08
-0.5492857 -2.2091898e-08
-0.5482857 -2.2557128e-08
-0.5472857 -2.2924079e-08
-0.5462857 -2.3184067000000003e-08
-0.5452857 -2.3328989e-08
-0.5442857 -2.3351434999999998e-08
-0.5432857 -2.3244795e-08
-0.5422857 -2.3003355e-08
-0.5412857 -2.2622390999999998e-08
-0.5402857 -2.2098245e-08
-0.5392857 -2.1428392e-08
-0.5382857 -2.0611499e-08
-0.5372857 -1.9647457e-08
-0.5362857 -1.8537417e-08
-0.5352857 -1.7283795e-08
-0.5342857 -1.589027e-08
-0.5332857 -1.4361763e-08
-0.5322857 -1.2704409999999999e-08
-0.5312857 -1.0925505e-08
-0.5302857 -9.0334483e-09
-0.5292857 -7.037667e-09
-0.5282857 -4.9485291e-09
-0.5272857 -2.7772512e-09
-0.5262857 -5.357911999999999e-10
-0.5252857 1.7632626e-09
-0.5242857 4.1068092999999996e-09
-0.5232857 6.4813585e-09
-0.5222857 8.8731529e-09
-0.5212857 1.1268295e-08
-0.5202857 1.3652869e-08
-0.5192857 1.6013068999999998e-08
-0.5182857 1.8335305e-08
-0.5172857 2.0606329000000002e-08
-0.5162857 2.2813329e-08
-0.5152857 2.4944033e-08
-0.5142857 2.6986791e-08
-0.5132857 2.8930661e-08
-0.5122857 3.0765467999999995e-08
-0.5112857 3.2481870000000004e-08
-0.5102857 3.4071393e-08
-0.5092857 3.5526471000000005e-08
-0.5082857 3.6840464e-08
-0.5072857 3.8007672e-08
-0.5062857 3.9023323000000005e-08
-0.5052857 3.9883577e-08
-0.5042857 4.0585485e-08
-0.5032857 4.1126974e-08
-0.5022857 4.1506791999999996e-08
-0.5012857 4.1724466e-08
-0.5002857 4.1780243e-08
-0.4992857 4.167503e-08
-0.4982857 4.141032e-08
-0.4972857 4.0988118e-08
-0.4962857 4.041088e-08
-0.4952857 3.9681419e-08
-0.4942857 3.8802828e-08
-0.4932857 3.7778405e-08
-0.4922857 3.6611572e-08
-0.4912857 3.5305797000000003e-08
-0.4902857 3.386452e-08
-0.4892857 3.2291073e-08
-0.4882857 3.0588629e-08
-0.4872857 2.8760128e-08
-0.4862857 2.6808219999999998e-08
-0.4852857 2.4735222e-08
-0.4842857 2.2543073000000002e-08
-0.4832857 2.0233298e-08
-0.4822857 1.7806986e-08
-0.4812857 1.5264769e-08
-0.4802857 1.2606813e-08
-0.4792857 9.832827599999999e-09
-0.4782857 6.9420712e-09
-0.4772857 3.933373099999999e-09
-0.4762857 8.0516488e-10
-0.4752857 -2.4444804e-09
-0.4742857 -5.8177994e-09
-0.4732857 -9.317281e-09
-0.4722857 -1.2945604e-08
-0.4712857 -1.6705565e-08
-0.4702857 -2.0600001e-08
-0.4692857 -2.4631711e-08
-0.4682857 -2.8803367999999998e-08
-0.4672857 -3.3117445e-08
-0.4662857 -3.7576112e-08
-0.4652857 -4.218117e-08
-0.4642857 -4.6933957e-08
-0.4632857 -5.1835275000000006e-08
-0.4622857 -5.6885329999999996e-08
-0.4612857 -6.208365500000001e-08
-0.4602857 -6.7429068e-08
-0.4592857 -7.2919626e-08
-0.4582857 -7.8552598e-08
-0.4572857 -8.4324436e-08
-0.4562857 -9.023079e-08
-0.4552857 -9.6266506e-08
-0.4542857 -1.0242565000000001e-07
-0.4532857 -1.0870154e-07
-0.4522857 -1.1508683000000001e-07
-0.4512857 -1.2157355e-07
-0.4502857 -1.2815318e-07
-0.4492857 -1.3481675999999999e-07
-0.4482857 -1.4155498e-07
-0.4472857 -1.4835830000000001e-07
-0.4462857 -1.5521705e-07
-0.4452857 -1.6212156e-07
-0.4442857 -1.690623e-07
-0.4432857 -1.7602997e-07
-0.4422857 -1.8301565999999999e-07
-0.4412857 -1.9001094000000001e-07
-0.4402857 -1.9700801e-07
-0.4392857 -2.0399975e-07
-0.4382857 -2.1097988e-07
-0.4372857 -2.1794297e-07
-0.4362857 -2.2488462000000002e-07
-0.4352857 -2.3180142000000001e-07
-0.4342857 -2.3869104e-07
-0.4332857 -2.4555222000000003e-07
-0.4322857 -2.5238485e-07
-0.4312857 -2.5918985e-07
-0.4302857 -2.6596929e-07
-0.4292857 -2.7272626e-07
-0.4282857 -2.7946483e-07
-0.4272857 -2.8619001e-07
-0.4262857 -2.9290765e-07
-0.4252857 -2.9962441e-07
-0.4242857 -3.0634757e-07
-0.4232857 -3.1308502e-07
-0.4222857 -3.1984515e-07
-0.4212857 -3.2663665e-07
-0.4202857 -3.334685e-07
-0.4192857 -3.4034984e-07
-0.4182857 -3.4728982e-07
-0.4172857 -3.5429757e-07
-0.4162857 -3.6138208e-07
-0.4152857 -3.6855208000000003e-07
-0.4142857 -3.7581600000000003e-07
-0.4132857 -3.8318197999999995e-07
-0.4122857 -3.9065760000000006e-07
-0.4112857 -3.9825005999999996e-07
-0.4102857 -4.0596602e-07
-0.4092857 -4.1381161000000004e-07
-0.4082857 -4.2179247000000003e-07
-0.4072857 -4.2991366e-07
-0.4062857 -4.3817971e-07
-0.4052857 -4.4659467e-07
-0.4042857 -4.5516204e-07
-0.4032857 -4.6388497e-07
-0.4022857 -4.7276614e-07
-0.4012857 -4.818078399999999e-07
-0.4002857 -4.9101208e-07
-0.3992857 -5.0038063e-07
-0.3982857 -5.09915e-07
-0.3972857 -5.1961662e-07
-0.3962857 -5.294867699999999e-07
-0.3952857 -5.3952669e-07
-0.3942857 -5.497377199999999e-07
-0.3932857 -5.601211899999999e-07
-0.3922857 -5.7067857e-07
-0.3912857 -5.814115000000001e-07
-0.3902857 -5.9232184e-07
-0.3892857 -6.034116300000001e-07
-0.3882857 -6.1468324e-07
-0.3872857 -6.2613932e-07
-0.3862857 -6.377828e-07
-0.3852857 -6.496169800000001e-07
-0.3842857 -6.6164545e-07
-0.3832857 -6.7387211e-07
-0.3822857 -6.8630128e-07
-0.3812857 -6.9893749e-07
-0.3802857 -7.1178556e-07
-0.3792857 -7.2485062e-07
-0.3782857 -7.38138e-07
-0.3772857 -7.5165314e-07
-0.3762857 -7.654017e-07
-0.3752857 -7.793893499999999e-07
-0.3742857 -7.936217900000001e-07
-0.3732857 -8.0810469e-07
-0.3722857 -8.2284357e-07
-0.3712857 -8.378437499999999e-07
-0.3702857 -8.5311029e-07
-0.3692857 -8.68648e-07
-0.3682857 -8.844610400000001e-07
-0.3672857 -9.0055323e-07
-0.3662857 -9.1692778e-07
-0.3652857 -9.335872500000001e-07
-0.3642857 -9.505335200000001e-07
-0.3632857 -9.6776764e-07
-0.3622857 -9.8528989e-07
-0.3612857 -1.0030997e-06
-0.3602857 -1.0211957e-06
-0.3592857 -1.0395754e-06
-0.3582857 -1.0582358e-06
-0.3572857 -1.0771727e-06
-0.3562857 -1.0963812e-06
-0.3552857 -1.1158558000000002e-06
-0.3542857 -1.1355899e-06
-0.3532857 -1.1555767e-06
-0.3522857 -1.1758085999999999e-06
-0.3512857 -1.1962776999999999e-06
-0.3502857 -1.2169758e-06
-0.3492857 -1.2378946000000001e-06
-0.3482857 -1.2590259e-06
-0.3472857 -1.2803615e-06
-0.3462857 -1.3018938999999999e-06
-0.3452857 -1.3236157999999998e-06
-0.3442857 -1.3455208000000001e-06
-0.3432857 -1.3676033e-06
-0.3422857 -1.3898588e-06
-0.3412857 -1.4122841000000001e-06
-0.3402857 -1.4348771e-06
-0.3392857 -1.4576376e-06
-0.3382857 -1.4805664999999999e-06
-0.3372857 -1.5036669e-06
-0.3362857 -1.5269433999999998e-06
-0.3352857 -1.5504025e-06
-0.3342857 -1.5740523999999998e-06
-0.3332857 -1.5979033e-06
-0.3322857 -1.6219671e-06
-0.3312857 -1.6462574e-06
-0.3302857 -1.6707896e-06
-0.3292857 -1.6955804e-06
-0.3282857 -1.7206482e-06
-0.3272857 -1.7460122e-06
-0.3262857 -1.7716927999999998e-06
-0.3252857 -1.7977115e-06
-0.3242857 -1.82409e-06
-0.3232857 -1.8508506999999998e-06
-0.3222857 -1.8780158e-06
-0.3212857 -1.9056076e-06
-0.3202857 -1.9336481e-06
-0.3192857 -1.9621588e-06
-0.3182857 -1.9911600999999998e-06
-0.3172857 -2.0206716e-06
-0.3162857 -2.0507116e-06
-0.3152857 -2.0812969e-06
-0.3142857 -2.1124427999999997e-06
-0.3132857 -2.1441631e-06
-0.3122857 -2.1764691e-06
-0.3112857 -2.209371e-06
-0.3102857 -2.2428762999999997e-06
-0.3092857 -2.2769909e-06
-0.3082857 -2.3117183e-06
-0.3072857 -2.3470605e-06
-0.3062857 -2.3830172e-06
-0.3052857 -2.4195859999999997e-06
-0.3042857 -2.4567631e-06
-0.3032857 -2.4945431e-06
-0.3022857 -2.5329188e-06
-0.3012857 -2.5718817e-06
-0.3002857 -2.6114225e-06
-0.2992857 -2.6515307000000003e-06
-0.2982857 -2.6921951e-06
-0.2972857 -2.7334041e-06
-0.2962857 -2.7751456e-06
-0.2952857 -2.8174078e-06
-0.2942857 -2.8601789e-06
-0.2932857 -2.903448e-06
-0.2922857 -2.9472041e-06
-0.2912857 -2.9914378999999997e-06
-0.2902857 -3.0361408999999997e-06
-0.2892857 -3.0813062e-06
-0.2882857 -3.1269283999999998e-06
-0.2872857 -3.1730035000000004e-06
-0.2862857 -3.2195299e-06
-0.2852857 -3.2665078e-06
-0.2842857 -3.3139393e-06
-0.2832857 -3.3618299e-06
-0.2822857 -3.4101866e-06
-0.2812857 -3.459019e-06
-0.2802857 -3.5083392000000003e-06
-0.2792857 -3.5581621000000002e-06
-0.2782857 -3.6085048e-06
-0.2772857 -3.6593866999999997e-06
-0.2762857 -3.71083e-06
-0.2752857 -3.7628585000000002e-06
-0.2742857 -3.8154987e-06
-0.2732857 -3.8687786999999995e-06
-0.2722857 -3.9227285e-06
-0.2712857 -3.9773795e-06
-0.2702857 -4.0327642e-06
-0.2692857 -4.0889166e-06
-0.2682857 -4.1458712e-06
-0.2672857 -4.2036625e-06
-0.2662857 -4.2623255999999995e-06
-0.2652857 -4.3218954e-06
-0.2642857 -4.3824058999999996e-06
-0.2632857 -4.4438902e-06
-0.2622857 -4.5063803e-06
-0.2612857 -4.5699068e-06
-0.2602857 -4.6344979e-06
-0.2592857 -4.7001805e-06
-0.2582857 -4.7669783e-06
-0.2572857 -4.8349126e-06
-0.2562857 -4.9040018e-06
-0.2552857 -4.9742614e-06
-0.2542857 -5.0457031999999996e-06
-0.2532857 -5.118336e-06
-0.2522857 -5.1921653e-06
-0.2512857 -5.2671933e-06
-0.2502857 -5.3434185e-06
-0.2492857 -5.4208368e-06
-0.2482857 -5.4994405e-06
-0.2472857 -5.5792192e-06
-0.2462857 -5.6601596000000004e-06
-0.2452857 -5.7422465e-06
-0.2442857 -5.8254621000000005e-06
-0.2432857 -5.9097871e-06
-0.2422857 -5.995200799999999e-06
-0.2412857 -6.0816816e-06
-0.2402857 -6.1692077e-06
-0.2392857 -6.2577563e-06
-0.2382857 -6.3473052999999995e-06
-0.2372857 -6.4378341e-06
-0.2362857 -6.5293221e-06
-0.2352857 -6.6217516999999996e-06
-0.2342857 -6.715106299999999e-06
-0.2332857 -6.8093719e-06
-0.2322857 -6.9045377e-06
-0.2312857 -7.0005953e-06
-0.2302857 -7.097539600000001e-06
-0.2292857 -7.1953693e-06
-0.2282857 -7.2940870999999995e-06
-0.2272857 -7.3936995e-06
-0.2262857 -7.4942172e-06
-0.2252857 -7.5956542e-06
-0.2242857 -7.698028500000001e-06
-0.2232857 -7.8013628e-06
-0.2222857 -7.9056825e-06
-0.2212857 -8.0110176e-06
-0.2202857 -8.117400799999999e-06
-0.2192857 -8.224869e-06
-0.2182857 -8.3334605e-06
-0.2172857 -8.443218e-06
-0.2162857 -8.5541849e-06
-0.2152857 -8.666408e-06
-0.2142857 -8.7799343e-06
-0.2132857 -8.8948134e-06
-0.2122857 -9.011094400000001e-06
-0.2112857 -9.128827099999999e-06
-0.2102857 -9.2480612e-06
-0.2092857 -9.3688463e-06
-0.2082857 -9.491231600000001e-06
-0.2072857 -9.615264e-06
-0.2062857 -9.7409895e-06
-0.2052857 -9.868452399999999e-06
-0.2042857 -9.997694400000001e-06
-0.2032857 -1.0128754999999999e-05
-0.2022857 -1.026167e-05
-0.2012857 -1.0396474e-05
-0.2002857 -1.0533197000000001e-05
-0.1992857 -1.0671866e-05
-0.1982857 -1.0812504e-05
-0.1972857 -1.095513e-05
-0.1962857 -1.1099762e-05
-0.1952857 -1.1246411e-05
-0.1942857 -1.1395085999999999e-05
-0.1932857 -1.1545792e-05
-0.1922857 -1.1698531e-05
-0.1912857 -1.1853301e-05
-0.1902857 -1.2010095e-05
-0.1892857 -1.2168906999999999e-05
-0.1882857 -1.2329723999999999e-05
-0.1872857 -1.2492534e-05
-0.1862857 -1.265732e-05
-0.1852857 -1.2824063e-05
-0.1842857 -1.2992746e-05
-0.1832857 -1.3163346e-05
-0.1822857 -1.3335841e-05
-0.1812857 -1.3510210999999998e-05
-0.1802857 -1.3686433e-05
-0.1792857 -1.3864484e-05
-0.1782857 -1.4044345e-05
-0.1772857 -1.4225995e-05
-0.1762857 -1.4409417e-05
-0.1752857 -1.4594595999999998e-05
-0.1742857 -1.4781517e-05
-0.1732857 -1.4970172e-05
-0.1722857 -1.5160551999999999e-05
-0.1712857 -1.5352656e-05
-0.1702857 -1.5546482000000002e-05
-0.1692857 -1.5742036e-05
-0.1682857 -1.5939327e-05
-0.1672857 -1.6138367e-05
-0.1662857 -1.6339173e-05
-0.1652857 -1.654177e-05
-0.1642857 -1.6746183000000003e-05
-0.1632857 -1.6952444e-05
-0.1622857 -1.7160589e-05
-0.1612857 -1.7370657999999998e-05
-0.1602857 -1.7582695e-05
-0.1592857 -1.7796750999999998e-05
-0.1582857 -1.8012875e-05
-0.1572857 -1.8231123000000002e-05
-0.1562857 -1.8451553e-05
-0.1552857 -1.8674227e-05
-0.1542857 -1.8899209e-05
-0.1532857 -1.9126564e-05
-0.1522857 -1.9356361e-05
-0.1512857 -1.9588667e-05
-0.1502857 -1.9823553e-05
-0.1492857 -2.0061087e-05
-0.1482857 -2.0301341e-05
-0.1472857 -2.0544387e-05
-0.1462857 -2.0790294e-05
-0.1452857 -2.1039133e-05
-0.1442857 -2.1290973e-05
-0.1432857 -2.1545880000000002e-05
-0.1422857 -2.1803923e-05
-0.1412857 -2.2065169e-05
-0.1402857 -2.2329679e-05
-0.1392857 -2.2597519e-05
-0.1382857 -2.2868748e-05
-0.1372857 -2.3143427e-05
-0.1362857 -2.3421615e-05
-0.1352857 -2.3703365999999998e-05
-0.1342857 -2.3988736e-05
-0.1332857 -2.4277779e-05
-0.1322857 -2.4570545e-05
-0.1312857 -2.4867086e-05
-0.1302857 -2.5167449e-05
-0.1292857 -2.5471684e-05
-0.1282857 -2.5779831999999998e-05
-0.1272857 -2.6091941999999998e-05
-0.1262857 -2.6408057e-05
-0.1252857 -2.6728216e-05
-0.1242857 -2.7052461999999998e-05
-0.1232857 -2.7380835e-05
-0.1222857 -2.7713371999999998e-05
-0.1212857 -2.8050113000000003e-05
-0.1202857 -2.8391091000000002e-05
-0.1192857 -2.8736343e-05
-0.1182857 -2.9085905e-05
-0.1172857 -2.9439806e-05
-0.1162857 -2.9798082e-05
-0.1152857 -3.0160765999999998e-05
-0.1142857 -3.0527886e-05
-0.1132857 -3.0899474e-05
-0.1122857 -3.1275559e-05
-0.1112857 -3.1656171e-05
-0.1102857 -3.2041339e-05
-0.1092857 -3.2431092e-05
-0.1082857 -3.2825457e-05
-0.1072857 -3.3224464e-05
-0.1062857 -3.362814e-05
-0.1052857 -3.4036515e-05
-0.1042857 -3.4449616e-05
-0.1032857 -3.4867474999999996e-05
-0.1022857 -3.529012e-05
-0.1012857 -3.5717585000000004e-05
-0.1002857 -3.6149899e-05
-9.9285714E-02 -3.6587099000000005e-05
-9.8285712E-02 -3.7029216000000005e-05
-9.7285718E-02 -3.7476286e-05
-9.6285716E-02 -3.7928348e-05
-9.5285714E-02 -3.8385437e-05
-9.4285712E-02 -3.8847594e-05
-9.3285717E-02 -3.9314861e-05
-9.2285715E-02 -3.9787278e-05
-9.1285713E-02 -4.0264891e-05
-9.0285711E-02 -4.0747744e-05
-8.9285716E-02 -4.1235884e-05
-8.8285714E-02 -4.1729359e-05
-8.7285712E-02 -4.222822e-05
-8.6285718E-02 -4.2732515e-05
-8.5285716E-02 -4.3242295000000004e-05
-8.4285714E-02 -4.3757611999999995e-05
-8.3285712E-02 -4.4278519e-05
-8.2285717E-02 -4.4805071e-05
-8.1285715E-02 -4.5337322000000004e-05
-8.0285713E-02 -4.5875328e-05
-7.9285711E-02 -4.6419142999999995e-05
-7.8285716E-02 -4.6968822000000004e-05
-7.7285714E-02 -4.7524424e-05
-7.6285712E-02 -4.8086002000000006e-05
-7.5285718E-02 -4.8653612e-05
-7.4285716E-02 -4.9227316e-05
-7.3285714E-02 -4.9807164e-05
-7.2285712E-02 -5.0393213999999995e-05
-7.1285717E-02 -5.0985517e-05
-7.0285715E-02 -5.1584134999999995e-05
-6.9285713E-02 -5.218912e-05
-6.8285711E-02 -5.2800527000000004e-05
-6.7285717E-02 -5.3418410000000004e-05
-6.6285715E-02 -5.4042818e-05
-6.5285712E-02 -5.467380799999999e-05
-6.4285718E-02 -5.5311432e-05
-6.3285716E-02 -5.5955735e-05
-6.2285714E-02 -5.6606774000000004e-05
-6.1285716E-02 -5.72646e-05
-6.0285714E-02 -5.7929259e-05
-5.9285715E-02 -5.8600801e-05
-5.8285713E-02 -5.927927299999999e-05
-5.7285715E-02 -5.9964725e-05
-5.6285713E-02 -6.0657203e-05
-5.5285715E-02 -6.1356747e-05
-5.4285713E-02 -6.206340699999999e-05
-5.3285714E-02 -6.2777229e-05
-5.2285716E-02 -6.3498265e-05
-5.1285714E-02 -6.422655500000001e-05
-5.0285716E-02 -6.4962143e-05
-4.9285714E-02 -6.5705075e-05
-4.8285715E-02 -6.6455402e-05
-4.7285713E-02 -6.721317e-05
-4.6285715E-02 -6.7978431e-05
-4.5285713E-02 -6.875123399999999e-05
-4.4285715E-02 -6.9531637e-05
-4.3285713E-02 -7.0319692e-05
-4.2285714E-02 -7.111546e-05
-4.1285716E-02 -7.1918998e-05
-4.0285714E-02 -7.2730381e-05
-3.9285716E-02 -7.3549671e-05
-3.8285714E-02 -7.4376948e-05
-3.7285715E-02 -7.5212284e-05
-3.6285713E-02 -7.6055767e-05
-3.5285715E-02 -7.690748000000001e-05
-3.4285713E-02 -7.7767521e-05
-3.3285715E-02 -7.8635992e-05
-3.2285713E-02 -7.9512995e-05
-3.1285714E-02 -8.0398638e-05
-3.0285714E-02 -8.1293041e-05
-2.9285714E-02 -8.2196323e-05
-2.8285714E-02 -8.3108614e-05
-2.7285714E-02 -8.4030046e-05
-2.6285714E-02 -8.496075499999999e-05
-2.5285713E-02 -8.5900882e-05
-2.4285715E-02 -8.685057099999999e-05
-2.3285715E-02 -8.7809974e-05
-2.2285715E-02 -8.877924e-05
-2.1285715E-02 -8.9758527e-05
-2.0285714E-02 -9.0747994e-05
-1.9285714E-02 -9.1747796e-05
-1.8285714E-02 -9.2758091e-05
-1.7285714E-02 -9.3779039e-05
-1.6285714E-02 -9.4810798e-05
-1.5285715E-02 -9.5853522e-05
-1.4285714E-02 -9.6907365e-05
-1.3285714E-02 -9.797248600000001e-05
-1.2285714E-02 -9.904903199999999e-05
-1.1285714E-02 -0.00010013714
-1.0285715E-02 -0.00010123694999999999
-9.2857145E-03 -0.0001023486
-8.2857143E-03 -0.00010347220999999999
-7.2857141E-03 -0.00010460791999999999
-6.2857145E-03 -0.00010575584
-5.2857143E-03 -0.00010691607
-4.2857141E-03 -0.00010808873
-3.2857142E-03 -0.00010927389999999999
-2.2857143E-03 -0.00011047169000000001
-1.2857143E-03 -0.00011168217
-2.8571428E-04 -0.00011290543
7.1428571E-04 -0.00011414154
1.7142857E-03 -0.00011539056
2.7142856E-03 -0.00011665254999999999
3.7142858E-03 -0.00011792756000000001
4.7142855E-03 -0.00011921566
5.7142857E-03 -0.00012051687
6.7142858E-03 -0.00012183125000000001
7.7142855E-03 -0.00012315883
8.7142857E-03 -0.00012449964
9.7142858E-03 -0.00012585371999999999
1.0714286E-02 -0.0001272211
1.1714286E-02 -0.00012860181
1.2714285E-02 -0.00012999589
1.3714286E-02 -0.00013140335
1.4714286E-02 -0.00013282424
1.5714286E-02 -0.0001342586
1.6714286E-02 -0.00013570645
1.7714286E-02 -0.00013716785000000002
1.8714286E-02 -0.00013864284
1.9714287E-02 -0.00014013144999999998
2.0714285E-02 -0.00014163376
2.1714285E-02 -0.00014314982
2.2714285E-02 -0.00014467969
2.3714285E-02 -0.00014622345
2.4714286E-02 -0.00014778118
2.5714286E-02 -0.00014935297
2.6714286E-02 -0.00015093891
2.7714286E-02 -0.00015253912000000002
2.8714286E-02 -0.0001541537
2.9714286E-02 -0.00015578278
3.0714286E-02 -0.00015742647
3.1714287E-02 -0.00015908494
3.2714285E-02 -0.00016075830000000002
3.3714287E-02 -0.00016244674
3.4714285E-02 -0.00016415039
3.5714287E-02 -0.00016586944
3.6714286E-02 -0.00016760406
3.7714284E-02 -0.00016935443
3.8714286E-02 -0.00017112073
3.9714284E-02 -0.00017290317000000002
4.0714286E-02 -0.00017470194
4.1714285E-02 -0.00017651722
4.2714287E-02 -0.00017834924
4.3714285E-02 -0.00018019819
4.4714287E-02 -0.00018206425
4.5714285E-02 -0.00018394766
4.6714287E-02 -0.00018584859
4.7714286E-02 -0.00018776726
4.8714284E-02 -0.00018970386
4.9714286E-02 -0.00019165859000000001
5.0714284E-02 -0.00019363163
5.1714286E-02 -0.00019562315
5.2714285E-02 -0.00019763334
5.3714287E-02 -0.00019966235
5.4714285E-02 -0.00020171035
5.5714287E-02 -0.00020377752
5.6714285E-02 -0.00020586397
5.7714287E-02 -0.00020796986000000002
5.8714285E-02 -0.00021009531999999998
5.9714288E-02 -0.00021224050000000002
6.0714286E-02 -0.00021440548999999997
6.1714284E-02 -0.00021659041
6.2714286E-02 -0.00021879537
6.3714288E-02 -0.00022102044999999999
6.4714283E-02 -0.00022326576000000002
6.5714285E-02 -0.00022553140000000003
6.6714287E-02 -0.00022781743999999998
6.7714289E-02 -0.00023012396
6.8714283E-02 -0.00023245107000000002
6.9714285E-02 -0.00023479880999999997
7.0714287E-02 -0.00023716727000000002
7.1714282E-02 -0.00023955656000000002
7.2714284E-02 -0.00024196672
7.3714286E-02 -0.00024439787000000003
7.4714288E-02 -0.00024685007
7.5714283E-02 -0.00024932342000000003
7.6714285E-02 -0.00025181801
7.7714287E-02 -0.00025433394
7.8714289E-02 -0.00025687134
7.9714283E-02 -0.00025943029
8.0714285E-02 -0.00026201094
8.1714287E-02 -0.00026461341
8.2714289E-02 -0.00026723785
8.3714284E-02 -0.00026988439
8.4714286E-02 -0.00027255319000000003
8.5714288E-02 -0.00027524442999999997
8.6714283E-02 -0.00027795829
8.7714285E-02 -0.00028069494
8.8714287E-02 -0.00028345460000000003
8.9714289E-02 -0.00028623745
9.0714283E-02 -0.00028904371
9.1714285E-02 -0.00029187363000000003
9.2714287E-02 -0.00029472742
9.3714289E-02 -0.00029760533000000003
9.4714284E-02 -0.00030050762
9.5714286E-02 -0.00030343454
9.6714288E-02 -0.00030638635000000003
9.7714283E-02 -0.00030936333
9.8714285E-02 -0.00031236575
9.9714287E-02 -0.00031539391
0.1007143 -0.00031844809
0.1017143 -0.00032152857
0.1027143 -0.00032463565
0.1037143 -0.00032776961
0.1047143 -0.00033093077
0.1057143 -0.00033411941
0.1067143 -0.00033733581
0.1077143 -0.0003405803
0.1087143 -0.00034385314
0.1097143 -0.00034715461
0.1107143 -0.00035048499000000003
0.1117143 -0.00035384458
0.1127143 -0.0003572336
0.1137143 -0.00036065235
0.1147143 -0.00036410106
0.1157143 -0.00036757999
0.1167143 -0.00037108937
0.1177143 -0.00037462942
0.1187143 -0.00037820036999999996
0.1197143 -0.00038180242000000004
0.1207143 -0.00038543576000000005
0.1217143 -0.00038910056999999997
0.1227143 -0.00039279702999999995
0.1237143 -0.00039652531999999997
0.1247143 -0.00040028563
0.1257143 -0.00040407808
0.1267143 -0.00040790283
0.1277143 -0.00041175999000000004
0.1287143 -0.00041564972
0.1297143 -0.00041957214
0.1307143 -0.00042352735
0.1317143 -0.00042751548999999994
0.1327143 -0.00043153664000000004
0.1337143 -0.00043559094
0.1347143 -0.00043967851999999997
0.1357143 -0.00044379943999999996
0.1367143 -0.00044795388
0.1377143 -0.00045214188
0.1387143 -0.00045636361
0.1397143 -0.00046061914000000004
0.1407143 -0.00046490863
0.1417143 -0.00046923219000000004
0.1427143 -0.00047358994
0.1437143 -0.00047798207999999996
0.1447143 -0.00048240868
0.1457143 -0.00048686993
0.1467143 -0.00049136597
0.1477143 -0.00049589694
0.1487143 -0.00050046306
0.1497143 -0.0005050644600000001
0.1507143 -0.00050970134
0.1517143 -0.00051437391
0.1527143 -0.0005190823700000001
0.1537143 -0.00052382688
0.1547143 -0.00052860769
0.1557143 -0.00053342501
0.1567143 -0.0005382790700000001
0.1577143 -0.00054317011
0.1587143 -0.00054809834
0.1597143 -0.000553064
0.1607143 -0.00055806736
0.1617143 -0.00056310864
0.1627143 -0.00056818812
0.1637143 -0.00057330608
0.1647143 -0.00057846278
0.1657143 -0.0005836584500000001
0.1667143 -0.00058889336
0.1677143 -0.0005941678399999999
0.1687143 -0.0005994821099999999
0.1697143 -0.00060483649
0.1707143 -0.00061023125
0.1717143 -0.00061566666
0.1727143 -0.00062114304
0.1737143 -0.00062666068
0.1747143 -0.00063221983
0.1757143 -0.00063782077
0.1767143 -0.00064346382
0.1777143 -0.00064914925
0.1787143 -0.00065487734
0.1797143 -0.00066064836
0.1807143 -0.00066646262
0.1817143 -0.00067232036
0.1827143 -0.00067822189
0.1837143 -0.00068416743
0.1847143 -0.0006901573200000001
0.1857143 -0.0006961917699999999
0.1867143 -0.00070227102
0.1877143 -0.0007083953699999999
0.1887143 -0.0007145650199999999
0.1897143 -0.00072078024
0.1907143 -0.00072704124
0.1917143 -0.00073334832
0.1927143 -0.00073970164
0.1937143 -0.0007461013900000001
0.1947143 -0.00075254784
0.1957143 -0.00075904113
0.1967143 -0.00076558154
0.1977143 -0.0007721691900000001
0.1987143 -0.00077880431
0.1997143 -0.0007854870099999999
0.2007143 -0.00079221754
0.2017143 -0.0007989961
0.2027143 -0.0008058227600000001
0.2037143 -0.00081269773
0.2047143 -0.0008196211599999999
0.2057143 -0.0008265932600000001
0.2067143 -0.0008336141
0.2077143 -0.0008406838800000001
0.2087143 -0.0008478027699999999
0.2097143 -0.0008549708600000001
0.2107143 -0.00086218834
0.2117143 -0.0008694553800000001
0.2127143 -0.00087677208
0.2137143 -0.00088413863
0.2147143 -0.00089155519
0.2157143 -0.00089902187
0.2167143 -0.00090653884
0.2177143 -0.0009141062000000001
0.2187143 -0.0009217242200000001
0.2197143 -0.00092939299
0.2207143 -0.00093711269
0.2217143 -0.0009448835
0.2227143 -0.00095270561
0.2237143 -0.0009605792
0.2247143 -0.00096850445
0.2257143 -0.0009764815299999999
0.2267143 -0.00098451073
0.2277143 -0.00099259214
0.2287143 -0.001000726
0.2297143 -0.0010089127
0.2307143 -0.0010171522
0.2317143 -0.001025445
0.2327143 -0.0010337912
0.2337143 -0.0010421910999999999
0.2347143 -0.0010506449
0.2357143 -0.0010591531
0.2367143 -0.0010677157000000001
0.2377143 -0.0010763331
0.2387143 -0.0010850057
0.2397143 -0.0010937337
0.2407143 -0.0011025174
0.2417143 -0.0011113572
0.2427143 -0.0011202535
0.2437143 -0.0011292064
0.2447143 -0.0011382164
0.2457143 -0.0011472839
0.2467143 -0.0011564091
0.2477143 -0.0011655925
0.2487143 -0.0011748343
0.2497143 -0.0011841349
0.2507143 -0.0011934947
0.2517143 -0.001202914
0.2527143 -0.0012123931
0.2537143 -0.0012219324000000001
0.2547143 -0.0012315322
0.2557143 -0.0012411929
0.2567143 -0.0012509145999999999
0.2577143 -0.0012606979000000002
0.2587143 -0.001270543
0.2597143 -0.0012804501
0.2607143 -0.0012904195999999999
0.2617143 -0.0013004518
0.2627143 -0.0013105468
0.2637143 -0.0013207051
0.2647143 -0.0013309266999999999
0.2657143 -0.001341212
0.2667143 -0.0013515611
0.2677143 -0.0013619743999999999
0.2687143 -0.001372452
0.2697143 -0.001382994
0.2707143 -0.0013936006999999999
0.2717143 -0.0014042723
0.2727143 -0.0014150089
0.2737143 -0.0014258107
0.2747143 -0.0014366778
0.2757143 -0.0014476104
0.2767143 -0.0014586088
0.2777143 -0.0014696729
0.2787143 -0.0014808029000000001
0.2797143 -0.0014919990000000001
0.2807143 -0.0015032612
0.2817143 -0.0015145898
0.2827143 -0.0015259848
0.2837143 -0.0015374464000000002
0.2847143 -0.0015489746
0.2857143 -0.0015605698
0.2867143 -0.0015722318
0.2877143 -0.0015839609
0.2887143 -0.0015957572000000002
0.2897143 -0.0016076207
0.2907143 -0.0016195516
0.2917143 -0.00163155
0.2927143 -0.0016436161000000001
0.2937143 -0.0016557499999999999
0.2947143 -0.0016679518
0.2957143 -0.0016802216
0.2967143 -0.0016925596
0.2977143 -0.0017049661
0.2987143 -0.0017174409
0.2997143 -0.0017299843
0.3007143 -0.0017425964
0.3017143 -0.0017552772999999999
0.3027143 -0.0017680273
0.3037143 -0.0017808465000000002
0.3047143 -0.0017937348999999998
0.3057143 -0.0018066929
0.3067143 -0.0018197204999999999
0.3077143 -0.0018328176999999998
0.3087143 -0.0018459849999999999
0.3097143 -0.0018592224
0.3107143 -0.0018725298999999998
0.3117143 -0.001885908
0.3127143 -0.0018993565000000002
0.3137143 -0.0019128758000000001
0.3147143 -0.001926466
0.3157143 -0.0019401272000000001
0.3167143 -0.0019538595
0.3177143 -0.001967663
0.3187143 -0.0019815381
0.3197143 -0.0019954847
0.3207143 -0.0020095029
0.3217143 -0.0020235929999999997
0.3227143 -0.0020377549
0.3237143 -0.0020519888
0.3247143 -0.0020662948
0.3257143 -0.0020806729000000003
0.3267143 -0.0020951231
0.3277143 -0.0021096455
0.3287143 -0.0021242402
0.3297143 -0.0021389071
0.3307143 -0.0021536463
0.3317143 -0.0021684577999999998
0.3327143 -0.0021833417
0.3337143 -0.0021982978
0.3347143 -0.0022133263
0.3357143 -0.0022284270000000003
0.3367143 -0.0022435999
0.3377143 -0.0022588451000000002
0.3387143 -0.0022741621999999998
0.3397143 -0.0022895514
0.3407143 -0.0023050125999999997
0.3417143 -0.0023205459
0.3427143 -0.002336151
0.3437143 -0.0023518278
0.3447143 -0.0023675762
0.3457143 -0.0023833963
0.3467143 -0.002399288
0.3477143 -0.002415251
0.3487143 -0.0024312854
0.3497143 -0.0024473910999999998
0.3507143 -0.0024635679
0.3517143 -0.0024798159
0.3527143 -0.0024961348
0.3537143 -0.0025125246
0.3547143 -0.0025289851999999997
0.3557143 -0.0025455163
0.3567143 -0.0025621181
0.3577143 -0.0025787903999999998
0.3587143 -0.0025955331
0.3597143 -0.0026123459999999998
0.3607143 -0.0026292291
0.3617143 -0.0026461825
0.3627143 -0.0026632059
0.3637143 -0.0026802993000000002
0.3647143 -0.0026974627
0.3657143 -0.002714696
0.3667143 -0.0027319991
0.3677143 -0.0027493721
0.3687143 -0.0027668148
0.3697143 -0.0027843273
0.3707143 -0.0028019094
0.3717143 -0.0028195613
0.3727143 -0.0028372826
0.3737143 -0.0028550736
0.3747143 -0.0028729342000000002
0.3757143 -0.0028908645999999997
0.3767143 -0.0029088644000000003
0.3777143 -0.0029269338
0.3787143 -0.0029450730000000003
0.3797143 -0.0029632816
0.3807143 -0.0029815599
0.3817143 -0.0029999079000000003
0.3827143 -0.0030183253
0.3837143 -0.0030368124
0.3847143 -0.0030553692000000006
0.3857143 -0.0030739957
0.3867143 -0.0030926916
0.3877143 -0.0031114569999999998
0.3887143 -0.0031302920000000002
0.3897143 -0.0031491963
0.3907143 -0.0031681701999999997
0.3917143 -0.0031872136
0.3927143 -0.0032063261000000003
0.3937143 -0.0032255077
0.3947143 -0.0032447584
0.3957143 -0.0032640778999999997
0.3967143 -0.0032834661
0.3977143 -0.0033029228
0.3987143 -0.0033224478
0.3997143 -0.0033420412
0.4007143 -0.0033617023000000004
0.4017143 -0.0033814311000000003
0.4027143 -0.0034012271
0.4037143 -0.0034210902
0.4047143 -0.0034410201
0.4057143 -0.0034610162
0.4067143 -0.0034810785999999996
0.4077143 -0.0035012064
0.4087143 -0.0035213994000000003
0.4097143 -0.0035416571
0.4107143 -0.0035619792
0.4117143 -0.0035823649999999997
0.4127143 -0.0036028141000000002
0.4137143 -0.0036233260999999997
0.4147143 -0.0036439003000000004
0.4157143 -0.0036645364
0.4167143 -0.0036852340000000003
0.4177143 -0.0037059919
0.4187143 -0.0037268102
0.4197143 -0.0037476879000000003
0.4207143 -0.0037686248
0.4217143 -0.0037896199999999996
0.4227143 -0.0038106728999999996
0.4237143 -0.0038317830000000005
0.4247143 -0.0038529499000000004
0.4257143 -0.0038741724
0.4267143 -0.0038954505999999997
0.4277143 -0.0039167833
0.4287143 -0.0039381703
0.4297143 -0.0039596106999999995
0.4307143 -0.0039811042
0.4317143 -0.0040026502
0.4327143 -0.0040242478
0.4337143 -0.0040458963
0.4347143 -0.0040675957
0.4357143 -0.004089345
0.4367143 -0.0041111438
0.4377143 -0.0041329913000000005
0.4387143 -0.0041548872
0.4397143 -0.0041768311
0.4407143 -0.0041988224
0.4417143 -0.0042208600999999995
0.4427143 -0.004242944100000001
0.4437143 -0.0042650739
0.4447143 -0.0042872489
0.4457143 -0.0043094686
0.4467143 -0.0043317326
0.4477143 -0.0043540404
0.4487143 -0.0043763914000000004
0.4497143 -0.004398785299999999
0.4507143 -0.0044212215
0.4517143 -0.0044436994
0.4527143 -0.0044662185
0.4537143 -0.0044887784
0.4547143 -0.0045113786
0.4557143 -0.0045340184
0.4567143 -0.0045566972
0.4577143 -0.0045794146
0.4587143 -0.0046021702
0.4597143 -0.0046249632
0.4607143 -0.004647793
0.4617143 -0.0046706587
0.4627143 -0.0046935601999999995
0.4637143 -0.0047164966
0.4647143 -0.0047394671
0.4657143 -0.0047624711
0.4667143 -0.004785507600000001
0.4677143 -0.004808575999999999
0.4687143 -0.0048316753
0.4697143 -0.0048548052
0.4707143 -0.0048779646000000005
0.4717143 -0.0049011524
0.4727143 -0.0049243677000000005
0.4737143 -0.0049476101
0.4747143 -0.0049708782
0.4757143 -0.0049941715
0.4767143 -0.005017488400000001
0.4777143 -0.0050408285
0.4787143 -0.0050641906
0.4797143 -0.0050875733
0.4807143 -0.0051109761
0.4817143 -0.0051343976999999996
0.4827143 -0.005157837199999999
0.4837143 -0.005181293500000001
0.4847143 -0.0052047653
0.4857143 -0.0052282518
0.4867143 -0.0052517516
0.4877143 -0.0052752639
0.4887143 -0.005298787399999999
0.4897143 -0.005322321200000001
0.4907143 -0.005345864
0.4917143 -0.005369414800000001
0.4927143 -0.0053929722
0.4937143 -0.0054165354
0.4947143 -0.0054401029
0.4957143 -0.0054636737
0.4967143 -0.0054872471
0.4977143 -0.0055108216
0.4987143 -0.0055343960000000005
0.4997143 -0.0055579691
0.5007143 -0.0055815399
0.5017143 -0.0056051074
0.5027143 -0.0056286703
0.5037143 -0.0056522273
0.5047143 -0.0056757774
0.5057143 -0.0056993194
0.5067143 -0.0057228524
0.5077143 -0.0057463749
0.5087143 -0.0057698857
0.5097143 -0.0057933838
0.5107143 -0.005816868
0.5117143 -0.0058403373
0.5127143 -0.0058637902999999995
0.5137143 -0.0058872258
0.5147143 -0.0059106424
0.5157143 -0.0059340389
0.5167143 -0.0059574144
0.5177143 -0.0059807673
0.5187143 -0.0060040962
0.5197143 -0.0060274
0.5207143 -0.0060506776
0.5217143 -0.0060739272
0.5227143 -0.0060971477000000005
0.5237143 -0.0061203376
0.5247143 -0.0061434956
0.5257143 -0.00616662
0.5267143 -0.0061897103
0.5277143 -0.0062127640999999996
0.5287143 -0.006235780200000001
0.5297143 -0.006258756900000001
0.5307143 -0.0062816929
0.5317143 -0.0063045867
0.5327143 -0.0063274368999999995
0.5337143 -0.0063502412
0.5347143 -0.0063729989
0.5357143 -0.0063957078999999995
0.5367143 -0.0064183667
0.5377143 -0.0064409731000000005
0.5387143 -0.0064635264
0.5397143 -0.0064860244
0.5407143 -0.0065084649
0.5417143 -0.0065308472
0.5427143 -0.0065531691
0.5437143 -0.006575429099999999
0.5447143 -0.0065976252
0.5457143 -0.0066197557
0.5467143 -0.0066418193
0.5477143 -0.0066638138
0.5487143 -0.006685737799999999
0.5497143 -0.0067075889
0.5507143 -0.0067293659
0.5517143 -0.0067510671
0.5527143 -0.006772690499999999
0.5537143 -0.0067942347
0.5547143 -0.006815698
0.5557143 -0.006837078399999999
0.5567143 -0.0068583744
0.5577143 -0.006879583799999999
0.5587143 -0.006900705199999999
0.5597143 -0.0069217363
0.5607143 -0.0069426758
0.5617143 -0.0069635222
0.5627143 -0.0069842732
0.5637143 -0.007004927500000001
0.5647143 -0.007025482799999999
0.5657143 -0.007045937699999999
0.5667143 -0.00706629
0.5677143 -0.0070865382
0.5687143 -0.0071066803
0.5697143 -0.0071267146
0.5707143 -0.0071466391
0.5717143 -0.007166452299999999
0.5727143 -0.0071861519
0.5737143 -0.007205736600000001
0.5747143 -0.007225204199999999
0.5757143 -0.0072445530999999995
0.5767143 -0.007263781300000001
0.5777143 -0.0072828865
0.5787143 -0.007301867300000001
0.5797143 -0.0073207222
0.5807143 -0.007339448300000001
0.5817143 -0.0073580442
0.5827143 -0.0073765077
0.5837143 -0.0073948373
0.5847143 -0.0074130307999999995
0.5857143 -0.0074310861
0.5867143 -0.0074490017
0.5877143 -0.0074667747000000005
0.5887143 -0.0074844036
0.5897143 -0.007501887
0.5907143 -0.007519222
0.5917143 -0.0075364062999999995
0.5927143 -0.0075534386
0.5937143 -0.0075703167
0.5947143 -0.0075870383000000005
0.5957143 -0.0076036013
0.5967143 -0.007620003500000001
0.5977143 -0.0076362434
0.5987143 -0.0076523182
0.5997143 -0.0076682256
0.6007143 -0.0076839635
0.6017143 -0.0076995304
0.6027143 -0.0077149234
0.6037143 -0.007730140399999999
0.6047143 -0.0077451790000000005
0.6057143 -0.0077600373000000005
0.6067143 -0.0077747128999999995
0.6077143 -0.0077892036999999996
0.6087143 -0.007803507500000001
0.6097143 -0.0078176214
0.6107143 -0.007831543900000001
0.6117143 -0.0078452722
0.6127143 -0.007858804
0.6137143 -0.0078721372
0.6147143 -0.0078852696
0.6157143 -0.0078981982
0.6167143 -0.007910921000000001
0.6177143 -0.007923435599999999
0.6187143 -0.0079357393
0.6197143 -0.007947830500000001
0.6207143 -0.0079597063
0.6217143 -0.0079713638
0.6227143 -0.0079828016
0.6237143 -0.0079940168
0.6247143 -0.0080050064
0.6257143 -0.0080157683
0.6267143 -0.008026300200000001
0.6277143 -0.0080366
0.6287143 -0.0080466649
0.6297143 -0.0080564918
0.6307143 -0.0080660793
0.6317143 -0.0080754238
0.6327143 -0.0080845231
0.6337143 -0.0080933751
0.6347143 -0.008101976700000001
0.6357143 -0.0081103259
0.6367143 -0.008118419600000001
0.6377143 -0.0081262559
0.6387143 -0.0081338316
0.6397143 -0.0081411446
0.6407143 -0.0081481921
0.6417143 -0.0081549719
0.6427143 -0.0081614809
0.6437143 -0.0081677164
0.6447143 -0.0081736762
0.6457143 -0.0081793572
0.6467143 -0.0081847575
0.6477143 -0.0081898739
0.6487143 -0.0081947037
0.6497143 -0.0081992446
0.6507143 -0.0082034938
0.6517143 -0.008207448999999999
0.6527143 -0.0082111073
0.6537143 -0.008214466699999999
0.6547143 -0.0082175233
0.6557143 -0.008220274999999999
0.6567143 -0.0082227198
0.6577143 -0.0082248545
0.6587143 -0.0082266764
0.6597143 -0.0082281826
0.6607143 -0.0082293707
0.6617143 -0.008230237999999999
0.6627143 -0.0082307823
0.6637143 -0.0082309998
0.6647143 -0.0082308885
0.6657143 -0.008230445400000001
0.6667143 -0.0082296683
0.6677143 -0.0082285536
0.6687143 -0.0082270992
0.6697143 -0.008225302
0.6707143 -0.0082231592
0.6717143 -0.008220668
0.6727143 -0.008217826000000001
0.6737143 -0.0082146296
0.6747143 -0.008211076800000001
0.6757143 -0.008207164500000001
0.6767143 -0.0082028899
0.6777143 -0.008198249999999999
0.6787143 -0.008193242
0.6797143 -0.0081878636
0.6807143 -0.0081821112
0.6817143 -0.008175981899999999
0.6827143 -0.0081694736
0.6837143 -0.0081625825
0.6847143 -0.0081553066
0.6857143 -0.0081476428
0.6867143 -0.0081395883
0.6877143 -0.0081311395
0.6887143 -0.0081222941
0.6897143 -0.0081130493
0.6907143 -0.0081034028
0.6917143 -0.0080933511
0.6927143 -0.0080828911
0.6937143 -0.008072020099999999
0.6947143 -0.0080607359
0.6957143 -0.0080490347
0.6967143 -0.0080369144
0.6977143 -0.0080243721
0.6987143 -0.008011404900000001
0.6997143 -0.0079980098
0.7007143 -0.007984184
0.7017143 -0.0079699254
0.7027143 -0.0079552301
0.7037143 -0.0079400961
0.7047143 -0.0079245205
0.7057143 -0.007908501
0.7067143 -0.007892034
0.7077143 -0.0078751174
0.7087143 -0.0078577483
0.7097143 -0.0078399244
0.7107143 -0.007821642799999999
0.7117143 -0.0078029007
0.7127143 -0.0077836958
0.7137143 -0.007764025200000001
0.7147143 -0.0077438861
0.7157143 -0.0077232762
0.7167143 -0.0077021934000000005
0.7177143 -0.0076806347
0.7187143 -0.0076585973
0.7197143 -0.007636079
0.7207143 -0.0076130767000000005
0.7217143 -0.007589589200000001
0.7227143 -0.0075656128
0.7237143 -0.0075411452
0.7247143 -0.0075161843
0.7257143 -0.007490727900000001
0.7267143 -0.0074647731
0.7277143 -0.007438317
0.7287143 -0.0074113580999999994
0.7297143 -0.0073838935
0.7307143 -0.0073559204
0.7317143 -0.007327436499999999
0.7327143 -0.0072984396
0.7337143 -0.0072689269
0.7347143 -0.0072388960999999995
0.7357143 -0.007208345099999999
0.7367143 -0.0071772709
0.7377143 -0.007145671399999999
0.7387143 -0.007113543700000001
0.7397143 -0.0070808856
0.7407143 -0.0070476948000000005
0.7417143 -0.0070139686
0.7427143 -0.0069797039
0.7437143 -0.0069448994
0.7447143 -0.0069095512999999996
0.7457143 -0.0068736583
0.7467143 -0.0068372166
0.7477143 -0.0068002248999999996
0.7487143 -0.0067626803
0.7497143 -0.006724579699999999
0.7507143 -0.0066859211000000005
0.7517143 -0.006646702200000001
0.7527143 -0.0066069202
0.7537143 -0.006566572799999999
0.7547143 -0.006525657200000001
0.7557143 -0.0064841712
0.7567143 -0.0064421125000000004
0.7577143 -0.0063994783
0.7587143 -0.0063562664
0.7597143 -0.006312473900000001
0.7607143 -0.006268099199999999
0.7617143 -0.0062231388999999995
0.7627143 -0.006177591400000001
0.7637143 -0.0061314538
0.7647143 -0.006084724
0.7657143 -0.0060373997
0.7667143 -0.0059894784
0.7677143 -0.005940958
0.7687143 -0.0058918358
0.7697143 -0.0058421101
0.7707143 -0.005791778300000001
0.7717143 -0.0057408382
0.7727143 -0.0056892874000000005
0.7737143 -0.005637123799999999
0.7747143 -0.0055843455
0.7757143 -0.0055309501
0.7767143 -0.0054769356
0.7777143 -0.0054223001
0.7787143 -0.0053670414
0.7797143 -0.0053111573
0.7807143 -0.005254646
0.7817143 -0.0051975054
0.7827143 -0.0051397335
0.7837143 -0.0050813287
0.7847143 -0.0050222887
0.7857143 -0.0049626116
0.7867143 -0.0049022958
0.7877143 -0.0048413393
0.7887143 -0.0047797403
0.7897143 -0.0047174973999999995
0.7907143 -0.0046546083
0.7917143 -0.004591071800000001
0.7927143 -0.0045268855
0.7937143 -0.004462048299999999
0.7947143 -0.0043965581
0.7957143 -0.0043304135
0.7967143 -0.0042636129
0.7977143 -0.0041961543
0.7987143 -0.0041280364
0.7997143 -0.0040592575
0.8007143 -0.0039898161
0.8017143 -0.0039197104
0.8027143 -0.0038489389999999996
0.8037143 -0.0037775004
0.8047143 -0.0037053927000000003
0.8057143 -0.003632615
0.8067143 -0.0035591652999999997
0.8077143 -0.0034850422
0.8087143 -0.0034102446
0.8097143 -0.0033347706999999997
0.8107143 -0.0032586191
0.8117143 -0.0031817886000000003
0.8127143 -0.0031042774999999996
0.8137143 -0.0030260848000000003
0.8147143 -0.0029472088
0.8157143 -0.0028676486
0.8167143 -0.0027874026
0.8177143 -0.0027064696
0.8187143 -0.0026248485
0.8197143 -0.0025425379
0.8207143 -0.0024595369
0.8217143 -0.0023758443
0.8227143 -0.002291459
0.8237143 -0.0022063799
0.8247143 -0.002120606
0.8257143 -0.0020341366
0.8267143 -0.0019469703999999998
0.8277143 -0.0018591067
0.8287143 -0.0017705444
0.8297143 -0.0016812830000000002
0.8307143 -0.0015913214
0.8317143 -0.0015006592
0.8327143 -0.0014092954
0.8337143 -0.0013172296
0.8347143 -0.0012244611
0.8357143 -0.0011309892
0.8367143 -0.0010368136
0.8377143 -0.00094193356
0.8387143 -0.00084634876
0.8397143 -0.00075005883
0.8407143 -0.00065306331
0.8417143 -0.00055536193
0.8427143 -0.00045695438
0.8437143 -0.00035784037000000004
0.8447143 -0.00025801974000000004
0.8457143 -0.00015749232
0.8467143 -5.6257971e-05
0.8477143 4.5683384999999996e-05
0.8487143 0.00014833182
0.8497143 0.00025168736
0.8507143 0.00035574997
0.8517143 0.00046051960000000004
0.8527143 0.0005659962
0.8537143 0.00067217961
0.8547143 0.0007790697099999999
0.8557143 0.00088666629
0.8567143 0.0009949690999999999
0.8577143 0.0011039779999999998
0.8587143 0.0012136926
0.8597143 0.0013241127
0.8607143 0.0014352378999999999
0.8617143 0.001547068
0.8627143 0.0016596025
0.8637143 0.0017728409
0.8647143 0.0018867831
0.8657143 0.0020014286
0.8667143 0.0021167767
0.8677143 0.0022328269999999997
0.8687143 0.002349579
0.8697143 0.0024670322
0.8707143 0.0025851860999999998
0.8717143 0.0027040402
0.8727143 0.0028235936
0.8737143 0.0029438459
0.8747143 0.0030647963
0.8757143 0.0031864445000000003
0.8767143 0.0033087894
0.8777143 0.0034318302
0.8787143 0.0035555661999999997
0.8797143 0.0036799967000000003
0.8807143 0.003805121
0.8817143 0.003930938
0.8827143 0.0040574465
0.8837143 0.0041846459
0.8847143 0.004312535
0.8857143 0.0044411128
0.8867143 0.0045703778999999995
0.8877143 0.0047003294
0.8887143 0.0048309658999999994
0.8897143 0.0049622864
0.8907143 0.0050942894
0.8917143 0.0052269737
0.8927143 0.0053603376999999995
0.8937143 0.0054943801
0.8947143 0.0056290991999999995
0.8957143 0.0057644935
0.8967143 0.0059005612
0.8977143 0.0060373008
0.8987143 0.0061747101
0.8997143 0.006312788200000001
0.9007143 0.006451532699999999
0.9017143 0.0065909415
0.9027143 0.0067310124
0.9037143 0.006871744
0.9047143 0.007013134000000001
0.9057143 0.007155180400000001
0.9067143 0.0072978815
0.9077143 0.007441234600000001
0.9087143 0.0075852367
0.9097143 0.007729886399999999
0.9107143 0.0078751815
0.9117143 0.008021119
0.9127143 0.0081676961
0.9137143 0.0083149105
0.9147143 0.008462760199999999
0.9157143 0.0086112421
0.9167143 0.0087603534
0.9177143 0.0089100919
0.9187143 0.009060453900000001
0.9197143 0.0092114373
0.9207143 0.009363038399999999
0.9217143 0.0095152551
0.9227143 0.0096680837
0.9237143 0.009821522
0.9247143 0.0099755664
0.9257143 0.010130212999999999
0.9267143 0.01028546
0.9277143 0.010441304
0.9287143 0.010597740999999999
0.9297143 0.010754768
0.9307143 0.010912380999999999
0.9317143 0.011070577
0.9327143 0.011229353
0.9337143 0.011388705
0.9347143 0.01154863
0.9357143 0.011709124
0.9367143 0.011870183000000001
0.9377143 0.012031804
0.9387143 0.012193983
0.9397143 0.012356714999999999
0.9407143 0.012519998999999999
0.9417143 0.012683829
0.9427143 0.012848202
0.9437143 0.013013114
0.9447143 0.013178560999999998
0.9457143 0.013344538
0.9467143 0.013511042999999999
0.9477143 0.013678068
0.9487143 0.013845613000000001
0.9497143 0.014013672000000001
0.9507143 0.01418224
0.9517143 0.014351313000000001
0.9527143 0.014520886
0.9537143 0.014690956000000002
0.9547143 0.014861517
0.9557143 0.015032565000000001
0.9567143 0.015204096
0.9577143 0.015376104000000002
0.9587143 0.015548585000000002
0.9597143 0.015721533
0.9607143 0.015894942999999998
0.9617143 0.016068811
0.9627143 0.016243132
0.9637143 0.0164179
0.9647143 0.016593110999999997
0.9657143 0.016768758
0.9667143 0.016944837
0.9677143 0.017121340999999998
0.9687143 0.017298266
0.9697143 0.017475607
0.9707143 0.017653358
0.9717143 0.017831512
0.9727143 0.018010064
0.9737143 0.018189009
0.9747143 0.018368341
0.9757143 0.018548055
0.9767143 0.018728143
0.9777143 0.018908601
0.9787143 0.019089422
0.9797143 0.019270601
0.9807143 0.01945213
0.9817143 0.019634006000000002
0.9827143 0.01981622
0.9837143 0.019998767
0.9847143 0.020181641
0.9857143 0.020364835
0.9867143 0.020548343
0.9877143 0.020732159
0.9887143 0.020916275
0.9897143 0.021100687
0.9907143 0.021285388
0.9917143 0.02147037
0.9927143 0.021655628
0.9937143 0.021841153999999998
0.9947143 0.022026943
0.9957143 0.022212988
0.9967143 0.022399281
0.9977143 0.022585817
0.9987143 0.022772588
0.9997143 0.022959584999999998
1.000714 0.023146806
1.001714 0.023334241000000002
1.002714 0.023521883
1.003714 0.023709725
1.004714 0.023897761
1.005714 0.024085982000000002
1.006714 0.024274383
1.007714 0.024462957
1.008714 0.024651695
1.009714 0.024840591
1.010714 0.025029638
1.011714 0.025218827
1.012714 0.025408149999999997
1.013714 0.025597602
1.014714 0.025787175
1.015714 0.02597686
1.016714 0.026166649
1.017714 0.026356537
1.018714 0.026546515
1.019714 0.026736574000000003
1.020714 0.026926707
1.021714 0.027116906
1.022714 0.027307164
1.023714 0.027497471000000002
1.024714 0.027687821
1.025714 0.027878204
1.026714 0.028068613000000003
1.027714 0.028259039
1.028714 0.028449474000000002
1.029714 0.028639909999999998
1.030714 0.028830335999999998
1.031714 0.029020745
1.032714 0.029211130000000002
1.033714 0.029401481
1.034714 0.029591787999999997
1.035714 0.029782046000000003
1.036714 0.029972242
1.037714 0.030162369
1.038714 0.030352416999999996
1.039714 0.030542377
1.040714 0.030732239
1.041714 0.030921996000000004
1.042714 0.031111636999999998
1.043714 0.031301155
1.044714 0.03149054
1.045714 0.031679778
1.046714 0.031868865999999996
1.047714 0.032057791
1.048714 0.032246544
1.049714 0.032435116
1.050714 0.032623496
1.051714 0.032811676
1.052714 0.032999646
1.053714 0.033187398
1.054714 0.033374918999999996
1.055714 0.0335622
1.056714 0.033749233
1.057714 0.033936006
1.058714 0.03412251
1.059714 0.034308733
1.060714 0.034494669
1.061714 0.034680305
1.062714 0.034865632
1.063714 0.035050639
1.064714 0.035235318
1.065714 0.035419659
1.066714 0.03560365
1.067714 0.035787281
1.068714 0.035970542
1.069714 0.036153424
1.070714 0.036335916999999995
1.071714 0.036518008
1.072714 0.036699689
1.073714 0.03688095
1.074714 0.037061781
1.075714 0.037242169
1.076714 0.037422106999999996
1.077714 0.037601584
1.078714 0.037780587
1.079714 0.037959110000000004
1.080714 0.038137138
1.081714 0.038314666000000004
1.082714 0.038491678
1.083714 0.038668167
1.084714 0.038844123
1.085714 0.039019535
1.086714 0.03919439
1.087714 0.039368682
1.088714 0.039542397
1.089714 0.039715524
1.090714 0.039888054
1.091714 0.040059976000000004
1.092714 0.040231278
1.093714 0.040401952000000005
1.094714 0.040571985
1.095714 0.04074137
1.096714 0.04091009
1.097714 0.041078139
1.098714 0.041245502999999996
1.099714 0.041412175
1.100714 0.041578143
1.101714 0.041743391
1.102714 0.041907915
1.103714 0.0420717
1.104714 0.042234734
1.105714 0.042397008
1.106714 0.042558511
1.107714 0.042719231
1.108714 0.042879157
1.109714 0.043038276
1.110714 0.043196577
1.111714 0.04335405
1.112714 0.043510683
1.113714 0.043666465
1.114714 0.043821384000000005
1.115714 0.043975431
1.116714 0.04412859
1.117714 0.044280851999999996
1.118714 0.044432207
1.119714 0.044582642000000006
1.120714 0.044732145
1.121714 0.044880706
1.122714 0.045028309
1.123714 0.045174945
1.124714 0.045320604
1.125714 0.045465273
1.126714 0.045608942
1.127714 0.045751597
1.128714 0.045893224999999996
1.129714 0.046033817
1.130714 0.046173360999999996
1.131714 0.046311846
1.132714 0.046449259
1.133714 0.046585588
1.134714 0.046720821
1.135714 0.046854949
1.136714 0.046987957
1.137714 0.047119835
1.138714 0.047250572000000005
1.139714 0.047380157
1.140714 0.047508575000000004
1.141714 0.047635817
1.142714 0.047761871
1.143714 0.047886724000000006
1.144714 0.048010366000000006
1.145714 0.048132785
1.146714 0.04825397
1.147714 0.04837391
1.148714 0.048492593
1.149714 0.048610006
1.150714 0.048726139
1.151714 0.048840983000000004
1.152714 0.048954523
1.153714 0.04906674700000001
1.154714 0.049177645
1.155714 0.049287203
1.156714 0.049395411
1.157714 0.049502263
1.158714 0.049607741000000004
1.159714 0.049711834
1.160714 0.049814535
1.161714 0.049915828
1.162714 0.050015700999999996
1.163714 0.050114148000000004
1.164714 0.050211150999999996
1.165714 0.050306704
1.166714 0.05040079100000001
1.167714 0.050493405
1.168714 0.050584529999999996
1.169714 0.050674158
1.170714 0.050762278
1.171714 0.050848874
1.172714 0.050933938000000005
1.173714 0.051017461
1.174714 0.051099429
1.175714 0.051179825000000005
1.176714 0.051258644
1.177714 0.051335874
1.178714 0.051411503
1.179714 0.051485514
1.180714 0.051557901
1.181714 0.051628653
1.182714 0.051697757
1.183714 0.051765201999999996
1.184714 0.05183097699999999
1.185714 0.051895068999999995
1.186714 0.05195746799999999
1.187714 0.05201816100000001
1.188714 0.052077136999999996
1.189714 0.052134384
1.190714 0.052189890999999995
1.191714 0.052243652
1.192714 0.052295648
1.193714 0.05234587
1.194714 0.05239430999999999
1.195714 0.052440958
1.196714 0.052485795
1.197714 0.052528817000000005
1.198714 0.05257000999999999
1.199714 0.052609365000000005
1.200714 0.052646873999999996
1.201714 0.052682520000000004
1.202714 0.052716297999999995
1.203714 0.052748196
1.204714 0.052778201999999996
1.205714 0.052806304
1.206714 0.052832491999999995
1.207714 0.052856759
1.208714 0.052879092999999995
1.209714 0.052899483000000004
1.210714 0.052917917
1.211714 0.052934390000000005
1.212714 0.052948890000000005
1.213714 0.052961404000000004
1.214714 0.052971923
1.215714 0.052980438000000005
1.216714 0.05298694
1.217714 0.052991422
1.218714 0.052993867
1.219714 0.052994274
1.220714 0.052992627
1.221714 0.052988918999999995
1.222714 0.052983139
1.223714 0.052975281
1.224714 0.052965333
1.225714 0.05295329
1.226714 0.052939134
1.227714 0.052922865
1.228714 0.052904466
1.229714 0.052883936
1.230714 0.052861258
1.231714 0.052836427000000005
1.232714 0.05280943
1.233714 0.052780261999999994
1.234714 0.052748917
1.235714 0.05271537799999999
1.236714 0.052679644000000005
1.237714 0.052641699
1.238714 0.052601536
1.239714 0.052559149000000006
1.240714 0.052514527
1.241714 0.052467664
1.242714 0.052418547999999995
1.243714 0.052367168
1.244714 0.052313518
1.245714 0.052257592
1.246714 0.052199379
1.247714 0.052138871999999996
1.248714 0.05207606
1.249714 0.052010937
1.250714 0.05194349200000001
1.251714 0.051873719
1.252714 0.051801611000000004
1.253714 0.051727157999999995
1.254714 0.051650353
1.255714 0.051571184
1.256714 0.051489652999999996
1.257714 0.051405741000000005
1.258714 0.051319448000000004
1.259714 0.051230763
1.260714 0.051139679
1.261714 0.051046192000000004
1.262714 0.050950289
1.263714 0.050851965000000006
1.264714 0.050751213
1.265714 0.050648028
1.266714 0.050542405
1.267714 0.05043433
1.268714 0.050323806
1.269714 0.050210819000000004
1.270714 0.050095363999999996
1.271714 0.049977435
1.272714 0.049857033
1.273714 0.04973414500000001
1.274714 0.049608765
1.275714 0.049480889
1.276714 0.04935051
1.277714 0.049217621999999996
1.278714 0.049082225
1.279714 0.048944307000000006
1.280714 0.048803867
1.281714 0.048660897
1.282714 0.048515396
1.283714 0.048367353
1.284714 0.04821677
1.285714 0.048063637
1.286714 0.047907952000000004
1.287714 0.047749712
1.288714 0.04758891
1.289714 0.047425544
1.290714 0.047259609
1.291714 0.047091098
1.292714 0.046920011000000005
1.293714 0.046746340000000004
1.294714 0.046570084
1.295714 0.046391238
1.296714 0.046209799
1.297714 0.046025764
1.298714 0.045839127
1.299714 0.045649885
1.300714 0.045458035
1.301714 0.045263575
1.302714 0.045066501
1.303714 0.044866808
1.304714 0.044664496
1.305714 0.044459559
1.306714 0.044251993
1.307714 0.044041796
1.308714 0.043828969
1.309714 0.043613504
1.310714 0.0433954
1.311714 0.043174656
1.312714 0.042951267
1.313714 0.042725232
1.314714 0.042496549
1.315714 0.042265214
1.316714 0.042031228000000004
1.317714 0.041794588
1.318714 0.04155529
1.319714 0.041313336
1.320714 0.041068721
1.321714 0.040821443
1.322714 0.040571501999999995
1.323714 0.040318898
1.324714 0.040063628999999996
1.325714 0.039805693
1.326714 0.039545092
1.327714 0.039281821
1.328714 0.039015882
1.329714 0.038747277
1.330714 0.038476003
1.331714 0.038202059999999996
1.332714 0.037925449
1.333714 0.037646168
1.334714 0.037364219
1.335714 0.037079601000000004
1.336714 0.036792317
1.337714 0.036502365
1.338714 0.036209746
1.339714 0.035914464
1.340714 0.03561652
1.341714 0.035315912
1.342714 0.035012644
1.343714 0.034706717
1.344714 0.034398134
1.345714 0.034086895
1.346714 0.033773005
1.347714 0.033456463
1.348714 0.033137272
1.349714 0.032815436
1.350714 0.032490958
1.351714 0.032163836
1.352714 0.031834078
1.353714 0.031501686
1.354714 0.03116666
1.355714 0.030829007000000002
1.356714 0.030488727
1.357714 0.030145829
1.358714 0.029800311000000003
1.359714 0.02945218
1.360714 0.029101437999999997
1.361714 0.028748089000000004
1.362714 0.028392137
1.363714 0.028033587
1.364714 0.027672443
1.365714 0.027308709
1.366714 0.026942391000000003
1.367714 0.026573491
1.368714 0.026202016
1.369714 0.025827970000000002
1.370714 0.025451358
1.371714 0.025072185
1.372714 0.024690452999999998
1.373714 0.024306172
1.374714 0.023919345
1.375714 0.023529978
1.376714 0.023138076
1.377714 0.022743645
1.378714 0.022346692
1.379714 0.021947222
1.380714 0.021545241
1.381714 0.021140756
1.382714 0.020733773
1.383714 0.020324298
1.384714 0.019912339
1.385714 0.019497901999999998
1.386714 0.019080994
1.387714 0.018661622
1.388714 0.018239794
1.389714 0.017815518
1.390714 0.017388801
1.391714 0.01695965
1.392714 0.016528076
1.393714 0.016094083999999998
1.394714 0.015657683
1.395714 0.015218882
1.396714 0.01477769
1.397714 0.014334115000000001
1.398714 0.013888167
1.399714 0.013439855
1.400714 0.012989187
1.401714 0.012536171999999998
1.402714 0.012080822
1.403714 0.011623147
1.404714 0.011163155
1.405714 0.010700857
1.406714 0.010236264
1.407714 0.0097693854
1.408714 0.009300232299999999
1.409714 0.008828815
1.410714 0.0083551451
1.411714 0.0078792335
1.412714 0.007401091
1.413714 0.0069207294
1.414714 0.0064381602
1.415714 0.0059533948
1.416714 0.0054664448
1.417714 0.0049773225
1.418714 0.0044860401
1.419714 0.0039926093
1.420714 0.0034970428000000004
1.421714 0.0029993531
1.422714 0.0024995528
1.423714 0.0019976545
1.424714 0.0014936713
1.425714 0.0009876160199999999
1.426714 0.0004795017
1.427714 -3.0658339e-05
1.428714 -0.0005428507400000001
1.429714 -0.0010570619999999999
1.430714 -0.0015732787
1.431714 -0.0020914869
1.432714 -0.0026116729999999997
1.433714 -0.003133823
1.434714 -0.0036579226000000003
1.435714 -0.0041839576
1.436714 -0.0047119138
1.437714 -0.005241777
1.438714 -0.0057735324
1.439714 -0.0063071653
1.440714 -0.006842661200000001
1.441714 -0.0073800045000000005
1.442714 -0.0079191806
1.443714 -0.0084601743
1.444714 -0.0090029702
1.445714 -0.0095475523
1.446714 -0.010093905
1.447714 -0.010642014
1.448714 -0.011191860999999999
1.449714 -0.011743432
1.450714 -0.012296709
1.451714 -0.012851677
1.452714 -0.013408317999999999
1.453714 -0.013966617
1.454714 -0.014526556999999999
1.455714 -0.01508812
1.456714 -0.015651289
1.457714 -0.016216048
1.458714 -0.016782375999999998
1.459714 -0.017350259
1.460714 -0.017919678
1.461714 -0.018490615000000002
1.462714 -0.019063053
1.463714 -0.019636971
1.464714 -0.020212353000000002
1.465714 -0.020789178999999998
1.466714 -0.021367431
1.467714 -0.021947091000000002
1.468714 -0.022528139
1.469714 -0.023110554
1.470714 -0.02369432
1.471714 -0.024279417
1.472714 -0.024865823999999998
1.473714 -0.025453523000000002
1.474714 -0.026042495
1.475714 -0.026632714
1.476714 -0.027224168
1.477714 -0.027816833
1.478714 -0.028410688
1.479714 -0.029005713
1.480714 -0.029601887
1.481714 -0.030199191
1.482714 -0.030797604
1.483714 -0.031397105
1.484714 -0.031997671
1.485714 -0.032599282
1.486714 -0.033201918000000004
1.487714 -0.033805554
1.488714 -0.034410171999999996
1.489714 -0.03501575
1.490714 -0.035622265
1.491714 -0.036229697
1.492714 -0.036838022
1.493714 -0.037447218
1.494714 -0.038057263
1.495714 -0.038668138
1.496714 -0.039279815999999995
1.497714 -0.039892277000000004
1.498714 -0.040505501
1.499714 -0.041119460000000004
1.500714 -0.041734136000000005
1.501714 -0.042349504999999996
1.502714 -0.042965543
1.503714 -0.043582225999999995
1.504714 -0.044199533
1.505714 -0.04481744
1.506714 -0.045435925
1.507714 -0.046054964
1.508714 -0.046674532
1.509714 -0.047294609
1.510714 -0.04791517
1.511714 -0.04853619
1.512714 -0.04915764399999999
1.513714 -0.049779512000000005
1.514714 -0.050401769
1.515714 -0.051024387
1.516714 -0.051647349
1.517714 -0.052270625
1.518714 -0.052894192
1.519714 -0.053518021000000006
1.520714 -0.054142093999999995
1.521714 -0.054766383
1.522714 -0.055390864000000005
1.523714 -0.056015514
1.524714 -0.056640303
1.525714 -0.057265209
1.526714 -0.057890208
1.527714 -0.058515271
1.528714 -0.059140375
1.529714 -0.059765496
1.530714 -0.060390605
1.531714 -0.06101568
1.532714 -0.061640691
1.533714 -0.062265608
1.534714 -0.06289041499999999
1.535714 -0.063515076
1.536714 -0.064139575
1.537714 -0.064763875
1.538714 -0.065387954
1.539714 -0.066011789
1.540714 -0.06663535
1.541714 -0.06725860900000001
1.542714 -0.067881541
1.543714 -0.06850411899999999
1.544714 -0.069126318
1.545714 -0.06974811
1.546714 -0.070369465
1.547714 -0.070990354
1.548714 -0.071610755
1.549714 -0.072230637
1.550714 -0.072849973
1.551714 -0.073468738
1.552714 -0.074086903
1.553714 -0.07470444
1.554714 -0.075321324
1.555714 -0.075937522
1.556714 -0.07655301
1.557714 -0.077167759
1.558714 -0.077781739
1.559714 -0.078394928
1.560714 -0.07900729000000001
1.561714 -0.079618802
1.562714 -0.080229435
1.563714 -0.08083916
1.564714 -0.081447948
1.565714 -0.08205577
1.566714 -0.082662597
1.567714 -0.083268405
1.568714 -0.083873159
1.569714 -0.084476836
1.570714 -0.085079408
1.571714 -0.085680844
1.572714 -0.08628111699999999
1.573714 -0.08688019599999999
1.574714 -0.087478053
1.575714 -0.088074658
1.576714 -0.088669983
1.577714 -0.089264003
1.578714 -0.089856685
1.579714 -0.090448
1.580714 -0.09103792299999999
1.581714 -0.091626419
1.582714 -0.09221346700000001
1.583714 -0.09279902999999999
1.584714 -0.093383086
1.585714 -0.093965605
1.586714 -0.094546552
1.587714 -0.095125905
1.588714 -0.095703633
1.589714 -0.096279709
1.590714 -0.096854096
1.591714 -0.097426772
1.592714 -0.097997708
1.593714 -0.098566874
1.594714 -0.099134236
1.595714 -0.09969977
1.596714 -0.10026344
1.597714 -0.10082522999999999
1.598714 -0.10138509000000001
1.599714 -0.10194301
1.600714 -0.10249894999999999
1.601714 -0.10305289000000001
1.602714 -0.10360480999999999
1.603714 -0.10415464999999999
1.604714 -0.10470239999999999
1.605714 -0.10524803
1.606714 -0.10579152
1.607714 -0.10633280999999999
1.608714 -0.1068719
1.609714 -0.10740875
1.610714 -0.10794332
1.611714 -0.10847560999999999
1.612714 -0.10900557
1.613714 -0.10953317
1.614714 -0.11005838999999999
1.615714 -0.1105812
1.616714 -0.11110157
1.617714 -0.11161946
1.618714 -0.11213486
1.619714 -0.11264773
1.620714 -0.11315802999999999
1.621714 -0.11366575000000001
1.622714 -0.11417086
1.623714 -0.11467332
1.624714 -0.1151731
1.625714 -0.11567018000000001
1.626714 -0.11616453000000002
1.627714 -0.11665612
1.628714 -0.11714491
1.629714 -0.11763088000000001
1.630714 -0.11811401
1.631714 -0.11859425999999999
1.632714 -0.11907161
1.633714 -0.11954602
1.634714 -0.12001747
1.635714 -0.12048592
1.636714 -0.12095136
1.637714 -0.12141375
1.638714 -0.12187306999999999
1.639714 -0.12232928
1.640714 -0.12278236000000001
1.641714 -0.12323226999999999
1.642714 -0.12367898999999999
1.643714 -0.12412248000000001
1.644714 -0.12456273
1.645714 -0.12499970999999999
1.646714 -0.12543337999999998
1.647714 -0.12586372
1.648714 -0.12629071
1.649714 -0.12671431
1.650714 -0.12713448
1.651714 -0.12755123000000002
1.652714 -0.1279645
1.653714 -0.12837427
1.654714 -0.12878051
1.655714 -0.12918321
1.656714 -0.12958233
1.657714 -0.12997783
1.658714 -0.1303697
1.659714 -0.13075791
1.660714 -0.13114243
1.661714 -0.13152324
1.662714 -0.13190029
1.663714 -0.13227359
1.664714 -0.13264309000000002
1.665714 -0.13300877
1.666714 -0.1333706
1.667714 -0.13372855
1.668714 -0.1340826
1.669714 -0.13443272
1.670714 -0.13477888
1.671714 -0.13512108
1.672714 -0.13545925
1.673714 -0.1357934
1.674714 -0.13612349
1.675714 -0.1364495
1.676714 -0.1367714
1.677714 -0.13708917
1.678714 -0.13740278
1.679714 -0.1377122
1.680714 -0.13801742
1.681714 -0.1383184
1.682714 -0.13861512
1.683714 -0.13890755
1.684714 -0.13919568
1.685714 -0.13947948000000002
1.686714 -0.13975891
1.687714 -0.14003396
1.688714 -0.14030462000000002
1.689714 -0.14057084
1.690714 -0.14083261
1.691714 -0.1410899
1.692714 -0.14134269
1.693714 -0.14159096
1.694714 -0.14183468000000002
1.695714 -0.14207383
1.696714 -0.14230837999999998
1.697714 -0.14253833
1.698714 -0.14276362
1.699714 -0.14298427
1.700714 -0.14320023
1.701714 -0.14341149
1.702714 -0.14361802
1.703714 -0.1438198
1.704714 -0.14401681
1.705714 -0.14420903
1.706714 -0.14439643
1.707714 -0.14457901
1.708714 -0.14475670999999998
1.709714 -0.14492954000000002
1.710714 -0.14509748
1.711714 -0.14526050000000001
1.712714 -0.14541858
1.713714 -0.1455717
1.714714 -0.14571984
1.715714 -0.14586298
1.716714 -0.14600111
1.717714 -0.1461342
1.718714 -0.14626223
1.719714 -0.14638518
1.720714 -0.14650304
1.721714 -0.14661577
1.722714 -0.14672338
1.723714 -0.14682582
1.724714 -0.1469231
1.725714 -0.14701518
1.726714 -0.14710206
1.727714 -0.14718372
1.728714 -0.14726013
1.729714 -0.14733127999999998
1.730714 -0.14739715
1.731714 -0.14745774
1.732714 -0.147513
1.733714 -0.14756293
1.734714 -0.14760752
1.735714 -0.14764674
1.736714 -0.14768058
1.737714 -0.14770903
1.738714 -0.14773207000000002
1.739714 -0.14774968
1.740714 -0.14776185
1.741714 -0.14776855
1.742714 -0.14776978999999998
1.743714 -0.14776554
1.744714 -0.14775578
1.745714 -0.14774051
1.746714 -0.1477197
1.747714 -0.14769335
1.748714 -0.14766142999999998
1.749714 -0.14762393
1.750714 -0.14758084
1.751714 -0.14753216
1.752714 -0.14747786
1.753714 -0.14741793
1.754714 -0.14735237
1.755714 -0.14728114
1.756714 -0.14720426
1.757714 -0.1471217
1.758714 -0.14703345
1.759714 -0.14693949
1.760714 -0.14683983
1.761714 -0.14673444
1.762714 -0.14662331
1.763714 -0.14650644
1.764714 -0.14638382
1.765714 -0.14625542
1.766714 -0.14612125
1.767714 -0.14598129999999998
1.768714 -0.14583555
1.769714 -0.145684
1.770714 -0.14552663999999998
1.771714 -0.14536345
1.772714 -0.14519444
1.773714 -0.14501958
1.774714 -0.14483888
1.775714 -0.14465232
1.776714 -0.14445991
1.777714 -0.14426163
1.778714 -0.14405748000000002
1.779714 -0.14384744
1.780714 -0.14363151000000002
1.781714 -0.14340968
1.782714 -0.14318195
1.783714 -0.14294832
1.784714 -0.14270877
1.785714 -0.14246331
1.786714 -0.14221192
1.787714 -0.14195461
1.788714 -0.14169136000000002
1.789714 -0.14142217
1.790714 -0.14114705
1.791714 -0.14086599
1.792714 -0.14057897
1.793714 -0.14028602
1.794714 -0.1399871
1.795714 -0.13968222000000002
1.796714 -0.13937138000000002
1.797714 -0.13905457
1.798714 -0.13873181
1.799714 -0.13840309
1.800714 -0.1380684
1.801714 -0.13772773
1.802714 -0.1373811
1.803714 -0.13702851
1.804714 -0.13666993
1.805714 -0.13630539
1.806714 -0.13593488
1.807714 -0.1355584
1.808714 -0.13517595000000002
1.809714 -0.13478753
1.810714 -0.13439315
1.811714 -0.1339928
1.812714 -0.13358649
1.813714 -0.13317422
1.814714 -0.13275598
1.815714 -0.13233179
1.816714 -0.13190164000000001
1.817714 -0.13146555000000001
1.818714 -0.13102350999999998
1.819714 -0.13057552
1.820714 -0.1301216
1.821714 -0.12966173
1.822714 -0.12919593
1.823714 -0.1287242
1.824714 -0.12824656
1.825714 -0.12776300000000002
1.826714 -0.12727353
1.827714 -0.12677814999999998
1.828714 -0.12627688
1.829714 -0.12576969999999998
1.830714 -0.12525665
1.831714 -0.12473771
1.832714 -0.1242129
1.833714 -0.12368222999999999
1.834714 -0.12314571
1.835714 -0.12260333
1.836714 -0.12205511999999999
1.837714 -0.12150108
1.838714 -0.1209412
1.839714 -0.12037550999999999
1.840714 -0.11980401999999998
1.841714 -0.11922674
1.842714 -0.11864366999999999
1.843714 -0.11805482999999999
1.844714 -0.11746021999999999
1.845714 -0.11685985
1.846714 -0.11625374999999999
1.847714 -0.11564189999999999
1.848714 -0.11502433999999999
1.849714 -0.11440108
1.850714 -0.11377211
1.851714 -0.11313746000000001
1.852714 -0.11249714
1.853714 -0.11185117
1.854714 -0.11119954000000001
1.855714 -0.11054229000000002
1.856714 -0.10987939999999999
1.857714 -0.10921091
1.858714 -0.10853683
1.859714 -0.10785718
1.860714 -0.10717196000000001
1.861714 -0.10648118
1.862714 -0.10578488
1.863714 -0.10508305999999999
1.864714 -0.10437573000000001
1.865714 -0.10366291999999999
1.866714 -0.10294464
1.867714 -0.10222089000000001
1.868714 -0.10149172000000001
1.869714 -0.10075711000000001
1.870714 -0.10001711
1.871714 -0.09927171
1.872714 -0.098520948
1.873714 -0.09776483100000001
1.874714 -0.097003375
1.875714 -0.096236606
1.876714 -0.095464539
1.877714 -0.094687194
1.878714 -0.093904592
1.879714 -0.093116751
1.880714 -0.092323689
1.881714 -0.091525429
1.882714 -0.090721989
1.883714 -0.08991339100000001
1.884714 -0.08909966
1.885714 -0.088280812
1.886714 -0.087456871
1.887714 -0.08662786
1.888714 -0.08579379599999999
1.889714 -0.08495471
1.890714 -0.084110617
1.891714 -0.08326154200000001
1.892714 -0.082407513
1.893714 -0.081548549
1.894714 -0.080684677
1.895714 -0.079815916
1.896714 -0.078942295
1.897714 -0.078063842
1.898714 -0.077180576
1.899714 -0.076292525
1.900714 -0.075399718
1.901714 -0.074502174
1.902714 -0.07359992600000001
1.903714 -0.072692992
1.904714 -0.071781408
1.905714 -0.070865196
1.906714 -0.06994438
1.907714 -0.069018995
1.908714 -0.068089063
1.909714 -0.067154615
1.910714 -0.066215679
1.911714 -0.065272284
1.912714 -0.064324454
1.913714 -0.063372223
1.914714 -0.062415621
1.915714 -0.061454676
1.916714 -0.060489419
1.917714 -0.059519877
1.918714 -0.05854608000000001
1.919714 -0.057568063
1.920714 -0.056585856
1.921714 -0.055599486000000004
1.922714 -0.05460899
1.923714 -0.053614395
1.924714 -0.052615732
1.925714 -0.051613036
1.926714 -0.05060634
1.927714 -0.04959567399999999
1.928714 -0.048581068
1.929714 -0.047562559
1.930714 -0.04654018
1.931714 -0.045513961000000006
1.932714 -0.044483939
1.933714 -0.043450147
1.934714 -0.042412619
1.935714 -0.041371389
1.936714 -0.040326492
1.937714 -0.039277958999999994
1.938714 -0.038225828999999996
1.939714 -0.037170138
1.940714 -0.036110918
1.941714 -0.035048206
1.942714 -0.033982037
1.943714 -0.032912445
1.944714 -0.031839471
1.945714 -0.030763147999999997
1.946714 -0.029683512000000002
1.947714 -0.028600601999999996
1.948714 -0.027514456
1.949714 -0.026425111
1.950714 -0.025332603
1.951714 -0.02423697
1.952714 -0.023138251
1.953714 -0.022036485
1.954714 -0.020931708
1.955714 -0.019823961
1.956714 -0.018713281
1.957714 -0.017599708999999998
1.958714 -0.016483285
1.959714 -0.015364046000000001
1.960714 -0.014242034
1.961714 -0.013117287
1.962714 -0.011989848
1.963714 -0.010859755
1.964714 -0.009727048700000001
1.965714 -0.0085917709
1.966714 -0.0074539617
1.967714 -0.0063136627
1.968714 -0.0051709143
1.969714 -0.0040257582
1.970714 -0.0028782362000000002
1.971714 -0.0017283897000000001
1.972714 -0.00057626071
1.973714 0.00057810885
1.974714 0.0017346769
1.975714 0.0028934011
1.976714 0.0040542393
1.977714 0.0052171483
1.978714 0.006382085799999999
1.979714 0.007549009000000001
1.980714 0.0087178749
1.981714 0.0098886398
1.982714 0.011061261000000001
1.983714 0.012235693999999998
1.984714 0.013411896000000001
1.985714 0.014589824000000001
1.986714 0.015769435000000002
1.987714 0.016950681999999998
1.988714 0.018133523
1.989714 0.019317913
1.990714 0.020503808999999998
1.991714 0.021691163
1.992714 0.022879934
1.993714 0.024070076
1.994714 0.025261543
1.995714 0.026454293
1.996714 0.027648278000000002
1.997714 0.028843453
1.998714 0.030039774999999998
1.999714 0.031237197
2.000714 0.032435672
2.001714 0.033635157
2.002714 0.034835606
2.003714 0.036036971
2.004714 0.037239207
2.005714 0.038442269
2.006714 0.039646108
2.007714 0.040850681
2.008714 0.04205594
2.009714 0.043261837
2.010714 0.044468328
2.011714 0.045675365
2.012714 0.046882901
2.013714 0.04809089
2.014714 0.04929928099999999
2.015714 0.050508032999999994
2.016714 0.051717093000000006
2.017714 0.052926416000000004
2.018714 0.05413595399999999
2.019714 0.05534566
2.020714 0.056555489
2.021714 0.057765387
2.022714 0.058975309000000004
2.023714 0.060185208
2.024714 0.061395037
2.025714 0.062604743
2.026714 0.063814281
2.027714 0.065023603
2.028714 0.066232658
2.029714 0.067441398
2.030714 0.06864977800000001
2.031714 0.069857744
2.032714 0.07106525000000001
2.033714 0.072272244
2.034714 0.07347867899999999
2.035714 0.074684509
2.036714 0.075889681
2.037714 0.077094143
2.038714 0.078297855
2.039714 0.079500757
2.040714 0.080702809
2.041714 0.081903953
2.042714 0.083104149
2.043714 0.084303343
2.044714 0.085501483
2.045714 0.086698524
2.046714 0.087894418
2.047714 0.089089113
2.048714 0.090282556
2.049714 0.091474707
2.050714 0.092665508
2.051714 0.093854911
2.052714 0.095042872
2.053714 0.096229342
2.054714 0.097414263
2.055714 0.098597596
2.056714 0.099779281
2.057714 0.10095928
2.058714 0.10213754000000001
2.059714 0.10331401
2.060714 0.10448864
2.061714 0.10566139
2.062714 0.1068322
2.063714 0.10800102
2.064714 0.1091678
2.065714 0.1103325
2.066714 0.11149507
2.067714 0.11265547
2.068714 0.11381363
2.069714 0.11496951000000001
2.070714 0.11612307000000001
2.071714 0.11727425
2.072714 0.11842300000000001
2.073714 0.11956928
2.074714 0.12071304
2.075714 0.12185422
2.076714 0.12299279
2.077714 0.12412869
2.078714 0.12526186
2.079714 0.12639228
2.080714 0.12751988
2.081714 0.12864461
2.082714 0.12976643999999998
2.083714 0.1308853
2.084714 0.13200116
2.085714 0.13311396
2.086714 0.13422365
2.087714 0.13533019
2.088714 0.13643353
2.089714 0.13753362
2.090714 0.13863042
2.091714 0.13972387
2.092714 0.14081391999999998
2.093714 0.14190054
2.094714 0.14298367
2.095714 0.14406326
2.096714 0.14513927
2.097714 0.14621164
2.098714 0.14728033000000001
2.099714 0.1483453
2.100714 0.14940649
2.101714 0.15046386
2.102714 0.15151736000000002
2.103714 0.15256694
2.104714 0.15361255999999998
2.105714 0.15465416
2.106714 0.1556917
2.107714 0.15672513999999999
2.108714 0.15775443
2.109714 0.15877950999999998
2.110714 0.15980034
2.111714 0.16081689
2.112714 0.1618291
2.113714 0.16283692
2.114714 0.1638403
2.115714 0.16483921999999998
2.116714 0.1658336
2.117714 0.16682342
2.118714 0.16780862
2.119714 0.16878917
2.120714 0.16976501
2.121714 0.17073608
2.122714 0.17170238000000002
2.123714 0.17266383000000002
2.124714 0.17362039
2.125714 0.17457203
2.126714 0.17551869
2.127714 0.17646034
2.128714 0.17739692999999998
2.129714 0.1783284
2.130714 0.17925473
2.131714 0.18017587
2.132714 0.18109177
2.133714 0.1820024
2.134714 0.18290769999999998
2.135714 0.18380765000000002
2.136714 0.1847022
2.137714 0.18559130000000001
2.138714 0.1864749
2.139714 0.18735297
2.140714 0.18822548
2.141714 0.18909237
2.142714 0.18995361000000002
2.143714 0.19080914999999998
2.144714 0.19165896
2.145714 0.19250298
2.146714 0.19334119
2.147714 0.19417353999999998
2.148714 0.19499999
2.149714 0.19582050999999998
2.150714 0.19663505
2.151714 0.19744357999999998
2.152714 0.19824604999999998
2.153714 0.19904241999999997
2.154714 0.19983265
2.155714 0.20061671
2.156714 0.20139454999999998
2.157714 0.20216615
2.158714 0.20293146
2.159714 0.20369045000000002
2.160714 0.20444307
2.161714 0.20518929
2.162714 0.20592907
2.163714 0.20666236999999998
2.164714 0.20738915000000002
2.165714 0.20810937999999998
2.166714 0.20882303
2.167714 0.20953006999999998
2.168714 0.21023044999999999
2.169714 0.21092412
2.170714 0.21161106
2.171714 0.21229126
2.172714 0.21296465
2.173714 0.21363122
2.174714 0.21429092000000002
2.175714 0.21494371
2.176714 0.21558958
2.177714 0.21622846999999998
2.178714 0.21686037
2.179714 0.21748522
2.180714 0.21810301
2.181714 0.2187137
2.182714 0.21931727
2.183714 0.21991367000000003
2.184714 0.22050287000000002
2.185714 0.22108484999999997
2.186714 0.22165956999999997
2.187714 0.222227
2.188714 0.22278711999999998
2.189714 0.22333991
2.190714 0.22388530999999998
2.191714 0.22442332
2.192714 0.22495389
2.193714 0.22547699000000002
2.194714 0.22599259000000002
2.195714 0.22650067999999998
2.196714 0.22700122
2.197714 0.22749418999999999
2.198714 0.22797957000000002
2.199714 0.22845732
2.200714 0.2289274
2.201714 0.2293898
2.202714 0.2298445
2.203714 0.23029145999999998
2.204714 0.23073067
2.205714 0.23116210999999998
2.206714 0.23158573999999998
2.207714 0.23200153
2.208714 0.23240948
2.209714 0.23280954999999998
2.210714 0.23320171
2.211714 0.23358595000000001
2.212714 0.23396225
2.213714 0.23433056000000002
2.214714 0.23469088999999999
2.215714 0.23504321
2.216714 0.2353875
2.217714 0.23572373
2.218714 0.23605188000000002
2.219714 0.23637192999999998
2.220714 0.23668385000000003
2.221714 0.23698763
2.222714 0.23728324999999997
2.223714 0.23757067999999998
2.224714 0.23784991
2.225714 0.23812093
2.226714 0.23838370000000003
2.227714 0.23863823
2.228714 0.23888447000000002
2.229714 0.23912243
2.230714 0.23935207
2.231714 0.23957337
2.232714 0.23978634000000001
2.233714 0.23999095
2.234714 0.24018718
2.235714 0.24037503000000002
2.236714 0.24055445
2.237714 0.24072547
2.238714 0.24088803
2.239714 0.24104214
2.240714 0.24118777
2.241714 0.24132493
2.242714 0.24145360000000002
2.243714 0.24157376
2.244714 0.2416854
2.245714 0.2417885
2.246714 0.24188305
2.247714 0.24196906
2.248714 0.2420465
2.249714 0.24211534999999998
2.250714 0.24217560000000002
2.251714 0.24222727
2.252714 0.24227032
2.253714 0.24230476
2.254714 0.24233054999999998
2.255714 0.24234771
2.256714 0.24235621
2.257714 0.24235607
2.258714 0.24234725000000001
2.259714 0.24232975999999998
2.260714 0.24230358999999999
2.261714 0.24226873999999998
2.262714 0.24222520000000003
2.263714 0.24217294999999997
2.264714 0.24211199
2.265714 0.24204233000000003
2.266714 0.24196396
2.267714 0.24187686000000003
2.268714 0.24178105
2.269714 0.24167651
2.270714 0.24156324
2.271714 0.24144123
2.272714 0.2413105
2.273714 0.24117101000000002
2.274714 0.24102279
2.275714 0.24086581999999998
2.276714 0.24070010999999997
2.277714 0.24052564999999998
2.278714 0.24034246
2.279714 0.24015051
2.280714 0.23994984
2.281714 0.23974041000000001
2.282714 0.23952221999999998
2.283714 0.23929530000000002
2.284714 0.23905965
2.285714 0.23881524999999998
2.286714 0.23856212000000002
2.287714 0.23830025000000002
2.288714 0.23802965999999998
2.289714 0.23775036000000002
2.290714 0.23746231999999998
2.291714 0.23716558000000001
2.292714 0.23686010000000002
2.293714 0.23654592
2.294714 0.23622306
2.295714 0.23589148
2.296714 0.23555122000000003
2.297714 0.23520227999999999
2.298714 0.23484465
2.299714 0.23447835999999997
2.300714 0.23410341
2.301714 0.2337198
2.302714 0.23332755
2.303714 0.23292666
2.304714 0.23251714
2.305714 0.23209900000000003
2.306714 0.23167226
2.307714 0.23123691999999998
2.308714 0.23079298
2.309714 0.23034047
2.310714 0.22987939999999998
2.311714 0.22940978
2.312714 0.22893162
2.313714 0.22844493000000002
2.314714 0.22794972000000002
2.315714 0.22744602
2.316714 0.22693381
2.317714 0.22641313000000002
2.318714 0.22588399999999997
2.319714 0.22534642
2.320714 0.22480041
2.321714 0.22424597
2.322714 0.22368311999999999
2.323714 0.22311190000000003
2.324714 0.22253231
2.325714 0.22194437
2.326714 0.22134811
2.327714 0.22074354
2.328714 0.22013065999999998
2.329714 0.21950951999999999
2.330714 0.21888011
2.331714 0.21824244999999998
2.332714 0.21759658
2.333714 0.21694251
2.334714 0.21628027
2.335714 0.21560986000000001
2.336714 0.21493132
2.337714 0.21424465999999998
2.338714 0.21354990999999998
2.339714 0.21284709
2.340714 0.21213624
2.341714 0.21141735
2.342714 0.21069045
2.343714 0.20995558999999997
2.344714 0.20921277
2.345714 0.20846203
2.346714 0.20770337
2.347714 0.20693685
2.348714 0.20616248
2.349714 0.20538027999999997
2.350714 0.20459028999999998
2.351714 0.20379252
2.352714 0.20298699
2.353714 0.20217374000000002
2.354714 0.2013528
2.355714 0.20052419999999999
2.356714 0.19968797
2.357714 0.19884412
2.358714 0.19799271
2.359714 0.19713372
2.360714 0.19626722
2.361714 0.19539325
2.362714 0.19451181
2.363714 0.19362293
2.364714 0.19272666
2.365714 0.19182302
2.366714 0.19091205
2.367714 0.18999375999999998
2.368714 0.18906820000000002
2.369714 0.1881354
2.370714 0.18719539999999998
2.371714 0.18624821
2.372714 0.18529388
2.373714 0.18433244000000001
2.374714 0.18336392
2.375714 0.18238836
2.376714 0.18140579
2.377714 0.18041625
2.378714 0.17941977
2.379714 0.17841637999999999
2.380714 0.17740611
2.381714 0.17638903
2.382714 0.17536514
2.383714 0.17433449
2.384714 0.17329713
2.385714 0.17225308
2.386714 0.17120237
2.387714 0.17014507
2.388714 0.16908118
2.389714 0.16801077
2.390714 0.16693386
2.391714 0.16585049
2.392714 0.16476072
2.393714 0.16366456
2.394714 0.16256208
2.395714 0.1614533
2.396714 0.16033826
2.397714 0.15921702000000001
2.398714 0.15808961000000002
2.399714 0.15695606
2.400714 0.15581643
2.401714 0.15467075
2.402714 0.15351906
2.403714 0.15236142
2.404714 0.15119786
2.405714 0.15002843000000002
2.406714 0.14885317
2.407714 0.14767212999999998
2.408714 0.14648534
2.409714 0.14529285
2.410714 0.14409472
2.411714 0.14289097
2.412714 0.14168166
2.413714 0.14046683000000001
2.414714 0.13924653
2.415714 0.13802081
2.416714 0.13678970000000001
2.417714 0.13555327
2.418714 0.13431155
2.419714 0.13306458999999998
2.420714 0.13181244
2.421714 0.13055515
2.422714 0.12929277
2.423714 0.12802533
2.424714 0.1267529
2.425714 0.12547551
2.426714 0.12419322
2.427714 0.12290606999999999
2.428714 0.12161412
2.429714 0.1203174
2.430714 0.11901598
2.431714 0.1177099
2.432714 0.1163992
2.433714 0.11508394
2.434714 0.11376417
2.435714 0.11243994
2.436714 0.11111128999999999
2.437714 0.10977828999999999
2.438714 0.10844097
2.439714 0.10709938
2.440714 0.1057536
2.441714 0.10440366
2.442714 0.10304960999999999
2.443714 0.10169149999999999
2.444714 0.10032938
2.445714 0.098963315
2.446714 0.09759334500000001
2.447714 0.096219528
2.448714 0.094841915
2.449714 0.09346056
2.450714 0.09207551500000001
2.451714 0.090686831
2.452714 0.08929456200000001
2.453714 0.087898766
2.454714 0.086499489
2.455714 0.085096789
2.456714 0.083690719
2.457714 0.082281337
2.458714 0.08086869499999999
2.459714 0.079452846
2.460714 0.078033848
2.461714 0.076611753
2.462714 0.07518662
2.463714 0.073758501
2.464714 0.072327454
2.465714 0.07089353699999999
2.466714 0.069456804
2.467714 0.068017311
2.468714 0.066575111
2.469714 0.065130263
2.470714 0.063682825
2.471714 0.062232855
2.472714 0.06078041
2.473714 0.05932554500000001
2.474714 0.057868315999999996
2.475714 0.056408782
2.476714 0.054947001999999995
2.477714 0.053483027
2.478714 0.05201692100000001
2.479714 0.050548737999999996
2.480714 0.049078540000000004
2.481714 0.047606381
2.482714 0.046132319
2.483714 0.044656411
2.484714 0.043178719
2.485714 0.041699298999999995
2.486714 0.040218208
2.487714 0.038735504
2.488714 0.03725125
2.489714 0.035765499
2.490714 0.034278314000000004
2.491714 0.032789749
2.492714 0.031299866
2.493714 0.029808722
2.494714 0.028316377000000004
2.495714 0.026822887999999996
2.496714 0.025328313
2.497714 0.023832712
2.498714 0.022336144
2.499714 0.020838666999999998
2.500714 0.019340342
2.501714 0.017841225999999998
2.502714 0.016341379
2.503714 0.01484086
2.504714 0.013339727999999999
2.505714 0.011838041
2.506714 0.010335859999999999
2.507714 0.0088332432
2.508714 0.0073302501
2.509714 0.0058269394
2.510714 0.0043233707
2.511714 0.0028196035
2.512714 0.0013156968
2.513714 -0.00018828986
2.514714 -0.0016922972
2.515714 -0.0031962655999999996
2.516714 -0.0047001358
2.517714 -0.0062038489
2.518714 -0.0077073448
2.519714 -0.0092105634
2.520714 -0.010713447
2.521714 -0.012215934
2.522714 -0.013717967000000001
2.523714 -0.015219484
2.524714 -0.016720427000000003
2.525714 -0.018220737
2.526714 -0.019720354
2.527714 -0.021219217
2.528714 -0.022717268000000002
2.529714 -0.024214448
2.530714 -0.025710696
2.531714 -0.027205954999999997
2.532714 -0.028700162999999997
2.533714 -0.030193263
2.534714 -0.031685195
2.535714 -0.033175898999999995
2.536714 -0.034665316
2.537714 -0.036153389
2.538714 -0.037640057
2.539714 -0.039125263
2.540714 -0.040608947
2.541714 -0.042091051
2.542714 -0.043571516
2.543714 -0.045050285
2.544714 -0.046527298
2.545714 -0.048002499000000004
2.546714 -0.049475824999999994
2.547714 -0.050947221
2.548714 -0.052416633000000004
2.549714 -0.053884002
2.550714 -0.055349269
2.551714 -0.056812377
2.552714 -0.058273267000000004
2.553714 -0.059731887
2.554714 -0.061188178
2.555714 -0.062642084
2.556714 -0.064093544
2.557714 -0.065542507
2.558714 -0.066988915
2.559714 -0.06843271000000001
2.560714 -0.069873838
2.561714 -0.071312243
2.562714 -0.07274786500000001
2.563714 -0.074180652
2.564714 -0.075610547
2.565714 -0.077037496
2.566714 -0.07846144099999999
2.567714 -0.079882331
2.568714 -0.081300107
2.569714 -0.082714716
2.570714 -0.084126106
2.571714 -0.08553421900000001
2.572714 -0.08693899699999999
2.573714 -0.088340387
2.574714 -0.089738338
2.575714 -0.091132789
2.576714 -0.092523691
2.577714 -0.093910989
2.578714 -0.095294625
2.579714 -0.096674549
2.580714 -0.098050712
2.581714 -0.09942305
2.582714 -0.10079151000000001
2.583714 -0.10215605000000001
2.584714 -0.10351661
2.585714 -0.10487313
2.586714 -0.10622556
2.587714 -0.10757385000000001
2.588714 -0.10891793999999999
2.589714 -0.11025779000000001
2.590714 -0.11159334000000001
2.591714 -0.11292454
2.592714 -0.11425134
2.593714 -0.11557366999999999
2.594714 -0.11689151
2.595714 -0.11820478
2.596714 -0.11951344
2.597714 -0.12081744
2.598714 -0.12211673
2.599714 -0.12341124
2.600714 -0.12470095
2.601714 -0.12598579
2.602714 -0.12726572
2.603714 -0.12854068000000002
2.604714 -0.12981062999999998
2.605714 -0.13107551
2.606714 -0.13233528
2.607714 -0.13358989
2.608714 -0.13483928
2.609714 -0.13608342
2.610714 -0.13732226
2.611714 -0.13855573000000002
2.612714 -0.13978381
2.613714 -0.14100643000000002
2.614714 -0.14222355
2.615714 -0.14343513
2.616714 -0.14464111
2.617714 -0.14584146
2.618714 -0.14703613
2.619714 -0.14822506
2.620714 -0.14940823
2.621714 -0.15058557
2.622714 -0.15175705
2.623714 -0.15292261000000001
2.624714 -0.15408222
2.625714 -0.15523583999999999
2.626714 -0.15638341
2.627714 -0.1575249
2.628714 -0.15866027
2.629714 -0.15978946
2.630714 -0.16091244000000002
2.631714 -0.16202916
2.632714 -0.16313959
2.633714 -0.16424368
2.634714 -0.1653414
2.635714 -0.16643269
2.636714 -0.16751753
2.637714 -0.16859586
2.638714 -0.16966765
2.639714 -0.17073286
2.640714 -0.17179146
2.641714 -0.1728434
2.642714 -0.17388863
2.643714 -0.17492714
2.644714 -0.17595887000000002
2.645714 -0.17698379
2.646714 -0.17800187
2.647714 -0.17901305
2.648714 -0.18001730999999999
2.649714 -0.1810146
2.650714 -0.1820049
2.651714 -0.18298817
2.652714 -0.18396437
2.653714 -0.18493347
2.654714 -0.18589543
2.655714 -0.18685021
2.656714 -0.18779779
2.657714 -0.18873811999999998
2.658714 -0.18967118
2.659714 -0.19059692
2.660714 -0.19151532
2.661714 -0.19242634
2.662714 -0.19332996
2.663714 -0.19422614
2.664714 -0.19511483999999998
2.665714 -0.19599603999999998
2.666714 -0.19686971999999997
2.667714 -0.19773581999999998
2.668714 -0.19859432000000002
2.669714 -0.1994452
2.670714 -0.20028842
2.671714 -0.20112395
2.672714 -0.20195176
2.673714 -0.20277184
2.674714 -0.20358413
2.675714 -0.20438863000000002
2.676714 -0.20518530999999998
2.677714 -0.20597414
2.678714 -0.20675507999999998
2.679714 -0.20752812
2.680714 -0.20829323000000002
2.681714 -0.20905036999999999
2.682714 -0.20979953
2.683714 -0.21054067
2.684714 -0.21127379
2.685714 -0.21199884
2.686714 -0.21271582000000003
2.687714 -0.21342470000000002
2.688714 -0.21412545000000002
2.689714 -0.21481805
2.690714 -0.21550248
2.691714 -0.21617871000000002
2.692714 -0.21684673
2.693714 -0.2175065
2.694714 -0.21815800999999999
2.695714 -0.21880125000000003
2.696714 -0.21943618
2.697714 -0.22006279
2.698714 -0.22068107999999997
2.699714 -0.221291
2.700714 -0.22189254000000003
2.701714 -0.22248569999999998
2.702714 -0.22307043000000001
2.703714 -0.22364673
2.704714 -0.22421461
2.705714 -0.22477399999999997
2.706714 -0.22532492999999998
2.707714 -0.22586735
2.708714 -0.22640128
2.709714 -0.22692666
2.710714 -0.22744352
2.711714 -0.22795182
2.712714 -0.22845154
2.713714 -0.22894267000000001
2.714714 -0.22942522
2.715714 -0.22989914
2.716714 -0.23036444999999997
2.717714 -0.23082112999999999
2.718714 -0.23126914
2.719714 -0.23170849
2.720714 -0.23213918000000003
2.721714 -0.23256118999999997
2.722714 -0.23297451
2.723714 -0.23337912
2.724714 -0.23377503
2.725714 -0.2341622
2.726714 -0.23454065000000002
2.727714 -0.23491036
2.728714 -0.23527130999999998
2.729714 -0.23562352
2.730714 -0.23596694000000001
2.731714 -0.23630158999999998
2.732714 -0.23662746
2.733714 -0.23694455
2.734714 -0.23725286999999998
2.735714 -0.23755237999999998
2.736714 -0.23784308999999998
2.737714 -0.238125
2.738714 -0.23839808999999998
2.739714 -0.23866237999999998
2.740714 -0.23891784000000002
2.741714 -0.23916447999999998
2.742714 -0.23940229
2.743714 -0.23963128
2.744714 -0.23985144000000003
2.745714 -0.24006278
2.746714 -0.2402653
2.747714 -0.24045898999999998
2.748714 -0.24064386000000001
2.749714 -0.24081990000000003
2.750714 -0.24098712
2.751714 -0.24114550999999998
2.752714 -0.24129509
2.753714 -0.24143583
2.754714 -0.24156775
2.755714 -0.24169087
2.756714 -0.24180516999999999
2.757714 -0.24191067000000002
2.758714 -0.24200735999999998
2.759714 -0.24209524999999998
2.760714 -0.24217437
2.761714 -0.24224468999999998
2.762714 -0.24230622000000002
2.763714 -0.24235898
2.764714 -0.24240296
2.765714 -0.24243819
2.766714 -0.24246466
2.767714 -0.24248238
2.768714 -0.24249137
2.769714 -0.24249163
2.770714 -0.24248314999999998
2.771714 -0.24246596999999998
2.772714 -0.24244008
2.773714 -0.24240548
2.774714 -0.24236218999999998
2.775714 -0.24231025
2.776714 -0.24224964
2.777714 -0.24218038
2.778714 -0.24210247000000001
2.779714 -0.24201593
2.780714 -0.24192076999999998
2.781714 -0.24181699999999998
2.782714 -0.24170463
2.783714 -0.2415837
2.784714 -0.2414542
2.785714 -0.24131615999999997
2.786714 -0.24116957
2.787714 -0.24101445000000002
2.788714 -0.24085082
2.789714 -0.24067871000000002
2.790714 -0.24049811000000001
2.791714 -0.24030904999999997
2.792714 -0.24011153999999998
2.793714 -0.2399056
2.794714 -0.23969125
2.795714 -0.23946852999999999
2.796714 -0.23923742
2.797714 -0.23899795000000001
2.798714 -0.23875015
2.799714 -0.23849402
2.800714 -0.23822959
2.801714 -0.23795688
2.802714 -0.2376759
2.803714 -0.23738667
2.804714 -0.23708922999999998
2.805714 -0.23678356999999997
2.806714 -0.23646973999999998
2.807714 -0.23614776
2.808714 -0.23581763
2.809714 -0.23547936999999997
2.810714 -0.23513304000000002
2.811714 -0.23477862000000002
2.812714 -0.23441616999999998
2.813714 -0.23404569000000003
2.814714 -0.23366720000000002
2.815714 -0.23328074999999998
2.816714 -0.23288634000000002
2.817714 -0.23248401
2.818714 -0.23207378
2.819714 -0.23165566
2.820714 -0.2312297
2.821714 -0.23079591000000002
2.822714 -0.23035433
2.823714 -0.22990499
2.824714 -0.22944789
2.825714 -0.22898309
2.826714 -0.22851058999999999
2.827714 -0.22803042
2.828714 -0.22754264
2.829714 -0.22704725
2.830714 -0.22654429
2.831714 -0.22603376
2.832714 -0.22551573
2.833714 -0.22499021
2.834714 -0.22445724
2.835714 -0.22391683999999998
2.836714 -0.22336903
2.837714 -0.22281387
2.838714 -0.22225135
2.839714 -0.22168155
2.840714 -0.22110444999999998
2.841714 -0.22052012000000001
2.842714 -0.21992858999999998
2.843714 -0.21932987
2.844714 -0.21872399
2.845714 -0.21811102000000002
2.846714 -0.21749096999999998
2.847714 -0.21686386
2.848714 -0.21622974999999997
2.849714 -0.21558865
2.850714 -0.21494061
2.851714 -0.21428566000000002
2.852714 -0.21362384
2.853714 -0.21295517000000003
2.854714 -0.21227971
2.855714 -0.21159746999999998
2.856714 -0.2109085
2.857714 -0.21021285
2.858714 -0.20951050999999998
2.859714 -0.20880157000000002
2.860714 -0.20808603
2.861714 -0.20736395000000002
2.862714 -0.20663536000000002
2.863714 -0.20590029
2.864714 -0.20515877
2.865714 -0.20441085
2.866714 -0.20365657
2.867714 -0.20289596000000001
2.868714 -0.20212906
2.869714 -0.20135592
2.870714 -0.20057656999999998
2.871714 -0.19979104
2.872714 -0.19899940000000002
2.873714 -0.19820164999999998
2.874714 -0.19739785
2.875714 -0.19658804
2.876714 -0.19577225
2.877714 -0.19495052999999998
2.878714 -0.19412291999999998
2.879714 -0.19328946
2.880714 -0.19245018
2.881714 -0.19160515
2.882714 -0.19075439
2.883714 -0.18989794
2.884714 -0.18903585
2.885714 -0.18816816
2.886714 -0.18729491
2.887714 -0.18641612999999999
2.888714 -0.18553189
2.889714 -0.18464222
2.890714 -0.18374716
2.891714 -0.18284676
2.892714 -0.18194105
2.893714 -0.18103009
2.894714 -0.18011391000000002
2.895714 -0.17919256
2.896714 -0.17826608
2.897714 -0.17733453000000002
2.898714 -0.17639793
2.899714 -0.17545634
2.900714 -0.17450979
2.901714 -0.17355834
2.902714 -0.17260202
2.903714 -0.17164089999999999
2.904714 -0.170675
2.905714 -0.16970438
2.906714 -0.16872906
2.907714 -0.16774911
2.908714 -0.16676458
2.909714 -0.16577549
2.910714 -0.1647819
2.911714 -0.16378384999999998
2.912714 -0.1627814
2.913714 -0.16177458
2.914714 -0.16076345
2.915714 -0.15974804
2.916714 -0.1587284
2.917714 -0.15770459
2.918714 -0.15667664
2.919714 -0.15564461
2.920714 -0.15460853000000002
2.921714 -0.15356847
2.922714 -0.15252446
2.923714 -0.15147654000000002
2.924714 -0.15042478
2.925714 -0.1493692
2.926714 -0.14830986
2.927714 -0.1472468
2.928714 -0.14618008999999998
2.929714 -0.14510975
2.930714 -0.14403585
2.931714 -0.14295841
2.932714 -0.14187749
2.933714 -0.14079314
2.934714 -0.13970542
2.935714 -0.13861435
2.936714 -0.13752
2.937714 -0.1364224
2.938714 -0.13532161
2.939714 -0.13421768
2.940714 -0.13311065
2.941714 -0.13200057
2.942714 -0.13088749000000002
2.943714 -0.12977144999999998
2.944714 -0.1286525
2.945714 -0.1275307
2.946714 -0.1264061
2.947714 -0.12527872
2.948714 -0.12414863000000001
2.949714 -0.12301587000000001
2.950714 -0.12188050000000002
2.951714 -0.12074256
2.952714 -0.1196021
2.953714 -0.11845917
2.954714 -0.11731382000000001
2.955714 -0.11616609
2.956714 -0.11501603
2.957714 -0.11386370000000001
2.958714 -0.11270912000000001
2.959714 -0.11155237
2.960714 -0.11039349000000001
2.961714 -0.10923253
2.962714 -0.10806952999999998
2.963714 -0.10690453999999999
2.964714 -0.10573761999999999
2.965714 -0.10456879000000001
2.966714 -0.10339813
2.967714 -0.10222568000000001
2.968714 -0.10105148
2.969714 -0.09987558
2.970714 -0.09869803900000002
2.971714 -0.09751889700000001
2.972714 -0.096338207
2.973714 -0.09515601
2.974714 -0.093972363
2.975714 -0.092787307
2.976714 -0.09160089499999999
2.977714 -0.090413174
2.978714 -0.089224189
2.979714 -0.08803398800000001
2.980714 -0.086842623
2.981714 -0.08565014
2.982714 -0.084456586
2.983714 -0.083262008
2.984714 -0.082066451
2.985714 -0.08086997
2.986714 -0.07967260899999999
2.987714 -0.078474416
2.988714 -0.077275437
2.989714 -0.076075719
2.990714 -0.074875308
2.991714 -0.07367425699999999
2.992714 -0.07247260700000001
2.993714 -0.07127040899999999
2.994714 -0.07006770999999999
2.995714 -0.068864552
2.996714 -0.067660987
2.997714 -0.06645706
2.998714 -0.065252819
2.999714 -0.064048311
3.000714 -0.062843575
3.001714 -0.061638665
3.002714 -0.060433627000000004
3.003714 -0.059228500999999996
3.004714 -0.058023335
3.005714 -0.05681818
3.006714 -0.055613077999999996
3.007714 -0.054408074
3.008714 -0.053203217
3.009714 -0.051998545
3.010714 -0.050794106
3.011714 -0.049589953
3.012714 -0.048386122000000004
3.013714 -0.047182661
3.014714 -0.045979613999999995
3.015714 -0.044777026
3.016714 -0.043574939
3.017714 -0.042373402000000004
3.018714 -0.041172456
3.019714 -0.039972147
3.020714 -0.038772516
3.021714 -0.03757361
3.022714 -0.036375469
3.023714 -0.03517814
3.024714 -0.033981667
3.025714 -0.032786091
3.026714 -0.031591454
3.027714 -0.030397801000000002
3.028714 -0.029205176
3.029714 -0.028013621
3.030714 -0.026823179
3.031714 -0.025633888
3.032714 -0.024445797
3.033714 -0.023258945
3.034714 -0.022073372
3.035714 -0.020889123
3.036714 -0.019706239
3.037714 -0.01852476
3.038714 -0.017344729
3.039714 -0.016166187
3.040714 -0.014989174000000001
3.041714 -0.013813733
3.042714 -0.012639903000000001
3.043714 -0.011467726000000001
3.044714 -0.010297241
3.045714 -0.009128489200000001
3.046714 -0.0079615114
3.047714 -0.0067963469
3.048714 -0.005633035099999999
3.049714 -0.0044716158
3.050714 -0.0033121287000000004
3.051714 -0.0021546130999999997
3.052714 -0.00099910812
3.053714 0.00015434744999999998
3.054714 0.0013057148
3.055714 0.0024549554
3.056714 0.0036020308
3.057714 0.0047469028
3.058714 0.005889533
3.059714 0.007029884
3.060714 0.008167918
3.061714 0.0093035967
3.062714 0.010436884
3.063714 0.011567742
3.064714 0.012696132999999998
3.065714 0.013822022
3.066714 0.014945371
3.067714 0.016066145
3.068714 0.017184307
3.069714 0.018299821
3.070714 0.019412651
3.071714 0.020522761
3.072714 0.021630117
3.073714 0.022734681
3.074714 0.023836421
3.075714 0.0249353
3.076714 0.026031287
3.077714 0.027124342
3.078714 0.028214435000000003
3.079714 0.02930153
3.080714 0.030385592000000003
3.081714 0.031466589999999996
3.082714 0.032544490999999995
3.083714 0.033619261000000004
3.084714 0.034690864
3.085714 0.035759270999999995
3.086714 0.036824448
3.087714 0.037886362
3.088714 0.038944979
3.089714 0.040000270000000004
3.090714 0.041052200999999997
3.091714 0.042100743
3.092714 0.043145864
3.093714 0.044187531
3.094714 0.045225714
3.095714 0.046260380999999996
3.096714 0.047291504000000005
3.097714 0.04831905
3.098714 0.049342989000000004
3.099714 0.050363293999999996
3.100714 0.051379931
3.101714 0.052392873
3.102714 0.053402089
3.103714 0.054407550000000006
3.104714 0.055409229
3.105714 0.056407094
3.106714 0.057401117999999994
3.107714 0.058391277
3.108714 0.059377536
3.109714 0.060359866
3.110714 0.061338244
3.111714 0.06231264
3.112714 0.063283031
3.113714 0.064249383
3.114714 0.065211672
3.115714 0.066169875
3.116714 0.067123957
3.117714 0.06807389999999999
3.118714 0.069019676
3.119714 0.069961254
3.120714 0.070898613
3.121714 0.071831723
3.122714 0.072760566
3.123714 0.073685113
3.124714 0.074605335
3.125714 0.07552121499999999
3.126714 0.076432724
3.127714 0.077339844
3.128714 0.078242546
3.129714 0.07914080600000001
3.130714 0.080034602
3.131714 0.080923911
3.132714 0.08180870800000001
3.133714 0.082688971
3.134714 0.083564682
3.135714 0.084435812
3.136714 0.085302343
3.137714 0.086164253
3.138714 0.08702151799999999
3.139714 0.087874121
3.140714 0.088722038
3.141714 0.089565251
3.142714 0.090403738
3.143714 0.091237476
3.144714 0.092066446
3.145714 0.092890626
3.146714 0.093710003
3.147714 0.09452455
3.148714 0.095334253
3.149714 0.096139091
3.150714 0.096939044
3.151714 0.09773409699999999
3.152714 0.09852423099999999
3.153714 0.09930941699999998
3.154714 0.10008966
3.155714 0.10086491
3.156714 0.10163517
3.157714 0.10240042999999999
3.158714 0.10316066
3.159714 0.10391584
3.160714 0.10466597999999999
3.161714 0.10541104
3.162714 0.10615099
3.163714 0.10688584
3.164714 0.10761557000000001
3.165714 0.10834016
3.166714 0.1090596
3.167714 0.10977386
3.168714 0.11048295000000001
3.169714 0.11118684
3.170714 0.11188552
3.171714 0.11257897000000001
3.172714 0.11326718000000001
3.173714 0.11395015
3.174714 0.11462785
3.175714 0.11530026
3.176714 0.11596739
3.177714 0.11662921
3.178714 0.11728571
3.179714 0.11793688
3.180714 0.11858271000000001
3.181714 0.11922318
3.182714 0.11985828
3.183714 0.12048801
3.184714 0.12111234000000001
3.185714 0.12173129
3.186714 0.12234482
3.187714 0.12295292999999999
3.188714 0.1235556
3.189714 0.12415282000000001
3.190714 0.12474458999999999
3.191714 0.1253309
3.192714 0.12591173
3.193714 0.12648707
3.194714 0.12705692999999998
3.195714 0.12762126999999998
3.196714 0.12818010999999999
3.197714 0.12873344
3.198714 0.12928123
3.199714 0.12982348
3.200714 0.13036019000000001
3.201714 0.13089135000000002
3.202714 0.13141693999999998
3.203714 0.13193697
3.204714 0.13245142000000001
3.205714 0.13296028999999998
3.206714 0.13346357
3.207714 0.13396125
3.208714 0.13445334
3.209714 0.13493982
3.210714 0.13542068
3.211714 0.13589594
3.212714 0.13636557000000002
3.213714 0.13682956000000002
3.214714 0.13728793
3.215714 0.13774065
3.216714 0.13818773
3.217714 0.13862917
3.218714 0.13906496000000002
3.219714 0.13949509
3.220714 0.13991956
3.221714 0.14033838
3.222714 0.14075154
3.223714 0.14115903
3.224714 0.14156085
3.225714 0.14195697999999998
3.226714 0.14234745000000001
3.227714 0.14273224
3.228714 0.14311135
3.229714 0.14348476999999998
3.230714 0.14385252
3.231714 0.14421458
3.232714 0.14457095
3.233714 0.14492164000000002
3.234714 0.14526664
3.235714 0.14560594
3.236714 0.14593955
3.237714 0.14626747
3.238714 0.14658970000000002
3.239714 0.14690623
3.240714 0.14721707
3.241714 0.14752221000000001
3.242714 0.14782165
3.243714 0.14811539999999998
3.244714 0.14840346
3.245714 0.14868582
3.246714 0.1489625
3.247714 0.14923348
3.248714 0.14949875999999998
3.249714 0.14975836
3.250714 0.15001226
3.251714 0.15026047
3.252714 0.15050299
3.253714 0.15073982
3.254714 0.15097096
3.255714 0.15119642
3.256714 0.15141621
3.257714 0.1516303
3.258714 0.15183872
3.259714 0.15204146999999998
3.260714 0.15223855
3.261714 0.15242996
3.262714 0.1526157
3.263714 0.15279577
3.264714 0.15297019
3.265714 0.15313894
3.266714 0.15330204
3.267714 0.15345948999999998
3.268714 0.1536113
3.269714 0.15375746
3.270714 0.15389798000000002
3.271714 0.15403287
3.272714 0.15416214
3.273714 0.15428577999999998
3.274714 0.15440381
3.275714 0.15451621999999998
3.276714 0.15462302
3.277714 0.1547242
3.278714 0.15481981
3.279714 0.15490981
3.280714 0.15499422
3.281714 0.15507305999999998
3.282714 0.15514632
3.283714 0.15521401
3.284714 0.15527614
3.285714 0.15533271
3.286714 0.15538373
3.287714 0.15542922
3.288714 0.15546916
3.289714 0.15550357
3.290714 0.15553246
3.291714 0.15555584
3.292714 0.15557371
3.293714 0.15558608999999998
3.294714 0.15559297
3.295714 0.15559436
3.296714 0.15559028
3.297714 0.15558072
3.298714 0.1555657
3.299714 0.15554524
3.300714 0.15551932
3.301714 0.15548797
3.302714 0.15545118
3.303714 0.15540898
3.304714 0.15536137
3.305714 0.15530834
3.306714 0.15524992
3.307714 0.15518611999999998
3.308714 0.15511693
3.309714 0.15504238
3.310714 0.15496247
3.311714 0.15487721
3.312714 0.15478662
3.313714 0.15469069
3.314714 0.15458944
3.315714 0.15448288000000002
3.316714 0.15437101
3.317714 0.15425385
3.318714 0.15413142000000002
3.319714 0.15400371
3.320714 0.15387074
3.321714 0.15373252
3.322714 0.15358906
3.323714 0.15344038
3.324714 0.15328648
3.325714 0.15312736000000002
3.326714 0.15296305000000002
3.327714 0.15279356
3.328714 0.15261889
3.329714 0.15243907
3.330714 0.15225408
3.331714 0.15206396
3.332714 0.15186871
3.333714 0.15166835
3.334714 0.15146289
3.335714 0.15125233000000002
3.336714 0.15103669
3.337714 0.15081598999999998
3.338714 0.15059024000000001
3.339714 0.15035945
3.340714 0.15012362
3.341714 0.14988278
3.342714 0.14963694
3.343714 0.1493861
3.344714 0.14913026999999998
3.345714 0.14886949
3.346714 0.14860376
3.347714 0.14833309
3.348714 0.14805748
3.349714 0.14777696999999998
3.350714 0.14749157000000002
3.351714 0.14720127
3.352714 0.14690611
3.353714 0.14660610000000002
3.354714 0.14630123
3.355714 0.14599154
3.356714 0.14567702999999999
3.357714 0.14535773000000002
3.358714 0.14503363
3.359714 0.14470476
3.360714 0.14437113
3.361714 0.14403275999999998
3.362714 0.14368966
3.363714 0.14334185
3.364714 0.14298933
3.365714 0.14263212
3.366714 0.14227025000000001
3.367714 0.14190371
3.368714 0.14153253
3.369714 0.14115671999999999
3.370714 0.1407763
3.371714 0.14039128
3.372714 0.14000167
3.373714 0.13960749
3.374714 0.13920875
3.375714 0.13880547999999998
3.376714 0.13839769
3.377714 0.13798538
3.378714 0.13756858
3.379714 0.13714731
3.380714 0.13672158
3.381714 0.1362914
3.382714 0.13585679
3.383714 0.13541776
3.384714 0.13497433
3.385714 0.13452653
3.386714 0.13407436
3.387714 0.13361784000000002
3.388714 0.13315699
3.389714 0.13269182999999998
3.390714 0.13222235999999998
3.391714 0.13174861999999998
3.392714 0.13127060000000002
3.393714 0.13078834
3.394714 0.13030185
3.395714 0.12981115
3.396714 0.12931626000000002
3.397714 0.12881719
3.398714 0.12831394999999998
3.399714 0.12780656
3.400714 0.12729506
3.401714 0.12677944
3.402714 0.12625974
3.403714 0.12573596
3.404714 0.12520812
3.405714 0.12467626
3.406714 0.12414036
3.407714 0.12360048
3.408714 0.12305661
3.409714 0.12250876999999999
3.410714 0.12195698
3.411714 0.12140127
3.412714 0.12084165000000001
3.413714 0.12027813000000001
3.414714 0.11971074999999999
3.415714 0.11913950000000001
3.416714 0.11856442
3.417714 0.11798552
3.418714 0.11740281
3.419714 0.11681633999999999
3.420714 0.11622608999999999
3.421714 0.11563210000000002
3.422714 0.11503439
3.423714 0.11443297
3.424714 0.11382785999999999
3.425714 0.11321908
3.426714 0.11260665
3.427714 0.1119906
3.428714 0.11137092999999999
3.429714 0.11074767
3.430714 0.11012084
3.431714 0.10949045
3.432714 0.10885652999999999
3.433714 0.1082191
3.434714 0.10757818000000001
3.435714 0.10693377999999999
3.436714 0.10628593000000001
3.437714 0.10563465000000001
3.438714 0.10497995
3.439714 0.10432187000000001
3.440714 0.10366041000000001
3.441714 0.10299559
3.442714 0.10232745
3.443714 0.101656
3.444714 0.10098125999999999
3.445714 0.10030324
3.446714 0.099621981
3.447714 0.098937494
3.448714 0.09824980500000001
3.449714 0.097558927
3.450714 0.096864882
3.451714 0.096167694
3.452714 0.095467386
3.453714 0.094763981
3.454714 0.094057497
3.455714 0.09334795800000001
3.456714 0.092635379
3.457714 0.091919786
3.458714 0.091201201
3.459714 0.090479647
3.460714 0.089755148
3.461714 0.089027721
3.462714 0.088297389
3.463714 0.08756417699999999
3.464714 0.0868281
3.465714 0.08608918900000001
3.466714 0.08534746
3.467714 0.084602938
3.468714 0.08385564400000001
3.469714 0.083105604
3.470714 0.082352833
3.471714 0.081597362
3.472714 0.08083920700000001
3.473714 0.080078398
3.474714 0.07931495200000001
3.475714 0.078548893
3.476714 0.077780243
3.477714 0.07700902600000001
3.478714 0.076235266
3.479714 0.07545898
3.480714 0.074680196
3.481714 0.073898939
3.482714 0.07311523099999999
3.483714 0.07232909
3.484714 0.071540545
3.485714 0.070749613
3.486714 0.069956324
3.487714 0.06916070099999999
3.488714 0.068362767
3.489714 0.06756254
3.490714 0.066760049
3.491714 0.065955316
3.492714 0.065148366
3.493714 0.064339221
3.494714 0.063527905
3.495714 0.062714447
3.496714 0.061898865
3.497714 0.061081187
3.498714 0.060261431
3.499714 0.059439626
3.500714 0.058615801
3.501714 0.057789973999999994
3.502714 0.056962174000000004
3.503714 0.056132424
3.504714 0.055300747
3.505714 0.054467172999999994
3.506714 0.053631724000000006
3.507714 0.052794424000000006
3.508714 0.051955302
3.509714 0.051114382
3.510714 0.050271687
3.511714 0.049427244999999995
3.512714 0.048581083
3.513714 0.047733227
3.514714 0.046883701
3.515714 0.046032533
3.516714 0.045179747
3.517714 0.044325372
3.518714 0.043469435
3.519714 0.042611960000000004
3.520714 0.041752975000000005
3.521714 0.040892506
3.522714 0.040030578000000004
3.523714 0.039167222
3.524714 0.038302463
3.525714 0.037436327
3.526714 0.036568841000000005
3.527714 0.03570003
3.528714 0.034829925000000005
3.529714 0.03395855
3.530714 0.033085933
3.531714 0.032212102
3.532714 0.031337084
3.533714 0.030460904
3.534714 0.029583593000000002
3.535714 0.028705175
3.536714 0.02782568
3.537714 0.026945135
3.538714 0.026063566000000003
3.539714 0.025181001
3.540714 0.024297467
3.541714 0.023412993
3.542714 0.022527605
3.543714 0.021641332000000003
3.544714 0.020754202
3.545714 0.019866243
3.546714 0.018977482
3.547714 0.018087948
3.548714 0.017197669
3.549714 0.016306674
3.550714 0.015414991
3.551714 0.014522647999999999
3.552714 0.013629675
3.553714 0.012736098
3.554714 0.011841949
3.555714 0.010947255999999999
3.556714 0.010052047
3.557714 0.009156351699999999
3.558714 0.0082601997
3.559714 0.0073636198
3.560714 0.0064666419
3.561714 0.0055692955
3.562714 0.004671610400000001
3.563714 0.0037736164999999998
3.564714 0.0028753435
3.565714 0.0019768218
3.566714 0.0010780817
3.567714 0.00017915354
3.568714 -0.00071993227
3.569714 -0.0016191449999999998
3.570714 -0.0025184541000000003
3.571714 -0.0034178287
3.572714 -0.0043172374999999995
3.573714 -0.0052166495
3.574714 -0.006116033200000001
3.575714 -0.007015357600000001
3.576714 -0.007914591
3.577714 -0.0088137014
3.578714 -0.009712657599999999
3.579714 -0.010611428
3.580714 -0.011509979
3.581714 -0.012408279999999999
3.582714 -0.013306299
3.583714 -0.014204004
3.584714 -0.015101361
3.585714 -0.015998337999999997
3.586714 -0.016894903
3.587714 -0.017791025000000002
3.588714 -0.018686669
3.589714 -0.019581804
3.590714 -0.020476395999999997
3.591714 -0.021370412999999998
3.592714 -0.022263822
3.593714 -0.023156591
3.594714 -0.024048686
3.595714 -0.024940073
3.596714 -0.025830723
3.597714 -0.026720599
3.598714 -0.027609672
3.599714 -0.028497903
3.600714 -0.029385263999999998
3.601714 -0.030271721
3.602714 -0.03115724
3.603714 -0.032041786
3.604714 -0.032925328999999996
3.605714 -0.033807833
3.606714 -0.034689265999999996
3.607714 -0.035569596
3.608714 -0.036448786999999996
3.609714 -0.037326806
3.610714 -0.03820362
3.611714 -0.039079195
3.612714 -0.039953497
3.613714 -0.040826492
3.614714 -0.041698146
3.615714 -0.042568427
3.616714 -0.043437298
3.617714 -0.044304726
3.618714 -0.045170676
3.619714 -0.046035115
3.620714 -0.046898006
3.621714 -0.047759316
3.622714 -0.048619008
3.623714 -0.049477053
3.624714 -0.050333409999999995
3.625714 -0.051188044
3.626714 -0.052040926
3.627714 -0.05289201500000001
3.628714 -0.053741276000000004
3.629714 -0.054588675
3.630714 -0.055434175999999995
3.631714 -0.056277745000000004
3.632714 -0.057119346
3.633714 -0.057958945
3.634714 -0.058796501
3.635714 -0.059631985
3.636714 -0.060465360999999995
3.637714 -0.061296590000000005
3.638714 -0.062125636
3.639714 -0.062952464
3.640714 -0.06377704
3.641714 -0.06459932800000001
3.642714 -0.065419293
3.643714 -0.066236896
3.644714 -0.067052105
3.645714 -0.067864882
3.646714 -0.068675191
3.647714 -0.069483003
3.648714 -0.070288271
3.649714 -0.071090966
3.650714 -0.071891054
3.651714 -0.07268849299999999
3.652714 -0.073483255
3.653714 -0.074275298
3.654714 -0.075064588
3.655714 -0.07585109
3.656714 -0.076634763
3.657714 -0.077415578
3.658714 -0.078193494
3.659714 -0.07896848299999999
3.660714 -0.07974050199999999
3.661714 -0.080509519
3.662714 -0.081275491
3.663714 -0.08203839
3.664714 -0.082798174
3.665714 -0.083554816
3.666714 -0.084308273
3.667714 -0.085058511
3.668714 -0.085805496
3.669714 -0.086549186
3.670714 -0.087289553
3.671714 -0.088026561
3.672714 -0.088760169
3.673714 -0.089490344
3.674714 -0.090217049
3.675714 -0.09094025
3.676714 -0.091659912
3.677714 -0.092376
3.678714 -0.093088479
3.679714 -0.09379731499999999
3.680714 -0.09450246600000001
3.681714 -0.095203903
3.682714 -0.09590158600000001
3.683714 -0.096595485
3.684714 -0.09728556
3.685714 -0.097971782
3.686714 -0.09865410399999999
3.687714 -0.099332503
3.688714 -0.10000693000000001
3.689714 -0.10067737000000002
3.690714 -0.10134376
3.691714 -0.1020061
3.692714 -0.10266431999999999
3.693714 -0.10331839999999999
3.694714 -0.1039683
3.695714 -0.10461400000000001
3.696714 -0.10525545
3.697714 -0.10589261
3.698714 -0.10652546
3.699714 -0.10715395
3.700714 -0.10777804999999999
3.701714 -0.10839773
3.702714 -0.10901295
3.703714 -0.10962368
3.704714 -0.11022987000000001
3.705714 -0.11083149999999999
3.706714 -0.11142852
3.707714 -0.11202091
3.708714 -0.11260863
3.709714 -0.11319164999999999
3.710714 -0.11376992999999999
3.711714 -0.11434343999999999
3.712714 -0.11491214000000001
3.713714 -0.115476
3.714714 -0.11603499
3.715714 -0.11658906999999999
3.716714 -0.11713819999999998
3.717714 -0.11768236
3.718714 -0.11822152
3.719714 -0.11875562
3.720714 -0.11928464999999999
3.721714 -0.11980856
3.722714 -0.12032734
3.723714 -0.12084094000000001
3.724714 -0.12134934000000001
3.725714 -0.12185249
3.726714 -0.12235035999999999
3.727714 -0.12284292999999999
3.728714 -0.12333016
3.729714 -0.12381200999999999
3.730714 -0.12428846999999998
3.731714 -0.12475947999999999
3.732714 -0.12522503
3.733714 -0.12568508
3.734714 -0.1261396
3.735714 -0.12658855
3.736714 -0.12703191
3.737714 -0.12746963
3.738714 -0.12790169999999998
3.739714 -0.12832807
3.740714 -0.12874872
3.741714 -0.12916360999999998
3.742714 -0.12957273
3.743714 -0.12997603
3.744714 -0.13037348
3.745714 -0.13076506000000002
3.746714 -0.13115072
3.747714 -0.13153044
3.748714 -0.13190419
3.749714 -0.13227195
3.750714 -0.13263368
3.751714 -0.13298934999999998
3.752714 -0.13333893
3.753714 -0.13368239
3.754714 -0.13401971000000001
3.755714 -0.13435084
3.756714 -0.13467576
3.757714 -0.13499446
3.758714 -0.13530689999999998
3.759714 -0.13561303
3.760714 -0.13591285
3.761714 -0.13620632
3.762714 -0.13649341
3.763714 -0.1367741
3.764714 -0.13704834999999999
3.765714 -0.13731614
3.766714 -0.13757745
3.767714 -0.13783225
3.768714 -0.1380805
3.769714 -0.13832218000000002
3.770714 -0.13855727
3.771714 -0.13878574000000002
3.772714 -0.13900754999999998
3.773714 -0.1392227
3.774714 -0.13943114
3.775714 -0.13963287000000002
3.776714 -0.13982783999999998
3.777714 -0.14001604
3.778714 -0.14019744
3.779714 -0.14037201
3.780714 -0.14053974
3.781714 -0.14070061
3.782714 -0.14085458
3.783714 -0.14100163
3.784714 -0.14114175
3.785714 -0.14127491
3.786714 -0.14140108
3.787714 -0.14152024000000002
3.788714 -0.14163238
3.789714 -0.14173747
3.790714 -0.14183549
3.791714 -0.14192642
3.792714 -0.14201025
3.793714 -0.14208695
3.794714 -0.14215650000000002
3.795714 -0.14221888000000002
3.796714 -0.14227408
3.797714 -0.14232206
3.798714 -0.14236283
3.799714 -0.14239636
3.800714 -0.14242262
3.801714 -0.14244161
3.802714 -0.1424533
3.803714 -0.14245766999999998
3.804714 -0.14245472
3.805714 -0.14244441
3.806714 -0.14242675000000002
3.807714 -0.14240171
3.808714 -0.14236928
3.809714 -0.14232943
3.810714 -0.14228216999999999
3.811714 -0.14222745
3.812714 -0.14216529
3.813714 -0.14209565000000002
3.814714 -0.14201853
3.815714 -0.14193392
3.816714 -0.14184180000000002
3.817714 -0.14174215
3.818714 -0.14163497
3.819714 -0.14152024000000002
3.820714 -0.14139795
3.821714 -0.14126808
3.822714 -0.14113064
3.823714 -0.1409856
3.824714 -0.14083296
3.825714 -0.14067269999999998
3.826714 -0.14050482
3.827714 -0.1403293
3.828714 -0.14014614
3.829714 -0.13995533000000002
3.830714 -0.13975685000000002
3.831714 -0.13955071
3.832714 -0.13933689
3.833714 -0.13911539
3.834714 -0.13888620000000002
3.835714 -0.13864932
3.836714 -0.13840472999999998
3.837714 -0.13815244
3.838714 -0.13789244
3.839714 -0.13762470999999998
3.840714 -0.13734926
3.841714 -0.1370661
3.842714 -0.13677519
3.843714 -0.13647655
3.844714 -0.13617018
3.845714 -0.13585606
3.846714 -0.13553421000000002
3.847714 -0.13520462
3.848714 -0.13486728
3.849714 -0.13452219
3.850714 -0.13416936
3.851714 -0.13380878
3.852714 -0.13344045999999998
3.853714 -0.13306439
3.854714 -0.13268058
3.855714 -0.13228903
3.856714 -0.13188975
3.857714 -0.13148272
3.858714 -0.13106797
3.859714 -0.13064549
3.860714 -0.13021528000000002
3.861714 -0.12977734
3.862714 -0.12933169
3.863714 -0.12887834
3.864714 -0.12841728
3.865714 -0.12794852
3.866714 -0.12747206
3.867714 -0.12698793
3.868714 -0.12649611
3.869714 -0.12599662
3.870714 -0.12548947
3.871714 -0.12497465
3.872714 -0.12445220000000001
3.873714 -0.12392212000000001
3.874714 -0.1233844
3.875714 -0.12283906
3.876714 -0.12228612000000001
3.877714 -0.12172558
3.878714 -0.12115747
3.879714 -0.12058176999999999
3.880714 -0.11999852000000001
3.881714 -0.11940771
3.882714 -0.11880936999999998
3.883714 -0.11820349999999999
3.884714 -0.11759012
3.885714 -0.11696924
3.886714 -0.11634089
3.887714 -0.11570506
3.888714 -0.11506178000000002
3.889714 -0.11441108000000001
3.890714 -0.11375296
3.891714 -0.11308744
3.892714 -0.11241452
3.893714 -0.11173425000000001
3.894714 -0.11104661999999998
3.895714 -0.11035167
3.896714 -0.1096494
3.897714 -0.10893985
3.898714 -0.10822302
3.899714 -0.10749895999999999
3.900714 -0.10676766
3.901714 -0.10602915
3.902714 -0.10528346999999999
3.903714 -0.10453062
3.904714 -0.10377063000000002
3.905714 -0.10300352
3.906714 -0.10222932
3.907714 -0.10144806999999999
3.908714 -0.10065978
3.909714 -0.099864474
3.910714 -0.09906217499999999
3.911714 -0.098252925
3.912714 -0.097436737
3.913714 -0.096613646
3.914714 -0.09578368000000001
3.915714 -0.094946864
3.916714 -0.094103231
3.917714 -0.09325280600000001
3.918714 -0.092395622
3.919714 -0.09153171
3.920714 -0.090661098
3.921714 -0.089783821
3.922714 -0.088899909
3.923714 -0.08800938999999999
3.924714 -0.08711229899999999
3.925714 -0.086208672
3.926714 -0.08529854199999999
3.927714 -0.084381941
3.928714 -0.083458907
3.929714 -0.08252947
3.930714 -0.081593671
3.931714 -0.08065154
3.932714 -0.079703116
3.933714 -0.078748434
3.934714 -0.077787536
3.935714 -0.076820457
3.936714 -0.075847231
3.937714 -0.074867898
3.938714 -0.073882501
3.939714 -0.072891079
3.940714 -0.07189366700000001
3.941714 -0.070890313
3.942714 -0.06988105
3.943714 -0.06886592600000001
3.944714 -0.067844975
3.945714 -0.066818245
3.946714 -0.06578578
3.947714 -0.06474762299999999
3.948714 -0.063703815
3.949714 -0.0626544
3.950714 -0.061599427000000005
3.951714 -0.060538936
3.952714 -0.059472979
3.953714 -0.058401597000000006
3.954714 -0.057324837
3.955714 -0.056242745000000004
3.956714 -0.055155373
3.957714 -0.054062769
3.958714 -0.052964978
3.959714 -0.05186204800000001
3.960714 -0.05075403
3.961714 -0.049640977999999995
3.962714 -0.048522936
3.963714 -0.047399959
3.964714 -0.046272099000000004
3.965714 -0.045139404
3.966714 -0.044001926999999996
3.967714 -0.042859720999999996
3.968714 -0.041712841
3.969714 -0.040561339
3.970714 -0.039405268
3.971714 -0.038244686
3.972714 -0.037079645
3.973714 -0.035910201
3.974714 -0.034736408
3.975714 -0.033558323
3.976714 -0.032376003
3.977714 -0.031189504000000003
3.978714 -0.029998884
3.979714 -0.028804200999999998
3.980714 -0.027605513
3.981714 -0.026402879
3.982714 -0.025196356
3.983714 -0.023986003000000002
3.984714 -0.022771879999999998
3.985714 -0.021554047
3.986714 -0.020332563
3.987714 -0.019107489999999998
3.988714 -0.017878888
3.989714 -0.016646816000000002
3.990714 -0.015411338
3.991714 -0.014172515000000002
3.992714 -0.012930408000000001
3.993714 -0.01168508
3.994714 -0.010436594
3.995714 -0.009185011
3.996714 -0.0079303958
3.997714 -0.0066728112999999995
3.998714 -0.0054123211
3.999714 -0.0041489893
4.000714 -0.0028828807
4.001714 -0.0016140597000000002
4.002714 -0.00034259147
4.003714 0.0009314586400000001
4.004714 0.0022080249
4.005714 0.0034870412
4.006714 0.0047684414
4.007714 0.0060521583
4.008714 0.0073381249
4.009714 0.0086262735
4.010714 0.009916537199999999
4.011714 0.011208847
4.012714 0.012503134999999999
4.013714 0.013799332
4.014714 0.015097369
4.015714 0.016397175
4.016714 0.017698682
4.017715 0.019001820000000003
4.018714 0.020306517
4.019714 0.021612701999999998
4.020714 0.022920305
4.021714 0.024229254999999998
4.022714 0.025539478999999997
4.023714 0.026850905999999997
4.024714 0.028163462000000004
4.025714 0.029477075000000002
4.026714 0.030791672
4.027714 0.032107183000000004
4.028714 0.033423532000000006
4.029714 0.034740643
4.030715 0.036058443999999995
4.031714 0.037376862
4.032714 0.038695821
4.033714 0.040015249
4.034714 0.04133507
4.035714 0.042655208
4.036714 0.043975588
4.037714 0.045296134
4.038714 0.046616772
4.039714 0.047937426
4.040714 0.049258018
4.041714 0.05057847
4.042714 0.051898713
4.043715 0.053218665000000005
4.044714 0.05453824400000001
4.045714 0.055857381000000005
4.046714 0.057175993999999994
4.047714 0.05849400800000001
4.048714 0.059811345999999994
4.049714 0.061127928000000005
4.050714 0.062443676999999996
4.051714 0.063758518
4.052714 0.06507237
4.053714 0.06638515
4.054714 0.067696784
4.055714 0.06900719599999999
4.056714 0.070316304
4.057714 0.071624026
4.058714 0.072930288
4.059714 0.074235012
4.060714 0.075538119
4.061714 0.076839526
4.062714 0.078139157
4.063715 0.079436932
4.064714 0.08073277400000001
4.065714 0.082026602
4.066714 0.08331833500000001
4.067714 0.084607897
4.068714 0.085895206
4.069714 0.08718018699999999
4.070714 0.088462757
4.071714 0.08974283699999999
4.072714 0.09102035
4.073714 0.092295214
4.074714 0.093567354
4.075714 0.094836688
4.076715 0.09610313599999999
4.077714 0.09736662
4.078714 0.098627061
4.079714 0.099884381
4.080714 0.1011385
4.081714 0.10238934000000001
4.082714 0.10363682
4.083714 0.10488086
4.084714 0.10612137999999999
4.085714 0.10735829999999999
4.086714 0.10859155
4.087714 0.10982103
4.088714 0.11104668
4.089714 0.11226840999999999
4.090714 0.11348614
4.091714 0.11469979
4.092714 0.11590928999999998
4.093714 0.11711455999999999
4.094714 0.11831551
4.095714 0.11951207000000001
4.096714 0.12070417000000001
4.097714 0.12189171
4.098714 0.12307462000000001
4.099714 0.12425282
4.100714 0.12542623
4.101714 0.12659477
4.102714 0.12775838
4.103714 0.12891695
4.104714 0.13007043000000001
4.105714 0.13121874
4.106714 0.13236178999999998
4.107714 0.1334995
4.108714 0.13463181
4.109715 0.13575862
4.110714 0.13687987999999998
4.111714 0.1379955
4.112714 0.13910540000000002
4.113714 0.14020950999999998
4.114714 0.14130774999999998
4.115714 0.14240005
4.116714 0.14348632
4.117714 0.14456650000000001
4.118714 0.14564052
4.119714 0.14670828
4.120714 0.14776972000000002
4.121714 0.14882477
4.122715 0.14987334
4.123714 0.15091537000000002
4.124714 0.1519508
4.125714 0.15297954
4.126714 0.15400151
4.127714 0.15501664
4.128714 0.15602487
4.129714 0.15702611
4.130714 0.15802031
4.131714 0.15900738
4.132714 0.15998725
4.133714 0.16095985000000002
4.134714 0.16192512
4.135714 0.16288299
4.136714 0.16383337
4.137714 0.1647762
4.138714 0.16571142
4.139714 0.16663895
4.140714 0.16755873
4.141714 0.16847068
4.142715 0.16937474
4.143714 0.17027084
4.144714 0.17115892
4.145714 0.1720389
4.146714 0.17291072
4.147714 0.17377433
4.148714 0.17462964
4.149714 0.1754766
4.150714 0.17631513000000001
4.151714 0.17714517000000002
4.152714 0.17796666
4.153714 0.17877953
4.154714 0.17958373
4.155715 0.18037918
4.156714 0.18116583
4.157714 0.18194361
4.158714 0.18271246
4.159714 0.18347232
4.160714 0.18422311
4.161714 0.18496479999999998
4.162714 0.1856973
4.163714 0.18642058
4.164714 0.18713456
4.165714 0.18783918
4.166714 0.18853439
4.167714 0.18922013
4.168715 0.18989634
4.169714 0.19056295
4.170714 0.19121992999999998
4.171714 0.19186721
4.172714 0.19250474
4.173714 0.19313245
4.174714 0.1937503
4.175714 0.19435823
4.176714 0.19495619
4.177714 0.19554412000000002
4.178714 0.19612198
4.179714 0.19668972
4.180714 0.19724728000000002
4.181714 0.19779461
4.182714 0.19833166
4.183714 0.19885838999999997
4.184714 0.19937474
4.185714 0.19988066
4.186714 0.20037612
4.187714 0.20086105999999998
4.188715 0.20133542999999998
4.189714 0.20179921
4.190714 0.20225232
4.191714 0.20269474
4.192714 0.20312644000000002
4.193714 0.20354735000000002
4.194714 0.20395743
4.195714 0.20435663999999998
4.196714 0.20474494
4.197714 0.20512228
4.198714 0.20548863999999997
4.199714 0.20584397
4.200714 0.20618822999999997
4.201715 0.20652139
4.202714 0.20684339000000002
4.203714 0.20715422
4.204714 0.20745385
4.205714 0.20774220999999998
4.206714 0.20801930000000002
4.207714 0.20828506
4.208714 0.20853947000000003
4.209714 0.2087825
4.210714 0.20901409
4.211714 0.20923424000000002
4.212714 0.20944290000000002
4.213714 0.20964006000000002
4.214714 0.20982567
4.215714 0.20999971
4.216714 0.21016216
4.217714 0.21031296
4.218714 0.21045213
4.219714 0.2105796
4.220714 0.21069536000000003
4.221714 0.21079942
4.222714 0.21089171
4.223714 0.21097222000000002
4.224714 0.21104093
4.225714 0.21109781
4.226714 0.21114287
4.227714 0.21117604
4.228714 0.21119734999999998
4.229714 0.21120673
4.230714 0.21120419
4.231714 0.21118973
4.232714 0.21116331
4.233714 0.21112491
4.234715 0.21107452999999998
4.235714 0.21101215
4.236714 0.21093776000000003
4.237714 0.21085134
4.238714 0.21075286999999998
4.239714 0.21064234999999998
4.240714 0.21051975999999997
4.241714 0.21038512
4.242714 0.21023839
4.243714 0.21007957000000002
4.244714 0.20990865000000003
4.245714 0.20972562
4.246714 0.20953048999999999
4.247715 0.20932325000000002
4.248714 0.20910387000000002
4.249714 0.20887239000000002
4.250714 0.20862877999999999
4.251714 0.20837303999999998
4.252714 0.20810516999999998
4.253714 0.20782517
4.254714 0.20753304
4.255714 0.2072288
4.256714 0.20691243
4.257714 0.20658395000000002
4.258714 0.20624334
4.259714 0.20589062000000002
4.260714 0.20552583
4.261714 0.20514892
4.262714 0.20475992999999998
4.263714 0.20435886
4.264714 0.2039457
4.265714 0.20352048
4.266714 0.20308321999999998
4.267715 0.20263393
4.268714 0.2021726
4.269714 0.20169925000000002
4.270714 0.20121392000000002
4.271714 0.20071658999999997
4.272714 0.2002073
4.273714 0.19968604
4.274714 0.19915283
4.275714 0.19860771000000002
4.276714 0.19805068000000003
4.277714 0.19748176
4.278714 0.19690096
4.279714 0.19630834000000003
4.280715 0.19570389
4.281714 0.19508762
4.282714 0.19445957
4.283714 0.19381976
4.284714 0.19316822
4.285714 0.19250497
4.286714 0.19183004
4.287714 0.19114345
4.288714 0.19044522
4.289714 0.18973539
4.290714 0.18901399
4.291714 0.18828104999999998
4.292714 0.1875366
4.293715 0.18678067
4.294714 0.18601328
4.295714 0.18523446999999998
4.296714 0.18444429
4.297714 0.18364276000000002
4.298714 0.18282991
4.299714 0.1820058
4.300714 0.18117044000000002
4.301714 0.18032388
4.302714 0.17946615000000002
4.303714 0.17859731
4.304714 0.17771738
4.305714 0.17682641999999998
4.306714 0.17592446
4.307714 0.17501154
4.308714 0.17408772
4.309714 0.17315303
4.310714 0.17220753
4.311714 0.17125125
4.312714 0.17028424
4.313715 0.16930655
4.314714 0.16831822999999999
4.315714 0.16731934
4.316714 0.16630992
4.317714 0.16529001
4.318714 0.16425968
4.319714 0.16321897000000002
4.320714 0.16216795
4.321714 0.16110665999999998
4.322714 0.16003517
4.323714 0.15895352000000001
4.324714 0.15786176
4.325714 0.15675997
4.326715 0.15564820000000001
4.327714 0.15452650999999998
4.328714 0.15339495
4.329714 0.15225359
4.330714 0.15110249
4.331714 0.14994171
4.332714 0.14877131999999998
4.333714 0.14759137
4.334714 0.14640193
4.335714 0.14520307
4.336714 0.14399486
4.337714 0.14277735
4.338714 0.14155061
4.339714 0.14031472
4.340714 0.13906974
4.341714 0.13781574
4.342714 0.13655278999999998
4.343714 0.13528094999999998
4.344714 0.1340003
4.345714 0.13271091
4.346714 0.13141284
4.347714 0.13010618
4.348714 0.128791
4.349714 0.12746737
4.350714 0.12613536
4.351714 0.12479505
4.352714 0.12344652
4.353714 0.12208983999999999
4.354714 0.12072508
4.355714 0.11935233
4.356714 0.11797165000000001
4.357714 0.11658315
4.358714 0.11518687
4.359715 0.11378293
4.360714 0.11237137999999999
4.361714 0.11095231000000001
4.362714 0.1095258
4.363714 0.10809194
4.364714 0.10665080999999998
4.365714 0.10520249
4.366714 0.10374706
4.367714 0.10228462
4.368714 0.10081523999999999
4.369714 0.09933901
4.370714 0.09785601899999999
4.371714 0.096366351
4.372715 0.09487009399999999
4.373714 0.09336734099999999
4.374714 0.091858179
4.375714 0.090342696
4.376714 0.08882097900000001
4.377714 0.087293121
4.378714 0.085759209
4.379714 0.084219343
4.380714 0.08267361000000001
4.381714 0.081122096
4.382714 0.07956490199999999
4.383714 0.078002119
4.384714 0.076433842
4.385714 0.074860163
4.386714 0.073281175
4.387714 0.07169697800000001
4.388714 0.070107664
4.389714 0.068513327
4.390714 0.066914066
4.391714 0.06530997899999999
4.392715 0.06370116
4.393714 0.062087708000000005
4.394714 0.060469715
4.395714 0.058847287000000005
4.396714 0.057220517
4.397714 0.055589504
4.398714 0.053954351
4.399714 0.052315154
4.400714 0.050672016
4.401714 0.049025030000000004
4.402714 0.047374301
4.403714 0.045719932
4.404714 0.044062021
4.405715 0.042400669
4.406714 0.04073598
4.407714 0.039068051
4.408714 0.037396987
4.409714 0.035722894
4.410714 0.03404587
4.411714 0.032366021
4.412714 0.030683449999999998
4.413714 0.028998259000000002
4.414714 0.027310554
4.415714 0.025620437
4.416714 0.023928012999999998
4.417714 0.022233387
4.418715 0.020536664
4.419714 0.018837949
4.420714 0.017137348
4.421714 0.015434965999999998
4.422714 0.013730909
4.423714 0.012025284
4.424714 0.010318195
4.425714 0.0086097505
4.426714 0.0069000569
4.427714 0.005189221
4.428714 0.00347735
4.429714 0.0017645518000000001
4.430714 5.0933852e-05
4.431714 -0.0016633956
4.432714 -0.0033783286
4.433714 -0.0050937568
4.434714 -0.006809571600000001
4.435714 -0.0085256645
4.436714 -0.010241926
4.437714 -0.011958247
4.438715 -0.013674519
4.439714 -0.015390631
4.440714 -0.017106475
4.441714 -0.01882194
4.442714 -0.020536917000000002
4.443714 -0.022251296
4.444714 -0.023964967
4.445714 -0.025677821
4.446714 -0.027389746
4.447714 -0.029100635000000003
4.448714 -0.030810377
4.449714 -0.032518861999999996
4.450714 -0.034225979000000004
4.451715 -0.035931621000000004
4.452714 -0.037635677
4.453714 -0.039338035
4.454714 -0.04103859
4.455714 -0.042737229
4.456714 -0.044433845
4.457714 -0.046128331
4.458714 -0.047820577
4.459714 -0.049510476
4.460714 -0.051197915999999996
4.461714 -0.052882795
4.462714 -0.054565002
4.463714 -0.05624442699999999
4.464714 -0.057920965000000005
4.465714 -0.059594510999999996
4.466714 -0.061264953999999996
4.467714 -0.06293219
4.468714 -0.064596115
4.469714 -0.066256622
4.470714 -0.067913602
4.471714 -0.06956694999999999
4.472714 -0.071216561
4.473714 -0.07286232399999999
4.474714 -0.074504141
4.475714 -0.076141907
4.476714 -0.07777551099999999
4.477714 -0.079404854
4.478714 -0.081029825
4.479714 -0.08265032700000001
4.480714 -0.08426624699999999
4.481714 -0.085877487
4.482714 -0.087483943
4.483714 -0.08908551
4.484715 -0.090682082
4.485714 -0.09227355500000001
4.486714 -0.09385983
4.487714 -0.095440802
4.488714 -0.097016367
4.489714 -0.09858642
4.490714 -0.10015086999999999
4.491714 -0.10170960000000001
4.492714 -0.10326252
4.493714 -0.10480953000000001
4.494714 -0.10635052
4.495714 -0.10788537999999999
4.496714 -0.10941403000000001
4.497715 -0.11093636999999999
4.498714 -0.1124523
4.499714 -0.11396171
4.500714 -0.1154645
4.501714 -0.11696058000000001
4.502714 -0.11844983999999999
4.503714 -0.11993219000000001
4.504714 -0.12140754
4.505714 -0.12287578
4.506714 -0.12433683
4.507714 -0.12579057
4.508714 -0.12723693
4.509714 -0.1286758
4.510714 -0.13010709
4.511714 -0.13153071
4.512714 -0.13294657
4.513714 -0.13435456
4.514714 -0.13575461
4.515714 -0.13714661
4.516714 -0.13853047
4.517715 -0.13990612
4.518714 -0.14127344
4.519714 -0.14263235
4.520714 -0.14398278
4.521714 -0.14532462999999998
4.522714 -0.14665781
4.523714 -0.14798223000000002
4.524714 -0.14929782
4.525714 -0.15060448
4.526714 -0.15190212
4.527714 -0.15319068
4.528714 -0.15447005
4.529714 -0.15574016
4.530715 -0.15700092999999998
4.531714 -0.15825226
4.532714 -0.1594941
4.533714 -0.16072635
4.534714 -0.16194893000000002
4.535714 -0.16316176999999998
4.536714 -0.16436478999999998
4.537714 -0.16555791
4.538714 -0.16674106
4.539714 -0.16791415
4.540714 -0.16907713000000002
4.541714 -0.17022991
4.542714 -0.17137241
4.543715 -0.17250456
4.544714 -0.17362629
4.545714 -0.17473754
4.546714 -0.17583822
4.547714 -0.17692826
4.548714 -0.17800761
4.549714 -0.17907618
4.550714 -0.18013392
4.551714 -0.18118075
4.552714 -0.1822166
4.553714 -0.18324141
4.554714 -0.1842551
4.555714 -0.18525763
4.556714 -0.18624892
4.557714 -0.1872289
4.558714 -0.18819752
4.559714 -0.18915471
4.560714 -0.19010041
4.561714 -0.19103456
4.562714 -0.19195711
4.563715 -0.19286798
4.564714 -0.19376712000000001
4.565714 -0.19465447
4.566714 -0.19552999000000001
4.567714 -0.1963936
4.568714 -0.19724525
4.569714 -0.19808488000000002
4.570714 -0.19891245999999999
4.571714 -0.19972791999999998
4.572714 -0.20053121000000002
4.573714 -0.20132228000000002
4.574714 -0.20210107
4.575714 -0.20286754999999998
4.576715 -0.20362166999999998
4.577714 -0.20436337
4.578714 -0.20509259999999999
4.579714 -0.20580932000000002
4.580714 -0.20651349
4.581714 -0.20720507
4.582714 -0.207884
4.583714 -0.20855025000000002
4.584714 -0.20920378
4.585714 -0.20984453
4.586714 -0.21047248
4.587714 -0.21108759000000002
4.588714 -0.21168983
4.589714 -0.21227915
4.590714 -0.21285549999999998
4.591714 -0.21341887999999998
4.592714 -0.21396922
4.593714 -0.21450651999999998
4.594714 -0.21503074
4.595714 -0.21554183000000002
4.596714 -0.21603978
4.597714 -0.21652455999999998
4.598714 -0.21699612999999998
4.599714 -0.21745447999999998
4.600714 -0.21789956000000002
4.601714 -0.21833137
4.602714 -0.21874987999999998
4.603714 -0.21915506
4.604714 -0.21954689000000002
4.605714 -0.21992533
4.606714 -0.22029038999999997
4.607714 -0.22064203
4.608714 -0.22098026
4.609715 -0.22130504
4.610714 -0.22161635999999998
4.611714 -0.22191418999999998
4.612714 -0.22219853000000003
4.613714 -0.22246935
4.614714 -0.22272668
4.615714 -0.22297045000000001
4.616714 -0.22320069999999997
4.617714 -0.22341739000000002
4.618714 -0.22362052
4.619714 -0.22381006
4.620714 -0.22398604
4.621714 -0.22414843999999998
4.622715 -0.22429723999999998
4.623714 -0.22443243999999998
4.624714 -0.22455405
4.625714 -0.22466206000000002
4.626714 -0.22475646999999999
4.627714 -0.22483729000000002
4.628714 -0.22490451
4.629714 -0.2249581
4.630714 -0.22499809999999998
4.631714 -0.22502451
4.632714 -0.22503731
4.633714 -0.22503654
4.634714 -0.22502218
4.635714 -0.22499424
4.636714 -0.22495275
4.637714 -0.22489768
4.638714 -0.22482907
4.639714 -0.22474692999999998
4.640714 -0.22465126000000002
4.641714 -0.22454206
4.642715 -0.22441936
4.643714 -0.22428317
4.644714 -0.22413351
4.645714 -0.22397039
4.646714 -0.22379383000000003
4.647714 -0.22360386999999998
4.648714 -0.22340048999999998
4.649714 -0.22318373
4.650714 -0.22295362
4.651714 -0.22271016999999999
4.652714 -0.22245341
4.653714 -0.22218337000000002
4.654714 -0.22190005999999998
4.655715 -0.22160353
4.656714 -0.22129377
4.657714 -0.22097086000000002
4.658714 -0.22063479
4.659714 -0.22028559
4.660714 -0.21992330000000002
4.661714 -0.21954798
4.662714 -0.21915964
4.663714 -0.21875830999999998
4.664714 -0.21834404000000002
4.665714 -0.21791684
4.666714 -0.21747676999999999
4.667714 -0.21702385999999999
4.668715 -0.21655816
4.669714 -0.21607969
4.670714 -0.21558849000000002
4.671714 -0.21508462
4.672714 -0.21456811
4.673714 -0.21403899999999998
4.674714 -0.21349734000000004
4.675714 -0.21294318
4.676714 -0.21237656
4.677714 -0.21179754
4.678714 -0.21120617
4.679714 -0.21060249
4.680714 -0.20998653
4.681714 -0.20935836000000002
4.682714 -0.20871803000000003
4.683714 -0.20806559000000002
4.684714 -0.20740109
4.685714 -0.20672458
4.686714 -0.20603612000000002
4.687714 -0.20533576999999997
4.688715 -0.20462356
4.689714 -0.20389956999999997
4.690714 -0.20316388
4.691714 -0.20241651000000002
4.692714 -0.20165753000000003
4.693714 -0.20088699999999998
4.694714 -0.20010498999999998
4.695714 -0.19931155
4.696714 -0.19850674999999998
4.697714 -0.19769066
4.698714 -0.19686332
4.699714 -0.1960248
4.700714 -0.19517518
4.701715 -0.19431452
4.702714 -0.19344288
4.703714 -0.19256034
4.704714 -0.19166695
4.705714 -0.1907628
4.706714 -0.18984795
4.707714 -0.18892246999999998
4.708714 -0.18798644
4.709714 -0.18703992
4.710714 -0.186083
4.711714 -0.18511574
4.712714 -0.18413821
4.713714 -0.1831505
4.714714 -0.18215267
4.715714 -0.1811448
4.716714 -0.18012698
4.717714 -0.17909929
4.718714 -0.17806180000000002
4.719714 -0.17701458
4.720714 -0.17595772999999998
4.721714 -0.17489132
4.722714 -0.17381543000000002
4.723714 -0.17273015
4.724714 -0.17163556
4.725714 -0.17053173
4.726714 -0.16941876
4.727714 -0.16829674
4.728714 -0.16716573999999998
4.729714 -0.16602585
4.730714 -0.16487716
4.731714 -0.16371976
4.732714 -0.16255372
4.733714 -0.16137914
4.734715 -0.16019612
4.735714 -0.15900474
4.736714 -0.15780508
4.737714 -0.15659723
4.738714 -0.1553813
4.739714 -0.15415737000000002
4.740714 -0.15292552
4.741714 -0.15168586
4.742714 -0.15043847
4.743714 -0.14918344
4.744714 -0.14792087
4.745714 -0.14665086
4.746714 -0.14537349
4.747715 -0.14408885999999999
4.748714 -0.14279707
4.749714 -0.14149821
4.750714 -0.14019238
4.751714 -0.13887967
4.752714 -0.13756019
4.753714 -0.13623401999999998
4.754714 -0.13490126
4.755714 -0.13356202
4.756714 -0.13221639
4.757714 -0.13086445
4.758714 -0.12950634
4.759714 -0.12814213
4.760714 -0.12677193
4.761714 -0.12539584
4.762714 -0.12401395999999999
4.763714 -0.12262639000000002
4.764714 -0.12123323999999999
4.765714 -0.11983460000000001
4.766714 -0.11843059
4.767715 -0.11702129
4.768714 -0.11560682
4.769714 -0.11418727
4.770714 -0.11276277
4.771714 -0.11133339999999999
4.772714 -0.10989928
4.773714 -0.1084605
4.774714 -0.10701718
4.775714 -0.10556942000000001
4.776714 -0.10411731999999999
4.777714 -0.102661
4.778714 -0.10120056000000001
4.779714 -0.099736103
4.780715 -0.098267733
4.781714 -0.096795568
4.782714 -0.095319707
4.783714 -0.093840266
4.784714 -0.092357345
4.785714 -0.090871059
4.786714 -0.089381507
4.787714 -0.087888807
4.788714 -0.08639306199999999
4.789714 -0.084894383
4.790714 -0.083392882
4.791714 -0.081888662
4.792714 -0.080381834
4.793715 -0.07887250400000001
4.794714 -0.077360787
4.795714 -0.075846788
4.796714 -0.074330618
4.797714 -0.07281238799999999
4.798714 -0.071292208
4.799714 -0.069770182
4.800714 -0.068246422
4.801714 -0.066721038
4.802714 -0.06519414
4.803714 -0.06366584
4.804714 -0.062136240999999995
4.805714 -0.060605456
4.806714 -0.059073592999999994
4.807714 -0.057540758
4.808714 -0.05600706799999999
4.809714 -0.054472627
4.810714 -0.052937539
4.811714 -0.051401921999999996
4.812714 -0.049865879999999994
4.813715 -0.048329521
4.814714 -0.046792955
4.815714 -0.04525629
4.816714 -0.043719634
4.817714 -0.042183097999999995
4.818714 -0.040646787999999996
4.819714 -0.039110813
4.820714 -0.037575277
4.821714 -0.036040292
4.822714 -0.034505964
4.823714 -0.032972402000000005
4.824714 -0.031439712999999994
4.825714 -0.029908004000000002
4.826715 -0.028377384000000002
4.827714 -0.026847957999999998
4.828714 -0.025319835000000002
4.829714 -0.023793119
4.830714 -0.022267918
4.831714 -0.02074434
4.832714 -0.019222489
4.833714 -0.017702473
4.834714 -0.016184397
4.835714 -0.014668365
4.836714 -0.013154485
4.837714 -0.011642861000000001
4.838714 -0.010133597000000001
4.839714 -0.0086267995
4.840714 -0.0071225717
4.841714 -0.0056210174
4.842714 -0.004122240399999999
4.843714 -0.0026263437
4.844714 -0.0011334302
4.845714 0.00035639762
4.846714 0.0018430376999999999
4.847714 0.0033263884999999997
4.848714 0.0048063488
4.849714 0.0062828178
4.850714 0.007755695
4.851714 0.0092248811
4.852714 0.010690276
4.853714 0.012151782
4.854714 0.0136093
4.855714 0.015062733
4.856714 0.016511981
4.857714 0.01795695
4.858714 0.019397543
4.859715 0.020833664000000002
4.860714 0.022265218
4.861714 0.02369211
4.862714 0.025114244999999997
4.863714 0.026531532
4.864714 0.027943874
4.865714 0.029351181
4.866714 0.03075336
4.867714 0.032150318
4.868714 0.033541964
4.869714 0.034928208
4.870714 0.036308958
4.871714 0.037684126
4.872715 0.039053621000000004
4.873714 0.040417357
4.874714 0.041775242000000004
4.875714 0.043127194
4.876714 0.044473121
4.877714 0.045812936
4.878714 0.047146555
4.879714 0.048473894000000003
4.880714 0.049794860999999996
4.881714 0.051109376
4.882714 0.052417355000000006
4.883714 0.053718715
4.884714 0.05501337
4.885714 0.056301244
4.886714 0.057582249
4.887714 0.058856304
4.888714 0.060123327
4.889714 0.061383244000000003
4.890714 0.062635972
4.891714 0.06388142899999999
4.892715 0.065119541
4.893714 0.066350226
4.894714 0.067573407
4.895714 0.06878901
4.896714 0.069996959
4.897714 0.071197178
4.898714 0.072389597
4.899714 0.073574134
4.900714 0.074750721
4.901714 0.07591927999999999
4.902714 0.07707974299999999
4.903714 0.078232039
4.904714 0.07937609899999999
4.905715 0.080511853
4.906714 0.08163923
4.907714 0.082758162
4.908714 0.083868578
4.909714 0.08497041400000001
4.910714 0.086063606
4.911714 0.08714809100000001
4.912714 0.088223803
4.913714 0.089290674
4.914714 0.090348645
4.915714 0.091397658
4.916714 0.092437648
4.917714 0.093468552
4.918715 0.094490318
4.919714 0.095502887
4.920714 0.0965062
4.921714 0.097500201
4.922714 0.098484836
4.923714 0.09946004700000001
4.924714 0.10042577999999999
4.925714 0.10138199
4.926714 0.10232863
4.927714 0.10326563
4.928714 0.10419294999999999
4.929714 0.10511053
4.930714 0.10601835000000001
4.931714 0.10691634000000001
4.932714 0.10780446
4.933714 0.10868267
4.934714 0.10955089999999999
4.935714 0.11040914000000002
4.936714 0.11125733
4.937714 0.11209543000000001
4.938715 0.11292339
4.939714 0.11374117
4.940714 0.11454874000000001
4.941714 0.11534606
4.942714 0.1161331
4.943714 0.1169098
4.944714 0.11767613
4.945714 0.11843207
4.946714 0.11917757
4.947714 0.11991259
4.948714 0.12063710999999999
4.949714 0.12135109
4.950714 0.12205448999999999
4.951715 0.1227473
4.952714 0.12342947
4.953714 0.12410098
4.954714 0.12476179
4.955714 0.12541187
4.956714 0.12605122
4.957714 0.12667978
4.958714 0.12729754
4.959714 0.12790447
4.960714 0.12850055
4.961714 0.12908576
4.962714 0.12966006
4.963714 0.13022344
4.964714 0.13077587000000002
4.965714 0.13131736
4.966714 0.13184786
4.967714 0.13236736
4.968714 0.13287585
4.969714 0.13337331
4.970714 0.13385972000000002
4.971714 0.13433506
4.972714 0.13479934
4.973714 0.13525252999999998
4.974714 0.13569463
4.975714 0.13612561
4.976714 0.13654548
4.977714 0.13695422
4.978714 0.13735183
4.979714 0.13773829
4.980714 0.13811361
4.981714 0.13847778
4.982714 0.1388308
4.983714 0.13917265
4.984715 0.13950336
4.985714 0.13982289
4.986714 0.14013126
4.987714 0.14042848
4.988714 0.14071454
4.989714 0.14098944
4.990714 0.14125319
4.991714 0.14150580000000001
4.992714 0.14174726999999998
4.993714 0.1419776
4.994714 0.1421968
4.995714 0.14240488
4.996714 0.14260185
4.997715 0.14278773
4.998714 0.14296253
4.999714 0.14312624999999998
5.000714 0.14327890000000001
5.001714 0.14342051
5.002714 0.14355108
5.003714 0.14367064
5.004714 0.1437792
5.005714 0.14387676000000002
5.006714 0.14396337
5.007714 0.14403902
5.008714 0.14410375
5.009714 0.14415757
5.010714 0.14420049999999998
5.011714 0.14423257
5.012714 0.14425379
5.013714 0.14426418
5.014714 0.14426379
5.015714 0.14425262
5.016714 0.14423070000000002
5.017715 0.14419806000000002
5.018714 0.14415472999999998
5.019714 0.14410074
5.020714 0.1440361
5.021714 0.14396086
5.022714 0.14387504
5.023714 0.14377867
5.024714 0.14367178
5.025714 0.1435544
5.026714 0.14342656
5.027714 0.14328831
5.028714 0.14313967
5.029714 0.14298068
5.030715 0.14281138
5.031714 0.1426318
5.032714 0.14244197
5.033714 0.14224194
5.034714 0.14203175999999998
5.035714 0.14181144
5.036714 0.14158104
5.037714 0.14134060999999998
5.038714 0.14109018
5.039714 0.14082979
5.040714 0.14055948999999998
5.041714 0.14027931999999999
5.042714 0.13998933
5.043715 0.13968957
5.044714 0.13938008
5.045714 0.13906092
5.046714 0.13873213
5.047714 0.13839375
5.048714 0.13804585
5.049714 0.13768846
5.050714 0.13732165
5.051714 0.13694547
5.052714 0.13655996
5.053714 0.13616518
5.054714 0.1357612
5.055714 0.13534806
5.056714 0.13492582
5.057714 0.13449454
5.058714 0.13405427
5.059714 0.13360508
5.060714 0.13314702
5.061714 0.13268015
5.062714 0.13220453000000001
5.063715 0.13172022
5.064714 0.13122729
5.065714 0.13072578999999998
5.066714 0.13021579
5.067714 0.12969734
5.068714 0.12917053
5.069714 0.1286354
5.070714 0.12809202
5.071714 0.12754046
5.072714 0.12698078000000002
5.073714 0.12641306
5.074714 0.12583735000000001
5.075714 0.12525372
5.076715 0.12466224000000001
5.077714 0.12406298
5.078714 0.123456
5.079714 0.12284139
5.080714 0.1222192
5.081714 0.12158949
5.082714 0.12095235
5.083714 0.12030785
5.084714 0.11965606
5.085714 0.11899702999999999
5.086714 0.11833085
5.087714 0.11765759999999999
5.088714 0.11697734
5.089714 0.11629014
5.090714 0.11559608
5.091714 0.11489524000000001
5.092714 0.11418768
5.093714 0.11347346999999999
5.094714 0.1127527
5.095714 0.11202543999999999
5.096714 0.11129177
5.097714 0.11055175
5.098714 0.10980547
5.099714 0.109053
5.100714 0.10829441
5.101714 0.10752979000000001
5.102714 0.10675922000000002
5.103714 0.10598277
5.104714 0.10520052
5.105714 0.10441255
5.106714 0.10361893999999999
5.107714 0.10281977
5.108714 0.10201512
5.109715 0.10120507000000001
5.110714 0.10038969
5.111714 0.099569082
5.112714 0.098743313
5.113714 0.09791246799999999
5.114714 0.09707663
5.115714 0.096235884
5.116714 0.095390313
5.117714 0.094539998
5.118714 0.093685021
5.119714 0.092825468
5.120714 0.091961422
5.121714 0.09109297
5.122715 0.09022019199999999
5.123714 0.08934317700000001
5.124714 0.088462007
5.125714 0.087576767
5.126714 0.086687546
5.127714 0.085794425
5.128714 0.08489749199999999
5.129714 0.08399683299999999
5.130714 0.083092536
5.131714 0.08218468300000001
5.132714 0.08127336
5.133714 0.080358656
5.134714 0.079440657
5.135714 0.078519445
5.136714 0.077595108
5.137714 0.076667732
5.138714 0.075737404
5.139714 0.074804213
5.140714 0.07386824
5.141714 0.072929572
5.142715 0.071988296
5.143714 0.071044499
5.144714 0.070098264
5.145714 0.069149683
5.146714 0.068198837
5.147714 0.067245815
5.148714 0.06629069700000001
5.149714 0.06533357699999999
5.150714 0.064374536
5.151714 0.06341366100000001
5.152714 0.06245104
5.153714 0.061486755000000004
5.154714 0.060520892
5.155715 0.059553538
5.156714 0.058584782999999994
5.157714 0.057614704999999995
5.158714 0.056643394
5.159714 0.055670936000000004
5.160714 0.054697413
5.161714 0.053722918
5.162714 0.052747525999999996
5.163714 0.051771331000000004
5.164714 0.050794415
5.165714 0.049816864
5.166714 0.048838765
5.167714 0.047860204
5.168715 0.046881265
5.169714 0.045902032
5.170714 0.044922589
5.171714 0.043943024
5.172714 0.042963421
5.173714 0.041983865
5.174714 0.041004439
5.175714 0.040025232
5.176714 0.039046325
5.177714 0.038067804000000004
5.178714 0.037089753
5.179714 0.036112257
5.180714 0.035135399
5.181714 0.034159262
5.182714 0.033183931
5.183714 0.032209489
5.184714 0.031236018
5.185714 0.030263604
5.186714 0.029292327
5.187714 0.02832227
5.188715 0.027353517
5.189714 0.026386147000000002
5.190714 0.025420243
5.191714 0.024455885
5.192714 0.023493154999999998
5.193714 0.022532132
5.194714 0.021572897
5.195714 0.02061553
5.196714 0.019660108
5.197714 0.01870671
5.198714 0.017755415
5.199714 0.016806301
5.200714 0.015859446
5.201715 0.014914924
5.202714 0.013972814
5.203714 0.013033191
5.204714 0.01209613
5.205714 0.011161705000000001
5.206714 0.010229991
5.207714 0.0093010618
5.208714 0.008374991699999999
5.209714 0.0074518532
5.210714 0.006531718099999999
5.211714 0.0056146589
5.212714 0.004700747
5.213714 0.0037900536
5.214714 0.0028826489
5.215714 0.0019786032000000003
5.216714 0.0010779861
5.217714 0.00018086708
5.218714 -0.00071268528
5.219714 -0.0016026024000000002
5.220714 -0.0024888164
5.221714 -0.00337126
5.222714 -0.0042498657
5.223714 -0.0051245672
5.224714 -0.0059952978
5.225714 -0.006861992
5.226714 -0.0077245837
5.227714 -0.0085830085
5.228714 -0.0094372015
5.229714 -0.010287099
5.230714 -0.011132636
5.231714 -0.011973751000000001
5.232714 -0.01281038
5.233714 -0.013642461000000002
5.234715 -0.014469932999999999
5.235714 -0.015292733000000001
5.236714 -0.016110800999999998
5.237714 -0.016924075
5.238714 -0.017732498000000003
5.239714 -0.018536008
5.240714 -0.019334548
5.241714 -0.020128058
5.242714 -0.020916481
5.243714 -0.021699759
5.244714 -0.022477837
5.245714 -0.023250659
5.246714 -0.024018167
5.247715 -0.024780308
5.248714 -0.025537028
5.249714 -0.026288274
5.250714 -0.027033989
5.251714 -0.027774123
5.252714 -0.028508625000000003
5.253714 -0.029237443
5.254714 -0.029960528
5.255714 -0.030677827
5.256714 -0.031389293
5.257714 -0.032094878
5.258714 -0.032794531
5.259714 -0.033488206
5.260714 -0.03417586
5.261714 -0.034857442
5.262714 -0.03553291
5.263714 -0.036202217
5.264714 -0.036865321
5.265714 -0.03752218
5.266714 -0.03817275
5.267715 -0.038816986
5.268714 -0.039454852
5.269714 -0.040086305999999995
5.270714 -0.040711308
5.271714 -0.04132982
5.272714 -0.041941804
5.273714 -0.042547222
5.274714 -0.043146036
5.275714 -0.043738211
5.276714 -0.044323714
5.277714 -0.044902503999999996
5.278714 -0.045474555
5.279714 -0.04603983
5.280715 -0.046598294000000005
5.281714 -0.047149920000000005
5.282714 -0.047694673
5.283714 -0.048232527
5.284714 -0.04876345
5.285714 -0.049287413
5.286714 -0.049804384
5.287714 -0.050314341000000005
5.288714 -0.050817255
5.289714 -0.051313097
5.290714 -0.05180184399999999
5.291714 -0.052283471
5.292714 -0.052757951000000004
5.293715 -0.053225259999999996
5.294714 -0.053685373999999994
5.295714 -0.05413827
5.296714 -0.054583930999999995
5.297714 -0.055022328
5.298714 -0.055453443
5.299714 -0.055877259000000006
5.300714 -0.056293752
5.301714 -0.056702906000000004
5.302714 -0.05710470100000001
5.303714 -0.057499117
5.304714 -0.057886139
5.305714 -0.058265752
5.306714 -0.05863793800000001
5.307714 -0.059002679
5.308714 -0.059359962999999995
5.309714 -0.059709779
5.310714 -0.060052116
5.311714 -0.060386956
5.312714 -0.060714287
5.313715 -0.061034103
5.314714 -0.061346393000000006
5.315714 -0.061651145
5.316714 -0.061948353000000005
5.317714 -0.062238006000000005
5.318714 -0.062520098
5.319714 -0.062794622
5.320714 -0.06306157400000001
5.321714 -0.063320948
5.322714 -0.063572743
5.323714 -0.063816953
5.324714 -0.064053573
5.325714 -0.06428260200000001
5.326715 -0.064504042
5.327714 -0.064717891
5.328714 -0.06492415
5.329714 -0.065122818
5.330714 -0.065313902
5.331714 -0.065497396
5.332714 -0.06567331100000001
5.333714 -0.065841648
5.334714 -0.066002406
5.335714 -0.066155597
5.336714 -0.066301221
5.337714 -0.066439289
5.338714 -0.066569808
5.339714 -0.066692784
5.340714 -0.066808227
5.341714 -0.066916144
5.342714 -0.067016546
5.343714 -0.06710944
5.344714 -0.06719484199999999
5.345714 -0.067272765
5.346714 -0.067343219
5.347714 -0.067406218
5.348714 -0.06746177099999999
5.349714 -0.067509897
5.350714 -0.067550613
5.351714 -0.067583931
5.352714 -0.067609869
5.353714 -0.067628443
5.354714 -0.067639671
5.355714 -0.067643571
5.356714 -0.067640166
5.357714 -0.06762947300000001
5.358714 -0.06761151
5.359715 -0.0675863
5.360714 -0.067553867
5.361714 -0.067514228
5.362714 -0.06746740500000001
5.363714 -0.067413424
5.364714 -0.067352311
5.365714 -0.06728408599999999
5.366714 -0.067208777
5.367714 -0.067126408
5.368714 -0.067037006
5.369714 -0.066940603
5.370714 -0.06683722
5.371714 -0.066726882
5.372715 -0.06660962200000001
5.373714 -0.06648547099999999
5.374714 -0.066354458
5.375714 -0.06621661
5.376714 -0.066071964
5.377714 -0.06592054900000001
5.378714 -0.065762392
5.379714 -0.065597531
5.380714 -0.065425999
5.381714 -0.065247831
5.382714 -0.06506305700000001
5.383714 -0.064871716
5.384714 -0.06467384500000001
5.385714 -0.06446947800000001
5.386714 -0.064258656
5.387714 -0.06404141299999999
5.388714 -0.063817791
5.389714 -0.063587824
5.390714 -0.063351553
5.391714 -0.063109025
5.392715 -0.062860275
5.393714 -0.06260534300000001
5.394714 -0.062344276
5.395714 -0.062077108
5.396714 -0.061803893
5.397714 -0.061524665
5.398714 -0.061239471000000004
5.399714 -0.060948356999999995
5.400714 -0.060651369999999996
5.401714 -0.06034855
5.402714 -0.060039945
5.403714 -0.059725600000000004
5.404714 -0.059405563
5.405715 -0.059079879
5.406714 -0.058748602000000004
5.407714 -0.058411772
5.408714 -0.058069441
5.409714 -0.057721656
5.410714 -0.057368464
5.411714 -0.057009916
5.412714 -0.05664606
5.413714 -0.056276948
5.414714 -0.055902626
5.415714 -0.055523153000000006
5.416714 -0.055138569
5.417714 -0.05474893300000001
5.418715 -0.054354296
5.419714 -0.053954707
5.420714 -0.053550216
5.421714 -0.053140876000000004
5.422714 -0.052726746
5.423714 -0.052307872
5.424714 -0.051884312
5.425714 -0.051456114
5.426714 -0.051023334
5.427714 -0.050586031
5.428714 -0.050144253
5.429714 -0.049698056
5.430714 -0.0492475
5.431714 -0.048792636
5.432714 -0.048333522999999996
5.433714 -0.047870212999999995
5.434714 -0.047402765
5.435714 -0.046931236
5.436714 -0.046455683000000005
5.437714 -0.045976162
5.438715 -0.045492729999999995
5.439714 -0.045005447
5.440714 -0.044514370000000004
5.441714 -0.044019558
5.442714 -0.043521071
5.443714 -0.043018963
5.444714 -0.042513298
5.445714 -0.042004132
5.446714 -0.041491527
5.447714 -0.040975542
5.448714 -0.040456239
5.449714 -0.039933677
5.450714 -0.039407916
5.451715 -0.038879018
5.452714 -0.038347041
5.453714 -0.037812049
5.454714 -0.037274101999999996
5.455714 -0.036733262999999995
5.456714 -0.036189592
5.457714 -0.035643153
5.458714 -0.035094006999999997
5.459714 -0.034542216
5.460714 -0.033987843000000004
5.461714 -0.03343095
5.462714 -0.032871597999999995
5.463714 -0.032309853
5.464714 -0.031745774000000004
5.465714 -0.031179428000000002
5.466714 -0.030610876
5.467714 -0.030040179
5.468714 -0.029467404
5.469714 -0.028892612
5.470714 -0.028315867999999998
5.471714 -0.027737231
5.472714 -0.027156767
5.473714 -0.026574539
5.474714 -0.025990611
5.475714 -0.025405045
5.476714 -0.024817907
5.477714 -0.024229258
5.478714 -0.02363916
5.479714 -0.023047677
5.480714 -0.022454873
5.481714 -0.02186081
5.482714 -0.02126555
5.483714 -0.020669159
5.484715 -0.020071698
5.485714 -0.01947323
5.486714 -0.018873818
5.487714 -0.018273525000000002
5.488714 -0.017672413
5.489714 -0.017070546
5.490714 -0.016467986
5.491714 -0.015864796
5.492714 -0.01526104
5.493714 -0.014656779
5.494714 -0.014052075999999998
5.495714 -0.013446994
5.496714 -0.012841594999999999
5.497715 -0.012235942999999999
5.498714 -0.011630099999999999
5.499714 -0.011024129
5.500714 -0.010418092
5.501714 -0.0098120516
5.502714 -0.0092060705
5.503714 -0.0086002117
5.504714 -0.007994537000000001
5.505714 -0.0073891089
5.506714 -0.006783990100000001
5.507714 -0.0061792431000000005
5.508714 -0.0055749297
5.509714 -0.0049711121
5.510714 -0.0043678527
5.511714 -0.0037652131000000004
5.512714 -0.0031632553
5.513714 -0.0025620408
5.514714 -0.0019616311
5.515714 -0.0013620878
5.516714 -0.00076347205
5.517715 -0.00016584482
5.518714 0.0004307331
5.519714 0.0010262010999999998
5.520714 0.0016204987
5.521714 0.0022135657
5.522714 0.0028053422000000002
5.523714 0.0033957683999999997
5.524714 0.0039847851
5.525714 0.0045723329
5.526714 0.0051583526999999995
5.527714 0.005742786
5.528714 0.0063255749
5.529714 0.0069066606
5.530715 0.0074859854
5.531714 0.0080634913
5.532714 0.0086391214
5.533714 0.009212818999999999
5.534714 0.009784526600000001
5.535714 0.010354188
5.536714 0.010921748
5.537714 0.011487149
5.538714 0.012050337
5.539714 0.012611256000000001
5.540714 0.01316985
5.541714 0.013726065999999999
5.542714 0.01427985
5.543715 0.014831145999999998
5.544714 0.0153799
5.545714 0.015926061
5.546714 0.016469574
5.547714 0.017010387000000002
5.548714 0.017548447
5.549714 0.018083703
5.550714 0.018616102000000002
5.551714 0.019145594
5.552714 0.019672127
5.553714 0.02019565
5.554714 0.020716113999999997
5.555714 0.021233468
5.556714 0.021747663
5.557714 0.022258649000000002
5.558714 0.022766378
5.559714 0.023270801
5.560714 0.02377187
5.561714 0.024269539
5.562714 0.024763759999999996
5.563715 0.025254485
5.564714 0.025741669000000002
5.565714 0.026225264
5.566714 0.026705226999999998
5.567714 0.027181511000000002
5.568714 0.02765407
5.569714 0.028122862999999998
5.570714 0.028587846
5.571714 0.029048973000000002
5.572714 0.029506203
5.573714 0.029959491999999997
5.574714 0.0304088
5.575714 0.030854085000000003
5.576715 0.031295305
5.577714 0.031732421
5.578714 0.03216539
5.579714 0.032594174000000004
5.580714 0.033018735
5.581714 0.033439032
5.582714 0.033855027999999995
5.583714 0.034266684
5.584714 0.034673963
5.585714 0.035076829999999996
5.586714 0.035475246999999994
5.587714 0.035869179
5.588714 0.036258591
5.589714 0.036643448
5.590714 0.037023716
5.591714 0.037399359
5.592714 0.037770346
5.593714 0.038136644
5.594714 0.038498221
5.595714 0.038855046
5.596714 0.039207085999999995
5.597714 0.039554312
5.598714 0.039896692000000004
5.599714 0.0402342
5.600714 0.040566805
5.601714 0.040894476
5.602714 0.041217187999999995
5.603714 0.041534912
5.604714 0.041847621
5.605714 0.042155286
5.606714 0.042457884
5.607714 0.04275539
5.608714 0.043047775
5.609715 0.043335016
5.610714 0.04361709
5.611714 0.043893972
5.612714 0.044165639
5.613714 0.044432067
5.614714 0.044693233
5.615714 0.044949117000000004
5.616714 0.045199695000000005
5.617714 0.045444947
5.618714 0.045684856
5.619714 0.045919398
5.620714 0.046148556
5.621714 0.046372309
5.622715 0.04659064
5.623714 0.046803528999999996
5.624714 0.047010960000000004
5.625714 0.047212918
5.626714 0.047409383
5.627714 0.047600342000000004
5.628714 0.047785777
5.629714 0.047965677
5.630714 0.048140023
5.631714 0.048308805
5.632714 0.048472011
5.633714 0.048629625
5.634714 0.048781637
5.635714 0.048928038
5.636714 0.049068813999999995
5.637714 0.049203954
5.638714 0.049333455
5.639714 0.049457297
5.640714 0.049575482000000004
5.641714 0.049687998
5.642715 0.049794838
5.643714 0.049895997000000004
5.644714 0.04999146300000001
5.645714 0.050081237
5.646714 0.050165312
5.647714 0.050243683000000004
5.648714 0.050316349
5.649714 0.050383305999999996
5.650714 0.05044454599999999
5.651714 0.050500076000000005
5.652714 0.05054989000000001
5.653714 0.050593988
5.654714 0.050632365000000006
5.655715 0.050665024999999995
5.656714 0.050691969
5.657714 0.050713203
5.658714 0.050728722000000004
5.659714 0.05073853
5.660714 0.050742633
5.661714 0.050741038
5.662714 0.050733745
5.663714 0.050720759
5.664714 0.050702086
5.665714 0.050677726
5.666714 0.050647696
5.667714 0.050611998
5.668715 0.050570634999999996
5.669714 0.050523621
5.670714 0.050470966
5.671714 0.050412676999999996
5.672714 0.050348765
5.673714 0.050279242
5.674714 0.050204112999999995
5.675714 0.050123390999999996
5.676714 0.050037092
5.677714 0.049945223
5.678714 0.049847801
5.679714 0.049744837
5.680714 0.049636344
5.681714 0.049522339
5.682714 0.04940283299999999
5.683714 0.049277843
5.684714 0.049147388
5.685714 0.049011479000000004
5.686714 0.048870133
5.687714 0.048723369
5.688715 0.048571202
5.689714 0.048413649
5.690714 0.048250731
5.691714 0.048082464000000005
5.692714 0.047908872
5.693714 0.047729971
5.694714 0.047545781
5.695714 0.047356324
5.696714 0.047161619
5.697714 0.046961691
5.698714 0.046756558
5.699714 0.046546245
5.700714 0.046330775000000005
5.701715 0.046110171
5.702714 0.045884456000000004
5.703714 0.045653657
5.704714 0.045417799
5.705714 0.045176907
5.706714 0.044931009
5.707714 0.044680128
5.708714 0.044424293
5.709714 0.044163532
5.710714 0.043897872000000004
5.711714 0.043627343
5.712714 0.043351974
5.713714 0.043071795
5.714714 0.042786836
5.715714 0.042497127999999995
5.716714 0.042202698999999996
5.717714 0.041903584
5.718714 0.041599813
5.719714 0.04129142
5.720714 0.040978438
5.721714 0.040660898
5.722714 0.040338834999999997
5.723714 0.040012284
5.724714 0.039681277
5.725714 0.039345853
5.726714 0.039006042000000005
5.727714 0.038661883
5.728714 0.038313412
5.729714 0.037960664
5.730714 0.037603677
5.731714 0.037242487
5.732714 0.036877132
5.733714 0.03650765
5.734715 0.036134079
5.735714 0.03575646
5.736714 0.035374827
5.737714 0.034989222
5.738714 0.034599684
5.739714 0.034206253
5.740714 0.033808968
5.741714 0.033407871
5.742714 0.033003002000000004
5.743714 0.032594401
5.744714 0.032182111
5.745714 0.031766169999999996
5.746714 0.031346624000000003
5.747715 0.030923513
5.748714 0.030496879
5.749714 0.030066765999999998
5.750714 0.029633215
5.751714 0.029196270000000003
5.752714 0.028755976
5.753714 0.028312372
5.754714 0.027865506
5.755714 0.027415421000000002
5.756714 0.026962161
5.757714 0.026505772
5.758714 0.026046298
5.759714 0.025583786
5.760714 0.025118279
5.761714 0.024649824
5.762714 0.024178467
5.763714 0.023704254
5.764714 0.023227229999999998
5.765714 0.022747444999999998
5.766714 0.022264944000000002
5.767715 0.021779774000000002
5.768714 0.021291984
5.769714 0.020801622000000002
5.770714 0.020308735999999997
5.771714 0.019813373000000002
5.772714 0.019315582
5.773714 0.018815414000000003
5.774714 0.018312917
5.775714 0.017808142
5.776714 0.017301137
5.777714 0.016791953000000002
5.778714 0.016280639
5.779714 0.015767248
5.780715 0.015251827
5.781714 0.014734431
5.782714 0.014215110000000001
5.783714 0.013693914
5.784714 0.013170896000000001
5.785714 0.012646108
5.786714 0.012119600999999999
5.787714 0.011591427999999999
5.788714 0.011061642
5.789714 0.010530293
5.790714 0.0099974357
5.791714 0.0094631214
5.792714 0.0089274035
5.793715 0.0083903346
5.794714 0.0078519675
5.795714 0.0073123549
5.796714 0.006771549700000001
5.797714 0.0062296051000000005
5.798714 0.0056865741
5.799714 0.0051425097
5.800714 0.0045974648
5.801714 0.0040514922
5.802714 0.0035046451000000003
5.803714 0.0029569766
5.804714 0.0024085397
5.805714 0.0018593871999999997
5.806714 0.0013095721
5.807714 0.00075914731
5.808714 0.00020816587
5.809714 -0.00034331943
5.810714 -0.0008952556500000001
5.811714 -0.0014475899
5.812714 -0.0020002692
5.813715 -0.0025532408000000003
5.814714 -0.0031064519
5.815714 -0.0036598496
5.816714 -0.0042133812
5.817714 -0.0047669939000000005
5.818714 -0.0053206346
5.819714 -0.0058742505999999995
5.820714 -0.006427789000000001
5.821714 -0.0069811976999999996
5.822714 -0.0075344235999999995
5.823714 -0.0080874139
5.824714 -0.008640116
5.825714 -0.0091924769
5.826715 -0.0097444441
5.827714 -0.010295965
5.828714 -0.010846988
5.829714 -0.011397459
5.830714 -0.011947328
5.831714 -0.012496539999999999
5.832714 -0.013045044
5.833714 -0.013592787
5.834714 -0.014139717999999999
5.835714 -0.014685784
5.836714 -0.015230931999999999
5.837714 -0.015775113
5.838714 -0.016318271999999998
5.839714 -0.016860358000000002
5.840714 -0.017401320999999997
5.841714 -0.017941109
5.842714 -0.018479668
5.843714 -0.019016948
5.844714 -0.019552898
5.845714 -0.020087467
5.846714 -0.020620602000000002
5.847714 -0.021152255000000002
5.848714 -0.021682374
5.849714 -0.022210907000000002
5.850714 -0.022737804
5.851714 -0.023263016
5.852714 -0.023786492
5.853714 -0.024308180999999998
5.854714 -0.024828035
5.855714 -0.025346002
5.856714 -0.025862033000000003
5.857714 -0.02637608
5.858714 -0.026888092
5.859715 -0.027398023
5.860714 -0.027905824000000003
5.861714 -0.028411445
5.862714 -0.028914836
5.863714 -0.029415952
5.864714 -0.029914745
5.865714 -0.030411166
5.866714 -0.030905168
5.867714 -0.031396705999999996
5.868714 -0.031885735
5.869714 -0.032372205
5.870714 -0.032856071
5.871714 -0.033337288
5.872715 -0.03381581
5.873714 -0.034291594
5.874714 -0.034764592000000004
5.875714 -0.035234762
5.876714 -0.035702059
5.877714 -0.036166437
5.878714 -0.036627855
5.879714 -0.037086269000000005
5.880714 -0.037541636
5.881714 -0.037993913
5.882714 -0.038443058
5.883714 -0.038889030000000005
5.884714 -0.039331787
5.885714 -0.039771286999999995
5.886714 -0.040207486
5.887714 -0.040640347
5.888714 -0.04106983
5.889714 -0.041495889
5.890714 -0.041918488999999996
5.891714 -0.042337587
5.892715 -0.042753146
5.893714 -0.043165125
5.894714 -0.043573487
5.895714 -0.04397819
5.896714 -0.044379197
5.897714 -0.04477647
5.898714 -0.045169970999999996
5.899714 -0.045559663
5.900714 -0.045945507
5.901714 -0.046327469
5.902714 -0.04670551
5.903714 -0.047079593
5.904714 -0.047449683
5.905715 -0.047815745
5.906714 -0.048177745
5.907714 -0.048535643
5.908714 -0.048889412
5.909714 -0.049239013
5.910714 -0.04958441100000001
5.911714 -0.049925572
5.912714 -0.050262467000000005
5.913714 -0.050595059000000005
5.914714 -0.050923321
5.915714 -0.051247218
5.916714 -0.051566719999999996
5.917714 -0.051881791999999996
5.918715 -0.052192411
5.919714 -0.052498542999999995
5.920714 -0.052800152
5.921714 -0.053097215
5.922714 -0.053389702
5.923714 -0.053677586
5.924714 -0.053960836
5.925714 -0.054239429
5.926714 -0.054513336999999995
5.927714 -0.05478253
5.928714 -0.055046979
5.929714 -0.055306667
5.930714 -0.055561564
5.931714 -0.05581164200000001
5.932714 -0.056056881999999995
5.933714 -0.056297256
5.934714 -0.056532747
5.935714 -0.056763324999999996
5.936714 -0.056988973
5.937714 -0.057209667000000006
5.938715 -0.057425391
5.939714 -0.05763612
5.940714 -0.057841832
5.941714 -0.058042508
5.942714 -0.058238133
5.943714 -0.058428680999999996
5.944714 -0.058614142
5.945714 -0.058794493
5.946714 -0.058969720999999996
5.947714 -0.059139804
5.948714 -0.05930473
5.949714 -0.059464486999999996
5.950714 -0.059619057
5.951715 -0.059768424
5.952714 -0.059912574999999996
5.953714 -0.060051498999999994
5.954714 -0.060185179000000005
5.955714 -0.060313608
5.956714 -0.06043677
5.957714 -0.060554658
5.958714 -0.060667255
5.959714 -0.060774555
5.960714 -0.060876546000000004
5.961714 -0.060973216999999996
5.962714 -0.061064563
5.963714 -0.061150569999999994
5.964714 -0.061231234999999995
5.965714 -0.061306544
5.966714 -0.061376492000000005
5.967714 -0.061441073000000006
5.968714 -0.061500281999999996
5.969714 -0.061554112
5.970714 -0.061602553000000004
5.971714 -0.061645603
5.972714 -0.061683251999999994
5.973714 -0.061715499
5.974714 -0.061742344
5.975714 -0.061763776
5.976714 -0.061779795
5.977714 -0.061790401
5.978714 -0.061795587
5.979714 -0.061795354
5.980714 -0.061789696
5.981714 -0.06177861900000001
5.982714 -0.061762118
5.983714 -0.061740197
5.984715 -0.061712851
5.985714 -0.061680085
5.986714 -0.061641901
5.987714 -0.061598298
5.988714 -0.061549281000000004
5.989714 -0.061494850999999996
5.990714 -0.061435014
5.991714 -0.061369769000000005
5.992714 -0.061299127999999994
5.993714 -0.061223091
5.994714 -0.061141665000000005
5.995714 -0.06105486
5.996714 -0.06096267600000001
5.997715 -0.060865126000000006
5.998714 -0.060762215
5.999714 -0.060653954
6.000714 -0.06054035
6.001714 -0.060421415
6.002714 -0.060297153000000006
6.003714 -0.060167583000000004
6.004714 -0.06003271
6.005714 -0.059892546000000005
6.006714 -0.059747101999999996
6.007714 -0.059596391
6.008714 -0.059440429
6.009714 -0.059279229
6.010714 -0.059112802000000006
6.011714 -0.058941165
6.012714 -0.05876433
6.013714 -0.058582315
6.014714 -0.05839513599999999
6.015714 -0.058202806
6.016714 -0.058005343
6.017715 -0.057802768000000004
6.018714 -0.057595095
6.019714 -0.057382340000000004
6.020714 -0.057164527
6.021714 -0.056941668
6.022714 -0.05671379
6.023714 -0.056480907000000004
6.024714 -0.056243042
6.025714 -0.056000217
6.026714 -0.055752449999999995
6.027714 -0.055499759
6.028714 -0.055242173
6.029714 -0.054979708999999995
6.030715 -0.054712396
6.031714 -0.054440252
6.032714 -0.054163300000000004
6.033714 -0.053881563
6.034714 -0.05359507
6.035714 -0.053303846
6.036714 -0.053007912
6.037714 -0.052707293
6.038714 -0.052402017
6.039714 -0.052092108000000005
6.040714 -0.051777593999999996
6.041714 -0.051458506
6.042714 -0.051134865
6.043715 -0.050806701999999995
6.044714 -0.050474045999999995
6.045714 -0.050136924
6.046714 -0.049795362
6.047714 -0.049449393
6.048714 -0.04909904700000001
6.049714 -0.048744353
6.050714 -0.048385342000000005
6.051714 -0.048022048
6.052714 -0.047654498
6.053714 -0.047282729
6.054714 -0.046906772
6.055714 -0.046526658
6.056714 -0.046142421
6.057714 -0.045754094
6.058714 -0.045361713
6.059714 -0.044965313
6.060714 -0.044564928999999996
6.061714 -0.044160595000000004
6.062714 -0.043752347000000004
6.063715 -0.043340222
6.064714 -0.042924259
6.065714 -0.042504491
6.066714 -0.042080957999999995
6.067714 -0.041653699
6.068714 -0.04122275
6.069714 -0.040788151
6.070714 -0.040349941
6.071714 -0.039908156
6.072714 -0.039462838
6.073714 -0.039014028
6.074714 -0.038561766000000004
6.075714 -0.038106091
6.076715 -0.037647045
6.077714 -0.037184666000000005
6.078714 -0.036718999
6.079714 -0.036250083999999995
6.080714 -0.035777965
6.081714 -0.035302681
6.082714 -0.034824276
6.083714 -0.034342791
6.084714 -0.03385827
6.085714 -0.033370758
6.086714 -0.032880296999999996
6.087714 -0.032386929
6.088714 -0.0318907
6.089714 -0.031391651
6.090714 -0.030889828
6.091714 -0.030385275
6.092714 -0.029878039000000002
6.093714 -0.029368163
6.094714 -0.028855690999999996
6.095714 -0.028340670000000002
6.096714 -0.027823146
6.097714 -0.027303162
6.098714 -0.026780766
6.099714 -0.026256003
6.100714 -0.025728921
6.101714 -0.025199566
6.102714 -0.024667985
6.103714 -0.024134225
6.104714 -0.023598333
6.105714 -0.023060356
6.106714 -0.022520342
6.107714 -0.021978338
6.108714 -0.021434393
6.109715 -0.020888555
6.110714 -0.020340874
6.111714 -0.019791395
6.112714 -0.019240168
6.113714 -0.018687244000000002
6.114714 -0.018132669
6.115714 -0.017576494
6.116714 -0.017018769
6.117714 -0.016459542
6.118714 -0.015898862
6.119714 -0.015336781999999998
6.120714 -0.014773349000000002
6.121714 -0.014208615
6.122715 -0.013642630000000001
6.123714 -0.013075443999999999
6.124714 -0.012507109
6.125714 -0.011937675
6.126714 -0.011367191
6.127714 -0.010795711000000001
6.128714 -0.010223284
6.129714 -0.009649962900000001
6.130714 -0.0090757982
6.131714 -0.0085008411
6.132714 -0.007925143999999999
6.133714 -0.0073487579
6.134714 -0.0067717352
6.135714 -0.0061941268
6.136714 -0.005615985
6.137714 -0.0050373616
6.138714 -0.0044583085
6.139714 -0.0038788774
6.140714 -0.0032991204
6.141714 -0.0027190896
6.142715 -0.0021388367
6.143714 -0.0015584137
6.144714 -0.0009778723299999998
6.145714 -0.00039726442
6.146714 0.00018335828
6.147714 0.00076394408
6.148714 0.0013444414
6.149714 0.0019247987
6.150714 0.0025049645000000003
6.151714 0.0030848874
6.152714 0.0036645164
6.153714 0.0042438005
6.154714 0.0048226884000000005
6.155715 0.0054011292
6.156714 0.0059790724
6.157714 0.0065564673
6.158714 0.007133263700000001
6.159714 0.007709410399999999
6.160714 0.0082848579
6.161714 0.008859556
6.162714 0.0094334551
6.163714 0.010006504
6.164714 0.010578655000000001
6.165714 0.011149856999999999
6.166714 0.011720061
6.167714 0.012289218
6.168715 0.012857278
6.169714 0.013424191
6.170714 0.013989910000000001
6.171714 0.014554385
6.172714 0.015117567
6.173714 0.015679408000000002
6.174714 0.016239859000000002
6.175714 0.016798872
6.176714 0.017356398
6.177714 0.01791239
6.178714 0.0184668
6.179714 0.019019577
6.180714 0.019570677
6.181714 0.02012005
6.182714 0.020667649
6.183714 0.021213425
6.184714 0.021757334
6.185714 0.022299325999999998
6.186714 0.022839355
6.187714 0.023377374
6.188715 0.023913335
6.189714 0.024447194
6.190714 0.024978901
6.191714 0.025508410000000002
6.192714 0.026035678000000003
6.193714 0.026560656
6.194714 0.0270833
6.195714 0.027603563
6.196714 0.028121399
6.197714 0.028636763000000003
6.198714 0.029149611000000002
6.199714 0.029659894
6.200714 0.03016757
6.201715 0.030672594000000004
6.202714 0.031174923
6.203714 0.031674511
6.204714 0.032171313
6.205714 0.032665287
6.206714 0.03315639
6.207714 0.033644578
6.208714 0.034129806
6.209714 0.034612033
6.210714 0.035091219
6.211714 0.03556732
6.212714 0.036040292
6.213714 0.036510098000000005
6.214714 0.036976693000000005
6.215714 0.037440038
6.216714 0.037900093999999995
6.217714 0.03835682
6.218714 0.038810176
6.219714 0.039260124
6.220714 0.039706627
6.221714 0.040149642
6.222714 0.040589136
6.223714 0.041025071
6.224714 0.041457408
6.225714 0.041886113
6.226714 0.042311149
6.227714 0.042732479000000004
6.228714 0.04315007
6.229714 0.043563888
6.230714 0.043973897
6.231714 0.044380064
6.232714 0.044782358
6.233714 0.045180743
6.234715 0.045575187
6.235714 0.045965661000000005
6.236714 0.046352131
6.237714 0.046734564
6.238714 0.047112931
6.239714 0.047487204
6.240714 0.047857349
6.241714 0.048223336
6.242714 0.048585137
6.243714 0.048942724
6.244714 0.049296062
6.245714 0.049645128000000004
6.246714 0.049989892
6.247715 0.050330324999999995
6.248714 0.050666404000000005
6.249714 0.05099809500000001
6.250714 0.051325373
6.251714 0.051648211
6.252714 0.051966583000000004
6.253714 0.052280462
6.254714 0.052589824
6.255714 0.052894646
6.256714 0.053194899000000004
6.257714 0.05349055900000001
6.258714 0.053781597
6.259714 0.054067996
6.260714 0.054349727
6.261714 0.054626772
6.262714 0.054899103
6.263714 0.055166701
6.264714 0.055429543000000005
6.265714 0.055687607
6.266714 0.055940868
6.267715 0.056189315999999996
6.268714 0.056432921000000004
6.269714 0.056671665999999996
6.270714 0.056905531999999995
6.271714 0.057134503999999996
6.272714 0.057358561999999995
6.273714 0.057577691
6.274714 0.057791872
6.275714 0.058001088
6.276714 0.058205321000000004
6.277714 0.05840456
6.278714 0.058598787000000006
6.279714 0.058787991
6.280715 0.058972159999999996
6.281714 0.059151277
6.282714 0.059325329
6.283714 0.059494306
6.284714 0.05965820200000001
6.285714 0.059816998
6.286714 0.059970689
6.287714 0.060119265
6.288714 0.060262711
6.289714 0.060401025
6.290714 0.060534198
6.291714 0.06066222599999999
6.292714 0.060785096000000004
6.293715 0.060902804000000005
6.294714 0.061015348000000004
6.295714 0.061122718000000006
6.296714 0.06122491299999999
6.297714 0.061321928
6.298714 0.061413756
6.299714 0.061500398000000005
6.300714 0.061581848
6.301714 0.061658112
6.302714 0.061729177999999996
6.303714 0.061795051000000004
6.304714 0.061855733
6.305714 0.061911216000000005
6.306714 0.061961508
6.307714 0.062006601
6.308714 0.062046503
6.309714 0.062081218
6.310714 0.062110741
6.311714 0.062135077
6.312714 0.062154232999999996
6.313715 0.062168209
6.314714 0.062177003999999994
6.315714 0.062180631
6.316714 0.062179087999999993
6.317714 0.062172383
6.318714 0.06216052
6.319714 0.062143506
6.320714 0.062121346
6.321714 0.062094047
6.322714 0.062061612999999995
6.323714 0.06202405800000001
6.324714 0.061981386
6.325714 0.061933603000000004
6.326715 0.061880721
6.327714 0.061822747000000004
6.328714 0.06175969
6.329714 0.061691564000000004
6.330714 0.06161838
6.331714 0.061540143000000005
6.332714 0.061456870999999996
6.333714 0.061368576
6.334714 0.061275269
6.335714 0.061176962
6.336714 0.061073672
6.337714 0.060965412000000004
6.338714 0.060852197999999996
6.339714 0.060734042
6.340714 0.060610967999999994
6.341714 0.060482986999999995
6.342714 0.060350116
6.343714 0.06021237399999999
6.344714 0.060069776
6.345714 0.059922348
6.346714 0.05977009999999999
6.347714 0.059613056
6.348714 0.059451238
6.349714 0.059284666
6.350714 0.05911336
6.351714 0.058937346
6.352714 0.058756641
6.353714 0.05857127299999999
6.354714 0.058381259
6.355714 0.058186625
6.356714 0.057987396999999996
6.357714 0.057783601000000004
6.358714 0.057575258
6.359715 0.057362393
6.360714 0.057145033000000005
6.361714 0.056923209999999995
6.362714 0.056696939
6.363714 0.05646625699999999
6.364714 0.056231184999999996
6.365714 0.055991753
6.366714 0.055747991
6.367714 0.055499928
6.368714 0.055247586
6.369714 0.054991001
6.370714 0.054730201
6.371714 0.05446521099999999
6.372715 0.054196064999999995
6.373714 0.053922797
6.374714 0.05364543200000001
6.375714 0.053364004
6.376714 0.053078542000000006
6.377714 0.052789080999999995
6.378714 0.05249565
6.379714 0.052198285000000004
6.380714 0.051897019
6.381714 0.051591883000000005
6.382714 0.051282911
6.383714 0.050970132
6.384714 0.050653587
6.385714 0.050333305
6.386714 0.050009320999999995
6.387714 0.049681675999999994
6.388714 0.049350399
6.389714 0.049015525000000004
6.390714 0.048677094000000004
6.391714 0.048335138
6.392715 0.047989696
6.393714 0.047640805
6.394714 0.0472885
6.395714 0.04693282
6.396714 0.046573801
6.397714 0.046211481
6.398714 0.045845899
6.399714 0.045477092000000004
6.400714 0.045105101999999994
6.401714 0.044729965000000003
6.402714 0.04435172
6.403714 0.043970408
6.404714 0.043586068
6.405715 0.043198743
6.406714 0.042808472
6.407714 0.042415297
6.408714 0.042019258000000004
6.409714 0.041620395000000004
6.410714 0.041218754
6.411714 0.040814377
6.412714 0.040407304000000005
6.413714 0.03999758
6.414714 0.039585246
6.415714 0.039170348
6.416714 0.038752929
6.417714 0.038333031
6.418715 0.037910702
6.419714 0.037485984
6.420714 0.037058923
6.421714 0.036629563000000004
6.422714 0.03619795
6.423714 0.035764131000000005
6.424714 0.03532815
6.425714 0.034890053000000004
6.426714 0.034449884
6.427714 0.034007692
6.428714 0.033563524
6.429714 0.033117423
6.430714 0.03266944
6.431714 0.032219617
6.432714 0.031768003999999996
6.433714 0.031314644999999995
6.434714 0.030859589000000003
6.435714 0.030402883000000002
6.436714 0.029944573
6.437714 0.029484706000000003
6.438715 0.029023329
6.439714 0.028560488000000002
6.440714 0.02809623
6.441714 0.027630603000000004
6.442714 0.027163656
6.443714 0.026695430000000003
6.444714 0.026225977
6.445714 0.025755342
6.446714 0.025283574
6.447714 0.024810719000000002
6.448714 0.024336824
6.449714 0.023861937
6.450714 0.023386104
6.451715 0.022909370999999998
6.452714 0.022431788
6.453714 0.021953401
6.454714 0.021474257
6.455714 0.020994403000000002
6.456714 0.020513886999999998
6.457714 0.020032757
6.458714 0.01955106
6.459714 0.019068843
6.460714 0.018586153
6.461714 0.018103038
6.462714 0.017619545
6.463714 0.017135721
6.464714 0.016651615
6.465714 0.016167275000000002
6.466714 0.015682747
6.467714 0.01519808
6.468714 0.014713321
6.469714 0.014228516
6.470714 0.013743714999999998
6.471714 0.013258964
6.472714 0.012774311
6.473714 0.012289804
6.474714 0.01180549
6.475714 0.011321417
6.476714 0.010837632
6.477714 0.010354183
6.478714 0.0098711171
6.479714 0.009388481
6.480714 0.0089063222
6.481714 0.008424688
6.482714 0.0079436257
6.483714 0.0074631811
6.484715 0.0069834015
6.485714 0.0065043343
6.486714 0.0060260252
6.487714 0.0055485209
6.488714 0.0050718674
6.489714 0.0045961107
6.490714 0.0041212969999999995
6.491714 0.0036474717
6.492714 0.0031746804
6.493714 0.0027029682
6.494714 0.0022323804
6.495714 0.0017629616
6.496714 0.0012947565
6.497715 0.00082780944
6.498714 0.00036216445
6.499714 -0.00010213465999999999
6.500714 -0.00056504446
6.501714 -0.0010265216999999999
6.502714 -0.0014865233
6.503714 -0.001945007
6.504714 -0.00240193
6.505714 -0.0028572507000000002
6.506714 -0.0033109271
6.507714 -0.0037629178999999996
6.508714 -0.0042131822
6.509714 -0.0046616788
6.510714 -0.0051083676
6.511714 -0.0055532084
6.512714 -0.0059961614
6.513714 -0.0064371867
6.514714 -0.0068762456
6.515714 -0.0073132985999999995
6.516714 -0.007748306999999999
6.517715 -0.008181233000000001
6.518714 -0.0086120381
6.519714 -0.0090406844
6.520714 -0.0094671341
6.521714 -0.0098913501
6.522714 -0.010313294
6.523714 -0.010732931
6.524714 -0.011150223
6.525714 -0.011565135
6.526714 -0.011977629
6.527714 -0.01238767
6.528714 -0.012795223
6.529714 -0.01320025
6.530715 -0.01360272
6.531714 -0.014002595
6.532714 -0.014399842
6.533714 -0.014794426
6.534714 -0.015186312999999998
6.535714 -0.015575469000000002
6.536714 -0.015961862
6.537714 -0.016345458
6.538714 -0.016726225
6.539714 -0.017104129000000003
6.540714 -0.017479141
6.541714 -0.017851225999999998
6.542714 -0.018220356
6.543715 -0.018586498
6.544714 -0.018949622
6.545714 -0.019309699
6.546714 -0.019666698
6.547714 -0.020020589999999998
6.548714 -0.020371348
6.549714 -0.020718943
6.550714 -0.021063346
6.551714 -0.021404531
6.552714 -0.021742471
6.553714 -0.022077138
6.554714 -0.022408509
6.555714 -0.022736556999999998
6.556714 -0.023061256999999998
6.557714 -0.023382585
6.558714 -0.023700517
6.559714 -0.024015029
6.560714 -0.024326098
6.561714 -0.0246337
6.562714 -0.024937815000000002
6.563715 -0.025238419999999998
6.564714 -0.025535494
6.565714 -0.025829018
6.566714 -0.026118970999999998
6.567714 -0.026405329
6.568714 -0.026688078999999996
6.569714 -0.026967196
6.570714 -0.027242667
6.571714 -0.02751447
6.572714 -0.027782589
6.573714 -0.028047006
6.574714 -0.028307704000000003
6.575714 -0.028564667000000002
6.576715 -0.02881788
6.577714 -0.029067326
6.578714 -0.029312991
6.579714 -0.029554861
6.580714 -0.029792922
6.581714 -0.030027158
6.582714 -0.030257559
6.583714 -0.030484109
6.584714 -0.030706796999999997
6.585714 -0.030925611
6.586714 -0.031140537
6.587714 -0.031351566000000004
6.588714 -0.031558686
6.589714 -0.031761889
6.590714 -0.031961163
6.591714 -0.032156499
6.592714 -0.032347889
6.593714 -0.03253532
6.594714 -0.032718788
6.595714 -0.032898283
6.596714 -0.0330738
6.597714 -0.033245329
6.598714 -0.033412862
6.599714 -0.033576397
6.600714 -0.033735926
6.601714 -0.033891445
6.602714 -0.034042947999999996
6.603714 -0.034190429
6.604714 -0.034333888
6.605714 -0.034473318
6.606714 -0.034608718000000004
6.607714 -0.034740084
6.608714 -0.034867416
6.609715 -0.034990712
6.610714 -0.03510997
6.611714 -0.03522519
6.612714 -0.035336372
6.613714 -0.035443518
6.614714 -0.03554663
6.615714 -0.035645708000000005
6.616714 -0.035740752
6.617714 -0.035831769
6.618714 -0.03591876
6.619714 -0.036001729
6.620714 -0.036080682
6.621714 -0.036155625
6.622715 -0.036226559
6.623714 -0.036293492
6.624714 -0.036356432
6.625714 -0.036415385
6.626714 -0.036470356
6.627714 -0.036521355
6.628714 -0.036568393000000005
6.629714 -0.036611475
6.630714 -0.036650611
6.631714 -0.036685812000000005
6.632714 -0.036717086999999995
6.633714 -0.036744447
6.634714 -0.036767902000000005
6.635714 -0.036787466
6.636714 -0.036803147
6.637714 -0.03681496
6.638714 -0.03682292
6.639714 -0.036827035
6.640714 -0.036827323
6.641714 -0.036823796
6.642715 -0.036816468
6.643714 -0.036805353
6.644714 -0.036790466
6.645714 -0.036771822
6.646714 -0.036749439
6.647714 -0.036723333
6.648714 -0.036693519
6.649714 -0.036660014
6.650714 -0.036622837
6.651714 -0.036582004
6.652714 -0.036537533999999997
6.653714 -0.036489444999999995
6.654714 -0.036437757
6.655715 -0.036382489000000004
6.656714 -0.036323661
6.657714 -0.036261295
6.658714 -0.036195409000000005
6.659714 -0.036126026
6.660714 -0.036053165
6.661714 -0.035976848
6.662714 -0.035897101
6.663714 -0.035813946
6.664714 -0.035727402
6.665714 -0.035637498000000004
6.666714 -0.035544255
6.667714 -0.035447697
6.668715 -0.035347851
6.669714 -0.035244741999999996
6.670714 -0.035138393000000004
6.671714 -0.035028832
6.672714 -0.034916087
6.673714 -0.034800181
6.674714 -0.034681143
6.675714 -0.034559
6.676714 -0.034433781000000004
6.677714 -0.034305511999999996
6.678714 -0.034174223999999996
6.679714 -0.034039945
6.680714 -0.033902703
6.681714 -0.033762527
6.682714 -0.03361945
6.683714 -0.0334735
6.684714 -0.03332471
6.685714 -0.033173108
6.686714 -0.033018726
6.687714 -0.032861595
6.688715 -0.032701748
6.689714 -0.032539214999999996
6.690714 -0.03237403
6.691714 -0.032206226000000004
6.692714 -0.032035835
6.693714 -0.031862891
6.694714 -0.031687427
6.695714 -0.031509477
6.696714 -0.031329074
6.697714 -0.031146253
6.698714 -0.030961048
6.699714 -0.030773494
6.700714 -0.030583626000000003
6.701715 -0.030391480000000002
6.702714 -0.030197090000000003
6.703714 -0.03000049
6.704714 -0.029801717
6.705714 -0.029600807
6.706714 -0.029397796999999996
6.707714 -0.029192721999999997
6.708714 -0.028985619
6.709714 -0.028776523
6.710714 -0.028565471000000002
6.711714 -0.028352501
6.712714 -0.028137647
6.713714 -0.027920948999999997
6.714714 -0.027702443000000004
6.715714 -0.027482165000000003
6.716714 -0.027260152000000003
6.717714 -0.027036443
6.718714 -0.026811073999999997
6.719714 -0.026584085
6.720714 -0.026355512
6.721714 -0.026125394
6.722714 -0.025893767999999998
6.723714 -0.025660673
6.724714 -0.025426144999999997
6.725714 -0.025190224
6.726714 -0.024952946000000004
6.727714 -0.024714353
6.728714 -0.024474479
6.729714 -0.024233366
6.730714 -0.023991051
6.731714 -0.023747575
6.732714 -0.023502973
6.733714 -0.023257287
6.734715 -0.023010555000000002
6.735714 -0.022762815999999998
6.736714 -0.022514109
6.737714 -0.022264474
6.738714 -0.02201395
6.739714 -0.021762575
6.740714 -0.021510391
6.741714 -0.021257434999999998
6.742714 -0.021003745
6.743714 -0.020749363
6.744714 -0.020494328000000003
6.745714 -0.020238679
6.746714 -0.019982454
6.747715 -0.019725694
6.748714 -0.019468438
6.749714 -0.019210724
6.750714 -0.018952592
6.751714 -0.018694082
6.752714 -0.018435231
6.753714 -0.018176078
6.754714 -0.017916664
6.755714 -0.017657027999999998
6.756714 -0.017397206
6.757714 -0.017137239
6.758714 -0.016877166
6.759714 -0.016617024
6.760714 -0.016356852
6.761714 -0.016096688
6.762714 -0.015836571
6.763714 -0.015576540000000002
6.764714 -0.015316633
6.765714 -0.015056885999999998
6.766714 -0.014797338
6.767715 -0.014538027
6.768714 -0.014278990999999998
6.769714 -0.014020267
6.770714 -0.013761892999999999
6.771714 -0.013503907
6.772714 -0.013246344000000002
6.773714 -0.012989242
6.774714 -0.012732638999999999
6.775714 -0.012476571
6.776714 -0.012221074
6.777714 -0.011966184999999999
6.778714 -0.011711941
6.779714 -0.011458377
6.780715 -0.011205529
6.781714 -0.010953434
6.782714 -0.010702126
6.783714 -0.010451641
6.784714 -0.010202014
6.785714 -0.009953280100000001
6.786714 -0.0097054741
6.787714 -0.0094586299
6.788714 -0.0092127826
6.789714 -0.0089679656
6.790714 -0.008724213
6.791714 -0.008481558299999999
6.792714 -0.008240035100000001
6.793715 -0.007999675999999999
6.794714 -0.0077605146
6.795714 -0.0075225835
6.796714 -0.0072859148
6.797714 -0.0070505412
6.798714 -0.006816494
6.799714 -0.006583806000000001
6.800714 -0.0063525084
6.801714 -0.0061226325
6.802714 -0.0058942092
6.803714 -0.0056672696
6.804714 -0.0054418444000000005
6.805714 -0.0052179639
6.806714 -0.0049956587
6.807714 -0.0047749585
6.808714 -0.0045558929000000005
6.809714 -0.0043384913
6.810714 -0.004122783099999999
6.811714 -0.0039087971999999995
6.812714 -0.0036965619000000004
6.813715 -0.0034861055999999995
6.814714 -0.0032774562
6.815714 -0.0030706415000000004
6.816714 -0.0028656888
6.817714 -0.0026626252
6.818714 -0.0024614772
6.819714 -0.0022622709
6.820714 -0.0020650326
6.821714 -0.0018697878
6.822714 -0.0016765614
6.823714 -0.0014853785
6.824714 -0.0012962633
6.825714 -0.00110924
6.826715 -0.0009243322
6.827714 -0.0007415631
6.828714 -0.00056095555
6.829714 -0.00038253202
6.830714 -0.00020631451
6.831714 -3.2324692e-05
6.832714 0.00013941619
6.833714 0.00030888730000000003
6.834714 0.00047606813000000003
6.835714 0.00064093865
6.836714 0.00080347918
6.837714 0.00096367039
6.838714 0.0011214934
6.839714 0.0012769296
6.840714 0.0014299608
6.841714 0.0015805692
6.842714 0.0017287372999999998
6.843714 0.0018744482
6.844714 0.0020176851
6.845714 0.0021584316
6.846714 0.0022966718
6.847714 0.0024323901
6.848714 0.0025655712
6.849714 0.0026962000999999998
6.850714 0.0028242624
6.851714 0.002949744
6.852714 0.0030726311
6.853714 0.0031929103
6.854714 0.0033105687
6.855714 0.0034255935999999996
6.856714 0.0035379726
6.857714 0.0036476943999999996
6.858714 0.0037547469999999997
6.859715 0.0038591199
6.860714 0.0039608025
6.861714 0.0040597846
6.862714 0.0041560565
6.863714 0.0042496089
6.864714 0.0043404329
6.865714 0.00442852
6.866714 0.0045138626
6.867714 0.0045964531
6.868714 0.0046762842
6.869714 0.0047533493
6.870714 0.0048276426
6.871714 0.0048991584
6.872715 0.0049678911
6.873714 0.005033836
6.874714 0.0050969888000000005
6.875714 0.0051573454
6.876714 0.005214902600000001
6.877714 0.0052696574
6.878714 0.0053216074
6.879714 0.0053707507
6.880714 0.0054170854000000004
6.881714 0.0054606106000000005
6.882714 0.0055013254
6.883714 0.0055392298
6.884714 0.0055743239
6.885714 0.0056066088
6.886714 0.0056360856
6.887714 0.0056627559
6.888714 0.0056866222
6.889714 0.0057076868
6.890714 0.0057259531
6.891714 0.0057414247
6.892715 0.0057541056
6.893714 0.0057640002
6.894714 0.0057711138999999995
6.895714 0.0057754518
6.896714 0.0057770201
6.897714 0.0057758254
6.898714 0.0057718746
6.899714 0.0057651749
6.900714 0.0057557339
6.901714 0.0057435598
6.902714 0.0057286616
6.903714 0.005711047899999999
6.904714 0.0056907287
6.905715 0.0056677134
6.906714 0.0056420129
6.907714 0.0056136374000000005
6.908714 0.0055825982
6.909714 0.0055489065
6.910714 0.0055125744
6.911714 0.005473613800000001
6.912714 0.0054320375
6.913714 0.0053878583
6.914714 0.0053410895
6.915714 0.0052917447
6.916714 0.0052398376
6.917714 0.0051853825
6.918715 0.0051283943
6.919714 0.0050688875
6.920714 0.0050068775000000005
6.921714 0.0049423797
6.922714 0.0048754104
6.923714 0.0048059854
6.924714 0.0047341215
6.925714 0.0046598353999999995
6.926714 0.0045831446
6.927714 0.0045040665999999995
6.928714 0.0044226192
6.929714 0.0043388209
6.930714 0.0042526898999999995
6.931714 0.004164245499999999
6.932714 0.0040735074
6.933714 0.0039804949
6.934714 0.0038852281999999998
6.935714 0.0037877277999999997
6.936714 0.0036880145000000005
6.937714 0.0035861091999999997
6.938715 0.0034820339
6.939714 0.00337581
6.940714 0.0032674601000000003
6.941714 0.0031570071
6.942714 0.0030444735
6.943714 0.0029298828000000002
6.944714 0.0028132587999999997
6.945714 0.0026946254
6.946714 0.0025740069999999997
6.947714 0.0024514282
6.948714 0.0023269142
6.949714 0.0022004901
6.950714 0.0020721815
6.951715 0.0019420146
6.952714 0.0018100154
6.953714 0.0016762106
6.954714 0.0015406267000000003
6.955714 0.0014032911
6.956714 0.0012642311
6.957714 0.0011234742
6.958714 0.0009810485600000001
6.959714 0.00083698214
6.960714 0.00069130342
6.961714 0.00054404109
6.962714 0.00039522410999999995
6.963714 0.00024488164999999997
6.964714 9.3043116e-05
6.965714 -6.026184e-05
6.966714 -0.00021500334
6.967714 -0.00037115126
6.968714 -0.00052867531
6.969714 -0.00068754489
6.970714 -0.00084772928
6.971714 -0.0010091974999999998
6.972714 -0.0011719184
6.973714 -0.0013358605
6.974714 -0.0015009924000000002
6.975714 -0.0016672822
6.976714 -0.0018346982
6.977714 -0.0020032081
6.978714 -0.0021727798
6.979714 -0.0023433808
6.980714 -0.0025149788
6.981714 -0.0026875408
6.982714 -0.0028610342
6.983714 -0.003035426
6.984715 -0.0032106833
6.985714 -0.0033867724
6.986714 -0.0035636607000000004
6.987714 -0.0037413145
6.988714 -0.0039197006
6.989714 -0.004098785200000001
6.990714 -0.0042785348
6.991714 -0.004458916
6.992714 -0.0046398949
6.993714 -0.0048214380999999995
6.994714 -0.0050035113
6.995714 -0.0051860807
6.996714 -0.0053691125
6.997715 -0.0055525725
6.998714 -0.0057364268000000005
6.999714 -0.0059206413
7.000714 -0.006105181800000001
7.001714 -0.0062900137
7.002714 -0.0064751031
7.003714 -0.006660416
7.004714 -0.006845917199999999
7.005714 -0.007031572000000001
7.006714 -0.007217346899999999
7.007714 -0.0074032061
7.008714 -0.0075891148
7.009714 -0.0077750388
7.010714 -0.007960943199999999
7.011714 -0.008146792199999999
7.012714 -0.008332551799999999
7.013714 -0.0085181862
7.014714 -0.0087036606
7.015714 -0.0088889392
7.016714 -0.0090739872
7.017715 -0.0092587688
7.018714 -0.0094432493
7.019714 -0.0096273929
7.020714 -0.009811163900000001
7.021714 -0.009994527500000001
7.022714 -0.010177448
7.023714 -0.01035989
7.024714 -0.010541818
7.025714 -0.010723196
7.026714 -0.010903991
7.027714 -0.011084165
7.028714 -0.011263685
7.029714 -0.011442515
7.030715 -0.01162062
7.031714 -0.011797966
7.032714 -0.011974517
7.033714 -0.012150239
7.034714 -0.012325096999999998
7.035714 -0.012499056
7.036714 -0.012672084000000002
7.037714 -0.012844146
7.038714 -0.013015206999999999
7.039714 -0.013185234
7.040714 -0.013354194
7.041714 -0.013522050999999998
7.042714 -0.013688776
7.043715 -0.013854332999999998
7.044714 -0.014018689
7.045714 -0.014181813000000001
7.046714 -0.014343672000000002
7.047714 -0.014504232
7.048714 -0.014663461000000001
7.049714 -0.014821331
7.050714 -0.014977806
7.051714 -0.015132857
7.052714 -0.015286451
7.053714 -0.015438558000000002
7.054714 -0.015589147000000001
7.055714 -0.015738187
7.056714 -0.015885651
7.057714 -0.016031504
7.058714 -0.016175719999999998
7.059714 -0.016318267
7.060714 -0.016459117000000002
7.061714 -0.01659824
7.062714 -0.016735609000000002
7.063715 -0.016871194
7.064714 -0.017004967
7.065714 -0.0171369
7.066714 -0.017266965999999998
7.067714 -0.017395137999999997
7.068714 -0.017521388
7.069714 -0.017645689
7.070714 -0.017768014
7.071714 -0.017888338
7.072714 -0.018006633
7.073714 -0.018122875
7.074714 -0.018237038
7.075714 -0.018349096000000002
7.076715 -0.018459026
7.077714 -0.018566802
7.078714 -0.018672399
7.079714 -0.018775795
7.080714 -0.018876964
7.081714 -0.018975884
7.082714 -0.019072528999999998
7.083714 -0.019166878000000002
7.084714 -0.019258907
7.085714 -0.019348593
7.086714 -0.019435915
7.087714 -0.019520849
7.088714 -0.019603374
7.089714 -0.019683469
7.090714 -0.019761111
7.091714 -0.01983628
7.092714 -0.019908955
7.093714 -0.019979116
7.094714 -0.020046742
7.095714 -0.020111812
7.096714 -0.020174308000000002
7.097714 -0.02023421
7.098714 -0.020291499
7.099714 -0.020346156
7.100714 -0.020398165
7.101714 -0.020447506
7.102714 -0.020494162
7.103714 -0.020538116
7.104714 -0.020579353
7.105714 -0.020617855
7.106714 -0.020653607
7.107714 -0.020686594
7.108714 -0.020716801
7.109715 -0.020744211999999998
7.110714 -0.020768815
7.111714 -0.020790595999999998
7.112714 -0.020809543
7.113714 -0.020825642000000002
7.114714 -0.02083888
7.115714 -0.020849246
7.116714 -0.02085673
7.117714 -0.02086132
7.118714 -0.020863007
7.119714 -0.020861778
7.120714 -0.020857627
7.121714 -0.020850543000000003
7.122715 -0.020840518000000002
7.123714 -0.020827545
7.124714 -0.020811615
7.125714 -0.020792719
7.126714 -0.020770852
7.127714 -0.020746008
7.128714 -0.020718179
7.129714 -0.020687361
7.130714 -0.020653546
7.131714 -0.020616731
7.132714 -0.020576912
7.133714 -0.020534082000000002
7.134714 -0.02048824
7.135714 -0.02043938
7.136714 -0.020387501
7.137714 -0.020332598
7.138714 -0.02027467
7.139714 -0.020213715
7.140714 -0.020149729999999998
7.141714 -0.020082714999999998
7.142715 -0.02001267
7.143714 -0.019939592
7.144714 -0.019863481000000002
7.145714 -0.019784337
7.146714 -0.019702163
7.147714 -0.019616957
7.148714 -0.019528721
7.149714 -0.019437459
7.150714 -0.01934317
7.151714 -0.019245857
7.152714 -0.019145524
7.153714 -0.019042174
7.154714 -0.018935809
7.155715 -0.018826434
7.156714 -0.018714054
7.157714 -0.018598673
7.158714 -0.018480298000000003
7.159714 -0.018358932
7.160714 -0.018234583000000002
7.161714 -0.018107257
7.162714 -0.01797696
7.163714 -0.0178437
7.164714 -0.017707485000000002
7.165714 -0.017568324
7.166714 -0.017426223
7.167714 -0.017281194
7.168715 -0.017133245
7.169714 -0.016982386
7.170714 -0.016828629
7.171714 -0.016671984
7.172714 -0.016512461
7.173714 -0.016350074
7.174714 -0.016184834
7.175714 -0.016016755
7.176714 -0.015845848
7.177714 -0.015672129
7.178714 -0.01549561
7.179714 -0.015316307
7.180714 -0.015134235000000001
7.181714 -0.014949407999999999
7.182714 -0.014761843000000002
7.183714 -0.014571553999999999
7.184714 -0.014378559999999999
7.185714 -0.014182877
7.186714 -0.013984522999999999
7.187714 -0.013783514
7.188715 -0.013579871
7.189714 -0.013373608999999998
7.190714 -0.013164747999999999
7.191714 -0.012953307
7.192714 -0.012739307
7.193714 -0.012522766
7.194714 -0.012303704
7.195714 -0.012082143
7.196714 -0.011858103
7.197714 -0.011631604
7.198714 -0.011402668
7.199714 -0.011171317
7.200714 -0.010937572
7.201715 -0.010701455
7.202714 -0.01046299
7.203714 -0.010222198
7.204714 -0.0099791032
7.205714 -0.0097337281
7.206714 -0.0094860967
7.207714 -0.009236232300000001
7.208714 -0.0089841596
7.209714 -0.0087299028
7.210714 -0.008473486399999999
7.211714 -0.0082149352
7.212714 -0.0079542748
7.213714 -0.007691531200000001
7.214714 -0.00742673
7.215714 -0.0071598966
7.216714 -0.0068910587
7.217714 -0.0066202425
7.218714 -0.0063474748
7.219714 -0.0060727831000000005
7.220714 -0.0057961952
7.221714 -0.0055177388
7.222714 -0.005237442
7.223714 -0.0049553339
7.224714 -0.0046714427
7.225714 -0.0043857977
7.226714 -0.0040984283
7.227714 -0.003809364
7.228714 -0.0035186349
7.229714 -0.0032262709
7.230714 -0.0029323028
7.231714 -0.002636761
7.232714 -0.0023396768
7.233714 -0.0020410811
7.234715 -0.0017410055
7.235714 -0.0014394819
7.236714 -0.0011365421
7.237714 -0.00083221848
7.238714 -0.00052654345
7.239714 -0.0002195497
7.240714 8.872978e-05
7.241714 0.00039826186000000005
7.242714 0.0007090131
7.243714 0.0010209499
7.244714 0.0013340384
7.245714 0.0016482445
7.246714 0.0019635339000000003
7.247715 0.0022798724
7.248714 0.0025972251000000003
7.249714 0.0029155572
7.250714 0.0032348336
7.251714 0.0035550194
7.252714 0.0038760787
7.253714 0.0041979762
7.254714 0.0045206762
7.255714 0.0048441427
7.256714 0.0051683401
7.257714 0.0054932319
7.258714 0.0058187819
7.259714 0.0061449537
7.260714 0.0064717111
7.261714 0.0067990171
7.262714 0.007126835400000001
7.263714 0.0074551288
7.264714 0.0077838609
7.265714 0.0081129954
7.266714 0.0084424944
7.267715 0.0087723216
7.268714 0.009102439799999999
7.269714 0.0094328119
7.270714 0.0097634009
7.271714 0.01009417
7.272714 0.010425082
7.273714 0.010756099
7.274714 0.011087185
7.275714 0.011418303000000001
7.276714 0.011749415
7.277714 0.012080485
7.278714 0.012411475
7.279714 0.012742347999999999
7.280715 0.013073068
7.281714 0.013403596999999998
7.282714 0.013733898
7.283714 0.014063933
7.284714 0.014393666
7.285714 0.014723059000000002
7.286714 0.015052075
7.287714 0.015380676999999999
7.288714 0.015708829
7.289714 0.016036491
7.290714 0.016363629
7.291714 0.016690203
7.292714 0.017016177
7.293715 0.017341514
7.294714 0.017666176
7.295714 0.017990127
7.296714 0.018313329
7.297714 0.018635746
7.298714 0.018957339
7.299714 0.019278072
7.300714 0.019597907
7.301714 0.019916809
7.302714 0.020234741
7.303714 0.020551664
7.304714 0.020867544
7.305714 0.021182343
7.306714 0.021496024
7.307714 0.021808552000000002
7.308714 0.02211989
7.309714 0.022430003
7.310714 0.022738856
7.311714 0.023046412
7.312714 0.023352636
7.313715 0.023657491
7.314714 0.023960945
7.315714 0.024262961
7.316714 0.024563505
7.317714 0.024862544
7.318714 0.02516004
7.319714 0.025455962
7.320714 0.025750277999999998
7.321714 0.026042951999999998
7.322714 0.026333949000000002
7.323714 0.026623237999999997
7.324714 0.026910787
7.325714 0.027196559999999998
7.326715 0.027480529
7.327714 0.027762659
7.328714 0.028042916999999997
7.329714 0.028321275
7.330714 0.028597697
7.331714 0.028872155
7.332714 0.029144617
7.333714 0.029415052
7.334714 0.029683427000000002
7.335714 0.029949715999999998
7.336714 0.030213885
7.337714 0.030475903999999998
7.338714 0.030735746
7.339714 0.030993379
7.340714 0.031248774
7.341714 0.031501902
7.342714 0.031752733
7.343714 0.032001239
7.344714 0.032247393
7.345714 0.032491163999999996
7.346714 0.032732525
7.347714 0.032971447
7.348714 0.033207903999999996
7.349714 0.033441867
7.350714 0.033673309
7.351714 0.033902202
7.352714 0.034128522
7.353714 0.034352241
7.354714 0.034573331
7.355714 0.034791766999999994
7.356714 0.035007522
7.357714 0.035220571
7.358714 0.035430887
7.359715 0.035638447
7.360714 0.035843224
7.361714 0.036045196
7.362714 0.036244336
7.363714 0.036440621
7.364714 0.036634025
7.365714 0.036824527
7.366714 0.037012101
7.367714 0.037196724
7.368714 0.037378375000000005
7.369714 0.037557032000000004
7.370714 0.037732671
7.371714 0.037905271
7.372715 0.03807481
7.373714 0.038241266
7.374714 0.03840462
7.375714 0.038564851000000004
7.376714 0.038721936
7.377714 0.038875861
7.378714 0.039026601
7.379714 0.03917414
7.380714 0.03931846
7.381714 0.039459541
7.382714 0.039597368
7.383714 0.039731921
7.384714 0.039863185
7.385714 0.039991146
7.386714 0.040115783
7.387714 0.040237085
7.388714 0.040355034000000005
7.389714 0.040469618
7.390714 0.040580820999999996
7.391714 0.040688630999999996
7.392715 0.040793032
7.393714 0.040894013
7.394714 0.040991564
7.395714 0.041085668
7.396714 0.041176317999999996
7.397714 0.041263497999999996
7.398714 0.041347201
7.399714 0.041427414
7.400714 0.041504126
7.401714 0.041577330999999995
7.402714 0.041647013999999996
7.403714 0.04171317
7.404714 0.04177579
7.405715 0.041834862
7.406714 0.04189038
7.407714 0.041942336000000004
7.408714 0.041990724
7.409714 0.042035535
7.410714 0.042076761000000004
7.411714 0.042114398
7.412714 0.042148438
7.413714 0.042178875000000005
7.414714 0.042205703
7.415714 0.042228916000000005
7.416714 0.042248509000000004
7.417714 0.042264478
7.418715 0.042276818
7.419714 0.042285526000000004
7.420714 0.042290599
7.421714 0.04229203
7.422714 0.042289821
7.423714 0.042283966
7.424714 0.042274463
7.425714 0.042261311
7.426714 0.04224451
7.427714 0.042224055999999996
7.428714 0.042199949
7.429714 0.04217219
7.430714 0.042140781
7.431714 0.042105719
7.432714 0.042067005000000005
7.433714 0.042024645
7.434714 0.041978635
7.435714 0.04192898
7.436714 0.041875685999999995
7.437714 0.04181875
7.438715 0.041758179
7.439714 0.041693976
7.440714 0.041626146
7.441714 0.041554697
7.442714 0.041479629000000004
7.443714 0.041400953000000004
7.444714 0.041318673
7.445714 0.041232797
7.446714 0.041143331
7.447714 0.041050283
7.448714 0.040953662
7.449714 0.040853475
7.450714 0.040749733999999996
7.451715 0.040642446
7.452714 0.040531621
7.453714 0.040417272
7.454714 0.040299408
7.455714 0.040178042000000004
7.456714 0.040053183
7.457714 0.039924843999999994
7.458714 0.039793039
7.459714 0.039657779
7.460714 0.039519079
7.461714 0.03937695
7.462714 0.039231408
7.463714 0.039082465999999996
7.464714 0.038930139
7.465714 0.038774443
7.466714 0.038615393
7.467714 0.038453002
7.468714 0.038287287999999996
7.469714 0.038118268
7.470714 0.037945954999999996
7.471714 0.037770366
7.472714 0.03759152
7.473714 0.037409432
7.474714 0.037224119
7.475714 0.037035599
7.476714 0.036843889
7.477714 0.036649007000000004
7.478714 0.03645097
7.479714 0.036249799
7.480714 0.036045507000000004
7.481714 0.035838116
7.482714 0.035627646
7.483714 0.035414114000000003
7.484715 0.035197538
7.485714 0.034977938
7.486714 0.034755334
7.487714 0.034529745
7.488714 0.034301192
7.489714 0.034069695
7.490714 0.033835275
7.491714 0.033597951
7.492714 0.033357745
7.493714 0.033114679
7.494714 0.032868775
7.495714 0.032620053
7.496714 0.032368535
7.497715 0.032114246
7.498714 0.031857207
7.499714 0.031597441
7.500714 0.031334974
7.501714 0.031069826
7.502714 0.030802024
7.503714 0.030531592000000003
7.504714 0.030258553999999997
7.505714 0.029982938
7.506714 0.029704766
7.507714 0.029424066
7.508714 0.029140862
7.509714 0.028855182
7.510714 0.028567051
7.511714 0.028276495999999998
7.512714 0.027983545000000002
7.513714 0.027688228999999998
7.514714 0.027390569000000003
7.515714 0.027090599
7.516714 0.026788344
7.517715 0.026483833999999998
7.518714 0.026177097
7.519714 0.025868163
7.520714 0.02555706
7.521714 0.025243819
7.522714 0.024928469999999998
7.523714 0.024611039999999997
7.524714 0.024291562
7.525714 0.023970065
7.526714 0.023646577999999998
7.527714 0.023321135
7.528714 0.022993764
7.529714 0.022664494
7.530715 0.02233336
7.531714 0.02200039
7.532714 0.021665616000000002
7.533714 0.021329068
7.534714 0.020990778
7.535714 0.020650779
7.536714 0.0203091
7.537714 0.019965773000000003
7.538714 0.019620832
7.539714 0.019274307
7.540714 0.018926230000000002
7.541714 0.018576632
7.542714 0.018225546
7.543715 0.017873003999999998
7.544714 0.017519038
7.545714 0.01716368
7.546714 0.016806962
7.547714 0.016448915999999997
7.548714 0.016089575
7.549714 0.015728971999999997
7.550714 0.015367138
7.551714 0.015004107
7.552714 0.014639912
7.553714 0.014274585
7.554714 0.013908156999999999
7.555714 0.013540665
7.556714 0.013172139
7.557714 0.012802613
7.558714 0.012432122
7.559714 0.012060696000000001
7.560714 0.011688371999999999
7.561714 0.011315181
7.562714 0.010941158
7.563715 0.010566336
7.564714 0.010190751
7.565714 0.0098144352
7.566714 0.0094374234
7.567714 0.009059750299999999
7.568714 0.008681449999999999
7.569714 0.008302557399999999
7.570714 0.0079231075
7.571714 0.0075431344
7.572714 0.0071626738999999995
7.573714 0.0067817607
7.574714 0.00640043
7.575714 0.0060187169
7.576715 0.0056366567
7.577714 0.0052542851000000005
7.578714 0.0048716371
7.579714 0.0044887485
7.580714 0.0041056548
7.581714 0.0037223916
7.582714 0.0033389941
7.583714 0.002955498
7.584714 0.0025719388
7.585714 0.0021883520999999998
7.586714 0.0018047731000000002
7.587714 0.0014212374
7.588714 0.00103778
7.589714 0.0006544362299999999
7.590714 0.00027124111
7.591714 -0.00011177042000000001
7.592714 -0.0004945635700000001
7.593714 -0.00087710359
7.594714 -0.0012593559999999999
7.595714 -0.0016412865
7.596714 -0.0020228608
7.597714 -0.002404045
7.598714 -0.0027848049
7.599714 -0.003165107
7.600714 -0.0035449179
7.601714 -0.0039242041
7.602714 -0.0043029322
7.603714 -0.0046810695
7.604714 -0.005058583300000001
7.605714 -0.0054354405
7.606714 -0.0058116085999999996
7.607714 -0.0061870553
7.608714 -0.0065617482
7.609715 -0.0069356553
7.610714 -0.0073087438
7.611714 -0.0076809825
7.612714 -0.0080523401
7.613714 -0.0084227846
7.614714 -0.0087922839
7.615714 -0.009160807500000001
7.616714 -0.0095283234
7.617714 -0.009894801
7.618714 -0.010260208
7.619714 -0.010624515999999999
7.620714 -0.010987690999999999
7.621714 -0.011349704
7.622715 -0.011710524
7.623714 -0.01207012
7.624714 -0.012428463
7.625714 -0.012785521
7.626714 -0.013141264000000001
7.627714 -0.013495663
7.628714 -0.013848687
7.629714 -0.014200306000000001
7.630714 -0.014550490999999999
7.631714 -0.014899210999999999
7.632714 -0.015246437000000002
7.633714 -0.015592140999999999
7.634714 -0.015936293
7.635714 -0.016278861999999998
7.636714 -0.016619822000000003
7.637714 -0.016959143000000003
7.638714 -0.017296795
7.639714 -0.017632751
7.640714 -0.017966982
7.641714 -0.018299461
7.642715 -0.018630159
7.643714 -0.018959049
7.644714 -0.019286103
7.645714 -0.019611293
7.646714 -0.019934593
7.647714 -0.020255976
7.648714 -0.020575416
7.649714 -0.020892885
7.650714 -0.021208357
7.651714 -0.021521807
7.652714 -0.021833208
7.653714 -0.022142535
7.654714 -0.022449762999999998
7.655715 -0.022754867999999998
7.656714 -0.023057823
7.657714 -0.023358603
7.658714 -0.023657187
7.659714 -0.023953548
7.660714 -0.024247666
7.661714 -0.024539514999999998
7.662714 -0.024829071
7.663714 -0.025116315
7.664714 -0.025401220999999998
7.665714 -0.025683766999999996
7.666714 -0.025963932000000002
7.667714 -0.026241693
7.668715 -0.026517033
7.669714 -0.026789925000000003
7.670714 -0.027060352
7.671714 -0.027328293
7.672714 -0.027593729
7.673714 -0.027856638
7.674714 -0.028117001
7.675714 -0.028374800000000002
7.676714 -0.028630014
7.677714 -0.028882624000000003
7.678714 -0.029132611
7.679714 -0.029379959
7.680714 -0.029624646
7.681714 -0.029866658999999997
7.682714 -0.030105977000000003
7.683714 -0.030342583
7.684714 -0.030576458
7.685714 -0.030807586
7.686714 -0.031035949
7.687714 -0.031261533
7.688715 -0.031484319999999996
7.689714 -0.031704293
7.690714 -0.031921436
7.691714 -0.032135734
7.692714 -0.032347167
7.693714 -0.032555725
7.694714 -0.03276139
7.695714 -0.032964145
7.696714 -0.033163978
7.697714 -0.033360874
7.698714 -0.033554819
7.699714 -0.033745795
7.700714 -0.033933792
7.701715 -0.034118796
7.702714 -0.034300793999999996
7.703714 -0.034479771
7.704714 -0.034655715
7.705714 -0.034828612
7.706714 -0.034998453
7.707714 -0.035165224
7.708714 -0.035328912999999997
7.709714 -0.035489510999999994
7.710714 -0.035647003
7.711714 -0.035801381
7.712714 -0.035952637
7.713714 -0.036100758000000004
7.714714 -0.036245732999999995
7.715714 -0.036387556
7.716714 -0.036526215
7.717714 -0.036661702
7.718714 -0.036794011
7.719714 -0.036923130000000005
7.720714 -0.037049054000000005
7.721714 -0.037171773
7.722714 -0.037291282
7.723714 -0.037407572
7.724714 -0.037520641
7.725714 -0.037630475999999996
7.726714 -0.037737074
7.727714 -0.037840431
7.728714 -0.037940539
7.729714 -0.038037391
7.730714 -0.038130986
7.731714 -0.038221315
7.732714 -0.038308377
7.733714 -0.038392167
7.734715 -0.038472678999999996
7.735714 -0.038549912
7.736714 -0.038623861999999995
7.737714 -0.038694522999999995
7.738714 -0.038761896000000004
7.739714 -0.038825977000000005
7.740714 -0.03888676
7.741714 -0.038944246
7.742714 -0.038998434
7.743714 -0.039049322
7.744714 -0.039096907
7.745714 -0.039141189
7.746714 -0.039182167000000004
7.747715 -0.039219839
7.748714 -0.039254205
7.749714 -0.039285264
7.750714 -0.039313018
7.751714 -0.039337465
7.752714 -0.039358608999999996
7.753714 -0.039376447
7.754714 -0.039390981
7.755714 -0.039402215
7.756714 -0.039410146
7.757714 -0.039414779000000004
7.758714 -0.039416115
7.759714 -0.039414153
7.760714 -0.0394089
7.761714 -0.039400355
7.762714 -0.039388525
7.763714 -0.039373408
7.764714 -0.039355012
7.765714 -0.039333338
7.766714 -0.03930839
7.767715 -0.039280174
7.768714 -0.039248692
7.769714 -0.039213951
7.770714 -0.039175956000000005
7.771714 -0.039134709999999996
7.772714 -0.039090222
7.773714 -0.039042494999999997
7.774714 -0.038991537
7.775714 -0.038937351
7.776714 -0.03887995
7.777714 -0.038819335
7.778714 -0.038755516
7.779714 -0.038688502
7.780715 -0.038618297999999995
7.781714 -0.038544912
7.782714 -0.038468355
7.783714 -0.038388633
7.784714 -0.03830576
7.785714 -0.038219741
7.786714 -0.038130587
7.787714 -0.038038308
7.788714 -0.037942914
7.789714 -0.037844415
7.790714 -0.037742822
7.791714 -0.037638145
7.792714 -0.037530396
7.793715 -0.037419586
7.794714 -0.037305729
7.795714 -0.037188834000000004
7.796714 -0.037068914
7.797714 -0.036945982999999995
7.798714 -0.036820053
7.799714 -0.036691135
7.800714 -0.036559245000000004
7.801714 -0.036424396
7.802714 -0.036286598
7.803714 -0.036145869
7.804714 -0.036002221
7.805714 -0.035855669
7.806714 -0.035706226
7.807714 -0.035553909
7.808714 -0.035398729999999996
7.809714 -0.035240705000000004
7.810714 -0.035079851
7.811714 -0.034916183
7.812714 -0.034749715
7.813715 -0.034580461
7.814714 -0.03440844
7.815714 -0.034233669
7.816714 -0.034056162
7.817714 -0.033875936
7.818714 -0.033693007
7.819714 -0.033507391000000004
7.820714 -0.033319107
7.821714 -0.033128171
7.822714 -0.032934602
7.823714 -0.032738413
7.824714 -0.032539625
7.825714 -0.032338255999999996
7.826715 -0.032134318999999995
7.827714 -0.031927836
7.828714 -0.031718827
7.829714 -0.031507306
7.830714 -0.031293294
7.831714 -0.031076808
7.832714 -0.030857869
7.833714 -0.030636493
7.834714 -0.030412702
7.835714 -0.030186512999999998
7.836714 -0.029957946000000003
7.837714 -0.029727022000000002
7.838714 -0.029493761
7.839714 -0.029258179999999998
7.840714 -0.029020301999999998
7.841714 -0.028780146000000003
7.842714 -0.028537735
7.843714 -0.028293087999999997
7.844714 -0.028046225999999997
7.845714 -0.027797173
7.846714 -0.027545945999999998
7.847714 -0.027292571
7.848714 -0.027037066
7.849714 -0.026779456
7.850714 -0.026519762000000002
7.851714 -0.026258005999999997
7.852714 -0.025994210999999996
7.853714 -0.0257284
7.854714 -0.025460595
7.855714 -0.025190819999999996
7.856714 -0.024919097999999997
7.857714 -0.024645453
7.858714 -0.024369906
7.859715 -0.024092482999999998
7.860714 -0.023813205
7.861714 -0.023532099
7.862714 -0.023249186
7.863714 -0.022964491
7.864714 -0.022678037999999998
7.865714 -0.02238985
7.866714 -0.022099953000000002
7.867714 -0.021808369999999997
7.868714 -0.021515126
7.869714 -0.021220245
7.870714 -0.020923751
7.871714 -0.020625669
7.872715 -0.020326023999999998
7.873714 -0.020024838
7.874714 -0.019722138
7.875714 -0.019417948
7.876714 -0.019112292
7.877714 -0.018805193999999997
7.878714 -0.01849668
7.879714 -0.018186774
7.880714 -0.0178755
7.881714 -0.017562884
7.882714 -0.01724895
7.883714 -0.016933723
7.884714 -0.016617227999999998
7.885714 -0.01629949
7.886714 -0.015980532
7.887714 -0.015660381
7.888714 -0.015339062
7.889714 -0.0150166
7.890714 -0.014693019
7.891714 -0.014368346
7.892715 -0.014042604
7.893714 -0.01371582
7.894714 -0.01338802
7.895714 -0.013059228
7.896714 -0.012729471
7.897714 -0.012398773
7.898714 -0.012067161
7.899714 -0.011734661
7.900714 -0.011401298
7.901714 -0.011067098
7.902714 -0.010732088
7.903714 -0.010396294
7.904714 -0.010059742
7.905715 -0.009722457600000001
7.906714 -0.0093844683
7.907714 -0.009045800100000001
7.908714 -0.008706479999999999
7.909714 -0.0083665349
7.910714 -0.008025991
7.911714 -0.0076848759
7.912714 -0.0073432158
7.913714 -0.0070010392
7.914714 -0.0066583721000000005
7.915714 -0.0063152424
7.916714 -0.0059716770999999995
7.917714 -0.005627704
7.918715 -0.005283350799999999
7.919714 -0.0049386446
7.920714 -0.0045936136
7.921714 -0.004248285
7.922714 -0.0039026868999999997
7.923714 -0.0035568472
7.924714 -0.0032107935
7.925714 -0.0028645538
7.926714 -0.002518156
7.927714 -0.0021716280999999997
7.928714 -0.0018249981
7.929714 -0.0014782938
7.930714 -0.0011315433000000001
7.931714 -0.0007847746
7.932714 -0.0004380157
7.933714 -9.129447e-05
7.934714 0.00025536112
7.935714 0.00060192319
7.936714 0.00094836387
7.937714 0.0012946553000000001
7.938715 0.0016407699
7.939714 0.0019866799
7.940714 0.0023323575
7.941714 0.0026777752
7.942714 0.0030229057
7.943714 0.0033677217000000004
7.944714 0.0037121958
7.945714 0.0040563009
7.946714 0.004400009900000001
7.947714 0.0047432957000000005
7.948714 0.0050861316
7.949714 0.0054284908000000005
7.950714 0.0057703469999999995
7.951715 0.0061116734
7.952714 0.0064524436
7.953714 0.0067926309999999995
7.954714 0.0071322094
7.955714 0.0074711534000000005
7.956714 0.0078094366000000005
7.957714 0.0081470331
7.958714 0.008483916499999999
7.959714 0.008820061300000001
7.960714 0.0091554422
7.961714 0.009490033699999999
7.962714 0.0098238095
7.963714 0.010156744
7.964714 0.010488813
7.965714 0.01081999
7.966714 0.011150249
7.967714 0.011479566
7.968714 0.011807915
7.969714 0.012135271
7.970714 0.012461608
7.971714 0.012786902
7.972714 0.013111127
7.973714 0.013434258000000001
7.974714 0.013756268999999998
7.975714 0.014077136
7.976714 0.014396833
7.977714 0.014715335
7.978714 0.015032617
7.979714 0.015348656
7.980714 0.015663424
7.981714 0.015976897
7.982714 0.01628905
7.983714 0.016599858999999998
7.984715 0.016909298
7.985714 0.017217343
7.986714 0.017523969
7.987714 0.017829152
7.988714 0.018132868
7.989714 0.018435091
7.990714 0.018735797
7.991714 0.019034963000000002
7.992714 0.019332563
7.993714 0.019628574
7.994714 0.019922972
7.995714 0.020215733
7.996714 0.020506835
7.997715 0.020796254
7.998714 0.021083966000000003
7.999714 0.021369947
8.000714 0.021654177
8.001715 0.021936629
8.002714 0.022217285
8.003715 0.022496119999999998
8.004714 0.022773111
8.005714 0.023048238999999998
8.006714 0.023321480000000002
8.007714 0.023592812
8.008715 0.023862216000000002
8.009714 0.024129669
8.010715 0.024395149
8.011714 0.024658637
8.012714 0.024920110999999998
8.013714 0.025179554
8.014714 0.025436943000000004
8.015715 0.025692259000000002
8.016714 0.02594548
8.017715 0.026196588000000003
8.018714 0.026445564999999997
8.019714 0.026692392
8.020715 0.026937047000000002
8.021714 0.027179514000000002
8.022715 0.027419772
8.023714 0.027657807000000003
8.024714 0.027893594
8.025714 0.02812712
8.026714 0.028358368000000002
8.027715 0.028587315999999998
8.028714 0.028813949999999998
8.029715 0.029038251
8.030714 0.0292602
8.031714 0.029479782
8.032714 0.029696981000000004
8.033714 0.029911779
8.034715 0.030124158
8.035714 0.030334102
8.036715 0.030541592000000003
8.037714 0.030746614
8.038714 0.03094915
8.039714 0.031149187
8.040714 0.031346705999999995
8.041715 0.03154169
8.042714 0.031734124
8.043715 0.031923992
8.044714 0.032111278
8.045714 0.032295965
8.046714 0.032478038
8.047714 0.032657484
8.048715 0.032834287000000004
8.049714 0.033008429
8.050714 0.033179898
8.051714 0.033348677
8.052714 0.033514751999999995
8.053715 0.033678109
8.054714 0.033838732999999996
8.055715 0.033996609
8.056714 0.034151724
8.057714 0.034304061999999996
8.058714 0.034453612
8.059714 0.03460036
8.060715 0.034744292
8.061714 0.0348854
8.062715 0.035023666
8.063714 0.035159079999999995
8.064714 0.035291631
8.065714 0.035421306
8.066714 0.035548091
8.067715 0.035671977
8.068714 0.035792956
8.069715 0.035911013
8.070714 0.036026142000000004
8.071714 0.036138328000000004
8.072714 0.036247564
8.073714 0.036353839
8.074715 0.036457146
8.075714 0.036557476000000005
8.076715 0.036654816
8.077714 0.036749162
8.078714 0.036840505
8.079714 0.036928835
8.080714 0.037014144
8.081715 0.037096426
8.082714 0.037175673
8.083714 0.037251876
8.084714 0.037325028
8.085714 0.037395125
8.086715 0.037462157
8.087714 0.037526121
8.088715 0.037587009000000005
8.089714 0.037644812
8.090714 0.037699527
8.091714 0.037751149000000005
8.092714 0.037799671
8.093715 0.037845087
8.094714 0.037887393
8.095715 0.037926581
8.096714 0.037962649
8.097714 0.037995591999999995
8.098714 0.038025406
8.099714 0.038052085
8.100715 0.038075624999999995
8.101714 0.038096023
8.102715 0.038113276
8.103714 0.03812738
8.104714 0.038138329
8.105714 0.038146123
8.106714 0.038150756
8.107715 0.038152229
8.108714 0.038150535
8.109715 0.038145675
8.110714 0.038137645
8.111714 0.038126445999999994
8.112714 0.038112074
8.113714 0.038094528
8.114715 0.038073806
8.115714 0.038049908
8.116714 0.038022833
8.117714 0.037992583
8.118714 0.037959154
8.119715 0.037922547
8.120714 0.037882765
8.121715 0.037839808
8.122714 0.037793675
8.123714 0.037744368
8.124714 0.037691888
8.125714 0.037636237999999995
8.126715 0.037577422
8.127714 0.037515440000000004
8.128715 0.037450294
8.129714 0.03738199
8.130714 0.037310529
8.131714 0.037235915
8.132714 0.037158153
8.133715 0.037077247
8.134714 0.036993201
8.135715 0.03690602
8.136714 0.036815707999999996
8.137714 0.036722273
8.138714 0.036625718
8.139714 0.036526049
8.140715 0.036423275000000005
8.141714 0.036317398
8.142715 0.036208428
8.143714 0.036096369
8.144714 0.035981231
8.145715 0.035863019999999995
8.146714 0.035741745
8.147715 0.03561741
8.148714 0.035490026
8.149714 0.035359597
8.150714 0.035226136
8.151714 0.035089646999999995
8.152715 0.034950141
8.153714 0.034807628
8.154715 0.034662115
8.155714 0.03451361
8.156714 0.034362124
8.157714 0.034207667
8.158714 0.034050248
8.159715 0.033889874
8.160714 0.033726558000000004
8.161715 0.033560308000000004
8.162714 0.033391136
8.163714 0.033219054
8.164714 0.03304407
8.165714 0.032866196
8.166715 0.032685444
8.167714 0.032501825
8.168715 0.032315351
8.169714 0.032126033
8.170714 0.031933887
8.171714 0.031738923
8.172714 0.031541154
8.173715 0.031340594
8.174714 0.031137254
8.175714 0.030931148999999998
8.176714 0.030722297
8.177714 0.030510710000000003
8.178715 0.030296400999999997
8.179714 0.030079385
8.180715 0.029859677
8.181714 0.029637294999999998
8.182714 0.029412252
8.183714 0.029184566999999998
8.184714 0.028954254000000002
8.185715 0.028721330000000003
8.186714 0.028485814
8.187715 0.028247720999999996
8.188714 0.028007070000000002
8.189714 0.027763878
8.190714 0.027518163999999998
8.191714 0.027269943
8.192715 0.027019234
8.193714 0.026766057000000003
8.194715 0.026510432000000004
8.195714 0.026252376999999997
8.196714 0.025991909
8.197714 0.025729049
8.198714 0.025463817
8.199715 0.025196233999999998
8.200714 0.024926319
8.201715 0.024654091
8.202714 0.02437957
8.203714 0.024102778
8.204714 0.023823735
8.205714 0.023542461
8.206715 0.023258978
8.207714 0.022973306000000002
8.208714 0.022685467
8.209714 0.022395482
8.210714 0.022103373
8.211715 0.021809159
8.212714 0.021512865000000003
8.213715 0.02121451
8.214714 0.020914117
8.215714 0.02061171
8.216714 0.020307308
8.217714 0.020000937
8.218715 0.019692616
8.219714 0.019382371000000002
8.220715 0.019070221999999998
8.221714 0.018756195
8.222714 0.018440311
8.223714 0.018122593
8.224714 0.017803065
8.225715 0.01748175
8.226714 0.017158673
8.227715 0.016833856
8.228714 0.016507326
8.229714 0.016179105000000003
8.230714 0.015849217000000002
8.231714 0.015517687999999998
8.232715 0.015184541
8.233714 0.014849802
8.234715 0.014513495
8.235714 0.014175646
8.236714 0.01383628
8.237714 0.013495421
8.238714 0.013153096
8.239715 0.012809331
8.240714 0.01246415
8.241714 0.012117580999999999
8.242714 0.011769649
8.243714 0.011420382
8.244715 0.011069803000000001
8.245714 0.010717942
8.246715 0.010364824
8.247714 0.010010476
8.248714 0.0096549251
8.249714 0.0092981987
8.250714 0.0089403235
8.251715 0.0085813277
8.252714 0.0082212377
8.253715 0.0078600817
8.254714 0.0074978874
8.255714 0.0071346825000000004
8.256714 0.0067704947
8.257714 0.0064053522000000005
8.258715 0.0060392831
8.259714 0.0056723155
8.260715 0.0053044775999999995
8.261714 0.0049357979
8.262714 0.0045663051
8.263714 0.004196027299999999
8.264714 0.0038249931
8.265715 0.0034532313
8.266714 0.0030807707
8.267715 0.0027076401
8.268714 0.0023338682000000003
8.269714 0.001959484
8.270715 0.0015845162
8.271714 0.0012089941
8.272715 0.0008329465299999999
8.273714 0.00045640253999999997
8.274714 7.9391259e-05
8.275714 -0.00029805818999999997
8.276714 -0.00067591668
8.277715 -0.0010541551
8.278714 -0.0014327442
8.279715 -0.0018116547
8.280714 -0.0021908574
8.281714 -0.0025703232
8.282714 -0.0029500226
8.283714 -0.0033299264
8.284715 -0.0037100053
8.285714 -0.004090229799999999
8.286715 -0.004470570300000001
8.287714 -0.0048509977
8.288714 -0.0052314823
8.289714 -0.0056119945
8.290714 -0.0059925049
8.291715 -0.006372983600000001
8.292714 -0.0067534012
8.293715 -0.007133727899999999
8.294714 -0.007513933800000001
8.295714 -0.0078939898
8.296714 -0.0082738654
8.297714 -0.0086535307
8.298715 -0.0090329559
8.299714 -0.0094121111
8.300714 -0.0097909666
8.301714 -0.010169492
8.302714 -0.010547658
8.303715 -0.010925433
8.304714 -0.011302788
8.305715 -0.011679692
8.306714 -0.012056116
8.307714 -0.012432029
8.308714 -0.0128074
8.309714 -0.013182199000000002
8.310715 -0.013556397
8.311714 -0.013929962
8.312715 -0.014302865
8.313714 -0.014675075
8.314714 -0.015046561
8.315714 -0.015417294000000002
8.316714 -0.015787243
8.317715 -0.016156377
8.318714 -0.016524667
8.319715 -0.016892083
8.320714 -0.017258593
8.321714 -0.017624169000000002
8.322714 -0.017988781000000002
8.323714 -0.018352397
8.324715 -0.018714988
8.325714 -0.019076525
8.326715 -0.019436977
8.327714 -0.019796316
8.328714 -0.020154512
8.329714 -0.020511533999999998
8.330714 -0.020867355
8.331715 -0.021221944
8.332714 -0.021575273
8.333714 -0.021927313
8.334714 -0.022278034999999998
8.335714 -0.022627408999999998
8.336715 -0.022975408
8.337714 -0.023322001999999998
8.338715 -0.023667165
8.339714 -0.024010867
8.340714 -0.02435308
8.341714 -0.024693777
8.342714 -0.025032929000000002
8.343715 -0.02537051
8.344714 -0.025706493999999996
8.345715 -0.02604085
8.346714 -0.026373553999999997
8.347714 -0.026704574999999998
8.348714 -0.027033889999999998
8.349714 -0.027361471000000002
8.350715 -0.027687292000000002
8.351714 -0.028011325
8.352715 -0.028333545
8.353714 -0.028653925999999996
8.354714 -0.028972440999999998
8.355714 -0.029289064999999996
8.356714 -0.029603769999999998
8.357715 -0.029916532000000003
8.358714 -0.030227326
8.359715 -0.030536126000000004
8.360714 -0.030842906999999996
8.361714 -0.031147644000000002
8.362714 -0.031450312
8.363714 -0.031750885
8.364715 -0.032049338999999996
8.365714 -0.032345648
8.366714 -0.032639789
8.367714 -0.032931737999999995
8.368714 -0.033221469
8.369715 -0.03350896
8.370714 -0.033794186
8.371715 -0.034077122
8.372714 -0.034357744
8.373714 -0.034636032
8.374714 -0.03491196
8.375714 -0.035185504
8.376715 -0.035456641
8.377714 -0.035725351
8.378715 -0.035991607
8.379714 -0.03625539
8.380714 -0.036516675
8.381714 -0.036775443
8.382714 -0.03703167
8.383715 -0.037285336
8.384714 -0.037536421
8.385715 -0.037784901
8.386714 -0.038030755
8.387714 -0.038273964
8.388714 -0.038514506999999996
8.389714 -0.038752364000000004
8.390715 -0.038987517
8.391714 -0.039219944
8.392715 -0.039449625
8.393714 -0.039676545
8.394714 -0.039900682
8.395715 -0.04012202
8.396714 -0.04034054
8.397715 -0.040556226
8.398714 -0.040769056
8.399714 -0.040979017
8.400714 -0.041186091
8.401714 -0.04139026
8.402715 -0.041591507
8.403714 -0.041789818
8.404715 -0.041985177
8.405714 -0.042177568
8.406714 -0.042366973
8.407714 -0.04255338
8.408714 -0.042736772
8.409715 -0.042917134
8.410714 -0.043094452
8.411715 -0.043268714
8.412714 -0.043439903
8.413714 -0.043608004
8.414714 -0.043773005000000004
8.415714 -0.043934892
8.416715 -0.044093651
8.417714 -0.044249269
8.418715 -0.044401735
8.419714 -0.044551032
8.420714 -0.044697151000000004
8.421714 -0.044840077
8.422714 -0.044979797999999994
8.423715 -0.045116301
8.424714 -0.045249573
8.425714 -0.045379606
8.426714 -0.045506386
8.427714 -0.045629899
8.428715 -0.045750138999999995
8.429714 -0.04586709
8.430715 -0.045980743
8.431714 -0.046091087
8.432714 -0.046198111
8.433714 -0.046301805
8.434714 -0.046402158
8.435715 -0.046499161
8.436714 -0.046592805
8.437715 -0.04668308
8.438714 -0.046769975
8.439714 -0.046853485
8.440714 -0.0469336
8.441714 -0.047010311
8.442715 -0.047083612
8.443714 -0.047153494
8.444715 -0.047219949000000004
8.445714 -0.047282971
8.446714 -0.047342552
8.447714 -0.047398687
8.448714 -0.047451371
8.449715 -0.0475006
8.450714 -0.047546366
8.451715 -0.047588666
8.452714 -0.047627493
8.453714 -0.047662844999999995
8.454714 -0.047694717
8.455714 -0.047723108
8.456715 -0.047748012
8.457714 -0.047769426999999996
8.458714 -0.047787352
8.459714 -0.047801780999999995
8.460714 -0.047812716000000005
8.461715 -0.047820155
8.462714 -0.047824095
8.463715 -0.047824538
8.464714 -0.047821479
8.465714 -0.047814919
8.466714 -0.047804858
8.467714 -0.047791295
8.468715 -0.047774235
8.469714 -0.047753672999999996
8.470715 -0.047729613000000004
8.471714 -0.047702054
8.472714 -0.047670997
8.473714 -0.047636445
8.474714 -0.047598398
8.475715 -0.047556858
8.476714 -0.047511826
8.477715 -0.047463307
8.478714 -0.047411300999999996
8.479714 -0.047355812000000004
8.480714 -0.047296842
8.481714 -0.047234393
8.482715 -0.047168470000000004
8.483714 -0.047099075
8.484715 -0.047026214
8.485714 -0.046949889
8.486714 -0.046870104
8.487714 -0.046786864000000004
8.488714 -0.046700175000000003
8.489715 -0.046610041
8.490714 -0.046516466
8.491714 -0.046419457000000004
8.492714 -0.04631902
8.493714 -0.04621516
8.494715 -0.046107886
8.495714 -0.045997201
8.496715 -0.045883117
8.497714 -0.045765637
8.498714 -0.045644771
8.499714 -0.045520527
8.500714 -0.045392913
8.501715 -0.045261937
8.502714 -0.045127611
8.503715 -0.044989941
8.504714 -0.044848939000000004
8.505714 -0.044704616
8.506714 -0.044556981
8.507714 -0.044406045000000005
8.508715 -0.044251818000000005
8.509714 -0.044094314
8.510715 -0.043933545
8.511714 -0.043769521
8.512714 -0.043602256
8.513714 -0.043431763
8.514714 -0.043258053
8.515715 -0.043081142999999995
8.516714 -0.042901046000000005
8.517715 -0.042717776
8.518714 -0.042531348000000004
8.519714 -0.042341775
8.520715 -0.042149072
8.521714 -0.041953259
8.522715 -0.041754346
8.523714 -0.041552351
8.524714 -0.041347291
8.525714 -0.041139184
8.526714 -0.040928044000000004
8.527715 -0.04071389
8.528714 -0.040496734
8.529715 -0.040276599
8.530714 -0.040053501
8.531714 -0.039827454
8.532714 -0.03959848
8.533714 -0.039366595000000004
8.534715 -0.039131817
8.535714 -0.038894167
8.536715 -0.038653662
8.537714 -0.038410319
8.538714 -0.038164156
8.539714 -0.037915193
8.540714 -0.03766345
8.541715 -0.037408946
8.542714 -0.037151699999999996
8.543715 -0.036891730000000005
8.544714 -0.036629057
8.545714 -0.036363697
8.546714 -0.036095670999999996
8.547714 -0.035824998999999996
8.548715 -0.035551703000000004
8.549714 -0.035275801
8.550714 -0.034997315
8.551714 -0.034716266
8.552714 -0.034432669
8.553715 -0.034146549
8.554714 -0.033857926999999996
8.555715 -0.033566821
8.556714 -0.033273257
8.557714 -0.032977253
8.558714 -0.032678831
8.559714 -0.032378014000000004
8.560715 -0.032074825
8.561714 -0.031769284
8.562715 -0.031461415
8.563714 -0.031151238
8.564714 -0.030838779999999996
8.565714 -0.030524061999999998
8.566714 -0.030207107
8.567715 -0.02988794
8.568714 -0.029566583999999996
8.569715 -0.029243066
8.570714 -0.028917409
8.571714 -0.028589636
8.572714 -0.028259776
8.573714 -0.027927848999999998
8.574715 -0.027593886
8.575714 -0.027257908
8.576715 -0.026919945999999997
8.577714 -0.026580022
8.578714 -0.026238165
8.579714 -0.025894399999999998
8.580714 -0.025548754
8.581715 -0.025201254
8.582714 -0.024851927
8.583714 -0.024500801000000003
8.584714 -0.024147901
8.585714 -0.023793256000000002
8.586715 -0.023436893
8.587714 -0.02307884
8.588715 -0.022719124
8.589714 -0.022357774
8.590714 -0.021994817
8.591714 -0.021630280999999998
8.592714 -0.021264196
8.593715 -0.020896587
8.594714 -0.020527483
8.595715 -0.020156914
8.596714 -0.019784908
8.597714 -0.019411491
8.598714 -0.019036692
8.599714 -0.018660539
8.600715 -0.018283063000000002
8.601714 -0.017904288
8.602715 -0.017524246
8.603714 -0.017142962
8.604714 -0.016760468
8.605714 -0.016376789
8.606714 -0.015991955000000002
8.607715 -0.015605995000000001
8.608714 -0.015218936
8.609715 -0.014830806
8.610714 -0.014441633999999998
8.611714 -0.014051447
8.612714 -0.013660273999999998
8.613714 -0.013268144999999999
8.614715 -0.012875085999999999
8.615714 -0.012481126999999998
8.616714 -0.012086294999999999
8.617714 -0.011690619
8.618714 -0.011294127999999999
8.619715 -0.01089685
8.620714 -0.010498812
8.621715 -0.010100046
8.622714 -0.0097005774
8.623714 -0.0093004368
8.624714 -0.0088996523
8.625714 -0.0084982523
8.626715 -0.0080962658
8.627714 -0.0076937227
8.628715 -0.0072906507
8.629714 -0.0068870802
8.630714 -0.0064830398
8.631714 -0.0060785587
8.632714 -0.0056736662
8.633715 -0.005268392100000001
8.634714 -0.0048627662
8.635715 -0.004456818
8.636714 -0.0040505773
8.637714 -0.0036440738999999997
8.638714 -0.0032373377
8.639714 -0.002830399
8.640715 -0.0024232881
8.641714 -0.0020160351
8.642715 -0.0016086704000000001
8.643714 -0.0012012243
8.644714 -0.00079372739
8.645715 -0.00038621019000000006
8.646714 2.1296739e-05
8.647715 0.00042876281000000003
8.648714 0.00083615732
8.649714 0.0012434497
8.650714 0.0016506092
8.651714 0.0020576052999999998
8.652715 0.0024644073999999998
8.653714 0.0028709848
8.654715 0.0032773069999999997
8.655714 0.0036833437
8.656714 0.0040890642
8.657714 0.004494438
8.658714 0.0048994352
8.659715 0.0053040254000000005
8.660714 0.005708178699999999
8.661715 0.006111864800000001
8.662714 0.006515054699999999
8.663714 0.0069177178
8.664714 0.0073198251
8.665714 0.0077213474
8.666715 0.0081222548
8.667714 0.0085225183
8.668715 0.0089221088
8.669714 0.0093209979
8.670714 0.0097191572
8.671714 0.010116558
8.672714 0.010513171
8.673715 0.010908968
8.674714 0.011303923
8.675714 0.011698005
8.676714 0.012091189
8.677714 0.012483445000000001
8.678715 0.012874747
8.679714 0.013265068
8.680715 0.013654379
8.681714 0.014042653
8.682714 0.014429865000000002
8.683714 0.014815986000000001
8.684714 0.015200989000000002
8.685715 0.015584848
8.686714 0.015967535999999997
8.687715 0.016349026000000003
8.688714 0.016729292
8.689714 0.017108307
8.690714 0.017486045999999998
8.691714 0.01786248
8.692715 0.018237585
8.693714 0.018611334
8.694715 0.0189837
8.695714 0.019354657
8.696714 0.01972418
8.697714 0.020092241
8.698714 0.020458816
8.699715 0.020823877
8.700714 0.021187399000000003
8.701715 0.021549357999999998
8.702714 0.021909726
8.703714 0.022268479
8.704714 0.02262559
8.705714 0.022981034
8.706715 0.023334786
8.707714 0.023686822
8.708714 0.024037114000000002
8.709714 0.02438564
8.710714 0.024732374
8.711715 0.025077291999999998
8.712714 0.025420368
8.713715 0.025761579
8.714714 0.026100899999999996
8.715714 0.02643831
8.716714 0.026773784
8.717714 0.027107296
8.718715 0.027438824
8.719714 0.027768346
8.720715 0.02809584
8.721714 0.028421282000000003
8.722714 0.028744647999999998
8.723714 0.02906592
8.724714 0.029385072
8.725715 0.029702082999999997
8.726714 0.030016934
8.727715 0.030329602
8.728714 0.030640067
8.729714 0.030948309
8.730714 0.031254307
8.731714 0.03155804
8.732715 0.031859489
8.733714 0.032158633
8.734715 0.032455454
8.735714 0.032749932
8.736714 0.03304205
8.737714 0.033331787999999994
8.738714 0.033619127
8.739715 0.033904047
8.740714 0.034186535000000004
8.741714 0.034466568999999996
8.742714 0.034744132
8.743714 0.03501921
8.744715 0.035291782
8.745714 0.035561831
8.746715 0.035829342
8.747714 0.036094297
8.748714 0.03635668
8.749714 0.036616475
8.750714 0.036873663
8.751715 0.037128231000000005
8.752714 0.037380162
8.753715 0.03762944
8.754714 0.037876048
8.755714 0.038119973
8.756714 0.038361197
8.757714 0.038599706
8.758715 0.038835485
8.759714 0.039068518999999996
8.760715 0.039298795000000004
8.761714 0.039526293
8.762714 0.039751004
8.763714 0.039972912
8.764714 0.040192003
8.765715 0.040408262
8.766714 0.040621674
8.767715 0.040832229
8.768714 0.041039911
8.769714 0.041244709
8.770715 0.041446608
8.771714 0.041645594
8.772715 0.041841657000000004
8.773714 0.042034785000000005
8.774714 0.042224966
8.775714 0.042412188
8.776714 0.042596439
8.777715 0.042777709
8.778714 0.042955988
8.779715 0.043131263
8.780714 0.043303525
8.781714 0.043472764
8.782714 0.04363897
8.783714 0.043802135
8.784715 0.043962246999999996
8.785714 0.0441193
8.786715 0.044273285
8.787714 0.044424194
8.788714 0.044572019
8.789714 0.044716752
8.790714 0.044858386
8.791715 0.044996914
8.792714 0.045132329
8.793715 0.045264626
8.794714 0.045393797
8.795714 0.045519837
8.796714 0.04564274
8.797714 0.045762499
8.798715 0.045879112
8.799714 0.045992574
8.800714 0.046102877
8.801714 0.046210017
8.802714 0.046313994
8.803715 0.046414798
8.804714 0.046512429
8.805715 0.046606882999999995
8.806714 0.046698155000000005
8.807714 0.046786244000000005
8.808714 0.046871149
8.809714 0.046952863000000004
8.810715 0.047031385
8.811714 0.047106712
8.812715 0.047178843000000005
8.813714 0.047247775
8.814714 0.047313509
8.815714 0.047376042
8.816714 0.047435370000000004
8.817715 0.047491493999999995
8.818714 0.047544413
8.819715 0.047594128
8.820714 0.047640639
8.821714 0.047683943
8.822714 0.047724042
8.823714 0.047760937
8.824715 0.047794628
8.825714 0.047825114
8.826715 0.047852399000000004
8.827714 0.047876482
8.828714 0.047897364
8.829714 0.047915051
8.830714 0.047929541
8.831715 0.047940837
8.832714 0.047948942
8.833714 0.04795386
8.834714 0.047955592
8.835714 0.047954143000000005
8.836715 0.047949515000000005
8.837714 0.047941713000000004
8.838715 0.047930737
8.839714 0.047916596
8.840714 0.047899294
8.841714 0.047878834
8.842714 0.047855222
8.843715 0.047828461
8.844714 0.047798557
8.845715 0.047765518
8.846714 0.047729348
8.847714 0.047690052
8.848714 0.047647636
8.849714 0.047602109
8.850715 0.047553473
8.851714 0.047501741
8.852715 0.047446915
8.853714 0.047389005
8.854714 0.047328018
8.855714 0.04726396
8.856714 0.047196841
8.857715 0.047126668999999996
8.858714 0.047053451999999996
8.859715 0.0469772
8.860714 0.046897918
8.861714 0.046815617999999996
8.862714 0.046730309
8.863714 0.046642002
8.864715 0.046550704
8.865714 0.046456428
8.866714 0.04635918
8.867714 0.046258973
8.868714 0.046155817
8.869715 0.046049725
8.870714 0.045940708000000004
8.871715 0.045828774
8.872714 0.045713938999999995
8.873714 0.045596212
8.874714 0.045475605
8.875714 0.045352131999999996
8.876715 0.045225804
8.877714 0.045096635999999996
8.878715 0.044964638
8.879714 0.044829826
8.880714 0.044692212
8.881714 0.044551809000000005
8.882714 0.044408632999999996
8.883715 0.044262697
8.884714 0.044114018
8.885715 0.043962608
8.886714 0.043808482999999995
8.887714 0.043651657
8.888714 0.043492143999999996
8.889714 0.043329963
8.890715 0.043165125
8.891714 0.04299765
8.892715 0.042827553
8.893714 0.042654846999999996
8.894714 0.042479552
8.895715 0.042301681
8.896714 0.042121252
8.897715 0.041938282
8.898714 0.041752789000000005
8.899714 0.041564787
8.900714 0.041374296
8.901714 0.041181332
8.902715 0.040985912
8.903714 0.040788052
8.904715 0.040587771
8.905714 0.040385086
8.906714 0.040180018
8.907714 0.03997258
8.908714 0.039762794
8.909715 0.039550677
8.910714 0.039336245
8.911715 0.039119518
8.912714 0.038900514
8.913714 0.038679253
8.914714 0.038455750000000004
8.915714 0.038230026
8.916715 0.038002103
8.917714 0.037771996
8.918715 0.037539726999999995
8.919714 0.037305313
8.920714 0.037068775
8.921714 0.036830132
8.922714 0.036589405
8.923715 0.036346613
8.924714 0.036101777
8.925714 0.035854915
8.926714 0.035606051
8.927714 0.035355205
8.928715 0.035102395
8.929714 0.034847646
8.930715 0.034590975999999996
8.931714 0.034332406
8.932714 0.034071959
8.933714 0.033809658
8.934714 0.033545523
8.935715 0.033279575000000006
8.936714 0.033011838
8.937715 0.032742333
8.938714 0.032471083000000005
8.939714 0.032198109
8.940714 0.031923436
8.941714 0.031647083
8.942715 0.031369078
8.943714 0.031089439
8.944715 0.030808191999999998
8.945714 0.030525358000000002
8.946714 0.030240961
8.947714 0.029955024
8.948714 0.029667572
8.949715 0.029378625999999998
8.950714 0.02908821
8.951715 0.028796348
8.952714 0.028503063000000002
8.953714 0.028208378
8.954714 0.02791232
8.955714 0.027614908
8.956715 0.027316168000000002
8.957714 0.027016125000000002
8.958714 0.026714802000000003
8.959714 0.026412221000000003
8.960714 0.026108409
8.961715 0.025803385999999998
8.962714 0.025497179
8.963715 0.025189811000000003
8.964714 0.024881304000000003
8.965714 0.024571682999999997
8.966714 0.024260971
8.967714 0.023949191
8.968715 0.02363637
8.969714 0.023322528999999998
8.970715 0.023007693
8.971714 0.022691886
8.972714 0.022375131
8.973714 0.022057452999999998
8.974714 0.021738875
8.975715 0.021419420999999998
8.976714 0.021099116
8.977715 0.020777983
8.978714 0.020456045
8.979714 0.020133327
8.980714 0.019809854
8.981714 0.019485649
8.982715 0.019160737
8.983714 0.018835141
8.984715 0.018508885
8.985714 0.018181994
8.986714 0.017854491
8.987714 0.017526402
8.988714 0.017197752
8.989715 0.016868563
8.990714 0.016538861000000002
8.991714 0.016208670999999997
8.992714 0.015878016999999998
8.993714 0.015546921000000002
8.994715 0.015215410999999998
8.995714 0.014883510999999999
8.996715 0.014551244
8.997714 0.014218637
8.998714 0.013885714
8.999714 0.013552498
9.000714 0.013219017
9.001715 0.012885292
9.002714 0.012551350000000001
9.003715 0.012217216
9.004714 0.011882914999999999
9.005714 0.011548471000000001
9.006714 0.011213908
9.007714 0.010879251999999999
9.008715 0.010544527
9.009714 0.010209758
9.010715 0.0098749704
9.011714 0.0095401876
9.012714 0.0092054346
9.013714 0.008870735499999999
9.014714 0.008536114899999999
9.015715 0.0082015969
9.016714 0.0078672063
9.017715 0.007532967000000001
9.018714 0.0071989038
9.019714 0.006865039900000001
9.020715 0.0065314001
9.021714 0.0061980078
9.022715 0.0058648871000000005
9.023714 0.0055320618999999994
9.024714 0.0051995561
9.025714 0.0048673934
9.026714 0.004535597299999999
9.027715 0.0042041916
9.028714 0.0038731995999999997
9.029715 0.0035426448
9.030714 0.0032125507
9.031714 0.0028829407000000003
9.032714 0.002553838
9.033714 0.0022252658
9.034715 0.0018972471999999998
9.035714 0.0015698055000000002
9.036715 0.0012429636000000001
9.037714 0.00091674447
9.038714 0.00059117101
9.039714 0.00026626608
9.040714 -5.7947516999999993e-05
9.041715 -0.0003814471
9.042714 -0.00070421002
9.043715 -0.0010262137
9.044714 -0.0013474357
9.045714 -0.0016678536000000002
9.046714 -0.0019874449
9.047714 -0.0023061874999999996
9.048715 -0.002624059
9.049714 -0.0029410376
9.050714 -0.0032571009999999997
9.051714 -0.0035722273999999996
9.052714 -0.0038863952999999996
9.053715 -0.0041995827
9.054714 -0.0045117678
9.055715 -0.0048229295999999994
9.056714 -0.0051330462000000006
9.057714 -0.0054420969
9.058714 -0.0057500602000000005
9.059714 -0.0060569149
9.060715 -0.006362640899999999
9.061714 -0.0066672167999999995
9.062715 -0.0069706221
9.063714 -0.0072728362000000005
9.064714 -0.007573839
9.065714 -0.0078736099
9.066714 -0.008172129299999999
9.067715 -0.0084693776
9.068714 -0.0087653345
9.069715 -0.0090599809
9.070714 -0.0093532966
9.071714 -0.0096452633
9.072714 -0.0099358615
9.073714 -0.010225072
9.074715 -0.010512875999999999
9.075714 -0.010799256
9.076715 -0.011084192
9.077714 -0.011367667
9.078714 -0.011649662
9.079714 -0.011930161
9.080714 -0.012209144000000002
9.081715 -0.012486595
9.082714 -0.012762497000000001
9.083714 -0.013036830999999999
9.084714 -0.013309581999999999
9.085714 -0.013580732
9.086715 -0.013850266
9.087714 -0.014118166000000001
9.088715 -0.014384418
9.089714 -0.014649003999999998
9.090714 -0.014911909000000001
9.091714 -0.015173119
9.092714 -0.015432618
9.093715 -0.015690389
9.094714 -0.015946419
9.095715 -0.016200694
9.096714 -0.016453197
9.097714 -0.016703916
9.098714 -0.016952836
9.099714 -0.017199943000000002
9.100715 -0.017445224999999998
9.101714 -0.017688665
9.102715 -0.017930253
9.103714 -0.018169974000000002
9.104714 -0.018407816
9.105714 -0.018643767
9.106714 -0.018877813
9.107715 -0.01910994
9.108714 -0.01934014
9.109715 -0.019568398
9.110714 -0.019794704
9.111714 -0.020019045000000003
9.112714 -0.02024141
9.113714 -0.020461787
9.114715 -0.020680165
9.115714 -0.020896533000000002
9.116714 -0.02111088
9.117714 -0.021323196
9.118714 -0.02153347
9.119715 -0.021741692
9.120714 -0.021947852
9.121715 -0.02215194
9.122714 -0.022353945
9.123714 -0.022553858
9.124714 -0.022751669
9.125714 -0.022947371
9.126715 -0.023140952
9.127714 -0.023332404
9.128715 -0.023521719
9.129714 -0.023708887
9.130714 -0.0238939
9.131714 -0.024076751
9.132714 -0.024257429
9.133715 -0.024435928
9.134714 -0.024612242
9.135715 -0.024786362
9.136714 -0.024958278
9.137714 -0.025127985
9.138714 -0.025295477999999996
9.139714 -0.025460747
9.140715 -0.025623786000000003
9.141714 -0.025784591
9.142715 -0.025943153999999996
9.143714 -0.026099471
9.144714 -0.026253532000000003
9.145715 -0.026405335
9.146714 -0.026554873
9.147715 -0.026702144999999997
9.148714 -0.026847140000000002
9.149714 -0.026989858999999998
9.150714 -0.027130294
9.151714 -0.027268441
9.152715 -0.027404298
9.153714 -0.027537861
9.154715 -0.027669125
9.155714 -0.027798087
9.156714 -0.027924747
9.157714 -0.028049099
9.158714 -0.02817114
9.159715 -0.028290866999999997
9.160714 -0.028408281000000004
9.161715 -0.028523378
9.162714 -0.028636154999999996
9.163714 -0.028746613000000004
9.164714 -0.028854751
9.165714 -0.028960564
9.166715 -0.029064054
9.167714 -0.029165219
9.168715 -0.029264059000000002
9.169714 -0.029360573
9.170714 -0.029454762
9.171714 -0.029546622
9.172714 -0.029636156999999996
9.173715 -0.029723367000000004
9.174714 -0.029808248
9.175714 -0.029890804000000003
9.176714 -0.029971037
9.177714 -0.030048945
9.178715 -0.030124531000000003
9.179714 -0.030197794000000003
9.180715 -0.030268736999999997
9.181714 -0.030337361
9.182714 -0.030403669
9.183714 -0.030467659
9.184714 -0.030529336
9.185715 -0.030588702
9.186714 -0.030645757
9.187715 -0.030700504
9.188714 -0.030752947
9.189714 -0.030803087
9.190714 -0.03085093
9.191714 -0.030896477999999998
9.192715 -0.030939732
9.193714 -0.030980696
9.194715 -0.031019375
9.195714 -0.031055772
9.196714 -0.031089893
9.197714 -0.031121741999999997
9.198714 -0.03115132
9.199715 -0.031178633999999997
9.200714 -0.031203689
9.201715 -0.031226489
9.202714 -0.031247042000000003
9.203714 -0.031265352
9.204714 -0.031281423
9.205714 -0.031295264
9.206715 -0.03130688
9.207714 -0.031316277
9.208714 -0.031323462999999996
9.209714 -0.031328443
9.210714 -0.031331225
9.211715 -0.031331819
9.212714 -0.03133023
9.213715 -0.031326467
9.214714 -0.031320535000000004
9.215714 -0.031312444
9.216714 -0.031302203
9.217714 -0.031289821999999995
9.218715 -0.031275308
9.219714 -0.031258669
9.220715 -0.031239915
9.221714 -0.031219056
9.222714 -0.031196099
9.223714 -0.031171055
9.224714 -0.031143933
9.225715 -0.031114745
9.226714 -0.031083499
9.227715 -0.031050206999999996
9.228714 -0.031014878000000003
9.229714 -0.030977521
9.230714 -0.030938149
9.231714 -0.030896772
9.232715 -0.030853397999999997
9.233714 -0.03080804
9.234715 -0.030760712
9.235714 -0.030711418000000004
9.236714 -0.030660175
9.237714 -0.030606994
9.238714 -0.030551883000000002
9.239715 -0.030494856999999997
9.240714 -0.030435926999999998
9.241714 -0.030375103
9.242714 -0.030312398999999997
9.243714 -0.030247826000000002
9.244715 -0.030181397
9.245714 -0.030113124999999998
9.246715 -0.030043019999999997
9.247714 -0.029971095999999996
9.248714 -0.029897366999999998
9.249714 -0.029821845
9.250714 -0.029744543
9.251715 -0.029665476
9.252714 -0.029584655
9.253715 -0.029502096000000002
9.254714 -0.029417811000000002
9.255714 -0.029331814999999997
9.256714 -0.029244123
9.257714 -0.029154745000000003
9.258715 -0.029063699
9.259714 -0.028970998
9.260715 -0.028876658
9.261714 -0.028780693999999996
9.262714 -0.028683117
9.263714 -0.028583946
9.264714 -0.028483194000000003
9.265715 -0.028380879999999997
9.266714 -0.028277014
9.267715 -0.028171613999999998
9.268714 -0.028064696000000004
9.269714 -0.027956275
9.270715 -0.027846365
9.271714 -0.027734983999999997
9.272715 -0.027622146
9.273714 -0.027507867
9.274714 -0.027392164
9.275714 -0.027275051
9.276714 -0.027156545999999997
9.277715 -0.027036661000000003
9.278714 -0.026915417
9.279715 -0.026792826
9.280714 -0.026668908
9.281714 -0.026543674
9.282714 -0.026417142
9.283714 -0.02628933
9.284715 -0.026160252
9.285714 -0.026029925
9.286715 -0.025898364
9.287714 -0.025765583
9.288714 -0.025631601
9.289714 -0.025496434
9.290714 -0.025360097
9.291715 -0.025222607999999997
9.292714 -0.02508398
9.293715 -0.024944229999999998
9.294714 -0.024803373
9.295714 -0.024661428
9.296714 -0.024518408000000002
9.297714 -0.024374332999999998
9.298715 -0.024229216999999997
9.299714 -0.024083076000000002
9.300714 -0.023935927
9.301714 -0.023787786999999998
9.302714 -0.023638672
9.303715 -0.023488599
9.304714 -0.023337582
9.305715 -0.023185639
9.306714 -0.023032789
9.307714 -0.022879046
9.308714 -0.022724428
9.309714 -0.022568952
9.310715 -0.022412636
9.311714 -0.022255494
9.312715 -0.022097546
9.313714 -0.021938808
9.314714 -0.021779299
9.315714 -0.021619034
9.316714 -0.021458032
9.317715 -0.021296309
9.318714 -0.021133885
9.319715 -0.020970774999999997
9.320714 -0.020806999
9.321714 -0.020642574
9.322714 -0.020477518
9.323714 -0.020311847
9.324715 -0.02014558
9.325714 -0.019978735
9.326715 -0.01981133
9.327714 -0.019643380000000002
9.328714 -0.019474905
9.329714 -0.019305924
9.330714 -0.019136452
9.331715 -0.018966508
9.332714 -0.018796109
9.333714 -0.018625272999999998
9.334714 -0.018454017
9.335714 -0.018282358
9.336715 -0.018110314
9.337714 -0.017937901
9.338715 -0.017765138
9.339714 -0.017592042000000002
9.340714 -0.017418628
9.341714 -0.017244914
9.342714 -0.017070917
9.343715 -0.016896654
9.344714 -0.01672214
9.345715 -0.016547393
9.346714 -0.016372428
9.347714 -0.016197264
9.348714 -0.016021914999999998
9.349714 -0.015846396999999998
9.350715 -0.015670728000000002
9.351714 -0.015494923
9.352715 -0.015318999
9.353714 -0.015142972000000001
9.354714 -0.014966856999999998
9.355714 -0.01479067
9.356714 -0.014614427
9.357715 -0.014438145
9.358714 -0.014261840000000001
9.359715 -0.014085526
9.360714 -0.013909221000000001
9.361714 -0.013732939000000001
9.362714 -0.013556697
9.363714 -0.013380508999999999
9.364715 -0.013204393
9.365714 -0.013028363000000001
9.366714 -0.012852436
9.367714 -0.012676627000000001
9.368714 -0.012500952
9.369715 -0.012325427
9.370714 -0.012150066000000001
9.371715 -0.011974886
9.372714 -0.011799902
9.373714 -0.011625129
9.374714 -0.011450583
9.375714 -0.01127628
9.376715 -0.011102234
9.377714 -0.010928460999999999
9.378715 -0.010754975
9.379714 -0.010581792
9.380714 -0.010408927
9.381714 -0.010236394
9.382714 -0.010064209
9.383715 -0.0098923862
9.384714 -0.0097209399
9.385715 -0.0095498843
9.386714 -0.009379234
9.387714 -0.0092090035
9.388714 -0.009039205900000001
9.389714 -0.0088698558
9.390715 -0.008700967
9.391714 -0.0085325533
9.392715 -0.0083646286
9.393714 -0.0081972059
9.394714 -0.008030298299999999
9.395715 -0.007863919
9.396714 -0.007698081
9.397715 -0.0075327975
9.398714 -0.0073680807
9.399714 -0.0072039431000000004
9.400714 -0.0070403969999999995
9.401714 -0.0068774556
9.402715 -0.0067151304
9.403714 -0.0065534332
9.404715 -0.006392375499999999
9.405714 -0.0062319697
9.406714 -0.0060722272
9.407714 -0.0059131591
9.408714 -0.0057547768
9.409715 -0.0055970911
9.410714 -0.0054401131
9.411715 -0.0052838535
9.412714 -0.0051283227
9.413714 -0.004973531
9.414714 -0.0048194892
9.415714 -0.004666207
9.416715 -0.0045136941
9.417714 -0.004361961
9.418715 -0.0042110169
9.419714 -0.004060871299999999
9.420714 -0.0039115333
9.421714 -0.0037630124999999998
9.422714 -0.0036153177999999997
9.423715 -0.0034684581
9.424714 -0.0033224424
9.425714 -0.0031772790000000003
9.426714 -0.0030329766
9.427714 -0.0028895436
9.428715 -0.0027469881
9.429714 -0.0026053183
9.430715 -0.0024645422
9.431714 -0.0023246677
9.432714 -0.0021857026
9.433714 -0.0020476544
9.434714 -0.0019105306000000001
9.435715 -0.0017743387000000001
9.436714 -0.0016390859
9.437715 -0.0015047794999999999
9.438714 -0.0013714266
9.439714 -0.001239034
9.440714 -0.0011076086000000001
9.441714 -0.00097715701
9.442715 -0.0008476859900000001
9.443714 -0.00071920194
9.444715 -0.00059171125
9.445714 -0.00046522009000000004
9.446714 -0.00033973463
9.447714 -0.00021526076999999998
9.448714 -9.1804401e-05
9.449715 3.0628826e-05
9.450714 0.00015203336
9.451715 0.0002724038
9.452714 0.00039173492000000004
9.453714 0.0005100216200000001
9.454714 0.00062725894
9.455714 0.00074344216
9.456715 0.00085856673
9.457714 0.0009726282800000001
9.458714 0.0010856225
9.459714 0.0011975455
9.460714 0.0013083933
9.461715 0.0014181625
9.462714 0.0015268495
9.463715 0.0016344511
9.464714 0.0017409641999999999
9.465714 0.0018463861
9.466714 0.0019507142
9.467714 0.0020539460999999997
9.468715 0.0021560793999999997
9.469714 0.0022571121
9.470715 0.0023570425
9.471714 0.0024558689
9.472714 0.0025535899
9.473714 0.0026502044
9.474714 0.0027457112
9.475715 0.0028401093
9.476714 0.0029333982000000003
9.477715 0.0030255771
9.478714 0.0031166459000000002
9.479714 0.0032066039999999996
9.480714 0.0032954514999999998
9.481714 0.0033831882
9.482715 0.0034698142999999996
9.483714 0.0035553301
9.484715 0.003639736
9.485714 0.0037230326
9.486714 0.00380522
9.487714 0.0038862992000000002
9.488714 0.0039662707
9.489715 0.0040451356
9.490714 0.0041228945
9.491714 0.0041995485
9.492714 0.0042750984
9.493714 0.0043495453
9.494715 0.0044228902
9.495714 0.0044951343
9.496715 0.0045662789
9.497714 0.004636325
9.498714 0.0047052738000000005
9.499714 0.0047731268
9.500714 0.0048398852
9.501715 0.0049055507
9.502714 0.0049701243999999995
9.503715 0.005033608199999999
9.504714 0.0050960036
9.505714 0.0051573119
9.506714 0.005217535400000001
9.507714 0.0052766754
9.508715 0.0053347343
9.509714 0.0053917141
9.510715 0.0054476171
9.511714 0.0055024455
9.512714 0.0055562017
9.513714 0.005608888
9.514714 0.0056605077
9.515715 0.005711063200000001
9.516714 0.0057605579
9.517715 0.0058089947
9.518714 0.0058563772
9.519714 0.005902709
9.520715 0.0059479938
9.521714 0.0059922357
9.522715 0.0060354384999999995
9.523714 0.006077607
9.524714 0.0061187457
9.525714 0.0061588587
9.526714 0.006197951
9.527715 0.0062360283
9.528714 0.0062730956000000004
9.529715 0.0063091582000000005
9.530714 0.0063442218
9.531714 0.0063782922
9.532714 0.0064113759
9.533714 0.006443478200000001
9.534715 0.0064746062
9.535714 0.0065047658
9.536715 0.0065339635
9.537714 0.0065622058
9.538714 0.0065895001
9.539714 0.0066158529
9.540714 0.0066412715
9.541715 0.0066657623
9.542714 0.0066893335
9.543715 0.006711991600000001
9.544714 0.0067337438
9.545714 0.0067545974
9.546714 0.006774559699999999
9.547714 0.006793638699999999
9.548715 0.006811841
9.549714 0.0068291745
9.550714 0.006845646600000001
9.551714 0.0068612644
9.552714 0.0068760353
9.553715 0.0068899666
9.554714 0.0069030655000000005
9.555715 0.0069153401
9.556714 0.006926796799999999
9.557714 0.0069374437
9.558714 0.0069472873
9.559714 0.006956335699999999
9.560715 0.0069645954
9.561714 0.0069720743000000005
9.562715 0.006978779899999999
9.563714 0.006984718500000001
9.564714 0.0069898982
9.565714 0.0069943264000000005
9.566714 0.0069980102
9.567715 0.007000957
9.568714 0.007003174000000001
9.569715 0.0070046692
9.570714 0.0070054499
9.571714 0.0070055241
9.572714 0.0070048991
9.573714 0.0070035821
9.574715 0.007001582
9.575714 0.0069989066
9.576715 0.0069955632999999995
9.577714 0.006991560799999999
9.578714 0.0069869071
9.579714 0.006981610899999999
9.580714 0.006975681
9.581715 0.0069691261
9.582714 0.0069619549
9.583714 0.0069541761999999995
9.584714 0.006945799399999999
9.585714 0.006936834
9.586715 0.0069272885999999995
9.587714 0.006917173600000001
9.588715 0.0069064983
9.589714 0.0068952729999999995
9.590714 0.0068835070000000005
9.591714 0.0068712106
9.592714 0.0068583948
9.593715 0.006845068899999999
9.594714 0.0068312438
9.595715 0.0068169298000000005
9.596714 0.0068021371
9.597714 0.0067868765000000005
9.598714 0.0067711590000000006
9.599714 0.0067549947
9.600715 0.0067383946
9.601714 0.006721369600000001
9.602715 0.006703929799999999
9.603714 0.0066860863000000005
9.604714 0.0066678498
9.605714 0.0066492314
9.606714 0.0066302411
9.607715 0.00661089
9.608714 0.0065911881
9.609715 0.0065711465
9.610714 0.0065507753
9.611714 0.0065300846
9.612714 0.0065090848
9.613714 0.006487785900000001
9.614715 0.0064661988000000005
9.615714 0.0064443324
9.616714 0.0064221975
9.617714 0.0063998035000000005
9.618714 0.006377160800000001
9.619715 0.0063542779
9.620714 0.0063311658
9.621715 0.0063078332
9.622714 0.0062842897
9.623714 0.006260545299999999
9.624714 0.0062366089
9.625714 0.006212489800000001
9.626715 0.0061881976000000005
9.627714 0.0061637416
9.628715 0.0061391307
9.629714 0.006114374300000001
9.630714 0.0060894821
9.631714 0.0060644634
9.632714 0.006039327099999999
9.633715 0.0060140825
9.634714 0.0059887392
9.635715 0.0059633065
9.636714 0.0059377937
9.637714 0.0059122103
9.638714 0.005886565900000001
9.639714 0.0058608697
9.640715 0.0058351317
9.641714 0.005809361000000001
9.642715 0.0057835674
9.643714 0.0057577607000000005
9.644714 0.0057319503
9.645715 0.0057061461
9.646714 0.0056803579
9.647715 0.0056545952
9.648714 0.0056288678
9.649714 0.0056031855
9.650714 0.0055775577
9.651714 0.0055519943999999995
9.652715 0.0055265053
9.653714 0.0055010998
9.654715 0.0054757875
9.655714 0.0054505781
9.656714 0.0054254808
9.657714 0.005400505
9.658714 0.0053756601000000005
9.659715 0.0053509557
9.660714 0.0053264004
9.661715 0.0053020034
9.662714 0.0052777737
9.663714 0.0052537202
9.664714 0.0052298514
9.665714 0.0052061758
9.666715 0.0051827021000000004
9.667714 0.0051594387
9.668715 0.0051363935
9.669714 0.005113575
9.670714 0.0050909908
9.671714 0.0050686489
9.672714 0.0050465569000000005
9.673715 0.0050247229000000004
9.674714 0.0050031536
9.675714 0.0049818569
9.676714 0.0049608399
9.677714 0.004940109999999999
9.678715 0.0049196737
9.679714 0.0048995382
9.680715 0.004879710099999999
9.681714 0.0048601962999999995
9.682714 0.0048410035
9.683714 0.004822138
9.684714 0.0048036065
9.685715 0.0047854151
9.686714 0.0047675701
9.687715 0.0047500775999999995
9.688714 0.0047329439
9.689714 0.004716175
9.690714 0.0046997767999999995
9.691714 0.0046837551
9.692715 0.0046681158
9.693714 0.004652865
9.694715 0.0046380082
9.695714 0.0046235509
9.696714 0.0046094989
9.697714 0.0045958575
9.698714 0.0045826324
9.699715 0.0045698289
9.700714 0.0045574525
9.701715 0.0045455083
9.702714 0.0045340017
9.703714 0.0045229379
9.704714 0.0045123219000000004
9.705714 0.0045021588
9.706715 0.0044924538
9.707714 0.0044832119
9.708714 0.0044744374
9.709714 0.0044661359
9.710714 0.0044583117
9.711715 0.0044509696
9.712714 0.0044441138
9.713715 0.0044377492
9.714714 0.00443188
9.715714 0.0044265107000000005
9.716714 0.0044216453
9.717714 0.0044172881
9.718715 0.0044134431
9.719714 0.0044101143
9.720715 0.0044073055
9.721714 0.0044050204
9.722714 0.0044032626
9.723714 0.0044020355
9.724714 0.0044013424
9.725715 0.0044011867
9.726714 0.0044015713000000005
9.727715 0.0044024993
9.728714 0.0044039738000000005
9.729714 0.0044059972
9.730714 0.0044085721999999996
9.731714 0.0044117012
9.732715 0.0044153865
9.733714 0.0044196306
9.734715 0.0044244352
9.735714 0.0044298024
9.736714 0.0044357341
9.737714 0.0044422322
9.738714 0.0044492978999999995
9.739715 0.0044569329
9.740714 0.0044651388
9.741714 0.0044739169
9.742714 0.0044832679
9.743714 0.0044931934000000005
9.744715 0.0045036941
9.745714 0.004514771
9.746715 0.0045264249
9.747714 0.0045386565
9.748714 0.0045514666
9.749714 0.0045648558
9.750714 0.0045788245
9.751715 0.0045933732
9.752714 0.0046085021
9.753715 0.0046242119
9.754714 0.0046405024
9.755714 0.0046573739
9.756714 0.0046748268
9.757714 0.0046928606
9.758715 0.0047114754
9.759714 0.0047306712
9.760715 0.0047504476
9.761714 0.0047708043000000006
9.762714 0.0047917412000000005
9.763714 0.004813257699999999
9.764714 0.004835353
9.765715 0.0048580267
9.766714 0.004881278100000001
9.767715 0.0049051065
9.768714 0.0049295108
9.769714 0.0049544902
9.770715 0.0049800434
9.771714 0.0050061692
9.772715 0.0050328665
9.773714 0.0050601335
9.774714 0.0050879691
9.775714 0.0051163715
9.776714 0.0051453393
9.777715 0.0051748702
9.778714 0.0052049629
9.779715 0.0052356147
9.780714 0.005266823800000001
9.781714 0.0052985880999999995
9.782714 0.0053309049999999995
9.783714 0.0053637723
9.784715 0.0053971875
9.785714 0.005431148
9.786715 0.005465651
9.787714 0.0055006934
9.788714 0.0055362725
9.789714 0.0055723853000000005
9.790714 0.0056090283999999995
9.791715 0.0056461991
9.792714 0.0056838936999999996
9.793715 0.0057221088
9.794714 0.0057608409
9.795714 0.0058000864
9.796714 0.005839841100000001
9.797714 0.0058801015
9.798715 0.005920864
9.799714 0.0059621241000000005
9.800714 0.0060038776
9.801714 0.0060461203
9.802714 0.0060888477
9.803715 0.0061320556
9.804714 0.0061757389999999995
9.805715 0.006219893099999999
9.806714 0.0062645136
9.807714 0.0063095955
9.808714 0.0063551335
9.809714 0.006401122699999999
9.810715 0.0064475578
9.811714 0.006494433199999999
9.812715 0.0065417436
9.813714 0.0065894834
9.814714 0.0066376473
9.815714 0.0066862289
9.816714 0.006735223
9.817715 0.0067846231
9.818714 0.006834424099999999
9.819715 0.006884618800000001
9.820714 0.006935202
9.821714 0.0069861671
9.822714 0.007037507699999999
9.823714 0.0070892179999999996
9.824715 0.0071412906
9.825714 0.0071937196000000005
9.826715 0.0072464987
9.827714 0.0072996204999999995
9.828714 0.007353079100000001
9.829714 0.0074068674
9.830714 0.0074609779
9.831715 0.007515404999999999
9.832714 0.0075701413
9.833714 0.0076251796
9.834714 0.007680512499999999
9.835714 0.0077361336
9.836715 0.0077920347
9.837714 0.0078482095
9.838715 0.0079046506
9.839714 0.0079613499
9.840714 0.008018301
9.841714 0.0080754959
9.842714 0.0081329265
9.843715 0.0081905855
9.844714 0.008248465
9.845715 0.0083065577
9.846714 0.0083648556
9.847714 0.0084233507
9.848714 0.008482034900000001
9.849714 0.0085408996
9.850715 0.0085999374
9.851714 0.0086591404
9.852715 0.008718499900000001
9.853714 0.008778007800000001
9.854714 0.0088376553
9.855714 0.0088974346
9.856714 0.0089573376
9.857715 0.0090173555
9.858714 0.0090774796
9.859715 0.009137702000000001
9.860714 0.0091980139
9.861714 0.0092584072
9.862714 0.0093188733
9.863714 0.0093794035
9.864715 0.0094399889
9.865714 0.0095006217
9.866714 0.009561293
9.867714 0.0096219941
9.868714 0.0096827163
9.869715 0.0097434517
9.870714 0.0098041914
9.871715 0.0098649267
9.872714 0.0099256496
9.873714 0.0099863515
9.874714 0.010047024
9.875714 0.010107658
9.876715 0.010168245
9.877714 0.010228778000000001
9.878715 0.010289247
9.879714 0.010349644
9.880714 0.010409960999999999
9.881714 0.010470189
9.882714 0.010530320000000001
9.883715 0.010590345
9.884714 0.010650256
9.885715 0.010710045000000001
9.886714 0.010769703
9.887714 0.010829222
9.888714 0.010888593
9.889714 0.010947807
9.890715 0.011006858
9.891714 0.011065735
9.892715 0.011124431
9.893714 0.011182936000000001
9.894714 0.011241242
9.895715 0.011299342
9.896714 0.011357226
9.897715 0.011414885999999999
9.898714 0.011472313
9.899714 0.011529499
9.900714 0.011586434999999999
9.901714 0.011643113
9.902715 0.011699522
9.903714 0.011755656
9.904715 0.011811505
9.905714 0.011867061
9.906714 0.011922314
9.907714 0.011977255000000001
9.908714 0.012031877
9.909715 0.01208617
9.910714 0.012140126000000001
9.911715 0.012193734000000001
9.912714 0.012246988
9.913714 0.012299876999999999
9.914714 0.012352393
9.915714 0.012404526999999999
9.916715 0.012456268999999999
9.917714 0.012507611
9.918715 0.012558544
9.919714 0.01260906
9.920714 0.012659149
9.921714 0.012708803
9.922714 0.012758012999999999
9.923715 0.012806769999999999
9.924714 0.012855064
9.925714 0.012902888999999999
9.926714 0.012950235
9.927714 0.012997093999999999
9.928715 0.013043456
9.929714 0.013089314
9.930715 0.013134658
9.931714 0.013179479999999999
9.932714 0.013223774
9.933714 0.013267530000000001
9.934714 0.013310739
9.935715 0.013353394999999999
9.936714 0.013395487999999999
9.937715 0.013437012000000002
9.938714 0.013477956000000001
9.939714 0.013518315999999999
9.940714 0.013558082
9.941714 0.013597246
9.942715 0.013635801000000001
9.943714 0.013673738999999999
9.944715 0.013711052999999999
9.945714 0.013747734
9.946714 0.013783776
9.947714 0.013819171
9.948714 0.013853910999999998
9.949715 0.013887987000000001
9.950714 0.013921394
9.951715 0.013954123
9.952714 0.013986167
9.953714 0.014017519
9.954714 0.014048172
9.955714 0.014078115
9.956715 0.014107344
9.957714 0.014135849999999998
9.958714 0.014163625
9.959714 0.014190664
9.960714 0.014216956
9.961715 0.014242496
9.962714 0.014267277
9.963715 0.014291289
9.964714 0.014314526999999999
9.965714 0.014336982
9.966714 0.014358647
9.967714 0.014379514000000001
9.968715 0.014399576999999998
9.969714 0.014418828
9.970715 0.014437259000000001
9.971714 0.014454864
9.972714 0.014471635000000002
9.973714 0.014487567
9.974714 0.01450265
9.975715 0.014516879
9.976714 0.014530245999999998
9.977715 0.014542746
9.978714 0.014554372000000001
9.979714 0.014565115
9.980714 0.014574971
9.981714 0.014583934000000002
9.982715 0.014591996000000001
9.983714 0.014599151
9.984715 0.014605394
9.985714 0.014610717999999998
9.986714 0.014615119
9.987714 0.014618589000000001
9.988714 0.014621124000000001
9.989715 0.014622719
9.990714 0.014623366999999998
9.991714 0.014623064
9.992714 0.014621805
9.993714 0.014619585
9.994715 0.014616398999999999
9.995714 0.014612243
9.996715 0.014607112000000002
9.997714 0.014601002
9.998714 0.014593909
9.999714 0.014585828
10.00071 0.014576757
10.00171 0.01456669
10.00271 0.014555625
10.00371 0.014543556999999999
10.00471 0.014530483
10.00571 0.0145164
10.00671 0.014501304
10.00771 0.014485193
10.00871 0.014468064
10.00971 0.014449914000000001
10.01071 0.014430739
10.01171 0.014410538
10.01271 0.014389308
10.01371 0.014367046
10.01471 0.01434375
10.01571 0.014319418
10.01671 0.014294047
10.01771 0.014267635
10.01871 0.014240180000000002
10.01971 0.014211681
10.02071 0.014182134999999998
10.02171 0.014151541
10.02271 0.014119897000000001
10.02371 0.014087200000000001
10.02471 0.01405345
10.02571 0.014018643999999999
10.02671 0.013982782999999999
10.02771 0.013945863
10.02871 0.013907884999999998
10.02971 0.013868847
10.03071 0.013828746
10.03171 0.013787582999999999
10.03271 0.013745354999999999
10.03371 0.013702062999999999
10.03471 0.013657704000000001
10.03571 0.013612279000000001
10.03671 0.013565787000000001
10.03771 0.013518227
10.03871 0.013469598000000001
10.03971 0.013419899999999998
10.04071 0.013369133
10.04171 0.013317293999999999
10.04271 0.013264386999999999
10.04371 0.013210409
10.04471 0.013155362
10.04571 0.013099246
10.04671 0.013042058999999998
10.04771 0.012983803999999998
10.04871 0.012924480000000002
10.04971 0.012864088
10.05071 0.012802629000000001
10.05171 0.012740106
10.05271 0.012676517000000002
10.05371 0.012611863
10.05471 0.012546146000000001
10.05571 0.012479369
10.05671 0.012411531
10.05771 0.012342635000000001
10.05871 0.012272682
10.05971 0.012201674000000001
10.06071 0.012129613
10.06171 0.0120565
10.06271 0.011982339
10.06371 0.01190713
10.06471 0.011830877
10.06571 0.01175358
10.06671 0.011675244
10.06771 0.01159587
10.06871 0.01151546
10.06971 0.011434018
10.07071 0.011351547
10.07171 0.011268048000000001
10.07271 0.011183525000000001
10.07371 0.011097981
10.07471 0.011011419
10.07571 0.010923841
10.07671 0.010835251
10.07771 0.010745653
10.07871 0.010655048
10.07971 0.010563442
10.08071 0.010470836
10.08171 0.010377236000000001
10.08271 0.010282642
10.08371 0.010187061
10.08471 0.010090494
10.08571 0.0099929472
10.08671 0.009894422699999999
10.08771 0.0097949254
10.08871 0.009694459
10.08971 0.0095930271
10.09071 0.0094906347
10.09171 0.0093872855
10.09271 0.009282984000000001
10.09371 0.0091777343
10.09471 0.0090715417
10.09571 0.0089644105
10.09671 0.0088563451
10.09771 0.008747350499999999
10.09871 0.008637431899999999
10.09971 0.0085265943
10.10071 0.0084148429
10.10171 0.0083021827
10.10271 0.0081886188
10.10371 0.0080741571
10.10471 0.007958803300000001
10.10571 0.0078425626
10.10671 0.0077254415
10.10771 0.0076074459
10.10871 0.007488581499999999
10.10971 0.0073688541
10.11071 0.007248271100000001
10.11171 0.0071268383
10.11271 0.007004561499999999
10.11371 0.0068814486
10.11471 0.0067575056
10.11571 0.0066327397
10.11671 0.0065071574
10.11771 0.0063807659999999995
10.11871 0.0062535728
10.11971 0.0061255851
10.12071 0.0059968101000000005
10.12171 0.0058672555
10.12271 0.0057369285
10.12371 0.0056058372
10.12471 0.0054739891999999995
10.12571 0.0053413925
10.12671 0.0052080552
10.12771 0.0050739847
10.12871 0.0049391899999999996
10.12971 0.0048036788999999995
10.13071 0.0046674595
10.13171 0.0045305405
10.13271 0.0043929304
10.13371 0.0042546377
10.13471 0.0041156713
10.13571 0.0039760394
10.13671 0.003835751
10.13771 0.0036948149
10.13871 0.0035532404999999998
10.13971 0.0034110362
10.14071 0.0032682114
10.14171 0.0031247749999999998
10.14271 0.0029807359
10.14371 0.0028361039
10.14471 0.0026908880000000002
10.14571 0.0025450973999999998
10.14671 0.0023987417
10.14771 0.0022518303
10.14871 0.0021043728
10.14971 0.0019563788
10.15071 0.0018078576000000002
10.15171 0.0016588190000000002
10.15271 0.0015092728
10.15371 0.0013592286
10.15471 0.0012086961
10.15571 0.0010576852000000001
10.15671 0.00090620588
10.15771 0.00075426783
10.15871 0.00060188099
10.15971 0.00044905537
10.16071 0.0002958009
10.16171 0.00014212761
10.16271 -1.1954468999999999e-05
10.16371 -0.0001664353
10.16471 -0.00032130481
10.16571 -0.00047655294
10.16671 -0.00063216958
10.16771 -0.00078814455
10.16871 -0.00094446787
10.16971 -0.0011011293
10.17071 -0.0012581188
10.17171 -0.001415426
10.17271 -0.0015730408999999998
10.17371 -0.0017309534
10.17471 -0.0018891533
10.17571 -0.0020476304
10.17671 -0.0022063743
10.17771 -0.0023653751
10.17871 -0.0025246225
10.17971 -0.0026841062
10.18071 -0.002843816
10.18171 -0.0030037418
10.18271 -0.003163873
10.18371 -0.0033241999
10.18471 -0.0034847115000000003
10.18571 -0.0036453976999999997
10.18671 -0.0038062484
10.18771 -0.0039672526
10.18871 -0.0041284002
10.18971 -0.0042896805
10.19071 -0.0044510831
10.19171 -0.004612597
10.19271 -0.004774212
10.19371 -0.0049359169
10.19471 -0.0050977011
10.19571 -0.005259554
10.19671 -0.0054214644
10.19771 -0.0055834214
10.19871 -0.0057454141
10.19971 -0.0059074311
10.20071 -0.006069461599999999
10.20171 -0.0062314939
10.20271 -0.0063935178
10.20371 -0.0065555214
10.20471 -0.0067174929
10.20571 -0.006879422299999999
10.20671 -0.0070412971
10.20771 -0.0072031064
10.20871 -0.0073648393
10.20971 -0.007526483400000001
10.21071 -0.007688028600000001
10.21171 -0.0078494624
10.21271 -0.008010774
10.21371 -0.0081719525
10.21471 -0.0083329862
10.21571 -0.008493863400000001
10.21671 -0.008654573300000001
10.21771 -0.008815105
10.21871 -0.0089754474
10.21971 -0.009135589099999999
10.22071 -0.009295519
10.22171 -0.0094552262
10.22271 -0.0096147
10.22371 -0.0097739292
10.22471 -0.009932903
10.22571 -0.010091611
10.22671 -0.010250042000000001
10.22771 -0.010408185
10.22871 -0.010566031
10.22971 -0.010723568000000001
10.23071 -0.010880786
10.23171 -0.011037674
10.23271 -0.011194223
10.23371 -0.011350422
10.23471 -0.01150626
10.23571 -0.011661727
10.23671 -0.011816813
10.23771 -0.011971507999999999
10.23871 -0.012125801
10.23971 -0.012279682
10.24071 -0.012433139999999999
10.24171 -0.012586167
10.24271 -0.012738751
10.24371 -0.012890882000000001
10.24471 -0.013042551000000001
10.24571 -0.013193747000000002
10.24671 -0.013344459999999999
10.24771 -0.013494679
10.24871 -0.013644395
10.24971 -0.013793599
10.25071 -0.013942279
10.25171 -0.014090425
10.25271 -0.014238025999999999
10.25371 -0.014385073000000002
10.25471 -0.014531556000000001
10.25571 -0.014677464999999999
10.25671 -0.014822789000000001
10.25771 -0.014967518
10.25871 -0.015111642
10.25971 -0.015255149999999999
10.26071 -0.015398033
10.26171 -0.015540281
10.26271 -0.015681883
10.26371 -0.015822829
10.26471 -0.015963108
10.26571 -0.01610271
10.26671 -0.016241625
10.26771 -0.016379844
10.26871 -0.016517355
10.26971 -0.01665415
10.27071 -0.016790218
10.27171 -0.016925548
10.27271 -0.017060131
10.27371 -0.017193957
10.27471 -0.017327015
10.27571 -0.017459296000000003
10.27671 -0.017590792
10.27771 -0.01772149
10.27871 -0.017851383000000002
10.27971 -0.017980461
10.28071 -0.018108715
10.28171 -0.018236134
10.28271 -0.018362711
10.28371 -0.018488437
10.28471 -0.018613302
10.28571 -0.018737298
10.28671 -0.018860415999999998
10.28771 -0.018982649
10.28871 -0.019103987
10.28971 -0.019224425
10.29071 -0.019343950999999998
10.29171 -0.019462561
10.29271 -0.019580245
10.29371 -0.019696997
10.29471 -0.019812808
10.29571 -0.019927672
10.29671 -0.020041583
10.29771 -0.020154532
10.29871 -0.020266513
10.29971 -0.02037752
10.30071 -0.020487545
10.30171 -0.020596583
10.30271 -0.020704625
10.30371 -0.020811667
10.30471 -0.020917701
10.30571 -0.021022723
10.30671 -0.021126724
10.30771 -0.021229697
10.30871 -0.021331639
10.30971 -0.021432542
10.31071 -0.021532399
10.31171 -0.021631205
10.31271 -0.021728953000000002
10.31371 -0.021825638
10.31471 -0.021921252
10.31571 -0.02201579
10.31671 -0.022109246
10.31771 -0.022201613000000002
10.31871 -0.022292885
10.31971 -0.022383056
10.32071 -0.022472120999999998
10.32171 -0.022560073
10.32271 -0.022646906
10.32371 -0.022732613
10.32471 -0.022817191
10.32571 -0.022900629999999998
10.32671 -0.022982927
10.32771 -0.023064076
10.32871 -0.02314407
10.32971 -0.023222904
10.33071 -0.023300572
10.33171 -0.023377068
10.33271 -0.023452389
10.33371 -0.023526527
10.33471 -0.023599477
10.33571 -0.023671235
10.33671 -0.023741796
10.33771 -0.023811152999999998
10.33871 -0.023879302999999998
10.33971 -0.02394624
10.34071 -0.02401196
10.34171 -0.024076458
10.34271 -0.024139729999999998
10.34371 -0.024201769999999997
10.34471 -0.024262576
10.34571 -0.024322142
10.34671 -0.024380465
10.34771 -0.024437541
10.34871 -0.024493365000000003
10.34971 -0.024547934
10.35071 -0.024601247
10.35171 -0.024653299
10.35271 -0.024704088
10.35371 -0.024753607999999996
10.35471 -0.024801859
10.35571 -0.024848839
10.35671 -0.024894541000000003
10.35771 -0.024938964999999997
10.35871 -0.024982108000000003
10.35971 -0.025023971000000002
10.36071 -0.025064550999999997
10.36171 -0.025103844
10.36271 -0.025141847000000002
10.36371 -0.025178561999999998
10.36471 -0.025213987
10.36571 -0.02524812
10.36671 -0.025280958000000003
10.36771 -0.025312504
10.36871 -0.025342751
10.36971 -0.025371704
10.37071 -0.025399358
10.37171 -0.025425715
10.37271 -0.025450773000000003
10.37371 -0.025474533
10.37471 -0.025496993
10.37571 -0.025518154
10.37671 -0.025538014999999997
10.37771 -0.025556574
10.37871 -0.02557383
10.37971 -0.025589784
10.38071 -0.025604437999999997
10.38171 -0.025617788000000002
10.38271 -0.025629837
10.38371 -0.025640582
10.38471 -0.025650024
10.38571 -0.025658161
10.38671 -0.025664995000000003
10.38771 -0.025670524
10.38871 -0.02567475
10.38971 -0.025677672000000002
10.39071 -0.025679290000000004
10.39171 -0.025679605
10.39271 -0.025678615000000002
10.39371 -0.025676322
10.39471 -0.025672727
10.39571 -0.025667829000000003
10.39671 -0.025661627
10.39771 -0.025654124
10.39871 -0.02564532
10.39971 -0.025635216000000002
10.40071 -0.025623809999999997
10.40171 -0.025611103
10.40271 -0.025597098
10.40371 -0.025581798000000003
10.40471 -0.025565203
10.40571 -0.025547313000000002
10.40671 -0.025528131
10.40771 -0.025507656
10.40871 -0.025485893
10.40971 -0.025462842000000003
10.41071 -0.025438506000000003
10.41171 -0.025412888
10.41271 -0.025385991
10.41371 -0.025357815000000002
10.41471 -0.025328365
10.41571 -0.02529764
10.41671 -0.025265646
10.41771 -0.025232387
10.41871 -0.025197864000000004
10.41971 -0.025162083000000002
10.42071 -0.025125046
10.42171 -0.025086757
10.42271 -0.025047219000000003
10.42371 -0.025006436
10.42471 -0.024964413
10.42571 -0.02492115
10.42671 -0.024876656000000004
10.42771 -0.024830934
10.42871 -0.024783987
10.42971 -0.024735817
10.43071 -0.024686434
10.43171 -0.024635837
10.43271 -0.024584032000000002
10.43371 -0.024531025
10.43471 -0.024476819000000004
10.43571 -0.02442142
10.43671 -0.024364832
10.43771 -0.024307059
10.43871 -0.024248107
10.43971 -0.024187978
10.44071 -0.024126678
10.44171 -0.024064213
10.44271 -0.024000586
10.44371 -0.023935802000000003
10.44471 -0.023869866
10.44571 -0.023802782
10.44671 -0.023734554
10.44771 -0.023665186999999997
10.44871 -0.023594688
10.44971 -0.023523059000000002
10.45071 -0.023450304999999998
10.45171 -0.023376431
10.45271 -0.023301441
10.45371 -0.02322534
10.45471 -0.023148132000000002
10.45571 -0.023069822
10.45671 -0.022990415
10.45771 -0.022909915
10.45871 -0.022828327
10.45971 -0.022745655
10.46071 -0.022661904
10.46171 -0.02257708
10.46271 -0.022491186
10.46371 -0.022404226
10.46471 -0.022316206999999998
10.46571 -0.022227135
10.46671 -0.022137012
10.46771 -0.022045845999999997
10.46871 -0.021953641
10.46971 -0.021860400999999998
10.47071 -0.021766133
10.47171 -0.021670843
10.47271 -0.021574536
10.47371 -0.021477218
10.47471 -0.021378895
10.47571 -0.021279573
10.47671 -0.021179258
10.47771 -0.021077954
10.47871 -0.020975670000000002
10.47971 -0.020872413
10.48071 -0.020768188
10.48171 -0.020663002
10.48271 -0.020556862000000002
10.48371 -0.020449774
10.48471 -0.020341747
10.48571 -0.020232785
10.48671 -0.020122898
10.48771 -0.020012091
10.48871 -0.019900371
10.48971 -0.019787746999999998
10.49071 -0.019674226000000003
10.49171 -0.019559814
10.49271 -0.019444519
10.49371 -0.01932835
10.49471 -0.019211312
10.49571 -0.019093414
10.49671 -0.018974661
10.49771 -0.018855063999999998
10.49871 -0.018734628
10.49971 -0.018613361000000002
10.50071 -0.018491269999999997
10.50171 -0.018368363
10.50271 -0.018244647
10.50371 -0.018120129000000002
10.50471 -0.017994817
10.50571 -0.017868717
10.50671 -0.017741838
10.50771 -0.017614185
10.50871 -0.017485768
10.50971 -0.017356593
10.51071 -0.017226667999999997
10.51171 -0.017095999
10.51271 -0.016964594
10.51371 -0.016832458
10.51471 -0.016699600000000002
10.51571 -0.016566028
10.51671 -0.016431749
10.51771 -0.01629677
10.51871 -0.016161097
10.51971 -0.016024738
10.52071 -0.0158877
10.52171 -0.01574999
10.52271 -0.015611615999999998
10.52371 -0.015472586000000002
10.52471 -0.015332906000000002
10.52571 -0.015192584
10.52671 -0.015051627000000001
10.52771 -0.014910042
10.52871 -0.014767837999999998
10.52971 -0.014625021
10.53071 -0.014481599
10.53171 -0.014337579
10.53271 -0.014192969000000001
10.53371 -0.014047777000000001
10.53471 -0.013902011
10.53571 -0.013755677000000001
10.53671 -0.013608783999999999
10.53771 -0.013461339
10.53871 -0.013313352
10.53971 -0.013164829999999999
10.54071 -0.01301578
10.54171 -0.012866211
10.54271 -0.012716130999999999
10.54371 -0.012565548
10.54471 -0.012414469999999999
10.54571 -0.012262906
10.54671 -0.012110863
10.54771 -0.011958351
10.54871 -0.011805377
10.54971 -0.011651949
10.55071 -0.011498076
10.55171 -0.011343767
10.55271 -0.011189029999999999
10.55371 -0.011033873
10.55471 -0.010878305
10.55571 -0.010722335
10.55671 -0.01056597
10.55771 -0.010409219
10.55871 -0.010252091
10.55971 -0.010094594
10.56071 -0.009936736
10.56171 -0.0097785254
10.56271 -0.0096199707
10.56371 -0.0094610805
10.56471 -0.0093018622
10.56571 -0.0091423244
10.56671 -0.0089824753
10.56771 -0.0088223227
10.56871 -0.0086618747
10.56971 -0.0085011394
10.57071 -0.0083401246
10.57171 -0.0081788377
10.57271 -0.0080172867
10.57371 -0.0078554796
10.57471 -0.007693423699999999
10.57571 -0.007531126199999999
10.57671 -0.007368595100000001
10.57771 -0.0072058378
10.57871 -0.007042861399999999
10.57971 -0.0068796733
10.58071 -0.0067162808
10.58171 -0.006552691
10.58271 -0.006388911400000001
10.58371 -0.0062249492000000005
10.58471 -0.0060608119
10.58571 -0.0058965066
10.58671 -0.0057320402
10.58771 -0.0055674202
10.58871 -0.0054026536
10.58971 -0.0052377472
10.59071 -0.0050727089
10.59171 -0.0049075454
10.59271 -0.0047422636
10.59371 -0.0045768713
10.59471 -0.0044113753
10.59571 -0.0042457828
10.59671 -0.0040801009000000004
10.59771 -0.0039143368
10.59871 -0.0037484977
10.59971 -0.0035825909000000004
10.60071 -0.0034166231
10.60171 -0.0032506017000000003
10.60271 -0.0030845338
10.60371 -0.0029184263
10.60471 -0.0027522862999999997
10.60571 -0.0025861207
10.60671 -0.0024199368
10.60771 -0.0022537410999999997
10.60871 -0.0020875408
10.60971 -0.0019213428000000002
10.61071 -0.0017551539999999999
10.61171 -0.0015889809
10.61271 -0.0014228304999999999
10.61371 -0.0012567095
10.61471 -0.0010906245999999999
10.61571 -0.00092458231
10.61671 -0.00075858943
10.61771 -0.00059265244
10.61871 -0.00042677793
10.61971 -0.00026097242999999996
10.62071 -9.5242422e-05
10.62171 7.0405639e-05
10.62271 0.00023596531000000002
10.62371 0.00040143013
10.62471 0.00056679378
10.62571 0.00073204978
10.62671 0.0008971917900000001
10.62771 0.0010622134
10.62871 0.0012271084
10.62971 0.0013918701
10.63071 0.0015564923000000001
10.63171 0.0017209686
10.63271 0.0018852927
10.63371 0.0020494581
10.63471 0.0022134585
10.63571 0.0023772875
10.63671 0.0025409385
10.63771 0.0027044052
10.63871 0.0028676812
10.63971 0.0030307601
10.64071 0.0031936353
10.64171 0.0033563007000000002
10.64271 0.0035187495
10.64371 0.0036809754
10.64471 0.0038429716
10.64571 0.0040047322
10.64671 0.0041662504
10.64771 0.0043275199
10.64871 0.0044885343
10.64971 0.0046492867
10.65071 0.004809771399999999
10.65171 0.004969981500000001
10.65271 0.0051299106
10.65371 0.0052895528
10.65471 0.0054489014
10.65571 0.0056079497999999995
10.65671 0.0057666919
10.65771 0.005925121100000001
10.65871 0.0060832313
10.65971 0.0062410167
10.66071 0.006398469800000001
10.66171 0.006555585399999999
10.66271 0.0067123567999999995
10.66371 0.0068687783
10.66471 0.0070248432
10.66571 0.007180545799999999
10.66671 0.007335879500000001
10.66771 0.0074908392
10.66871 0.0076454183999999994
10.66971 0.0077996105
10.67071 0.007953410400000001
10.67171 0.0081068123
10.67271 0.0082598104
10.67371 0.0084123996
10.67471 0.0085645734
10.67571 0.0087163266
10.67671 0.0088676534
10.67771 0.0090185487
10.67871 0.0091690075
10.67971 0.009319024
10.68071 0.0094685929
10.68171 0.0096177093
10.68271 0.009766368
10.68371 0.009914564
10.68471 0.010062293
10.68571 0.010209549
10.68671 0.010356327
10.68771 0.010502622999999999
10.68871 0.010648432
10.68971 0.010793748
10.69071 0.010938567
10.69171 0.011082884
10.69271 0.011226695
10.69371 0.011369994
10.69471 0.011512778
10.69571 0.01165504
10.69671 0.011796777
10.69771 0.011937984
10.69871 0.012078655
10.69971 0.012218786
10.70071 0.012358373
10.70171 0.012497409
10.70271 0.012635891
10.70371 0.012773814
10.70471 0.012911172
10.70571 0.013047962000000001
10.70671 0.013184178
10.70771 0.013319815
10.70871 0.013454868
10.70971 0.013589331999999999
10.71071 0.013723203
10.71171 0.013856475
10.71271 0.013989145
10.71371 0.014121205999999999
10.71471 0.014252655
10.71571 0.014383487
10.71671 0.014513696
10.71771 0.014643279
10.71871 0.014772230999999999
10.71971 0.014900547
10.72071 0.015028224
10.72171 0.015155257
10.72271 0.01528164
10.72371 0.015407371
10.72471 0.015532447
10.72571 0.015656861
10.72671 0.015780611
10.72771 0.015903692
10.72871 0.016026100999999997
10.72971 0.016147835000000003
10.73071 0.01626889
10.73171 0.016389261999999998
10.73271 0.016508947
10.73371 0.016627942
10.73471 0.016746245
10.73571 0.016863851
10.73671 0.016980756
10.73771 0.017096959000000002
10.73871 0.017212456
10.73971 0.017327244999999998
10.74071 0.017441322
10.74171 0.017554684
10.74271 0.017667329
10.74371 0.017779254
10.74471 0.017890455
10.74571 0.018000930000000002
10.74671 0.018110676
10.74771 0.018219692000000003
10.74871 0.018327974
10.74971 0.018435519
10.75071 0.018542325
10.75171 0.01864839
10.75271 0.018753711000000003
10.75371 0.018858285000000002
10.75471 0.01896211
10.75571 0.019065183
10.75671 0.019167502000000003
10.75771 0.019269064
10.75871 0.019369867
10.75971 0.019469906999999998
10.76071 0.019569183
10.76171 0.019667692
10.76271 0.019765431
10.76371 0.019862398
10.76471 0.019958589
10.76571 0.020054002
10.76671 0.020148633
10.76771 0.020242481
10.76871 0.020335542
10.76971 0.020427813
10.77071 0.020519291999999998
10.77171 0.020609975
10.77271 0.020699859
10.77371 0.020788942
10.77471 0.020877218000000003
10.77571 0.020964687000000003
10.77671 0.021051343
10.77771 0.021137185000000003
10.77871 0.021222209
10.77971 0.021306411
10.78071 0.021389789
10.78171 0.021472339
10.78271 0.021554058
10.78371 0.021634941999999997
10.78471 0.021714989
10.78571 0.021794197
10.78671 0.02187256
10.78771 0.021950077000000002
10.78871 0.022026745
10.78971 0.022102562
10.79071 0.022177523
10.79171 0.022251628
10.79271 0.022324872
10.79371 0.022397254
10.79471 0.022468773
10.79571 0.022539424000000002
10.79671 0.022609206
10.79771 0.022678117
10.79871 0.022746153999999998
10.79971 0.022813317
10.80071 0.022879602
10.80171 0.022945009000000002
10.80271 0.023009535
10.80371 0.023073179000000003
10.80471 0.023135939
10.80571 0.023197811999999998
10.80671 0.023258797999999997
10.80771 0.023318894
10.80871 0.0233781
10.80971 0.023436412
10.81071 0.02349383
10.81171 0.023550351
10.81271 0.023605974
10.81371 0.023660696999999998
10.81471 0.023714518
10.81571 0.023767437
10.81671 0.023819448
10.81771 0.023870551
10.81871 0.023920745
10.81971 0.023970027999999997
10.82071 0.024018397
10.82171 0.02406585
10.82271 0.024112384
10.82371 0.024157998
10.82471 0.024202690000000002
10.82571 0.024246458
10.82671 0.024289299
10.82771 0.024331211
10.82871 0.024372192
10.82971 0.024412241
10.83071 0.024451353000000002
10.83171 0.024489529
10.83271 0.024526764
10.83371 0.024563057
10.83471 0.024598406
10.83571 0.02463281
10.83671 0.024666265
10.83771 0.024698768
10.83871 0.024730318999999997
10.83971 0.024760919
10.84071 0.024790561
10.84171 0.024819246
10.84271 0.024846972999999998
10.84371 0.02487374
10.84471 0.024899542999999996
10.84571 0.024924384
10.84671 0.024948256999999998
10.84771 0.024971165
10.84871 0.024993105999999998
10.84971 0.025014078999999998
10.85071 0.025034082000000003
10.85171 0.025053115999999997
10.85271 0.025071178
10.85371 0.025088267
10.85471 0.025104381999999998
10.85571 0.025119525
10.85671 0.025133693
10.85771 0.025146888
10.85871 0.025159109
10.85971 0.025170355000000002
10.86071 0.025180625
10.86171 0.025189921
10.86271 0.025198242
10.86371 0.025205591
10.86471 0.025211964000000003
10.86571 0.025217365999999998
10.86671 0.025221793000000003
10.86771 0.025225247
10.86871 0.02522773
10.86971 0.025229243000000002
10.87071 0.025229784999999998
10.87171 0.025229357
10.87271 0.02522796
10.87371 0.025225597
10.87471 0.025222264
10.87571 0.025217966
10.87671 0.025212701
10.87771 0.025206471999999997
10.87871 0.025199278000000002
10.87971 0.02519112
10.88071 0.025181999000000004
10.88171 0.025171918
10.88271 0.025160873
10.88371 0.025148867
10.88471 0.025135902
10.88571 0.025121974999999998
10.88671 0.025107089000000003
10.88771 0.025091242
10.88871 0.025074434
10.88971 0.025056666
10.89071 0.025037941
10.89171 0.025018255000000003
10.89271 0.024997609000000004
10.89371 0.024976005
10.89471 0.024953440999999996
10.89571 0.024929919000000002
10.89671 0.024905437
10.89771 0.024879996999999997
10.89871 0.024853597
10.89971 0.02482624
10.90071 0.024797922
10.90171 0.024768646000000002
10.90271 0.024738412999999997
10.90371 0.024707222
10.90471 0.024675073999999998
10.90571 0.024641969
10.90671 0.024607908999999997
10.90771 0.024572891
10.90871 0.024536917999999998
10.90971 0.024499991999999998
10.91071 0.024462113
10.91171 0.024423282999999997
10.91271 0.024383502
10.91371 0.024342771
10.91471 0.024301093
10.91571 0.024258468
10.91671 0.024214898
10.91771 0.024170383
10.91871 0.024124928
10.91971 0.024078532
10.92071 0.024031199
10.92171 0.02398293
10.92271 0.023933727000000002
10.92371 0.023883593
10.92471 0.023832529
10.92571 0.023780536
10.92671 0.023727618000000002
10.92771 0.023673777
10.92871 0.023619017
10.92971 0.023563339
10.93071 0.023506743
10.93171 0.023449236
10.93271 0.023390815000000002
10.93371 0.023331487
10.93471 0.023271253
10.93571 0.023210114
10.93671 0.023148075
10.93771 0.023085137999999998
10.93871 0.023021305
10.93971 0.022956578
10.94071 0.022890959
10.94171 0.022824451
10.94271 0.022757056
10.94371 0.022688779000000003
10.94471 0.022619618999999997
10.94571 0.022549581
10.94671 0.022478665
10.94771 0.022406876
10.94871 0.022334214
10.94971 0.022260682
10.95071 0.022186282
10.95171 0.022111018
10.95271 0.022034889999999998
10.95371 0.021957901000000002
10.95471 0.021880055
10.95571 0.021801351
10.95671 0.021721792
10.95771 0.021641381
10.95871 0.021560121
10.95971 0.021478013
10.96071 0.021395058
10.96171 0.021311261
10.96271 0.021226623
10.96371 0.021141146
10.96471 0.021054833
10.96571 0.020967686
10.96671 0.020879708
10.96771 0.020790902
10.96871 0.020701271
10.96971 0.020610816
10.97071 0.020519542
10.97171 0.02042745
10.97271 0.020334545
10.97371 0.020240829000000002
10.97471 0.020146307
10.97571 0.020050981
10.97671 0.019954854
10.97771 0.019857931000000002
10.97871 0.019760213999999998
10.97971 0.019661710000000002
10.98071 0.019562419
10.98171 0.019462348
10.98271 0.019361501
10.98371 0.01925988
10.98471 0.019157492
10.98571 0.01905434
10.98671 0.01895043
10.98771 0.018845763
10.98871 0.018740348
10.98971 0.018634186
10.99071 0.018527283
10.99171 0.018419644
10.99271 0.018311274
10.99371 0.018202177
10.99471 0.018092358
10.99571 0.017981821
10.99671 0.01787057
10.99771 0.01775861
10.99871 0.017645946
10.99971 0.017532583
11.00071 0.017418525
11.00171 0.017303776
11.00271 0.01718834
11.00371 0.017072221
11.00471 0.016955426
11.00571 0.016837957
11.00671 0.016719819
11.00771 0.016601014
11.00871 0.016481549
11.00971 0.016361427
11.01071 0.016240652
11.01171 0.016119228
11.01271 0.015997159
11.01371 0.015874450000000002
11.01471 0.015751105
11.01571 0.015627129
11.01671 0.015502525
11.01771 0.015377298000000001
11.01871 0.015251453
11.01971 0.015124993
11.02071 0.014997923000000002
11.02171 0.014870247000000001
11.02271 0.014741971
11.02371 0.014613097000000002
11.02471 0.014483633000000001
11.02571 0.014353583
11.02671 0.01422295
11.02771 0.01409174
11.02871 0.013959958
11.02971 0.013827608000000002
11.03071 0.013694697000000002
11.03171 0.013561228000000002
11.03271 0.013427208000000001
11.03371 0.013292642
11.03471 0.013157535
11.03571 0.013021891999999998
11.03671 0.012885718
11.03771 0.012749018999999999
11.03871 0.012611801999999998
11.03971 0.012474069
11.04071 0.012335829
11.04171 0.012197086000000001
11.04271 0.012057847
11.04371 0.011918116
11.04471 0.0117779
11.04571 0.011637204
11.04671 0.011496033000000001
11.04771 0.011354395
11.04871 0.011212294000000001
11.04971 0.011069736
11.05071 0.010926727
11.05171 0.010783273000000001
11.05271 0.01063938
11.05371 0.010495053
11.05471 0.010350299
11.05571 0.010205123
11.05671 0.010059532
11.05771 0.0099135301
11.05871 0.0097671247
11.05971 0.0096203214
11.06071 0.0094731258
11.06171 0.0093255447
11.06271 0.009177583
11.06371 0.0090292473
11.06471 0.0088805435
11.06571 0.0087314773
11.06671 0.0085820546
11.06771 0.0084322819
11.06871 0.0082821651
11.06971 0.0081317099
11.07071 0.0079809222
11.07171 0.0078298086
11.07271 0.0076783740999999996
11.07371 0.0075266253
11.07471 0.0073745679
11.07571 0.007222208700000001
11.07671 0.0070695532
11.07771 0.006916607500000001
11.07871 0.0067633773
11.07971 0.0066098692
11.08071 0.0064560889
11.08171 0.006302043
11.08271 0.0061477374000000005
11.08371 0.0059931783
11.08471 0.0058383717
11.08571 0.005683324
11.08671 0.005528041599999999
11.08771 0.0053725307
11.08871 0.0052167976
11.08971 0.0050608491
11.09071 0.004904691
11.09171 0.0047483303
11.09271 0.0045917732
11.09371 0.0044350261
11.09471 0.0042780957
11.09571 0.0041209885
11.09671 0.0039637111
11.09771 0.0038062699
11.09871 0.0036486716000000002
11.09971 0.0034909226
11.10071 0.0033330295999999997
11.10171 0.0031749994
11.10271 0.0030168383
11.10371 0.0028585528999999998
11.10471 0.0027001497
11.10571 0.0025416353
11.10671 0.0023830162
11.10771 0.0022242988000000003
11.10871 0.0020654898
11.10971 0.0019065954
11.11071 0.0017476223
11.11171 0.0015885767
11.11271 0.0014294651999999998
11.11371 0.001270294
11.11471 0.0011110695999999999
11.11571 0.00095179821
11.11671 0.00079248621
11.11771 0.00063313987
11.11871 0.00047376551999999994
11.11971 0.00031436941
11.12071 0.00015495781
11.12171 -4.4630116e-06
11.12271 -0.00016388678
11.12371 -0.00032330727
11.12471 -0.00048271818
11.12571 -0.00064211326
11.12671 -0.0008014862
11.12771 -0.0009608307699999999
11.12871 -0.0011201406000000001
11.12971 -0.0012794093
11.13071 -0.0014386306
11.13171 -0.0015977982999999998
11.13271 -0.0017569057999999999
11.13371 -0.0019159468
11.13471 -0.002074915
11.13571 -0.0022338039
11.13671 -0.0023926072000000002
11.13771 -0.0025513184
11.13871 -0.0027099311
11.13971 -0.0028684392
11.14071 -0.0030268362
11.14171 -0.0031851159
11.14271 -0.0033432719999999996
11.14371 -0.0035012978
11.14471 -0.0036591875
11.14571 -0.0038169349999999996
11.14671 -0.003974534
11.14771 -0.0041319785
11.14871 -0.0042892621
11.14971 -0.0044463791999999995
11.15071 -0.004603323800000001
11.15171 -0.0047600897
11.15271 -0.0049166712
11.15371 -0.0050730621
11.15471 -0.005229256900000001
11.15571 -0.0053852498
11.15671 -0.0055410346
11.15771 -0.005696605899999999
11.15871 -0.0058519578
11.15971 -0.0060070844
11.16071 -0.0061619801000000005
11.16171 -0.0063166386000000005
11.16271 -0.0064710548
11.16371 -0.006625222199999999
11.16471 -0.006779135600000001
11.16571 -0.006932788499999999
11.16671 -0.0070861752
11.16771 -0.0072392897
11.16871 -0.0073921263
11.16971 -0.007544679100000001
11.17071 -0.0076969423000000006
11.17171 -0.0078489094
11.17271 -0.008000574600000001
11.17371 -0.0081519313
11.17471 -0.0083029736
11.17571 -0.0084536958
11.17671 -0.0086040913
11.17771 -0.0087541535
11.17871 -0.008903876699999999
11.17971 -0.0090532551
11.18071 -0.0092022812
11.18171 -0.0093509494
11.18271 -0.009499253800000001
11.18371 -0.0096471878
11.18471 -0.009794744999999999
11.18571 -0.0099419187
11.18671 -0.010088703
11.18771 -0.010235092000000001
11.18871 -0.010381079
11.18971 -0.010526657
11.19071 -0.010671821
11.19171 -0.010816563999999999
11.19271 -0.010960879
11.19371 -0.011104762
11.19471 -0.011248206
11.19571 -0.011391204
11.19671 -0.01153375
11.19771 -0.011675838
11.19871 -0.011817463
11.19971 -0.011958619
11.20071 -0.012099298999999999
11.20171 -0.012239498
11.20271 -0.012379209999999998
11.20371 -0.012518428
11.20471 -0.012657147
11.20571 -0.012795360999999998
11.20671 -0.012933064
11.20771 -0.013070251
11.20871 -0.013206917
11.20971 -0.013343055999999999
11.21071 -0.013478662
11.21171 -0.013613730000000001
11.21271 -0.013748255
11.21371 -0.013882232
11.21471 -0.014015653999999999
11.21571 -0.014148517000000001
11.21671 -0.014280817
11.21771 -0.014412548999999998
11.21871 -0.014543706
11.21971 -0.014674284999999999
11.22071 -0.014804282
11.22171 -0.014933690999999999
11.22271 -0.015062507000000001
11.22371 -0.015190727000000001
11.22471 -0.015318346
11.22571 -0.015445359
11.22671 -0.015571762999999999
11.22771 -0.015697553
11.22871 -0.015822724
11.22971 -0.015947272
11.23071 -0.016071193
11.23171 -0.016194484
11.23271 -0.016317139999999997
11.23371 -0.016439156
11.23471 -0.016560528999999997
11.23571 -0.016681255000000002
11.23671 -0.016801328
11.23771 -0.016920746
11.23871 -0.017039503
11.23971 -0.017157596
11.24071 -0.017275019
11.24171 -0.017391771
11.24271 -0.017507844
11.24371 -0.017623237
11.24471 -0.017737944
11.24571 -0.017851961
11.24671 -0.017965285
11.24771 -0.018077911
11.24871 -0.018189836
11.24971 -0.018301055
11.25071 -0.018411562
11.25171 -0.018521356
11.25271 -0.018630431
11.25371 -0.018738785
11.25471 -0.018846412
11.25571 -0.018953308999999998
11.25671 -0.019059473
11.25771 -0.019164900000000002
11.25871 -0.019269585
11.25971 -0.019373526
11.26071 -0.019476718
11.26171 -0.019579159999999998
11.26271 -0.019680845
11.26371 -0.019781773
11.26471 -0.01988194
11.26571 -0.019981341
11.26671 -0.020079974
11.26771 -0.020177836
11.26871 -0.020274923
11.26971 -0.020371233
11.27071 -0.020466762
11.27171 -0.020561508
11.27271 -0.020655469
11.27371 -0.020748639000000003
11.27471 -0.020841017
11.27571 -0.0209326
11.27671 -0.021023383
11.27771 -0.021113367
11.27871 -0.021202545
11.27971 -0.021290916
11.28071 -0.021378476
11.28171 -0.021465223
11.28271 -0.021551152
11.28371 -0.021636262
11.28471 -0.021720549999999998
11.28571 -0.021804010999999998
11.28671 -0.021886641999999998
11.28771 -0.021968441000000002
11.28871 -0.022049405
11.28971 -0.022129531
11.29071 -0.022208814
11.29171 -0.022287254
11.29271 -0.022364844
11.29371 -0.022441585
11.29471 -0.022517472
11.29571 -0.022592502
11.29671 -0.022666671
11.29771 -0.02273998
11.29871 -0.022812422
11.29971 -0.022883996
11.30071 -0.022954697
11.30171 -0.023024526
11.30271 -0.023093478
11.30371 -0.02316155
11.30471 -0.023228739
11.30571 -0.023295044
11.30671 -0.02336046
11.30771 -0.023424986
11.30871 -0.02348862
11.30971 -0.023551358
11.31071 -0.023613198000000002
11.31171 -0.023674136999999998
11.31271 -0.023734172
11.31371 -0.023793301
11.31471 -0.023851522
11.31571 -0.02390883
11.31671 -0.023965225
11.31771 -0.024020704
11.31871 -0.024075263
11.31971 -0.024128902
11.32071 -0.024181617
11.32171 -0.024233406
11.32271 -0.024284267000000002
11.32371 -0.024334196000000002
11.32471 -0.024383192
11.32571 -0.024431251
11.32671 -0.024478373
11.32771 -0.024524555000000003
11.32871 -0.024569794
11.32971 -0.024614087
11.33071 -0.024657435000000002
11.33171 -0.024699832999999997
11.33271 -0.02474128
11.33371 -0.024781772
11.33471 -0.024821309000000003
11.33571 -0.02485989
11.33671 -0.024897511999999997
11.33771 -0.024934171
11.33871 -0.024969869999999998
11.33971 -0.025004603
11.34071 -0.025038372000000003
11.34171 -0.025071171999999996
11.34271 -0.025103003
11.34371 -0.025133864
11.34471 -0.025163754
11.34571 -0.025192671
11.34671 -0.025220614
11.34771 -0.025247579
11.34871 -0.025273568000000003
11.34971 -0.025298577000000003
11.35071 -0.025322608
11.35171 -0.025345659000000003
11.35271 -0.025367724999999997
11.35371 -0.025388808000000002
11.35471 -0.025408906999999998
11.35571 -0.025428020000000003
11.35671 -0.025446144999999996
11.35771 -0.025463285
11.35871 -0.025479434000000002
11.35971 -0.025494595000000002
11.36071 -0.025508765
11.36171 -0.025521943000000002
11.36271 -0.025534129
11.36371 -0.025545322999999998
11.36471 -0.025555521
11.36571 -0.025564723
11.36671 -0.02557293
11.36771 -0.025580142
11.36871 -0.025586358999999996
11.36971 -0.025591577
11.37071 -0.025595797
11.37171 -0.025599022
11.37271 -0.025601248
11.37371 -0.025602474
11.37471 -0.025602701
11.37571 -0.025601930000000002
11.37671 -0.02560016
11.37771 -0.025597389
11.37871 -0.02559362
11.37971 -0.025588853
11.38071 -0.025583085
11.38171 -0.025576317999999997
11.38271 -0.025568550000000002
11.38371 -0.025559784
11.38471 -0.02555002
11.38571 -0.025539254
11.38671 -0.025527491
11.38771 -0.025514729
11.38871 -0.025500968
11.38971 -0.02548621
11.39071 -0.025470456
11.39171 -0.025453704
11.39271 -0.025435953
11.39371 -0.025417208
11.39471 -0.025397465999999997
11.39571 -0.02537673
11.39671 -0.025354997999999997
11.39771 -0.025332274000000002
11.39871 -0.025308557000000002
11.39971 -0.025283848
11.40071 -0.025258146
11.40171 -0.025231451999999998
11.40271 -0.025203769
11.40371 -0.025175099000000003
11.40471 -0.025145439
11.40571 -0.025114793
11.40671 -0.025083162
11.40771 -0.025050549
11.40871 -0.025016951
11.40971 -0.024982373
11.41071 -0.024946814
11.41171 -0.024910276999999998
11.41271 -0.024872762
11.41371 -0.024834272
11.41471 -0.024794808
11.41571 -0.024754371
11.41671 -0.024712961999999998
11.41771 -0.024670584000000002
11.41871 -0.024627239
11.41971 -0.024582929
11.42071 -0.024537655
11.42171 -0.024491417999999997
11.42271 -0.02444422
11.42371 -0.024396062
11.42471 -0.024346945000000002
11.42571 -0.024296872
11.42671 -0.024245844
11.42771 -0.024193863
11.42871 -0.024140929
11.42971 -0.024087045
11.43071 -0.024032211999999997
11.43171 -0.023976431
11.43271 -0.023919705
11.43371 -0.023862033
11.43471 -0.023803418
11.43571 -0.023743859
11.43671 -0.023683361
11.43771 -0.023621923
11.43871 -0.023559548
11.43971 -0.023496235
11.44071 -0.023431987
11.44171 -0.023366806
11.44271 -0.023300693
11.44371 -0.023233649
11.44471 -0.023165676
11.44571 -0.023096775
11.44671 -0.023026949
11.44771 -0.022956201000000002
11.44871 -0.02288453
11.44971 -0.022811939
11.45071 -0.02273843
11.45171 -0.022664006
11.45271 -0.022588666
11.45371 -0.022512415
11.45471 -0.022435255
11.45571 -0.022357187
11.45671 -0.022278213999999998
11.45771 -0.022198338
11.45871 -0.022117562
11.45971 -0.022035888
11.46071 -0.021953318000000003
11.46171 -0.021869854
11.46271 -0.021785499
11.46371 -0.021700257
11.46471 -0.021614130000000002
11.46571 -0.02152712
11.46671 -0.021439229
11.46771 -0.021350461
11.46871 -0.021260818
11.46971 -0.021170302
11.47071 -0.021078918000000002
11.47171 -0.020986666
11.47271 -0.02089355
11.47371 -0.020799572000000002
11.47471 -0.020704736
11.47571 -0.020609044
11.47671 -0.020512498
11.47771 -0.0204151
11.47871 -0.020316856
11.47971 -0.020217765999999998
11.48071 -0.020117833999999998
11.48171 -0.020017062
11.48271 -0.019915453
11.48371 -0.019813009
11.48471 -0.019709734
11.48571 -0.019605629
11.48671 -0.0195007
11.48771 -0.019394947
11.48871 -0.019288374
11.48971 -0.019180984
11.49071 -0.019072781
11.49171 -0.018963766
11.49271 -0.018853943
11.49371 -0.018743315
11.49471 -0.018631885
11.49571 -0.018519656
11.49671 -0.018406632
11.49771 -0.018292815
11.49871 -0.018178209
11.49971 -0.018062817000000002
11.50071 -0.017946642999999998
11.50171 -0.017829689000000003
11.50271 -0.017711960000000002
11.50371 -0.017593459
11.50471 -0.01747419
11.50571 -0.017354156
11.50671 -0.01723336
11.50771 -0.017111808
11.50871 -0.016989502
11.50971 -0.016866448
11.51071 -0.016742649
11.51171 -0.016618108
11.51271 -0.016492831
11.51371 -0.016366821
11.51471 -0.016240083000000002
11.51571 -0.016112621
11.51671 -0.015984441000000002
11.51771 -0.015855546
11.51871 -0.015725938999999998
11.51971 -0.015595628
11.52071 -0.015464615999999999
11.52171 -0.015332906000000002
11.52271 -0.015200506
11.52371 -0.015067417999999999
11.52471 -0.014933648
11.52571 -0.0147992
11.52671 -0.01466408
11.52771 -0.014528290000000001
11.52871 -0.014391837
11.52971 -0.014254724
11.53071 -0.014116957
11.53171 -0.013978541
11.53271 -0.013839477999999999
11.53371 -0.013699774999999999
11.53471 -0.013559434999999998
11.53571 -0.013418464
11.53671 -0.013276864999999999
11.53771 -0.013134643
11.53871 -0.012991802999999998
11.53971 -0.012848347
11.54071 -0.012704282
11.54171 -0.012559611
11.54271 -0.012414339
11.54371 -0.012268471
11.54471 -0.01212201
11.54571 -0.01197496
11.54671 -0.011827327
11.54771 -0.011679113999999999
11.54871 -0.011530327
11.54971 -0.01138097
11.55071 -0.011231047000000001
11.55171 -0.011080565
11.55271 -0.010929526
11.55371 -0.010777936
11.55471 -0.0106258
11.55571 -0.010473123
11.55671 -0.01031991
11.55771 -0.010166167
11.55871 -0.010011898
11.55971 -0.0098571101
11.56071 -0.0097018077
11.56171 -0.0095459975
11.56271 -0.0093896844
11.56371 -0.0092328744
11.56471 -0.0090755733
11.56571 -0.0089177869
11.56671 -0.0087595217
11.56771 -0.0086007836
11.56871 -0.008441579099999999
11.56971 -0.0082819133
11.57071 -0.0081217935
11.57171 -0.007961225499999999
11.57271 -0.0078002151
11.57371 -0.0076387689
11.57471 -0.0074768926
11.57571 -0.007314592900000001
11.57671 -0.0071518756000000005
11.57771 -0.0069887472
11.57871 -0.0068252135
11.57971 -0.0066612811
11.58071 -0.0064969550000000004
11.58171 -0.0063322419
11.58271 -0.0061671475
11.58371 -0.006001678
11.58471 -0.0058358393
11.58571 -0.0056696372
11.58671 -0.005503077
11.58771 -0.0053361651
11.58871 -0.0051689069
11.58971 -0.0050013081
11.59071 -0.0048333746
11.59171 -0.0046651119
11.59271 -0.0044965254000000005
11.59371 -0.004327621
11.59471 -0.0041584044
11.59571 -0.0039888811
11.59671 -0.0038190567
11.59771 -0.0036489364
11.59871 -0.0034785262000000005
11.59971 -0.0033078318999999997
11.60071 -0.0031368589
11.60171 -0.0029656127
11.60271 -0.0027940991
11.60371 -0.0026223237
11.60471 -0.0024502922
11.60571 -0.0022780103
11.60671 -0.0021054837000000002
11.60771 -0.0019327181000000002
11.60871 -0.0017597195
11.60971 -0.0015864935
11.61071 -0.001413046
11.61171 -0.0012393829000000001
11.61271 -0.0010655101
11.61371 -0.00089143341
11.61471 -0.00071715885
11.61571 -0.00054269244
11.61671 -0.00036804015
11.61771 -0.00019320805000000001
11.61871 -1.8202208999999998e-05
11.61971 0.00015697125
11.62071 0.00033230617
11.62171 0.00050779636
11.62271 0.00068343556
11.62371 0.00085921756
11.62471 0.0010351359
11.62571 0.0012111843
11.62671 0.0013873561
11.62771 0.0015636451
11.62871 0.0017400445
11.62971 0.0019165478
11.63071 0.0020931484
11.63171 0.0022698393999999998
11.63271 0.0024466141
11.63371 0.0026234657
11.63471 0.0028003870999999997
11.63571 0.0029773716999999997
11.63671 0.0031544121
11.63771 0.0033315016
11.63871 0.0035086334000000003
11.63971 0.0036858
11.64071 0.0038629943
11.64171 0.0040402094000000005
11.64271 0.0042174379
11.64371 0.0043946729
11.64471 0.0045719076
11.64571 0.0047491343
11.64671 0.0049263464
11.64771 0.0051035368
11.64871 0.005280698
11.64971 0.0054578235
11.65071 0.0056349061
11.65171 0.0058119389
11.65271 0.0059889153
11.65371 0.0061658284
11.65471 0.0063426705
11.65571 0.0065194363
11.65671 0.0066961176
11.65771 0.006872708799999999
11.65871 0.0070492024
11.65971 0.0072255927
11.66071 0.0074018724000000004
11.66171 0.0075780349999999995
11.66271 0.007754073899999999
11.66371 0.0079299833
11.66471 0.0081057558
11.66571 0.0082813851
11.66671 0.0084568652
11.66771 0.008632188800000001
11.66871 0.0088073502
11.66971 0.008982342099999999
11.67071 0.0091571586
11.67171 0.0093317925
11.67271 0.009506237300000001
11.67371 0.009680487
11.67471 0.0098545344
11.67571 0.010028373
11.67671 0.010201996
11.67771 0.010375395999999999
11.67871 0.010548567
11.67971 0.010721501999999999
11.68071 0.010894194
11.68171 0.011066636
11.68271 0.011238821999999999
11.68371 0.011410744
11.68471 0.011582395
11.68571 0.011753769
11.68671 0.011924858
11.68771 0.012095655
11.68871 0.012266154
11.68971 0.012436348000000002
11.69071 0.012606227999999999
11.69171 0.012775788
11.69271 0.012945023
11.69371 0.013113923000000001
11.69471 0.013282482
11.69571 0.013450693
11.69671 0.013618551000000001
11.69771 0.013786046
11.69871 0.013953174
11.69971 0.014119926
11.70071 0.014286295000000001
11.70171 0.014452274000000001
11.70271 0.014617857000000001
11.70371 0.014783037
11.70471 0.014947807
11.70571 0.015112160999999999
11.70671 0.01527609
11.70771 0.015439589
11.70871 0.015602650999999999
11.70971 0.015765268000000002
11.71071 0.015927436
11.71171 0.016089146000000002
11.71271 0.016250393000000002
11.71371 0.016411168
11.71471 0.016571468000000002
11.71571 0.016731284
11.71671 0.01689061
11.71771 0.017049442
11.71871 0.017207771
11.71971 0.017365592
11.72071 0.017522898
11.72171 0.017679685
11.72271 0.017835945
11.72371 0.017991674
11.72471 0.018146864
11.72571 0.018301512
11.72671 0.018455611
11.72771 0.018609155
11.72871 0.018762139
11.72971 0.018914558
11.73071 0.019066404999999998
11.73171 0.019217677
11.73271 0.019368365999999998
11.73371 0.019518467999999997
11.73471 0.019667977
11.73571 0.019816888
11.73671 0.019965196
11.73771 0.020112895
11.73871 0.02025998
11.73971 0.020406445
11.74071 0.020552285
11.74171 0.020697495
11.74271 0.020842068000000002
11.74371 0.020985999
11.74471 0.021129283000000002
11.74571 0.021271914
11.74671 0.021413885
11.74771 0.021555192
11.74871 0.021695826
11.74971 0.021835782999999998
11.75071 0.021975057
11.75171 0.02211364
11.75271 0.022251529000000003
11.75371 0.022388715
11.75471 0.022525193000000002
11.75571 0.022660957000000002
11.75671 0.022795999
11.75771 0.022930313
11.75871 0.023063894
11.75971 0.023196734
11.76071 0.023328827
11.76171 0.023460167
11.76271 0.023590747000000002
11.76371 0.02372056
11.76471 0.023849601
11.76571 0.023977863000000002
11.76671 0.024105339
11.76771 0.024232023999999998
11.76871 0.024357911
11.76971 0.024482995
11.77071 0.024607268
11.77171 0.024730727
11.77271 0.024853364
11.77371 0.024975175999999998
11.77471 0.025096154000000002
11.77571 0.025216295
11.77671 0.025335591999999997
11.77771 0.025454038
11.77871 0.025571631999999997
11.77971 0.025688365
11.78071 0.025804232999999996
11.78171 0.025919231
11.78271 0.026033356
11.78371 0.026146601999999998
11.78471 0.026258963
11.78571 0.026370434
11.78671 0.026481011
11.78771 0.026590689
11.78871 0.026699464
11.78971 0.026807332
11.79071 0.026914288
11.79171 0.027020328000000003
11.79271 0.027125448
11.79371 0.027229643
11.79471 0.027332909000000002
11.79571 0.027435241
11.79671 0.027536636
11.79771 0.027637088
11.79871 0.027736594
11.79971 0.027835151
11.80071 0.027932753
11.80171 0.028029398999999997
11.80271 0.028125079999999997
11.80371 0.028219796
11.80471 0.028313539000000002
11.80571 0.028406307999999998
11.80671 0.028498095
11.80771 0.028588898999999997
11.80871 0.028678713999999998
11.80971 0.028767533
11.81071 0.028855354
11.81171 0.028942170000000003
11.81271 0.029027980000000002
11.81371 0.029112777
11.81471 0.029196555000000003
11.81571 0.029279308999999996
11.81671 0.029361033
11.81771 0.029441723
11.81871 0.029521373999999996
11.81971 0.029599980999999997
11.82071 0.029677536999999997
11.82171 0.029754039000000003
11.82271 0.029829481999999997
11.82371 0.029903857
11.82471 0.029977161
11.82571 0.030049390999999998
11.82671 0.030120538000000002
11.82771 0.0301906
11.82871 0.03025957
11.82971 0.030327443
11.83071 0.030394215999999998
11.83171 0.030459883
11.83271 0.030524441000000003
11.83371 0.030587884
11.83471 0.030650207
11.83571 0.030711406999999996
11.83671 0.03077148
11.83771 0.030830424
11.83871 0.030888233
11.83971 0.030944907
11.84071 0.031000439999999997
11.84171 0.031054829
11.84271 0.031108071999999997
11.84371 0.031160165
11.84471 0.031211105000000003
11.84571 0.03126089
11.84671 0.031309517
11.84771 0.031356985
11.84871 0.031403289
11.84971 0.031448429
11.85071 0.031492401999999996
11.85171 0.031535205
11.85271 0.031576838
11.85371 0.031617295
11.85471 0.031656577
11.85571 0.03169468
11.85671 0.031731601
11.85771 0.03176734
11.85871 0.031801892
11.85971 0.031835257
11.86071 0.031867431
11.86171 0.031898412
11.86271 0.0319282
11.86371 0.031956789
11.86471 0.031984178
11.86571 0.032010363
11.86671 0.032035343
11.86771 0.032059115
11.86871 0.032081676
11.86971 0.032103027
11.87071 0.032123161
11.87171 0.032142075
11.87271 0.03215977
11.87371 0.032176243
11.87471 0.032191491
11.87571 0.03220551
11.87671 0.032218298
11.87771 0.032229855
11.87871 0.032240176
11.87971 0.032249259
11.88071 0.032257101999999996
11.88171 0.032263706
11.88271 0.032269064
11.88371 0.032273176
11.88471 0.032276043000000004
11.88571 0.032277658
11.88671 0.032278021999999996
11.88771 0.032277135
11.88871 0.032274989999999996
11.88971 0.032271589999999996
11.89071 0.032266931
11.89171 0.032261011
11.89271 0.032253831
11.89371 0.032245388
11.89471 0.032235682
11.89571 0.03222471
11.89671 0.032212472
11.89771 0.032198968
11.89871 0.032184194
11.89971 0.032168152000000005
11.90071 0.032150841
11.90171 0.032132262
11.90271 0.03211241
11.90371 0.032091289
11.90471 0.032068897
11.90571 0.032045232
11.90671 0.032020296000000004
11.90771 0.031994088000000004
11.90871 0.031966608
11.90971 0.031937857
11.91071 0.031907833000000003
11.91171 0.031876537999999996
11.91271 0.031843974
11.91371 0.031810136999999995
11.91471 0.031775032
11.91571 0.031738658
11.91671 0.031701016
11.91771 0.031662107
11.91871 0.031621929
11.91971 0.031580485
11.92071 0.031537775000000004
11.92171 0.031493802
11.92271 0.031448566
11.92371 0.031402067
11.92471 0.031354305
11.92571 0.031305282
11.92671 0.031254999000000006
11.92771 0.031203456000000004
11.92871 0.031150656000000002
11.92971 0.031096599000000003
11.93071 0.031041284
11.93171 0.030984711999999998
11.93271 0.030926883000000002
11.93371 0.030867798999999998
11.93471 0.030807460999999998
11.93571 0.030745871
11.93671 0.030683027999999998
11.93771 0.030618931999999998
11.93871 0.030553585
11.93971 0.030486990000000002
11.94071 0.030419143
11.94171 0.030350047999999998
11.94271 0.030279707
11.94371 0.030208117000000003
11.94471 0.030135282
11.94571 0.030061200999999996
11.94671 0.029985876999999998
11.94771 0.029909311
11.94871 0.029831502
11.94971 0.029752449999999996
11.95071 0.029672158
11.95171 0.029590630000000003
11.95271 0.029507863999999998
11.95371 0.029423862000000002
11.95471 0.029338626000000003
11.95571 0.029252155
11.95671 0.029164454
11.95771 0.029075521
11.95871 0.02898536
11.95971 0.028893970999999997
11.96071 0.028801357
11.96171 0.028707518
11.96271 0.028612459
11.96371 0.028516178
11.96471 0.02841868
11.96571 0.028319965
11.96671 0.028220037
11.96771 0.028118895999999997
11.96871 0.028016545999999996
11.96971 0.027912989
11.97071 0.027808226999999998
11.97171 0.027702260000000003
11.97271 0.027595094
11.97371 0.027486729
11.97471 0.02737717
11.97571 0.027266417999999997
11.97671 0.027154476000000004
11.97771 0.027041347
11.97871 0.026927033
11.97971 0.026811537000000003
11.98071 0.026694863
11.98171 0.026577013
11.98271 0.026457992
11.98371 0.026337802
11.98471 0.026216448
11.98571 0.026093933
11.98671 0.025970259
11.98771 0.025845430000000003
11.98871 0.025719451
11.98971 0.025592322
11.99071 0.025464052999999997
11.99171 0.025334643
11.99271 0.025204098
11.99371 0.025072423000000003
11.99471 0.024939619
11.99571 0.024805695000000003
11.99671 0.024670651
11.99771 0.024534491
11.99871 0.024397223
11.99971 0.024258847
12.00071 0.02411937
12.00171 0.023978796
12.00271 0.023837129000000002
12.00371 0.023694371
12.00471 0.02355053
12.00571 0.023405607000000002
12.00671 0.023259608
12.00771 0.023112536
12.00871 0.022964396
12.00971 0.022815193
12.01071 0.02266493
12.01171 0.022513611
12.01271 0.022361243
12.01371 0.022207828
12.01471 0.022053371000000002
12.01571 0.021897876
12.01671 0.02174135
12.01771 0.021583795
12.01871 0.021425216
12.01971 0.021265617
12.02071 0.021105005
12.02171 0.020943383
12.02271 0.020780756
12.02371 0.02061713
12.02471 0.02045251
12.02571 0.020286901000000003
12.02671 0.020120309
12.02771 0.019952739
12.02871 0.019784198
12.02971 0.019614687999999998
12.03071 0.01944422
12.03171 0.019272797
12.03271 0.019100425
12.03371 0.018927112
12.03471 0.018752862999999998
12.03571 0.018577685
12.03671 0.018401587
12.03771 0.018224573
12.03871 0.018046652
12.03971 0.017867831
12.04071 0.017688116
12.04171 0.017507515
12.04271 0.017326036
12.04371 0.017143685999999998
12.04471 0.016960470999999998
12.04571 0.016776401
12.04671 0.016591484
12.04771 0.016405727000000002
12.04871 0.016219138
12.04971 0.016031724
12.05071 0.015843495
12.05171 0.015654457
12.05271 0.01546462
12.05371 0.015273991
12.05471 0.015082578
12.05571 0.014890389999999998
12.05671 0.014697433999999999
12.05771 0.014503718999999998
12.05871 0.014309253
12.05971 0.014114044
12.06071 0.013918099000000001
12.06171 0.013721429
12.06271 0.013524039
12.06371 0.013325937999999999
12.06471 0.013127133999999999
12.06571 0.012927635000000002
12.06671 0.012727448
12.06771 0.012526582999999999
12.06871 0.012325043999999999
12.06971 0.012122842
12.07071 0.011919983
12.07171 0.011716475
12.07271 0.011512326
12.07371 0.011307542
12.07471 0.011102132
12.07571 0.010896102000000001
12.07671 0.01068946
12.07771 0.010482213
12.07871 0.010274367999999999
12.07971 0.010065932
12.08071 0.0098569129
12.08171 0.0096473173
12.08271 0.0094371528
12.08371 0.0092264258
12.08471 0.0090151443
12.08571 0.008803314999999999
12.08671 0.008590945800000001
12.08771 0.0083780433
12.08871 0.008164614700000001
12.08971 0.007950668099999999
12.09071 0.0077362107
12.09171 0.0075212505
12.09271 0.007305794900000001
12.09371 0.007089851
12.09471 0.006873427600000001
12.09571 0.0066565328
12.09671 0.0064391737
12.09771 0.0062213592
12.09871 0.006003098
12.09971 0.0057843979
12.10071 0.0055652679
12.10171 0.0053457166
12.10271 0.0051257528
12.10371 0.0049053855
12.10471 0.0046846235
12.10571 0.0044634759000000005
12.10671 0.0042419517000000006
12.10771 0.0040200604
12.10871 0.0037978115999999997
12.10971 0.0035752142000000002
12.11071 0.0033522777999999997
12.11171 0.0031290117
12.11271 0.0029054259
12.11371 0.0026815296
12.11471 0.0024573323
12.11571 0.0022328437
12.11671 0.0020080733999999997
12.11771 0.0017830307
12.11871 0.0015577254000000002
12.11971 0.001332167
12.12071 0.001106365
12.12171 0.0008803289300000001
12.12271 0.00065406834
12.12371 0.00042759275
12.12471 0.00020091161
12.12571 -2.5965579e-05
12.12671 -0.00025302932
12.12771 -0.00048027013999999996
12.12871 -0.0007076786
12.12971 -0.0009352452299999999
12.13071 -0.0011629605
12.13171 -0.001390815
12.13271 -0.0016187992999999999
12.13371 -0.0018469037999999998
12.13471 -0.0020751189
12.13571 -0.0023034353999999996
12.13671 -0.0025318435
12.13771 -0.0027603339
12.13871 -0.002988897
12.13971 -0.003217523
12.14071 -0.0034462028
12.14171 -0.0036749265
12.14271 -0.0039036848000000004
12.14371 -0.0041324678
12.14471 -0.0043612665000000005
12.14571 -0.0045900706
12.14671 -0.0048188711
12.14771 -0.0050476581
12.14871 -0.0052764222
12.14971 -0.005505154
12.15071 -0.0057338435
12.15171 -0.0059624814
12.15271 -0.0061910578
12.15371 -0.0064195636
12.15471 -0.0066479894
12.15571 -0.0068763249
12.15671 -0.0071045608000000005
12.15771 -0.0073326875
12.15871 -0.007560695700000001
12.15971 -0.007788575
12.16071 -0.0080163161
12.16171 -0.0082439088
12.16271 -0.0084713436
12.16371 -0.008698610300000001
12.16471 -0.0089256988
12.16571 -0.0091525995
12.16671 -0.0093793024
12.16771 -0.0096057971
12.16871 -0.0098320728
12.16971 -0.01005812
12.17071 -0.010283928
12.17171 -0.010509486
12.17271 -0.010734784
12.17371 -0.010959811
12.17471 -0.011184557
12.17571 -0.011409009999999999
12.17671 -0.01163316
12.17771 -0.011856994999999999
12.17871 -0.012080505
12.17971 -0.012303679
12.18071 -0.012526507
12.18171 -0.012748977000000002
12.18271 -0.012971077
12.18371 -0.013192797
12.18471 -0.013414125999999998
12.18571 -0.013635053000000001
12.18671 -0.013855567000000001
12.18771 -0.014075656999999998
12.18871 -0.014295312999999999
12.18971 -0.014514524
12.19071 -0.014733279
12.19171 -0.014951567999999998
12.19271 -0.015169378999999998
12.19371 -0.015386705
12.19471 -0.015603533
12.19571 -0.015819854
12.19671 -0.016035657999999998
12.19771 -0.016250933999999998
12.19871 -0.016465674
12.19971 -0.016679866999999998
12.20071 -0.016893503
12.20171 -0.017106574
12.20271 -0.017319070000000002
12.20371 -0.017530982
12.20471 -0.017742300000000003
12.20571 -0.017953015
12.20671 -0.018163119
12.20771 -0.018372601000000002
12.20871 -0.018581452999999998
12.20971 -0.018789666
12.21071 -0.01899723
12.21171 -0.019204138
12.21271 -0.019410379000000002
12.21371 -0.019615946999999998
12.21471 -0.01982083
12.21571 -0.020025022
12.21671 -0.020228513
12.21771 -0.020431294
12.21871 -0.020633357
12.21971 -0.020834693
12.22071 -0.021035294
12.22171 -0.021235152
12.22271 -0.021434255000000003
12.22371 -0.021632598
12.22471 -0.021830172000000002
12.22571 -0.022026968
12.22671 -0.022222976
12.22771 -0.02241819
12.22871 -0.022612601
12.22971 -0.022806200000000002
12.23071 -0.022998979000000003
12.23171 -0.023190929000000002
12.23271 -0.023382042000000002
12.23371 -0.02357231
12.23471 -0.023761725
12.23571 -0.023950278
12.23671 -0.02413796
12.23771 -0.024324764999999998
12.23871 -0.024510681
12.23971 -0.024695703
12.24071 -0.02487982
12.24171 -0.025063023
12.24271 -0.025245306000000002
12.24371 -0.025426658
12.24471 -0.025607072
12.24571 -0.025786541000000003
12.24671 -0.025965052
12.24771 -0.0261426
12.24871 -0.026319176000000003
12.24971 -0.026494771
12.25071 -0.026669376999999998
12.25171 -0.026842981000000002
12.25271 -0.027015581000000004
12.25371 -0.027187166
12.25471 -0.027357726
12.25571 -0.027527253
12.25671 -0.027695741000000003
12.25771 -0.027863181
12.25871 -0.028029564
12.25971 -0.028194883
12.26071 -0.028359130000000003
12.26171 -0.028522298
12.26271 -0.028684377
12.26371 -0.028845362
12.26471 -0.029005247
12.26571 -0.02916402
12.26671 -0.029321677999999997
12.26771 -0.029478213000000003
12.26871 -0.029633619
12.26971 -0.029787889999999997
12.27071 -0.029941020000000002
12.27171 -0.030092999999999998
12.27271 -0.030243825000000002
12.27371 -0.030393488000000003
12.27471 -0.030541988
12.27571 -0.030689314000000002
12.27671 -0.030835462
12.27771 -0.030980425
12.27871 -0.031124198000000002
12.27971 -0.031266775000000004
12.28071 -0.03140815
12.28171 -0.031548316
12.28271 -0.031687273
12.28371 -0.03182501
12.28471 -0.031961521
12.28571 -0.032096801
12.28671 -0.032230848
12.28771 -0.032363652
12.28871 -0.032495207
12.28971 -0.032625509999999996
12.29071 -0.032754554
12.29171 -0.032882331
12.29271 -0.033008837
12.29371 -0.033134068
12.29471 -0.033258015
12.29571 -0.033380673
12.29671 -0.033502036000000006
12.29771 -0.033622098
12.29871 -0.033740854
12.29971 -0.033858295999999996
12.30071 -0.033974418
12.30171 -0.034089215000000006
12.30271 -0.034202682000000005
12.30371 -0.034314813
12.30471 -0.034425603
12.30571 -0.034535045
12.30671 -0.034643133
12.30771 -0.034749866
12.30871 -0.034855233
12.30971 -0.034959233
12.31071 -0.035061859
12.31171 -0.035163105
12.31271 -0.035262969
12.31371 -0.035361442
12.31471 -0.035458524
12.31571 -0.035554206
12.31671 -0.035648484
12.31771 -0.035741358
12.31871 -0.035832817
12.31971 -0.035922861
12.32071 -0.036011484999999996
12.32171 -0.036098683
12.32271 -0.036184455000000004
12.32371 -0.036268795
12.32471 -0.036351697
12.32571 -0.036433159
12.32671 -0.036513177
12.32771 -0.036591748
12.32871 -0.036668871
12.32971 -0.036744538
12.33071 -0.036818750000000004
12.33171 -0.0368915
12.33271 -0.03696279
12.33371 -0.037032613
12.33471 -0.037100969
12.33571 -0.037167853
12.33671 -0.037233264
12.33771 -0.037297198999999996
12.33871 -0.037359656
12.33971 -0.037420630999999996
12.34071 -0.037480122
12.34171 -0.037538129
12.34271 -0.037594649
12.34371 -0.037649681
12.34471 -0.037703221
12.34571 -0.03775527
12.34671 -0.037805823
12.34771 -0.037854881
12.34871 -0.037902439
12.34971 -0.037948499
12.35071 -0.037993057
12.35171 -0.038036112999999996
12.35271 -0.038077665
12.35371 -0.038117709
12.35471 -0.038156245
12.35571 -0.038193271
12.35671 -0.038228786
12.35771 -0.038262788
12.35871 -0.038295277
12.35971 -0.038326249
12.36071 -0.038355705
12.36171 -0.038383641999999996
12.36271 -0.03841006
12.36371 -0.038434955
12.36471 -0.038458328
12.36571 -0.038480177
12.36671 -0.0385005
12.36771 -0.038519298
12.36871 -0.038536568
12.36971 -0.03855231
12.37071 -0.038566522
12.37171 -0.038579205
12.37271 -0.038590358
12.37371 -0.038599977
12.37471 -0.038608065000000004
12.37571 -0.038614619
12.37671 -0.038619642
12.37771 -0.038623132
12.37871 -0.038625086999999995
12.37971 -0.038625508999999995
12.38071 -0.038624398000000004
12.38171 -0.038621755
12.38271 -0.038617579
12.38371 -0.038611869
12.38471 -0.038604626999999996
12.38571 -0.038595853
12.38671 -0.038585547000000005
12.38771 -0.038573710000000004
12.38871 -0.038560346
12.38971 -0.038545451
12.39071 -0.038529027
12.39171 -0.038511079000000004
12.39271 -0.038491603
12.39371 -0.038470601
12.39471 -0.038448075
12.39571 -0.038424027
12.39671 -0.038398456000000004
12.39771 -0.038371366000000004
12.39871 -0.038342757
12.39971 -0.038312632
12.40071 -0.03828099
12.40171 -0.038247835
12.40271 -0.038213169000000005
12.40371 -0.038176993
12.40471 -0.038139307
12.40571 -0.038100115000000004
12.40671 -0.038059420000000004
12.40771 -0.038017222
12.40871 -0.037973525
12.40971 -0.037928333
12.41071 -0.037881645
12.41171 -0.037833465999999996
12.41271 -0.037783798
12.41371 -0.037732644999999995
12.41471 -0.037680008
12.41571 -0.037625892
12.41671 -0.037570301
12.41771 -0.037513237
12.41871 -0.037454703
12.41971 -0.037394703
12.42071 -0.037333238
12.42171 -0.037270316
12.42271 -0.037205935
12.42371 -0.037140102
12.42471 -0.037072823000000005
12.42571 -0.037004097
12.42671 -0.036933931
12.42771 -0.036862327
12.42871 -0.036789290999999995
12.42971 -0.036714823
12.43071 -0.036638929
12.43171 -0.036561611
12.43271 -0.036482877
12.43371 -0.036402725
12.43471 -0.036321161
12.43571 -0.036238192
12.43671 -0.036153817
12.43771 -0.036068042
12.43871 -0.035980871000000005
12.43971 -0.035892308
12.44071 -0.035802356
12.44171 -0.03571102
12.44271 -0.035618301
12.44371 -0.035524204999999996
12.44471 -0.035428735999999995
12.44571 -0.035331899
12.44671 -0.035233697
12.44771 -0.035134132
12.44871 -0.035033211999999994
12.44971 -0.034930941
12.45071 -0.034827319999999995
12.45171 -0.034722357
12.45271 -0.034616055
12.45371 -0.034508418
12.45471 -0.034399453
12.45571 -0.034289161
12.45671 -0.034177551
12.45771 -0.034064625
12.45871 -0.033950389000000004
12.45971 -0.033834847
12.46071 -0.033718007
12.46171 -0.033599872
12.46271 -0.033480446999999997
12.46371 -0.033359736
12.46471 -0.033237747
12.46571 -0.033114484
12.46671 -0.032989954
12.46771 -0.032864161999999995
12.46871 -0.032737112
12.46971 -0.032608811
12.47071 -0.032479264
12.47171 -0.032348477
12.47271 -0.032216456
12.47371 -0.032083207
12.47471 -0.031948736
12.47571 -0.031813048
12.47671 -0.031676149
12.47771 -0.031538046
12.47871 -0.031398743
12.47971 -0.031258247
12.48071 -0.031116567
12.48171 -0.030973705
12.48271 -0.030829670000000003
12.48371 -0.030684468
12.48471 -0.030538105
12.48571 -0.030390586
12.48671 -0.030241918
12.48771 -0.030092109000000002
12.48871 -0.029941165
12.48971 -0.029789094999999998
12.49071 -0.029635904
12.49171 -0.029481598
12.49271 -0.029326184
12.49371 -0.029169669
12.49471 -0.02901206
12.49571 -0.028853366000000002
12.49671 -0.028693592
12.49771 -0.028532743
12.49871 -0.028370830000000003
12.49971 -0.028207859999999998
12.50071 -0.028043837000000002
12.50171 -0.027878772
12.50271 -0.027712667000000003
12.50371 -0.027545533
12.50471 -0.027377377
12.50571 -0.027208205
12.50671 -0.027038023
12.50771 -0.02686684
12.50871 -0.026694662
12.50971 -0.026521497
12.51071 -0.026347350999999998
12.51171 -0.026172231
12.51271 -0.025996144
12.51371 -0.025819098999999998
12.51471 -0.025641103
12.51571 -0.025462161
12.51671 -0.025282282000000003
12.51771 -0.025101471999999996
12.51871 -0.024919736
12.51971 -0.024737086
12.52071 -0.024553525
12.52171 -0.024369064000000003
12.52271 -0.024183709
12.52371 -0.023997467
12.52471 -0.023810349
12.52571 -0.02362236
12.52671 -0.023433508
12.52771 -0.023243800000000002
12.52871 -0.023053247
12.52971 -0.022861855
12.53071 -0.022669633
12.53171 -0.022476588
12.53271 -0.022282731
12.53371 -0.022088068000000002
12.53471 -0.021892607999999997
12.53571 -0.021696361
12.53671 -0.021499334
12.53771 -0.021301537
12.53871 -0.021102978999999997
12.53971 -0.020903668
12.54071 -0.020703612
12.54171 -0.020502822
12.54271 -0.020301305999999998
12.54371 -0.020099072000000003
12.54471 -0.019896129
12.54571 -0.019692487
12.54671 -0.019488155
12.54771 -0.01928314
12.54871 -0.019077453
12.54971 -0.018871103
12.55071 -0.018664096999999998
12.55171 -0.018456445999999998
12.55271 -0.018248158
12.55371 -0.018039242
12.55471 -0.017829708
12.55571 -0.017619564
12.55671 -0.017408819
12.55771 -0.017197481
12.55871 -0.016985562
12.55971 -0.016773069
12.56071 -0.016560011
12.56171 -0.016346397999999998
12.56271 -0.016132239
12.56371 -0.015917543
12.56471 -0.015702318
12.56571 -0.015486575999999998
12.56671 -0.015270324
12.56771 -0.015053572000000001
12.56871 -0.014836330000000002
12.56971 -0.014618605
12.57071 -0.014400409000000001
12.57171 -0.014181751
12.57271 -0.01396264
12.57371 -0.013743085
12.57471 -0.013523096
12.57571 -0.013302683
12.57671 -0.013081853
12.57771 -0.012860617
12.57871 -0.012638986000000001
12.57971 -0.012416967
12.58071 -0.01219457
12.58171 -0.011971805
12.58271 -0.011748679
12.58371 -0.011525203
12.58471 -0.011301386
12.58571 -0.011077237
12.58671 -0.010852764
12.58771 -0.010627977
12.58871 -0.010402885
12.58971 -0.010177496000000001
12.59071 -0.0099518205
12.59171 -0.0097258664
12.59271 -0.0094996431
12.59371 -0.009273159199999999
12.59471 -0.0090464237
12.59571 -0.0088194458
12.59671 -0.0085922344
12.59771 -0.008364798100000001
12.59871 -0.008137146500000001
12.59971 -0.007909288300000001
12.60071 -0.0076812328
12.60171 -0.0074529897
12.60271 -0.0072245675
12.60371 -0.0069959759000000005
12.60471 -0.0067672241
12.60571 -0.006538321
12.60671 -0.0063092768
12.60771 -0.0060801005
12.60871 -0.0058508019999999996
12.60971 -0.0056213907
12.61071 -0.005391876
12.61171 -0.0051622676
12.61271 -0.004932575
12.61371 -0.0047028083
12.61471 -0.0044729764
12.61571 -0.0042430896000000004
12.61671 -0.004013157
12.61771 -0.0037831884000000004
12.61871 -0.0035531935000000002
12.61971 -0.0033231816
12.62071 -0.0030931624
12.62171 -0.0028631452
12.62271 -0.0026331396
12.62371 -0.0024031549
12.62471 -0.0021732007
12.62571 -0.0019432859999999998
12.62671 -0.0017134204
12.62771 -0.0014836129
12.62871 -0.0012538729
12.62971 -0.0010242094999999998
12.63071 -0.0007946319800000001
12.63171 -0.00056514946
12.63271 -0.00033577105
12.63371 -0.00010650588999999999
12.63471 0.00012263691
12.63571 0.00035164826
12.63671 0.00058051905
12.63771 0.0008092401899999999
12.63871 0.0010378027
12.63971 0.0012661973
12.64071 0.0014944152
12.64171 0.0017224471000000002
12.64271 0.0019502841
12.64371 0.0021779169
12.64471 0.0024053366
12.64571 0.0026325340999999998
12.64671 0.0028595001
12.64771 0.0030862258000000004
12.64871 0.003312702
12.64971 0.0035389199
12.65071 0.0037648704
12.65171 0.0039905444
12.65271 0.0042159329
12.65371 0.0044410266
12.65471 0.004665817
12.65571 0.0048902948
12.65671 0.0051144514
12.65771 0.0053382773
12.65871 0.0055617638
12.65971 0.0057849022
12.66071 0.0060076832999999994
12.66171 0.0062300976
12.66271 0.0064521373
12.66371 0.0066737921
12.66471 0.006895054
12.66571 0.0071159135
12.66671 0.0073363612000000005
12.66771 0.0075563876000000006
12.66871 0.0077759840000000005
12.66971 0.0079951409
12.67071 0.0082138497
12.67171 0.0084321
12.67271 0.008649882499999999
12.67371 0.0088671877
12.67471 0.0090840062
12.67571 0.0093003284
12.67671 0.0095161442
12.67771 0.0097314449
12.67871 0.009946219499999999
12.67971 0.010160459
12.68071 0.010374153
12.68171 0.010587293000000001
12.68271 0.010799868
12.68371 0.011011869
12.68471 0.011223285999999999
12.68571 0.011434109
12.68671 0.011644329
12.68771 0.011853935999999999
12.68871 0.012062921
12.68971 0.012271275000000002
12.69071 0.012478988
12.69171 0.012686051
12.69271 0.012892456
12.69371 0.013098193000000001
12.69471 0.013303255
12.69571 0.013507630999999999
12.69671 0.013711313999999999
12.69771 0.013914295
12.69871 0.014116566999999998
12.69971 0.01431812
12.70071 0.014518946
12.70171 0.014719038
12.70271 0.014918388000000001
12.70371 0.015116988
12.70471 0.01531483
12.70571 0.015511907
12.70671 0.015708209
12.70771 0.015903729999999998
12.70871 0.016098462
12.70971 0.016292399000000003
12.71071 0.016485529999999998
12.71171 0.016677851
12.71271 0.016869351
12.71371 0.017060025
12.71471 0.017249864
12.71571 0.01743886
12.71671 0.017627006
12.71771 0.017814293
12.71871 0.018000715
12.71971 0.018186261999999998
12.72071 0.018370927000000002
12.72171 0.018554702
12.72271 0.018737579
12.72371 0.01891955
12.72471 0.019100608
12.72571 0.019280745
12.72671 0.019459953
12.72771 0.019638224
12.72871 0.01981555
12.72971 0.019991922
12.73071 0.020167333
12.73171 0.020341777
12.73271 0.020515244999999998
12.73371 0.020687729000000002
12.73471 0.02085922
12.73571 0.021029713
12.73671 0.0211992
12.73771 0.021367671
12.73871 0.021535122
12.73971 0.021701543
12.74071 0.021866927
12.74171 0.022031268
12.74271 0.022194558
12.74371 0.022356788
12.74471 0.022517954
12.74571 0.022678045
12.74671 0.022837057
12.74771 0.022994982
12.74871 0.023151812
12.74971 0.023307541
12.75071 0.023462162
12.75171 0.023615667
12.75271 0.023768051000000002
12.75371 0.023919305000000002
12.75471 0.024069424
12.75571 0.0242184
12.75671 0.024366229
12.75771 0.024512902
12.75871 0.024658415
12.75971 0.024802758999999997
12.76071 0.024945929
12.76171 0.025087921
12.76271 0.025228725
12.76371 0.025368339
12.76471 0.025506756999999998
12.76571 0.025643973000000004
12.76671 0.025779978
12.76771 0.02591477
12.76871 0.026048344
12.76971 0.026180693999999997
12.77071 0.026311816000000002
12.77171 0.026441703
12.77271 0.026570351000000002
12.77371 0.026697756
12.77471 0.026823912
12.77571 0.026948814
12.77671 0.027072459
12.77771 0.02719484
12.77871 0.027315956000000002
12.77971 0.0274358
12.78071 0.027554366000000004
12.78171 0.027671651000000002
12.78271 0.027787649999999997
12.78371 0.027902359999999998
12.78471 0.028015775
12.78571 0.028127889
12.78671 0.028238699
12.78771 0.028348198999999998
12.78871 0.028456387
12.78971 0.028563256000000002
12.79071 0.028668801
12.79171 0.028773018999999997
12.79271 0.028875903999999997
12.79371 0.02897745
12.79471 0.029077653999999998
12.79571 0.029176514
12.79671 0.029274021
12.79771 0.029370170999999997
12.79871 0.029464961999999997
12.79971 0.029558389
12.80071 0.029650443999999998
12.80171 0.029741126000000003
12.80271 0.029830431
12.80371 0.029918354
12.80471 0.030004891000000002
12.80571 0.030090036999999997
12.80671 0.030173789000000003
12.80771 0.030256144
12.80871 0.030337097
12.80971 0.030416643
12.81071 0.030494781
12.81171 0.030571507999999997
12.81271 0.030646816999999996
12.81371 0.030720705
12.81471 0.030793173999999996
12.81571 0.030864216
12.81671 0.03093383
12.81771 0.031002011
12.81871 0.031068758
12.81971 0.031134066999999998
12.82071 0.031197935
12.82171 0.03126036
12.82271 0.031321339000000004
12.82371 0.031380868
12.82471 0.031438947
12.82571 0.031495572
12.82671 0.031550741
12.82771 0.031604452
12.82871 0.031656702
12.82971 0.031707488
12.83071 0.031756808000000004
12.83171 0.03180466
12.83271 0.031851043
12.83371 0.031895953
12.83471 0.03193939
12.83571 0.031981352
12.83671 0.032021839
12.83771 0.032060847
12.83871 0.032098376
12.83971 0.032134424
12.84071 0.032168991
12.84171 0.032202073000000005
12.84271 0.032233671
12.84371 0.032263784999999996
12.84471 0.032292411
12.84571 0.032319551
12.84671 0.032345203
12.84771 0.032369368
12.84871 0.032392042
12.84971 0.032413229999999994
12.85071 0.032432927
12.85171 0.032451135
12.85271 0.032467852
12.85371 0.032483081999999996
12.85471 0.032496822
12.85571 0.032509072
12.85671 0.032519831
12.85771 0.032529101
12.85871 0.03253688
12.85971 0.03254317
12.86071 0.032547969
12.86171 0.032551278
12.86271 0.032553097
12.86371 0.032553429
12.86471 0.032552271
12.86571 0.032549622
12.86671 0.032545486
12.86771 0.032539861
12.86871 0.032532748
12.86971 0.032524148
12.87071 0.03251406
12.87171 0.032502486000000004
12.87271 0.032489424
12.87371 0.032474878
12.87471 0.032458847
12.87571 0.032441333
12.87671 0.032422334
12.87771 0.032401853
12.87871 0.032379890999999994
12.87971 0.032356451
12.88071 0.032331533
12.88171 0.032305135
12.88271 0.032277266
12.88371 0.03224792
12.88471 0.032217105
12.88571 0.03218482
12.88671 0.032151066
12.88771 0.032115847
12.88871 0.032079165
12.88971 0.032041021
12.89071 0.032001418999999996
12.89171 0.03196036
12.89271 0.031917848
12.89371 0.031873886
12.89471 0.031828476
12.89571 0.031781622
12.89671 0.031733324
12.89771 0.031683588
12.89871 0.031632417999999995
12.89971 0.031579816000000004
12.90071 0.031525784
12.90171 0.031470327
12.90271 0.031413448999999996
12.90371 0.031355151
12.90471 0.031295439
12.90571 0.031234315000000002
12.90671 0.031171786
12.90771 0.031107850000000003
12.90871 0.031042515000000003
12.90971 0.030975786
12.91071 0.030907663000000002
12.91171 0.030838151
12.91271 0.030767257
12.91371 0.030694983
12.91471 0.030621332999999997
12.91571 0.030546312000000003
12.91671 0.030469924
12.91771 0.030392172999999998
12.91871 0.030313063
12.91971 0.030232599
12.92071 0.030150785
12.92171 0.030067627
12.92271 0.02998313
12.92371 0.029897297000000003
12.92471 0.029810131
12.92571 0.029721637999999998
12.92671 0.029631823
12.92771 0.029540694
12.92871 0.029448251
12.92971 0.029354499000000003
12.93071 0.029259445999999998
12.93171 0.029163095000000003
12.93271 0.029065447999999997
12.93371 0.028966516
12.93471 0.028866297
12.93571 0.0287648
12.93671 0.028662028
12.93771 0.028557988
12.93871 0.028452685000000002
12.93971 0.028346121000000002
12.94071 0.028238303000000003
12.94171 0.028129236000000002
12.94271 0.028018923999999997
12.94371 0.027907375
12.94471 0.027794592
12.94571 0.027680579999999996
12.94671 0.027565344
12.94771 0.027448890999999996
12.94871 0.027331227
12.94971 0.027212355
12.95071 0.027092284
12.95171 0.026971020000000002
12.95271 0.026848569000000003
12.95371 0.026724935999999998
12.95471 0.026600126999999998
12.95571 0.026474148000000003
12.95671 0.026347007999999998
12.95771 0.026218711999999998
12.95871 0.02608927
12.95971 0.025958687
12.96071 0.025826968999999998
12.96171 0.025694124999999998
12.96271 0.025560163000000004
12.96371 0.025425088999999998
12.96471 0.025288912000000004
12.96571 0.025151641000000002
12.96671 0.025013281
12.96771 0.024873841999999997
12.96871 0.024733332
12.96971 0.024591758999999998
12.97071 0.02444913
12.97171 0.024305453
12.97271 0.024160737999999998
12.97371 0.024014992
12.97471 0.023868225
12.97571 0.023720443
12.97671 0.023571655
12.97771 0.023421868999999998
12.97871 0.023271095000000002
12.97971 0.023119339
12.98071 0.022966611
12.98171 0.022812917999999998
12.98271 0.022658269
12.98371 0.022502673
12.98471 0.022346136
12.98571 0.022188669
12.98671 0.022030278
12.98771 0.021870973
12.98871 0.021710760000000003
12.98971 0.021549649
12.99071 0.021387648
12.99171 0.021224766
12.99271 0.021061009000000002
12.99371 0.020896387
12.99471 0.020730909
12.99571 0.020564581999999998
12.99671 0.020397415
12.99771 0.020229416
12.99871 0.020060595
12.99971 0.019890959
13.00071 0.019720518
13.00171 0.01954928
13.00271 0.019377253
13.00371 0.019204446
13.00471 0.019030870000000002
13.00571 0.01885653
13.00671 0.018681439
13.00771 0.018505604
13.00871 0.018329034
13.00971 0.018151737
13.01071 0.017973725
13.01171 0.017795006
13.01271 0.017615588
13.01371 0.017435482
13.01471 0.017254698
13.01571 0.017073243999999998
13.01671 0.016891129999999997
13.01771 0.016708365
13.01871 0.01652496
13.01971 0.016340925
13.02071 0.01615627
13.02171 0.015971002999999998
13.02271 0.015785138
13.02371 0.015598683
13.02471 0.015411648
13.02571 0.015224045
13.02671 0.015035883
13.02771 0.014847174000000001
13.02871 0.014657927000000001
13.02971 0.014468156000000001
13.03071 0.014277868999999999
13.03171 0.014087079
13.03271 0.013895796
13.03371 0.013704029999999999
13.03471 0.013511795
13.03571 0.013319102000000001
13.03671 0.01312596
13.03771 0.012932382000000001
13.03871 0.012738378000000002
13.03971 0.012543961999999999
13.04071 0.012349141999999999
13.04171 0.012153931
13.04271 0.01195834
13.04371 0.011762379
13.04471 0.011566061
13.04571 0.011369396
13.04671 0.011172395
13.04771 0.01097507
13.04871 0.01077743
13.04971 0.010579488
13.05071 0.010381253
13.05171 0.010182736
13.05271 0.0099839483
13.05371 0.0097848999
13.05471 0.0095856019
13.05571 0.0093860646
13.05671 0.009186298800000001
13.05771 0.008986314799999999
13.05871 0.0087861226
13.05971 0.0085857333
13.06071 0.008385157
13.06171 0.0081844046
13.06271 0.0079834863
13.06371 0.0077824123
13.06471 0.0075811935
13.06571 0.0073798408
13.06671 0.0071783645
13.06771 0.0069767746
13.06871 0.0067750829
13.06971 0.006573299499999999
13.07071 0.0063714353000000005
13.07171 0.0061695013
13.07271 0.0059675087
13.07371 0.0057654681
13.07471 0.0055633900000000005
13.07571 0.0053612861
13.07671 0.0051591669
13.07771 0.0049570433
13.07871 0.0047549267
13.07971 0.0045528275
13.08071 0.0043507571
13.08171 0.0041487267
13.08271 0.0039467468
13.08371 0.0037448288
13.08471 0.0035429831999999996
13.08571 0.0033412211999999998
13.08671 0.0031395539
13.08771 0.0029379918
13.08871 0.0027365462
13.08971 0.0025352278
13.09071 0.0023340473000000002
13.09171 0.0021330158999999997
13.09271 0.0019321444000000001
13.09371 0.0017314436
13.09471 0.0015309244
13.09571 0.0013305978
13.09671 0.0011304745
13.09771 0.00093056569
13.09871 0.00073088218
13.09971 0.0005314349900000001
13.10071 0.00033223508999999997
13.10171 0.00013329352
13.10271 -6.537872e-05
13.10371 -0.00026377056
13.10471 -0.00046187092
13.10571 -0.0006596687399999999
13.10671 -0.00085715301
13.10771 -0.0010543126
13.10871 -0.0012511366000000001
13.10971 -0.0014476137
13.11071 -0.0016437332
13.11171 -0.0018394840000000002
13.11271 -0.0020348552
13.11371 -0.0022298360000000002
13.11471 -0.0024244157
13.11571 -0.0026185835
13.11671 -0.002812329
13.11771 -0.0030056413
13.11871 -0.0031985102
13.11971 -0.0033909255
13.12071 -0.0035828769
13.12171 -0.0037743543
13.12271 -0.003965347399999999
13.12371 -0.0041558465
13.12471 -0.0043458418
13.12571 -0.0045353238
13.12671 -0.0047242826
13.12771 -0.0049127088
13.12871 -0.0051005929
13.12971 -0.0052879254999999995
13.13071 -0.0054746972
13.13171 -0.0056608988
13.13271 -0.0058465208
13.13371 -0.0060315546
13.13471 -0.0062159903
13.13571 -0.0063998195
13.13671 -0.0065830325
13.13771 -0.0067656198
13.13871 -0.0069475725
13.13971 -0.0071288814
13.14071 -0.007309536899999999
13.14171 -0.0074895303
13.14271 -0.0076688513000000005
13.14371 -0.0078474914
13.14471 -0.008025440200000001
13.14571 -0.008202689099999999
13.14671 -0.0083792278
13.14771 -0.008555047
13.14871 -0.0087301371
13.14971 -0.0089044886
13.15071 -0.0090780915
13.15171 -0.0092509363
13.15271 -0.009423013400000001
13.15371 -0.0095943135
13.15471 -0.0097648262
13.15571 -0.0099345423
13.15671 -0.010103452
13.15771 -0.010271546
13.15871 -0.010438814
13.15971 -0.010605247
13.16071 -0.010770837
13.16171 -0.010935572
13.16271 -0.011099444
13.16371 -0.011262444
13.16471 -0.011424562000000001
13.16571 -0.011585789999999999
13.16671 -0.011746118
13.16771 -0.011905537
13.16871 -0.012064038
13.16971 -0.012221612
13.17071 -0.012378251000000002
13.17171 -0.012533944
13.17271 -0.012688685000000002
13.17371 -0.012842464
13.17471 -0.012995271999999999
13.17571 -0.013147101
13.17671 -0.013297942
13.17771 -0.013447786000000002
13.17871 -0.013596626
13.17971 -0.013744451
13.18071 -0.013891255000000002
13.18171 -0.014037029
13.18271 -0.014181765
13.18371 -0.014325454999999999
13.18471 -0.014468090000000001
13.18571 -0.014609663
13.18671 -0.014750165
13.18771 -0.014889587000000001
13.18871 -0.015027922999999999
13.18971 -0.015165165
13.19071 -0.015301304
13.19171 -0.015436333
13.19271 -0.015570245000000002
13.19371 -0.015703031
13.19471 -0.015834685
13.19571 -0.015965200000000002
13.19671 -0.016094568
13.19771 -0.016222781
13.19871 -0.016349832
13.19971 -0.016475715
13.20071 -0.016600422
13.20171 -0.016723947
13.20271 -0.016846282
13.20371 -0.016967421
13.20471 -0.017087356999999997
13.20571 -0.017206083
13.20671 -0.017323591
13.20771 -0.017439877
13.20871 -0.017554931
13.20971 -0.017668748999999997
13.21071 -0.017781323999999998
13.21171 -0.017892648
13.21271 -0.018002716
13.21371 -0.018111519
13.21471 -0.018219053000000002
13.21571 -0.01832531
13.21671 -0.018430283
13.21771 -0.018533967
13.21871 -0.018636354
13.21971 -0.018737439
13.22071 -0.018837216
13.22171 -0.018935676999999998
13.22271 -0.019032814999999998
13.22371 -0.019128626
13.22471 -0.019223103
13.22571 -0.019316240999999998
13.22671 -0.019408032999999998
13.22771 -0.019498474000000002
13.22871 -0.019587556
13.22971 -0.019675276
13.23071 -0.019761629
13.23171 -0.019846608
13.23271 -0.019930208999999997
13.23371 -0.020012427
13.23471 -0.020093257
13.23571 -0.020172694
13.23671 -0.020250735
13.23771 -0.020327372
13.23871 -0.020402604
13.23971 -0.020476426000000002
13.24071 -0.020548834999999998
13.24171 -0.020619825
13.24271 -0.020689395000000003
13.24371 -0.020757539000000002
13.24471 -0.020824253
13.24571 -0.020889536
13.24671 -0.020953384000000002
13.24771 -0.021015793
13.24871 -0.02107676
13.24971 -0.021136281
13.25071 -0.021194354999999998
13.25171 -0.021250978
13.25271 -0.021306145999999998
13.25371 -0.021359857
13.25471 -0.021412109
13.25571 -0.021462898
13.25671 -0.021512220999999998
13.25771 -0.021560078
13.25871 -0.021606465000000002
13.25971 -0.021651379999999998
13.26071 -0.021694819
13.26171 -0.021736781
13.26271 -0.021777263
13.26371 -0.021816263
13.26471 -0.021853781
13.26571 -0.021889813
13.26671 -0.021924358
13.26771 -0.021957414
13.26871 -0.021988979999999998
13.26971 -0.022019054
13.27071 -0.022047634
13.27171 -0.02207472
13.27271 -0.022100309
13.27371 -0.022124402999999997
13.27471 -0.022146998
13.27571 -0.022168094
13.27671 -0.022187691
13.27771 -0.022205786
13.27871 -0.022222381
13.27971 -0.022237474
13.28071 -0.022251066
13.28171 -0.022263154
13.28271 -0.022273741
13.28371 -0.022282824
13.28471 -0.022290404
13.28571 -0.022296481
13.28671 -0.022301052999999998
13.28771 -0.022304122000000003
13.28871 -0.022305688
13.28971 -0.022305750000000003
13.29071 -0.02230431
13.29171 -0.022301366
13.29271 -0.022296919
13.29371 -0.022290969
13.29471 -0.022283517
13.29571 -0.022274561
13.29671 -0.022264104
13.29771 -0.022252147
13.29871 -0.022238688
13.29971 -0.022223729999999997
13.30071 -0.022207272
13.30171 -0.022189315
13.30271 -0.02216986
13.30371 -0.022148908000000002
13.30471 -0.022126462
13.30571 -0.02210252
13.30671 -0.022077085
13.30771 -0.022050158
13.30871 -0.022021739
13.30971 -0.021991832000000003
13.31071 -0.021960436
13.31171 -0.021927555
13.31271 -0.021893189
13.31371 -0.02185734
13.31471 -0.021820012
13.31571 -0.021781205
13.31671 -0.021740922
13.31771 -0.021699166
13.31871 -0.021655936
13.31971 -0.021611237000000002
13.32071 -0.021565070999999998
13.32171 -0.02151744
13.32271 -0.021468347000000002
13.32371 -0.021417796
13.32471 -0.021365787
13.32571 -0.021312322999999998
13.32671 -0.021257409
13.32771 -0.021201046
13.32871 -0.021143237
13.32971 -0.021083986
13.33071 -0.021023296
13.33171 -0.02096117
13.33271 -0.020897611
13.33371 -0.020832622000000002
13.33471 -0.020766207
13.33571 -0.020698371
13.33671 -0.020629115
13.33771 -0.020558444999999998
13.33871 -0.020486364
13.33971 -0.020412875
13.34071 -0.020337984
13.34171 -0.020261692
13.34271 -0.020184007
13.34371 -0.02010493
13.34471 -0.020024469
13.34571 -0.019942625999999998
13.34671 -0.019859406
13.34771 -0.019774813999999998
13.34871 -0.019688856
13.34971 -0.019601536000000003
13.35071 -0.01951286
13.35171 -0.019422830999999998
13.35271 -0.019331457
13.35371 -0.019238742
13.35471 -0.019144691999999998
13.35571 -0.019049311
13.35671 -0.018952608
13.35771 -0.018854585
13.35871 -0.018755249
13.35971 -0.018654607
13.36071 -0.018552663
13.36171 -0.018449425000000002
13.36271 -0.018344897000000002
13.36371 -0.018239086999999998
13.36471 -0.018131999
13.36571 -0.018023641
13.36671 -0.017914019
13.36771 -0.017803138
13.36871 -0.017691005
13.36971 -0.017577627
13.37071 -0.017463008000000002
13.37171 -0.017347159
13.37271 -0.017230083
13.37371 -0.017111789
13.37471 -0.016992283
13.37571 -0.016871572
13.37671 -0.016749663
13.37771 -0.016626564
13.37871 -0.016502281
13.37971 -0.016376823000000002
13.38071 -0.016250195999999998
13.38171 -0.016122409
13.38271 -0.015993469
13.38371 -0.015863383
13.38471 -0.015732161
13.38571 -0.015599812
13.38671 -0.015466342000000001
13.38771 -0.01533176
13.38871 -0.015196074999999998
13.38971 -0.015059293999999999
13.39071 -0.014921427999999999
13.39171 -0.014782485
13.39271 -0.014642473
13.39371 -0.014501403
13.39471 -0.014359281
13.39571 -0.014216118000000002
13.39671 -0.014071923
13.39771 -0.013926705000000001
13.39871 -0.013780475
13.39971 -0.01363324
13.40071 -0.01348501
13.40171 -0.013335794
13.40271 -0.013185604
13.40371 -0.013034447000000001
13.40471 -0.012882333000000001
13.40571 -0.012729273
13.40671 -0.012575276
13.40771 -0.012420351
13.40871 -0.012264508
13.40971 -0.012107758000000001
13.41071 -0.01195011
13.41171 -0.011791573
13.41271 -0.011632159
13.41371 -0.011471875999999999
13.41471 -0.011310737
13.41571 -0.011148749000000001
13.41671 -0.010985924
13.41771 -0.010822272
13.41871 -0.010657802
13.41971 -0.010492527
13.42071 -0.010326456000000001
13.42171 -0.010159599
13.42271 -0.009991967800000001
13.42371 -0.0098235723
13.42471 -0.0096544238
13.42571 -0.009484532300000001
13.42671 -0.0093139097
13.42771 -0.009142566000000001
13.42871 -0.0089705121
13.42971 -0.0087977591
13.43071 -0.0086243177
13.43171 -0.0084501989
13.43271 -0.0082754137
13.43371 -0.0080999729
13.43471 -0.0079238882
13.43571 -0.0077471697
13.43671 -0.0075698292
13.43771 -0.0073918774
13.43871 -0.0072133247
13.43971 -0.0070341826
13.44071 -0.0068544621
13.44171 -0.0066741748
13.44271 -0.006493330899999999
13.44371 -0.006311942000000001
13.44471 -0.0061300183
13.44571 -0.0059475715
13.44671 -0.0057646128
13.44771 -0.0055811528
13.44871 -0.0053972031
13.44971 -0.0052127747
13.45071 -0.0050278788
13.45171 -0.0048425267000000004
13.45271 -0.0046567297
13.45371 -0.004470499
13.45471 -0.0042838463
13.45571 -0.0040967832
13.45671 -0.0039093211
13.45771 -0.0037214715000000002
13.45871 -0.0035332465
13.45971 -0.0033446577000000003
13.46071 -0.0031557170999999998
13.46171 -0.0029664365
13.46271 -0.0027768279
13.46371 -0.0025869036
13.46471 -0.0023966754999999998
13.46571 -0.002206156
13.46671 -0.0020153575000000003
13.46771 -0.0018242921
13.46871 -0.0016329724999999998
13.46971 -0.0014414109
13.47071 -0.0012496198999999999
13.47171 -0.0010576121
13.47271 -0.00086540012
13.47371 -0.0006729965699999999
13.47471 -0.00048041401999999995
13.47571 -0.00028766522000000003
13.47671 -9.4762845e-05
13.47771 9.828038400000001e-05
13.47871 0.00029145176
13.47971 0.00048473853
13.48071 0.00067812794
13.48171 0.00087160724
13.48271 0.0010651636
13.48371 0.0012587844000000001
13.48471 0.0014524567
13.48571 0.0016461677999999999
13.48671 0.0018399047
13.48771 0.0020336547
13.48871 0.0022274047
13.48971 0.0024211420000000003
13.49071 0.0026148537
13.49171 0.0028085267
13.49271 0.0030021483
13.49371 0.0031957054
13.49471 0.0033891847
13.49571 0.0035825735
13.49671 0.0037758586
13.49771 0.0039690265
13.49871 0.0041620646
13.49971 0.0043549597
13.50071 0.0045476983
13.50171 0.0047402675
13.50271 0.004932654
13.50371 0.0051248444
13.50471 0.0053168256
13.50571 0.0055085846
13.50671 0.005700108200000001
13.50771 0.005891383300000001
13.50871 0.0060823964000000005
13.50971 0.0062731348999999995
13.51071 0.006463586
13.51171 0.006653735900000001
13.51271 0.006843572200000001
13.51371 0.0070330817999999995
13.51471 0.0072222516
13.51571 0.0074110684999999996
13.51671 0.0075995202
13.51771 0.0077875935
13.51871 0.0079752761
13.51971 0.008162554899999999
13.52071 0.008349416699999999
13.52171 0.0085358493
13.52271 0.0087218403
13.52371 0.0089073765
13.52471 0.0090924448
13.52571 0.009277033
13.52671 0.0094611278
13.52771 0.0096447169
13.52871 0.0098277873
13.52971 0.010010326
13.53071 0.01019232
13.53171 0.010373756
13.53271 0.010554622
13.53371 0.010734904
13.53471 0.010914591
13.53571 0.011093667
13.53671 0.011272121
13.53771 0.011449939000000001
13.53871 0.011627110000000001
13.53971 0.011803618
13.54071 0.011979452
13.54171 0.012154598
13.54271 0.012329043000000001
13.54371 0.012502776
13.54471 0.01267578
13.54571 0.012848046
13.54671 0.013019560999999999
13.54771 0.01319031
13.54871 0.013360282000000001
13.54971 0.013529464000000001
13.55071 0.013697844
13.55171 0.01386541
13.55271 0.014032148000000001
13.55371 0.014198048
13.55471 0.014363095000000001
13.55571 0.01452728
13.55671 0.014690591000000001
13.55771 0.014853015
13.55871 0.015014541000000001
13.55971 0.015175158000000001
13.56071 0.015334853
13.56171 0.015493616
13.56271 0.015651436
13.56371 0.015808301
13.56471 0.015964199999999998
13.56571 0.016119123000000003
13.56671 0.016273058
13.56771 0.016425992
13.56871 0.016577917
13.56971 0.016728821999999997
13.57071 0.016878695
13.57171 0.017027526
13.57271 0.017175305000000002
13.57371 0.017322021
13.57471 0.017467662000000002
13.57571 0.017612219
13.57671 0.017755682
13.57771 0.017898039
13.57871 0.01803928
13.57971 0.018179396
13.58071 0.018318376
13.58171 0.01845621
13.58271 0.018592887
13.58371 0.018728399
13.58471 0.018862735000000002
13.58571 0.018995885
13.58671 0.019127841
13.58771 0.019258591
13.58871 0.019388126
13.58971 0.019516438
13.59071 0.019643515
13.59171 0.019769349999999998
13.59271 0.019893933000000003
13.59371 0.020017255
13.59471 0.020139306
13.59571 0.020260077
13.59671 0.02037956
13.59771 0.020497745
13.59871 0.020614621
13.59971 0.020730183
13.60071 0.020844419000000003
13.60171 0.020957322
13.60271 0.021068880999999998
13.60371 0.021179088999999998
13.60471 0.021287936
13.60571 0.021395413
13.60671 0.021501513
13.60771 0.021606225
13.60871 0.021709542
13.60971 0.021811455
13.61071 0.021911957000000003
13.61171 0.022011036
13.61271 0.022108687
13.61371 0.0222049
13.61471 0.022299668
13.61571 0.022392983
13.61671 0.022484838
13.61771 0.022575223
13.61871 0.022664132
13.61971 0.022751558999999998
13.62071 0.022837493
13.62171 0.022921931
13.62271 0.023004864
13.62371 0.023086284999999998
13.62471 0.023166188
13.62571 0.023244567
13.62671 0.023321415999999998
13.62771 0.023396728000000002
13.62871 0.023470497
13.62971 0.023542716999999998
13.63071 0.023613382999999998
13.63171 0.023682487999999998
13.63271 0.023750028
13.63371 0.023815996
13.63471 0.023880388
13.63571 0.023943199
13.63671 0.024004422
13.63771 0.024064051
13.63871 0.024122083
13.63971 0.024178512000000003
13.64071 0.024233334000000002
13.64171 0.024286541000000002
13.64271 0.024338131
13.64371 0.024388095999999998
13.64471 0.024436435000000003
13.64571 0.024483137999999998
13.64671 0.024528202000000002
13.64771 0.024571621999999998
13.64871 0.024613395
13.64971 0.024653514
13.65071 0.024691974999999998
13.65171 0.024728774
13.65271 0.024763905
13.65371 0.024797365999999998
13.65471 0.024829149999999998
13.65571 0.024859252
13.65671 0.024887668999999998
13.65771 0.024914398
13.65871 0.024939432999999997
13.65971 0.024962771999999998
13.66071 0.024984410000000002
13.66171 0.025004345999999997
13.66271 0.025022574
13.66371 0.025039093
13.66471 0.025053899
13.66571 0.025066987000000002
13.66671 0.025078356999999996
13.66771 0.025088005
13.66871 0.02509593
13.66971 0.025102129
13.67071 0.0251066
13.67171 0.025109341
13.67271 0.025110348
13.67371 0.025109623999999997
13.67471 0.025107161000000003
13.67571 0.025102965
13.67671 0.025097028
13.67771 0.025089349999999996
13.67871 0.025079932
13.67971 0.025068774000000002
13.68071 0.025055872
13.68171 0.025041227
13.68271 0.025024835000000002
13.68371 0.025006698
13.68471 0.024986817
13.68571 0.024965186999999996
13.68671 0.024941811
13.68771 0.024916689000000002
13.68871 0.02488982
13.68971 0.024861205
13.69071 0.024830841000000003
13.69171 0.024798730999999997
13.69271 0.024764874000000003
13.69371 0.024729274
13.69471 0.024691928
13.69571 0.024652839
13.69671 0.024612006
13.69771 0.024569433
13.69871 0.02452512
13.69971 0.024479069
13.70071 0.02443128
13.70171 0.024381757
13.70271 0.024330500999999997
13.70371 0.024277513
13.70471 0.024222796
13.70571 0.024166353999999998
13.70671 0.024108187
13.70771 0.024048299000000002
13.70871 0.023986689999999998
13.70971 0.023923366
13.71071 0.023858327999999998
13.71171 0.02379158
13.71271 0.023723123
13.71371 0.023652962
13.71471 0.023581099
13.71571 0.023507538
13.71671 0.023432282999999998
13.71771 0.023355334999999998
13.71871 0.023276699
13.71971 0.023196379
13.72071 0.023114377
13.72171 0.023030698
13.72271 0.022945345
13.72371 0.022858323
13.72471 0.022769635
13.72571 0.022679285
13.72671 0.022587278000000002
13.72771 0.022493617
13.72871 0.022398308000000002
13.72971 0.022301354
13.73071 0.022202760999999998
13.73171 0.022102533
13.73271 0.022000675
13.73371 0.021897192
13.73471 0.02179209
13.73571 0.021685372999999997
13.73671 0.021577049
13.73771 0.021467122
13.73871 0.021355598
13.73971 0.021242483
13.74071 0.021127783
13.74171 0.021011505
13.74271 0.020893653999999998
13.74371 0.020774239
13.74471 0.020653264
13.74571 0.020530737
13.74671 0.020406666
13.74771 0.020281055
13.74871 0.020153914
13.74971 0.020025249
13.75071 0.019895067
13.75171 0.019763377
13.75271 0.019630184
13.75371 0.019495498
13.75471 0.019359325
13.75571 0.019221673999999998
13.75671 0.019082552
13.75771 0.018941968
13.75871 0.018799929
13.75971 0.018656443999999998
13.76071 0.018511523
13.76171 0.018365173
13.76271 0.018217402
13.76371 0.018068218
13.76471 0.017917632
13.76571 0.017765653
13.76671 0.017612289
13.76771 0.017457550000000002
13.76871 0.017301446
13.76971 0.017143985
13.77071 0.016985177
13.77171 0.016825034
13.77271 0.016663563
13.77371 0.016500776
13.77471 0.016336683
13.77571 0.016171295
13.77671 0.016004621
13.77771 0.015836673
13.77871 0.015667461
13.77971 0.015496995
13.78071 0.015325287000000002
13.78171 0.015152349
13.78271 0.014978189999999999
13.78371 0.014802821999999998
13.78471 0.014626258
13.78571 0.014448506
13.78671 0.01426958
13.78771 0.01408949
13.78871 0.013908249000000001
13.78971 0.013725867
13.79071 0.013542354000000001
13.79171 0.013357724
13.79271 0.013171988
13.79371 0.012985157
13.79471 0.012797241999999999
13.79571 0.012608257
13.79671 0.01241821
13.79771 0.012227114
13.79871 0.012034982
13.79971 0.011841823999999999
13.80071 0.011647652
13.80171 0.011452478
13.80271 0.011256314
13.80371 0.011059171
13.80471 0.010861062
13.80571 0.010661998
13.80671 0.010461992
13.80771 0.010261056
13.80871 0.010059201
13.80971 0.0098564407
13.81071 0.009652786699999999
13.81171 0.0094482522
13.81271 0.009242849
13.81371 0.0090365909
13.81471 0.008829489499999999
13.81571 0.0086215587
13.81671 0.0084128114
13.81771 0.0082032609
13.81871 0.0079929203
13.81971 0.007781802599999999
13.82071 0.007569922299999999
13.82171 0.007357291899999999
13.82271 0.0071439259
13.82371 0.0069298374
13.82471 0.0067150409
13.82571 0.0064995504
13.82671 0.006283379499999999
13.82771 0.0060665421
13.82871 0.0058490528
13.82971 0.0056309254
13.83071 0.005412174499999999
13.83171 0.0051928142000000005
13.83271 0.0049728587
13.83371 0.0047523226
13.83471 0.0045312201
13.83571 0.0043095661
13.83671 0.0040873743
13.83771 0.0038646597999999997
13.83871 0.0036414367
13.83971 0.0034177199
13.84071 0.0031935237
13.84171 0.0029688628
13.84271 0.0027437518
13.84371 0.0025182053
13.84471 0.0022922381
13.84571 0.0020658646000000004
13.84671 0.0018390998
13.84771 0.0016119582000000002
13.84871 0.0013844547
13.84971 0.001156604
13.85071 0.0009284209199999999
13.85171 0.00069992029
13.85271 0.00047111689
13.85371 0.00024202552
13.85471 1.2661026e-05
13.85571 -0.00021696176
13.85671 -0.00044682802
13.85771 -0.00067692285
13.85871 -0.0009072315200000001
13.85971 -0.0011377390999999998
13.86071 -0.0013684309
13.86171 -0.0015992919999999998
13.86271 -0.0018303077000000002
13.86371 -0.0020614632
13.86471 -0.0022927439
13.86571 -0.002524135
13.86671 -0.0027556216
13.86771 -0.0029871891
13.86871 -0.0032188228999999995
13.86971 -0.0034505083000000002
13.87071 -0.0036822305
13.87171 -0.0039139744
13.87271 -0.0041457261
13.87371 -0.00437747
13.87471 -0.0046091918
13.87571 -0.0048408765
13.87671 -0.005072509199999999
13.87771 -0.0053040749000000005
13.87871 -0.0055355587
13.87971 -0.0057669455
13.88071 -0.0059982201
13.88171 -0.0062293679
13.88271 -0.006460373
13.88371 -0.006691219500000001
13.88471 -0.006921892800000001
13.88571 -0.0071523769
13.88671 -0.0073826566
13.88771 -0.0076127159
13.88871 -0.0078425386
13.88971 -0.0080721096
13.89071 -0.008301412900000001
13.89171 -0.0085304324
13.89271 -0.0087591521
13.89371 -0.0089875553
13.89471 -0.0092156268
13.89571 -0.0094433504
13.89671 -0.0096707096
13.89771 -0.0098976881
13.89871 -0.010124271
13.89971 -0.010350441
13.90071 -0.010576183
13.90171 -0.01080148
13.90271 -0.011026316999999999
13.90371 -0.011250678
13.90471 -0.011474547
13.90571 -0.011697908
13.90671 -0.011920746000000001
13.90771 -0.012143046
13.90871 -0.012364791
13.90971 -0.012585967
13.91071 -0.012806558999999999
13.91171 -0.01302655
13.91271 -0.013245926
13.91371 -0.013464672
13.91471 -0.013682772999999999
13.91571 -0.013900214999999999
13.91671 -0.014116983000000001
13.91771 -0.014333063
13.91871 -0.014548439
13.91971 -0.014763097
13.92071 -0.014977023
13.92171 -0.015190203
13.92271 -0.015402622
13.92371 -0.015614264999999999
13.92471 -0.015825118
13.92571 -0.016035167
13.92671 -0.016244399
13.92771 -0.016452797999999998
13.92871 -0.016660352
13.92971 -0.016867046
13.93071 -0.017072866
13.93171 -0.017277796
13.93271 -0.017481824
13.93371 -0.017684937
13.93471 -0.01788712
13.93571 -0.018088358
13.93671 -0.018288639000000002
13.93771 -0.018487949
13.93871 -0.018686274000000003
13.93971 -0.018883601
13.94071 -0.019079917000000002
13.94171 -0.019275206
13.94271 -0.019469458
13.94371 -0.019662658
13.94471 -0.019854793
13.94571 -0.02004585
13.94671 -0.020235815
13.94771 -0.020424675
13.94871 -0.02061242
13.94971 -0.020799033999999997
13.95071 -0.020984505
13.95171 -0.02116882
13.95271 -0.021351966
13.95371 -0.021533931
13.95471 -0.021714703
13.95571 -0.021894267
13.95671 -0.022072612999999998
13.95771 -0.022249727
13.95871 -0.022425597
13.95971 -0.02260021
13.96071 -0.022773554
13.96171 -0.022945617
13.96271 -0.023116387
13.96371 -0.02328585
13.96471 -0.023453994000000002
13.96571 -0.023620808
13.96671 -0.023786281
13.96771 -0.023950401
13.96871 -0.024113153999999998
13.96971 -0.02427453
13.97071 -0.024434517
13.97171 -0.024593103
13.97271 -0.024750279
13.97371 -0.024906031000000002
13.97471 -0.025060350999999998
13.97571 -0.025213225
13.97671 -0.025364646
13.97771 -0.025514601
13.97871 -0.025663079999999998
13.97971 -0.025810074000000002
13.98071 -0.025955572999999996
13.98171 -0.026099564000000002
13.98271 -0.026242041999999997
13.98371 -0.026382995
13.98471 -0.026522413999999998
13.98571 -0.02666029
13.98671 -0.026796616000000002
13.98771 -0.026931380999999997
13.98871 -0.027064577
13.98971 -0.027196194000000003
13.99071 -0.027326224
13.99171 -0.027454661999999998
13.99271 -0.027581496
13.99371 -0.027706718999999998
13.99471 -0.027830322999999997
13.99571 -0.0279523
13.99671 -0.028072644
13.99771 -0.028191344
13.99871 -0.028308393999999997
13.99971 -0.028423784999999997
14.00071 -0.028537510999999998
14.00171 -0.028649562999999996
14.00271 -0.028759933999999997
14.00371 -0.028868615999999996
14.00471 -0.028975602
14.00571 -0.029080882000000002
14.00671 -0.029184451
14.00771 -0.029286299999999998
14.00871 -0.029386423000000002
14.00971 -0.029484811
14.01071 -0.029581459
14.01171 -0.029676361000000002
14.01271 -0.029769505
14.01371 -0.029860888000000002
14.01471 -0.029950502
14.01571 -0.03003834
14.01671 -0.030124394000000002
14.01771 -0.030208658
14.01871 -0.030291127
14.01971 -0.030371791
14.02071 -0.030450648
14.02171 -0.030527689
14.02271 -0.030602907999999998
14.02371 -0.030676298999999997
14.02471 -0.030747853000000002
14.02571 -0.030817569
14.02671 -0.030885436
14.02771 -0.030951451999999997
14.02871 -0.031015612
14.02971 -0.031077904999999996
14.03071 -0.031138330999999998
14.03171 -0.031196882000000002
14.03271 -0.031253553
14.03371 -0.031308338000000005
14.03471 -0.031361234
14.03571 -0.031412233
14.03671 -0.031461334
14.03771 -0.031508529
14.03871 -0.031553814
14.03971 -0.031597188000000005
14.04071 -0.031638643
14.04171 -0.031678178
14.04271 -0.031715786
14.04371 -0.031751467
14.04471 -0.031785216
14.04571 -0.031817029
14.04671 -0.031846904
14.04771 -0.031874838
14.04871 -0.031900831
14.04971 -0.031924876
14.05071 -0.031946975
14.05171 -0.031967126
14.05271 -0.031985328
14.05371 -0.032001577
14.05471 -0.032015872
14.05571 -0.032028215
14.05671 -0.032038603
14.05771 -0.032047034
14.05871 -0.032053509
14.05971 -0.032058028999999995
14.06071 -0.032060593
14.06171 -0.032061202
14.06271 -0.032059854
14.06371 -0.032056551
14.06471 -0.032051292
14.06571 -0.03204408
14.06671 -0.032034912
14.06771 -0.032023791999999995
14.06871 -0.032010718
14.06971 -0.031995692
14.07071 -0.031978716
14.07171 -0.031959789
14.07271 -0.031938913
14.07371 -0.031916087
14.07471 -0.031891314000000004
14.07571 -0.031864593999999996
14.07671 -0.031835929000000006
14.07771 -0.031805318
14.07871 -0.031772765
14.07971 -0.031738268
14.08071 -0.031701833
14.08171 -0.03166346
14.08271 -0.031623148000000004
14.08371 -0.031580901
14.08471 -0.031536721999999996
14.08571 -0.031490609
14.08671 -0.031442568000000004
14.08771 -0.031392599
14.08871 -0.031340707
14.08971 -0.031286893999999996
14.09071 -0.03123116
14.09171 -0.031173512
14.09271 -0.031113951
14.09371 -0.03105248
14.09471 -0.030989104000000003
14.09571 -0.030923826999999997
14.09671 -0.030856652000000002
14.09771 -0.030787586000000002
14.09871 -0.030716628000000003
14.09971 -0.030643787
14.10071 -0.030569066
14.10171 -0.03049247
14.10271 -0.030414003
14.10371 -0.030333671
14.10471 -0.030251479
14.10571 -0.030167433
14.10671 -0.030081536
14.10771 -0.029993796000000003
14.10871 -0.029904218
14.10971 -0.029812808
14.11071 -0.029719574000000002
14.11171 -0.029624521
14.11271 -0.029527655
14.11371 -0.029428981
14.11471 -0.029328505999999997
14.11571 -0.029226238
14.11671 -0.029122183000000003
14.11771 -0.029016349999999996
14.11871 -0.028908745
14.11971 -0.028799372
14.12071 -0.028688242000000003
14.12171 -0.028575363
14.12271 -0.028460741
14.12371 -0.028344383
14.12471 -0.028226298
14.12571 -0.028106495
14.12671 -0.02798498
14.12771 -0.027861763
14.12871 -0.027736853
14.12971 -0.027610257000000003
14.13071 -0.027481985
14.13171 -0.027352045000000002
14.13271 -0.027220446000000002
14.13371 -0.027087196999999997
14.13471 -0.026952307000000002
14.13571 -0.026815783
14.13671 -0.026677636
14.13771 -0.026537876999999998
14.13871 -0.026396511
14.13971 -0.02625355
14.14071 -0.026109003
14.14171 -0.025962878
14.14271 -0.025815188
14.14371 -0.025665938
14.14471 -0.025515139000000003
14.14571 -0.025362801
14.14671 -0.025208932
14.14771 -0.025053544
14.14871 -0.024896645
14.14971 -0.024738244000000003
14.15071 -0.024578354000000004
14.15171 -0.024416982
14.15271 -0.024254137
14.15371 -0.02408983
14.15471 -0.023924071999999998
14.15571 -0.023756872000000002
14.15671 -0.02358824
14.15771 -0.023418188
14.15871 -0.023246724
14.15971 -0.023073859999999998
14.16071 -0.022899608000000002
14.16171 -0.022723978000000002
14.16271 -0.02254698
14.16371 -0.022368626
14.16471 -0.022188928
14.16571 -0.022007896
14.16671 -0.021825543
14.16771 -0.02164188
14.16871 -0.02145692
14.16971 -0.021270673
14.17071 -0.021083152
14.17171 -0.02089437
14.17271 -0.020704338
14.17371 -0.020513069
14.17471 -0.020320577
14.17571 -0.020126872
14.17671 -0.019931967999999998
14.17771 -0.019735878
14.17871 -0.019538614000000003
14.17971 -0.019340188
14.18071 -0.019140614
14.18171 -0.018939904
14.18271 -0.018738072
14.18371 -0.018535129
14.18471 -0.018331089999999998
14.18571 -0.018125966
14.18671 -0.017919771
14.18771 -0.017712518
14.18871 -0.017504219
14.18971 -0.017294889
14.19071 -0.017084539
14.19171 -0.016873184000000003
14.19271 -0.016660836999999998
14.19371 -0.016447510000000002
14.19471 -0.016233219
14.19571 -0.016017976
14.19671 -0.015801794
14.19771 -0.015584685999999999
14.19871 -0.015366668
14.19971 -0.015147754
14.20071 -0.014927956000000001
14.20171 -0.014707289000000002
14.20271 -0.014485768
14.20371 -0.014263406
14.20471 -0.014040219
14.20571 -0.01381622
14.20671 -0.013591425
14.20771 -0.013365848
14.20871 -0.013139502999999999
14.20971 -0.012912408
14.21071 -0.012684573999999999
14.21171 -0.012456017000000002
14.21271 -0.012226753000000002
14.21371 -0.011996798
14.21471 -0.011766166
14.21571 -0.011534872
14.21671 -0.011302931
14.21771 -0.011070359
14.21871 -0.01083717
14.21971 -0.010603381
14.22071 -0.010369006
14.22171 -0.010134061
14.22271 -0.0098985613
14.22371 -0.0096625212
14.22471 -0.0094259565
14.22571 -0.009188882499999999
14.22671 -0.0089513145
14.22771 -0.008713267
14.22871 -0.008474756
14.22971 -0.0082357968
14.23071 -0.0079964047
14.23171 -0.0077565957000000005
14.23271 -0.0075163844
14.23371 -0.0072757866000000004
14.23471 -0.007034817100000001
14.23571 -0.0067934925
14.23671 -0.0065518274
14.23771 -0.006309837800000001
14.23871 -0.0060675393
14.23971 -0.0058249476
14.24071 -0.0055820787
14.24171 -0.0053389482
14.24271 -0.0050955718
14.24371 -0.0048519654
14.24471 -0.0046081452
14.24571 -0.0043641267
14.24671 -0.0041199262
14.24771 -0.0038755596
14.24871 -0.0036310426000000003
14.24971 -0.0033863915
14.25071 -0.0031416221
14.25171 -0.0028967504
14.25271 -0.0026517926
14.25371 -0.0024067644999999998
14.25471 -0.0021616821
14.25571 -0.0019165613
14.25671 -0.0016714179
14.25771 -0.0014262678
14.25871 -0.0011811268
14.25971 -0.00093601084
14.26071 -0.00069093544
14.26171 -0.00044591643
14.26271 -0.00020096950000000001
14.26371 4.3889692999999995e-05
14.26471 0.00028864554
14.26571 0.00053328245
14.26671 0.0007777848599999999
14.26771 0.0010221372999999999
14.26871 0.001266324
14.26971 0.0015103297
14.27071 0.0017541388000000002
14.27171 0.0019977359
14.27271 0.0022411052000000002
14.27371 0.0024842314999999997
14.27471 0.0027270991
14.27571 0.0029696927
14.27671 0.0032119965999999997
14.27771 0.0034539953
14.27871 0.0036956735
14.27971 0.0039370156
14.28071 0.0041780062
14.28171 0.004418629800000001
14.28271 0.0046588706
14.28371 0.0048987138
14.28471 0.0051381434000000005
14.28571 0.0053771444
14.28671 0.0056157016
14.28771 0.0058537993
14.28871 0.0060914226
14.28971 0.0063285566
14.29071 0.006565185300000001
14.29171 0.0068012945
14.29271 0.0070368696
14.29371 0.0072718947
14.29471 0.0075063559
14.29571 0.0077402387
14.29671 0.0079735277
14.29771 0.0082062092
14.29871 0.0084382686
14.29971 0.008669691299999999
14.30071 0.0089004636
14.30171 0.0091305708
14.30271 0.0093599992
14.30371 0.009588735
14.30471 0.009816763499999999
14.30571 0.010044072000000001
14.30671 0.010270645
14.30771 0.01049647
14.30871 0.010721533
14.30971 0.01094582
14.31071 0.011169318000000001
14.31171 0.011392013
14.31271 0.011613891
14.31371 0.011834938
14.31471 0.012055141
14.31571 0.012274487
14.31671 0.012492962000000002
14.31771 0.012710552
14.31871 0.012927245
14.31971 0.013143026
14.32071 0.013357883
14.32171 0.013571802
14.32271 0.013784769
14.32371 0.013996771
14.32471 0.014207795999999998
14.32571 0.014417830000000001
14.32671 0.014626858999999999
14.32771 0.014834873
14.32871 0.015041856
14.32971 0.015247798
14.33071 0.015452685
14.33171 0.015656503
14.33271 0.015859242
14.33371 0.016060889000000002
14.33471 0.016261432
14.33571 0.016460859
14.33671 0.016659158
14.33771 0.016856316
14.33871 0.017052323
14.33971 0.017247165999999998
14.34071 0.017440834
14.34171 0.017633315
14.34271 0.017824599
14.34371 0.018014673
14.34471 0.018203528
14.34571 0.018391151
14.34671 0.018577532
14.34771 0.01876266
14.34871 0.018946524
14.34971 0.019129112
14.35071 0.019310415
14.35171 0.019490421
14.35271 0.01966912
14.35371 0.0198465
14.35471 0.020022552000000002
14.35571 0.020197265
14.35671 0.020370629
14.35771 0.020542632999999998
14.35871 0.020713267
14.35971 0.020882521
14.36071 0.021050384
14.36171 0.021216847
14.36271 0.021381899
14.36371 0.021545529
14.36471 0.021707729
14.36571 0.021868488999999998
14.36671 0.022027799
14.36771 0.022185649
14.36871 0.022342031000000002
14.36971 0.022496936
14.37071 0.022650354
14.37171 0.022802276
14.37271 0.022952694000000003
14.37371 0.023101599
14.37471 0.023248982
14.37571 0.023394836
14.37671 0.023539152
14.37771 0.023681922
14.37871 0.023823138
14.37971 0.023962792
14.38071 0.024100876
14.38171 0.024237383
14.38271 0.024372306
14.38371 0.024505638
14.38471 0.02463737
14.38571 0.024767497
14.38671 0.024896006999999998
14.38771 0.025022897
14.38871 0.02514816
14.38971 0.02527179
14.39071 0.025393779000000002
14.39171 0.025514119999999998
14.39271 0.025632805999999998
14.39371 0.025749829
14.39471 0.025865185
14.39571 0.025978868
14.39671 0.026090868
14.39771 0.026201183000000003
14.39871 0.026309805
14.39971 0.026416725999999998
14.40071 0.026521942000000003
14.40171 0.026625447000000003
14.40271 0.026727235
14.40371 0.026827297
14.40471 0.02692563
14.40571 0.027022228
14.40671 0.027117086999999998
14.40771 0.027210198
14.40871 0.027301561
14.40971 0.027391166
14.41071 0.027479009999999998
14.41171 0.027565088
14.41271 0.027649393
14.41371 0.027731922
14.41471 0.027812671
14.41571 0.027891636
14.41671 0.027968809999999997
14.41771 0.028044192
14.41871 0.028117775
14.41971 0.028189557
14.42071 0.028259531
14.42171 0.028327695
14.42271 0.028394046
14.42371 0.028458577999999998
14.42471 0.028521291
14.42571 0.028582179
14.42671 0.028641240000000002
14.42771 0.028698466000000002
14.42871 0.02875386
14.42971 0.028807417000000002
14.43071 0.028859133999999998
14.43171 0.028909009
14.43271 0.028957039000000004
14.43371 0.029003221
14.43471 0.029047551999999997
14.43571 0.029090032
14.43671 0.029130657999999997
14.43771 0.02916943
14.43871 0.029206346
14.43971 0.029241401000000004
14.44071 0.029274599999999998
14.44171 0.029305939
14.44271 0.029335415
14.44371 0.029363031999999997
14.44471 0.029388789000000002
14.44571 0.029412683000000002
14.44671 0.029434718000000002
14.44771 0.029454889999999997
14.44871 0.029473202
14.44971 0.029489654
14.45071 0.029504246999999997
14.45171 0.029516983
14.45271 0.029527862000000002
14.45371 0.029536884000000003
14.45471 0.029544051999999998
14.45571 0.029549366
14.45671 0.02955283
14.45771 0.029554442
14.45871 0.029554203999999997
14.45971 0.029552117
14.46071 0.029548185
14.46171 0.029542408
14.46271 0.029534788
14.46371 0.029525327
14.46471 0.029514026
14.46571 0.029500885
14.46671 0.029485908
14.46771 0.029469098
14.46871 0.029450454
14.46971 0.029429979999999998
14.47071 0.029407674
14.47171 0.029383542
14.47271 0.029357584000000003
14.47371 0.029329804
14.47471 0.029300202999999997
14.47571 0.029268782
14.47671 0.029235546
14.47771 0.029200496000000003
14.47871 0.029163636
14.47971 0.029124966000000002
14.48071 0.029084491
14.48171 0.029042214999999996
14.48271 0.02899814
14.48371 0.028952272
14.48471 0.028904612
14.48571 0.028855164
14.48671 0.028803936
14.48771 0.028750926000000003
14.48871 0.028696144
14.48971 0.028639592000000002
14.49071 0.028581274
14.49171 0.028521197999999998
14.49271 0.028459367
14.49371 0.028395787
14.49471 0.02833046
14.49571 0.028263395999999996
14.49671 0.028194598
14.49771 0.028124073
14.49871 0.028051826
14.49971 0.027977861
14.50071 0.027902188999999997
14.50171 0.027824810000000002
14.50271 0.027745735
14.50371 0.027664966
14.50471 0.027582512
14.50571 0.027498379
14.50671 0.027412572
14.50771 0.027325096999999996
14.50871 0.027235961000000003
14.50971 0.027145172000000002
14.51071 0.027052731999999996
14.51171 0.026958651
14.51271 0.026862936999999996
14.51371 0.026765597000000002
14.51471 0.026666635
14.51571 0.026566058
14.51671 0.026463874000000002
14.51771 0.026360092999999998
14.51871 0.02625472
14.51971 0.026147760000000003
14.52071 0.026039223000000004
14.52171 0.025929118
14.52271 0.025817449
14.52371 0.025704229000000002
14.52471 0.025589461
14.52571 0.025473157
14.52671 0.025355320999999997
14.52771 0.025235963
14.52871 0.025115092000000002
14.52971 0.024992716
14.53071 0.024868845
14.53171 0.024743486000000002
14.53271 0.024616648
14.53371 0.024488338
14.53471 0.024358567
14.53571 0.024227343000000002
14.53671 0.024094673
14.53771 0.023960567999999998
14.53871 0.023825037
14.53971 0.023688089
14.54071 0.023549733
14.54171 0.023409976000000002
14.54271 0.02326883
14.54371 0.023126302
14.54471 0.022982404
14.54571 0.022837144
14.54671 0.022690531
14.54771 0.022542575999999998
14.54871 0.022393287999999997
14.54971 0.022242677
14.55071 0.022090751999999998
14.55171 0.021937524
14.55271 0.021783003000000002
14.55371 0.0216272
14.55471 0.021470124
14.55571 0.021311786
14.55671 0.021152197
14.55771 0.020991366
14.55871 0.020829306
14.55971 0.020666026
14.56071 0.020501537
14.56171 0.020335850000000003
14.56271 0.020168977999999997
14.56371 0.020000929
14.56471 0.019831717
14.56571 0.01966135
14.56671 0.019489841
14.56771 0.019317202
14.56871 0.019143442
14.56971 0.018968574000000002
14.57071 0.01879261
14.57171 0.018615559
14.57271 0.018437435
14.57371 0.018258247
14.57471 0.018078007
14.57571 0.017896728
14.57671 0.017714419999999998
14.57771 0.017531095
14.57871 0.017346765
14.57971 0.01716144
14.58071 0.016975134
14.58171 0.016787856
14.58271 0.01659962
14.58371 0.016410436
14.58471 0.016220319
14.58571 0.016029278
14.58671 0.015837327
14.58771 0.015644477
14.58871 0.015450743000000001
14.58971 0.015256136
14.59071 0.015060668000000001
14.59171 0.014864351999999999
14.59271 0.014667201
14.59371 0.014469227999999999
14.59471 0.014270446
14.59571 0.01407087
14.59671 0.013870509999999999
14.59771 0.013669381
14.59871 0.013467496
14.59971 0.013264869999999998
14.60071 0.013061514
14.60171 0.012857442
14.60271 0.012652669
14.60371 0.012447205999999999
14.60471 0.012241070000000001
14.60571 0.012034271000000001
14.60671 0.011826825000000001
14.60771 0.011618744
14.60871 0.011410042
14.60971 0.011200734
14.61071 0.010990831
14.61171 0.010780348
14.61271 0.010569298000000001
14.61371 0.010357693999999999
14.61471 0.01014555
14.61571 0.0099328798
14.61671 0.0097196957
14.61771 0.009506011699999999
14.61871 0.009291841
14.61971 0.0090771966
14.62071 0.0088620924
14.62171 0.0086465421
14.62271 0.0084305582
14.62371 0.0082141552
14.62471 0.0079973463
14.62571 0.007780144399999999
14.62671 0.0075625640999999995
14.62771 0.0073446186
14.62871 0.0071263216999999995
14.62971 0.0069076879
14.63071 0.0066887304000000005
14.63171 0.006469463599999999
14.63271 0.0062499006
14.63371 0.0060300565
14.63471 0.0058099453
14.63571 0.0055895809
14.63671 0.0053689778999999995
14.63771 0.0051481504
14.63871 0.0049271129999999995
14.63971 0.0047058798
14.64071 0.0044844652
14.64171 0.0042628835
14.64271 0.0040411490999999996
14.64371 0.0038192760000000004
14.64471 0.0035972789
14.64571 0.0033751723
14.64671 0.0031529699999999997
14.64771 0.0029306866
14.64871 0.0027083361
14.64971 0.0024859326
14.65071 0.0022634902
14.65171 0.0020410229
14.65271 0.0018185448
14.65371 0.0015960698999999997
14.65471 0.0013736119000000001
14.65571 0.0011511848
14.65671 0.00092880236
14.65771 0.0007064783399999999
14.65871 0.00048422653000000003
14.65971 0.00026206058
14.66071 3.9994131e-05
14.66171 -0.00018195916
14.66271 -0.00040378568
14.66371 -0.00062547188
14.66471 -0.00084700414
14.66571 -0.001068369
14.66671 -0.0012895528999999999
14.66771 -0.0015105424
14.66871 -0.0017313239
14.66971 -0.0019518839999999999
14.67071 -0.0021722093
14.67171 -0.0023922863
14.67271 -0.0026121015
14.67371 -0.0028316417
14.67471 -0.0030508934
14.67571 -0.0032698434
14.67671 -0.0034884783000000003
[truncated: 185,541 more chars]
