# Supplementary material for: 2D Synthetic dataset of numerical simulations of long-period seismicity in a volcanic edifice and related sensitivity kernels
Source: Data Brief. 2021 Jan 25;34:106673. doi: 10.1016/j.dib.2020.106673 (PMC7841316; doi:10.1016/j.dib.2020.106673)
Supplement: Supplementary Data S1 — Supplementary Raw Research Data. This is open data under the CC BY license http://creativecommons.org/licenses/by/4.0/ [file mmc1.zip › Dataset/OUTPUT_SEISMOGRAMS/9000_3000/disp_X_hetero_6000_1904_SVF1e0Hz.semd]

-1.200000 0.0
-1.199000 0.0
-1.198000 0.0
-1.197000 0.0
-1.196000 0.0
-1.195000 0.0
-1.194000 0.0
-1.193000 0.0
-1.192000 0.0
-1.191000 0.0
-1.190000 0.0
-1.189000 0.0
-1.188000 0.0
-1.187000 0.0
-1.186000 0.0
-1.185000 0.0
-1.184000 0.0
-1.183000 0.0
-1.182000 0.0
-1.181000 0.0
-1.180000 0.0
-1.179000 0.0
-1.178000 0.0
-1.177000 0.0
-1.176000 0.0
-1.175000 0.0
-1.174000 0.0
-1.173000 0.0
-1.172000 0.0
-1.171000 0.0
-1.170000 0.0
-1.169000 0.0
-1.168000 0.0
-1.167000 0.0
-1.166000 0.0
-1.165000 0.0
-1.164000 0.0
-1.163000 0.0
-1.162000 0.0
-1.161000 0.0
-1.160000 0.0
-1.159000 0.0
-1.158000 0.0
-1.157000 0.0
-1.156000 0.0
-1.155000 0.0
-1.154000 0.0
-1.153000 0.0
-1.152000 0.0
-1.151000 0.0
-1.150000 0.0
-1.149000 0.0
-1.148000 0.0
-1.147000 0.0
-1.146000 0.0
-1.145000 0.0
-1.144000 0.0
-1.143000 0.0
-1.142000 0.0
-1.141000 0.0
-1.140000 0.0
-1.139000 0.0
-1.138000 0.0
-1.137000 0.0
-1.136000 0.0
-1.135000 0.0
-1.134000 0.0
-1.133000 0.0
-1.132000 0.0
-1.131000 0.0
-1.130000 0.0
-1.129000 0.0
-1.128000 0.0
-1.127000 0.0
-1.126000 0.0
-1.125000 0.0
-1.124000 0.0
-1.123000 0.0
-1.122000 0.0
-1.121000 0.0
-1.120000 0.0
-1.119000 0.0
-1.118000 0.0
-1.117000 0.0
-1.116000 0.0
-1.115000 0.0
-1.114000 0.0
-1.113000 0.0
-1.112000 0.0
-1.111000 0.0
-1.110000 0.0
-1.109000 0.0
-1.108000 0.0
-1.107000 0.0
-1.106000 0.0
-1.105000 0.0
-1.104000 0.0
-1.103000 0.0
-1.102000 0.0
-1.101000 0.0
-1.100000 0.0
-1.099000 0.0
-1.098000 0.0
-1.097000 0.0
-1.096000 0.0
-1.095000 0.0
-1.094000 0.0
-1.093000 0.0
-1.092000 0.0
-1.091000 0.0
-1.090000 0.0
-1.089000 0.0
-1.088000 0.0
-1.087000 0.0
-1.086000 0.0
-1.085000 0.0
-1.084000 0.0
-1.083000 0.0
-1.082000 0.0
-1.081000 0.0
-1.080000 0.0
-1.079000 0.0
-1.078000 0.0
-1.077000 0.0
-1.076000 0.0
-1.075000 0.0
-1.074000 0.0
-1.073000 0.0
-1.072000 0.0
-1.071000 0.0
-1.070000 0.0
-1.069000 0.0
-1.068000 0.0
-1.067000 0.0
-1.066000 0.0
-1.065000 0.0
-1.064000 0.0
-1.063000 0.0
-1.062000 0.0
-1.061000 0.0
-1.060000 0.0
-1.059000 0.0
-1.058000 0.0
-1.057000 0.0
-1.056000 0.0
-1.055000 0.0
-1.054000 0.0
-1.053000 0.0
-1.052000 0.0
-1.051000 0.0
-1.050000 0.0
-1.049000 0.0
-1.048000 0.0
-1.047000 0.0
-1.046000 0.0
-1.045000 0.0
-1.044000 0.0
-1.043000 0.0
-1.042000 0.0
-1.041000 0.0
-1.040000 0.0
-1.039000 0.0
-1.038000 0.0
-1.037000 0.0
-1.036000 0.0
-1.035000 0.0
-1.034000 0.0
-1.033000 0.0
-1.032000 0.0
-1.031000 0.0
-1.030000 0.0
-1.029000 0.0
-1.028000 0.0
-1.027000 0.0
-1.026000 0.0
-1.025000 0.0
-1.024000 0.0
-1.023000 0.0
-1.022000 0.0
-1.021000 0.0
-1.020000 0.0
-1.019000 0.0
-1.018000 0.0
-1.017000 0.0
-1.016000 0.0
-1.015000 0.0
-1.014000 0.0
-1.013000 0.0
-1.012000 0.0
-1.011000 0.0
-1.010000 0.0
-1.009000 0.0
-1.008000 0.0
-1.007000 0.0
-1.006000 0.0
-1.005000 0.0
-1.004000 0.0
-1.003000 0.0
-1.002000 0.0
-1.001000 0.0
-1.000000 0.0
-0.9990000 0.0
-0.9980000 0.0
-0.9970000 0.0
-0.9960000 0.0
-0.9950000 0.0
-0.9940000 0.0
-0.9930000 0.0
-0.9920000 0.0
-0.9910000 0.0
-0.9900000 0.0
-0.9890000 0.0
-0.9880000 0.0
-0.9870000 0.0
-0.9860000 0.0
-0.9850000 0.0
-0.9840000 0.0
-0.9830000 0.0
-0.9820000 0.0
-0.9810000 0.0
-0.9800000 0.0
-0.9790000 2.1615009e-36
-0.9780000 5.7201204999999996e-36
-0.9770000 1.0692635000000001e-35
-0.9760000 1.681056e-35
-0.9750000 2.3295672e-35
-0.9740000 2.9047449e-35
-0.9730000 3.2533913e-35
-0.9720000 3.1868036e-35
-0.9710000 2.4999647e-35
-0.9700000 1.0008275e-35
-0.9690000 -1.4363155999999998e-35
-0.9680000 -4.8426095e-35
-0.9670000 -9.066344599999999e-35
-0.9660000 -1.374457e-34
-0.9650000 -1.8252696e-34
-0.9640000 -2.1722548e-34
-0.9630000 -2.3070865e-34
-0.9620000 -2.1096791e-34
-0.9610000 -1.4640594e-34
-0.9600000 -2.7994087000000004e-35
-0.9590000 1.4807584e-34
-0.9580000 3.7752877e-34
-0.9570000 6.454015e-34
-0.9560000 9.2416392e-34
-0.9550000 1.1731783e-33
-0.9540000 1.3401758e-33
-0.9530000 1.3651832999999998e-33
-0.9520000 1.1872186e-33
-0.9510000 7.536478599999999e-34
-0.9500000 3.1630143e-35
-0.9490000 -9.7941559e-34
-0.9480000 -2.2360919e-33
-0.9470000 -3.642085e-33
-0.9460000 -5.0444813e-33
-0.9450000 -6.2376655e-33
-0.9440000 -6.9766629e-33
-0.9430000 -7.0009241e-33
-0.9420000 -6.0681027e-33
-0.9410000 -3.9956781e-33
-0.9400000 -7.0630192e-34
-0.9390000 3.7290994e-33
-0.9380000 9.0578699e-33
-0.9370000 1.4829882999999998e-32
-0.9360000 2.0407076000000002e-32
-0.9350000 2.5003963e-32
-0.9340000 2.7761395e-32
-0.9330000 2.7851123e-32
-0.9320000 2.4602968000000001e-32
-0.9310000 1.7640415e-32
-0.9300000 7.0051072e-33
-0.9290000 -6.752854599999999e-33
-0.9280000 -2.2542519e-32
-0.9270000 -3.8778163e-32
-0.9260000 -5.3516662e-32
-0.9250000 -6.4687022e-32
-0.9240000 -7.039701800000001e-32
-0.9230000 -6.928434e-32
-0.9220000 -6.0862235e-32
-0.9210000 -4.5796135e-32
-0.9200000 -2.6040889000000003e-32
-0.9190000 -4.7723096000000004e-33
-0.9180000 1.3937095e-32
-0.9170000 2.5717797999999997e-32
-0.9160000 2.6754744999999997e-32
-0.9150000 1.4814427e-32
-0.9140000 -9.6847281e-33
-0.9130000 -4.2742118000000004e-32
-0.9120000 -7.6204163e-32
-0.9110000 -9.7782836e-32
-0.9100000 -9.186851100000001e-32
-0.9090000 -4.1275464e-32
-0.9080000 7.0052048e-32
-0.9070000 2.5349519e-31
-0.9060000 5.1167737e-31
-0.9050000 8.3432717e-31
-0.9040000 1.1947406e-30
-0.9030000 1.5476131e-30
-0.9020000 1.8290489e-30
-0.9010000 1.9594809e-30
-0.9000000 1.8500315e-30
-0.8990000 1.4124972000000002e-30
-0.8980000 5.7267572e-31
-0.8970000 -7.1381593e-31
-0.8960000 -2.4446874999999998e-30
-0.8950000 -4.5551138e-30
-0.8940000 -6.9053458e-30
-0.8930000 -9.2745158e-30
-0.8920000 -1.1363286000000001e-29
-0.8910000 -1.2807572e-29
-0.8900000 -1.3204708e-29
-0.8890000 -1.2152221e-29
-0.8880000 -9.297781800000001e-30
-0.8870000 -4.3971576e-30
-0.8860000 2.6248507e-30
-0.8850000 1.1617076e-29
-0.8840000 2.2156087e-29
-0.8830000 3.3520046999999997e-29
-0.8820000 4.4690287e-29
-0.8810000 5.438718e-29
-0.8800000 6.1144406e-29
-0.8790000 6.3422241e-29
-0.8780000 5.975626e-29
-0.8770000 4.8932971e-29
-0.8760000 3.0179273e-29
-0.8750000 3.3482855e-30
-0.8740000 -3.0919030000000004e-29
-0.8730000 -7.1078504e-29
-0.8720000 -1.146352e-28
-0.8710000 -1.5818207999999998e-28
-0.8700000 -1.9753792999999998e-28
-0.8690000 -2.2798993e-28
-0.8680000 -2.4463596999999997e-28
-0.8670000 -2.4281211e-28
-0.8660000 -2.1857848999999996e-28
-0.8650000 -1.6922767999999999e-28
-0.8640000 -9.377101799999999e-29
-0.8630000 6.6461886e-30
-0.8620000 1.2845051999999999e-28
-0.8610000 2.6551369e-28
-0.8600000 4.0923047e-28
-0.8590000 5.488253e-28
-0.8580000 6.718945900000001e-28
-0.8570000 7.651709099999999e-28
-0.8560000 8.154759799999999e-28
-0.8550000 8.1080552e-28
-0.8540000 7.4147558000000005e-28
-0.8530000 6.012423400000001e-28
-0.8520000 3.8830347999999996e-28
-0.8510000 1.0608708e-28
-0.8500000 -2.3625748e-28
-0.8490000 -6.2373577e-28
-0.8480000 -1.0357999e-27
-0.8470000 -1.4470732e-27
-0.8460000 -1.8284976e-27
-0.8450000 -2.1488572e-27
-0.8440000 -2.3766049e-27
-0.8430000 -2.4818881000000002e-27
-0.8420000 -2.4386571999999998e-27
-0.8410000 -2.2267236e-27
-0.8400000 -1.8336403e-27
-0.8390000 -1.2562812000000001e-27
-0.8380000 -5.0202178e-28
-0.8370000 4.1055436e-28
-0.8360000 1.4514664000000001e-27
-0.8350000 2.5796742e-27
-0.8340000 3.7439239000000005e-27
-0.8330000 4.8840598999999995e-27
-0.8320000 5.9327483999999994e-27
-0.8310000 6.8175549e-27
-0.8300000 7.4633318e-27
-0.8290000 7.7948957e-27
-0.8280000 7.7400001e-27
-0.8270000 7.232647500000001e-27
-0.8260000 6.2168122e-27
-0.8250000 4.6506378e-27
-0.8240000 2.5111938999999997e-27
-0.8230000 -2.0020888000000001e-28
-0.8220000 -3.4522087000000005e-27
-0.8210000 -7.177295700000001e-27
-0.8200000 -1.1265801e-26
-0.8190000 -1.5560543e-26
-0.8180000 -1.9852918e-26
-0.8170000 -2.3881413e-26
-0.8160000 -2.733366e-26
-0.8150000 -2.9853212e-26
-0.8140000 -3.1052166e-26
-0.8130000 -3.0530534999999996e-26
-0.8120000 -2.7902825e-26
-0.8110000 -2.2831731000000002e-26
-0.8100000 -1.5068043e-26
-0.8090000 -4.4949147e-27
-0.8080000 8.826363e-27
-0.8070000 2.4612961000000002e-26
-0.8060000 4.2324256000000003e-26
-0.8050000 6.1138112e-26
-0.8040000 7.994541499999999e-26
-0.8030000 9.736817100000001e-26
-0.8020000 1.1180567e-25
-0.8010000 1.2151171000000001e-25
-0.8000000 1.2470314e-25
-0.7990000 1.1969785e-25
-0.7980000 1.0507616000000001e-25
-0.7970000 7.985650899999999e-26
-0.7960000 4.3672657e-26
-0.7950000 -3.063342e-27
-0.7940000 -5.9030133e-26
-0.7930000 -1.219167e-25
-0.7920000 -1.8841022e-25
-0.7910000 -2.5426715e-25
-0.7900000 -3.1447752999999997e-25
-0.7890000 -3.6352606e-25
-0.7880000 -3.9574448e-25
-0.7870000 -4.0574186e-25
-0.7860000 -3.8888728e-25
-0.7850000 -3.4181266000000004e-25
-0.7840000 -2.6289437e-25
-0.7830000 -1.5266728000000002e-25
-0.7820000 -1.4124513999999998e-26
-0.7810000 1.4714223000000002e-25
-0.7800000 3.229984e-25
-0.7790000 5.0304289e-25
-0.7780000 6.751127900000001e-25
-0.7770000 8.2600431e-25
-0.7760000 9.423763199999999e-25
-0.7750000 1.0117806e-24
-0.7740000 1.023743e-24
-0.7730000 9.708072e-25
-0.7720000 8.4944172e-25
-0.7710000 6.607125300000001e-25
-0.7700000 4.1063557000000002e-25
-0.7690000 1.1013975e-25
-0.7680000 -2.2539514e-25
-0.7670000 -5.7702652e-25
-0.7660000 -9.2352031e-25
-0.7650000 -1.2429205e-24
-0.7640000 -1.5142915e-24
-0.7630000 -1.719475e-24
-0.7620000 -1.8446865e-24
-0.7610000 -1.8817698e-24
-0.7600000 -1.8289472e-24
-0.7590000 -1.6909397e-24
-0.7580000 -1.4783819999999999e-24
-0.7570000 -1.2065361e-24
-0.7560000 -8.9338097e-25
-0.7550000 -5.5724584e-25
-0.7540000 -2.1422791e-25
-0.7530000 1.2429828999999998e-25
-0.7520000 4.5373985e-25
-0.7510000 7.7756687e-25
-0.7500000 1.1075082e-24
-0.7490000 1.4624313e-24
-0.7480000 1.8657955e-24
-0.7470000 2.3417191000000003e-24
-0.7460000 2.9098804999999996e-24
-0.7450000 3.5796517e-24
-0.7440000 4.3440441e-24
-0.7430000 5.1741775e-24
-0.7420000 6.0150835e-24
-0.7410000 6.7836627e-24
-0.7400000 7.3695521e-24
-0.7390000 7.6395053e-24
-0.7380000 7.4456039e-24
-0.7370000 6.6373203e-24
-0.7360000 5.0770157e-24
-0.7350000 2.6580273999999998e-24
-0.7340000 -6.7593154e-25
-0.7330000 -4.9117253000000006e-24
-0.7320000 -9.9500684e-24
-0.7310000 -1.5593237e-23
-0.7300000 -2.1539327e-23
-0.7290000 -2.7384919e-23
-0.7280000 -3.2637621e-23
-0.7270000 -3.6739266e-23
-0.7260000 -3.9099705999999997e-23
-0.7250000 -3.9140246e-23
-0.7240000 -3.6344639e-23
-0.7230000 -3.0314591e-23
-0.7220000 -2.0825806999999998e-23
-0.7210000 -7.879892800000001e-24
-0.7200000 8.252971600000001e-24
-0.7190000 2.7005714e-23
-0.7180000 4.7505115e-23
-0.7170000 6.858546e-23
-0.7160000 8.882767100000001e-23
-0.7150000 1.0662472e-22
-0.7140000 1.2027214e-22
-0.7130000 1.2808034e-22
-0.7120000 1.2850295e-22
-0.7110000 1.2027378e-22
-0.7100000 1.0254294999999999e-22
-0.7090000 7.5001759e-23
-0.7080000 3.7985142e-23
-0.7070000 -7.458625599999999e-24
-0.7060000 -5.9540726e-23
-0.7050000 -1.1575437e-22
-0.7040000 -1.7295168e-22
-0.7030000 -2.2747595e-22
-0.7020000 -2.7534646e-22
-0.7010000 -3.1248855e-22
-0.7000000 -3.3499814999999996e-22
-0.6990000 -3.3942551e-22
-0.6980000 -3.2306126e-22
-0.6970000 -2.8420467e-22
-0.6960000 -2.2239417e-22
-0.6950000 -1.3858087e-22
-0.6940000 -3.5227728e-23
-0.6930000 8.367932800000001e-23
-0.6920000 2.1271725e-22
-0.6910000 3.4521208e-22
-0.6900000 4.7352204e-22
-0.6890000 5.8940851e-22
-0.6880000 6.8447844e-22
-0.6870000 7.506768800000001e-22
-0.6860000 7.8080356000000005e-22
-0.6850000 7.690239699999999e-22
-0.6840000 7.113442e-22
-0.6830000 6.0601916e-22
-0.6820000 4.5386572000000005e-22
-0.6810000 2.5845586e-22
-0.6800000 2.6171232e-23
-0.6790000 -2.3389369e-22
-0.6780000 -5.1018486e-22
-0.6770000 -7.8909543e-22
-0.6760000 -1.055515e-21
-0.6750000 -1.2935026e-21
-0.6740000 -1.4870593e-21
-0.6730000 -1.6209665e-21
-0.6720000 -1.6816571e-21
-0.6710000 -1.6580771e-21
-0.6700000 -1.5424984e-21
-0.6690000 -1.3312405000000002e-21
-0.6680000 -1.0252579e-21
-0.6670000 -6.3055786e-22
-0.6660000 -1.5841127e-22
-0.6650000 3.7467312e-22
-0.6640000 9.472333300000001e-22
-0.6630000 1.5334138999999999e-21
-0.6620000 2.1038035e-21
-0.6610000 2.6265473e-21
-0.6600000 3.0687093e-21
-0.6590000 3.3978555e-21
-0.6580000 3.5838027e-21
-0.6570000 3.6004685000000005e-21
-0.6560000 3.427742e-21
-0.6550000 3.0532741e-21
-0.6540000 2.4740852e-21
-0.6530000 1.6978695999999998e-21
-0.6520000 7.4388731e-22
-0.6510000 -3.5667439e-22
-0.6500000 -1.5609617000000001e-21
-0.6490000 -2.8154124e-21
-0.6480000 -4.0574543e-21
-0.6470000 -5.2179466e-21
-0.6460000 -6.2243189e-21
-0.6450000 -7.0043111e-21
-0.6440000 -7.490170600000001e-21
-0.6430000 -7.6230999e-21
-0.6420000 -7.3577101e-21
-0.6410000 -6.6662085e-21
-0.6400000 -5.5420110000000005e-21
-0.6390000 -4.0024878e-21
-0.6380000 -2.0905498999999998e-21
-0.6370000 1.2514804e-22
-0.6360000 2.5515749000000003e-21
-0.6350000 5.0743424e-21
-0.6340000 7.5623658e-21
-0.6330000 9.8740369e-21
-0.6320000 1.1864670999999999e-20
-0.6310000 1.3394862999999999e-20
-0.6300000 1.4339303e-20
-0.6290000 1.459552e-20
-0.6280000 1.409196e-20
-0.6270000 1.279483e-20
-0.6260000 1.0713131999999999e-20
-0.6250000 7.9014101e-21
-0.6240000 4.459863e-21
-0.6230000 5.3158418e-22
-0.6220000 -3.7030753e-21
-0.6210000 -8.0348626e-21
-0.6200000 -1.2236317e-20
-0.6190000 -1.6074246e-20
-0.6180000 -1.9323251e-20
-0.6170000 -2.1779473e-20
-0.6160000 -2.3273618e-20
-0.6150000 -2.3682407e-20
-0.6140000 -2.2937553000000003e-20
-0.6130000 -2.1031583e-20
-0.6120000 -1.8020005e-20
-0.6110000 -1.4019519e-20
-0.6100000 -9.2023092e-21
-0.6090000 -3.7867103e-21
-0.6080000 1.9751828e-21
-0.6070000 7.8121299e-21
-0.6060000 1.3449571000000001e-20
-0.6050000 1.8625535e-20
-0.6040000 2.3105470999999997e-20
-0.6030000 2.6694899e-20
-0.6020000 2.9248973e-20
-0.6010000 3.0678237999999996e-20
-0.6000000 3.0950199e-20
-0.5990000 3.0086711e-20
-0.5980000 2.815747e-20
-0.5970000 2.5270357999999998e-20
-0.5960000 2.1559583999999997e-20
-0.5950000 1.7172848e-20
-0.5940000 1.2258843999999999e-20
-0.5930000 6.9564153e-21
-0.5920000 1.3865336e-21
-0.5910000 -4.351967e-21
-0.5900000 -1.0182366e-20
-0.5890000 -1.6045616e-20
-0.5880000 -2.1891866999999998e-20
-0.5870000 -2.7668815e-20
-0.5860000 -3.3308164e-20
-0.5850000 -3.8711815e-20
-0.5840000 -4.3739669e-20
-0.5830000 -4.8200845e-20
-0.5820000 -5.1850128e-20
-0.5810000 -5.4391003e-20
-0.5800000 -5.548616899999999e-20
-0.5790000 -5.4775846e-20
-0.5780000 -5.1903351999999996e-20
-0.5770000 -4.6546735999999994e-20
-0.5760000 -3.8454442000000003e-20
-0.5750000 -2.7482422e-20
-0.5740000 -1.3629574e-20
-0.5730000 2.9318359e-21
-0.5720000 2.1834066999999998e-20
-0.5710000 4.2503159000000005e-20
-0.5700000 6.4161973e-20
-0.5690000 8.5848544e-20
-0.5680000 1.0645031000000002e-19
-0.5670000 1.2475353999999998e-19
-0.5660000 1.3950593e-19
-0.5650000 1.494894e-19
-0.5640000 1.5359882e-19
-0.5630000 1.5092178e-19
-0.5620000 1.4081388e-19
-0.5610000 1.2296420999999998e-19
-0.5600000 9.7445713e-20
-0.5590000 6.4746038e-20
-0.5580000 2.5775638000000002e-20
-0.5570000 -1.8148977e-20
-0.5560000 -6.534694e-20
-0.5550000 -1.1383845e-19
-0.5540000 -1.6143078e-19
-0.5530000 -2.0582047e-19
-0.5520000 -2.4470598e-19
-0.5510000 -2.7590428e-19
-0.5500000 -2.9746479e-19
-0.5490000 -3.0777395e-19
-0.5480000 -3.0564435e-19
-0.5470000 -2.9038377e-19
-0.5460000 -2.6184051e-19
-0.5450000 -2.2042300999999997e-19
-0.5440000 -1.6709390999999998e-19
-0.5430000 -1.0333956e-19
-0.5420000 -3.1118109e-20
-0.5410000 4.7210046e-20
-0.5400000 1.2896492e-19
-0.5390000 2.1123794e-19
-0.5380000 2.9098681e-19
-0.5370000 3.6513049000000004e-19
-0.5360000 4.3064116999999997e-19
-0.5350000 4.8463216e-19
-0.5340000 5.244403399999999e-19
-0.5330000 5.4770419e-19
-0.5320000 5.5243847e-19
-0.5310000 5.3710667e-19
-0.5300000 5.006930300000001e-19
-0.5290000 4.4277395e-19
-0.5280000 3.6358861e-19
-0.5270000 2.6410603e-19
-0.5260000 1.4608485e-19
-0.5250000 1.2119405e-20
-0.5240000 -1.343348e-19
-0.5230000 -2.8896496000000002e-19
-0.5220000 -4.4664296e-19
-0.5210000 -6.015131e-19
-0.5200000 -7.471326300000001e-19
-0.5190000 -8.766679899999999e-19
-0.5180000 -9.8314713e-19
-0.5170000 -1.0597634e-18
-0.5160000 -1.1002211000000001e-18
-0.5150000 -1.0991094e-18
-0.5140000 -1.0522835000000001e-18
-0.5130000 -9.5723247e-19
-0.5120000 -8.134054700000001e-19
-0.5110000 -6.2247284e-19
-0.5100000 -3.8849418e-19
-0.5090000 -1.1797157e-19
-0.5080000 1.8022863999999998e-19
-0.5070000 4.9509635e-19
-0.5060000 8.138420000000001e-19
-0.5050000 1.1223968e-18
-0.5040000 1.4060306e-18
-0.5030000 1.6500609e-18
-0.5020000 1.8406152e-18
-0.5010000 1.9654068e-18
-0.5000000 2.0144760999999998e-18
-0.4990000 1.9808496e-18
-0.4980000 1.8610743e-18
-0.4970000 1.6555847e-18
-0.4960000 1.3688741e-18
-0.4950000 1.0094503e-18
-0.4940000 5.895702800000001e-19
-0.4930000 1.2476122e-19
-0.4920000 -3.6684963e-19
-0.4910000 -8.653595999999999e-19
-0.4900000 -1.3500247e-18
-0.4890000 -1.8002484e-18
-0.4880000 -2.1965665999999997e-18
-0.4870000 -2.5215709e-18
-0.4860000 -2.7607155999999997e-18
-0.4850000 -2.9029622000000004e-18
-0.4840000 -2.941229e-18
-0.4830000 -2.8726222e-18
-0.4820000 -2.6984459e-18
-0.4810000 -2.4240031999999997e-18
-0.4800000 -2.0582094000000003e-18
-0.4790000 -1.6130587e-18
-0.4780000 -1.1029885999999999e-18
-0.4770000 -5.4419243e-19
-0.4760000 4.6066816e-20
-0.4750000 6.5009825e-19
-0.4740000 1.2503399e-18
-0.4730000 1.8298048e-18
-0.4720000 2.372406e-18
-0.4710000 2.8631609999999997e-18
-0.4700000 3.2882929999999996e-18
-0.4690000 3.6352594e-18
-0.4680000 3.8927443e-18
-0.4670000 4.0506553e-18
-0.4660000 4.1001708e-18
-0.4650000 4.0338687e-18
-0.4640000 3.8459649e-18
-0.4630000 3.5326719e-18
-0.4620000 3.0926703e-18
-0.4610000 2.5276687999999997e-18
-0.4600000 1.8430114000000003e-18
-0.4590000 1.0482731e-18
-0.4580000 1.5777666e-19
-0.4570000 -8.0904411e-19
-0.4560000 -1.8275055999999998e-18
-0.4550000 -2.8678251999999997e-18
-0.4540000 -3.8956087e-18
-0.4530000 -4.8727039e-18
-0.4520000 -5.7584184999999996e-18
-0.4510000 -6.5110798000000004e-18
-0.4500000 -7.089873e-18
-0.4490000 -7.456881999999999e-18
-0.4480000 -7.579219399999999e-18
-0.4470000 -7.4311276e-18
-0.4460000 -6.9959169e-18
-0.4450000 -6.267606999999999e-18
-0.4440000 -5.2521575000000004e-18
-0.4430000 -3.9681777e-18
-0.4420000 -2.4470461e-18
-0.4410000 -7.3239492e-19
-0.4400000 1.1210449e-18
-0.4390000 3.0492049e-18
-0.4380000 4.9809776e-18
-0.4370000 6.8409517e-18
-0.4360000 8.5524549e-18
-0.4350000 1.0040765e-17
-0.4340000 1.1236331000000001e-17
-0.4330000 1.2077859000000001e-17
-0.4320000 1.2515119999999998e-17
-0.4310000 1.2511354e-17
-0.4300000 1.2045174e-17
-0.4290000 1.1111904e-17
-0.4280000 9.7242939e-18
-0.4270000 7.9126062e-18
-0.4260000 5.724076300000001e-18
-0.4250000 3.2217779999999996e-18
-0.4240000 4.8293664e-19
-0.4230000 -2.4032594000000002e-18
-0.4220000 -5.3382872999999994e-18
-0.4210000 -8.2172975e-18
-0.4200000 -1.0932436000000001e-17
-0.4190000 -1.3376421999999999e-17
-0.4180000 -1.5446290999999997e-17
-0.4170000 -1.7047259e-17
-0.4160000 -1.8096578e-17
-0.4150000 -1.8527299e-17
-0.4140000 -1.8291808e-17
-0.4130000 -1.7364986e-17
-0.4120000 -1.5746823e-17
-0.4110000 -1.3464312e-17
-0.4100000 -1.057244e-17
-0.4090000 -7.1540912e-18
-0.4080000 -3.3187293999999997e-18
-0.4070000 8.0025225e-19
-0.4060000 5.0495699e-18
-0.4050000 9.2614301e-18
-0.4040000 1.3260147000000001e-17
-0.4030000 1.6869781e-17
-0.4020000 1.9922477000000002e-17
-0.4010000 2.2267128e-17
-0.4000000 2.3777859999999998e-17
-0.3990000 2.4361862000000003e-17
-0.3980000 2.3965988999999998e-17
-0.3970000 2.2581648e-17
-0.3960000 2.0247512e-17
-0.3950000 1.7049724e-17
-0.3940000 1.3119346000000001e-17
-0.3930000 8.627077e-18
-0.3920000 3.7753202000000005e-18
-0.3910000 -1.2120189000000001e-18
-0.3900000 -6.101491e-18
-0.3890000 -1.0663132e-17
-0.3880000 -1.4683743e-17
-0.3870000 -1.7979567e-17
-0.3860000 -2.0407434e-17
-0.3850000 -2.1873591999999998e-17
-0.3840000 -2.2339478000000002e-17
-0.3830000 -2.1823953e-17
-0.3820000 -2.040169e-17
-0.3810000 -1.8197750999999998e-17
-0.3800000 -1.5378598e-17
-0.3790000 -1.2140176999999998e-17
-0.3780000 -8.693834999999999e-18
-0.3770000 -5.2511444999999996e-18
-0.3760000 -2.0087627000000003e-18
-0.3750000 8.654735799999999e-19
-0.3740000 3.2440931e-18
-0.3730000 5.048198e-18
-0.3720000 6.2516029e-18
-0.3710000 6.8804942e-18
-0.3700000 7.0085669e-18
-0.3690000 6.747983e-18
-0.3680000 6.2368772e-18
-0.3670000 5.624474000000001e-18
-0.3660000 5.0551329999999995e-18
-0.3650000 4.6527924e-18
-0.3640000 4.5073201e-18
-0.3630000 4.6641739e-18
-0.3620000 5.1185355e-18
-0.3610000 5.8147288e-18
-0.3600000 6.6512792000000005e-18
-0.3590000 7.4914543e-18
-0.3580000 8.1785822e-18
-0.3570000 8.5549404e-18
-0.3560000 8.4825524e-18
-0.3550000 7.8639247e-18
-0.3540000 6.660565599999999e-18
-0.3530000 4.9071624e-18
-0.3520000 2.7194845e-18
-0.3510000 2.9448987e-19
-0.3500000 -2.0983137e-18
-0.3490000 -4.1344917e-18
-0.3480000 -5.460722e-18
-0.3470000 -5.7278671e-18
-0.3460000 -4.6288869e-18
-0.3450000 -1.9387503e-18
-0.3440000 2.4470227e-18
-0.3430000 8.478801000000001e-18
-0.3420000 1.5927882e-17
-0.3410000 2.4373438000000003e-17
-0.3400000 3.3204074e-17
-0.3390000 4.1635805e-17
-0.3380000 4.8747180000000006e-17
-0.3370000 5.3530962000000006e-17
-0.3360000 5.4960495999999995e-17
-0.3350000 5.2067442e-17
-0.3340000 4.4026532999999997e-17
-0.3330000 3.0241759e-17
-0.3320000 1.0427998e-17
-0.3310000 -1.5318412e-17
-0.3300000 -4.6466416e-17
-0.3290000 -8.2019998e-17
-0.3280000 -1.2051558e-16
-0.3270000 -1.6005035e-16
-0.3260000 -1.9834279e-16
-0.3250000 -2.3282509999999997e-16
-0.3240000 -2.6076455e-16
-0.3230000 -2.794092e-16
-0.3220000 -2.8615111999999997e-16
-0.3210000 -2.786988e-16
-0.3200000 -2.552492e-16
-0.3190000 -2.1464895999999999e-16
-0.3180000 -1.5653453e-16
-0.3170000 -8.144106e-17
-0.3160000 9.1286457e-18
-0.3150000 1.126823e-16
-0.3140000 2.2576832e-16
-0.3130000 3.4406052e-16
-0.3120000 4.6249628e-16
-0.3110000 5.7546504e-16
-0.3100000 6.7704042e-16
-0.3090000 7.6124629e-16
-0.3080000 8.2234574e-16
-0.3070000 8.5513857e-16
-0.3060000 8.552533e-16
-0.3050000 8.1941769e-16
-0.3040000 7.456929000000001e-16
-0.3030000 6.3365794e-16
-0.3020000 4.8453126e-16
-0.3010000 3.0122078e-16
-0.3000000 8.8295885e-17
-0.2990000 -1.4812145999999999e-16
-0.2980000 -4.0054447000000003e-16
-0.2970000 -6.6038283e-16
-0.2960000 -9.1826751e-16
-0.2950000 -1.164425e-15
-0.2940000 -1.3890842000000001e-15
-0.2930000 -1.5828961e-15
-0.2920000 -1.7373432e-15
-0.2910000 -1.845118e-15
-0.2900000 -1.9004481e-15
-0.2890000 -1.8993457e-15
-0.2880000 -1.8397676e-15
-0.2870000 -1.7216717000000001e-15
-0.2860000 -1.5469616000000001e-15
-0.2850000 -1.3193227e-15
-0.2840000 -1.0439536e-15
-0.2830000 -7.2721005e-16
-0.2820000 -3.7618288e-16
-0.2810000 1.7592041000000002e-18
-0.2800000 3.9942773e-16
-0.2790000 8.1023284e-16
-0.2780000 1.2285205e-15
-0.2770000 1.6497889e-15
-0.2760000 2.0707462e-15
-0.2750000 2.489183e-15
-0.2740000 2.9036389e-15
-0.2730000 3.3128623e-15
-0.2720000 3.7150756e-15
-0.2710000 4.1070768e-15
-0.2700000 4.4832336e-15
-0.2690000 4.8344379e-15
-0.2680000 5.1471145e-15
-0.2670000 5.4023857e-15
-0.2660000 5.5755117e-15
-0.2650000 5.6357172e-15
-0.2640000 5.5465249e-15
-0.2630000 5.2666900999999996e-15
-0.2620000 4.7518118e-15
-0.2610000 3.956662e-15
-0.2600000 2.8382304000000003e-15
-0.2590000 1.3594282e-15
-0.2580000 -5.0666169e-16
-0.2570000 -2.7721643e-15
-0.2560000 -5.4296556e-15
-0.2550000 -8.4475681e-15
-0.2540000 -1.1766097999999999e-14
-0.2530000 -1.5293994e-14
-0.2520000 -1.8906628e-14
-0.2510000 -2.2445722000000002e-14
-0.2500000 -2.5721113999999998e-14
-0.2490000 -2.8514835000000003e-14
-0.2480000 -3.0587723e-14
-0.2470000 -3.1688651e-14
-0.2460000 -3.1566324e-14
-0.2450000 -2.9983394e-14
-0.2440000 -2.6732521000000004e-14
-0.2430000 -2.1653749999999998e-14
-0.2420000 -1.4652436e-14
-0.2410000 -5.7167577e-15
-0.2400000 5.0662778e-15
-0.2390000 1.7497516e-14
-0.2380000 3.1256273e-14
-0.2370000 4.5896115e-14
-0.2360000 6.084687600000001e-14
-0.2350000 7.542392200000001e-14
-0.2340000 8.8845243e-14
-0.2330000 1.0025684e-13
-0.2320000 1.0876618e-13
-0.2310000 1.1348329e-13
-0.2300000 1.1356838e-13
-0.2290000 1.0828432000000001e-13
-0.2280000 9.7052029e-14
-0.2270000 7.9505879e-14
-0.2260000 5.5546446e-14
-0.2250000 2.5386938e-14
-0.2240000 -1.0409927e-14
-0.2230000 -5.0908141e-14
-0.2220000 -9.479099100000001e-14
-0.2210000 -1.4037288e-13
-0.2200000 -1.8563246000000002e-13
-0.2190000 -2.2826848e-13
-0.2180000 -2.6577882e-13
-0.2170000 -2.9556149999999996e-13
-0.2160000 -3.1503557e-13
-0.2150000 -3.2177848e-13
-0.2140000 -3.1367443000000004e-13
-0.2130000 -2.8906782e-13
-0.2120000 -2.4691413e-13
-0.2110000 -1.8691978000000001e-13
-0.2100000 -1.0966231000000001e-13
-0.2090000 -1.6681561999999998e-14
-0.2080000 8.946692299999999e-14
-0.2070000 2.0520407e-13
-0.2060000 3.2597184e-13
-0.2050000 4.4633482e-13
-0.2040000 5.6014107e-13
-0.2030000 6.607420300000001e-13
-0.2020000 7.412677499999999e-13
-0.2010000 7.9495016e-13
-0.2000000 8.1548436e-13
-0.1990000 7.9741376e-13
-0.1980000 7.365225099999999e-13
-0.1970000 6.3021572e-13
-0.1960000 4.7786639e-13
-0.1950000 2.8110662000000003e-13
-0.1940000 4.4041109999999997e-14
-0.1930000 -2.2663775e-13
-0.1920000 -5.2165189e-13
-0.1910000 -8.2927134e-13
-0.1900000 -1.1355897e-12
-0.1890000 -1.4249449e-12
-0.1880000 -1.680482e-12
-0.1870000 -1.8848477e-12
-0.1860000 -2.0209974e-12
-0.1850000 -2.0730881999999998e-12
-0.1840000 -2.0274237e-12
-0.1830000 -1.8734083e-12
-0.1820000 -1.6044679000000001e-12
-0.1810000 -1.2188816e-12
-0.1800000 -7.2047775e-13
-0.1790000 -1.1913956e-13
-0.1780000 5.6892531e-13
-0.1770000 1.3211932e-12
-0.1760000 2.1091439000000003e-12
-0.1750000 2.8989116e-12
-0.1740000 3.6522733e-12
-0.1730000 4.3279687e-12
-0.1720000 4.8833228e-12
-0.1710000 5.2761272e-12
-0.1700000 5.4667225000000006e-12
-0.1690000 5.4202004e-12
-0.1680000 5.1086343e-12
-0.1670000 4.5132355e-12
-0.1660000 3.6263229e-12
-0.1650000 2.4529905e-12
-0.1640000 1.0123633e-12
-0.1630000 -6.616686799999999e-13
-0.1620000 -2.5203238e-12
-0.1610000 -4.5004863e-12
-0.1600000 -6.5259944999999995e-12
-0.1590000 -8.5096752e-12
-0.1580000 -1.0356111000000001e-11
-0.1570000 -1.1965093e-11
-0.1560000 -1.3235657999999999e-11
-0.1550000 -1.4070605e-11
-0.1540000 -1.4381308e-11
-0.1530000 -1.4092655e-11
-0.1520000 -1.3147887e-11
-0.1510000 -1.1513109e-11
-0.1500000 -9.1812388e-12
-0.1490000 -6.175146e-12
-0.1480000 -2.5497769e-12
-0.1470000 1.6069536e-12
-0.1460000 6.1746378e-12
-0.1450000 1.1002347999999999e-11
-0.1440000 1.5912156e-11
-0.1430000 2.0704188e-11
-0.1420000 2.5163121e-11
-0.1410000 2.9065991000000002e-11
-0.1400000 3.2191071000000005e-11
-0.1390000 3.4327513e-11
-0.1380000 3.5285421999999996e-11
-0.1370000 3.4905935e-11
-0.1360000 3.3070871e-11
-0.1350000 2.971149e-11
-0.1340000 2.4815886e-11
-0.1330000 1.8434599e-11
-0.1320000 1.0684025e-11
-0.1310000 1.7472933999999999e-12
-0.1300000 -8.1276233e-12
-0.1290000 -1.8632734e-11
-0.1280000 -2.9407794e-11
-0.1270000 -4.0050946e-11
-0.1260000 -5.0131953e-11
-0.1250000 -5.9207701e-11
-0.1240000 -6.6839465e-11
-0.1230000 -7.2611302e-11
-0.1220000 -7.614888e-11
-0.1210000 -7.7137976e-11
-0.1200000 -7.5341784e-11
-0.1190000 -7.0616202e-11
-0.1180000 -6.2922318e-11
-0.1170000 -5.2335312000000005e-11
-0.1160000 -3.9049149000000003e-11
-0.1150000 -2.3376570000000002e-11
-0.1140000 -5.744027199999999e-12
-0.1130000 1.3318532e-11
-0.1120000 3.3192971e-11
-0.1110000 5.3193029e-11
-0.1100000 7.2588533e-11
-0.1090000 9.0633062e-11
-0.1080000 1.06594e-10
-0.1070000 1.1978376e-10
-0.1060000 1.2959105e-10
-0.1050000 1.3551052e-10
-0.1040000 1.3716953e-10
-0.1030000 1.3435065e-10
-0.1020000 1.2700842e-10
-0.1010000 1.1527945e-10
-0.1000000 9.9484754e-11
-9.8999999E-02 8.0123755e-11
-9.7999997E-02 5.7859750000000005e-11
-9.7000003E-02 3.3496803e-11
-9.6000001E-02 7.948612099999999e-12
-9.4999999E-02 -1.7799786000000002e-11
-9.3999997E-02 -4.2736133e-11
-9.3000002E-02 -6.5869272e-11
-9.2000000E-02 -8.627966e-11
-9.0999998E-02 -1.0316981999999999e-10
-9.0000004E-02 -1.1591229999999999e-10
-8.9000002E-02 -1.2409266e-10
-8.8000000E-02 -1.275449e-10
-8.6999997E-02 -1.2637709000000002e-10
-8.6000003E-02 -1.2098501e-10
-8.5000001E-02 -1.1205221e-10
-8.3999999E-02 -1.0053499000000001e-10
-8.2999997E-02 -8.763190900000001e-11
-8.2000002E-02 -7.4737639e-11
-8.1000000E-02 -6.3381852e-11
-7.9999998E-02 -5.5154666e-11
-7.9000004E-02 -5.1620730000000006e-11
-7.8000002E-02 -5.4224913e-11
-7.7000000E-02 -6.4193068e-11
-7.5999998E-02 -8.2432032e-11
-7.5000003E-02 -1.0943331e-10
-7.4000001E-02 -1.4518538000000001e-10
-7.2999999E-02 -1.8909936999999998e-10
-7.1999997E-02 -2.3995296000000004e-10
-7.1000002E-02 -2.9585711e-10
-7.0000000E-02 -3.5424953e-10
-6.8999998E-02 -4.1191803e-10
-6.8000004E-02 -4.6505634000000003e-10
-6.7000002E-02 -5.0935358e-10
-6.6000000E-02 -5.4011721e-10
-6.4999998E-02 -5.5242842e-10
-6.4000003E-02 -5.4132697e-10
-6.3000001E-02 -5.0202156e-10
-6.1999999E-02 -4.3012013e-10
-6.1000001E-02 -3.2187293e-10
-5.9999999E-02 -1.7442092e-10
-5.9000000E-02 1.3959772000000002e-11
-5.7999998E-02 2.4362697e-10
-5.7000000E-02 5.1336491e-10
-5.6000002E-02 8.202106499999999e-10
-5.5000000E-02 1.1593234e-09
-5.4000001E-02 1.5239067000000002e-09
-5.2999999E-02 1.9051913e-09
-5.2000001E-02 2.2924856e-09
-5.0999999E-02 2.6732984e-09
-5.0000001E-02 3.0335369999999997e-09
-4.8999999E-02 3.3577821e-09
-4.8000000E-02 3.6296372e-09
-4.6999998E-02 3.8321471e-09
-4.6000000E-02 3.9482820000000006e-09
-4.5000002E-02 3.9614735e-09
-4.4000000E-02 3.8561938000000005e-09
-4.3000001E-02 3.6185617e-09
-4.1999999E-02 3.2369610000000003e-09
-4.1000001E-02 2.7026536e-09
-3.9999999E-02 2.0103653e-09
-3.9000001E-02 1.1588301e-09
-3.7999999E-02 1.5126815000000002e-10
-3.7000000E-02 -1.0042175000000001e-09
-3.5999998E-02 -2.2943467e-09
-3.5000000E-02 -3.7004847000000003e-09
-3.4000002E-02 -5.1985968e-09
-3.3000000E-02 -6.7593459e-09
-3.2000002E-02 -8.3483429e-09
-3.0999999E-02 -9.9265506e-09
-2.9999999E-02 -1.1450848e-08
-2.8999999E-02 -1.2874747e-08
-2.8000001E-02 -1.4149256999999999e-08
-2.7000001E-02 -1.5223879e-08
-2.6000001E-02 -1.6047727e-08
-2.5000000E-02 -1.6570739e-08
-2.4000000E-02 -1.6744972e-08
-2.3000000E-02 -1.6525939e-08
-2.2000000E-02 -1.587397e-08
-2.1000000E-02 -1.4755563e-08
-2.0000000E-02 -1.3144689999999998e-08
-1.8999999E-02 -1.1024016e-08
-1.7999999E-02 -8.3860328e-09
-1.7000001E-02 -5.2340205e-09
-1.6000001E-02 -1.5828607999999999e-09
-1.5000000E-02 2.5403625e-09
-1.4000000E-02 7.0959849000000005e-09
-1.3000000E-02 1.203163e-08
-1.2000000E-02 1.7282335e-08
-1.1000000E-02 2.2770965999999998e-08
-9.9999998E-03 2.8408889e-08
-8.9999996E-03 3.409695e-08
-8.0000004E-03 3.9726711e-08
-7.0000002E-03 4.5181958e-08
-6.0000001E-03 5.0340465e-08
-4.9999999E-03 5.5075977e-08
-4.0000002E-03 5.9260374e-08
-3.0000000E-03 6.2766037e-08
-2.0000001E-03 6.5468309e-08
-1.0000000E-03 6.7248057e-08
0.0000000E+00 6.799427699999999e-08
1.0000000E-03 6.7606681e-08
2.0000001E-03 6.5998235e-08
3.0000000E-03 6.309759400000001e-08
4.0000002E-03 5.8851396e-08
4.9999999E-03 5.3226323e-08
6.0000001E-03 4.6210943e-08
7.0000002E-03 3.7817244e-08
8.0000004E-03 2.8081837e-08
8.9999996E-03 1.7066804999999997e-08
9.9999998E-03 4.8601373e-09
1.1000000E-02 -8.424242600000001e-09
1.2000000E-02 -2.2646897e-08
1.3000000E-02 -3.7643733e-08
1.4000000E-02 -5.3227323e-08
1.5000000E-02 -6.9188666e-08
1.6000001E-02 -8.5299373e-08
1.7000001E-02 -1.013143e-07
1.7999999E-02 -1.1697451999999999e-07
1.8999999E-02 -1.3201069e-07
2.0000000E-02 -1.4614673000000002e-07
2.1000000E-02 -1.5910371e-07
2.2000000E-02 -1.7060404e-07
2.3000000E-02 -1.8037576e-07
2.4000000E-02 -1.8815693e-07
2.5000000E-02 -1.9370011999999998e-07
2.6000001E-02 -1.9677679e-07
2.7000001E-02 -1.9718167000000002e-07
2.8000001E-02 -1.9473694e-07
2.8999999E-02 -1.8929627e-07
2.9999999E-02 -1.8074848e-07
3.0999999E-02 -1.6902106999999998e-07
3.2000002E-02 -1.5408325e-07
3.3000000E-02 -1.3594863e-07
3.4000002E-02 -1.1467753e-07
3.5000000E-02 -9.037876e-08
3.5999998E-02 -6.3210936e-08
3.7000000E-02 -3.3383393e-08
3.7999999E-02 -1.1565085e-09
3.9000001E-02 3.3158423e-08
3.9999999E-02 6.9199785e-08
4.1000001E-02 1.0655673e-07
4.1999999E-02 1.4477073e-07
4.3000001E-02 1.8333751e-07
4.4000000E-02 2.2170945e-07
4.5000002E-02 2.5929836000000003e-07
4.6000000E-02 2.9547853e-07
4.6999998E-02 3.2959022e-07
4.8000000E-02 3.6094334e-07
4.8999999E-02 3.8882142e-07
5.0000001E-02 4.1248591000000005e-07
5.0999999E-02 4.3118050999999997e-07
5.2000001E-02 4.4413579e-07
5.2999999E-02 4.5057401999999996e-07
5.4000001E-02 4.4971391e-07
5.5000000E-02 4.4077577e-07
5.6000002E-02 4.2298652999999996e-07
5.7000000E-02 3.955849e-07
5.7999998E-02 3.5782659e-07
5.9000000E-02 3.0898955e-07
5.9999999E-02 2.4837912e-07
6.1000001E-02 1.7533336e-07
6.1999999E-02 8.9228019e-08
6.3000001E-02 -1.0518355e-08
6.4000003E-02 -1.244396e-07
6.4999998E-02 -2.5301729999999997e-07
6.6000000E-02 -3.9667625e-07
6.7000002E-02 -5.5578053e-07
6.8000004E-02 -7.306296000000001e-07
6.8999998E-02 -9.214551799999999e-07
7.0000000E-02 -1.1284183000000002e-06
7.1000002E-02 -1.3516074e-06
7.1999997E-02 -1.5910363e-06
7.2999999E-02 -1.8466437e-06
7.4000001E-02 -2.1182933e-06
7.5000003E-02 -2.4057741e-06
7.5999998E-02 -2.7088026e-06
7.7000000E-02 -3.027025e-06
7.8000002E-02 -3.3600212e-06
7.9000004E-02 -3.7073089e-06
7.9999998E-02 -4.0683492e-06
8.1000000E-02 -4.4425533e-06
8.2000002E-02 -4.8292897e-06
8.2999997E-02 -5.2278924e-06
8.3999999E-02 -5.6376695e-06
8.5000001E-02 -6.057913999999999e-06
8.6000003E-02 -6.4879117e-06
8.6999997E-02 -6.9269546999999995e-06
8.8000000E-02 -7.37435e-06
8.9000002E-02 -7.829432699999999e-06
9.0000004E-02 -8.291574699999999e-06
9.0999998E-02 -8.7601968e-06
9.2000000E-02 -9.234779e-06
9.3000002E-02 -9.71487e-06
9.3999997E-02 -1.0200097999999999e-05
9.4999999E-02 -1.0690177e-05
9.6000001E-02 -1.1184913e-05
9.7000003E-02 -1.1684214e-05
9.7999997E-02 -1.2188092999999999e-05
9.8999999E-02 -1.2696668e-05
0.1000000 -1.3210172e-05
0.1010000 -1.3728943000000001e-05
0.1020000 -1.4253431999999999e-05
0.1030000 -1.4784197e-05
0.1040000 -1.5321899e-05
0.1050000 -1.5867296e-05
0.1060000 -1.6421238e-05
0.1070000 -1.698466e-05
0.1080000 -1.7558571e-05
0.1090000 -1.8144047e-05
0.1100000 -1.8742217e-05
0.1110000 -1.9354259e-05
0.1120000 -1.998138e-05
0.1130000 -2.0624813000000002e-05
0.1140000 -2.1285803e-05
0.1150000 -2.1965593e-05
0.1160000 -2.2665421e-05
0.1170000 -2.3386505e-05
0.1180000 -2.4130037e-05
0.1190000 -2.4897173000000002e-05
0.1200000 -2.5689026999999998e-05
0.1210000 -2.6506669e-05
0.1220000 -2.7351112e-05
0.1230000 -2.8223320000000003e-05
0.1240000 -2.9124194999999998e-05
0.1250000 -3.0054579e-05
0.1260000 -3.1015261e-05
0.1270000 -3.2006969e-05
0.1280000 -3.3030375e-05
0.1290000 -3.4086096e-05
0.1300000 -3.5174702e-05
0.1310000 -3.6296714e-05
0.1320000 -3.7452611e-05
0.1330000 -3.864283e-05
0.1340000 -3.9867776999999995e-05
0.1350000 -4.1127822e-05
0.1360000 -4.2423315000000005e-05
0.1370000 -4.3754574e-05
0.1380000 -4.5121905e-05
0.1390000 -4.6525591e-05
0.1400000 -4.7965898e-05
0.1410000 -4.9443087999999995e-05
0.1420000 -5.095740199999999e-05
0.1430000 -5.2509074000000004e-05
0.1440000 -5.4098325e-05
0.1450000 -5.5725370999999994e-05
0.1460000 -5.7390423e-05
0.1470000 -5.9093674e-05
0.1480000 -6.0835316e-05
0.1490000 -6.2615538e-05
0.1500000 -6.4434516e-05
0.1510000 -6.629243199999999e-05
0.1520000 -6.818946199999999e-05
0.1530000 -7.0125793e-05
0.1540000 -7.210161399999999e-05
0.1550000 -7.4117122e-05
0.1560000 -7.617254e-05
0.1570000 -7.826811799999999e-05
0.1580000 -8.0404129e-05
0.1590000 -8.2580885e-05
0.1600000 -8.4798751e-05
0.1610000 -8.7058152e-05
0.1620000 -8.9359565e-05
0.1630000 -9.1703549e-05
0.1640000 -9.409074e-05
0.1650000 -9.652186499999999e-05
0.1660000 -9.899774800000001e-05
0.1670000 -0.00010151931
0.1680000 -0.00010408759000000001
0.1690000 -0.00010670371000000001
0.1700000 -0.00010936893
0.1710000 -0.00011208462
0.1720000 -0.00011485221999999999
0.1730000 -0.00011767331
0.1740000 -0.00012054958
0.1750000 -0.00012348277
0.1760000 -0.00012647471
0.1770000 -0.00012952731
0.1780000 -0.00013264255
0.1790000 -0.00013582243
0.1800000 -0.00013906897
0.1810000 -0.00014238422999999999
0.1820000 -0.00014577022999999998
0.1830000 -0.00014922902
0.1840000 -0.00015276255999999998
0.1850000 -0.0001563728
0.1860000 -0.00016006162000000001
0.1870000 -0.00016383081999999998
0.1880000 -0.00016768212
0.1890000 -0.00017161715
0.1900000 -0.00017563747
0.1910000 -0.00017974451000000001
0.1920000 -0.00018393962
0.1930000 -0.00018822407
0.1940000 -0.00019259903
0.1950000 -0.00019706561
0.1960000 -0.00020162480999999998
0.1970000 -0.00020627765
0.1980000 -0.00021102503
0.1990000 -0.00021586788999999998
0.2000000 -0.00022080711999999998
0.2010000 -0.00022584367999999998
0.2020000 -0.00023097848
0.2030000 -0.00023621255
0.2040000 -0.00024154699
0.2050000 -0.00024698293
0.2060000 -0.00025252161
0.2070000 -0.00025816444
0.2080000 -0.0002639129
0.2090000 -0.00026976863
0.2100000 -0.00027573341999999996
0.2110000 -0.00028180918
0.2120000 -0.000287998
0.2130000 -0.00029430207
0.2140000 -0.00030072379
0.2150000 -0.00030726565
0.2160000 -0.00031393029
0.2170000 -0.00032072046000000004
0.2180000 -0.00032763908
0.2190000 -0.00033468909
0.2200000 -0.00034187358
0.2210000 -0.00034919569
0.2220000 -0.00035665862
0.2230000 -0.00036426563000000004
0.2240000 -0.00037202001
0.2250000 -0.00037992506
0.2260000 -0.00038798412
0.2270000 -0.00039620049
0.2280000 -0.00040457753
0.2290000 -0.00041311851
0.2300000 -0.00042182673000000005
0.2310000 -0.00043070554
0.2320000 -0.00043975815000000005
0.2330000 -0.00044898778999999996
0.2340000 -0.00045839774
0.2350000 -0.00046799119
0.2360000 -0.00047777135
0.2370000 -0.00048774144999999997
0.2380000 -0.00049790469
0.2390000 -0.00050826434
0.2400000 -0.00051882357
0.2410000 -0.00052958567
0.2420000 -0.00054055395
0.2430000 -0.00055173173
0.2440000 -0.00056312233
0.2450000 -0.00057472921
0.2460000 -0.0005865557799999999
0.2470000 -0.00059860558
0.2480000 -0.00061088213
0.2490000 -0.000623389
0.2500000 -0.00063612988
0.2510000 -0.00064910842
0.2520000 -0.00066232838
0.2530000 -0.00067579354
0.2540000 -0.00068950771
0.2550000 -0.00070347473
0.2560000 -0.0007176985500000001
0.2570000 -0.00073218307
0.2580000 -0.0007469323000000001
0.2590000 -0.0007619502900000001
0.2600000 -0.00077724117
0.2610000 -0.00079280899
0.2620000 -0.00080865802
0.2630000 -0.0008247925499999999
0.2640000 -0.00084121702
0.2650000 -0.00085793581
0.2660000 -0.00087495355
0.2670000 -0.00089227497
0.2680000 -0.00090990488
0.2690000 -0.0009278483
0.2700000 -0.0009461105000000001
0.2710000 -0.00096469676
0.2720000 -0.0009836126999999998
0.2730000 -0.0010028642
0.2740000 -0.0010224570999999999
0.2750000 -0.0010423979
0.2760000 -0.001062693
0.2770000 -0.0010833493
0.2780000 -0.0011043737
0.2790000 -0.0011257735
0.2800000 -0.0011475565
0.2810000 -0.0011697302
0.2820000 -0.0011923029
0.2830000 -0.0012152826
0.2840000 -0.001238678
0.2850000 -0.0012624977
0.2860000 -0.0012867505
0.2870000 -0.0013114453
0.2880000 -0.0013365915
0.2890000 -0.0013621981
0.2900000 -0.0013882743
0.2910000 -0.0014148294
0.2920000 -0.0014418729000000002
0.2930000 -0.001469414
0.2940000 -0.001497462
0.2950000 -0.0015260261
0.2960000 -0.0015551155
0.2970000 -0.0015847392000000002
0.2980000 -0.0016149061000000002
0.2990000 -0.0016456251999999998
0.3000000 -0.0016769050000000002
0.3010000 -0.0017087543
0.3020000 -0.0017411814
0.3030000 -0.0017741950000000001
0.3040000 -0.0018078030000000002
0.3050000 -0.0018420138
0.3060000 -0.0018768353999999998
0.3070000 -0.0019122761
0.3080000 -0.0019483436999999998
0.3090000 -0.0019850464
0.3100000 -0.0020223921
0.3110000 -0.0020603889
0.3120000 -0.0020990450000000003
0.3130000 -0.0021383687
0.3140000 -0.0021783682
0.3150000 -0.0022190523
0.3160000 -0.0022604295999999998
0.3170000 -0.0023025088000000003
0.3180000 -0.0023452991
0.3190000 -0.0023888097000000002
0.3200000 -0.0024330502
0.3210000 -0.0024780305
0.3220000 -0.0025237607
0.3230000 -0.0025702509
0.3240000 -0.0026175121
0.3250000 -0.0026655549
0.3260000 -0.0027143906
0.3270000 -0.0027640308
0.3280000 -0.0028144874
0.3290000 -0.0028657725
0.3300000 -0.0029178986
0.3310000 -0.0029708783
0.3320000 -0.0030247247
0.3330000 -0.0030794511999999996
0.3340000 -0.0031350715
0.3350000 -0.0031915999
0.3360000 -0.0032490501
0.3370000 -0.0033074370999999995
0.3380000 -0.0033667761999999998
0.3390000 -0.0034270823000000002
0.3400000 -0.0034883708999999996
0.3410000 -0.0035506582
0.3420000 -0.0036139605000000004
0.3430000 -0.0036782942
0.3440000 -0.0037436763
0.3450000 -0.0038101240000000002
0.3460000 -0.0038776546999999997
0.3470000 -0.0039462866
0.3480000 -0.0040160379
0.3490000 -0.0040869272
0.3500000 -0.0041589738
0.3510000 -0.0042321961
0.3520000 -0.0043066141999999995
0.3530000 -0.0043822478
0.3540000 -0.0044591168
0.3550000 -0.0045372413000000006
0.3560000 -0.0046166424
0.3570000 -0.0046973404
0.3580000 -0.0047793565
0.3590000 -0.0048627116
0.3600000 -0.0049474274
0.3610000 -0.005033525299999999
0.3620000 -0.0051210267000000005
0.3630000 -0.0052099535
0.3640000 -0.005300327
0.3650000 -0.0053921696
0.3660000 -0.0054855031
0.3670000 -0.0055803492
0.3680000 -0.0056767298
0.3690000 -0.0057746671
0.3700000 -0.0058741829
0.3710000 -0.0059752990999999995
0.3720000 -0.0060780378
0.3730000 -0.0061824212000000005
0.3740000 -0.0062884712
0.3750000 -0.006396209900000001
0.3760000 -0.0065056593
0.3770000 -0.0066168417
0.3780000 -0.0067297791
0.3790000 -0.006844494100000001
0.3800000 -0.006961009099999999
0.3810000 -0.0070793474
0.3820000 -0.0071995317
0.3830000 -0.0073215844
0.3840000 -0.0074455296
0.3850000 -0.0075713913
0.3860000 -0.0076991928
0.3870000 -0.0078289595
0.3880000 -0.0079607154
0.3890000 -0.008094486100000001
0.3900000 -0.0082302977
0.3910000 -0.0083681763
0.3920000 -0.008508149
0.3930000 -0.008650243399999999
0.3940000 -0.0087944871
0.3950000 -0.0089409092
0.3960000 -0.0090895388
0.3970000 -0.0092404058
0.3980000 -0.0093935407
0.3990000 -0.0095489755
0.4000000 -0.009706741500000001
0.4010000 -0.0098668716
0.4020000 -0.010029399999999999
0.4030000 -0.010194359
0.4040000 -0.010361784
0.4050000 -0.010531711000000001
0.4060000 -0.010704176000000001
0.4070000 -0.010879215999999999
0.4080000 -0.011056866
0.4090000 -0.011237166
0.4100000 -0.011420152
0.4110000 -0.011605866
0.4120000 -0.011794345
0.4130000 -0.011985631
0.4140000 -0.012179763
0.4150000 -0.012376782
0.4160000 -0.012576730000000001
0.4170000 -0.012779649
0.4180000 -0.012985581
0.4190000 -0.013194568
0.4200000 -0.013406655000000002
0.4210000 -0.013621883000000001
0.4220000 -0.013840299
0.4230000 -0.014061945
0.4240000 -0.014286867
0.4250000 -0.014515109000000002
0.4260000 -0.014746717
0.4270000 -0.014981736999999998
0.4280000 -0.015220213000000002
0.4290000 -0.015462194
0.4300000 -0.015707726
0.4310000 -0.015956856
0.4320000 -0.016209631999999998
0.4330000 -0.0164661
0.4340000 -0.01672631
0.4350000 -0.01699031
0.4360000 -0.017258148
0.4370000 -0.017529873
0.4380000 -0.017805534
0.4390000 -0.018085183
0.4400000 -0.018368868
0.4410000 -0.018656639
0.4420000 -0.018948549
0.4430000 -0.019244647
0.4440000 -0.019544986
0.4450000 -0.019849617
0.4460000 -0.020158592000000003
0.4470000 -0.020471963
0.4480000 -0.020789784
0.4490000 -0.021112109
0.4500000 -0.02143899
0.4510000 -0.021770482
0.4520000 -0.022106637999999998
0.4530000 -0.022447514999999998
0.4540000 -0.022793168
0.4550000 -0.023143654
0.4560000 -0.023499029
0.4570000 -0.023859351
0.4580000 -0.024224677
0.4590000 -0.024595065
0.4600000 -0.024970576999999997
0.4610000 -0.02535127
0.4620000 -0.025737207
0.4630000 -0.026128447
0.4640000 -0.026525054
0.4650000 -0.026927091
0.4660000 -0.027334623
0.4670000 -0.027747717
0.4680000 -0.028166433999999997
0.4690000 -0.028590842999999998
0.4700000 -0.029021016
0.4710000 -0.029457014
0.4720000 -0.029898912
0.4730000 -0.030346779
0.4740000 -0.030800689000000003
0.4750000 -0.031260712
0.4760000 -0.031726924
0.4770000 -0.032199398000000004
0.4780000 -0.032678209
0.4790000 -0.033163434000000006
0.4800000 -0.033655148999999995
0.4810000 -0.034153435
0.4820000 -0.034658368999999994
0.4830000 -0.035170032000000004
0.4840000 -0.035688505
0.4850000 -0.036213867
0.4860000 -0.036746202
0.4870000 -0.037285592
0.4880000 -0.037832125
0.4890000 -0.03838588
0.4900000 -0.038946944000000004
0.4910000 -0.039515403
0.4920000 -0.040091341
0.4930000 -0.040674850000000005
0.4940000 -0.041266013
0.4950000 -0.04186492
0.4960000 -0.042471658999999995
0.4970000 -0.043086321
0.4980000 -0.043708993999999994
0.4990000 -0.044339766999999995
0.5000000 -0.044978736000000005
0.5010000 -0.045625988
0.5020000 -0.046281616000000005
0.5030000 -0.046945715
0.5040000 -0.047618378
0.5050000 -0.048299695000000004
0.5060000 -0.048989767999999996
0.5070000 -0.049688684999999996
0.5080000 -0.050396542
0.5090000 -0.051113439
0.5100000 -0.051839474999999996
0.5110000 -0.05257474300000001
0.5120000 -0.053319341000000006
0.5130000 -0.054073374
0.5140000 -0.054836936999999995
0.5150000 -0.05561013199999999
0.5160000 -0.05639306
0.5170000 -0.057185825
0.5180000 -0.057988527000000005
0.5190000 -0.058801268
0.5200000 -0.059624156
0.5210000 -0.060457293999999995
0.5220000 -0.061300787
0.5230000 -0.06215474
0.5240000 -0.06301926299999999
0.5250000 -0.063894468
0.5260000 -0.064780458
0.5270000 -0.065677351
0.5280000 -0.066585251
0.5290000 -0.067504274
0.5300000 -0.06843453199999999
0.5310000 -0.06937613899999999
0.5320000 -0.070329208
0.5330000 -0.071293861
0.5340000 -0.072270207
0.5350000 -0.073258375
0.5360000 -0.074258476
0.5370000 -0.075270637
0.5380000 -0.076294976
0.5390000 -0.077331619
0.5400000 -0.07838069
0.5410000 -0.07944231
0.5420000 -0.080516614
0.5430000 -0.081603724
0.5440000 -0.082703767
0.5450000 -0.083816878
0.5460000 -0.08494318499999999
0.5470000 -0.086082815
0.5480000 -0.087235909
0.5490000 -0.088402594
0.5500000 -0.08958300500000001
0.5510000 -0.09077728
0.5520000 -0.091985561
0.5530000 -0.093207974
0.5540000 -0.094444666
0.5550000 -0.095695769
0.5560000 -0.096961431
0.5570000 -0.09824178400000001
0.5580000 -0.099536974
0.5590000 -0.10084714
0.5600000 -0.10217242
0.5610000 -0.10351297000000001
0.5620000 -0.10486892
0.5630000 -0.10624041999999999
0.5640000 -0.10762763
0.5650000 -0.10903067
0.5660000 -0.11044970000000001
0.5670000 -0.11188487
0.5680000 -0.11333631
0.5690000 -0.11480418
0.5700000 -0.11628863
0.5710000 -0.11778979999999999
0.5720000 -0.11930786
0.5730000 -0.12084294999999999
0.5740000 -0.1223952
0.5750000 -0.12396480000000001
0.5760000 -0.12555188
0.5770000 -0.12715658999999999
0.5780000 -0.12877908999999998
0.5790000 -0.13041955
0.5800000 -0.13207811
0.5810000 -0.13375492
0.5820000 -0.13545016
0.5830000 -0.13716397
0.5840000 -0.13889652000000002
0.5850000 -0.14064796
0.5860000 -0.14241847
0.5870000 -0.14420819
0.5880000 -0.14601729
0.5890000 -0.14784595
0.5900000 -0.14969431
0.5910000 -0.15156254
0.5920000 -0.15345082000000002
0.5930000 -0.15535931
0.5940000 -0.15728818
0.5950000 -0.1592376
0.5960000 -0.16120774999999998
0.5970000 -0.16319879
0.5980000 -0.16521089
0.5990000 -0.16724423
0.6000000 -0.16929898000000002
0.6010000 -0.17137532
0.6020000 -0.17347343
0.6030000 -0.17559347
0.6040000 -0.17773563
0.6050000 -0.17990008000000002
0.6060000 -0.182087
0.6070000 -0.18429657
0.6080000 -0.18652898
0.6090000 -0.18878439
0.6100000 -0.19106301
0.6110000 -0.19336501
0.6120000 -0.19569056999999998
0.6130000 -0.19803987999999997
0.6140000 -0.20041312000000003
0.6150000 -0.20281048000000002
0.6160000 -0.20523212999999998
0.6170000 -0.20767828
0.6180000 -0.2101491
0.6190000 -0.21264479
0.6200000 -0.21516554999999998
0.6210000 -0.21771155
0.6220000 -0.22028299999999998
0.6230000 -0.22288007
0.6240000 -0.22550295
0.6250000 -0.22815187
0.6260000 -0.23082697000000002
0.6270000 -0.23352847999999998
0.6280000 -0.23625658
0.6290000 -0.23901148
0.6300000 -0.24179334
0.6310000 -0.24460240000000003
0.6320000 -0.24743881
0.6330000 -0.25030279
0.6340000 -0.25319452
0.6350000 -0.25611422
0.6360000 -0.25906204
0.6370000 -0.26203822
0.6380000 -0.26504293
0.6390000 -0.26807635999999996
0.6400000 -0.27113874
0.6410000 -0.27423024
0.6420000 -0.27735105
0.6430000 -0.28050139
0.6440000 -0.28368144
0.6450000 -0.2868914
0.6460000 -0.29013148
0.6470000 -0.29340184
0.6480000 -0.2967027
0.6490000 -0.30003425
0.6500000 -0.30339669999999996
0.6510000 -0.30679023
0.6520000 -0.31021505
0.6530000 -0.31367135
0.6540000 -0.31715934
0.6550000 -0.32067921
0.6560000 -0.32423115
0.6570000 -0.32781539
0.6580000 -0.33143212
0.6590000 -0.33508150000000003
0.6600000 -0.33876377
0.6610000 -0.34247912
0.6620000 -0.34622774
0.6630000 -0.35000981000000003
0.6640000 -0.35382558
0.6650000 -0.35767519999999997
0.6660000 -0.36155890999999996
0.6670000 -0.36547689
0.6680000 -0.36942933
0.6690000 -0.37341644
0.6700000 -0.3774384
0.6710000 -0.38149542999999997
0.6720000 -0.38558771000000003
0.6730000 -0.38971545
0.6740000 -0.39387881
0.6750000 -0.39807805
0.6760000 -0.40231332999999997
0.6770000 -0.40658483999999995
0.6780000 -0.41089276999999996
0.6790000 -0.41523729000000004
0.6800000 -0.41961865
0.6810000 -0.42403704000000003
0.6820000 -0.42849257999999996
0.6830000 -0.43298551
0.6840000 -0.43751607000000003
0.6850000 -0.44208439
0.6860000 -0.44669067
0.6870000 -0.45133507999999994
0.6880000 -0.45601781
0.6890000 -0.46073911
0.6900000 -0.4654991
0.6910000 -0.47029797
0.6920000 -0.47513596
0.6930000 -0.48001320000000003
0.6940000 -0.48492989
0.6950000 -0.48988620000000005
0.6960000 -0.49488232
0.6970000 -0.49991840000000004
0.6980000 -0.50499467
0.6990000 -0.51011126
0.7000000 -0.5152683699999999
0.7010000 -0.52046617
0.7020000 -0.5257048200000001
0.7030000 -0.53098453
0.7040000 -0.53630541
0.7050000 -0.54166769
0.7060000 -0.5470715
0.7070000 -0.55251699
0.7080000 -0.55800439
0.7090000 -0.5635337899999999
0.7100000 -0.56910538
0.7110000 -0.57471935
0.7120000 -0.5803758299999999
0.7130000 -0.58607496
0.7140000 -0.5918169400000001
0.7150000 -0.5976019
0.7160000 -0.60342997
0.7170000 -0.60930136
0.7180000 -0.6152161899999999
0.7190000 -0.6211746
0.7200000 -0.62717674
0.7210000 -0.6332228
0.7220000 -0.63931285
0.7230000 -0.6454470999999999
0.7240000 -0.65162564
0.7250000 -0.65784864
0.7260000 -0.66411626
0.7270000 -0.67042857
0.7280000 -0.67678578
0.7290000 -0.68318797
0.7300000 -0.68963533
0.7310000 -0.6961279499999999
0.7320000 -0.70266593
0.7330000 -0.7092494500000001
0.7340000 -0.71587861
0.7350000 -0.72255353
0.7360000 -0.72927433
0.7370000 -0.73604113
0.7380000 -0.74285404
0.7390000 -0.74971314
0.7400000 -0.75661857
0.7410000 -0.76357042
0.7420000 -0.7705687999999999
0.7430000 -0.77761384
0.7440000 -0.78470558
0.7450000 -0.7918441700000001
0.7460000 -0.7990295999999999
0.7470000 -0.8062620600000001
0.7480000 -0.8135415599999999
0.7490000 -0.82086828
0.7500000 -0.8282422100000001
0.7510000 -0.83566345
0.7520000 -0.8431321
0.7530000 -0.8506482500000001
0.7540000 -0.85821189
0.7550000 -0.86582312
0.7560000 -0.87348195
0.7570000 -0.88118855
0.7580000 -0.88894283
0.7590000 -0.8967449900000001
0.7600000 -0.9045949200000001
0.7610000 -0.91249282
0.7620000 -0.9204385799999999
0.7630000 -0.92843231
0.7640000 -0.9364740899999999
0.7650000 -0.9445639299999999
0.7660000 -0.9527018300000001
0.7670000 -0.9608877800000001
0.7680000 -0.96912179
0.7690000 -0.97740395
0.7700000 -0.98573416
0.7710000 -0.9941125300000001
0.7720000 -1.002539
0.7730000 -1.0110137
0.7740000 -1.0195365
0.7750000 -1.0281074
0.7760000 -1.0367263999999998
0.7770000 -1.0453934999999999
0.7780000 -1.0541086
0.7790000 -1.0628718000000001
0.7800000 -1.0716829
0.7810000 -1.0805421000000002
0.7820000 -1.0894491
0.7830000 -1.0984041
0.7840000 -1.1074069
0.7850000 -1.1164574999999999
0.7860000 -1.1255558
0.7870000 -1.1347017
0.7880000 -1.1438953
0.7890000 -1.1531363
0.7900000 -1.1624248
0.7910000 -1.1717606
0.7920000 -1.1811438
0.7930000 -1.1905740999999999
0.7940000 -1.2000515
0.7950000 -1.209576
0.7960000 -1.2191473
0.7970000 -1.2287654000000001
0.7980000 -1.2384302
0.7990000 -1.2481416
0.8000000 -1.2578994
0.8010000 -1.2677034999999999
0.8020000 -1.2775538
0.8030000 -1.2874503000000002
0.8040000 -1.2973925000000002
0.8050000 -1.3073806000000001
0.8060000 -1.3174142999999998
0.8070000 -1.3274933
0.8080000 -1.3376177
0.8090000 -1.3477872
0.8100000 -1.3580017
0.8110000 -1.3682608
0.8120000 -1.3785646
0.8130000 -1.3889127
0.8140000 -1.399305
0.8150000 -1.4097412
0.8160000 -1.4202212
0.8170000 -1.4307447
0.8180000 -1.4413115
0.8190000 -1.4519214
0.8200000 -1.4625740999999999
0.8210000 -1.4732694
0.8220000 -1.484007
0.8230000 -1.4947867
0.8240000 -1.5056082
0.8250000 -1.5164712
0.8260000 -1.5273756
0.8270000 -1.538321
0.8280000 -1.5493071
0.8290000 -1.5603336
0.8300000 -1.5714000999999997
0.8310000 -1.5825065
0.8320000 -1.5936524
0.8330000 -1.6048374
0.8340000 -1.6160613000000001
0.8350000 -1.6273237999999999
0.8360000 -1.6386244
0.8370000 -1.6499628999999998
0.8380000 -1.6613388
0.8390000 -1.6727518000000001
0.8400000 -1.6842015
0.8410000 -1.6956877
0.8420000 -1.7072098
0.8430000 -1.7187675
0.8440000 -1.7303605
0.8450000 -1.7419882000000002
0.8460000 -1.7536504000000002
0.8470000 -1.7653466999999998
0.8480000 -1.7770765000000002
0.8490000 -1.7888395000000001
0.8500000 -1.8006353
0.8510000 -1.8124633
0.8520000 -1.8243231
0.8530000 -1.8362144
0.8540000 -1.8481366
0.8550000 -1.8600894
0.8560000 -1.8720721999999999
0.8570000 -1.8840843999999999
0.8580000 -1.8961256
0.8590000 -1.9081954
0.8600000 -1.9202932999999998
0.8610000 -1.9324187
0.8620000 -1.9445712
0.8630000 -1.9567501
0.8640000 -1.9689549
0.8650000 -1.981185
0.8660000 -1.9934398999999998
0.8670000 -2.0057192
0.8680000 -2.0180222000000003
0.8690000 -2.0303482
0.8700000 -2.0426968
0.8710000 -2.0550674
0.8720000 -2.0674592
0.8730000 -2.0798719
0.8740000 -2.0923046000000003
0.8750000 -2.104757
0.8760000 -2.1172281
0.8770000 -2.1297175
0.8780000 -2.1422244999999998
0.8790000 -2.1547483
0.8800000 -2.1672886
0.8810000 -2.1798444999999997
0.8820000 -2.1924153
0.8830000 -2.2050003
0.8840000 -2.2175988
0.8850000 -2.2302102
0.8860000 -2.2428337
0.8870000 -2.2554688
0.8880000 -2.2681145
0.8890000 -2.2807702
0.8900000 -2.2934351
0.8910000 -2.3061084999999997
0.8920000 -2.3187898
0.8930000 -2.331478
0.8940000 -2.3441723000000003
0.8950000 -2.356872
0.8960000 -2.3695763000000003
0.8970000 -2.3822844
0.8980000 -2.3949957
0.8990000 -2.407709
0.9000000 -2.4204237
0.9010000 -2.4331391
0.9020000 -2.4458541
0.9030000 -2.4585679
0.9040000 -2.4712799
0.9050000 -2.4839889
0.9060000 -2.4966942
0.9070000 -2.509395
0.9080000 -2.5220903
0.9090000 -2.5347792
0.9100000 -2.5474608
0.9110000 -2.5601344000000004
0.9120000 -2.5727989
0.9130000 -2.5854534
0.9140000 -2.598097
0.9150000 -2.6107287
0.9160000 -2.6233476
0.9170000 -2.6359526
0.9180000 -2.648543
0.9190000 -2.6611177
0.9200000 -2.6736759
0.9210000 -2.6862163000000003
0.9220000 -2.6987381
0.9230000 -2.7112404
0.9240000 -2.723722
0.9250000 -2.736182
0.9260000 -2.7486194
0.9270000 -2.7610332
0.9280000 -2.7734221999999997
0.9290000 -2.7857855000000002
0.9300000 -2.798122
0.9310000 -2.8104305
0.9320000 -2.8227102
0.9330000 -2.8349599
0.9340000 -2.8471785
0.9350000 -2.8593648
0.9360000 -2.8715178
0.9370000 -2.8836364
0.9380000 -2.8957194
0.9390000 -2.9077657
0.9400000 -2.9197740999999997
0.9410000 -2.9317436999999997
0.9420000 -2.9436732
0.9430000 -2.9555615
0.9440000 -2.9674074000000004
0.9450000 -2.9792096
0.9460000 -2.9909672
0.9470000 -3.0026788
0.9480000 -3.0143432000000003
0.9490000 -3.0259592
0.9500000 -3.0375256999999998
0.9510000 -3.0490415
0.9520000 -3.0605054
0.9530000 -3.0719159
0.9540000 -3.0832721
0.9550000 -3.0945726
0.9560000 -3.1058161
0.9570000 -3.1170014
0.9580000 -3.1281274
0.9590000 -3.1391926
0.9600000 -3.150196
0.9610000 -3.1611361
0.9620000 -3.1720117
0.9630000 -3.1828217
0.9640000 -3.1935646999999996
0.9650000 -3.2042392000000004
0.9660000 -3.2148439
0.9670000 -3.2253779000000002
0.9680000 -3.2358396999999997
0.9690000 -3.2462280000000003
0.9700000 -3.2565415
0.9710000 -3.2667786
0.9720000 -3.2769382
0.9730000 -3.2870188000000002
0.9740000 -3.2970194
0.9750000 -3.3069383
0.9760000 -3.3167745999999996
0.9770000 -3.3265267
0.9780000 -3.3361929999999997
0.9790000 -3.3457726
0.9800000 -3.3552639
0.9810000 -3.3646654
0.9820000 -3.3739757000000004
0.9830000 -3.3831935
0.9840000 -3.3923175
0.9850000 -3.4013465
0.9860000 -3.410279
0.9870000 -3.4191132
0.9880000 -3.4278481999999997
0.9890000 -3.4364823
0.9900000 -3.4450144000000003
0.9910000 -3.4534425
0.9920000 -3.4617655
0.9930000 -3.4699823999999997
0.9940000 -3.4780911999999997
0.9950000 -3.4860904999999995
0.9960000 -3.4939791999999996
0.9970000 -3.5017557
0.9980000 -3.5094187
0.9990000 -3.5169665
1.000000 -3.5243977
1.001000 -3.5317108
1.002000 -3.5389043
1.003000 -3.5459768
1.004000 -3.5529271000000002
1.005000 -3.5597533
1.006000 -3.5664544
1.007000 -3.5730284
1.008000 -3.5794742
1.009000 -3.5857900999999996
1.010000 -3.5919748
1.011000 -3.5980266
1.012000 -3.6039442
1.013000 -3.6097262
1.014000 -3.6153708
1.015000 -3.6208767
1.016000 -3.6262423000000004
1.017000 -3.6314662999999996
1.018000 -3.6365472000000003
1.019000 -3.6414832
1.020000 -3.6462731999999995
1.021000 -3.6509156000000003
1.022000 -3.6554086999999997
1.023000 -3.6597513
1.024000 -3.6639418
1.025000 -3.6679786
1.026000 -3.6718603
1.027000 -3.6755856000000002
1.028000 -3.6791525999999997
1.029000 -3.6825601
1.030000 -3.6858067
1.031000 -3.6888905
1.032000 -3.6918104
1.033000 -3.6945645
1.034000 -3.6971517
1.035000 -3.6995704999999997
1.036000 -3.7018191
1.037000 -3.7038963000000003
1.038000 -3.7058006999999997
1.039000 -3.7075302999999997
1.040000 -3.7090842
1.041000 -3.7104606999999996
1.042000 -3.7116583000000003
1.043000 -3.7126753
1.044000 -3.7135106
1.045000 -3.7141624999999996
1.046000 -3.7146296000000003
1.047000 -3.7149105000000002
1.048000 -3.7150036999999996
1.049000 -3.7149075
1.050000 -3.7146207
1.051000 -3.7141420000000003
1.052000 -3.7134696000000003
1.053000 -3.7126023
1.054000 -3.7115388
1.055000 -3.7102774
1.056000 -3.7088167
1.057000 -3.7071552
1.058000 -3.7052918
1.059000 -3.7032247
1.060000 -3.7009526
1.061000 -3.6984742
1.062000 -3.6957882
1.063000 -3.6928932999999997
1.064000 -3.6897879000000002
1.065000 -3.6864704999999995
1.066000 -3.6829397
1.067000 -3.6791943000000003
1.068000 -3.6752332
1.069000 -3.6710545
1.070000 -3.6666572
1.071000 -3.6620400999999996
1.072000 -3.6572017
1.073000 -3.6521405
1.074000 -3.6468551000000002
1.075000 -3.6413446
1.076000 -3.6356073
1.077000 -3.6296420000000005
1.078000 -3.6234476
1.079000 -3.6170222
1.080000 -3.6103651
1.081000 -3.6034748
1.082000 -3.5963502000000003
1.083000 -3.5889896999999995
1.084000 -3.581392
1.085000 -3.5735561999999996
1.086000 -3.5654806
1.087000 -3.5571642
1.088000 -3.5486057
1.089000 -3.5398039999999997
1.090000 -3.5307579
1.091000 -3.5214659000000004
1.092000 -3.5119269
1.093000 -3.5021398
1.094000 -3.4921031
1.095000 -3.4818161
1.096000 -3.4712773
1.097000 -3.4604855
1.098000 -3.4494396
1.099000 -3.4381389999999996
1.100000 -3.4265820000000002
1.101000 -3.4147676000000002
1.102000 -3.4026947
1.103000 -3.3903621000000004
1.104000 -3.3777691
1.105000 -3.3649147
1.106000 -3.3517975
1.107000 -3.3384167
1.108000 -3.3247709
1.109000 -3.3108595999999997
1.110000 -3.2966814999999996
1.111000 -3.2822359000000003
1.112000 -3.2675218
1.113000 -3.2525379
1.114000 -3.2372836
1.115000 -3.2217576999999995
1.116000 -3.2059595000000005
1.117000 -3.1898882000000004
1.118000 -3.1735428000000003
1.119000 -3.1569224
1.120000 -3.1400262999999997
1.121000 -3.1228535
1.122000 -3.1054030999999997
1.123000 -3.0876745
1.124000 -3.0696668
1.125000 -3.0513790999999997
1.126000 -3.0328108
1.127000 -3.013961
1.128000 -2.9948292000000003
1.129000 -2.9754145
1.130000 -2.9557161
1.131000 -2.9357333
1.132000 -2.9154655000000003
1.133000 -2.8949119
1.134000 -2.8740721000000002
1.135000 -2.8529452
1.136000 -2.8315306
1.137000 -2.8098275999999998
1.138000 -2.7878357
1.139000 -2.7655544
1.140000 -2.7429828
1.141000 -2.7201207000000003
1.142000 -2.6969673
1.143000 -2.6735222
1.144000 -2.6497848
1.145000 -2.6257547
1.146000 -2.6014310999999997
1.147000 -2.5768138
1.148000 -2.5519025
1.149000 -2.5266964
1.150000 -2.5011953
1.151000 -2.4753988000000002
1.152000 -2.4493063
1.153000 -2.4229176000000003
1.154000 -2.3962324
1.155000 -2.3692504
1.156000 -2.3419711999999997
1.157000 -2.3143944999999997
1.158000 -2.28652
1.159000 -2.2583477000000003
1.160000 -2.2298772000000002
1.161000 -2.2011081
1.162000 -2.1720403999999998
1.163000 -2.1426739
1.164000 -2.1130085
1.165000 -2.0830441
1.166000 -2.0527804
1.167000 -2.0222176000000003
1.168000 -1.9913552
1.169000 -1.9601936
1.170000 -1.9287324000000001
1.171000 -1.8969718
1.172000 -1.8649118
1.173000 -1.8325524
1.174000 -1.7998938
1.175000 -1.7669357
1.176000 -1.7336784
1.177000 -1.7001221
1.178000 -1.6662667999999998
1.179000 -1.6321126
1.180000 -1.5976598000000002
1.181000 -1.5629085
1.182000 -1.5278588
1.183000 -1.4925111
1.184000 -1.4568656
1.185000 -1.4209225
1.186000 -1.3846821
1.187000 -1.3481448
1.188000 -1.3113109
1.189000 -1.2741807
1.190000 -1.2367546
1.191000 -1.1990328
1.192000 -1.1610161
1.193000 -1.1227045999999998
1.194000 -1.0840989
1.195000 -1.0451994
1.196000 -1.0060067000000001
1.197000 -0.96652126
1.198000 -0.9267436299999999
1.199000 -0.88667441
1.200000 -0.84631415
1.201000 -0.80566341
1.202000 -0.7647228899999999
1.203000 -0.72349319
1.204000 -0.68197502
1.205000 -0.64016902
1.206000 -0.5980758899999999
1.207000 -0.55569638
1.208000 -0.51303124
1.209000 -0.47008125
1.210000 -0.42684721000000003
1.211000 -0.38332988
1.212000 -0.33953013
1.213000 -0.29544878999999996
1.214000 -0.25108673
1.215000 -0.20644485
1.216000 -0.16152407
1.217000 -0.11632531
1.218000 -0.070849521
1.219000 -0.025097679
1.220000 0.020929224
1.221000 0.067230174
1.222000 0.11380412999999999
1.223000 0.16065002
1.224000 0.2077668
1.225000 0.25515333
1.226000 0.3028085
1.227000 0.35073117000000004
1.228000 0.39892015000000003
1.229000 0.44737426
1.230000 0.49609225
1.231000 0.54507293
1.232000 0.59431498
1.233000 0.6438171500000001
1.234000 0.69357813
1.235000 0.7435965800000001
1.236000 0.7938710999999999
1.237000 0.8444003800000001
1.238000 0.89518288
1.239000 0.9462173100000001
1.240000 0.99750217
1.241000 1.049036
1.242000 1.1008171
1.243000 1.1528443
1.244000 1.2051157
1.245000 1.2576299000000002
1.246000 1.3103853
1.247000 1.3633803
1.248000 1.4166131
1.249000 1.4700822
1.250000 1.5237859
1.251000 1.5777225
1.252000 1.6318901000000001
1.253000 1.6862871000000001
1.254000 1.7409118000000001
1.255000 1.7957623999999999
1.256000 1.8508371
1.257000 1.906134
1.258000 1.9616512999999998
1.259000 2.017387
1.260000 2.0733394
1.261000 2.1295064999999997
1.262000 2.1858865
1.263000 2.2424776
1.264000 2.2992776999999998
1.265000 2.3562847000000002
1.266000 2.4134967
1.267000 2.4709119
1.268000 2.5285279000000003
1.269000 2.586343
1.270000 2.644355
1.271000 2.702562
1.272000 2.7609616999999997
1.273000 2.8195519
1.274000 2.8783306
1.275000 2.9372958000000002
1.276000 2.9964453
1.277000 3.0557767
1.278000 3.1152878
1.279000 3.1749766
1.280000 3.2348406000000005
1.281000 3.2948777
1.282000 3.3550855
1.283000 3.4154616
1.284000 3.4760039
1.285000 3.5367100999999996
1.286000 3.5975777
1.287000 3.6586042
1.288000 3.7197873
1.289000 3.7811246
1.290000 3.8426135
1.291000 3.9042518
1.292000 3.9660368000000004
1.293000 4.027966
1.294000 4.0900368
1.295000 4.1522466
1.296000 4.214593
1.297000 4.2770732
1.298000 4.3396849
1.299000 4.4024255
1.300000 4.465292
1.301000 4.5282818
1.302000 4.5913924
1.303000 4.654621
1.304000 4.717965100000001
1.305000 4.7814216
1.306000 4.8449881
1.307000 4.9086619
1.308000 4.972440000000001
1.309000 5.0363194
1.310000 5.100297899999999
1.311000 5.164372200000001
1.312000 5.2285395999999995
1.313000 5.2927975
1.314000 5.3571428999999995
1.315000 5.4215729
1.316000 5.4860845
1.317000 5.5506751
1.318000 5.6153417
1.319000 5.6800812
1.320000 5.7448909
1.321000 5.8097679
1.322000 5.874709
1.323000 5.9397116
1.324000 6.0047723
1.325000 6.0698882
1.326000 6.1350565
1.327000 6.2002741
1.328000 6.2655374
1.329000 6.330843999999999
1.330000 6.396190799999999
1.331000 6.4615749000000005
1.332000 6.5269925
1.333000 6.5924414
1.334000 6.6579178
1.335000 6.7234188
1.336000 6.788941499999999
1.337000 6.854482000000001
1.338000 6.9200382000000005
1.339000 6.9856063
1.340000 7.0511825
1.341000 7.1167648
1.342000 7.1823493
1.343000 7.247933
1.344000 7.313512299999999
1.345000 7.3790848
1.346000 7.4446462
1.347000 7.510194200000001
1.348000 7.575725
1.349000 7.6412357
1.350000 7.7067226
1.351000 7.772182699999999
1.352000 7.8376129
1.353000 7.903009699999999
1.354000 7.9683699
1.355000 8.0336906
1.356000 8.098968099999999
1.357000 8.1641987
1.358000 8.2293801
1.359000 8.294507900000001
1.360000 8.3595797
1.361000 8.424591300000001
1.362000 8.489540199999999
1.363000 8.5544229
1.364000 8.6192355
1.365000 8.683975
1.366000 8.7486379
1.367000 8.813221
1.368000 8.8777207
1.369000 8.9421332
1.370000 9.006455500000001
1.371000 9.0706848
1.372000 9.1348164
1.373000 9.1988482
1.374000 9.262775600000001
1.375000 9.3265958
1.376000 9.390305699999999
1.377000 9.4539016
1.378000 9.5173799
1.379000 9.5807366
1.380000 9.643968899999999
1.381000 9.707073099999999
1.382000 9.7700462
1.383000 9.8328844
1.384000 9.895584
1.385000 9.958142
1.386000 10.02055
1.387000 10.08282
1.388000 10.14493
1.389000 10.20689
1.390000 10.26868
1.391000 10.33032
1.392000 10.391789999999999
1.393000 10.45308
1.394000 10.51421
1.395000 10.57516
1.396000 10.63593
1.397000 10.69651
1.398000 10.75691
1.399000 10.81712
1.400000 10.87714
1.401000 10.93696
1.402000 10.99657
1.403000 11.05599
1.404000 11.11519
1.405000 11.174190000000001
1.406000 11.23297
1.407000 11.29153
1.408000 11.34987
1.409000 11.40799
1.410000 11.46588
1.411000 11.52354
1.412000 11.58096
1.413000 11.63815
1.414000 11.69509
1.415000 11.75179
1.416000 11.80824
1.417000 11.86444
1.418000 11.92038
1.419000 11.97606
1.420000 12.03149
1.421000 12.08664
1.422000 12.14153
1.423000 12.19615
1.424000 12.25049
1.425000 12.30456
1.426000 12.35834
1.427000 12.41183
1.428000 12.46504
1.429000 12.51796
1.430000 12.570580000000001
1.431000 12.622900000000001
1.432000 12.67492
1.433000 12.72663
1.434000 12.778039999999999
1.435000 12.82914
1.436000 12.87992
1.437000 12.93038
1.438000 12.98052
1.439000 13.030330000000001
1.440000 13.07982
1.441000 13.12897
1.442000 13.17779
1.443000 13.226280000000001
1.444000 13.274420000000001
1.445000 13.322220000000002
1.446000 13.36967
1.447000 13.41677
1.448000 13.46352
1.449000 13.50991
1.450000 13.55594
1.451000 13.6016
1.452000 13.6469
1.453000 13.69183
1.454000 13.736390000000002
1.455000 13.78057
1.456000 13.82438
1.457000 13.867799999999999
1.458000 13.910839999999999
1.459000 13.953479999999999
1.460000 13.995740000000001
1.461000 14.03761
1.462000 14.07907
1.463000 14.120140000000001
1.464000 14.160809999999998
1.465000 14.20107
1.466000 14.240920000000001
1.467000 14.28035
1.468000 14.31938
1.469000 14.357990000000001
1.470000 14.39617
1.471000 14.43394
1.472000 14.47128
1.473000 14.508180000000001
1.474000 14.54466
1.475000 14.580699999999998
1.476000 14.616309999999999
1.477000 14.65148
1.478000 14.6862
1.479000 14.72048
1.480000 14.75431
1.481000 14.787690000000001
1.482000 14.82061
1.483000 14.853079999999999
1.484000 14.885090000000002
1.485000 14.916640000000001
1.486000 14.94773
1.487000 14.97835
1.488000 15.0085
1.489000 15.03818
1.490000 15.06738
1.491000 15.09611
1.492000 15.124360000000001
1.493000 15.15212
1.494000 15.179409999999999
1.495000 15.2062
1.496000 15.23251
1.497000 15.25832
1.498000 15.283640000000002
1.499000 15.30847
1.500000 15.33279
1.501000 15.356610000000002
1.502000 15.37993
1.503000 15.402740000000001
1.504000 15.42505
1.505000 15.44684
1.506000 15.468119999999999
1.507000 15.48889
1.508000 15.509129999999999
1.509000 15.52886
1.510000 15.54806
1.511000 15.566740000000001
1.512000 15.5849
1.513000 15.60252
1.514000 15.619620000000001
1.515000 15.63618
1.516000 15.65221
1.517000 15.66769
1.518000 15.68265
1.519000 15.697059999999999
1.520000 15.71092
1.521000 15.724250000000001
1.522000 15.73702
1.523000 15.74925
1.524000 15.76093
1.525000 15.772050000000002
1.526000 15.78262
1.527000 15.792639999999999
1.528000 15.8021
1.529000 15.81099
1.530000 15.81933
1.531000 15.8271
1.532000 15.834309999999999
1.533000 15.84096
1.534000 15.84703
1.535000 15.852540000000001
1.536000 15.857470000000001
1.537000 15.86183
1.538000 15.86562
1.539000 15.86883
1.540000 15.871469999999999
1.541000 15.87352
1.542000 15.87499
1.543000 15.87589
1.544000 15.876190000000001
1.545000 15.875919999999999
1.546000 15.875049999999998
1.547000 15.8736
1.548000 15.87156
1.549000 15.86893
1.550000 15.86571
1.551000 15.86189
1.552000 15.857479999999999
1.553000 15.85248
1.554000 15.84687
1.555000 15.840670000000001
1.556000 15.83387
1.557000 15.82646
1.558000 15.818460000000002
1.559000 15.80985
1.560000 15.80064
1.561000 15.79082
1.562000 15.7804
1.563000 15.769369999999999
1.564000 15.75773
1.565000 15.74548
1.566000 15.73263
1.567000 15.719159999999999
1.568000 15.705079999999999
1.569000 15.69039
1.570000 15.675089999999999
1.571000 15.65917
1.572000 15.64264
1.573000 15.6255
1.574000 15.60774
1.575000 15.58936
1.576000 15.570359999999999
1.577000 15.550749999999999
1.578000 15.530520000000001
1.579000 15.50967
1.580000 15.488199999999999
1.581000 15.46611
1.582000 15.443399999999999
1.583000 15.420069999999999
1.584000 15.39612
1.585000 15.371550000000001
1.586000 15.34636
1.587000 15.32054
1.588000 15.2941
1.589000 15.26703
1.590000 15.239340000000002
1.591000 15.211030000000001
1.592000 15.182100000000002
1.593000 15.15253
1.594000 15.12235
1.595000 15.09154
1.596000 15.060100000000002
1.597000 15.02804
1.598000 14.995349999999998
1.599000 14.962039999999998
1.600000 14.9281
1.601000 14.893529999999998
1.602000 14.85834
1.603000 14.82252
1.604000 14.786079999999998
1.605000 14.749010000000002
1.606000 14.71132
1.607000 14.673
1.608000 14.634059999999998
1.609000 14.594489999999999
1.610000 14.55429
1.611000 14.51347
1.612000 14.47203
1.613000 14.42997
1.614000 14.387279999999999
1.615000 14.34396
1.616000 14.30003
1.617000 14.25547
1.618000 14.21029
1.619000 14.164489999999999
1.620000 14.11807
1.621000 14.07103
1.622000 14.023369999999998
1.623000 13.975090000000002
1.624000 13.92619
1.625000 13.87668
1.626000 13.826540000000001
1.627000 13.775789999999999
1.628000 13.724430000000002
1.629000 13.67245
1.630000 13.61985
1.631000 13.56665
1.632000 13.51282
1.633000 13.458390000000001
1.634000 13.40335
1.635000 13.34769
1.636000 13.291430000000002
1.637000 13.23456
1.638000 13.17708
1.639000 13.11899
1.640000 13.0603
1.641000 13.001009999999999
1.642000 12.94111
1.643000 12.880600000000001
1.644000 12.8195
1.645000 12.7578
1.646000 12.695490000000001
1.647000 12.632589999999999
1.648000 12.569099999999999
1.649000 12.504999999999999
1.650000 12.44032
1.651000 12.37504
1.652000 12.30916
1.653000 12.2427
1.654000 12.175650000000001
1.655000 12.10802
1.656000 12.0398
1.657000 11.970989999999999
1.658000 11.9016
1.659000 11.83163
1.660000 11.76108
1.661000 11.68995
1.662000 11.61825
1.663000 11.54597
1.664000 11.47312
1.665000 11.39969
1.666000 11.3257
1.667000 11.25114
1.668000 11.17601
1.669000 11.10032
1.670000 11.02407
1.671000 10.94725
1.672000 10.86988
1.673000 10.79195
1.674000 10.71346
1.675000 10.63443
1.676000 10.55484
1.677000 10.4747
1.678000 10.39401
1.679000 10.31278
1.680000 10.23101
1.681000 10.14869
1.682000 10.06584
1.683000 9.9824503
1.684000 9.8985255
1.685000 9.8140679
1.686000 9.7290806
1.687000 9.6435651
1.688000 9.5575243
1.689000 9.470959800000001
1.690000 9.3838744
1.691000 9.2962697
1.692000 9.2081487
1.693000 9.1195136
1.694000 9.0303674
1.695000 8.9407124
1.696000 8.8505507
1.697000 8.7598845
1.698000 8.668717
1.699000 8.577050999999999
1.700000 8.4848888
1.701000 8.392232700000001
1.702000 8.2990855
1.703000 8.2054503
1.704000 8.1113294
1.705000 8.016725600000001
1.706000 7.9216421
1.707000 7.8260809
1.708000 7.7300459
1.709000 7.6335393
1.710000 7.5365633
1.711000 7.4391216
1.712000 7.3412172
1.713000 7.242852399999999
1.714000 7.1440301999999996
1.715000 7.0447542
1.716000 6.9450267
1.717000 6.844850600000001
1.718000 6.744229
1.719000 6.643165600000001
1.720000 6.541662700000001
1.721000 6.439723799999999
1.722000 6.3373514
1.723000 6.234549
1.724000 6.1313197
1.725000 6.0276669
1.726000 5.9235934
1.727000 5.8191024
1.728000 5.7141975
1.729000 5.6088816
1.730000 5.5031579
1.731000 5.39703
1.732000 5.2905012000000005
1.733000 5.1835746
1.734000 5.0762538
1.735000 4.9685422
1.736000 4.860443200000001
1.737000 4.7519606
1.738000 4.6430975
1.739000 4.5338579
1.740000 4.424244900000001
1.741000 4.3142624
1.742000 4.2039141
1.743000 4.0932033
1.744000 3.9821342000000004
1.745000 3.8707100000000003
1.746000 3.7589345000000005
1.747000 3.6468118
1.748000 3.5343452999999996
1.749000 3.4215391
1.750000 3.3083967999999997
1.751000 3.1949221999999997
1.752000 3.0811192000000003
1.753000 2.9669918
1.754000 2.8525438
1.755000 2.7377789999999997
1.756000 2.6227014
1.757000 2.5073148
1.758000 2.3916233
1.759000 2.2756306
1.760000 2.1593409
1.761000 2.0427579000000002
1.762000 1.9258857
1.763000 1.8087282999999998
1.764000 1.6912896
1.765000 1.5735736
1.766000 1.4555844
1.767000 1.3373260999999999
1.768000 1.2188028
1.769000 1.1000184
1.770000 0.9809771599999999
1.771000 0.8616831199999999
1.772000 0.74214046
1.773000 0.6223533800000001
1.774000 0.50232601
1.775000 0.38206262999999996
1.776000 0.26156742
1.777000 0.14084468
1.778000 0.019898695
1.779000 -0.10126623
1.780000 -0.22264577000000002
1.781000 -0.34423554
1.782000 -0.46603115999999994
1.783000 -0.58802818
1.784000 -0.71022217
1.785000 -0.83260871
1.786000 -0.9551833399999999
1.787000 -1.0779413999999998
1.788000 -1.2008785
1.789000 -1.3239901
1.790000 -1.4472716
1.791000 -1.5707183999999998
1.792000 -1.6943257
1.793000 -1.8180892
1.794000 -1.9420041
1.795000 -2.0660657
1.796000 -2.1902695
1.797000 -2.3146106
1.798000 -2.4390845000000003
1.799000 -2.5636863
1.800000 -2.6884113000000003
1.801000 -2.8132547
1.802000 -2.9382119
1.803000 -3.0632779
1.804000 -3.188448
1.805000 -3.3137176
1.806000 -3.4390818
1.807000 -3.5645355
1.808000 -3.690074
1.809000 -3.8156927
1.810000 -3.9413866
1.811000 -4.067150900000001
1.812000 -4.1929808
1.813000 -4.318871
1.814000 -4.4448171
1.815000 -4.5708138
1.816000 -4.6968568
1.817000 -4.8229408000000005
1.818000 -4.9490605
1.819000 -5.0752115
1.820000 -5.2013885
1.821000 -5.3275868
1.822000 -5.4538015
1.823000 -5.5800274
1.824000 -5.7062592
1.825000 -5.8324926
1.826000 -5.958721799999999
1.827000 -6.0849424
1.828000 -6.2111488999999995
1.829000 -6.3373365
1.830000 -6.4635001
1.831000 -6.5896346999999995
1.832000 -6.7157350000000005
1.833000 -6.8417959
1.834000 -6.967812800000001
1.835000 -7.0937797
1.836000 -7.219692299999999
1.837000 -7.3455453
1.838000 -7.471333400000001
1.839000 -7.597050800000001
1.840000 -7.7226929
1.841000 -7.8482546
1.842000 -7.9737306
1.843000 -8.0991156
1.844000 -8.2244046
1.845000 -8.3495922
1.846000 -8.474673300000001
1.847000 -8.5996427
1.848000 -8.724495000000001
1.849000 -8.8492252
1.850000 -8.973827199999999
1.851000 -9.0982966
1.852000 -9.2226274
1.853000 -9.3468152
1.854000 -9.470854
1.855000 -9.5947385
1.856000 -9.7184643
1.857000 -9.8420255
1.858000 -9.965416000000001
1.859000 -10.08863
1.860000 -10.21167
1.861000 -10.33452
1.862000 -10.45717
1.863000 -10.57964
1.864000 -10.70189
1.865000 -10.82395
1.866000 -10.945789999999999
1.867000 -11.067409999999999
1.868000 -11.18881
1.869000 -11.30998
1.870000 -11.430909999999999
1.871000 -11.55161
1.872000 -11.67206
1.873000 -11.79226
1.874000 -11.91221
1.875000 -12.03189
1.876000 -12.15131
1.877000 -12.27046
1.878000 -12.38933
1.879000 -12.50792
1.880000 -12.62622
1.881000 -12.74422
1.882000 -12.86193
1.883000 -12.97934
1.884000 -13.09643
1.885000 -13.21321
1.886000 -13.32968
1.887000 -13.44581
1.888000 -13.56162
1.889000 -13.67709
1.890000 -13.79222
1.891000 -13.907
1.892000 -14.021429999999999
1.893000 -14.135510000000002
1.894000 -14.249220000000001
1.895000 -14.362559999999998
1.896000 -14.475530000000001
1.897000 -14.58813
1.898000 -14.70034
1.899000 -14.812159999999999
1.900000 -14.92358
1.901000 -15.03461
1.902000 -15.14524
1.903000 -15.255450000000002
1.904000 -15.36525
1.905000 -15.474630000000001
1.906000 -15.58359
1.907000 -15.692110000000001
1.908000 -15.8002
1.909000 -15.90786
1.910000 -16.015060000000002
1.911000 -16.12181
1.912000 -16.22811
1.913000 -16.33395
1.914000 -16.43932
1.915000 -16.544220000000003
1.916000 -16.64864
1.917000 -16.752580000000002
1.918000 -16.85603
1.919000 -16.95899
1.920000 -17.06145
1.921000 -17.163410000000002
1.922000 -17.26487
1.923000 -17.36581
1.924000 -17.46623
1.925000 -17.566129999999998
1.926000 -17.6655
1.927000 -17.76434
1.928000 -17.86264
1.929000 -17.96039
1.930000 -18.057599999999997
1.931000 -18.15426
1.932000 -18.25036
1.933000 -18.34589
1.934000 -18.44086
1.935000 -18.53525
1.936000 -18.62907
1.937000 -18.7223
1.938000 -18.81495
1.939000 -18.90701
1.940000 -18.99847
1.941000 -19.08933
1.942000 -19.179579999999998
1.943000 -19.26922
1.944000 -19.358249999999998
1.945000 -19.446649999999998
1.946000 -19.53444
1.947000 -19.62159
1.948000 -19.70811
1.949000 -19.79399
1.950000 -19.87923
1.951000 -19.96382
1.952000 -20.04776
1.953000 -20.131050000000002
1.954000 -20.21367
1.955000 -20.29563
1.956000 -20.376920000000002
1.957000 -20.45753
1.958000 -20.53747
1.959000 -20.61673
1.960000 -20.69529
1.961000 -20.77317
1.962000 -20.850350000000002
1.963000 -20.92683
1.964000 -21.00261
1.965000 -21.07767
1.966000 -21.15203
1.967000 -21.22567
1.968000 -21.29859
1.969000 -21.37078
1.970000 -21.44224
1.971000 -21.51297
1.972000 -21.582970000000003
1.973000 -21.65222
1.974000 -21.72073
1.975000 -21.78848
1.976000 -21.85549
1.977000 -21.92174
1.978000 -21.98722
1.979000 -22.05195
1.980000 -22.1159
1.981000 -22.179080000000003
1.982000 -22.24149
1.983000 -22.30311
1.984000 -22.36396
1.985000 -22.42401
1.986000 -22.48328
1.987000 -22.54175
1.988000 -22.59943
1.989000 -22.656299999999998
1.990000 -22.71237
1.991000 -22.76763
1.992000 -22.82209
1.993000 -22.87572
1.994000 -22.92854
1.995000 -22.980539999999998
1.996000 -23.03171
1.997000 -23.08206
1.998000 -23.13157
1.999000 -23.18026
2.000000 -23.228099999999998
2.001000 -23.275109999999998
2.002000 -23.32128
2.003000 -23.366600000000002
2.004000 -23.411070000000002
2.005000 -23.45469
2.006000 -23.49745
2.007000 -23.539360000000002
2.008000 -23.58041
2.009000 -23.6206
2.010000 -23.65992
2.011000 -23.69838
2.012000 -23.73596
2.013000 -23.77267
2.014000 -23.80851
2.015000 -23.84346
2.016000 -23.87754
2.017000 -23.91074
2.018000 -23.94304
2.019000 -23.97446
2.020000 -24.005000000000003
2.021000 -24.03463
2.022000 -24.063380000000002
2.023000 -24.09123
2.024000 -24.11818
2.025000 -24.14423
2.026000 -24.16937
2.027000 -24.19361
2.028000 -24.21695
2.029000 -24.239369999999997
2.030000 -24.26089
2.031000 -24.2815
2.032000 -24.301190000000002
2.033000 -24.31996
2.034000 -24.33782
2.035000 -24.35476
2.036000 -24.37078
2.037000 -24.38588
2.038000 -24.40006
2.039000 -24.41331
2.040000 -24.42563
2.041000 -24.43703
2.042000 -24.44751
2.043000 -24.45705
2.044000 -24.46566
2.045000 -24.47334
2.046000 -24.480089999999997
2.047000 -24.48591
2.048000 -24.49079
2.049000 -24.49474
2.050000 -24.49775
2.051000 -24.49982
2.052000 -24.50095
2.053000 -24.50115
2.054000 -24.50041
2.055000 -24.49873
2.056000 -24.496100000000002
2.057000 -24.492539999999998
2.058000 -24.48803
2.059000 -24.482580000000002
2.060000 -24.47619
2.061000 -24.46886
2.062000 -24.46058
2.063000 -24.45136
2.064000 -24.4412
2.065000 -24.43009
2.066000 -24.418039999999998
2.067000 -24.40504
2.068000 -24.391099999999998
2.069000 -24.37621
2.070000 -24.360390000000002
2.071000 -24.343609999999998
2.072000 -24.3259
2.073000 -24.30724
2.074000 -24.28764
2.075000 -24.2671
2.076000 -24.24561
2.077000 -24.22319
2.078000 -24.19982
2.079000 -24.17552
2.080000 -24.15028
2.081000 -24.124100000000002
2.082000 -24.096980000000002
2.083000 -24.06892
2.084000 -24.03994
2.085000 -24.01001
2.086000 -23.97916
2.087000 -23.94737
2.088000 -23.91465
2.089000 -23.881
2.090000 -23.846429999999998
2.091000 -23.81092
2.092000 -23.77449
2.093000 -23.73714
2.094000 -23.69887
2.095000 -23.65967
2.096000 -23.61955
2.097000 -23.57852
2.098000 -23.53657
2.099000 -23.49371
2.100000 -23.44993
2.101000 -23.40524
2.102000 -23.359640000000002
2.103000 -23.31313
2.104000 -23.26572
2.105000 -23.21741
2.106000 -23.16819
2.107000 -23.11808
2.108000 -23.06706
2.109000 -23.015150000000002
2.110000 -22.96235
2.111000 -22.90866
2.112000 -22.85408
2.113000 -22.79862
2.114000 -22.74227
2.115000 -22.68504
2.116000 -22.62694
2.117000 -22.56796
2.118000 -22.5081
2.119000 -22.44738
2.120000 -22.38579
2.121000 -22.323339999999998
2.122000 -22.26003
2.123000 -22.19586
2.124000 -22.130830000000003
2.125000 -22.06495
2.126000 -21.99823
2.127000 -21.93066
2.128000 -21.86225
2.129000 -21.793000000000003
2.130000 -21.722910000000002
2.131000 -21.651999999999997
2.132000 -21.58025
2.133000 -21.50768
2.134000 -21.4343
2.135000 -21.36009
2.136000 -21.28507
2.137000 -21.20923
2.138000 -21.1326
2.139000 -21.05516
2.140000 -20.97692
2.141000 -20.89788
2.142000 -20.81806
2.143000 -20.73745
2.144000 -20.65606
2.145000 -20.57389
2.146000 -20.490949999999998
2.147000 -20.407230000000002
2.148000 -20.32275
2.149000 -20.23752
2.150000 -20.15152
2.151000 -20.064770000000003
2.152000 -19.97727
2.153000 -19.889039999999998
2.154000 -19.80006
2.155000 -19.71035
2.156000 -19.6199
2.157000 -19.52874
2.158000 -19.43685
2.159000 -19.34425
2.160000 -19.25094
2.161000 -19.15692
2.162000 -19.0622
2.163000 -18.96679
2.164000 -18.87069
2.165000 -18.773899999999998
2.166000 -18.67643
2.167000 -18.57829
2.168000 -18.47947
2.169000 -18.37999
2.170000 -18.27985
2.171000 -18.17906
2.172000 -18.07762
2.173000 -17.975540000000002
2.174000 -17.87282
2.175000 -17.769460000000002
2.176000 -17.66548
2.177000 -17.56088
2.178000 -17.45566
2.179000 -17.34984
2.180000 -17.2434
2.181000 -17.136380000000003
2.182000 -17.028750000000002
2.183000 -16.92054
2.184000 -16.81175
2.185000 -16.70239
2.186000 -16.59246
2.187000 -16.48196
2.188000 -16.37091
2.189000 -16.2593
2.190000 -16.14715
2.191000 -16.03446
2.192000 -15.921240000000001
2.193000 -15.80749
2.194000 -15.69322
2.195000 -15.578439999999999
2.196000 -15.46315
2.197000 -15.34735
2.198000 -15.23106
2.199000 -15.11429
2.200000 -14.99702
2.201000 -14.879290000000001
2.202000 -14.761079999999998
2.203000 -14.64241
2.204000 -14.52328
2.205000 -14.4037
2.206000 -14.283680000000002
2.207000 -14.16322
2.208000 -14.04233
2.209000 -13.92102
2.210000 -13.799290000000001
2.211000 -13.67715
2.212000 -13.5546
2.213000 -13.43166
2.214000 -13.308329999999998
2.215000 -13.184619999999999
2.216000 -13.06053
2.217000 -12.936069999999999
2.218000 -12.811239999999998
2.219000 -12.686069999999999
2.220000 -12.560540000000001
2.221000 -12.43467
2.222000 -12.30847
2.223000 -12.181939999999999
2.224000 -12.05509
2.225000 -11.92793
2.226000 -11.80046
2.227000 -11.67269
2.228000 -11.54463
2.229000 -11.41629
2.230000 -11.287659999999999
2.231000 -11.15877
2.232000 -11.02961
2.233000 -10.90019
2.234000 -10.77052
2.235000 -10.64062
2.236000 -10.51047
2.237000 -10.3801
2.238000 -10.249500000000001
2.239000 -10.1187
2.240000 -9.9876828
2.241000 -9.8564692
2.242000 -9.7250633
2.243000 -9.5934726
2.244000 -9.4617046
2.245000 -9.329766000000001
2.246000 -9.1976643
2.247000 -9.0654075
2.248000 -8.933002499999999
2.249000 -8.8004567
2.250000 -8.6677775
2.251000 -8.534972400000001
2.252000 -8.402048800000001
2.253000 -8.269014199999999
2.254000 -8.1358768
2.255000 -8.002643299999999
2.256000 -7.8693211
2.257000 -7.7359177
2.258000 -7.6024413
2.259000 -7.4688986
2.260000 -7.335297000000001
2.261000 -7.2016447999999995
2.262000 -7.0679486
2.263000 -6.9342166
2.264000 -6.800455599999999
2.265000 -6.6666737000000005
2.266000 -6.5328777
2.267000 -6.3990749
2.268000 -6.2652737
2.269000 -6.1314806
2.270000 -5.9977032
2.271000 -5.8639489000000005
2.272000 -5.7302251
2.273000 -5.5965394
2.274000 -5.4628991000000005
2.275000 -5.3293113000000005
2.276000 -5.1957835
2.277000 -5.0623230999999995
2.278000 -4.9289372
2.279000 -4.7956332999999995
2.280000 -4.6624184
2.281000 -4.5293
2.282000 -4.3962855
2.283000 -4.263382
2.284000 -4.130597
2.285000 -3.997938
2.286000 -3.8654119000000002
2.287000 -3.7330259
2.288000 -3.6007874
2.289000 -3.4687039000000004
2.290000 -3.3367823999999997
2.291000 -3.20503
2.292000 -3.0734543
2.293000 -2.9420622
2.294000 -2.810861
2.295000 -2.679858
2.296000 -2.5490602
2.297000 -2.418475
2.298000 -2.2881094
2.299000 -2.1579705000000002
2.300000 -2.0280654
2.301000 -1.898401
2.302000 -1.7689845999999998
2.303000 -1.6398232
2.304000 -1.5109239
2.305000 -1.3822936
2.306000 -1.2539392999999999
2.307000 -1.1258679
2.308000 -0.9980864799999999
2.309000 -0.87060183
2.310000 -0.74342084
2.311000 -0.6165503999999999
2.312000 -0.48999735
2.313000 -0.36376854000000003
2.314000 -0.23787078
2.315000 -0.11231079000000001
2.316000 0.012904666
2.317000 0.13776885
2.318000 0.26227508
2.319000 0.3864167
2.320000 0.51018703
2.321000 0.63357949
2.322000 0.75658746
2.323000 0.87920437
2.324000 1.0014238
2.325000 1.1232391
2.326000 1.2446439
2.327000 1.3656317
2.328000 1.4861962
2.329000 1.6063307999999998
2.330000 1.7260293999999998
2.331000 1.8452857
2.332000 1.9640932
2.333000 2.0824458
2.334000 2.2003375
2.335000 2.3177618
2.336000 2.4347128
2.337000 2.5511844
2.338000 2.6671706
2.339000 2.7826652
2.340000 2.8976623
2.341000 3.0121561000000003
2.342000 3.1261406999999997
2.343000 3.23961
2.344000 3.3525586000000005
2.345000 3.4649804
2.346000 3.5768699
2.347000 3.6882214
2.348000 3.7990291000000003
2.349000 3.9092876
2.350000 4.0189911
2.351000 4.1281343
2.352000 4.2367112
2.353000 4.3447167
2.354000 4.4521455
2.355000 4.558992
2.356000 4.6652507000000005
2.357000 4.7709163
2.358000 4.8759837
2.359000 4.9804475
2.360000 5.0843026
2.361000 5.1875439000000005
2.362000 5.2901659
2.363000 5.3921636
2.364000 5.4935321
2.365000 5.5942662
2.366000 5.694361
2.367000 5.793811799999999
2.368000 5.8926134999999995
2.369000 5.9907615
2.370000 6.0882505
2.371000 6.185076
2.372000 6.281233599999999
2.373000 6.376718
2.374000 6.4715251
2.375000 6.565650600000001
2.376000 6.659089
2.377000 6.7518367999999995
2.378000 6.8438894999999995
2.379000 6.9352426
2.380000 7.0258915
2.381000 7.115831999999999
2.382000 7.205060100000001
2.383000 7.2935715
2.384000 7.381361699999999
2.385000 7.468427
2.386000 7.5547636
2.387000 7.640367
2.388000 7.7252336
2.389000 7.8093596000000005
2.390000 7.8927413
2.391000 7.9753742
2.392000 8.057255300000001
2.393000 8.1383809
2.394000 8.2187466
2.395000 8.298349400000001
2.396000 8.3771862
2.397000 8.4552534
2.398000 8.5325472
2.399000 8.609064700000001
2.400000 8.684802099999999
2.401000 8.7597564
2.402000 8.833924699999999
2.403000 8.9073032
2.404000 8.9798898
2.405000 9.051680600000001
2.406000 9.1226734
2.407000 9.1928653
2.408000 9.2622526
2.409000 9.330833700000001
2.410000 9.3986049
2.411000 9.465564
2.412000 9.531708799999999
2.413000 9.5970362
2.414000 9.6615434
2.415000 9.725228
2.416000 9.7880878
2.417000 9.8501205
2.418000 9.9113241
2.419000 9.9716961
2.420000 10.031229999999999
2.421000 10.08994
2.422000 10.1478
2.423000 10.20482
2.424000 10.261000000000001
2.425000 10.31634
2.426000 10.37083
2.427000 10.42447
2.428000 10.47726
2.429000 10.5292
2.430000 10.58029
2.431000 10.63052
2.432000 10.67989
2.433000 10.7284
2.434000 10.77606
2.435000 10.82285
2.436000 10.86879
2.437000 10.91385
2.438000 10.95805
2.439000 11.00139
2.440000 11.04386
2.441000 11.08546
2.442000 11.12619
2.443000 11.16605
2.444000 11.20504
2.445000 11.24315
2.446000 11.2804
2.447000 11.31677
2.448000 11.35226
2.449000 11.38689
2.450000 11.42064
2.451000 11.45351
2.452000 11.48551
2.453000 11.51663
2.454000 11.54687
2.455000 11.57624
2.456000 11.60474
2.457000 11.632349999999999
2.458000 11.659089999999999
2.459000 11.68496
2.460000 11.709940000000001
2.461000 11.73406
2.462000 11.75729
2.463000 11.77965
2.464000 11.80113
2.465000 11.82174
2.466000 11.84148
2.467000 11.86033
2.468000 11.87832
2.469000 11.89543
2.470000 11.91166
2.471000 11.92703
2.472000 11.94152
2.473000 11.95514
2.474000 11.967880000000001
2.475000 11.97976
2.476000 11.990770000000001
2.477000 12.00091
2.478000 12.01018
2.479000 12.01859
2.480000 12.02613
2.481000 12.03281
2.482000 12.03863
2.483000 12.04358
2.484000 12.04767
2.485000 12.05091
2.486000 12.053279999999999
2.487000 12.05481
2.488000 12.05547
2.489000 12.055290000000001
2.490000 12.05426
2.491000 12.05237
2.492000 12.04964
2.493000 12.04607
2.494000 12.041649999999999
2.495000 12.036389999999999
2.496000 12.030299999999999
2.497000 12.02336
2.498000 12.0156
2.499000 12.007
2.500000 11.99757
2.501000 11.987309999999999
2.502000 11.976230000000001
2.503000 11.964329999999999
2.504000 11.95161
2.505000 11.93807
2.506000 11.92371
2.507000 11.90855
2.508000 11.89257
2.509000 11.87579
2.510000 11.85821
2.511000 11.83982
2.512000 11.820640000000001
2.513000 11.80066
2.514000 11.7799
2.515000 11.75834
2.516000 11.736
2.517000 11.71287
2.518000 11.68897
2.519000 11.66429
2.520000 11.63883
2.521000 11.61261
2.522000 11.58562
2.523000 11.557870000000001
2.524000 11.52936
2.525000 11.5001
2.526000 11.470080000000001
2.527000 11.43932
2.528000 11.40781
2.529000 11.37556
2.530000 11.34257
2.531000 11.30886
2.532000 11.27441
2.533000 11.23923
2.534000 11.20334
2.535000 11.16673
2.536000 11.1294
2.537000 11.091370000000001
2.538000 11.052629999999999
2.539000 11.01319
2.540000 10.97306
2.541000 10.93223
2.542000 10.89072
2.543000 10.84853
2.544000 10.80566
2.545000 10.76211
2.546000 10.7179
2.547000 10.67302
2.548000 10.62749
2.549000 10.5813
2.550000 10.53446
2.551000 10.48697
2.552000 10.438849999999999
2.553000 10.390099999999999
2.554000 10.34071
2.555000 10.2907
2.556000 10.24008
2.557000 10.18884
2.558000 10.136989999999999
2.559000 10.08454
2.560000 10.03149
2.561000 9.977848100000001
2.562000 9.9236205
2.563000 9.868811800000001
2.564000 9.8134272
2.565000 9.757471800000001
2.566000 9.700951700000001
2.567000 9.6438728
2.568000 9.5862404
2.569000 9.5280595
2.570000 9.469337
2.571000 9.4100781
2.572000 9.3502887
2.573000 9.289973999999999
2.574000 9.2291407
2.575000 9.1677941
2.576000 9.1059409
2.577000 9.043586300000001
2.578000 8.9807369
2.579000 8.917398799999999
2.580000 8.8535778
2.581000 8.7892808
2.582000 8.7245136
2.583000 8.6592823
2.584000 8.5935935
2.585000 8.527453999999999
2.586000 8.4608696
2.587000 8.3938472
2.588000 8.3263926
2.589000 8.2585126
2.590000 8.1902146
2.591000 8.1215046
2.592000 8.0523893
2.593000 7.982874700000001
2.594000 7.9129681
2.595000 7.8426763
2.596000 7.772006800000001
2.597000 7.7009656
2.598000 7.629559199999999
2.599000 7.5577952
2.600000 7.4856803
2.601000 7.4132219
2.602000 7.340426699999999
2.603000 7.267301499999999
2.604000 7.1938537
2.605000 7.120089999999999
2.606000 7.0460177999999996
2.607000 6.9716446
2.608000 6.8969771
2.609000 6.822022799999999
2.610000 6.7467891
2.611000 6.6712834
2.612000 6.5955132
2.613000 6.5194852999999995
2.614000 6.4432077
2.615000 6.366688
2.616000 6.2899329
2.617000 6.2129505
2.618000 6.135748700000001
2.619000 6.0583346
2.620000 5.9807159
2.621000 5.9029005
2.622000 5.8248959000000005
2.623000 5.7467099
2.624000 5.6683503
2.625000 5.5898249
2.626000 5.5111416
2.627000 5.4323077
2.628000 5.3533316
2.629000 5.2742206
2.630000 5.1949829
2.631000 5.1156264
2.632000 5.036159199999999
2.633000 4.9565889
2.634000 4.8769236000000005
2.635000 4.7971711
2.636000 4.7173396
2.637000 4.6374369
2.638000 4.5574713000000004
2.639000 4.4774506
2.640000 4.397383
2.641000 4.3172766000000005
2.642000 4.2371392
2.643000 4.1569795
2.644000 4.0768053
2.645000 3.9966248
2.646000 3.9164461
2.647000 3.8362775
2.648000 3.7561275
2.649000 3.6760040000000003
2.650000 3.5959154
2.651000 3.5158698000000004
2.652000 3.4358758000000003
2.653000 3.3559415
2.654000 3.2760754000000003
2.655000 3.196286
2.656000 3.1165814
2.657000 3.0369701
2.658000 2.9574607
2.659000 2.8780613
2.660000 2.7987808
2.661000 2.7196273
2.662000 2.6406094
2.663000 2.5617357
2.664000 2.4830148
2.665000 2.4044551000000003
2.666000 2.3260651
2.667000 2.2478534000000003
2.668000 2.1698287
2.669000 2.0919994
2.670000 2.014374
2.671000 1.9369612
2.672000 1.8597696000000001
2.673000 1.7828077000000002
2.674000 1.7060841
2.675000 1.6296072000000001
2.676000 1.5533858
2.677000 1.4774284
2.678000 1.4017437000000001
2.679000 1.3263401
2.680000 1.2512261
2.681000 1.1764104
2.682000 1.1019016
2.683000 1.0277081000000001
2.684000 0.9538386
2.685000 0.88030156
2.686000 0.80710556
2.687000 0.73425919
2.688000 0.66177095
2.689000 0.58964938
2.690000 0.51790294
2.691000 0.44654021
2.692000 0.37556965999999997
2.693000 0.30499974
2.694000 0.23483891999999998
2.695000 0.16509565
2.696000 0.09577836
2.697000 0.026895505
2.698000 -0.041544507
2.699000 -0.10953328999999999
2.700000 -0.17706244999999998
2.701000 -0.24412361
2.702000 -0.31070837
2.703000 -0.37680841000000004
2.704000 -0.44241538
2.705000 -0.50752093
2.706000 -0.57211672
2.707000 -0.63619441
2.708000 -0.69974572
2.709000 -0.7627622700000001
2.710000 -0.8252358099999999
2.711000 -0.8871579500000001
2.712000 -0.94852047
2.713000 -1.0093151999999999
2.714000 -1.0695336
2.715000 -1.1291677
2.716000 -1.1882091
2.717000 -1.2466496
2.718000 -1.304481
2.719000 -1.3616951
2.720000 -1.4182838999999998
2.721000 -1.4742389999999999
2.722000 -1.5295526
2.723000 -1.5842163999999999
2.724000 -1.6382225
2.725000 -1.6915629
2.726000 -1.7442295
2.727000 -1.7962147000000002
2.728000 -1.8475102
2.729000 -1.8981086
2.730000 -1.9480018000000001
2.731000 -1.9971821
2.732000 -2.045642
2.733000 -2.0933738
2.734000 -2.1403696
2.735000 -2.1866223000000002
2.736000 -2.2321241
2.737000 -2.2768676
2.738000 -2.3208455999999997
2.739000 -2.3640505999999997
2.740000 -2.4064753000000003
2.741000 -2.4481125
2.742000 -2.4889549
2.743000 -2.5289953
2.744000 -2.5682267000000003
2.745000 -2.6066420999999997
2.746000 -2.6442342
2.747000 -2.6809962
2.748000 -2.7169213
2.749000 -2.7520023
2.750000 -2.7862325
2.751000 -2.819605
2.752000 -2.8521129999999997
2.753000 -2.8837498
2.754000 -2.9145088
2.755000 -2.9443832
2.756000 -2.9733663
2.757000 -3.0014517
2.758000 -3.0286325
2.759000 -3.0549025
2.760000 -3.0802552
2.761000 -3.1046841
2.762000 -3.1281828999999997
2.763000 -3.1507451
2.764000 -3.1723648
2.765000 -3.1930357
2.766000 -3.2127514
2.767000 -3.2315064
2.768000 -3.2492943000000003
2.769000 -3.2661092000000003
2.770000 -3.281945
2.771000 -3.2967966
2.772000 -3.3106576999999997
2.773000 -3.323523
2.774000 -3.3353869
2.775000 -3.3462438999999997
2.776000 -3.3560883
2.777000 -3.3649154
2.778000 -3.3727199
2.779000 -3.3794961999999997
2.780000 -3.3852398
2.781000 -3.3899456000000003
2.782000 -3.3936083
2.783000 -3.3962235
2.784000 -3.3977866000000003
2.785000 -3.3982929000000004
2.786000 -3.3977378000000003
2.787000 -3.3961169
2.788000 -3.3934258
2.789000 -3.3896599
2.790000 -3.3848152
2.791000 -3.3788878
2.792000 -3.3718735
2.793000 -3.3637684
2.794000 -3.3545684
2.795000 -3.3442698
2.796000 -3.332869
2.797000 -3.3203624
2.798000 -3.3067461
2.799000 -3.2920171
2.800000 -3.2761715
2.801000 -3.2592062
2.802000 -3.2411179999999997
2.803000 -3.2219037
2.804000 -3.2015599
2.805000 -3.180084
2.806000 -3.1574730000000004
2.807000 -3.1337239
2.808000 -3.1088340999999997
2.809000 -3.0828008000000002
2.810000 -3.0556217
2.811000 -3.0272940000000004
2.812000 -2.9978154
2.813000 -2.9671837
2.814000 -2.9353967
2.815000 -2.9024523
2.816000 -2.8683484
2.817000 -2.8330833
2.818000 -2.7966550999999997
2.819000 -2.7590623
2.820000 -2.7203033000000003
2.821000 -2.6803765
2.822000 -2.6392808
2.823000 -2.5970150000000003
2.824000 -2.5535779
2.825000 -2.5089685
2.826000 -2.4631862
2.827000 -2.41623
2.828000 -2.3680994
2.829000 -2.3187939
2.830000 -2.2683131
2.831000 -2.2166567
2.832000 -2.1638246
2.833000 -2.1098167
2.834000 -2.0546332
2.835000 -1.9982742000000002
2.836000 -1.9407401000000002
2.837000 -1.8820312
2.838000 -1.8221483
2.839000 -1.7610917
2.840000 -1.6988626
2.841000 -1.6354616999999998
2.842000 -1.5708898999999998
2.843000 -1.5051485
2.844000 -1.4382387
2.845000 -1.3701618
2.846000 -1.3009191999999998
2.847000 -1.2305127
2.848000 -1.1589437
2.849000 -1.0862142
2.850000 -1.012326
2.851000 -0.93728118
2.852000 -0.86108176
2.853000 -0.7837300199999999
2.854000 -0.70522833
2.855000 -0.62557915
2.856000 -0.5447851
2.857000 -0.46284883
2.858000 -0.37977316
2.859000 -0.29556104
2.860000 -0.21021552000000002
2.861000 -0.1237398
2.862000 -0.036137161
2.863000 0.052588934000000004
2.864000 0.14243493
2.865000 0.23339714
2.866000 0.32547172
2.867000 0.41865473999999997
2.868000 0.51294207
2.869000 0.60832952
2.870000 0.70481277
2.871000 0.8023873000000001
2.872000 0.90104854
2.873000 1.0007917
2.874000 1.1016119
2.875000 1.2035042
2.876000 1.3064635
2.877000 1.4104845
2.878000 1.5155618
2.879000 1.6216898
2.880000 1.7288630999999999
2.881000 1.8370757000000002
2.882000 1.9463219
2.883000 2.0565957
2.884000 2.1678908
2.885000 2.280201
2.886000 2.3935201
2.887000 2.5078414
2.888000 2.6231585
2.889000 2.7394645
2.890000 2.8567526
2.891000 2.9750159000000003
2.892000 3.094247
2.893000 3.214439
2.894000 3.3355843000000003
2.895000 3.4576755
2.896000 3.5807051
2.897000 3.7046649
2.898000 3.8295474000000005
2.899000 3.9553448999999996
2.900000 4.0820487000000005
2.901000 4.2096511
2.902000 4.338143400000001
2.903000 4.4675171
2.904000 4.5977637
2.905000 4.7288746
2.906000 4.8608407
2.907000 4.9936529
2.908000 5.1273022
2.909000 5.261779600000001
2.910000 5.3970754
2.911000 5.53318
2.912000 5.6700841
2.913000 5.8077775
2.914000 5.9462506
2.915000 6.0854934
2.916000 6.2254958
2.917000 6.3662469
2.918000 6.507737199999999
2.919000 6.6499561
2.920000 6.7928925
2.921000 6.936536
2.922000 7.080875300000001
2.923000 7.2259001000000005
2.924000 7.3715991999999995
2.925000 7.517961400000001
2.926000 7.6649748
2.927000 7.8126289
2.928000 7.960911800000001
2.929000 8.1098124
2.930000 8.259318
2.931000 8.409417399999999
2.932000 8.5600995
2.933000 8.7113507
2.934000 8.86316
2.935000 9.0155147
2.936000 9.1684029
2.937000 9.3218118
2.938000 9.4757289
2.939000 9.6301414
2.940000 9.7850367
2.941000 9.9404022
2.942000 10.09622
2.943000 10.25249
2.944000 10.40919
2.945000 10.5663
2.946000 10.72382
2.947000 10.881730000000001
2.948000 11.04001
2.949000 11.19866
2.950000 11.35766
2.951000 11.517
2.952000 11.676649999999999
2.953000 11.83661
2.954000 11.99687
2.955000 12.1574
2.956000 12.3182
2.957000 12.47925
2.958000 12.64053
2.959000 12.80204
2.960000 12.96375
2.961000 13.12565
2.962000 13.28773
2.963000 13.44997
2.964000 13.612350000000001
2.965000 13.77487
2.966000 13.9375
2.967000 14.10023
2.968000 14.26305
2.969000 14.42594
2.970000 14.588880000000001
2.971000 14.75186
2.972000 14.91486
2.973000 15.077869999999999
2.974000 15.240860000000001
2.975000 15.403839999999999
2.976000 15.56677
2.977000 15.72964
2.978000 15.89245
2.979000 16.055159999999997
2.980000 16.21777
2.981000 16.38025
2.982000 16.5426
2.983000 16.7048
2.984000 16.86682
2.985000 17.028660000000002
2.986000 17.19029
2.987000 17.3517
2.988000 17.51288
2.989000 17.6738
2.990000 17.83446
2.991000 17.99482
2.992000 18.15489
2.993000 18.31463
2.994000 18.47404
2.995000 18.63309
2.996000 18.79178
2.997000 18.95007
2.998000 19.10796
2.999000 19.26543
3.000000 19.42247
3.001000 19.57904
3.002000 19.73515
3.003000 19.89076
3.004000 20.04587
3.005000 20.20045
3.006000 20.35449
3.007000 20.50798
3.008000 20.660890000000002
3.009000 20.813200000000002
3.010000 20.9649
3.011000 21.11598
3.012000 21.26641
3.013000 21.41618
3.014000 21.56526
3.015000 21.71365
3.016000 21.861330000000002
3.017000 22.00827
3.018000 22.15445
3.019000 22.299879999999998
3.020000 22.44451
3.021000 22.58835
3.022000 22.731360000000002
3.023000 22.87353
3.024000 23.01485
3.025000 23.1553
3.026000 23.29486
3.027000 23.43351
3.028000 23.57123
3.029000 23.708019999999998
3.030000 23.84384
3.031000 23.97869
3.032000 24.11254
3.033000 24.24539
3.034000 24.3772
3.035000 24.50797
3.036000 24.63768
3.037000 24.76631
3.038000 24.89384
3.039000 25.02026
3.040000 25.14555
3.041000 25.26969
3.042000 25.39267
3.043000 25.51447
3.044000 25.63507
3.045000 25.754450000000002
3.046000 25.87261
3.047000 25.98952
3.048000 26.10517
3.049000 26.219530000000002
3.050000 26.3326
3.051000 26.44435
3.052000 26.55477
3.053000 26.66385
3.054000 26.77156
3.055000 26.8779
3.056000 26.982840000000003
3.057000 27.08637
3.058000 27.18847
3.059000 27.28913
3.060000 27.38833
3.061000 27.486060000000002
3.062000 27.582289999999997
3.063000 27.677020000000002
3.064000 27.770220000000002
3.065000 27.86189
3.066000 27.951999999999998
3.067000 28.040549999999996
3.068000 28.12751
3.069000 28.212880000000002
3.070000 28.29663
3.071000 28.378750000000004
3.072000 28.459220000000002
3.073000 28.53804
3.074000 28.615190000000002
3.075000 28.69065
3.076000 28.76441
3.077000 28.836450000000003
3.078000 28.90676
3.079000 28.97532
3.080000 29.04213
3.081000 29.10717
3.082000 29.170410000000004
3.083000 29.231859999999998
3.084000 29.2915
3.085000 29.34931
3.086000 29.40528
3.087000 29.459400000000002
3.088000 29.51165
3.089000 29.56202
3.090000 29.610500000000002
3.091000 29.65707
3.092000 29.701729999999998
3.093000 29.74445
3.094000 29.785230000000002
3.095000 29.824060000000003
3.096000 29.86092
3.097000 29.8958
3.098000 29.928690000000003
3.099000 29.959580000000003
3.100000 29.98845
3.101000 30.0153
3.102000 30.0401
3.103000 30.06286
3.104000 30.08356
3.105000 30.1022
3.106000 30.11875
3.107000 30.13321
3.108000 30.14557
3.109000 30.15582
3.110000 30.16394
3.111000 30.16994
3.112000 30.17379
3.113000 30.1755
3.114000 30.175039999999996
3.115000 30.17242
3.116000 30.16762
3.117000 30.160629999999998
3.118000 30.15144
3.119000 30.140060000000002
3.120000 30.126459999999998
3.121000 30.11064
3.122000 30.09259
3.123000 30.072300000000002
3.124000 30.04977
3.125000 30.024990000000003
3.126000 29.99795
3.127000 29.968650000000004
3.128000 29.93706
3.129000 29.903200000000002
3.130000 29.867060000000002
3.131000 29.82861
3.132000 29.787869999999998
3.133000 29.74483
3.134000 29.69947
3.135000 29.65179
3.136000 29.60179
3.137000 29.54946
3.138000 29.494799999999998
3.139000 29.437799999999996
3.140000 29.37846
3.141000 29.31676
3.142000 29.25272
3.143000 29.18631
3.144000 29.117549999999998
3.145000 29.04642
3.146000 28.97293
3.147000 28.897060000000003
3.148000 28.818820000000002
3.149000 28.738190000000003
3.150000 28.65519
3.151000 28.56981
3.152000 28.482039999999998
3.153000 28.391880000000004
3.154000 28.29933
3.155000 28.20439
3.156000 28.10706
3.157000 28.007330000000003
3.158000 27.905210000000004
3.159000 27.8007
3.160000 27.69378
3.161000 27.58447
3.162000 27.47276
3.163000 27.35865
3.164000 27.24214
3.165000 27.12324
3.166000 27.00194
3.167000 26.878239999999998
3.168000 26.75214
3.169000 26.623659999999997
3.170000 26.49278
3.171000 26.359500000000004
3.172000 26.22384
3.173000 26.085789999999996
3.174000 25.94536
3.175000 25.80254
3.176000 25.65734
3.177000 25.50977
3.178000 25.35982
3.179000 25.2075
3.180000 25.052809999999997
3.181000 24.89575
3.182000 24.736340000000002
3.183000 24.57457
3.184000 24.41045
3.185000 24.24399
3.186000 24.07518
3.187000 23.90404
3.188000 23.73056
3.189000 23.554759999999998
3.190000 23.376630000000002
3.191000 23.1962
3.192000 23.01345
3.193000 22.8284
3.194000 22.64106
3.195000 22.45143
3.196000 22.25951
3.197000 22.06532
3.198000 21.86887
3.199000 21.67015
3.200000 21.469179999999998
3.201000 21.26597
3.202000 21.06052
3.203000 20.85284
3.204000 20.64295
3.205000 20.43084
3.206000 20.21654
3.207000 20.00004
3.208000 19.781370000000003
3.209000 19.56052
3.210000 19.337509999999998
3.211000 19.11234
3.212000 18.88504
3.213000 18.6556
3.214000 18.42405
3.215000 18.19039
3.216000 17.95462
3.217000 17.71678
3.218000 17.47685
3.219000 17.23487
3.220000 16.990830000000003
3.221000 16.74476
3.222000 16.49666
3.223000 16.246550000000003
3.224000 15.994430000000001
3.225000 15.74033
3.226000 15.484259999999999
3.227000 15.226219999999998
3.228000 14.96624
3.229000 14.704320000000001
3.230000 14.44048
3.231000 14.17474
3.232000 13.9071
3.233000 13.63759
3.234000 13.36622
3.235000 13.09301
3.236000 12.817960000000001
3.237000 12.541089999999999
3.238000 12.26243
3.239000 11.98198
3.240000 11.69976
3.241000 11.415790000000001
3.242000 11.130080000000001
3.243000 10.84266
3.244000 10.55353
3.245000 10.26272
3.246000 9.970235800000001
3.247000 9.6761033
3.248000 9.380337599999999
3.249000 9.0829559
3.250000 8.7839767
3.251000 8.4834181
3.252000 8.1812978
3.253000 7.877635199999999
3.254000 7.5724483
3.255000 7.2657563
3.256000 6.957577199999999
3.257000 6.647931
3.258000 6.3368364999999995
3.259000 6.0243137
3.260000 5.710382
3.261000 5.3950607999999995
3.262000 5.0783701
3.263000 4.7603302
3.264000 4.4409607
3.265000 4.1202821
3.266000 3.7983149000000003
3.267000 3.4750800999999996
3.268000 3.1505980000000005
3.269000 2.8248895
3.270000 2.4979757
3.271000 2.1698777999999996
3.272000 1.8406170999999998
3.273000 1.5102151
3.274000 1.1786933
3.275000 0.84607359
3.276000 0.51237792
3.277000 0.17762836
3.278000 -0.15815286
3.279000 -0.49494337000000005
3.280000 -0.83272057
3.281000 -1.1714617999999999
3.282000 -1.5111442
3.283000 -1.8517447999999999
3.284000 -2.1932404
3.285000 -2.535608
3.286000 -2.8788241
3.287000 -3.2228649
3.288000 -3.5677071999999996
3.289000 -3.9133269
3.290000 -4.2597003
3.291000 -4.6068031000000005
3.292000 -4.954611099999999
3.293000 -5.3031005
3.294000 -5.6522466
3.295000 -6.002024899999999
3.296000 -6.3524104999999995
3.297000 -6.703379
3.298000 -7.0549063
3.299000 -7.406966399999999
3.300000 -7.7595353000000005
3.301000 -8.112587
3.302000 -8.466097
3.303000 -8.8200405
3.304000 -9.1743916
3.305000 -9.5291249
3.306000 -9.8842151
3.307000 -10.23964
3.308000 -10.59536
3.309000 -10.95137
3.310000 -11.30764
3.311000 -11.66413
3.312000 -12.02082
3.313000 -12.37769
3.314000 -12.73472
3.315000 -13.09186
3.316000 -13.449110000000001
3.317000 -13.80643
3.318000 -14.163799999999998
3.319000 -14.521180000000001
3.320000 -14.878559999999998
3.321000 -15.23591
3.322000 -15.593190000000002
3.323000 -15.9504
3.324000 -16.307489999999998
3.325000 -16.66444
3.326000 -17.02122
3.327000 -17.37781
3.328000 -17.73418
3.329000 -18.090310000000002
3.330000 -18.44616
3.331000 -18.80171
3.332000 -19.15693
3.333000 -19.5118
3.334000 -19.86628
3.335000 -20.22036
3.336000 -20.573990000000002
3.337000 -20.92717
3.338000 -21.27985
3.339000 -21.63202
3.340000 -21.983639999999998
3.341000 -22.334680000000002
3.342000 -22.68513
3.343000 -23.034950000000002
3.344000 -23.38411
3.345000 -23.732590000000002
3.346000 -24.08036
3.347000 -24.42739
3.348000 -24.77366
3.349000 -25.11914
3.350000 -25.4638
3.351000 -25.807609999999997
3.352000 -26.15055
3.353000 -26.49258
3.354000 -26.833689999999997
3.355000 -27.17384
3.356000 -27.513009999999998
3.357000 -27.851169999999996
3.358000 -28.18829
3.359000 -28.52435
3.360000 -28.85931
3.361000 -29.193160000000002
3.362000 -29.525859999999998
3.363000 -29.85739
3.364000 -30.187730000000002
3.365000 -30.51683
3.366000 -30.844690000000003
3.367000 -31.17126
3.368000 -31.49652
3.369000 -31.82046
3.370000 -32.14303
3.371000 -32.46422
3.372000 -32.78399
3.373000 -33.10233
3.374000 -33.41919
3.375000 -33.734570000000005
3.376000 -34.04843
3.377000 -34.36074
3.378000 -34.67148
3.379000 -34.98062
3.380000 -35.28813
3.381000 -35.594
3.382000 -35.89818
3.383000 -36.20067
3.384000 -36.50143
3.385000 -36.80043
3.386000 -37.09765
3.387000 -37.39306
3.388000 -37.68665
3.389000 -37.97837
3.390000 -38.26821
3.391000 -38.55615
3.392000 -38.84215
3.393000 -39.12619
3.394000 -39.40824
3.395000 -39.688289999999995
3.396000 -39.9663
3.397000 -40.24226
3.398000 -40.51613
3.399000 -40.78789
3.400000 -41.05752
3.401000 -41.32499
3.402000 -41.59029
3.403000 -41.85338
3.404000 -42.114239999999995
3.405000 -42.372840000000004
3.406000 -42.62918
3.407000 -42.88321
3.408000 -43.13492
3.409000 -43.38428
3.410000 -43.63128
3.411000 -43.87588
3.412000 -44.118069999999996
3.413000 -44.35782
3.414000 -44.59511
3.415000 -44.82992
3.416000 -45.062219999999996
3.417000 -45.292
3.418000 -45.51922
3.419000 -45.74388
3.420000 -45.965939999999996
3.421000 -46.18539
3.422000 -46.40221
3.423000 -46.61636
3.424000 -46.827839999999995
3.425000 -47.03662
3.426000 -47.24268
3.427000 -47.446
3.428000 -47.64656
3.429000 -47.84434
3.430000 -48.03931
3.431000 -48.23147
3.432000 -48.42078
3.433000 -48.60723
3.434000 -48.79079
3.435000 -48.97146
3.436000 -49.14921
3.437000 -49.32401
3.438000 -49.49586
3.439000 -49.66473
3.440000 -49.83061
3.441000 -49.99347
3.442000 -50.1533
3.443000 -50.310089999999995
3.444000 -50.463800000000006
3.445000 -50.61443
3.446000 -50.761959999999995
3.447000 -50.90637
3.448000 -51.04765
3.449000 -51.18577
3.450000 -51.320719999999994
3.451000 -51.45249
3.452000 -51.58105
3.453000 -51.706399999999995
3.454000 -51.82852
3.455000 -51.947379999999995
3.456000 -52.06298
3.457000 -52.1753
3.458000 -52.284330000000004
3.459000 -52.39005
3.460000 -52.492450000000005
3.461000 -52.5915
3.462000 -52.68720999999999
3.463000 -52.779560000000004
3.464000 -52.86852
3.465000 -52.954100000000004
3.466000 -53.036269999999995
3.467000 -53.11502
3.468000 -53.190340000000006
3.469000 -53.262220000000006
3.470000 -53.330639999999995
3.471000 -53.395590000000006
3.472000 -53.457069999999995
3.473000 -53.515060000000005
3.474000 -53.56954
3.475000 -53.620520000000006
3.476000 -53.66797
3.477000 -53.71189
3.478000 -53.75225999999999
3.479000 -53.78907
3.480000 -53.822309999999995
3.481000 -53.85199000000001
3.482000 -53.87809
3.483000 -53.90059
3.484000 -53.91948
3.485000 -53.93477
3.486000 -53.946439999999996
3.487000 -53.954480000000004
3.488000 -53.958890000000004
3.489000 -53.95965
3.490000 -53.95676
3.491000 -53.95023
3.492000 -53.94002
3.493000 -53.92614999999999
3.494000 -53.90859999999999
3.495000 -53.887370000000004
3.496000 -53.862449999999995
3.497000 -53.83384
3.498000 -53.801520000000004
3.499000 -53.765510000000006
3.500000 -53.725789999999996
3.501000 -53.682359999999996
3.502000 -53.635200000000005
3.503000 -53.58433
3.504000 -53.52973
3.505000 -53.47141
3.506000 -53.40935999999999
3.507000 -53.343560000000004
3.508000 -53.27404
3.509000 -53.20077
3.510000 -53.12376
3.511000 -53.04301
3.512000 -52.958510000000004
3.513000 -52.87027
3.514000 -52.77828
3.515000 -52.68254
3.516000 -52.58306
3.517000 -52.47982
3.518000 -52.37283
3.519000 -52.26209000000001
3.520000 -52.147600000000004
3.521000 -52.02937
3.522000 -51.90738
3.523000 -51.78165
3.524000 -51.65218
3.525000 -51.518969999999996
3.526000 -51.38202
3.527000 -51.24133
3.528000 -51.0969
3.529000 -50.94875
3.530000 -50.796870000000006
3.531000 -50.64126
3.532000 -50.48193
3.533000 -50.31888
3.534000 -50.15212999999999
3.535000 -49.98167
3.536000 -49.80751
3.537000 -49.62965
3.538000 -49.448100000000004
3.539000 -49.26287
3.540000 -49.07397
3.541000 -48.88139
3.542000 -48.68515
3.543000 -48.485260000000004
3.544000 -48.28171
3.545000 -48.074529999999996
3.546000 -47.86371
3.547000 -47.64927
3.548000 -47.43121
3.549000 -47.20955
3.550000 -46.98429
3.551000 -46.75544
3.552000 -46.52301
3.553000 -46.28701
3.554000 -46.04745
3.555000 -45.80435
3.556000 -45.55771
3.557000 -45.30754
3.558000 -45.053850000000004
3.559000 -44.79667
3.560000 -44.53599
3.561000 -44.27182
3.562000 -44.00419
3.563000 -43.733109999999996
3.564000 -43.458580000000005
3.565000 -43.18062
3.566000 -42.89925
3.567000 -42.61447
3.568000 -42.32631
3.569000 -42.03477
3.570000 -41.73988
3.571000 -41.44163
3.572000 -41.14006
3.573000 -40.83518
3.574000 -40.527
3.575000 -40.21553
3.576000 -39.90081
3.577000 -39.58283
3.578000 -39.26162
3.579000 -38.9372
3.580000 -38.60958
3.581000 -38.27878
3.582000 -37.94482
3.583000 -37.60772
3.584000 -37.2675
3.585000 -36.924170000000004
3.586000 -36.57776
3.587000 -36.22828
3.588000 -35.875750000000004
3.589000 -35.5202
3.590000 -35.16164
3.591000 -34.8001
3.592000 -34.4356
3.593000 -34.06815
3.594000 -33.69778
3.595000 -33.3245
3.596000 -32.94835
3.597000 -32.56935
3.598000 -32.18751
3.599000 -31.80286
3.600000 -31.41542
3.601000 -31.025219999999997
3.602000 -30.632270000000002
3.603000 -30.236600000000003
3.604000 -29.83824
3.605000 -29.437210000000004
3.606000 -29.033530000000003
3.607000 -28.627229999999997
3.608000 -28.21833
3.609000 -27.80687
3.610000 -27.392850000000003
3.611000 -26.976309999999998
3.612000 -26.55728
3.613000 -26.13577
3.614000 -25.711820000000003
3.615000 -25.285449999999997
3.616000 -24.85669
3.617000 -24.42557
3.618000 -23.99211
3.619000 -23.556350000000002
3.620000 -23.1183
3.621000 -22.67799
3.622000 -22.23546
3.623000 -21.79074
3.624000 -21.34384
3.625000 -20.89481
3.626000 -20.44366
3.627000 -19.99043
3.628000 -19.53515
3.629000 -19.077849999999998
3.630000 -18.61855
3.631000 -18.157300000000003
3.632000 -17.69411
3.633000 -17.22901
3.634000 -16.762050000000002
3.635000 -16.29325
3.636000 -15.82264
3.637000 -15.350249999999999
3.638000 -14.87612
3.639000 -14.40027
3.640000 -13.922740000000001
3.641000 -13.44357
3.642000 -12.96277
3.643000 -12.48039
3.644000 -11.99646
3.645000 -11.51101
3.646000 -11.02407
3.647000 -10.53568
3.648000 -10.04586
3.649000 -9.554666300000001
3.650000 -9.062115799999999
3.651000 -8.5682467
3.652000 -8.073093
3.653000 -7.5766891
3.654000 -7.0790686
3.655000 -6.580266399999999
3.656000 -6.0803171
3.657000 -5.5792551
3.658000 -5.0771158
3.659000 -4.5739342
3.660000 -4.0697452
3.661000 -3.5645843000000004
3.662000 -3.0584872
3.663000 -2.5514894999999997
3.664000 -2.0436272
3.665000 -1.5349363
3.666000 -1.0254528
3.667000 -0.51521324
3.668000 -0.0042539159
3.669000 0.50738854
3.670000 1.0196774
3.671000 1.5325758
3.672000 2.0460466
3.673000 2.5600528000000002
3.674000 3.0745571
3.675000 3.5895221
3.676000 4.104909999999999
3.677000 4.6206836000000004
3.678000 5.136805
3.679000 5.6532368
3.680000 6.1699405
3.681000 6.6868782
3.682000 7.2040125999999995
3.683000 7.721304900000001
3.684000 8.2387172
3.685000 8.7562107
3.686000 9.2737474
3.687000 9.7912893
3.688000 10.3088
3.689000 10.82623
3.690000 11.34356
3.691000 11.86074
3.692000 12.377730000000001
3.693000 12.89449
3.694000 13.41099
3.695000 13.92718
3.696000 14.443039999999998
3.697000 14.95851
3.698000 15.47356
3.699000 15.988150000000001
3.700000 16.50225
3.701000 17.015810000000002
3.702000 17.5288
3.703000 18.04117
3.704000 18.552889999999998
3.705000 19.06392
3.706000 19.57421
3.707000 20.08374
3.708000 20.592460000000003
3.709000 21.10032
3.710000 21.6073
3.711000 22.11336
3.712000 22.61844
3.713000 23.12253
3.714000 23.62556
3.715000 24.12751
3.716000 24.62834
3.717000 25.12801
3.718000 25.62647
3.719000 26.1237
3.720000 26.61964
3.721000 27.11427
3.722000 27.607530000000004
3.723000 28.099400000000003
3.724000 28.58983
3.725000 29.07878
3.726000 29.566219999999998
3.727000 30.0521
3.728000 30.536400000000004
3.729000 31.01906
3.730000 31.500040000000002
3.731000 31.97933
3.732000 32.45686
3.733000 32.9326
3.734000 33.406530000000004
3.735000 33.878589999999996
3.736000 34.34874
3.737000 34.816970000000005
3.738000 35.28321
3.739000 35.747440000000005
3.740000 36.20962
3.741000 36.66971
3.742000 37.12767
3.743000 37.583470000000005
3.744000 38.03706
3.745000 38.48842
3.746000 38.937509999999996
3.747000 39.38428
3.748000 39.8287
3.749000 40.27073
3.750000 40.71034
3.751000 41.1475
3.752000 41.58216
3.753000 42.014289999999995
3.754000 42.44385
3.755000 42.870799999999996
3.756000 43.29512
3.757000 43.71677
3.758000 44.1357
3.759000 44.55189
3.760000 44.9653
3.761000 45.3759
3.762000 45.78364
3.763000 46.1885
3.764000 46.59044
3.765000 46.98943
3.766000 47.38543
3.767000 47.77841
3.768000 48.16833
3.769000 48.55517
3.770000 48.938880000000005
3.771000 49.31943
3.772000 49.6968
3.773000 50.07094
3.774000 50.441829999999996
3.775000 50.809439999999995
3.776000 51.17372
3.777000 51.53466
3.778000 51.89222
3.779000 52.24636
3.780000 52.59705
3.781000 52.94427
3.782000 53.28798999999999
3.783000 53.62816
3.784000 53.964780000000005
3.785000 54.29779
3.786000 54.62717
3.787000 54.95290000000001
3.788000 55.274950000000004
3.789000 55.59328
3.790000 55.90786
3.791000 56.21868
3.792000 56.5257
3.793000 56.82889
3.794000 57.12822
3.795000 57.42368
3.796000 57.71522
3.797000 58.00283
3.798000 58.28648
3.799000 58.56614
3.800000 58.84178
3.801000 59.113389999999995
3.802000 59.38093
3.803000 59.64438
3.804000 59.90372000000001
3.805000 60.15893
3.806000 60.40996
3.807000 60.65682
3.808000 60.899460000000005
3.809000 61.13787000000001
3.810000 61.372020000000006
3.811000 61.6019
3.812000 61.82747
3.813000 62.04872
3.814000 62.26563
3.815000 62.47817
3.816000 62.68633
3.817000 62.890080000000005
3.818000 63.08939
3.819000 63.28427
3.820000 63.47467
3.821000 63.66058999999999
3.822000 63.842
3.823000 64.01889
3.824000 64.19124000000001
3.825000 64.35902999999999
3.826000 64.52224
3.827000 64.68085
3.828000 64.83486
3.829000 64.98423
3.830000 65.12896
3.831000 65.26904
3.832000 65.40444
3.833000 65.53515
3.834000 65.66116
3.835000 65.78245
3.836000 65.899
3.837000 66.01080999999999
3.838000 66.11786
3.839000 66.22015
3.840000 66.31764
3.841000 66.41034
3.842000 66.49824
3.843000 66.58131
3.844000 66.65956
3.845000 66.73297000000001
3.846000 66.80153
3.847000 66.86523
3.848000 66.92406
3.849000 66.97801
3.850000 67.02708000000001
3.851000 67.07125
3.852000 67.11053
3.853000 67.14489
3.854000 67.17434
3.855000 67.19887
3.856000 67.21846000000001
3.857000 67.23313
3.858000 67.24285
3.859000 67.24764
3.860000 67.24746999999999
3.861000 67.24235
3.862000 67.23227
3.863000 67.21723
3.864000 67.19722999999999
3.865000 67.17226
3.866000 67.14233
3.867000 67.10741999999999
3.868000 67.06755
3.869000 67.0227
3.870000 66.97288
3.871000 66.91808999999999
3.872000 66.85834
3.873000 66.79361
3.874000 66.72392
3.875000 66.64926
3.876000 66.56963
3.877000 66.48505
3.878000 66.3955
3.879000 66.30101
3.880000 66.20156
3.881000 66.09716
3.882000 65.98782
3.883000 65.87353999999999
3.884000 65.75433000000001
3.885000 65.63019
3.886000 65.50112999999999
3.887000 65.36716
3.888000 65.22828000000001
3.889000 65.0845
3.890000 64.93583000000001
3.891000 64.78227
3.892000 64.62384
3.893000 64.46055000000001
3.894000 64.29239
3.895000 64.11939
3.896000 63.941539999999996
3.897000 63.75888
3.898000 63.5714
3.899000 63.379110000000004
3.900000 63.18203999999999
3.901000 62.98018
3.902000 62.773559999999996
3.903000 62.56218
3.904000 62.34606
3.905000 62.125209999999996
3.906000 61.89966
3.907000 61.669399999999996
3.908000 61.43447
3.909000 61.19487
3.910000 60.950610000000005
3.911000 60.70173
3.912000 60.44822
3.913000 60.19012
3.914000 59.92744
3.915000 59.66019
3.916000 59.3884
3.917000 59.11208
3.918000 58.831250000000004
3.919000 58.545939999999995
3.920000 58.25616
3.921000 57.961929999999995
3.922000 57.66327
3.923000 57.36021
3.924000 57.052769999999995
3.925000 56.740959999999994
3.926000 56.42481
3.927000 56.10433999999999
3.928000 55.779579999999996
3.929000 55.45055
3.930000 55.11727
3.931000 54.779770000000006
3.932000 54.43807
3.933000 54.092189999999995
3.934000 53.742160000000005
3.935000 53.388009999999994
3.936000 53.02976
3.937000 52.66744
3.938000 52.30107
3.939000 51.930679999999995
3.940000 51.5563
3.941000 51.17795
3.942000 50.79566
3.943000 50.40947
3.944000 50.019389999999994
3.945000 49.62546
3.946000 49.22771
3.947000 48.826170000000005
3.948000 48.42086
3.949000 48.01182
3.950000 47.59907
3.951000 47.182649999999995
3.952000 46.762589999999996
3.953000 46.33891
3.954000 45.91166
3.955000 45.48086
3.956000 45.04655
3.957000 44.60875
3.958000 44.16751
3.959000 43.72285
3.960000 43.27481
3.961000 42.82342
3.962000 42.368719999999996
3.963000 41.91073
3.964000 41.449510000000004
3.965000 40.98507
3.966000 40.51746
3.967000 40.046710000000004
3.968000 39.57286
3.969000 39.09595
3.970000 38.616
3.971000 38.13306
3.972000 37.64717
3.973000 37.15836
3.974000 36.66667
3.975000 36.17213
3.976000 35.6748
3.977000 35.17469
3.978000 34.671859999999995
3.979000 34.16634
3.980000 33.658159999999995
3.981000 33.14738
3.982000 32.63402
3.983000 32.11813
3.984000 31.59975
3.985000 31.078909999999997
3.986000 30.55566
3.987000 30.030030000000004
3.988000 29.502070000000003
3.989000 28.971819999999997
3.990000 28.439310000000003
3.991000 27.904600000000002
3.992000 27.367710000000002
3.993000 26.8287
3.994000 26.2876
3.995000 25.74445
3.996000 25.1993
3.997000 24.652189999999997
3.998000 24.103160000000003
3.999000 23.55225
4.000000 22.9995
4.001000 22.44497
4.002000 21.88868
4.003000 21.33069
4.004000 20.77103
4.005000 20.20976
4.006000 19.646910000000002
4.007000 19.082530000000002
4.008000 18.516650000000002
4.009000 17.94934
4.010000 17.38062
4.011000 16.81054
4.012000 16.23916
4.013000 15.6665
4.014000 15.09262
4.015000 14.51756
4.016000 13.941370000000001
4.017000 13.364090000000001
4.018000 12.785759999999998
4.019000 12.20643
4.020000 11.62615
4.021000 11.04496
4.022000 10.4629
4.023000 9.880027199999999
4.024000 9.296377699999999
4.025000 8.7119989
4.026000 8.126936899999999
4.027000 7.541237000000001
4.028000 6.9549441000000005
4.029000 6.368104400000001
4.030000 5.7807632
4.031000 5.192966
4.032000 4.6047583
4.033000 4.0161859
4.034000 3.4272945999999997
4.035000 2.8381298999999998
4.036000 2.2487376
4.037000 1.6591633000000001
4.038000 1.0694528
4.039000 0.47965179999999996
4.040000 -0.11019392
4.041000 -0.70003867
4.042000 -1.2898367000000002
4.043000 -1.8795422999999998
4.044000 -2.4691096999999997
4.045000 -3.0584935
4.046000 -3.6476478
4.047000 -4.2365272
4.048000 -4.8250858
4.049000 -5.4132782
4.050000 -6.0010593
4.051000 -6.588383
4.052000 -7.1752042000000005
4.053000 -7.7614776999999995
4.054000 -8.3471581
4.055000 -8.9322001
4.056000 -9.5165588
4.057000 -10.100190000000001
4.058000 -10.68305
4.059000 -11.26508
4.060000 -11.846260000000001
4.061000 -12.42653
4.062000 -13.00584
4.063000 -13.58416
4.064000 -14.16144
4.065000 -14.73763
4.066000 -15.312690000000002
4.067000 -15.886569999999999
4.068000 -16.45924
4.069000 -17.03065
4.070000 -17.60075
4.071000 -18.1695
4.072000 -18.73686
4.073000 -19.30278
4.074000 -19.86722
4.075000 -20.43013
4.076000 -20.991480000000003
4.077000 -21.551219999999997
4.078000 -22.109309999999997
4.079000 -22.66571
4.080000 -23.220370000000003
4.081000 -23.77324
4.082000 -24.324299999999997
4.083000 -24.87349
4.084000 -25.420779999999997
4.085000 -25.966119999999997
4.086000 -26.50947
4.087000 -27.050780000000003
4.088000 -27.59003
4.089000 -28.12716
4.090000 -28.66214
4.091000 -29.194930000000003
4.092000 -29.725479999999997
4.093000 -30.25375
4.094000 -30.779709999999998
4.095000 -31.30332
4.096000 -31.82453
4.097000 -32.3433
4.098000 -32.85961
4.099000 -33.37339
4.100000 -33.88463
4.101000 -34.39328
4.102000 -34.8993
4.103000 -35.402660000000004
4.104000 -35.9033
4.105000 -36.40121
4.106000 -36.89634
4.107000 -37.38866
4.108000 -37.878119999999996
4.109000 -38.36469
4.110000 -38.84833
4.111000 -39.32902
4.112000 -39.8067
4.113000 -40.28136
4.114000 -40.752939999999995
4.115000 -41.221419999999995
4.116000 -41.68676
4.117000 -42.14894
4.118000 -42.6079
4.119000 -43.06363
4.120000 -43.51608
4.121000 -43.96522
4.122000 -44.411030000000004
4.123000 -44.85346
4.124000 -45.29249
4.125000 -45.72809
4.126000 -46.16021
4.127000 -46.58884
4.128000 -47.013929999999995
4.129000 -47.43546
4.130000 -47.8534
4.131000 -48.26772
4.132000 -48.67838
4.133000 -49.08536
4.134000 -49.48863
4.135000 -49.888149999999996
4.136000 -50.28391
4.137000 -50.67585999999999
4.138000 -51.063990000000004
4.139000 -51.448269999999994
4.140000 -51.828660000000006
4.141000 -52.20514000000001
4.142000 -52.57769
4.143000 -52.94627
4.144000 -53.310860000000005
4.145000 -53.67143
4.146000 -54.02796
4.147000 -54.380430000000004
4.148000 -54.7288
4.149000 -55.07305
4.150000 -55.41316
4.151000 -55.74911
4.152000 -56.08086
4.153000 -56.408409999999996
4.154000 -56.73171
4.155000 -57.05076
4.156000 -57.36554
4.157000 -57.67601
4.158000 -57.98215
4.159000 -58.28395
4.160000 -58.58139
4.161000 -58.87445
4.162000 -59.16309
4.163000 -59.447320000000005
4.164000 -59.7271
4.165000 -60.00242
4.166000 -60.27325
4.167000 -60.53959
4.168000 -60.80141999999999
4.169000 -61.058710000000005
4.170000 -61.31145
4.171000 -61.55963
4.172000 -61.80323
4.173000 -62.042229999999996
4.174000 -62.27662000000001
4.175000 -62.50637999999999
4.176000 -62.7315
4.177000 -62.95197
4.178000 -63.167759999999994
4.179000 -63.37888
4.180000 -63.58529000000001
4.181000 -63.787000000000006
4.182000 -63.98399
4.183000 -64.17623999999999
4.184000 -64.36375
4.185000 -64.54651
4.186000 -64.72449
4.187000 -64.8977
4.188000 -65.06612000000001
4.189000 -65.22974
4.190000 -65.38855
4.191000 -65.54255
4.192000 -65.69173
4.193000 -65.83608
4.194000 -65.97558
4.195000 -66.11024
4.196000 -66.24004
4.197000 -66.36499
4.198000 -66.48505999999999
4.199000 -66.60026
4.200000 -66.71058
4.201000 -66.81601
4.202000 -66.91656
4.203000 -67.01221000000001
4.204000 -67.10297
4.205000 -67.18884
4.206000 -67.26979
4.207000 -67.34584
4.208000 -67.41698000000001
4.209000 -67.48322
4.210000 -67.54454
4.211000 -67.60095
4.212000 -67.65245
4.213000 -67.69903000000001
4.214000 -67.74071
4.215000 -67.77747
4.216000 -67.80933
4.217000 -67.83627
4.218000 -67.8583
4.219000 -67.87543000000001
4.220000 -67.88766000000001
4.221000 -67.89500000000001
4.222000 -67.89743
4.223000 -67.89497
4.224000 -67.88762
4.225000 -67.87539
4.226000 -67.85828000000001
4.227000 -67.83630000000001
4.228000 -67.80945
4.229000 -67.77774
4.230000 -67.74117
4.231000 -67.69976
4.232000 -67.65351
4.233000 -67.60242
4.234000 -67.54651
4.235000 -67.48577999999999
4.236000 -67.42023999999999
4.237000 -67.34991000000001
4.238000 -67.27479
4.239000 -67.19488
4.240000 -67.11019999999999
4.241000 -67.02077
4.242000 -66.92658999999999
4.243000 -66.82767
4.244000 -66.72403
4.245000 -66.61568
4.246000 -66.50262000000001
4.247000 -66.38486999999999
4.248000 -66.26245
4.249000 -66.13535999999999
4.250000 -66.00363
4.251000 -65.86727
4.252000 -65.72628999999999
4.253000 -65.58070000000001
4.254000 -65.43052
4.255000 -65.27576
4.256000 -65.11645
4.257000 -64.9526
4.258000 -64.78422
4.259000 -64.61134
4.260000 -64.43397
4.261000 -64.25212
4.262000 -64.06582
4.263000 -63.87509
4.264000 -63.67993
4.265000 -63.480380000000004
4.266000 -63.27645
4.267000 -63.06815999999999
4.268000 -62.85554
4.269000 -62.63859000000001
4.270000 -62.417350000000006
4.271000 -62.19183
4.272000 -61.962059999999994
4.273000 -61.72805
4.274000 -61.489839999999994
4.275000 -61.24743
4.276000 -61.00087
4.277000 -60.750159999999994
4.278000 -60.49532
4.279000 -60.23638999999999
4.280000 -59.97339
4.281000 -59.70635
4.282000 -59.43528
4.283000 -59.16021
4.284000 -58.88118
4.285000 -58.59819
4.286000 -58.31128
4.287000 -58.02048
4.288000 -57.72581
4.289000 -57.42729
4.290000 -57.12495
4.291000 -56.81883
4.292000 -56.50895
4.293000 -56.19532
4.294000 -55.87800000000001
4.295000 -55.55698999999999
4.296000 -55.23233
4.297000 -54.90406
4.298000 -54.57219
4.299000 -54.23676
4.300000 -53.89779
4.301000 -53.555319999999995
4.302000 -53.209379999999996
4.303000 -52.86
4.304000 -52.5072
4.305000 -52.15102
4.306000 -51.7915
4.307000 -51.42865
4.308000 -51.06252
4.309000 -50.69313
4.310000 -50.32052
4.311000 -49.94472
4.312000 -49.56576
4.313000 -49.18367
4.314000 -48.79849
4.315000 -48.41025
4.316000 -48.01899
4.317000 -47.624739999999996
4.318000 -47.22752
4.319000 -46.827380000000005
4.320000 -46.42435
4.321000 -46.01847
4.322000 -45.60976
4.323000 -45.198260000000005
4.324000 -44.78401
4.325000 -44.36705
4.326000 -43.947399999999995
4.327000 -43.52511
4.328000 -43.1002
4.329000 -42.67272
4.330000 -42.2427
4.331000 -41.81017
4.332000 -41.37518
4.333000 -40.93776
4.334000 -40.49794
4.335000 -40.05577
4.336000 -39.61127
4.337000 -39.16449
4.338000 -38.71547
4.339000 -38.26423
4.340000 -37.81083
4.341000 -37.355290000000004
4.342000 -36.89765
4.343000 -36.437960000000004
4.344000 -35.97624
4.345000 -35.51255
4.346000 -35.04691
4.347000 -34.57937
4.348000 -34.10996
4.349000 -33.63872
4.350000 -33.16569
4.351000 -32.69092
4.352000 -32.21443
4.353000 -31.73627
4.354000 -31.256479999999996
4.355000 -30.77509
4.356000 -30.29215
4.357000 -29.807699999999997
4.358000 -29.32177
4.359000 -28.83441
4.360000 -28.34564
4.361000 -27.85553
4.362000 -27.3641
4.363000 -26.87139
4.364000 -26.377440000000004
4.365000 -25.8823
4.366000 -25.385999999999996
4.367000 -24.888579999999997
4.368000 -24.39009
4.369000 -23.89056
4.370000 -23.39004
4.371000 -22.88855
4.372000 -22.38616
4.373000 -21.88288
4.374000 -21.37877
4.375000 -20.87386
4.376000 -20.3682
4.377000 -19.861819999999998
4.378000 -19.35477
4.379000 -18.84709
4.380000 -18.33881
4.381000 -17.82997
4.382000 -17.32063
4.383000 -16.8108
4.384000 -16.30055
4.385000 -15.789900000000001
4.386000 -15.2789
4.387000 -14.76759
4.388000 -14.255999999999998
4.389000 -13.74418
4.390000 -13.232169999999998
4.391000 -12.72001
4.392000 -12.207740000000001
4.393000 -11.69539
4.394000 -11.18302
4.395000 -10.67065
4.396000 -10.15833
4.397000 -9.646097600000001
4.398000 -9.133993799999999
4.399000 -8.622057700000001
4.400000 -8.1103288
4.401000 -7.5988472
4.402000 -7.0876524
4.403000 -6.576783999999999
4.404000 -6.066281
4.405000 -5.5561826000000005
4.406000 -5.0465282
4.407000 -4.537357
4.408000 -4.0287077
4.409000 -3.5206195000000005
4.410000 -3.013131
4.411000 -2.5062811000000003
4.412000 -2.0001082
4.413000 -1.4946507
4.414000 -0.989947
4.415000 -0.48603526999999996
4.416000 0.017046466
4.417000 0.51926025
4.418000 1.0205682
4.419000 1.5209327
4.420000 2.0203162
4.421000 2.5186813
4.422000 3.0159906
4.423000 3.5122069999999996
4.424000 4.0072937
4.425000 4.5012135
4.426000 4.9939297
4.427000 5.4854061000000005
4.428000 5.9756059
4.429000 6.4644933
4.430000 6.9520317
4.431000 7.4381851
4.432000 7.9229176
4.433000 8.4061943
4.434000 8.8879786
4.435000 9.3682364
4.436000 9.8469317
4.437000 10.324029999999999
4.438000 10.7995
4.439000 11.2733
4.440000 11.7454
4.441000 12.215760000000001
4.442000 12.68436
4.443000 13.151150000000001
4.444000 13.616100000000001
4.445000 14.07919
4.446000 14.54037
4.447000 14.99962
4.448000 15.456900000000001
4.449000 15.912180000000001
4.450000 16.36543
4.451000 16.81661
4.452000 17.26569
4.453000 17.71265
4.454000 18.15745
4.455000 18.600050000000003
4.456000 19.04044
4.457000 19.47857
4.458000 19.91443
4.459000 20.34797
4.460000 20.77916
4.461000 21.20799
4.462000 21.63442
4.463000 22.058410000000002
4.464000 22.479950000000002
4.465000 22.899
4.466000 23.315540000000002
4.467000 23.729529999999997
4.468000 24.14095
4.469000 24.549770000000002
4.470000 24.955959999999997
4.471000 25.35951
4.472000 25.760369999999998
4.473000 26.158520000000003
4.474000 26.553939999999997
4.475000 26.946599999999997
4.476000 27.33648
4.477000 27.723540000000003
4.478000 28.10777
4.479000 28.489140000000003
4.480000 28.86763
4.481000 29.2432
4.482000 29.61584
4.483000 29.98553
4.484000 30.352230000000002
4.485000 30.715930000000004
4.486000 31.0766
4.487000 31.434220000000003
4.488000 31.78877
4.489000 32.140229999999995
4.490000 32.48857
4.491000 32.833780000000004
4.492000 33.17583
4.493000 33.5147
4.494000 33.850370000000005
4.495000 34.18282
4.496000 34.51204
4.497000 34.837990000000005
4.498000 35.160669999999996
4.499000 35.48006
4.500000 35.796119999999995
4.501000 36.10886
4.502000 36.41825
4.503000 36.72427
4.504000 37.02691
4.505000 37.32614
4.506000 37.62196
4.507000 37.91434
4.508000 38.20328
4.509000 38.488749999999996
4.510000 38.770739999999996
4.511000 39.04923
4.512000 39.32422
4.513000 39.59568
4.514000 39.8636
4.515000 40.127970000000005
4.516000 40.388780000000004
4.517000 40.64601
4.518000 40.89965
4.519000 41.14968
4.520000 41.396100000000004
4.521000 41.6389
4.522000 41.87805
4.523000 42.11356
4.524000 42.3454
4.525000 42.57358
4.526000 42.79808
4.527000 43.018879999999996
4.528000 43.235980000000005
4.529000 43.44938
4.530000 43.65906
4.531000 43.86502
4.532000 44.067240000000005
4.533000 44.265710000000006
4.534000 44.46045
4.535000 44.65142
4.536000 44.83863
4.537000 45.02207
4.538000 45.20174
4.539000 45.37763
4.540000 45.54973
4.541000 45.71804
4.542000 45.88256
4.543000 46.043279999999996
4.544000 46.20019
4.545000 46.3533
4.546000 46.50261
4.547000 46.648089999999996
4.548000 46.789770000000004
4.549000 46.92762
4.550000 47.061659999999996
4.551000 47.191880000000005
4.552000 47.31828
4.553000 47.44085
4.554000 47.55961
4.555000 47.67454
4.556000 47.785650000000004
4.557000 47.89293
4.558000 47.9964
4.559000 48.09604
4.560000 48.191869999999994
4.561000 48.28387
4.562000 48.37207
4.563000 48.456450000000004
4.564000 48.53702
4.565000 48.61379
4.566000 48.68675
4.567000 48.75592
4.568000 48.82128
4.569000 48.88286
4.570000 48.94064
4.571000 48.99465
4.572000 49.04487
4.573000 49.09133
4.574000 49.13402
4.575000 49.17295
4.576000 49.20812
4.577000 49.23954
4.578000 49.26723
4.579000 49.291180000000004
4.580000 49.3114
4.581000 49.32791
4.582000 49.3407
4.583000 49.3498
4.584000 49.355199999999996
4.585000 49.356919999999995
4.586000 49.354969999999994
4.587000 49.349349999999994
4.588000 49.340070000000004
4.589000 49.32716
4.590000 49.31061
4.591000 49.29043
4.592000 49.26665
4.593000 49.239270000000005
4.594000 49.2083
4.595000 49.17376
4.596000 49.13565
4.597000 49.094
4.598000 49.048809999999996
4.599000 49.00009
4.600000 48.94786
4.601000 48.89214
4.602000 48.83294
4.603000 48.77027
4.604000 48.70415
4.605000 48.63459
4.606000 48.56161
4.607000 48.48521
4.608000 48.40543
4.609000 48.32226
4.610000 48.23574
4.611000 48.14587
4.612000 48.05267
4.613000 47.95616
4.614000 47.85635
4.615000 47.75326
4.616000 47.64691
4.617000 47.53732
4.618000 47.4245
4.619000 47.30847
4.620000 47.18924
4.621000 47.06685
4.622000 46.941300000000005
4.623000 46.81262
4.624000 46.68082
4.625000 46.54592
4.626000 46.407939999999996
4.627000 46.26691
4.628000 46.12284
4.629000 45.97575
4.630000 45.82566
4.631000 45.6726
4.632000 45.51658
4.633000 45.35763
4.634000 45.19576
4.635000 45.031
4.636000 44.86337
4.637000 44.69289
4.638000 44.51959
4.639000 44.34347
4.640000 44.16458
4.641000 43.982929999999996
4.642000 43.798550000000006
4.643000 43.61144
4.644000 43.42165
4.645000 43.22919
4.646000 43.034090000000006
4.647000 42.83636
4.648000 42.636039999999994
4.649000 42.43315
4.650000 42.2277
4.651000 42.01973
4.652000 41.809259999999995
4.653000 41.59632
4.654000 41.380919999999996
4.655000 41.163090000000004
4.656000 40.942859999999996
4.657000 40.72025
4.658000 40.49529
4.659000 40.268
4.660000 40.0384
4.661000 39.80653
4.662000 39.5724
4.663000 39.33604
4.664000 39.097480000000004
4.665000 38.85674
4.666000 38.61386
4.667000 38.36884
4.668000 38.121719999999996
4.669000 37.87253
4.670000 37.62129
4.671000 37.368030000000005
4.672000 37.11278
4.673000 36.85555
4.674000 36.59638
4.675000 36.33529
4.676000 36.07231
4.677000 35.80747
4.678000 35.5408
4.679000 35.272310000000004
4.680000 35.00203
4.681000 34.73001
4.682000 34.45625
4.683000 34.1808
4.684000 33.90366
4.685000 33.624880000000005
4.686000 33.34449
4.687000 33.0625
4.688000 32.77894
4.689000 32.49385
4.690000 32.20725
4.691000 31.91916
4.692000 31.629620000000003
4.693000 31.33866
4.694000 31.0463
4.695000 30.752560000000003
4.696000 30.457479999999997
4.697000 30.16109
4.698000 29.863400000000002
4.699000 29.564459999999997
4.700000 29.26428
4.701000 28.9629
4.702000 28.660330000000002
4.703000 28.35662
4.704000 28.051779999999997
4.705000 27.74585
4.706000 27.43886
4.707000 27.13082
4.708000 26.82177
4.709000 26.51173
4.710000 26.20074
4.711000 25.888820000000003
4.712000 25.575989999999997
4.713000 25.26229
4.714000 24.94774
4.715000 24.63237
4.716000 24.3162
4.717000 23.99927
4.718000 23.68159
4.719000 23.363210000000002
4.720000 23.04414
4.721000 22.72441
4.722000 22.40405
4.723000 22.08309
4.724000 21.76155
4.725000 21.43946
4.726000 21.11685
4.727000 20.79374
4.728000 20.47017
4.729000 20.14615
4.730000 19.821720000000003
4.731000 19.4969
4.732000 19.17171
4.733000 18.8462
4.734000 18.52037
4.735000 18.19426
4.736000 17.8679
4.737000 17.5413
4.738000 17.2145
4.739000 16.88753
4.740000 16.5604
4.741000 16.23315
4.742000 15.905800000000001
4.743000 15.57837
4.744000 15.250900000000001
4.745000 14.9234
4.746000 14.59591
4.747000 14.268439999999998
4.748000 13.941029999999998
4.749000 13.61369
4.750000 13.28646
4.751000 12.95935
4.752000 12.63239
4.753000 12.30561
4.754000 11.97903
4.755000 11.65267
4.756000 11.32657
4.757000 11.00073
4.758000 10.675189999999999
4.759000 10.34997
4.760000 10.0251
4.761000 9.7005926
4.762000 9.3764767
4.763000 9.0527751
4.764000 8.7295108
4.765000 8.4067076
4.766000 8.084388800000001
4.767000 7.7625766
4.768000 7.441294900000001
4.769000 7.120565299999999
4.770000 6.8004116
4.771000 6.4808555000000005
4.772000 6.16192
4.773000 5.8436271
4.774000 5.5259988
4.775000 5.2090570000000005
4.776000 4.8928237999999995
4.777000 4.5773212
4.778000 4.2625703
4.779000 3.9485924
4.780000 3.6354087
4.781000 3.3230402
4.782000 3.0115073999999997
4.783000 2.7008312
4.784000 2.3910318999999998
4.785000 2.0821299
4.786000 1.7741451
4.787000 1.4670973999999999
4.788000 1.1610063
4.789000 0.85589131
4.790000 0.55177175
4.791000 0.24866661999999998
4.792000 -0.053405219999999996
4.793000 -0.35442504999999996
4.794000 -0.65437439
4.795000 -0.95323492
4.796000 -1.2509884
4.797000 -1.5476171
4.798000 -1.8431030000000002
4.799000 -2.1374285
4.800000 -2.4305763000000002
4.801000 -2.7225288
4.802000 -3.0132689
4.803000 -3.3027797999999997
4.804000 -3.5910442000000002
4.805000 -3.8780457999999998
4.806000 -4.1637681
4.807000 -4.4481944
4.808000 -4.7313083
4.809000 -5.0130941
4.810000 -5.2935354
4.811000 -5.5726167
4.812000 -5.850321800000001
4.813000 -6.1266355
4.814000 -6.4015426
4.815000 -6.6750273
4.816000 -6.9470748
4.817000 -7.2176702
4.818000 -7.4867986
4.819000 -7.7544458
4.820000 -8.020597
4.821000 -8.2852378
4.822000 -8.5483551
4.823000 -8.8099338
4.824000 -9.0699613
4.825000 -9.3284234
4.826000 -9.5853068
4.827000 -9.8405987
4.828000 -10.09429
4.829000 -10.34636
4.830000 -10.5968
4.831000 -10.8456
4.832000 -11.09274
4.833000 -11.33822
4.834000 -11.58202
4.835000 -11.82414
4.836000 -12.06455
4.837000 -12.30325
4.838000 -12.54023
4.839000 -12.77548
4.840000 -13.00899
4.841000 -13.24074
4.842000 -13.47073
4.843000 -13.698949999999998
4.844000 -13.925390000000002
4.845000 -14.15004
4.846000 -14.37289
4.847000 -14.59393
4.848000 -14.81316
4.849000 -15.030560000000001
4.850000 -15.24612
4.851000 -15.45984
4.852000 -15.67172
4.853000 -15.88174
4.854000 -16.08989
4.855000 -16.29617
4.856000 -16.50057
4.857000 -16.70308
4.858000 -16.9037
4.859000 -17.10242
4.860000 -17.299229999999998
4.861000 -17.49413
4.862000 -17.68711
4.863000 -17.87816
4.864000 -18.06727
4.865000 -18.25445
4.866000 -18.43968
4.867000 -18.62296
4.868000 -18.804280000000002
4.869000 -18.983639999999998
4.870000 -19.16103
4.871000 -19.33645
4.872000 -19.50988
4.873000 -19.68134
4.874000 -19.85081
4.875000 -20.01828
4.876000 -20.18376
4.877000 -20.34724
4.878000 -20.50871
4.879000 -20.66817
4.880000 -20.82563
4.881000 -20.981060000000003
4.882000 -21.13448
4.883000 -21.28588
4.884000 -21.43525
4.885000 -21.5826
4.886000 -21.72792
4.887000 -21.871209999999998
4.888000 -22.01247
4.889000 -22.15169
4.890000 -22.28888
4.891000 -22.424030000000002
4.892000 -22.55715
4.893000 -22.68822
4.894000 -22.81726
4.895000 -22.94426
4.896000 -23.06921
4.897000 -23.19213
4.898000 -23.313010000000002
4.899000 -23.43184
4.900000 -23.548640000000002
4.901000 -23.66339
4.902000 -23.7761
4.903000 -23.88677
4.904000 -23.99541
4.905000 -24.102
4.906000 -24.20655
4.907000 -24.30907
4.908000 -24.40955
4.909000 -24.50799
4.910000 -24.604400000000002
4.911000 -24.69878
4.912000 -24.79112
4.913000 -24.881429999999998
4.914000 -24.969720000000002
4.915000 -25.05597
4.916000 -25.140210000000003
4.917000 -25.22241
4.918000 -25.302599999999998
4.919000 -25.380770000000002
4.920000 -25.45692
4.921000 -25.53105
4.922000 -25.60318
4.923000 -25.673299999999998
4.924000 -25.74141
4.925000 -25.80752
4.926000 -25.871640000000003
4.927000 -25.93376
4.928000 -25.993889999999997
4.929000 -26.05203
4.930000 -26.108179999999997
4.931000 -26.16236
4.932000 -26.21456
4.933000 -26.2648
4.934000 -26.31306
4.935000 -26.35936
4.936000 -26.403710000000004
4.937000 -26.4461
4.938000 -26.486549999999998
4.939000 -26.52505
4.940000 -26.56161
4.941000 -26.596249999999998
4.942000 -26.62895
4.943000 -26.65973
4.944000 -26.68859
4.945000 -26.715539999999997
4.946000 -26.74058
4.947000 -26.763720000000003
4.948000 -26.78497
4.949000 -26.804319999999997
4.950000 -26.8218
4.951000 -26.83739
4.952000 -26.85112
4.953000 -26.862979999999997
4.954000 -26.872970000000002
4.955000 -26.881110000000003
4.956000 -26.88741
4.957000 -26.89186
4.958000 -26.894479999999998
4.959000 -26.89527
4.960000 -26.894240000000003
4.961000 -26.891389999999998
4.962000 -26.886739999999996
4.963000 -26.88028
4.964000 -26.872030000000002
4.965000 -26.862000000000002
4.966000 -26.85018
4.967000 -26.836579999999998
4.968000 -26.82123
4.969000 -26.804109999999998
4.970000 -26.785239999999998
4.971000 -26.76463
4.972000 -26.74229
4.973000 -26.71821
4.974000 -26.69242
4.975000 -26.66491
4.976000 -26.6357
4.977000 -26.60479
4.978000 -26.572200000000002
4.979000 -26.53792
4.980000 -26.501970000000004
4.981000 -26.46436
4.982000 -26.4251
4.983000 -26.38418
4.984000 -26.34163
4.985000 -26.29745
4.986000 -26.25164
4.987000 -26.20423
4.988000 -26.1552
4.989000 -26.10458
4.990000 -26.052370000000003
4.991000 -25.99859
4.992000 -25.94323
4.993000 -25.88631
4.994000 -25.827840000000002
4.995000 -25.767820000000004
4.996000 -25.706269999999996
4.997000 -25.64319
4.998000 -25.578590000000002
4.999000 -25.51248
5.000000 -25.44487
5.001000 -25.375769999999996
5.002000 -25.30518
5.003000 -25.23313
5.004000 -25.159599999999998
5.005000 -25.08462
5.006000 -25.008190000000003
5.007000 -24.930320000000002
5.008000 -24.85102
5.009000 -24.7703
5.010000 -24.68817
5.011000 -24.60464
5.012000 -24.51971
5.013000 -24.4334
5.014000 -24.34571
5.015000 -24.25666
5.016000 -24.16625
5.017000 -24.07449
5.018000 -23.9814
5.019000 -23.886969999999998
5.020000 -23.79123
5.021000 -23.69418
5.022000 -23.59583
5.023000 -23.49619
5.024000 -23.39526
5.025000 -23.29307
5.026000 -23.189619999999998
5.027000 -23.08491
5.028000 -22.97897
5.029000 -22.87179
5.030000 -22.76339
5.031000 -22.65378
5.032000 -22.54296
5.033000 -22.43096
5.034000 -22.31777
5.035000 -22.20341
5.036000 -22.087889999999998
5.037000 -21.97121
5.038000 -21.85339
5.039000 -21.73444
5.040000 -21.614359999999998
5.041000 -21.49317
5.042000 -21.37087
5.043000 -21.24747
5.044000 -21.123
5.045000 -20.99744
5.046000 -20.870810000000002
5.047000 -20.74313
5.048000 -20.6144
5.049000 -20.48463
5.050000 -20.353830000000002
5.051000 -20.22201
5.052000 -20.08917
5.053000 -19.95534
5.054000 -19.82051
5.055000 -19.6847
5.056000 -19.547909999999998
5.057000 -19.41016
5.058000 -19.27145
5.059000 -19.1318
5.060000 -18.99121
5.061000 -18.84969
5.062000 -18.70726
5.063000 -18.56391
5.064000 -18.41967
5.065000 -18.274540000000002
5.066000 -18.12854
5.067000 -17.981659999999998
5.068000 -17.83392
5.069000 -17.68533
5.070000 -17.535909999999998
5.071000 -17.38565
5.072000 -17.234569999999998
5.073000 -17.08268
5.074000 -16.92998
5.075000 -16.7765
5.076000 -16.62223
5.077000 -16.467190000000002
5.078000 -16.31139
5.079000 -16.15483
5.080000 -15.99753
5.081000 -15.839490000000001
5.082000 -15.68073
5.083000 -15.52124
5.084000 -15.361060000000002
5.085000 -15.200169999999998
5.086000 -15.03859
5.087000 -14.87633
5.088000 -14.713399999999998
5.089000 -14.549809999999999
5.090000 -14.38557
5.091000 -14.22068
5.092000 -14.05516
5.093000 -13.889000000000001
5.094000 -13.72224
5.095000 -13.55486
5.096000 -13.386880000000001
5.097000 -13.21832
5.098000 -13.049169999999998
5.099000 -12.87945
5.100000 -12.70916
5.101000 -12.53833
5.102000 -12.36694
5.103000 -12.19502
5.104000 -12.02258
5.105000 -11.849609999999998
5.106000 -11.67614
5.107000 -11.50217
5.108000 -11.32771
5.109000 -11.15276
5.110000 -10.97735
5.111000 -10.80147
5.112000 -10.62513
5.113000 -10.44836
5.114000 -10.271139999999999
5.115000 -10.093499999999999
5.116000 -9.9154457
5.117000 -9.736979799999999
5.118000 -9.558114400000001
5.119000 -9.3788579
5.120000 -9.1992199
5.121000 -9.0192087
5.122000 -8.8388331
5.123000 -8.6581022
5.124000 -8.477024700000001
5.125000 -8.2956091
5.126000 -8.113864099999999
5.127000 -7.931798700000001
5.128000 -7.749421099999999
5.129000 -7.566741100000001
5.130000 -7.383766
5.131000 -7.2005048
5.132000 -7.0169665000000006
5.133000 -6.833159900000001
5.134000 -6.6490926
5.135000 -6.464774199999999
5.136000 -6.2802128
5.137000 -6.0954172
5.138000 -5.9103958
5.139000 -5.7251573
5.140000 -5.539710400000001
5.141000 -5.3540636
5.142000 -5.1682256
5.143000 -4.9822051
5.144000 -4.796010600000001
5.145000 -4.6096511
5.146000 -4.4231351000000005
5.147000 -4.2364713
5.148000 -4.0496681
5.149000 -3.8627349
5.150000 -3.6756799
5.151000 -3.488512
5.152000 -3.3012401
5.153000 -3.1138729
5.154000 -2.9264191
5.155000 -2.7388876
5.156000 -2.5512872
5.157000 -2.3636266999999997
5.158000 -2.1759149
5.159000 -1.9881606
5.160000 -1.8003726000000002
5.161000 -1.6125599000000002
5.162000 -1.4247311
5.163000 -1.2368953
5.164000 -1.0490612
5.165000 -0.8612376600000001
5.166000 -0.6734335800000001
5.167000 -0.48565776
5.168000 -0.29791908
5.169000 -0.11022635
5.170000 0.077411591
5.171000 0.26498593000000004
5.172000 0.45248787
5.173000 0.63990862
5.174000 0.8272393600000001
5.175000 1.0144714000000001
5.176000 1.2015959
5.177000 1.3886041999999998
5.178000 1.5754875000000002
5.179000 1.7622372000000002
5.180000 1.9488446
5.181000 2.1353009999999997
5.182000 2.3215977
5.183000 2.5077263
5.184000 2.6936779
5.185000 2.8794437999999998
5.186000 3.0650154
5.187000 3.250384
5.188000 3.4355409000000003
5.189000 3.6204778
5.190000 3.8051855000000003
5.191000 3.9896552
5.192000 4.1738782
5.193000 4.3578461
5.194000 4.5415495
5.195000 4.7249798
5.196000 4.9081277
5.197000 5.0909847
5.198000 5.2735414
5.199000 5.4557886
5.200000 5.6377176
5.201000 5.8193188
5.202000 6.0005832
5.203000 6.1815012000000005
5.204000 6.362063399999999
5.205000 6.5422609000000005
5.206000 6.7220844
5.207000 6.901524200000001
5.208000 7.0805706
5.209000 7.259214699999999
5.210000 7.4374467
5.211000 7.6152571
5.212000 7.7926367999999995
5.213000 7.9695761
5.214000 8.1460655
5.215000 8.322095899999999
5.216000 8.4976576
5.217000 8.6727418
5.218000 8.8473387
5.219000 9.0214387
5.220000 9.1950335
5.221000 9.368112700000001
5.222000 9.5406674
5.223000 9.7126886
5.224000 9.8841667
5.225000 10.05509
5.226000 10.22546
5.227000 10.39525
5.228000 10.56447
5.229000 10.73309
5.230000 10.90112
5.231000 11.06854
5.232000 11.23534
5.233000 11.40151
5.234000 11.56705
5.235000 11.73195
5.236000 11.896180000000001
5.237000 12.05976
5.238000 12.222660000000001
5.239000 12.384870000000001
5.240000 12.546389999999999
5.241000 12.70721
5.242000 12.86732
5.243000 13.026689999999999
5.244000 13.18534
5.245000 13.343240000000002
5.246000 13.500390000000001
5.247000 13.65678
5.248000 13.812389999999999
5.249000 13.96722
5.250000 14.12125
5.251000 14.27448
5.252000 14.42689
5.253000 14.578489999999999
5.254000 14.729239999999999
5.255000 14.87915
5.256000 15.02821
5.257000 15.17641
5.258000 15.32372
5.259000 15.47016
5.260000 15.615699999999999
5.261000 15.760340000000001
5.262000 15.904060000000001
5.263000 16.04686
5.264000 16.18873
5.265000 16.32965
5.266000 16.46962
5.267000 16.608629999999998
5.268000 16.746669999999998
5.269000 16.88372
5.270000 17.01979
5.271000 17.15485
5.272000 17.288899999999998
5.273000 17.42193
5.274000 17.55394
5.275000 17.6849
5.276000 17.81481
5.277000 17.94366
5.278000 18.07144
5.279000 18.19814
5.280000 18.32376
5.281000 18.44827
5.282000 18.57167
5.283000 18.69395
5.284000 18.815109999999997
5.285000 18.93512
5.286000 19.05398
5.287000 19.17168
5.288000 19.2882
5.289000 19.40355
5.290000 19.517699999999998
5.291000 19.63066
5.292000 19.74239
5.293000 19.852909999999998
5.294000 19.9622
5.295000 20.070240000000002
5.296000 20.177030000000002
5.297000 20.28255
5.298000 20.38681
5.299000 20.48978
5.300000 20.591450000000002
5.301000 20.69183
5.302000 20.79089
5.303000 20.88863
5.304000 20.985039999999998
5.305000 21.080099999999998
5.306000 21.17382
5.307000 21.266170000000002
5.308000 21.35716
5.309000 21.44677
5.310000 21.53498
5.311000 21.6218
5.312000 21.70722
5.313000 21.79121
5.314000 21.87378
5.315000 21.95492
5.316000 22.03461
5.317000 22.11285
5.318000 22.189619999999998
5.319000 22.26493
5.320000 22.338749999999997
5.321000 22.41109
5.322000 22.48193
5.323000 22.55126
5.324000 22.61908
5.325000 22.68537
5.326000 22.75012
5.327000 22.81334
5.328000 22.87501
5.329000 22.93511
5.330000 22.99365
5.331000 23.05061
5.332000 23.105980000000002
5.333000 23.15976
5.334000 23.211940000000002
5.335000 23.26251
5.336000 23.31146
5.337000 23.35877
5.338000 23.40446
5.339000 23.4485
5.340000 23.49088
5.341000 23.5316
5.342000 23.57066
5.343000 23.60803
5.344000 23.643729999999998
5.345000 23.67772
5.346000 23.71002
5.347000 23.74061
5.348000 23.76948
5.349000 23.79663
5.350000 23.82204
5.351000 23.84572
5.352000 23.86765
5.353000 23.887829999999997
5.354000 23.90624
5.355000 23.92289
5.356000 23.93776
5.357000 23.950850000000003
5.358000 23.962149999999998
5.359000 23.97166
5.360000 23.97937
5.361000 23.98527
5.362000 23.98936
5.363000 23.99163
5.364000 23.99207
5.365000 23.99068
5.366000 23.98745
5.367000 23.98238
5.368000 23.975469999999998
5.369000 23.9667
5.370000 23.95607
5.371000 23.94358
5.372000 23.92922
5.373000 23.91299
5.374000 23.89487
5.375000 23.87487
5.376000 23.85299
5.377000 23.82921
5.378000 23.803530000000002
5.379000 23.77595
5.380000 23.74647
5.381000 23.71507
5.382000 23.68176
5.383000 23.64652
5.384000 23.60936
5.385000 23.57028
5.386000 23.52926
5.387000 23.48631
5.388000 23.441419999999997
5.389000 23.39459
5.390000 23.34581
5.391000 23.29509
5.392000 23.24241
5.393000 23.18778
5.394000 23.1312
5.395000 23.07266
5.396000 23.012150000000002
5.397000 22.94968
5.398000 22.88525
5.399000 22.81886
5.400000 22.75049
5.401000 22.68016
5.402000 22.60786
5.403000 22.53359
5.404000 22.457340000000002
5.405000 22.37912
5.406000 22.29894
5.407000 22.21677
5.408000 22.132640000000002
5.409000 22.04653
5.410000 21.95845
5.411000 21.868399999999998
5.412000 21.77637
5.413000 21.682370000000002
5.414000 21.5864
5.415000 21.48846
5.416000 21.388550000000002
5.417000 21.28668
5.418000 21.18283
5.419000 21.077019999999997
5.420000 20.96924
5.421000 20.8595
5.422000 20.747799999999998
5.423000 20.63413
5.424000 20.51851
5.425000 20.400940000000002
5.426000 20.281399999999998
5.427000 20.15992
5.428000 20.03649
5.429000 19.91111
5.430000 19.78379
5.431000 19.65453
5.432000 19.52334
5.433000 19.39021
5.434000 19.25516
5.435000 19.118180000000002
5.436000 18.97929
5.437000 18.83848
5.438000 18.69576
5.439000 18.55113
5.440000 18.404609999999998
5.441000 18.25619
5.442000 18.10589
5.443000 17.9537
5.444000 17.79964
5.445000 17.643710000000002
5.446000 17.48592
5.447000 17.32628
5.448000 17.16478
5.449000 17.001450000000002
5.450000 16.83629
5.451000 16.66929
5.452000 16.50048
5.453000 16.32987
5.454000 16.15745
5.455000 15.98323
5.456000 15.80724
5.457000 15.62946
5.458000 15.44992
5.459000 15.268619999999999
5.460000 15.085580000000002
5.461000 14.90079
5.462000 14.714269999999999
5.463000 14.52603
5.464000 14.33608
5.465000 14.14443
5.466000 13.951089999999999
5.467000 13.756070000000001
5.468000 13.559379999999999
5.469000 13.361020000000002
5.470000 13.16102
5.471000 12.959380000000001
5.472000 12.756120000000001
5.473000 12.55124
5.474000 12.34476
5.475000 12.13669
5.476000 11.92703
5.477000 11.71581
5.478000 11.50304
5.479000 11.28872
5.480000 11.07287
5.481000 10.85551
5.482000 10.63665
5.483000 10.41629
5.484000 10.19446
5.485000 9.9711739
5.486000 9.7464375
5.487000 9.520269200000001
5.488000 9.292683799999999
5.489000 9.0636954
5.490000 8.8333204
5.491000 8.6015739
5.492000 8.368470499999999
5.493000 8.1340276
5.494000 7.8982599
5.495000 7.6611847
5.496000 7.4228182
5.497000 7.183177000000001
5.498000 6.9422781
5.499000 6.700138699999999
5.500000 6.4567760000000005
5.501000 6.2122069
5.502000 5.9664494999999995
5.503000 5.7195216
5.504000 5.4714411
5.505000 5.2222263
5.506000 4.9718954
5.507000 4.7204666
5.508000 4.4679586
5.509000 4.2143904
5.510000 3.9597808999999997
5.511000 3.7041489
5.512000 3.4475137000000005
5.513000 3.1898945999999997
5.514000 2.9313114000000002
5.515000 2.6717834
5.516000 2.4113307
5.517000 2.1499731
5.518000 1.8877306999999999
5.519000 1.6246239
5.520000 1.3606729
5.521000 1.0958984
5.522000 0.83032101
5.523000 0.56396178
5.524000 0.29684172000000003
5.525000 0.02898211
5.526000 -0.23959563
5.527000 -0.50886991
5.528000 -0.77881888
5.529000 -1.0494206000000001
5.530000 -1.3206529
5.531000 -1.5924934000000002
5.532000 -1.8649197999999998
5.533000 -2.1379091
5.534000 -2.4114385
5.535000 -2.6854848000000002
5.536000 -2.9600250000000004
5.537000 -3.2350353999999997
5.538000 -3.5104927
5.539000 -3.7863728
5.540000 -4.0626518
5.541000 -4.3393061
5.542000 -4.6163112
5.543000 -4.8936427
5.544000 -5.171276300000001
5.545000 -5.4491874000000005
5.546000 -5.7273511
5.547000 -6.0057428
5.548000 -6.2843375
5.549000 -6.5631106
5.550000 -6.8420365
5.551000 -7.1210906000000005
5.552000 -7.4002467
5.553000 -7.6794803
5.554000 -7.9587653
5.555000 -8.238077200000001
5.556000 -8.517389699999999
5.557000 -8.796677
5.558000 -9.0759136
5.559000 -9.3550742
5.560000 -9.6341319
5.561000 -9.9130616
5.562000 -10.191840000000001
5.563000 -10.47043
5.564000 -10.74882
5.565000 -11.02698
5.566000 -11.304870000000001
5.567000 -11.58248
5.568000 -11.85978
5.569000 -12.13674
5.570000 -12.41333
5.571000 -12.68953
5.572000 -12.96532
5.573000 -13.24065
5.574000 -13.51551
5.575000 -13.78987
5.576000 -14.0637
5.577000 -14.336969999999999
5.578000 -14.60967
5.579000 -14.881749999999998
5.580000 -15.15319
5.581000 -15.423960000000001
5.582000 -15.694040000000001
5.583000 -15.9634
5.584000 -16.23201
5.585000 -16.49984
5.586000 -16.76686
5.587000 -17.03305
5.588000 -17.298379999999998
5.589000 -17.562810000000002
5.590000 -17.826330000000002
5.591000 -18.08891
5.592000 -18.35051
5.593000 -18.61111
5.594000 -18.87068
5.595000 -19.129189999999998
5.596000 -19.38662
5.597000 -19.64294
5.598000 -19.89812
5.599000 -20.15212
5.600000 -20.40494
5.601000 -20.65653
5.602000 -20.906869999999998
5.603000 -21.15593
5.604000 -21.40369
5.605000 -21.65011
5.606000 -21.89518
5.607000 -22.138859999999998
5.608000 -22.38112
5.609000 -22.62194
5.610000 -22.86129
5.611000 -23.099140000000002
5.612000 -23.33547
5.613000 -23.57025
5.614000 -23.80346
5.615000 -24.03505
5.616000 -24.26502
5.617000 -24.49332
5.618000 -24.71994
5.619000 -24.94485
5.620000 -25.168020000000002
5.621000 -25.38942
5.622000 -25.60903
5.623000 -25.826810000000002
5.624000 -26.042749999999998
5.625000 -26.256819999999998
5.626000 -26.468989999999998
5.627000 -26.679229999999997
5.628000 -26.88752
5.629000 -27.093840000000004
5.630000 -27.29814
5.631000 -27.50042
5.632000 -27.70064
5.633000 -27.898780000000002
5.634000 -28.09482
5.635000 -28.28872
5.636000 -28.48046
5.637000 -28.67002
5.638000 -28.85737
5.639000 -29.042489999999997
5.640000 -29.225360000000002
5.641000 -29.40594
5.642000 -29.58421
5.643000 -29.760160000000003
5.644000 -29.933739999999997
5.645000 -30.10496
5.646000 -30.27377
5.647000 -30.44015
5.648000 -30.60409
5.649000 -30.76555
5.650000 -30.92453
5.651000 -31.080980000000004
5.652000 -31.23489
5.653000 -31.386239999999997
5.654000 -31.535010000000003
5.655000 -31.681169999999998
5.656000 -31.8247
5.657000 -31.96558
5.658000 -32.10379
5.659000 -32.239309999999996
5.660000 -32.372119999999995
5.661000 -32.50219
5.662000 -32.6295
5.663000 -32.75404
5.664000 -32.87579
5.665000 -32.99472
5.666000 -33.110820000000004
5.667000 -33.22406
5.668000 -33.33443
5.669000 -33.441900000000004
5.670000 -33.54647
5.671000 -33.6481
5.672000 -33.74679
5.673000 -33.84251
5.674000 -33.93525
5.675000 -34.02498
5.676000 -34.1117
5.677000 -34.19538
5.678000 -34.27601
5.679000 -34.35357
5.680000 -34.428039999999996
5.681000 -34.499410000000005
5.682000 -34.567660000000004
5.683000 -34.632780000000004
5.684000 -34.69475
5.685000 -34.75356
5.686000 -34.80919
5.687000 -34.86162
5.688000 -34.910849999999996
5.689000 -34.95686
5.690000 -34.99964
5.691000 -35.03917
5.692000 -35.07544
5.693000 -35.10844
5.694000 -35.13815
5.695000 -35.16456
5.696000 -35.18767
5.697000 -35.20747
5.698000 -35.223929999999996
5.699000 -35.23704
5.700000 -35.24681
5.701000 -35.25322
5.702000 -35.25626
5.703000 -35.25592
5.704000 -35.2522
5.705000 -35.24507
5.706000 -35.234539999999996
5.707000 -35.22059
5.708000 -35.20322
5.709000 -35.18243
5.710000 -35.15819
5.711000 -35.13052
5.712000 -35.09939
5.713000 -35.06481
5.714000 -35.02677
5.715000 -34.985260000000004
5.716000 -34.94028
5.717000 -34.89182
5.718000 -34.83988
5.719000 -34.78445
5.720000 -34.72554
5.721000 -34.663129999999995
5.722000 -34.59723
5.723000 -34.52783
5.724000 -34.45493
5.725000 -34.378530000000005
5.726000 -34.29862
5.727000 -34.21521
5.728000 -34.1283
5.729000 -34.03787
5.730000 -33.94395
5.731000 -33.84651
5.732000 -33.74557
5.733000 -33.64114
5.734000 -33.533190000000005
5.735000 -33.42175
5.736000 -33.306819999999995
5.737000 -33.18839
5.738000 -33.066469999999995
5.739000 -32.94107
5.740000 -32.812180000000005
5.741000 -32.67982
5.742000 -32.54399
5.743000 -32.40469
5.744000 -32.26193
5.745000 -32.11571
5.746000 -31.96604
5.747000 -31.81293
5.748000 -31.656380000000002
5.749000 -31.49641
5.750000 -31.33301
5.751000 -31.1662
5.752000 -30.995990000000003
5.753000 -30.82238
5.754000 -30.64538
5.755000 -30.46501
5.756000 -30.28127
5.757000 -30.094179999999998
5.758000 -29.90374
5.759000 -29.709960000000002
5.760000 -29.512860000000003
5.761000 -29.312450000000002
5.762000 -29.10874
5.763000 -28.901739999999997
5.764000 -28.691470000000002
5.765000 -28.47794
5.766000 -28.26116
5.767000 -28.04115
5.768000 -27.81793
5.769000 -27.591500000000003
5.770000 -27.36188
5.771000 -27.1291
5.772000 -26.89315
5.773000 -26.65407
5.774000 -26.411869999999997
5.775000 -26.16657
5.776000 -25.918180000000003
5.777000 -25.666729999999998
5.778000 -25.41223
5.779000 -25.154690000000002
5.780000 -24.894160000000003
5.781000 -24.63063
5.782000 -24.36413
5.783000 -24.09468
5.784000 -23.822309999999998
5.785000 -23.54703
5.786000 -23.26887
5.787000 -22.987840000000002
5.788000 -22.70398
5.789000 -22.41729
5.790000 -22.12782
5.791000 -21.83557
5.792000 -21.540580000000002
5.793000 -21.24286
5.794000 -20.94245
5.795000 -20.63936
5.796000 -20.33363
5.797000 -20.02527
5.798000 -19.71432
5.799000 -19.40079
5.800000 -19.08473
5.801000 -18.76614
5.802000 -18.44507
5.803000 -18.12153
5.804000 -17.79556
5.805000 -17.46719
5.806000 -17.13644
5.807000 -16.80334
5.808000 -16.46792
5.809000 -16.13021
5.810000 -15.79024
5.811000 -15.448049999999999
5.812000 -15.103649999999998
5.813000 -14.75709
5.814000 -14.408389999999999
5.815000 -14.057590000000001
5.816000 -13.70472
5.817000 -13.3498
5.818000 -12.992880000000001
5.819000 -12.633980000000001
5.820000 -12.27314
5.821000 -11.910400000000001
5.822000 -11.54577
5.823000 -11.179310000000001
5.824000 -10.81104
5.825000 -10.441
5.826000 -10.06922
5.827000 -9.695735599999999
5.828000 -9.3205877
5.829000 -8.9438088
5.830000 -8.5654348
5.831000 -8.1855021
5.832000 -7.8040466
5.833000 -7.421106099999999
5.834000 -7.0367165
5.835000 -6.6509157
5.836000 -6.263741100000001
5.837000 -5.8752306
5.838000 -5.4854222
5.839000 -5.094353900000001
5.840000 -4.702064
5.841000 -4.3085914
5.842000 -3.9139751
5.843000 -3.5182539
5.844000 -3.1214669
5.845000 -2.7236538
5.846000 -2.324854
5.847000 -1.9251075
5.848000 -1.5244542
5.849000 -1.1229341
5.850000 -0.7205877
5.851000 -0.31745546
5.852000 0.086421968
5.853000 0.49100374
5.854000 0.89624887
5.855000 1.3021162
5.856000 1.7085643000000001
5.857000 2.1155519000000003
5.858000 2.5230373999999998
5.859000 2.9309791
5.860000 3.3393349000000003
5.861000 3.748063
5.862000 4.1571210999999995
5.863000 4.5664668
5.864000 4.9760573
5.865000 5.3858504
5.866000 5.7958029
5.867000 6.2058724000000005
5.868000 6.6160157
5.869000 7.0261888
5.870000 7.4363492
5.871000 7.8464538
5.872000 8.256458499999999
5.873000 8.666319399999999
5.874000 9.0759933
5.875000 9.4854362
5.876000 9.8946042
5.877000 10.30345
5.878000 10.71194
5.879000 11.12002
5.880000 11.527650000000001
5.881000 11.93478
5.882000 12.34137
5.883000 12.74738
5.884000 13.15277
5.885000 13.55748
5.886000 13.961480000000002
5.887000 14.36471
5.888000 14.76715
5.889000 15.16874
5.890000 15.56943
5.891000 15.96919
5.892000 16.36797
5.893000 16.76572
5.894000 17.16241
5.895000 17.55799
5.896000 17.95241
5.897000 18.34564
5.898000 18.73762
5.899000 19.12832
5.900000 19.517680000000002
5.901000 19.90568
5.902000 20.292260000000002
5.903000 20.67737
5.904000 21.06099
5.905000 21.44305
5.906000 21.823529999999998
5.907000 22.202379999999998
5.908000 22.57954
5.909000 22.95499
5.910000 23.32868
5.911000 23.70056
5.912000 24.07059
5.913000 24.43873
5.914000 24.804940000000002
5.915000 25.16917
5.916000 25.53139
5.917000 25.891540000000003
5.918000 26.24959
5.919000 26.6055
5.920000 26.95923
5.921000 27.31072
5.922000 27.65995
5.923000 28.00686
5.924000 28.35143
5.925000 28.693610000000003
5.926000 29.033360000000002
5.927000 29.37063
5.928000 29.705399999999997
5.929000 30.037609999999997
5.930000 30.36723
5.931000 30.69423
5.932000 31.01856
5.933000 31.34018
5.934000 31.65905
5.935000 31.975140000000003
5.936000 32.28841
5.937000 32.59882
5.938000 32.90633
5.939000 33.21091
5.940000 33.51251
5.941000 33.81111
5.942000 34.10666
5.943000 34.39914
5.944000 34.68849
5.945000 34.9747
5.946000 35.257709999999996
5.947000 35.5375
5.948000 35.81403
5.949000 36.08727
5.950000 36.35719
5.951000 36.62373
5.952000 36.88689
5.953000 37.146620000000006
5.954000 37.402879999999996
5.955000 37.65565
5.956000 37.90489
5.957000 38.15058
5.958000 38.39267
5.959000 38.63114
5.960000 38.86597
5.961000 39.097100000000005
5.962000 39.32453
5.963000 39.54821
5.964000 39.76812
5.965000 39.98424
5.966000 40.19652
5.967000 40.40494
5.968000 40.60948
5.969000 40.81011
5.970000 41.006789999999995
5.971000 41.19952
5.972000 41.38825
5.973000 41.572959999999995
5.974000 41.75363
5.975000 41.930240000000005
5.976000 42.10275
5.977000 42.27115
5.978000 42.435410000000005
5.979000 42.59551
5.980000 42.75142
5.981000 42.90313
5.982000 43.05061
5.983000 43.19383
5.984000 43.332789999999996
5.985000 43.46745
5.986000 43.597809999999996
5.987000 43.72383
5.988000 43.84551
5.989000 43.962810000000005
5.990000 44.07573
5.991000 44.184250000000006
5.992000 44.28834
5.993000 44.388
5.994000 44.483200000000004
5.995000 44.57393
5.996000 44.66017
5.997000 44.74192
5.998000 44.81915
5.999000 44.89186
6.000000 44.96002
6.001000 45.023619999999994
6.002000 45.082660000000004
6.003000 45.13713
6.004000 45.187
6.005000 45.23228
6.006000 45.27294
6.007000 45.30898
6.008000 45.34039
6.009000 45.36716
6.010000 45.389289999999995
6.011000 45.40676
6.012000 45.41956
6.013000 45.4277
6.014000 45.43117
6.015000 45.429950000000005
6.016000 45.42405
6.017000 45.41346
6.018000 45.398179999999996
6.019000 45.378190000000004
6.020000 45.35351
6.021000 45.32412
6.022000 45.29002
6.023000 45.251219999999996
6.024000 45.20772
6.025000 45.1595
6.026000 45.10658
6.027000 45.04896
6.028000 44.98663
6.029000 44.919599999999996
6.030000 44.84786
6.031000 44.77144
6.032000 44.69032
6.033000 44.604510000000005
6.034000 44.51402
6.035000 44.41885
6.036000 44.319019999999995
6.037000 44.214510000000004
6.038000 44.10535
6.039000 43.99154
6.040000 43.87309
6.041000 43.75
6.042000 43.62229
6.043000 43.48997
6.044000 43.35304
6.045000 43.21151
6.046000 43.0654
6.047000 42.91472
6.048000 42.759479999999996
6.049000 42.5997
6.050000 42.43538
6.051000 42.26654
6.052000 42.093199999999996
6.053000 41.91537
6.054000 41.73306
6.055000 41.5463
6.056000 41.35509
6.057000 41.15945
6.058000 40.95941
6.059000 40.75498
6.060000 40.54618
6.061000 40.333020000000005
6.062000 40.11553
6.063000 39.89373
6.064000 39.667629999999996
6.065000 39.43726
6.066000 39.20265
6.067000 38.963809999999995
6.068000 38.72077
6.069000 38.47354
6.070000 38.22216
6.071000 37.96665
6.072000 37.70703
6.073000 37.44333
6.074000 37.175580000000004
6.075000 36.9038
6.076000 36.62801
6.077000 36.348259999999996
6.078000 36.064550000000004
6.079000 35.77693
6.080000 35.48542
6.081000 35.19005
6.082000 34.89085
6.083000 34.587849999999996
6.084000 34.28108
6.085000 33.97057
6.086000 33.65635
6.087000 33.33846
6.088000 33.01693
6.089000 32.69179
6.090000 32.36307
6.091000 32.030809999999995
6.092000 31.695040000000002
6.093000 31.355800000000002
6.094000 31.013109999999998
6.095000 30.66703
6.096000 30.31757
6.097000 29.96479
6.098000 29.60871
6.099000 29.249380000000002
6.100000 28.88682
6.101000 28.521089999999997
6.102000 28.15221
6.103000 27.78023
6.104000 27.40519
6.105000 27.02712
6.106000 26.646069999999998
6.107000 26.262069999999998
6.108000 25.875169999999997
6.109000 25.485409999999998
6.110000 25.09283
6.111000 24.69748
6.112000 24.29938
6.113000 23.898600000000002
6.114000 23.495160000000002
6.115000 23.089119999999998
6.116000 22.68052
6.117000 22.26939
6.118000 21.8558
6.119000 21.43977
6.120000 21.02136
6.121000 20.60061
6.122000 20.17756
6.123000 19.75226
6.124000 19.324759999999998
6.125000 18.8951
6.126000 18.46334
6.127000 18.029510000000002
6.128000 17.59366
6.129000 17.15584
6.130000 16.7161
6.131000 16.27449
6.132000 15.83105
6.133000 15.38583
6.134000 14.93888
6.135000 14.49025
6.136000 14.03999
6.137000 13.588149999999999
6.138000 13.13478
6.139000 12.67992
6.140000 12.22363
6.141000 11.76596
6.142000 11.30696
6.143000 10.84667
6.144000 10.38516
6.145000 9.922462
6.146000 9.458638
6.147000 8.993736700000001
6.148000 8.5278101
6.149000 8.0609091
6.150000 7.5930864
6.151000 7.1243934
6.152000 6.6548817
6.153000 6.184604
6.154000 5.7136126
6.155000 5.2419595
6.156000 4.7696974
6.157000 4.2968787
6.158000 3.823556
6.159000 3.3497821999999995
6.160000 2.8756099
6.161000 2.4010921
6.162000 1.9262817
6.163000 1.4512314
6.164000 0.97599439
6.165000 0.50062365
6.166000 0.025172312999999998
6.167000 -0.45030647999999995
6.168000 -0.9257596
6.169000 -1.4011338
6.170000 -1.876376
6.171000 -2.3514329
6.172000 -2.8262513
6.173000 -3.3007778
6.174000 -3.7749596000000003
6.175000 -4.2487435
6.176000 -4.7220762999999994
6.177000 -5.194904999999999
6.178000 -5.6671765
6.179000 -6.1388381
6.180000 -6.609837000000001
6.181000 -7.080119799999999
6.182000 -7.5496338
6.183000 -8.0183268
6.184000 -8.4861457
6.185000 -8.953038600000001
6.186000 -9.4189532
6.187000 -9.8838374
6.188000 -10.34764
6.189000 -10.8103
6.190000 -11.271780000000001
6.191000 -11.73202
6.192000 -12.19097
6.193000 -12.64858
6.194000 -13.1048
6.195000 -13.55957
6.196000 -14.012839999999999
6.197000 -14.464569999999998
6.198000 -14.9147
6.199000 -15.36319
6.200000 -15.809970000000002
6.201000 -16.255
6.202000 -16.698240000000002
6.203000 -17.13963
6.204000 -17.57911
6.205000 -18.016650000000002
6.206000 -18.452199999999998
6.207000 -18.88569
6.208000 -19.31709
6.209000 -19.74634
6.210000 -20.1734
6.211000 -20.59822
6.212000 -21.02075
6.213000 -21.44094
6.214000 -21.85875
6.215000 -22.27412
6.216000 -22.68702
6.217000 -23.09739
6.218000 -23.505190000000002
6.219000 -23.91037
6.220000 -24.31288
6.221000 -24.712690000000002
6.222000 -25.10975
6.223000 -25.503999999999998
6.224000 -25.89542
6.225000 -26.28395
6.226000 -26.669549999999997
6.227000 -27.052179999999996
6.228000 -27.43179
6.229000 -27.808339999999998
6.230000 -28.18179
6.231000 -28.552100000000003
6.232000 -28.919230000000002
6.233000 -29.28313
6.234000 -29.643770000000004
6.235000 -30.0011
6.236000 -30.35508
6.237000 -30.70568
6.238000 -31.05286
6.239000 -31.39658
6.240000 -31.73679
6.241000 -32.07347
6.242000 -32.40657
6.243000 -32.73605
6.244000 -33.06188
6.245000 -33.384029999999996
6.246000 -33.70245
6.247000 -34.01711
6.248000 -34.327980000000004
6.249000 -34.63503
6.250000 -34.9382
6.251000 -35.23749
6.252000 -35.53284
6.253000 -35.82423
6.254000 -36.11163
6.255000 -36.394999999999996
6.256000 -36.67432
6.257000 -36.949549999999995
6.258000 -37.22065
6.259000 -37.48761
6.260000 -37.7504
6.261000 -38.00897
6.262000 -38.26331
6.263000 -38.5134
6.264000 -38.75919
6.265000 -39.000659999999996
6.266000 -39.2378
6.267000 -39.47057
6.268000 -39.698949999999996
6.269000 -39.92291
6.270000 -40.142430000000004
6.271000 -40.35749
6.272000 -40.56806
6.273000 -40.77412
6.274000 -40.97565
6.275000 -41.17263
6.276000 -41.365030000000004
6.277000 -41.55284
6.278000 -41.73604
6.279000 -41.9146
6.280000 -42.08852
6.281000 -42.25776
6.282000 -42.42232
6.283000 -42.582170000000005
6.284000 -42.7373
6.285000 -42.88769
6.286000 -43.03333
6.287000 -43.17421
6.288000 -43.3103
6.289000 -43.4416
6.290000 -43.56809
6.291000 -43.68976
6.292000 -43.80659
6.293000 -43.91859
6.294000 -44.02572
6.295000 -44.12799
6.296000 -44.22539
6.297000 -44.31791
6.298000 -44.40553
6.299000 -44.48825
6.300000 -44.56607
6.301000 -44.63897
6.302000 -44.70696
6.303000 -44.77002
6.304000 -44.82815
6.305000 -44.88135
6.306000 -44.92962
6.307000 -44.97294
6.308000 -45.01133
6.309000 -45.04477
6.310000 -45.07327
6.311000 -45.09682
6.312000 -45.11543
6.313000 -45.1291
6.314000 -45.13782
6.315000 -45.1416
6.316000 -45.14045
6.317000 -45.13436
6.318000 -45.12333
6.319000 -45.10738
6.320000 -45.086510000000004
6.321000 -45.060719999999996
6.322000 -45.03002
6.323000 -44.99441
6.324000 -44.953900000000004
6.325000 -44.90851
6.326000 -44.85823
6.327000 -44.80308
6.328000 -44.74307
6.329000 -44.678200000000004
6.330000 -44.60849
6.331000 -44.53395
6.332000 -44.454589999999996
6.333000 -44.370419999999996
6.334000 -44.28146
6.335000 -44.18771
6.336000 -44.0892
6.337000 -43.98593
6.338000 -43.87793
6.339000 -43.765209999999996
6.340000 -43.647780000000004
6.341000 -43.52566
6.342000 -43.39887
6.343000 -43.267430000000004
6.344000 -43.131350000000005
6.345000 -42.990660000000005
6.346000 -42.84538
6.347000 -42.695519999999995
6.348000 -42.5411
6.349000 -42.38215
6.350000 -42.218689999999995
6.351000 -42.05075
6.352000 -41.878330000000005
6.353000 -41.70147
6.354000 -41.5202
6.355000 -41.33453
6.356000 -41.14449
6.357000 -40.95011
6.358000 -40.751419999999996
6.359000 -40.54843
6.360000 -40.34117
6.361000 -40.129690000000004
6.362000 -39.91399
6.363000 -39.69412
6.364000 -39.4701
6.365000 -39.24196
6.366000 -39.00973
6.367000 -38.77344
6.368000 -38.53313
6.369000 -38.28882
6.370000 -38.04055
6.371000 -37.78834
6.372000 -37.53224
6.373000 -37.27227
6.374000 -37.008469999999996
6.375000 -36.74088
6.376000 -36.46952
6.377000 -36.19444
6.378000 -35.91567
6.379000 -35.63324
6.380000 -35.3472
6.381000 -35.05757
6.382000 -34.7644
6.383000 -34.46772
6.384000 -34.167570000000005
6.385000 -33.86399
6.386000 -33.55702
6.387000 -33.246700000000004
6.388000 -32.93307
6.389000 -32.61616
6.390000 -32.29602
6.391000 -31.972689999999997
6.392000 -31.6462
6.393000 -31.31661
6.394000 -30.98395
6.395000 -30.64827
6.396000 -30.309599999999996
6.397000 -29.96799
6.398000 -29.623490000000004
6.399000 -29.27614
6.400000 -28.92597
6.401000 -28.57305
6.402000 -28.217399999999998
6.403000 -27.859080000000002
6.404000 -27.49813
6.405000 -27.1346
6.406000 -26.76854
6.407000 -26.39998
6.408000 -26.02897
6.409000 -25.65557
6.410000 -25.279819999999997
6.411000 -24.90176
6.412000 -24.52145
6.413000 -24.13892
6.414000 -23.75424
6.415000 -23.36745
6.416000 -22.978589999999997
6.417000 -22.58771
6.418000 -22.19487
6.419000 -21.8001
6.420000 -21.40347
6.421000 -21.00502
6.422000 -20.60479
6.423000 -20.20284
6.424000 -19.799220000000002
6.425000 -19.39398
6.426000 -18.98716
6.427000 -18.57883
6.428000 -18.16902
6.429000 -17.75778
6.430000 -17.34518
6.431000 -16.93126
6.432000 -16.51607
6.433000 -16.09966
6.434000 -15.682080000000001
6.435000 -15.263379999999998
6.436000 -14.84362
6.437000 -14.42285
6.438000 -14.00112
6.439000 -13.57848
6.440000 -13.15498
6.441000 -12.73067
6.442000 -12.30561
6.443000 -11.87985
6.444000 -11.453439999999999
6.445000 -11.02643
6.446000 -10.59887
6.447000 -10.170819999999999
6.448000 -9.742331499999999
6.449000 -9.3134522
6.450000 -8.8842362
6.451000 -8.454734799999999
6.452000 -8.025001
6.453000 -7.595086800000001
6.454000 -7.1650445
6.455000 -6.734925499999999
6.456000 -6.3047826
6.457000 -5.8746673
6.458000 -5.4446314000000005
6.459000 -5.0147265
6.460000 -4.5850045999999995
6.461000 -4.1555174
6.462000 -3.7263162000000003
6.463000 -3.297453
6.464000 -2.8689787
6.465000 -2.4409447
6.466000 -2.0134021
6.467000 -1.5864019999999999
6.468000 -1.1599952
6.469000 -0.7342326899999999
6.470000 -0.30916505
6.471000 0.11515708000000001
6.472000 0.5386834
6.473000 0.96136359
6.474000 1.3831477
6.475000 1.8039856
6.476000 2.2238277
6.477000 2.6426245
6.478000 3.0603264
6.479000 3.4768846
6.480000 3.8922496
6.481000 4.306373
6.482000 4.7192063
6.483000 5.1307008000000005
6.484000 5.5408083
6.485000 5.9494812
6.486000 6.3566722
6.487000 6.7623332
6.488000 7.166417699999999
6.489000 7.5688778999999995
6.490000 7.9696685
6.491000 8.3687417
6.492000 8.766052100000001
6.493000 9.1615535
6.494000 9.5552005
6.495000 9.9469475
6.496000 10.33675
6.497000 10.72456
6.498000 11.11034
6.499000 11.49404
6.500000 11.875620000000001
6.501000 12.25503
6.502000 12.63223
6.503000 13.007179999999998
6.504000 13.379840000000002
6.505000 13.750160000000001
6.506000 14.11809
6.507000 14.483609999999999
6.508000 14.84666
6.509000 15.207209999999998
6.510000 15.565219999999998
6.511000 15.92064
6.512000 16.27344
6.513000 16.623569999999997
6.514000 16.971
6.515000 17.31569
6.516000 17.657600000000002
6.517000 17.99669
6.518000 18.33292
6.519000 18.666269999999997
6.520000 18.99669
6.521000 19.32414
6.522000 19.64859
6.523000 19.97001
6.524000 20.28836
6.525000 20.60361
6.526000 20.91572
6.527000 21.22466
6.528000 21.53039
6.529000 21.83289
6.530000 22.13212
6.531000 22.42806
6.532000 22.720660000000002
6.533000 23.0099
6.534000 23.29575
6.535000 23.57818
6.536000 23.85715
6.537000 24.132649999999998
6.538000 24.40464
6.539000 24.6731
6.540000 24.93799
6.541000 25.1993
6.542000 25.45699
6.543000 25.71104
6.544000 25.96141
6.545000 26.2081
6.546000 26.451069999999998
6.547000 26.6903
6.548000 26.925759999999997
6.549000 27.15744
6.550000 27.3853
6.551000 27.60934
6.552000 27.829520000000002
6.553000 28.04583
6.554000 28.25824
6.555000 28.46674
6.556000 28.67131
6.557000 28.871930000000003
6.558000 29.06858
6.559000 29.26124
6.560000 29.4499
6.561000 29.634539999999998
6.562000 29.815150000000003
6.563000 29.991699999999998
6.564000 30.1642
6.565000 30.33261
6.566000 30.49693
6.567000 30.65715
6.568000 30.813249999999996
6.569000 30.96522
6.570000 31.113049999999998
6.571000 31.256729999999997
6.572000 31.39625
6.573000 31.531599999999997
6.574000 31.662770000000002
6.575000 31.78975
6.576000 31.91253
6.577000 32.03111
6.578000 32.145469999999996
6.579000 32.25562
6.580000 32.36155
6.581000 32.46325
6.582000 32.56071
6.583000 32.653929999999995
6.584000 32.74292
6.585000 32.827650000000006
6.586000 32.90814
6.587000 32.984390000000005
6.588000 33.056380000000004
6.589000 33.124120000000005
6.590000 33.18761
6.591000 33.24685
6.592000 33.30184
6.593000 33.352579999999996
6.594000 33.399069999999995
6.595000 33.441320000000005
6.596000 33.47934
6.597000 33.513110000000005
6.598000 33.542660000000005
6.599000 33.56798
6.600000 33.589079999999996
6.601000 33.60597
6.602000 33.61864
6.603000 33.62712
6.604000 33.63141
6.605000 33.63151
6.606000 33.627430000000004
6.607000 33.619189999999996
6.608000 33.6068
6.609000 33.59026
6.610000 33.56958
6.611000 33.54478
6.612000 33.51587
6.613000 33.48287
6.614000 33.44578
6.615000 33.40461
6.616000 33.35939
6.617000 33.31013
6.618000 33.25684
6.619000 33.19954
6.620000 33.13824
6.621000 33.07297
6.622000 33.00373
6.623000 32.93055
6.624000 32.85345
6.625000 32.77243
6.626000 32.68754
6.627000 32.59877
6.628000 32.50616
6.629000 32.40972
6.630000 32.30948
6.631000 32.20545
6.632000 32.09766
6.633000 31.986140000000002
6.634000 31.870900000000002
6.635000 31.75197
6.636000 31.62938
6.637000 31.503140000000002
6.638000 31.373289999999997
6.639000 31.23984
6.640000 31.102829999999997
6.641000 30.962279999999996
6.642000 30.81821
6.643000 30.670659999999998
6.644000 30.51966
6.645000 30.365219999999997
6.646000 30.20739
6.647000 30.04618
6.648000 29.881629999999998
6.649000 29.71376
6.650000 29.542620000000003
6.651000 29.36822
6.652000 29.19059
6.653000 29.009780000000003
6.654000 28.82581
6.655000 28.63872
6.656000 28.448529999999998
6.657000 28.25528
6.658000 28.05901
6.659000 27.85974
6.660000 27.657510000000002
6.661000 27.45235
6.662000 27.24431
6.663000 27.033410000000003
6.664000 26.81969
6.665000 26.603189999999998
6.666000 26.38393
6.667000 26.16197
6.668000 25.937329999999996
6.669000 25.710060000000002
6.670000 25.48018
6.671000 25.24774
6.672000 25.01278
6.673000 24.77532
6.674000 24.535429999999998
6.675000 24.293120000000002
6.676000 24.04844
6.677000 23.80142
6.678000 23.552120000000002
6.679000 23.30056
6.680000 23.04679
6.681000 22.790840000000003
6.682000 22.53277
6.683000 22.2726
6.684000 22.010379999999998
6.685000 21.74614
6.686000 21.47994
6.687000 21.21181
6.688000 20.9418
6.689000 20.66994
6.690000 20.39628
6.691000 20.12086
6.692000 19.84372
6.693000 19.564899999999998
6.694000 19.28446
6.695000 19.00242
6.696000 18.71884
6.697000 18.43376
6.698000 18.14722
6.699000 17.85927
6.700000 17.56994
6.701000 17.27929
6.702000 16.987360000000002
6.703000 16.69419
6.704000 16.399820000000002
6.705000 16.1043
6.706000 15.80769
6.707000 15.509999999999998
6.708000 15.211310000000001
6.709000 14.91164
6.710000 14.61105
6.711000 14.309569999999999
6.712000 14.007259999999999
6.713000 13.70415
6.714000 13.400300000000001
6.715000 13.09574
6.716000 12.790519999999999
6.717000 12.484679999999999
6.718000 12.178279999999999
6.719000 11.87135
6.720000 11.56393
6.721000 11.25608
6.722000 10.947840000000001
6.723000 10.63925
6.724000 10.330350000000001
6.725000 10.02119
6.726000 9.7118177
6.727000 9.402272100000001
6.728000 9.0925992
6.729000 8.7828428
6.730000 8.4730476
6.731000 8.163257699999999
6.732000 7.8535169
6.733000 7.5438700999999995
6.734000 7.234361
6.735000 6.9250338
6.736000 6.615932300000001
6.737000 6.3071005
6.738000 5.9985824
6.739000 5.6904219
6.740000 5.382662600000001
6.741000 5.075347799999999
6.742000 4.7685213
6.743000 4.4622261000000005
6.744000 4.1565053
6.745000 3.8514017999999997
6.746000 3.5469584
6.747000 3.2432176
6.748000 2.9402220999999997
6.749000 2.6380135
6.750000 2.336634
6.751000 2.0361252
6.752000 1.7365286
6.753000 1.4378851
6.754000 1.1402358
6.755000 0.84362132
6.756000 0.54808198
6.757000 0.25365797
6.758000 -0.039610889999999996
6.759000 -0.33168506
6.760000 -0.62252521
6.761000 -0.9120923499999999
6.762000 -1.2003477
6.763000 -1.4872528
6.764000 -1.7727695
6.765000 -2.0568598000000002
6.766000 -2.3394862
6.767000 -2.6206112
6.768000 -2.9001977
6.769000 -3.1782090999999997
6.770000 -3.4546088000000004
6.771000 -3.7293606
6.772000 -4.0024284
6.773000 -4.2737767
6.774000 -4.54337
6.775000 -4.8111733
6.776000 -5.077152
6.777000 -5.3412717
6.778000 -5.6034982
6.779000 -5.8637977
6.780000 -6.1221369
6.781000 -6.378483
6.782000 -6.632803399999999
6.783000 -6.8850651
6.784000 -7.1352363
6.785000 -7.3832855
6.786000 -7.6291814
6.787000 -7.8728937
6.788000 -8.1143916
6.789000 -8.3536446
6.790000 -8.5906237
6.791000 -8.8252991
6.792000 -9.0576418
6.793000 -9.2876233
6.794000 -9.5152155
6.795000 -9.7403906
6.796000 -9.9631213
6.797000 -10.18338
6.798000 -10.40114
6.799000 -10.61638
6.800000 -10.82906
6.801000 -11.03917
6.802000 -11.246680000000001
6.803000 -11.45157
6.804000 -11.6538
6.805000 -11.85337
6.806000 -12.05023
6.807000 -12.244380000000001
6.808000 -12.435789999999999
6.809000 -12.62443
6.810000 -12.810289999999998
6.811000 -12.99334
6.812000 -13.173570000000002
6.813000 -13.350950000000001
6.814000 -13.52547
6.815000 -13.6971
6.816000 -13.86583
6.817000 -14.031640000000001
6.818000 -14.19451
6.819000 -14.354420000000001
6.820000 -14.511370000000001
6.821000 -14.665320000000001
6.822000 -14.81628
6.823000 -14.964220000000001
6.824000 -15.10912
6.825000 -15.25098
6.826000 -15.38979
6.827000 -15.52551
6.828000 -15.658159999999999
6.829000 -15.787709999999999
6.830000 -15.91415
6.831000 -16.037470000000003
6.832000 -16.15766
6.833000 -16.27471
6.834000 -16.38862
6.835000 -16.49937
6.836000 -16.60695
6.837000 -16.71135
6.838000 -16.81258
6.839000 -16.910610000000002
6.840000 -17.00545
6.841000 -17.09709
6.842000 -17.18551
6.843000 -17.27073
6.844000 -17.352719999999998
6.845000 -17.4315
6.846000 -17.50704
6.847000 -17.57936
6.848000 -17.64845
6.849000 -17.714299999999998
6.850000 -17.77691
6.851000 -17.836289999999998
6.852000 -17.89243
6.853000 -17.945330000000002
6.854000 -17.99499
6.855000 -18.04141
6.856000 -18.084600000000002
6.857000 -18.12455
6.858000 -18.16127
6.859000 -18.19476
6.860000 -18.22502
6.861000 -18.25207
6.862000 -18.27589
6.863000 -18.296499999999998
6.864000 -18.31391
6.865000 -18.32811
6.866000 -18.33911
6.867000 -18.34693
6.868000 -18.35156
6.869000 -18.35302
6.870000 -18.35131
6.871000 -18.34645
6.872000 -18.33843
6.873000 -18.327280000000002
6.874000 -18.312990000000003
6.875000 -18.29559
6.876000 -18.27507
6.877000 -18.25146
6.878000 -18.22476
6.879000 -18.19499
6.880000 -18.16216
6.881000 -18.12628
6.882000 -18.08736
6.883000 -18.04542
6.884000 -18.00048
6.885000 -17.95254
6.886000 -17.901629999999997
6.887000 -17.84775
6.888000 -17.79094
6.889000 -17.731189999999998
6.890000 -17.66854
6.891000 -17.602999999999998
6.892000 -17.53458
6.893000 -17.46331
6.894000 -17.3892
6.895000 -17.312269999999998
6.896000 -17.23255
6.897000 -17.15006
6.898000 -17.06481
6.899000 -16.97682
6.900000 -16.886129999999998
6.901000 -16.79275
6.902000 -16.69669
6.903000 -16.598
6.904000 -16.49668
6.905000 -16.39276
6.906000 -16.28627
6.907000 -16.17724
6.908000 -16.06567
6.909000 -15.9516
6.910000 -15.83506
6.911000 -15.716069999999998
6.912000 -15.594649999999998
6.913000 -15.47083
6.914000 -15.344640000000002
6.915000 -15.216099999999999
6.916000 -15.085239999999999
6.917000 -14.952090000000002
6.918000 -14.816670000000002
6.919000 -14.67901
6.920000 -14.53914
6.921000 -14.397099999999998
6.922000 -14.252889999999999
6.923000 -14.106560000000002
6.924000 -13.95814
6.925000 -13.807649999999999
6.926000 -13.655120000000002
6.927000 -13.50059
6.928000 -13.34408
6.929000 -13.18562
6.930000 -13.02525
6.931000 -12.86299
6.932000 -12.69888
6.933000 -12.532960000000001
6.934000 -12.36524
6.935000 -12.19576
6.936000 -12.02456
6.937000 -11.85167
6.938000 -11.67712
6.939000 -11.50095
6.940000 -11.323179999999999
6.941000 -11.14386
6.942000 -10.963009999999999
6.943000 -10.78067
6.944000 -10.59687
6.945000 -10.411660000000001
6.946000 -10.22505
6.947000 -10.0371
6.948000 -9.8478213
6.949000 -9.6572645
6.950000 -9.465459699999998
6.951000 -9.2724435
6.952000 -9.0782508
6.953000 -8.8829167
6.954000 -8.686477700000001
6.955000 -8.4889695
6.956000 -8.2904279
6.957000 -8.0908895
6.958000 -7.8903899
6.959000 -7.6889656
6.960000 -7.4866532999999995
6.961000 -7.2834894
6.962000 -7.0795096
6.963000 -6.8747513
6.964000 -6.6692501
6.965000 -6.4630434
6.966000 -6.2561675999999995
6.967000 -6.04866
6.968000 -5.8405567
6.969000 -5.6318942
6.970000 -5.4227099
6.971000 -5.2130397
6.972000 -5.0029211
6.973000 -4.79239
6.974000 -4.5814835
6.975000 -4.3702383
6.976000 -4.1586906
6.977000 -3.9468772999999997
6.978000 -3.7348349
6.979000 -3.5225995
6.980000 -3.310208
6.981000 -3.0976966000000004
6.982000 -2.8851017
6.983000 -2.6724597
6.984000 -2.4598068
6.985000 -2.2471791000000003
6.986000 -2.0346131
6.987000 -1.8221447000000002
6.988000 -1.6098103
6.989000 -1.3976457
6.990000 -1.1856871
6.991000 -0.97397035
6.992000 -0.7625314400000001
6.993000 -0.5514062
6.994000 -0.34063042
6.995000 -0.13023983
6.996000 0.079729944
6.997000 0.28924334
6.998000 0.49826493
6.999000 0.70675933
7.000000 0.9146913
7.001000 1.1220258
7.002000 1.3287278
7.003000 1.5347625
7.004000 1.7400952
7.005000 1.9446917000000001
7.006000 2.1485174
7.007000 2.3515385
7.008000 2.5537208
7.009000 2.7550308
7.010000 2.955435
7.011000 3.1549003
7.012000 3.3533935
7.013000 3.5508819
7.014000 3.7473332
7.015000 3.942715
7.016000 4.1369952
7.017000 4.3301422
7.018000 4.5221243
7.019000 4.7129106
7.020000 4.9024697
7.021000 5.0907709
7.022000 5.2777838
7.023000 5.463478
7.024000 5.6478236
7.025000 5.8307905
7.026000 6.0123496
7.027000 6.1924715
7.028000 6.3711271
7.029000 6.5482876999999995
7.030000 6.7239255
7.031000 6.898011299999999
7.032000 7.070517499999999
7.033000 7.2414175
7.034000 7.4106827
7.035000 7.578286500000001
7.036000 7.744202
7.037000 7.9084024
7.038000 8.0708623
7.039000 8.2315557
7.040000 8.3904572
7.041000 8.5475415
7.042000 8.7027833
7.043000 8.8561587
7.044000 9.0076439
7.045000 9.1572151
7.046000 9.3048483
7.047000 9.4505213
7.048000 9.594211
7.049000 9.7358957
7.050000 9.8755538
7.051000 10.013160000000001
7.052000 10.1487
7.053000 10.28215
7.054000 10.41349
7.055000 10.5427
7.056000 10.66976
7.057000 10.79465
7.058000 10.91736
7.059000 11.037859999999998
7.060000 11.156130000000001
7.061000 11.272160000000001
7.062000 11.38594
7.063000 11.49743
7.064000 11.60664
7.065000 11.71354
7.066000 11.818109999999999
7.067000 11.920350000000001
7.068000 12.02023
7.069000 12.11773
7.070000 12.212860000000001
7.071000 12.305589999999999
7.072000 12.39591
7.073000 12.4838
7.074000 12.569250000000002
7.075000 12.652260000000002
7.076000 12.73281
7.077000 12.81088
7.078000 12.88647
7.079000 12.95956
7.080000 13.030149999999999
7.081000 13.09822
7.082000 13.16377
7.083000 13.22679
7.084000 13.28726
7.085000 13.34519
7.086000 13.400549999999999
7.087000 13.45336
7.088000 13.503589999999999
7.089000 13.551250000000001
7.090000 13.59632
7.091000 13.638800000000002
7.092000 13.6787
7.093000 13.71599
7.094000 13.750689999999999
7.095000 13.78278
7.096000 13.812260000000002
7.097000 13.839129999999999
7.098000 13.86339
7.099000 13.885040000000002
7.100000 13.904069999999999
7.101000 13.92048
7.102000 13.93428
7.103000 13.94546
7.104000 13.954030000000001
7.105000 13.95998
7.106000 13.963320000000001
7.107000 13.96405
7.108000 13.96216
7.109000 13.95767
7.110000 13.95057
7.111000 13.94088
7.112000 13.928579999999998
7.113000 13.9137
7.114000 13.896230000000001
7.115000 13.876169999999998
7.116000 13.85354
7.117000 13.82833
7.118000 13.80057
7.119000 13.770240000000001
7.120000 13.73736
7.121000 13.701949999999998
7.122000 13.66399
7.123000 13.62351
7.124000 13.58051
7.125000 13.53501
7.126000 13.486999999999998
7.127000 13.436509999999998
7.128000 13.383529999999999
7.129000 13.328090000000001
7.130000 13.270199999999999
7.131000 13.209850000000001
7.132000 13.147079999999999
7.133000 13.081880000000002
7.134000 13.01427
7.135000 12.94426
7.136000 12.871879999999999
7.137000 12.797120000000001
7.138000 12.72001
7.139000 12.64056
7.140000 12.55878
7.141000 12.474689999999999
7.142000 12.3883
7.143000 12.29964
7.144000 12.20871
7.145000 12.11553
7.146000 12.020119999999999
7.147000 11.9225
7.148000 11.82269
7.149000 11.7207
7.150000 11.61655
7.151000 11.51026
7.152000 11.40185
7.153000 11.29134
7.154000 11.178749999999999
7.155000 11.06409
7.156000 10.9474
7.157000 10.82869
7.158000 10.707980000000001
7.159000 10.58529
7.160000 10.460659999999999
7.161000 10.33409
7.162000 10.20561
7.163000 10.07524
7.164000 9.9430107
7.165000 9.8089412
7.166000 9.6730553
7.167000 9.5353767
7.168000 9.395930199999999
7.169000 9.2547394
7.170000 9.1118291
7.171000 8.9672238
7.172000 8.8209487
7.173000 8.6730294
7.174000 8.523491
7.175000 8.372359
7.176000 8.2196593
7.177000 8.0654182
7.178000 7.9096614999999995
7.179000 7.7524155
7.180000 7.5937077
7.181000 7.433564199999999
7.182000 7.2720125
7.183000 7.1090803
7.184000 6.944794999999999
7.185000 6.7791842
7.186000 6.612275500000001
7.187000 6.4440973
7.188000 6.2746786
7.189000 6.1040472
7.190000 5.9322324
7.191000 5.759263
7.192000 5.5851683
7.193000 5.4099776
7.194000 5.2337203
7.195000 5.0564263
7.196000 4.8781253
7.197000 4.6988472
7.198000 4.518622499999999
7.199000 4.337481
7.200000 4.1554529
7.201000 3.9725691
7.202000 3.7888598000000004
7.203000 3.6043554999999996
7.204000 3.4190870999999996
7.205000 3.2330852
7.206000 3.0463807
7.207000 2.8590044
7.208000 2.6709871
7.209000 2.48236
7.210000 2.293154
7.211000 2.1034002
7.212000 1.9131296999999998
7.213000 1.7223736
7.214000 1.5311630999999999
7.215000 1.3395295
7.216000 1.1475038
7.217000 0.9551174900000001
7.218000 0.7624019400000001
7.219000 0.5693885
7.220000 0.37610857000000003
7.221000 0.1825936
7.222000 -0.0111249
7.223000 -0.20501540999999998
7.224000 -0.39904634
7.225000 -0.59318617
7.226000 -0.7874032499999999
7.227000 -0.98166596
7.228000 -1.1759427
7.229000 -1.3702018999999999
7.230000 -1.5644117999999998
7.231000 -1.758541
7.232000 -1.9525576
7.233000 -2.1464303
7.234000 -2.3401277
7.235000 -2.5336182
7.236000 -2.7268704
7.237000 -2.9198531
7.238000 -3.1125352
7.239000 -3.3048853000000005
7.240000 -3.4968725999999997
7.241000 -3.6884664999999996
7.242000 -3.8796358000000004
7.243000 -4.0703502
7.244000 -4.2605788
7.245000 -4.450291399999999
7.246000 -4.6394579
7.247000 -4.8280484999999995
7.248000 -5.016033
7.249000 -5.203381599999999
7.250000 -5.3900644
7.251000 -5.576052499999999
7.252000 -5.761316
7.253000 -5.945826299999999
7.254000 -6.1295539
7.255000 -6.3124701000000005
7.256000 -6.494546700000001
7.257000 -6.6757545
7.258000 -6.8560652
7.259000 -7.0354506
7.260000 -7.2138831
7.261000 -7.3913343000000005
7.262000 -7.5677767000000005
7.263000 -7.7431828
7.264000 -7.9175249
7.265000 -8.090776199999999
7.266000 -8.2629099
7.267000 -8.4338993
7.268000 -8.603717399999999
7.269000 -8.7723382
7.270000 -8.9397348
7.271000 -9.105882
7.272000 -9.2707545
7.273000 -9.434326
7.274000 -9.596571299999999
7.275000 -9.7574659
7.276000 -9.916985
7.277000 -10.075099999999999
7.278000 -10.2318
7.279000 -10.38705
7.280000 -10.54082
7.281000 -10.6931
7.282000 -10.84386
7.283000 -10.993079999999999
7.284000 -11.140740000000001
7.285000 -11.28681
7.286000 -11.43127
7.287000 -11.5741
7.288000 -11.71528
7.289000 -11.85478
7.290000 -11.99259
7.291000 -12.12869
7.292000 -12.26305
7.293000 -12.39566
7.294000 -12.52649
7.295000 -12.655520000000001
7.296000 -12.78274
7.297000 -12.908130000000002
7.298000 -13.03166
7.299000 -13.153329999999999
7.300000 -13.273109999999999
7.301000 -13.39097
7.302000 -13.506920000000001
7.303000 -13.62092
7.304000 -13.73297
7.305000 -13.843050000000002
7.306000 -13.951130000000001
7.307000 -14.057210000000001
7.308000 -14.16127
7.309000 -14.263290000000001
7.310000 -14.36326
7.311000 -14.461160000000001
7.312000 -14.55699
7.313000 -14.650730000000001
7.314000 -14.742359999999998
7.315000 -14.83188
7.316000 -14.919260000000001
7.317000 -15.004509999999998
7.318000 -15.087600000000002
7.319000 -15.16852
7.320000 -15.24728
7.321000 -15.32384
7.322000 -15.39821
7.323000 -15.47038
7.324000 -15.540329999999999
7.325000 -15.608060000000002
7.326000 -15.67356
7.327000 -15.736810000000002
7.328000 -15.797810000000002
7.329000 -15.85656
7.330000 -15.91305
7.331000 -15.96726
7.332000 -16.0192
7.333000 -16.06885
7.334000 -16.116220000000002
7.335000 -16.16129
7.336000 -16.20405
7.337000 -16.24452
7.338000 -16.28267
7.339000 -16.3185
7.340000 -16.35202
7.341000 -16.38322
7.342000 -16.41209
7.343000 -16.43864
7.344000 -16.46285
7.345000 -16.484740000000002
7.346000 -16.504289999999997
7.347000 -16.52151
7.348000 -16.53639
7.349000 -16.54894
7.350000 -16.559160000000002
7.351000 -16.56704
7.352000 -16.57259
7.353000 -16.57581
7.354000 -16.5767
7.355000 -16.57526
7.356000 -16.57149
7.357000 -16.56541
7.358000 -16.55701
7.359000 -16.54629
7.360000 -16.53325
7.361000 -16.51792
7.362000 -16.50028
7.363000 -16.480339999999998
7.364000 -16.45811
7.365000 -16.433600000000002
7.366000 -16.4068
7.367000 -16.37773
7.368000 -16.3464
7.369000 -16.3128
7.370000 -16.27695
7.371000 -16.23885
7.372000 -16.19852
7.373000 -16.15595
7.374000 -16.11117
7.375000 -16.06417
7.376000 -16.01497
7.377000 -15.96358
7.378000 -15.909999999999998
7.379000 -15.85426
7.380000 -15.79635
7.381000 -15.736279999999999
7.382000 -15.674080000000002
7.383000 -15.60975
7.384000 -15.543309999999998
7.385000 -15.474760000000002
7.386000 -15.404119999999999
7.387000 -15.331410000000002
7.388000 -15.25663
7.389000 -15.179799999999998
7.390000 -15.10094
7.391000 -15.020059999999999
7.392000 -14.93717
7.393000 -14.852290000000002
7.394000 -14.76544
7.395000 -14.67663
7.396000 -14.58587
7.397000 -14.49319
7.398000 -14.3986
7.399000 -14.302119999999999
7.400000 -14.20376
7.401000 -14.10355
7.402000 -14.00149
7.403000 -13.89762
7.404000 -13.79194
7.405000 -13.684470000000001
7.406000 -13.575239999999999
7.407000 -13.46426
7.408000 -13.351550000000001
7.409000 -13.23713
7.410000 -13.12102
7.411000 -13.00324
7.412000 -12.883820000000002
7.413000 -12.76276
7.414000 -12.64009
7.415000 -12.51584
7.416000 -12.39001
7.417000 -12.26265
7.418000 -12.133750000000001
7.419000 -12.00335
7.420000 -11.87147
7.421000 -11.73813
7.422000 -11.60336
7.423000 -11.46716
7.424000 -11.32958
7.425000 -11.19063
7.426000 -11.05032
7.427000 -10.9087
7.428000 -10.76578
7.429000 -10.62157
7.430000 -10.47612
7.431000 -10.32944
7.432000 -10.18155
7.433000 -10.032480000000001
7.434000 -9.8822616
7.435000 -9.730907499999999
7.436000 -9.578446999999999
7.437000 -9.4249055
7.438000 -9.2703067
7.439000 -9.1146767
7.440000 -8.9580409
7.441000 -8.8004246
7.442000 -8.6418532
7.443000 -8.4823519
7.444000 -8.3219476
7.445000 -8.1606649
7.446000 -7.9985306000000005
7.447000 -7.8355707
7.448000 -7.6718114
7.449000 -7.5072795
7.450000 -7.342001099999999
7.451000 -7.1760029
7.452000 -7.009311
7.453000 -6.841952399999999
7.454000 -6.6739537
7.455000 -6.5053418
7.456000 -6.3361444
7.457000 -6.1663873
7.458000 -5.9960984
7.459000 -5.8253042
7.460000 -5.6540322
7.461000 -5.4823089
7.462000 -5.3101622
7.463000 -5.1376186
7.464000 -4.9647056
7.465000 -4.7914501
7.466000 -4.6178795
7.467000 -4.444021
7.468000 -4.2699017
7.469000 -4.0955484
7.470000 -3.9209884
7.471000 -3.7462488
7.472000 -3.5713565000000003
7.473000 -3.3963382
7.474000 -3.2212213000000003
7.475000 -3.0460322
7.476000 -2.8707981
7.477000 -2.6955457
7.478000 -2.5203018
7.479000 -2.3450927999999998
7.480000 -2.1699455
7.481000 -1.9948862
7.482000 -1.8199420000000002
7.483000 -1.6451389
7.484000 -1.4705032999999998
7.485000 -1.2960617
7.486000 -1.1218405
7.487000 -0.94786584
7.488000 -0.7741638000000001
7.489000 -0.60076062
7.490000 -0.42768227999999997
7.491000 -0.25495484
7.492000 -0.082604197
7.493000 0.089343823
7.494000 0.26086348000000004
7.495000 0.43192906000000003
7.496000 0.60251504
7.497000 0.7725959600000001
7.498000 0.9421465
7.499000 1.1111413
7.500000 1.2795554
7.501000 1.4473638
7.502000 1.6145417
7.503000 1.7810643000000002
7.504000 1.9469071
7.505000 2.1120459
7.506000 2.2764564000000003
7.507000 2.4401147
7.508000 2.6029969
7.509000 2.7650794
7.510000 2.9263388
7.511000 3.0867519
7.512000 3.2462955
7.513000 3.4049466
7.514000 3.5626829
7.515000 3.7194815
7.516000 3.8753204
7.517000 4.030177699999999
7.518000 4.1840310999999994
7.519000 4.3368592999999995
7.520000 4.4886403
7.521000 4.6393532
7.522000 4.7889769
7.523000 4.9374904
7.524000 5.0848734
7.525000 5.2311052
7.526000 5.3761654
7.527000 5.5200342
7.528000 5.6626916
7.529000 5.8041181
7.530000 5.9442945
7.531000 6.0832011999999995
7.532000 6.2208198
7.533000 6.3571312
7.534000 6.492117
7.535000 6.6257596
7.536000 6.7580402
7.537000 6.888941699999999
7.538000 7.0184469
7.539000 7.1465388
7.540000 7.273200200000001
7.541000 7.3984139
7.542000 7.5221643
7.543000 7.6444358
7.544000 7.765211900000001
7.545000 7.884477800000001
7.546000 8.0022179
7.547000 8.118417899999999
7.548000 8.2330629
7.549000 8.346138100000001
7.550000 8.457630100000001
7.551000 8.567525400000001
7.552000 8.6758107
7.553000 8.7824725
7.554000 8.8874981
7.555000 8.9908749
7.556000 9.092591
7.557000 9.1926336
7.558000 9.2909917
7.559000 9.387654099999999
7.560000 9.4826087
7.561000 9.5758453
7.562000 9.6673533
7.563000 9.7571224
7.564000 9.8451421
7.565000 9.931403399999999
7.566000 10.0159
7.567000 10.098609999999999
7.568000 10.17954
7.569000 10.25867
7.570000 10.33601
7.571000 10.411529999999999
7.572000 10.48523
7.573000 10.5571
7.574000 10.62714
7.575000 10.69534
7.576000 10.761700000000001
7.577000 10.8262
7.578000 10.88884
7.579000 10.94962
7.580000 11.00853
7.581000 11.06557
7.582000 11.12073
7.583000 11.174000000000001
7.584000 11.22539
7.585000 11.2749
7.586000 11.32251
7.587000 11.368219999999999
7.588000 11.41204
7.589000 11.45395
7.590000 11.493970000000001
7.591000 11.53208
7.592000 11.568299999999999
7.593000 11.6026
7.594000 11.635
7.595000 11.6655
7.596000 11.69409
7.597000 11.72078
7.598000 11.745569999999999
7.599000 11.76845
7.600000 11.78943
7.601000 11.80851
7.602000 11.8257
7.603000 11.84099
7.604000 11.854389999999999
7.605000 11.8659
7.606000 11.87552
7.607000 11.88327
7.608000 11.88913
7.609000 11.89312
7.610000 11.89524
7.611000 11.89549
7.612000 11.89388
7.613000 11.89042
7.614000 11.8851
7.615000 11.87795
7.616000 11.86895
7.617000 11.85812
7.618000 11.845469999999999
7.619000 11.831
7.620000 11.81471
7.621000 11.79663
7.622000 11.77674
7.623000 11.75507
7.624000 11.73162
7.625000 11.7064
7.626000 11.679409999999999
7.627000 11.65068
7.628000 11.6202
7.629000 11.58798
7.630000 11.55404
7.631000 11.51838
7.632000 11.48103
7.633000 11.441980000000001
7.634000 11.40124
7.635000 11.35884
7.636000 11.31478
7.637000 11.269070000000001
7.638000 11.22173
7.639000 11.17276
7.640000 11.12219
7.641000 11.07002
7.642000 11.016259999999999
7.643000 10.960930000000001
7.644000 10.90405
7.645000 10.84563
7.646000 10.78567
7.647000 10.7242
7.648000 10.66124
7.649000 10.59678
7.650000 10.53086
7.651000 10.46348
7.652000 10.39467
7.653000 10.32443
7.654000 10.25278
7.655000 10.179739999999999
7.656000 10.10533
7.657000 10.02955
7.658000 9.9524349
7.659000 9.873991499999999
7.660000 9.794238199999999
7.661000 9.7131923
7.662000 9.6308708
7.663000 9.547291
7.664000 9.4624706
7.665000 9.376426799999999
7.666000 9.2891768
7.667000 9.2007391
7.668000 9.111131
7.669000 9.020371
7.670000 8.928476999999999
7.671000 8.8354677
7.672000 8.7413616
7.673000 8.6461775
7.674000 8.5499346
7.675000 8.4526509
7.676000 8.3543465
7.677000 8.255040600000001
7.678000 8.1547521
7.679000 8.053501
7.680000 7.951307300000001
7.681000 7.8481905
7.682000 7.7441707
7.683000 7.639268
7.684000 7.5335033
7.685000 7.4268959
7.686000 7.3194675
7.687000 7.2112381
7.688000 7.1022287
7.689000 6.99246
7.690000 6.881953
7.691000 6.770728500000001
7.692000 6.658808099999999
7.693000 6.546212
7.694000 6.4329624
7.695000 6.3190803
7.696000 6.2045865
7.697000 6.089502599999999
7.698000 5.9738498
7.699000 5.8576498
7.700000 5.7409238
7.701000 5.623692999999999
7.702000 5.505979099999999
7.703000 5.3878032
7.704000 5.2691869
7.705000 5.1501513
7.706000 5.0307181
7.707000 4.9109083
7.708000 4.7907434
7.709000 4.6702448
7.710000 4.549434
7.711000 4.4283323
7.712000 4.3069605
7.713000 4.1853402
7.714000 4.063493
7.715000 3.9414398000000004
7.716000 3.8192019
7.717000 3.6968004
7.718000 3.5742570000000002
7.719000 3.4515925000000003
7.720000 3.3288281000000004
7.721000 3.2059851999999998
7.722000 3.0830849000000002
7.723000 2.9601483
7.724000 2.8371964
7.725000 2.7142502
7.726000 2.5913311
7.727000 2.4684597
7.728000 2.345657
7.729000 2.2229439
7.730000 2.1003412
7.731000 1.9778697
7.732000 1.8555499999999998
7.733000 1.7334025
7.734000 1.6114481
7.735000 1.4897070000000001
7.736000 1.3681996
7.737000 1.2469461
7.738000 1.1259668
7.739000 1.0052816
7.740000 0.88491058
7.741000 0.76487353
7.742000 0.6451901999999999
7.743000 0.5258801900000001
7.744000 0.40696301
7.745000 0.28845808
7.746000 0.17038462000000001
7.747000 0.052761740999999994
7.748000 -0.06439156700000001
7.749000 -0.18105647
7.750000 -0.29721423
7.751000 -0.41284631000000005
7.752000 -0.5279343599999999
7.753000 -0.6424600699999999
7.754000 -0.75640534
7.755000 -0.8697522799999999
7.756000 -0.9824830999999999
7.757000 -1.0945802
7.758000 -1.2060260999999999
7.759000 -1.3168037000000001
7.760000 -1.4268957
7.761000 -1.5362854000000001
7.762000 -1.6449558999999998
7.763000 -1.7528907999999999
7.764000 -1.8600737999999999
7.765000 -1.9664885
7.766000 -2.072119
7.767000 -2.1769494
7.768000 -2.2809641
7.769000 -2.3841478
7.770000 -2.4864851
7.771000 -2.5879608
7.772000 -2.6885603000000002
7.773000 -2.7882686
7.774000 -2.8870713
7.775000 -2.984954
7.776000 -3.0819026999999997
7.777000 -3.1779032
7.778000 -3.2729416999999996
7.779000 -3.3670049
7.780000 -3.4600793999999997
7.781000 -3.5521518000000003
7.782000 -3.6432091
7.783000 -3.7332386000000004
7.784000 -3.8222278999999997
7.785000 -3.9101644999999996
7.786000 -3.9970364000000003
7.787000 -4.0828317
7.788000 -4.1675385
7.789000 -4.2511456
7.790000 -4.3336418000000005
7.791000 -4.4150159
7.792000 -4.4952571
7.793000 -4.5743551
7.794000 -4.6522993999999995
7.795000 -4.7290802
7.796000 -4.8046876
7.797000 -4.8791122
7.798000 -4.952344699999999
7.799000 -5.0243761
7.800000 -5.095198
7.801000 -5.1648013
7.802000 -5.2331783
7.803000 -5.300320699999999
7.804000 -5.3662211
7.805000 -5.4308716
7.806000 -5.4942653
7.807000 -5.5563953
7.808000 -5.6172546
7.809000 -5.6768369
7.810000 -5.7351358
7.811000 -5.7921458
7.812000 -5.8478605
7.813000 -5.9022747
7.814000 -5.955382800000001
7.815000 -6.00718
7.816000 -6.0576614
7.817000 -6.1068222
7.818000 -6.1546579
7.819000 -6.2011644
7.820000 -6.246338
7.821000 -6.2901750000000005
7.822000 -6.3326716
7.823000 -6.3738242
7.824000 -6.413630400000001
7.825000 -6.4520865999999995
7.826000 -6.4891912
7.827000 -6.524941300000001
7.828000 -6.559335400000001
7.829000 -6.5923721
7.830000 -6.6240489
7.831000 -6.6543654
7.832000 -6.683320600000001
7.833000 -6.710913000000001
7.834000 -6.737143499999999
7.835000 -6.762011299999999
7.836000 -6.7855172
7.837000 -6.8076611
7.838000 -6.8284437
7.839000 -6.8478658999999995
7.840000 -6.865929799999999
7.841000 -6.8826362
7.842000 -6.8979874
7.843000 -6.9119855999999995
7.844000 -6.9246322
7.845000 -6.935930999999999
7.846000 -6.945884200000001
7.847000 -6.954494899999999
7.848000 -6.9617659
7.849000 -6.9677017999999995
7.850000 -6.972305500000001
7.851000 -6.9755815
7.852000 -6.9775335
7.853000 -6.978166099999999
7.854000 -6.977483600000001
7.855000 -6.9754913
7.856000 -6.9721937
7.857000 -6.9675959999999995
7.858000 -6.961704
7.859000 -6.9545224
7.860000 -6.946057799999999
7.861000 -6.9363154
7.862000 -6.925302
7.863000 -6.9130234
7.864000 -6.8994865
7.865000 -6.8846971
7.866000 -6.8686634
7.867000 -6.851391499999999
7.868000 -6.8328895
7.869000 -6.813164100000001
7.870000 -6.7922234999999995
7.871000 -6.7700759
7.872000 -6.7467295
7.873000 -6.7221925
7.874000 -6.6964731
7.875000 -6.6695809
7.876000 -6.641525
7.877000 -6.6123142999999995
7.878000 -6.5819584
7.879000 -6.5504663
7.880000 -6.5178491
7.881000 -6.4841159
7.882000 -6.4492777
7.883000 -6.413345
7.884000 -6.376328300000001
7.885000 -6.3382387
7.886000 -6.2990867
7.887000 -6.2588841
7.888000 -6.2176418
7.889000 -6.1753716
7.890000 -6.132085200000001
7.891000 -6.087794199999999
7.892000 -6.0425106
7.893000 -5.996246999999999
7.894000 -5.9490152
7.895000 -5.9008278
7.896000 -5.8516972
7.897000 -5.801636
7.898000 -5.7506572
7.899000 -5.6987736
7.900000 -5.6459982
7.901000 -5.592344
7.902000 -5.5378243000000005
7.903000 -5.4824527
7.904000 -5.4262426
7.905000 -5.3692073
7.906000 -5.311361
7.907000 -5.2527171
7.908000 -5.1932897
7.909000 -5.1330931
7.910000 -5.0721411000000005
7.911000 -5.010448
7.912000 -4.9480284999999995
7.913000 -4.8848968
7.914000 -4.8210677
7.915000 -4.7565553
7.916000 -4.6913747
7.917000 -4.6255406
7.918000 -4.559068
7.919000 -4.4919718
7.920000 -4.4242669
7.921000 -4.3559685
7.922000 -4.2870916
7.923000 -4.2176515
7.924000 -4.1476633
7.925000 -4.0771425
7.926000 -4.0061042
7.927000 -3.9345637000000004
7.928000 -3.8625367
7.929000 -3.7900388
7.930000 -3.7170852999999995
7.931000 -3.6436915
7.932000 -3.5698734
7.933000 -3.4956465999999997
7.934000 -3.4210264999999995
7.935000 -3.3460289
7.936000 -3.2706697
7.937000 -3.1949643
7.938000 -3.1189289
7.939000 -3.0425793
7.940000 -2.9659310000000003
7.941000 -2.8890003
7.942000 -2.8118027
7.943000 -2.7343543
7.944000 -2.6566710000000002
7.945000 -2.5787689
7.946000 -2.5006637
7.947000 -2.4223715
7.948000 -2.3439083
7.949000 -2.26529
7.950000 -2.1865325
7.951000 -2.1076517
7.952000 -2.0286636000000002
7.953000 -1.9495839000000001
7.954000 -1.8704286
7.955000 -1.7912131000000002
7.956000 -1.7119532
7.957000 -1.6326649
7.958000 -1.5533633999999998
7.959000 -1.4740642
7.960000 -1.3947829
7.961000 -1.3155347
7.962000 -1.2363349
7.963000 -1.1571988
7.964000 -1.0781413
7.965000 -0.99917762
7.966000 -0.92032263
7.967000 -0.84159123
7.968000 -0.76299822
7.969000 -0.6845583199999999
7.970000 -0.6062862
7.971000 -0.5281964299999999
7.972000 -0.45030349999999997
7.973000 -0.37262186
7.974000 -0.29516590000000004
7.975000 -0.21794992000000002
7.976000 -0.14098816
7.977000 -0.064294797
7.978000 0.01211608
7.979000 0.088230451
7.980000 0.16403436
7.981000 0.23951392999999999
7.982000 0.31465539000000003
7.983000 0.38944504
7.984000 0.46386928
7.985000 0.5379145999999999
7.986000 0.61156759
7.987000 0.68481504
7.988000 0.75764372
7.989000 0.83004059
7.990000 0.90199281
7.991000 0.97348755
7.992000 1.0445123
7.993000 1.1150545
7.994000 1.1851017
7.995000 1.2546421
7.996000 1.3236635
7.997000 1.3921542
7.998000 1.4601026
7.999000 1.5274971
8.000000 1.5943265000000002
8.001000 1.6605798
8.002000 1.7262461
8.003000 1.7913143999999999
8.004000 1.8557744
8.005000 1.9196156
8.006000 1.9828279
8.007000 2.0454008
8.008000 2.1073247999999998
8.009000 2.16859
8.010000 2.2291868999999997
8.011000 2.2891060000000003
8.012000 2.3483377
8.013000 2.4068731999999997
8.014000 2.4647033
8.015000 2.5218191
8.016000 2.5782118
8.017000 2.6338726
8.018000 2.6887935
8.019000 2.7429657
8.020000 2.7963813
8.021000 2.8490322
8.022000 2.9009104
8.023000 2.9520082999999997
8.024000 3.0023184
8.025000 3.0518332
8.026000 3.1005457
8.027000 3.1484487999999997
8.028000 3.1955354
8.029000 3.2417993999999997
8.030000 3.2872342
8.031000 3.3318333
8.032000 3.375591
8.033000 3.4185015
8.034000 3.4605591999999996
8.035000 3.5017591
8.036000 3.5420958000000002
8.037000 3.5815641
8.038000 3.6201600000000003
8.039000 3.6578786
8.040000 3.6947161
8.041000 3.7306681
8.042000 3.7657312999999997
8.043000 3.7999019
8.044000 3.8331766000000003
8.045000 3.8655522999999996
8.046000 3.8970262
8.047000 3.9275952000000003
8.048000 3.9572570000000002
8.049000 3.9860092
8.050000 4.0138498
8.051000 4.0407766
8.052000 4.066788
8.053000 4.0918823
8.054000 4.116058000000001
8.055000 4.1393138
8.056000 4.1616488
8.057000 4.1830622
8.058000 4.203552800000001
8.059000 4.2231202
8.060000 4.2417641999999995
8.061000 4.2594845999999995
8.062000 4.2762812
8.063000 4.2921543
8.064000 4.3071038999999995
8.065000 4.321130699999999
8.066000 4.3342355999999995
8.067000 4.3464191
8.068000 4.3576825
8.069000 4.3680273
8.070000 4.3774549
8.071000 4.385966799999999
8.072000 4.3935649
8.073000 4.4002514
8.074000 4.4060282
8.075000 4.4108982999999995
8.076000 4.4148639
8.077000 4.4179279000000005
8.078000 4.4200934
8.079000 4.4213638
8.080000 4.4217423
8.081000 4.421232600000001
8.082000 4.4198386
8.083000 4.4175640000000005
8.084000 4.4144128
8.085000 4.4103894
8.086000 4.4054985
8.087000 4.399744800000001
8.088000 4.3931328
8.089000 4.3856677
8.090000 4.377354700000001
8.091000 4.368199
8.092000 4.3582063
8.093000 4.3473821
8.094000 4.3357324
8.095000 4.3232631
8.096000 4.309980599999999
8.097000 4.2958908
8.098000 4.2810004
8.099000 4.2653162
8.100000 4.2488448
8.101000 4.2315938
8.102000 4.2135697
8.103000 4.1947801
8.104000 4.1752324
8.105000 4.154934
8.106000 4.1338928
8.107000 4.112117
8.108000 4.0896144
8.109000 4.0663928
8.110000 4.0424611
8.111000 4.0178273
8.112000 3.9925002000000003
8.113000 3.9664883
8.114000 3.9398003
8.115000 3.9124455000000005
8.116000 3.8844325
8.117000 3.8557704999999998
8.118000 3.8264688
8.119000 3.7965368
8.120000 3.7659835000000004
8.121000 3.7348187999999998
8.122000 3.7030522
8.123000 3.6706931999999997
8.124000 3.6377515999999996
8.125000 3.604237
8.126000 3.5701599
8.127000 3.53553
8.128000 3.5003576
8.129000 3.464653
8.130000 3.4284259999999995
8.131000 3.3916876
8.132000 3.3544481
8.133000 3.3167183000000002
8.134000 3.2785087999999996
8.135000 3.2398301999999997
8.136000 3.2006938
8.137000 3.1611104
8.138000 3.1210912
8.139000 3.0806474
8.140000 3.0397903
8.141000 2.9985312
8.142000 2.9568817000000003
8.143000 2.9148532
8.144000 2.8724574
8.145000 2.8297057
8.146000 2.7866101
8.147000 2.7431821
8.148000 2.6994336
8.149000 2.6553766999999997
8.150000 2.6110227999999998
8.151000 2.5663842
8.152000 2.5214726
8.153000 2.4763001
8.154000 2.4308784
8.155000 2.3852196
8.156000 2.3393355000000002
8.157000 2.2932382000000002
8.158000 2.2469398000000003
8.159000 2.2004519
8.160000 2.1537865
8.161000 2.1069555
8.162000 2.059971
8.163000 2.0128448
8.164000 1.9655887
8.165000 1.9182147
8.166000 1.8707348
8.167000 1.8231606
8.168000 1.7755043000000001
8.169000 1.7277775
8.170000 1.6799925
8.171000 1.6321609000000001
8.172000 1.5842946
8.173000 1.5364057
8.174000 1.488506
8.175000 1.4406075
8.176000 1.392722
8.177000 1.3448616
8.178000 1.297038
8.179000 1.2492632
8.180000 1.2015491
8.181000 1.1539076000000001
8.182000 1.1063505
8.183000 1.0588897
8.184000 1.0115370000000001
8.185000 0.9643040599999999
8.186000 0.9172026099999999
8.187000 0.8702443000000001
8.188000 0.82344068
8.189000 0.77680321
8.190000 0.7303433
8.191000 0.68407231
8.192000 0.63800146
8.193000 0.59214188
8.194000 0.5465046
8.195000 0.50110053
8.196000 0.45594051
8.197000 0.41103521
8.198000 0.36639527
8.199000 0.32203114
8.200000 0.27795317999999997
8.201000 0.23417166
8.202000 0.19069671
8.203000 0.1475384
8.204000 0.10470665000000001
8.205000 0.062211312000000005
8.206000 0.020062129
8.207000 -0.021731248
8.208000 -0.063159253
8.209000 -0.1042124
8.210000 -0.1448813
8.211000 -0.18515665
8.212000 -0.22502921
8.213000 -0.26448984
8.214000 -0.30352944000000004
8.215000 -0.34213904
8.216000 -0.38030974
8.217000 -0.41803271
8.218000 -0.45529921
8.219000 -0.49210060000000005
8.220000 -0.52842833
8.221000 -0.56427396
8.222000 -0.5996291499999999
8.223000 -0.63448567
8.224000 -0.66883541
8.225000 -0.7026703599999999
8.226000 -0.7359826899999999
8.227000 -0.76876464
8.228000 -0.80100866
8.229000 -0.8327072499999999
8.230000 -0.8638530999999999
8.231000 -0.89443913
8.232000 -0.9244582600000001
8.233000 -0.9539037
8.234000 -0.98276883
8.235000 -1.0110470999999999
8.236000 -1.0387321999999999
8.237000 -1.0658179
8.238000 -1.0922984
8.239000 -1.1181678000000002
8.240000 -1.1434203
8.241000 -1.1680506
8.242000 -1.1920534999999999
8.243000 -1.2154237
8.244000 -1.2381564
8.245000 -1.2602467
8.246000 -1.2816901
8.247000 -1.3024822
8.248000 -1.3226186
8.249000 -1.3420952
8.250000 -1.3609082
8.251000 -1.3790539
8.252000 -1.3965284
8.253000 -1.4133285
8.254000 -1.4294507
8.255000 -1.4448919
8.256000 -1.4596492
8.257000 -1.4737196
8.258000 -1.4871006
8.259000 -1.4997895
8.260000 -1.511784
8.261000 -1.5230819
8.262000 -1.5336811000000001
8.263000 -1.5435796
8.264000 -1.5527759
8.265000 -1.5612681
8.266000 -1.569055
8.267000 -1.5761351
8.268000 -1.5825074000000001
8.269000 -1.588171
8.270000 -1.5931249
8.271000 -1.5973685000000002
8.272000 -1.6009016
8.273000 -1.6037235
8.274000 -1.6058343
8.275000 -1.6072338
8.276000 -1.6079223
8.277000 -1.6078999
8.278000 -1.6071673000000002
8.279000 -1.6057253
8.280000 -1.6035743000000002
8.281000 -1.6007155
8.282000 -1.59715
8.283000 -1.5928792
8.284000 -1.5879043999999998
8.285000 -1.5822273000000002
8.286000 -1.5758497999999999
8.287000 -1.5687736
8.288000 -1.5610011
8.289000 -1.5525347
8.290000 -1.5433766999999998
8.291000 -1.5335299
8.292000 -1.5229972
8.293000 -1.5117817
8.294000 -1.4998864
8.295000 -1.487315
8.296000 -1.4740708
8.297000 -1.4601578
8.298000 -1.4455797
8.299000 -1.4303408
8.300000 -1.4144451
8.301000 -1.3978973000000001
8.302000 -1.3807019
8.303000 -1.3628635999999998
8.304000 -1.3443873
8.305000 -1.3252781
8.306000 -1.305541
8.307000 -1.2851815
8.308000 -1.2642048
8.309000 -1.2426168
8.310000 -1.220423
8.311000 -1.1976293
8.312000 -1.1742417
8.313000 -1.1502662000000001
8.314000 -1.1257091000000001
8.315000 -1.1005767
8.316000 -1.0748753999999998
8.317000 -1.0486118
8.318000 -1.0217926
8.319000 -0.99442471
8.320000 -0.96651493
8.321000 -0.93807029
8.322000 -0.90909805
8.323000 -0.8796053899999999
8.324000 -0.8495998600000001
8.325000 -0.8190888900000001
8.326000 -0.7880802299999999
8.327000 -0.75658169
8.328000 -0.72460119
8.329000 -0.69214678
8.330000 -0.65922667
8.331000 -0.6258491899999999
8.332000 -0.59202281
8.333000 -0.5577561
8.334000 -0.5230577200000001
8.335000 -0.48793657
8.336000 -0.45240154000000005
8.337000 -0.41646175
8.338000 -0.38012639
8.339000 -0.34340471
8.340000 -0.30630615
8.341000 -0.26884018
8.342000 -0.23101643
8.343000 -0.19284453000000001
8.344000 -0.15433426
8.345000 -0.11549544
8.346000 -0.076337968
8.347000 -0.036871788
8.348000 0.0028930912
8.349000 0.04294661
8.350000 0.083278673
8.351000 0.12387914000000001
8.352000 0.16473783
8.353000 0.20584455000000002
8.354000 0.24718903
8.355000 0.28876099
8.356000 0.33055013
8.357000 0.3725461
8.358000 0.41473847999999996
8.359000 0.45711691000000004
8.360000 0.49967090999999997
8.361000 0.54238997
8.362000 0.58526355
8.363000 0.62828101
8.364000 0.67143175
8.365000 0.714705
8.366000 0.75809006
8.367000 0.80157602
8.368000 0.84515214
8.369000 0.88880733
8.370000 0.93253069
8.371000 0.97631114
8.372000 1.0201375000000001
8.373000 1.0639987
8.374000 1.1078835
8.375000 1.1517805
8.376000 1.1956784999999999
8.377000 1.2395661
8.378000 1.283432
8.379000 1.3272647
8.380000 1.3710529
8.381000 1.414785
8.382000 1.4584497
8.383000 1.5020354
8.384000 1.5455307
8.385000 1.5889244
8.386000 1.6322047999999998
8.387000 1.6753606
8.388000 1.7183805
8.389000 1.7612532
8.390000 1.8039672
8.391000 1.8465115
8.392000 1.8888749
8.393000 1.9310461
8.394000 1.9730142999999998
8.395000 2.0147683
8.396000 2.0562971
8.397000 2.0975899
8.398000 2.1386359
8.399000 2.1794243
8.400000 2.2199443999999997
8.401000 2.2601858
8.402000 2.3001378
8.403000 2.33979
8.404000 2.3791319
8.405000 2.4181529999999998
8.406000 2.4568433
8.407000 2.4951924
8.408000 2.5331901
8.409000 2.5708266
8.410000 2.6080914
8.411000 2.6449749000000002
8.412000 2.6814671000000003
8.413000 2.7175581
8.414000 2.7532382
8.415000 2.7884975
8.416000 2.8233264
8.417000 2.8577153
8.418000 2.8916547
8.419000 2.9251352
8.420000 2.9581474
8.421000 2.9906821
8.422000 3.0227298
8.423000 3.0542815
8.424000 3.0853281
8.425000 3.1158606
8.426000 3.1458701999999996
8.427000 3.175348
8.428000 3.2042854000000003
8.429000 3.2326732
8.430000 3.2605033
8.431000 3.2877676
8.432000 3.3144575
8.433000 3.3405643
8.434000 3.3660803
8.435000 3.3909973000000004
8.436000 3.4153073999999997
8.437000 3.4390029
8.438000 3.4620762
8.439000 3.4845196
8.440000 3.5063252000000005
8.441000 3.5274862999999996
8.442000 3.5479952000000003
8.443000 3.567845
8.444000 3.5870288
8.445000 3.6055397000000005
8.446000 3.6233716
8.447000 3.6405172
8.448000 3.6569707
8.449000 3.6727260999999998
8.450000 3.6877769999999996
8.451000 3.7021175000000004
8.452000 3.7157424000000003
8.453000 3.7286457000000004
8.454000 3.7408221999999998
8.455000 3.7522670000000002
8.456000 3.7629745999999997
8.457000 3.7729405000000003
8.458000 3.7821602000000003
8.459000 3.7906289
8.460000 3.7983421
8.461000 3.8052961000000005
8.462000 3.8114863999999997
8.463000 3.8169093000000003
8.464000 3.8215611
8.465000 3.8254379999999997
8.466000 3.8285370999999997
8.467000 3.8308546
8.468000 3.8323876
8.469000 3.8331329999999997
8.470000 3.8330878999999998
8.471000 3.8322493
8.472000 3.8306150999999997
8.473000 3.8281827999999996
8.474000 3.82495
8.475000 3.8209144
8.476000 3.8160741
8.477000 3.8104273
8.478000 3.8039725000000004
8.479000 3.7967078
8.480000 3.7886322
8.481000 3.779744
8.482000 3.7700422
8.483000 3.7595261
8.484000 3.7481945000000003
8.485000 3.7360471
8.486000 3.7230833999999997
8.487000 3.7093032
8.488000 3.6947064000000003
8.489000 3.6792930000000004
8.490000 3.6630629999999997
8.491000 3.6460171999999997
8.492000 3.6281563
8.493000 3.6094806999999998
8.494000 3.5899919000000002
8.495000 3.5696905
8.496000 3.5485785
8.497000 3.5266570999999995
8.498000 3.5039279999999997
8.499000 3.4803931
8.500000 3.4560543
8.501000 3.4309141000000003
8.502000 3.4049748999999996
8.503000 3.3782389000000004
8.504000 3.350709
8.505000 3.3223882000000002
8.506000 3.2932796
8.507000 3.263386
8.508000 3.2327108
8.509000 3.2012574000000003
8.510000 3.1690296
8.511000 3.1360306
8.512000 3.1022646000000003
8.513000 3.0677354
8.514000 3.0324474
8.515000 2.9964047000000003
8.516000 2.9596115999999997
8.517000 2.922073
8.518000 2.8837934
8.519000 2.8447777
8.520000 2.8050311000000003
8.521000 2.7645586
8.522000 2.7233658000000003
8.523000 2.6814582
8.524000 2.6388414
8.525000 2.5955215
8.526000 2.5515046
8.527000 2.5067968
8.528000 2.4614047
8.529000 2.4153348
8.530000 2.368594
8.531000 2.3211891
8.532000 2.2731273
8.533000 2.2244159
8.534000 2.1750625
8.535000 2.1250747
8.536000 2.0744601
8.537000 2.023227
8.538000 1.971383
8.539000 1.9189367
8.540000 1.8658962000000001
8.541000 1.8122701
8.542000 1.7580668000000002
8.543000 1.7032951
8.544000 1.6479636999999998
8.545000 1.5920816
8.546000 1.5356576
8.547000 1.4787008000000001
8.548000 1.4212202999999999
8.549000 1.3632254
8.550000 1.3047252
8.551000 1.2457292
8.552000 1.1862466
8.553000 1.126287
8.554000 1.06586
8.555000 1.0049751
8.556000 0.94364192
8.557000 0.88187028
8.558000 0.81966994
8.559000 0.75705084
8.560000 0.6940228900000001
8.561000 0.63059619
8.562000 0.56678085
8.563000 0.5025871599999999
8.564000 0.43802545
8.565000 0.37310619
8.566000 0.3078399
8.567000 0.24223726
8.568000 0.17630901
8.569000 0.11006605
8.570000 0.043519371
8.571000 -0.023319942
8.572000 -0.090440689
8.573000 -0.15783156
8.574000 -0.22548116
8.575000 -0.29337799999999997
8.576000 -0.36151046
8.577000 -0.42986687999999995
8.578000 -0.49843546
8.579000 -0.56720437
8.580000 -0.63616172
8.581000 -0.70529552
8.582000 -0.7745936999999999
8.583000 -0.84404415
8.584000 -0.9136347100000001
8.585000 -0.9833531499999999
8.586000 -1.0531873
8.587000 -1.1231246000000001
8.588000 -1.1931531
8.589000 -1.2632602
8.590000 -1.3334336
8.591000 -1.4036608000000002
8.592000 -1.4739295
8.593000 -1.5442272
8.594000 -1.6145414
8.595000 -1.6848598
8.596000 -1.75517
8.597000 -1.8254593
8.598000 -1.8957154999999999
8.599000 -1.965926
8.600000 -2.0360785999999997
8.601000 -2.1061609
8.602000 -2.1761604
8.603000 -2.2460649
8.604000 -2.3158619
8.605000 -2.3855394
8.606000 -2.4550848
8.607000 -2.5244862
8.608000 -2.5937311000000003
8.609000 -2.6628077
8.610000 -2.7317036
8.611000 -2.8004067
8.612000 -2.8689051
8.613000 -2.9371869
8.614000 -3.0052399
8.615000 -3.0730523
8.616000 -3.1406119
8.617000 -3.2079074999999997
8.618000 -3.2749265
8.619000 -3.3416577000000003
8.620000 -3.4080889
8.621000 -3.4742086999999997
8.622000 -3.5400055
8.623000 -3.6054675
8.624000 -3.6705829000000003
8.625000 -3.7353408
8.626000 -3.799729
8.627000 -3.8637362
8.628000 -3.9273507999999997
8.629000 -3.9905614999999997
8.630000 -4.0533569
8.631000 -4.1157257000000005
8.632000 -4.1776564
8.633000 -4.2391378
8.634000 -4.3001588
8.635000 -4.3607078
8.636000 -4.4207741
8.637000 -4.4803463
8.638000 -4.5394134
8.639000 -4.5979641
8.640000 -4.6559878
8.641000 -4.7134735
8.642000 -4.770410399999999
8.643000 -4.8267882
8.644000 -4.8825961
8.645000 -4.9378235
8.646000 -4.9924601
8.647000 -5.0464953999999995
8.648000 -5.0999194
8.649000 -5.1527224
8.650000 -5.204894
8.651000 -5.2564248000000005
8.652000 -5.3073049
8.653000 -5.3575248
8.654000 -5.4070751999999995
8.655000 -5.4559473
8.656000 -5.5041317
8.657000 -5.5516191
8.658000 -5.5984013
8.659000 -5.6444693
8.660000 -5.6898147
8.661000 -5.7344288
8.662000 -5.7783033999999995
8.663000 -5.8214307
8.664000 -5.8638021
8.665000 -5.9054103
8.666000 -5.9462473000000005
8.667000 -5.9863053
8.668000 -6.025577
8.669000 -6.0640551
8.670000 -6.1017323
8.671000 -6.1386012
8.672000 -6.1746549
8.673000 -6.2098868000000005
8.674000 -6.2442899
8.675000 -6.2778577
8.676000 -6.3105837
8.677000 -6.3424617
8.678000 -6.373485199999999
8.679000 -6.403648100000001
8.680000 -6.432945299999999
8.681000 -6.46137
8.682000 -6.488917
8.683000 -6.5155812
8.684000 -6.5413572
8.685000 -6.5662391
8.686000 -6.5902226
8.687000 -6.613302999999999
8.688000 -6.6354752
8.689000 -6.6567346
8.690000 -6.6770777
8.691000 -6.6964999
8.692000 -6.7149967
8.693000 -6.7325652
8.694000 -6.7492008000000006
8.695000 -6.7649007
8.696000 -6.7796618
8.697000 -6.7934804
8.698000 -6.806353499999999
8.699000 -6.818278899999999
8.700000 -6.829252800000001
8.701000 -6.839273899999999
8.702000 -6.848339
8.703000 -6.856445999999999
8.704000 -6.8635933
8.705000 -6.8697788
8.706000 -6.8750001
8.707000 -6.8792567
8.708000 -6.882546100000001
8.709000 -6.8848677
8.710000 -6.88622
8.711000 -6.8866014
8.712000 -6.8860114
8.713000 -6.8844497
8.714000 -6.881915800000001
8.715000 -6.878408799999999
8.716000 -6.8739288
8.717000 -6.868474900000001
8.718000 -6.8620481
8.719000 -6.8546489
8.720000 -6.8462767
8.721000 -6.836932900000001
8.722000 -6.8266183
8.723000 -6.8153344
8.724000 -6.803081199999999
8.725000 -6.7898609
8.726000 -6.775675000000001
8.727000 -6.7605257000000005
8.728000 -6.7444138
8.729000 -6.7273423
8.730000 -6.7093134
8.731000 -6.6903301
8.732000 -6.6703945000000004
8.733000 -6.649509800000001
8.734000 -6.6276789
8.735000 -6.6049047
8.736000 -6.5811910000000005
8.737000 -6.5565415
8.738000 -6.530959899999999
8.739000 -6.50445
8.740000 -6.4770162000000004
8.741000 -6.448663000000001
8.742000 -6.4193942
8.743000 -6.3892147999999995
8.744000 -6.3581294999999995
8.745000 -6.326142699999999
8.746000 -6.2932603
8.747000 -6.2594867999999995
8.748000 -6.2248278
8.749000 -6.1892889
8.750000 -6.1528757
8.751000 -6.1155938
8.752000 -6.077449
8.753000 -6.0384471
8.754000 -5.9985943
8.755000 -5.957897
8.756000 -5.916361500000001
8.757000 -5.8739942
8.758000 -5.830801699999999
8.759000 -5.7867907
8.760000 -5.741968
8.761000 -5.6963403
8.762000 -5.649915
8.763000 -5.6026991
8.764000 -5.5546999
8.765000 -5.5059247
8.766000 -5.4563813
8.767000 -5.4060772
8.768000 -5.3550202
8.769000 -5.3032182
8.770000 -5.250679300000001
8.771000 -5.1974114
8.772000 -5.143422999999999
8.773000 -5.0887227
8.774000 -5.033318700000001
8.775000 -4.977219900000001
8.776000 -4.9204353
8.777000 -4.8629735
8.778000 -4.8048437
8.779000 -4.746055200000001
8.780000 -4.6866175000000005
8.781000 -4.6265397
8.782000 -4.5658316
8.783000 -4.5045029
8.784000 -4.4425637
8.785000 -4.3800235
8.786000 -4.316892800000001
8.787000 -4.2531814
8.788000 -4.188900100000001
8.789000 -4.1240588
8.790000 -4.0586684
8.791000 -3.9927392999999998
8.792000 -3.9262819999999996
8.793000 -3.8593075999999997
8.794000 -3.7918269999999996
8.795000 -3.7238507999999997
8.796000 -3.6553901
8.797000 -3.5864562
8.798000 -3.5170600000000003
8.799000 -3.4472126999999997
8.800000 -3.3769253999999997
8.801000 -3.3062096999999997
8.802000 -3.2350767000000005
8.803000 -3.1635381
8.804000 -3.0916052
8.805000 -3.0192895
8.806000 -2.9466024
8.807000 -2.8735556
8.808000 -2.8001606
8.809000 -2.7264291
8.810000 -2.6523728
8.811000 -2.5780033
8.812000 -2.5033325
8.813000 -2.428372
8.814000 -2.3531337999999997
8.815000 -2.2776296
8.816000 -2.2018714000000004
8.817000 -2.1258711999999997
8.818000 -2.0496408
8.819000 -1.9731922
8.820000 -1.8965376999999999
8.821000 -1.8196890000000001
8.822000 -1.7426583999999998
8.823000 -1.6654578999999998
8.824000 -1.5880994
8.825000 -1.5105954
8.826000 -1.4329579000000001
8.827000 -1.355199
8.828000 -1.2773308
8.829000 -1.1993656
8.830000 -1.1213155000000001
8.831000 -1.0431929
8.832000 -0.96500963
8.833000 -0.88677807
8.834000 -0.80851037
8.835000 -0.7302186900000001
8.836000 -0.65191523
8.837000 -0.5736121000000001
8.838000 -0.4953214
8.839000 -0.41705528000000003
8.840000 -0.33882582
8.841000 -0.26064508
8.842000 -0.18252514
8.843000 -0.10447798999999999
8.844000 -0.026515633
8.845000 0.051349983999999994
8.846000 0.12910693
8.847000 0.20674332
8.848000 0.28424729
8.849000 0.36160701
8.850000 0.43881075
8.851000 0.51584672
8.852000 0.59270323
8.853000 0.66936864
8.854000 0.7458313400000001
8.855000 0.8220797400000001
8.856000 0.8981023899999999
8.857000 0.97388774
8.858000 1.0494244
8.859000 1.1247011
8.860000 1.1997064
8.861000 1.2744290999999999
8.862000 1.348858
8.863000 1.4229819
8.864000 1.4967899
8.865000 1.5702707999999999
8.866000 1.6434139
8.867000 1.7162081
8.868000 1.7886427999999999
8.869000 1.8607072999999998
8.870000 1.932391
8.871000 2.0036833
8.872000 2.0745739
8.873000 2.1450522999999997
8.874000 2.2151083
8.875000 2.2847317
8.876000 2.3539126
8.877000 2.4226408
8.878000 2.4909068
8.879000 2.5587006
8.880000 2.6260126
8.881000 2.6928334
8.882000 2.7591531999999996
8.883000 2.8249631
8.884000 2.8902536
8.885000 2.9550157
8.886000 3.0192403
8.887000 3.0829186
8.888000 3.1460419
8.889000 3.2086015000000003
8.890000 3.2705888
8.891000 3.3319954
8.892000 3.3928133999999996
8.893000 3.4530342
8.894000 3.5126496
8.895000 3.5716522
8.896000 3.6300339
8.897000 3.6877871
8.898000 3.7449043
8.899000 3.8013782000000003
8.900000 3.8572013000000003
8.901000 3.9123666000000004
8.902000 3.9668672000000003
8.903000 4.0206958
8.904000 4.073846
8.905000 4.1263111
8.906000 4.1780843999999995
8.907000 4.2291597
8.908000 4.2795308
8.909000 4.3291915
8.910000 4.3781359
8.911000 4.426357899999999
8.912000 4.473852
8.913000 4.5206126
8.914000 4.5666341
8.915000 4.6119113
8.916000 4.6564388999999995
8.917000 4.7002118
8.918000 4.7432251
8.919000 4.785474
8.920000 4.826954
8.921000 4.8676603
8.922000 4.9075887
8.923000 4.9467348
8.924000 4.9850944
8.925000 5.022664000000001
8.926000 5.0594393
8.927000 5.0954167
8.928000 5.1305924
8.929000 5.1649633999999995
8.930000 5.198526
8.931000 5.231277599999999
8.932000 5.2632149
8.933000 5.2943356
8.934000 5.3246368
8.935000 5.3541156999999995
8.936000 5.3827707
8.937000 5.4105992999999994
8.938000 5.4375995
8.939000 5.4637697
8.940000 5.4891083
8.941000 5.5136137000000005
8.942000 5.5372849
8.943000 5.5601206
8.944000 5.5821199
8.945000 5.603282200000001
8.946000 5.6236066000000005
8.947000 5.6430932
8.948000 5.6617413
8.949000 5.6795508
8.950000 5.6965221
8.951000 5.7126548
8.952000 5.7279497
8.953000 5.7424072
8.954000 5.756028
8.955000 5.7688124
8.956000 5.7807617
8.957000 5.7918768
8.958000 5.8021586
8.959000 5.811609
8.960000 5.8202285
8.961000 5.8280192
8.962000 5.8349829
8.963000 5.8411211
8.964000 5.8464356
8.965000 5.8509286000000005
8.966000 5.8546022
8.967000 5.8574587
8.968000 5.8595005
8.969000 5.8607303
8.970000 5.8611508
8.971000 5.8607648999999995
8.972000 5.8595758
8.973000 5.8575861
8.974000 5.8547996
8.975000 5.8512196
8.976000 5.8468498
8.977000 5.841694
8.978000 5.8357559000000006
8.979000 5.82904
8.980000 5.8215503
8.981000 5.8132909
8.982000 5.8042668
8.983000 5.7944823
8.984000 5.7839423
8.985000 5.7726517
8.986000 5.7606153
8.987000 5.7478387
8.988000 5.7343271
8.989000 5.720086
8.990000 5.7051207999999995
8.991000 5.6894369000000005
8.992000 5.6730404
8.993000 5.655937300000001
8.994000 5.6381334
8.995000 5.6196347
8.996000 5.6004472
8.997000 5.5805773
8.998000 5.5600312
8.999000 5.5388153
9.000000 5.5169359
9.001000 5.4943997
9.002000 5.4712135
9.003000 5.4473840000000004
9.004000 5.4229178000000005
9.005000 5.3978216
9.006000 5.3721026
9.007000 5.345767700000001
9.008000 5.3188242
9.009000 5.2912794
9.010000 5.2631404
9.011000 5.2344147
9.012000 5.205110100000001
9.013000 5.175234
9.014000 5.1447939
9.015000 5.113798
9.016000 5.0822541
9.017000 5.05017
9.018000 5.0175544
9.019000 4.984414999999999
9.020000 4.9507603
9.021000 4.9165986
9.022000 4.8819385
9.023000 4.8467886
9.024000 4.8111573
9.025000 4.775053600000001
9.026000 4.7384862
9.027000 4.701463899999999
9.028000 4.6639957
9.029000 4.6260905
9.030000 4.587757600000001
9.031000 4.5490056
9.032000 4.5098439
9.033000 4.4702817
9.034000 4.4303279
9.035000 4.389992
9.036000 4.3492831
9.037000 4.3082103
9.038000 4.2667832
9.039000 4.2250108
9.040000 4.1829027
9.041000 4.1404683
9.042000 4.0977169
9.043000 4.0546577
9.044000 4.0113002
9.045000 3.9676540000000005
9.046000 3.9237282999999996
9.047000 3.8795325999999997
9.048000 3.8350768
9.049000 3.79037
9.050000 3.7454218
9.051000 3.7002418
9.052000 3.6548398000000004
9.053000 3.6092252
9.054000 3.5634074
9.055000 3.5173964
9.056000 3.4712017
9.057000 3.4248326000000002
9.058000 3.3782989
9.059000 3.3316102
9.060000 3.2847762000000005
9.061000 3.2378063
9.062000 3.19071
9.063000 3.1434968
9.064000 3.0961762999999998
9.065000 3.048758
9.066000 3.0012513000000003
9.067000 2.9536655
9.068000 2.9060101
9.069000 2.8582944
9.070000 2.8105276
9.071000 2.7627189
9.072000 2.7148778
9.073000 2.6670132
9.074000 2.6191343999999996
9.075000 2.5712507
9.076000 2.5233708
9.077000 2.4755042
9.078000 2.4276597
9.079000 2.3798464
9.080000 2.3320733
9.081000 2.2843493
9.082000 2.2366835000000003
9.083000 2.1890847
9.084000 2.1415621
9.085000 2.0941243
9.086000 2.0467803
9.087000 1.9995389999999997
9.088000 1.952409
9.089000 1.9053994
9.090000 1.8585186
9.091000 1.8117755999999998
9.092000 1.7651789
9.093000 1.7187371999999999
9.094000 1.6724587999999998
9.095000 1.6263522
9.096000 1.5804259
9.097000 1.534688
9.098000 1.4891467999999999
9.099000 1.4438104
9.100000 1.3986867
9.101000 1.3537835999999999
9.102000 1.3091089999999999
9.103000 1.2646705
9.104000 1.2204756
9.105000 1.1765318
9.106000 1.1328464
9.107000 1.0894267
9.108000 1.0462797
9.109000 1.0034125
9.110000 0.96083209
9.111000 0.91854511
9.112000 0.87655839
9.113000 0.83487844
9.114000 0.79351189
9.115000 0.75246505
9.116000 0.71174437
9.117000 0.67135603
9.118000 0.63130623
9.119000 0.59160106
9.120000 0.55224653
9.121000 0.5132485600000001
9.122000 0.47461302000000005
9.123000 0.43634566999999996
9.124000 0.39845221000000003
9.125000 0.36093821
9.126000 0.32380922
9.127000 0.28707064
9.128000 0.25072782
9.129000 0.21478599
9.130000 0.17925027000000002
9.131000 0.1441257
9.132000 0.10941719
9.133000 0.075129542
9.134000 0.041267424
9.135000 0.007835406000000001
9.136000 -0.025162083000000002
9.137000 -0.057720742
9.138000 -0.089836412
9.139000 -0.12150506000000001
9.140000 -0.15272277
9.141000 -0.1834858
9.142000 -0.2137905
9.143000 -0.2436334
9.144000 -0.27301114
9.145000 -0.30192048
9.146000 -0.33035832000000004
9.147000 -0.35832168
9.148000 -0.38580769000000004
9.149000 -0.41281362
9.150000 -0.43933684999999995
9.151000 -0.46537480999999997
9.152000 -0.49092514
9.153000 -0.51598549
9.154000 -0.54055364
9.155000 -0.56462749
9.156000 -0.58820499
9.157000 -0.61128424
9.158000 -0.63386341
9.159000 -0.65594078
9.160000 -0.67751468
9.161000 -0.69858357
9.162000 -0.71914606
9.163000 -0.7392007899999999
9.164000 -0.75874659
9.165000 -0.77778231
9.166000 -0.7963069700000001
9.167000 -0.81431977
9.168000 -0.83181988
9.169000 -0.84880674
9.170000 -0.86527988
9.171000 -0.88123903
9.172000 -0.8966838899999999
9.173000 -0.9116144899999999
9.174000 -0.9260308
9.175000 -0.93993321
9.176000 -0.953322
9.177000 -0.9661977199999999
9.178000 -0.97856103
9.179000 -0.99041276
9.180000 -1.0017538
9.181000 -1.0125853
9.182000 -1.0229085
9.183000 -1.0327247
9.184000 -1.0420355
9.185000 -1.0508425
9.186000 -1.0591473
9.187000 -1.066952
9.188000 -1.0742584
9.189000 -1.0810686999999999
9.190000 -1.0873849999999998
9.191000 -1.0932097
9.192000 -1.0985451
9.193000 -1.1033936
9.194000 -1.107758
9.195000 -1.1116408
9.196000 -1.1150448
9.197000 -1.1179728
9.198000 -1.1204276000000002
9.199000 -1.1224124
9.200000 -1.12393
9.201000 -1.1249837
9.202000 -1.1255768
9.203000 -1.1257124
9.204000 -1.1253941
9.205000 -1.1246252
9.206000 -1.1234093
9.207000 -1.1217502000000001
9.208000 -1.1196516
9.209000 -1.1171171
9.210000 -1.1141510000000001
9.211000 -1.1107571
9.212000 -1.1069397
9.213000 -1.1027027999999999
9.214000 -1.0980508
9.215000 -1.0929882
9.216000 -1.0875193
9.217000 -1.0816488000000002
9.218000 -1.0753814
9.219000 -1.0687218
9.220000 -1.0616749
9.221000 -1.0542455
9.222000 -1.0464387
9.223000 -1.0382595
9.224000 -1.0297131
9.225000 -1.0208046
9.226000 -1.0115393
9.227000 -1.0019225999999999
9.228000 -0.9919598700000001
9.229000 -0.98165656
9.230000 -0.97101815
9.231000 -0.96005024
9.232000 -0.94875852
9.233000 -0.93714865
9.234000 -0.9252264200000001
9.235000 -0.91299759
9.236000 -0.9004681400000001
9.237000 -0.88764392
9.238000 -0.87453099
9.239000 -0.8611354999999999
9.240000 -0.8474634999999999
9.241000 -0.8335212200000001
9.242000 -0.81931492
9.243000 -0.80485092
9.244000 -0.7901356599999999
9.245000 -0.77517559
9.246000 -0.75997715
9.247000 -0.74454695
9.248000 -0.7288916000000001
9.249000 -0.71301777
9.250000 -0.6969322
9.251000 -0.6806416
9.252000 -0.66415276
9.253000 -0.64747254
9.254000 -0.63060778
9.255000 -0.61356532
9.256000 -0.59635211
9.257000 -0.57897507
9.258000 -0.56144111
9.259000 -0.54375716
9.260000 -0.5259302
9.261000 -0.5079671299999999
9.262000 -0.48987493
9.263000 -0.47166049
9.264000 -0.45333075999999994
9.265000 -0.43489267000000004
9.266000 -0.41635307
9.267000 -0.39771883999999996
9.268000 -0.37899686
9.269000 -0.36019397
9.270000 -0.34131701000000003
9.271000 -0.32237278999999996
9.272000 -0.30336810999999997
9.273000 -0.28430975999999997
9.274000 -0.26520449
9.275000 -0.24605908
9.276000 -0.22688028000000002
9.277000 -0.20767488
9.278000 -0.18844956999999998
9.279000 -0.16921113
9.280000 -0.14996626
9.281000 -0.13072172999999998
9.282000 -0.11148424
9.283000 -0.092260516
9.284000 -0.073057285
9.285000 -0.053881253999999996
9.286000 -0.034739127
9.287000 -0.015637578
9.288000 0.0034167140000000004
9.289000 0.022417103
9.290000 0.041356962
9.291000 0.06022969599999999
9.292000 0.07902873299999999
9.293000 0.097747543
9.294000 0.11637963
9.295000 0.13491854
9.296000 0.15335785
9.297000 0.17169120999999998
9.298000 0.18991231
9.299000 0.20801487999999999
9.300000 0.22599271
9.301000 0.24383964
9.302000 0.26154958
9.303000 0.27911649
9.304000 0.29653437
9.305000 0.31379727
9.306000 0.33089933000000005
9.307000 0.34783471
9.308000 0.36459763
9.309000 0.38118237
9.310000 0.39758323999999995
9.311000 0.41379462999999994
9.312000 0.429811
9.313000 0.44562676999999995
9.314000 0.46123648
9.315000 0.47663474
9.316000 0.49181613
9.317000 0.50677536
9.318000 0.52150716
9.319000 0.53600627
9.320000 0.55026757
9.321000 0.5642859299999999
9.322000 0.57805632
9.323000 0.59157377
9.324000 0.60483334
9.325000 0.61783022
9.326000 0.6305596299999999
9.327000 0.6430169099999999
9.328000 0.65519745
9.329000 0.66709672
9.330000 0.6787103600000001
9.331000 0.69003403
9.332000 0.7010635000000001
9.333000 0.71179466
9.334000 0.72222357
9.335000 0.7323463
9.336000 0.74215913
9.337000 0.75165839
9.338000 0.76084053
9.339000 0.76970211
9.340000 0.7782398700000001
9.341000 0.7864506
9.342000 0.79433126
9.343000 0.80187889
9.344000 0.8090905799999999
9.345000 0.8159635599999999
9.346000 0.8224952000000001
9.347000 0.8286830000000001
9.348000 0.83452445
9.349000 0.8400171099999999
9.350000 0.84515875
9.351000 0.84994715
9.352000 0.85438015
9.353000 0.8584557099999999
9.354000 0.86217187
9.355000 0.86552668
9.356000 0.86851828
9.357000 0.87114489
9.358000 0.87340493
9.359000 0.87529663
9.360000 0.8768186000000001
9.361000 0.87796925
9.362000 0.87874727
9.363000 0.87915128
9.364000 0.8791801499999999
9.365000 0.8788326799999999
9.366000 0.87810783
9.367000 0.8770045799999999
9.368000 0.8755222
9.369000 0.87365983
9.370000 0.87141674
9.371000 0.8687924600000001
9.372000 0.86578652
9.373000 0.86239856
9.374000 0.8586281899999999
9.375000 0.8544753299999999
9.376000 0.8499399799999999
9.377000 0.8450221299999999
9.378000 0.83972188
9.379000 0.8340396
9.380000 0.82797557
9.381000 0.82153026
9.382000 0.81470432
9.383000 0.8074984000000001
9.384000 0.79991324
9.385000 0.7919497799999999
9.386000 0.7836090400000001
9.387000 0.77489209
9.388000 0.76580015
9.389000 0.75633456
9.390000 0.74649672
9.391000 0.73628817
9.392000 0.72571058
9.393000 0.71476563
9.394000 0.7034551800000001
9.395000 0.69178119
9.396000 0.6797456599999999
9.397000 0.66735079
9.398000 0.65459884
9.399000 0.64149215
9.400000 0.62803319
9.401000 0.6142244699999999
9.402000 0.60006874
9.403000 0.5855687
9.404000 0.57072723
9.405000 0.55554733
9.406000 0.5400320000000001
9.407000 0.5241844800000001
9.408000 0.5080079200000001
9.409000 0.49150568000000006
9.410000 0.47468115
9.411000 0.45753783000000003
9.412000 0.4400793
9.413000 0.42230914999999997
9.414000 0.40423111
9.415000 0.38584892000000004
9.416000 0.3671664
9.417000 0.34818745
9.418000 0.32891596
9.419000 0.30935593
9.420000 0.2895114
9.421000 0.26938643
9.422000 0.24898516
9.423000 0.22831175
9.424000 0.20737043000000002
9.425000 0.18616545
9.426000 0.16470110999999998
9.427000 0.14298181000000001
9.428000 0.12101193
9.429000 0.098795944
9.430000 0.076338375
9.431000 0.053643796
9.432000 0.030716846
9.433000 0.007562224299999999
9.434000 -0.015815305
9.435000 -0.039410914
9.436000 -0.063219713
9.437000 -0.08723674099999999
9.438000 -0.11145696999999999
9.439000 -0.13587531
9.440000 -0.16048658999999998
9.441000 -0.1852856
9.442000 -0.21026704999999998
9.443000 -0.23542556
9.444000 -0.26075572
9.445000 -0.28625205
9.446000 -0.31190903
9.447000 -0.33772103
9.448000 -0.36368244
9.449000 -0.38978753
9.450000 -0.41603055
9.451000 -0.44240573999999994
9.452000 -0.46890723000000006
9.453000 -0.49552917
9.454000 -0.5222656800000001
9.455000 -0.54911077
9.456000 -0.5760585
9.457000 -0.60310289
9.458000 -0.63023791
9.459000 -0.65745749
9.460000 -0.68475557
9.461000 -0.7121260699999999
9.462000 -0.73956288
9.463000 -0.7670599
9.464000 -0.79461094
9.465000 -0.82220994
9.466000 -0.8498506600000001
9.467000 -0.87752696
9.468000 -0.90523269
9.469000 -0.93296152
9.470000 -0.96070739
9.471000 -0.98846396
9.472000 -1.0162251
9.473000 -1.0439844999999999
9.474000 -1.0717359
9.475000 -1.0994732
9.476000 -1.1271901
9.477000 -1.1548804
9.478000 -1.1825378
9.479000 -1.2101561
9.480000 -1.2377291000000001
9.481000 -1.2652506000000001
9.482000 -1.2927145
9.483000 -1.3201144999999999
9.484000 -1.3474447
9.485000 -1.3746988
9.486000 -1.4018709
9.487000 -1.4289549000000001
9.488000 -1.4559446999999999
9.489000 -1.4828345
9.490000 -1.5096183
9.491000 -1.5362902
9.492000 -1.5628444
9.493000 -1.5892751999999999
9.494000 -1.6155765999999998
9.495000 -1.6417431
9.496000 -1.6677689
9.497000 -1.6936485000000001
9.498000 -1.7193763
9.499000 -1.7449467
9.500000 -1.7703541
9.501000 -1.7955929
9.502000 -1.8206579999999999
9.503000 -1.8455435999999998
9.504000 -1.8702446000000001
9.505000 -1.8947553
9.506000 -1.9190703999999998
9.507000 -1.9431848
9.508000 -1.9670931999999999
9.509000 -1.9907901
9.510000 -2.0142702
9.511000 -2.0375285
9.512000 -2.0605598
9.513000 -2.0833585
9.514000 -2.1059200000000002
9.515000 -2.1282388
9.516000 -2.15031
9.517000 -2.1721285
9.518000 -2.1936893
9.519000 -2.2149875999999997
9.520000 -2.2360183
9.521000 -2.2567768
9.522000 -2.2772580000000002
9.523000 -2.2974575
9.524000 -2.3173703
9.525000 -2.336992
9.526000 -2.356318
9.527000 -2.375344
9.528000 -2.3940653999999997
9.529000 -2.4124783
9.530000 -2.4305779
9.531000 -2.4483606
9.532000 -2.4658222
9.533000 -2.4829585
9.534000 -2.4997659
9.535000 -2.5162405999999997
9.536000 -2.5323788
9.537000 -2.5481768
9.538000 -2.5636313
9.539000 -2.5787389000000003
9.540000 -2.5934959
9.541000 -2.6078993
9.542000 -2.6219459
9.543000 -2.6356326
9.544000 -2.6489565
9.545000 -2.6619146
9.546000 -2.6745042
9.547000 -2.6867224
9.548000 -2.6985668
9.549000 -2.7100347
9.550000 -2.7211238
9.551000 -2.7318316
9.552000 -2.7421558
9.553000 -2.7520945
9.554000 -2.7616456
9.555000 -2.770807
9.556000 -2.7795769000000004
9.557000 -2.7879536
9.558000 -2.7959352
9.559000 -2.8035203
9.560000 -2.8107073
9.561000 -2.817495
9.562000 -2.8238817999999997
9.563000 -2.8298667
9.564000 -2.8354485
9.565000 -2.8406260999999997
9.566000 -2.8453985
9.567000 -2.8497649
9.568000 -2.8537244999999998
9.569000 -2.8572766
9.570000 -2.8604206
9.571000 -2.8631556999999996
9.572000 -2.8654814
9.573000 -2.8673975
9.574000 -2.8689033999999998
9.575000 -2.869999
9.576000 -2.8706839
9.577000 -2.8709581
9.578000 -2.8708214
9.579000 -2.8702737999999997
9.580000 -2.8693153999999996
9.581000 -2.8679466000000002
9.582000 -2.8661674
9.583000 -2.863978
9.584000 -2.8613790999999997
9.585000 -2.8583708999999997
9.586000 -2.8549543
9.587000 -2.8511297
9.588000 -2.8468981
9.589000 -2.8422603
9.590000 -2.8372174
9.591000 -2.8317703
9.592000 -2.8259203
9.593000 -2.8196689
9.594000 -2.8130174
9.595000 -2.8059674
9.596000 -2.7985208
9.597000 -2.7906792
9.598000 -2.7824446999999997
9.599000 -2.7738191
9.600000 -2.7648048000000003
9.601000 -2.7554041000000002
9.602000 -2.745619
9.603000 -2.7354524000000002
9.604000 -2.7249065999999997
9.605000 -2.7139844
9.606000 -2.7026888
9.607000 -2.6910223
9.608000 -2.6789879
9.609000 -2.6665887
9.610000 -2.6538277
9.611000 -2.6407081999999997
9.612000 -2.6272332
9.613000 -2.6134063
9.614000 -2.5992304
9.615000 -2.5847092
9.616000 -2.5698461
9.617000 -2.5546446
9.618000 -2.5391082999999997
9.619000 -2.5232408
9.620000 -2.5070457
9.621000 -2.4905268
9.622000 -2.4736879
9.623000 -2.456533
9.624000 -2.4390658
9.625000 -2.4212904
9.626000 -2.4032109999999998
9.627000 -2.3848316
9.628000 -2.3661563
9.629000 -2.3471896
9.630000 -2.3279356
9.631000 -2.3083989999999996
9.632000 -2.2885842
9.633000 -2.2684958
9.634000 -2.2481382
9.635000 -2.2275163
9.636000 -2.2066349
9.637000 -2.1854989
9.638000 -2.1641133
9.639000 -2.142483
9.640000 -2.1206129000000002
9.641000 -2.0985084
9.642000 -2.0761745
9.643000 -2.0536164
9.644000 -2.0308394
9.645000 -2.007849
9.646000 -1.9846503000000002
9.647000 -1.9612489
9.648000 -1.9376501000000002
9.649000 -1.9138595
9.650000 -1.8898826
9.651000 -1.8657248000000002
9.652000 -1.8413918000000002
9.653000 -1.8168891
9.654000 -1.7922223000000002
9.655000 -1.7673969
9.656000 -1.7424188999999999
9.657000 -1.7172936
9.658000 -1.6920269000000001
9.659000 -1.6666243
9.660000 -1.6410917
9.661000 -1.6154347
9.662000 -1.5896592
9.663000 -1.5637710999999999
9.664000 -1.5377762
9.665000 -1.5116803
9.666000 -1.4854895
9.667000 -1.4592097
9.668000 -1.432847
9.669000 -1.4064073
9.670000 -1.3798967
9.671000 -1.3533214
9.672000 -1.3266875
9.673000 -1.3000013
9.674000 -1.2732689
9.675000 -1.2464967
9.676000 -1.2196907
9.677000 -1.1928573
9.678000 -1.1660028
9.679000 -1.1391335
9.680000 -1.1122556000000001
9.681000 -1.0853755
9.682000 -1.0584995
9.683000 -1.0316337
9.684000 -1.0047845999999998
9.685000 -0.9779582699999999
9.686000 -0.95116105
9.687000 -0.9243990299999999
9.688000 -0.8976784499999999
9.689000 -0.8710055600000001
9.690000 -0.84438641
9.691000 -0.8178271399999999
9.692000 -0.7913339
9.693000 -0.76491265
9.694000 -0.7385694899999999
9.695000 -0.71231043
9.696000 -0.68614143
9.697000 -0.6600684499999999
9.698000 -0.63409745
9.699000 -0.60823429
9.700000 -0.5824849
9.701000 -0.55685509
9.702000 -0.5313506800000001
9.703000 -0.50597745
9.704000 -0.48074117
9.705000 -0.45564761
9.706000 -0.43070242
9.707000 -0.40591126000000005
9.708000 -0.38127981
9.709000 -0.35681364
9.710000 -0.33251829
9.711000 -0.30839932
9.712000 -0.28446217
9.713000 -0.26071228
9.714000 -0.23715501
9.715000 -0.21379570999999997
9.716000 -0.19063965
9.717000 -0.16769203
9.718000 -0.14495803999999998
9.719000 -0.12244278
9.720000 -0.10015129
9.721000 -0.07808854600000001
9.722000 -0.05625948
9.723000 -0.034668949
9.724000 -0.013321749999999999
9.725000 0.0077773715000000005
9.726000 0.028623728
9.727000 0.049212703
9.728000 0.069539715
9.729000 0.089600257
9.730000 0.10938987
9.731000 0.12890411999999998
9.732000 0.14813866
9.733000 0.16708915
9.734000 0.18575134
9.735000 0.204121
9.736000 0.22219392000000002
9.737000 0.23996599000000002
9.738000 0.25743311
9.739000 0.27459126
9.740000 0.29143644
9.741000 0.30796472
9.742000 0.32417219999999997
9.743000 0.34005509
9.744000 0.35560965
9.745000 0.37083218
9.746000 0.38571911999999997
9.747000 0.40026693999999996
9.748000 0.41447220999999995
9.749000 0.4283316
9.750000 0.44184187
9.751000 0.45499987999999997
9.752000 0.46780263
9.753000 0.48024714999999996
9.754000 0.49233064
9.755000 0.50405036
9.756000 0.51540374
9.757000 0.5263883199999999
9.758000 0.53700171
9.759000 0.5472416499999999
9.760000 0.5571060299999999
9.761000 0.56659277
9.762000 0.57569998
9.763000 0.58442582
9.764000 0.59276856
9.765000 0.60072658
9.766000 0.60829837
9.767000 0.6154825
9.768000 0.62227757
9.769000 0.62868237
9.770000 0.63469568
9.771000 0.6403164
9.772000 0.6455434999999999
9.773000 0.65037603
9.774000 0.65481314
9.775000 0.6588539600000001
9.776000 0.66249776
9.777000 0.6657438800000001
9.778000 0.66859173
9.779000 0.67104078
9.780000 0.67309057
9.781000 0.67474074
9.782000 0.67599099
9.783000 0.6768411
9.784000 0.67729098
9.785000 0.67734052
9.786000 0.67698983
9.787000 0.6762391000000001
9.788000 0.67508849
9.789000 0.6735384
9.790000 0.67158923
9.791000 0.66924156
9.792000 0.6664960200000001
9.793000 0.66335341
9.794000 0.65981452
9.795000 0.6558803400000001
9.796000 0.65155192
9.797000 0.64683044
9.798000 0.64171711
9.799000 0.63621332
9.800000 0.63032052
9.801000 0.62404023
9.802000 0.6173741100000001
9.803000 0.61032381
9.804000 0.6028912
9.805000 0.59507815
9.806000 0.5868865600000001
9.807000 0.5783185399999999
9.808000 0.56937621
9.809000 0.56006173
9.810000 0.55037742
9.811000 0.5403256000000001
9.812000 0.52990871
9.813000 0.51912931
9.814000 0.50798994
9.815000 0.49649328000000004
9.816000 0.48464210999999996
9.817000 0.47243922
9.818000 0.4598876
9.819000 0.44699023
9.820000 0.43375022
9.821000 0.42017078999999996
9.822000 0.4062552
9.823000 0.39200685
9.824000 0.37742920999999996
9.825000 0.36252586
9.826000 0.34730046
9.827000 0.33175678
9.828000 0.31589866
9.829000 0.29973005999999996
9.830000 0.28325501000000003
9.831000 0.26647762999999997
9.832000 0.24940210999999998
9.833000 0.23203275999999998
9.834000 0.21437395
9.835000 0.19643011
9.836000 0.17820577
9.837000 0.15970551
9.838000 0.14093397
9.839000 0.12189585
9.840000 0.10259593
9.841000 0.083039008
9.842000 0.063229969
9.843000 0.043173722
9.844000 0.022875228
9.845000 0.0023395003
9.846000 -0.018428416
9.847000 -0.039423426000000004
9.848000 -0.060640404
9.849000 -0.082074181
9.850000 -0.10371954
9.851000 -0.12557125
9.852000 -0.147624
9.853000 -0.16987247
9.854000 -0.1923113
9.855000 -0.21493507
9.856000 -0.23773832
9.857000 -0.26071556
9.858000 -0.28386125
9.859000 -0.30716981
9.860000 -0.33063563
9.861000 -0.35425301
9.862000 -0.37801624
9.863000 -0.40191957000000006
9.864000 -0.42595719
9.865000 -0.45012329
9.866000 -0.47441198999999995
9.867000 -0.49881739999999997
9.868000 -0.52333353
9.869000 -0.54795444
9.870000 -0.57267407
9.871000 -0.59748646
9.872000 -0.6223854600000001
9.873000 -0.6473650200000001
9.874000 -0.67241904
9.875000 -0.69754138
9.876000 -0.7227258799999999
9.877000 -0.74796635
9.878000 -0.7732566
9.879000 -0.7985903900000001
9.880000 -0.8239615699999999
9.881000 -0.8493638600000001
9.882000 -0.8747909200000001
9.883000 -0.9002365199999999
9.884000 -0.92569441
9.885000 -0.9511581599999999
9.886000 -0.97662155
9.887000 -1.0020780999999999
9.888000 -1.0275216999999999
9.889000 -1.0529457
9.890000 -1.0783439000000001
9.891000 -1.1037097
9.892000 -1.1290369999999998
9.893000 -1.1543192
9.894000 -1.1795498999999998
9.895000 -1.2047227
9.896000 -1.2298312
9.897000 -1.254869
9.898000 -1.2798296
9.899000 -1.3047067
9.900000 -1.3294937999999998
9.901000 -1.3541846
9.902000 -1.3787726999999999
9.903000 -1.4032518
9.904000 -1.4276155000000001
9.905000 -1.4518578
9.906000 -1.4759721
9.907000 -1.4999525
9.908000 -1.5237926000000002
9.909000 -1.5474863
9.910000 -1.5710277000000001
9.911000 -1.5944106999999998
9.912000 -1.6176293000000002
9.913000 -1.6406774999999998
9.914000 -1.6635494
9.915000 -1.6862392
9.916000 -1.7087413
9.917000 -1.7310498
9.918000 -1.7531591
9.919000 -1.7750634
9.920000 -1.7967572
9.921000 -1.818235
9.922000 -1.8394911999999999
9.923000 -1.8605202
9.924000 -1.8813169
9.925000 -1.9018756
9.926000 -1.9221911
9.927000 -1.9422581
9.928000 -1.9620713
9.929000 -1.9816253
9.930000 -2.0009151
9.931000 -2.0199352999999998
9.932000 -2.0386808
9.933000 -2.0571465
9.934000 -2.0753272
9.935000 -2.0932181
9.936000 -2.1108139
9.937000 -2.1281099
9.938000 -2.1451009
9.939000 -2.1617824
9.940000 -2.1781493
9.941000 -2.1941968999999997
9.942000 -2.2099208
9.943000 -2.2253161
9.944000 -2.2403784
9.945000 -2.2551031999999998
9.946000 -2.269486
9.947000 -2.2835227
9.948000 -2.2972088
9.949000 -2.3105405
9.950000 -2.3235135000000002
9.951000 -2.3361237999999998
9.952000 -2.3483674999999997
9.953000 -2.3602407
9.954000 -2.37174
9.955000 -2.3828613
9.956000 -2.3936013
9.957000 -2.4039563
9.958000 -2.4139231
9.959000 -2.4234982
9.960000 -2.4326785
9.961000 -2.4414605999999996
9.962000 -2.4498416
9.963000 -2.4578184
9.964000 -2.465388
9.965000 -2.4725476
9.966000 -2.4792945
9.967000 -2.4856257999999998
9.968000 -2.491539
9.969000 -2.4970314
9.970000 -2.5021005
9.971000 -2.5067441
9.972000 -2.5109597
9.973000 -2.5147448999999997
9.974000 -2.5180979
9.975000 -2.5210164
9.976000 -2.5234986
9.977000 -2.5255425000000002
9.978000 -2.5271462000000002
9.979000 -2.5283081
9.980000 -2.5290268
9.981000 -2.5293006
9.982000 -2.5291281
9.983000 -2.5285078
9.984000 -2.5274387999999997
9.985000 -2.5259199999999997
9.986000 -2.5239503
9.987000 -2.5215289
9.988000 -2.5186547999999997
9.989000 -2.5153276
9.990000 -2.5115464
9.991000 -2.5073109
9.992000 -2.5026208000000003
9.993000 -2.4974756
9.994000 -2.4918752
9.995000 -2.4858195
9.996000 -2.4793085
9.997000 -2.472342
9.998000 -2.4649205
9.999000 -2.4570439
10.00000 -2.4487127
10.00100 -2.4399271000000002
10.00200 -2.4306878
10.00300 -2.4209952
10.00400 -2.4108498999999997
10.00500 -2.4002526
10.00600 -2.3892040999999997
10.00700 -2.3777053
10.00800 -2.365757
10.00900 -2.3533603
10.01000 -2.3405164
10.01100 -2.3272265
10.01200 -2.3134917
10.01300 -2.2993136
10.01400 -2.2846935
10.01500 -2.2696331
10.01600 -2.254134
10.01700 -2.238198
10.01800 -2.2218269999999998
10.01900 -2.2050228
10.02000 -2.1877876
10.02100 -2.1701235
10.02200 -2.1520327999999997
10.02300 -2.1335177
10.02400 -2.1145807999999997
10.02500 -2.0952243
10.02600 -2.0754511
10.02700 -2.0552637
10.02800 -2.0346649
10.02900 -2.0136576
10.03000 -1.9922448
10.03100 -1.9704293000000002
10.03200 -1.9482143
10.03300 -1.9256029000000001
10.03400 -1.9025983
10.03500 -1.8792039
10.03600 -1.8554228999999998
10.03700 -1.8312588
10.03800 -1.8067151
10.03900 -1.7817954
10.04000 -1.7565032
10.04100 -1.7308424999999998
10.04200 -1.7048168999999997
10.04300 -1.6784301000000001
10.04400 -1.6516862
10.04500 -1.6245894
10.04600 -1.5971434999999998
10.04700 -1.5693526999999998
10.04800 -1.5412212
10.04900 -1.5127534
10.05000 -1.4839537
10.05100 -1.4548264
10.05200 -1.4253761
10.05300 -1.3956075000000001
10.05400 -1.3655251
10.05500 -1.3351338000000001
10.05600 -1.3044383
10.05700 -1.2734435
10.05800 -1.2421544
10.05900 -1.2105758
10.06000 -1.178713
10.06100 -1.1465708
10.06200 -1.1141545
10.06300 -1.0814693
10.06400 -1.0485203
10.06500 -1.0153129
10.06600 -0.98185232
10.06700 -0.94814384
10.06800 -0.9141928500000001
10.06900 -0.8800047400000001
10.07000 -0.84558493
10.07100 -0.81093879
10.07200 -0.7760717500000001
10.07300 -0.7409893
10.07400 -0.70569692
10.07500 -0.67020017
10.07600 -0.63450458
10.07700 -0.59861573
10.07800 -0.5625392300000001
10.07900 -0.52628075
10.08000 -0.48984592
10.08100 -0.45324052
10.08200 -0.41647031999999995
10.08300 -0.37954109999999996
10.08400 -0.34245874
10.08500 -0.30522915
10.08600 -0.26785823999999997
10.08700 -0.23035207000000002
10.08800 -0.19271664
10.08900 -0.15495804
10.09000 -0.11708239
10.09100 -0.07909587
10.09200 -0.041004665999999995
10.09300 -0.0028150018
10.09400 0.035466877
10.09500 0.073834707
10.09600 0.11228221
10.09700 0.15080308
10.09800 0.18939103000000002
10.09900 0.22803977999999997
10.10000 0.26674303
10.10100 0.30549453
10.10200 0.34428798
10.10300 0.38311717
10.10400 0.42197587999999997
10.10500 0.46085785
10.10600 0.49975696
10.10700 0.53866706
10.10800 0.577582
10.10900 0.61649568
10.11000 0.65540206
10.11100 0.69429507
10.11200 0.73316866
10.11300 0.77201682
10.11400 0.8108335499999999
10.11500 0.84961299
10.11600 0.88834902
10.11700 0.92703579
10.11800 0.9656673299999999
10.11900 1.0042377999999998
10.12000 1.0427412
10.12100 1.0811715
10.12200 1.1195229
10.12300 1.1577896
10.12400 1.1959654
10.12500 1.2340446999999999
10.12600 1.2720214
10.12700 1.3098897
10.12800 1.3476437
10.12900 1.3852775
10.13000 1.4227853000000001
10.13100 1.4601612
10.13200 1.4973995
10.13300 1.5344943999999998
10.13400 1.5714401
10.13500 1.6082310999999998
10.13600 1.6448615
10.13700 1.681326
10.13800 1.7176189000000002
10.13900 1.7537345999999998
10.14000 1.7896678
10.14100 1.8254133
10.14200 1.8609655999999999
10.14300 1.8963195
10.14400 1.9314701
10.14500 1.966412
10.14600 2.0011405
10.14700 2.0356504
10.14800 2.0699369
10.14900 2.1039952
10.15000 2.1378206
10.15100 2.1714084000000002
10.15200 2.204754
10.15300 2.2378528
10.15400 2.2707002
10.15500 2.3032919
10.15600 2.3356231000000003
10.15700 2.3676896
10.15800 2.3994872000000003
10.15900 2.4310114
10.16000 2.4622577999999997
10.16100 2.4932224
10.16200 2.5239009
10.16300 2.5542891
10.16400 2.5843829
10.16500 2.6141783
10.16600 2.6436713000000003
10.16700 2.6728579999999997
10.16800 2.7017344
10.16900 2.7302967000000002
10.17000 2.7585413
10.17100 2.7864644000000003
10.17200 2.8140623
10.17300 2.8413316
10.17400 2.868269
10.17500 2.8948709
10.17600 2.9211342
10.17700 2.9470557
10.17800 2.9726323
10.17900 2.9978609
10.18000 3.0227387
10.18100 3.0472629
10.18200 3.0714307
10.18300 3.0952394
10.18400 3.1186866
10.18500 3.1417698
10.18600 3.1644862000000002
10.18700 3.1868342000000003
10.18800 3.2088107999999997
10.18900 3.2304144999999997
10.19000 3.2516427
10.19100 3.2724936000000002
10.19200 3.2929650999999995
10.19300 3.3130553
10.19400 3.3327624
10.19500 3.3520848
10.19600 3.3710207999999997
10.19700 3.3895686
10.19800 3.4077264000000005
10.19900 3.4254931
10.20000 3.4428671
10.20100 3.4598473
10.20200 3.4764323
10.20300 3.4926209999999998
10.20400 3.5084117
10.20500 3.5238042
10.20600 3.5387970999999996
10.20700 3.5533894000000004
10.20800 3.5675809000000003
10.20900 3.5813704
10.21000 3.5947576000000003
10.21100 3.6077421
10.21200 3.6203235
10.21300 3.6325015
10.21400 3.6442757
10.21500 3.655646
10.21600 3.6666129
10.21700 3.6771759
10.21800 3.6873356000000004
10.21900 3.6970921
10.22000 3.7064459000000003
10.22100 3.7153970000000003
10.22200 3.7239465999999997
10.22300 3.7320945
10.22400 3.7398420000000003
10.22500 3.7471894
10.22600 3.7541378
10.22700 3.7606876
10.22800 3.7668399999999997
10.22900 3.7725959000000002
10.23000 3.7779562
10.23100 3.7829219999999997
10.23200 3.7874945
10.23300 3.7916746000000003
10.23400 3.7954636
10.23500 3.7988625
10.23600 3.8018733
10.23700 3.8044967
10.23800 3.8067345
10.23900 3.8085882
10.24000 3.8100593000000003
10.24100 3.8111493000000003
10.24200 3.8118605
10.24300 3.8121942
10.24400 3.8121525000000003
10.24500 3.8117375
10.24600 3.8109511
10.24700 3.8097959
10.24800 3.8082737
10.24900 3.8063869
10.25000 3.8041383
10.25100 3.8015299000000002
10.25200 3.7985645
10.25300 3.7952449
10.25400 3.7915736
10.25500 3.7875537
10.25600 3.783188
10.25700 3.7784791999999996
10.25800 3.7734304000000005
10.25900 3.7680447
10.26000 3.7623253
10.26100 3.756275
10.26200 3.749897
10.26300 3.7431944
10.26400 3.7361708
10.26500 3.728829
10.26600 3.7211727
10.26700 3.7132050999999997
10.26800 3.7049294
10.26900 3.6963489000000003
10.27000 3.6874670999999997
10.27100 3.6782876
10.27200 3.6688134
10.27300 3.6590486999999996
10.27400 3.6489964
10.27500 3.6386602
10.27600 3.6280438
10.27700 3.6171511000000005
10.27800 3.6059853000000004
10.27900 3.5945505000000004
10.28000 3.5828504999999997
10.28100 3.5708889
10.28200 3.5586696
10.28300 3.5461965999999996
10.28400 3.5334740000000004
10.28500 3.5205059
10.28600 3.5072964
10.28700 3.4938496
10.28800 3.4801695
10.28900 3.4662607999999997
10.29000 3.4521273999999997
10.29100 3.4377739
10.29200 3.4232042999999996
10.29300 3.4084231
10.29400 3.3934351
10.29500 3.3782445
10.29600 3.3628557000000003
10.29700 3.3472728
10.29800 3.3315007
10.29900 3.3155438000000004
10.30000 3.2994065000000004
10.30100 3.2830931
10.30200 3.2666082999999997
10.30300 3.2499563
10.30400 3.2331415000000003
10.30500 3.2161679
10.30600 3.1990404999999997
10.30700 3.1817634
10.30800 3.1643406
10.30900 3.1467766
10.31000 3.1290758000000003
10.31100 3.1112425
10.31200 3.093281
10.31300 3.0751955
10.31400 3.0569902
10.31500 3.0386696
10.31600 3.0202378
10.31700 3.0016992
10.31800 2.9830581
10.31900 2.9643187
10.32000 2.9454854999999998
10.32100 2.9265629
10.32200 2.907555
10.32300 2.8884662
10.32400 2.8693011
10.32500 2.8500639000000003
10.32600 2.8307589
10.32700 2.8113905000000003
10.32800 2.7919631000000003
10.32900 2.772481
10.33000 2.7529486
10.33100 2.7333700999999997
10.33200 2.7137499
10.33300 2.6940925
10.33400 2.6744019
10.33500 2.6546823
10.33600 2.6349381000000003
10.33700 2.6151732
10.33800 2.5953919
10.33900 2.5755983
10.34000 2.5557963
10.34100 2.5359901000000002
10.34200 2.5161834
10.34300 2.4963805
10.34400 2.4765851
10.34500 2.456801
10.34600 2.4370320000000003
10.34700 2.4172818
10.34800 2.3975542
10.34900 2.3778528
10.35000 2.3581814
10.35100 2.3385435
10.35200 2.3189427
10.35300 2.2993825
10.35400 2.2798665
10.35500 2.2603979
10.35600 2.2409803999999998
10.35700 2.2216175000000002
10.35800 2.2023123
10.35900 2.1830684
10.36000 2.1638889000000003
10.36100 2.1447772
10.36200 2.1257365
10.36300 2.1067701000000003
10.36400 2.0878810000000003
10.36500 2.0690724
10.36600 2.0503473000000003
10.36700 2.0317084999999997
10.36800 2.0131592
10.36900 1.994702
10.37000 1.9763399000000001
10.37100 1.9580754999999999
10.37200 1.9399116
10.37300 1.9218507999999999
10.37400 1.9038955
10.37500 1.8860482
10.37600 1.8683111
10.37700 1.8506867999999999
10.37800 1.8331772
10.37900 1.8157847
10.38000 1.7985113000000001
10.38100 1.7813591
10.38200 1.7643299000000001
10.38300 1.7474258
10.38400 1.7306485999999999
10.38500 1.7139999
10.38600 1.6974817999999998
10.38700 1.6810957000000002
10.38800 1.6648434
10.38900 1.6487265
10.39000 1.6327464999999999
10.39100 1.6169049000000002
10.39200 1.6012032999999999
10.39300 1.5856432
10.39400 1.5702259
10.39500 1.5549527
10.39600 1.5398249
10.39700 1.5248439
10.39800 1.5100109000000002
10.39900 1.4953271000000001
10.40000 1.4807937
10.40100 1.4664116
10.40200 1.4521819999999999
10.40300 1.4381057
10.40400 1.4241836
10.40500 1.4104166
10.40600 1.3968054
10.40700 1.3833507999999999
10.40800 1.3700534
10.40900 1.3569136000000002
10.41000 1.3439321
10.41100 1.3311091000000002
10.41200 1.3184451
10.41300 1.3059402
10.41400 1.2935946999999999
10.41500 1.2814086
10.41600 1.269382
10.41700 1.2575148
10.41800 1.2458068
10.41900 1.2342581
10.42000 1.2228682
10.42100 1.2116369
10.42200 1.2005637
10.42300 1.1896484
10.42400 1.1788903
10.42500 1.1682888
10.42600 1.1578434
10.42700 1.1475534
10.42800 1.137418
10.42900 1.1274364000000001
10.43000 1.1176077
10.43100 1.107931
10.43200 1.0984053
10.43300 1.0890296000000002
10.43400 1.0798027
10.43500 1.0707235000000002
10.43600 1.0617907
10.43700 1.0530031
10.43800 1.0443593
10.43900 1.0358578999999999
10.44000 1.0274975
10.44100 1.0192764
10.44200 1.0111932000000001
10.44300 1.0032461
10.44400 0.9954335200000001
10.44500 0.98775364
10.44600 0.98020462
10.44700 0.9727846800000001
10.44800 0.96549196
10.44900 0.9583245
10.45000 0.95128035
10.45100 0.9443574600000001
10.45200 0.9375537700000001
10.45300 0.93086734
10.45400 0.92429603
10.45500 0.91783777
10.45600 0.9114904300000001
10.45700 0.9052518799999999
10.45800 0.89911995
10.45900 0.89309262
10.46000 0.88716755
10.46100 0.8813426799999999
10.46200 0.87561579
10.46300 0.86998465
10.46400 0.86444709
10.46500 0.85900081
10.46600 0.8536435699999999
10.46700 0.8483731200000001
10.46800 0.84318705
10.46900 0.83808303
10.47000 0.83305873
10.47100 0.82811164
10.47200 0.8232393299999999
10.47300 0.8184392
10.47400 0.81370873
10.47500 0.8090452300000001
10.47600 0.80444608
10.47700 0.7999084
10.47800 0.7954294799999999
10.47900 0.79100644
10.48000 0.7866363
10.48100 0.78231608
10.48200 0.7780427599999999
10.48300 0.77381325
10.48400 0.76962439
10.48500 0.7654730200000001
10.48600 0.76135593
10.48700 0.7572697899999999
10.48800 0.7532113699999999
10.48900 0.74917735
10.49000 0.74516437
10.49100 0.74116909
10.49200 0.73718815
10.49300 0.7332181999999999
10.49400 0.72925589
10.49500 0.7252978600000001
10.49600 0.7213407199999999
10.49700 0.7173811999999999
10.49800 0.7134159600000001
10.49900 0.7094416800000001
10.50000 0.7054551
10.50100 0.70145302
10.50200 0.69743218
10.50300 0.69338935
10.50400 0.68932143
10.50500 0.68522524
10.50600 0.68109771
10.50700 0.67693572
10.50800 0.67273625
10.50900 0.66849627
10.51000 0.6642127400000001
10.51100 0.65988274
10.51200 0.65550334
10.51300 0.65107159
10.51400 0.64658457
10.51500 0.64203944
10.51600 0.63743331
10.51700 0.63276328
10.51800 0.62802657
10.51900 0.62322035
10.52000 0.6183418
10.52100 0.61338809
10.52200 0.60835648
10.52300 0.60324417
10.52400 0.59804837
10.52500 0.59276638
10.52600 0.5873953900000001
10.52700 0.58193272
10.52800 0.5763756099999999
10.52900 0.57072137
10.53000 0.56496733
10.53100 0.5591108
10.53200 0.5531490800000001
10.53300 0.54707956
10.53400 0.54089958
10.53500 0.53460654
10.53600 0.52819783
10.53700 0.52167084
10.53800 0.51502301
10.53900 0.50825179
10.54000 0.5013546
10.54100 0.49432892999999994
10.54200 0.48717227999999996
10.54300 0.47988216
10.54400 0.47245612
10.54500 0.46489174
10.54600 0.45718653000000004
10.54700 0.44933814000000005
10.54800 0.44134422
10.54900 0.43320245999999996
10.55000 0.42491051999999996
10.55100 0.41646621999999994
10.55200 0.40786732
10.55300 0.39911172
10.55400 0.39019731
10.55500 0.38112206
10.55600 0.371884
10.55700 0.3624812
10.55800 0.35291184000000003
10.55900 0.34317414
10.56000 0.33326643
10.56100 0.32318705000000003
10.56200 0.31293444000000004
10.56300 0.30250715
10.56400 0.29190373999999997
10.56500 0.28112289
10.56600 0.27016334
10.56700 0.25902388000000004
10.56800 0.24770342
10.56900 0.23620089
10.57000 0.22451528
10.57100 0.21264569
10.57200 0.20059128
10.57300 0.18835124
10.57400 0.17592482
10.57500 0.16331136000000002
10.57600 0.15051025
10.57700 0.13752092
10.57800 0.12434287
10.57900 0.11097565000000001
10.58000 0.09741886799999999
10.58100 0.08367218
10.58200 0.069735298
10.58300 0.055607989999999996
10.58400 0.041290067
10.58500 0.0267814
10.58600 0.012081908
10.58700 -0.0028084425
10.58800 -0.017889628
10.58900 -0.033161577000000005
10.59000 -0.04862416
10.59100 -0.064277195
10.59200 -0.080120465
10.59300 -0.09615367699999999
10.59400 -0.1123765
10.59500 -0.12878855
10.59600 -0.14538938
10.59700 -0.16217851
10.59800 -0.17915539
10.59900 -0.19631942000000002
10.60000 -0.21366999
10.60100 -0.23120637
10.60200 -0.24892783
10.60300 -0.26683357999999996
10.60400 -0.28492277
10.60500 -0.30319456
10.60600 -0.32164797
10.60700 -0.34028206
10.60800 -0.35909582
10.60900 -0.37808819
10.61000 -0.39725806999999996
10.61100 -0.41660429
10.61200 -0.43612574
10.61300 -0.45582111999999997
10.61400 -0.47568921
10.61500 -0.49572862
10.61600 -0.51593804
10.61700 -0.53631598
10.61800 -0.5568609999999999
10.61900 -0.57757152
10.62000 -0.59844595
10.62100 -0.61948257
10.62200 -0.64067966
10.62300 -0.66203536
10.62400 -0.68354779
10.62500 -0.70521492
10.62600 -0.72703464
10.62700 -0.74900477
10.62800 -0.77112308
10.62900 -0.7933871800000001
10.63000 -0.81579462
10.63100 -0.8383428700000001
10.63200 -0.8610292300000001
10.63300 -0.88385101
10.63400 -0.90680541
10.63500 -0.92988955
10.63600 -0.9531004399999999
10.63700 -0.9764349999999999
10.63800 -0.99989017
10.63900 -1.0234628000000001
10.64000 -1.0471497
10.64100 -1.0709475
10.64200 -1.0948529
10.64300 -1.1188626
10.64400 -1.1429733
10.64500 -1.1671814
10.64600 -1.1914835000000001
10.64700 -1.2158763
10.64800 -1.2403562
10.64900 -1.2649198
10.65000 -1.2895636
10.65100 -1.3142842
10.65200 -1.3390779
10.65300 -1.3639416
10.65400 -1.3888715
10.65500 -1.4138642
10.65600 -1.4389163
10.65700 -1.4640243000000002
10.65800 -1.4891847
10.65900 -1.5143940999999999
10.66000 -1.539649
10.66100 -1.5649458
10.66200 -1.5902812
10.66300 -1.6156513000000001
10.66400 -1.6410528
10.66500 -1.6664822
10.66600 -1.6919358
10.66700 -1.7174099000000003
10.66800 -1.7429009
10.66900 -1.7684052
10.67000 -1.7939188
10.67100 -1.8194381
10.67200 -1.8449591
10.67300 -1.8704781
10.67400 -1.8959911999999999
10.67500 -1.9214940999999999
10.67600 -1.9469831
10.67700 -1.9724542
10.67800 -1.9979032
10.67900 -2.0233259
10.68000 -2.048718
10.68100 -2.0740755
10.68200 -2.0993942000000003
10.68300 -2.1246698
10.68400 -2.1498977999999997
10.68500 -2.1750743
10.68600 -2.2001944
10.68700 -2.2252543
10.68800 -2.2502492999999997
10.68900 -2.2751752
10.69000 -2.3000276
10.69100 -2.3248019
10.69200 -2.3494938
10.69300 -2.374099
10.69400 -2.3986129
10.69500 -2.4230313
10.69600 -2.4473496
10.69700 -2.4715634
10.69800 -2.4956685
10.69900 -2.5196603
10.70000 -2.5435343
10.70100 -2.5672864
10.70200 -2.590912
10.70300 -2.6144067
10.70400 -2.6377661
10.70500 -2.6609858
10.70600 -2.6840618
10.70700 -2.7069895
10.70800 -2.7297645999999998
10.70900 -2.7523828999999997
10.71000 -2.7748399999999998
10.71100 -2.7971318
10.71200 -2.8192541
10.71300 -2.8412026999999997
10.71400 -2.8629737
10.71500 -2.8845631
10.71600 -2.9059665
10.71700 -2.9271802
10.71800 -2.9482003
10.71900 -2.9690228
10.72000 -2.989644
10.72100 -3.0100601
10.72200 -3.0302672
10.72300 -3.0502615
10.72400 -3.0700397
10.72500 -3.089598
10.72600 -3.1089328
10.72700 -3.1280406
10.72800 -3.1469177
10.72900 -3.1655610000000003
10.73000 -3.1839665000000004
10.73100 -3.2021309999999996
10.73200 -3.2200512
10.73300 -3.2377236
10.73400 -3.2551449000000003
10.73500 -3.2723113999999995
10.73600 -3.2892201
10.73700 -3.3058672999999996
10.73800 -3.3222500000000004
10.73900 -3.3383645000000004
10.74000 -3.3542078
10.74100 -3.3697765
10.74200 -3.3850673999999996
10.74300 -3.4000769
10.74400 -3.4148023
10.74500 -3.42924
10.74600 -3.4433868
10.74700 -3.4572396
10.74800 -3.4707955999999998
10.74900 -3.4840517
10.75000 -3.4970049000000003
10.75100 -3.5096521999999997
10.75200 -3.5219908
10.75300 -3.5340175
10.75400 -3.5457302000000004
10.75500 -3.5571259
10.75600 -3.5682019
10.75700 -3.5789557
10.75800 -3.5893849999999996
10.75900 -3.5994876000000002
10.76000 -3.6092608999999998
10.76100 -3.6187026999999996
10.76200 -3.6278110000000003
10.76300 -3.6365836999999996
10.76400 -3.6450189
10.76500 -3.6531143000000004
10.76600 -3.6608680999999996
10.76700 -3.6682788
10.76800 -3.6753441999999996
10.76900 -3.6820628
10.77000 -3.688433
10.77100 -3.6944531000000005
10.77200 -3.7001215
10.77300 -3.7054367
10.77400 -3.7103973
10.77500 -3.7150018
10.77600 -3.7192486
10.77700 -3.7231367
10.77800 -3.7266646
10.77900 -3.7298311
10.78000 -3.7326351
10.78100 -3.7350754999999998
10.78200 -3.7371513000000003
10.78300 -3.7388615
10.78400 -3.7402051999999997
10.78500 -3.7411816
10.78600 -3.7417904
10.78700 -3.7420303
10.78800 -3.7419010000000004
10.78900 -3.7414022
10.79000 -3.7405334
10.79100 -3.7392944
10.79200 -3.7376851
10.79300 -3.7357055
10.79400 -3.7333552
10.79500 -3.7306345999999997
10.79600 -3.7275437
10.79700 -3.7240833
10.79800 -3.7202533000000004
10.79900 -3.7160542
10.80000 -3.7114862
10.80100 -3.7065502
10.80200 -3.7012465000000003
10.80300 -3.6955758999999997
10.80400 -3.6895391
10.80500 -3.6831368
10.80600 -3.6763698
10.80700 -3.6692392
10.80800 -3.6617454
10.80900 -3.6538895
10.81000 -3.6456723
10.81100 -3.6370948
10.81200 -3.6281578000000003
10.81300 -3.6188625
10.81400 -3.6092099
10.81500 -3.5992010999999997
10.81600 -3.5888370000000003
10.81700 -3.5781189999999996
10.81800 -3.5670477999999997
10.81900 -3.5556248999999998
10.82000 -3.5438519
10.82100 -3.5317298
10.82200 -3.5192598
10.82300 -3.5064436
10.82400 -3.4932828999999996
10.82500 -3.4797791
10.82600 -3.4659341
10.82700 -3.4517493000000004
10.82800 -3.4372270000000005
10.82900 -3.4223687000000003
10.83000 -3.407177
10.83100 -3.3916536999999995
10.83200 -3.3758011
10.83300 -3.3596217999999998
10.83400 -3.3431176
10.83500 -3.3262916
10.83600 -3.3091463
10.83700 -3.2916844000000003
10.83800 -3.2739084000000003
10.83900 -3.2558214000000003
10.84000 -3.2374259000000003
10.84100 -3.218725
10.84200 -3.1997219
10.84300 -3.1804197
10.84400 -3.1608213000000003
10.84500 -3.1409297
10.84600 -3.1207485
10.84700 -3.1002806
10.84800 -3.0795295
10.84900 -3.0584984
10.85000 -3.0371906
10.85100 -3.0156096
10.85200 -2.9937588
10.85300 -2.9716415
10.85400 -2.9492613
10.85500 -2.9266216000000003
10.85600 -2.9037258
10.85700 -2.8805776
10.85800 -2.8571807000000002
10.85900 -2.8335387
10.86000 -2.8096551
10.86100 -2.7855337000000002
10.86200 -2.7611781
10.86300 -2.7365923
10.86400 -2.7117798
10.86500 -2.6867446999999998
10.86600 -2.6614908
10.86700 -2.6360219000000003
10.86800 -2.6103418
10.86900 -2.5844546
10.87000 -2.5583642
10.87100 -2.5320746
10.87200 -2.5055898
10.87300 -2.478914
10.87400 -2.4520509
10.87500 -2.4250049
10.87600 -2.3977799
10.87700 -2.3703801
10.87800 -2.3428094
10.87900 -2.315072
10.88000 -2.287172
10.88100 -2.2591136
10.88200 -2.2309011
10.88300 -2.2025384
10.88400 -2.1740299000000003
10.88500 -2.1453798
10.88600 -2.1165922
10.88700 -2.0876715
10.88800 -2.0586219
10.88900 -2.0294475999999997
10.89000 -2.0001531
10.89100 -1.9707426
10.89200 -1.9412206
10.89300 -1.9115916
10.89400 -1.8818596
10.89500 -1.8520295999999998
10.89600 -1.8221057999999999
10.89700 -1.7920927999999998
10.89800 -1.7619950999999998
10.89900 -1.7318172
10.90000 -1.7015638
10.90100 -1.6712394
10.90200 -1.6408486
10.90300 -1.6103961999999998
10.90400 -1.5798867
10.90500 -1.5493248
10.90600 -1.518715
10.90700 -1.4880619
10.90800 -1.4573703
10.90900 -1.4266445
10.91000 -1.3958892999999999
10.91100 -1.365109
10.91200 -1.3343082
10.91300 -1.3034914
10.91400 -1.2726629
10.91500 -1.2418273
10.91600 -1.2109888
10.91700 -1.1801517
10.91800 -1.1493203
10.91900 -1.1184988999999999
10.92000 -1.0876917
10.92100 -1.0569029
10.92200 -1.0261364
10.92300 -0.99539664
10.92400 -0.96468758
10.92500 -0.9340132600000001
10.92600 -0.90337787
10.92700 -0.87278532
10.92800 -0.84223971
10.92900 -0.81174513
10.93000 -0.78130551
10.93100 -0.75092483
10.93200 -0.72060716
10.93300 -0.6903564600000001
10.93400 -0.66017667
10.93500 -0.63007176
10.93600 -0.60004573
10.93700 -0.5701025000000001
10.93800 -0.54024598
10.93900 -0.5104800199999999
10.94000 -0.48080855
10.94100 -0.45123537999999996
10.94200 -0.42176432999999997
10.94300 -0.39239916999999996
10.94400 -0.3631436
10.94500 -0.33400133
10.94600 -0.30497599
10.94700 -0.27607116
10.94800 -0.24729036000000001
10.94900 -0.21863705000000003
10.95000 -0.19011468
10.95100 -0.16172659
10.95200 -0.13347604999999998
10.95300 -0.10536629
10.95400 -0.07740046099999999
10.95500 -0.049581676000000005
10.95600 -0.021912967
10.95700 0.005602690400000001
10.95800 0.032962378
10.95900 0.060163246
10.96000 0.08720248600000001
10.96100 0.11407734
10.96200 0.14078511
10.96300 0.16732315
10.96400 0.19368883
10.96500 0.21987958000000002
10.96600 0.24589286000000002
10.96700 0.27172617
10.96800 0.29737703
10.96900 0.32284299
10.97000 0.34812165
10.97100 0.37321062
10.97200 0.39810752
10.97300 0.42281002
10.97400 0.44731586
10.97500 0.47162272999999993
10.97600 0.49572838
10.97700 0.5196306399999999
10.97800 0.54332735
10.97900 0.56681638
10.98000 0.5900956700000001
10.98100 0.6131631799999999
10.98200 0.63601695
10.98300 0.6586551199999999
10.98400 0.6810758299999999
10.98500 0.7032773
10.98600 0.72525786
10.98700 0.74701593
10.98800 0.7685499299999999
10.98900 0.7898584
10.99000 0.81093991
10.99100 0.83179325
10.99200 0.8524172
10.99300 0.8728105599999999
10.99400 0.8929722899999999
10.99500 0.91290139
10.99600 0.9325969999999999
10.99700 0.95205829
10.99800 0.97128451
10.99900 0.99027501
11.00000 1.0090292
11.00100 1.0275464
11.00200 1.0458262
11.00300 1.0638681
11.00400 1.0816717999999999
11.00500 1.0992371
11.00600 1.1165635
11.00700 1.1336509
11.00800 1.1504991
11.00900 1.167108
11.01000 1.1834776
11.01100 1.1996077
11.01200 1.2154984
11.01300 1.2311497
11.01400 1.2465617
11.01500 1.2617344000000001
11.01600 1.2766682
11.01700 1.291363
11.01800 1.3058193
11.01900 1.3200372
11.02000 1.334017
11.02100 1.3477592999999999
11.02200 1.3612642
11.02300 1.3745323
11.02400 1.3875640999999999
11.02500 1.4003600999999999
11.02600 1.4129209
11.02700 1.4252472999999999
11.02800 1.4373396999999999
11.02900 1.4491992
11.03000 1.4608265
11.03100 1.4722224000000002
11.03200 1.4833880000000002
11.03300 1.4943241
11.03400 1.5050318999999999
11.03500 1.5155125
11.03600 1.5257671
11.03700 1.5357969
11.03800 1.5456032
11.03900 1.5551873
11.04000 1.5645506
11.04100 1.5736944999999998
11.04200 1.5826206999999999
11.04300 1.5913304
11.04400 1.5998255
11.04500 1.6081075999999999
11.04600 1.6161785000000002
11.04700 1.6240396000000001
11.04800 1.631693
11.04900 1.6391403999999998
11.05000 1.6463839
11.05100 1.6534252
11.05200 1.6602663
11.05300 1.6669093
11.05400 1.6733561000000001
11.05500 1.679609
11.05600 1.6856699999999998
11.05700 1.6915413000000001
11.05800 1.6972249
11.05900 1.7027233
11.06000 1.7080387
11.06100 1.7131733
11.06200 1.7181294
11.06300 1.7229093
11.06400 1.7275155
11.06500 1.73195
11.06600 1.7362157
11.06700 1.7403146
11.06800 1.7442493
11.06900 1.7480223
11.07000 1.7516357999999999
11.07100 1.7550925
11.07200 1.7583947999999998
11.07300 1.7615452
11.07400 1.7645463000000001
11.07500 1.7674006999999998
11.07600 1.7701106000000002
11.07700 1.772679
11.07800 1.7751083
11.07900 1.777401
11.08000 1.7795600000000003
11.08100 1.7815877
11.08200 1.7834869999999998
11.08300 1.7852604
11.08400 1.7869107
11.08500 1.7884407000000002
11.08600 1.7898532000000003
11.08700 1.7911508999999999
11.08800 1.7923366
11.08900 1.7934131999999998
11.09000 1.7943835000000001
11.09100 1.7952504
11.09200 1.7960167
11.09300 1.7966851999999998
11.09400 1.7972589
11.09500 1.7977407
11.09600 1.7981336
11.09700 1.7984404999999999
11.09800 1.7986642000000002
11.09900 1.7988078
11.10000 1.7988741
11.10100 1.7988659
11.10200 1.7987864
11.10300 1.7986381
11.10400 1.7984243
11.10500 1.7981475
11.10600 1.7978108
11.10700 1.7974168
11.10800 1.7969687
11.10900 1.7964688999999998
11.11000 1.7959204
11.11100 1.7953258
11.11200 1.7946879999999998
11.11300 1.7940097
11.11400 1.7932935
11.11500 1.7925421000000001
11.11600 1.7917583000000001
11.11700 1.7909446999999998
11.11800 1.7901039
11.11900 1.7892385
11.12000 1.7883513
11.12100 1.7874448
11.12200 1.7865216
11.12300 1.7855845
11.12400 1.7846361000000002
11.12500 1.7836787
11.12600 1.7827150999999999
11.12700 1.781748
11.12800 1.7807798
11.12900 1.7798131
11.13000 1.7788505
11.13100 1.7778946
11.13200 1.7769477999999999
11.13300 1.7760128
11.13400 1.7750919
11.13500 1.7741876
11.13600 1.7733023
11.13700 1.7724384
11.13800 1.7715983000000002
11.13900 1.7707843
11.14000 1.7699987
11.14100 1.7692436999999999
11.14200 1.7685216
11.14300 1.7678342999999999
11.14400 1.767184
11.14500 1.7665729000000001
11.14600 1.7660026999999998
11.14700 1.7654756
11.14800 1.7649933999999998
11.14900 1.7645577
11.15000 1.7641706
11.15100 1.7638338999999998
11.15200 1.7635489
11.15300 1.7633175
11.15400 1.7631415000000001
11.15500 1.7630223
11.15600 1.7629616000000001
11.15700 1.7629606999999998
11.15800 1.763021
11.15900 1.7631443
11.16000 1.7633317
11.16100 1.7635847999999998
11.16200 1.7639048000000002
11.16300 1.7642932
11.16400 1.7647510000000002
11.16500 1.7652797000000002
11.16600 1.7658804
11.16700 1.7665545
11.16800 1.7673029
11.16900 1.7681269
11.17000 1.7690277
11.17100 1.7700063
11.17200 1.7710637
11.17300 1.7722011
11.17400 1.7734192
11.17500 1.774719
11.17600 1.7761014
11.17700 1.7775672999999999
11.17800 1.7791174
11.17900 1.7807525000000002
11.18000 1.7824731999999999
11.18100 1.7842801
11.18200 1.7861739
11.18300 1.788155
11.18400 1.7902238000000001
11.18500 1.7923809999999998
11.18600 1.7946266
11.18700 1.796961
11.18800 1.7993845000000002
11.18900 1.8018969999999999
11.19000 1.804499
11.19100 1.8071903
11.19200 1.8099710000000002
11.19300 1.8128410000000001
11.19400 1.8158002
11.19500 1.8188486
11.19600 1.8219857999999998
11.19700 1.8252118000000002
11.19800 1.828526
11.19900 1.8319281
11.20000 1.8354179000000002
11.20100 1.838995
11.20200 1.8426585999999998
11.20300 1.8464085000000001
11.20400 1.8502439999999998
11.20500 1.8541645
11.20600 1.8581694
11.20700 1.8622579
11.20800 1.8664295000000002
11.20900 1.8706832
11.21000 1.8750181000000001
11.21100 1.8794337
11.21200 1.8839289
11.21300 1.8885025999999998
11.21400 1.8931542
11.21500 1.8978822999999998
11.21600 1.9026861999999998
11.21700 1.9075647
11.21800 1.9125166999999998
11.21900 1.9175411999999998
11.22000 1.9226369
11.22100 1.9278025
11.22200 1.9330369
11.22300 1.938339
11.22400 1.9437071000000001
11.22500 1.9491402000000002
11.22600 1.9546366999999998
11.22700 1.9601954000000001
11.22800 1.9658146
11.22900 1.9714931000000002
11.23000 1.9772291000000002
11.23100 1.9830212
11.23200 1.9888679
11.23300 1.9947672
11.23400 2.0007176
11.23500 2.0067172
11.23600 2.0127643
11.23700 2.018857
11.23800 2.0249933
11.23900 2.0311711
11.24000 2.0373886
11.24100 2.0436438
11.24200 2.0499343
11.24300 2.056258
11.24400 2.0626128
11.24500 2.0689962
11.24600 2.0754062
11.24700 2.0818403
11.24800 2.0882959999999997
11.24900 2.0947712
11.25000 2.1012632
11.25100 2.1077698
11.25200 2.1142883
11.25300 2.1208163
11.25400 2.1273514000000002
11.25500 2.1338912000000003
11.25600 2.140433
11.25700 2.1469742
11.25800 2.1535126
11.25900 2.1600457
11.26000 2.1665709
11.26100 2.1730857
11.26200 2.1795876
11.26300 2.1860745
11.26400 2.1925436
11.26500 2.1989927
11.26600 2.2054192
11.26700 2.2118207
11.26800 2.2181951
11.26900 2.2245396
11.27000 2.2308518999999998
11.27100 2.2371296
11.27200 2.2433704
11.27300 2.2495716999999997
11.27400 2.2557309
11.27500 2.2618458
11.27600 2.2679135
11.27700 2.2739317
11.27800 2.279898
11.27900 2.2858093999999998
11.28000 2.2916634
11.28100 2.2974573
11.28200 2.3031883
11.28300 2.3088537
11.28400 2.3144506
11.28500 2.3199763
11.28600 2.3254278999999998
11.28700 2.3308024
11.28800 2.3360969
11.28900 2.3413086
11.29000 2.3464344
11.29100 2.3514714
11.29200 2.3564165000000004
11.29300 2.3612670999999996
11.29400 2.3660198
11.29500 2.3706721
11.29600 2.3752209
11.29700 2.3796633000000003
11.29800 2.3839965000000003
11.29900 2.3882177
11.30000 2.3923241
11.30100 2.3963129
11.30200 2.4001816
11.30300 2.4039273999999997
11.30400 2.4075476
11.30500 2.4110399
11.30600 2.4144016
11.30700 2.4176303
11.30800 2.4207234
11.30900 2.4236787
11.31000 2.4264937
11.31100 2.4291660999999998
11.31200 2.4316935
11.31300 2.4340738
11.31400 2.4363047
11.31500 2.4383839000000003
11.31600 2.4403093
11.31700 2.4420786999999997
11.31800 2.4436899000000003
11.31900 2.4451407
11.32000 2.4464289
11.32100 2.4475526000000003
11.32200 2.4485096
11.32300 2.4492977
11.32400 2.4499150000000003
11.32500 2.4503592000000003
11.32600 2.4506284
11.32700 2.4507204000000002
11.32800 2.4506332
11.32900 2.4503646
11.33000 2.4499128
11.33100 2.4492757
11.33200 2.4484513
11.33300 2.4474377
11.33400 2.4462329
11.33500 2.4448352
11.33600 2.4432424
11.33700 2.441453
11.33800 2.4394648
11.33900 2.4372764
11.34000 2.4348859000000003
11.34100 2.4322916
11.34200 2.429492
11.34300 2.4264854999999996
11.34400 2.4232704000000003
11.34500 2.4198454000000003
11.34600 2.4162089
11.34700 2.4123598
11.34800 2.4082964
11.34900 2.4040176
11.35000 2.3995221
11.35100 2.3948086
11.35200 2.3898762000000002
11.35300 2.3847235
11.35400 2.3793496000000003
11.35500 2.3737533
11.35600 2.3679338000000003
11.35700 2.3618901
11.35800 2.3556212
11.35900 2.3491263
11.36000 2.3424046
11.36100 2.3354553
11.36200 2.3282776000000003
11.36300 2.3208709
11.36400 2.3132347
11.36500 2.3053681
11.36600 2.2972707
11.36700 2.2889419
11.36800 2.2803812999999997
11.36900 2.2715885
11.37000 2.2625633
11.37100 2.253305
11.37200 2.2438135000000003
11.37300 2.2340886
11.37400 2.2241302000000003
11.37500 2.213938
11.37600 2.2035118
11.37700 2.1928514999999997
11.37800 2.1819572999999997
11.37900 2.1708291
11.38000 2.159467
11.38100 2.1478711
11.38200 2.1360414000000003
11.38300 2.1239784
11.38400 2.1116821
11.38500 2.0991527999999997
11.38600 2.0863910999999997
11.38700 2.0733971
11.38800 2.0601716
11.38900 2.0467147000000003
11.39000 2.0330273
11.39100 2.0191098000000003
11.39200 2.004963
11.39300 1.9905876
11.39400 1.9759845000000003
11.39500 1.9611542999999998
11.39600 1.9460979999999999
11.39700 1.9308165
11.39800 1.9153109000000001
11.39900 1.8995821
11.40000 1.8836314
11.40100 1.8674599
11.40200 1.8510685999999998
11.40300 1.834459
11.40400 1.8176323
11.40500 1.8005898
11.40600 1.783333
11.40700 1.7658632
11.40800 1.7481821000000002
11.40900 1.730291
11.41000 1.7121915
11.41100 1.6938852
11.41200 1.6753737000000002
11.41300 1.6566588
11.41400 1.6377419
11.41500 1.6186249
11.41600 1.5993092
11.41700 1.5797968999999998
11.41800 1.5600896
11.41900 1.5401890999999999
11.42000 1.5200971
11.42100 1.4998154
11.42200 1.4793458000000002
11.42300 1.4586903
11.42400 1.4378506
11.42500 1.4168284999999998
11.42600 1.3956259
11.42700 1.3742448
11.42800 1.352687
11.42900 1.3309546
11.43000 1.3090495
11.43100 1.2869736999999999
11.43200 1.2647294
11.43300 1.2423187
11.43400 1.2197438999999999
11.43500 1.1970068999999999
11.43600 1.1741104
11.43700 1.1510565000000001
11.43800 1.1278477
11.43900 1.1044866
11.44000 1.0809757999999998
11.44100 1.0573178
11.44200 1.0335152
11.44300 1.009571
11.44400 0.98548783
11.44500 0.96126869
11.44600 0.93691638
11.44700 0.91243396
11.44800 0.88782441
11.44900 0.8630908099999999
11.45000 0.83823614
11.45100 0.81326356
11.45200 0.78817625
11.45300 0.76297726
11.45400 0.73766978
11.45500 0.71225693
11.45600 0.68674181
11.45700 0.66112755
11.45800 0.6354172699999999
11.45900 0.60961405
11.46000 0.58372095
11.46100 0.55774106
11.46200 0.53167734
11.46300 0.50553279
11.46400 0.47931038000000004
11.46500 0.453013
11.46600 0.42664356999999997
11.46700 0.40020496
11.46800 0.37370003
11.46900 0.34713158
11.47000 0.32050246
11.47100 0.29381549
11.47200 0.26707342
11.47300 0.24027908
11.47400 0.21343528999999997
11.47500 0.18654484
11.47600 0.15961058
11.47700 0.13263534000000002
11.47800 0.10562200999999999
11.47900 0.078573509
11.48000 0.051492754999999994
11.48100 0.024382729
11.48200 -0.0027535621
11.48300 -0.029913077
11.48400 -0.057092734
11.48500 -0.08428941899999999
11.48600 -0.11149999000000001
11.48700 -0.13872125
11.48800 -0.16595003
11.48900 -0.19318309
11.49000 -0.22041718
11.49100 -0.24764905999999998
11.49200 -0.27487546
11.49300 -0.3020931
11.49400 -0.32929871
11.49500 -0.35648905
11.49600 -0.38366085
11.49700 -0.41081090000000003
11.49800 -0.43793595
11.49900 -0.46503283
11.50000 -0.49209837
11.50100 -0.5191294
11.50200 -0.54612281
11.50300 -0.57307552
11.50400 -0.5999845
11.50500 -0.62684668
11.50600 -0.65365913
11.50700 -0.68041887
11.50800 -0.70712301
11.50900 -0.73376866
11.51000 -0.76035294
11.51100 -0.7868730500000001
11.51200 -0.8133262400000001
11.51300 -0.83970977
11.51400 -0.8660209400000001
11.51500 -0.89225704
11.51600 -0.9184153800000001
11.51700 -0.9444934300000001
11.51800 -0.9704885099999999
11.51900 -0.99639809
11.52000 -1.0222196
11.52100 -1.0479505
11.52200 -1.0735883
11.52300 -1.0991305999999998
11.52400 -1.1245748999999998
11.52500 -1.1499187
11.52600 -1.1751596
11.52700 -1.2002951
11.52800 -1.225323
11.52900 -1.250241
11.53000 -1.2750464
11.53100 -1.2997372
11.53200 -1.3243109
11.53300 -1.3487653
11.53400 -1.3730981
11.53500 -1.3973072
11.53600 -1.4213903
11.53700 -1.4453452
11.53800 -1.4691698
11.53900 -1.492862
11.54000 -1.5164195999999999
11.54100 -1.5398406
11.54200 -1.5631230999999999
11.54300 -1.5862649
11.54400 -1.6092641
11.54500 -1.6321188
11.54600 -1.6548272
11.54700 -1.6773874000000002
11.54800 -1.6997974
11.54900 -1.7220557
11.55000 -1.7441602
11.55100 -1.7661097000000001
11.55200 -1.7879019999999999
11.55300 -1.8095358999999998
11.55400 -1.8310096000000002
11.55500 -1.8523214
11.55600 -1.8734701
11.55700 -1.8944541
11.55800 -1.9152721000000001
11.55900 -1.9359226999999999
11.56000 -1.9564046000000002
11.56100 -1.9767163
11.56200 -1.9968568999999998
11.56300 -2.016825
11.56400 -2.0366196999999997
11.56500 -2.0562397
11.56600 -2.0756841
11.56700 -2.0949516
11.56800 -2.1140415
11.56900 -2.1329528
11.57000 -2.1516846
11.57100 -2.170236
11.57200 -2.1886062
11.57300 -2.2067942
11.57400 -2.2247992
11.57500 -2.2426207
11.57600 -2.2602577
11.57700 -2.2777095000000003
11.57800 -2.2949755
11.57900 -2.312055
11.58000 -2.3289474
11.58100 -2.3456517999999997
11.58200 -2.3621676000000003
11.58300 -2.3784945
11.58400 -2.3946317
11.58500 -2.4105789
11.58600 -2.4263354
11.58700 -2.441901
11.58800 -2.4572751
11.58900 -2.4724573
11.59000 -2.4874475
11.59100 -2.5022453000000002
11.59200 -2.5168502999999998
11.59300 -2.5312625
11.59400 -2.5454817000000003
11.59500 -2.559508
11.59600 -2.5733413
11.59700 -2.5869817
11.59800 -2.600429
11.59900 -2.6136836
11.60000 -2.6267458
11.60100 -2.6396155
11.60200 -2.6522934
11.60300 -2.6647797
11.60400 -2.6770746
11.60500 -2.6891788
11.60600 -2.7010927000000002
11.60700 -2.7128169
11.60800 -2.7243519000000003
11.60900 -2.7356984
11.61000 -2.7468570000000003
11.61100 -2.7578281
11.61200 -2.7686127000000003
11.61300 -2.7792114999999997
11.61400 -2.789625
11.61500 -2.7998540999999997
11.61600 -2.8098995
11.61700 -2.819762
11.61800 -2.8294424
11.61900 -2.8389412999999997
11.62000 -2.8482595
11.62100 -2.8573980999999997
11.62200 -2.8663574
11.62300 -2.8751384
11.62400 -2.883742
11.62500 -2.8921685999999998
11.62600 -2.9004194
11.62700 -2.9084949
11.62800 -2.9163959999999998
11.62900 -2.9241238
11.63000 -2.9316789
11.63100 -2.9390622
11.63200 -2.9462747
11.63300 -2.9533174
11.63400 -2.9601913
11.63500 -2.9668974
11.63600 -2.9734366000000003
11.63700 -2.97981
11.63800 -2.9860189
11.63900 -2.9920645
11.64000 -2.9979478999999998
11.64100 -3.0036703
11.64200 -3.0092329
11.64300 -3.0146372
11.64400 -3.0198846
11.64500 -3.0249763
11.64600 -3.0299139999999998
11.64700 -3.0346990000000003
11.64800 -3.0393327
11.64900 -3.0438166
11.65000 -3.0481523
11.65100 -3.0523412
11.65200 -3.056385
11.65300 -3.0602852
11.65400 -3.0640433000000002
11.65500 -3.0676609
11.65600 -3.0711396
11.65700 -3.074481
11.65800 -3.0776866
11.65900 -3.0807581
11.66000 -3.083697
11.66100 -3.0865047
11.66200 -3.0891828
11.66300 -3.091733
11.66400 -3.0941565
11.66500 -3.096455
11.66600 -3.0986298
11.66700 -3.1006823999999997
11.66800 -3.1026143999999998
11.66900 -3.1044270999999997
11.67000 -3.1061221
11.67100 -3.1077007
11.67200 -3.1091642
11.67300 -3.110514
11.67400 -3.1117518
11.67500 -3.1128787
11.67600 -3.1138962
11.67700 -3.1148059
11.67800 -3.1156091
11.67900 -3.1163072
11.68000 -3.1169018
11.68100 -3.1173943
11.68200 -3.117786
11.68300 -3.1180784
11.68400 -3.1182732
11.68500 -3.1183718
11.68600 -3.1183755
11.68700 -3.1182860999999997
11.68800 -3.118105
11.68900 -3.1178337000000003
11.69000 -3.1174736000000003
11.69100 -3.1170264
11.69200 -3.1164935000000002
11.69300 -3.1158766
11.69400 -3.115177
11.69500 -3.1143961
11.69600 -3.1135357999999997
11.69700 -3.1125971999999997
11.69800 -3.1115819
11.69900 -3.1104913
11.70000 -3.109327
11.70100 -3.1080902
11.70200 -3.1067824
11.70300 -3.105405
11.70400 -3.1039592000000003
11.70500 -3.1024463
11.70600 -3.1008678
11.70700 -3.0992247
11.70800 -3.0975183
11.70900 -3.09575
11.71000 -3.0939206
11.71100 -3.0920316
11.71200 -3.0900838
11.71300 -3.0880785
11.71400 -3.0860165
11.71500 -3.0838991
11.71600 -3.081727
11.71700 -3.0795014
11.71800 -3.0772232
11.71900 -3.0748932
11.72000 -3.0725121
11.72100 -3.0700812
11.72200 -3.0676011
11.72300 -3.0650727
11.72400 -3.0624968999999997
11.72500 -3.0598745
11.72600 -3.0572062
11.72700 -3.0544931
11.72800 -3.0517358000000003
11.72900 -3.0489352000000003
11.73000 -3.0460918
11.73100 -3.0432068
11.73200 -3.0402806
11.73300 -3.0373141
11.73400 -3.0343082
11.73500 -3.0312635
11.73600 -3.028181
11.73700 -3.0250613
11.73800 -3.0219047999999997
11.73900 -3.0187126
11.74000 -3.0154853999999998
11.74100 -3.0122235
11.74200 -3.008928
11.74300 -3.005599
11.74400 -3.0022375
11.74500 -2.998844
11.74600 -2.9954188999999998
11.74700 -2.9919628
11.74800 -2.9884760999999997
11.74900 -2.9849593
11.75000 -2.9814126
11.75100 -2.9778365
11.75200 -2.9742314
11.75300 -2.9705973
11.75400 -2.9669346
11.75500 -2.9632434
11.75600 -2.9595237
11.75700 -2.9557757000000002
11.75800 -2.9519994
11.75900 -2.9481947
11.76000 -2.9443618000000003
11.76100 -2.9405003
11.76200 -2.9366102
11.76300 -2.9326912
11.76400 -2.9287433000000003
11.76500 -2.9247662
11.76600 -2.9207596999999996
11.76700 -2.9167235
11.76800 -2.9126573
11.76900 -2.9085608
11.77000 -2.9044338
11.77100 -2.9002758
11.77200 -2.8960867
11.77300 -2.8918660999999997
11.77400 -2.8876137
11.77500 -2.8833292
11.77600 -2.8790124
11.77700 -2.8746627
11.77800 -2.8702801
11.77900 -2.8658642000000003
11.78000 -2.8614147
11.78100 -2.8569313
11.78200 -2.8524134
11.78300 -2.8478611000000003
11.78400 -2.8432738
11.78500 -2.8386511
11.78600 -2.8339928
11.78700 -2.8292984
11.78800 -2.8245673
11.78900 -2.8197993
11.79000 -2.8149936
11.79100 -2.8101502
11.79200 -2.8052682
11.79300 -2.8003470999999998
11.79400 -2.7953861
11.79500 -2.7903846999999997
11.79600 -2.7853424
11.79700 -2.7802581
11.79800 -2.7751314
11.79900 -2.7699612
11.80000 -2.7647469
11.80100 -2.7594876
11.80200 -2.7541824
11.80300 -2.7488302
11.80400 -2.7434304
11.80500 -2.7379818
11.80600 -2.7324835
11.80700 -2.7269345
11.80800 -2.7213339
11.80900 -2.7156806
11.81000 -2.7099734
11.81100 -2.7042115
11.81200 -2.6983937
11.81300 -2.6925189
11.81400 -2.6865862000000003
11.81500 -2.6805947
11.81600 -2.6745431
11.81700 -2.6684305
11.81800 -2.662256
11.81900 -2.6560184000000002
11.82000 -2.6497167
11.82100 -2.64335
11.82200 -2.6369173
11.82300 -2.6304176
11.82400 -2.6238497
11.82500 -2.6172128999999997
11.82600 -2.6105061
11.82700 -2.6037283
11.82800 -2.5968784
11.82900 -2.5899556
11.83000 -2.5829584999999997
11.83100 -2.5758864
11.83200 -2.5687383
11.83300 -2.5615131
11.83400 -2.5542097
11.83500 -2.5468271000000002
11.83600 -2.5393642
11.83700 -2.5318199999999997
11.83800 -2.5241932
11.83900 -2.516483
11.84000 -2.5086882
11.84100 -2.5008077
11.84200 -2.4928404
11.84300 -2.4847852
11.84400 -2.476641
11.84500 -2.4684068
11.84600 -2.4600812999999997
11.84700 -2.4516637
11.84800 -2.4431527
11.84900 -2.4345472
11.85000 -2.4258463
11.85100 -2.4170488
11.85200 -2.4081538
11.85300 -2.3991599999999997
11.85400 -2.3900663
11.85500 -2.3808719999999997
11.85600 -2.3715759
11.85700 -2.362177
11.85800 -2.3526743
11.85900 -2.343067
11.86000 -2.3333538000000003
11.86100 -2.3235342
11.86200 -2.3136068
11.86300 -2.3035709
11.86400 -2.2934256
11.86500 -2.2831701
11.86600 -2.2728033
11.86700 -2.2623246999999997
11.86800 -2.2517333
11.86900 -2.2410283
11.87000 -2.2302089
11.87100 -2.2192746
11.87200 -2.2082245
11.87300 -2.1970579
11.87400 -2.1857742
11.87500 -2.1743726000000003
11.87600 -2.1628525
11.87700 -2.1512134
11.87800 -2.1394545000000003
11.87900 -2.1275755
11.88000 -2.1155756
11.88100 -2.1034542
11.88200 -2.0912111
11.88300 -2.0788454
11.88400 -2.0663567
11.88500 -2.0537445
11.88600 -2.0410083
11.88700 -2.0281475
11.88800 -2.0151617
11.88900 -2.0020504000000003
11.89000 -1.9888129
11.89100 -1.9754488000000001
11.89200 -1.9619577
11.89300 -1.9483390999999999
11.89400 -1.9345926
11.89500 -1.9207176
11.89600 -1.9067137
11.89700 -1.8925805
11.89800 -1.8783174
11.89900 -1.8639244
11.90000 -1.8494008
11.90100 -1.8347465
11.90200 -1.8199607999999998
11.90300 -1.8050437999999998
11.90400 -1.7899951
11.90500 -1.7748144000000001
11.90600 -1.7595014999999998
11.90700 -1.7440567
11.90800 -1.7284796000000002
11.90900 -1.71277
11.91000 -1.6969281999999999
11.91100 -1.6809543999999998
11.91200 -1.6648484000000001
11.91300 -1.6486108
11.91400 -1.6322416999999998
11.91500 -1.6157412999999998
11.91600 -1.5991099000000002
11.91700 -1.5823482
11.91800 -1.5654564
11.91900 -1.5484352
11.92000 -1.531285
11.92100 -1.5140064
11.92200 -1.4966
11.92300 -1.4790664
11.92400 -1.4614064
11.92500 -1.4436205
11.92600 -1.4257094
11.92700 -1.4076738
11.92800 -1.3895144
11.92900 -1.3712318
11.93000 -1.3528267
11.93100 -1.3342998
11.93200 -1.3156518000000001
11.93300 -1.2968834
11.93400 -1.277995
11.93500 -1.2589875
11.93600 -1.2398614000000001
11.93700 -1.2206174
11.93800 -1.201256
11.93900 -1.181778
11.94000 -1.1621839999999999
11.94100 -1.1424747000000002
11.94200 -1.1226508
11.94300 -1.1027128000000002
11.94400 -1.0826617
11.94500 -1.0624981
11.94600 -1.0422228
11.94700 -1.0218367000000002
11.94800 -1.0013407
11.94900 -0.9807356600000001
11.95000 -0.9600225800000001
11.95100 -0.93920249
11.95200 -0.91827651
11.95300 -0.8972457600000001
11.95400 -0.8761114400000001
11.95500 -0.8548748700000001
11.95600 -0.83353734
11.95700 -0.81210015
11.95800 -0.7905647199999999
11.95900 -0.76893256
11.96000 -0.74720518
11.96100 -0.72538415
11.96200 -0.7034710599999999
11.96300 -0.68146759
11.96400 -0.65937536
11.96500 -0.63719614
11.96600 -0.61493162
11.96700 -0.5925836
11.96800 -0.57015382
11.96900 -0.54764408
11.97000 -0.5250562000000001
11.97100 -0.5023920000000001
11.97200 -0.47965329
11.97300 -0.45684189999999997
11.97400 -0.43395963
11.97500 -0.41100829999999994
11.97600 -0.38798971
11.97700 -0.36490567
11.97800 -0.34175799
11.97900 -0.31854848
11.98000 -0.29527894
11.98100 -0.27195115000000003
11.98200 -0.24856689999999998
11.98300 -0.225128
11.98400 -0.20163625
11.98500 -0.17809344
11.98600 -0.15450139
11.98700 -0.13086193
11.98800 -0.10717689
11.98900 -0.083448127
11.99000 -0.059677503
11.99100 -0.035866912
11.99200 -0.012018256
11.99300 0.011866535
11.99400 0.035785511
11.99500 0.059736700000000004
11.99600 0.083718111
11.99700 0.10772774000000002
11.99800 0.13176353000000002
11.99900 0.15582343
12.00000 0.17990536999999998
12.00100 0.20400726000000002
12.00200 0.22812695
12.00300 0.25226234000000003
12.00400 0.27641123
12.00500 0.30057149
12.00600 0.32474089
12.00700 0.34891726
12.00800 0.37309837
12.00900 0.39728194999999994
12.01000 0.42146579
12.01100 0.44564762999999996
12.01200 0.46982518
12.01300 0.49399617
12.01400 0.51815826
12.01500 0.54230918
12.01600 0.56644664
12.01700 0.59056832
12.01800 0.61467187
12.01900 0.63875499
12.02000 0.66281538
12.02100 0.68685077
12.02200 0.71085878
12.02300 0.73483717
12.02400 0.75878361
12.02500 0.78269579
12.02600 0.80657145
12.02700 0.8304083699999999
12.02800 0.85420432
12.02900 0.8779569500000001
12.03000 0.90166405
12.03100 0.92532346
12.03200 0.94893286
12.03300 0.9724901100000001
12.03400 0.99599306
12.03500 1.0194395
12.03600 1.0428271
12.03700 1.066154
12.03800 1.0894177
12.03900 1.1126162
12.04000 1.1357473999999999
12.04100 1.1588091
12.04200 1.1817992
12.04300 1.2047155
12.04400 1.2275559
12.04500 1.2503183
12.04600 1.2730006999999999
12.04700 1.2956007999999999
12.04800 1.3181167
12.04900 1.3405462
12.05000 1.3628873
12.05100 1.3851379000000001
12.05200 1.4072959
12.05300 1.4293593
12.05400 1.4513261
12.05500 1.4731941
12.05600 1.4949613
12.05700 1.5166258
12.05800 1.5381854000000001
12.05900 1.5596383
12.06000 1.5809825
12.06100 1.6022159
12.06200 1.6233364
12.06300 1.6443424000000002
12.06400 1.6652318
12.06500 1.6860027
12.06600 1.7066533
12.06700 1.7271815
12.06800 1.7475856
12.06900 1.7678641
12.07000 1.7880149
12.07100 1.8080365
12.07200 1.8279269
12.07300 1.8476848000000001
12.07400 1.8673083
12.07500 1.8867958
12.07600 1.9061458999999998
12.07700 1.9253569000000001
12.07800 1.9444274000000001
12.07900 1.9633558
12.08000 1.9821405
12.08100 2.0007804
12.08200 2.0192739
12.08300 2.0376194
12.08400 2.0558156000000003
12.08500 2.0738611000000002
12.08600 2.0917544
12.08700 2.1094942
12.08800 2.1270791
12.08900 2.1445077
12.09000 2.1617785
12.09100 2.1788903
12.09200 2.1958416
12.09300 2.2126311
12.09400 2.2292574999999997
12.09500 2.2457192
12.09600 2.2620151
12.09700 2.2781437
12.09800 2.2941038000000002
12.09900 2.3098942
12.10000 2.3255134
12.10100 2.3409603
12.10200 2.3562336
12.10300 2.3713322
12.10400 2.386255
12.10500 2.401001
12.10600 2.4155689000000002
12.10700 2.4299579000000002
12.10800 2.4441669
12.10900 2.4581950000000004
12.11000 2.4720415
12.11100 2.4857055
12.11200 2.4991863999999997
12.11300 2.5124833
12.11400 2.5255958
12.11500 2.5385231
12.11600 2.5512647
12.11700 2.5638202
12.11800 2.5761893000000002
12.11900 2.5883713999999998
12.12000 2.6003662
12.12100 2.6121735999999998
12.12200 2.6237929
12.12300 2.6352242
12.12400 2.6464670999999997
12.12500 2.6575215
12.12600 2.6683871000000003
12.12700 2.6790636
12.12800 2.6895510000000002
12.12900 2.699849
12.13000 2.7099574
12.13100 2.7198759999999997
12.13200 2.7296046
12.13300 2.7391430000000003
12.13400 2.7484911
12.13500 2.7576486
12.13600 2.7666152
12.13700 2.7753905999999997
12.13800 2.783975
12.13900 2.7923679
12.14000 2.8005690999999997
12.14100 2.8085785
12.14200 2.8163958
12.14300 2.8240211
12.14400 2.831454
12.14500 2.8386947
12.14600 2.8457429
12.14700 2.8525988
12.14800 2.8592619999999997
12.14900 2.865733
12.15000 2.8720116
12.15100 2.878098
12.15200 2.8839923
12.15300 2.8896948
12.15400 2.8952058
12.15500 2.9005256
12.15600 2.9056543
12.15700 2.9105926
12.15800 2.9153407
12.15900 2.9198989
12.16000 2.9242681
12.16100 2.9284487
12.16200 2.932441
12.16300 2.9362461
12.16400 2.9398641999999997
12.16500 2.9432964
12.16600 2.9465431
12.16700 2.9496051
12.16800 2.9524833
12.16900 2.9551784000000003
12.17000 2.9576913
12.17100 2.9600227
12.17200 2.9621735
12.17300 2.9641446
12.17400 2.9659367999999997
12.17500 2.9675512
12.17600 2.9689886
12.17700 2.9702498
12.17800 2.9713359
12.17900 2.9722476
12.18000 2.9729862
12.18100 2.9735522
12.18200 2.9739469
12.18300 2.9741712
12.18400 2.9742261
12.18500 2.9741125
12.18600 2.9738314
12.18700 2.9733839
12.18800 2.9727709
12.18900 2.9719934
12.19000 2.9710524
12.19100 2.9699489
12.19200 2.968684
12.19300 2.9672587
12.19400 2.9656742
12.19500 2.9639313
12.19600 2.962031
12.19700 2.9599747
12.19800 2.9577632
12.19900 2.9553974
12.20000 2.9528787000000003
12.20100 2.9502080999999998
12.20200 2.9473865
12.20300 2.9444150999999996
12.20400 2.9412949
12.20500 2.9380271
12.20600 2.9346129
12.20700 2.9310533999999997
12.20800 2.9273496999999997
12.20900 2.9235029999999997
12.21000 2.9195143
12.21100 2.9153849999999997
12.21200 2.9111164
12.21300 2.9067095000000003
12.21400 2.9021656
12.21500 2.8974861
12.21600 2.8926721
12.21700 2.8877249000000003
12.21800 2.8826460000000003
12.21900 2.8774366
12.22000 2.8720981
12.22100 2.8666316000000003
12.22200 2.8610386
12.22300 2.8553205000000004
12.22400 2.8494785
12.22500 2.8435141
12.22600 2.8374284999999997
12.22700 2.8312232
12.22800 2.8248995999999997
12.22900 2.8184587
12.23000 2.8119022
12.23100 2.8052315
12.23200 2.7984478
12.23300 2.7915524
12.23400 2.7845468
12.23500 2.7774323
12.23600 2.7702101999999997
12.23700 2.762882
12.23800 2.755449
12.23900 2.7479123000000003
12.24000 2.7402736
12.24100 2.7325341
12.24200 2.7246954
12.24300 2.7167587
12.24400 2.7087253
12.24500 2.7005965
12.24600 2.6923738
12.24700 2.6840586
12.24800 2.6756523
12.24900 2.6671562
12.25000 2.6585717
12.25100 2.6499001
12.25200 2.6411429
12.25300 2.6323013
12.25400 2.6233766
12.25500 2.6143704
12.25600 2.6052838
12.25700 2.5961182999999997
12.25800 2.5868753
12.25900 2.5775559
12.26000 2.5681615
12.26100 2.5586933
12.26200 2.5491524
12.26300 2.5395403
12.26400 2.5298579
12.26500 2.5201065000000002
12.26600 2.5102871999999996
12.26700 2.5004013
12.26800 2.4904495
12.26900 2.4804331
12.27000 2.4703531
12.27100 2.4602102
12.27200 2.4500056999999997
12.27300 2.4397405
12.27400 2.4294153
12.27500 2.4190312
12.27600 2.4085891000000004
12.27700 2.3980899
12.27800 2.3875345
12.27900 2.3769237
12.28000 2.3662586
12.28100 2.35554
12.28200 2.3447689
12.28300 2.3339461999999997
12.28400 2.3230728
12.28500 2.3121497
12.28600 2.3011779
12.28700 2.2901585
12.28800 2.2790924
12.28900 2.2679806
12.29000 2.2568243000000003
12.29100 2.2456245
12.29200 2.2343824000000003
12.29300 2.2230988
12.29400 2.2117751
12.29500 2.2004122
12.29600 2.1890112999999998
12.29700 2.1775736
12.29800 2.1661
12.29900 2.1545917
12.30000 2.1430498
12.30100 2.1314753
12.30200 2.1198692
12.30300 2.1082324999999997
12.30400 2.0965662
12.30500 2.0848712
12.30600 2.0731482999999997
12.30700 2.0613985
12.30800 2.0496227
12.30900 2.0378215
12.31000 2.025996
12.31100 2.0141466
12.31200 2.0022741
12.31300 1.9903792
12.31400 1.9784624000000002
12.31500 1.9665243
12.31600 1.9545654
12.31700 1.9425861999999998
12.31800 1.9305872000000002
12.31900 1.9185687999999999
12.32000 1.9065317
12.32100 1.8944758999999998
12.32200 1.8824020000000001
12.32300 1.8703105000000002
12.32400 1.8582016
12.32500 1.8460758000000002
12.32600 1.8339333999999998
12.32700 1.8217746
12.32800 1.8096
12.32900 1.7974099000000001
12.33000 1.7852047
12.33100 1.7729847
12.33200 1.7607503
12.33300 1.7485019000000002
12.33400 1.7362397
12.33500 1.7239643
12.33600 1.7116761
12.33700 1.6993754
12.33800 1.6870625000000001
12.33900 1.6747379999999998
12.34000 1.6624021999999998
12.34100 1.6500555000000001
12.34200 1.6376982000000002
12.34300 1.6253307000000001
12.34400 1.6129535000000002
12.34500 1.6005669
12.34600 1.5881712
12.34700 1.5757668999999999
12.34800 1.5633544
12.34900 1.5509340999999999
12.35000 1.5385062
12.35100 1.5260713000000001
12.35200 1.5136297
12.35300 1.5011816
12.35400 1.4887276
12.35500 1.4762679
12.35600 1.4638029000000001
12.35700 1.451333
12.35800 1.4388585
12.35900 1.4263797
12.36000 1.4138969
12.36100 1.4014104
12.36200 1.3889207000000001
12.36300 1.3764277
12.36400 1.363932
12.36500 1.3514336
12.36600 1.3389329
12.36700 1.3264300999999998
12.36800 1.3139253
12.36900 1.3014188
12.37000 1.2889106
12.37100 1.276401
12.37200 1.26389
12.37300 1.2513778999999998
12.37400 1.2388647
12.37500 1.2263504
12.37600 1.2138352
12.37700 1.201319
12.37800 1.188802
12.37900 1.1762841
12.38000 1.1637654000000002
12.38100 1.1512459
12.38200 1.1387256000000001
12.38300 1.1262044
12.38400 1.1136824
12.38500 1.1011595
12.38600 1.0886357
12.38700 1.076111
12.38800 1.0635854
12.38900 1.0510587999999998
12.39000 1.0385313999999999
12.39100 1.0260030999999998
12.39200 1.0134739
12.39300 1.0009439
12.39400 0.9884131100000001
12.39500 0.97588161
12.39600 0.96334955
12.39700 0.9508170200000001
12.39800 0.93828412
12.39900 0.92575094
12.40000 0.9132176599999999
12.40100 0.90068439
12.40200 0.8881513000000001
12.40300 0.87561859
12.40400 0.8630864300000001
12.40500 0.85055493
12.40600 0.8380242600000001
12.40700 0.82549462
12.40800 0.8129661
12.40900 0.80043888
12.41000 0.7879131500000001
12.41100 0.77538905
12.41200 0.76286672
12.41300 0.7503463
12.41400 0.73782788
12.41500 0.72531165
12.41600 0.7127977
12.41700 0.7002862200000001
12.41800 0.6877773
12.41900 0.67527113
12.42000 0.66276784
12.42100 0.65026758
12.42200 0.63777054
12.42300 0.62527689
12.42400 0.61278683
12.42500 0.60030054
12.42600 0.58781826
12.42700 0.57534021
12.42800 0.56286664
12.42900 0.55039772
12.43000 0.53793378
12.43100 0.5254750100000001
12.43200 0.51302174
12.43300 0.5005742
12.43400 0.48813266000000005
12.43500 0.47569741000000004
12.43600 0.46326872
12.43700 0.45084683000000003
12.43800 0.43843207000000006
12.43900 0.42602471
12.44000 0.41362498999999997
12.44100 0.40123318
12.44200 0.38884953
12.44300 0.3764743
12.44400 0.36410773
12.44500 0.35175004
12.44600 0.33940147000000004
12.44700 0.32706221
12.44800 0.31473249999999997
12.44900 0.30241255
12.45000 0.29010252999999997
12.45100 0.27780265
12.45200 0.26551308
12.45300 0.25323401
12.45400 0.24096565000000003
12.45500 0.22870819
12.45600 0.21646185999999998
12.45700 0.20422684
12.45800 0.19200339
12.45900 0.17979176
12.46000 0.16759222999999998
12.46100 0.15540509
12.46200 0.14323068
12.46300 0.13106934
12.46400 0.11892148
12.46500 0.10678747999999999
12.46600 0.09466782800000001
12.46700 0.082562992
12.46800 0.070473488
12.46900 0.058399857
12.47000 0.046342669999999996
12.47100 0.03430252
12.47200 0.022280024000000002
12.47300 0.010275818999999999
12.47400 -0.0017094429
12.47500 -0.013675098
12.47600 -0.02562048
12.47700 -0.03754491
12.47800 -0.049447711
12.47900 -0.061328209
12.48000 -0.07318572599999999
12.48100 -0.0850196
12.48200 -0.09682917199999999
12.48300 -0.10861378000000001
12.48400 -0.12037279000000001
12.48500 -0.13210557
12.48600 -0.14381148
12.48700 -0.1554899
12.48800 -0.16714024
12.48900 -0.17876187
12.49000 -0.19035421
12.49100 -0.20191665
12.49200 -0.21344859
12.49300 -0.22494944
12.49400 -0.23641863
12.49500 -0.24785553
12.49600 -0.25925955
12.49700 -0.27063012
12.49800 -0.28196659
12.49900 -0.29326836
12.50000 -0.30453482
12.50100 -0.31576534
12.50200 -0.32695927999999996
12.50300 -0.33811599000000003
12.50400 -0.34923481
12.50500 -0.36031508
12.50600 -0.37135615
12.50700 -0.38235729999999996
12.50800 -0.39331786999999996
12.50900 -0.40423712000000006
12.51000 -0.41511435999999996
12.51100 -0.4259489
12.51200 -0.43673995
12.51300 -0.44748681
12.51400 -0.45818873000000004
12.51500 -0.46884496999999997
12.51600 -0.47945473000000005
12.51700 -0.49001728
12.51800 -0.50053187
12.51900 -0.51099774
12.52000 -0.52141412
12.52100 -0.5317802100000001
12.52200 -0.54209526
12.52300 -0.5523585200000001
12.52400 -0.56256922
12.52500 -0.5727265500000001
12.52600 -0.58282977
12.52700 -0.5928780899999999
12.52800 -0.60287076
12.52900 -0.6128069899999999
12.53000 -0.62268595
12.53100 -0.63250689
12.53200 -0.6422690099999999
12.53300 -0.6519715300000001
12.53400 -0.6616136100000001
12.53500 -0.6711944
12.53600 -0.6807131200000001
12.53700 -0.69016893
12.53800 -0.699561
12.53900 -0.70888847
12.54000 -0.71815047
12.54100 -0.72734617
12.54200 -0.73647476
12.54300 -0.74553532
12.54400 -0.7545270500000001
12.54500 -0.76344912
12.54600 -0.77230064
12.54700 -0.7810808300000001
12.54800 -0.7897888299999999
12.54900 -0.79842387
12.55000 -0.80698514
12.55100 -0.8154719100000001
12.55200 -0.82388334
12.55300 -0.8322186800000001
12.55400 -0.84047718
12.55500 -0.84865801
12.55600 -0.8567604200000001
12.55700 -0.86478377
12.55800 -0.8727271999999999
12.55900 -0.88059008
12.56000 -0.88837156
12.56100 -0.8960709000000001
12.56200 -0.90368744
12.56300 -0.9112203500000001
12.56400 -0.91866897
12.56500 -0.92603248
12.56600 -0.93331011
12.56700 -0.94050113
12.56800 -0.94760479
12.56900 -0.95462026
12.57000 -0.9615468800000001
12.57100 -0.96838381
12.57200 -0.97513041
12.57300 -0.9817859199999999
12.57400 -0.9883495000000001
12.57500 -0.9948205200000001
12.57600 -1.0011982000000001
12.57700 -1.0074819000000002
12.57800 -1.013671
12.57900 -1.0197648
12.58000 -1.0257625
12.58100 -1.0316634999999998
12.58200 -1.0374674000000002
12.58300 -1.0431733
12.58400 -1.0487807999999998
12.58500 -1.0542893
12.58600 -1.0596982
12.58700 -1.065007
12.58800 -1.0702153
12.58900 -1.0753225
12.59000 -1.080328
12.59100 -1.0852315
12.59200 -1.0900326
12.59300 -1.0947308
12.59400 -1.0993255
12.59500 -1.1038166
12.59600 -1.1082033999999998
12.59700 -1.1124857
12.59800 -1.1166629000000001
12.59900 -1.1207349
12.60000 -1.1247011
12.60100 -1.1285611
12.60200 -1.1323146
12.60300 -1.1359611
12.60400 -1.1395001
12.60500 -1.1429313
12.60600 -1.1462542
12.60700 -1.1494685
12.60800 -1.1525735000000001
12.60900 -1.1555689
12.61000 -1.1584542999999998
12.61100 -1.1612291000000001
12.61200 -1.1638928
12.61300 -1.1664451
12.61400 -1.1688855
12.61500 -1.1712134
12.61600 -1.1734284
12.61700 -1.1755303
12.61800 -1.1775183999999999
12.61900 -1.1793925
12.62000 -1.1811523000000002
12.62100 -1.1827973
12.62200 -1.1843272
12.62300 -1.1857419
12.62400 -1.187041
12.62500 -1.1882245
12.62600 -1.1892919
12.62700 -1.1902434
12.62800 -1.1910787
12.62900 -1.1917979
12.63000 -1.1924007
12.63100 -1.1928873
12.63200 -1.1932577
12.63300 -1.1935118999999998
12.63400 -1.1936499
12.63500 -1.1936718000000002
12.63600 -1.1935777
12.63700 -1.1933679000000001
12.63800 -1.1930423000000001
12.63900 -1.1926012
12.64000 -1.1920448000000001
12.64100 -1.1913734
12.64200 -1.1905869
12.64300 -1.1896857
12.64400 -1.1886701
12.64500 -1.1875402
12.64600 -1.1862963
12.64700 -1.1849387
12.64800 -1.1834675
12.64900 -1.181883
12.65000 -1.1801856
12.65100 -1.1783754
12.65200 -1.1764528
12.65300 -1.174418
12.65400 -1.1722711000000001
12.65500 -1.1700125000000001
12.65600 -1.1676425000000001
12.65700 -1.1651613
12.65800 -1.162569
12.65900 -1.1598661
12.66000 -1.1570525999999999
12.66100 -1.1541289
12.66200 -1.1510953000000002
12.66300 -1.147952
12.66400 -1.1446992
12.66500 -1.1413372
12.66600 -1.1378664
12.66700 -1.1342869
12.66800 -1.1305992
12.66900 -1.1268034
12.67000 -1.1228999
12.67100 -1.1188892000000001
12.67200 -1.1147715
12.67300 -1.1105472
12.67400 -1.1062168000000001
12.67500 -1.1017805
12.67600 -1.0972388
12.67700 -1.0925923
12.67800 -1.0878412
12.67900 -1.0829862000000001
12.68000 -1.0780279
12.68100 -1.0729666
12.68200 -1.067803
12.68300 -1.0625375
12.68400 -1.057171
12.68500 -1.0517039000000001
12.68600 -1.0461371000000002
12.68700 -1.0404712
12.68800 -1.0347068
12.68900 -1.0288449
12.69000 -1.0228861
12.69100 -1.0168313
12.69200 -1.0106814
12.69300 -1.0044372
12.69400 -0.99809952
12.69500 -0.9916693000000001
12.69600 -0.9851475199999999
12.69700 -0.97853504
12.69800 -0.9718327800000001
12.69900 -0.9650417600000001
12.70000 -0.95816283
12.70100 -0.951197
12.70200 -0.9441452100000001
12.70300 -0.9370083899999999
12.70400 -0.92978738
12.70500 -0.92248321
12.70600 -0.9150967899999999
12.70700 -0.90762898
12.70800 -0.9000808000000001
12.70900 -0.89245299
12.71000 -0.8847465699999999
12.71100 -0.8769623900000001
12.71200 -0.8691012899999999
12.71300 -0.8611641800000001
12.71400 -0.8531519200000001
12.71500 -0.8450654300000001
12.71600 -0.8369055599999999
12.71700 -0.8286732200000001
12.71800 -0.8203692699999999
12.71900 -0.8119947299999999
12.72000 -0.8035504299999999
12.72100 -0.79503721
12.72200 -0.7864560899999999
12.72300 -0.77780806
12.72400 -0.76909401
12.72500 -0.76031494
12.72600 -0.7514718
12.72700 -0.74256556
12.72800 -0.73359725
12.72900 -0.72456785
12.73000 -0.71547832
12.73100 -0.70632976
12.73200 -0.69712312
12.73300 -0.68785949
12.73400 -0.67853988
12.73500 -0.66916537
12.73600 -0.6597369900000001
12.73700 -0.65025585
12.73800 -0.64072297
12.73900 -0.6311394300000001
12.74000 -0.62150629
12.74100 -0.61182464
12.74200 -0.60209557
12.74300 -0.59232018
12.74400 -0.58249952
12.74500 -0.57263467
12.74600 -0.5627267499999999
12.74700 -0.5527768700000001
12.74800 -0.54278611
12.74900 -0.5327555399999999
12.75000 -0.52268626
12.75100 -0.51257941
12.75200 -0.50243605
12.75300 -0.49225730000000006
12.75400 -0.48204428
12.75500 -0.47179810000000005
12.75600 -0.46151988000000005
12.75700 -0.45121079000000003
12.75800 -0.44087195
12.75900 -0.43050451
12.76000 -0.42010969000000004
12.76100 -0.40968860999999995
12.76200 -0.39924253
12.76300 -0.38877261999999996
12.76400 -0.37828011
12.76500 -0.36776622
12.76600 -0.3572322
12.76700 -0.34667926
12.76800 -0.33610866
12.76900 -0.32552162
12.77000 -0.31491935
12.77100 -0.30430309
12.77200 -0.29367403999999997
12.77300 -0.28303342
12.77400 -0.2723824
12.77500 -0.26172213
12.77600 -0.25105379
12.77700 -0.24037847999999998
12.77800 -0.22969733
12.77900 -0.2190114
12.78000 -0.20832177
12.78100 -0.19762950999999998
12.78200 -0.18693564000000001
12.78300 -0.17624117
12.78400 -0.16554712
12.78500 -0.15485446
12.78600 -0.14416419
12.78700 -0.13347729
12.78800 -0.12279471000000002
12.78900 -0.11211742
12.79000 -0.10144637
12.79100 -0.090782531
12.79200 -0.080126856
12.79300 -0.069480308
12.79400 -0.058843842
12.79500 -0.048218426
12.79600 -0.037605027
12.79700 -0.027004615000000003
12.79800 -0.016418166
12.79900 -0.0058466641
12.80000 0.0047089055
12.80100 0.015247551
12.80200 0.025768272000000002
12.80300 0.03627007
12.80400 0.04675193
12.80500 0.05721284
12.80600 0.06765178399999999
12.80700 0.078067736
12.80800 0.088459672
12.80900 0.098826573
12.81000 0.10916740999999999
12.81100 0.11948115
12.81200 0.12976679
12.81300 0.14002330000000002
12.81400 0.15024969
12.81500 0.16044495
12.81600 0.17060809000000002
12.81700 0.18073813
12.81800 0.19083412
12.81900 0.20089510000000002
12.82000 0.21092013999999998
12.82100 0.22090832000000002
12.82200 0.23085873
12.82300 0.24077047
12.82400 0.25064268
12.82500 0.26047449
12.82600 0.27026504
12.82700 0.28001347
12.82800 0.28971896999999996
12.82900 0.2993807
12.83000 0.30899781000000004
12.83100 0.31856953000000005
12.83200 0.32809502
12.83300 0.33757349
12.83400 0.34700416
12.83500 0.35638621000000004
12.83600 0.36571887
12.83700 0.37500137
12.83800 0.38423293999999997
12.83900 0.39341282000000005
12.84000 0.40254028999999997
12.84100 0.41161464000000003
12.84200 0.42063515
12.84300 0.42960118
12.84400 0.43851198
12.84500 0.44736695000000004
12.84600 0.45616548
12.84700 0.46490691999999995
12.84800 0.47359066
12.84900 0.48221610000000004
12.85000 0.49078269
12.85100 0.49928986000000003
12.85200 0.50773704
12.85300 0.5161237
12.85400 0.52444926
12.85500 0.53271316
12.85600 0.5409149
12.85700 0.5490539099999999
12.85800 0.55712964
12.85900 0.56514153
12.86000 0.57308902
12.86100 0.58097155
12.86200 0.58878856
12.86300 0.59653949
12.86400 0.60422374
12.86500 0.61184079
12.86600 0.61939005
12.86700 0.62687094
12.86800 0.6342829200000001
12.86900 0.64162542
12.87000 0.6488979300000001
12.87100 0.6560999
12.87200 0.6632308499999999
12.87300 0.67029027
12.87400 0.67727766
12.87500 0.68419259
12.87600 0.6910346
12.87700 0.6978032599999999
12.87800 0.70449817
12.87900 0.7111189
12.88000 0.71766512
12.88100 0.72413646
12.88200 0.73053259
12.88300 0.73685325
12.88400 0.74309809
12.88500 0.7492668499999999
12.88600 0.75535923
12.88700 0.76137502
12.88800 0.76731392
12.88900 0.77317576
12.89000 0.7789603
12.89100 0.7846673000000001
12.89200 0.79029659
12.89300 0.79584783
12.89400 0.80132093
12.89500 0.80671553
12.89600 0.8120315100000001
12.89700 0.81726853
12.89800 0.8224262899999999
12.89900 0.8275045099999999
12.90000 0.83250292
12.90100 0.8374212299999999
12.90200 0.8422590799999999
12.90300 0.8470160900000001
12.90400 0.85169189
12.90500 0.8562860999999999
12.90600 0.8607983600000001
12.90700 0.86522829
12.90800 0.86957561
12.90900 0.87383986
12.91000 0.87802066
12.91100 0.88211773
12.91200 0.8861308
12.91300 0.89005949
12.91400 0.89390362
12.91500 0.8976629
12.91600 0.90133715
12.91700 0.90492619
12.91800 0.90842992
12.91900 0.91184815
12.92000 0.91518089
12.92100 0.9184281299999999
12.92200 0.9215897900000001
12.92300 0.9246658499999999
12.92400 0.92765642
12.92500 0.9305615899999999
12.92600 0.9333813599999999
12.92700 0.9361158099999999
12.92800 0.9387650500000001
12.92900 0.94132926
12.93000 0.94380854
12.93100 0.9462029699999999
12.93200 0.94851265
12.93300 0.9507376700000001
12.93400 0.9528781300000001
12.93500 0.95493412
12.93600 0.9569057299999999
12.93700 0.9587930499999999
12.93800 0.96059619
12.93900 0.96231513
12.94000 0.96394988
12.94100 0.96550053
12.94200 0.96696708
12.94300 0.9683494500000001
12.94400 0.9696477099999999
12.94500 0.9708617799999999
12.94600 0.9719916599999999
12.94700 0.97303726
12.94800 0.97399848
12.94900 0.97487532
12.95000 0.9756676900000001
12.95100 0.9763755799999999
12.95200 0.9769989200000001
12.95300 0.97753759
12.95400 0.9779916099999999
12.95500 0.97836088
12.95600 0.9786454
12.95700 0.97884517
12.95800 0.9789601
12.95900 0.97899027
12.96000 0.9789357000000001
12.96100 0.9787964600000001
12.96200 0.97857257
12.96300 0.9782641200000001
12.96400 0.9778711900000001
12.96500 0.9773938899999999
12.96600 0.9768323000000001
12.96700 0.97618653
12.96800 0.97545665
12.96900 0.9746428600000001
12.97000 0.97374516
12.97100 0.9727637299999999
12.97200 0.9716986699999999
12.97300 0.9705501599999999
12.97400 0.96931821
12.97500 0.96800299
12.97600 0.9666046100000001
12.97700 0.9651231600000001
12.97800 0.9635588199999999
12.97900 0.9619115899999999
12.98000 0.9601816500000001
12.98100 0.95836911
12.98200 0.9564741499999999
12.98300 0.95449686
12.98400 0.9524374299999999
12.98500 0.95029604
12.98600 0.94807278
12.98700 0.94576795
12.98800 0.94338171
12.98900 0.9409142699999999
12.99000 0.93836579
12.99100 0.9357365799999999
12.99200 0.93302689
12.99300 0.93023693
12.99400 0.9273668800000001
12.99500 0.9244171000000001
12.99600 0.9213877800000001
12.99700 0.91827912
12.99800 0.91509148
12.99900 0.9118249599999999
13.00000 0.90847984
13.00100 0.9050563899999999
13.00200 0.9015548
13.00300 0.89797527
13.00400 0.89431796
13.00500 0.8905830800000001
13.00600 0.8867708
13.00700 0.8828813200000001
13.00800 0.8789148199999999
13.00900 0.87487139
13.01000 0.8707512199999999
13.01100 0.8665544000000001
13.01200 0.86228112
13.01300 0.85793156
13.01400 0.8535058200000001
13.01500 0.8490040000000001
13.01600 0.84442627
13.01700 0.83977282
13.01800 0.83504375
13.01900 0.83023915
13.02000 0.8253593
13.02100 0.8204042899999999
13.02200 0.8153743099999999
13.02300 0.8102694500000001
13.02400 0.80509
13.02500 0.79983622
13.02600 0.79450822
13.02700 0.7891062600000001
13.02800 0.7836306499999999
13.02900 0.77808164
13.03000 0.77245948
13.03100 0.76676444
13.03200 0.76099685
13.03300 0.755157
13.03400 0.74924515
13.03500 0.74326159
13.03600 0.73720664
13.03700 0.73108058
13.03800 0.7248837499999999
13.03900 0.71861637
13.04000 0.71227867
13.04100 0.70587094
13.04200 0.69939345
13.04300 0.69284639
13.04400 0.68623
13.04500 0.67954445
13.04600 0.67278994
13.04700 0.66596665
13.04800 0.65907482
13.04900 0.65211458
13.05000 0.64508612
13.05100 0.63798963
13.05200 0.63082534
13.05300 0.62359343
13.05400 0.6162941
13.05500 0.60892762
13.05600 0.60149422
13.05700 0.59399423
13.05800 0.5864278900000001
13.05900 0.57879551
13.06000 0.57109748
13.06100 0.56333411
13.06200 0.55550579
13.06300 0.54761292
13.06400 0.53965589
13.06500 0.53163511
13.06600 0.52355104
13.06700 0.5154041100000001
13.06800 0.50719478
13.06900 0.49892352
13.07000 0.49059074
13.07100 0.48219697000000006
13.07200 0.47374256000000003
13.07300 0.46522804
13.07400 0.45665381
13.07500 0.44802031
13.07600 0.43932796
13.07700 0.43057716
13.07800 0.42176829000000005
13.07900 0.41290171999999997
13.08000 0.40397779000000006
13.08100 0.39499686
13.08200 0.38595926
13.08300 0.37686527000000003
13.08400 0.36771518999999997
13.08500 0.35850930000000003
13.08600 0.34924785
13.08700 0.33993111
13.08800 0.3305593
13.08900 0.32113267
13.09000 0.31165143
13.09100 0.30211583
13.09200 0.29252607
13.09300 0.28288241000000003
13.09400 0.27318511
13.09500 0.26343438999999996
13.09600 0.25363057
13.09700 0.24377392
13.09800 0.23386474
13.09900 0.22390337999999999
13.10000 0.21389019999999997
13.10100 0.20382556
13.10200 0.19370988
13.10300 0.18354359
13.10400 0.17332712
13.10500 0.16306094
13.10600 0.15274553
13.10700 0.1423814
13.10800 0.13196905
13.10900 0.121509
13.11000 0.11100178999999999
13.11100 0.10044794000000001
13.11200 0.089847989
13.11300 0.079202483
13.11400 0.068511959
13.11500 0.05777695299999999
13.11600 0.046998003
13.11700 0.036175638999999996
13.11800 0.025310394
13.11900 0.014402794
13.12000 0.0034533706999999997
13.12100 -0.007537349299999999
13.12200 -0.018568837999999997
13.12300 -0.029640562999999998
13.12400 -0.040751995
13.12500 -0.051902595
13.12600 -0.063091819
13.12700 -0.074319128
13.12800 -0.085583964
13.12900 -0.096885767
13.13000 -0.10822398000000001
13.13100 -0.11959802
13.13200 -0.13100734
13.13300 -0.14245134
13.13400 -0.15392945
13.13500 -0.16544108999999999
13.13600 -0.17698565
13.13700 -0.18856258
13.13800 -0.20017128
13.13900 -0.21181116
13.14000 -0.22348166
13.14100 -0.23518218999999999
13.14200 -0.24691219000000003
13.14300 -0.2586711
13.14400 -0.27045833
13.14500 -0.28227335000000003
13.14600 -0.2941156
13.14700 -0.30598453999999997
13.14800 -0.31787962999999997
13.14900 -0.32980035
13.15000 -0.34174615999999997
13.15100 -0.35371654999999996
13.15200 -0.365711
13.15300 -0.377729
13.15400 -0.38977
13.15500 -0.40183351
13.15600 -0.41391901
13.15700 -0.42602600999999996
13.15800 -0.43815392999999997
13.15900 -0.45030228999999994
13.16000 -0.46247053000000005
13.16100 -0.47465809999999997
13.16200 -0.48686442999999996
13.16300 -0.49908892
13.16400 -0.5113310200000001
13.16500 -0.52359011
13.16600 -0.53586555
13.16700 -0.54815668
13.16800 -0.56046285
13.16900 -0.57278341
13.17000 -0.58511761
13.17100 -0.5974647599999999
13.17200 -0.60982411
13.17300 -0.6221949099999999
13.17400 -0.63457638
13.17500 -0.6469677699999999
13.17600 -0.65936828
13.17700 -0.67177713
13.17800 -0.68419352
13.17900 -0.69661667
13.18000 -0.70904572
13.18100 -0.72147995
13.18200 -0.73391856
13.18300 -0.74636075
13.18400 -0.7588057300000001
13.18500 -0.77125272
13.18600 -0.78370096
13.18700 -0.79614976
13.18800 -0.80859829
13.18900 -0.8210457900000001
13.19000 -0.8334915199999999
13.19100 -0.84593473
13.19200 -0.85837469
13.19300 -0.8708106400000001
13.19400 -0.8832417400000001
13.19500 -0.8956673599999999
13.19600 -0.9080866400000001
13.19700 -0.9204988399999999
13.19800 -0.93290322
13.19900 -0.9452989300000001
13.20000 -0.9576851500000001
13.20100 -0.97006112
13.20200 -0.98242611
13.20300 -0.9947791699999999
13.20400 -1.0071196
13.20500 -1.0194466
13.20600 -1.0317592
13.20700 -1.0440568000000001
13.20800 -1.0563384
13.20900 -1.0686033
13.21000 -1.0808508
13.21100 -1.0930799
13.21200 -1.1052899999999999
13.21300 -1.1174803
13.21400 -1.1296499999999998
13.21500 -1.1417985
13.21600 -1.1539249999999999
13.21700 -1.1660287999999999
13.21800 -1.1781093
13.21900 -1.1901656
13.22000 -1.2021973
13.22100 -1.2142035
13.22200 -1.2261838
13.22300 -1.2381374
13.22400 -1.2500636
13.22500 -1.2619619
13.22600 -1.2738317000000001
13.22700 -1.2856723
13.22800 -1.2974829
13.22900 -1.3092631000000001
13.23000 -1.3210122
13.23100 -1.3327292
13.23200 -1.3444137
13.23300 -1.3560649
13.23400 -1.3676819999999998
13.23500 -1.3792643
13.23600 -1.390811
13.23700 -1.4023211
13.23800 -1.413794
13.23900 -1.4252285
13.24000 -1.4366240000000001
13.24100 -1.4479795
13.24200 -1.4592938
13.24300 -1.4705662
13.24400 -1.4817955
13.24500 -1.4929808
13.24600 -1.5041211
13.24700 -1.5152153
13.24800 -1.5262624
13.24900 -1.5372614
13.25000 -1.5482114
13.25100 -1.5591111
13.25200 -1.5699596999999998
13.25300 -1.5807563
13.25400 -1.5914998999999999
13.25500 -1.6021893999999999
13.25600 -1.6128242000000002
13.25700 -1.6234032999999999
13.25800 -1.6339257
13.25900 -1.6443908
13.26000 -1.6547978
13.26100 -1.6651457
13.26200 -1.6754339999999999
13.26300 -1.6856618
13.26400 -1.6958285
13.26500 -1.7059334
13.26600 -1.7159756000000002
13.26700 -1.7259547
13.26800 -1.7358702
13.26900 -1.7457211
13.27000 -1.7555068999999999
13.27100 -1.7652269000000003
13.27200 -1.7748806999999998
13.27300 -1.7844672999999998
13.27400 -1.7939864
13.27500 -1.8034372
13.27600 -1.8128194
13.27700 -1.8221321
13.27800 -1.8313746999999998
13.27900 -1.8405464999999999
13.28000 -1.8496472
13.28100 -1.858676
13.28200 -1.8676321999999999
13.28300 -1.8765152999999999
13.28400 -1.8853247
13.28500 -1.8940596
13.28600 -1.9027194
13.28700 -1.9113036
13.28800 -1.9198116
13.28900 -1.9282427000000002
13.29000 -1.9365963
13.29100 -1.9448716000000001
13.29200 -1.9530680000000002
13.29300 -1.9611849000000001
13.29400 -1.9692215999999998
13.29500 -1.9771774999999998
13.29600 -1.9850519
13.29700 -1.9928439999999998
13.29800 -2.0005532
13.29900 -2.0081786
13.30000 -2.0157197
13.30100 -2.0231757
13.30200 -2.0305457999999996
13.30300 -2.0378292
13.30400 -2.0450250999999997
13.30500 -2.0521328
13.30600 -2.0591516
13.30700 -2.0660806
13.30800 -2.072919
13.30900 -2.079666
13.31000 -2.0863209
13.31100 -2.0928828
13.31200 -2.099351
13.31300 -2.1057248
13.31400 -2.1120034
13.31500 -2.1181861
13.31600 -2.1242720999999998
13.31700 -2.1302609
13.31800 -2.1361517
13.31900 -2.1419441
13.32000 -2.1476373
13.32100 -2.1532308000000002
13.32200 -2.1587241
13.32300 -2.1641169
13.32400 -2.1694085
13.32500 -2.1745984
13.32600 -2.1796864
13.32700 -2.1846719
13.32800 -2.1895545999999997
13.32900 -2.1943344
13.33000 -2.1990106999999997
13.33100 -2.2035833
13.33200 -2.2080518000000002
13.33300 -2.212416
13.33400 -2.2166755
13.33500 -2.2208299
13.33600 -2.2248792
13.33700 -2.2288227000000003
13.33800 -2.2326604
13.33900 -2.2363918
13.34000 -2.2400165
13.34100 -2.2435341
13.34200 -2.2469441999999997
13.34300 -2.2502465
13.34400 -2.2534406
13.34500 -2.2565259
13.34600 -2.259502
13.34700 -2.2623684
13.34800 -2.2651247999999997
13.34900 -2.2677707
13.35000 -2.2703055
13.35100 -2.272729
13.35200 -2.2750406
13.35300 -2.2772398
13.35400 -2.2793263
13.35500 -2.2812995999999996
13.35600 -2.2831595
13.35700 -2.2849053
13.35800 -2.286537
13.35900 -2.2880541
13.36000 -2.2894563
13.36100 -2.2907431999999996
13.36200 -2.2919148
13.36300 -2.2929706000000003
13.36400 -2.2939105
13.36500 -2.2947341
13.36600 -2.2954414
13.36700 -2.296032
13.36800 -2.2965057
13.36900 -2.2968624
13.37000 -2.2971019
13.37100 -2.2972241
13.37200 -2.2972286
13.37300 -2.2971153
13.37400 -2.296884
13.37500 -2.2965346
13.37600 -2.2960667
13.37700 -2.2954801000000002
13.37800 -2.2947747
13.37900 -2.2939503
13.38000 -2.2930067
13.38100 -2.2919435
13.38200 -2.2907605
13.38300 -2.2894576
13.38400 -2.2880346
13.38500 -2.2864912
13.38600 -2.2848270999999998
13.38700 -2.2830423
13.38800 -2.2811366
13.38900 -2.2791097
13.39000 -2.2769616999999998
13.39100 -2.2746922
13.39200 -2.2723014
13.39300 -2.269789
13.39400 -2.2671551
13.39500 -2.2643995
13.39600 -2.2615222
13.39700 -2.2585236
13.39800 -2.2554033
13.39900 -2.2521614999999997
13.40000 -2.2487985
13.40100 -2.245314
13.40200 -2.2417085
13.40300 -2.2379819
13.40400 -2.2341343
13.40500 -2.2301659000000003
13.40600 -2.2260768
13.40700 -2.2218671
13.40800 -2.217537
13.40900 -2.2130866
13.41000 -2.208516
13.41100 -2.2038253
13.41200 -2.1990146
13.41300 -2.1940842
13.41400 -2.189034
13.41500 -2.1838643
13.41600 -2.1785749
13.41700 -2.1731662
13.41800 -2.1676382000000003
13.41900 -2.161991
13.42000 -2.1562248
13.42100 -2.1503398
13.42200 -2.144336
13.42300 -2.1382134
13.42400 -2.1319725000000003
13.42500 -2.1256132
13.42600 -2.1191359
13.42700 -2.1125406
13.42800 -2.1058276
13.42900 -2.0989972999999997
13.43000 -2.0920496
13.43100 -2.084985
13.43200 -2.0778038
13.43300 -2.0705059
13.43400 -2.0630918
13.43500 -2.0555619000000003
13.43600 -2.0479163000000002
13.43700 -2.0401552
13.43800 -2.0322789
13.43900 -2.0242875000000002
13.44000 -2.0161816999999997
13.44100 -2.0079613
13.44200 -1.9996267
13.44300 -1.9911781
13.44400 -1.9826157
13.44500 -1.9739396999999999
13.44600 -1.9651502
13.44700 -1.9562475
13.44800 -1.9472318
13.44900 -1.9381031
13.45000 -1.9288618
13.45100 -1.919508
13.45200 -1.910042
13.45300 -1.9004639
13.45400 -1.8907739
13.45500 -1.8809723
13.45600 -1.8710593000000002
13.45700 -1.8610353
13.45800 -1.8509006000000001
13.45900 -1.8406555000000002
13.46000 -1.8303005
13.46100 -1.819836
13.46200 -1.8092625
13.46300 -1.7985804
13.46400 -1.7877903000000002
13.46500 -1.7768929
13.46600 -1.7658885999999998
13.46700 -1.7547780999999998
13.46800 -1.7435621
13.46900 -1.7322414000000002
13.47000 -1.7208165000000002
13.47100 -1.7092882
13.47200 -1.6976573
13.47300 -1.6859244999999998
13.47400 -1.6740905000000001
13.47500 -1.6621561999999999
13.47600 -1.650122
13.47700 -1.6379887
13.47800 -1.6257571
13.47900 -1.6134277
13.48000 -1.6010011000000002
13.48100 -1.5884779000000002
13.48200 -1.5758587000000002
13.48300 -1.5631441
13.48400 -1.5503344000000001
13.48500 -1.5374302
13.48600 -1.5244319
13.48700 -1.5113400000000001
13.48800 -1.4981549
13.48900 -1.4848771
13.49000 -1.4715068
13.49100 -1.4580445
13.49200 -1.4444906
13.49300 -1.4308455
13.49400 -1.4171095999999999
13.49500 -1.4032833
13.49600 -1.3893671
13.49700 -1.3753614
13.49800 -1.3612667999999999
13.49900 -1.3470837
13.50000 -1.3328127
13.50100 -1.3184543
13.50200 -1.3040091
13.50300 -1.2894778
13.50400 -1.2748609
13.50500 -1.2601593
13.50600 -1.2453735000000001
13.50700 -1.2305043
13.50800 -1.2155524
13.50900 -1.2005185999999999
13.51000 -1.1854036000000001
13.51100 -1.1702082
13.51200 -1.1549332
13.51300 -1.1395792999999999
13.51400 -1.1241474
13.51500 -1.1086383
13.51600 -1.0930527
13.51700 -1.0773915
13.51800 -1.0616554
13.51900 -1.0458452
13.52000 -1.0299616
13.52100 -1.0140054
13.52200 -0.9979775200000001
13.52300 -0.9818785800000001
13.52400 -0.96570943
13.52500 -0.94947079
13.52600 -0.93316343
13.52700 -0.91678808
13.52800 -0.9003455800000001
13.52900 -0.8838366699999999
13.53000 -0.8672622
13.53100 -0.85062301
13.53200 -0.8339199199999999
13.53300 -0.8171537
13.53400 -0.80032526
13.53500 -0.78343544
13.53600 -0.76648518
13.53700 -0.74947537
13.53800 -0.73240688
13.53900 -0.71528065
13.54000 -0.69809761
13.54100 -0.6808586400000001
13.54200 -0.66356473
13.54300 -0.64621675
13.54400 -0.62881564
13.54500 -0.61136228
13.54600 -0.59385756
13.54700 -0.57630236
13.54800 -0.55869757
13.54900 -0.54104398
13.55000 -0.52334243
13.55100 -0.50559375
13.55200 -0.48779869
13.55300 -0.46995804
13.55400 -0.4520725
13.55500 -0.43414285999999996
13.55600 -0.41616982999999996
13.55700 -0.39815409
13.55800 -0.38009638
13.55900 -0.3619974
13.56000 -0.34385787
13.56100 -0.32567848
13.56200 -0.30745997
13.56300 -0.28920309
13.56400 -0.27090856
13.56500 -0.25257716999999996
13.56600 -0.23420975000000002
13.56700 -0.21580707
13.56800 -0.19736998
13.56900 -0.17889936
13.57000 -0.1603961
13.57100 -0.14186112
13.57200 -0.12329535
13.57300 -0.10469977000000001
13.57400 -0.086075376
13.57500 -0.06742316799999999
13.57600 -0.048744175
13.57700 -0.030039440000000004
13.57800 -0.011310012999999999
13.57900 0.0074430456
13.58000 0.026218668999999997
13.58100 0.045015787999999994
13.58200 0.06383333199999999
13.58300 0.08267023899999999
13.58400 0.10152544999999999
13.58500 0.12039791
13.58600 0.13928658
13.58700 0.15819042
13.58800 0.17710842999999998
13.58900 0.19603958
13.59000 0.21498289
13.59100 0.23393738
13.59200 0.25290207000000003
13.59300 0.27187597
13.59400 0.29085816000000003
13.59500 0.30984769
13.59600 0.3288436
13.59700 0.34784493
13.59800 0.36685076
13.59900 0.38586013999999996
13.60000 0.40487209
13.60100 0.42388570000000003
13.60200 0.44289995
13.60300 0.46191382999999997
13.60400 0.48092641
13.60500 0.49993666000000003
13.60600 0.5189436000000001
13.60700 0.53794621
13.60800 0.55694343
13.60900 0.57593426
13.61000 0.59491768
13.61100 0.61389268
13.61200 0.63285823
13.61300 0.6518132999999999
13.61400 0.6707569099999999
13.61500 0.68968805
13.61600 0.70860572
13.61700 0.72750901
13.61800 0.74639698
13.61900 0.7652686399999999
13.62000 0.7841231299999999
13.62100 0.8029595900000001
13.62200 0.8217770600000001
13.62300 0.8405746900000001
13.62400 0.85935174
13.62500 0.87810727
13.62600 0.8968404500000001
13.62700 0.9155504400000001
13.62800 0.9342364000000001
13.62900 0.9528975000000001
13.63000 0.97153289
13.63100 0.99014165
13.63200 1.0087229
13.63300 1.0272759
13.63400 1.0457995
13.63500 1.064293
13.63600 1.0827552
13.63700 1.1011852
13.63800 1.119582
13.63900 1.1379444
13.64000 1.1562715
13.64100 1.1745621
13.64200 1.1928151
13.64300 1.2110295
13.64400 1.2292039
13.64500 1.2473372
13.64600 1.2654283
13.64700 1.283476
13.64800 1.3014792000000002
13.64900 1.3194364
13.65000 1.3373468
13.65100 1.3552089999999999
13.65200 1.373022
13.65300 1.3907845
13.65400 1.4084956
13.65500 1.4261541
13.65600 1.4437590999999999
13.65700 1.4613094
13.65800 1.4788041
13.65900 1.4962423
13.66000 1.5136228999999999
13.66100 1.5309452
13.66200 1.5482082
13.66300 1.5654111
13.66400 1.5825532
13.66500 1.5996337
13.66600 1.6166516
13.66700 1.6336063
13.66800 1.6504969
13.66900 1.667323
13.67000 1.6840834
13.67100 1.7007776
13.67200 1.7174048000000002
13.67300 1.7339642999999998
13.67400 1.7504551
13.67500 1.7668765
13.67600 1.7832277
13.67700 1.7995078000000002
13.67800 1.8157159999999999
13.67900 1.8318513
13.68000 1.8479129
13.68100 1.8638998
13.68200 1.8798113
13.68300 1.8956462
13.68400 1.9114036
13.68500 1.9270826
13.68600 1.9426821
13.68700 1.9582012999999998
13.68800 1.9736391
13.68900 1.9889943
13.69000 2.0042663
13.69100 2.019454
13.69200 2.0345563
13.69300 2.0495726
13.69400 2.0645017
13.69500 2.0793426999999998
13.69600 2.0940946
13.69700 2.1087566
13.69800 2.1233277
13.69900 2.1378072
13.70000 2.1521941
13.70100 2.1664875
13.70200 2.1806866
13.70300 2.1947905
13.70400 2.2087984
13.70500 2.2227094999999997
13.70600 2.2365229
13.70700 2.2502378
13.70800 2.2638533
13.70900 2.2773689
13.71000 2.2907835000000003
13.71100 2.3040963000000003
13.71200 2.3173068000000003
13.71300 2.330414
13.71400 2.3434171
13.71500 2.3563156
13.71600 2.3691084
13.71700 2.3817951
13.71800 2.3943748
13.71900 2.4068467
13.72000 2.4192102
13.72100 2.4314648
13.72200 2.4436093999999997
13.72300 2.4556436
13.72400 2.4675664999999998
13.72500 2.4793778
13.72600 2.4910767
13.72700 2.5026625
13.72800 2.5141345
13.72900 2.5254924
13.73000 2.5367352999999997
13.73100 2.5478628
13.73200 2.558874
13.73300 2.5697686
13.73400 2.5805458
13.73500 2.591205
13.73600 2.6017457
13.73700 2.6121672
13.73800 2.6224689999999997
13.73900 2.6326502
13.74000 2.6427103
13.74100 2.6526487000000003
13.74200 2.6624646
13.74300 2.6721574
13.74400 2.6817265999999997
13.74500 2.6911711
13.74600 2.7004905
13.74700 2.709684
13.74800 2.7187509
13.74900 2.7276905
13.75000 2.7365021
13.75100 2.745185
13.75200 2.7537385000000003
13.75300 2.7621619
13.75400 2.7704546
13.75500 2.778616
13.75600 2.7866453
13.75700 2.7945422
13.75800 2.8023059
13.75900 2.8099358000000003
13.76000 2.8174317
13.76100 2.8247928
13.76200 2.832019
13.76300 2.8391095
13.76400 2.8460639999999997
13.76500 2.8528822999999996
13.76600 2.8595638
13.76700 2.8661082
13.76800 2.8725153
13.76900 2.8787846
13.77000 2.884916
13.77100 2.8909091
13.77200 2.8967636000000003
13.77300 2.9024791000000003
13.77400 2.9080553
13.77500 2.913492
13.77600 2.9187887999999997
13.77700 2.9239452999999997
13.77800 2.9289614
13.77900 2.9338367
13.78000 2.9385706000000003
13.78100 2.943163
13.78200 2.9476134000000003
13.78300 2.9519215
13.78400 2.9560868
13.78500 2.960109
13.78600 2.9639876
13.78700 2.9677222
13.78800 2.9713126
13.78900 2.9747583
13.79000 2.9780589
13.79100 2.9812142
13.79200 2.9842237000000003
13.79300 2.9870871
13.79400 2.9898042
13.79500 2.9923746
13.79600 2.9947980999999997
13.79700 2.9970745
13.79800 2.9992035
13.79900 3.0011849
13.80000 3.0030185
13.80100 3.0047042
13.80200 3.0062418
13.80300 3.0076314
13.80400 3.0088726
13.80500 3.0099655
13.80600 3.0109098000000003
13.80700 3.0117055
13.80800 3.0123526000000003
13.80900 3.0128509
13.81000 3.0132003000000003
13.81100 3.0134009
13.81200 3.0134525
13.81300 3.0133551
13.81400 3.0131085
13.81500 3.0127127
13.81600 3.0121677
13.81700 3.0114733
13.81800 3.0106292999999997
13.81900 3.0096358
13.82000 3.0084925
13.82100 3.0071994
13.82200 3.0057563999999997
13.82300 3.0041635
13.82400 3.0024204
13.82500 3.0005272
13.82600 2.9984839
13.82700 2.9962903
13.82800 2.9939465
13.82900 2.9914524
13.83000 2.9888082
13.83100 2.9860137
13.83200 2.9830692
13.83300 2.9799746
13.83400 2.9767301
13.83500 2.9733358
13.83600 2.9697919
13.83700 2.9660987
13.83800 2.962256
13.83900 2.9582642
13.84000 2.9541234999999997
13.84100 2.9498342
13.84200 2.9453964999999998
13.84300 2.9408105
13.84400 2.9360764
13.84500 2.9311946
13.84600 2.9261651
13.84700 2.9209882
13.84800 2.9156644
13.84900 2.9101936
13.85000 2.9045761999999997
13.85100 2.8988125
13.85200 2.8929027
13.85300 2.8868468000000003
13.85400 2.8806453999999997
13.85500 2.8742984
13.85600 2.8678061
13.85700 2.861169
13.85800 2.8543868999999997
13.85900 2.8474603000000003
13.86000 2.8403894999999997
13.86100 2.8331744999999997
13.86200 2.825816
13.86300 2.8183138
13.86400 2.8106684
13.86500 2.8028799
13.86600 2.7949488000000002
13.86700 2.7868753
13.86800 2.7786598
13.86900 2.7703024
13.87000 2.7618038
13.87100 2.7531639
13.87200 2.7443834000000003
13.87300 2.7354621999999997
13.87400 2.726401
13.87500 2.7172001000000003
13.87600 2.7078599
13.87700 2.6983805
13.87800 2.6887624
13.87900 2.679006
13.88000 2.6691116
13.88100 2.6590796
13.88200 2.6489105
13.88300 2.6386045
13.88400 2.6281621
13.88500 2.6175838
13.88600 2.6068699
13.88700 2.5960209
13.88800 2.5850372
13.88900 2.5739195
13.89000 2.562668
13.89100 2.5512832999999997
13.89200 2.5397662000000003
13.89300 2.528117
13.89400 2.5163366
13.89500 2.5044253
13.89600 2.4923839
13.89700 2.4802132
13.89800 2.4679137
13.89900 2.4554864
13.90000 2.4429317999999998
13.90100 2.4302507
13.90200 2.4174441
13.90300 2.4045126999999997
13.90400 2.3914572
13.90500 2.3782784
13.90600 2.3649773
13.90700 2.3515544999999998
13.90800 2.3380108
13.90900 2.3243472
13.91000 2.3105642
13.91100 2.2966625
13.91200 2.2826429
13.91300 2.2685062
13.91400 2.2542529
13.91500 2.2398835
13.91600 2.2253988
13.91700 2.2107992
13.91800 2.1960853
13.91900 2.1812575
13.92000 2.1663165
13.92100 2.1512626
13.92200 2.1360962
13.92300 2.1208178
13.92400 2.1054281
13.92500 2.0899272
13.92600 2.0743156
13.92700 2.0585939
13.92800 2.0427626
13.92900 2.0268222
13.93000 2.0107733
13.93100 1.9946164
13.93200 1.9783521
13.93300 1.9619811
13.93400 1.9455041999999998
13.93500 1.928922
13.93600 1.9122355
13.93700 1.8954453999999998
13.93800 1.8785527
13.93900 1.8615583000000002
13.94000 1.8444631
13.94100 1.8272683
13.94200 1.8099748
13.94300 1.7925836
13.94400 1.7750962
13.94500 1.7575134
13.94600 1.7398363
13.94700 1.7220661000000002
13.94800 1.7042038999999998
13.94900 1.6862507999999998
13.95000 1.6682078999999999
13.95100 1.6500761999999998
13.95200 1.6318569
13.95300 1.6135508
13.95400 1.5951591
13.95500 1.5766826
13.95600 1.5581224
13.95700 1.5394794
13.95800 1.5207543000000001
13.95900 1.5019481
13.96000 1.4830615999999999
13.96100 1.4640956999999999
13.96200 1.4450509999999999
13.96300 1.4259284
13.96400 1.4067288
13.96500 1.3874526
13.96600 1.3681009
13.96700 1.3486744
13.96800 1.3291738000000002
13.96900 1.3096
13.97000 1.2899539
13.97100 1.2702361
13.97200 1.2504476
13.97300 1.2305893
13.97400 1.2106621
13.97500 1.1906669
13.97600 1.1706045999999999
13.97700 1.1504763
13.97800 1.130283
13.97900 1.1100256
13.98000 1.0897052
13.98100 1.0693228000000001
13.98200 1.0488795
13.98300 1.0283764
13.98400 1.0078143
13.98500 0.9871945700000001
13.98600 0.9665180900000001
13.98700 0.94578601
13.98800 0.92499936
13.98900 0.9041591499999999
13.99000 0.88326642
13.99100 0.86232219
13.99200 0.84132748
13.99300 0.8202833099999999
13.99400 0.79919072
13.99500 0.77805058
13.99600 0.75686392
13.99700 0.73563168
13.99800 0.71435487
13.99900 0.6930344700000001
14.00000 0.67167142
14.00100 0.6502667
14.00200 0.62882127
14.00300 0.60733617
14.00400 0.58581238
14.00500 0.56425091
14.00600 0.54265279
14.00700 0.5210190499999999
14.00800 0.49935075999999995
14.00900 0.47764899
14.01000 0.45591481
14.01100 0.43414934000000005
14.01200 0.41235363999999997
14.01300 0.39052889
14.01400 0.36867617
14.01500 0.34679663
14.01600 0.32489141
14.01700 0.30296164999999997
14.01800 0.2810085
14.01900 0.2590331
14.02000 0.23703661
14.02100 0.21502016999999998
14.02200 0.19298489
14.02300 0.17093192000000001
14.02400 0.14886238
14.02500 0.12677739
14.02600 0.10467805
14.02700 0.08256546599999999
14.02800 0.060440728
14.02900 0.038304925
14.03000 0.016159141000000002
14.03100 -0.0059955477
14.03200 -0.028158067000000002
14.03300 -0.050327339
14.03400 -0.07250229799999999
14.03500 -0.094681868
14.03600 -0.11686496000000002
14.03700 -0.13905052
14.03800 -0.16123746
14.03900 -0.18342468
14.04000 -0.20561110999999999
14.04100 -0.22779566
14.04200 -0.24997722
14.04300 -0.27215469
14.04400 -0.29432699
14.04500 -0.31649299999999997
14.04600 -0.33865166
14.04700 -0.36080186
14.04800 -0.38294254
14.04900 -0.40507261
14.05000 -0.42719101
14.05100 -0.44929669
14.05200 -0.47138859999999994
14.05300 -0.49346574000000004
14.05400 -0.51552709
14.05500 -0.53757164
14.05600 -0.55959844
14.05700 -0.58160652
14.05800 -0.60359491
14.05900 -0.62556267
14.06000 -0.64750882
14.06100 -0.66943248
14.06200 -0.69133267
14.06300 -0.7132084599999999
14.06400 -0.7350588699999999
14.06500 -0.7568829699999999
14.06600 -0.77867978
14.06700 -0.80044828
14.06800 -0.82218749
14.06900 -0.8438962499999999
14.07000 -0.86557353
14.07100 -0.8872183
14.07200 -0.90882936
14.07300 -0.9304055
14.07400 -0.9519455
14.07500 -0.9734481600000001
14.07600 -0.9949122600000001
14.07700 -1.0163364
14.07800 -1.0377193
14.07900 -1.0590596
14.08000 -1.0803561
14.08100 -1.1016073
14.08200 -1.1228118
14.08300 -1.1439684
14.08400 -1.1650756
14.08500 -1.1861322
14.08600 -1.2071369
14.08700 -1.2280883
14.08800 -1.2489853
14.08900 -1.2698266999999999
14.09000 -1.2906112
14.09100 -1.3113379
14.09200 -1.3320056
14.09300 -1.3526133
14.09400 -1.3731602
14.09500 -1.3936452
14.09600 -1.4140675
14.09700 -1.4344264
14.09800 -1.454721
14.09900 -1.4749507
14.10000 -1.4951147999999999
14.10100 -1.5152125
14.10200 -1.5352432
14.10300 -1.5552063
14.10400 -1.5751012000000002
14.10500 -1.5949272
14.10600 -1.6146835
14.10700 -1.6343696
14.10800 -1.6539849
14.10900 -1.6735285999999998
14.11000 -1.6929996999999999
14.11100 -1.7123977
14.11200 -1.7317215000000001
14.11300 -1.7509704000000001
14.11400 -1.7701433999999998
14.11500 -1.7892393999999998
14.11600 -1.8082574
14.11700 -1.8271964
14.11800 -1.8460550999999998
14.11900 -1.8648325000000001
14.12000 -1.8835273
14.12100 -1.9021382999999998
14.12200 -1.9206642999999999
14.12300 -1.9391038999999999
14.12400 -1.957456
14.12500 -1.9757193999999998
14.12600 -1.9938929
14.12700 -2.0119751000000003
14.12800 -2.0299647
14.12900 -2.0478608
14.13000 -2.0656621
14.13100 -2.0833675
14.13200 -2.1009759999999997
14.13300 -2.1184865
14.13400 -2.135898
14.13500 -2.1532096000000003
14.13600 -2.1704204000000002
14.13700 -2.1875294
14.13800 -2.2045359
14.13900 -2.221439
14.14000 -2.238238
14.14100 -2.2549322
14.14200 -2.2715207
14.14300 -2.2880029
14.14400 -2.304378
14.14500 -2.3206452
14.14600 -2.336804
14.14700 -2.3528537
14.14800 -2.3687935
14.14900 -2.3846228000000003
14.15000 -2.4003407
14.15100 -2.4159467
14.15200 -2.43144
14.15300 -2.4468197000000003
14.15400 -2.462085
14.15500 -2.4772352
14.15600 -2.4922695000000004
14.15700 -2.5071871
14.15800 -2.5219871
14.15900 -2.5366687999999997
14.16000 -2.5512311999999997
14.16100 -2.5656735999999998
14.16200 -2.5799949
14.16300 -2.5941944
14.16400 -2.6082713
14.16500 -2.6222248
14.16600 -2.6360539999999997
14.16700 -2.6497582
14.16800 -2.6633364999999998
14.16900 -2.6767882
14.17000 -2.6901124
14.17100 -2.7033085
14.17200 -2.7163757
14.17300 -2.7293133000000003
14.17400 -2.7421206
14.17500 -2.754797
14.17600 -2.7673418
14.17700 -2.7797543
14.17800 -2.7920337
14.17900 -2.8041797
14.18000 -2.8161915
14.18100 -2.8280685
14.18200 -2.83981
14.18300 -2.8514155999999997
14.18400 -2.8628845
14.18500 -2.8742161
14.18600 -2.8854098
14.18700 -2.896465
14.18800 -2.9073808
14.18900 -2.918157
14.19000 -2.9287927
14.19100 -2.9392872
14.19200 -2.9496402
14.19300 -2.9598508
14.19400 -2.9699184
14.19500 -2.9798426
14.19600 -2.9896226
14.19700 -2.9992579
14.19800 -3.0087478
14.19900 -3.018092
14.20000 -3.0272897
14.20100 -3.0363405
14.20200 -3.0452437999999997
14.20300 -3.0539991
14.20400 -3.062606
14.20500 -3.0710639
14.20600 -3.0793722999999997
14.20700 -3.0875307000000003
14.20800 -3.0955385
14.20900 -3.1033956000000003
14.21000 -3.1111011
14.21100 -3.1186549
14.21200 -3.1260561
14.21300 -3.1333043999999997
14.21400 -3.1403996000000003
14.21500 -3.1473409
14.21600 -3.1541277
14.21700 -3.1607598
14.21800 -3.1672362
14.21900 -3.1735569
14.22000 -3.1797212
14.22100 -3.1857286
14.22200 -3.1915788000000003
14.22300 -3.197271
14.22400 -3.2028053
14.22500 -3.2081809000000003
14.22600 -3.2133974000000003
14.22700 -3.2184545
14.22800 -3.2233518
14.22900 -3.2280888
14.23000 -3.2326654
14.23100 -3.2370813
14.23200 -3.2413363
14.23300 -3.2454300999999997
14.23400 -3.2493624999999997
14.23500 -3.2531336
14.23600 -3.256743
14.23700 -3.2601907999999997
14.23800 -3.2634769
14.23900 -3.2666013
14.24000 -3.2695636
14.24100 -3.2723642999999996
14.24200 -3.2750029
14.24300 -3.2774799
14.24400 -3.2797948
14.24500 -3.281948
14.24600 -3.2839391000000004
14.24700 -3.2857686
14.24800 -3.2874361
14.24900 -3.2889411
14.25000 -3.2902841
14.25100 -3.2914646
14.25200 -3.2924823
14.25300 -3.2933373
14.25400 -3.2940290999999995
14.25500 -3.2945572999999997
14.25600 -3.2949217
14.25700 -3.2951216999999997
14.25800 -3.2951574999999997
14.25900 -3.2950282
14.26000 -3.2947335
14.26100 -3.2942731000000003
14.26200 -3.2936469
14.26300 -3.2928541
14.26400 -3.2918944999999997
14.26500 -3.2907675999999997
14.26600 -3.2894734000000003
14.26700 -3.2880116
14.26800 -3.2863818000000005
14.26900 -3.284584
14.27000 -3.2826182000000004
14.27100 -3.2804839
14.27200 -3.2781816999999998
14.27300 -3.2757115000000003
14.27400 -3.2730732
14.27500 -3.2702673
14.27600 -3.2672942000000003
14.27700 -3.2641536999999996
14.27800 -3.2608463999999997
14.27900 -3.2573725999999996
14.28000 -3.2537330000000004
14.28100 -3.2499276
14.28200 -3.2459568
14.28300 -3.2418214
14.28400 -3.2375216
14.28500 -3.2330579999999998
14.28600 -3.2284308
14.28700 -3.2236408
14.28800 -3.2186881
14.28900 -3.2135729
14.29000 -3.2082960000000003
14.29100 -3.2028573999999996
14.29200 -3.1972571999999997
14.29300 -3.1914960999999997
14.29400 -3.185574
14.29500 -3.1794913
14.29600 -3.1732481
14.29700 -3.1668442999999997
14.29800 -3.1602804
14.29900 -3.1535562
14.30000 -3.1466719
14.30100 -3.1396277
14.30200 -3.1324234
14.30300 -3.1250592
14.30400 -3.1175353
14.30500 -3.1098517
14.30600 -3.1020084
14.30700 -3.0940058
14.30800 -3.0858437
14.30900 -3.0775225
14.31000 -3.0690424000000003
14.31100 -3.0604035
14.31200 -3.0516062
14.31300 -3.0426508
14.31400 -3.0335376000000003
14.31500 -3.024267
14.31600 -3.0148394
14.31700 -3.0052552
14.31800 -2.9955149
14.31900 -2.9856190000000002
14.32000 -2.975568
14.32100 -2.9653624
14.32200 -2.9550027
14.32300 -2.9444898
14.32400 -2.9338238999999997
14.32500 -2.9230056
14.32600 -2.9120356
14.32700 -2.9009145
14.32800 -2.8896427
14.32900 -2.8782209
14.33000 -2.8666498
14.33100 -2.8549299
14.33200 -2.8430616
14.33300 -2.8310457
14.33400 -2.8188828
14.33500 -2.8065734
14.33600 -2.794118
14.33700 -2.7815174000000003
14.33800 -2.7687723
14.33900 -2.7558830999999997
14.34000 -2.7428505999999997
14.34100 -2.7296752
14.34200 -2.7163576
14.34300 -2.7028987
14.34400 -2.6892989999999997
14.34500 -2.6755592000000004
14.34600 -2.6616801
14.34700 -2.6476621999999996
14.34800 -2.6335062
14.34900 -2.6192129
14.35000 -2.6047830000000003
14.35100 -2.5902171000000003
14.35200 -2.575516
14.35300 -2.5606802
14.35400 -2.5457107
14.35500 -2.530608
14.35600 -2.5153728
14.35700 -2.5000058
14.35800 -2.4845079
14.35900 -2.4688795
14.36000 -2.4531215
14.36100 -2.4372345
14.36200 -2.4212193
14.36300 -2.4050767
14.36400 -2.3888072
14.36500 -2.3724118
14.36600 -2.3558913
14.36700 -2.3392462999999997
14.36800 -2.3224778
14.36900 -2.3055866000000003
14.37000 -2.2885736
14.37100 -2.2714394999999996
14.37200 -2.2541855
14.37300 -2.2368122
14.37400 -2.2193207999999998
14.37500 -2.2017121
14.37600 -2.1839874
14.37700 -2.1661473
14.37800 -2.1481931
14.37900 -2.1301258
14.38000 -2.1119464
14.38100 -2.0936558
14.38200 -2.0752553
14.38300 -2.0567456
14.38400 -2.0381281
14.38500 -2.0194037000000002
14.38600 -2.0005733
14.38700 -1.9816378
14.38800 -1.9625983999999999
14.38900 -1.943456
14.39000 -1.9242115
14.39100 -1.9048657
14.39200 -1.8854197
14.39300 -1.8658742
14.39400 -1.8462302
14.39500 -1.8264886
14.39600 -1.8066499
14.39700 -1.7867154
14.39800 -1.7666856000000002
14.39900 -1.7465614
14.40000 -1.7263437
14.40100 -1.7060332
14.40200 -1.6856309
14.40300 -1.6651376999999998
14.40400 -1.6445543999999999
14.40500 -1.623882
14.40600 -1.6031215
14.40700 -1.5822739999999997
14.40800 -1.5613405
14.40900 -1.5403221
14.41000 -1.5192199
14.41100 -1.4980352000000001
14.41200 -1.4767692000000001
14.41300 -1.4554232
14.41400 -1.4339985
14.41500 -1.4124964
14.41600 -1.3909183
14.41700 -1.3692657000000001
14.41800 -1.3475397999999998
14.41900 -1.3257421
14.42000 -1.3038739000000001
14.42100 -1.2819367
14.42200 -1.2599317
14.42300 -1.2378605
14.42400 -1.2157244
14.42500 -1.1935245
14.42600 -1.1712622000000001
14.42700 -1.1489387
14.42800 -1.1265551
14.42900 -1.1041126
14.43000 -1.0816123
14.43100 -1.0590553
14.43200 -1.0364426
14.43300 -1.0137752999999998
14.43400 -0.9910542499999999
14.43500 -0.9682805299999999
14.43600 -0.94545493
14.43700 -0.92257848
14.43800 -0.89965211
14.43900 -0.8766767599999999
14.44000 -0.8536532499999999
14.44100 -0.8305826199999999
14.44200 -0.80746589
14.44300 -0.78430399
14.44400 -0.7610979
14.44500 -0.73784874
14.44600 -0.71455757
14.44700 -0.69122552
14.44800 -0.66785375
14.44900 -0.64444346
14.45000 -0.62099593
14.45100 -0.5975124
14.45200 -0.57399417
14.45300 -0.55044265
14.45400 -0.52685924
14.45500 -0.50324532
14.45600 -0.47960234999999996
14.45700 -0.45593181
14.45800 -0.43223513999999996
14.45900 -0.40851380000000004
14.46000 -0.38476931000000003
14.46100 -0.36100317
14.46200 -0.33721682000000003
14.46300 -0.31341172
14.46400 -0.28958934999999997
14.46500 -0.2657511
14.46600 -0.24189839999999999
14.46700 -0.21803259999999997
14.46800 -0.19415506
14.46900 -0.17026711
14.47000 -0.14637002
14.47100 -0.12246505
14.47200 -0.098553451
14.47300 -0.07463643
14.47400 -0.050715171
14.47500 -0.026790841000000003
14.47600 -0.0028645944
14.47700 0.021062429
14.47800 0.044989097
14.47900 0.06891428499999999
14.48000 0.09283686499999999
14.48100 0.11675571000000001
14.48200 0.14066969
14.48300 0.16457767
14.48400 0.1884785
14.48500 0.21237105
14.48600 0.23625412
14.48700 0.26012653999999996
14.48800 0.28398714
14.48900 0.30783473
14.49000 0.33166809
14.49100 0.35548601
14.49200 0.37928727
14.49300 0.40307064000000004
14.49400 0.42683487
14.49500 0.45057875000000003
14.49600 0.47430103
14.49700 0.49800049
14.49800 0.52167587
14.49900 0.54532592
14.50000 0.56894938
14.50100 0.59254505
14.50200 0.61611161
14.50300 0.6396478
14.50400 0.66315243
14.50500 0.68662413
14.50600 0.7100617
14.50700 0.73346379
14.50800 0.75682914
14.50900 0.78015644
14.51000 0.80344435
14.51100 0.8266915600000001
14.51200 0.84989676
14.51300 0.87305866
14.51400 0.8961758599999999
14.51500 0.91924705
14.51600 0.9422708300000001
14.51700 0.96524591
14.51800 0.98817097
14.51900 1.0110446
14.52000 1.0338656
14.52100 1.0566326
14.52200 1.0793443
14.52300 1.1019995
14.52400 1.1245969
14.52500 1.1471353
14.52600 1.1696135
14.52700 1.1920303
14.52800 1.2143846999999999
14.52900 1.2366754
14.53000 1.2589015000000001
14.53100 1.2810619
14.53200 1.3031555
14.53300 1.3251815
14.53400 1.3471387
14.53500 1.3690263
14.53600 1.3908434
14.53700 1.4125889
14.53800 1.4342621
14.53900 1.455862
14.54000 1.4773877
14.54100 1.4988382999999998
14.54200 1.5202129
14.54300 1.5415106
14.54400 1.5627304000000002
14.54500 1.5838714
14.54600 1.6049324999999999
14.54700 1.6259128
14.54800 1.6468111
14.54900 1.6676264
14.55000 1.6883574
14.55100 1.7090029999999998
14.55200 1.7295621
14.55300 1.7500333
14.55400 1.7704155
14.55500 1.7907076000000002
14.55600 1.8109079000000001
14.55700 1.8310156000000002
14.55800 1.8510289
14.55900 1.870947
14.56000 1.8907683000000002
14.56100 1.9104917
14.56200 1.9301157
14.56300 1.9496395999999998
14.56400 1.9690619999999999
14.56500 1.9883817000000001
14.56600 2.0075977
14.56700 2.0267090000000003
14.56800 2.0457147
14.56900 2.0646136
14.57000 2.0834051
14.57100 2.1020884
14.57200 2.1206625
14.57300 2.1391267
14.57400 2.1574803
14.57500 2.1757225
14.57600 2.1938527
14.57700 2.2118703
14.57800 2.2297744
14.57900 2.2475644999999997
14.58000 2.2652400999999998
14.58100 2.2828002
14.58200 2.3002442000000003
14.58300 2.3175715
14.58400 2.3347812
14.58500 2.3518726
14.58600 2.3688449
14.58700 2.3856973
14.58800 2.4024289
14.58900 2.4190389
14.59000 2.4355263
14.59100 2.4518901
14.59200 2.4681294
14.59300 2.4842434
14.59400 2.5002308
14.59500 2.5160911
14.59600 2.5318228
14.59700 2.5474251999999997
14.59800 2.5628975
14.59900 2.5782384
14.60000 2.5934473
14.60100 2.6085231
14.60200 2.6234651
14.60300 2.6382724
14.60400 2.6529443
14.60500 2.66748
14.60600 2.681879
14.60700 2.6961405000000003
14.60800 2.710264
14.60900 2.7242489
14.61000 2.7380949
14.61100 2.7518013
14.61200 2.7653679
14.61300 2.7787941
14.61400 2.7920794
14.61500 2.8052237
14.61600 2.8182264
14.61700 2.8310873
14.61800 2.8438057999999997
14.61900 2.8563815999999997
14.62000 2.8688142
14.62100 2.8811032
14.62200 2.8932482
14.62300 2.9052485
14.62400 2.9171037
14.62500 2.9288132
14.62600 2.9403764999999997
14.62700 2.9517927999999998
14.62800 2.9630615999999996
14.62900 2.9741824
14.63000 2.9851543
14.63100 2.9959765999999997
14.63200 3.0066488
14.63300 3.0171702000000002
14.63400 3.0275399000000003
14.63500 3.0377574000000003
14.63600 3.047822
14.63700 3.0577332
14.63800 3.0674903
14.63900 3.0770926
14.64000 3.0865397
14.64100 3.0958312
14.64200 3.1049665
14.64300 3.1139454
14.64400 3.1227672
14.64500 3.1314317000000003
14.64600 3.1399388
14.64700 3.1482878999999997
14.64800 3.1564786999999996
14.64900 3.1645112
14.65000 3.1723853
14.65100 3.1801008
14.65200 3.1876571
14.65300 3.1950544999999995
14.65400 3.2022927
14.65500 3.2093719
14.65600 3.2162916
14.65700 3.2230518999999997
14.65800 3.2296527
14.65900 3.2360941
14.66000 3.2423761000000004
14.66100 3.2484982000000002
14.66200 3.2544604999999995
14.66300 3.2602631
14.66400 3.2659054
14.66500 3.2713879
14.66600 3.2767102
14.66700 3.2818723000000003
14.66800 3.2868743
14.66900 3.2917157
14.67000 3.2963964999999997
14.67100 3.3009168
14.67200 3.3052764999999997
14.67300 3.3094756000000003
14.67400 3.3135138
14.67500 3.3173915
14.67600 3.3211082000000003
14.67700 3.3246640000000003
14.67800 3.3280589
14.67900 3.3312928
14.68000 3.3343657999999996
14.68100 3.3372775
14.68200 3.3400282000000003
14.68300 3.3426177
14.68400 3.3450458000000003
14.68500 3.3473127
14.68600 3.3494181999999997
14.68700 3.3513623999999997
14.68800 3.3531449999999996
14.68900 3.3547658
14.69000 3.3562250000000002
14.69100 3.3575222
14.69200 3.3586576999999997
14.69300 3.3596310999999996
14.69400 3.3604421
14.69500 3.361091
14.69600 3.3615775
14.69700 3.3619019999999997
14.69800 3.3620641
14.69900 3.3620637
14.70000 3.3619008999999997
14.70100 3.3615761
14.70200 3.3610892000000003
14.70300 3.3604401999999998
14.70400 3.3596296
14.70500 3.3586573
14.70600 3.3575237
14.70700 3.3562295
14.70800 3.3547748000000004
14.70900 3.3531599
14.71000 3.3513855
14.71100 3.3494520999999997
14.71200 3.3473602999999996
14.71300 3.3451106
14.71400 3.3427034
14.71500 3.3401392000000003
14.71600 3.3374189999999997
14.71700 3.3345431000000003
14.71800 3.3315122
14.71900 3.3283271
14.72000 3.3249881
14.72100 3.3214957000000003
14.72200 3.3178504999999996
14.72300 3.3140529
14.72400 3.3101037
14.72500 3.3060028999999997
14.72600 3.3017509
14.72700 3.2973483
14.72800 3.2927953000000003
14.72900 3.2880921
14.73000 3.2832388
14.73100 3.2782356999999998
14.73200 3.2730833
14.73300 3.2677814
14.73400 3.2623306
14.73500 3.2567307
14.73600 3.2509822
14.73700 3.2450851000000003
14.73800 3.2390397
14.73900 3.2328464
14.74000 3.2265052
14.74100 3.2200165000000003
14.74200 3.213381
14.74300 3.2065987999999996
14.74400 3.1996701
14.74500 3.1925958
14.74600 3.1853762
14.74700 3.1780120000000003
14.74800 3.1705037
14.74900 3.1628519
14.75000 3.1550575
14.75100 3.1471210999999997
14.75200 3.1390436
14.75300 3.130826
14.75400 3.1224687
14.75500 3.1139726
14.75600 3.1053387
14.75700 3.0965677
14.75800 3.0876603
14.75900 3.0786175
14.76000 3.0694401
14.76100 3.0601287
14.76200 3.0506842
14.76300 3.0411072
14.76400 3.0313984
14.76500 3.0215584
14.76600 3.0115878
14.76700 3.0014873
14.76800 2.9912571999999997
14.76900 2.9808985
14.77000 2.9704114
14.77100 2.9597965999999998
14.77200 2.9490545
14.77300 2.9381858
14.77400 2.9271908
14.77500 2.9160703
14.77600 2.9048245
14.77700 2.8934544
14.77800 2.8819603999999996
14.77900 2.8703433
14.78000 2.8586036
14.78100 2.8467422
14.78200 2.8347598
14.78300 2.8226573
14.78400 2.8104354000000003
14.78500 2.798095
14.78600 2.785637
14.78700 2.7730623
14.78800 2.7603719
14.78900 2.747567
14.79000 2.7346484
14.79100 2.7216172
14.79200 2.7084744
14.79300 2.6952209000000003
14.79400 2.6818579
14.79500 2.6683865
14.79600 2.6548076
14.79700 2.6411224
14.79800 2.6273318
14.79900 2.6134366
14.80000 2.5994381
14.80100 2.5853369
14.80200 2.5711343
14.80300 2.5568308
14.80400 2.5424274000000002
14.80500 2.5279249999999998
14.80600 2.5133243
14.80700 2.4986262
14.80800 2.4838313000000003
14.80900 2.4689404
14.81000 2.4539543
14.81100 2.4388738
14.81200 2.4236994000000003
14.81300 2.4084318000000002
14.81400 2.3930719
14.81500 2.3776203
14.81600 2.3620777
14.81700 2.3464449
14.81800 2.3307225000000003
14.81900 2.3149113999999997
14.82000 2.2990122
14.82100 2.2830258999999997
14.82200 2.2669533
14.82300 2.2507951000000004
14.82400 2.2345522
14.82500 2.2182256000000002
14.82600 2.2018158999999997
14.82700 2.1853241999999997
14.82800 2.1687515
14.82900 2.1520987
14.83000 2.1353668
14.83100 2.1185566
14.83200 2.1016692999999997
14.83300 2.0847058
14.83400 2.0676672
14.83500 2.0505546
14.83600 2.0333688999999997
14.83700 2.0161111
14.83800 1.9987822999999998
14.83900 1.9813837
14.84000 1.9639164
14.84100 1.9463813
14.84200 1.9287797
14.84300 1.9111126999999999
14.84400 1.8933812
14.84500 1.8755865999999999
14.84600 1.8577298
14.84700 1.8398121
14.84800 1.8218346
14.84900 1.8037984
14.85000 1.7857047000000001
14.85100 1.7675545000000001
14.85200 1.7493488000000001
14.85300 1.7310889
14.85400 1.7127759999999999
14.85500 1.6944108999999998
14.85600 1.6759947000000002
14.85700 1.6575284
14.85800 1.6390129999999998
14.85900 1.6204494999999999
14.86000 1.6018389000000002
14.86100 1.5831819
14.86200 1.5644795999999999
14.86300 1.5457328
14.86400 1.5269424
14.86500 1.5081091
14.86600 1.4892337
14.86700 1.4703169999999999
14.86800 1.4513599
14.86900 1.4323629
14.87000 1.4133269
14.87100 1.3942526
14.87200 1.3751407
14.87300 1.3559921000000001
14.87400 1.3368073
14.87500 1.3175872
14.87600 1.2983327
14.87700 1.2790444
14.87800 1.2597232
14.87900 1.24037
14.88000 1.2209856
14.88100 1.2015710000000002
14.88200 1.182127
14.88300 1.1626546
14.88400 1.1431550000000001
14.88500 1.123629
14.88600 1.1040777
14.88700 1.0845022
14.88800 1.0649038
14.88900 1.0452834
14.89000 1.0256423000000001
14.89100 1.0059814999999999
14.89200 0.9863023599999999
14.89300 0.96660601
14.89400 0.9468935399999999
14.89500 0.9271661800000001
14.89600 0.90742512
14.89700 0.88767139
14.89800 0.8679062099999999
14.89900 0.8481306
14.90000 0.8283455900000001
14.90100 0.80855219
14.90200 0.78875143
14.90300 0.7689442000000001
14.90400 0.74913143
14.90500 0.72931396
14.90600 0.70949257
14.90700 0.68966812
14.90800 0.66984133
14.90900 0.65001296
14.91000 0.63018375
14.91100 0.6103544
14.91200 0.59052561
14.91300 0.57069808
14.91400 0.55087255
14.91500 0.53104968
14.91600 0.5112302
14.91700 0.49141487
14.91800 0.47160448000000005
14.91900 0.45179976000000005
14.92000 0.43200157
14.92100 0.41221073
14.92200 0.39242809
14.92300 0.37265455000000003
14.92400 0.35289105
14.92500 0.33313851
14.92600 0.31339788999999996
14.92700 0.29367015
14.92800 0.27395629
14.92900 0.25425729999999996
14.93000 0.23457417
14.93100 0.21490789999999999
14.93200 0.19525945
14.93300 0.1756298
14.93400 0.15601992
14.93500 0.13643074
14.93600 0.11686317
14.93700 0.09731811
14.93800 0.07779641300000001
14.93900 0.058298913
14.94000 0.038826413
14.94100 0.019379682
14.94200 -4.0537375e-05
14.94300 -0.019433537
14.94400 -0.038798634
14.94500 -0.058135175
14.94600 -0.077442528
14.94700 -0.096720073
14.94800 -0.11596722999999999
14.94900 -0.13518339999999998
14.95000 -0.15436802
14.95100 -0.17352051999999998
14.95200 -0.19264031
14.95300 -0.21172685
14.95400 -0.23077952000000002
14.95500 -0.24979776
14.95600 -0.26878093
14.95700 -0.28772843
14.95800 -0.30663958999999996
14.95900 -0.32551375
14.96000 -0.34435019
14.96100 -0.36314821
14.96200 -0.38190708
14.96300 -0.40062601
14.96400 -0.41930418999999997
14.96500 -0.43794089
14.96600 -0.45653521
14.96700 -0.47508636000000004
14.96800 -0.49359347000000003
14.96900 -0.51205568
14.97000 -0.53047212
14.97100 -0.54884199
14.97200 -0.56716441
14.97300 -0.5854385
14.97400 -0.60366346
14.97500 -0.6218385
14.97600 -0.63996278
14.97700 -0.65803551
14.97800 -0.67605595
14.97900 -0.69402335
14.98000 -0.71193697
14.98100 -0.7297961000000001
14.98200 -0.7476001
14.98300 -0.76534827
14.98400 -0.78304
14.98500 -0.8006745900000001
14.98600 -0.81825154
14.98700 -0.83577018
14.98800 -0.8532299700000001
14.98900 -0.8706302399999999
14.99000 -0.88797053
14.99100 -0.90525039
14.99200 -0.92246924
14.99300 -0.93962653
14.99400 -0.9567217899999999
14.99500 -0.9737545599999999
14.99600 -0.99072438
14.99700 -1.0076308
14.99800 -1.0244733000000001
14.99900 -1.0412515
15.00000 -1.057965
15.00100 -1.0746133999999998
15.00200 -1.0911963
15.00300 -1.1077132
15.00400 -1.1241638
15.00500 -1.1405477000000002
15.00600 -1.1568646
15.00700 -1.1731139
15.00800 -1.1892954
15.00900 -1.2054085
15.01000 -1.2214528
15.01100 -1.2374281
15.01200 -1.2533338
15.01300 -1.2691693
15.01400 -1.2849344
15.01500 -1.3006285
15.01600 -1.316251
15.01700 -1.3318015
15.01800 -1.3472794
15.01900 -1.3626841
15.02000 -1.3780150999999998
15.02100 -1.3932717000000001
15.02200 -1.4084535
15.02300 -1.4235597
15.02400 -1.4385898
15.02500 -1.4535430999999999
15.02600 -1.4684189
15.02700 -1.4832168
15.02800 -1.4979360000000002
15.02900 -1.5125759
15.03000 -1.5271359
15.03100 -1.5416155
15.03200 -1.556014
15.03300 -1.5703308999999999
15.03400 -1.5845657999999998
15.03500 -1.598718
15.03600 -1.6127870999999998
15.03700 -1.6267726
15.03800 -1.6406743000000001
15.03900 -1.6544916
15.04000 -1.6682241
15.04100 -1.6818715000000002
15.04200 -1.6954336
15.04300 -1.7089101999999998
15.04400 -1.722301
15.04500 -1.7356057
15.04600 -1.7488238999999999
15.04700 -1.7619558
15.04800 -1.775001
15.04900 -1.7879593999999999
15.05000 -1.8008308
15.05100 -1.8136151
15.05200 -1.8263120000000002
15.05300 -1.8389214
15.05400 -1.8514429999999997
15.05500 -1.8638765000000002
15.05600 -1.876222
15.05700 -1.8884787
15.05800 -1.9006466
15.05900 -1.9127254999999999
15.06000 -1.9247147999999998
15.06100 -1.9366141
15.06200 -1.9484233
15.06300 -1.9601418
15.06400 -1.9717689999999999
15.06500 -1.9833047
15.06600 -1.9947484000000002
15.06700 -2.0060996
15.06800 -2.0173578
15.06900 -2.0285226
15.07000 -2.0395938
15.07100 -2.0505708
15.07200 -2.0614531
15.07300 -2.0722405999999998
15.07400 -2.0829327
15.07500 -2.0935293
15.07600 -2.1040300000000003
15.07700 -2.1144344999999998
15.07800 -2.1247428
15.07900 -2.1349546
15.08000 -2.1450697
15.08100 -2.1550879
15.08200 -2.1650091
15.08300 -2.1748331999999997
15.08400 -2.1845601
15.08500 -2.1941898
15.08600 -2.2037223000000004
15.08700 -2.2131573
15.08800 -2.2224948
15.08900 -2.2317346
15.09000 -2.2408769
15.09100 -2.2499211000000003
15.09200 -2.2588673999999997
15.09300 -2.2677157
15.09400 -2.2764657
15.09500 -2.2851171
15.09600 -2.2936698
15.09700 -2.3021236
15.09800 -2.3104783
15.09900 -2.3187336
15.10000 -2.326889
15.10100 -2.3349443
15.10200 -2.3428991
15.10300 -2.3507534
15.10400 -2.3585064
15.10500 -2.366158
15.10600 -2.3737079000000003
15.10700 -2.3811556
15.10800 -2.388501
15.10900 -2.3957435
15.11000 -2.402883
15.11100 -2.4099194
15.11200 -2.4168521
15.11300 -2.4236811
15.11400 -2.4304062
15.11500 -2.4370271999999997
15.11600 -2.4435439999999997
15.11700 -2.4499565
15.11800 -2.4562648
15.11900 -2.4624687
15.12000 -2.4685683
15.12100 -2.4745638
15.12200 -2.4804549
15.12300 -2.486242
15.12400 -2.4919249
15.12500 -2.4975039
15.12600 -2.5029792
15.12700 -2.5083506
15.12800 -2.5136186
15.12900 -2.518783
15.13000 -2.5238439
15.13100 -2.5288016
15.13200 -2.5336558
15.13300 -2.5384067999999997
15.13400 -2.5430547000000003
15.13500 -2.5475993999999997
15.13600 -2.5520409
15.13700 -2.5563791
15.13800 -2.560614
15.13900 -2.5647458000000003
15.14000 -2.5687741
15.14100 -2.5726991
15.14200 -2.5765205
15.14300 -2.5802381
15.14400 -2.583852
15.14500 -2.587362
15.14600 -2.5907679999999997
15.14700 -2.5940698
15.14800 -2.5972671999999997
15.14900 -2.6003601
15.15000 -2.6033483
15.15100 -2.6062319
15.15200 -2.6090104
15.15300 -2.6116839
15.15400 -2.6142521
15.15500 -2.6167149
15.15600 -2.6190721999999997
15.15700 -2.621324
15.15800 -2.6234699
15.15900 -2.6255101
15.16000 -2.6274443
15.16100 -2.6292725
15.16200 -2.6309945
15.16300 -2.6326103
15.16400 -2.63412
15.16500 -2.6355235
15.16600 -2.6368208
15.16700 -2.638012
15.16800 -2.6390971999999997
15.16900 -2.6400764
15.17000 -2.6409497
15.17100 -2.6417173
15.17200 -2.6423793
15.17300 -2.6429361
15.17400 -2.6433876
15.17500 -2.6437342
15.17600 -2.643976
15.17700 -2.6441135
15.17800 -2.6441466
15.17900 -2.6440758
15.18000 -2.6439015
15.18100 -2.6436238000000003
15.18200 -2.6432429
15.18300 -2.6427593
15.18400 -2.6421731
15.18500 -2.6414849
15.18600 -2.6406946000000002
15.18700 -2.6398025
15.18800 -2.6388089999999997
15.18900 -2.6377143
15.19000 -2.6365187000000003
15.19100 -2.6352221
15.19200 -2.6338249
15.19300 -2.6323272
15.19400 -2.630729
15.19500 -2.6290305
15.19600 -2.6272316
15.19700 -2.6253324
15.19800 -2.6233329999999997
15.19900 -2.6212334999999998
15.20000 -2.6190335
15.20100 -2.6167333
15.20200 -2.6143327000000003
15.20300 -2.6118318
15.20400 -2.6092304
15.20500 -2.6065284
15.20600 -2.6037259
15.20700 -2.6008228
15.20800 -2.5978191
15.20900 -2.5947147999999998
15.21000 -2.5915099
15.21100 -2.5882047
15.21200 -2.5847990000000003
15.21300 -2.5812931
15.21400 -2.5776871999999997
15.21500 -2.5739815
15.21600 -2.5701761
15.21700 -2.5662715
15.21800 -2.5622678999999997
15.21900 -2.5581658
15.22000 -2.5539655000000003
15.22100 -2.5496677
15.22200 -2.5452724
15.22300 -2.5407804
15.22400 -2.5361922
15.22500 -2.531508
15.22600 -2.5267284
15.22700 -2.5218541
15.22800 -2.5168853
15.22900 -2.5118224000000002
15.23000 -2.5066661
15.23100 -2.5014168
15.23200 -2.4960747
15.23300 -2.4906404
15.23400 -2.4851141
15.23500 -2.4794962
15.23600 -2.4737869999999997
15.23700 -2.4679868000000003
15.23800 -2.4620956
15.23900 -2.4561139
15.24000 -2.4500418
15.24100 -2.4438797
15.24200 -2.4376275
15.24300 -2.4312856000000003
15.24400 -2.4248539
15.24500 -2.4183327
15.24600 -2.4117224
15.24700 -2.405023
15.24800 -2.3982348
15.24900 -2.3913579
15.25000 -2.3843924999999997
15.25100 -2.3773391
15.25200 -2.3701979
15.25300 -2.3629693
15.25400 -2.3556536
15.25500 -2.3482513
15.25600 -2.3407627
15.25700 -2.3331882000000004
15.25800 -2.3255285
15.25900 -2.317784
15.26000 -2.3099553
15.26100 -2.3020430000000003
15.26200 -2.2940475
15.26300 -2.2859696
15.26400 -2.2778098
15.26500 -2.2695685
15.26600 -2.2612464
15.26700 -2.252844
15.26800 -2.2443619000000004
15.26900 -2.2358006
15.27000 -2.2271606999999998
15.27100 -2.2184428
15.27200 -2.2096472
15.27300 -2.2007743
15.27400 -2.1918245
15.27500 -2.1827983
15.27600 -2.1736961
15.27700 -2.1645182999999997
15.27800 -2.155265
15.27900 -2.1459367
15.28000 -2.1365337
15.28100 -2.1270564
15.28200 -2.1175049
15.28300 -2.1078797
15.28400 -2.0981811
15.28500 -2.0884095
15.28600 -2.0785652000000003
15.28700 -2.0686485
15.28800 -2.0586599
15.28900 -2.0485997
15.29000 -2.0384684
15.29100 -2.0282665
15.29200 -2.0179946
15.29300 -2.007653
15.29400 -1.9972424999999998
15.29500 -1.9867633999999998
15.29600 -1.9762166
15.29700 -1.9656025000000001
15.29800 -1.9549219
15.29900 -1.9441753999999998
15.30000 -1.9333634999999998
15.30100 -1.9224871000000001
15.30200 -1.9115468
15.30300 -1.9005435000000002
15.30400 -1.8894775
15.30500 -1.8783499
15.30600 -1.8671611000000001
15.30700 -1.8559121
15.30800 -1.8446034
15.30900 -1.8332357000000001
15.31000 -1.8218096
15.31100 -1.8103261
15.31200 -1.7987855000000001
15.31300 -1.7871886
15.31400 -1.7755361
15.31500 -1.7638285
15.31600 -1.7520664
15.31700 -1.7402506000000002
15.31800 -1.7283814000000002
15.31900 -1.7164597
15.32000 -1.7044858999999999
15.32100 -1.6924605
15.32200 -1.680384
15.32300 -1.6682571
15.32400 -1.6560802
15.32500 -1.6438537999999998
15.32600 -1.6315784
15.32700 -1.6192545999999999
15.32800 -1.6068829
15.32900 -1.5944637000000002
15.33000 -1.5819976
15.33100 -1.5694850999999999
15.33200 -1.5569267
15.33300 -1.5443228
15.33400 -1.5316741
15.33500 -1.5189809
15.33600 -1.5062437
15.33700 -1.4934631999999999
15.33800 -1.4806398
15.33900 -1.4677741
15.34000 -1.4548665
15.34100 -1.4419178
15.34200 -1.4289283
15.34300 -1.4158987
15.34400 -1.4028298
15.34500 -1.3897219
15.34600 -1.3765758
15.34700 -1.3633923
15.34800 -1.3501719
15.34900 -1.3369153999999999
15.35000 -1.3236237
15.35100 -1.3102974
15.35200 -1.2969374
15.35300 -1.2835444999999999
15.35400 -1.2701197
15.35500 -1.2566636
15.35600 -1.2431774
15.35700 -1.2296619
15.35800 -1.216118
15.35900 -1.2025467
15.36000 -1.1889488
15.36100 -1.1753255
15.36200 -1.1616774
15.36300 -1.1480056
15.36400 -1.1343108
15.36500 -1.1205941000000001
15.36600 -1.1068562
15.36700 -1.0930979
15.36800 -1.0793199
15.36900 -1.065523
15.37000 -1.0517078
15.37100 -1.0378751
15.37200 -1.0240253
15.37300 -1.010159
15.37400 -0.9962767399999999
15.37500 -0.98237898
15.37600 -0.9684661400000001
15.37700 -0.95453868
15.37800 -0.9405969599999999
15.37900 -0.92664137
15.38000 -0.91267228
15.38100 -0.8986900600000001
15.38200 -0.88469507
15.38300 -0.8706877
15.38400 -0.8566683199999999
15.38500 -0.84263738
15.38600 -0.8285953699999999
15.38700 -0.8145427300000001
15.38800 -0.8004799499999999
15.38900 -0.7864076600000001
15.39000 -0.77232644
15.39100 -0.75823693
15.39200 -0.74413982
15.39300 -0.7300358699999999
15.39400 -0.71592592
15.39500 -0.7018107499999999
15.39600 -0.68769129
15.39700 -0.6735684399999999
15.39800 -0.65944311
15.39900 -0.64531635
15.40000 -0.63118911
15.40100 -0.61706244
15.40200 -0.6029373
15.40300 -0.5888147300000001
15.40400 -0.57469574
15.40500 -0.56058127
15.40600 -0.54647233
15.40700 -0.5323698299999999
15.40800 -0.51827468
15.40900 -0.50418777
15.41000 -0.4901099
15.41100 -0.47604186
15.41200 -0.46198438
15.41300 -0.44793817
15.41400 -0.43390388999999996
15.41500 -0.41988217
15.41600 -0.40587354000000003
15.41700 -0.39187856000000004
15.41800 -0.37789775999999997
15.41900 -0.3639316
15.42000 -0.34998055
15.42100 -0.33604504999999996
15.42200 -0.32212556999999997
15.42300 -0.30822253
15.42400 -0.29433637
15.42500 -0.28046756
15.42600 -0.26661654
15.42700 -0.25278376
15.42800 -0.23896975999999998
15.42900 -0.22517500999999998
15.43000 -0.21140005
15.43100 -0.19764546
15.43200 -0.18391181
15.43300 -0.1701997
15.43400 -0.15650977
15.43500 -0.14284266
15.43600 -0.12919904
15.43700 -0.11557959999999999
15.43800 -0.10198504
15.43900 -0.088416063
15.44000 -0.074873393
15.44100 -0.061357743000000006
15.44200 -0.047869846
15.44300 -0.034410425
15.44400 -0.020980192999999998
15.44500 -0.0075798678
15.44600 0.0057898476
15.44700 0.019128261
15.44800 0.032434694
15.44900 0.04570848
15.45000 0.058948965
15.45100 0.07215550899999999
15.45200 0.085327489
15.45300 0.0984643
15.45400 0.11156534
15.45500 0.12463004
15.45600 0.13765781000000002
15.45700 0.15064809
15.45800 0.16360031
15.45900 0.17651393999999998
15.46000 0.18938842
15.46100 0.20222319
15.46200 0.21501773000000002
15.46300 0.22777149
15.46400 0.24048390000000003
15.46500 0.25315443
15.46600 0.26578254
15.46700 0.27836766
15.46800 0.29090921999999997
15.46900 0.30340669
15.47000 0.31585947000000003
15.47100 0.32826703999999995
15.47200 0.34062881
15.47300 0.35294425
15.47400 0.36521279
15.47500 0.37743391
15.47600 0.38960704
15.47700 0.40173167
15.47800 0.4138073
15.47900 0.42583337000000004
15.48000 0.43780942999999994
15.48100 0.44973497
15.48200 0.46160952
15.48300 0.47343266
15.48400 0.48520388
15.48500 0.49692271
15.48600 0.50858879
15.48700 0.52020159
15.48800 0.5317607400000001
15.48900 0.5432657900000001
15.49000 0.55471626
15.49100 0.56611178
15.49200 0.57745185
15.49300 0.58873608
15.49400 0.59996401
15.49500 0.61113518
15.49600 0.62224912
15.49700 0.6333054
15.49800 0.64430358
15.49900 0.65524317
15.50000 0.66612372
15.50100 0.6769448100000001
15.50200 0.68770596
15.50300 0.69840676
15.50400 0.7090467500000001
15.50500 0.7196255500000001
15.50600 0.73014274
15.50700 0.74059796
15.50800 0.75099077
15.50900 0.76132091
15.51000 0.77158799
15.51100 0.78179175
15.51200 0.7919318
15.51300 0.80200797
15.51400 0.81201997
15.51500 0.8219675200000001
15.51600 0.8318504299999999
15.51700 0.8416684299999999
15.51800 0.85142134
15.51900 0.8611088600000001
15.52000 0.8707309099999999
15.52100 0.88028722
15.52200 0.8897774900000001
15.52300 0.89920154
15.52400 0.9085591900000001
15.52500 0.91785006
15.52600 0.92707397
15.52700 0.9362306399999999
15.52800 0.9453197
15.52900 0.95434077
15.53000 0.9632934799999999
15.53100 0.97217746
15.53200 0.98099234
15.53300 0.98973764
15.53400 0.9984129099999999
15.53500 1.0070178
15.53600 1.0155516999999998
15.53700 1.0240141
15.53800 1.0324046999999998
15.53900 1.0407229
15.54000 1.0489682999999999
15.54100 1.0571404
15.54200 1.0652389
15.54300 1.0732633999999999
15.54400 1.0812134
15.54500 1.0890887999999999
15.54600 1.0968892
15.54700 1.1046144
15.54800 1.1122644
15.54900 1.1198389
15.55000 1.127338
15.55100 1.1347617
15.55200 1.1421099000000001
15.55300 1.1493829
15.55400 1.1565806
15.55500 1.1637034
15.55600 1.1707514
15.55700 1.1777247
15.55800 1.1846238
15.55900 1.1914488
15.56000 1.1982
15.56100 1.2048775
15.56200 1.2114817
15.56300 1.2180127
15.56400 1.2244707000000001
15.56500 1.2308558
15.56600 1.237168
15.56700 1.2434074
15.56800 1.2495739000000001
15.56900 1.2556677
15.57000 1.2616885
15.57100 1.2676362
15.57200 1.2735106
15.57300 1.2793113999999999
15.57400 1.2850385
15.57500 1.2906914999999999
15.57600 1.29627
15.57700 1.3017737
15.57800 1.3072024
15.57900 1.3125556
15.58000 1.317833
15.58100 1.3230342000000002
15.58200 1.3281589999999999
15.58300 1.3332070999999999
15.58400 1.3381782
15.58500 1.343072
15.58600 1.3478884
15.58700 1.3526274
15.58800 1.3572887
15.58900 1.3618723
15.59000 1.3663782
15.59100 1.3708065
15.59200 1.3751574
15.59300 1.3794309
15.59400 1.3836273
15.59500 1.3877466999999999
15.59600 1.3917895
15.59700 1.3957559
15.59800 1.3996463000000001
15.59900 1.4034609999999998
15.60000 1.4072004
15.60100 1.4108648
15.60200 1.4144546
15.60300 1.4179703
15.60400 1.4214121
15.60500 1.4247804
15.60600 1.4280754999999998
15.60700 1.4312978
15.60800 1.4344475
15.60900 1.4375251
15.61000 1.4405306
15.61100 1.4434645
15.61200 1.4463269
15.61300 1.449118
15.61400 1.451838
15.61500 1.4544872
15.61600 1.4570655
15.61700 1.4595733
15.61800 1.4620107
15.61900 1.4643777
15.62000 1.4666746
15.62100 1.4689016
15.62200 1.4710587000000002
15.62300 1.4731462
15.62400 1.4751642
15.62500 1.4771128
15.62600 1.4789923
15.62700 1.4808028000000002
15.62800 1.4825446
15.62900 1.4842178
15.63000 1.4858227
15.63100 1.4873596
15.63200 1.4888286000000002
15.63300 1.4902298
15.63400 1.4915638
15.63500 1.4928305
15.63600 1.4940302
15.63700 1.4951632
15.63800 1.4962298
15.63900 1.4972301000000001
15.64000 1.4981645
15.64100 1.4990332
15.64200 1.4998361999999998
15.64300 1.5005741
15.64400 1.501247
15.64500 1.5018551999999998
15.64600 1.5023989
15.64700 1.5028785
15.64800 1.5032942
15.64900 1.5036466
15.65000 1.5039356
15.65100 1.504162
15.65200 1.5043258
15.65300 1.5044276
15.65400 1.5044677
15.65500 1.5044465999999999
15.65600 1.5043646000000002
15.65700 1.5042221999999998
15.65800 1.5040199
15.65900 1.5037581
15.66000 1.5034374
15.66100 1.5030580999999998
15.66200 1.5026206
15.66300 1.5021256
15.66400 1.5015733999999998
15.66500 1.5009645999999999
15.66600 1.5002996
15.66700 1.4995787
15.66800 1.4988025999999999
15.66900 1.4979715
15.67000 1.4970858999999999
15.67100 1.4961462
15.67200 1.4951528
15.67300 1.4941061
15.67400 1.4930065
15.67500 1.4918542
15.67600 1.4906498000000001
15.67700 1.4893934
15.67800 1.4880856
15.67900 1.4867264999999998
15.68000 1.4853165
15.68100 1.4838562
15.68200 1.4823458
15.68300 1.4807857
15.68400 1.4791762
15.68500 1.4775179
15.68600 1.4758112
15.68700 1.4740565
15.68800 1.4722544
15.68900 1.4704053
15.69000 1.4685099
15.69100 1.4665687
15.69200 1.4645822
15.69300 1.4625512
15.69400 1.4604762
15.69500 1.4583578
15.69600 1.4561968
15.69700 1.4539936999999998
15.69800 1.4517494
15.69900 1.4494643
15.70000 1.4471391
15.70100 1.4447745
15.70200 1.4423709999999998
15.70300 1.4399292
15.70400 1.4374496
15.70500 1.4349328
15.70600 1.4323791000000001
15.70700 1.4297891
15.70800 1.4271631
15.70900 1.4245014
15.71000 1.4218044
15.71100 1.4190722
15.71200 1.4163053
15.71300 1.4135038
15.71400 1.4106679
15.71500 1.4077978999999998
15.71600 1.4048939999999999
15.71700 1.4019563000000002
15.71800 1.3989851
15.71900 1.3959805
15.72000 1.3929429
15.72100 1.3898726
15.72200 1.3867697
15.72300 1.3836347
15.72400 1.3804679
15.72500 1.3772697
15.72600 1.3740407
15.72700 1.3707814
15.72800 1.3674922
15.72900 1.3641739
15.73000 1.360827
15.73100 1.3574523
15.73200 1.3540504
15.73300 1.3506221
15.73400 1.3471681
15.73500 1.3436892
15.73600 1.3401862
15.73700 1.33666
15.73800 1.3331112
15.73900 1.3295405999999999
15.74000 1.325949
15.74100 1.3223371
15.74200 1.3187057
15.74300 1.3150554
15.74400 1.3113868000000002
15.74500 1.3077007
15.74600 1.3039973999999999
15.74700 1.3002776
15.74800 1.2965417
15.74900 1.2927901
15.75000 1.2890233
15.75100 1.2852415000000001
15.75200 1.2814451
15.75300 1.2776344
15.75400 1.2738097
15.75500 1.2699711
15.75600 1.266119
15.75700 1.2622533999999999
15.75800 1.2583746999999998
15.75900 1.2544829
15.76000 1.2505785
15.76100 1.2466614
15.76200 1.2427321
15.76300 1.2387907
15.76400 1.2348375999999999
15.76500 1.2308731
15.76600 1.2268974
15.76700 1.2229111000000001
15.76800 1.2189145000000001
15.76900 1.2149081000000002
15.77000 1.2108921
15.77100 1.2068672
15.77200 1.2028339000000001
15.77300 1.1987926
15.77400 1.1947439
15.77500 1.1906883
15.77600 1.1866263
15.77700 1.1825584999999998
15.77800 1.1784853
15.77900 1.1744074
15.78000 1.1703251
15.78100 1.1662389
15.78200 1.1621493999999999
15.78300 1.1580570000000001
15.78400 1.153962
15.78500 1.149865
15.78600 1.1457662
15.78700 1.1416662
15.78800 1.1375652
15.78900 1.1334635
15.79000 1.1293616
15.79100 1.1252597
15.79200 1.1211582
15.79300 1.1170573
15.79400 1.1129572
15.79500 1.1088585
15.79600 1.1047612
15.79700 1.1006657
15.79800 1.0965723
15.79900 1.0924810999999999
15.80000 1.0883926
15.80100 1.084307
15.80200 1.0802246
15.80300 1.0761457
15.80400 1.0720705000000001
15.80500 1.0679993
15.80600 1.0639325
15.80700 1.0598702999999998
15.80800 1.0558130000000001
15.80900 1.0517609
15.81000 1.0477143
15.81100 1.0436736
15.81200 1.0396389000000001
15.81300 1.0356106999999999
15.81400 1.0315889999999999
15.81500 1.0275744
15.81600 1.0235670000000001
15.81700 1.0195671
15.81800 1.015575
15.81900 1.0115908
15.82000 1.0076151
15.82100 1.003648
15.82200 0.9996896599999999
15.82300 0.99574048
15.82400 0.99180061
15.82500 0.98787034
15.82600 0.98394994
15.82700 0.98003959
15.82800 0.97613949
15.82900 0.97224992
15.83000 0.96837105
15.83100 0.96450318
15.83200 0.9606464800000001
15.83300 0.9568011399999999
15.83400 0.95296735
15.83500 0.94914529
15.83600 0.94533525
15.83700 0.94153732
15.83800 0.93775159
15.83900 0.93397833
15.84000 0.93021756
15.84100 0.92646945
15.84200 0.92273401
15.84300 0.91901142
15.84400 0.91530168
15.84500 0.9116048
15.84600 0.9079207699999999
15.84700 0.9042495899999999
15.84800 0.9005912600000001
15.84900 0.89694569
15.85000 0.8933128800000001
15.85100 0.8896927299999999
15.85200 0.88608516
15.85300 0.8824901700000001
15.85400 0.8789076499999999
15.85500 0.87533752
15.85600 0.87177977
15.85700 0.8682344099999999
15.85800 0.86470135
15.85900 0.86118067
15.86000 0.85767247
15.86100 0.85417675
15.86200 0.8506935999999999
15.86300 0.84722312
15.86400 0.8437655900000001
15.86500 0.84032109
15.86600 0.83688982
15.86700 0.83347205
15.86800 0.8300679700000001
15.86900 0.8266778699999999
15.87000 0.82330192
15.87100 0.81994049
15.87200 0.81659378
15.87300 0.8132620700000001
15.87400 0.80994563
15.87500 0.80664465
15.87600 0.80335932
15.87700 0.8000898200000001
15.87800 0.79683624
15.87900 0.79359869
15.88000 0.79037724
15.88100 0.7871719100000001
15.88200 0.7839825899999999
15.88300 0.7808093
15.88400 0.77765188
15.88500 0.7745102
15.88600 0.77138403
15.88700 0.76827314
15.88800 0.76517728
15.88900 0.76209609
15.89000 0.7590293
15.89100 0.75597647
15.89200 0.7529372799999999
15.89300 0.74991137
15.89400 0.74689831
15.89500 0.74389772
15.89600 0.74090925
15.89700 0.73793256
15.89800 0.73496732
15.89900 0.7320131599999999
15.90000 0.72906991
15.90100 0.72613722
15.90200 0.7232149600000001
15.90300 0.72030295
15.90400 0.7174010399999999
15.90500 0.71450919
15.90600 0.7116273000000001
15.90700 0.70875543
15.90800 0.7058935700000001
15.90900 0.70304177
15.91000 0.70020012
15.91100 0.69736871
15.91200 0.69454764
15.91300 0.69173705
15.91400 0.6889370300000001
15.91500 0.6861477199999999
15.91600 0.6833692100000001
15.91700 0.6806016
15.91800 0.67784493
15.91900 0.6750993000000001
15.92000 0.6723647
15.92100 0.6696411400000001
15.92200 0.6669285199999999
15.92300 0.6642268
15.92400 0.66153589
15.92500 0.65885563
15.92600 0.65618581
15.92700 0.65352623
15.92800 0.6508766699999999
15.92900 0.64823688
15.93000 0.64560655
15.93100 0.64298538
15.93200 0.64037303
15.93300 0.63776914
15.93400 0.6351734
15.93500 0.63258545
15.93600 0.6300048899999999
15.93700 0.62743137
15.93800 0.6248644999999999
15.93900 0.62230397
15.94000 0.61974945
15.94100 0.61720056
15.94200 0.61465693
15.94300 0.61211833
15.94400 0.60958439
15.94500 0.60705487
15.94600 0.60452945
15.94700 0.60200789
15.94800 0.59948997
15.94900 0.59697544
15.95000 0.59446408
15.95100 0.59195571
15.95200 0.58945008
15.95300 0.5869470499999999
15.95400 0.5844465
15.95500 0.58194818
15.95600 0.579452
15.95700 0.57695778
15.95800 0.57446538
15.95900 0.57197465
15.96000 0.5694855000000001
15.96100 0.5669977500000001
15.96200 0.56451126
15.96300 0.56202589
15.96400 0.55954149
15.96500 0.5570579800000001
15.96600 0.55457517
15.96700 0.55209291
15.96800 0.54961112
15.96900 0.54712961
15.97000 0.5446482
15.97100 0.54216678
15.97200 0.53968513
15.97300 0.53720311
15.97400 0.53472058
15.97500 0.5322373
15.97600 0.52975309
15.97700 0.52726772
15.97800 0.52478095
15.97900 0.5222925500000001
15.98000 0.51980224
15.98100 0.51730974
15.98200 0.51481477
15.98300 0.5123169599999999
15.98400 0.50981604
15.98500 0.50731157
15.98600 0.50480324
15.98700 0.50229062
15.98800 0.49977334999999995
15.98900 0.49725096
15.99000 0.49472307000000004
15.99100 0.49218927000000007
15.99200 0.48964913
15.99300 0.48710224
15.99400 0.48454818
15.99500 0.48198658
15.99600 0.47941711000000004
15.99700 0.47683939
15.99800 0.47425315999999995
15.99900 0.47165812
16.00000 0.46905399999999997
16.00100 0.46644062000000003
16.00200 0.46381777999999996
16.00300 0.46118535
16.00400 0.45854323999999996
16.00500 0.45589129
16.00600 0.45322953
16.00700 0.45055784
16.00800 0.44787628999999995
16.00900 0.44518481
16.01000 0.44248346
16.01100 0.43977224
16.01200 0.4370512
16.01300 0.43432033
16.01400 0.43157967999999997
16.01500 0.4288292
16.01600 0.4260689
16.01700 0.42329873
16.01800 0.42051859
16.01900 0.4177284
16.02000 0.41492805
16.02100 0.41211731999999995
16.02200 0.40929605999999996
16.02300 0.40646405
16.02400 0.403621
16.02500 0.40076664
16.02600 0.39790063
16.02700 0.39502265999999997
16.02800 0.3921323
16.02900 0.38922918
16.03000 0.38631291
16.03100 0.38338306
16.03200 0.38043921999999997
16.03300 0.37748094000000004
16.03400 0.37450783
16.03500 0.3715195
16.03600 0.36851557
16.03700 0.36549566
16.03800 0.36245944999999996
16.03900 0.35940662
16.04000 0.35633692
16.04100 0.35325009
16.04200 0.35014595
16.04300 0.34702432
16.04400 0.34388506
16.04500 0.34072809
16.04600 0.33755333
16.04700 0.33436073
16.04800 0.33115026999999997
16.04900 0.32792198
16.05000 0.32467584
16.05100 0.32141188
16.05200 0.31813011
16.05300 0.31483055
16.05400 0.31151322000000004
16.05500 0.30817813
16.05600 0.30482528
16.05700 0.30145461
16.05800 0.29806611
16.05900 0.29465971
16.06000 0.2912353
16.06100 0.28779281
16.06200 0.28433208
16.06300 0.28085299
16.06400 0.27735538
16.06500 0.27383908
16.06600 0.27030392000000003
16.06700 0.26674974
16.06800 0.26317632
16.06900 0.25958351
16.07000 0.25597112
16.07100 0.25233896
16.07200 0.24868690000000002
16.07300 0.24501479
16.07400 0.24132247
16.07500 0.23760982000000003
16.07600 0.23387675
16.07700 0.23012317000000002
16.07800 0.22634899
16.07900 0.22255414999999998
16.08000 0.21873864
16.08100 0.21490238
16.08200 0.21104537999999998
16.08300 0.20716763
16.08400 0.20326911
16.08500 0.19934985
16.08600 0.19540985000000002
16.08700 0.19144911
16.08800 0.18746763
16.08900 0.18346543999999998
16.09000 0.17944252
16.09100 0.17539886999999998
16.09200 0.17133447
16.09300 0.16724929
16.09400 0.16314330000000002
16.09500 0.15901643999999998
16.09600 0.15486864
16.09700 0.15069981999999998
16.09800 0.14650989
16.09900 0.14229876
16.10000 0.13806628
16.10100 0.13381235
16.10200 0.12953683
16.10300 0.12523958
16.10400 0.12092047
16.10500 0.11657935
16.10600 0.1122161
16.10700 0.10783059
16.10800 0.10342269
16.10900 0.09899229
16.11000 0.094539317
16.11100 0.09006368299999999
16.11200 0.085565326
16.11300 0.081044203
16.11400 0.076500291
16.11500 0.07193358600000001
16.11600 0.067344093
16.11700 0.062731834
16.11800 0.058096845
16.11900 0.053439179
16.12000 0.048758893
16.12100 0.044056054
16.12200 0.03933073
16.12300 0.034582998999999996
16.12400 0.029812934
16.12500 0.02502061
16.12600 0.020206101
16.12700 0.015369480000000001
16.12800 0.010510813
16.12900 0.005630169799999999
16.13000 0.00072761541
16.13100 -0.004196783999999999
16.13200 -0.009142961100000001
16.13300 -0.014110847
16.13400 -0.019100367
16.13500 -0.024111439
16.13600 -0.029143979
16.13700 -0.034197886
16.13800 -0.039273049
16.13900 -0.044369351
16.14000 -0.049486656999999996
16.14100 -0.054624828
16.14200 -0.059783703
16.14300 -0.06496312
16.14400 -0.070162903
16.14500 -0.075382867
16.14600 -0.08062282600000001
16.14700 -0.08588258600000001
16.14800 -0.091161957
16.14900 -0.096460746
16.15000 -0.10177877
16.15100 -0.10711586
16.15200 -0.11247185
16.15300 -0.11784659
16.15400 -0.12323995000000001
16.15500 -0.12865181
16.15600 -0.13408208
16.15700 -0.13953068999999999
16.15800 -0.1449976
16.15900 -0.15048278
16.16000 -0.15598622
16.16100 -0.16150794999999998
16.16200 -0.16704801
16.16300 -0.17260647
16.16400 -0.17818341
16.16500 -0.18377891999999998
16.16600 -0.18939312
16.16700 -0.19502613
16.16800 -0.20067807999999998
16.16900 -0.20634909
16.17000 -0.21203925999999998
16.17100 -0.21774873999999997
16.17200 -0.22347757999999998
16.17300 -0.22922589
16.17400 -0.23499371
16.17500 -0.24078107
16.17600 -0.24658792999999998
16.17700 -0.25241429
16.17800 -0.25826003000000003
16.17900 -0.26412504000000003
16.18000 -0.27000913
16.18100 -0.27591211
16.18200 -0.28183369
16.18300 -0.28777358000000003
16.18400 -0.29373140999999997
16.18500 -0.29970682
16.18600 -0.30569939
16.18700 -0.31170868
16.18800 -0.31773425
16.18900 -0.32377557
16.19000 -0.32983217000000004
16.19100 -0.33590358
16.19200 -0.34198929
16.19300 -0.34808882
16.19400 -0.35420172
16.19500 -0.36032756
16.19600 -0.36646593
16.19700 -0.37261646
16.19800 -0.37877880999999997
16.19900 -0.38495269
16.20000 -0.39113782999999996
16.20100 -0.39733401
16.20200 -0.40354105
16.20300 -0.40975879
16.20400 -0.4159871
16.20500 -0.42222594
16.20600 -0.42847521
16.20700 -0.43473491
16.20800 -0.44100503
16.20900 -0.44728559
16.21000 -0.45357658999999995
16.21100 -0.45987796000000003
16.21200 -0.46618981
16.21300 -0.4725121
16.21400 -0.47884476
16.21500 -0.48518785999999997
16.21600 -0.49154130000000007
16.21700 -0.49790498000000005
16.21800 -0.50427886
16.21900 -0.5106628400000001
16.22000 -0.51705674
16.22100 -0.52346042
16.22200 -0.5298737
16.22300 -0.53629633
16.22400 -0.54272809
16.22500 -0.5491687000000001
16.22600 -0.55561792
16.22700 -0.56207543
16.22800 -0.56854095
16.22900 -0.5750141599999999
16.23000 -0.58149472
16.23100 -0.5879822699999999
16.23200 -0.5944765200000001
16.23300 -0.6009770999999999
16.23400 -0.60748369
16.23500 -0.6139959700000001
16.23600 -0.6205136
16.23700 -0.6270363
16.23800 -0.63356371
16.23900 -0.64009554
16.24000 -0.64663151
16.24100 -0.65317135
16.24200 -0.65971473
16.24300 -0.66626142
16.24400 -0.67281113
16.24500 -0.67936359
16.24600 -0.6859185200000001
16.24700 -0.69247559
16.24800 -0.69903457
16.24900 -0.70559517
16.25000 -0.71215704
16.25100 -0.71871988
16.25200 -0.7252833799999999
16.25300 -0.73184716
16.25400 -0.73841088
16.25500 -0.74497415
16.25600 -0.75153662
16.25700 -0.75809783
16.25800 -0.76465742
16.25900 -0.7712149500000001
16.26000 -0.7777700200000001
16.26100 -0.78432215
16.26200 -0.79087103
16.26300 -0.79741618
16.26400 -0.8039571299999999
16.26500 -0.8104936199999999
16.26600 -0.8170251700000001
16.26700 -0.82355142
16.26800 -0.83007198
16.26900 -0.8365865800000001
16.27000 -0.8430948500000001
16.27100 -0.8495965
16.27200 -0.85609127
16.27300 -0.86257886
16.27400 -0.8690591
16.27500 -0.8755317
16.27600 -0.88199638
16.27700 -0.88845305
16.27800 -0.8949013400000001
16.27900 -0.90134116
16.28000 -0.9077722200000001
16.28100 -0.91419434
16.28200 -0.9206072399999999
16.28300 -0.9270107399999999
16.28400 -0.9334045500000001
16.28500 -0.9397883900000001
16.28600 -0.9461619900000001
16.28700 -0.95252506
16.28800 -0.9588772400000001
16.28900 -0.96521825
16.29000 -0.9715477
16.29100 -0.9778652299999999
16.29200 -0.98417047
16.29300 -0.9904630500000001
16.29400 -0.99674258
16.29500 -1.0030087
16.29600 -1.0092609000000001
16.29700 -1.0154988
16.29800 -1.021722
16.29900 -1.02793
16.30000 -1.0341224
16.30100 -1.0402989
16.30200 -1.0464589
16.30300 -1.0526021
16.30400 -1.0587281
16.30500 -1.0648364000000001
16.30600 -1.0709267
16.30700 -1.0769986
16.30800 -1.0830516000000001
16.30900 -1.0890854
16.31000 -1.0950996
16.31100 -1.1010937
16.31200 -1.1070675
16.31300 -1.1130206
16.31400 -1.1189526
16.31500 -1.1248630000000002
16.31600 -1.1307516
16.31700 -1.1366179
16.31800 -1.1424615
16.31900 -1.1482821
16.32000 -1.1540791
16.32100 -1.1598522
16.32200 -1.1656009999999999
16.32300 -1.1713249000000001
16.32400 -1.1770235
16.32500 -1.1826964
16.32600 -1.1883430000000001
16.32700 -1.1939629
16.32800 -1.1995555
16.32900 -1.2051203
16.33000 -1.2106569
16.33100 -1.2161647
16.33200 -1.2216432
16.33300 -1.2270919999999998
16.33400 -1.2325106000000001
16.33500 -1.2378986
16.33600 -1.2432555
16.33700 -1.2485807999999998
16.33800 -1.2538742
16.33900 -1.2591354000000001
16.34000 -1.2643639
16.34100 -1.2695595
16.34200 -1.2747218
16.34300 -1.2798505999999998
16.34400 -1.2849456000000001
16.34500 -1.2900066
16.34600 -1.2950333
16.34700 -1.3000255
16.34800 -1.3049829000000002
16.34900 -1.3099053
16.35000 -1.3147925
16.35100 -1.3196442
16.35200 -1.3244603000000001
16.35300 -1.3292403
16.35400 -1.333984
16.35500 -1.3386911
16.35600 -1.3433612
16.35700 -1.347994
16.35800 -1.352589
16.35900 -1.357146
16.36000 -1.3616644
16.36100 -1.3661438
16.36200 -1.3705837
16.36300 -1.3749835
16.36400 -1.3793429
16.36500 -1.3836613
16.36600 -1.3879381
16.36700 -1.3921729
16.36800 -1.3963651000000001
16.36900 -1.4005141
16.37000 -1.4046195
16.37100 -1.4086807
16.37200 -1.4126972
16.37300 -1.4166686
16.37400 -1.4205942
16.37500 -1.4244737
16.37600 -1.4283066
16.37700 -1.4320924000000002
16.37800 -1.4358308
16.37900 -1.4395214
16.38000 -1.4431637000000002
16.38100 -1.4467574
16.38200 -1.4503022
16.38300 -1.4537977
16.38400 -1.4572436
16.38500 -1.4606397
16.38600 -1.4639855
16.38700 -1.4672809
16.38800 -1.4705256
16.38900 -1.4737192
16.39000 -1.4768614
16.39100 -1.4799521
16.39200 -1.4829909000000001
16.39300 -1.4859776
16.39400 -1.4889117
16.39500 -1.491793
16.39600 -1.494621
16.39700 -1.4973955
16.39800 -1.5001161
16.39900 -1.5027825
16.40000 -1.5053942
16.40100 -1.5079509
16.40200 -1.510452
16.40300 -1.5128974
16.40400 -1.5152865
16.40500 -1.5176191
16.40600 -1.5198947
16.40700 -1.5221129
16.40800 -1.5242735
16.40900 -1.526376
16.41000 -1.5284202
16.41100 -1.5304058
16.41200 -1.5323324
16.41300 -1.5341999
16.41400 -1.536008
16.41500 -1.5377563
16.41600 -1.5394448
16.41700 -1.5410732
16.41800 -1.5426415
16.41900 -1.5441493
16.42000 -1.5455965
16.42100 -1.5469829
16.42200 -1.5483083
16.42300 -1.5495725999999999
16.42400 -1.5507755
16.42500 -1.5519169
16.42600 -1.5529966
16.42700 -1.5540143
16.42800 -1.5549697
16.42900 -1.5558627
16.43000 -1.5566931000000002
16.43100 -1.5574604
16.43200 -1.5581645
16.43300 -1.558805
16.43400 -1.5593816
16.43500 -1.5598940000000001
16.43600 -1.5603418
16.43700 -1.5607249
16.43800 -1.5610428
16.43900 -1.5612951
16.44000 -1.5614816
16.44100 -1.5616019
16.44200 -1.5616557999999998
16.44300 -1.5616428
16.44400 -1.5615628
16.44500 -1.5614154
16.44600 -1.5612002999999999
16.44700 -1.5609174
16.44800 -1.5605663
16.44900 -1.5601468
16.45000 -1.5596587
16.45100 -1.5591019
16.45200 -1.558476
16.45300 -1.5577811000000001
16.45400 -1.5570168
16.45500 -1.5561832
16.45600 -1.5552801
16.45700 -1.5543072999999998
16.45800 -1.5532648
16.45900 -1.5521524
16.46000 -1.5509702
16.46100 -1.549718
16.46200 -1.5483957
16.46300 -1.5470032999999999
16.46400 -1.5455406
16.46500 -1.5440077
16.46600 -1.5424043
16.46700 -1.5407304
16.46800 -1.538986
16.46900 -1.5371708
16.47000 -1.5352849
16.47100 -1.5333282
16.47200 -1.5313005
16.47300 -1.5292017999999998
16.47400 -1.5270318999999999
16.47500 -1.5247908
16.47600 -1.5224786000000001
16.47700 -1.5200949
16.47800 -1.5176399999999999
16.47900 -1.5151136
16.48000 -1.5125157
16.48100 -1.5098466
16.48200 -1.507106
16.48300 -1.504294
16.48400 -1.5014107
16.48500 -1.4984562
16.48600 -1.4954304
16.48700 -1.4923336
16.48800 -1.4891656
16.48900 -1.4859267
16.49000 -1.4826168000000002
16.49100 -1.4792361
16.49200 -1.4757846
16.49300 -1.4722625
16.49400 -1.4686696000000001
16.49500 -1.4650062
16.49600 -1.4612721
16.49700 -1.4574676
16.49800 -1.4535924
16.49900 -1.4496468
16.50000 -1.4456307
16.50100 -1.4415439
16.50200 -1.4373866000000002
16.50300 -1.4331587
16.50400 -1.4288601
16.50500 -1.424491
16.50600 -1.4200513
16.50700 -1.4155409
16.50800 -1.4109599
16.50900 -1.4063083
16.51000 -1.401586
16.51100 -1.3967931
16.51200 -1.3919298
16.51300 -1.3869958999999998
16.51400 -1.3819915999999999
16.51500 -1.3769170000000002
16.51600 -1.3717723
16.51700 -1.3665576000000001
16.51800 -1.3612729000000001
16.51900 -1.3559186
16.52000 -1.3504947999999999
16.52100 -1.3450017
16.52200 -1.3394396
16.52300 -1.3338087
16.52400 -1.3281093000000002
16.52500 -1.3223416
16.52600 -1.316506
16.52700 -1.3106028
16.52800 -1.3046321
16.52900 -1.2985943
16.53000 -1.2924897
16.53100 -1.2863185
16.53200 -1.2800811
16.53300 -1.2737777000000001
16.53400 -1.2674086
16.53500 -1.2609739
16.53600 -1.254474
16.53700 -1.247909
16.53800 -1.2412792000000001
16.53900 -1.2345848
16.54000 -1.2278259999999999
16.54100 -1.2210029
16.54200 -1.2141159000000001
16.54300 -1.207165
16.54400 -1.2001504
16.54500 -1.1930725
16.54600 -1.1859313
16.54700 -1.1787271
16.54800 -1.1714603000000001
16.54900 -1.164131
16.55000 -1.1567395
16.55100 -1.1492861
16.55200 -1.1417713
16.55300 -1.1341953
16.55400 -1.1265584
16.55500 -1.1188611
16.55600 -1.1111038
16.55700 -1.1032868
16.55800 -1.0954106
16.55900 -1.0874757000000002
16.56000 -1.0794824
16.56100 -1.0714313
16.56200 -1.0633227
16.56300 -1.0551572
16.56400 -1.0469351999999998
16.56500 -1.038657
16.56600 -1.0303233
16.56700 -1.0219343
16.56800 -1.0134905
16.56900 -1.0049922
16.57000 -0.99644
16.57100 -0.9878342
16.57200 -0.9791751399999999
16.57300 -0.97046318
16.57400 -0.9616986799999999
16.57500 -0.9528820400000001
16.57600 -0.94401361
16.57700 -0.9350936900000001
16.57800 -0.92612263
16.57900 -0.9171008099999999
16.58000 -0.90802852
16.58100 -0.89890612
16.58200 -0.8897339900000001
16.58300 -0.88051241
16.58400 -0.8712418399999999
16.58500 -0.86192265
16.58600 -0.8525553199999999
16.58700 -0.84314011
16.58800 -0.83367759
16.58900 -0.82416814
16.59000 -0.8146123
16.59100 -0.80501055
16.59200 -0.7953634500000001
16.59300 -0.78567145
16.59400 -0.77593513
16.59500 -0.76615508
16.59600 -0.75633186
16.59700 -0.74646608
16.59800 -0.73655834
16.59900 -0.72660926
16.60000 -0.7166194699999999
16.60100 -0.70658955
16.60200 -0.69652013
16.60300 -0.68641184
16.60400 -0.67626527
16.60500 -0.66608102
16.60600 -0.65585966
16.60700 -0.6456018
16.60800 -0.63530798
16.60900 -0.62497873
16.61000 -0.6146146499999999
16.61100 -0.60421629
16.61200 -0.59378413
16.61300 -0.58331876
16.61400 -0.57282066
16.61500 -0.56229038
16.61600 -0.55172844
16.61700 -0.54113539
16.61800 -0.5305117500000001
16.61900 -0.5198580700000001
16.62000 -0.50917487
16.62100 -0.49846275
16.62200 -0.48772227
16.62300 -0.47695398999999994
16.62400 -0.46615852
16.62500 -0.45533646
16.62600 -0.44448841
16.62700 -0.43361494
16.62800 -0.42271670000000006
16.62900 -0.41179429
16.63000 -0.40084831
16.63100 -0.38987936
16.63200 -0.37888808
16.63300 -0.36787505
16.63400 -0.35684088
16.63500 -0.34578615
16.63600 -0.33471146999999996
16.63700 -0.32361739
16.63800 -0.31250449999999996
16.63900 -0.30137335
16.64000 -0.29022454000000003
16.64100 -0.27905859
16.64200 -0.26787605999999997
16.64300 -0.25667747999999996
16.64400 -0.24546342999999998
16.64500 -0.23423443000000002
16.64600 -0.22299103
16.64700 -0.21173378999999998
16.64800 -0.20046324999999998
16.64900 -0.18917997
16.65000 -0.17788452000000002
16.65100 -0.16657746
16.65200 -0.15525939
16.65300 -0.1439309
16.65400 -0.13259259
16.65500 -0.12124510000000001
16.65600 -0.10988906
16.65700 -0.098525116
16.65800 -0.087153952
16.65900 -0.075776252
16.66000 -0.06439271399999999
16.66100 -0.053004053
16.66200 -0.041610997999999996
16.66300 -0.030214286999999996
16.66400 -0.018814673
16.66500 -0.007412911499999999
16.66600 0.0039902359
16.66700 0.015394008
16.66800 0.026797642999999996
16.66900 0.038200387
16.67000 0.049601495
16.67100 0.061000226000000005
16.67200 0.07239585400000001
16.67300 0.08378766900000001
16.67400 0.09517498499999999
16.67500 0.10655712
16.67600 0.11793342000000001
16.67700 0.12930324999999998
16.67800 0.14066599999999999
16.67900 0.15202105000000002
16.68000 0.16336783
16.68100 0.17470575
16.68200 0.18603427
16.68300 0.19735282
16.68400 0.20866084
16.68500 0.21995779000000001
16.68600 0.23124310999999997
16.68700 0.24251626
16.68800 0.25377665
16.68900 0.26502371999999996
16.69000 0.27625689
16.69100 0.28747554999999997
16.69200 0.29867908
16.69300 0.30986688
16.69400 0.3210383
16.69500 0.33219268
16.69600 0.34332936999999997
16.69700 0.35444768
16.69800 0.36554696999999997
16.69900 0.37662655
16.70000 0.38768572
16.70100 0.39872383
16.70200 0.40974020999999994
16.70300 0.42073415
16.70400 0.43170503
16.70500 0.44265222
16.70600 0.45357505
16.70700 0.46447292
16.70800 0.47534522999999995
16.70900 0.48619141
16.71000 0.49701086
16.71100 0.50780303
16.71200 0.51856735
16.71300 0.5293032599999999
16.71400 0.54001031
16.71500 0.55068792
16.71600 0.56133559
16.71700 0.57195281
16.71800 0.5825391
16.71900 0.5930939199999999
16.72000 0.6036168
16.72100 0.61410721
16.72200 0.62456462
16.72300 0.63498849
16.72400 0.64537828
16.72500 0.65573347
16.72600 0.66605341
16.72700 0.67633758
16.72800 0.68658534
16.72900 0.6967960900000001
16.73000 0.70696915
16.73100 0.71710385
16.73200 0.72719958
16.73300 0.73725558
16.73400 0.74727121
16.73500 0.75724577
16.73600 0.76717851
16.73700 0.77706873
16.73800 0.7869157
16.73900 0.7967188000000001
16.74000 0.8064772899999999
16.74100 0.8161905199999999
16.74200 0.82585784
16.74300 0.83547859
16.74400 0.84505212
16.74500 0.85457796
16.74600 0.86405557
16.74700 0.87348437
16.74800 0.8828639100000001
16.74900 0.8921938
16.75000 0.9014735899999999
16.75100 0.91070281
16.75200 0.91988118
16.75300 0.9290083299999999
16.75400 0.93808398
16.75500 0.9471077499999999
16.75600 0.95607936
16.75700 0.96499855
16.75800 0.9738650200000001
16.75900 0.9826784
16.76000 0.9914383299999999
16.76100 1.0001445
16.76200 1.0087966
16.76300 1.0173942
16.76400 1.0259369
16.76500 1.0344244
16.76600 1.042856
16.76700 1.0512314
16.76800 1.0595501
16.76900 1.0678116
16.77000 1.0760155
16.77100 1.084161
16.77200 1.0922478
16.77300 1.1002752
16.77400 1.1082427000000001
16.77500 1.1161497
16.77600 1.1239957
16.77700 1.1317802
[truncated: 328,171 more chars]
