# Supplementary material for: 2D Synthetic dataset of numerical simulations of long-period seismicity in a volcanic edifice and related sensitivity kernels
Source: Data Brief. 2021 Jan 25;34:106673. doi: 10.1016/j.dib.2020.106673 (PMC7841316; doi:10.1016/j.dib.2020.106673)
Supplement: Supplementary Data S1 — Supplementary Raw Research Data. This is open data under the CC BY license http://creativecommons.org/licenses/by/4.0/ [file mmc1.zip › Dataset/OUTPUT_SEISMOGRAMS/9000_3000/disp_X_hetero_6000_1904_SVF7e-1Hz.semd]

-1.714286 0.0
-1.713286 0.0
-1.712286 0.0
-1.711286 0.0
-1.710286 0.0
-1.709286 0.0
-1.708286 0.0
-1.707286 0.0
-1.706286 0.0
-1.705286 0.0
-1.704286 0.0
-1.703286 0.0
-1.702286 0.0
-1.701286 0.0
-1.700286 0.0
-1.699286 0.0
-1.698286 0.0
-1.697286 0.0
-1.696286 0.0
-1.695286 0.0
-1.694286 0.0
-1.693286 0.0
-1.692286 0.0
-1.691286 0.0
-1.690286 0.0
-1.689286 0.0
-1.688286 0.0
-1.687286 0.0
-1.686286 0.0
-1.685286 1.251532e-36
-1.684286 3.2677327e-36
-1.683286 6.0324111e-36
-1.682286 9.0534654e-36
-1.681286 1.0628277000000001e-35
-1.680286 7.9404252e-36
-1.679286 -1.8900316e-36
-1.678286 -2.1112575000000003e-35
-1.677286 -5.0189256e-35
-1.676286 -8.533757e-35
-1.675286 -1.163869e-34
-1.674286 -1.263425e-34
-1.673286 -9.4525317e-35
-1.672286 -3.836536e-36
-1.671286 1.4875458e-34
-1.670286 3.4122713e-34
-1.669286 5.2078184e-34
-1.668286 6.094921e-34
-1.667286 5.2643084e-34
-1.666286 2.248652e-34
-1.665286 -2.6476819e-34
-1.664286 -8.0435296e-34
-1.663286 -1.1522898999999999e-33
-1.662286 -1.0208785e-33
-1.661286 -1.8970785e-34
-1.660286 1.3462322e-33
-1.659286 3.2419312999999996e-33
-1.658286 4.747514e-33
-1.657286 4.7964951e-33
-1.656286 2.2716998000000002e-33
-1.655286 -3.5725245000000005e-33
-1.654286 -1.2620883e-32
-1.653286 -2.3488611e-32
-1.652286 -3.336727e-32
-1.651286 -3.8273104e-32
-1.650286 -3.3765561e-32
-1.649286 -1.6082922e-32
-1.648286 1.6489736000000002e-32
-1.647286 6.2312496e-32
-1.646286 1.1548737e-31
-1.645286 1.6568753e-31
-1.644286 1.9896164e-31
-1.643286 1.9961891e-31
-1.642286 1.5313069e-31
-1.641286 4.979822e-32
-1.640286 -1.1126197e-31
-1.639286 -3.1846302000000003e-31
-1.638286 -5.4525728e-31
-1.637286 -7.4977122e-31
-1.636286 -8.7752123e-31
-1.635286 -8.6794484e-31
-1.634286 -6.6497282e-31
-1.633286 -2.3105506e-31
-1.632286 4.3698661e-31
-1.631286 1.2930051e-30
-1.630286 2.2311013999999997e-30
-1.629286 3.0837643e-30
-1.628286 3.6322872e-30
-1.627286 3.6319319e-30
-1.626286 2.8521445999999997e-30
-1.625286 1.1292046e-30
-1.624286 -1.5746793e-30
-1.623286 -5.1151366e-30
-1.622286 -9.1242242e-30
-1.621286 -1.299712e-29
-1.620286 -1.5919495e-29
-1.619286 -1.6944795e-29
-1.618286 -1.5124449e-29
-1.617286 -9.6850149e-30
-1.616286 -2.35254e-31
-1.615286 1.3025374e-29
-1.614286 2.913529e-29
-1.613286 4.6280816e-29
-1.612286 6.1831379e-29
-1.611286 7.2534758e-29
-1.610286 7.4889128e-29
-1.609286 6.568267899999999e-29
-1.608286 4.2659908000000006e-29
-1.607286 5.2410174e-30
-1.606286 -4.480755e-29
-1.605286 -1.0287182e-28
-1.604286 -1.6128075999999999e-28
-1.603286 -2.0949368999999996e-28
-1.602286 -2.3475045e-28
-1.601286 -2.2318981e-28
-1.600286 -1.6136547e-28
-1.599286 -3.8004487e-29
-1.598286 1.5422745e-28
-1.597286 4.172531e-28
-1.596286 7.4673360000000005e-28
-1.595286 1.1321584e-27
-1.594286 1.5581271e-27
-1.593286 2.0069558e-27
-1.592286 2.4625759e-27
-1.591286 2.9155049e-27
-1.590286 3.3684822e-27
-1.589286 3.8422095e-27
-1.588286 4.3805658999999996e-27
-1.587286 5.054679e-27
-1.586286 5.9653766e-27
-1.585286 7.2437758e-27
-1.584286 9.0500947e-27
-1.583286 1.1571097e-26
-1.582286 1.5016899e-26
-1.581286 1.9618053e-26
-1.580286 2.5623853e-26
-1.579286 3.330268e-26
-1.578286 4.2944863e-26
-1.577286 5.4868107e-26
-1.576286 6.942515199999999e-26
-1.575286 8.701285999999999e-26
-1.574286 1.0808192e-25
-1.573286 1.3314643e-25
-1.572286 1.6279302000000002e-25
-1.571286 1.9768985e-25
-1.570286 2.3859651e-25
-1.569286 2.8637643999999997e-25
-1.568286 3.4201392e-25
-1.567286 4.0663729999999997e-25
-1.566286 4.8154982e-25
-1.565286 5.682677e-25
-1.564286 6.6856455e-25
-1.563286 7.8451909e-25
-1.562286 9.185622700000001e-25
-1.561286 1.0735204e-24
-1.560286 1.25265e-24
-1.559286 1.4596645e-24
-1.558286 1.698752e-24
-1.557286 1.9745911e-24
-1.556286 2.2923702e-24
-1.555286 2.6578222e-24
-1.554286 3.0772857e-24
-1.553286 3.5578011999999995e-24
-1.552286 4.1072521e-24
-1.551286 4.7345487e-24
-1.550286 5.4498511e-24
-1.549286 6.2648152999999995e-24
-1.548286 7.1928454e-24
-1.547286 8.2493212e-24
-1.546286 9.4517776e-24
-1.545286 1.0820017e-23
-1.544286 1.2376139e-23
-1.543286 1.4144499e-23
-1.542286 1.6151613e-23
-1.541286 1.8426058e-23
-1.540286 2.0998435000000002e-23
-1.539286 2.3901445e-23
-1.538286 2.7170183999999996e-23
-1.537286 3.0842657e-23
-1.536286 3.4960580000000003e-23
-1.535286 3.9570395e-23
-1.534286 4.4724449e-23
-1.533286 5.0482181999999997e-23
-1.532286 5.6911152e-23
-1.531286 6.4087706e-23
-1.530286 7.2097085e-23
-1.529286 8.103284200000001e-23
-1.528286 9.099553900000001e-23
-1.527286 1.0209071e-22
-1.526286 1.1442632999999999e-22
-1.525286 1.2811006e-22
-1.524286 1.4324666999999999e-22
-1.523286 1.5993596e-22
-1.522286 1.7827175999999997e-22
-1.521286 1.9834211e-22
-1.520286 2.2023085e-22
-1.519286 2.4402039e-22
-1.518286 2.6979534e-22
-1.517286 2.9764617e-22
-1.516286 3.2767221e-22
-1.515286 3.5998267e-22
-1.514286 3.9469464000000004e-22
-1.513286 4.319269e-22
-1.512286 4.717890300000001e-22
-1.511286 5.1436504e-22
-1.510286 5.5969188e-22
-1.509286 6.077336699999999e-22
-1.508286 6.5835251e-22
-1.507286 7.112784899999999e-22
-1.506286 7.6608121e-22
-1.505286 8.2214492e-22
-1.504286 8.7865063e-22
-1.503286 9.345662e-22
-1.502286 9.8864648e-22
-1.501286 1.0394422e-21
-1.500286 1.0853155000000001e-21
-1.499286 1.1244585000000001e-21
-1.498286 1.1549081e-21
-1.497286 1.1745498e-21
-1.496286 1.1811025e-21
-1.495286 1.1720744e-21
-1.494286 1.1446839999999999e-21
-1.493286 1.0957404e-21
-1.492286 1.0214819e-21
-1.491286 9.173751e-22
-1.490286 7.7788375e-22
-1.489286 5.9621973e-22
-1.488286 3.6409433e-22
-1.487286 7.1489193e-23
-1.486286 -2.9353003e-22
-1.485286 -7.449387899999999e-22
-1.484286 -1.2988005e-21
-1.483286 -1.973227e-21
-1.482286 -2.7882538000000003e-21
-1.481286 -3.7656366999999996e-21
-1.480286 -4.9285956e-21
-1.479286 -6.3015377000000004e-21
-1.478286 -7.9097903e-21
-1.477286 -9.779402e-21
-1.476286 -1.1937044e-20
-1.475286 -1.4410065e-20
-1.474286 -1.7226716999999998e-20
-1.473286 -2.0416584e-20
-1.472286 -2.4011225e-20
-1.471286 -2.8044992e-20
-1.470286 -3.2556035e-20
-1.469286 -3.7587405e-20
-1.468286 -4.3188229e-20
-1.467286 -4.9414868e-20
-1.466286 -5.6332009e-20
-1.465286 -6.4013551e-20
-1.464286 -7.254324e-20
-1.463286 -8.2014973e-20
-1.462286 -9.2532612e-20
-1.461286 -1.0420926e-19
-1.460286 -1.1716584999999998e-19
-1.459286 -1.31529e-19
-1.458286 -1.4742795000000002e-19
-1.457286 -1.6499059e-19
-1.456286 -1.8433851e-19
-1.455286 -2.0558103999999998e-19
-1.454286 -2.2880852e-19
-1.453286 -2.540849e-19
-1.452286 -2.8144013e-19
-1.451286 -3.1086269e-19
-1.450286 -3.4229307e-19
-1.449286 -3.7561868e-19
-1.448286 -4.1067110000000004e-19
-1.447286 -4.4722659e-19
-1.446286 -4.8500996e-19
-1.445286 -5.2370283e-19
-1.444286 -5.629558600000001e-19
-1.443286 -6.0240457999999995e-19
-1.442286 -6.4168815e-19
-1.441286 -6.8046906e-19
-1.440286 -7.1845176e-19
-1.439286 -7.5539749e-19
-1.438286 -7.9113218e-19
-1.437286 -8.255441799999999e-19
-1.436286 -8.5856872e-19
-1.435286 -8.9015676e-19
-1.434286 -9.2022615e-19
-1.433286 -9.4859562e-19
-1.432286 -9.7490247e-19
-1.431286 -9.9850733e-19
-1.430286 -1.0183917e-18
-1.429286 -1.0330548999999999e-18
-1.428286 -1.0404197e-18
-1.427286 -1.0377566e-18
-1.426286 -1.0216362e-18
-1.425286 -9.8791974e-19
-1.424286 -9.3179602e-19
-1.423286 -8.4786926e-19
-1.422286 -7.303000700000001e-19
-1.421286 -5.729973000000001e-19
-1.420286 -3.6985265000000003e-19
-1.419286 -1.1500621e-19
-1.418286 1.9687333e-19
-1.417286 5.7031514e-19
-1.416286 1.0088011e-18
-1.415286 1.5145734999999999e-18
-1.414286 2.0885163e-18
-1.413286 2.7301306e-18
-1.412286 3.4376143e-18
-1.411286 4.2080562e-18
-1.410286 5.0377360999999996e-18
-1.409286 5.922524e-18
-1.408286 6.8583496e-18
-1.407286 7.8417181e-18
-1.406286 8.8702267e-18
-1.405286 9.9430431e-18
-1.404286 1.10613e-17
-1.403286 1.2228357000000001e-17
-1.402286 1.34499e-17
-1.401286 1.4733839e-17
-1.400286 1.6089998e-17
-1.399286 1.7529574e-17
-1.398286 1.9064405e-17
-1.397286 2.0706046999999998e-17
-1.396286 2.2464716e-17
-1.395286 2.4348147e-17
-1.394286 2.6360434e-17
-1.393286 2.8500909e-17
-1.392286 3.0763121e-17
-1.391286 3.3133981e-17
-1.390286 3.5593111000000004e-17
-1.389286 3.8112410999999997e-17
-1.388286 4.065587e-17
-1.387286 4.3179596e-17
-1.386286 4.5632039e-17
-1.385286 4.7954359000000004e-17
-1.384286 5.0080895e-17
-1.383286 5.1939653000000004e-17
-1.382286 5.3452783e-17
-1.381286 5.4537025999999995e-17
-1.380286 5.5104063000000004e-17
-1.379286 5.5060828000000004e-17
-1.378286 5.4309794000000006e-17
-1.377286 5.2749349e-17
-1.376286 5.0274249e-17
-1.375286 4.6776386000000004e-17
-1.374286 4.2145853e-17
-1.373286 3.6272433000000005e-17
-1.372286 2.9047566e-17
-1.371286 2.0366758e-17
-1.370286 1.0132356e-17
-1.369286 -1.7434397e-18
-1.368286 -1.5335568999999998e-17
-1.367286 -3.0703399e-17
-1.366286 -4.7888619e-17
-1.365286 -6.6914104e-17
-1.364286 -8.778406699999999e-17
-1.363286 -1.1048572e-16
-1.362286 -1.3499263e-16
-1.361286 -1.612697e-16
-1.360286 -1.8927954e-16
-1.359286 -2.189899e-16
-1.358286 -2.5038133e-16
-1.357286 -2.8345439e-16
-1.356286 -3.1823541e-16
-1.355286 -3.5477958e-16
-1.354286 -3.9317048000000005e-16
-1.353286 -4.3351501999999995e-16
-1.352286 -4.7593309e-16
-1.351286 -5.2054157e-16
-1.350286 -5.674327899999999e-16
-1.349286 -6.1664768e-16
-1.348286 -6.6814517e-16
-1.347286 -7.2176885e-16
-1.346286 -7.772130299999999e-16
-1.345286 -8.3399079e-16
-1.344286 -8.914054e-16
-1.343286 -9.4852842e-16
-1.342286 -1.0041858e-15
-1.341286 -1.0569539e-15
-1.340286 -1.1051646e-15
-1.339286 -1.1469228e-15
-1.338286 -1.180131e-15
-1.337286 -1.2025224e-15
-1.336286 -1.2116988e-15
-1.335286 -1.2051692e-15
-1.334286 -1.1803878e-15
-1.333286 -1.1347864999999999e-15
-1.332286 -1.0658006e-15
-1.331286 -9.7088563e-16
-1.330286 -8.475258599999999e-16
-1.329286 -6.9323604e-16
-1.328286 -5.0556034e-16
-1.327286 -2.8207405e-16
-1.326286 -2.0395070000000003e-17
-1.325286 2.8178621e-16
-1.324286 6.2665024e-16
-1.323286 1.0161567000000001e-15
-1.322286 1.4519108999999998e-15
-1.321286 1.9349859e-15
-1.320286 2.4656977000000002e-15
-1.319286 3.0433414000000004e-15
-1.318286 3.6658957e-15
-1.317286 4.3297118e-15
-1.316286 5.0292085e-15
-1.315286 5.7565967e-15
-1.314286 6.501664800000001e-15
-1.313286 7.251647599999999e-15
-1.312286 7.9912172e-15
-1.311286 8.7026091e-15
-1.310286 9.3659053e-15
-1.309286 9.9594862e-15
-1.308286 1.0460642e-14
-1.307286 1.0846328000000001e-14
-1.306286 1.1094043000000001e-14
-1.305286 1.1182771e-14
-1.304286 1.109396e-14
-1.303286 1.0812451999999999e-14
-1.302286 1.0327329e-14
-1.301286 9.6325884e-15
-1.300286 8.727629e-15
-1.299286 7.6174811e-15
-1.298286 6.312781e-15
-1.297286 4.8294871e-15
-1.296286 3.1883611e-15
-1.295286 1.4142611e-15
-1.294286 -4.6468318e-16
-1.293286 -2.4179452e-15
-1.292286 -4.4134374e-15
-1.291286 -6.4182419e-15
-1.290286 -8.399170099999999e-15
-1.289286 -1.0323126999999999e-14
-1.288286 -1.2157276999999998e-14
-1.287286 -1.3869059e-14
-1.286286 -1.5426115e-14
-1.285286 -1.6796268e-14
-1.284286 -1.7947671e-14
-1.283286 -1.8849293e-14
-1.282286 -1.9471865e-14
-1.281286 -1.9789425e-14
-1.280286 -1.9781506e-14
-1.279286 -1.9435946999999998e-14
-1.278286 -1.8752269e-14
-1.277286 -1.7745381000000002e-14
-1.276286 -1.6449345e-14
-1.275286 -1.4920833e-14
-1.274286 -1.3241833e-14
-1.273286 -1.1521136e-14
-1.272286 -9.894174e-15
-1.271286 -8.5207981e-15
-1.270286 -7.5807391e-15
-1.269286 -7.2666255e-15
-1.268286 -7.774637500000001e-15
-1.267286 -9.2930996e-15
-1.266286 -1.1989536000000001e-14
-1.265286 -1.5996925e-14
-1.264286 -2.1400075999999998e-14
-1.263286 -2.8223130000000003e-14
-1.262286 -3.6419283e-14
-1.261286 -4.58637e-14
-1.260286 -5.6350497e-14
-1.259286 -6.759441000000001e-14
-1.258286 -7.9237375e-14
-1.257286 -9.0859975e-14
-1.256286 -1.0199713000000001e-13
-1.255286 -1.1215722999999999e-13
-1.254286 -1.2084323e-13
-1.253286 -1.2757429e-13
-1.252286 -1.3190623999999999e-13
-1.251286 -1.3344899999999998e-13
-1.250286 -1.3187973e-13
-1.249286 -1.2695021e-13
-1.248286 -1.1848815e-13
-1.247286 -1.0639209e-13
-1.246286 -9.062074100000001e-14
-1.245286 -7.1177957e-14
-1.244286 -4.8095547e-14
-1.243286 -2.1416184e-14
-1.242286 8.820743000000001e-15
-1.241286 4.2587533e-14
-1.240286 7.9868415e-14
-1.239286 1.2064970999999998e-13
-1.238286 1.6489885e-13
-1.237286 2.1253262e-13
-1.236286 2.6337577000000003e-13
-1.235286 3.1711308e-13
-1.234286 3.7323880000000005e-13
-1.233286 4.3100873e-13
-1.232286 4.8940073e-13
-1.231286 5.470899e-13
-1.230286 6.0244418e-13
-1.229286 6.5354521e-13
-1.228286 6.9823789e-13
-1.227286 7.342096e-13
-1.226286 7.5909771e-13
-1.225286 7.706216000000001e-13
-1.224286 7.6673117e-13
-1.223286 7.4576321e-13
-1.222286 7.0659311e-13
-1.221286 6.4876879e-13
-1.220286 5.7261363e-13
-1.219286 4.7928546e-13
-1.218286 3.7078135e-13
-1.217286 2.4988082e-13
-1.216286 1.2002476e-13
-1.215286 -1.4867456e-14
-1.214286 -1.5063427e-13
-1.213286 -2.8314808e-13
-1.212286 -4.0861204e-13
-1.211286 -5.238543e-13
-1.210286 -6.2659453e-13
-1.209286 -7.1565653e-13
-1.208286 -7.911027700000001e-13
-1.207286 -8.542706699999999e-13
-1.206286 -9.0769829e-13
-1.205286 -9.5493292e-13
-1.204286 -1.0002287e-12
-1.203286 -1.0481484e-12
-1.202286 -1.1030946e-12
-1.201286 -1.1688061000000001e-12
-1.200286 -1.2478599e-12
-1.199286 -1.3412256e-12
-1.198286 -1.4479173999999999e-12
-1.197286 -1.5647853e-12
-1.196286 -1.6864791999999998e-12
-1.195286 -1.8056088000000001e-12
-1.194286 -1.9131032e-12
-1.193286 -1.9987614e-12
-1.192286 -2.0519651e-12
-1.191286 -2.0625049e-12
-1.190286 -2.0214633e-12
-1.189286 -1.9220794000000003e-12
-1.188286 -1.7605203999999999e-12
-1.187286 -1.5364839e-12
-1.186286 -1.2535629e-12
-1.185286 -9.1932009e-13
-1.184286 -5.4504033e-13
-1.183286 -1.4515207e-13
-1.182286 2.6365911999999997e-13
-1.181286 6.6359623e-13
-1.180286 1.0370788e-12
-1.179286 1.3681537e-12
-1.178286 1.6438746e-12
-1.177286 1.8555288e-12
-1.176286 1.9995937e-12
-1.175286 2.0783178e-12
-1.174286 2.0998474e-12
-1.173286 2.0778513e-12
-1.172286 2.0306356000000002e-12
-1.171286 1.9797838e-12
-1.170286 1.9484011e-12
-1.169286 1.9590818e-12
-1.168286 2.0317515e-12
-1.167286 2.1815552000000003e-12
-1.166286 2.4169782000000002e-12
-1.165286 2.7383725e-12
-1.164286 3.1370475e-12
-1.163286 3.5950433e-12
-1.162286 4.0856607e-12
-1.161286 4.5747595999999996e-12
-1.160286 5.0227797e-12
-1.159286 5.3873732e-12
-1.158286 5.6264777e-12
-1.157286 5.7016166000000006e-12
-1.156286 5.5811763000000005e-12
-1.155286 5.2433961999999995e-12
-1.154286 4.6788161999999995e-12
-1.153286 3.8919544e-12
-1.152286 2.9020308e-12
-1.151286 1.7426273e-12
-1.150286 4.602460200000001e-13
-1.149286 -8.8818088e-13
-1.148286 -2.2386911e-12
-1.147286 -3.5243825000000002e-12
-1.146286 -4.6799091999999995e-12
-1.145286 -5.6460492e-12
-1.144286 -6.373991400000001e-12
-1.143286 -6.8289938000000005e-12
-1.142286 -6.9931047000000005e-12
-1.141286 -6.8666962000000004e-12
-1.140286 -6.4686551e-12
-1.139286 -5.8351713e-12
-1.138286 -5.0171882e-12
-1.137286 -4.0766842e-12
-1.136286 -3.0820645999999997e-12
-1.135286 -2.1030244e-12
-1.134286 -1.2052979e-12
-1.133286 -4.4573516000000004e-13
-1.132286 1.3187049e-13
-1.131286 4.9983728e-13
-1.130286 6.4824998e-13
-1.129286 5.850548899999999e-13
-1.128286 3.3456673e-13
-1.127286 -6.5491868e-14
-1.126286 -5.6816387e-13
-1.125286 -1.1222670000000001e-12
-1.124286 -1.6777737e-12
-1.123286 -2.1910501e-12
-1.122286 -2.6294368e-12
-1.121286 -2.9747082e-12
-1.120286 -3.2250359e-12
-1.119286 -3.3952184e-12
-1.118286 -3.5151017e-12
-1.117286 -3.6262903000000005e-12
-1.116286 -3.777421e-12
-1.115286 -4.0184266e-12
-1.114286 -4.394331e-12
-1.113286 -4.9391877e-12
-1.112286 -5.6707805000000005e-12
-1.111286 -6.5866575999999996e-12
-1.110286 -7.661956500000001e-12
-1.109286 -8.8493144e-12
-1.108286 -1.0080971e-11
-1.107286 -1.127294e-11
-1.106286 -1.2330930999999999e-11
-1.105286 -1.3157494e-11
-1.104286 -1.3659747e-11
-1.103286 -1.3756927999999998e-11
-1.102286 -1.3387045e-11
-1.101286 -1.2511929e-11
-1.100286 -1.1120156e-11
-1.099286 -9.2275159e-12
-1.098286 -6.8749225999999994e-12
-1.097286 -4.1239537e-12
-1.096286 -1.0504499e-12
-1.095286 2.2631534999999997e-12
-1.094286 5.7359458e-12
-1.093286 9.2961873e-12
-1.092286 1.2887578000000001e-11
-1.091286 1.6473343e-11
-1.090286 2.0037524e-11
-1.089286 2.3583134999999998e-11
-1.088286 2.7127187999999996e-11
-1.087286 3.069291e-11
-1.086286 3.4299842e-11
-1.085286 3.7952795e-11
-1.084286 4.1630843000000005e-11
-1.083286 4.5277654e-11
-1.082286 4.879445399999999e-11
-1.081286 5.2036733e-11
-1.080286 5.4815607999999996e-11
-1.079286 5.6904297000000004e-11
-1.078286 5.804974e-11
-1.077286 5.7988964999999995e-11
-1.076286 5.6469114e-11
-1.075286 5.3269872e-11
-1.074286 4.8226397000000005e-11
-1.073286 4.1250854e-11
-1.072286 3.2350476e-11
-1.071286 2.1640232e-11
-1.070286 9.3484722e-12
-1.069286 -4.1856011e-12
-1.068286 -1.8523189e-11
-1.067286 -3.3145733e-11
-1.066286 -4.7482466e-11
-1.065286 -6.094404e-11
-1.064286 -7.296004099999999e-11
-1.063286 -8.3017664e-11
-1.062286 -9.0698526e-11
-1.061286 -9.5710571e-11
-1.060286 -9.791219500000001e-11
-1.059286 -9.7326216e-11
-1.058286 -9.4141925e-11
-1.057286 -8.8704424e-11
-1.056286 -8.1491384e-11
-1.055286 -7.307846799999999e-11
-1.054286 -6.409568e-11
-1.053286 -5.5177710000000006e-11
-1.052286 -4.6912203e-11
-1.051286 -3.9790105999999996e-11
-1.050286 -3.41624e-11
-1.049286 -3.0207214e-11
-1.048286 -2.7910646000000002e-11
-1.047286 -2.7063629999999997e-11
-1.046286 -2.7275908e-11
-1.045286 -2.800681e-11
-1.044286 -2.8610957e-11
-1.043286 -2.8395721000000002e-11
-1.042286 -2.6685947999999997e-11
-1.041286 -2.2890638e-11
-1.040286 -1.6565777e-11
-1.039286 -7.4675461e-12
-1.038286 4.4093787e-12
-1.037286 1.8812613e-11
-1.036286 3.5234727e-11
-1.035286 5.2938757e-11
-1.034286 7.100549e-11
-1.033286 8.8399578e-11
-1.032286 1.040496e-10
-1.031286 1.1693571e-10
-1.030286 1.2617754e-10
-1.029286 1.3111462e-10
-1.028286 1.3137184e-10
-1.027286 1.2690357e-10
-1.026286 1.1801134999999998e-10
-1.025286 1.0533275000000001e-10
-1.024286 8.980073099999999e-11
-1.023286 7.2576179e-11
-1.022286 5.4958214e-11
-1.021286 3.8279387e-11
-1.020286 2.3794399999999996e-11
-1.019286 1.257187e-11
-1.018286 5.3987759e-12
-1.017286 2.706417e-12
-1.016286 4.5251404000000005e-12
-1.015286 1.0472675e-11
-1.014286 1.9778137000000002e-11
-1.013286 3.1340588e-11
-1.012286 4.3817944e-11
-1.011286 5.5739126e-11
-1.010286 6.5630129e-11
-1.009286 7.2143111e-11
-1.008286 7.417712799999999e-11
-1.007286 7.097954e-11
-1.006286 6.2218595e-11
-1.005286 4.8020079e-11
-1.004286 2.8963998e-11
-1.003286 6.0407374e-12
-1.002286 -1.9430189e-11
-1.001286 -4.5912243e-11
-1.000286 -7.178531300000001e-11
-0.9992857 -9.5488895e-11
-0.9982857 -1.156622e-10
-0.9972857 -1.3126839999999998e-10
-0.9962857 -1.4169131e-10
-0.9952857 -1.467951e-10
-0.9942857 -1.4694054999999998e-10
-0.9932857 -1.4295547e-10
-0.9922857 -1.3606047e-10
-0.9912857 -1.2775574e-10
-0.9902857 -1.1967805e-10
-0.9892857 -1.1343989999999999e-10
-0.9882857 -1.1046494e-10
-0.9872857 -1.1183449000000001e-10
-0.9862857 -1.1815945e-10
-0.9852857 -1.2949009e-10
-0.9842857 -1.4527329e-10
-0.9832857 -1.6436308e-10
-0.9822857 -1.8508574000000003e-10
-0.9812857 -2.0535613e-10
-0.9802857 -2.2283709e-10
-0.9792857 -2.3513027e-10
-0.9782857 -2.3998279e-10
-0.9772857 -2.3549307e-10
-0.9762857 -2.2029772e-10
-0.9752857 -1.937229e-10
-0.9742857 -1.5588571e-10
-0.9732857 -1.0773451e-10
-0.9722857 -5.1022424e-11
-0.9712857 1.1786934e-11
-0.9702857 7.767635299999999e-11
-0.9692857 1.4328416999999999e-10
-0.9682857 2.0515035e-10
-0.9672857 2.599803e-10
-0.9662857 3.049053e-10
-0.9652857 3.3771753e-10
-0.9642857 3.57059e-10
-0.9632857 3.6254691000000004e-10
-0.9622857 3.5482252999999997e-10
-0.9612857 3.3551664e-10
-0.9602857 3.0713158e-10
-0.9592857 2.7284687e-10
-0.9582857 2.3626262e-10
-0.9572857 2.011001e-10
-0.9562857 1.7088417e-10
-0.9552857 1.4863411e-10
-0.9542857 1.3658996e-10
-0.9532857 1.3599939e-10
-0.9522857 1.4698566e-10
-0.9512857 1.6851075e-10
-0.9502857 1.9844019999999998e-10
-0.9492857 2.33707e-10
-0.9482857 2.705633e-10
-0.9472857 3.0490027e-10
-0.9462857 3.3260976e-10
-0.9452857 3.4995676e-10
-0.9442857 3.5392943e-10
-0.9432857 3.4253472e-10
-0.9422857 3.1501093000000004e-10
-0.9412857 2.7193549e-10
-0.9402857 2.1521498e-10
-0.9392857 1.4795437000000002e-10
-0.9382857 7.421354099999999e-11
-0.9372857 -1.3303526e-12
-0.9362857 -7.3787184e-11
-0.9352857 -1.3849028e-10
-0.9342857 -1.9142660999999997e-10
-0.9332857 -2.2962168e-10
-0.9322857 -2.5144342e-10
-0.9312857 -2.5679493000000004e-10
-0.9302857 -2.4717617e-10
-0.9292857 -2.2560504000000002e-10
-0.9282857 -1.9640106e-10
-0.9272857 -1.6484732e-10
-0.9262857 -1.3675702e-10
-0.9252857 -1.1798044e-10
-0.9242857 -1.1389377999999999e-10
-0.9232857 -1.2891359e-10
-0.9222857 -1.6607901999999999e-10
-0.9212857 -2.2673859e-10
-0.9202857 -3.1036965999999997e-10
-0.9192857 -4.1454717e-10
-0.9182857 -5.350660899999999e-10
-0.9172857 -6.6620784e-10
-0.9162857 -8.0112965e-10
-0.9152857 -9.3234448e-10
-0.9142857 -1.0522519e-09
-0.9132857 -1.1536765e-09
-0.9122857 -1.2303693e-09
-0.9112857 -1.2774318e-09
-0.9102857 -1.2916303000000001e-09
-0.9092857 -1.2715748999999999e-09
-0.9082857 -1.2177537e-09
-0.9072857 -1.1324211999999999e-09
-0.9062857 -1.0193546e-09
-0.9052857 -8.8350247e-10
-0.9042857 -7.3055667e-10
-0.9032857 -5.6648679e-10
-0.9022857 -3.9707703e-10
-0.9012857 -2.2750404000000002e-10
-0.9002857 -6.1990148e-11
-0.8992857 9.6440987e-11
-0.8982857 2.4608906e-10
-0.8972857 3.8657549e-10
-0.8962857 5.1871953e-10
-0.8952857 6.4430683e-10
-0.8942857 7.657735600000001e-10
-0.8932857 8.8583611e-10
-0.8922857 1.0071005000000001e-09
-0.8912857 1.1316858e-09
-0.8902857 1.260896e-09
-0.8892857 1.3949669e-09
-0.8882857 1.532912e-09
-0.8872857 1.672479e-09
-0.8862857 1.8102225e-09
-0.8852857 1.9416852000000003e-09
-0.8842857 2.0616758e-09
-0.8832857 2.1646178e-09
-0.8822857 2.2449429e-09
-0.8812857 2.2974971e-09
-0.8802857 2.3179228000000003e-09
-0.8792857 2.3029899e-09
-0.8782857 2.2508443e-09
-0.8772857 2.1611539e-09
-0.8762857 2.0351401e-09
-0.8752857 1.8754901999999998e-09
-0.8742857 1.6861576e-09
-0.8732857 1.4720666999999998e-09
-0.8722857 1.2387459999999998e-09
-0.8712857 9.9192269e-10
-0.8702857 7.371134099999999e-10
-0.8692857 4.792472e-10
-0.8682857 2.2235626999999997e-10
-0.8672857 -3.0637022000000003e-11
-0.8662857 -2.7801607e-10
-0.8652857 -5.1923869e-10
-0.8642857 -7.547807e-10
-0.8632857 -9.8586772e-10
-0.8622857 -1.2141219000000001e-09
-0.8612857 -1.4411581e-09
-0.8602857 -1.6681706e-09
-0.8592857 -1.8955563e-09
-0.8582857 -2.1226139e-09
-0.8572857 -2.3473584e-09
-0.8562857 -2.5664746e-09
-0.8552857 -2.7754231e-09
-0.8542857 -2.9686954e-09
-0.8532857 -3.1402005999999997e-09
-0.8522857 -3.2837478999999997e-09
-0.8512857 -3.3935823e-09
-0.8502857 -3.4649155000000003e-09
-0.8492857 -3.4943995999999997e-09
-0.8482857 -3.4804902e-09
-0.8472857 -3.4236522999999998e-09
-0.8462857 -3.3263812000000002e-09
-0.8452857 -3.1930271e-09
-0.8442857 -3.0294298e-09
-0.8432857 -2.8423935e-09
-0.8422857 -2.6390487e-09
-0.8412857 -2.4261629e-09
-0.8402857 -2.2094685e-09
-0.8392857 -1.9930804e-09
-0.8382857 -1.7790668e-09
-0.8372857 -1.5672262e-09
-0.8362857 -1.3551026e-09
-0.8352857 -1.1382469000000001e-09
-0.8342857 -9.107094399999999e-10
-0.8332857 -6.6572182e-10
-0.8322857 -3.965057e-10
-0.8312857 -9.7131417e-11
-0.8302857 2.3666019e-10
-0.8292857 6.0675649e-10
-0.8282857 1.012168e-09
-0.8272857 1.4487773999999998e-09
-0.8262857 1.9093761e-09
-0.8252857 2.383993e-09
-0.8242857 2.8604933e-09
-0.8232857 3.3253944999999996e-09
-0.8222857 3.7648287e-09
-0.8212857 4.1655582e-09
-0.8202857 4.5159539e-09
-0.8192857 4.8068393e-09
-0.8182857 5.0321223e-09
-0.8172857 5.1891567000000005e-09
-0.8162857 5.2787962e-09
-0.8152857 5.305141400000001e-09
-0.8142857 5.2750061e-09
-0.8132857 5.1971534999999994e-09
-0.8122857 5.0813822e-09
-0.8112857 4.937549e-09
-0.8102857 4.7746217e-09
-0.8092857 4.5998531e-09
-0.8082857 4.418153e-09
-0.8072857 4.2317112e-09
-0.8062857 4.0399038e-09
-0.8052857 3.839486e-09
-0.8042857 3.6250446999999996e-09
-0.8032857 3.3896635000000003e-09
-0.8022857 3.1257354e-09
-0.8012857 2.8258394e-09
-0.8002857 2.4836038e-09
-0.7992857 2.0944739e-09
-0.7982857 1.6563200000000001e-09
-0.7972857 1.1698327e-09
-0.7962857 6.3867535e-10
-0.7952857 6.9386787e-11
-0.7942857 -5.289549600000001e-10
-0.7932857 -1.1452735e-09
-0.7922857 -1.7671932e-09
-0.7912857 -2.3818362e-09
-0.7902857 -2.9766553999999997e-09
-0.7892857 -3.5402348e-09
-0.7882857 -4.0629999e-09
-0.7872857 -4.5377826e-09
-0.7862857 -4.9602007e-09
-0.7852857 -5.3288235e-09
-0.7842857 -5.6451108e-09
-0.7832857 -5.913127599999999e-09
-0.7822857 -6.1390511e-09
-0.7812857 -6.330504900000001e-09
-0.7802857 -6.4957602e-09
-0.7792857 -6.6428647e-09
-0.7782857 -6.778762299999999e-09
-0.7772857 -6.9084641000000004e-09
-0.7762857 -7.0343543e-09
-0.7752857 -7.155681599999999e-09
-0.7742857 -7.2682971000000005e-09
-0.7732857 -7.364683200000001e-09
-0.7722857 -7.4342865e-09
-0.7712857 -7.4641571e-09
-0.7702857 -7.4398647e-09
-0.7692857 -7.3466323e-09
-0.7682857 -7.1706106e-09
-0.7672857 -6.9001901e-09
-0.7662857 -6.5272329e-09
-0.7652857 -6.0481106e-09
-0.7642857 -5.4644324e-09
-0.7632857 -4.7833758e-09
-0.7622857 -4.0175509e-09
-0.7612857 -3.1843798e-09
-0.7602857 -2.3050079000000002e-09
-0.7592857 -1.4028184e-09
-0.7582857 -5.0166022e-10
-0.7572857 3.7606051e-10
-0.7562857 1.2112517e-09
-0.7552857 1.9897868000000002e-09
-0.7542857 2.7037621999999996e-09
-0.7532857 3.3522154e-09
-0.7522857 3.9411988e-09
-0.7512857 4.4831666e-09
-0.7502857 4.9956955e-09
-0.7492857 5.499624e-09
-0.7482857 6.0167642e-09
-0.7472857 6.5673868999999994e-09
-0.7462857 7.167711599999999e-09
-0.7452857 7.8276496e-09
-0.7442857 8.5490295e-09
-0.7432857 9.3244988e-09
-0.7422857 1.0137243e-08
-0.7412857 1.0961579e-08
-0.7402857 1.1764403000000001e-08
-0.7392857 1.2507399e-08
-0.7382857 1.3149818999999999e-08
-0.7372857 1.3651598e-08
-0.7362857 1.3976544999999999e-08
-0.7352857 1.4095302999999999e-08
-0.7342857 1.3987815e-08
-0.7332857 1.3645086000000002e-08
-0.7322857 1.3070055e-08
-0.7312857 1.2277504999999999e-08
-0.7302857 1.1293035e-08
-0.7292857 1.0151151e-08
-0.7282857 8.892688e-09
-0.7272857 7.5617644e-09
-0.7262857 6.2025558e-09
-0.7252857 4.8561554e-09
-0.7242857 3.557795e-09
-0.7232857 2.3346484000000003e-09
-0.7222857 1.2043848e-09
-0.7212857 1.7456572e-10
-0.7202857 -7.570936100000001e-10
-0.7192857 -1.6016605000000002e-09
-0.7182857 -2.3772405999999997e-09
-0.7172857 -3.1067295e-09
-0.7162857 -3.8152689e-09
-0.7152857 -4.5276304000000005e-09
-0.7142857 -5.2657382e-09
-0.7132857 -6.0465216e-09
-0.7122857 -6.8802498000000004e-09
-0.7112857 -7.7694476e-09
-0.7102857 -8.7084506e-09
-0.7092857 -9.6835991e-09
-0.7082857 -1.0674032e-08
-0.7072857 -1.1652998e-08
-0.7062857 -1.2589579e-08
-0.7052857 -1.3450704e-08
-0.7042857 -1.4203322e-08
-0.7032857 -1.4816587e-08
-0.7022857 -1.5263947e-08
-0.7012857 -1.5524995e-08
-0.7002857 -1.5586991e-08
-0.6992857 -1.5445956e-08
-0.6982857 -1.5107253e-08
-0.6972857 -1.4585631e-08
-0.6962857 -1.3904664999999999e-08
-0.6952857 -1.3095611999999999e-08
-0.6942857 -1.2195730999999999e-08
-0.6932857 -1.1246096000000001e-08
-0.6922857 -1.0289052e-08
-0.6912857 -9.3654216e-09
-0.6902857 -8.5116671e-09
-0.6892857 -7.7571852e-09
-0.6882857 -7.1219558e-09
-0.6872857 -6.6147414e-09
-0.6862857 -6.232016299999999e-09
-0.6852857 -5.957763399999999e-09
-0.6842857 -5.7642176e-09
-0.6832857 -5.6135541e-09
-0.6822857 -5.4604554e-09
-0.6812857 -5.2553944e-09
-0.6802857 -4.9484114999999995e-09
-0.6792857 -4.493101e-09
-0.6782857 -3.8504872999999996e-09
-0.6772857 -2.9924646e-09
-0.6762857 -1.9045009e-09
-0.6752857 -5.873491399999999e-10
-0.6742857 9.4240336e-10
-0.6732857 2.6530285000000002e-09
-0.6722857 4.4995622e-09
-0.6712857 6.426783400000001e-09
-0.6702857 8.3730342e-09
-0.6692857 1.0274566e-08
-0.6682857 1.2070055000000001e-08
-0.6672857 1.37049e-08
-0.6662857 1.5134957e-08
-0.6652857 1.6329385999999997e-08
-0.6642857 1.7272388e-08
-0.6632857 1.7963704e-08
-0.6622857 1.8417859999999998e-08
-0.6612857 1.866224e-08
-0.6602857 1.8734184e-08
-0.6592857 1.8677379999999998e-08
-0.6582857 1.8537881000000002e-08
-0.6572857 1.8360061e-08
-0.6562857 1.8182884e-08
-0.6552857 1.8036750999999998e-08
-0.6542857 1.7941161e-08
-0.6532857 1.7903344e-08
-0.6522857 1.791793e-08
-0.6512857 1.796762e-08
-0.6502857 1.8024778e-08
-0.6492857 1.8053746000000002e-08
-0.6482857 1.8013716e-08
-0.6472857 1.7861877e-08
-0.6462857 1.7556652e-08
-0.6452857 1.7060746e-08
-0.6442857 1.6343862e-08
-0.6432857 1.5384891e-08
-0.6422857 1.4173478e-08
-0.6412857 1.2710898e-08
-0.6402857 1.1010205e-08
-0.6392857 9.0956666e-09
-0.6382857 7.0015278e-09
-0.6372857 4.7701860000000004e-09
-0.6362857 2.449861e-09
-0.6352857 9.1891956e-11
-0.6342857 -2.2521996e-09
-0.6332857 -4.5337171999999995e-09
-0.6322857 -6.7096925e-09
-0.6312857 -8.7454988e-09
-0.6302857 -1.0616979999999999e-08
-0.6292857 -1.2311933e-08
-0.6282857 -1.3830777e-08
-0.6272857 -1.5186297e-08
-0.6262857 -1.6402426999999997e-08
-0.6252857 -1.7512057e-08
-0.6242857 -1.8553977999999998e-08
-0.6232857 -1.956913e-08
-0.6222857 -2.059642e-08
-0.6212857 -2.1668419999999997e-08
-0.6202857 -2.280731e-08
-0.6192857 -2.4021456999999997e-08
-0.6182857 -2.5302976e-08
-0.6172857 -2.6626593000000003e-08
-0.6162857 -2.7949997999999998e-08
-0.6152857 -2.9215824000000002e-08
-0.6142857 -3.035516e-08
-0.6132857 -3.1292430000000005e-08
-0.6122857 -3.1951294e-08
-0.6112857 -3.2261127e-08
-0.6102857 -3.21635e-08
-0.6092857 -3.1618115999999996e-08
-0.6082857 -3.0607611e-08
-0.6072857 -2.9140718e-08
-0.6062857 -2.7253408e-08
-0.6052857 -2.5007796e-08
-0.6042857 -2.2488768e-08
-0.6032857 -1.9798518e-08
-0.6022857 -1.7049356e-08
-0.6012857 -1.4355346e-08
-0.6002857 -1.1823439e-08
-0.5992857 -9.544866300000001e-09
-0.5982857 -7.5875355e-09
-0.5972857 -5.9901327e-09
-0.5962857 -4.7584905e-09
-0.5952857 -3.8646162999999995e-09
-0.5942857 -3.2485333999999996e-09
-0.5932857 -2.8228598000000003e-09
-0.5922857 -2.4797981e-09
-0.5912857 -2.0999976000000003e-09
-0.5902857 -1.5625724999999999e-09
-0.5892857 -7.554450099999999e-10
-0.5882857 4.1485964e-10
-0.5872857 2.0148105e-09
-0.5862857 4.0775955999999995e-09
-0.5852857 6.5995404e-09
-0.5842857 9.5395601e-09
-0.5832857 1.2821740999999999e-08
-0.5822857 1.6340870000000002e-08
-0.5812857 1.9970496000000002e-08
-0.5802857 2.357286e-08
-0.5792857 2.7009914e-08
-0.5782857 3.0154496e-08
-0.5772857 3.2900749e-08
-0.5762857 3.5172898e-08
-0.5752857 3.6931638e-08
-0.5742857 3.8177589e-08
-0.5732857 3.8951459e-08
-0.5722857 3.9330889e-08
-0.5712857 3.9424181000000004e-08
-0.5702857 3.9361361000000003e-08
-0.5692857 3.9283273999999996e-08
-0.5682857 3.9329559e-08
-0.5672857 3.9626463e-08
-0.5662857 4.027545e-08
-0.5652857 4.1343554e-08
-0.5642857 4.2856252000000004e-08
-0.5632857 4.4793494e-08
-0.5622857 4.7089233e-08
-0.5612857 4.9634569e-08
-0.5602857 5.2284320999999993e-08
-0.5592857 5.48666e-08
-0.5582857 5.7194616e-08
-0.5572857 5.9079924e-08
-0.5562857 6.034605600000001e-08
-0.5552857 6.0841454e-08
-0.5542857 6.045075000000001e-08
-0.5532857 5.9103433000000006e-08
-0.5522857 5.677920400000001e-08
-0.5512857 5.3509519e-08
-0.5502857 4.9375193e-08
-0.5492857 4.4500131e-08
-0.5482857 3.9041664e-08
-0.5472857 3.3178169e-08
-0.5462857 2.7094949e-08
-0.5452857 2.096945e-08
-0.5442857 1.4957026999999998e-08
-0.5432857 9.1783886e-09
-0.5422857 3.7098023e-09
-0.5412857 -1.4230937999999999e-09
-0.5402857 -6.2472873999999994e-09
-0.5392857 -1.0839933e-08
-0.5382857 -1.5321536999999998e-08
-0.5372857 -1.9845245e-08
-0.5362857 -2.4583004999999997e-08
-0.5352857 -2.9709685e-08
-0.5342857 -3.538638e-08
-0.5332857 -4.1744269e-08
-0.5322857 -4.8870363e-08
-0.5312857 -5.679635699999999e-08
-0.5302857 -6.549159e-08
-0.5292857 -7.486075100000001e-08
-0.5282857 -8.4746671e-08
-0.5272857 -9.493806900000001e-08
-0.5262857 -1.051817e-07
-0.5252857 -1.1519804e-07
-0.5242857 -1.246993e-07
-0.5232857 -1.3340822e-07
-0.5222857 -1.4107633e-07
-0.5212857 -1.4749997000000001e-07
-0.5202857 -1.5253285000000002e-07
-0.5192857 -1.5609413e-07
-0.5182857 -1.5817111e-07
-0.5172857 -1.5881659e-07
-0.5162857 -1.5814087e-07
-0.5152857 -1.5629904999999999e-07
-0.5142857 -1.5347492000000002e-07
-0.5132857 -1.4986252999999999e-07
-0.5122857 -1.4564721999999998e-07
-0.5112857 -1.409876e-07
-0.5102857 -1.3600023e-07
-0.5092857 -1.3074809e-07
-0.5082857 -1.2523406e-07
-0.5072857 -1.1939989e-07
-0.5062857 -1.1313078e-07
-0.5052857 -1.0626515999999999e-07
-0.5042857 -9.8608843e-08
-0.5032857 -8.9952307e-08
-0.5022857 -8.0089629e-08
-0.5012857 -6.883738e-08
-0.5002857 -5.605188e-08
-0.4992857 -4.1643358e-08
-0.4982857 -2.5585756000000003e-08
-0.4972857 -7.921442699999999e-09
-0.4962857 1.1239507e-08
-0.4952857 3.1725336e-08
-0.4942857 5.3313243e-08
-0.4932857 7.5743656e-08
-0.4922857 9.8736697e-08
-0.4912857 1.2200932000000001e-07
-0.4902857 1.4529158000000001e-07
-0.4892857 1.6834034e-07
-0.4882857 1.9094952000000003e-07
-0.4872857 2.1295554e-07
-0.4862857 2.3423775999999999e-07
-0.4852857 2.5471392e-07
-0.4842857 2.7433077999999997e-07
-0.4832857 2.9305123e-07
-0.4822857 3.1083861999999997e-07
-0.4812857 3.2764014e-07
-0.4802857 3.4337053e-07
-0.4792857 3.5789778e-07
-0.4782857 3.7103195999999997e-07
-0.4772857 3.8251833e-07
-0.4762857 3.9203538e-07
-0.4752857 3.9919792e-07
-0.4742857 4.0356496e-07
-0.4732857 4.0465218000000003e-07
-0.4722857 4.0194723000000003e-07
-0.4712857 3.9492747000000004e-07
-0.4702857 3.8307806e-07
-0.4692857 3.6590935e-07
-0.4682857 3.4297205000000003e-07
-0.4672857 3.138692e-07
-0.4662857 2.7826375e-07
-0.4652857 2.358816e-07
-0.4642857 1.8650961e-07
-0.4632857 1.2998917e-07
-0.4622857 6.620574600000001e-08
-0.4612857 -4.9247734e-09
-0.4602857 -8.3471369e-08
-0.4592857 -1.6950394e-07
-0.4582857 -2.6310849e-07
-0.4572857 -3.6440037999999996e-07
-0.4562857 -4.7353441000000004e-07
-0.4552857 -5.9071108e-07
-0.4542857 -7.1617823e-07
-0.4532857 -8.5022833e-07
-0.4522857 -9.9319122e-07
-0.4512857 -1.145423e-06
-0.4502857 -1.3072919e-06
-0.4492857 -1.4791624e-06
-0.4482857 -1.6613788e-06
-0.4472857 -1.8542489999999998e-06
-0.4462857 -2.0580314e-06
-0.4452857 -2.2729234e-06
-0.4442857 -2.4990542999999997e-06
-0.4432857 -2.7364839e-06
-0.4422857 -2.9852046000000004e-06
-0.4412857 -3.2451478e-06
-0.4402857 -3.5161945999999998e-06
-0.4392857 -3.7981909000000004e-06
-0.4382857 -4.0909615e-06
-0.4372857 -4.3943267e-06
-0.4362857 -4.7081183e-06
-0.4352857 -5.0321919000000006e-06
-0.4342857 -5.3664369e-06
-0.4332857 -5.710783000000001e-06
-0.4322857 -6.0652006000000005e-06
-0.4312857 -6.429697e-06
-0.4302857 -6.8043093000000005e-06
-0.4292857 -7.189093800000001e-06
-0.4282857 -7.584111500000001e-06
-0.4272857 -7.9894143e-06
-0.4262857 -8.4050306e-06
-0.4252857 -8.8309527e-06
-0.4242857 -9.2671279e-06
-0.4232857 -9.7134553e-06
-0.4222857 -1.0169782999999999e-05
-0.4212857 -1.0635914e-05
-0.4202857 -1.1111616e-05
-0.4192857 -1.1596633e-05
-0.4182857 -1.2090703e-05
-0.4172857 -1.2593573e-05
-0.4162857 -1.3105014e-05
-0.4152857 -1.3624845e-05
-0.4142857 -1.415293e-05
-0.4132857 -1.4689201e-05
-0.4122857 -1.5233647999999999e-05
-0.4112857 -1.5786327e-05
-0.4102857 -1.6347342e-05
-0.4092857 -1.691684e-05
-0.4082857 -1.7494999e-05
-0.4072857 -1.8082007e-05
-0.4062857 -1.8678048e-05
-0.4052857 -1.9283289999999998e-05
-0.4042857 -1.9897868e-05
-0.4032857 -2.052188e-05
-0.4022857 -2.1155381e-05
-0.4012857 -2.1798391e-05
-0.4002857 -2.2450895e-05
-0.3992857 -2.311286e-05
-0.3982857 -2.3784241e-05
-0.3972857 -2.446501e-05
-0.3962857 -2.5155157e-05
-0.3952857 -2.5854717e-05
-0.3942857 -2.6563774e-05
-0.3932857 -2.7282476e-05
-0.3922857 -2.8011037999999997e-05
-0.3912857 -2.8749741e-05
-0.3902857 -2.9498929e-05
-0.3892857 -3.0258997e-05
-0.3882857 -3.1030385e-05
-0.3872857 -3.1813562e-05
-0.3862857 -3.2609005999999995e-05
-0.3852857 -3.3417192e-05
-0.3842857 -3.4238582e-05
-0.3832857 -3.5073611999999995e-05
-0.3822857 -3.5922685e-05
-0.3812857 -3.6786172999999996e-05
-0.3802857 -3.7664415e-05
-0.3792857 -3.8557724e-05
-0.3782857 -3.9466397000000004e-05
-0.3772857 -4.0390734e-05
-0.3762857 -4.1331037e-05
-0.3752857 -4.2287635e-05
-0.3742857 -4.3260896999999996e-05
-0.3732857 -4.4251236999999995e-05
-0.3722857 -4.5259119e-05
-0.3712857 -4.6285069000000004e-05
-0.3702857 -4.7329672e-05
-0.3692857 -4.8393559e-05
-0.3682857 -4.9477393e-05
-0.3672857 -5.0581866000000005e-05
-0.3662857 -5.1707666999999996e-05
-0.3652857 -5.2855477999999995e-05
-0.3642857 -5.402592899999999e-05
-0.3632857 -5.5219596000000005e-05
-0.3622857 -5.6436987999999996e-05
-0.3612857 -5.7678517e-05
-0.3602857 -5.8944516e-05
-0.3592857 -6.0235209e-05
-0.3582857 -6.1550742e-05
-0.3572857 -6.2891178e-05
-0.3562857 -6.4256517e-05
-0.3552857 -6.5646731e-05
-0.3542857 -6.7061768e-05
-0.3532857 -6.85016e-05
-0.3522857 -6.9966251e-05
-0.3512857 -7.145581500000001e-05
-0.3502857 -7.2970471e-05
-0.3492857 -7.451051800000001e-05
-0.3482857 -7.6076367e-05
-0.3472857 -7.766854499999999e-05
-0.3462857 -7.928769e-05
-0.3452857 -8.0934529e-05
-0.3442857 -8.2609859e-05
-0.3432857 -8.431453e-05
-0.3422857 -8.6049391e-05
-0.3412857 -8.781527200000001e-05
-0.3402857 -8.9612939e-05
-0.3392857 -9.144306999999999e-05
-0.3382857 -9.3306221e-05
-0.3372857 -9.520281900000001e-05
-0.3362857 -9.713313599999999e-05
-0.3352857 -9.909729199999999e-05
-0.3342857 -0.00010109527000000001
-0.3332857 -0.00010312693
-0.3322857 -0.00010519203
-0.3312857 -0.00010729025000000002
-0.3302857 -0.00010942124
-0.3292857 -0.00011158463
-0.3282857 -0.00011378012
-0.3272857 -0.00011600744
-0.3262857 -0.00011826645000000001
-0.3252857 -0.00012055712000000001
-0.3242857 -0.00012287954
-0.3232857 -0.000125234
-0.3222857 -0.0001276209
-0.3212857 -0.0001300408
-0.3202857 -0.00013249439999999998
-0.3192857 -0.0001349825
-0.3182857 -0.00013750596
-0.3172857 -0.00014006571
-0.3162857 -0.0001426627
-0.3152857 -0.00014529786999999998
-0.3142857 -0.0001479721
-0.3132857 -0.00015068622000000002
-0.3122857 -0.00015344093
-0.3112857 -0.00015623687
-0.3102857 -0.00015907448999999998
-0.3092857 -0.00016195415
-0.3082857 -0.00016487606
-0.3072857 -0.00016784034
-0.3062857 -0.00017084697
-0.3052857 -0.00017389586
-0.3042857 -0.0001769869
-0.3032857 -0.00018011989
-0.3022857 -0.00018329469
-0.3012857 -0.00018651115
-0.3002857 -0.00018976921
-0.2992857 -0.0001930689
-0.2982857 -0.00019641036
-0.2972857 -0.00019979389
-0.2962857 -0.00020321991
-0.2952857 -0.00020668901
-0.2942857 -0.00021020196
-0.2932857 -0.00021375965
-0.2922857 -0.00021736312
-0.2912857 -0.00022101351000000002
-0.2902857 -0.00022471206
-0.2892857 -0.00022846014
-0.2882857 -0.00023225904999999998
-0.2872857 -0.00023611021000000002
-0.2862857 -0.00024001495
-0.2852857 -0.00024397457
-0.2842857 -0.00024799028000000004
-0.2832857 -0.00025206323
-0.2822857 -0.00025619445
-0.2812857 -0.00026038483
-0.2802857 -0.00026463517
-0.2792857 -0.00026894618000000004
-0.2782857 -0.00027331839
-0.2772857 -0.00027775234
-0.2762857 -0.00028224845
-0.2752857 -0.00028680713
-0.2742857 -0.00029142882
-0.2732857 -0.00029611397
-0.2722857 -0.00030086307999999996
-0.2712857 -0.00030567676
-0.2702857 -0.00031055574
-0.2692857 -0.00031550087
-0.2682857 -0.00032051312000000003
-0.2672857 -0.00032559360000000004
-0.2662857 -0.00033074359
-0.2652857 -0.00033596448
-0.2642857 -0.00034125776
-0.2632857 -0.00034662502999999997
-0.2622857 -0.00035206797
-0.2612857 -0.00035758824
-0.2602857 -0.00036318754
-0.2592857 -0.00036886756
-0.2582857 -0.00037462989
-0.2572857 -0.0003804761
-0.2562857 -0.0003864076
-0.2552857 -0.00039242577
-0.2542857 -0.0003985318
-0.2532857 -0.00040472687
-0.2522857 -0.00041101197999999996
-0.2512857 -0.00041738808
-0.2502857 -0.000423856
-0.2492857 -0.00043041664
-0.2482857 -0.00043707078
-0.2472857 -0.00044381932
-0.2462857 -0.00045066317000000004
-0.2452857 -0.00045760335
-0.2442857 -0.00046464088
-0.2432857 -0.00047177705
-0.2422857 -0.00047901317000000006
-0.2412857 -0.00048635074999999996
-0.2402857 -0.00049379137
-0.2392857 -0.00050133676
-0.2382857 -0.0005089888399999999
-0.2372857 -0.00051674961
-0.2362857 -0.00052462105
-0.2352857 -0.00053260524
-0.2342857 -0.0005407042
-0.2332857 -0.00054892002
-0.2322857 -0.00055725468
-0.2312857 -0.00056571007
-0.2302857 -0.00057428801
-0.2292857 -0.00058299024
-0.2282857 -0.00059181839
-0.2272857 -0.00060077391
-0.2262857 -0.00060985822
-0.2252857 -0.00061907258
-0.2242857 -0.00062841823
-0.2232857 -0.0006378963900000001
-0.2222857 -0.0006475082
-0.2212857 -0.00065725485
-0.2202857 -0.0006671376
-0.2192857 -0.00067715778
-0.2182857 -0.00068731674
-0.2172857 -0.0006976159500000001
-0.2162857 -0.000708057
-0.2152857 -0.00071864156
-0.2142857 -0.00072937141
-0.2132857 -0.00074024838
-0.2122857 -0.00075127441
-0.2112857 -0.00076245146
-0.2102857 -0.00077378163
-0.2092857 -0.00078526691
-0.2082857 -0.0007969093500000001
-0.2072857 -0.00080871087
-0.2062857 -0.00082067345
-0.2052857 -0.00083279901
-0.2042857 -0.00084508929
-0.2032857 -0.0008575460899999999
-0.2022857 -0.0008701709699999999
-0.2012857 -0.0008829655599999999
-0.2002857 -0.00089593132
-0.1992857 -0.0009090696
-0.1982857 -0.0009223816999999999
-0.1972857 -0.0009358688700000001
-0.1962857 -0.0009495323
-0.1952857 -0.00096337317
-0.1942857 -0.0009773927599999999
-0.1932857 -0.00099159233
-0.1922857 -0.0010059732000000001
-0.1912857 -0.0010205367
-0.1902857 -0.0010352845
-0.1892857 -0.0010502183
-0.1882857 -0.0010653397
-0.1872857 -0.0010806507
-0.1862857 -0.0010961533
-0.1852857 -0.0011118498
-0.1842857 -0.0011277424
-0.1832857 -0.0011438336000000001
-0.1822857 -0.0011601258
-0.1812857 -0.0011766218
-0.1802857 -0.0011933241
-0.1792857 -0.0012102354
-0.1782857 -0.0012273584
-0.1772857 -0.0012446957000000001
-0.1762857 -0.00126225
-0.1752857 -0.0012800238
-0.1742857 -0.0012980196
-0.1732857 -0.0013162396999999999
-0.1722857 -0.0013346867
-0.1712857 -0.0013533627
-0.1702857 -0.00137227
-0.1692857 -0.0013914107
-0.1682857 -0.0014107869
-0.1672857 -0.0014304006999999999
-0.1662857 -0.0014502541
-0.1652857 -0.0014703491
-0.1642857 -0.0014906878
-0.1632857 -0.0015112726
-0.1622857 -0.0015321057
-0.1612857 -0.0015531896
-0.1602857 -0.0015745268999999998
-0.1592857 -0.0015961201000000002
-0.1582857 -0.0016179723
-0.1572857 -0.0016400864999999998
-0.1562857 -0.0016624661
-0.1552857 -0.0016851144999999999
-0.1542857 -0.0017080355999999999
-0.1532857 -0.0017312334
-0.1522857 -0.0017547118
-0.1512857 -0.0017784750999999999
-0.1502857 -0.0018025277
-0.1492857 -0.0018268742
-0.1482857 -0.0018515188999999998
-0.1472857 -0.0018764666
-0.1462857 -0.0019017215999999999
-0.1452857 -0.0019272882000000002
-0.1442857 -0.001953171
-0.1432857 -0.0019793739
-0.1422857 -0.0020059011
-0.1412857 -0.0020327563000000002
-0.1402857 -0.0020599433000000004
-0.1392857 -0.0020874651
-0.1382857 -0.0021153252
-0.1372857 -0.0021435262000000003
-0.1362857 -0.0021720714
-0.1352857 -0.0022009635
-0.1342857 -0.0022302052
-0.1332857 -0.0022597995
-0.1322857 -0.002289749
-0.1312857 -0.0023200566
-0.1302857 -0.0023507253
-0.1292857 -0.0023817583
-0.1282857 -0.0024131596
-0.1272857 -0.0024449326
-0.1262857 -0.0024770817999999997
-0.1252857 -0.0025096118
-0.1242857 -0.0025425279
-0.1232857 -0.0025758352
-0.1222857 -0.0026095395
-0.1212857 -0.0026436467999999998
-0.1202857 -0.0026781632
-0.1192857 -0.0027130953
-0.1182857 -0.0027484492999999997
-0.1172857 -0.0027842317999999997
-0.1162857 -0.0028204489
-0.1152857 -0.002857107
-0.1142857 -0.0028942119
-0.1132857 -0.0029317693
-0.1122857 -0.0029697843
-0.1112857 -0.0030082621
-0.1102857 -0.0030472071999999998
-0.1092857 -0.0030866242
-0.1082857 -0.0031265168
-0.1072857 -0.0031668897000000002
-0.1062857 -0.0032077462999999997
-0.1052857 -0.0032490909000000004
-0.1042857 -0.0032909276
-0.1032857 -0.003333261
-0.1022857 -0.0033760960000000003
-0.1012857 -0.0034194374
-0.1002857 -0.0034632906999999997
-9.9285714E-02 -0.0035076624
-9.8285712E-02 -0.0035525587
-9.7285718E-02 -0.0035979869
-9.6285716E-02 -0.0036439546000000002
-9.5285714E-02 -0.0036904694
-9.4285712E-02 -0.0037375397
-9.3285717E-02 -0.0037851736
-9.2285715E-02 -0.0038333797000000003
-9.1285713E-02 -0.0038821665
-9.0285711E-02 -0.0039315422
-8.9285716E-02 -0.003981515
-8.8285714E-02 -0.0040320927
-8.7285712E-02 -0.0040832834
-8.6285718E-02 -0.0041350941
-8.5285716E-02 -0.0041875315
-8.4285714E-02 -0.0042406024
-8.3285712E-02 -0.0042943127
-8.2285717E-02 -0.0043486689
-8.1285715E-02 -0.0044036762
-8.0285713E-02 -0.0044593398
-7.9285711E-02 -0.0045156656
-7.8285716E-02 -0.0045726585
-7.7285714E-02 -0.0046303241
-7.6285712E-02 -0.0046886678
-7.5285718E-02 -0.0047476959000000004
-7.4285716E-02 -0.0048074139999999994
-7.3285714E-02 -0.004867829200000001
-7.2285712E-02 -0.004928948
-7.1285717E-02 -0.004990777599999999
-7.0285715E-02 -0.0050533254
-6.9285713E-02 -0.0051165993
-6.8285711E-02 -0.005180607
-6.7285717E-02 -0.0052453564
-6.6285715E-02 -0.0053108561000000006
-6.5285712E-02 -0.0053771138000000005
-6.4285718E-02 -0.0054441382
-6.3285716E-02 -0.0055119373
-6.2285714E-02 -0.0055805198
-6.1285716E-02 -0.0056498935
-6.0285714E-02 -0.0057200668000000005
-5.9285715E-02 -0.0057910482
-5.8285713E-02 -0.0058628462
-5.7285715E-02 -0.0059354690000000005
-5.6285713E-02 -0.0060089259999999995
-5.5285715E-02 -0.0060832255
-5.4285713E-02 -0.0061583763
-5.3285714E-02 -0.0062343875
-5.2285716E-02 -0.0063112689999999996
-5.1285714E-02 -0.0063890286
-5.0285716E-02 -0.0064676751
-4.9285714E-02 -0.006547218799999999
-4.8285715E-02 -0.0066276676
-4.7285713E-02 -0.006709031000000001
-4.6285715E-02 -0.0067913183999999995
-4.5285713E-02 -0.0068745379
-4.4285715E-02 -0.0069586975
-4.3285713E-02 -0.0070438065
-4.2285714E-02 -0.0071298724
-4.1285716E-02 -0.0072169038000000005
-4.0285714E-02 -0.007304907899999999
-3.9285716E-02 -0.0073938942999999995
-3.8285714E-02 -0.0074838703
-3.7285715E-02 -0.0075748452
-3.6285713E-02 -0.0076668272
-3.5285715E-02 -0.0077598254999999994
-3.4285713E-02 -0.0078538498
-3.3285715E-02 -0.0079489088
-3.2285713E-02 -0.0080450125
-3.1285714E-02 -0.0081421713
-3.0285714E-02 -0.008240396
-2.9285714E-02 -0.0083396983
-2.8285714E-02 -0.0084400897
-2.7285714E-02 -0.008541582099999999
-2.6285714E-02 -0.0086441891
-2.5285713E-02 -0.0087479231
-2.4285715E-02 -0.0088527966
-2.3285715E-02 -0.0089588233
-2.2285715E-02 -0.0090660171
-2.1285715E-02 -0.0091743917
-2.0285714E-02 -0.0092839611
-1.9285714E-02 -0.009394739
-1.8285714E-02 -0.0095067393
-1.7285714E-02 -0.009619975000000001
-1.6285714E-02 -0.0097344593
-1.5285715E-02 -0.0098502052
-1.4285714E-02 -0.0099672267
-1.3285714E-02 -0.010085536999999999
-1.2285714E-02 -0.01020515
-1.1285714E-02 -0.01032608
-1.0285715E-02 -0.01044834
-9.2857145E-03 -0.010571945
-8.2857143E-03 -0.010696909000000001
-7.2857141E-03 -0.010823247
-6.2857145E-03 -0.010950972
-5.2857143E-03 -0.011080099
-4.2857141E-03 -0.011210643000000001
-3.2857142E-03 -0.011342617999999999
-2.2857143E-03 -0.011476039
-1.2857143E-03 -0.011610918999999999
-2.8571428E-04 -0.011747271
7.1428571E-04 -0.011885109
1.7142857E-03 -0.012024446
2.7142856E-03 -0.012165296
3.7142858E-03 -0.012307668999999999
4.7142855E-03 -0.012451582000000001
5.7142857E-03 -0.012597044
6.7142858E-03 -0.012744073
7.7142855E-03 -0.012892678
8.7142857E-03 -0.013042876
9.7142858E-03 -0.013194678
1.0714286E-02 -0.013348101000000001
1.1714286E-02 -0.013503155999999999
1.2714285E-02 -0.01365986
1.3714286E-02 -0.013818228
1.4714286E-02 -0.013978276
1.5714286E-02 -0.014140020000000001
1.6714286E-02 -0.014303480999999998
1.7714286E-02 -0.014468673999999999
1.8714286E-02 -0.014635618999999999
1.9714287E-02 -0.014804336
2.0714285E-02 -0.014974842
2.1714285E-02 -0.015147157999999999
2.2714285E-02 -0.015321306
2.3714285E-02 -0.015497304000000002
2.4714286E-02 -0.015675172999999997
2.5714286E-02 -0.015854934
2.6714286E-02 -0.016036608
2.7714286E-02 -0.016220212
2.8714286E-02 -0.016405767
2.9714286E-02 -0.01659329
3.0714286E-02 -0.016782801
3.1714287E-02 -0.016974317
3.2714285E-02 -0.017167857999999998
3.3714287E-02 -0.017363443
3.4714285E-02 -0.017561088
3.5714287E-02 -0.017760815
3.6714286E-02 -0.017962640000000002
3.7714284E-02 -0.018166579999999998
3.8714286E-02 -0.018372656
3.9714284E-02 -0.018580882
4.0714286E-02 -0.018791278
4.1714285E-02 -0.019003863
4.2714287E-02 -0.019218652
4.3714285E-02 -0.019435663
4.4714287E-02 -0.019654914
4.5714285E-02 -0.019876422
4.6714287E-02 -0.020100204
4.7714286E-02 -0.020326278
4.8714284E-02 -0.020554665
4.9714286E-02 -0.020785381
5.0714284E-02 -0.021018446
5.1714286E-02 -0.021253878
5.2714285E-02 -0.021491699
5.3714287E-02 -0.021731926
5.4714285E-02 -0.021974578999999998
5.5714287E-02 -0.02221968
5.6714285E-02 -0.022467251
5.7714287E-02 -0.022717311
5.8714285E-02 -0.022969882
5.9714288E-02 -0.023224989
6.0714286E-02 -0.023482653
6.1714284E-02 -0.023742896
6.2714286E-02 -0.024005744000000002
6.3714288E-02 -0.024271221
6.4714283E-02 -0.024539351999999997
6.5714285E-02 -0.024810163
6.6714287E-02 -0.025083681
6.7714289E-02 -0.025359931
6.8714283E-02 -0.025638944
6.9714285E-02 -0.025920750000000003
7.0714287E-02 -0.026205374000000003
7.1714282E-02 -0.026492847
7.2714284E-02 -0.026783196000000002
7.3714286E-02 -0.027076449
7.4714288E-02 -0.027372636
7.5714283E-02 -0.027671782
7.6714285E-02 -0.027973915
7.7714287E-02 -0.028279063000000004
7.8714289E-02 -0.028587255
7.9714283E-02 -0.028898517
8.0714285E-02 -0.029212877
8.1714287E-02 -0.029530361999999998
8.2714289E-02 -0.029850995999999998
8.3714284E-02 -0.030174808
8.4714286E-02 -0.030501824
8.5714288E-02 -0.030832071
8.6714283E-02 -0.031165572
8.7714285E-02 -0.031502355999999995
8.8714287E-02 -0.031842445999999996
8.9714289E-02 -0.032185865
9.0714283E-02 -0.03253264
9.1714285E-02 -0.032882797
9.2714287E-02 -0.033236356
9.3714289E-02 -0.033593346999999996
9.4714284E-02 -0.033953795
9.5714286E-02 -0.034317726
9.6714288E-02 -0.034685168
9.7714283E-02 -0.035056149
9.8714285E-02 -0.035430695
9.9714287E-02 -0.035808838
0.1007143 -0.036190607
0.1017143 -0.036576032
0.1027143 -0.036965148
0.1037143 -0.037357984999999996
0.1047143 -0.03775458
0.1057143 -0.038154965
0.1067143 -0.038559173
0.1077143 -0.038967241
0.1087143 -0.039379203
0.1097143 -0.039795093000000004
0.1107143 -0.040214951
0.1117143 -0.040638814
0.1127143 -0.041066721
0.1137143 -0.041498712
0.1147143 -0.041934827
0.1157143 -0.042375101
0.1167143 -0.042819575
0.1177143 -0.043268289
0.1187143 -0.043721279
0.1197143 -0.044178584
0.1207143 -0.044640238
0.1217143 -0.045106281
0.1227143 -0.045576744
0.1237143 -0.04605166
0.1247143 -0.046531064000000004
0.1257143 -0.047014991
0.1267143 -0.047503473
0.1277143 -0.047996538
0.1287143 -0.048494222999999996
0.1297143 -0.048996561
0.1307143 -0.049503584
0.1317143 -0.050015323
0.1327143 -0.050531817
0.1337143 -0.05105309500000001
0.1347143 -0.051579199
0.1357143 -0.052110158000000004
0.1367143 -0.052646012000000006
0.1377143 -0.053186802000000005
0.1387143 -0.053732569
0.1397143 -0.054283353
0.1407143 -0.05483919499999999
0.1417143 -0.055400142
0.1427143 -0.055966234999999996
0.1437143 -0.056537519999999994
0.1447143 -0.057114044
0.1457143 -0.057695853
0.1467143 -0.058282999
0.1477143 -0.05887553
0.1487143 -0.059473497
0.1497143 -0.06007694799999999
0.1507143 -0.060685928
0.1517143 -0.06130049
0.1527143 -0.061920681
0.1537143 -0.06254654700000001
0.1547143 -0.063178135
0.1557143 -0.063815492
0.1567143 -0.064458657
0.1577143 -0.065107679
0.1587143 -0.065762602
0.1597143 -0.066423474
0.1607143 -0.067090336
0.1617143 -0.067763234
0.1627143 -0.068442209
0.1637143 -0.069127308
0.1647143 -0.06981857
0.1657143 -0.070516043
0.1667143 -0.071219774
0.1677143 -0.071929808
0.1687143 -0.072646193
0.1697143 -0.07336896999999999
0.1707143 -0.07409818400000001
0.1717143 -0.074833876
0.1727143 -0.075576088
0.1737143 -0.07632485900000001
0.1747143 -0.077080238
0.1757143 -0.07784226300000001
0.1767143 -0.07861098300000001
0.1777143 -0.07938643699999999
0.1787143 -0.080168666
0.1797143 -0.080957718
0.1807143 -0.081753638
0.1817143 -0.082556478
0.1827143 -0.083366287
0.1837143 -0.084183121
0.1847143 -0.085007027
0.1857143 -0.085838058
0.1867143 -0.086676265
0.1877143 -0.08752170299999999
0.1887143 -0.08837442100000001
0.1897143 -0.08923447500000001
0.1907143 -0.09010192
0.1917143 -0.09097680999999999
0.1927143 -0.091859204
0.1937143 -0.092749158
0.1947143 -0.093646732
0.1957143 -0.094551989
0.1967143 -0.09546499400000001
0.1977143 -0.096385804
0.1987143 -0.097314472
0.1997143 -0.098251062
0.2007143 -0.099195633
0.2017143 -0.10014824000000001
0.2027143 -0.10110893
0.2037143 -0.10207777000000001
0.2047143 -0.10305484
0.2057143 -0.10404016
0.2067143 -0.10503380000000001
0.2077143 -0.10603581
0.2087143 -0.10704625000000001
0.2097143 -0.10806517
0.2107143 -0.10909262
0.2117143 -0.11012865999999999
0.2127143 -0.11117334999999999
0.2137143 -0.11222675000000001
0.2147143 -0.1132889
0.2157143 -0.11435985
0.2167143 -0.11543965
0.2177143 -0.11652835
0.2187143 -0.11762602
0.2197143 -0.11873271
0.2207143 -0.11984848
0.2217143 -0.12097339
0.2227143 -0.12210750000000001
0.2237143 -0.12325087
0.2247143 -0.12440355
0.2257143 -0.12556562
0.2267143 -0.12673715
0.2277143 -0.12791817
0.2287143 -0.12910877
0.2297143 -0.13030901
0.2307143 -0.13151898
0.2317143 -0.13273872
0.2327143 -0.13396831
0.2337143 -0.13520783
0.2347143 -0.13645733999999998
0.2357143 -0.13771692
0.2367143 -0.13898663
0.2377143 -0.14026657
0.2387143 -0.14155680999999998
0.2397143 -0.1428574
0.2407143 -0.14416843000000001
0.2417143 -0.14548998
0.2427143 -0.14682211
0.2437143 -0.14816489
0.2447143 -0.14951839
0.2457143 -0.15088269
0.2467143 -0.15225784
0.2477143 -0.15364394
0.2487143 -0.15504105
0.2497143 -0.15644924999999998
0.2507143 -0.15786859
0.2517143 -0.15929918
0.2527143 -0.16074105
0.2537143 -0.16219427
0.2547143 -0.16365893
0.2557143 -0.16513508000000002
0.2567143 -0.16662279
0.2577143 -0.16812215
0.2587143 -0.16963321
0.2597143 -0.17115605
0.2607143 -0.17269073000000001
0.2617143 -0.17423731
0.2627143 -0.17579586
0.2637143 -0.17736644000000001
0.2647143 -0.17894912
0.2657143 -0.18054396
0.2667143 -0.18215105
0.2677143 -0.18377044
0.2687143 -0.18540220999999998
0.2697143 -0.18704642999999999
0.2707143 -0.18870317
0.2717143 -0.1903725
0.2727143 -0.19205448
0.2737143 -0.19374919000000002
0.2747143 -0.19545669
0.2757143 -0.19717708
0.2767143 -0.19891043
0.2777143 -0.20065679999999997
0.2787143 -0.2024163
0.2797143 -0.20418898000000002
0.2807143 -0.20597495999999998
0.2817143 -0.20777429
0.2827143 -0.20958709
0.2837143 -0.21141341000000002
0.2847143 -0.21325338000000002
0.2857143 -0.21510706
0.2867143 -0.21697455
0.2877143 -0.21885594000000003
0.2887143 -0.22075132
0.2897143 -0.22266076
0.2907143 -0.22458434000000002
0.2917143 -0.22652212
0.2927143 -0.22847420000000002
0.2937143 -0.23044063999999997
0.2947143 -0.23242151000000003
0.2957143 -0.23441692000000003
0.2967143 -0.23642695000000002
0.2977143 -0.23845165999999998
0.2987143 -0.24049114000000002
0.2997143 -0.24254547999999998
0.3007143 -0.24461471
0.3017143 -0.24669897
0.3027143 -0.24879829
0.3037143 -0.25091274
0.3047143 -0.25304242
0.3057143 -0.25518739
0.3067143 -0.25734773
0.3077143 -0.25952348999999997
0.3087143 -0.26171473
0.3097143 -0.26392154
0.3107143 -0.26614398
0.3117143 -0.26838214
0.3127143 -0.2706361
0.3137143 -0.27290594
0.3147143 -0.27519178
0.3157143 -0.27749367999999996
0.3167143 -0.27981172000000004
0.3177143 -0.28214599
0.3187143 -0.28449658
0.3197143 -0.28686355999999996
0.3207143 -0.28924701999999997
0.3217143 -0.29164704
0.3227143 -0.29406371
0.3237143 -0.29649708999999996
0.3247143 -0.29894728
0.3257143 -0.30141436
0.3267143 -0.3038984
0.3277143 -0.30639952
0.3287143 -0.30891779
0.3297143 -0.31145331
0.3307143 -0.31400618999999996
0.3317143 -0.31657652000000003
0.3327143 -0.31916439
0.3337143 -0.3217699
0.3347143 -0.32439313
0.3357143 -0.32703415
0.3367143 -0.32969306000000004
0.3377143 -0.33236993
0.3387143 -0.33506486
0.3397143 -0.33777792
0.3407143 -0.34050918
0.3417143 -0.34325875
0.3427143 -0.34602671
0.3437143 -0.34881312999999997
0.3447143 -0.35161813999999997
0.3457143 -0.35444177
0.3467143 -0.35728412
0.3477143 -0.36014528
0.3487143 -0.36302533
0.3497143 -0.36592435
0.3507143 -0.36884244
0.3517143 -0.37177963999999997
0.3527143 -0.37473605
0.3537143 -0.37771175
0.3547143 -0.38070681
0.3557143 -0.38372129
0.3567143 -0.38675526
0.3577143 -0.38980881
0.3587143 -0.39288201
0.3597143 -0.39597494000000005
0.3607143 -0.39908770000000005
0.3617143 -0.40222039
0.3627143 -0.4053731
0.3637143 -0.40854593
0.3647143 -0.41173892
0.3657143 -0.41495222000000004
0.3667143 -0.41818586
0.3677143 -0.42143995
0.3687143 -0.42471456999999996
0.3697143 -0.42800978
0.3707143 -0.43132571
0.3717143 -0.43466245000000003
0.3727143 -0.4380201
0.3737143 -0.44139875
0.3747143 -0.4447985
0.3757143 -0.44821943
0.3767143 -0.45166164999999997
0.3777143 -0.45512524
0.3787143 -0.45861029
0.3797143 -0.46211691
0.3807143 -0.46564522
0.3817143 -0.46919528000000005
0.3827143 -0.47276719
0.3837143 -0.47636097
0.3847143 -0.47997674
0.3857143 -0.48361458
0.3867143 -0.48727457999999996
0.3877143 -0.49095679999999997
0.3887143 -0.49466132
0.3897143 -0.4983882
0.3907143 -0.50213747
0.3917143 -0.50590928
0.3927143 -0.50970362
0.3937143 -0.5135206
0.3947143 -0.5173602599999999
0.3957143 -0.5212227300000001
0.3967143 -0.52510803
0.3977143 -0.52901627
0.3987143 -0.53294753
0.3997143 -0.53690188
0.4007143 -0.54087932
0.4017143 -0.54487996
0.4027143 -0.54890383
0.4037143 -0.55295103
0.4047143 -0.55702161
0.4057143 -0.5611156100000001
0.4067143 -0.56523313
0.4077143 -0.56937425
0.4087143 -0.57353904
0.4097143 -0.57772752
0.4107143 -0.5819398
0.4117143 -0.58617597
0.4127143 -0.59043607
0.4137143 -0.5947202
0.4147143 -0.59902845
0.4157143 -0.60336092
0.4167143 -0.6077176400000001
0.4177143 -0.61209877
0.4187143 -0.61650435
0.4197143 -0.62093441
0.4207143 -0.62538902
0.4217143 -0.62986822
0.4227143 -0.6343720899999999
0.4237143 -0.63890074
0.4247143 -0.64345426
0.4257143 -0.64803269
0.4267143 -0.6526361199999999
0.4277143 -0.65726466
0.4287143 -0.66191838
0.4297143 -0.6665973900000001
0.4307143 -0.67130174
0.4317143 -0.6760315
0.4327143 -0.68078674
0.4337143 -0.68556755
0.4347143 -0.6903739600000001
0.4357143 -0.69520604
0.4367143 -0.70006382
0.4377143 -0.7049473500000001
0.4387143 -0.70985663
0.4397143 -0.71479175
0.4407143 -0.71975277
0.4417143 -0.72473972
0.4427143 -0.7297527
0.4437143 -0.73479176
0.4447143 -0.7398569500000001
0.4457143 -0.7449483
0.4467143 -0.75006587
0.4477143 -0.75520966
0.4487143 -0.76037976
0.4497143 -0.76557617
0.4507143 -0.77079888
0.4517143 -0.7760480000000001
0.4527143 -0.7813234800000001
0.4537143 -0.78662541
0.4547143 -0.7919537799999999
0.4557143 -0.7973087
0.4567143 -0.80269016
0.4577143 -0.80809817
0.4587143 -0.81353271
0.4597143 -0.8189939900000001
0.4607143 -0.82448199
0.4617143 -0.8299969100000001
0.4627143 -0.83553875
0.4637143 -0.8411075
0.4647143 -0.8467032600000001
0.4657143 -0.85232612
0.4667143 -0.8579759899999999
0.4677143 -0.86365296
0.4687143 -0.86935712
0.4697143 -0.8750884800000001
0.4707143 -0.88084703
0.4717143 -0.88663287
0.4727143 -0.8924461
0.4737143 -0.89828679
0.4747143 -0.9041549600000001
0.4757143 -0.9100506100000001
0.4767143 -0.9159738199999999
0.4777143 -0.92192469
0.4787143 -0.92790313
0.4797143 -0.93390923
0.4807143 -0.93994299
0.4817143 -0.94600441
0.4827143 -0.95209349
0.4837143 -0.95821023
0.4847143 -0.96435463
0.4857143 -0.97052669
0.4867143 -0.97672641
0.4877143 -0.98295389
0.4887143 -0.98920902
0.4897143 -0.995492
0.4907143 -1.0018027
0.4917143 -1.0081412
0.4927143 -1.0145076
0.4937143 -1.0209017
0.4947143 -1.0273235
0.4957143 -1.0337731
0.4967143 -1.0402503
0.4977143 -1.0467554000000001
0.4987143 -1.053288
0.4997143 -1.0598483
0.5007143 -1.0664363
0.5017143 -1.0730521
0.5027143 -1.0796955000000001
0.5037143 -1.0863665999999998
0.5047143 -1.0930656
0.5057143 -1.0997922
0.5067143 -1.1065466
0.5077143 -1.1133289
0.5087143 -1.1201389000000002
0.5097143 -1.1269767
0.5107143 -1.1338422000000001
0.5117143 -1.1407354
0.5127143 -1.1476562
0.5137143 -1.1546047
0.5147143 -1.1615808
0.5157143 -1.1685845000000001
0.5167143 -1.1756157
0.5177143 -1.1826745
0.5187143 -1.1897611000000001
0.5197143 -1.1968751
0.5207143 -1.2040169
0.5217143 -1.2111863
0.5227143 -1.2183833
0.5237143 -1.2256078
0.5247143 -1.2328599
0.5257143 -1.2401394
0.5267143 -1.2474463
0.5277143 -1.2547807
0.5287143 -1.2621422
0.5297143 -1.269531
0.5307143 -1.2769466999999999
0.5317143 -1.2843896000000001
0.5327143 -1.2918594
0.5337143 -1.2993562
0.5347143 -1.3068799
0.5357143 -1.3144306
0.5367143 -1.3220082
0.5377143 -1.3296126
0.5387143 -1.3372439
0.5397143 -1.3449018
0.5407143 -1.3525863
0.5417143 -1.3602973
0.5427143 -1.3680347000000002
0.5437143 -1.3757983999999999
0.5447143 -1.3835883
0.5457143 -1.3914042
0.5467143 -1.3992461
0.5477143 -1.407114
0.5487143 -1.4150077
0.5497143 -1.4229271
0.5507143 -1.4308722
0.5517143 -1.4388431
0.5527143 -1.4468396
0.5537143 -1.4548618
0.5547143 -1.4629096
0.5557143 -1.4709828
0.5567143 -1.4790815000000002
0.5577143 -1.4872055
0.5587143 -1.4953543999999999
0.5597143 -1.5035284
0.5607143 -1.5117272
0.5617143 -1.5199508000000002
0.5627143 -1.528199
0.5637143 -1.5364719
0.5647143 -1.5447691
0.5657143 -1.5530907999999999
0.5667143 -1.5614366
0.5677143 -1.5698066
0.5687143 -1.5782008
0.5697143 -1.5866189999999998
0.5707143 -1.5950612999999998
0.5717143 -1.6035274
0.5727143 -1.6120170999999999
0.5737143 -1.6205303
0.5747143 -1.6290668000000001
0.5757143 -1.6376266
0.5767143 -1.6462093
0.5777143 -1.6548149
0.5787143 -1.6634433
0.5797143 -1.6720941
0.5807143 -1.6807672999999999
0.5817143 -1.6894629
0.5827143 -1.6981807000000002
0.5837143 -1.7069204
0.5847143 -1.7156821
0.5857143 -1.7244656
0.5867143 -1.7332706999999998
0.5877143 -1.7420972
0.5887143 -1.7509450999999998
0.5897143 -1.7598141
0.5907143 -1.7687039000000002
0.5917143 -1.7776145
0.5927143 -1.7865455
0.5937143 -1.7954968000000002
0.5947143 -1.804468
0.5957143 -1.8134592
0.5967143 -1.8224699
0.5977143 -1.8315002
0.5987143 -1.8405498999999998
0.5997143 -1.8496187000000002
0.6007143 -1.8587068000000002
0.6017143 -1.8678138
0.6027143 -1.8769396
0.6037143 -1.8860841
0.6047143 -1.895247
0.6057143 -1.9044282
0.6067143 -1.9136274000000002
0.6077143 -1.9228444
0.6087143 -1.9320787999999998
0.6097143 -1.9413304
0.6107143 -1.9505989000000001
0.6117143 -1.9598842
0.6127143 -1.9691859999999999
0.6137143 -1.9785042999999998
0.6147143 -1.9878387000000002
0.6157143 -1.9971892000000002
0.6167143 -2.0065554999999997
0.6177143 -2.0159377
0.6187143 -2.0253353
0.6197143 -2.0347482
0.6207143 -2.0441761
0.6217143 -2.0536188
0.6227143 -2.0630758
0.6237143 -2.0725468
0.6247143 -2.0820315999999996
0.6257143 -2.09153
0.6267143 -2.1010414
0.6277143 -2.1105656
0.6287143 -2.1201026
0.6297143 -2.1296518
0.6307143 -2.1392131
0.6317143 -2.1487862
0.6327143 -2.1583708
0.6337143 -2.1679668
0.6347143 -2.1775737
0.6357143 -2.1871913
0.6367143 -2.1968195
0.6377143 -2.2064578
0.6387143 -2.2161057
0.6397143 -2.2257632
0.6407143 -2.2354297
0.6417143 -2.2451051
0.6427143 -2.2547888
0.6437143 -2.2644807
0.6447143 -2.2741804
0.6457143 -2.2838876
0.6467143 -2.2936018
0.6477143 -2.303323
0.6487143 -2.3130508
0.6497143 -2.322785
0.6507143 -2.3325253
0.6517143 -2.3422714
0.6527143 -2.3520231
0.6537143 -2.36178
0.6547143 -2.3715416
0.6557143 -2.3813076
0.6567143 -2.3910778
0.6577143 -2.4008516
0.6587143 -2.4106288
0.6597143 -2.4204090000000003
0.6607143 -2.430192
0.6617143 -2.4399772
0.6627143 -2.4497644999999997
0.6637143 -2.4595533
0.6647143 -2.4693433000000002
0.6657143 -2.4791341
0.6667143 -2.4889254999999997
0.6677143 -2.4987169
0.6687143 -2.508508
0.6697143 -2.5182987
0.6707143 -2.5280882
0.6717143 -2.5378764
0.6727143 -2.5476627
0.6737143 -2.5574468
0.6747143 -2.5672281000000003
0.6757143 -2.5770063
0.6767143 -2.5867809
0.6777143 -2.5965514
0.6787143 -2.6063174
0.6797143 -2.6160784
0.6807143 -2.6258342
0.6817143 -2.6355842000000003
0.6827143 -2.6453279
0.6837143 -2.6550651000000003
0.6847143 -2.6647952999999998
0.6857143 -2.6745182
0.6867143 -2.6842332
0.6877143 -2.6939398
0.6887143 -2.7036378
0.6897143 -2.7133267
0.6907143 -2.7230062
0.6917143 -2.7326755
0.6927143 -2.7423343
0.6937143 -2.7519818000000003
0.6947143 -2.761618
0.6957143 -2.7712423
0.6967143 -2.7808541
0.6977143 -2.7904531
0.6987143 -2.8000385999999997
0.6997143 -2.8096106
0.7007143 -2.8191684
0.7017143 -2.8287116
0.7027143 -2.8382397999999998
0.7037143 -2.8477525
0.7047143 -2.857249
0.7057143 -2.8667290000000003
0.7067143 -2.876192
0.7077143 -2.8856372
0.7087143 -2.8950643
0.7097143 -2.9044725000000002
0.7107143 -2.9138613
0.7117143 -2.9232303
0.7127143 -2.9325787
0.7137143 -2.9419061
0.7147143 -2.951212
0.7157143 -2.960496
0.7167143 -2.9697576999999997
0.7177143 -2.9789963999999998
0.7187143 -2.9882116
0.7197143 -2.9974028
0.7207143 -3.0065695
0.7217143 -3.015711
0.7227143 -3.0248268
0.7237143 -3.0339161
0.7247143 -3.0429782
0.7257143 -3.0520128
0.7267143 -3.0610190999999998
0.7277143 -3.0699966
0.7287143 -3.0789448
0.7297143 -3.0878631
0.7307143 -3.0967511
0.7317143 -3.1056082
0.7327143 -3.1144338
0.7337143 -3.1232273
0.7347143 -3.1319883
0.7357143 -3.1407163000000002
0.7367143 -3.1494107000000002
0.7377143 -3.1580705
0.7387143 -3.1666952999999998
0.7397143 -3.1752847
0.7407143 -3.1838376000000004
0.7417143 -3.1923536
0.7427143 -3.200832
0.7437143 -3.209272
0.7447143 -3.2176733
0.7457143 -3.2260351
0.7467143 -3.234357
0.7477143 -3.2426387
0.7487143 -3.2508794
0.7497143 -3.2590788
0.7507143 -3.2672361
0.7517143 -3.2753505
0.7527143 -3.2834213
0.7537143 -3.2914482
0.7547143 -3.2994299999999996
0.7557143 -3.3073659999999996
0.7567143 -3.3152558
0.7577143 -3.3230983
0.7587143 -3.3308931
0.7597143 -3.3386394
0.7607143 -3.3463366000000003
0.7617143 -3.3539843
0.7627143 -3.3615816
0.7637143 -3.369128
0.7647143 -3.3766229
0.7657143 -3.3840655999999996
0.7667143 -3.3914558999999995
0.7677143 -3.3987924000000005
0.7687143 -3.406075
0.7697143 -3.4133028000000003
0.7707143 -3.4204748
0.7717143 -3.4275900999999998
0.7727143 -3.4346479999999997
0.7737143 -3.4416478
0.7747143 -3.4485888
0.7757143 -3.4554704999999997
0.7767143 -3.4622919000000003
0.7777143 -3.4690525
0.7787143 -3.4757521
0.7797143 -3.4823895
0.7807143 -3.4889646000000005
0.7817143 -3.4954764
0.7827143 -3.5019245
0.7837143 -3.5083078
0.7847143 -3.5146259
0.7857143 -3.520878
0.7867143 -3.5270635
0.7877143 -3.5331811999999996
0.7887143 -3.5392303
0.7897143 -3.5452104999999996
0.7907143 -3.5511207000000002
0.7917143 -3.5569601
0.7927143 -3.5627276
0.7937143 -3.5684232000000002
0.7947143 -3.5740457
0.7957143 -3.5795946
0.7967143 -3.5850693000000002
0.7977143 -3.5904691000000004
0.7987143 -3.5957931999999997
0.7997143 -3.6010413999999997
0.8007143 -3.6062125
0.8017143 -3.6113054
0.8027143 -3.6163196
0.8037143 -3.6212541000000003
0.8047143 -3.6261082
0.8057143 -3.6308809999999996
0.8067143 -3.6355714999999997
0.8077143 -3.6401790000000003
0.8087143 -3.6447026
0.8097143 -3.6491419999999994
0.8107143 -3.6534961
0.8117143 -3.6577645999999997
0.8127143 -3.6619466000000003
0.8137143 -3.6660414
0.8147143 -3.6700486999999997
0.8157143 -3.6739673
0.8167143 -3.6777966
0.8177143 -3.6815353
0.8187143 -3.6851826999999995
0.8197143 -3.6887380999999997
0.8207143 -3.6922007999999997
0.8217143 -3.6955696000000002
0.8227143 -3.6988437
0.8237143 -3.7020224999999995
0.8247143 -3.7051052
0.8257143 -3.708091
0.8267143 -3.7109792
0.8277143 -3.7137691
0.8287143 -3.7164599
0.8297143 -3.7190512
0.8307143 -3.7215419
0.8317143 -3.7239317
0.8327143 -3.7262193999999997
0.8337143 -3.7284039
0.8347143 -3.7304848
0.8357143 -3.7324611
0.8367143 -3.7343316
0.8377143 -3.7360959
0.8387143 -3.7377529
0.8397143 -3.7393019
0.8407143 -3.7407421000000003
0.8417143 -3.7420724
0.8427143 -3.7432924
0.8437143 -3.7444013999999997
0.8447143 -3.7453987
0.8457143 -3.7462831000000003
0.8467143 -3.7470542000000004
0.8477143 -3.7477112999999997
0.8487143 -3.7482537000000002
0.8497143 -3.7486802999999997
0.8507143 -3.7489901999999997
0.8517143 -3.7491824
0.8527143 -3.7492566
0.8537143 -3.7492111
0.8547143 -3.7490454
0.8557143 -3.7487584999999997
0.8567143 -3.7483497999999997
0.8577143 -3.7478185999999996
0.8587143 -3.7471637
0.8597143 -3.7463848
0.8607143 -3.7454806
0.8617143 -3.744451
0.8627143 -3.7432946
0.8637143 -3.7420112999999997
0.8647143 -3.7405998000000005
0.8657143 -3.7390597
0.8667143 -3.7373897000000005
0.8677143 -3.7355892
0.8687143 -3.7336569
0.8697143 -3.7315924000000003
0.8707143 -3.7293945
0.8717143 -3.7270624000000003
0.8727143 -3.7245954999999995
0.8737143 -3.721993
0.8747143 -3.7192542000000004
0.8757143 -3.7163782999999997
0.8767143 -3.7133645
0.8777143 -3.7102122
0.8787143 -3.7069205000000003
0.8797143 -3.7034884
0.8807143 -3.6999155
0.8817143 -3.6962006
0.8827143 -3.6923431
0.8837143 -3.6883418
0.8847143 -3.6841959
0.8857143 -3.6799047000000003
0.8867143 -3.6754675
0.8877143 -3.6708836000000002
0.8887143 -3.6661524
0.8897143 -3.6612730000000004
0.8907143 -3.6562447
0.8917143 -3.6510664999999998
0.8927143 -3.6457375
0.8937143 -3.6402572
0.8947143 -3.6346246
0.8957143 -3.6288392000000003
0.8967143 -3.6228998999999997
0.8977143 -3.6168061000000002
0.8987143 -3.6105566
0.8997143 -3.6041509
0.9007143 -3.5975885
0.9017143 -3.5908688
0.9027143 -3.5839907999999996
0.9037143 -3.5769537
0.9047143 -3.5697568
0.9057143 -3.5623994
0.9067143 -3.5548806
0.9077143 -3.5471997999999996
0.9087143 -3.5393562000000003
0.9097143 -3.5313491000000004
0.9107143 -3.5231773
0.9117143 -3.5148401000000002
0.9127143 -3.5063371
0.9137143 -3.4976672
0.9147143 -3.4888294
0.9157143 -3.4798231
0.9167143 -3.4706480999999996
0.9177143 -3.4613032
0.9187143 -3.4517881
0.9197143 -3.4421019
0.9207143 -3.4322441
0.9217143 -3.4222137
0.9227143 -3.4120104999999996
0.9237143 -3.4016334
0.9247143 -3.3910818000000003
0.9257143 -3.3803552
0.9267143 -3.3694523999999997
0.9277143 -3.358373
0.9287143 -3.3471159999999998
0.9297143 -3.3356803999999998
0.9307143 -3.3240657
0.9317143 -3.3122714999999996
0.9327143 -3.3002969
0.9337143 -3.2881413
0.9347143 -3.2758038000000003
0.9357143 -3.2632843
0.9367143 -3.2505821
0.9377143 -3.2376967
0.9387143 -3.2246273
0.9397143 -3.2113731
0.9407143 -3.1979333999999997
0.9417143 -3.1843074
0.9427143 -3.1704944
0.9437143 -3.1564936
0.9447143 -3.1423042999999997
0.9457143 -3.1279258
0.9467143 -3.1133577
0.9477143 -3.0985991
0.9487143 -3.0836495
0.9497143 -3.0685081999999997
0.9507143 -3.0531749
0.9517143 -3.037649
0.9527143 -3.0219300000000002
0.9537143 -3.0060173999999997
0.9547143 -2.9899107000000003
0.9557143 -2.9736092
0.9567143 -2.9571123
0.9577143 -2.9404193
0.9587143 -2.9235296
0.9597143 -2.9064426
0.9607143 -2.8891575
0.9617143 -2.8716737
0.9627143 -2.8539909
0.9637143 -2.8361084
0.9647143 -2.8180255
0.9657143 -2.7997417
0.9667143 -2.7812567
0.9677143 -2.7625699
0.9687143 -2.743681
0.9697143 -2.7245894
0.9707143 -2.7052948
0.9717143 -2.6857968
0.9727143 -2.6660949
0.9737143 -2.6461884
0.9747143 -2.6260771
0.9757143 -2.6057599000000002
0.9767143 -2.5852364
0.9777143 -2.564506
0.9787143 -2.5435684
0.9797143 -2.5224229
0.9807143 -2.5010692
0.9817143 -2.4795068
0.9827143 -2.4577353
0.9837143 -2.4357544
0.9847143 -2.4135636
0.9857143 -2.3911627
0.9867143 -2.3685513
0.9877143 -2.3457289
0.9887143 -2.3226952
0.9897143 -2.2994497999999997
0.9907143 -2.2759921999999997
0.9917143 -2.2523220999999998
0.9927143 -2.2284389
0.9937143 -2.2043418
0.9947143 -2.1800308
0.9957143 -2.1555051
0.9967143 -2.1307647
0.9977143 -2.1058092
0.9987143 -2.0806383
0.9997143 -2.0552520000000003
1.000714 -2.0296497000000002
1.001714 -2.0038316
1.002714 -1.9777974
1.003714 -1.9515468
1.004714 -1.9250793
1.005714 -1.8983949
1.006714 -1.8714931000000001
1.007714 -1.8443737000000002
1.008714 -1.8170364
1.009714 -1.7894805999999999
1.010714 -1.7617061999999999
1.011714 -1.7337124999999998
1.012714 -1.7054996
1.013714 -1.677067
1.014714 -1.6484147
1.015714 -1.6195424
1.016714 -1.5904503
1.017714 -1.5611382
1.018714 -1.5316061
1.019714 -1.5018538
1.020714 -1.4718811
1.021714 -1.4416878
1.022714 -1.4112737
1.023714 -1.3806384999999999
1.024714 -1.349782
1.025714 -1.3187042
1.026714 -1.2874046
1.027714 -1.2558835000000002
1.028714 -1.2241404
1.029714 -1.1921753
1.030714 -1.1599882000000001
1.031714 -1.127579
1.032714 -1.0949478000000001
1.033714 -1.0620949
1.034714 -1.0290203
1.035714 -0.9957239999999999
1.036714 -0.96220607
1.037714 -0.9284664899999999
1.038714 -0.8945050600000001
1.039714 -0.8603217999999999
1.040714 -0.82591642
1.041714 -0.7912888200000001
1.042714 -0.75643891
1.043714 -0.7213667
1.044714 -0.68607228
1.045714 -0.65055573
1.046714 -0.61481716
1.047714 -0.5788567
1.048714 -0.54267449
1.049714 -0.5062706800000001
1.050714 -0.46964544
1.051714 -0.43279896
1.052714 -0.39573144
1.053714 -0.35844303
1.054714 -0.32093388
1.055714 -0.283204
1.056714 -0.24525339000000002
1.057714 -0.20708209
1.058714 -0.16869012
1.059714 -0.13007758
1.060714 -0.091244653
1.061714 -0.052191602000000004
1.062714 -0.012918784
1.063714 0.02657343
1.064714 0.066284626
1.065714 0.10621438
1.066714 0.14636232999999998
1.067714 0.18672812
1.068714 0.22731146
1.069714 0.26811208
1.070714 0.30912973
1.071714 0.35036417999999997
1.072714 0.39181523
1.073714 0.4334826
1.074714 0.47536613
1.075714 0.51746555
1.076714 0.55978051
1.077714 0.60231071
1.078714 0.64505571
1.079714 0.68801497
1.080714 0.73118792
1.081714 0.77457391
1.082714 0.81817228
1.083714 0.86198254
1.084714 0.9060041
1.085714 0.9502366199999999
1.086714 0.9946797
1.087714 1.0393331000000001
1.088714 1.0841965
1.089714 1.1292694
1.090714 1.1745515
1.091714 1.2200423999999999
1.092714 1.2657414
1.093714 1.3116482
1.094714 1.3577620000000001
1.095714 1.4040823
1.096714 1.4506084000000001
1.097714 1.4973396
1.098714 1.5442752
1.099714 1.5914144000000001
1.100714 1.6387563
1.101714 1.6863005
1.102714 1.7340463000000002
1.103714 1.7819930000000002
1.104714 1.8301403
1.105714 1.8784879
1.106714 1.9270349
1.107714 1.9757809000000002
1.108714 2.0247251
1.109714 2.0738669
1.110714 2.1232052
1.111714 2.1727392
1.112714 2.2224681
1.113714 2.2723909
1.114714 2.3225069
1.115714 2.3728149
1.116714 2.423314
1.117714 2.4740035000000002
1.118714 2.5248822
1.119714 2.5759494000000003
1.120714 2.6272045
1.121714 2.6786467000000003
1.122714 2.7302752999999997
1.123714 2.7820896
1.124714 2.8340889000000002
1.125714 2.8862722
1.126714 2.9386386
1.127714 2.991187
1.128714 3.0439163000000002
1.129714 3.0968254
1.130714 3.1499132999999997
1.131714 3.2031788999999997
1.132714 3.2566208
1.133714 3.3102382
1.134714 3.3640299
1.135714 3.4179948
1.136714 3.4721319
1.137714 3.5264406
1.138714 3.5809197
1.139714 3.6355682
1.140714 3.6903854
1.141714 3.7453703999999997
1.142714 3.8005214
1.143714 3.8558378999999996
1.144714 3.9113183000000005
1.145714 3.9669613999999997
1.146714 4.0227659
1.147714 4.0787306
1.148714 4.1348538999999995
1.149714 4.1911349
1.150714 4.2475723
1.151714 4.3041646
1.152714 4.3609109
1.153714 4.4178095
1.154714 4.4748597
1.155714 4.53206
1.156714 4.5894098
1.157714 4.6469074
1.158714 4.7045521
1.159714 4.7623422
1.160714 4.8202764
1.161714 4.878353
1.162714 4.9365707
1.163714 4.9949277
1.164714 5.0534229999999996
1.165714 5.1120553
1.166714 5.1708229
1.167714 5.2297246
1.168714 5.2887585
1.169714 5.3479236
1.170714 5.4072183
1.171714 5.466641500000001
1.172714 5.5261914
1.173714 5.5858672
1.174714 5.645667
1.175714 5.7055898
1.176714 5.765634
1.177714 5.825797499999999
1.178714 5.8860790000000005
1.179714 5.9464764
1.180714 6.0069881
1.181714 6.0676128
1.182714 6.1283484
1.183714 6.1891939
1.184714 6.2501475
1.185714 6.311208
1.186714 6.3723736
1.187714 6.4336427
1.188714 6.495013800000001
1.189714 6.5564856
1.190714 6.6180557
1.191714 6.6797227
1.192714 6.741485
1.193714 6.8033412
1.194714 6.8652898
1.195714 6.9273286
1.196714 6.9894552
1.197714 7.0516676
1.198714 7.1139641000000005
1.199714 7.176342600000001
1.200714 7.2388016
1.201714 7.301339499999999
1.202714 7.3639548999999995
1.203714 7.4266464
1.204714 7.489412300000001
1.205714 7.5522505
1.206714 7.6151587
1.207714 7.6781355
1.208714 7.7411786
1.209714 7.8042865
1.210714 7.867457
1.211714 7.930687799999999
1.212714 7.993977500000001
1.213714 8.0573238
1.214714 8.1207253
1.215714 8.1841789
1.216714 8.2476832
1.217714 8.311236599999999
1.218714 8.3748363
1.219714 8.4384814
1.220714 8.502169
1.221714 8.5658982
1.222714 8.6296663
1.223714 8.6934723
1.224714 8.7573133
1.225714 8.821187199999999
1.226714 8.8850923
1.227714 8.9490265
1.228714 9.0129867
1.229714 9.0769716
1.230714 9.1409795
1.231714 9.2050076
1.232714 9.2690542
1.233714 9.3331173
1.234714 9.3971938
1.235714 9.4612822
1.236714 9.5253803
1.237714 9.5894858
1.238714 9.6535973
1.239714 9.7177126
1.240714 9.7818293
1.241714 9.845946
1.242714 9.9100597
1.243714 9.9741682
1.244714 10.03827
1.245714 10.102360000000001
1.246714 10.16644
1.247714 10.2305
1.248714 10.29455
1.249714 10.35858
1.250714 10.42258
1.251714 10.48657
1.252714 10.550519999999999
1.253714 10.61445
1.254714 10.67835
1.255714 10.74222
1.256714 10.80605
1.257714 10.86985
1.258714 10.9336
1.259714 10.997319999999998
1.260714 11.06099
1.261714 11.12461
1.262714 11.188180000000001
1.263714 11.25171
1.264714 11.31517
1.265714 11.378580000000001
1.266714 11.44194
1.267714 11.50523
1.268714 11.56846
1.269714 11.63162
1.270714 11.69472
1.271714 11.75774
1.272714 11.8207
1.273714 11.88358
1.274714 11.94638
1.275714 12.0091
1.276714 12.07174
1.277714 12.13429
1.278714 12.19676
1.279714 12.25914
1.280714 12.32142
1.281714 12.383610000000001
1.282714 12.4457
1.283714 12.5077
1.284714 12.56959
1.285714 12.63137
1.286714 12.69305
1.287714 12.75462
1.288714 12.816069999999998
1.289714 12.87742
1.290714 12.938640000000001
1.291714 12.999740000000001
1.292714 13.060730000000001
1.293714 13.12158
1.294714 13.18231
1.295714 13.24291
1.296714 13.30338
1.297714 13.363710000000001
1.298714 13.4239
1.299714 13.48395
1.300714 13.543859999999999
1.301714 13.603629999999999
1.302714 13.663239999999998
1.303714 13.72271
1.304714 13.782020000000001
1.305714 13.84118
1.306714 13.90018
1.307714 13.959019999999999
1.308714 14.01769
1.309714 14.0762
1.310714 14.134540000000001
1.311714 14.19271
1.312714 14.2507
1.313714 14.30852
1.314714 14.36616
1.315714 14.423620000000001
1.316714 14.4809
1.317714 14.53799
1.318714 14.59489
1.319714 14.6516
1.320714 14.70811
1.321714 14.764420000000001
1.322714 14.82054
1.323714 14.87645
1.324714 14.93216
1.325714 14.98765
1.326714 15.04294
1.327714 15.098020000000002
1.328714 15.152869999999998
1.329714 15.207519999999999
1.330714 15.26194
1.331714 15.31613
1.332714 15.37011
1.333714 15.42385
1.334714 15.477360000000001
1.335714 15.530640000000002
1.336714 15.58368
1.337714 15.63648
1.338714 15.689040000000002
1.339714 15.74135
1.340714 15.79342
1.341714 15.845229999999999
1.342714 15.896799999999999
1.343714 15.948100000000002
1.344714 15.99915
1.345714 16.04994
1.346714 16.10047
1.347714 16.15073
1.348714 16.20073
1.349714 16.25045
1.350714 16.2999
1.351714 16.34908
1.352714 16.39797
1.353714 16.44659
1.354714 16.494909999999997
1.355714 16.54296
1.356714 16.59071
1.357714 16.63817
1.358714 16.68534
1.359714 16.73221
1.360714 16.778779999999998
1.361714 16.825039999999998
1.362714 16.871010000000002
1.363714 16.91666
1.364714 16.96201
1.365714 17.00705
1.366714 17.051769999999998
1.367714 17.09617
1.368714 17.14025
1.369714 17.18401
1.370714 17.227439999999998
1.371714 17.27055
1.372714 17.313319999999997
1.373714 17.35576
1.374714 17.39786
1.375714 17.43963
1.376714 17.48106
1.377714 17.52215
1.378714 17.56289
1.379714 17.603279999999998
1.380714 17.64333
1.381714 17.68302
1.382714 17.722350000000002
1.383714 17.76133
1.384714 17.79995
1.385714 17.8382
1.386714 17.87609
1.387714 17.91361
1.388714 17.95076
1.389714 17.98754
1.390714 18.02394
1.391714 18.05996
1.392714 18.09561
1.393714 18.130869999999998
1.394714 18.16574
1.395714 18.20024
1.396714 18.23434
1.397714 18.26804
1.398714 18.30136
1.399714 18.33428
1.400714 18.3668
1.401714 18.398909999999997
1.402714 18.43063
1.403714 18.46194
1.404714 18.49284
1.405714 18.52332
1.406714 18.5534
1.407714 18.58305
1.408714 18.61229
1.409714 18.64111
1.410714 18.66951
1.411714 18.69747
1.412714 18.72502
1.413714 18.75213
1.414714 18.77882
1.415714 18.805069999999997
1.416714 18.83089
1.417714 18.85626
1.418714 18.8812
1.419714 18.9057
1.420714 18.929750000000002
1.421714 18.95335
1.422714 18.976499999999998
1.423714 18.9992
1.424714 19.02145
1.425714 19.04323
1.426714 19.06456
1.427714 19.08543
1.428714 19.10584
1.429714 19.12578
1.430714 19.14526
1.431714 19.16427
1.432714 19.18281
1.433714 19.20088
1.434714 19.21848
1.435714 19.23559
1.436714 19.25223
1.437714 19.26839
1.438714 19.28407
1.439714 19.29926
1.440714 19.313959999999998
1.441714 19.32818
1.442714 19.341900000000003
1.443714 19.355130000000003
1.444714 19.36787
1.445714 19.380110000000002
1.446714 19.391849999999998
1.447714 19.403100000000002
1.448714 19.41384
1.449714 19.42408
1.450714 19.433819999999997
1.451714 19.44304
1.452714 19.45176
1.453714 19.45997
1.454714 19.467670000000002
1.455714 19.47485
1.456714 19.48151
1.457714 19.48766
1.458714 19.49328
1.459714 19.49839
1.460714 19.50298
1.461714 19.50704
1.462714 19.510569999999998
1.463714 19.51358
1.464714 19.51606
1.465714 19.51801
1.466714 19.51943
1.467714 19.52031
1.468714 19.52066
1.469714 19.52047
1.470714 19.51975
1.471714 19.51848
1.472714 19.51667
1.473714 19.514319999999998
1.474714 19.511419999999998
1.475714 19.50798
1.476714 19.503980000000002
1.477714 19.49944
1.478714 19.49435
1.479714 19.48871
1.480714 19.48251
1.481714 19.47576
1.482714 19.46846
1.483714 19.46059
1.484714 19.45218
1.485714 19.4432
1.486714 19.43366
1.487714 19.42357
1.488714 19.41291
1.489714 19.40168
1.490714 19.38989
1.491714 19.37753
1.492714 19.364600000000003
1.493714 19.3511
1.494714 19.33703
1.495714 19.32239
1.496714 19.30718
1.497714 19.29139
1.498714 19.275039999999997
1.499714 19.258110000000002
1.500714 19.2406
1.501714 19.22251
1.502714 19.20385
1.503714 19.18461
1.504714 19.16478
1.505714 19.144379999999998
1.506714 19.1234
1.507714 19.10183
1.508714 19.07968
1.509714 19.05694
1.510714 19.033620000000003
1.511714 19.00971
1.512714 18.98521
1.513714 18.96013
1.514714 18.93446
1.515714 18.9082
1.516714 18.88136
1.517714 18.85392
1.518714 18.8259
1.519714 18.79728
1.520714 18.76807
1.521714 18.73827
1.522714 18.70788
1.523714 18.67689
1.524714 18.645310000000002
1.525714 18.61314
1.526714 18.580360000000002
1.527714 18.54699
1.528714 18.51302
1.529714 18.47846
1.530714 18.4433
1.531714 18.40754
1.532714 18.371190000000002
1.533714 18.334239999999998
1.534714 18.296699999999998
1.535714 18.25856
1.536714 18.219820000000002
1.537714 18.18048
1.538714 18.140539999999998
1.539714 18.099999999999998
1.540714 18.05886
1.541714 18.01713
1.542714 17.97479
1.543714 17.93185
1.544714 17.88831
1.545714 17.844170000000002
1.546714 17.79943
1.547714 17.75409
1.548714 17.70815
1.549714 17.66161
1.550714 17.61448
1.551714 17.56674
1.552714 17.51841
1.553714 17.46947
1.554714 17.41994
1.555714 17.369799999999998
1.556714 17.31907
1.557714 17.26773
1.558714 17.2158
1.559714 17.16327
1.560714 17.110139999999998
1.561714 17.05641
1.562714 17.00208
1.563714 16.94716
1.564714 16.89164
1.565714 16.835520000000002
1.566714 16.77881
1.567714 16.721510000000002
1.568714 16.66362
1.569714 16.605130000000003
1.570714 16.54605
1.571714 16.48637
1.572714 16.426099999999998
1.573714 16.36524
1.574714 16.303790000000003
1.575714 16.24174
1.576714 16.1791
1.577714 16.11588
1.578714 16.05206
1.579714 15.98766
1.580714 15.92267
1.581714 15.857099999999999
1.582714 15.79094
1.583714 15.7242
1.584714 15.656870000000001
1.585714 15.588959999999998
1.586714 15.52047
1.587714 15.451390000000002
1.588714 15.381739999999999
1.589714 15.3115
1.590714 15.240680000000001
1.591714 15.169289999999998
1.592714 15.09731
1.593714 15.02476
1.594714 14.95164
1.595714 14.87794
1.596714 14.803669999999999
1.597714 14.728840000000002
1.598714 14.65343
1.599714 14.57746
1.600714 14.50092
1.601714 14.423820000000001
1.602714 14.34615
1.603714 14.26791
1.604714 14.18911
1.605714 14.10976
1.606714 14.029839999999998
1.607714 13.949359999999999
1.608714 13.86833
1.609714 13.78674
1.610714 13.70459
1.611714 13.6219
1.612714 13.538649999999999
1.613714 13.454849999999999
1.614714 13.37051
1.615714 13.285630000000001
1.616714 13.2002
1.617714 13.11423
1.618714 13.02771
1.619714 12.940660000000001
1.620714 12.853069999999999
1.621714 12.76494
1.622714 12.67627
1.623714 12.58707
1.624714 12.49735
1.625714 12.40709
1.626714 12.3163
1.627714 12.22499
1.628714 12.13316
1.629714 12.04081
1.630714 11.94793
1.631714 11.85455
1.632714 11.76064
1.633714 11.666229999999999
1.634714 11.571299999999999
1.635714 11.47586
1.636714 11.37991
1.637714 11.28346
1.638714 11.1865
1.639714 11.08903
1.640714 10.99107
1.641714 10.89261
1.642714 10.793650000000001
1.643714 10.6942
1.644714 10.59427
1.645714 10.49384
1.646714 10.39293
1.647714 10.291540000000001
1.648714 10.189670000000001
1.649714 10.08732
1.650714 9.9844895
1.651714 9.8811872
1.652714 9.7774133
1.653714 9.6731693
1.654714 9.568457299999999
1.655714 9.463278899999999
1.656714 9.3576379
1.657714 9.2515372
1.658714 9.1449797
1.659714 9.0379693
1.660714 8.930508
1.661714 8.8225991
1.662714 8.7142445
1.663714 8.6054467
1.664714 8.4962077
1.665714 8.38653
1.666714 8.2764164
1.667714 8.165868399999999
1.668714 8.054889
1.669714 7.943482
1.670714 7.831648700000001
1.671714 7.7193931
1.672714 7.6067179
1.673714 7.493626300000001
1.674714 7.3801219
1.675714 7.266207
1.676714 7.151885299999999
1.677714 7.037160500000001
1.678714 6.9220349
1.679714 6.8065122
1.680714 6.690594599999999
1.681714 6.574285000000001
1.682714 6.4575858
1.683714 6.340499199999999
1.684714 6.223028500000001
1.685714 6.1051771
1.686714 5.9869479000000005
1.687714 5.8683448
1.688714 5.7493709
1.689714 5.6300297
1.690714 5.510325
1.691714 5.390259599999999
1.692714 5.2698366000000005
1.693714 5.1490594000000005
1.694714 5.0279308
1.695714 4.9064543
1.696714 4.7846328
1.697714 4.6624698
1.698714 4.539968099999999
1.699714 4.4171311
1.700714 4.2939618
1.701714 4.1704631999999995
1.702714 4.0466391
1.703714 3.9224926
1.704714 3.7980277
1.705714 3.6732479999999996
1.706714 3.5481576
1.707714 3.4227602000000004
1.708714 3.2970596
1.709714 3.1710591000000004
1.710714 3.0447621000000002
1.711714 2.9181721
1.712714 2.7912923999999997
1.713714 2.6641265
1.714714 2.5366779
1.715714 2.4089508
1.716714 2.2809485
1.717714 2.1526747999999998
1.718714 2.0241333
1.719714 1.8953279
1.720714 1.7662618
1.721714 1.6369391
1.722714 1.5073635
1.723714 1.3775387000000001
1.724714 1.2474688
1.725714 1.1171577
1.726714 0.98660924
1.727714 0.8558271500000001
1.728714 0.7248149700000001
1.729714 0.59357639
1.730714 0.462115
1.731714 0.33043450999999996
1.732714 0.19853876
1.733714 0.066431693
1.734714 -0.065882748
1.735714 -0.19840059999999998
1.736714 -0.33111798
1.737714 -0.46403101
1.738714 -0.59713591
1.739714 -0.7304288
1.740714 -0.86390572
1.741714 -0.9975627100000001
1.742714 -1.1313957
1.743714 -1.2654005
1.744714 -1.3995728
1.745714 -1.5339086
1.746714 -1.6684036999999998
1.747714 -1.8030541
1.748714 -1.937856
1.749714 -2.0728054
1.750714 -2.207898
1.751714 -2.3431297
1.752714 -2.4784964
1.753714 -2.6139935
1.754714 -2.7496172
1.755714 -2.8853633
1.756714 -3.0212276
1.757714 -3.1572063
1.758714 -3.2932947999999995
1.759714 -3.4294895999999997
1.760714 -3.565786
1.761714 -3.7021797000000003
1.762714 -3.8386665
1.763714 -3.9752419999999997
1.764714 -4.1119017
1.765714 -4.2486418
1.766714 -4.3854579
1.767714 -4.522346
1.768714 -4.6593022
1.769714 -4.7963224
1.770714 -4.9334027
1.771714 -5.0705388
1.772714 -5.207726399999999
1.773714 -5.3449612
1.774714 -5.4822389
1.775714 -5.6195553
1.776714 -5.756906
1.777714 -5.8942866
1.778714 -6.0316920000000005
1.779714 -6.169118
1.780714 -6.3065596
1.781714 -6.4440124
1.782714 -6.581472600000001
1.783714 -6.7189350999999995
1.784714 -6.856396800000001
1.785714 -6.9938533
1.786714 -7.1313001
1.787714 -7.268733500000001
1.788714 -7.406149800000001
1.789714 -7.5435445
1.790714 -7.680912300000001
1.791714 -7.818249600000001
1.792714 -7.955551099999999
1.793714 -8.0928124
1.794714 -8.2300283
1.795714 -8.367194999999999
1.796714 -8.504307299999999
1.797714 -8.6413607
1.798714 -8.778351500000001
1.799714 -8.9152746
1.800714 -9.0521261
1.801714 -9.1889024
1.802714 -9.3255989
1.803714 -9.462212000000001
1.804714 -9.598737999999999
1.805714 -9.735172200000001
1.806714 -9.8715104
1.807714 -10.00775
1.808714 -10.14388
1.809714 -10.2799
1.810714 -10.41581
1.811714 -10.55159
1.812714 -10.687249999999999
1.813714 -10.82278
1.814714 -10.958179999999999
1.815714 -11.09343
1.816714 -11.22855
1.817714 -11.363520000000001
1.818714 -11.49834
1.819714 -11.633000000000001
1.820714 -11.76751
1.821714 -11.90185
1.822714 -12.03603
1.823714 -12.17004
1.824714 -12.30387
1.825714 -12.43751
1.826714 -12.57098
1.827714 -12.70425
1.828714 -12.83733
1.829714 -12.970209999999998
1.830714 -13.10288
1.831714 -13.23534
1.832714 -13.367589999999998
1.833714 -13.499630000000002
1.834714 -13.631450000000001
1.835714 -13.763040000000002
1.836714 -13.894400000000001
1.837714 -14.02553
1.838714 -14.15643
1.839714 -14.28708
1.840714 -14.41748
1.841714 -14.547640000000001
1.842714 -14.67754
1.843714 -14.80718
1.844714 -14.936559999999998
1.845714 -15.06566
1.846714 -15.1945
1.847714 -15.323049999999999
1.848714 -15.451319999999999
1.849714 -15.57931
1.850714 -15.707009999999999
1.851714 -15.834409999999998
1.852714 -15.961520000000002
1.853714 -16.08832
1.854714 -16.21482
1.855714 -16.34102
1.856714 -16.46689
1.857714 -16.59245
1.858714 -16.717689999999997
1.859714 -16.842589999999998
1.860714 -16.96717
1.861714 -17.0914
1.862714 -17.2153
1.863714 -17.33885
1.864714 -17.462040000000002
1.865714 -17.58489
1.866714 -17.70738
1.867714 -17.8295
1.868714 -17.95127
1.869714 -18.07266
1.870714 -18.19369
1.871714 -18.31434
1.872714 -18.434610000000003
1.873714 -18.55449
1.874714 -18.67398
1.875714 -18.79308
1.876714 -18.91178
1.877714 -19.030079999999998
1.878714 -19.14797
1.879714 -19.26545
1.880714 -19.38252
1.881714 -19.49916
1.882714 -19.615389999999998
1.883714 -19.731199999999998
1.884714 -19.84658
1.885714 -19.96152
1.886714 -20.07604
1.887714 -20.19011
1.888714 -20.30375
1.889714 -20.41693
1.890714 -20.52967
1.891714 -20.64195
1.892714 -20.75377
1.893714 -20.86512
1.894714 -20.976010000000002
1.895714 -21.08642
1.896714 -21.19635
1.897714 -21.30581
1.898714 -21.41479
1.899714 -21.52327
1.900714 -21.63128
1.901714 -21.738789999999998
1.902714 -21.8458
1.903714 -21.95232
1.904714 -22.05833
1.905714 -22.16384
1.906714 -22.26884
1.907714 -22.37333
1.908714 -22.47729
1.909714 -22.58074
1.910714 -22.68365
1.911714 -22.78604
1.912714 -22.88789
1.913714 -22.9892
1.914714 -23.089979999999997
1.915714 -23.19022
1.916714 -23.28991
1.917714 -23.38906
1.918714 -23.487659999999998
1.919714 -23.58571
1.920714 -23.68321
1.921714 -23.78014
1.922714 -23.8765
1.923714 -23.9723
1.924714 -24.06753
1.925714 -24.16218
1.926714 -24.256259999999997
1.927714 -24.34974
1.928714 -24.44265
1.929714 -24.53496
1.930714 -24.62669
1.931714 -24.71782
1.932714 -24.80836
1.933714 -24.898300000000003
1.934714 -24.98764
1.935714 -25.076379999999997
1.936714 -25.16451
1.937714 -25.252039999999997
1.938714 -25.33895
1.939714 -25.42525
1.940714 -25.51093
1.941714 -25.59598
1.942714 -25.6804
1.943714 -25.7642
1.944714 -25.847369999999998
1.945714 -25.9299
1.946714 -26.0118
1.947714 -26.09307
1.948714 -26.17369
1.949714 -26.25367
1.950714 -26.333000000000002
1.951714 -26.41169
1.952714 -26.48973
1.953714 -26.56712
1.954714 -26.64385
1.955714 -26.719920000000002
1.956714 -26.79533
1.957714 -26.870070000000002
1.958714 -26.94415
1.959714 -27.01755
1.960714 -27.09028
1.961714 -27.16234
1.962714 -27.23372
1.963714 -27.304430000000004
1.964714 -27.37446
1.965714 -27.443800000000003
1.966714 -27.51247
1.967714 -27.58045
1.968714 -27.64774
1.969714 -27.71434
1.970714 -27.780250000000002
1.971714 -27.84546
1.972714 -27.90998
1.973714 -27.973789999999997
1.974714 -28.0369
1.975714 -28.09931
1.976714 -28.161019999999997
1.977714 -28.222009999999997
1.978714 -28.2823
1.979714 -28.341880000000003
1.980714 -28.400750000000002
1.981714 -28.4589
1.982714 -28.516350000000003
1.983714 -28.57307
1.984714 -28.629080000000002
1.985714 -28.684369999999998
1.986714 -28.738940000000003
1.987714 -28.79278
1.988714 -28.84589
1.989714 -28.898269999999997
1.990714 -28.949930000000002
1.991714 -29.00085
1.992714 -29.05104
1.993714 -29.10049
1.994714 -29.149209999999997
1.995714 -29.197200000000002
1.996714 -29.24445
1.997714 -29.290969999999998
1.998714 -29.33674
1.999714 -29.381780000000003
2.000714 -29.42607
2.001714 -29.469620000000003
2.002714 -29.512430000000002
2.003714 -29.554479999999998
2.004714 -29.59579
2.005714 -29.63635
2.006714 -29.67615
2.007714 -29.715200000000003
2.008714 -29.75351
2.009714 -29.79106
2.010714 -29.82785
2.011714 -29.863899999999997
2.012714 -29.899189999999997
2.013714 -29.933729999999997
2.014714 -29.9675
2.015714 -30.000529999999998
2.016714 -30.03279
2.017714 -30.0643
2.018714 -30.09504
2.019714 -30.125020000000003
2.020714 -30.154249999999998
2.021714 -30.1827
2.022714 -30.2104
2.023714 -30.23733
2.024714 -30.2635
2.025714 -30.2889
2.026714 -30.31354
2.027714 -30.33741
2.028714 -30.36053
2.029714 -30.38287
2.030714 -30.40445
2.031714 -30.425269999999998
2.032714 -30.44531
2.033714 -30.464599999999997
2.034714 -30.483110000000003
2.035714 -30.50085
2.036714 -30.51783
2.037714 -30.53404
2.038714 -30.549480000000003
2.039714 -30.564140000000002
2.040714 -30.57805
2.041714 -30.59118
2.042714 -30.603550000000002
2.043714 -30.61514
2.044714 -30.625980000000002
2.045714 -30.636039999999998
2.046714 -30.645339999999997
2.047714 -30.65387
2.048714 -30.661630000000002
2.049714 -30.668630000000004
2.050714 -30.67486
2.051714 -30.68033
2.052714 -30.68502
2.053714 -30.68895
2.054714 -30.69212
2.055714 -30.694519999999997
2.056714 -30.69615
2.057714 -30.697020000000002
2.058714 -30.69713
2.059714 -30.696479999999998
2.060714 -30.69507
2.061714 -30.6929
2.062714 -30.68996
2.063714 -30.68627
2.064714 -30.68181
2.065714 -30.676589999999997
2.066714 -30.67062
2.067714 -30.66389
2.068714 -30.6564
2.069714 -30.64815
2.070714 -30.639149999999997
2.071714 -30.62939
2.072714 -30.618879999999997
2.073714 -30.60762
2.074714 -30.59561
2.075714 -30.58285
2.076714 -30.56934
2.077714 -30.55508
2.078714 -30.540079999999996
2.079714 -30.52433
2.080714 -30.50784
2.081714 -30.4906
2.082714 -30.47262
2.083714 -30.45389
2.084714 -30.434430000000003
2.085714 -30.414219999999997
2.086714 -30.39328
2.087714 -30.371589999999998
2.088714 -30.349179999999997
2.089714 -30.32603
2.090714 -30.30216
2.091714 -30.277549999999998
2.092714 -30.25222
2.093714 -30.226170000000003
2.094714 -30.199379999999998
2.095714 -30.17188
2.096714 -30.14365
2.097714 -30.1147
2.098714 -30.085030000000003
2.099714 -30.05464
2.100714 -30.023529999999997
2.101714 -29.991699999999998
2.102714 -29.95916
2.103714 -29.92592
2.104714 -29.89196
2.105714 -29.8573
2.106714 -29.82194
2.107714 -29.78587
2.108714 -29.74911
2.109714 -29.71165
2.110714 -29.67349
2.111714 -29.63464
2.112714 -29.595090000000003
2.113714 -29.55485
2.114714 -29.51392
2.115714 -29.4723
2.116714 -29.42999
2.117714 -29.387
2.118714 -29.34333
2.119714 -29.298980000000004
2.120714 -29.25395
2.121714 -29.208250000000003
2.122714 -29.16188
2.123714 -29.114839999999997
2.124714 -29.067140000000002
2.125714 -29.01877
2.126714 -28.96975
2.127714 -28.920059999999996
2.128714 -28.869719999999997
2.129714 -28.81872
2.130714 -28.76707
2.131714 -28.71477
2.132714 -28.66182
2.133714 -28.608230000000002
2.134714 -28.553990000000002
2.135714 -28.499109999999998
2.136714 -28.443600000000004
2.137714 -28.387449999999998
2.138714 -28.33068
2.139714 -28.27328
2.140714 -28.215259999999997
2.141714 -28.15662
2.142714 -28.09736
2.143714 -28.03748
2.144714 -27.97699
2.145714 -27.915889999999997
2.146714 -27.85417
2.147714 -27.79184
2.148714 -27.728910000000003
2.149714 -27.66538
2.150714 -27.60125
2.151714 -27.536519999999996
2.152714 -27.4712
2.153714 -27.405289999999997
2.154714 -27.338790000000003
2.155714 -27.27171
2.156714 -27.204060000000002
2.157714 -27.13583
2.158714 -27.06703
2.159714 -26.99766
2.160714 -26.92772
2.161714 -26.857219999999998
2.162714 -26.78616
2.163714 -26.71454
2.164714 -26.642359999999996
2.165714 -26.56963
2.166714 -26.496360000000003
2.167714 -26.42254
2.168714 -26.34818
2.169714 -26.27328
2.170714 -26.19785
2.171714 -26.121899999999997
2.172714 -26.045410000000004
2.173714 -25.96841
2.174714 -25.89089
2.175714 -25.812849999999997
2.176714 -25.734289999999998
2.177714 -25.65522
2.178714 -25.57565
2.179714 -25.49557
2.180714 -25.41498
2.181714 -25.3339
2.182714 -25.25232
2.183714 -25.17025
2.184714 -25.0877
2.185714 -25.00466
2.186714 -24.92114
2.187714 -24.83715
2.188714 -24.75269
2.189714 -24.66776
2.190714 -24.58237
2.191714 -24.49652
2.192714 -24.41021
2.193714 -24.323449999999998
2.194714 -24.23623
2.195714 -24.14857
2.196714 -24.06046
2.197714 -23.97192
2.198714 -23.88294
2.199714 -23.79352
2.200714 -23.70368
2.201714 -23.613419999999998
2.202714 -23.52274
2.203714 -23.43164
2.204714 -23.340130000000002
2.205714 -23.24822
2.206714 -23.1559
2.207714 -23.06318
2.208714 -22.97006
2.209714 -22.876540000000002
2.210714 -22.78263
2.211714 -22.68833
2.212714 -22.59365
2.213714 -22.49859
2.214714 -22.40316
2.215714 -22.30735
2.216714 -22.21119
2.217714 -22.11466
2.218714 -22.01777
2.219714 -21.92053
2.220714 -21.82294
2.221714 -21.725
2.222714 -21.62672
2.223714 -21.5281
2.224714 -21.42915
2.225714 -21.32986
2.226714 -21.23025
2.227714 -21.13032
2.228714 -21.03006
2.229714 -20.92949
2.230714 -20.82862
2.231714 -20.72743
2.232714 -20.62595
2.233714 -20.52417
2.234714 -20.4221
2.235714 -20.31973
2.236714 -20.217080000000003
2.237714 -20.11414
2.238714 -20.01092
2.239714 -19.907420000000002
2.240714 -19.80365
2.241714 -19.69961
2.242714 -19.595299999999998
2.243714 -19.490740000000002
2.244714 -19.385920000000002
2.245714 -19.280839999999998
2.246714 -19.17552
2.247714 -19.06996
2.248714 -18.96416
2.249714 -18.85812
2.250714 -18.75186
2.251714 -18.64537
2.252714 -18.53866
2.253714 -18.43172
2.254714 -18.32457
2.255714 -18.21721
2.256714 -18.10963
2.257714 -18.00186
2.258714 -17.89388
2.259714 -17.785709999999998
2.260714 -17.67735
2.261714 -17.568810000000003
2.262714 -17.46009
2.263714 -17.35119
2.264714 -17.24212
2.265714 -17.13288
2.266714 -17.02347
2.267714 -16.9139
2.268714 -16.80417
2.269714 -16.69428
2.270714 -16.58425
2.271714 -16.474059999999998
2.272714 -16.36372
2.273714 -16.253239999999998
2.274714 -16.14263
2.275714 -16.03188
2.276714 -15.921
2.277714 -15.81001
2.278714 -15.698899999999998
2.279714 -15.587670000000001
2.280714 -15.47634
2.281714 -15.3649
2.282714 -15.253359999999999
2.283714 -15.14171
2.284714 -15.02997
2.285714 -14.91814
2.286714 -14.80622
2.287714 -14.69421
2.288714 -14.582120000000002
2.289714 -14.46995
2.290714 -14.357700000000001
2.291714 -14.245379999999999
2.292714 -14.133000000000001
2.293714 -14.02057
2.294714 -13.90807
2.295714 -13.79553
2.296714 -13.682939999999999
2.297714 -13.57031
2.298714 -13.457640000000001
2.299714 -13.34493
2.300714 -13.23219
2.301714 -13.11941
2.302714 -13.006599999999999
2.303714 -12.893760000000002
2.304714 -12.7809
2.305714 -12.668019999999999
2.306714 -12.55512
2.307714 -12.442219999999999
2.308714 -12.32931
2.309714 -12.2164
2.310714 -12.1035
2.311714 -11.99061
2.312714 -11.87773
2.313714 -11.76486
2.314714 -11.65202
2.315714 -11.539190000000001
2.316714 -11.42639
2.317714 -11.31361
2.318714 -11.200849999999999
2.319714 -11.08812
2.320714 -10.97543
2.321714 -10.86277
2.322714 -10.750160000000001
2.323714 -10.63759
2.324714 -10.52508
2.325714 -10.41262
2.326714 -10.30023
2.327714 -10.187899999999999
2.328714 -10.075629999999999
2.329714 -9.9634431
2.330714 -9.8513238
2.331714 -9.739279
2.332714 -9.6273109
2.333714 -9.5154203
2.334714 -9.4036102
2.335714 -9.2918821
2.336714 -9.1802396
2.337714 -9.0686865
2.338714 -8.9572281
2.339714 -8.845869500000001
2.340714 -8.734615900000001
2.341714 -8.6234726
2.342714 -8.5124433
2.343714 -8.401531
2.344714 -8.2907386
2.345714 -8.1800677
2.346714 -8.069519
2.347714 -7.9590939
2.348714 -7.848794000000001
2.349714 -7.7386215
2.350714 -7.6285779
2.351714 -7.518667
2.352714 -7.4088916000000005
2.353714 -7.299254800000001
2.354714 -7.1897611
2.355714 -7.0804149
2.356714 -6.9712207
2.357714 -6.8621829
2.358714 -6.753305299999999
2.359714 -6.644591699999999
2.360714 -6.5360449
2.361714 -6.4276658
2.362714 -6.3194558
2.363714 -6.2114153
2.364714 -6.1035451
2.365714 -5.9958462
2.366714 -5.8883201000000005
2.367714 -5.7809699
2.368714 -5.6737989
2.369714 -5.5668104000000005
2.370714 -5.4600089999999994
2.371714 -5.3533982
2.372714 -5.2469816
2.373714 -5.1407631
2.374714 -5.0347459
2.375714 -4.9289331
2.376714 -4.8233271
2.377714 -4.7179297
2.378714 -4.6127416
2.379714 -4.5077637
2.380714 -4.4029962
2.381714 -4.298439200000001
2.382714 -4.1940939
2.383714 -4.0899619
2.384714 -3.9860461
2.385714 -3.8823493
2.386714 -3.778876
2.387714 -3.6756299
2.388714 -3.5726149
2.389714 -3.4698337
2.390714 -3.3672892
2.391714 -3.264983
2.392714 -3.1629167
2.393714 -3.0610910000000002
2.394714 -2.9595066
2.395714 -2.8581638
2.396714 -2.7570633
2.397714 -2.6562056
2.398714 -2.5555914
2.399714 -2.455222
2.400714 -2.3550995
2.401714 -2.2552259
2.402714 -2.1556045999999998
2.403714 -2.0562392
2.404714 -1.9571334
2.405714 -1.8582912
2.406714 -1.7597155999999998
2.407714 -1.6614083000000002
2.408714 -1.5633708
2.409714 -1.465603
2.410714 -1.3681048
2.411714 -1.2708759
2.412714 -1.1739163000000001
2.413714 -1.0772264
2.414714 -0.9808071899999999
2.415714 -0.8846601500000001
2.416714 -0.78878701
2.417714 -0.69318982
2.418714 -0.59787077
2.419714 -0.50283237
2.420714 -0.40807729
2.421714 -0.31360819
2.422714 -0.21942747
2.423714 -0.12553701
2.424714 -0.031937854
2.425714 0.061369716
2.426714 0.15438626
2.427714 0.2471128
2.428714 0.33955039000000004
2.429714 0.43169982
2.430714 0.5235611
2.431714 0.6151333
2.432714 0.70641479
2.433714 0.7974033199999999
2.434714 0.88809635
2.435714 0.97849146
2.436714 1.0685864999999999
2.437714 1.1583799000000001
2.438714 1.2478702
2.439714 1.3370566
2.440714 1.4259387000000001
2.441714 1.5145164
2.442714 1.6027903
2.443714 1.6907611999999999
2.444714 1.7784299
2.445714 1.8657977
2.446714 1.9528648
2.447714 2.0396313
2.448714 2.1260966
2.449714 2.212259
2.450714 2.2981163
2.451714 2.3836663000000002
2.452714 2.4689067
2.453714 2.5538357
2.454714 2.6384525
2.455714 2.7227566000000003
2.456714 2.8067485999999997
2.457714 2.8904297999999997
2.458714 2.9738013
2.459714 3.0568641
2.460714 3.1396195000000002
2.461714 3.222068
2.462714 3.3042103000000003
2.463714 3.3860464
2.464714 3.4675758
2.465714 3.548798
2.466714 3.6297116
2.467714 3.7103156999999998
2.468714 3.7906084
2.469714 3.8705878
2.470714 3.9502523999999997
2.471714 4.0296022
2.472714 4.1086379
2.473714 4.1873612
2.474714 4.2657737000000004
2.475714 4.3438781
2.476714 4.421676
2.477714 4.4991679
2.478714 4.5763552
2.479714 4.6532374
2.480714 4.729813699999999
2.481714 4.806083800000001
2.482714 4.882047
2.483714 4.957702
2.484714 5.0330486
2.485714 5.1080863999999995
2.486714 5.182815300000001
2.487714 5.2572355
2.488714 5.3313471
2.489714 5.4051515000000006
2.490714 5.47865
2.491714 5.5518456
2.492714 5.6247406
2.493714 5.6973375
2.494714 5.7696387
2.495714 5.8416445
2.496714 5.9133548000000005
2.497714 5.9847686
2.498714 6.055884799999999
2.499714 6.1267021999999995
2.500714 6.1972208
2.501714 6.2674403000000005
2.502714 6.3373625
2.503714 6.4069875
2.504714 6.4763166
2.505714 6.5453522
2.506714 6.614095000000001
2.507714 6.6825472
2.508714 6.7507103
2.509714 6.8185866
2.510714 6.8861775
2.511714 6.9534853
2.512714 7.020510000000001
2.513714 7.0872523
2.514714 7.1537115
2.515714 7.219886000000001
2.516714 7.285775999999999
2.517714 7.3513806
2.518714 7.4167021
2.519714 7.4817412
2.520714 7.5465001
2.521714 7.6109827
2.522714 7.6751918
2.523714 7.7391296999999994
2.524714 7.8027993
2.525714 7.866202299999999
2.526714 7.9293393000000005
2.527714 7.992211
2.528714 8.0548182
2.529714 8.1171624
2.530714 8.179243699999999
2.531714 8.2410619
2.532714 8.3026178
2.533714 8.3639115
2.534714 8.4249429
2.535714 8.4857136
2.536714 8.5462265
2.537714 8.6064845
2.538714 8.66649
2.539714 8.7262474
2.540714 8.7857597
2.541714 8.845029
2.542714 8.904057
2.543714 8.9628443
2.544714 9.021390199999999
2.545714 9.0796955
2.546714 9.1377594
2.547714 9.1955826
2.548714 9.2531666
2.549714 9.3105115
2.550714 9.3676195
2.551714 9.4244935
2.552714 9.481135
2.553714 9.537546299999999
2.554714 9.5937319
2.555714 9.649694
2.556714 9.705436200000001
2.557714 9.7609617
2.558714 9.816271799999999
2.559714 9.8713689
2.560714 9.926253599999999
2.561714 9.980925899999999
2.562714 10.03539
2.563714 10.08963
2.564714 10.14367
2.565714 10.19749
2.566714 10.251109999999999
2.567714 10.30452
2.568714 10.357719999999999
2.569714 10.41073
2.570714 10.46354
2.571714 10.51616
2.572714 10.56859
2.573714 10.62083
2.574714 10.67289
2.575714 10.72476
2.576714 10.77645
2.577714 10.827960000000001
2.578714 10.87929
2.579714 10.93043
2.580714 10.981399999999999
2.581714 11.03218
2.582714 11.08279
2.583714 11.13321
2.584714 11.18347
2.585714 11.233559999999999
2.586714 11.283479999999999
2.587714 11.33323
2.588714 11.382829999999998
2.589714 11.432269999999999
2.590714 11.48156
2.591714 11.530700000000001
2.592714 11.57968
2.593714 11.62852
2.594714 11.677200000000001
2.595714 11.725729999999999
2.596714 11.77411
2.597714 11.82235
2.598714 11.87043
2.599714 11.91838
2.600714 11.96618
2.601714 12.01384
2.602714 12.06137
2.603714 12.10877
2.604714 12.15605
2.605714 12.2032
2.606714 12.25023
2.607714 12.297139999999999
2.608714 12.34393
2.609714 12.39061
2.610714 12.43716
2.611714 12.48361
2.612714 12.52993
2.613714 12.576139999999999
2.614714 12.622230000000002
2.615714 12.668209999999998
2.616714 12.71409
2.617714 12.75986
2.618714 12.805520000000001
2.619714 12.851090000000001
2.620714 12.896560000000001
2.621714 12.941939999999999
2.622714 12.987219999999999
2.623714 13.03243
2.624714 13.07754
2.625714 13.12257
2.626714 13.167509999999998
2.627714 13.212370000000002
2.628714 13.25714
2.629714 13.30183
2.630714 13.346430000000002
2.631714 13.39096
2.632714 13.435410000000001
2.633714 13.47978
2.634714 13.52408
2.635714 13.56831
2.636714 13.61248
2.637714 13.656579999999998
2.638714 13.70063
2.639714 13.744609999999998
2.640714 13.788549999999999
2.641714 13.83242
2.642714 13.87625
2.643714 13.92001
2.644714 13.963719999999999
2.645714 14.00738
2.646714 14.050989999999999
2.647714 14.09454
2.648714 14.13805
2.649714 14.18151
2.650714 14.224929999999999
2.651714 14.268310000000001
2.652714 14.31165
2.653714 14.35496
2.654714 14.398230000000002
2.655714 14.44148
2.656714 14.48469
2.657714 14.527880000000001
2.658714 14.571039999999998
2.659714 14.61418
2.660714 14.65728
2.661714 14.700360000000002
2.662714 14.743419999999999
2.663714 14.78645
2.664714 14.82946
2.665714 14.87245
2.666714 14.915429999999999
2.667714 14.95839
2.668714 15.001339999999999
2.669714 15.044279999999999
2.670714 15.08721
2.671714 15.13013
2.672714 15.173039999999999
2.673714 15.21595
2.674714 15.258859999999999
2.675714 15.30176
2.676714 15.34466
2.677714 15.38755
2.678714 15.43044
2.679714 15.473339999999999
2.680714 15.51623
2.681714 15.559120000000002
2.682714 15.60202
2.683714 15.64492
2.684714 15.68784
2.685714 15.73076
2.686714 15.773690000000002
2.687714 15.816640000000001
2.688714 15.859599999999999
2.689714 15.90258
2.690714 15.94556
2.691714 15.98857
2.692714 16.03159
2.693714 16.07462
2.694714 16.11768
2.695714 16.16075
2.696714 16.20384
2.697714 16.246959999999998
2.698714 16.29009
2.699714 16.33324
2.700714 16.37642
2.701714 16.41962
2.702714 16.46285
2.703714 16.5061
2.704714 16.54939
2.705714 16.592689999999997
2.706714 16.636029999999998
2.707714 16.6794
2.708714 16.72279
2.709714 16.76621
2.710714 16.80966
2.711714 16.85314
2.712714 16.896649999999998
2.713714 16.94019
2.714714 16.98376
2.715714 17.027359999999998
2.716714 17.07099
2.717714 17.11466
2.718714 17.158360000000002
2.719714 17.202090000000002
2.720714 17.245849999999997
2.721714 17.28965
2.722714 17.333489999999998
2.723714 17.37736
2.724714 17.42126
2.725714 17.4652
2.726714 17.50918
2.727714 17.55319
2.728714 17.59723
2.729714 17.641309999999997
2.730714 17.68543
2.731714 17.72959
2.732714 17.77378
2.733714 17.818
2.734714 17.86226
2.735714 17.90656
2.736714 17.950879999999998
2.737714 17.99525
2.738714 18.039640000000002
2.739714 18.08408
2.740714 18.128549999999997
2.741714 18.17305
2.742714 18.217579999999998
2.743714 18.26215
2.744714 18.306739999999998
2.745714 18.35137
2.746714 18.39603
2.747714 18.44072
2.748714 18.48544
2.749714 18.530189999999997
2.750714 18.57497
2.751714 18.61978
2.752714 18.66461
2.753714 18.70946
2.754714 18.75435
2.755714 18.79925
2.756714 18.84419
2.757714 18.88915
2.758714 18.93414
2.759714 18.97915
2.760714 19.02419
2.761714 19.06925
2.762714 19.114320000000003
2.763714 19.15942
2.764714 19.204530000000002
2.765714 19.24966
2.766714 19.294810000000002
2.767714 19.33997
2.768714 19.38514
2.769714 19.430320000000002
2.770714 19.47551
2.771714 19.52071
2.772714 19.56591
2.773714 19.61113
2.774714 19.65635
2.775714 19.70158
2.776714 19.74682
2.777714 19.79205
2.778714 19.83729
2.779714 19.882530000000003
2.780714 19.92776
2.781714 19.97299
2.782714 20.01821
2.783714 20.06341
2.784714 20.10861
2.785714 20.1538
2.786714 20.19897
2.787714 20.24413
2.788714 20.28928
2.789714 20.3344
2.790714 20.37951
2.791714 20.42461
2.792714 20.46968
2.793714 20.51473
2.794714 20.55976
2.795714 20.60476
2.796714 20.649729999999998
2.797714 20.694670000000002
2.798714 20.73956
2.799714 20.78442
2.800714 20.82924
2.801714 20.874010000000002
2.802714 20.91873
2.803714 20.96341
2.804714 21.00804
2.805714 21.05263
2.806714 21.097160000000002
2.807714 21.14163
2.808714 21.18606
2.809714 21.23042
2.810714 21.27472
2.811714 21.31896
2.812714 21.36314
2.813714 21.407239999999998
2.814714 21.45127
2.815714 21.49522
2.816714 21.539089999999998
2.817714 21.58288
2.818714 21.62658
2.819714 21.67019
2.820714 21.71372
2.821714 21.75715
2.822714 21.8005
2.823714 21.84375
2.824714 21.88691
2.825714 21.92996
2.826714 21.972910000000002
2.827714 22.01575
2.828714 22.05849
2.829714 22.10111
2.830714 22.14361
2.831714 22.18599
2.832714 22.22824
2.833714 22.27036
2.834714 22.31235
2.835714 22.3542
2.836714 22.39592
2.837714 22.4375
2.838714 22.47894
2.839714 22.520229999999998
2.840714 22.56138
2.841714 22.60239
2.842714 22.643240000000002
2.843714 22.68393
2.844714 22.72447
2.845714 22.76483
2.846714 22.805030000000002
2.847714 22.84504
2.848714 22.88488
2.849714 22.92454
2.850714 22.964010000000002
2.851714 23.0033
2.852714 23.042389999999997
2.853714 23.08128
2.854714 23.11998
2.855714 23.15848
2.856714 23.19678
2.857714 23.23488
2.858714 23.27277
2.859714 23.31045
2.860714 23.34792
2.861714 23.38516
2.862714 23.42217
2.863714 23.45895
2.864714 23.49549
2.865714 23.53179
2.866714 23.56784
2.867714 23.603650000000002
2.868714 23.63921
2.869714 23.67451
2.870714 23.70955
2.871714 23.74434
2.872714 23.778859999999998
2.873714 23.813119999999998
2.874714 23.84711
2.875714 23.88082
2.876714 23.914260000000002
2.877714 23.947409999999998
2.878714 23.98027
2.879714 24.012829999999997
2.880714 24.04509
2.881714 24.07705
2.882714 24.10869
2.883714 24.14002
2.884714 24.171039999999998
2.885714 24.201729999999998
2.886714 24.232110000000002
2.887714 24.262159999999998
2.888714 24.29188
2.889714 24.32128
2.890714 24.35033
2.891714 24.37905
2.892714 24.40742
2.893714 24.43543
2.894714 24.463099999999997
2.895714 24.4904
2.896714 24.51733
2.897714 24.543889999999998
2.898714 24.57007
2.899714 24.59587
2.900714 24.621290000000002
2.901714 24.64631
2.902714 24.67095
2.903714 24.6952
2.904714 24.71905
2.905714 24.7425
2.906714 24.76554
2.907714 24.78818
2.908714 24.810389999999998
2.909714 24.83219
2.910714 24.85355
2.911714 24.874489999999998
2.912714 24.89499
2.913714 24.915039999999998
2.914714 24.93465
2.915714 24.95381
2.916714 24.97251
2.917714 24.99076
2.918714 25.008550000000003
2.919714 25.02587
2.920714 25.042730000000002
2.921714 25.05912
2.922714 25.075039999999998
2.923714 25.09048
2.924714 25.10544
2.925714 25.11991
2.926714 25.133879999999998
2.927714 25.147350000000003
2.928714 25.160310000000003
2.929714 25.17276
2.930714 25.18469
2.931714 25.19611
2.932714 25.207
2.933714 25.21736
2.934714 25.22719
2.935714 25.23648
2.936714 25.245240000000003
2.937714 25.25345
2.938714 25.26112
2.939714 25.26824
2.940714 25.2748
2.941714 25.28081
2.942714 25.28625
2.943714 25.29112
2.944714 25.29541
2.945714 25.299120000000002
2.946714 25.302239999999998
2.947714 25.304769999999998
2.948714 25.30671
2.949714 25.308059999999998
2.950714 25.308809999999998
2.951714 25.308960000000003
2.952714 25.308500000000002
2.953714 25.307429999999997
2.954714 25.30575
2.955714 25.303449999999998
2.956714 25.30053
2.957714 25.29698
2.958714 25.2928
2.959714 25.287979999999997
2.960714 25.28252
2.961714 25.2764
2.962714 25.26964
2.963714 25.262210000000003
2.964714 25.25412
2.965714 25.24538
2.966714 25.235970000000002
2.967714 25.22589
2.968714 25.21514
2.969714 25.20371
2.970714 25.191609999999997
2.971714 25.17882
2.972714 25.165340000000004
2.973714 25.15117
2.974714 25.1363
2.975714 25.120730000000002
2.976714 25.10446
2.977714 25.08747
2.978714 25.069770000000002
2.979714 25.05136
2.980714 25.03222
2.981714 25.01236
2.982714 24.99177
2.983714 24.97046
2.984714 24.94842
2.985714 24.925649999999997
2.986714 24.90214
2.987714 24.87789
2.988714 24.852899999999998
2.989714 24.82715
2.990714 24.800639999999998
2.991714 24.77337
2.992714 24.74534
2.993714 24.716540000000002
2.994714 24.68698
2.995714 24.65664
2.996714 24.62553
2.997714 24.59365
2.998714 24.56098
2.999714 24.52753
3.000714 24.4933
3.001714 24.45828
3.002714 24.42247
3.003714 24.38587
3.004714 24.34847
3.005714 24.31026
3.006714 24.27125
3.007714 24.23143
3.008714 24.19079
3.009714 24.14933
3.010714 24.10706
3.011714 24.06396
3.012714 24.02005
3.013714 23.97532
3.014714 23.92977
3.015714 23.88339
3.016714 23.83619
3.017714 23.788149999999998
3.018714 23.739279999999997
3.019714 23.68958
3.020714 23.639029999999998
3.021714 23.58764
3.022714 23.5354
3.023714 23.482310000000002
3.024714 23.42837
3.025714 23.37357
3.026714 23.31792
3.027714 23.261409999999998
3.028714 23.20404
3.029714 23.14581
3.030714 23.08673
3.031714 23.02679
3.032714 22.96599
3.033714 22.90433
3.034714 22.8418
3.035714 22.77839
3.036714 22.714119999999998
3.037714 22.648960000000002
3.038714 22.58292
3.039714 22.516
3.040714 22.4482
3.041714 22.37951
3.042714 22.30995
3.043714 22.23949
3.044714 22.16816
3.045714 22.09594
3.046714 22.02284
3.047714 21.94887
3.048714 21.87401
3.049714 21.798280000000002
3.050714 21.72166
3.051714 21.64415
3.052714 21.56575
3.053714 21.48645
3.054714 21.40625
3.055714 21.32515
3.056714 21.24314
3.057714 21.160239999999998
3.058714 21.076439999999998
3.059714 20.99175
3.060714 20.90616
3.061714 20.819679999999998
3.062714 20.732300000000002
3.063714 20.64404
3.064714 20.55489
3.065714 20.464840000000002
3.066714 20.3739
3.067714 20.28207
3.068714 20.18935
3.069714 20.09573
3.070714 20.0012
3.071714 19.90577
3.072714 19.809440000000002
3.073714 19.7122
3.074714 19.61406
3.075714 19.51503
3.076714 19.4151
3.077714 19.31429
3.078714 19.21259
3.079714 19.11001
3.080714 19.00655
3.081714 18.9022
3.082714 18.79696
3.083714 18.69084
3.084714 18.583830000000003
3.085714 18.475929999999998
3.086714 18.36715
3.087714 18.25747
3.088714 18.1469
3.089714 18.03544
3.090714 17.92309
3.091714 17.80986
3.092714 17.695739999999997
3.093714 17.58076
3.094714 17.4649
3.095714 17.34819
3.096714 17.23061
3.097714 17.11217
3.098714 16.99288
3.099714 16.872709999999998
3.100714 16.75168
3.101714 16.62979
3.102714 16.50703
3.103714 16.38341
3.104714 16.25893
3.105714 16.13359
3.106714 16.0074
3.107714 15.88036
3.108714 15.752469999999999
3.109714 15.62374
3.110714 15.494179999999998
3.111714 15.36379
3.112714 15.23258
3.113714 15.10054
3.114714 14.967690000000001
3.115714 14.83402
3.116714 14.69952
3.117714 14.56421
3.118714 14.42806
3.119714 14.2911
3.120714 14.15331
3.121714 14.01471
3.122714 13.8753
3.123714 13.73509
3.124714 13.59408
3.125714 13.45229
3.126714 13.3097
3.127714 13.166340000000002
3.128714 13.022210000000001
3.129714 12.8773
3.130714 12.73163
3.131714 12.585189999999999
3.132714 12.438
3.133714 12.290040000000001
3.134714 12.14133
3.135714 11.99185
3.136714 11.84161
3.137714 11.690620000000001
3.138714 11.53888
3.139714 11.3864
3.140714 11.23319
3.141714 11.07926
3.142714 10.92462
3.143714 10.76927
3.144714 10.613209999999999
3.145714 10.45646
3.146714 10.29902
3.147714 10.14088
3.148714 9.982052399999999
3.149714 9.8225407
3.150714 9.662345799999999
3.151714 9.5014699
3.152714 9.339915999999999
3.153714 9.177686999999999
3.154714 9.0147883
3.155714 8.8512264
3.156714 8.6870112
3.157714 8.5221536
3.158714 8.3566636
3.159714 8.190550700000001
3.160714 8.0238231
3.161714 7.856485200000001
3.162714 7.688541
3.163714 7.5199924000000005
3.164714 7.350841900000001
3.165714 7.1810916
3.166714 7.010745999999999
3.167714 6.8398103
3.168714 6.6682905
3.169714 6.4961925
3.170714 6.3235238
3.171714 6.1502915
3.172714 5.9765037
3.173714 5.8021702
3.174714 5.6273017
3.175714 5.4519091
3.176714 5.2760027
3.177714 5.0995916
3.178714 4.922682
3.179714 4.7452784999999995
3.180714 4.567384
3.181714 4.3890007
3.182714 4.2101312
3.183714 4.030780099999999
3.184714 3.8509525000000004
3.185714 3.6706562999999996
3.186714 3.4899004
3.187714 3.3086941000000003
3.188714 3.1270474
3.189714 2.9449703
3.190714 2.7624723
3.191714 2.5795633
3.192714 2.3962531
3.193714 2.2125507
3.194714 2.0284645
3.195714 1.8440021
3.196714 1.6591692000000002
3.197714 1.4739702000000001
3.198714 1.2884087
3.199714 1.1024888
3.200714 0.9162153100000001
3.201714 0.72959517
3.202714 0.5426373800000001
3.203714 0.35535286
3.204714 0.16775379999999998
3.205714 -0.020147494999999998
3.206714 -0.20833935
3.207714 -0.39681103
3.208714 -0.58555305
3.209714 -0.77455644
3.210714 -0.9638131600000001
3.211714 -1.1533154
3.212714 -1.3430562
3.213714 -1.5330287
3.214714 -1.7232267
3.215714 -1.9136447
3.216714 -2.1042772000000003
3.217714 -2.2951175
3.218714 -2.4861576
3.219714 -2.6773881
3.220714 -2.8687974
3.221714 -3.0603724999999997
3.222714 -3.2521002
3.223714 -3.4439672
3.224714 -3.6359623
3.225714 -3.8280754999999997
3.226714 -4.0202986
3.227714 -4.2126246
3.228714 -4.4050462999999995
3.229714 -4.597557
3.230714 -4.79015
3.231714 -4.9828175
3.232714 -5.1755521
3.233714 -5.3683449
3.234714 -5.5611871
3.235714 -5.7540692
3.236714 -5.9469804
3.237714 -6.139908699999999
3.238714 -6.3328415
3.239714 -6.5257646000000005
3.240714 -6.7186654
3.241714 -6.9115326
3.242714 -7.104355099999999
3.243714 -7.2971255
3.244714 -7.4898355
3.245714 -7.6824792
3.246714 -7.8750499000000005
3.247714 -8.067540099999999
3.248714 -8.2599424
3.249714 -8.452247100000001
3.250714 -8.644444499999999
3.251714 -8.8365234
3.252714 -9.0284735
3.253714 -9.220282000000001
3.254714 -9.411937
3.255714 -9.603426599999999
3.256714 -9.7947374
3.257714 -9.9858575
3.258714 -10.17678
3.259714 -10.36748
3.260714 -10.55797
3.261714 -10.74822
3.262714 -10.93824
3.263714 -11.12802
3.264714 -11.31755
3.265714 -11.506810000000002
3.266714 -11.69581
3.267714 -11.88453
3.268714 -12.07295
3.269714 -12.26107
3.270714 -12.44887
3.271714 -12.636339999999999
3.272714 -12.82347
3.273714 -13.010250000000001
3.274714 -13.19666
3.275714 -13.38269
3.276714 -13.568340000000001
3.277714 -13.753589999999999
3.278714 -13.93844
3.279714 -14.122879999999999
3.280714 -14.3069
3.281714 -14.490490000000001
3.282714 -14.673639999999999
3.283714 -14.856349999999999
3.284714 -15.038599999999999
3.285714 -15.22038
3.286714 -15.40168
3.287714 -15.582480000000002
3.288714 -15.762770000000002
3.289714 -15.94254
3.290714 -16.121769999999998
3.291714 -16.30047
3.292714 -16.47861
3.293714 -16.656190000000002
3.294714 -16.8332
3.295714 -17.00964
3.296714 -17.185480000000002
3.297714 -17.36073
3.298714 -17.53537
3.299714 -17.7094
3.300714 -17.8828
3.301714 -18.05556
3.302714 -18.22767
3.303714 -18.39912
3.304714 -18.56989
3.305714 -18.73997
3.306714 -18.90935
3.307714 -19.078030000000002
3.308714 -19.24598
3.309714 -19.41321
3.310714 -19.57971
3.311714 -19.74546
3.312714 -19.91046
3.313714 -20.0747
3.314714 -20.23817
3.315714 -20.400850000000002
3.316714 -20.562749999999998
3.317714 -20.72384
3.318714 -20.88411
3.319714 -21.04356
3.320714 -21.202170000000002
3.321714 -21.35992
3.322714 -21.51682
3.323714 -21.67283
3.324714 -21.82797
3.325714 -21.982219999999998
3.326714 -22.135569999999998
3.327714 -22.28801
3.328714 -22.43955
3.329714 -22.59016
3.330714 -22.73984
3.331714 -22.88858
3.332714 -23.03637
3.333714 -23.18319
3.334714 -23.32904
3.335714 -23.47391
3.336714 -23.61778
3.337714 -23.76064
3.338714 -23.90249
3.339714 -24.04331
3.340714 -24.18309
3.341714 -24.32183
3.342714 -24.45951
3.343714 -24.59614
3.344714 -24.7317
3.345714 -24.86619
3.346714 -24.9996
3.347714 -25.13191
3.348714 -25.26312
3.349714 -25.39322
3.350714 -25.522190000000002
3.351714 -25.65003
3.352714 -25.776719999999997
3.353714 -25.90226
3.354714 -26.02663
3.355714 -26.14983
3.356714 -26.271860000000004
3.357714 -26.39269
3.358714 -26.512330000000002
3.359714 -26.63076
3.360714 -26.747989999999998
3.361714 -26.863989999999998
3.362714 -26.97878
3.363714 -27.092329999999997
3.364714 -27.20464
3.365714 -27.3157
3.366714 -27.425500000000003
3.367714 -27.534029999999998
3.368714 -27.641280000000002
3.369714 -27.747230000000002
3.370714 -27.85189
3.371714 -27.955239999999996
3.372714 -28.057280000000002
3.373714 -28.158
3.374714 -28.2574
3.375714 -28.35547
3.376714 -28.4522
3.377714 -28.54758
3.378714 -28.64161
3.379714 -28.73429
3.380714 -28.8256
3.381714 -28.91554
3.382714 -29.0041
3.383714 -29.09127
3.384714 -29.17703
3.385714 -29.26139
3.386714 -29.344330000000003
3.387714 -29.425839999999997
3.388714 -29.505920000000003
3.389714 -29.58457
3.390714 -29.66178
3.391714 -29.737550000000002
3.392714 -29.811870000000003
3.393714 -29.884739999999997
3.394714 -29.956149999999997
3.395714 -30.0261
3.396714 -30.094559999999998
3.397714 -30.16155
3.398714 -30.22705
3.399714 -30.291050000000002
3.400714 -30.35356
3.401714 -30.414550000000002
3.402714 -30.474020000000003
3.403714 -30.53197
3.404714 -30.588389999999997
3.405714 -30.64328
3.406714 -30.696630000000003
3.407714 -30.74844
3.408714 -30.79871
3.409714 -30.84744
3.410714 -30.89462
3.411714 -30.940240000000003
3.412714 -30.984299999999998
3.413714 -31.02679
3.414714 -31.0677
3.415714 -31.10703
3.416714 -31.14478
3.417714 -31.18093
3.418714 -31.215490000000003
3.419714 -31.24845
3.420714 -31.27981
3.421714 -31.309569999999997
3.422714 -31.33771
3.423714 -31.36424
3.424714 -31.38916
3.425714 -31.412459999999996
3.426714 -31.43415
3.427714 -31.45421
3.428714 -31.472640000000002
3.429714 -31.48945
3.430714 -31.50462
3.431714 -31.51814
3.432714 -31.530019999999997
3.433714 -31.540240000000004
3.434714 -31.54882
3.435714 -31.555729999999997
3.436714 -31.56099
3.437714 -31.56458
3.438714 -31.566519999999997
3.439714 -31.5668
3.440714 -31.56541
3.441714 -31.56236
3.442714 -31.55764
3.443714 -31.551249999999996
3.444714 -31.5432
3.445714 -31.53347
3.446714 -31.522070000000003
3.447714 -31.508999999999997
3.448714 -31.49424
3.449714 -31.477800000000002
3.450714 -31.459680000000002
3.451714 -31.43987
3.452714 -31.41837
3.453714 -31.39518
3.454714 -31.37031
3.455714 -31.343749999999996
3.456714 -31.315510000000003
3.457714 -31.285590000000003
3.458714 -31.25398
3.459714 -31.22069
3.460714 -31.18571
3.461714 -31.14905
3.462714 -31.1107
3.463714 -31.07066
3.464714 -31.02893
3.465714 -30.985509999999998
3.466714 -30.94039
3.467714 -30.89359
3.468714 -30.845080000000003
3.469714 -30.794890000000002
3.470714 -30.743
3.471714 -30.68943
3.472714 -30.63417
3.473714 -30.57723
3.474714 -30.518610000000002
3.475714 -30.45832
3.476714 -30.396349999999998
3.477714 -30.332710000000002
3.478714 -30.2674
3.479714 -30.20042
3.480714 -30.131760000000003
3.481714 -30.06143
3.482714 -29.98942
3.483714 -29.915750000000003
3.484714 -29.84042
3.485714 -29.76342
3.486714 -29.684759999999997
3.487714 -29.604439999999997
3.488714 -29.522470000000002
3.489714 -29.43885
3.490714 -29.35359
3.491714 -29.26668
3.492714 -29.178140000000003
3.493714 -29.087970000000002
3.494714 -28.99617
3.495714 -28.90273
3.496714 -28.80767
3.497714 -28.710980000000003
3.498714 -28.61266
3.499714 -28.51272
3.500714 -28.411160000000002
3.501714 -28.30799
3.502714 -28.203210000000002
3.503714 -28.09683
3.504714 -27.98885
3.505714 -27.87929
3.506714 -27.768140000000002
3.507714 -27.655400000000004
3.508714 -27.5411
3.509714 -27.42523
3.510714 -27.3078
3.511714 -27.1888
3.512714 -27.06826
3.513714 -26.946160000000003
3.514714 -26.82252
3.515714 -26.69732
3.516714 -26.57059
3.517714 -26.442320000000002
3.518714 -26.31252
3.519714 -26.1812
3.520714 -26.04837
3.521714 -25.91404
3.522714 -25.77822
3.523714 -25.6409
3.524714 -25.502110000000002
3.525714 -25.36184
3.526714 -25.220110000000002
3.527714 -25.07691
3.528714 -24.93226
3.529714 -24.78616
3.530714 -24.63862
3.531714 -24.489639999999998
3.532714 -24.33922
3.533714 -24.18737
3.534714 -24.034110000000002
3.535714 -23.87943
3.536714 -23.72335
3.537714 -23.56588
3.538714 -23.40702
3.539714 -23.2468
3.540714 -23.08521
3.541714 -22.92226
3.542714 -22.75797
3.543714 -22.59235
3.544714 -22.42539
3.545714 -22.257099999999998
3.546714 -22.0875
3.547714 -21.91658
3.548714 -21.74436
3.549714 -21.57084
3.550714 -21.39604
3.551714 -21.21996
3.552714 -21.04262
3.553714 -20.86402
3.554714 -20.684169999999998
3.555714 -20.5031
3.556714 -20.3208
3.557714 -20.13729
3.558714 -19.95259
3.559714 -19.76669
3.560714 -19.579620000000002
3.561714 -19.39137
3.562714 -19.20195
3.563714 -19.01138
3.564714 -18.81966
3.565714 -18.62679
3.566714 -18.4328
3.567714 -18.2377
3.568714 -18.04148
3.569714 -17.844170000000002
3.570714 -17.64579
3.571714 -17.44633
3.572714 -17.245820000000002
3.573714 -17.04427
3.574714 -16.84169
3.575714 -16.63808
3.576714 -16.43346
3.577714 -16.22784
3.578714 -16.02123
3.579714 -15.81363
3.580714 -15.605060000000002
3.581714 -15.395529999999999
3.582714 -15.185039999999999
3.583714 -14.973620000000002
3.584714 -14.761270000000001
3.585714 -14.54801
3.586714 -14.333860000000001
3.587714 -14.118820000000001
3.588714 -13.902909999999999
3.589714 -13.68615
3.590714 -13.46854
3.591714 -13.250100000000002
3.592714 -13.03084
3.593714 -12.81077
3.594714 -12.589900000000002
3.595714 -12.36825
3.596714 -12.14582
3.597714 -11.92262
3.598714 -11.69868
3.599714 -11.47399
3.600714 -11.24858
3.601714 -11.02246
3.602714 -10.795639999999999
3.603714 -10.56815
3.604714 -10.33999
3.605714 -10.111180000000001
3.606714 -9.8817334
3.607714 -9.6516624
3.608714 -9.4209798
3.609714 -9.1896966
3.610714 -8.9578249
3.611714 -8.725377199999999
3.612714 -8.4923662
3.613714 -8.258804699999999
3.614714 -8.024706700000001
3.615714 -7.790085700000001
3.616714 -7.5549565
3.617714 -7.3193349
3.618714 -7.0832364
3.619714 -6.846676
3.620714 -6.6096693
3.621714 -6.3722312
3.622714 -6.1343759
3.623714 -5.8961164
3.624714 -5.6574661
3.625714 -5.4184373
3.626714 -5.1790430999999995
3.627714 -4.9392961
3.628714 -4.6992097
3.629714 -4.458798499999999
3.630714 -4.2180769
3.631714 -3.9770598999999995
3.632714 -3.7357636
3.633714 -3.4942038
3.634714 -3.2523964000000003
3.635714 -3.010357
3.636714 -2.7681017
3.637714 -2.5256457
3.638714 -2.2830039
3.639714 -2.0401906000000003
3.640714 -1.7972192000000002
3.641714 -1.5541031
3.642714 -1.3108554
3.643714 -1.0674896
3.644714 -0.82401969
3.645714 -0.58046039
3.646714 -0.33682723999999997
3.647714 -0.093136309
3.648714 0.15059609000000002
3.649714 0.3943536
3.650714 0.63812011
3.651714 0.88187987
3.652714 1.1256176
3.653714 1.3693183
3.654714 1.6129673
3.655714 1.85655
3.656714 2.1000525
3.657714 2.3434608999999997
3.658714 2.5867615
3.659714 2.8299406
3.660714 3.072984
3.661714 3.3158768
3.662714 3.5586033
3.663714 3.8011473
3.664714 4.0434916
3.665714 4.2856187
3.666714 4.5275122
3.667714 4.7691558
3.668714 5.0105341
3.669714 5.251632600000001
3.670714 5.4924376
3.671714 5.7329353
3.672714 5.9731118
3.673714 6.2129527
3.674714 6.4524442
3.675714 6.6915713000000006
3.676714 6.9303185
3.677714 7.168671499999999
3.678714 7.406615499999999
3.679714 7.644134800000001
3.680714 7.8812122
3.681714 8.1178322
3.682714 8.3539784
3.683714 8.5896343
3.684714 8.824784300000001
3.685714 9.0594135
3.686714 9.2935093
3.687714 9.5270582
3.688714 9.7600482
3.689714 9.9924661
3.690714 10.2243
3.691714 10.45553
3.692714 10.68614
3.693714 10.91613
3.694714 11.14546
3.695714 11.374130000000001
3.696714 11.60211
3.697714 11.82941
3.698714 12.05598
3.699714 12.281830000000001
3.700714 12.50694
3.701714 12.731300000000001
3.702714 12.95488
3.703714 13.17768
3.704714 13.39968
3.705714 13.620869999999998
3.706714 13.841249999999999
3.707714 14.06079
3.708714 14.279490000000001
3.709714 14.49732
3.710714 14.714279999999999
3.711714 14.930340000000001
3.712714 15.14549
3.713714 15.359700000000002
3.714714 15.57298
3.715714 15.7853
3.716714 15.99665
3.717714 16.20701
3.718714 16.41638
3.719714 16.62475
3.720714 16.8321
3.721714 17.038410000000002
3.722714 17.24368
3.723714 17.44789
3.724714 17.651040000000002
3.725714 17.85311
3.726714 18.05408
3.727714 18.25394
3.728714 18.452669999999998
3.729714 18.65026
3.730714 18.84669
3.731714 19.04194
3.732714 19.23601
3.733714 19.42889
3.734714 19.62055
3.735714 19.81101
3.736714 20.00023
3.737714 20.18822
3.738714 20.37496
3.739714 20.56044
3.740714 20.74464
3.741714 20.92755
3.742714 21.10916
3.743714 21.28945
3.744714 21.46842
3.745714 21.64604
3.746714 21.8223
3.747714 21.99719
3.748714 22.17069
3.749714 22.3428
3.750714 22.5135
3.751714 22.68279
3.752714 22.85067
3.753714 23.01711
3.754714 23.18213
3.755714 23.34569
3.756714 23.5078
3.757714 23.668429999999997
3.758714 23.82758
3.759714 23.985229999999998
3.760714 24.141370000000002
3.761714 24.29598
3.762714 24.44905
3.763714 24.600569999999998
3.764714 24.750539999999997
3.765714 24.89894
3.766714 25.04576
3.767714 25.190990000000003
3.768714 25.334630000000004
3.769714 25.476670000000002
3.770714 25.617099999999997
3.771714 25.75593
3.772714 25.89313
3.773714 26.0287
3.774714 26.162619999999997
3.775714 26.29488
3.776714 26.42546
3.777714 26.55436
3.778714 26.681559999999998
3.779714 26.80706
3.780714 26.93084
3.781714 27.05291
3.782714 27.17324
3.783714 27.29186
3.784714 27.40873
3.785714 27.52386
3.786714 27.637240000000002
3.787714 27.748869999999997
3.788714 27.858739999999997
3.789714 27.966839999999998
3.790714 28.07316
3.791714 28.17769
3.792714 28.28042
3.793714 28.38133
3.794714 28.480420000000002
3.795714 28.57768
3.796714 28.673090000000002
3.797714 28.766659999999998
3.798714 28.85839
3.799714 28.948259999999998
3.800714 29.036279999999998
3.801714 29.12245
3.802714 29.20675
3.803714 29.289179999999998
3.804714 29.36974
3.805714 29.44842
3.806714 29.5252
3.807714 29.600080000000002
3.808714 29.67306
3.809714 29.744130000000002
3.810714 29.81328
3.811714 29.880499999999998
3.812714 29.94578
3.813714 30.00913
3.814714 30.07053
3.815714 30.12998
3.816714 30.1875
3.817714 30.24307
3.818714 30.296689999999998
3.819714 30.348370000000003
3.820714 30.3981
3.821714 30.445870000000003
3.822714 30.49167
3.823714 30.5355
3.824714 30.57735
3.825714 30.61722
3.826714 30.65509
3.827714 30.69098
3.828714 30.72487
3.829714 30.75675
3.830714 30.78664
3.831714 30.81453
3.832714 30.840410000000002
3.833714 30.86429
3.834714 30.88617
3.835714 30.90605
3.836714 30.923939999999998
3.837714 30.93982
3.838714 30.9537
3.839714 30.965559999999996
3.840714 30.975409999999997
3.841714 30.98323
3.842714 30.98903
3.843714 30.99281
3.844714 30.994549999999997
3.845714 30.99427
3.846714 30.991960000000002
3.847714 30.98763
3.848714 30.98127
3.849714 30.972889999999996
3.850714 30.96249
3.851714 30.95006
3.852714 30.935620000000004
3.853714 30.91916
3.854714 30.90068
3.855714 30.880190000000002
3.856714 30.85768
3.857714 30.833139999999997
3.858714 30.80657
3.859714 30.77798
3.860714 30.74736
3.861714 30.71471
3.862714 30.680039999999998
3.863714 30.643359999999998
3.864714 30.60466
3.865714 30.563950000000002
3.866714 30.52125
3.867714 30.476540000000004
3.868714 30.429840000000002
3.869714 30.381140000000002
3.870714 30.330439999999996
3.871714 30.277759999999997
3.872714 30.223080000000003
3.873714 30.16641
3.874714 30.10775
3.875714 30.047089999999997
3.876714 29.984460000000002
3.877714 29.919829999999997
3.878714 29.853220000000004
3.879714 29.78463
3.880714 29.71408
3.881714 29.64157
3.882714 29.567100000000003
3.883714 29.49068
3.884714 29.412319999999998
3.885714 29.332009999999997
3.886714 29.249779999999998
3.887714 29.1656
3.888714 29.079490000000003
3.889714 28.99145
3.890714 28.901480000000003
3.891714 28.80958
3.892714 28.715770000000003
3.893714 28.620050000000003
3.894714 28.522419999999997
3.895714 28.422900000000002
3.896714 28.321479999999998
3.897714 28.218179999999997
3.898714 28.11301
3.899714 28.00597
3.900714 27.897080000000003
3.901714 27.78634
3.902714 27.673750000000002
3.903714 27.55932
3.904714 27.443050000000003
3.905714 27.324949999999998
3.906714 27.20502
3.907714 27.08327
3.908714 26.959699999999998
3.909714 26.83432
3.910714 26.707150000000002
3.911714 26.578190000000003
3.912714 26.44745
3.913714 26.31495
3.914714 26.180680000000002
3.915714 26.044659999999997
3.916714 25.9069
3.917714 25.767400000000002
3.918714 25.626179999999998
3.919714 25.483240000000002
3.920714 25.33859
3.921714 25.19223
3.922714 25.04418
3.923714 24.89443
3.924714 24.743009999999998
3.925714 24.58991
3.926714 24.43515
3.927714 24.27874
3.928714 24.1207
3.929714 23.96103
3.930714 23.79975
3.931714 23.63687
3.932714 23.47239
3.933714 23.30633
3.934714 23.13868
3.935714 22.96947
3.936714 22.79871
3.937714 22.62639
3.938714 22.452540000000003
3.939714 22.27716
3.940714 22.10026
3.941714 21.921860000000002
3.942714 21.74196
3.943714 21.560579999999998
3.944714 21.37774
3.945714 21.19344
3.946714 21.00769
3.947714 20.820520000000002
3.948714 20.63193
3.949714 20.44192
3.950714 20.250519999999998
3.951714 20.05773
3.952714 19.86357
3.953714 19.66804
3.954714 19.47115
3.955714 19.27293
3.956714 19.07338
3.957714 18.872510000000002
3.958714 18.67035
3.959714 18.4669
3.960714 18.26217
3.961714 18.05619
3.962714 17.848959999999998
3.963714 17.6405
3.964714 17.43082
3.965714 17.21993
3.966714 17.007839999999998
3.967714 16.79456
3.968714 16.58011
3.969714 16.3645
3.970714 16.14774
3.971714 15.929860000000001
3.972714 15.710859999999998
3.973714 15.49075
3.974714 15.269569999999998
3.975714 15.04731
3.976714 14.824000000000002
3.977714 14.599639999999999
3.978714 14.37426
3.979714 14.147870000000001
3.980714 13.920469999999998
3.981714 13.69209
3.982714 13.46274
3.983714 13.232420000000001
3.984714 13.00116
3.985714 12.768959999999998
3.986714 12.535850000000002
3.987714 12.30184
3.988714 12.066939999999999
3.989714 11.83117
3.990714 11.59456
3.991714 11.3571
3.992714 11.11883
3.993714 10.879750000000001
3.994714 10.63988
3.995714 10.39923
3.996714 10.15782
3.997714 9.9156566
3.998714 9.6727565
3.999714 9.4291352
4.000714 9.1848068
4.001714 8.9397863
4.002714 8.6940899
4.003714 8.447735000000002
4.004714 8.2007386
4.005714 7.9531185
4.006714 7.7048935
4.007714 7.4560821
4.008714 7.2067000000000005
4.009714 6.956762800000001
4.010714 6.706284699999999
4.011714 6.4552791
4.012714 6.2037587
4.013714 5.951738
4.014714 5.6992318
4.015714 5.4462563
4.016714 5.1928282
4.017715 4.9389649
4.018714 4.6846841
4.019714 4.4300027
4.020714 4.1749384
4.021714 3.9195083
4.022714 3.6637302
4.023714 3.4076218
4.024714 3.1512002999999997
4.025714 2.8944821999999997
4.026714 2.6374826000000002
4.027714 2.3802154
4.028714 2.1226933
4.029714 1.8649288
4.030715 1.6069350999999998
4.031714 1.3487269
4.032714 1.090321
4.033714 0.8317359700000001
4.034714 0.57299156
4.035714 0.3141077
4.036714 0.055103865
4.037714 -0.20400153000000001
4.038714 -0.46319114
4.039714 -0.72244853
4.040714 -0.9817576
4.041714 -1.2411023
4.042714 -1.500467
4.043715 -1.7598361
4.044714 -2.0191947
4.045714 -2.2785289
4.046714 -2.5378251
4.047714 -2.7970696
4.048714 -3.0562475
4.049714 -3.3153426
4.050714 -3.5743359000000003
4.051714 -3.8332075
4.052714 -4.0919363
4.053714 -4.350502
4.054714 -4.6088856
4.055714 -4.867070200000001
4.056714 -5.1250409
4.057714 -5.3827845
4.058714 -5.6402881
4.059714 -5.8975384
4.060714 -6.1545216
4.061714 -6.4112224
4.062714 -6.667625200000001
4.063715 -6.9237143
4.064714 -7.179474099999999
4.065714 -7.434887399999999
4.066714 -7.6899387
4.067714 -7.9446085
4.068714 -8.1988782
4.069714 -8.4527276
4.070714 -8.7061368
4.071714 -8.9590862
4.072714 -9.2115588
4.073714 -9.4635405
4.074714 -9.7150192
4.075714 -9.9659845
4.076715 -10.21643
4.077714 -10.46633
4.078714 -10.715679999999999
4.079714 -10.96447
4.080714 -11.21268
4.081714 -11.460280000000001
4.082714 -11.70726
4.083714 -11.953610000000001
4.084714 -12.199300000000001
4.085714 -12.444320000000001
4.086714 -12.68865
4.087714 -12.932279999999999
4.088714 -13.17519
4.089714 -13.41735
4.090714 -13.658760000000001
4.091714 -13.899410000000001
4.092714 -14.139289999999999
4.093714 -14.378379999999998
4.094714 -14.616670000000001
4.095714 -14.85416
4.096714 -15.090819999999999
4.097714 -15.32664
4.098714 -15.56161
4.099714 -15.79569
4.100714 -16.02888
4.101714 -16.26115
4.102714 -16.49249
4.103714 -16.72288
4.104714 -16.95232
4.105714 -17.180790000000002
4.106714 -17.40827
4.107714 -17.63476
4.108714 -17.86024
4.109715 -18.0847
4.110714 -18.30814
4.111714 -18.53053
4.112714 -18.75187
4.113714 -18.97214
4.114714 -19.19133
4.115714 -19.40942
4.116714 -19.6264
4.117714 -19.84223
4.118714 -20.05692
4.119714 -20.27043
4.120714 -20.48276
4.121714 -20.693900000000003
4.122715 -20.90385
4.123714 -21.11258
4.124714 -21.3201
4.125714 -21.52638
4.126714 -21.73143
4.127714 -21.93523
4.128714 -22.13775
4.129714 -22.339000000000002
4.130714 -22.53896
4.131714 -22.73761
4.132714 -22.93494
4.133714 -23.13094
4.134714 -23.325580000000002
4.135714 -23.51886
4.136714 -23.71075
4.137714 -23.90126
4.138714 -24.09036
4.139714 -24.27806
4.140714 -24.46436
4.141714 -24.64924
4.142715 -24.83269
4.143714 -25.0147
4.144714 -25.195269999999997
4.145714 -25.374370000000003
4.146714 -25.552000000000003
4.147714 -25.72813
4.148714 -25.90276
4.149714 -26.07588
4.150714 -26.24746
4.151714 -26.41751
4.152714 -26.586009999999998
4.153714 -26.75295
4.154714 -26.91832
4.155715 -27.08212
4.156714 -27.24434
4.157714 -27.404970000000002
4.158714 -27.56401
4.159714 -27.721459999999997
4.160714 -27.877299999999998
4.161714 -28.031509999999997
4.162714 -28.1841
4.163714 -28.33503
4.164714 -28.48431
4.165714 -28.631909999999998
4.166714 -28.777829999999998
4.167714 -28.92206
4.168715 -29.064590000000003
4.169714 -29.205409999999997
4.170714 -29.344540000000002
4.171714 -29.48195
4.172714 -29.61764
4.173714 -29.75161
4.174714 -29.883860000000002
4.175714 -30.01437
4.176714 -30.143140000000002
4.177714 -30.27017
4.178714 -30.39544
4.179714 -30.51894
4.180714 -30.64065
4.181714 -30.760569999999998
4.182714 -30.87869
4.183714 -30.99499
4.184714 -31.10948
4.185714 -31.22215
4.186714 -31.333
4.187714 -31.44202
4.188715 -31.54923
4.189714 -31.654609999999998
4.190714 -31.75815
4.191714 -31.85987
4.192714 -31.959739999999996
4.193714 -32.05776
4.194714 -32.15392
4.195714 -32.24821
4.196714 -32.34062
4.197714 -32.43116
4.198714 -32.51979
4.199714 -32.60653
4.200714 -32.69137
4.201715 -32.774300000000004
4.202714 -32.85533
4.203714 -32.93445
4.204714 -33.011669999999995
4.205714 -33.087
4.206714 -33.16042
4.207714 -33.23194
4.208714 -33.30156
4.209714 -33.36926
4.210714 -33.43504
4.211714 -33.498889999999996
4.212714 -33.5608
4.213714 -33.62076
4.214714 -33.67878
4.215714 -33.73484
4.216714 -33.78895
4.217714 -33.841100000000004
4.218714 -33.8913
4.219714 -33.939550000000004
4.220714 -33.98586
4.221714 -34.03022
4.222714 -34.07264
4.223714 -34.11312
4.224714 -34.151650000000004
4.225714 -34.18824
4.226714 -34.22288
4.227714 -34.25555
4.228714 -34.28626
4.229714 -34.315
4.230714 -34.34176
4.231714 -34.36654
4.232714 -34.38935
4.233714 -34.410180000000004
4.234715 -34.42906
4.235714 -34.445969999999996
4.236714 -34.46092
4.237714 -34.47393
4.238714 -34.48498
4.239714 -34.49409
4.240714 -34.50125
4.241714 -34.50647
4.242714 -34.50973
4.243714 -34.51103
4.244714 -34.510380000000005
4.245714 -34.50776
4.246714 -34.50317
4.247715 -34.49662
4.248714 -34.48811
4.249714 -34.47764
4.250714 -34.46522
4.251714 -34.45086
4.252714 -34.43456
4.253714 -34.41634
4.254714 -34.3962
4.255714 -34.37414
4.256714 -34.35016
4.257714 -34.32427
4.258714 -34.29645
4.259714 -34.26672
4.260714 -34.23506
4.261714 -34.201480000000004
4.262714 -34.16597
4.263714 -34.128550000000004
4.264714 -34.0892
4.265714 -34.047959999999996
4.266714 -34.00481
4.267715 -33.95977
4.268714 -33.91286
4.269714 -33.86407
4.270714 -33.81343
4.271714 -33.76093
4.272714 -33.70657
4.273714 -33.65036
4.274714 -33.5923
4.275714 -33.53238
4.276714 -33.4706
4.277714 -33.40697
4.278714 -33.34149
4.279714 -33.27416
4.280715 -33.20499
4.281714 -33.133990000000004
4.282714 -33.06118
4.283714 -32.98656
4.284714 -32.91015
4.285714 -32.83195
4.286714 -32.75199
4.287714 -32.67027
4.288714 -32.58678
4.289714 -32.50154
4.290714 -32.41455
4.291714 -32.3258
4.292714 -32.23529
4.293715 -32.14303
4.294714 -32.04903
4.295714 -31.95328
4.296714 -31.855800000000002
4.297714 -31.756610000000002
4.298714 -31.655699999999996
4.299714 -31.5531
4.300714 -31.44883
4.301714 -31.34289
4.302714 -31.23529
4.303714 -31.12605
4.304714 -31.015169999999998
4.305714 -30.902649999999998
4.306714 -30.788500000000003
4.307714 -30.672719999999998
4.308714 -30.555310000000002
4.309714 -30.43628
4.310714 -30.31563
4.311714 -30.19337
4.312714 -30.06951
4.313715 -29.94406
4.314714 -29.817050000000002
4.315714 -29.68849
4.316714 -29.55838
4.317714 -29.42676
4.318714 -29.293619999999997
4.319714 -29.158990000000003
4.320714 -29.02286
4.321714 -28.885250000000003
4.322714 -28.74616
4.323714 -28.6056
4.324714 -28.463559999999998
4.325714 -28.320050000000002
4.326715 -28.17508
4.327714 -28.02866
4.328714 -27.88079
4.329714 -27.731509999999997
4.330714 -27.58081
4.331714 -27.428720000000002
4.332714 -27.27525
4.333714 -27.120430000000002
4.334714 -26.964270000000003
4.335714 -26.80677
4.336714 -26.647949999999998
4.337714 -26.48781
4.338714 -26.326359999999998
4.339714 -26.16361
4.340714 -25.99956
4.341714 -25.834220000000002
4.342714 -25.66759
4.343714 -25.499699999999997
4.344714 -25.33053
4.345714 -25.160130000000002
4.346714 -24.98849
4.347714 -24.81565
4.348714 -24.64162
4.349714 -24.46642
4.350714 -24.29006
4.351714 -24.11256
4.352714 -23.93394
4.353714 -23.75419
4.354714 -23.57332
4.355714 -23.39134
4.356714 -23.20826
4.357714 -23.02407
4.358714 -22.8388
4.359715 -22.652449999999998
4.360714 -22.46504
4.361714 -22.276580000000003
4.362714 -22.08709
4.363714 -21.89659
4.364714 -21.70509
4.365714 -21.512629999999998
4.366714 -21.3192
4.367714 -21.12484
4.368714 -20.92955
4.369714 -20.73334
4.370714 -20.53623
4.371714 -20.33821
4.372715 -20.139290000000003
4.373714 -19.939490000000003
4.374714 -19.7388
4.375714 -19.53725
4.376714 -19.33485
4.377714 -19.131619999999998
4.378714 -18.92757
4.379714 -18.722720000000002
4.380714 -18.51711
4.381714 -18.31073
4.382714 -18.10361
4.383714 -17.89577
4.384714 -17.68721
4.385714 -17.47795
4.386714 -17.268
4.387714 -17.05736
4.388714 -16.84605
4.389714 -16.63408
4.390714 -16.42144
4.391714 -16.20816
4.392715 -15.99425
4.393714 -15.77972
4.394714 -15.5646
4.395714 -15.348899999999999
4.396714 -15.132660000000001
4.397714 -14.91587
4.398714 -14.69858
4.399714 -14.48078
4.400714 -14.26249
4.401714 -14.04372
4.402714 -13.82448
4.403714 -13.60478
4.404714 -13.384640000000001
4.405715 -13.16405
4.406714 -12.94303
4.407714 -12.721599999999999
4.408714 -12.49976
4.409714 -12.27754
4.410714 -12.05495
4.411714 -11.83201
4.412714 -11.60874
4.413714 -11.38517
4.414714 -11.1613
4.415714 -10.93717
4.416714 -10.71277
4.417714 -10.48813
4.418715 -10.26324
4.419714 -10.038120000000001
4.420714 -9.8127693
4.421714 -9.5872074
4.422714 -9.361443699999999
4.423714 -9.1354921
4.424714 -8.909368500000001
4.425714 -8.6830899
4.426714 -8.4566735
4.427714 -8.2301378
4.428714 -8.0035023
4.429714 -7.776785599999999
4.430714 -7.5500055999999995
4.431714 -7.3231794
4.432714 -7.0963211
4.433714 -6.8694428
4.434714 -6.642553199999999
4.435714 -6.4156614
4.436714 -6.188774100000001
4.437714 -5.9619006
4.438715 -5.7350509
4.439714 -5.5082384
4.440714 -5.2814793
4.441714 -5.0547916
4.442714 -4.8281942
4.443714 -4.6017054
4.444714 -4.3753434
4.445714 -4.1491248
4.446714 -3.9230652
4.447714 -3.6971785
4.448714 -3.4714781
4.449714 -3.2459757999999996
4.450714 -3.0206824
4.451715 -2.7956076
4.452714 -2.5707608
4.453714 -2.3461509
4.454714 -2.1217877
4.455714 -1.8976825999999998
4.456714 -1.6738495
4.457714 -1.4503047999999998
4.458714 -1.2270669
4.459714 -1.004155
4.460714 -0.78158835
4.461714 -0.55938456
4.462714 -0.33755898
4.463714 -0.1161246
4.464714 0.10490776
4.465714 0.32552851
4.466714 0.54572853
4.467714 0.76549877
4.468714 0.98482957
4.469714 1.2037106
4.470714 1.4221309
4.471714 1.6400784000000002
4.472714 1.8575405999999999
4.473714 2.0745033
4.474714 2.2909515
4.475714 2.5068684
4.476714 2.7222367000000003
4.477714 2.9370394
4.478714 3.1512607
4.479714 3.3648863
4.480714 3.5779054999999995
4.481714 3.7903089000000003
4.482714 4.0020891
4.483714 4.2132393
4.484715 4.4237521
4.485714 4.6336181
4.486714 4.8428271
4.487714 5.0513662
4.488714 5.2592213999999995
4.489714 5.4663781
4.490714 5.6728217999999995
4.491714 5.8785375
4.492714 6.0835116000000005
4.493714 6.2877297
4.494714 6.491179
4.495714 6.6938467
4.496714 6.8957223999999995
4.497715 7.0967956999999995
4.498714 7.297058400000001
4.499714 7.4965044999999995
4.500714 7.6951273
4.501714 7.8929201
4.502714 8.0898754
4.503714 8.2859822
4.504714 8.4812291
4.505714 8.6756013
4.506714 8.869084
4.507714 9.0616621
4.508714 9.2533223
4.509714 9.4440512
4.510714 9.6338391
4.511714 9.8226763
4.512714 10.01055
4.513714 10.19746
4.514714 10.3834
4.515714 10.56835
4.516714 10.75231
4.517715 10.93528
4.518714 11.11723
4.519714 11.298179999999999
4.520714 11.4781
4.521714 11.65699
4.522714 11.83483
4.523714 12.011610000000001
4.524714 12.18731
4.525714 12.36194
4.526714 12.53546
4.527714 12.707889999999999
4.528714 12.879199999999999
4.529714 13.0494
4.530715 13.218469999999998
4.531714 13.386429999999999
4.532714 13.55325
4.533714 13.718929999999999
4.534714 13.88347
4.535714 14.04686
4.536714 14.209079999999998
4.537714 14.37013
4.538714 14.530000000000001
4.539714 14.688680000000002
4.540714 14.84614
4.541714 15.0024
4.542714 15.15743
4.543715 15.31123
4.544714 15.46379
4.545714 15.615109999999998
4.546714 15.76518
4.547714 15.914
4.548714 16.06157
4.549714 16.20789
4.550714 16.35294
4.551714 16.49672
4.552714 16.639229999999998
4.553714 16.78045
4.554714 16.920370000000002
4.555714 17.058989999999998
4.556714 17.19629
4.557714 17.33227
4.558714 17.46692
4.559714 17.60024
4.560714 17.73222
4.561714 17.86286
4.562714 17.99216
4.563715 18.1201
4.564714 18.2467
4.565714 18.371950000000002
4.566714 18.49584
4.567714 18.61836
4.568714 18.739520000000002
4.569714 18.85931
4.570714 18.977710000000002
4.571714 19.094720000000002
4.572714 19.21033
4.573714 19.32453
4.574714 19.43732
4.575714 19.5487
4.576715 19.65867
4.577714 19.76722
4.578714 19.87436
4.579714 19.98008
4.580714 20.08438
4.581714 20.187260000000002
4.582714 20.28871
4.583714 20.38873
4.584714 20.48732
4.585714 20.58448
4.586714 20.68018
4.587714 20.77444
4.588714 20.867240000000002
4.589714 20.95859
4.590714 21.04847
4.591714 21.136879999999998
4.592714 21.22383
4.593714 21.30931
4.594714 21.39333
4.595714 21.47588
4.596714 21.55697
4.597714 21.636589999999998
4.598714 21.71475
4.599714 21.79144
4.600714 21.86665
4.601714 21.94039
4.602714 22.01264
4.603714 22.08341
4.604714 22.15269
4.605714 22.220480000000002
4.606714 22.28678
4.607714 22.351599999999998
4.608714 22.41492
4.609715 22.476750000000003
4.610714 22.537090000000003
4.611714 22.595950000000002
4.612714 22.65333
4.613714 22.709229999999998
4.614714 22.76364
4.615714 22.81657
4.616714 22.86803
4.617714 22.91799
4.618714 22.96647
4.619714 23.01345
4.620714 23.05894
4.621714 23.10294
4.622715 23.14545
4.623714 23.18646
4.624714 23.22599
4.625714 23.26404
4.626714 23.3006
4.627714 23.33568
4.628714 23.36929
4.629714 23.40142
4.630714 23.43208
4.631714 23.46127
4.632714 23.48899
4.633714 23.515230000000003
4.634714 23.54001
4.635714 23.56331
4.636714 23.58514
4.637714 23.60549
4.638714 23.624380000000002
4.639714 23.64181
4.640714 23.65777
4.641714 23.67227
4.642715 23.68532
4.643714 23.69693
4.644714 23.70709
4.645714 23.71581
4.646714 23.7231
4.647714 23.728949999999998
4.648714 23.73337
4.649714 23.73636
4.650714 23.73791
4.651714 23.738039999999998
4.652714 23.73674
4.653714 23.73401
4.654714 23.72986
4.655715 23.7243
4.656714 23.71733
4.657714 23.70895
4.658714 23.699180000000002
4.659714 23.688010000000002
4.660714 23.67546
4.661714 23.66153
4.662714 23.64622
4.663714 23.62954
4.664714 23.61149
4.665714 23.59207
4.666714 23.57129
4.667714 23.549139999999998
4.668715 23.52562
4.669714 23.50076
4.670714 23.474539999999998
4.671714 23.44697
4.672714 23.41807
4.673714 23.387839999999997
4.674714 23.356279999999998
4.675714 23.32342
4.676714 23.28924
4.677714 23.25376
4.678714 23.21698
4.679714 23.17891
4.680714 23.13954
4.681714 23.0989
4.682714 23.05697
4.683714 23.01377
4.684714 22.9693
4.685714 22.923560000000002
4.686714 22.87656
4.687714 22.828300000000002
4.688715 22.7788
4.689714 22.72807
4.690714 22.676109999999998
4.691714 22.62293
4.692714 22.568540000000002
4.693714 22.51295
4.694714 22.45616
4.695714 22.39818
4.696714 22.339010000000002
4.697714 22.27866
4.698714 22.217129999999997
4.699714 22.15443
4.700714 22.09057
4.701715 22.02555
4.702714 21.95938
4.703714 21.89206
4.704714 21.82362
4.705714 21.75405
4.706714 21.68336
4.707714 21.61157
4.708714 21.53867
4.709714 21.4647
4.710714 21.38964
4.711714 21.31351
4.712714 21.23631
4.713714 21.15805
4.714714 21.07874
4.715714 20.99838
4.716714 20.91697
4.717714 20.834539999999997
4.718714 20.751079999999998
4.719714 20.66661
4.720714 20.58113
4.721714 20.49466
4.722714 20.4072
4.723714 20.31877
4.724714 20.22936
4.725714 20.139000000000003
4.726714 20.047690000000003
4.727714 19.95544
4.728714 19.86225
4.729714 19.768140000000002
4.730714 19.673109999999998
4.731714 19.57716
4.732714 19.48031
4.733714 19.382569999999998
4.734715 19.283929999999998
4.735714 19.18442
4.736714 19.08405
4.737714 18.98281
4.738714 18.88074
4.739714 18.77783
4.740714 18.6741
4.741714 18.56955
4.742714 18.4642
4.743714 18.35804
4.744714 18.2511
4.745714 18.14337
4.746714 18.03487
4.747715 17.92561
4.748714 17.81559
4.749714 17.704829999999998
4.750714 17.593329999999998
4.751714 17.481099999999998
4.752714 17.36816
4.753714 17.25451
4.754714 17.14018
4.755714 17.02515
4.756714 16.909460000000003
4.757714 16.7931
4.758714 16.676099999999998
4.759714 16.55844
4.760714 16.44015
4.761714 16.32122
4.762714 16.20168
4.763714 16.081519999999998
4.764714 15.960759999999999
4.765714 15.83941
4.766714 15.717490000000002
4.767715 15.594990000000001
4.768714 15.47194
4.769714 15.34835
4.770714 15.224219999999999
4.771714 15.09956
4.772714 14.974390000000001
4.773714 14.848720000000002
4.774714 14.72254
4.775714 14.59588
4.776714 14.46875
4.777714 14.34114
4.778714 14.21308
4.779714 14.084559999999998
4.780715 13.955609999999998
4.781714 13.82622
4.782714 13.69641
4.783714 13.5662
4.784714 13.43559
4.785714 13.3046
4.786714 13.17325
4.787714 13.041530000000002
4.788714 12.909460000000001
4.789714 12.777040000000001
4.790714 12.64428
4.791714 12.5112
4.792714 12.3778
4.793715 12.24409
4.794714 12.11009
4.795714 11.97579
4.796714 11.84122
4.797714 11.70638
4.798714 11.57129
4.799714 11.43595
4.800714 11.30037
4.801714 11.16457
4.802714 11.02857
4.803714 10.89237
4.804714 10.75597
4.805714 10.619399999999999
4.806714 10.482660000000001
4.807714 10.345749999999999
4.808714 10.208689999999999
4.809714 10.07147
4.810714 9.9341147
4.811714 9.7966306
4.812714 9.6590295
4.813715 9.5213234
4.814714 9.3835242
4.815714 9.2456423
4.816714 9.1076873
4.817714 8.9696705
4.818714 8.831601599999999
4.819714 8.6934917
4.820714 8.5553512
4.821714 8.4171906
4.822714 8.2790196
4.823714 8.1408456
4.824714 8.0026753
4.825714 7.864516200000001
4.826715 7.726375000000001
4.827714 7.588260600000001
4.828714 7.4501835000000005
4.829714 7.3121555
4.830714 7.174188600000001
4.831714 7.0362955000000005
4.832714 6.8984881
4.833714 6.760776
4.834714 6.623169
4.835714 6.485674499999999
4.836714 6.348301500000001
4.837714 6.2110577
4.838714 6.0739525
4.839714 5.9369948
4.840714 5.8001939
4.841714 5.6635580999999995
4.842714 5.5270955
4.843714 5.3908139
4.844714 5.2547213
4.845714 5.1188268
4.846714 4.9831409
4.847714 4.847675199999999
4.848714 4.7124419
4.849714 4.5774527
4.850714 4.4427183
4.851714 4.3082479
4.852714 4.1740492
4.853714 4.0401287
4.854714 3.9064921000000004
4.855714 3.7731461
4.856714 3.6400978
4.857714 3.5073559999999997
4.858714 3.3749294
4.859715 3.2428268000000005
4.860714 3.1110574
4.861714 2.9796291
4.862714 2.8485505
4.863714 2.7178301
4.864714 2.5874769
4.865714 2.4575012
4.866714 2.3279134
4.867714 2.1987241
4.868714 2.0699427
4.869714 1.9415773
4.870714 1.8136347000000002
4.871714 1.6861202
4.872715 1.559039
4.873714 1.4323969
4.874714 1.3062008
4.875714 1.1804584999999999
4.876714 1.0551793999999999
4.877714 0.93037253
4.878714 0.80604712
4.879714 0.68221153
4.880714 0.55887331
4.881714 0.43603969
4.882714 0.31371799
4.883714 0.19191592
4.884714 0.07064166100000001
4.885714 -0.050096441
4.886714 -0.17029045
4.887714 -0.28993324
4.888714 -0.40901885000000004
4.889714 -0.52754218
4.890714 -0.64549851
4.891714 -0.7628826400000001
4.892715 -0.8796883700000001
4.893714 -0.9959084
4.894714 -1.1115341
4.895714 -1.2265569
4.896714 -1.3409681
4.897714 -1.45476
4.898714 -1.5679261
4.899714 -1.6804601999999997
4.900714 -1.7923569000000001
4.901714 -1.9036107
4.902714 -2.0142151
4.903714 -2.1241637
4.904714 -2.2334499
4.905715 -2.3420673
4.906714 -2.4500104
4.907714 -2.5572741
4.908714 -2.6638541
4.909714 -2.7697457
4.910714 -2.8749438
4.911714 -2.9794423
4.912714 -3.0832341
4.913714 -3.1863119
4.914714 -3.2886680000000004
4.915714 -3.3902962000000003
4.916714 -3.4911904000000002
4.917714 -3.591346
4.918715 -3.6907583
4.919714 -3.7894238
4.920714 -3.8873374000000003
4.921714 -3.9844945
4.922714 -4.0808894
4.923714 -4.1765168
4.924714 -4.2713716999999995
4.925714 -4.3654494
4.926714 -4.4587463000000005
4.927714 -4.551258300000001
4.928714 -4.6429817
4.929714 -4.7339123
4.930714 -4.8240446
4.931714 -4.9133725
4.932714 -5.001891
4.933714 -5.0895941
4.934714 -5.1764775
4.935714 -5.2625373
4.936714 -5.3477708
4.937714 -5.4321751
4.938715 -5.5157468000000005
4.939714 -5.5984829
4.940714 -5.6803793
4.941714 -5.7614323
4.942714 -5.8416378
4.943714 -5.920992399999999
4.944714 -5.9994936
4.945714 -6.077138
4.946714 -6.1539225
4.947714 -6.2298439
4.948714 -6.304898100000001
4.949714 -6.3790813
4.950714 -6.452388300000001
4.951715 -6.5248154000000005
4.952714 -6.5963581
4.953714 -6.667014200000001
4.954714 -6.7367821999999995
4.955714 -6.8056598
4.956714 -6.8736456
4.957714 -6.940738100000001
4.958714 -7.006935
4.959714 -7.072234900000001
4.960714 -7.1366347
4.961714 -7.200132300000001
4.962714 -7.2627254
4.963714 -7.3244132
4.964714 -7.3851928
4.965714 -7.445061999999999
4.966714 -7.5040184
4.967714 -7.5620592
4.968714 -7.619181299999999
4.969714 -7.6753824999999996
4.970714 -7.7306606
4.971714 -7.7850141
4.972714 -7.838442199999999
4.973714 -7.890944900000001
4.974714 -7.942521600000001
4.975714 -7.9931714000000005
4.976714 -8.0428943
4.977714 -8.0916896
4.978714 -8.1395566
4.979714 -8.1864938
4.980714 -8.2324989
4.981714 -8.2775712
4.982714 -8.3217099
4.983714 -8.3649136
4.984715 -8.407180799999999
4.985714 -8.4485099
4.986714 -8.4889002
4.987714 -8.5283518
4.988714 -8.5668646
4.989714 -8.6044386
4.990714 -8.6410746
4.991714 -8.6767733
4.992714 -8.7115355
4.993714 -8.745361899999999
4.994714 -8.7782532
4.995714 -8.8102102
4.996714 -8.841232999999999
4.997715 -8.8713214
4.998714 -8.9004748
4.999714 -8.9286931
5.000714 -8.9559756
5.001714 -8.9823224
5.002714 -9.0077333
5.003714 -9.0322092
5.004714 -9.0557508
5.005714 -9.078359599999999
5.006714 -9.1000378
5.007714 -9.1207862
5.008714 -9.1406077
5.009714 -9.159503099999998
5.010714 -9.177473899999999
5.011714 -9.1945216
5.012714 -9.2106462
5.013714 -9.2258491
5.014714 -9.2401318
5.015714 -9.2534944
5.016714 -9.2659384
5.017715 -9.2774644
5.018714 -9.288073299999999
5.019714 -9.2977673
5.020714 -9.306547
5.021714 -9.3144163
5.022714 -9.3213774
5.023714 -9.327434
5.024714 -9.332589800000001
5.025714 -9.3368486
5.026714 -9.340213199999999
5.027714 -9.3426861
5.028714 -9.344269299999999
5.029714 -9.344963700000001
5.030715 -9.344770800000001
5.031714 -9.3436927
5.032714 -9.3417309
5.033714 -9.3388878
5.034714 -9.3351662
5.035714 -9.3305685
5.036714 -9.3250982
5.037714 -9.3187578
5.038714 -9.3115501
5.039714 -9.3034789
5.040714 -9.294548599999999
5.041714 -9.284763
5.042714 -9.2741266
5.043715 -9.262643800000001
5.044714 -9.250319
5.045714 -9.2371546
5.046714 -9.223153400000001
5.047714 -9.2083171
5.048714 -9.192647800000001
5.049714 -9.1761477
5.050714 -9.1588207
5.051714 -9.1406703
5.052714 -9.1217019
5.053714 -9.1019198
5.054714 -9.0813294
5.055714 -9.0599343
5.056714 -9.0377398
5.057714 -9.0147488
5.058714 -8.9909665
5.059714 -8.966397500000001
5.060714 -8.9410469
5.061714 -8.9149199
5.062714 -8.8880211
5.063715 -8.8603549
5.064714 -8.831924200000001
5.065714 -8.8027313
5.066714 -8.77278
5.067714 -8.7420732
5.068714 -8.7106153
5.069714 -8.678412400000001
5.070714 -8.645471200000001
5.071714 -8.6117983
5.072714 -8.5773997
5.073714 -8.5422806
5.074714 -8.5064456
5.075714 -8.469899
5.076715 -8.4326446
5.077714 -8.394687600000001
5.078714 -8.356032500000001
5.079714 -8.316685999999999
5.080714 -8.2766533
5.081714 -8.2359396
5.082714 -8.1945501
5.083714 -8.1524894
5.084714 -8.1097618
5.085714 -8.066372600000001
5.086714 -8.022327
5.087714 -7.977632399999999
5.088714 -7.932296399999999
5.089714 -7.8863271
5.090714 -7.8397311
5.091714 -7.7925138
5.092714 -7.7446803
5.093714 -7.6962344
5.094714 -7.6471806
5.095714 -7.597522399999999
5.096714 -7.5472653
5.097714 -7.4964166
5.098714 -7.4449822
5.099714 -7.3929697
5.100714 -7.340385
5.101714 -7.287234099999999
5.102714 -7.2335228
5.103714 -7.1792573
5.104714 -7.1244434
5.105714 -7.0690878
5.106714 -7.013198
5.107714 -6.956781400000001
5.108714 -6.899846299999999
5.109715 -6.842398600000001
5.110714 -6.7844435999999995
5.111714 -6.7259856000000005
5.112714 -6.6670299
5.113714 -6.6075817
5.114714 -6.5476469999999996
5.115714 -6.4872332
5.116714 -6.4263493
5.117714 -6.365003399999999
5.118714 -6.3032031
5.119714 -6.2409561
5.120714 -6.178268399999999
5.121714 -6.115146
5.122715 -6.0515948
5.123714 -5.9876207
5.124714 -5.9232309
5.125714 -5.8584325
5.126714 -5.7932332
5.127714 -5.7276397999999995
5.128714 -5.6616582
5.129714 -5.595294399999999
5.130714 -5.5285536
5.131714 -5.4614414
5.132714 -5.3939644
5.133714 -5.326131
5.134714 -5.2579492
5.135714 -5.1894285
5.136714 -5.1205773
5.137714 -5.0514035
5.138714 -4.9819134
5.139714 -4.912113
5.140714 -4.8420079
5.141714 -4.771603600000001
5.142715 -4.7009069
5.143714 -4.6299253
5.144714 -4.5586664
5.145714 -4.487139
5.146714 -4.4153508
5.147714 -4.3433085
5.148714 -4.2710193
5.149714 -4.1984893
5.150714 -4.1257255
5.151714 -4.0527355
5.152714 -3.979528
5.153714 -3.9061114
5.154714 -3.8324945
5.155715 -3.7586845
5.156714 -3.6846884
5.157714 -3.6105111
5.158714 -3.5361577
5.159714 -3.4616336
5.160714 -3.3869449000000005
5.161714 -3.3120990000000003
5.162714 -3.2371039999999995
5.163714 -3.161969
5.164714 -3.0867023000000002
5.165714 -3.011312
5.166714 -2.9358054
5.167714 -2.8601892
5.168715 -2.7844702999999997
5.169714 -2.7086558
5.170714 -2.6327534
5.171714 -2.5567713999999997
5.172714 -2.4807178999999997
5.173714 -2.4046008
5.174714 -2.3284266000000002
5.175714 -2.2522019
5.176714 -2.1759324
5.177714 -2.0996240999999998
5.178714 -2.0232837999999997
5.179714 -1.9469193999999999
5.180714 -1.8705395999999999
5.181714 -1.7941532999999998
5.182714 -1.7177692000000002
5.183714 -1.6413955
5.184714 -1.5650392
5.185714 -1.4887064
5.186714 -1.4124027000000001
5.187714 -1.3361339
5.188715 -1.2599059
5.189714 -1.1837257
5.190714 -1.1076005
5.191714 -1.0315378
5.192714 -0.9555449699999999
5.193714 -0.8796291399999999
5.194714 -0.8037970400000001
5.195714 -0.7280555999999999
5.196714 -0.65241195
5.197714 -0.57687392
5.198714 -0.50144983
5.199714 -0.42614834
5.200714 -0.35097771
5.201715 -0.27594552
5.202714 -0.20105829000000003
5.203714 -0.12632156
5.204714 -0.051740283
5.205714 0.022680580000000002
5.206714 0.09693560400000001
5.207714 0.17101847
5.208714 0.24492202999999999
5.209714 0.31863844
5.210714 0.39215967999999995
5.211714 0.46547795999999997
5.212714 0.53858585
5.213714 0.61147632
5.214714 0.6841425800000001
5.215714 0.75657782
5.216714 0.8287752
5.217714 0.9007277899999999
5.218714 0.97242892
5.219714 1.0438723
5.220714 1.1150525999999998
5.221714 1.1859645
5.222714 1.2566034
5.223714 1.3269641
5.224714 1.3970409
5.225714 1.4668272
5.226714 1.5363156
5.227714 1.605498
5.228714 1.674366
5.229714 1.7429115
5.230714 1.8111274
5.231714 1.8790068
5.232714 1.9465439
5.233714 2.0137335999999997
5.234715 2.0805708999999997
5.235714 2.1470509
5.236714 2.2131689
5.237714 2.2789200999999997
5.238714 2.3442998999999998
5.239714 2.409303
5.240714 2.4739247
5.241714 2.5381593000000002
5.242714 2.6020009
5.243714 2.665443
5.244714 2.7284783999999997
5.245714 2.7910998
5.246714 2.8533
5.247715 2.9150721
5.248714 2.9764098999999997
5.249714 3.0373082
5.250714 3.0977623999999997
5.251714 3.1577688
5.252714 3.2173235
5.253714 3.2764226
5.254714 3.3350624000000004
5.255714 3.3932384000000004
5.256714 3.4509454
5.257714 3.5081774
5.258714 3.5649285
5.259714 3.6211923
5.260714 3.6769625
5.261714 3.7322323999999996
5.262714 3.7869964
5.263714 3.8412489
5.264714 3.8949847
5.265714 3.9481990000000002
5.266714 4.0008884
5.267715 4.0530488
5.268714 4.104678
5.269714 4.155772600000001
5.270714 4.2063299999999995
5.271714 4.2563471999999996
5.272714 4.3058205
5.273714 4.3547455
5.274714 4.4031173
5.275714 4.4509303
5.276714 4.4981781
5.277714 4.5448549
5.278714 4.5909546
5.279714 4.6364725
5.280715 4.6814039
5.281714 4.7257457
5.282714 4.7694948
5.283714 4.8126485
5.284714 4.8552044
5.285714 4.8971601
5.286714 4.9385123
5.287714 4.9792584
5.288714 5.0193951
5.289714 5.0589185
5.290714 5.097824699999999
5.291714 5.1361099
5.292714 5.173769999999999
5.293715 5.2108004999999995
5.294714 5.2471969
5.295714 5.2829549
5.296714 5.3180706
5.297714 5.3525414
5.298714 5.3863652
5.299714 5.4195408
5.300714 5.452067
5.301714 5.4839432
5.302714 5.5151682
5.303714 5.5457398
5.304714 5.575655
5.305714 5.6049101
5.306714 5.633501300000001
5.307714 5.6614249999999995
5.308714 5.688677
5.309714 5.7152547
5.310714 5.741155099999999
5.311714 5.7663757
5.312714 5.7909142
5.313715 5.8147684
5.314714 5.8379363
5.315714 5.8604166
5.316714 5.8822084
5.317714 5.9033111
5.318714 5.9237242000000006
5.319714 5.9434474
5.320714 5.9624791
5.321714 5.9808176
5.322714 5.9984598
5.323714 6.0154025
5.324714 6.0316421
5.325714 6.0471758
5.326715 6.0620014
5.327714 6.076118
5.328714 6.089526
5.329714 6.1022263
5.330714 6.1142195
5.331714 6.125506
5.332714 6.1360862
5.333714 6.1459597
5.334714 6.1551257999999995
5.335714 6.1635841
5.336714 6.1713338
5.337714 6.1783742
5.338714 6.1847042
5.339714 6.190322
5.340714 6.1952256
5.341714 6.1994124
5.342714 6.2028803
5.343714 6.205627300000001
5.344714 6.2076535
5.345714 6.20896
5.346714 6.2095489
5.347714 6.2094226
5.348714 6.2085837
5.349714 6.207034
5.350714 6.2047742
5.351714 6.2018037
5.352714 6.198122
5.353714 6.193728
5.354714 6.1886209999999995
5.355714 6.1828006
5.356714 6.1762672
5.357714 6.1690211
5.358714 6.1610624000000005
5.359715 6.152391799999999
5.360714 6.1430093
5.361714 6.132915199999999
5.362714 6.1221115
5.363714 6.1106004
5.364714 6.0983852
5.365714 6.0854696
5.366714 6.0718562
5.367714 6.0575478
5.368714 6.0425445
5.369714 6.0268465
5.370714 6.0104527
5.371714 5.9933618
5.372715 5.9755743
5.373714 5.9570909
5.374714 5.937914200000001
5.375714 5.9180468
5.376714 5.8974922
5.377714 5.8762532
5.378714 5.8543328
5.379714 5.831733
5.380714 5.8084565999999995
5.381714 5.7845059999999995
5.382714 5.759884400000001
5.383714 5.7345949
5.384714 5.7086404
5.385714 5.6820232
5.386714 5.6547452
5.387714 5.6268066
5.388714 5.598207899999999
5.389714 5.568949900000001
5.390714 5.5390339
5.391714 5.5084627
5.392715 5.4772411
5.393714 5.4453745
5.394714 5.412868400000001
5.395714 5.379728200000001
5.396714 5.3459577000000005
5.397714 5.3115599
5.398714 5.2765366
5.399714 5.2408896
5.400714 5.204621
5.401714 5.1677328000000005
5.402714 5.130228
5.403714 5.0921097
5.404714 5.0533809
5.405715 5.0140437
5.406714 4.9741011
5.407714 4.933555800000001
5.408714 4.8924115
5.409714 4.8506729
5.410714 4.8083466
5.411714 4.765439
5.412714 4.7219574
5.413714 4.6779078
5.414714 4.6332948
5.415714 4.5881219
5.416714 4.5423906
5.417714 4.496103199999999
5.418715 4.449261
5.419714 4.4018671000000005
5.420714 4.3539252
5.421714 4.305440600000001
5.422714 4.2564183
5.423714 4.2068645
5.424714 4.1567843
5.425714 4.106183
5.426714 4.0550657
5.427714 4.0034384
5.428714 3.9513066
5.429714 3.8986765
5.430714 3.8455542
5.431714 3.7919451
5.432714 3.7378535
5.433714 3.6832821
5.434714 3.6282331
5.435714 3.5727084
5.436714 3.5167105
5.437714 3.4602433
5.438715 3.403312
5.439714 3.3459239000000003
5.440714 3.2880869
5.441714 3.2298092
5.442714 3.1710982
5.443714 3.1119609
5.444714 3.052403
5.445714 2.9924301
5.446714 2.9320473
5.447714 2.8712597
5.448714 2.8100725
5.449714 2.7484908999999997
5.450714 2.6865194
5.451715 2.6241623
5.452714 2.5614237
5.453714 2.4983076
5.454714 2.4348188
5.455714 2.3709632000000003
5.456714 2.3067482
5.457714 2.2421819999999997
5.458714 2.1772739999999997
5.459714 2.1120332
5.460714 2.0464679
5.461714 1.980585
5.462714 1.9143898
5.463714 1.8478865
5.464714 1.7810784
5.465714 1.7139694
5.466714 1.6465636
5.467714 1.5788661
5.468714 1.5108827999999999
5.469714 1.4426197
5.470714 1.3740833
5.471714 1.3052803
5.472714 1.2362178
5.473714 1.1669033
5.474714 1.097345
5.475714 1.0275517
5.476714 0.9575323199999999
5.477714 0.8872956
5.478714 0.81684897
5.479714 0.7461987
5.480714 0.67534954
5.481714 0.60430523
5.482714 0.53306911
5.483714 0.46164496
5.484715 0.39003766
5.485714 0.31825365
5.486714 0.24630062
5.487714 0.17418733
5.488714 0.10192288999999999
5.489714 0.029516272000000003
5.490714 -0.043023942
5.491714 -0.11568968
5.492714 -0.18847324
5.493714 -0.26136718
5.494714 -0.33436439
5.495714 -0.40745805
5.496714 -0.48064207999999997
5.497715 -0.5539109
5.498714 -0.62725977
5.499714 -0.7006842600000001
5.500714 -0.7741798200000001
5.501714 -0.84774122
5.502714 -0.92136189
5.503714 -0.99503389
5.504714 -1.0687476
5.505714 -1.1424928
5.506714 -1.2162589
5.507714 -1.2900365
5.508714 -1.3638169
5.509714 -1.4375932
5.510714 -1.5113596999999999
5.511714 -1.5851114
5.512714 -1.6588438
5.513714 -1.7325522
5.514714 -1.8062312
5.515714 -1.8798751999999999
5.516714 -1.953478
5.517715 -2.0270330999999997
5.518714 -2.1005336
5.519714 -2.1739719
5.520714 -2.2473399
5.521714 -2.3206279
5.522714 -2.3938261
5.523714 -2.4669243
5.524714 -2.5399126
5.525714 -2.6127823
5.526714 -2.6855262
5.527714 -2.7581388
5.528714 -2.830616
5.529714 -2.9029548
5.530715 -2.9751519
5.531714 -3.0472029000000003
5.532714 -3.1191022999999998
5.533714 -3.190843
5.534714 -3.262417
5.535714 -3.3338152
5.536714 -3.4050282000000003
5.537714 -3.4760468
5.538714 -3.5468619
5.539714 -3.6174651000000004
5.540714 -3.6878482
5.541714 -3.7580032
5.542714 -3.8279232000000003
5.543715 -3.8976014
5.544714 -3.967033
5.545714 -4.0362135
5.546714 -4.1051399
5.547714 -4.1738089
5.548714 -4.2422168000000005
5.549714 -4.3103583
5.550714 -4.3782268
5.551714 -4.4458132
5.552714 -4.5131076
5.553714 -4.580099499999999
5.554714 -4.6467785
5.555714 -4.713134800000001
5.556714 -4.7791608
5.557714 -4.8448496
5.558714 -4.910196
5.559714 -4.9751952
5.560714 -5.0398432
5.561714 -5.104135299999999
5.562714 -5.168067300000001
5.563715 -5.2316345
5.564714 -5.294833000000001
5.565714 -5.3576577
5.566714 -5.4201037
5.567714 -5.482164
5.568714 -5.543831
5.569714 -5.6050953
5.570714 -5.6659464
5.571714 -5.7263743
5.572714 -5.7863697
5.573714 -5.8459252
5.574714 -5.9050348
5.575714 -5.9636947000000005
5.576715 -6.0219027
5.577714 -6.079656600000001
5.578714 -6.136953800000001
5.579714 -6.1937913
5.580714 -6.250164699999999
5.581714 -6.3060671
5.582714 -6.3614927
5.583714 -6.416434799999999
5.584714 -6.470885899999999
5.585714 -6.524837799999999
5.586714 -6.578283
5.587714 -6.6312142000000005
5.588714 -6.6836223
5.589714 -6.735500699999999
5.590714 -6.7868419
5.591714 -6.8376407
5.592714 -6.8878941
5.593714 -6.9375998999999995
5.594714 -6.9867574
5.595714 -7.0353657
5.596714 -7.0834219
5.597714 -7.1309231
5.598714 -7.177863299999999
5.599714 -7.2242349
5.600714 -7.2700292
5.601714 -7.3152378
5.602714 -7.3598533999999995
5.603714 -7.4038692
5.604714 -7.4472792
5.605714 -7.490079099999999
5.606714 -7.5322643
5.607714 -7.5738311000000005
5.608714 -7.6147765000000005
5.609715 -7.655098300000001
5.610714 -7.694793499999999
5.611714 -7.733860600000001
5.612714 -7.772298900000001
5.613714 -7.8101054
5.614714 -7.8472770999999995
5.615714 -7.8838095
5.616714 -7.9196952000000005
5.617714 -7.954926800000001
5.618714 -7.989494499999999
5.619714 -8.0233917
5.620714 -8.0566116
5.621714 -8.0891497
5.622715 -8.121004
5.623714 -8.1521727
5.624714 -8.182656000000001
5.625714 -8.2124531
5.626714 -8.241563300000001
5.627714 -8.2699835
5.628714 -8.2977116
5.629714 -8.3247438
5.630714 -8.3510771
5.631714 -8.3767079
5.632714 -8.4016316
5.633714 -8.4258437
5.634714 -8.4493384
5.635714 -8.4721096
5.636714 -8.4941514
5.637714 -8.5154593
5.638714 -8.5360304
5.639714 -8.555863800000001
5.640714 -8.5749604
5.641714 -8.5933223
5.642715 -8.6109504
5.643714 -8.6278453
5.644714 -8.6440057
5.645714 -8.6594291
5.646714 -8.6741105
5.647714 -8.688045299999999
5.648714 -8.7012291
5.649714 -8.7136567
5.650714 -8.7253235
5.651714 -8.7362267
5.652714 -8.7463632
5.653714 -8.755731599999999
5.654714 -8.7643288
5.655715 -8.7721542
5.656714 -8.7792084
5.657714 -8.7854922
5.658714 -8.7910071
5.659714 -8.7957554
5.660714 -8.799738399999999
5.661714 -8.8029571
5.662714 -8.8054098
5.663714 -8.8070922
5.664714 -8.807999599999999
5.665714 -8.8081278
5.666714 -8.8074714
5.667714 -8.806027499999999
5.668715 -8.8037938
5.669714 -8.8007711
5.670714 -8.7969616
5.671714 -8.7923661
5.672714 -8.786986800000001
5.673714 -8.780825100000001
5.674714 -8.7738819
5.675714 -8.7661594
5.676714 -8.7576583
5.677714 -8.7483793
5.678714 -8.7383226
5.679714 -8.7274864
5.680714 -8.7158695
5.681714 -8.703468
5.682714 -8.690278999999999
5.683714 -8.6762987
5.684714 -8.661525000000001
5.685714 -8.6459585
5.686714 -8.6296014
5.687714 -8.6124569
5.688715 -8.5945301
5.689714 -8.575825400000001
5.690714 -8.5563473
5.691714 -8.5360982
5.692714 -8.5150793
5.693714 -8.4932908
5.694714 -8.4707327
5.695714 -8.4474042
5.696714 -8.4233038
5.697714 -8.398431500000001
5.698714 -8.3727859
5.699714 -8.3463676
5.700714 -8.319176
5.701715 -8.2912117
5.702714 -8.262476300000001
5.703714 -8.2329735
5.704714 -8.2027078
5.705714 -8.171684299999999
5.706714 -8.1399098
5.707714 -8.107388799999999
5.708714 -8.0741249
5.709714 -8.0401197
5.710714 -8.005373200000001
5.711714 -7.9698846
5.712714 -7.9336516999999995
5.713714 -7.896673699999999
5.714714 -7.858949899999999
5.715714 -7.8204818
5.716714 -7.781270899999999
5.717714 -7.741321600000001
5.718714 -7.7006377
5.719714 -7.6592252
5.720714 -7.617089200000001
5.721714 -7.5742356
5.722714 -7.5306706000000005
5.723714 -7.4864
5.724714 -7.441428999999999
5.725714 -7.3957622
5.726714 -7.3494017
5.727714 -7.3023491
5.728714 -7.2546043000000004
5.729714 -7.2061665
5.730714 -7.1570352
5.731714 -7.107210899999999
5.732714 -7.0566952
5.733714 -7.0054926
5.734715 -6.9536082
5.735714 -6.901048899999999
5.736714 -6.8478219000000005
5.737714 -6.7939349
5.738714 -6.7393944
5.739714 -6.6842072
5.740714 -6.628377700000001
5.741714 -6.5719098
5.742714 -6.5148078
5.743714 -6.457073200000001
5.744714 -6.3987084
5.745714 -6.3397147
5.746714 -6.2800936
5.747715 -6.2198479
5.748714 -6.1589796
5.749714 -6.0974933
5.750714 -6.0353953
5.751714 -5.9726927
5.752714 -5.9093948
5.753714 -5.8455106
5.754714 -5.7810497000000005
5.755714 -5.7160199
5.756714 -5.6504278999999995
5.757714 -5.5842791
5.758714 -5.5175766
5.759714 -5.4503232
5.760714 -5.3825207
5.761714 -5.314170900000001
5.762714 -5.2452758
5.763714 -5.175839
5.764714 -5.1058643
5.765714 -5.0353572
5.766714 -4.9643241
5.767715 -4.892773200000001
5.768714 -4.8207130000000005
5.769714 -4.7481526
5.770714 -4.6751019
5.771714 -4.6015695
5.772714 -4.527564
5.773714 -4.4530924
5.774714 -4.3781601000000006
5.775714 -4.302771
5.776714 -4.2269278
5.777714 -4.1506331
5.778714 -4.0738892
5.779714 -3.9966989
5.780715 -3.9190676
5.781714 -3.8410012
5.782714 -3.7625078
5.783714 -3.6835972000000003
5.784714 -3.6042791
5.785714 -3.5245638
5.786714 -3.4444612
5.787714 -3.3639804000000004
5.788714 -3.2831296
5.789714 -3.2019160999999996
5.790714 -3.1203458
5.791714 -3.0384237
5.792714 -2.9561536
5.793715 -2.8735391999999997
5.794714 -2.7905837
5.795714 -2.7072905
5.796714 -2.6236639999999998
5.797714 -2.5397103
5.798714 -2.455437
5.799714 -2.3708535
5.800714 -2.2859707
5.801714 -2.2008001999999998
5.802714 -2.1153534
5.803714 -2.0296412
5.804714 -1.943673
5.805714 -1.8574568999999999
5.806714 -1.7709993
5.807714 -1.6843053000000001
5.808714 -1.5973791000000002
5.809714 -1.5102252999999999
5.810714 -1.4228482
5.811714 -1.3352529
5.812714 -1.2474453
5.813715 -1.1594320999999999
5.814714 -1.071221
5.815714 -0.9828207999999999
5.816714 -0.89424141
5.817714 -0.80549335
5.818714 -0.71658785
5.819714 -0.62753595
5.820714 -0.5383478899999999
5.821714 -0.44903266000000003
5.822714 -0.35959747999999997
5.823714 -0.27004795000000004
5.824714 -0.18038832
5.825714 -0.09062223800000001
5.826715 -0.00075350085
5.827714 0.089213141
5.828714 0.17927152999999998
5.829714 0.26941386
5.830714 0.35963098
5.831714 0.44991266999999996
5.832714 0.54024816
5.833714 0.6306265
5.834714 0.72103697
5.835714 0.81146918
5.836714 0.90191327
5.837714 0.99236015
5.838714 1.0828016
5.839714 1.1732306
5.840714 1.2636414
5.841714 1.3540291
5.842714 1.4443899
5.843714 1.5347192
5.844714 1.625012
5.845714 1.7152619
5.846714 1.8054601
5.847714 1.8955966000000002
5.848714 1.9856602
5.849714 2.075639
5.850714 2.1655214999999997
5.851714 2.2552971
5.852714 2.3449568
5.853714 2.4344929
5.854714 2.5238985
5.855714 2.6131677
5.856714 2.7022947
5.857714 2.7912742
5.858714 2.8801005
5.859715 2.9687682
5.860714 3.0572711999999997
5.861714 3.1456035
5.862714 3.2337568999999995
5.863714 3.3217225000000004
5.864714 3.4094904
5.865714 3.4970488
5.866714 3.584386
5.867714 3.6714904
5.868714 3.7583511
5.869714 3.8449597000000004
5.870714 3.9313093
5.871714 4.0173948
5.872715 4.1032117
5.873714 4.1887563000000005
5.874714 4.2740237
5.875714 4.3590084000000004
5.876714 4.443703999999999
5.877714 4.5281027
5.878714 4.612197
5.879714 4.695978
5.880714 4.7794364
5.881714 4.8625633
5.882714 4.9453486
5.883714 5.0277822
5.884714 5.109854400000001
5.885714 5.191556
5.886714 5.2728795
5.887714 5.3538181
5.888714 5.4343677999999995
5.889714 5.5145249
5.890714 5.5942856
5.891714 5.6736462
5.892715 5.7526015
5.893714 5.8311443999999995
5.894714 5.909266
5.895714 5.9869569
5.896714 6.0642071
5.897714 6.1410069
5.898714 6.2173471000000005
5.899714 6.2932193
5.900714 6.3686155
5.901714 6.443529600000001
5.902714 6.517954199999999
5.903714 6.591884
5.904714 6.665314
5.905715 6.7382388
5.906714 6.8106554
5.907714 6.8825595
5.908714 6.953947200000001
5.909714 7.0248134
5.910714 7.095151399999999
5.911714 7.1649529
5.912714 7.234209
5.913714 7.3029093000000005
5.914714 7.3710442
5.915714 7.438605299999999
5.916714 7.505585300000001
5.917714 7.5719781
5.918715 7.6377802
5.919714 7.7029876
5.920714 7.767597599999999
5.921714 7.831605499999999
5.922714 7.895007699999999
5.923714 7.9577997
5.924714 8.0199771
5.925714 8.0815338
5.926714 8.1424639
5.927714 8.2027607
5.928714 8.2624167
5.929714 8.3214238
5.930714 8.3797731
5.931714 8.4374562
5.932714 8.4944665
5.933714 8.5507981
5.934714 8.6064465
5.935714 8.6614087
5.936714 8.7156832
5.937714 8.7692678
5.938715 8.822161000000001
5.939714 8.8743597
5.940714 8.925859599999999
5.941714 8.9766555
5.942714 9.0267412
5.943714 9.076111000000001
5.944714 9.1247573
5.945714 9.1726743
5.946714 9.2198558
5.947714 9.266295300000001
5.948714 9.3119882
5.949714 9.3569294
5.950714 9.4011143
5.951715 9.4445415
5.952714 9.4872087
5.953714 9.529114499999999
5.954714 9.5702581
5.955714 9.610638
5.956714 9.6502528
5.957714 9.689097100000001
5.958714 9.7271666
5.959714 9.7644553
5.960714 9.8009557
5.961714 9.8366618
5.962714 9.8715685
5.963714 9.9056713
5.964714 9.9389665
5.965714 9.9714518
5.966714 10.00313
5.967714 10.03399
5.968714 10.06404
5.969714 10.09327
5.970714 10.12169
5.971714 10.1493
5.972714 10.17608
5.973714 10.20205
5.974714 10.2272
5.975714 10.25152
5.976714 10.27501
5.977714 10.29766
5.978714 10.31946
5.979714 10.34042
5.980714 10.36054
5.981714 10.3798
5.982714 10.398209999999999
5.983714 10.41578
5.984715 10.43249
5.985714 10.44836
5.986714 10.46338
5.987714 10.47756
5.988714 10.49089
5.989714 10.50336
5.990714 10.51498
5.991714 10.52575
5.992714 10.53566
5.993714 10.5447
5.994714 10.55287
5.995714 10.560179999999999
5.996714 10.56662
5.997715 10.572180000000001
5.998714 10.57688
5.999714 10.58071
6.000714 10.58368
6.001714 10.58578
6.002714 10.58703
6.003714 10.58741
6.004714 10.58694
6.005714 10.585609999999999
6.006714 10.58341
6.007714 10.58035
6.008714 10.57643
6.009714 10.57163
6.010714 10.56597
6.011714 10.55944
6.012714 10.55203
6.013714 10.54376
6.014714 10.53461
6.015714 10.52461
6.016714 10.51374
6.017715 10.50202
6.018714 10.48944
6.019714 10.476009999999999
6.020714 10.46173
6.021714 10.4466
6.022714 10.43061
6.023714 10.413780000000001
6.024714 10.39609
6.025714 10.37754
6.026714 10.35814
6.027714 10.33789
6.028714 10.316790000000001
6.029714 10.294830000000001
6.030715 10.27203
6.031714 10.24839
6.032714 10.22392
6.033714 10.19861
6.034714 10.17248
6.035714 10.14552
6.036714 10.117750000000001
6.037714 10.08916
6.038714 10.059750000000001
6.039714 10.02952
6.040714 9.9984728
6.041714 9.9666037
6.042714 9.9339157
6.043715 9.9004105
6.044714 9.8660909
6.045714 9.8309614
6.046714 9.7950272
6.047714 9.7582936
6.048714 9.7207665
6.049714 9.6824519
6.050714 9.643355000000001
6.051714 9.6034817
6.052714 9.5628358
6.053714 9.521421
6.054714 9.479238800000001
6.055714 9.43629
6.056714 9.3925737
6.057714 9.3480907
6.058714 9.3028419
6.059714 9.2568308
6.060714 9.2100605
6.061714 9.162537799999999
6.062714 9.1142699
6.063715 9.0652645
6.064714 9.0155289
6.065714 8.9650698
6.066714 8.9138933
6.067714 8.8620052
6.068714 8.80941
6.069714 8.7561108
6.070714 8.702112
6.071714 8.647415
6.072714 8.592023
6.073714 8.535937200000001
6.074714 8.4791586
6.075714 8.42169
6.076715 8.363536
6.077714 8.3047025
6.078714 8.2451969
6.079714 8.185028299999999
6.080714 8.124207
6.081714 8.0627427
6.082714 8.0006443
6.083714 7.9379178999999995
6.084714 7.8745686
6.085714 7.810600099999999
6.086714 7.7460162
6.087714 7.6808192
6.088714 7.6150119
6.089714 7.548598199999999
6.090714 7.4815817000000004
6.091714 7.413967
6.092714 7.3457591
6.093714 7.276964199999999
6.094714 7.2075889
6.095714 7.1376421
6.096714 7.067133500000001
6.097714 6.9960736
6.098714 6.924472700000001
6.099714 6.852340699999999
6.100714 6.7796856000000005
6.101714 6.706512000000001
6.102714 6.6328235
6.103714 6.5586224
6.104714 6.483911000000001
6.105714 6.4086913999999995
6.106714 6.3329682
6.107714 6.2567465
6.108714 6.1800346
6.109715 6.1028402
6.110714 6.025172
6.111714 5.9470396
6.112714 5.8684524
6.113714 5.78942
6.114714 5.7099525
6.115714 5.6300595
6.116714 5.5497505
6.117714 5.4690331
6.118714 5.3879138
6.119714 5.306396599999999
6.120714 5.224484599999999
6.121714 5.1421798999999995
6.122715 5.0594855
6.123714 4.9764052
6.124714 4.892946
6.125714 4.8091169
6.126714 4.7249284000000005
6.127714 4.6403915
6.128714 4.5555178000000005
6.129714 4.4703178
6.130714 4.3848012
6.131714 4.2989761
6.132714 4.2128502999999995
6.133714 4.1264314
6.134714 4.0397264
6.135714 3.9527412999999996
6.136714 3.8654815
6.137714 3.7779521000000003
6.138714 3.6901567
6.139714 3.6020994
6.140714 3.5137858
6.141714 3.4252230000000004
6.142715 3.3364203000000003
6.143714 3.2473891999999998
6.144714 3.1581423999999996
6.145714 3.068693
6.146714 2.9790526
6.147714 2.8892316
6.148714 2.7992377
6.149714 2.7090771
6.150714 2.6187548
6.151714 2.5282754
6.152714 2.4376441
6.153714 2.3468662
6.154714 2.2559479000000002
6.155715 2.1648956
6.156714 2.0737164
6.157714 1.9824171000000002
6.158714 1.8910061999999999
6.159714 1.7994929
6.160714 1.707888
6.161714 1.6162036000000002
6.162714 1.5244519
6.163714 1.4326448
6.164714 1.3407921
6.165714 1.248902
6.166714 1.1569799
6.167714 1.0650297
6.168715 0.9730544900000001
6.169714 0.88105788
6.170714 0.78904489
6.171714 0.6970222100000001
6.172714 0.60499837
6.173714 0.51298314
6.174714 0.42098691000000005
6.175714 0.3290202
6.176714 0.23709354
6.177714 0.14521726000000001
6.178714 0.053401722
6.179714 -0.038342891
6.180714 -0.13000683
6.181714 -0.22158131
6.182714 -0.3130591
6.183714 -0.40443470000000004
6.184714 -0.49570435999999996
6.185714 -0.5868651899999999
6.186714 -0.67791431
6.187714 -0.76884767
6.188715 -0.8596591699999999
6.189714 -0.95034018
6.190714 -1.0408802
6.191714 -1.1312673
6.192714 -1.2214892
6.193714 -1.3115342
6.194714 -1.401392
6.195714 -1.4910537
6.196714 -1.5805113999999998
6.197714 -1.6697586
6.198714 -1.7587887
6.199714 -1.8475963000000002
6.200714 -1.936176
6.201715 -2.0245232
6.202714 -2.1126334
6.203714 -2.2005022
6.204714 -2.2881245000000003
6.205714 -2.3754939
6.206714 -2.4626018
6.207714 -2.549438
6.208714 -2.6359905
6.209714 -2.7222469
6.210714 -2.8081957
6.211714 -2.8938264
6.212714 -2.979131
6.213714 -3.064104
6.214714 -3.1487409
6.215714 -3.233039
6.216714 -3.3169951
6.217714 -3.4006055
6.218714 -3.4838662
6.219714 -3.5667714000000004
6.220714 -3.6493152
6.221714 -3.731491
6.222714 -3.8132913
6.223714 -3.8947072
6.224714 -3.9757293
6.225714 -4.0563475
6.226714 -4.1365512
6.227714 -4.2163298000000005
6.228714 -4.2956743
6.229714 -4.3745775
6.230714 -4.4530347
6.231714 -4.5310427
6.232714 -4.6085994999999995
6.233714 -4.6857036999999995
6.234715 -4.7623534
6.235714 -4.8385445
6.236714 -4.9142718
6.237714 -4.9895283
6.238714 -5.0643053
6.239714 -5.1385935
6.240714 -5.212384500000001
6.241714 -5.2856691
6.242714 -5.3584389
6.243714 -5.4306861
6.244714 -5.5024039
6.245714 -5.5735864
6.246714 -5.6442287
6.247715 -5.7143271
6.248714 -5.7838794
6.249714 -5.8528841
6.250714 -5.92134
6.251714 -5.989245
6.252714 -6.056596
6.253714 -6.1233882
6.254714 -6.1896142
6.255714 -6.2552653
6.256714 -6.320332
6.257714 -6.3848048
6.258714 -6.4486742
6.259714 -6.5119334
6.260714 -6.574577099999999
6.261714 -6.6366009
6.262714 -6.6980027
6.263714 -6.758780000000001
6.264714 -6.8189315
6.265714 -6.8784557
6.266714 -6.9373511
6.267715 -6.995615400000001
6.268714 -7.0532463000000005
6.269714 -7.1102396
6.270714 -7.1665905
6.271714 -7.2222933000000005
6.272714 -7.2773411999999995
6.273714 -7.331726
6.274714 -7.3854394
6.275714 -7.438475599999999
6.276714 -7.4908286
6.277714 -7.542494700000001
6.278714 -7.593473
6.279714 -7.643763000000001
6.280715 -7.6933644999999995
6.281714 -7.742279000000001
6.282714 -7.790505899999999
6.283714 -7.8380436
6.284714 -7.8848898
6.285714 -7.931041
6.286714 -7.976490999999999
6.287714 -8.021234
6.288714 -8.0652632
6.289714 -8.108573400000001
6.290714 -8.1511579
6.291714 -8.1930116
6.292714 -8.2341298
6.293715 -8.2745105
6.294714 -8.3141513
6.295714 -8.353053000000001
6.296714 -8.3912164
6.297714 -8.4286444
6.298714 -8.4653385
6.299714 -8.5012995
6.300714 -8.536527300000001
6.301714 -8.5710205
6.302714 -8.604774599999999
6.303714 -8.6377852
6.304714 -8.6700454
6.305714 -8.7015495
6.306714 -8.7322921
6.307714 -8.7622695
6.308714 -8.791479500000001
6.309714 -8.8199213
6.310714 -8.847595799999999
6.311714 -8.8745035
6.312714 -8.9006469
6.313715 -8.9260273
6.314714 -8.950647
6.315714 -8.9745075
6.316714 -8.997609500000001
6.317714 -9.019953
6.318714 -9.0415359
6.319714 -9.062355
6.320714 -9.082406
6.321714 -9.1016829
6.322714 -9.1201805
6.323714 -9.137895
6.324714 -9.154823400000001
6.325714 -9.1709659
6.326715 -9.1863237
6.327714 -9.2009015
6.328714 -9.214703
6.329714 -9.227732600000001
6.330714 -9.239994
6.331714 -9.2514895
6.332714 -9.2622206
6.333714 -9.272187899999999
6.334714 -9.2813894
6.335714 -9.2898242
6.336714 -9.2974894
6.337714 -9.3043827
6.338714 -9.3105011
6.339714 -9.315841599999999
6.340714 -9.3204029
6.341714 -9.3241848
6.342714 -9.3271881
6.343714 -9.3294159
6.344714 -9.330872399999999
6.345714 -9.3315639
6.346714 -9.3314961
6.347714 -9.3306735
6.348714 -9.3291
6.349714 -9.3267761
6.350714 -9.3237013
6.351714 -9.3198746
6.352714 -9.315293299999999
6.353714 -9.309954900000001
6.354714 -9.3038589
6.355714 -9.297004300000001
6.356714 -9.2893928
6.357714 -9.2810258
6.358714 -9.271906300000001
6.359715 -9.262037300000001
6.360714 -9.2514232
6.361714 -9.24007
6.362714 -9.227982899999999
6.363714 -9.2151679
6.364714 -9.2016309
6.365714 -9.187375000000001
6.366714 -9.1724031
6.367714 -9.1567151
6.368714 -9.1403097
6.369714 -9.1231845
6.370714 -9.1053374
6.371714 -9.0867676
6.372715 -9.067475799999999
6.373714 -9.047465
6.374714 -9.0267397
6.375714 -9.0053059
6.376714 -8.9831702
6.377714 -8.960337899999999
6.378714 -8.9368157
6.379714 -8.912608800000001
6.380714 -8.8877223
6.381714 -8.862160099999999
6.382714 -8.8359267
6.383714 -8.8090241
6.384714 -8.781454700000001
6.385714 -8.7532185
6.386714 -8.7243155
6.387714 -8.6947449
6.388714 -8.6645067
6.389714 -8.6336032
6.390714 -8.6020388
6.391714 -8.5698202
6.392715 -8.5369557
6.393714 -8.5034534
6.394714 -8.4693216
6.395714 -8.4345676
6.396714 -8.399196
6.397714 -8.3632112
6.398714 -8.3266161
6.399714 -8.2894132
6.400714 -8.2516037
6.401714 -8.2131892
6.402714 -8.1741728
6.403714 -8.1345558
6.404714 -8.0943413
6.405715 -8.0535315
6.406714 -8.0121301
6.407714 -7.9701431000000005
6.408714 -7.927577199999999
6.409714 -7.8844406000000005
6.410714 -7.8407429
6.411714 -7.7964939
6.412714 -7.751701
6.413714 -7.706370199999999
6.414714 -7.6605059
6.415714 -7.6141097
6.416714 -7.5671829
6.417714 -7.519727199999999
6.418715 -7.471743999999999
6.419714 -7.4232362
6.420714 -7.3742077
6.421714 -7.3246643
6.422714 -7.274612799999999
6.423714 -7.224059100000001
6.424714 -7.1730100000000006
6.425714 -7.1214728
6.426714 -7.0694558
6.427714 -7.0169672
6.428714 -6.964016000000001
6.429714 -6.9106095000000005
6.430714 -6.8567537
6.431714 -6.8024531
6.432714 -6.7477107
6.433714 -6.692528
6.434714 -6.6369057
6.435714 -6.580846
6.436714 -6.5243512
6.437714 -6.4674266
6.438715 -6.4100794
6.439714 -6.3523181
6.440714 -6.2941514000000005
6.441714 -6.2355883
6.442714 -6.1766375
6.443714 -6.1173063
6.444714 -6.0576018000000005
6.445714 -5.9975306999999995
6.446714 -5.9370987
6.447714 -5.8763113
6.448714 -5.8151733
6.449714 -5.7536885
6.450714 -5.6918602
6.451715 -5.6296911
6.452714 -5.5671837
6.453714 -5.5043422
6.454714 -5.4411717
6.455714 -5.3776801
6.456714 -5.3138759
6.457714 -5.2497696000000005
6.458714 -5.1853713
6.459714 -5.1206902
6.460714 -5.0557349
6.461714 -4.9905114
6.462714 -4.9250249
6.463714 -4.8592798
6.464714 -4.793279999999999
6.465714 -4.7270294
6.466714 -4.6605323
6.467714 -4.5937929
6.468714 -4.5268163
6.469714 -4.4596072
6.470714 -4.3921713
6.471714 -4.324514
6.472714 -4.2566426
6.473714 -4.1885655
6.474714 -4.1202917999999995
6.475714 -4.0518306
6.476714 -3.9831909999999997
6.477714 -3.9143815999999996
6.478714 -3.8454082
6.479714 -3.7762757000000002
6.480714 -3.7069879
6.481714 -3.6375482
6.482714 -3.5679597
6.483714 -3.4982268
6.484715 -3.4283541
6.485714 -3.3583480999999997
6.486714 -3.2882158
6.487714 -3.2179649999999995
6.488714 -3.1476028000000005
6.489714 -3.0771369
6.490714 -3.0065749
6.491714 -2.9359242
6.492714 -2.8651923
6.493714 -2.7943866
6.494714 -2.7235141
6.495714 -2.6525808
6.496714 -2.5815919
6.497715 -2.5105512
6.498714 -2.4394622
6.499714 -2.3683283
6.500714 -2.2971537
6.501714 -2.2259431
6.502714 -2.1547027
6.503714 -2.0834399
6.504714 -2.0121628
6.505714 -1.9408798
6.506714 -1.8695983999999999
6.507714 -1.798326
6.508714 -1.7270687999999998
6.509714 -1.6558327000000002
6.510714 -1.5846228
6.511714 -1.5134443
6.512714 -1.442302
6.513714 -1.3712008
6.514714 -1.3001456999999998
6.515714 -1.2291413
6.516714 -1.1581924000000001
6.517715 -1.087304
6.518714 -1.0164817
6.519714 -0.94573172
6.520714 -0.8750609100000001
6.521714 -0.80447672
6.522714 -0.7339867299999999
6.523714 -0.66359835
6.524714 -0.59331818
6.525714 -0.52315192
6.526714 -0.45310417000000003
6.527714 -0.38317884
6.528714 -0.31337943
6.529714 -0.24370945
6.530715 -0.17417289
6.531714 -0.10477437
6.532714 -0.035519188
6.533714 0.033586877
6.534714 0.10253774
6.535714 0.17132724
6.536714 0.23994925000000003
6.537714 0.30839778
6.538714 0.37666694
6.539714 0.44475105
6.540714 0.51264465
6.541714 0.58034258
6.542714 0.64784014
6.543715 0.71513308
6.544714 0.78221774
6.545714 0.8490908
6.546714 0.91574872
6.547714 0.98218778
6.548714 1.0484036
6.549714 1.1143908
6.550714 1.1801434
6.551714 1.2456547
6.552714 1.3109184
6.553714 1.3759281
6.554714 1.4406786
6.555714 1.5051653999999999
6.556714 1.5693847
6.557714 1.6333334000000002
6.558714 1.6970089000000002
6.559714 1.7604081
6.560714 1.8235279
6.561714 1.8863648
6.562714 1.948915
6.563715 2.0111745
6.564714 2.073139
6.565714 2.1348037
6.566714 2.1961639
6.567714 2.2572141
6.568714 2.3179486
6.569714 2.3783619999999996
6.570714 2.4384491
6.571714 2.4982054
6.572714 2.5576273
6.573714 2.6167124999999998
6.574714 2.6754592
6.575714 2.7338665
6.576715 2.7919333
6.577714 2.8496580000000002
6.578714 2.9070377
6.579714 2.9640684
6.580714 3.0207455000000003
6.581714 3.0770635
6.582714 3.1330172000000003
6.583714 3.1886019
6.584714 3.2438129000000004
6.585714 3.2986462000000003
6.586714 3.3530984
6.587714 3.4071662000000003
6.588714 3.4608472
6.589714 3.5141394
6.590714 3.5670407
6.591714 3.6195509
6.592714 3.6716688
6.593714 3.7233941
6.594714 3.7747256
6.595714 3.8256612000000003
6.596714 3.876197
6.597714 3.9263286
6.598714 3.9760504
6.599714 4.0253565
6.600714 4.074242
6.601714 4.1227024
6.602714 4.1707352
6.603714 4.218338800000001
6.604714 4.2655129
6.605714 4.3122575
6.606714 4.3585725
6.607714 4.404458399999999
6.608714 4.4499144
6.609715 4.4949397
6.610714 4.5395333
6.611714 4.5836937
6.612714 4.6274185
6.613714 4.6707049000000005
6.614714 4.7135491
6.615714 4.7559461999999995
6.616714 4.7978919
6.617714 4.8393816
6.618714 4.8804119
6.619714 4.9209815
6.620714 4.9610902
6.621714 5.0007395
6.622715 5.0399318
6.623714 5.0786696
6.624714 5.1169544
6.625714 5.1547865999999996
6.626714 5.1921650999999995
6.627714 5.2290879
6.628714 5.2655522
6.629714 5.3015549
6.630714 5.337092999999999
6.631714 5.372163700000001
6.632714 5.4067634
6.633714 5.4408900000000004
6.634714 5.4745413
6.635714 5.5077154
6.636714 5.5404123
6.637714 5.5726331
6.638714 5.60438
6.639714 5.635656
6.640714 5.666464899999999
6.641714 5.6968093
6.642715 5.7266905999999995
6.643714 5.7561085
6.644714 5.7850603
6.645714 5.8135424
6.646714 5.841551
6.647714 5.8690824
6.648714 5.896133900000001
6.649714 5.9227038
6.650714 5.9487917
6.651714 5.9743986
6.652714 5.9995253
6.653714 6.024174
6.654714 6.0483471
6.655715 6.072047400000001
6.656714 6.0952783
6.657714 6.118042399999999
6.658714 6.1403427
6.659714 6.1621804000000004
6.660714 6.1835553
6.661714 6.2044661
6.662714 6.2249094
6.663714 6.2448815
6.664714 6.2643789000000005
6.665714 6.283398699999999
6.666714 6.301940999999999
6.667714 6.3200071
6.668715 6.3375995000000005
6.669714 6.3547224
6.670714 6.3713804
6.671714 6.3875772
6.672714 6.4033166
6.673714 6.418600700000001
6.674714 6.4334318
6.675714 6.447810700000001
6.676714 6.461738
6.677714 6.475213200000001
6.678714 6.4882353
6.679714 6.5008014
6.680714 6.5129094
6.681714 6.5245576
6.682714 6.5357446999999995
6.683714 6.5464705
6.684714 6.556738199999999
6.685714 6.566552100000001
6.686714 6.5759175
6.687714 6.584841
6.688715 6.593328
6.689714 6.6013828
6.690714 6.609008500000001
6.691714 6.6162065000000005
6.692714 6.6229761
6.693714 6.629317299999999
6.694714 6.635228499999999
6.695714 6.6407084
6.696714 6.6457555
6.697714 6.6503696
6.698714 6.6545509
6.699714 6.6583000000000006
6.700714 6.6616192000000005
6.701715 6.6645131
6.702714 6.6669859
6.703714 6.6690437000000005
6.704714 6.6706926
6.705714 6.671938299999999
6.706714 6.6727854
6.707714 6.6732369
6.708714 6.6732928
6.709714 6.672953099999999
6.710714 6.6722162
6.711714 6.67108
6.712714 6.669543699999999
6.713714 6.6676058
6.714714 6.665268500000001
6.715714 6.662533399999999
6.716714 6.659404200000001
6.717714 6.655884500000001
6.718714 6.6519804
6.719714 6.647697099999999
6.720714 6.6430397
6.721714 6.6380151
6.722714 6.632627500000001
6.723714 6.6268809
6.724714 6.620778099999999
6.725714 6.614319200000001
6.726714 6.6075042
6.727714 6.6003308
6.728714 6.5927982
6.729714 6.5849058000000005
6.730714 6.5766542999999995
6.731714 6.5680458999999995
6.732714 6.559085100000001
6.733714 6.5497763
6.734715 6.5401248999999995
6.735714 6.530137399999999
6.736714 6.5198198
6.737714 6.5091774000000004
6.738714 6.498214600000001
6.739714 6.4869352000000005
6.740714 6.4753406
6.741714 6.4634331000000005
6.742714 6.4512119000000006
6.743714 6.438676999999999
6.744714 6.425827000000001
6.745714 6.412662600000001
6.746714 6.3991845000000005
6.747715 6.3853949
6.748714 6.3712977
6.749714 6.356897999999999
6.750714 6.3422009
6.751714 6.3272132999999995
6.752714 6.3119419
6.753714 6.296391799999999
6.754714 6.2805668
6.755714 6.2644713
6.756714 6.2481072
6.757714 6.2314764
6.758714 6.2145792
6.759714 6.1974157000000005
6.760714 6.1799861
6.761714 6.1622905999999995
6.762714 6.1443307
6.763714 6.1261084
6.764714 6.1076276
6.765714 6.0888935
6.766714 6.069912
6.767715 6.0506895
6.768714 6.0312323
6.769714 6.011546
6.770714 5.991634400000001
6.771714 5.9715007
6.772714 5.9511472
6.773714 5.9305746
6.774714 5.9097834
6.775714 5.8887742
6.776714 5.8675475
6.777714 5.8461039999999995
6.778714 5.8244452
6.779714 5.8025736000000006
6.780715 5.7804927
6.781714 5.7582073
6.782714 5.7357226
6.783714 5.7130452
6.784714 5.6901813
6.785714 5.6671366
6.786714 5.6439158
6.787714 5.6205221
6.788714 5.5969565999999995
6.789714 5.5732197999999995
6.790714 5.5493116
6.791714 5.5252321
6.792714 5.5009816
6.793715 5.4765619
6.794714 5.4519760999999995
6.795714 5.4272275
6.796714 5.4023202999999995
6.797714 5.3772591
6.798714 5.3520493
6.799714 5.3266961
6.800714 5.3012043
6.801714 5.2755795
6.802714 5.249826199999999
6.803714 5.223948099999999
6.804714 5.1979471
6.805714 5.1718235
6.806714 5.145576999999999
6.807714 5.1192064
6.808714 5.0927109999999995
6.809714 5.0660919
6.810714 5.0393511
6.811714 5.0124925000000005
6.812714 4.9855214000000005
6.813715 4.9584433
6.814714 4.9312644
6.815714 4.9039897
6.816714 4.8766229
6.817714 4.8491679
6.818714 4.8216272
6.819714 4.7940034
6.820714 4.7662981
6.821714 4.7385126
6.822714 4.7106478
6.823714 4.6827037
6.824714 4.6546798
6.825714 4.6265759
6.826715 4.5983933
6.827714 4.5701344
6.828714 4.5418039
6.829714 4.5134082
6.830714 4.4849541
6.831714 4.4564482000000005
6.832714 4.4278957
6.833714 4.3993007
6.834714 4.3706648
6.835714 4.3419886
6.836714 4.3132715
6.837714 4.284512599999999
6.838714 4.2557124
6.839714 4.2268708
6.840714 4.197989
6.841714 4.1690681
6.842714 4.1401096
6.843714 4.111115600000001
6.844714 4.0820893
6.845714 4.0530343
6.846714 4.0239558
6.847714 3.9948601
6.848714 3.9657533000000003
6.849714 3.9366402000000003
6.850714 3.9075244000000002
6.851714 3.8784067999999996
6.852714 3.8492862000000003
6.853714 3.8201604
6.854714 3.7910267999999996
6.855714 3.7618838
6.856714 3.7327316
6.857714 3.7035719
6.858714 3.6744077
6.859715 3.6452431
6.860714 3.6160826999999998
6.861714 3.5869297
6.862714 3.5577881999999996
6.863714 3.5286617
6.864714 3.4995537
6.865714 3.4704681
6.866714 3.4414079
6.867714 3.4123749
6.868714 3.3833701
6.869714 3.3543921999999995
6.870714 3.3254384999999997
6.871714 3.296506
6.872715 3.2675922
6.873714 3.2386959
6.874714 3.2098189
6.875714 3.1809654
6.876714 3.152141
6.877714 3.1233514
6.878714 3.0946026
6.879714 3.0658985999999997
6.880714 3.037242
6.881714 3.008634
6.882714 2.9800747999999997
6.883714 2.9515645
6.884714 2.9231025
6.885714 2.8946888
6.886714 2.8663224
6.887714 2.838002
6.888714 2.8097261
6.889714 2.781493
6.890714 2.7533023
6.891714 2.7251549
6.892715 2.6970543
6.893714 2.6690057
6.894714 2.6410153
6.895714 2.6130892
6.896714 2.5852323
6.897714 2.5574466
6.898714 2.5297321
6.899714 2.5020864
6.900714 2.4745062
6.901714 2.4469882
6.902714 2.41953
6.903714 2.3921305
6.904714 2.3647894999999997
6.905715 2.3375079
6.906714 2.3102866
6.907714 2.2831272
6.908714 2.2560317
6.909714 2.2290027
6.910714 2.2020439
6.911714 2.1751598
6.912714 2.1483552
6.913714 2.1216340000000002
6.914714 2.0949984
6.915714 2.0684477
6.916714 2.0419791
6.917714 2.0155879000000003
6.918715 1.9892691
6.919714 1.9630184
6.920714 1.9368336
6.921714 1.9107148
6.922714 1.8846644
6.923714 1.8586856999999999
6.924714 1.8327827
6.925714 1.806959
6.926714 1.7812174
6.927714 1.7555602
6.928714 1.7299892000000001
6.929714 1.7045057999999997
6.930714 1.6791106999999998
6.931714 1.6538042999999998
6.932714 1.6285852
6.933714 1.6034507999999998
6.934714 1.5783968999999998
6.935714 1.5534189999999999
6.936714 1.528513
6.937714 1.503676
6.938715 1.4789081000000002
6.939714 1.4542118
6.940714 1.4295916
6.941714 1.4050533
6.942714 1.3806021
6.943714 1.3562419
6.944714 1.3319744999999998
6.945714 1.3077998
6.946714 1.283716
6.947714 1.2597208
6.948714 1.2358111
6.949714 1.2119842
6.950714 1.1882370999999998
6.951715 1.1645672
6.952714 1.1409715
6.953714 1.1174477
6.954714 1.0939942
6.955714 1.0706112
6.956714 1.0473006999999999
6.957714 1.0240667
6.958714 1.0009139
6.959714 0.9778474500000001
6.960714 0.9548712500000001
6.961714 0.93198689
6.962714 0.90919342
6.963714 0.8864874
6.964714 0.86386399
6.965714 0.8413178800000001
6.966714 0.81884442
6.967714 0.7964401499999999
6.968714 0.77410322
6.969714 0.75183306
6.970714 0.72963019
6.971714 0.7074958600000001
6.972714 0.68543195
6.973714 0.6634409099999999
6.974714 0.64152568
6.975714 0.6196895099999999
6.976714 0.59793545
6.977714 0.5762656199999999
6.978714 0.55468045
6.979714 0.53317817
6.980714 0.5117548599999999
6.981714 0.4904049
6.982714 0.46912199
6.983714 0.44790040999999997
6.984715 0.42673596
6.985714 0.40562674
6.986714 0.38457308
6.987714 0.36357718
6.988714 0.34264235
6.989714 0.32177225
6.990714 0.30097016
6.991714 0.28023859
6.992714 0.25957911
6.993714 0.23899232
6.994714 0.21847775
6.995714 0.19803389000000002
6.996714 0.17765803
6.997715 0.15734637
6.998714 0.13709427
6.999714 0.11689686
7.000714 0.09674978799999999
7.001714 0.076650025
7.002714 0.056596461
7.003714 0.036590133
7.004714 0.016633907
7.005714 -0.0032682001
7.006714 -0.023112004
7.007714 -0.042894089999999996
7.008714 -0.062612531
7.009714 -0.08226723899999999
7.010714 -0.10185994
7.011714 -0.12139380999999999
7.012714 -0.14087304
7.013714 -0.16030223000000002
7.014714 -0.17968597
7.015714 -0.19902838
7.016714 -0.21833287999999998
7.017715 -0.23760176
7.018714 -0.25683596999999997
7.019714 -0.27603502
7.020714 -0.29519695999999995
7.021714 -0.31431871
7.022714 -0.33339662
7.023714 -0.3524272
7.024714 -0.37140786000000003
7.025714 -0.39033755
7.026714 -0.40921704000000003
7.027714 -0.42804894000000004
7.028714 -0.44683730000000005
7.029714 -0.46558700999999997
7.030715 -0.48430306
7.031714 -0.50298981
7.032714 -0.52165049
7.033714 -0.54028686
7.034714 -0.55889911
7.035714 -0.57748603
7.036714 -0.59604528
7.037714 -0.61457385
7.038714 -0.63306866
7.039714 -0.65152706
7.040714 -0.66994741
7.041714 -0.68832939
7.042714 -0.70667425
7.043715 -0.7249846600000001
7.044714 -0.7432644700000001
7.045714 -0.76151825
7.046714 -0.77975071
7.047714 -0.79796594
7.048714 -0.8161670500000001
7.049714 -0.8343558799999999
7.050714 -0.85253241
7.051714 -0.8706952400000001
7.052714 -0.8888416899999999
7.053714 -0.90696821
7.054714 -0.92507107
7.055714 -0.9431470200000001
7.056714 -0.96119381
7.057714 -0.9792109
7.058714 -0.99719958
7.059714 -1.0151627
7.060714 -1.0331046
7.061714 -1.0510298
7.062714 -1.0689432
7.063715 -1.0868485
7.064714 -1.1047483
7.065714 -1.1226437
7.066714 -1.1405341
7.067714 -1.1584179
7.068714 -1.1762928000000001
7.069714 -1.1941559
7.070714 -1.2120042
7.071714 -1.2298354
7.072714 -1.2476478
7.073714 -1.2654408000000001
7.074714 -1.2832155
7.075714 -1.3009742
7.076715 -1.3187208000000001
7.077714 -1.3364601999999999
7.078714 -1.3541973
7.079714 -1.3719366
7.080714 -1.3896808
7.081714 -1.4074308
7.082714 -1.4251852
7.083714 -1.4429409
7.084714 -1.4606937
7.085714 -1.4784392
7.086714 -1.4961737
7.087714 -1.5138947999999999
7.088714 -1.5316015
7.089714 -1.5492941
7.090714 -1.5669743999999999
7.091714 -1.5846446
7.092714 -1.6023081000000001
7.093714 -1.6199682
7.094714 -1.6376289
7.095714 -1.6552936
7.096714 -1.6729654999999999
7.097714 -1.6906461000000002
7.098714 -1.7083352
7.099714 -1.7260309
7.100714 -1.743729
7.101714 -1.7614245
7.102714 -1.7791126000000002
7.103714 -1.7967891
7.104714 -1.8144524
7.105714 -1.8321028
7.106714 -1.8497432
7.107714 -1.8673776
7.108714 -1.8850105
7.109715 -1.9026459999999998
7.110714 -1.9202872999999998
7.111714 -1.9379364
7.112714 -1.9555939000000002
7.113714 -1.9732596000000002
7.114714 -1.9909324
7.115714 -2.0086104000000002
7.116714 -2.0262904
7.117714 -2.043969
7.118714 -2.0616414
7.119714 -2.0793036000000003
7.120714 -2.0969519
7.121714 -2.1145852
7.122715 -2.1322044
7.123714 -2.1498131
7.124714 -2.1674166
7.125714 -2.1850207999999998
7.126714 -2.2026310000000002
7.127714 -2.2202507
7.128714 -2.2378808
7.129714 -2.2555197
7.130714 -2.2731639
7.131714 -2.2908093000000003
7.132714 -2.3084514
7.133714 -2.3260862
7.134714 -2.3437107
7.135714 -2.3613223999999997
7.136714 -2.3789193
7.137714 -2.3965005
7.138714 -2.414066
7.139714 -2.4316171
7.140714 -2.4491569
7.141714 -2.4666898
7.142715 -2.4842206
7.143714 -2.5017543
7.144714 -2.5192937
7.145714 -2.5368389000000002
7.146714 -2.5543872
7.147714 -2.5719333
7.148714 -2.5894703000000003
7.149714 -2.6069913
7.150714 -2.6244909
7.151714 -2.6419654
7.152714 -2.6594141000000002
7.153714 -2.6768381
7.154714 -2.6942395
7.155715 -2.7116213
7.156714 -2.7289864
7.157714 -2.7463378
7.158714 -2.7636781
7.159714 -2.78101
7.160714 -2.7983356
7.161714 -2.815656
7.162714 -2.8329701999999997
7.163714 -2.8502753
7.164714 -2.8675657
7.165714 -2.8848342999999996
7.166714 -2.9020732000000002
7.167714 -2.9192758999999997
7.168715 -2.9364383000000003
7.169714 -2.9535595000000003
7.170714 -2.9706420000000002
7.171714 -2.9876903
7.172714 -3.0047096
7.173714 -3.0217052
7.174714 -3.0386805999999997
7.175714 -3.0556373000000003
7.176714 -3.0725755
7.177714 -3.0894937000000002
7.178714 -3.1063898
7.179714 -3.1232603
7.180714 -3.1401015999999995
7.181714 -3.156909
7.182714 -3.1736769
7.183714 -3.1903997000000004
7.184714 -3.2070719
7.185714 -3.22369
7.186714 -3.2402534
7.187714 -3.2567643
7.188715 -3.2732273999999997
7.189714 -3.2896489
7.190714 -3.3060353
7.191714 -3.3223912
7.192714 -3.338718
7.193714 -3.3550142999999997
7.194714 -3.371276
7.195714 -3.3874969999999998
7.196714 -3.4036707
7.197714 -3.4197915
7.198714 -3.4358542
7.199714 -3.4518551
7.200714 -3.4677908
7.201715 -3.4836590000000003
7.202714 -3.4994587
7.203714 -3.5151899
7.204714 -3.5308544
7.205714 -3.5464558999999998
7.206714 -3.5619996
7.207714 -3.5774905
7.208714 -3.5929330000000004
7.209714 -3.6083285
7.210714 -3.6236756000000003
7.211714 -3.6389694
7.212714 -3.6542024
7.213714 -3.6693666
7.214714 -3.684454
7.215714 -3.6994591
7.216714 -3.7143778000000003
7.217714 -3.7292093
7.218714 -3.7439546999999997
7.219714 -3.7586156
7.220714 -3.7731949
7.221714 -3.7876952
7.222714 -3.8021192000000004
7.223714 -3.8164697999999997
7.224714 -3.8307491999999996
7.225714 -3.8449589
7.226714 -3.8590994000000003
7.227714 -3.8731683
7.228714 -3.8871612
7.229714 -3.9010715
7.230714 -3.9148904
7.231714 -3.9286107
7.232714 -3.9422255
7.233714 -3.9557308
7.234715 -3.9691266
7.235714 -3.9824151000000003
7.236714 -3.9956002999999995
7.237714 -4.0086877
7.238714 -4.021681500000001
7.239714 -4.0345851
7.240714 -4.0473998
7.241714 -4.060125
7.242714 -4.0727592999999995
7.243714 -4.0853005
7.244714 -4.0977444
7.245714 -4.1100867
7.246714 -4.1223217
7.247715 -4.134443
7.248714 -4.1464444
7.249714 -4.1583207
7.250714 -4.1700687
7.251714 -4.1816879
7.252714 -4.1931808
7.253714 -4.2045522
7.254714 -4.2158082
7.255714 -4.2269539
7.256714 -4.2379926999999995
7.257714 -4.248926
7.258714 -4.2597521
7.259714 -4.2704668
7.260714 -4.2810652
7.261714 -4.2915415
7.262714 -4.3018896
7.263714 -4.3121047
7.264714 -4.322182799999999
7.265714 -4.332120300000001
7.266714 -4.3419152
7.267715 -4.3515667
7.268714 -4.3610755
7.269714 -4.3704439
7.270714 -4.3796759
7.271714 -4.388776
7.272714 -4.3977488000000005
7.273714 -4.4065975
7.274714 -4.415322499999999
7.275714 -4.4239216
7.276714 -4.4323903
7.277714 -4.440722200000001
7.278714 -4.4489104
7.279714 -4.4569485
7.280715 -4.4648308
7.281714 -4.4725545
7.282714 -4.4801183
7.283714 -4.4875226999999995
7.284714 -4.4947695
7.285714 -4.5018617
7.286714 -4.5088019
7.287714 -4.5155931
7.288714 -4.5222383
7.289714 -4.5287393
7.290714 -4.5350973
7.291714 -4.5413114
7.292714 -4.5473792
7.293715 -4.5532964
7.294714 -4.559057200000001
7.295714 -4.5646548000000005
7.296714 -4.5700837000000005
7.297714 -4.575339
7.298714 -4.5804188
7.299714 -4.5853231
7.300714 -4.5900542
7.301714 -4.5946158
7.302714 -4.5990124
7.303714 -4.6032477
7.304714 -4.6073246999999995
7.305714 -4.6112452
7.306714 -4.6150096000000005
7.307714 -4.6186164000000005
7.308714 -4.6220634
7.309714 -4.6253465
7.310714 -4.6284612
7.311714 -4.6314027
7.312714 -4.6341661
7.313715 -4.6367474
7.314714 -4.6391435
7.315714 -4.6413537
7.316714 -4.6433788
7.317714 -4.6452213
7.318714 -4.646885
7.319714 -4.6483744
7.320714 -4.649693500000001
7.321714 -4.650845
7.322714 -4.6518299999999995
7.323714 -4.652647699999999
7.324714 -4.6532955000000005
7.325714 -4.653769700000001
7.326715 -4.6540655
7.327714 -4.654178
7.328714 -4.6541030999999995
7.329714 -4.6538383
7.330714 -4.6533815999999995
7.331714 -4.6527326
7.332714 -4.6518926
7.333714 -4.6508636
7.334714 -4.6496492
7.335714 -4.6482533
7.336714 -4.6466794
7.337714 -4.6449304
7.338714 -4.6430077
7.339714 -4.6409119
7.340714 -4.6386413
7.341714 -4.6361927
7.342714 -4.6335619
7.343714 -4.6307445000000005
7.344714 -4.6277355
7.345714 -4.6245318
7.346714 -4.6211317
7.347714 -4.6175346
7.348714 -4.6137419
7.349714 -4.6097565
7.350714 -4.6055824
7.351714 -4.6012234
7.352714 -4.596683
7.353714 -4.5919638
7.354714 -4.5870669
7.355714 -4.581992700000001
7.356714 -4.5767397
7.357714 -4.571306
7.358714 -4.5656886
7.359715 -4.5598842
7.360714 -4.5538895
7.361714 -4.5477018000000005
7.362714 -4.54132
7.363714 -4.5347434
7.364714 -4.5279734000000005
7.365714 -4.5210131
7.366714 -4.5138657
7.367714 -4.5065355
7.368714 -4.4990268
7.369714 -4.491343
7.370714 -4.4834863
7.371714 -4.4754572
7.372715 -4.4672541
7.373714 -4.4588745
7.374714 -4.4503151999999995
7.375714 -4.4415724
7.376714 -4.4326432
7.377714 -4.4235256
7.378714 -4.4142183
7.379714 -4.4047218
7.380714 -4.3950379
7.381714 -4.3851685
7.382714 -4.3751169
7.383714 -4.3648869
7.384714 -4.3544818
7.385714 -4.3439049
7.386714 -4.3331593
7.387714 -4.3222465
7.388714 -4.3111667
7.389714 -4.2999186
7.390714 -4.2884998
7.391714 -4.2769071
7.392715 -4.2651373999999995
7.393714 -4.2531885
7.394714 -4.2410597
7.395714 -4.2287517
7.396714 -4.2162675
7.397714 -4.2036101
7.398714 -4.1907843
7.399714 -4.1777939
7.400714 -4.1646421
7.401714 -4.151332
7.402714 -4.1378651
7.403714 -4.1242421
7.404714 -4.110463
7.405715 -4.0965267
7.406714 -4.0824316
7.407714 -4.0681757
7.408714 -4.0537566
7.409714 -4.0391717
7.410714 -4.0244196
7.411714 -4.0094998
7.412714 -3.9944142
7.413714 -3.9791659
7.414714 -3.9637592
7.415714 -3.9481997
7.416714 -3.9324932
7.417714 -3.9166432
7.418715 -3.9006528
7.419714 -3.8845225999999995
7.420714 -3.8682528
7.421714 -3.8518418
7.422714 -3.8352880999999996
7.423714 -3.8185898000000003
7.424714 -3.8017455
7.425714 -3.7847549000000003
7.426714 -3.7676174
7.427714 -3.7503336
7.428714 -3.7329047999999996
7.429714 -3.7153329999999998
7.430714 -3.6976214
7.431714 -3.6797743
7.432714 -3.6617968000000003
7.433714 -3.6436933999999996
7.434714 -3.6254682000000003
7.435714 -3.6071233
7.436714 -3.5886589000000004
7.437714 -3.5700742
7.438715 -3.5513662000000004
7.439714 -3.5325322
7.440714 -3.5135701
7.441714 -3.4944783999999998
7.442714 -3.4752570000000005
7.443714 -3.4559079
7.444714 -3.4364335
7.445714 -3.4168374000000004
7.446714 -3.3971235
7.447714 -3.3772964
7.448714 -3.3573598000000002
7.449714 -3.3373177
7.450714 -3.3171742999999996
7.451715 -3.2969322
7.452714 -3.2765931999999998
7.453714 -3.2561582
7.454714 -3.2356261999999996
7.455714 -3.2149952
7.456714 -3.1942620999999995
7.457714 -3.1734247
7.458714 -3.1524811
7.459714 -3.1314317000000003
7.460714 -3.1102788
7.461714 -3.0890262
7.462714 -3.067679
7.463714 -3.0462423
7.464714 -3.0247213
7.465714 -3.0031197
7.466714 -2.9814404
7.467714 -2.9596852
7.468714 -2.9378552
7.469714 -2.9159507000000002
7.470714 -2.8939717
7.471714 -2.8719174
7.472714 -2.8497867
7.473714 -2.8275784
7.474714 -2.8052915
7.475714 -2.7829258
7.476714 -2.7604824
7.477714 -2.7379641
7.478714 -2.7153756000000002
7.479714 -2.6927225
7.480714 -2.6700111
7.481714 -2.647247
7.482714 -2.6244346000000003
7.483714 -2.6015766
7.484715 -2.5786739
7.485714 -2.5557255000000003
7.486714 -2.5327303
7.487714 -2.509686
7.488714 -2.4865912
7.489714 -2.4634451000000004
7.490714 -2.4402473000000002
7.491714 -2.4169985
7.492714 -2.3937004
7.493714 -2.3703553
7.494714 -2.3469666
7.495714 -2.3235388
7.496714 -2.3000770999999998
7.497715 -2.2765871
7.498714 -2.2530738
7.499714 -2.2295412
7.500714 -2.2059916
7.501714 -2.1824254
7.502714 -2.1588413
7.503714 -2.1352368999999998
7.504714 -2.1116097
7.505714 -2.0879574
7.506714 -2.0642791000000003
7.507714 -2.0405758
7.508714 -2.0168498
7.509714 -1.9931046000000001
7.510714 -1.9693448999999998
7.511714 -1.9455757
7.512714 -1.9218018
7.513714 -1.8980279999999998
7.514714 -1.8742584
7.515714 -1.8504964
7.516714 -1.8267443
7.517715 -1.8030033
7.518714 -1.7792728
7.519714 -1.7555514
7.520714 -1.7318366000000003
7.521714 -1.7081259000000002
7.522714 -1.6844168
7.523714 -1.6607087
7.524714 -1.6370026
7.525714 -1.6133016
7.526714 -1.5896101999999999
7.527714 -1.5659343
7.528714 -1.5422801
7.529714 -1.518653
7.530715 -1.4950577
7.531714 -1.4714975
7.532714 -1.4479739999999999
7.533714 -1.4244876
7.534714 -1.4010376999999998
7.535714 -1.377623
7.536714 -1.3542417
7.537714 -1.330892
7.538714 -1.3075725
7.539714 -1.2842826
7.540714 -1.2610226
7.541714 -1.2377946
7.542714 -1.214602
7.543715 -1.1914498
7.544714 -1.1683436999999999
7.545714 -1.1452897
7.546714 -1.1222929
7.547714 -1.0993572999999999
7.548714 -1.076485
7.549714 -1.0536764
7.550714 -1.0309298999999998
7.551714 -1.0082433
7.552714 -0.98561347
7.553714 -0.96303793
7.554714 -0.9405151
7.555714 -0.9180447099999999
7.556714 -0.89562787
7.557714 -0.8732672800000001
7.558714 -0.8509667599999999
7.559714 -0.82873115
7.560714 -0.80656586
7.561714 -0.78447619
7.562714 -0.76246723
7.563715 -0.74054301
7.564714 -0.71870629
7.565714 -0.69695814
7.566714 -0.67529781
7.567714 -0.6537231600000001
7.568714 -0.63223098
7.569714 -0.61081783
7.570714 -0.5894807200000001
7.571714 -0.56821802
7.572714 -0.54702978
7.573714 -0.525918
7.574714 -0.50488645
7.575714 -0.48394017
7.576715 -0.46308474
7.577714 -0.44232556
7.578714 -0.42166718999999997
7.579714 -0.401113
7.580714 -0.38066478000000004
7.581714 -0.36032287999999996
7.582714 -0.34008629
7.583714 -0.31995296
7.584714 -0.29992019
7.585714 -0.27998511
7.586714 -0.26014515
7.587714 -0.24039855000000002
7.588714 -0.22074487
7.589714 -0.20118526
7.590714 -0.18172263
7.591714 -0.16236149
7.592714 -0.14310746
7.593714 -0.12396652000000001
7.594714 -0.10494418
7.595714 -0.08604466000000001
7.596714 -0.067270338
7.597714 -0.048621502
7.598714 -0.030096571000000003
7.599714 -0.011692572
7.600714 0.0065941254
7.601714 0.024767034
7.602714 0.042828906
7.603714 0.060781278
7.604714 0.078624289
7.605714 0.096356659
7.606714 0.11397585
7.607714 0.13147829
7.608714 0.14885969999999998
7.609715 0.16611542
7.610714 0.18324089000000002
7.611714 0.20023216
7.612714 0.21708647
7.613714 0.23380264
7.614714 0.25038137
7.615714 0.26682515
7.616714 0.28313771
7.617714 0.2993233
7.618714 0.31538575
7.619714 0.3313276
7.620714 0.34714954
7.621714 0.36285019
7.622715 0.37842647
7.623714 0.39387401
7.624714 0.40918812000000004
7.625714 0.42436426
7.626714 0.43939869
7.627714 0.45428881
7.628714 0.46903319
7.629714 0.48363167
7.630714 0.49808524000000004
7.631714 0.51239594
7.632714 0.52656671
7.633714 0.54060109
7.634714 0.55450285
7.635714 0.5682751500000001
7.636714 0.58192005
7.637714 0.59543774
7.638714 0.60882643
7.639714 0.62208241
7.640714 0.63520069
7.641714 0.64817593
7.642715 0.66100331
7.643714 0.67367959
7.644714 0.6862033200000001
7.645714 0.6985751
7.646714 0.7107970299999999
7.647714 0.72287223
7.648714 0.73480411
7.649714 0.74659591
7.650714 0.75825038
7.651714 0.76976954
7.652714 0.78115459
7.653714 0.79240575
7.654714 0.8035222099999999
7.655715 0.81450194
7.656714 0.8253417000000001
7.657714 0.83603747
7.658714 0.8465850699999999
7.659714 0.8569806799999999
7.660714 0.8672219700000001
7.661714 0.8773085700000001
7.662714 0.88724215
7.663714 0.8970264299999999
7.664714 0.9066660900000001
7.665714 0.91616604
7.666714 0.9255303100000001
7.667714 0.93476158
7.668715 0.9438606
7.669714 0.9528266299999999
7.670714 0.9616578
7.671714 0.9703515100000001
7.672714 0.97890496
7.673714 0.9873154599999999
7.674714 0.9955803900000001
7.675714 1.0036976
7.676714 1.0116656
7.677714 1.0194838
7.678714 1.0271528
7.679714 1.0346747
7.680714 1.0420531
7.681714 1.0492925
7.682714 1.0563974999999999
7.683714 1.0633725
7.684714 1.0702198
7.685714 1.0769402000000001
7.686714 1.0835318999999999
7.687714 1.0899919
7.688715 1.0963163
7.689714 1.1025014
7.690714 1.1085444999999998
7.691714 1.1144441999999999
7.692714 1.1202003
7.693714 1.1258142
7.694714 1.131288
7.695714 1.1366241
7.696714 1.1418255
7.697714 1.1468954
7.698714 1.1518373
7.699714 1.1566543
7.700714 1.1613491
7.701715 1.1659236
7.702714 1.1703780000000001
7.703714 1.1747111
7.704714 1.1789198
7.705714 1.1830004
7.706714 1.186949
7.707714 1.190763
7.708714 1.1944409
7.709714 1.197984
7.710714 1.2013948
7.711714 1.2046774
7.712714 1.2078363
7.713714 1.2108754
7.714714 1.2137985
7.715714 1.2166077000000002
7.716714 1.2193047000000001
7.717714 1.2218899
7.718714 1.2243637
7.719714 1.2267255
7.720714 1.2289742
7.721714 1.231108
7.722714 1.2331249
7.723714 1.2350225
7.724714 1.2367991999999999
7.725714 1.2384544000000002
7.726714 1.2399893
7.727714 1.2414068
7.728714 1.242711
7.729714 1.243907
7.730714 1.2449995999999999
7.731714 1.2459924
7.732714 1.2468875000000001
7.733714 1.2476856
7.734715 1.2483855
7.735714 1.2489854
7.736714 1.2494836
7.737714 1.2498783
7.738714 1.2501685
7.739714 1.2503537
7.740714 1.2504343
7.741714 1.2504108999999999
7.742714 1.2502848
7.743714 1.2500579
7.744714 1.2497332
7.745714 1.249314
7.746714 1.2488044
7.747715 1.2482083
7.748714 1.2475292
7.749714 1.2467689
7.750714 1.2459278
7.751714 1.2450048
7.752714 1.2439974
7.753714 1.2429028
7.754714 1.2417187
7.755714 1.2404439
7.756714 1.2390786
7.757714 1.2376243
7.758714 1.2360838
7.759714 1.2344602
7.760714 1.2327566
7.761714 1.2309761000000001
7.762714 1.2291214
7.763714 1.2271950999999999
7.764714 1.2251990000000001
7.765714 1.2231347
7.766714 1.2210033
7.767715 1.2188048999999999
7.768714 1.2165389
7.769714 1.214204
7.770714 1.2117984
7.771714 1.2093205
7.772714 1.2067697
7.773714 1.2041465
7.774714 1.2014532
7.775714 1.1986933
7.776714 1.1958709
7.777714 1.1929906000000001
7.778714 1.1900562
7.779714 1.1870705000000001
7.780715 1.1840348
7.781714 1.1809494999999999
7.782714 1.1778141
7.783714 1.1746276999999998
7.784714 1.1713893
7.785714 1.1680982
7.786714 1.1647538000000002
7.787714 1.161356
7.788714 1.1579047
7.789714 1.1544004
7.790714 1.1508443
7.791714 1.1472384
7.792714 1.1435857
7.793715 1.1398897
7.794714 1.1361542
7.795714 1.1323829
7.796714 1.1285785
7.797714 1.1247422999999999
7.798714 1.1208743
7.799714 1.1169734
7.800714 1.1130379
7.801714 1.1090658999999998
7.802714 1.1050563
7.803714 1.1010093
7.804714 1.0969256
7.805714 1.0928075000000002
7.806714 1.0886574
7.807714 1.0844782000000002
7.808714 1.0802724
7.809714 1.0760427
7.810714 1.0717914
7.811714 1.0675203
7.812714 1.0632314
7.813715 1.0589259
7.814714 1.0546046999999998
7.815714 1.0502677999999999
7.816714 1.0459144
7.817714 1.0415429999999999
7.818714 1.0371523
7.819714 1.0327412
7.820714 1.0283096999999999
7.821714 1.023859
7.822714 1.0193918
7.823714 1.0149118000000001
7.824714 1.0104229
7.825714 1.0059289
7.826715 1.0014326
7.827714 0.99693583
7.828714 0.99243913
7.829714 0.9879421399999999
7.830714 0.9834443199999999
7.831714 0.9789450099999999
7.832714 0.97444374
7.833714 0.9699403299999999
7.834714 0.96543459
7.835714 0.96092662
7.836714 0.9564166000000001
7.837714 0.95190499
7.838714 0.9473931
7.839714 0.9428829
7.840714 0.93837734
7.841714 0.93387989
7.842714 0.92939427
7.843714 0.92492336
7.844714 0.92046903
7.845714 0.91603156
7.846714 0.91161001
7.847714 0.90720234
7.848714 0.90280659
7.849714 0.89842137
7.850714 0.8940462
7.851714 0.8896819300000001
7.852714 0.8853302299999999
7.853714 0.8809931599999999
7.854714 0.87667275
7.855714 0.8723708800000001
7.856714 0.86808912
7.857714 0.8638287899999999
7.858714 0.8595914600000001
7.859715 0.8553788999999999
7.860714 0.8511927
7.861714 0.84703434
7.862714 0.8429043
7.863714 0.8388022
7.864714 0.83472654
7.865714 0.83067548
7.866714 0.8266473200000001
7.867714 0.8226413300000001
7.868714 0.8186582499999999
7.869714 0.81470013
7.870714 0.81077032
7.871714 0.8068724500000001
7.872715 0.80300961
7.873714 0.7991839199999999
7.874714 0.79539623
7.875714 0.79164645
7.876714 0.78793382
7.877714 0.78425771
7.878714 0.78061791
7.879714 0.77701462
7.880714 0.77344822
7.881714 0.76991892
7.882714 0.76642651
7.883714 0.76297047
7.884714 0.75955037
7.885714 0.75616632
7.886714 0.75281938
7.887714 0.7495117800000001
7.888714 0.74624647
7.889714 0.74302647
7.890714 0.73985411
7.891714 0.73673027
7.892715 0.7336542899999999
7.893714 0.73062419
7.894714 0.7276375300000001
7.895714 0.72469213
7.896714 0.72178692
7.897714 0.71892217
7.898714 0.7160993800000001
7.899714 0.71332054
7.900714 0.71058767
7.901714 0.7079022899999999
7.902714 0.70526535
7.903714 0.70267734
7.904714 0.7001389299999999
7.905715 0.69765109
7.906714 0.69521521
7.907714 0.6928328
7.908714 0.69050486
7.909714 0.68823146
7.910714 0.68601132
7.911714 0.68384223
7.912714 0.68172165
7.913714 0.6796475
7.914714 0.67761908
7.915714 0.67563737
7.916714 0.67370469
7.917714 0.6718242099999999
7.918715 0.66999886
7.919714 0.6682306100000001
7.920714 0.66651995
7.921714 0.66486616
7.922714 0.6632677299999999
7.923714 0.66172322
7.924714 0.66023166
7.925714 0.65879282
7.926714 0.65740696
7.927714 0.65607443
7.928714 0.65479516
7.929714 0.6535687
7.930714 0.65239426
7.931714 0.65127141
7.932714 0.65020062
7.933714 0.64918352
7.934714 0.64822268
7.935714 0.64732116
7.936714 0.64648143
7.937714 0.64570452
7.938715 0.64498973
7.939714 0.64433459
7.940714 0.6437357
7.941714 0.64318967
7.942714 0.6426939700000001
7.943714 0.64224764
7.944714 0.6418512200000001
7.945714 0.64150617
7.946714 0.64121434
7.947714 0.64097722
7.948714 0.64079571
7.949714 0.64067016
7.950714 0.64060087
7.951715 0.64058839
7.952714 0.64063366
7.953714 0.64073773
7.954714 0.64090141
7.955714 0.64112446
7.956714 0.64140535
7.957714 0.64174137
7.958714 0.64212927
7.959714 0.6425661
7.960714 0.64305025
7.961714 0.6435818999999999
7.962714 0.64416309
7.963714 0.64479704
7.964714 0.6454872
7.965714 0.64623631
7.966714 0.64704553
7.967714 0.6479146
7.968714 0.64884187
7.969714 0.6498252
7.970714 0.65086246
7.971714 0.6519519300000001
7.972714 0.65309228
7.973714 0.65428237
7.974714 0.6555208499999999
7.975714 0.65680617
7.976714 0.6581367
7.977714 0.65951138
7.978714 0.66093015
7.979714 0.66239438
7.980714 0.66390685
7.981714 0.665471
7.982714 0.6670901100000001
7.983714 0.66876626
7.984715 0.67049963
7.985714 0.67228833
7.986714 0.67412895
7.987714 0.67601744
7.988714 0.67795007
7.989714 0.67992434
7.990714 0.68193921
7.991714 0.68399492
7.992714 0.68609258
7.993714 0.6882336
7.994714 0.69041927
7.995714 0.69265068
7.996714 0.69492883
7.997715 0.69725476
7.998714 0.69962968
7.999714 0.70205457
8.000714 0.70452974
8.001715 0.70705428
8.002714 0.7096257100000001
8.003715 0.71224002
8.004714 0.71489234
8.005714 0.71757785
8.006714 0.72029284
8.007714 0.72303559
8.008715 0.7258066
8.009714 0.72860834
8.010715 0.73144459
8.011714 0.73431926
8.012714 0.73723551
8.013714 0.7401953
8.014714 0.74319914
8.015715 0.74624638
8.016714 0.74933553
8.017715 0.7524645
8.018714 0.75563081
8.019714 0.7588315800000001
8.020715 0.76206354
8.021714 0.76532327
8.022715 0.76860753
8.023714 0.77191386
8.024714 0.77524129
8.025714 0.7785907
8.026714 0.7819647900000001
8.027715 0.7853675600000001
8.028714 0.78880349
8.029715 0.7922763899999999
8.030714 0.7957885
8.031714 0.79933964
8.032714 0.80292746
8.033714 0.80654798
8.034715 0.8101962500000001
8.035714 0.81386715
8.036715 0.8175564
8.037714 0.8212606399999999
8.038714 0.8249780199999999
8.039714 0.82870768
8.040714 0.8324500199999999
8.041715 0.8362064100000001
8.042714 0.83997911
8.043715 0.8437713600000001
8.044714 0.84758662
8.045714 0.85142842
8.046714 0.85529946
8.047714 0.85920095
8.048715 0.8631319700000001
8.049714 0.86708944
8.050714 0.8710682399999999
8.051714 0.87506222
8.052714 0.87906523
8.053715 0.8830720599999999
8.054714 0.8870794399999999
8.055715 0.89108627
8.056714 0.89509385
8.057714 0.89910505
8.058714 0.9031238
8.059714 0.9071544699999999
8.060715 0.91120079
8.061714 0.91526583
8.062715 0.91935126
8.063714 0.92345728
8.064714 0.92758266
8.065714 0.9317244400000001
8.066714 0.93587833
8.067715 0.9400390099999999
8.068714 0.94420053
8.069715 0.9483575799999999
8.070714 0.95250579
8.071714 0.9566429099999999
8.072714 0.9607690400000001
8.073714 0.9648865100000001
8.074715 0.9689996
8.075714 0.97311372
8.076715 0.9772340799999999
8.077714 0.9813647700000001
8.078714 0.98550813
8.079714 0.98966425
8.080714 0.9938309
8.081715 0.9980038700000001
8.082714 1.0021778000000001
8.083714 1.0063465
8.084714 1.0105039999999998
8.085714 1.0146454
8.086715 1.018767
8.087714 1.0228669
8.088715 1.0269454
8.089714 1.0310045
8.090714 1.0350483000000001
8.091714 1.0390815
8.092714 1.0431097
8.093715 1.0471378
8.094714 1.0511691
8.095715 1.0552051
8.096714 1.0592446
8.097714 1.063284
8.098714 1.0673177
8.099714 1.0713390999999999
8.100715 1.0753412
8.101714 1.079318
8.102715 1.0832654000000002
8.103714 1.0871815
8.104714 1.0910667
8.105714 1.0949237
8.106714 1.0987571
8.107715 1.1025717000000002
8.108714 1.1063727
8.109715 1.1101642999999999
8.110714 1.1139493
8.111714 1.1177285000000001
8.112714 1.1215006
8.113714 1.1252625
8.114715 1.1290091
8.115714 1.1327344
8.116714 1.1364318
8.117714 1.1400955000000002
8.118714 1.1437207
8.119715 1.1473051
8.120714 1.1508486
8.121715 1.1543539999999999
8.122714 1.1578260999999999
8.123714 1.161271
8.124714 1.1646949
8.125714 1.1681032
8.126715 1.1714993
8.127714 1.174884
8.128715 1.1782555000000001
8.129714 1.1816096
8.130714 1.1849404
8.131714 1.1882414000000001
8.132714 1.1915061
8.133715 1.1947287
8.134714 1.1979054
8.135715 1.2010338
8.136714 1.2041140000000001
8.137714 1.2071482
8.138714 1.2101403
8.139714 1.2130959000000001
8.140715 1.2160209
8.141714 1.2189212
8.142715 1.2218012
8.143714 1.2246632
8.144714 1.2275064
8.145715 1.2303273
8.146714 1.2331199
8.147715 1.2358767
8.148714 1.2385901
8.149714 1.2412537
8.150714 1.2438630000000002
8.151714 1.2464162
8.152715 1.2489141000000001
8.153714 1.2513596999999999
8.154715 1.2537577
8.155714 1.2561136
8.156714 1.2584328
8.157714 1.2607201000000001
8.158714 1.2629791
8.159715 1.2652118
8.160714 1.2674179
8.161715 1.269595
8.162714 1.2717383
8.163714 1.2738414999999998
8.164714 1.2758973
8.165714 1.2778985
8.166715 1.2798396
8.167714 1.2817174
8.168715 1.2835319
8.169714 1.2852861
8.170714 1.2869854
8.171714 1.2886366
8.172714 1.2902466
8.173715 1.2918208
8.174714 1.2933629
8.175714 1.294874
8.176714 1.2963531000000001
8.177714 1.2977968
8.178715 1.2992007
8.179714 1.3005592
8.180715 1.3018666
8.181714 1.3031173
8.182714 1.3043066
8.183714 1.3054317
8.184714 1.3064915
8.185715 1.3074877
8.186714 1.3084243
8.187715 1.3093074999999998
8.188714 1.3101441
8.189714 1.3109408
8.190714 1.3117025
8.191714 1.3124311
8.192715 1.3131256
8.193714 1.3137820999999998
8.194715 1.3143945000000001
8.195714 1.3149559
8.196714 1.3154595
8.197714 1.3159001
8.198714 1.3162741
8.199715 1.3165801
8.200714 1.3168183999999998
8.201715 1.3169914
8.202714 1.3171029
8.203714 1.317158
8.204714 1.3171621999999998
8.205714 1.3171211999999999
8.206715 1.3170401
8.207714 1.3169220000000001
8.208714 1.3167677
8.209714 1.3165750999999999
8.210714 1.3163394
8.211715 1.3160541
8.212714 1.3157116
8.213715 1.3153054000000002
8.214714 1.3148306
8.215714 1.3142852999999999
8.216714 1.3136705
8.217714 1.3129898
8.218715 1.3122482
8.219714 1.3114514000000002
8.220715 1.3106048000000001
8.221714 1.3097129
8.222714 1.3087787
8.223714 1.3078036
8.224714 1.3067875
8.225715 1.3057286
8.226714 1.3046233
8.227715 1.3034667999999998
8.228714 1.3022532
8.229714 1.3009765
8.230714 1.2996318999999998
8.231714 1.2982163
8.232715 1.2967293
8.233714 1.2951736999999999
8.234715 1.2935548
8.235714 1.2918794
8.236714 1.2901543
8.237714 1.2883856
8.238714 1.2865771
8.239715 1.2847298999999999
8.240714 1.2828427999999998
8.241714 1.2809127
8.242714 1.2789349
8.243714 1.2769046
8.244715 1.2748171000000001
8.245714 1.2726681
8.246715 1.2704547
8.247714 1.268175
8.248714 1.2658288
8.249714 1.2634179
8.250714 1.2609457
8.251715 1.2584174
8.252714 1.255839
8.253715 1.2532164000000001
8.254714 1.2505541
8.255714 1.2478543
8.256714 1.2451165
8.257714 1.2423376
8.258715 1.2395118999999999
8.259714 1.2366335
8.260715 1.2336961
8.261714 1.2306952
8.262714 1.2276281
8.263714 1.2244944
8.264714 1.2212958
8.265715 1.2180357
8.266714 1.2147186
8.267715 1.2113494
8.268714 1.207933
8.269714 1.2044740999999999
8.270715 1.2009762
8.271714 1.1974415999999999
8.272715 1.1938703
8.273714 1.1902607
8.274714 1.1866087
8.275714 1.182909
8.276714 1.1791559
8.277715 1.1753438999999999
8.278714 1.1714695000000002
8.279715 1.1675313999999999
8.280714 1.1635311000000002
8.281714 1.1594725000000001
8.282714 1.155361
8.283714 1.1512025000000001
8.284715 1.1470027
8.285714 1.1427657
8.286715 1.1384939
8.287714 1.1341879
8.288714 1.1298465
8.289714 1.1254669
8.290714 1.1210454
8.291715 1.1165773
8.292714 1.1120583
8.293715 1.1074840000000001
8.294714 1.1028516
8.295714 1.0981599
8.296714 1.0934097
8.297714 1.0886041000000002
8.298715 1.0837479
8.299714 1.0788473
8.300714 1.0739082
8.301714 1.0689357
8.302714 1.063933
8.303715 1.0589009999999999
8.304714 1.0538382000000002
8.305715 1.0487412
8.306714 1.0436053
8.307714 1.0384256
8.308714 1.0331976999999999
8.309714 1.0279182
8.310715 1.0225856
8.311714 1.0171998999999998
8.312715 1.0117631
8.313714 1.0062786000000001
8.314714 1.0007508999999999
8.315714 0.9951852299999999
8.316714 0.98958677
8.317715 0.98395981
8.318714 0.97830715
8.319715 0.97262962
8.320714 0.96692601
8.321714 0.96119298
8.322714 0.9554258499999999
8.323714 0.9496192400000001
8.324715 0.9437682100000001
8.325714 0.9378690300000001
8.326715 0.93191974
8.327714 0.9259208099999999
8.328714 0.9198747599999999
8.329714 0.91378586
8.330714 0.9076594400000001
8.331715 0.9015011599999999
8.332714 0.8953161499999999
8.333714 0.88910852
8.334714 0.88288048
8.335714 0.8766325199999999
8.336715 0.8703629500000001
8.337714 0.8640684200000001
8.338715 0.85774465
8.339714 0.85138679
8.340714 0.8449903700000001
8.341714 0.83855204
8.342714 0.83207022
8.343715 0.82554519
8.344714 0.81897946
8.345715 0.8123770400000001
8.346714 0.8057432200000001
8.347714 0.79908362
8.348714 0.79240343
8.349714 0.78570675
8.350715 0.7789958300000001
8.351714 0.7722708899999999
8.352715 0.7655299299999999
8.353714 0.75876936
8.354714 0.75198435
8.355714 0.74516986
8.356714 0.7383215200000001
8.357715 0.73143626
8.358714 0.72451294
8.359715 0.71755266
8.360714 0.71055833
8.361714 0.70353444
8.362714 0.69648619
8.363714 0.68941894
8.364715 0.6823372999999999
8.365714 0.67524472
8.366714 0.66814297
8.367714 0.6610319499999999
8.368714 0.6539098
8.369715 0.6467730700000001
8.370714 0.6396172999999999
8.371715 0.63243769
8.372714 0.62522986
8.373714 0.6179906
8.374714 0.61071864
8.375714 0.60341489
8.376715 0.5960825399999999
8.377714 0.58872649
8.378715 0.58135265
8.379714 0.57396684
8.380714 0.566574
8.381714 0.5591772
8.382714 0.55177747
8.383715 0.54437369
8.384714 0.5369630200000001
8.385715 0.52954159
8.386714 0.52210493
8.387714 0.5146489
8.388714 0.50717001
8.389714 0.49966602
8.390715 0.49213623
8.391714 0.48458166
8.392715 0.47700512
8.393714 0.46941107000000004
8.394714 0.46180515000000005
8.395715 0.4541934
8.396714 0.44658127999999997
8.397715 0.4389728
8.398714 0.43136966
8.399714 0.4237711
8.400714 0.41617388
8.401714 0.40857317000000004
8.402715 0.40096338
8.403714 0.39333939
8.404715 0.38569747
8.405714 0.37803575
8.406714 0.37035448
8.407714 0.36265573
8.408714 0.35494298
8.409715 0.34722062
8.410714 0.33949341
8.411715 0.331766
8.412714 0.32404248999999996
8.413714 0.31632602
8.414714 0.30861818
8.415714 0.30091878
8.416715 0.29322556
8.417714 0.28553447
8.418715 0.27784021000000003
8.419714 0.27013721
8.420714 0.26242088
8.421714 0.25468843999999996
8.422714 0.24693978000000003
8.423715 0.23917747
8.424714 0.23140628
8.425714 0.22363232000000002
8.426714 0.21586188
8.427714 0.2081004
8.428715 0.20035177
8.429714 0.19261808
8.430715 0.18489953
8.431714 0.17719478
8.432714 0.16950120999999999
8.433714 0.16181529
8.434714 0.15413294
8.435715 0.14644986000000002
8.436714 0.13876212
8.437715 0.13106677
8.438714 0.12336259
8.439714 0.11565051
8.440714 0.10793381
8.441714 0.10021775999999999
8.442715 0.092508696
8.443714 0.08481288099999999
8.444715 0.07713524999999999
8.445714 0.069478474
8.446714 0.06184254300000001
8.447714 0.054224982000000005
8.448714 0.04662151
8.449715 0.03902707
8.450714 0.031436779
8.451715 0.023846705
8.452714 0.016254323
8.453714 0.008658653
8.454714 0.0010602366
8.455714 -0.006538953300000001
8.456715 -0.01413565
8.457714 -0.021725452000000003
8.458714 -0.029303127999999998
8.459714 -0.036863133
8.460714 -0.044400385
8.461715 -0.051911175
8.462714 -0.059393956
8.463715 -0.066849805
8.464714 -0.074282347
8.465714 -0.081697124
8.466714 -0.08910048100000001
8.467714 -0.096498244
8.468715 -0.10389459
8.469714 -0.11129130000000001
8.470715 -0.11868762
8.471714 -0.12608062
8.472714 -0.13346593
8.473714 -0.14083855
8.474714 -0.14819362
8.475715 -0.15552692
8.476714 -0.16283521
8.477715 -0.17011635
8.478714 -0.17736951
8.479714 -0.18459532
8.480714 -0.1917959
8.481714 -0.19897486
8.482715 -0.20613684000000002
8.483714 -0.21328688999999998
8.484715 -0.22042938999999998
8.485714 -0.22756711
8.486714 -0.23470051
8.487714 -0.24182734
8.488714 -0.24894311
8.489715 -0.25604186
8.490714 -0.26311724999999997
8.491714 -0.2701639
8.492714 -0.27717806
8.493714 -0.28415825
8.494715 -0.29110505999999997
8.495714 -0.29802078000000004
8.496715 -0.30490882
8.497714 -0.31177304
8.498714 -0.3186173
8.499714 -0.32544512999999997
8.500714 -0.33225936
8.501715 -0.33906179000000003
8.502714 -0.34585292
8.503715 -0.35263163
8.504714 -0.35939505
8.505714 -0.36613881
8.506714 -0.37285753
8.507714 -0.37954578
8.508715 -0.38619908
8.509714 -0.39281477
8.510715 -0.39939261
8.511714 -0.40593482999999997
8.512714 -0.41244547000000004
8.513714 -0.41892962000000006
8.514714 -0.42539238999999995
8.515715 -0.43183779
8.516714 -0.4382683
8.517715 -0.44468446000000006
8.518714 -0.45108516
8.519714 -0.45746774
8.520715 -0.46382868000000005
8.521714 -0.47016377
8.522715 -0.47646881999999996
8.523714 -0.48273978999999995
8.524714 -0.48897335999999997
8.525714 -0.49516726
8.526714 -0.5013207900000001
8.527715 -0.50743497
8.528714 -0.5135125899999999
8.529715 -0.51955795
8.530714 -0.52557597
8.531714 -0.5315715000000001
8.532714 -0.53754821
8.533714 -0.54350784
8.534715 -0.54944986
8.535714 -0.55537163
8.536715 -0.56126881
8.537714 -0.56713629
8.538714 -0.57296911
8.539714 -0.57876324
8.540714 -0.58451598
8.541715 -0.59022633
8.542714 -0.59589483
8.543715 -0.60152332
8.544714 -0.6071146599999999
8.545714 -0.61267228
8.546714 -0.61819986
8.547714 -0.62370081
8.548715 -0.6291779200000001
8.549714 -0.63463291
8.550714 -0.64006597
8.551714 -0.64547565
8.552714 -0.6508587899999999
8.553715 -0.656211
8.554714 -0.6615273700000001
8.555715 -0.6668032100000001
8.556714 -0.67203515
8.557714 -0.67722145
8.558714 -0.68236259
8.559714 -0.6874609700000001
8.560715 -0.69252043
8.561714 -0.69754538
8.562715 -0.70254002
8.563714 -0.70750769
8.564714 -0.71245027
8.565714 -0.71736812
8.566714 -0.72226012
8.567715 -0.727124
8.568714 -0.73195668
8.569715 -0.73675453
8.570714 -0.7415137700000001
8.571714 -0.74623097
8.572714 -0.75090318
8.573714 -0.7555285899999999
8.574715 -0.76010674
8.575714 -0.7646389299999999
8.576715 -0.76912795
8.577714 -0.7735779
8.578714 -0.7779934399999999
8.579714 -0.7823789499999999
8.580714 -0.78673763
8.581715 -0.7910708000000001
8.582714 -0.7953777000000001
8.583714 -0.7996556300000001
8.584714 -0.8039006
8.585714 -0.8081080399999999
8.586715 -0.8122738500000001
8.587714 -0.8163947600000001
8.588715 -0.82046902
8.589714 -0.82449615
8.590714 -0.82847681
8.591714 -0.83241267
8.592714 -0.83630597
8.593715 -0.8401594099999999
8.594714 -0.84397597
8.595715 -0.84775863
8.596714 -0.8515100899999999
8.597714 -0.85523222
8.598714 -0.8589256599999999
8.599714 -0.8625892
8.600715 -0.86622005
8.601714 -0.86981393
8.602715 -0.8733660000000001
8.603714 -0.8768717800000001
8.604714 -0.8803281
8.605714 -0.88373376
8.606714 -0.8870895
8.607715 -0.89039793
8.608714 -0.89366268
8.609715 -0.8968874800000001
8.610714 -0.90007558
8.611714 -0.90322904
8.612714 -0.90634897
8.613714 -0.9094356600000001
8.614715 -0.91248853
8.615714 -0.9155066700000001
8.616714 -0.9184884799999999
8.617714 -0.9214318399999999
8.618714 -0.92433393
8.619715 -0.9271916
8.620714 -0.93000159
8.621715 -0.93276147
8.622714 -0.93547022
8.623714 -0.9381285899999999
8.624714 -0.9407393599999999
8.625714 -0.94330674
8.626715 -0.94583519
8.627714 -0.94832862
8.628715 -0.95078917
8.629714 -0.95321722
8.630714 -0.95561109
8.631714 -0.95796809
8.632714 -0.96028494
8.633715 -0.9625587600000001
8.634714 -0.96478732
8.635715 -0.9669693199999999
8.636714 -0.96910372
8.637714 -0.97118979
8.638714 -0.97322715
8.639714 -0.97521553
8.640715 -0.97715547
8.641714 -0.97904857
8.642715 -0.9808974300000001
8.643714 -0.98270541
8.644714 -0.98447585
8.645715 -0.98621119
8.646714 -0.98791197
8.647715 -0.9895766199999999
8.648714 -0.99120177
8.649714 -0.9927830699999999
8.650714 -0.9943162999999999
8.651714 -0.9957984099999999
8.652715 -0.99722818
8.653714 -0.99860597
8.654715 -0.99993367
8.655714 -1.0012132999999999
8.656714 -1.0024469
8.657714 -1.003636
8.658714 -1.0047812999999999
8.659715 -1.0058839
8.660714 -1.0069448
8.661715 -1.0079653
8.662714 -1.0089468000000001
8.663714 -1.0098901
8.664714 -1.0107945999999999
8.665714 -1.0116583000000001
8.666715 -1.0124777
8.667714 -1.0132489
8.668715 -1.013968
8.669714 -1.0146331
8.670714 -1.0152438
8.671714 -1.0158021
8.672714 -1.0163113
8.673715 -1.0167749
8.674714 -1.0171957
8.675714 -1.0175754000000001
8.676714 -1.017914
8.677714 -1.0182105000000001
8.678715 -1.0184637
8.679714 -1.0186728
8.680715 -1.0188374
8.681714 -1.0189574
8.682714 -1.0190326
8.683714 -1.0190618
8.684714 -1.0190433
8.685715 -1.0189745000000001
8.686714 -1.0188531
8.687715 -1.0186781
8.688714 -1.0184501000000001
8.689714 -1.0181714
8.690714 -1.0178454
8.691714 -1.017476
8.692715 -1.0170656
8.693714 -1.0166153
8.694715 -1.0161242
8.695714 -1.0155897
8.696714 -1.0150090999999999
8.697714 -1.01438
8.698714 -1.0137011
8.699715 -1.0129724
8.700714 -1.0121941
8.701715 -1.0113668
8.702714 -1.0104902
8.703714 -1.0095635
8.704714 -1.0085856
8.705714 -1.0075554
8.706715 -1.0064732
8.707714 -1.0053406
8.708714 -1.0041602
8.709714 -1.0029348
8.710714 -1.0016665
8.711715 -1.000356
8.712714 -0.99900216
8.713715 -0.9976023800000001
8.714714 -0.99615352
8.715714 -0.99465288
8.716714 -0.99309916
8.717714 -0.99149244
8.718715 -0.98983403
8.719714 -0.98812543
8.720715 -0.9863676499999999
8.721714 -0.9845608800000001
8.722714 -0.9827043900000001
8.723714 -0.9807970399999999
8.724714 -0.9788382800000001
8.725715 -0.9768283900000001
8.726714 -0.97476896
8.727715 -0.9726620300000001
8.728714 -0.97050956
8.729714 -0.9683123800000001
8.730714 -0.96606985
8.731714 -0.9637799100000001
8.732715 -0.9614398700000001
8.733714 -0.95904712
8.734715 -0.95660016
8.735714 -0.9540989099999999
8.736714 -0.95154457
8.737714 -0.9489388200000001
8.738714 -0.94628325
8.739715 -0.9435785
8.740714 -0.9408241100000001
8.741714 -0.9380190599999999
8.742714 -0.9351622299999999
8.743714 -0.9322534299999999
8.744715 -0.9292935
8.745714 -0.92628412
8.746715 -0.92322724
8.747714 -0.9201241699999999
8.748714 -0.9169748099999999
8.749714 -0.9137777600000001
8.750714 -0.91053052
8.751715 -0.90723028
8.752714 -0.90387482
8.753715 -0.90046311
8.754714 -0.89699561
8.755714 -0.89347353
8.756714 -0.88989828
8.757714 -0.8862709599999999
8.758715 -0.88259177
8.759714 -0.87886024
8.760715 -0.8750757200000001
8.761714 -0.87123802
8.762714 -0.8673477900000001
8.763714 -0.86340653
8.764714 -0.85941618
8.765715 -0.85537815
8.766714 -0.8512928200000001
8.767715 -0.8471590500000001
8.768714 -0.84297452
8.769714 -0.83873626
8.770715 -0.83444184
8.771714 -0.8300897700000001
8.772715 -0.82568014
8.773714 -0.82121426
8.774714 -0.81669427
8.775714 -0.81212204
8.776714 -0.8074989499999999
8.777715 -0.80282558
8.778714 -0.7981018200000001
8.779715 -0.7933273
8.780714 -0.78850193
8.781714 -0.78362599
8.782714 -0.77869981
8.783714 -0.77372347
8.784715 -0.7686962399999999
8.785714 -0.76361648
8.786715 -0.75848163
8.787714 -0.7532889
8.788714 -0.7480359599999999
8.789714 -0.74272188
8.790714 -0.73734722
8.791715 -0.73191421
8.792714 -0.72642593
8.793715 -0.72088563
8.794714 -0.71529583
8.795714 -0.70965798
8.796714 -0.70397221
8.797714 -0.69823777
8.798715 -0.69245342
8.799714 -0.6866177099999999
8.800714 -0.68072933
8.801714 -0.67478698
8.802714 -0.66878931
8.803715 -0.66273478
8.804714 -0.65662176
8.805715 -0.65044891
8.806714 -0.64421571
8.807714 -0.6379228100000001
8.808714 -0.63157217
8.809714 -0.62516686
8.810715 -0.61871051
8.811714 -0.61220629
8.812715 -0.6056563
8.813714 -0.5990610000000001
8.814714 -0.59241923
8.815714 -0.58572842
8.816714 -0.57898532
8.817715 -0.57218662
8.818714 -0.56532947
8.819715 -0.55841184
8.820714 -0.55143265
8.821714 -0.54439162
8.822714 -0.53728931
8.823714 -0.53012706
8.824715 -0.52290699
8.825714 -0.51563187
8.826715 -0.50830492
8.827714 -0.50092945
8.828714 -0.4935083
8.829714 -0.48604319
8.830714 -0.47853426
8.831715 -0.47097998
8.832714 -0.46337727
8.833714 -0.45572207
8.834714 -0.44801016000000005
8.835714 -0.44023789999999996
8.836715 -0.43240292
8.837714 -0.42450428
8.838715 -0.41654272999999997
8.839714 -0.40852041
8.840714 -0.40044039
8.841714 -0.39230636
8.842714 -0.38412197000000003
8.843715 -0.37589059
8.844714 -0.36761477
8.845715 -0.35929594
8.846714 -0.35093408
8.847714 -0.34252773000000003
8.848714 -0.334074
8.849714 -0.32556896999999996
8.850715 -0.3170084
8.851714 -0.30838829
8.852715 -0.29970575
8.853714 -0.29095947
8.854714 -0.28214997
8.855714 -0.27327956999999997
8.856714 -0.26435205
8.857715 -0.2553721
8.858714 -0.24634460000000002
8.859715 -0.23727401
8.860714 -0.22816369
8.861714 -0.21901547
8.862714 -0.20982942000000002
8.863714 -0.20060366999999998
8.864715 -0.19133469
8.865714 -0.1820178
8.866714 -0.17264778
8.867714 -0.16321972
8.868714 -0.15372986
8.869715 -0.1441762
8.870714 -0.13455889000000001
8.871715 -0.12488022000000001
8.872714 -0.11514418000000001
8.873714 -0.10535589999999999
8.874714 -0.095520803
8.875714 -0.085643859
8.876715 -0.075728929
8.877714 -0.065778324
8.878715 -0.05579252
8.879714 -0.045770139
8.880714 -0.035708077
8.881714 -0.025601885999999997
8.882714 -0.01544633
8.883715 -0.0052361544999999995
8.884714 0.0050330331
8.885715 0.015363966
8.886714 0.025757076
8.887714 0.036210267
8.888714 0.046719154
8.889714 0.057277741
8.890715 0.067879434
8.891714 0.078518153
8.892715 0.089189317
8.893714 0.099890458
8.894714 0.11062144
8.895715 0.12138425000000001
8.896714 0.13218259000000002
8.897715 0.14302118
8.898714 0.15390525
8.899714 0.16483979
8.900714 0.17582905
8.901714 0.18687594999999999
8.902715 0.19798158000000002
8.903714 0.20914483000000003
8.904715 0.22036228
8.905714 0.23162834999999998
8.906714 0.24293612
8.907714 0.25427828
8.908714 0.2656485
8.909715 0.27704251
8.910714 0.28845884
8.911715 0.29989907
8.912714 0.31136726
8.913714 0.32286912
8.914714 0.33441079
8.915714 0.34599777000000004
8.916715 0.35763411
8.917714 0.36932197
8.918715 0.38106155
8.919714 0.39285123
8.920714 0.40468782999999997
8.921714 0.4165668
8.922714 0.42848265999999996
8.923715 0.44042943
8.924714 0.45240139999999995
8.925714 0.46439394
8.926714 0.47640442000000005
8.927714 0.48843282000000005
8.928715 0.50048209
8.929714 0.51255766
8.930715 0.52466639
8.931714 0.53681526
8.932714 0.54900995
8.933714 0.56125354
8.934714 0.57354607
8.935715 0.58588469
8.936714 0.59826439
8.937715 0.61067883
8.938714 0.6231215299999999
8.939714 0.6355865399999999
8.940714 0.6480690100000001
8.941714 0.6605654
8.942715 0.67307376
8.943714 0.6855937200000001
8.944715 0.69812681
8.945714 0.71067642
8.946714 0.7232476499999999
8.947714 0.73584658
8.948714 0.74847927
8.949715 0.76115057
8.950714 0.77386275
8.951715 0.78661488
8.952714 0.79940278
8.953714 0.81221974
8.954714 0.8250576399999999
8.955714 0.83790896
8.956715 0.85076764
8.957714 0.8636301399999999
8.958714 0.8764955200000001
8.959714 0.88936528
8.960714 0.9022423999999999
8.961715 0.9151307900000001
8.962714 0.9280345400000001
8.963715 0.94095794
8.964714 0.9539046299999999
8.965714 0.9668776800000001
8.966714 0.9798787499999999
8.967714 0.99290786
8.968715 1.0059627
8.969714 1.0190383
8.970715 1.0321274999999999
8.971714 1.0452225000000002
8.972714 1.0583155
8.973714 1.0714006
8.974714 1.0844749
8.975715 1.0975392
8.976714 1.1105969
8.977715 1.1236536
8.978714 1.1367156999999999
8.979714 1.1497887
8.980714 1.1628764999999999
8.981714 1.1759808999999999
8.982715 1.1891021
8.983714 1.2022384000000002
8.984715 1.2153868
8.985714 1.2285433000000001
8.986714 1.2417031
8.987714 1.2548607
8.988714 1.2680101
8.989715 1.2811461
8.990714 1.2942643999999999
8.991714 1.3073632
8.992714 1.3204438
8.993714 1.3335097
8.994715 1.3465667000000001
8.995714 1.3596213
8.996715 1.372679
8.997714 1.3857431
8.998714 1.3988138
8.999714 1.4118884
9.000714 1.4249618
9.001715 1.438028
9.002714 1.4510805999999998
9.003715 1.4641141
9.004714 1.4771241
9.005714 1.4901076
9.006714 1.5030629
9.007714 1.5159892
9.008715 1.5288873
9.009714 1.5417593
9.010715 1.5546087
9.011714 1.5674404999999998
9.012714 1.5802595999999998
9.013714 1.5930705
9.014714 1.6058754000000002
9.015715 1.6186740000000002
9.016714 1.6314628000000002
9.017715 1.6442353
9.018714 1.6569839999999998
9.019714 1.6697012
9.020715 1.6823804000000002
9.021714 1.6950177
9.022715 1.7076116
9.023714 1.7201629
9.024714 1.7326736999999999
9.025714 1.7451471
9.026714 1.7575862000000002
9.027715 1.769994
9.028714 1.7823733000000002
9.029715 1.7947262
9.030714 1.8070539
9.031714 1.8193564999999998
9.032714 1.8316322999999999
9.033714 1.8438775
9.034715 1.8560864
9.035714 1.8682524999999999
9.036715 1.8803687999999998
9.037714 1.8924298
9.038714 1.9044325
9.039714 1.9163767000000003
9.040714 1.9282646
9.041715 1.9401008000000002
9.042714 1.9518901000000002
9.043715 1.9636368000000002
9.044714 1.9753443
9.045714 1.987014
9.046714 1.9986453000000002
9.047714 2.0102360999999997
9.048715 2.0217834
9.049714 2.0332834
9.050714 2.0447314000000003
9.051714 2.0561224
9.052714 2.0674514
9.053715 2.0787137
9.054714 2.0899056
9.055715 2.1010252
9.056714 2.1120729000000003
9.057714 2.1230511
9.058714 2.133964
9.059714 2.1448161
9.060715 2.1556119
9.061714 2.1663537
9.062715 2.1770419999999997
9.063714 2.1876743
9.064714 2.1982469
9.065714 2.2087542
9.066714 2.219191
9.067715 2.2295522
9.068714 2.2398338
9.069715 2.2500327
9.070714 2.260147
9.071714 2.2701763
9.072714 2.2801209
9.073714 2.2899827
9.074715 2.2997644
9.075714 2.3094693
9.076715 2.3191009
9.077714 2.328662
9.078714 2.3381539
9.079714 2.3475755
9.080714 2.3569239
9.081715 2.3661943
9.082714 2.3753807
9.083714 2.3844768999999997
9.084714 2.3934778
9.085714 2.4023798999999997
9.086715 2.4111815
9.087714 2.4198825999999998
9.088715 2.4284847
9.089714 2.4369901
9.090714 2.4454018
9.091714 2.4537222
9.092714 2.461954
9.093715 2.4700984
9.094714 2.4781562
9.095715 2.4861267
9.096714 2.4940073
9.097714 2.5017945
9.098714 2.5094831
9.099714 2.5170678
9.100715 2.5245434
9.101714 2.5319057999999997
9.102715 2.5391528
9.103714 2.5462842
9.104714 2.5533011
9.105714 2.5602065
9.106714 2.5670035
9.107715 2.5736952
9.108714 2.5802841
9.109715 2.5867714
9.110714 2.5931571
9.111714 2.5994398
9.112714 2.605617
9.113714 2.6116852
9.114715 2.6176399999999997
9.115714 2.6234770000000003
9.116714 2.6291918
9.117714 2.6347807000000003
9.118714 2.6402414
9.119715 2.6455732
9.120714 2.6507771
9.121715 2.6558556
9.122714 2.6608117
9.123714 2.6656488
9.124714 2.6703693
9.125714 2.6749747
9.126715 2.679465
9.127714 2.6838385
9.128715 2.6880924
9.129714 2.6922232
9.130714 2.6962269
9.131714 2.7000995
9.132714 2.7038373
9.133715 2.7074374
9.134714 2.7108980000000003
9.135715 2.7142182
9.136714 2.7173987
9.137714 2.7204413
9.138714 2.7233489
9.139714 2.7261248
9.140715 2.7287718
9.141714 2.7312916
9.142715 2.7336841
9.143714 2.735948
9.144714 2.7380801999999997
9.145715 2.7400767
9.146714 2.7419336
9.147715 2.7436471
9.148714 2.7452141
9.149714 2.7466326999999997
9.150714 2.7479017000000003
9.151714 2.7490208
9.152715 2.7499907
9.153714 2.7508127
9.154715 2.7514888
9.155714 2.7520213
9.156714 2.7524129
9.157714 2.7526650999999998
9.158714 2.7527787000000004
9.159715 2.7527532
9.160714 2.7525863
9.161715 2.7522743
9.162714 2.7518131
9.163714 2.7511988
9.164714 2.7504284
9.165714 2.7495002
9.166715 2.7484139
9.167714 2.7471708
9.168715 2.7457724999999997
9.169714 2.7442211000000003
9.170714 2.7425181
9.171714 2.740665
9.172714 2.7386626
9.173715 2.7365116
9.174714 2.7342117999999997
9.175714 2.7317628
9.176714 2.7291635000000003
9.177714 2.7264114
9.178715 2.7235039
9.179714 2.7204372
9.180715 2.7172085
9.181714 2.7138150999999997
9.182714 2.7102565
9.183714 2.7065335
9.184714 2.7026484
9.185715 2.6986044000000002
9.186714 2.6944043
9.187715 2.6900506
9.188714 2.6855439
9.189714 2.6808837
9.190714 2.6760688
9.191714 2.6710968
9.192715 2.665966
9.193714 2.6606742
9.194715 2.6552200000000004
9.195714 2.6496021
9.196714 2.643819
9.197714 2.6378695
9.198714 2.6317528
9.199715 2.6254687
9.200714 2.6190184
9.201715 2.612404
9.202714 2.6056286
9.203714 2.5986953
9.204714 2.5916064
9.205714 2.5843628
9.206715 2.5769636
9.207714 2.5694065
9.208714 2.5616881
9.209714 2.5538048
9.210714 2.5457544
9.211715 2.5375357000000003
9.212714 2.5291488
9.213715 2.5205946
9.214714 2.5118746
9.215714 2.5029903
9.216714 2.4939429
9.217714 2.4847338
9.218715 2.4753641
9.219714 2.4658352000000003
9.220715 2.4561491
9.221714 2.4463069
9.222714 2.4363095
9.223714 2.4261565999999997
9.224714 2.4158463
9.225715 2.4053758000000003
9.226714 2.394742
9.227715 2.3839420000000002
9.228714 2.3729747
9.229714 2.3618408
9.230714 2.3505423000000003
9.231714 2.3390826
9.232715 2.3274651
9.233714 2.3156922
9.234715 2.3037657
9.235714 2.2916859
9.236714 2.2794522
9.237714 2.267064
9.238714 2.2545204
9.239715 2.2418210000000003
9.240714 2.2289656
9.241714 2.2159538999999997
9.242714 2.202785
9.243714 2.1894578
9.244715 2.1759711
9.245714 2.1623245
9.246715 2.1485185
9.247714 2.1345556
9.248714 2.120439
9.249714 2.1061724
9.250714 2.0917594
9.251715 2.0772025
9.252714 2.0625019
9.253715 2.0476567
9.254714 2.0326646
9.255714 2.0175232000000003
9.256714 2.0022307
9.257714 1.9867864999999998
9.258715 1.9711912000000003
9.259714 1.9554459
9.260715 1.9395520999999998
9.261714 1.9235115
9.262714 1.9073253
9.263714 1.8909947999999999
9.264714 1.8745212
9.265715 1.857906
9.266714 1.8411517
9.267715 1.8242604999999998
9.268714 1.8072340999999998
9.269714 1.7900732999999998
9.270715 1.7727775000000001
9.271714 1.7553451000000002
9.272715 1.7377733999999998
9.273714 1.7200606
9.274714 1.7022055
9.275714 1.684209
9.276714 1.6660735
9.277715 1.6478027999999998
9.278714 1.6294008
9.279715 1.610871
9.280714 1.5922161000000001
9.281714 1.5734371
9.282714 1.5545345
9.283714 1.5355083999999999
9.284715 1.5163586999999998
9.285714 1.4970857
9.286715 1.4776897
9.287714 1.4581708
9.288714 1.438529
9.289714 1.4187636
9.290714 1.3988741
9.291715 1.3788601
9.292714 1.3587226000000001
9.293715 1.3384636
9.294714 1.3180865
9.295714 1.2975956
9.296714 1.2769951
9.297714 1.2562879
9.298715 1.2354759
9.299714 1.2145591
9.300714 1.1935361
9.301714 1.1724051
9.302714 1.1511645
9.303715 1.1298138
9.304714 1.1083532999999999
9.305715 1.0867848
9.306714 1.0651104
9.307714 1.0433326
9.308714 1.0214538
9.309714 0.99947639
9.310715 0.9774027399999999
9.311714 0.95523568
9.312715 0.9329780899999999
9.313714 0.9106329599999999
9.314714 0.88820281
9.315714 0.8656891099999999
9.316714 0.84309196
9.317715 0.82041016
9.318714 0.79764146
9.319715 0.77478364
9.320714 0.75183515
9.321714 0.72879596
9.322714 0.7056678200000001
9.323714 0.68245414
9.324715 0.6591592900000001
9.325714 0.63578789
9.326715 0.6123440299999999
9.327714 0.58883098
9.328714 0.5652508700000001
9.329714 0.54160506
9.330714 0.5178943699999999
9.331715 0.49411939
9.332714 0.47028046
9.333714 0.44637764999999996
9.334714 0.42241062
9.335714 0.39837882
9.336715 0.37428157
9.337714 0.35011857
9.338715 0.32589044
9.339714 0.30159925
9.340714 0.27724847
9.341714 0.25284283
9.342714 0.22838762999999998
9.343715 0.20388777
9.344714 0.1793471
9.345715 0.15476783
9.346714 0.13015043999999998
9.347714 0.1054941
9.348714 0.080797257
9.349714 0.056058366
9.350715 0.031276431
9.351714 0.006451314400000001
9.352715 -0.018416251
9.353714 -0.04332478
9.354714 -0.06827222000000001
9.355714 -0.093256042
9.356714 -0.1182733
9.357715 -0.14332053
9.358714 -0.16839384
9.359715 -0.19348906000000002
9.360714 -0.21860218
9.361714 -0.24372987
9.362714 -0.26886999
9.363714 -0.29402184
9.364715 -0.31918618
9.365714 -0.34436471999999996
9.366714 -0.36955937
9.367714 -0.39477143000000003
9.368714 -0.42000101
9.369715 -0.44524651
9.370714 -0.47050491
9.371715 -0.49577205999999996
9.372714 -0.52104332
9.373714 -0.54631424
9.374714 -0.57158102
9.375714 -0.59684054
9.376715 -0.62209056
9.377714 -0.64732945
9.378715 -0.67255613
9.379714 -0.69777006
9.380714 -0.72297119
9.381714 -0.7481600199999999
9.382714 -0.77333734
9.383715 -0.79850405
9.384714 -0.8236607499999999
9.385715 -0.84880693
9.386714 -0.87394072
9.387714 -0.8990586700000001
9.388714 -0.92415614
9.389714 -0.94922772
9.390715 -0.97426791
9.391714 -0.9992722399999999
9.392715 -1.0242376
9.393714 -1.0491623
9.394714 -1.0740463
9.395715 -1.0988902999999999
9.396714 -1.1236955
9.397715 -1.1484629
9.398714 -1.1731925
9.399714 -1.1978842
9.400714 -1.222537
9.401714 -1.2471492
9.402715 -1.2717189
9.403714 -1.2962434
9.404715 -1.3207195999999999
9.405714 -1.3451438
9.406714 -1.3695119
9.407714 -1.3938198000000002
9.408714 -1.4180639
9.409715 -1.4422416
9.410714 -1.4663518
9.411715 -1.4903951
9.412714 -1.5143726
9.413714 -1.5382865000000001
9.414714 -1.5621382
9.415714 -1.5859285
9.416715 -1.6096564
9.417714 -1.6333196
9.418715 -1.6569147
9.419714 -1.6804373000000001
9.420714 -1.7038831
9.421714 -1.7272484000000001
9.422714 -1.7505297
9.423715 -1.7737247
9.424714 -1.7968312
9.425714 -1.8198473
9.426714 -1.842772
9.427714 -1.8656046999999998
9.428715 -1.8883451999999998
9.429714 -1.9109942000000002
9.430715 -1.9335527000000001
9.431714 -1.9560216
9.432714 -1.9784013
9.433714 -2.0006908
9.434714 -2.0228878
9.435715 -2.0449881999999997
9.436714 -2.0669877999999997
9.437715 -2.0888815000000003
9.438714 -2.1106651
9.439714 -2.1323359
9.440714 -2.1538923000000003
9.441714 -2.1753340999999997
9.442715 -2.1966620999999997
9.443714 -2.2178773
9.444715 -2.2389803
9.445714 -2.2599712000000003
9.446714 -2.2808493999999997
9.447714 -2.3016140000000003
9.448714 -2.3222638
9.449715 -2.3427974000000003
9.450714 -2.363213
9.451715 -2.383508
9.452714 -2.4036795
9.453714 -2.4237242
9.454714 -2.4436381
9.455714 -2.4634179
9.456715 -2.4830608
9.457714 -2.5025657999999997
9.458714 -2.5219332
9.459714 -2.5411645
9.460714 -2.5602616
9.461715 -2.5792265000000003
9.462714 -2.5980597000000003
9.463715 -2.6167607
9.464714 -2.6353272
9.465714 -2.653756
9.466714 -2.6720438
9.467714 -2.6901871
9.468715 -2.7081832
9.469714 -2.7260302
9.470715 -2.7437262000000002
9.471714 -2.7612701
9.472714 -2.7786607
9.473714 -2.7958971
9.474714 -2.812979
9.475715 -2.8299065000000003
9.476714 -2.8466806
9.477715 -2.8633025
9.478714 -2.8797735
9.479714 -2.8960941
9.480714 -2.9122636
9.481714 -2.9282795
9.482715 -2.9441383
9.483714 -2.9598353
9.484715 -2.9753665
9.485714 -2.9907279
9.486714 -3.0059179
9.487714 -3.0209363
9.488714 -3.0357838000000004
9.489715 -3.0504623
9.490714 -3.0649737
9.491714 -3.0793192
9.492714 -3.0934995
9.493714 -3.1075146
9.494715 -3.1213639
9.495714 -3.1350471
9.496715 -3.1485628
9.497714 -3.1619097999999997
9.498714 -3.1750858
9.499714 -3.1880878
9.500714 -3.2009121
9.501715 -3.213555
9.502714 -3.2260135
9.503715 -3.2382861
9.504714 -3.2503724
9.505714 -3.2622747
9.506714 -3.2739956
9.507714 -3.2855388
9.508715 -3.2969072
9.509714 -3.3081025
9.510715 -3.3191238
9.511714 -3.3299695999999996
9.512714 -3.3406373000000005
9.513714 -3.3511233000000002
9.514714 -3.3614244
9.515715 -3.3715377999999996
9.516714 -3.3814617
9.517715 -3.391194
9.518714 -3.4007337
9.519714 -3.4100804
9.520715 -3.4192342
9.521714 -3.4281958
9.522715 -3.4369674000000003
9.523714 -3.4455519
9.524714 -3.4539524000000004
9.525714 -3.4621719000000004
9.526714 -3.4702122
9.527715 -3.478073
9.528714 -3.4857523
9.529715 -3.4932464000000003
9.530714 -3.5005506
9.531714 -3.5076607
9.532714 -3.514573
9.533714 -3.5212856
9.534715 -3.5277981
9.535714 -3.5341125
9.536715 -3.5402305000000003
9.537714 -3.5461552
9.538714 -3.5518892
9.539714 -3.5574350999999997
9.540714 -3.5627943
9.541715 -3.5679687
9.542714 -3.5729591
9.543715 -3.5777658
9.544714 -3.5823882
9.545714 -3.5868239
9.546714 -3.5910696
9.547714 -3.5951212000000003
9.548715 -3.5989750000000003
9.549714 -3.6026273
9.550714 -3.6060769
9.551714 -3.6093246000000003
9.552714 -3.6123733999999996
9.553715 -3.615227
9.554714 -3.6178905999999995
9.555715 -3.6203686
9.556714 -3.6226640999999997
9.557714 -3.6247785999999995
9.558714 -3.6267117
9.559714 -3.6284622000000004
9.560715 -3.6300275
9.561714 -3.6314052
9.562715 -3.6325924
9.563714 -3.6335870999999997
9.564714 -3.6343865
9.565714 -3.6349889
9.566714 -3.6353934999999997
9.567715 -3.6356006000000005
9.568714 -3.6356121
9.569715 -3.6354317999999997
9.570714 -3.6350641
9.571714 -3.6345147
9.572714 -3.6337878999999997
9.573714 -3.6328875
9.574715 -3.6318149
9.575714 -3.6305692
9.576715 -3.6291472999999996
9.577714 -3.6275446000000002
9.578714 -3.6257569000000003
9.579714 -3.6237802
9.580714 -3.6216120999999997
9.581715 -3.6192518
9.582714 -3.6167003
9.583714 -3.61396
9.584714 -3.6110341999999997
9.585714 -3.6079269
9.586715 -3.6046423
9.587714 -3.6011851999999998
9.588715 -3.5975590000000004
9.589714 -3.5937674000000004
9.590714 -3.5898122999999997
9.591714 -3.5856944000000004
9.592714 -3.5814117999999997
9.593715 -3.5769612
9.594714 -3.5723380999999996
9.595715 -3.567538
9.596714 -3.5625573
9.597714 -3.5573937
9.598714 -3.5520475000000005
9.599714 -3.5465218
9.600715 -3.5408214
9.601714 -3.5349526
9.602715 -3.5289213
9.603714 -3.5227332000000002
9.604714 -3.516392
9.605714 -3.5098996000000002
9.606714 -3.5032563000000003
9.607715 -3.4964614
9.608714 -3.4895126
9.609715 -3.4824066
9.610714 -3.4751404
9.611714 -3.4677107
9.612714 -3.4601141
9.613714 -3.4523491
9.614715 -3.4444157000000004
9.615714 -3.4363157999999996
9.616714 -3.4280539
9.617714 -3.4196358000000004
9.618714 -3.4110695000000004
9.619715 -3.4023624000000003
9.620714 -3.3935204
9.621715 -3.3845473
9.622714 -3.3754446000000002
9.623714 -3.3662102999999997
9.624714 -3.3568415999999996
9.625714 -3.3473335
9.626715 -3.3376817
9.627714 -3.3278822999999997
9.628715 -3.3179331999999997
9.629714 -3.3078339
9.630714 -3.2975860000000004
9.631714 -3.2871923999999995
9.632714 -3.2766573
9.633715 -3.2659866
9.634714 -3.2551866
9.635715 -3.2442637000000003
9.636714 -3.2332237999999998
9.637714 -3.2220714
9.638714 -3.2108083
9.639714 -3.199435
9.640715 -3.1879481000000003
9.641714 -3.1763431
9.642715 -3.1646140000000003
9.643714 -3.1527553
9.644714 -3.1407632
9.645715 -3.1286366
9.646714 -3.1163774
9.647715 -3.1039903
9.648714 -3.0914817
9.649714 -3.0788593
9.650714 -3.0661309
9.651714 -3.0533032
9.652715 -3.0403817
9.653714 -3.02737
9.654715 -3.0142697
9.655714 -3.0010805
9.656714 -2.9878002
9.657714 -2.9744253
9.658714 -2.9609511
9.659715 -2.9473728
9.660714 -2.9336862
9.661715 -2.9198891000000002
9.662714 -2.9059812000000003
9.663714 -2.891966
9.664714 -2.8778492
9.665714 -2.8636388
9.666715 -2.849344
9.667714 -2.8349729
9.668715 -2.8205322
9.669714 -2.8060259
9.670714 -2.7914548
9.671714 -2.7768174
9.672714 -2.7621098
9.673715 -2.7473275
9.674714 -2.7324656
9.675714 -2.7175200999999998
9.676714 -2.7024884
9.677714 -2.6873696999999996
9.678715 -2.6721649
9.679714 -2.6568774
9.680715 -2.6415125
9.681714 -2.6260771
9.682714 -2.6105797
9.683714 -2.5950290000000003
9.684714 -2.5794324
9.685715 -2.5637954
9.686714 -2.5481209000000002
9.687715 -2.5324078
9.688714 -2.5166524999999997
9.689714 -2.5008488
9.690714 -2.4849902999999998
9.691714 -2.469071
9.692715 -2.4530869
9.693714 -2.4370369
9.694715 -2.4209229
9.695714 -2.4047496
9.696714 -2.3885232999999997
9.697714 -2.3722516
9.698714 -2.3559427
9.699715 -2.3396039
9.700714 -2.3232419
9.701715 -2.3068614000000003
9.702714 -2.2904653
9.703714 -2.2740539
9.704714 -2.257625
9.705714 -2.2411743
9.706715 -2.2246959
9.707714 -2.2081835
9.708714 -2.1916319
9.709714 -2.1750383
9.710714 -2.1584032
9.711715 -2.1417307
9.712714 -2.1250275999999997
9.713715 -2.1083029
9.714714 -2.0915660999999997
9.715714 -2.0748259
9.716714 -2.0580890000000003
9.717714 -2.0413592
9.718715 -2.0246378999999997
9.719714 -2.0079238
9.720715 -1.9912137
9.721714 -1.9745031
9.722714 -1.9577870000000002
9.723714 -1.9410605
9.724714 -1.9243190000000001
9.725715 -1.9075598999999999
9.726714 -1.8907825
9.727715 -1.873989
9.728714 -1.8571845999999999
9.729714 -1.8403771999999998
9.730714 -1.8235762
9.731714 -1.8067910999999999
9.732715 -1.7900307
9.733714 -1.7733006
9.734715 -1.7566035
9.735714 -1.7399384
9.736714 -1.7233014000000002
9.737714 -1.706687
9.738714 -1.6900887999999998
9.739715 -1.6735014
9.740714 -1.6569207999999997
9.741714 -1.6403457
9.742714 -1.6237766
9.743714 -1.6072161
9.744715 -1.5906693
9.745714 -1.5741425
9.746715 -1.5576431
9.747714 -1.541179
9.748714 -1.5247575
9.749714 -1.5083847
9.750714 -1.4920639
9.751715 -1.4757955999999999
9.752714 -1.4595772999999999
9.753715 -1.4434037
9.754714 -1.427268
9.755714 -1.4111632
9.756714 -1.3950839
9.757714 -1.3790271
9.758715 -1.3629933
9.759714 -1.3469857
9.760715 -1.3310103
9.761714 -1.3150745
9.762714 -1.2991862
9.763714 -1.2833528
9.764714 -1.2675805
9.765715 -1.2518737
9.766714 -1.2362347
9.767715 -1.2206639
9.768714 -1.2051594
9.769714 -1.1897176
9.770715 -1.1743329
9.771714 -1.1589996999999999
9.772715 -1.1437124
9.773714 -1.1284668
9.774714 -1.1132616
9.775714 -1.0980982
9.776714 -1.0829816
9.777715 -1.0679186
9.778714 -1.0529178
9.779715 -1.0379874
9.780714 -1.0231343
9.781714 -1.0083631
9.782714 -0.9936753700000001
9.783714 -0.9790703700000001
9.784715 -0.96454509
9.785714 -0.95009515
9.786715 -0.93571544
9.787714 -0.9214011
9.788714 -0.90714805
9.789714 -0.89295339
9.790714 -0.87881591
9.791715 -0.86473674
9.792714 -0.85071903
9.793715 -0.83676819
9.794714 -0.82289111
9.795714 -0.80909524
9.796714 -0.7953876599999999
9.797714 -0.78177368
9.798715 -0.7682560500000001
9.799714 -0.75483453
9.800714 -0.7415060400000001
9.801714 -0.7282653800000001
9.802714 -0.71510635
9.803715 -0.70202295
9.804714 -0.68901037
9.805715 -0.67606582
9.806714 -0.66318875
9.807714 -0.65038083
9.808714 -0.63764565
9.809714 -0.62498818
9.810715 -0.6124142100000001
9.811714 -0.59992983
9.812715 -0.58754059
9.813714 -0.5752510399999999
9.814714 -0.56306398
9.815714 -0.55097998
9.816714 -0.53899726
9.817715 -0.52711191
9.818714 -0.51531852
9.819715 -0.5036111
9.820714 -0.49198424
9.821714 -0.48043410999999997
9.822714 -0.46895924000000005
9.823714 -0.45756069
9.824715 -0.44624191
9.825714 -0.43500806000000003
9.826715 -0.42386507
9.827714 -0.41281879
9.828714 -0.40187417
9.829714 -0.39103455
9.830714 -0.38030147999999997
9.831715 -0.36967455
9.832714 -0.35915151
9.833714 -0.34872865999999997
9.834714 -0.33840123
9.835714 -0.32816406
9.836715 -0.31801232
9.837714 -0.30794223000000004
9.838715 -0.2979517
9.839714 -0.28804082000000003
9.840714 -0.27821187
9.841714 -0.26846905000000004
9.842714 -0.25881783
9.843715 -0.24926404000000002
9.844714 -0.23981296
9.845715 -0.23046834000000002
9.846714 -0.22123199999999998
9.847714 -0.21210349999999997
9.848714 -0.20308036000000002
9.849714 -0.19415849
9.850715 -0.18533288
9.851714 -0.17659832
9.852715 -0.16795015000000002
9.853714 -0.15938485000000002
9.854714 -0.15090049
9.855714 -0.14249693
9.856714 -0.13417582
9.857715 -0.12594032
9.858714 -0.11779465
9.859715 -0.10974342000000001
9.860714 -0.10179097000000001
9.861714 -0.093940622
9.862714 -0.08619415500000001
9.863714 -0.078551495
9.864715 -0.07101068
9.865714 -0.063568127
9.866714 -0.056219159
9.867714 -0.048958691
9.868714 -0.041781992
9.869715 -0.034685357
9.870714 -0.027666654000000002
9.871715 -0.020725573
9.872714 -0.01386363
9.873714 -0.0070838672
9.874714 -0.00039032116
9.875714 0.0062126652
9.876715 0.012721153
9.877714 0.019132257
9.878715 0.025444603
9.879714 0.031658539
9.880714 0.037776091
9.881714 0.04380068
9.882714 0.049736648
9.883715 0.055588689000000004
9.884714 0.061361288
9.885715 0.0670582
9.886714 0.07268202
9.887714 0.07823392500000001
9.888714 0.08371355899999999
9.889714 0.089119165
9.890715 0.094447867
9.891714 0.09969616099999999
9.892715 0.10486057
9.893714 0.10993825
9.894714 0.11492766
9.895715 0.11982888000000001
9.896714 0.12464371
9.897715 0.12937548999999998
9.898714 0.13402855
9.899714 0.13860753
9.900714 0.14311670999999998
9.901714 0.14755946
9.902715 0.15193789
9.903714 0.15625275
9.904715 0.16050361
9.905714 0.16468907
9.906714 0.16880708
9.907714 0.17285536
9.908714 0.17683156
9.909715 0.18073373
9.910714 0.18456059
9.911715 0.18831184
9.912714 0.19198846
9.913714 0.19559278
9.914714 0.19912840999999998
9.915714 0.20259973
9.916715 0.20601132000000003
9.917714 0.20936728
9.918715 0.21267051
9.919714 0.21592236999999997
9.920714 0.21912262000000002
9.921714 0.22226976999999998
9.922714 0.22536162
9.923715 0.22839586999999997
9.924714 0.23137069999999998
9.925714 0.23428504000000003
9.926714 0.23713873000000002
9.927714 0.23993235
9.928715 0.24266723
9.929714 0.24534522
9.930715 0.24796876
9.931714 0.25054072
9.932714 0.25306442
9.933714 0.25554330000000003
9.934714 0.25798054
9.935715 0.26037857999999997
9.936714 0.26273865
9.937715 0.26506053
9.938714 0.26734273000000003
9.939714 0.26958300999999996
9.940714 0.27177895
9.941714 0.27392880999999997
9.942715 0.27603202000000004
9.943714 0.27808934
9.944715 0.28010278
9.945714 0.28207514
9.946714 0.28400945
9.947714 0.28590856000000003
9.948714 0.2877749
9.949715 0.28961056
9.950714 0.29141728
9.951715 0.29319667
9.952714 0.29495007
9.953714 0.29667846
9.954714 0.29838216
9.955714 0.30006068
9.956715 0.3017128
9.957714 0.30333691
9.958714 0.30493160999999996
9.959714 0.3064963
9.960714 0.30803168
9.961715 0.30953989
9.962714 0.31102418
9.963715 0.31248839
9.964714 0.31393608
9.965714 0.31537014999999996
9.966714 0.31679238
9.967714 0.31820356
9.968715 0.31960395
9.969714 0.3209935
9.970715 0.32237237
9.971714 0.32374088
9.972714 0.32509938
9.973714 0.32644805
9.974714 0.32778672999999997
9.975715 0.32911501
9.976714 0.33043248
9.977715 0.33173931
9.978714 0.33303657999999997
9.979714 0.33432648000000004
9.980714 0.33561217
9.981714 0.33689716
9.982715 0.33818474
9.983714 0.33947723
9.984715 0.34077577000000003
9.985714 0.34208042
9.986714 0.34339046
9.987714 0.34470514
9.988714 0.3460241
9.989715 0.34734767
9.990714 0.34867678999999996
9.991714 0.35001263000000005
9.992714 0.35135626999999997
9.993714 0.35270846
9.994715 0.35406959
9.995714 0.35544012
9.996715 0.3568209
9.997714 0.35821355
9.998714 0.35962043
9.999714 0.36104433
10.00071 0.36248798
10.00171 0.36395334
10.00271 0.36544132
10.00371 0.36695169
10.00471 0.36848343
10.00571 0.37003546
10.00671 0.37160707
10.00771 0.37319846
10.00871 0.37481072000000004
10.00971 0.37644547
10.01071 0.37810446000000003
10.01171 0.37978909
10.01271 0.38150023
10.01371 0.38323845
10.01471 0.38500431
10.01571 0.38679884999999997
10.01671 0.38862377000000004
10.01771 0.39048134
10.01871 0.39237398
10.01971 0.39430372
10.02071 0.3962717
10.02171 0.39827791
10.02271 0.40032156
10.02371 0.40240134
10.02471 0.40451633
10.02571 0.40666633
10.02671 0.40885204999999997
10.02771 0.41107493
10.02871 0.41333678999999995
10.02971 0.41563930000000004
10.03071 0.41798353000000005
10.03171 0.42037005
10.03271 0.42279912
10.03371 0.42527108
10.03471 0.42778682
10.03571 0.43034772
10.03671 0.43295552
10.03771 0.43561184000000003
10.03871 0.43831770000000003
10.03971 0.44107325000000003
10.04071 0.44387779000000005
10.04171 0.44673014999999994
10.04271 0.44962930999999995
10.04371 0.4525749
10.04471 0.45556761
10.04571 0.45860913000000003
10.04671 0.46170177
10.04771 0.46484796
10.04871 0.46804966000000003
10.04971 0.47130808
10.05071 0.47462382
10.05171 0.47799703000000004
10.05271 0.48142779
10.05371 0.48491647000000004
10.05471 0.48846360000000005
10.05571 0.49206978
10.05671 0.49573528
10.05771 0.49945978
10.05871 0.5032423
10.05971 0.50708153
10.06071 0.51097623
10.06171 0.51492583
10.06271 0.5189308
10.06371 0.52299262
10.06471 0.52711368
10.06571 0.53129653
10.06671 0.5355435000000001
10.06771 0.53985608
10.06871 0.54423478
10.06971 0.5486793400000001
10.07071 0.55318894
10.07171 0.5577628
10.07271 0.56240032
10.07371 0.56710122
10.07471 0.5718654
10.07571 0.57669282
10.07671 0.5815832400000001
10.07771 0.58653643
10.07871 0.5915522599999999
10.07971 0.59663104
10.08071 0.6017738
10.08171 0.6069822699999999
10.08271 0.61225854
10.08371 0.61760484
10.08471 0.62302276
10.08571 0.62851291
10.08671 0.63407477
10.08771 0.63970666
10.08871 0.64540631
10.08971 0.65117124
10.09071 0.65699941
10.09171 0.66288952
10.09271 0.66884109
10.09371 0.67485441
10.09471 0.68093035
10.09571 0.68707014
10.09671 0.6932751699999999
10.09771 0.69954698
10.09871 0.70588719
10.09971 0.71229744
10.10071 0.71877926
10.10171 0.72533377
10.10271 0.73196143
10.10371 0.73866169
10.10471 0.74543306
10.10571 0.75227311
10.10671 0.75917905
10.10771 0.76614819
10.10871 0.77317837
10.10971 0.78026862
10.11071 0.78741908
10.11171 0.79463106
10.11271 0.80190655
10.11371 0.80924798
10.11471 0.8166575800000001
10.11571 0.82413703
10.11671 0.83168726
10.11771 0.8393081800000001
10.11871 0.84699914
10.11971 0.8547586399999999
10.12071 0.86258464
10.12171 0.8704748
10.12271 0.8784263400000001
10.12371 0.88643674
10.12471 0.8945036700000001
10.12571 0.90262545
10.12671 0.91080144
10.12771 0.9190320999999999
10.12871 0.92731901
10.12971 0.93566477
10.13071 0.94407238
10.13171 0.95254481
10.13271 0.96108448
10.13371 0.9696924100000001
10.13471 0.97836833
10.13571 0.98711047
10.13671 0.99591604
10.13771 1.0047814
10.13871 1.0137028
10.13971 1.0226769
10.14071 1.0317012
10.14171 1.0407738
10.14271 1.0498943
10.14371 1.059063
10.14471 1.0682809
10.14571 1.0775499
10.14671 1.0868719
10.14771 1.096249
10.14871 1.1056832
10.14971 1.1151758
10.15071 1.1247270999999999
10.15171 1.1343362
10.15271 1.1440008
10.15371 1.1537173
10.15471 1.1634815
10.15571 1.1732889
10.15671 1.1831358
10.15771 1.1930195
10.15871 1.2029389
10.15971 1.2128946999999999
10.16071 1.2228889
10.16171 1.2329243
10.16271 1.2430037
10.16371 1.2531295
10.16471 1.2633033
10.16571 1.2735256000000001
10.16671 1.2837958
10.16771 1.2941123
10.16871 1.304473
10.16971 1.3148747
10.17071 1.3253139
10.17171 1.3357865
10.17271 1.3462883
10.17371 1.356816
10.17471 1.3673669
10.17571 1.3779398999999999
10.17671 1.3885359
10.17771 1.3991572
10.17871 1.4098071
10.17971 1.4204891000000002
10.18071 1.4312062
10.18171 1.4419598
10.18271 1.4527492
10.18371 1.4635723999999999
10.18471 1.4744259
10.18571 1.4853056
10.18671 1.4962072
10.18771 1.5071269999999999
10.18871 1.5180622
10.18971 1.5290105
10.19071 1.5399702
10.19171 1.5509405
10.19271 1.5619214
10.19371 1.5729135
10.19471 1.5839186
10.19571 1.5949391
10.19671 1.6059774999999998
10.19771 1.6170362
10.19871 1.6281158
10.19971 1.6392153
10.20071 1.6503315
10.20171 1.6614599
10.20271 1.6725942
10.20371 1.6837291
10.20471 1.6948599000000002
10.20571 1.7059838
10.20671 1.7170997000000001
10.20771 1.7282082
10.20871 1.7393108000000002
10.20971 1.7504096
10.21071 1.7615061
10.21171 1.7726019
10.21271 1.7836980999999998
10.21371 1.7947952999999999
10.21471 1.8058941
10.21571 1.8169938
10.21671 1.8280933
10.21771 1.8391896
10.21871 1.8502785000000002
10.21971 1.8613549
10.22071 1.8724132
10.22171 1.8834487
10.22271 1.8944582
10.22371 1.9054411
10.22471 1.9163989
10.22571 1.9273342999999998
10.22671 1.9382508
10.22771 1.9491514
10.22871 1.9600374999999999
10.22971 1.9709088
10.23071 1.9817639000000002
10.23171 1.9926002000000003
10.23271 2.0034144
10.23371 2.0142034
10.23471 2.0249637000000003
10.23571 2.0356921
10.23671 2.0463854
10.23771 2.0570397000000002
10.23871 2.067652
10.23971 2.0782199
10.24071 2.0887427
10.24171 2.0992218
10.24271 2.1096596
10.24371 2.1200603
10.24471 2.1304271999999997
10.24571 2.1407628
10.24671 2.151067
10.24771 2.1613376
10.24871 2.1715706
10.24971 2.1817607999999997
10.25071 2.1919030999999998
10.25171 2.2019932
10.25271 2.2120282000000002
10.25371 2.2220064
10.25471 2.2319268
10.25571 2.241789
10.25671 2.2515927000000002
10.25771 2.2613378
10.25871 2.2710249
10.25971 2.2806549
10.26071 2.2902295
10.26171 2.2997508
10.26271 2.3092199
10.26371 2.3186369
10.26471 2.3279998
10.26571 2.3373047000000002
10.26671 2.346546
10.26771 2.3557181
10.26871 2.3648157999999997
10.26971 2.3738358
10.27071 2.3827774
10.27171 2.3916414
10.27271 2.4004297
10.27371 2.4091446999999997
10.27471 2.4177879
10.27571 2.4263605
10.27671 2.4348622
10.27771 2.4432924000000003
10.27871 2.4516502
10.27971 2.4599347000000003
10.28071 2.4681447
10.28171 2.4762781
10.28271 2.4843324
10.28371 2.492304
10.28471 2.5001884
10.28571 2.5079817
10.28671 2.5156807
10.28771 2.5232844
10.28871 2.5307937
10.28971 2.5382109
10.29071 2.5455395
10.29171 2.552782
10.29271 2.5599401
10.29371 2.5670135
10.29471 2.5740000999999997
10.29571 2.5808968
10.29671 2.5876997
10.29771 2.5944056
10.29871 2.6010120000000003
10.29971 2.6075173
10.30071 2.6139200000000002
10.30171 2.6202189000000002
10.30271 2.6264129
10.30371 2.632501
10.30471 2.6384825000000003
10.30571 2.644358
10.30671 2.6501291
10.30771 2.6557977999999998
10.30871 2.6613666
10.30971 2.6668366
10.31071 2.6722077
10.31171 2.6774777
10.31271 2.6826426
10.31371 2.6876975
10.31471 2.6926376
10.31571 2.6974594
10.31671 2.7021607
10.31771 2.7067411999999997
10.31871 2.7112018
10.31971 2.7155441999999996
10.32071 2.71977
10.32171 2.7238801
10.32271 2.7278754999999997
10.32371 2.7317561
10.32471 2.7355224000000002
10.32571 2.7391745
10.32671 2.742712
10.32771 2.7461341
10.32871 2.749439
10.32971 2.7526237
10.33071 2.7556844000000003
10.33171 2.7586171
10.33271 2.7614184
10.33371 2.7640862
10.33471 2.7666207000000003
10.33571 2.7690236
10.33671 2.7712977
10.33771 2.7734462
10.33871 2.775472
10.33971 2.7773765999999998
10.34071 2.7791599
10.34171 2.7808204
10.34271 2.7823562
10.34371 2.7837647
10.34471 2.7850434
10.34571 2.7861902
10.34671 2.787203
10.34771 2.7880797
10.34871 2.7888186
10.34971 2.7894183999999997
10.35071 2.7898781
10.35171 2.7901983
10.35271 2.7903805
10.35371 2.7904272
10.35471 2.7903417
10.35571 2.7901268999999997
10.35671 2.7897848
10.35771 2.7893154
10.35871 2.7887173
10.35971 2.7879875
10.36071 2.7871223
10.36171 2.786118
10.36271 2.7849717
10.36371 2.7836816
10.36471 2.782247
10.36571 2.7806683
10.36671 2.7789462
10.36771 2.7770823
10.36871 2.7750777
10.36971 2.7729342
10.37071 2.770653
10.37171 2.7682358000000002
10.37271 2.7656838
10.37371 2.7629977
10.37471 2.7601771
10.37571 2.7572207
10.37671 2.7541259
10.37771 2.7508896000000003
10.37871 2.7475083000000002
10.37971 2.7439795
10.38071 2.7403018
10.38171 2.7364751
10.38271 2.732501
10.38371 2.7283819
10.38471 2.724121
10.38571 2.7197208
10.38671 2.715184
10.38771 2.7105117
10.38871 2.7057043999999997
10.38971 2.7007617
10.39071 2.6956825
10.39171 2.6904652000000002
10.39271 2.6851084000000003
10.39371 2.6796103000000002
10.39471 2.673969
10.39571 2.6681831
10.39671 2.6622515
10.39771 2.6561739
10.39871 2.6499508
10.39971 2.6435839
10.40071 2.6370758000000003
10.40171 2.6304293
10.40271 2.6236473
10.40371 2.6167317999999997
10.40471 2.6096843
10.40571 2.6025044
10.40671 2.5951907
10.40771 2.5877411
10.40871 2.580153
10.40971 2.5724243
10.41071 2.5645534000000003
10.41171 2.5565393
10.41271 2.5483828
10.41371 2.5400849
10.41471 2.5316473
10.41571 2.5230721000000003
10.41671 2.5143614000000003
10.41771 2.5055175999999997
10.41871 2.4965425999999997
10.41971 2.487438
10.42071 2.478205
10.42171 2.4688440999999997
10.42271 2.4593547
10.42371 2.4497358
10.42471 2.4399854
10.42571 2.4301013
10.42671 2.4200814
10.42771 2.4099242
10.42871 2.3996297
10.42971 2.3891993
10.43071 2.3786354999999997
10.43171 2.3679417000000003
10.43271 2.3571214
10.43371 2.346178
10.43471 2.3351137
10.43571 2.3239296
10.43671 2.3126260999999997
10.43771 2.3012025
10.43871 2.2896579
10.43971 2.277991
10.44071 2.2662008
10.44171 2.2542864
10.44271 2.242247
10.44371 2.2300819
10.44471 2.217791
10.44571 2.2053748
10.44671 2.192835
10.44771 2.1801738
10.44871 2.1673948
10.44971 2.1545012999999997
10.45071 2.1414971
10.45171 2.1283844
10.45271 2.1151647
10.45371 2.1018371
10.45471 2.0884
10.45571 2.0748511
10.45671 2.061188
10.45771 2.0474095
10.45871 2.0335151
10.45971 2.0195056
10.46071 2.0053824000000002
10.46171 1.9911478999999999
10.46271 1.9768043999999998
10.46371 1.962354
10.46471 1.9477992999999998
10.46571 1.9331424
10.46671 1.9183859
10.46771 1.9035323
10.46871 1.8885832000000002
10.46971 1.8735399
10.47071 1.8584021999999998
10.47171 1.8431685999999998
10.47271 1.8278366000000001
10.47371 1.8124037999999998
10.47471 1.7968684
10.47571 1.7812299
10.47671 1.7654894
10.47771 1.7496497999999998
10.47871 1.7337149
10.47971 1.7176886999999998
10.48071 1.7015748000000002
10.48171 1.6853757
10.48271 1.6690931999999998
10.48371 1.6527279999999998
10.48471 1.6362808999999998
10.48571 1.6197521
10.48671 1.603142
10.48771 1.5864508
10.48871 1.5696784
10.48971 1.5528241
10.49071 1.5358867999999999
10.49171 1.5188658000000002
10.49271 1.5017608
10.49371 1.4845732
10.49471 1.4673055000000002
10.49571 1.4499619
10.49671 1.4325467
10.49771 1.4150642999999998
10.49871 1.3975177
10.49971 1.3799084
10.50071 1.3622364
10.50171 1.3445004
10.50271 1.3266987
10.50371 1.3088303000000001
10.50471 1.2908946
10.50571 1.272892
10.50671 1.2548234999999999
10.50771 1.2366905
10.50871 1.2184942
10.50971 1.200236
10.51071 1.1819175
10.51171 1.1635408999999999
10.51271 1.1451091
10.51371 1.1266256000000001
10.51471 1.1080941
10.51571 1.0895178
10.51671 1.0708984
10.51771 1.0522362
10.51871 1.0335298
10.51971 1.0147772
10.52071 0.9959761100000001
10.52171 0.9771253900000001
10.52271 0.9582253199999999
10.52371 0.9392777499999999
10.52471 0.9202855600000001
10.52571 0.9012522199999999
10.52671 0.8821809700000001
10.52771 0.86307433
10.52871 0.84393425
10.52971 0.82476214
10.53071 0.8055594699999999
10.53171 0.7863277599999999
10.53271 0.76706856
10.53371 0.7477830599999999
10.53471 0.72847176
10.53571 0.70913439
10.53671 0.6897697700000001
10.53771 0.67037656
10.53871 0.65095387
10.53971 0.63150213
10.54071 0.61202338
10.54171 0.5925212099999999
10.54271 0.57300022
10.54371 0.55346512
10.54471 0.53391978
10.54571 0.51436676
10.54671 0.49480703000000004
10.54771 0.4752405
10.54871 0.45566638000000004
10.54971 0.43608401999999996
10.55071 0.41649308999999995
10.55171 0.39689373
10.55271 0.37728632
10.55371 0.35767122
10.55471 0.33804879
10.55571 0.31841947
10.55671 0.29878411
10.55771 0.27914455000000005
10.55871 0.25950361
10.55971 0.23986506000000002
10.56071 0.22023309
10.56171 0.2006114
10.56271 0.18100255
10.56371 0.16140748
10.56471 0.14182554
10.56571 0.12225501
10.56671 0.10269393
10.56771 0.083140924
10.56871 0.063595764
10.56971 0.044059515
10.57071 0.024534307999999998
10.57171 0.0050229028
10.57271 -0.014471788
10.57371 -0.033946976000000004
10.57471 -0.05340004
10.57571 -0.07282841799999999
10.57671 -0.092229526
10.57771 -0.11160078999999999
10.57871 -0.13093996
10.57971 -0.15024551
10.58071 -0.16951704
10.58171 -0.18875541
10.58271 -0.20796248999999997
10.58371 -0.22714059
10.58471 -0.24629161
10.58571 -0.26541629
10.58671 -0.28451381000000003
10.58771 -0.30358168
10.58871 -0.32261626
10.58971 -0.34161343
10.59071 -0.36056926
10.59171 -0.37948058
10.59271 -0.39834515
10.59371 -0.41716155
10.59471 -0.435929
10.59571 -0.45464709000000003
10.59671 -0.47331573
10.59771 -0.49193511
10.59871 -0.51050568
10.59971 -0.5290282900000001
10.60071 -0.54750373
10.60171 -0.5659325
10.60271 -0.5843142
10.60371 -0.60264724
10.60471 -0.6209286900000001
10.60571 -0.63915462
10.60671 -0.65732072
10.60771 -0.67542298
10.60871 -0.69345846
10.60971 -0.71142567
10.61071 -0.72932453
10.61171 -0.7471561
10.61271 -0.7649220099999999
10.61371 -0.7826239800000001
10.61471 -0.80026323
10.61571 -0.8178406399999999
10.61671 -0.8353562999999999
10.61771 -0.85280966
10.61871 -0.87019969
10.61971 -0.8875246200000001
10.62071 -0.90478193
10.62171 -0.92196828
10.62271 -0.93907993
10.62371 -0.95611298
10.62471 -0.9730640800000001
10.62571 -0.98993098
10.62671 -1.006713
10.62771 -1.0234106
10.62871 -1.0400258
10.62971 -1.0565609
10.63071 -1.0730179
10.63171 -1.0893983
10.63271 -1.1057023
10.63371 -1.1219289000000001
10.63471 -1.1380763999999999
10.63571 -1.1541422000000001
10.63671 -1.1701233
10.63771 -1.1860168
10.63871 -1.2018195
10.63971 -1.2175289
10.64071 -1.2331424
10.64171 -1.2486584
10.64271 -1.2640763
10.64371 -1.2793967
10.64471 -1.2946213
10.64571 -1.3097525
10.64671 -1.3247929
10.64771 -1.3397444
10.64871 -1.3546078
10.64971 -1.3693823
10.65071 -1.3840653
10.65171 -1.3986535
10.65271 -1.4131431
10.65371 -1.4275299
10.65471 -1.441811
10.65571 -1.4559838
10.65671 -1.4700468
10.65771 -1.4839993
10.65871 -1.4978413
10.65971 -1.5115739
10.66071 -1.5251983
10.66171 -1.5387168999999998
10.66271 -1.5521321
10.66371 -1.5654461000000002
10.66471 -1.5786604999999998
10.66571 -1.5917754
10.66671 -1.6047893
10.66771 -1.6176991000000003
10.66871 -1.6305005000000001
10.66971 -1.6431892
10.67071 -1.6557613
10.67171 -1.6682142
10.67271 -1.680547
10.67371 -1.6927598
10.67471 -1.704854
10.67571 -1.7168315
10.67671 -1.7286947000000001
10.67771 -1.7404452000000001
10.67871 -1.7520843000000001
10.67971 -1.7636132999999998
10.68071 -1.7750328
10.68171 -1.7863426000000002
10.68271 -1.7975416000000002
10.68371 -1.8086274999999998
10.68471 -1.8195968
10.68571 -1.8304454000000001
10.68671 -1.8411688999999998
10.68771 -1.8517634
10.68871 -1.862227
10.68971 -1.8725595000000002
10.69071 -1.8827626
10.69171 -1.8928398999999998
10.69271 -1.9027948
10.69371 -1.9126309000000001
10.69471 -1.9223506000000001
10.69571 -1.9319545
10.69671 -1.9414427
10.69771 -1.9508135999999998
10.69871 -1.9600654
10.69971 -1.9691961
10.70071 -1.9782035
10.70171 -1.9870849
10.70271 -1.9958377
10.70371 -2.0044592999999997
10.70471 -2.0129474000000003
10.70571 -2.0213008
10.70671 -2.0295199
10.70771 -2.0376069
10.70871 -2.0455655
10.70971 -2.0533994
10.71071 -2.0611128
10.71171 -2.0687077
10.71271 -2.0761846
10.71371 -2.0835413000000003
10.71471 -2.0907748
10.71571 -2.0978812
10.71671 -2.1048566
10.71771 -2.1116983
10.71871 -2.1184048
10.71971 -2.1249754
10.72071 -2.1314100999999996
10.72171 -2.1377094
10.72271 -2.1438740000000003
10.72371 -2.1499051000000002
10.72471 -2.1558046
10.72571 -2.1615751
10.72671 -2.1672197
10.72771 -2.1727413
10.72871 -2.178142
10.72971 -2.1834221
10.73071 -2.1885795999999997
10.73171 -2.1936107
10.73271 -2.1985107999999998
10.73371 -2.2032753
10.73471 -2.2079008
10.73571 -2.2123858
10.73671 -2.2167314
10.73771 -2.2209396999999997
10.73871 -2.2250137999999997
10.73971 -2.2289567
10.74071 -2.2327706
10.74171 -2.2364574000000004
10.74271 -2.2400178
10.74371 -2.2434529000000003
10.74471 -2.246763
10.74571 -2.2499487
10.74671 -2.2530098
10.74771 -2.2559449
10.74871 -2.2587517000000004
10.74971 -2.2614267
10.75071 -2.263966
10.75171 -2.2663670000000002
10.75271 -2.2686284
10.75371 -2.2707514
10.75471 -2.2727394000000003
10.75571 -2.2745969
10.75671 -2.2763284
10.75771 -2.2779377
10.75871 -2.2794267
10.75971 -2.2807953999999997
10.76071 -2.2820422
10.76171 -2.283165
10.76271 -2.2841616
10.76371 -2.2850303
10.76471 -2.2857700000000003
10.76571 -2.2863794
10.76671 -2.2868577
10.76771 -2.2872038
10.76871 -2.2874165
10.76971 -2.2874959
10.77071 -2.2874426
10.77171 -2.2872597000000003
10.77271 -2.2869509
10.77371 -2.2865206
10.77471 -2.2859726
10.77571 -2.2853091
10.77671 -2.2845304
10.77771 -2.2836339
10.77871 -2.2826161000000003
10.77971 -2.2814732
10.78071 -2.2802019
10.78171 -2.2788006999999997
10.78271 -2.2772692
10.78371 -2.2756087000000003
10.78471 -2.2738209
10.78571 -2.271908
10.78671 -2.2698715000000003
10.78771 -2.2677133
10.78871 -2.2654349000000003
10.78971 -2.2630384
10.79071 -2.2605263
10.79171 -2.2579007
10.79271 -2.2551631999999997
10.79371 -2.2523139000000003
10.79471 -2.2493511
10.79571 -2.2462718
10.79671 -2.243072
10.79771 -2.2397483
10.79871 -2.2362984999999997
10.79971 -2.2327226
10.80071 -2.2290228
10.80171 -2.2252028999999998
10.80271 -2.2212669000000003
10.80371 -2.2172187
10.80471 -2.2130609
10.80571 -2.208795
10.80671 -2.2044213
10.80771 -2.1999396
10.80871 -2.1953493
10.80971 -2.1906499
10.81071 -2.1858407
10.81171 -2.1809207
10.81271 -2.1758882
10.81371 -2.1707414000000003
10.81471 -2.1654781
10.81571 -2.1600971
10.81671 -2.1545989000000003
10.81771 -2.1489857
10.81871 -2.1432612
10.81971 -2.1374304
10.82071 -2.1314979000000003
10.82171 -2.1254671999999997
10.82271 -2.1193397999999997
10.82371 -2.1131156
10.82471 -2.1067925
10.82571 -2.1003676999999996
10.82671 -2.0938385
10.82771 -2.0872032
10.82871 -2.0804606
10.82971 -2.0736104
10.83071 -2.0666527
10.83171 -2.0595882
10.83271 -2.052418
10.83371 -2.0451436
10.83471 -2.0377671
10.83571 -2.0302918
10.83671 -2.0227212000000003
10.83771 -2.0150590999999998
10.83871 -2.007308
10.83971 -1.9994693000000001
10.84071 -1.9915424000000002
10.84171 -1.9835252
10.84271 -1.9754142999999997
10.84371 -1.9672062000000001
10.84471 -1.9588980999999999
10.84571 -1.9504890000000001
10.84671 -1.9419793
10.84771 -1.9333709000000001
10.84871 -1.9246669
10.84971 -1.9158708
10.85071 -1.9069856
10.85171 -1.8980141999999998
10.85271 -1.8889588999999998
10.85371 -1.8798217
10.85471 -1.870604
10.85571 -1.8613067
10.85671 -1.8519294
10.85771 -1.8424708
10.85871 -1.8329287
10.85971 -1.8233001
10.86071 -1.8135821
10.86171 -1.8037727
10.86271 -1.7938711
10.86371 -1.7838784
10.86471 -1.7737973
10.86571 -1.763632
10.86671 -1.7533869
10.86771 -1.7430663
10.86871 -1.7326736999999999
10.86971 -1.722211
10.87071 -1.7116791
10.87171 -1.7010773
10.87271 -1.6904043
10.87371 -1.6796585
10.87471 -1.6688377
10.87571 -1.6579397
10.87671 -1.6469626000000002
10.87771 -1.6359051999999998
10.87871 -1.6247673
10.87971 -1.6135499000000002
10.88071 -1.6022554000000002
10.88171 -1.5908875
10.88271 -1.5794504
10.88371 -1.5679492
10.88471 -1.5563875
10.88571 -1.5447682
10.88671 -1.5330923
10.88771 -1.5213594000000001
10.88871 -1.5095675
10.88971 -1.4977139
10.89071 -1.4857955
10.89171 -1.4738095
10.89271 -1.4617536
10.89371 -1.4496267999999999
10.89471 -1.437429
10.89571 -1.4251616
10.89671 -1.4128273
10.89771 -1.4004299
10.89871 -1.3879738000000001
10.89971 -1.3754634
10.90071 -1.3629029000000001
10.90171 -1.3502950999999999
10.90271 -1.3376413999999999
10.90371 -1.3249415
10.90471 -1.3121936
10.90571 -1.299395
10.90671 -1.2865424
10.90771 -1.273633
10.90871 -1.2606646000000001
10.90971 -1.2476361999999999
10.91071 -1.2345481999999999
10.91171 -1.2214022
10.91271 -1.2082012
10.91371 -1.1949490999999999
10.91471 -1.1816502
10.91571 -1.1683090999999999
10.91671 -1.15493
10.91771 -1.1415158
10.91871 -1.1280682
10.91971 -1.1145866
10.92071 -1.1010687
10.92171 -1.0875111
10.92271 -1.0739098
10.92371 -1.0602611
10.92471 -1.0465622
10.92571 -1.0328121
10.92671 -1.0190116
10.92771 -1.005163
10.92871 -0.9912697599999999
10.92971 -0.97733615
10.93071 -0.9633665
10.93171 -0.94936499
10.93271 -0.93533536
10.93371 -0.9212804
10.93471 -0.90720179
10.93571 -0.8930996999999999
10.93671 -0.8789727500000001
10.93771 -0.8648180400000001
10.93871 -0.85063148
10.93971 -0.8364086999999999
10.94071 -0.82214596
10.94171 -0.80784112
10.94271 -0.7934941900000001
10.94371 -0.7791076800000001
10.94471 -0.76468592
10.94571 -0.7502344
10.94671 -0.73575876
10.94771 -0.72126384
10.94871 -0.70675309
10.94971 -0.69222832
10.95071 -0.67769
10.95171 -0.6631373399999999
10.95271 -0.64856866
10.95371 -0.63398159
10.95471 -0.61937328
10.95571 -0.60474048
10.95671 -0.59008007
10.95771 -0.57538953
10.95871 -0.5606677800000001
10.95971 -0.54591568
10.96071 -0.53113643
10.96171 -0.5163352
10.96271 -0.5015185099999999
10.96371 -0.48669279
10.96471 -0.47186323999999996
10.96571 -0.45703296
10.96671 -0.44220233999999997
10.96771 -0.42736945000000004
10.96871 -0.41253078000000004
10.96971 -0.39768233
10.97071 -0.38282031
10.97171 -0.36794192
10.97271 -0.35304539
10.97371 -0.33813
10.97471 -0.32319592
10.97571 -0.30824419
10.97671 -0.29327681
10.97771 -0.27829704
10.97871 -0.26330936
10.97971 -0.24831916999999998
10.98071 -0.23333199999999998
10.98171 -0.21835242000000002
10.98271 -0.20338302
10.98371 -0.18842365
10.98471 -0.17347144
10.98571 -0.15852147
10.98671 -0.14356805
10.98771 -0.12860612000000002
10.98871 -0.11363248000000001
10.98971 -0.098646374
10.99071 -0.08364938
10.99171 -0.068644801
10.99271 -0.053636788
10.99371 -0.038629578000000005
10.99471 -0.02362706
10.99571 -0.0086326982
10.99671 0.006350362699999999
10.99771 0.021319275999999998
10.99871 0.036271717
10.99971 0.05120638499999999
11.00071 0.066123594
11.00171 0.081025617
11.00271 0.095916557
11.00371 0.11080157
11.00471 0.12568557000000002
11.00571 0.1405719
11.00671 0.15546128
11.00771 0.17035143
11.00871 0.18523755
11.00971 0.20011351
11.01071 0.21497323
11.01171 0.22981192
11.01271 0.24462678000000002
11.01371 0.25941695
11.01471 0.27418304
11.01571 0.28892644
11.01671 0.30364867
11.01771 0.31835132
11.01871 0.33303602
11.01971 0.34770479
11.02071 0.36236001
11.02171 0.3770041
11.02271 0.39163879
11.02371 0.40626419
11.02471 0.42087818000000005
11.02571 0.43547628
11.02671 0.45005237
11.02771 0.46459980999999995
11.02871 0.47911317000000003
11.02971 0.49358928
11.03071 0.5080279
11.03171 0.52243141
11.03271 0.53680385
11.03371 0.55114962
11.03471 0.56547225
11.03571 0.57977377
11.03671 0.59405472
11.03771 0.60831448
11.03871 0.62255189
11.03971 0.63676569
11.04071 0.65095448
11.04171 0.66511636
11.04271 0.67924866
11.04371 0.69334768
11.04471 0.7074092
11.04571 0.72142933
11.04671 0.73540541
11.04771 0.74933716
11.04871 0.7632267699999999
11.04971 0.7770785100000001
11.05071 0.7908975699999999
11.05171 0.8046885
11.05271 0.8184539200000001
11.05371 0.83219372
11.05471 0.84590539
11.05571 0.85958466
11.05671 0.87322677
11.05771 0.88682733
11.05871 0.9003833899999999
11.05971 0.9138930599999999
11.06071 0.92735523
11.06171 0.94076935
11.06271 0.95413495
11.06371 0.9674516500000001
11.06471 0.9807197400000001
11.06571 0.9939407000000001
11.06671 1.0071172
11.06771 1.0202531000000001
11.06871 1.0333518
11.06971 1.0464162000000001
11.07071 1.0594465000000002
11.07171 1.0724405
11.07271 1.0853935000000001
11.07371 1.0982996999999999
11.07471 1.1111531
11.07571 1.1239496
11.07671 1.1366869
11.07771 1.1493654
11.07871 1.1619871
11.07971 1.1745546
11.08071 1.1870707
11.08171 1.1995371
11.08271 1.2119548
11.08371 1.2243243
11.08471 1.2366458
11.08571 1.2489195
11.08671 1.2611455
11.08771 1.2733234
11.08871 1.2854512
11.08971 1.2975256
11.09071 1.309542
11.09171 1.3214955000000002
11.09271 1.3333822
11.09371 1.3451999
11.09471 1.3569494
11.09571 1.3686336000000001
11.09671 1.3802571
11.09771 1.391825
11.09871 1.403341
11.09971 1.4148072
11.10071 1.4262235
11.10171 1.4375878
11.10271 1.4488975
11.10371 1.4601492
11.10471 1.4713402
11.10571 1.482468
11.10671 1.4935303
11.10771 1.5045247
11.10871 1.5154489
11.10971 1.5263008999999998
11.11071 1.5370795
11.11171 1.5477848
11.11271 1.5584191
11.11371 1.5689859
11.11471 1.5794895999999998
11.11571 1.5899337999999998
11.11671 1.600321
11.11771 1.6106512
11.11871 1.6209221999999999
11.11971 1.6311296999999998
11.12071 1.6412685
11.12171 1.6513342
11.12271 1.6613231999999998
11.12371 1.6712339999999999
11.12471 1.6810663
11.12571 1.6908208
11.12671 1.7004991
11.12771 1.7101024999999999
11.12871 1.7196326000000002
11.12971 1.7290909
11.13071 1.7384795000000002
11.13171 1.7478002
11.13271 1.7570548
11.13371 1.7662441000000002
11.13471 1.7753674000000002
11.13571 1.7844222
11.13671 1.7934043
11.13771 1.8023085
11.13871 1.8111296
11.13971 1.8198634000000002
11.14071 1.8285075000000002
11.14171 1.8370621
11.14271 1.8455293000000002
11.14371 1.8539123000000002
11.14471 1.8622146999999998
11.14571 1.8704398
11.14671 1.8785897999999999
11.14771 1.8866656
11.14871 1.8946674000000001
11.14971 1.9025942
11.15071 1.9104451000000002
11.15171 1.9182183
11.15271 1.9259116
11.15371 1.9335221
11.15471 1.9410467
11.15571 1.948482
11.15671 1.9558253
11.15771 1.9630754000000001
11.15871 1.9702327
11.15971 1.9772987999999998
11.16071 1.9842774
11.16171 1.9911723
11.16271 1.997987
11.16371 2.0047236
11.16471 2.0113828
11.16571 2.0179627
11.16671 2.0244608
11.16771 2.0308731
11.16871 2.0371960000000002
11.16971 2.0434262000000003
11.17071 2.0495608
11.17171 2.0555979
11.17271 2.0615365
11.17371 2.0673765
11.17471 2.0731185
11.17571 2.0787638
11.17671 2.0843148
11.17771 2.0897744
11.17871 2.0951456999999998
11.17971 2.1004315
11.18071 2.1056334999999997
11.18171 2.1107521
11.18271 2.1157857
11.18371 2.1207314
11.18471 2.1255853
11.18571 2.1303430000000003
11.18671 2.1350009
11.18771 2.1395562
11.18871 2.1440078000000002
11.18971 2.1483557
11.19071 2.1526014
11.19171 2.1567471
11.19271 2.1607954
11.19371 2.1647483
11.19471 2.1686079
11.19571 2.1723757
11.19671 2.176052
11.19771 2.1796363999999997
11.19871 2.1831281000000002
11.19971 2.1865251
11.20071 2.1898244
11.20171 2.1930227
11.20271 2.1961169
11.20371 2.1991042
11.20471 2.2019830000000002
11.20571 2.2047524999999997
11.20671 2.2074139
11.20771 2.2099694
11.20871 2.2124222
11.20971 2.2147756000000003
11.21071 2.2170328
11.21171 2.2191955
11.21271 2.2212649
11.21371 2.2232401999999998
11.21471 2.2251198
11.21571 2.2269012
11.21671 2.2285817
11.21771 2.2301583
11.21871 2.2316284
11.21971 2.2329904000000003
11.22071 2.234243
11.22171 2.2353856
11.22271 2.2364186
11.22371 2.237343
11.22471 2.2381607000000003
11.22571 2.2388738
11.22671 2.2394846999999998
11.22771 2.2399953999999997
11.22871 2.2404075
11.22971 2.240721
11.23071 2.2409350000000003
11.23171 2.2410477
11.23271 2.241056
11.23371 2.2409571
11.23471 2.2407483
11.23571 2.2404278
11.23671 2.2399948999999997
11.23771 2.2394501
11.23871 2.2387946
11.23971 2.2380304
11.24071 2.2371594000000004
11.24171 2.2361834000000003
11.24271 2.2351038
11.24371 2.2339214
11.24471 2.2326365
11.24571 2.231249
11.24671 2.229758
11.24771 2.2281623
11.24871 2.22646
11.24971 2.2246491
11.25071 2.2227271
11.25171 2.2206919
11.25271 2.2185422
11.25371 2.2162778000000003
11.25471 2.2138994
11.25571 2.2114089
11.25671 2.2088088
11.25771 2.2061015999999998
11.25871 2.2032896
11.25971 2.2003736
11.26071 2.1973541
11.26171 2.1942299
11.26271 2.1909997
11.26371 2.1876618
11.26471 2.1842146
11.26571 2.180657
11.26671 2.1769881
11.26771 2.1732075
11.26871 2.169315
11.26971 2.1653103
11.27071 2.1611936000000003
11.27171 2.156966
11.27271 2.1526285
11.27371 2.1481825
11.27471 2.14363
11.27571 2.1389723
11.27671 2.1342100999999998
11.27771 2.1293432
11.27871 2.1243701
11.27971 2.1192886
11.28071 2.1140965
11.28171 2.1087917000000003
11.28271 2.103373
11.28371 2.0978406
11.28471 2.0921955
11.28571 2.0864392
11.28671 2.0805735
11.28771 2.0746002
11.28871 2.0685203
11.28971 2.0623348999999997
11.29071 2.056044
11.29171 2.049648
11.29271 2.0431468
11.29371 2.0365404
11.29471 2.0298282
11.29571 2.0230092
11.29671 2.0160818000000003
11.29771 2.0090446
11.29871 2.0018958
11.29971 1.9946346
11.30071 1.9872610999999998
11.30171 1.9797764999999998
11.30271 1.9721828000000001
11.30371 1.9644829999999998
11.30471 1.9566792999999998
11.30571 1.9487733
11.30671 1.9407658
11.30771 1.9326561999999998
11.30871 1.9244434000000001
11.30971 1.9161258
11.31071 1.907702
11.31171 1.8991708999999999
11.31271 1.8905319
11.31371 1.8817849000000002
11.31471 1.8729299000000001
11.31571 1.8639672999999999
11.31671 1.8548974999999999
11.31771 1.8457212
11.31871 1.8364398
11.31971 1.8270548000000002
11.32071 1.8175687999999999
11.32171 1.8079835999999998
11.32271 1.7983008000000003
11.32371 1.7885212000000001
11.32471 1.7786441
11.32571 1.7686681999999998
11.32671 1.7585909
11.32771 1.7484102000000001
11.32871 1.7381245
11.32971 1.727733
11.33071 1.7172363
11.33171 1.7066358
11.33271 1.6959335999999998
11.33371 1.6851314999999998
11.33471 1.6742317
11.33571 1.6632356000000001
11.33671 1.6521441000000001
11.33771 1.6409582999999999
11.33871 1.6296788999999998
11.33971 1.6183063000000002
11.34071 1.6068405000000001
11.34171 1.5952807
11.34271 1.5836261
11.34371 1.5718751
11.34471 1.5600258
11.34571 1.548077
11.34671 1.5360281
11.34771 1.5238796000000001
11.34871 1.5116335
11.34971 1.4992923
11.35071 1.4868588
11.35171 1.474336
11.35271 1.4617255
11.35371 1.4490284
11.35471 1.4362445
11.35571 1.4233731
11.35671 1.4104131
11.35771 1.3973632999999999
11.35871 1.3842229
11.35971 1.3709913
11.36071 1.3576682
11.36171 1.3442534000000002
11.36271 1.3307473
11.36371 1.3171504
11.36471 1.3034641
11.36571 1.2896901
11.36671 1.2758309
11.36771 1.2618891
11.36871 1.2478672
11.36971 1.2337672
11.37071 1.2195899
11.37171 1.2053352
11.37271 1.1910018
11.37371 1.1765878
11.37471 1.1620914
11.37571 1.1475112
11.37671 1.1328466000000001
11.37771 1.118098
11.37871 1.1032663999999999
11.37971 1.0883536
11.38071 1.0733617
11.38171 1.0582924
11.38271 1.0431476
11.38371 1.0279289
11.38471 1.0126375
11.38571 0.9972745599999999
11.38671 0.98184086
11.38771 0.96633658
11.38871 0.9507613300000001
11.38971 0.93511436
11.39071 0.91939438
11.39171 0.90360017
11.39271 0.8877309
11.39371 0.87178638
11.39471 0.8557675400000001
11.39571 0.8396762400000001
11.39671 0.82351519
11.39771 0.80728726
11.39871 0.79099527
11.39971 0.7746414699999999
11.40071 0.7582272400000001
11.40171 0.74175298
11.40271 0.72521842
11.40371 0.7086228099999999
11.40471 0.69196522
11.40571 0.6752447699999999
11.40671 0.65846085
11.40771 0.64161313
11.40871 0.62470166
11.40971 0.60772691
11.41071 0.59068981
11.41171 0.57359179
11.41271 0.5564348299999999
11.41371 0.5392212900000001
11.41471 0.52195387
11.41571 0.5046351299999999
11.41671 0.48726708999999996
11.41771 0.46985094
11.41871 0.45238687
11.41971 0.43487413999999996
11.42071 0.41731140000000005
11.42171 0.39969701
11.42271 0.38202970999999997
11.42371 0.36430883000000003
11.42471 0.34653468
11.42571 0.32870846
11.42671 0.31083208
11.42771 0.29290784000000003
11.42871 0.27493816000000004
11.42971 0.25692529000000003
11.43071 0.23887116000000003
11.43171 0.22077734999999998
11.43271 0.20264506000000002
11.43371 0.18447508
11.43471 0.16626782
11.43571 0.14802318
11.43671 0.12974058
11.43771 0.11141910000000001
11.43871 0.093057676
11.43971 0.07465547
11.44071 0.05621224400000001
11.44171 0.037728688999999996
11.44271 0.019206545
11.44371 0.00064847841
11.44471 -0.017942271
11.44571 -0.036562397
11.44671 -0.055209029
11.44771 -0.073880126
11.44871 -0.092574634
11.44971 -0.11129241
11.45071 -0.13003392
11.45171 -0.14879993
11.45271 -0.16759116
11.45371 -0.18640809
11.45471 -0.20525088
11.45571 -0.22411935
11.45671 -0.24301312
11.45771 -0.26193141999999997
11.45871 -0.28087314999999996
11.45971 -0.2998367
11.46071 -0.31881994
11.46171 -0.33782036
11.46271 -0.35683529
11.46371 -0.3758623
11.46471 -0.39489963000000006
11.46571 -0.41394653
11.46671 -0.4330033
11.46771 -0.45207095999999997
11.46871 -0.47115101
11.46971 -0.49024466
11.47071 -0.50935252
11.47171 -0.5284742
11.47271 -0.54760836
11.47371 -0.5667529099999999
11.47471 -0.58590537
11.47571 -0.60506333
11.47671 -0.6242245000000001
11.47771 -0.6433870199999999
11.47871 -0.66254926
11.47971 -0.6817097799999999
11.48071 -0.70086736
11.48171 -0.72002104
11.48271 -0.73917024
11.48371 -0.7583150200000001
11.48471 -0.77745588
11.48571 -0.79659382
11.48671 -0.8157298000000001
11.48771 -0.83486438
11.48871 -0.85399728
11.48971 -0.87312711
11.49071 -0.89225145
11.49171 -0.91136741
11.49271 -0.93047181
11.49371 -0.9495621500000001
11.49471 -0.9686366700000001
11.49571 -0.98769451
11.49671 -1.0067357000000001
11.49771 -1.0257604999999999
11.49871 -1.0447697
11.49971 -1.0637634
11.50071 -1.0827414
11.50171 -1.1017034
11.50271 -1.1206488000000001
11.50371 -1.139577
11.50471 -1.1584873
11.50571 -1.1773787
11.50671 -1.1962498
11.50771 -1.2150983
11.50871 -1.233922
11.50971 -1.2527182
11.51071 -1.2714842
11.51171 -1.2902186
11.51271 -1.3089206
11.51371 -1.3275907
11.51471 -1.34623
11.51571 -1.3648401
11.51671 -1.3834218
11.51771 -1.4019757000000002
11.51871 -1.4205009
11.51971 -1.4389957
11.52071 -1.4574582
11.52171 -1.4758859
11.52271 -1.4942767
11.52371 -1.5126289
11.52471 -1.530941
11.52571 -1.549212
11.52671 -1.5674407000000001
11.52771 -1.5856263999999998
11.52871 -1.6037682000000002
11.52971 -1.6218659
11.53071 -1.6399194999999998
11.53171 -1.6579300000000001
11.53271 -1.6758979999999999
11.53371 -1.6938243
11.53471 -1.7117088999999999
11.53571 -1.7295505999999998
11.53671 -1.7473472
11.53771 -1.7650958
11.53871 -1.7827926
11.53971 -1.8004345000000002
11.54071 -1.8180188
11.54171 -1.8355443999999999
11.54271 -1.853011
11.54371 -1.8704193
11.54471 -1.8877704
11.54571 -1.9050656
11.54671 -1.9223055
11.54771 -1.9394906
11.54871 -1.9566211999999998
11.54971 -1.9736968000000001
11.55071 -1.9907168999999998
11.55171 -2.0076804
11.55271 -2.0245856
11.55371 -2.0414301999999998
11.55471 -2.0582115
11.55571 -2.0749262
11.55671 -2.0915713
11.55771 -2.1081444
11.55871 -2.1246443
11.55971 -2.1410709
11.56071 -2.1574259
11.56171 -2.1737115
11.56271 -2.18993
11.56371 -2.2060831999999997
11.56471 -2.2221718
11.56571 -2.2381954
11.56671 -2.2541523
11.56771 -2.2700399
11.56871 -2.2858554
11.56971 -2.3015957
11.57071 -2.3172576
11.57171 -2.3328387999999998
11.57271 -2.3483369
11.57371 -2.3637505
11.57471 -2.3790786
11.57571 -2.3943212
11.57671 -2.4094792
11.57771 -2.4245543
11.57871 -2.439549
11.57971 -2.4544658
11.58071 -2.4693068
11.58171 -2.4840731000000003
11.58271 -2.4987642
11.58371 -2.5133777
11.58471 -2.5279105
11.58571 -2.5423581
11.58671 -2.5567163
11.58771 -2.5709815000000003
11.58871 -2.5851512
11.58971 -2.5992243000000004
11.59071 -2.6132006
11.59171 -2.6270814
11.59271 -2.6408685000000003
11.59371 -2.6545639999999997
11.59471 -2.6681700999999998
11.59571 -2.6816886
11.59671 -2.6951209
11.59771 -2.7084675
11.59871 -2.721728
11.59971 -2.734901
11.60071 -2.7479839
11.60171 -2.7609725000000003
11.60271 -2.7738625
11.60371 -2.7866498
11.60471 -2.7993305
11.60571 -2.8119022
11.60671 -2.8243646
11.60771 -2.836719
11.60871 -2.8489679
11.60971 -2.861115
11.61071 -2.8731638999999998
11.61171 -2.8851178
11.61271 -2.8969783
11.61371 -2.9087462
11.61471 -2.9204203
11.61571 -2.9319983
11.61671 -2.9434768
11.61771 -2.9548522
11.61871 -2.9661205
11.61971 -2.9772777
11.62071 -2.9883205999999998
11.62171 -2.9992469
11.62271 -3.0100554
11.62371 -3.0207464
11.62471 -3.0313216
11.62571 -3.0417842999999998
11.62671 -3.0521382
11.62771 -3.0623872
11.62871 -3.0725345
11.62971 -3.0825818000000003
11.63071 -3.0925289
11.63171 -3.1023739000000004
11.63271 -3.1121129
11.63371 -3.1217413
11.63471 -3.1312543999999995
11.63571 -3.1406481
11.63671 -3.1499196
11.63771 -3.1590674
11.63871 -3.1680916000000003
11.63971 -3.1769935
11.64071 -3.1857755
11.64171 -3.1944405000000002
11.64271 -3.2029923
11.64371 -3.2114334
11.64471 -3.2197673000000004
11.64571 -3.227995
11.64671 -3.2361172000000002
11.64771 -3.2441325
11.64871 -3.252038
11.64971 -3.2598291
11.65071 -3.2675005
11.65171 -3.2750472000000004
11.65271 -3.2824647
11.65371 -3.2897502000000003
11.65471 -3.2969035
11.65571 -3.3039264
11.65671 -3.3108223
11.65771 -3.3175955999999998
11.65871 -3.3242512
11.65971 -3.3307929
11.66071 -3.3372231
11.66171 -3.3435434
11.66271 -3.3497530999999996
11.66371 -3.3558507
11.66471 -3.3618331
11.66571 -3.3676971
11.66671 -3.3734385
11.66771 -3.3790529
11.66871 -3.3845369
11.66971 -3.3898879
11.67071 -3.3951044
11.67171 -3.4001867999999997
11.67271 -3.4051377
11.67371 -3.4099612
11.67471 -3.4146628999999997
11.67571 -3.4192476
11.67671 -3.4237199000000005
11.67771 -3.4280817999999997
11.67871 -3.4323335000000004
11.67971 -3.4364719000000004
11.68071 -3.4404933
11.68171 -3.444393
11.68271 -3.4481656
11.68371 -3.4518071
11.68471 -3.4553144000000002
11.68571 -3.4586862000000003
11.68671 -3.4619223
11.68771 -3.4650239999999997
11.68871 -3.4679930999999997
11.68971 -3.4708332
11.69071 -3.4735481999999998
11.69171 -3.4761425
11.69271 -3.4786206
11.69371 -3.4809858
11.69471 -3.4832392
11.69571 -3.4853805
11.69671 -3.4874067
11.69771 -3.4893129000000003
11.69871 -3.4910928
11.69971 -3.4927409
11.70071 -3.494253
11.70171 -3.4956265
11.70271 -3.4968622
11.70371 -3.4979623
11.70471 -3.4989304999999997
11.70571 -3.4997716999999997
11.70671 -3.5004902999999996
11.70771 -3.5010899999999996
11.70871 -3.5015736
11.70971 -3.5019427999999997
11.71071 -3.5021983
11.71171 -3.5023394999999997
11.71271 -3.5023647999999996
11.71371 -3.5022713
11.71471 -3.5020545
11.71571 -3.5017096
11.71671 -3.501232
11.71771 -3.500618
11.71871 -3.4998666
11.71971 -3.4989785
11.72071 -3.4979577999999996
11.72171 -3.49681
11.72271 -3.4955412
11.72371 -3.4941572999999995
11.72471 -3.4926622999999997
11.72571 -3.4910582000000003
11.72671 -3.4893446000000004
11.72771 -3.4875192
11.72871 -3.4855783000000002
11.72971 -3.4835185999999996
11.73071 -3.4813363
11.73171 -3.4790277
11.73271 -3.4765907
11.73371 -3.4740224
11.73471 -3.4713220000000002
11.73571 -3.4684896
11.73671 -3.4655265999999996
11.73771 -3.4624368000000003
11.73871 -3.4592251999999997
11.73971 -3.4558974
11.74071 -3.4524594
11.74171 -3.4489146999999996
11.74271 -3.4452654
11.74371 -3.4415103
11.74471 -3.4376457
11.74571 -3.4336664000000003
11.74671 -3.4295667
11.74771 -3.4253422
11.74871 -3.42099
11.74971 -3.4165092
11.75071 -3.411901
11.75171 -3.4071673
11.75271 -3.402311
11.75371 -3.3973354999999996
11.75471 -3.3922440999999997
11.75571 -3.3870405999999997
11.75671 -3.3817291
11.75771 -3.3763126
11.75871 -3.3707935
11.75971 -3.3651728
11.76071 -3.3594493000000005
11.76171 -3.3536195999999996
11.76271 -3.3476785000000002
11.76371 -3.3416203999999996
11.76471 -3.3354405
11.76571 -3.3291355
11.76671 -3.3227049
11.76771 -3.3161514000000003
11.76871 -3.309479
11.76971 -3.3026934
11.77071 -3.2957997000000003
11.77171 -3.2888021000000003
11.77271 -3.281704
11.77371 -3.2745067000000003
11.77471 -3.2672106999999997
11.77571 -3.2598156000000005
11.77671 -3.2523207
11.77771 -3.2447241
11.77871 -3.2370235999999997
11.77971 -3.2292157
11.78071 -3.2212969
11.78171 -3.2132636999999997
11.78271 -3.2051138999999997
11.78371 -3.1968474
11.78471 -3.1884663
11.78571 -3.1799749000000004
11.78671 -3.1713795000000005
11.78771 -3.1626862
11.78871 -3.1539000999999995
11.78971 -3.1450242000000004
11.79071 -3.1360593
11.79171 -3.1270038
11.79271 -3.1178553
11.79371 -3.1086102
11.79471 -3.0992653
11.79571 -3.0898182
11.79671 -3.0802673
11.79771 -3.0706117
11.79871 -3.0608511000000003
11.79971 -3.0509855999999997
11.80071 -3.0410163
11.80171 -3.0309455
11.80271 -3.0207768
11.80371 -3.0105148
11.80471 -3.0001646
11.80571 -2.9897308000000002
11.80671 -2.9792167000000003
11.80771 -2.9686229
11.80871 -2.9579476000000002
11.80971 -2.9471869
11.81071 -2.9363357999999997
11.81171 -2.92539
11.81271 -2.914346
11.81371 -2.9032024
11.81471 -2.8919598
11.81571 -2.8806206000000003
11.81671 -2.8691875
11.81771 -2.857664
11.81871 -2.8460536000000003
11.81971 -2.8343592
11.82071 -2.8225835
11.82171 -2.8107297
11.82271 -2.7987998
11.82371 -2.7867958
11.82471 -2.774718
11.82571 -2.7625653999999997
11.82671 -2.7503353
11.82771 -2.7380237000000003
11.82871 -2.7256264999999997
11.82971 -2.7131405
11.83071 -2.7005641000000002
11.83171 -2.6878981
11.83271 -2.6751455
11.83371 -2.6623107
11.83471 -2.6493987
11.83571 -2.6364140000000003
11.83671 -2.6233599
11.83771 -2.6102381
11.83871 -2.5970493
11.83971 -2.583793
11.84071 -2.5704683999999998
11.84171 -2.5570743
11.84271 -2.5436092
11.84371 -2.5300719
11.84471 -2.5164602
11.84571 -2.5027724
11.84671 -2.4890067
11.84771 -2.4751628
11.84871 -2.4612414
11.84971 -2.4472455
11.85071 -2.4331791
11.85171 -2.4190474
11.85271 -2.4048552
11.85371 -2.3906061
11.85471 -2.3763023000000003
11.85571 -2.3619434000000004
11.85671 -2.3475274
11.85771 -2.3330519
11.85871 -2.3185135999999997
11.85971 -2.3039101
11.86071 -2.2892399
11.86171 -2.2745024
11.86271 -2.2596979999999998
11.86371 -2.2448273000000003
11.86471 -2.2298919
11.86571 -2.2148935
11.86671 -2.1998348
11.86771 -2.1847188
11.86871 -2.1695491000000002
11.86971 -2.1543292
11.87071 -2.1390618999999997
11.87171 -2.1237489
11.87271 -2.1083903
11.87371 -2.0929841000000002
11.87471 -2.0775279
11.87571 -2.0620179999999997
11.87671 -2.0464519
11.87771 -2.0308279
11.87871 -2.0151459
11.87971 -1.9994076
11.88071 -1.9836159
11.88171 -1.967774
11.88271 -1.9518853999999999
11.88371 -1.9359533000000002
11.88471 -1.91998
11.88571 -1.9039672
11.88671 -1.8879164
11.88771 -1.8718284
11.88871 -1.8557031000000002
11.88971 -1.8395398
11.89071 -1.823337
11.89171 -1.8070927
11.89271 -1.7908046
11.89371 -1.7744705
11.89471 -1.7580893
11.89571 -1.7416608999999998
11.89671 -1.7251869999999998
11.89771 -1.7086706999999999
11.89871 -1.6921159000000001
11.89971 -1.6755268
11.90071 -1.6589067999999998
11.90171 -1.6422585
11.90271 -1.6255830999999998
11.90371 -1.6088806
11.90471 -1.5921500000000002
11.90571 -1.5753897
11.90671 -1.5585981
11.90771 -1.541774
11.90871 -1.5249161
11.90971 -1.508024
11.91071 -1.4910974000000001
11.91171 -1.474137
11.91271 -1.4571439
11.91371 -1.4401201000000001
11.91471 -1.4230684
11.91571 -1.4059918
11.91671 -1.3888935999999998
11.91771 -1.3717762999999998
11.91871 -1.354642
11.91971 -1.3374913
11.92071 -1.3203235
11.92171 -1.3031367999999999
11.92271 -1.2859288
11.92371 -1.268697
11.92471 -1.2514396
11.92571 -1.2341556999999999
11.92671 -1.2168457000000001
11.92771 -1.199511
11.92871 -1.182154
11.92971 -1.1647777
11.93071 -1.1473851
11.93171 -1.1299792
11.93271 -1.1125624
11.93371 -1.0951368
11.93471 -1.0777037999999999
11.93571 -1.0602639
11.93671 -1.0428172
11.93771 -1.0253629
11.93871 -1.0078995
11.93971 -0.9904251399999999
11.94071 -0.97293789
11.94171 -0.95543619
11.94271 -0.93791923
11.94371 -0.9203873600000001
11.94471 -0.90284226
11.94571 -0.8852865499999999
11.94671 -0.8677236700000001
11.94771 -0.85015688
11.94871 -0.83258925
11.94971 -0.81502264
11.95071 -0.7974579900000001
11.95171 -0.77989516
11.95271 -0.76233312
11.95371 -0.74477042
11.95471 -0.72720568
11.95571 -0.70963763
11.95671 -0.69206548
11.95771 -0.6744888099999999
11.95871 -0.65690782
11.95971 -0.63932301
11.96071 -0.62173554
11.96171 -0.60414718
11.96271 -0.58656032
11.96371 -0.5689778799999999
11.96471 -0.55140289
11.96571 -0.5338381
11.96671 -0.51628547
11.96771 -0.49874582
11.96871 -0.48121865999999996
11.96971 -0.46370234
11.97071 -0.44619469000000006
11.97171 -0.42869342
11.97271 -0.41119684
11.97371 -0.39370423
11.97471 -0.376216
11.97571 -0.35873344
11.97671 -0.34125843
11.97771 -0.32379301
11.97871 -0.30633912
11.97971 -0.28889845
11.98071 -0.27147254
11.98171 -0.25406280000000003
11.98271 -0.23667050999999997
11.98371 -0.21929678
11.98471 -0.20194226
11.98571 -0.18460699
11.98671 -0.16729019
11.98771 -0.14999041000000002
11.98871 -0.1327059
11.98971 -0.11543521
11.99071 -0.098177698
11.99171 -0.080933893
11.99271 -0.063705584
11.99371 -0.046495438
11.99471 -0.02930648
11.99571 -0.012141422
11.99671 0.0049978225
11.99771 0.022110317
11.99871 0.039195997
11.99971 0.056255312
12.00071 0.073288806
12.00171 0.090296846
12.00271 0.10727955
12.00371 0.12423689
12.00471 0.14116898
12.00571 0.15807619
12.00671 0.17495908999999998
12.00771 0.1918182
12.00871 0.20865356
12.00971 0.22546432
12.01071 0.24224869000000002
12.01171 0.25900414
12.01271 0.27572787
12.01371 0.29241752
12.01471 0.30907171
12.01571 0.32569023
12.01671 0.34227388000000003
12.01771 0.35882394
12.01871 0.37534162
12.01971 0.39182747999999995
12.02071 0.40828128999999996
12.02171 0.42470205000000005
12.02271 0.44108853000000003
12.02371 0.45743965999999997
12.02471 0.47375480999999997
12.02571 0.49003390999999996
12.02671 0.50627706
12.02771 0.5224842599999999
12.02871 0.5386549
12.02971 0.55478783
12.03071 0.57088146
12.03171 0.58693434
12.03271 0.60294555
12.03371 0.6189151199999999
12.03471 0.6348439
12.03571 0.65073315
12.03671 0.66658393
12.03771 0.68239649
12.03871 0.69817007
12.03971 0.71390294
12.04071 0.72959298
12.04171 0.74523822
12.04271 0.7608374600000001
12.04371 0.7763903600000001
12.04471 0.7918974400000001
12.04571 0.80735954
12.04671 0.82277711
12.04771 0.83814999
12.04871 0.85347723
12.04971 0.86875744
12.05071 0.8839892199999999
12.05171 0.89917174
12.05271 0.9143048
12.05371 0.92938887
12.05471 0.94442461
12.05571 0.95941229
12.05671 0.97435145
12.05771 0.98924087
12.05871 1.0040790000000002
12.05971 1.0188644
12.06071 1.0335964
12.06171 1.0482753
12.06271 1.0629022
12.06371 1.0774789
12.06471 1.0920066000000002
12.06571 1.1064858
12.06671 1.1209156
12.06771 1.1352944
12.06871 1.1496198
12.06971 1.1638898
12.07071 1.1781032
12.07171 1.1922596
12.07271 1.2063593
12.07371 1.2204028
12.07471 1.2343903999999999
12.07571 1.2483218
12.07671 1.2621962
12.07771 1.2760126
12.07871 1.2897706
12.07971 1.3034701
12.08071 1.3171121
12.08171 1.3306974
12.08271 1.3442273
12.08371 1.3577018
12.08471 1.3711198
12.08571 1.3844795
12.08671 1.3977781
12.08771 1.4110133
12.08871 1.4241836
12.08971 1.4372887
12.09071 1.4503295
12.09171 1.4633073
12.09271 1.4762239
12.09371 1.48908
12.09471 1.501876
12.09571 1.5146115
12.09671 1.5272855
12.09771 1.5398973999999999
12.09871 1.5524467
12.09971 1.5649335
12.10071 1.5773578
12.10171 1.5897189999999999
12.10271 1.6020162
12.10371 1.6142474
12.10471 1.6264107
12.10571 1.6385039000000001
12.10671 1.6505262
12.10771 1.6624778999999998
12.10871 1.67436
12.10971 1.6861752
12.11071 1.6979254999999998
12.11171 1.7096126
12.11271 1.7212370000000001
12.11371 1.7327981
12.11471 1.7442943999999998
12.11571 1.7557238999999998
12.11671 1.7670853
12.11771 1.7783772
12.11871 1.7895989
12.11971 1.8007498
12.12071 1.8118292
12.12171 1.8228365
12.12271 1.8337708000000001
12.12371 1.8446315000000002
12.12471 1.8554185
12.12571 1.8661324
12.12671 1.8767749999999999
12.12771 1.8873483
12.12871 1.8978544
12.12971 1.9082945
12.13071 1.9186684999999999
12.13171 1.9289751000000002
12.13271 1.9392118
12.13371 1.9493762000000001
12.13471 1.9594658
12.13571 1.969479
12.13671 1.9794149
12.13771 1.9892735000000001
12.13871 1.9990554
12.13971 2.0087613
12.14071 2.0183917
12.14171 2.0279476
12.14271 2.0374296
12.14371 2.0468386
12.14471 2.0561758
12.14571 2.0654425
12.14671 2.0746395
12.14771 2.083767
12.14871 2.0928242999999997
12.14971 2.1018095
12.15071 2.1107201
12.15171 2.1195532999999998
12.15271 2.128307
12.15371 2.1369796
12.15471 2.1455713000000003
12.15571 2.1540828000000003
12.15671 2.1625156999999997
12.15771 2.1708721
12.15871 2.1791534
12.15971 2.1873612000000002
12.16071 2.1954960999999997
12.16171 2.2035586
12.16271 2.2115486
12.16371 2.2194656999999998
12.16471 2.2273095
12.16571 2.2350788
12.16671 2.2427721000000003
12.16771 2.2503873
12.16871 2.2579225000000003
12.16971 2.2653755
12.17071 2.2727454000000002
12.17171 2.2800319
12.17271 2.2872358999999998
12.17371 2.2943591999999997
12.17471 2.3014039
12.17571 2.3083725999999998
12.17671 2.315267
12.17771 2.3220884
12.17871 2.3288368999999998
12.17971 2.3355121
12.18071 2.3421125000000003
12.18171 2.3486368
12.18271 2.3550828999999998
12.18371 2.361449
12.18471 2.3677336
12.18571 2.3739353000000003
12.18671 2.380053
12.18771 2.3860866
12.18871 2.3920367000000002
12.18971 2.3979045
12.19071 2.403692
12.19171 2.409401
12.19271 2.415034
12.19371 2.4205927
12.19471 2.4260784
12.19571 2.431491
12.19671 2.4368298999999998
12.19771 2.4420933999999996
12.19871 2.4472795
12.19971 2.452386
12.20071 2.4574107
12.20171 2.4623517
12.20271 2.467208
12.20371 2.4719793
12.20471 2.4766665
12.20571 2.4812706
12.20671 2.4857936
12.20771 2.4902376999999998
12.20871 2.4946051000000002
12.20971 2.4988975
12.21071 2.5031161
12.21171 2.5072609999999997
12.21271 2.5113318
12.21371 2.5153272
12.21471 2.5192454
12.21571 2.5230845
12.21671 2.5268424
12.21771 2.5305172000000002
12.21871 2.5341077
12.21971 2.5376132
12.22071 2.5410339
12.22171 2.5443712
12.22271 2.5476271
12.22371 2.5508040999999997
12.22471 2.5539046
12.22571 2.5569314
12.22671 2.5598859000000003
12.22771 2.5627689
12.22871 2.5655797000000002
12.22971 2.5683166
12.23071 2.5709778
12.23171 2.5735607000000003
12.23271 2.5760631999999997
12.23371 2.5784835
12.23471 2.5808206
12.23571 2.5830742
12.23671 2.5852446000000002
12.23771 2.5873329
12.23871 2.5893407
12.23971 2.5912696
12.24071 2.5931224
12.24171 2.5949012000000002
12.24271 2.5966082000000004
12.24371 2.5982449
12.24471 2.5998117
12.24571 2.601308
12.24671 2.6027318
12.24771 2.6040802
12.24871 2.6053503
12.24971 2.6065396
12.25071 2.6076462
12.25171 2.6086699
12.25271 2.6096114999999998
12.25371 2.6104728
12.25471 2.6112558
12.25571 2.6119631
12.25671 2.6125966
12.25771 2.6131582
12.25871 2.6136493
12.25971 2.614071
12.26071 2.6144238
12.26171 2.6147074999999997
12.26271 2.6149213000000002
12.26371 2.6150634999999998
12.26471 2.6151313999999997
12.26571 2.6151225
12.26671 2.6150342
12.26771 2.6148651
12.26871 2.6146147
12.26971 2.6142845
12.27071 2.6138771000000003
12.27171 2.6133957999999997
12.27271 2.6128441
12.27371 2.6122248
12.27471 2.6115397
12.27571 2.6107892
12.27671 2.6099732
12.27771 2.6090905
12.27871 2.60814
12.27971 2.6071202
12.28071 2.6060298
12.28171 2.6048673
12.28271 2.6036311
12.28371 2.6023196
12.28471 2.6009319
12.28571 2.5994680999999997
12.28671 2.5979292000000003
12.28771 2.5963173999999998
12.28871 2.5946362
12.28971 2.5928891999999997
12.29071 2.5910795
12.29171 2.589209
12.29271 2.5872782
12.29371 2.5852858999999997
12.29471 2.5832299
12.29571 2.5811078000000003
12.29671 2.5789171
12.29771 2.5766561
12.29871 2.574324
12.29971 2.5719211
12.30071 2.5694475000000003
12.30171 2.5669038
12.30271 2.5642913
12.30371 2.5616113
12.30471 2.5588656000000003
12.30571 2.5560567
12.30671 2.5531873
12.30771 2.5502602
12.30871 2.5472771
12.30971 2.5442386
12.31071 2.5411436
12.31171 2.5379898
12.31271 2.5347741
12.31371 2.5314933
12.31471 2.5281448
12.31571 2.5247278
12.31671 2.5212428
12.31771 2.5176914000000004
12.31871 2.5140762
12.31971 2.5103994000000003
12.32071 2.5066633
12.32171 2.5028694000000002
12.32271 2.4990194
12.32371 2.4951143
12.32471 2.4911554999999996
12.32571 2.4871435
12.32671 2.4830788
12.32771 2.4789609
12.32871 2.4747882
12.32971 2.4705587
12.33071 2.4662696
12.33171 2.4619188
12.33271 2.4575051
12.33371 2.453029
12.33471 2.4484921
12.33571 2.4438977
12.33671 2.4392491
12.33771 2.4345493
12.33871 2.4298005000000003
12.33971 2.4250035999999997
12.34071 2.4201587
12.34171 2.4152651
12.34271 2.4103221
12.34371 2.4053285
12.34471 2.4002835
12.34571 2.3951865999999997
12.34671 2.3900365
12.34771 2.3848325
12.34871 2.3795733
12.34971 2.3742586
12.35071 2.3688886
12.35171 2.3634652
12.35271 2.3579907
12.35371 2.3524685
12.35471 2.3469018
12.35571 2.3412934
12.35671 2.3356445
12.35771 2.3299554000000002
12.35871 2.3242248
12.35971 2.318451
12.36071 2.3126320999999996
12.36171 2.3067666
12.36271 2.3008542
12.36371 2.2948945
12.36471 2.288888
12.36571 2.2828353999999997
12.36671 2.2767372
12.36771 2.2705944
12.36871 2.264408
12.36971 2.2581795000000002
12.37071 2.2519109999999998
12.37171 2.2456044
12.37271 2.2392618
12.37371 2.2328842
12.37471 2.2264717
12.37571 2.2200234
12.37671 2.2135374999999997
12.37771 2.2070119
12.37871 2.2004452
12.37971 2.1938361
12.38071 2.1871848
12.38171 2.1804923
12.38271 2.1737605
12.38371 2.1669913
12.38471 2.1601867
12.38571 2.1533484
12.38671 2.1464778
12.38771 2.1395762
12.38871 2.1326443
12.38971 2.1256831
12.39071 2.1186929
12.39171 2.1116739
12.39271 2.1046255
12.39371 2.0975467
12.39471 2.0904362
12.39571 2.083293
12.39671 2.0761164
12.39771 2.0689063
12.39871 2.0616636
12.39971 2.0543899
12.40071 2.0470874
12.40171 2.0397583
12.40271 2.0324042
12.40371 2.0250263
12.40471 2.0176252
12.40571 2.0102010999999997
12.40671 2.0027537
12.40771 1.9952822
12.40871 1.987786
12.40971 1.9802647
12.41071 1.9727174
12.41171 1.9651443000000002
12.41271 1.9575452
12.41371 1.9499205
12.41471 1.9422712000000002
12.41571 1.9345986
12.41671 1.9269044999999998
12.41771 1.9191909999999999
12.41871 1.9114597
12.41971 1.9037122
12.42071 1.8959494000000001
12.42171 1.8881720000000002
12.42271 1.8803798
12.42371 1.8725721000000002
12.42471 1.8647481000000001
12.42571 1.8569067000000001
12.42671 1.8490471000000002
12.42771 1.8411685
12.42871 1.8332707
12.42971 1.8253542
12.43071 1.8174201
12.43171 1.8094698
12.43271 1.8015049
12.43371 1.7935276
12.43471 1.7855391000000003
12.43571 1.7775407
12.43671 1.7695329999999998
12.43771 1.7615163999999999
12.43871 1.7534904
12.43971 1.745455
12.44071 1.7374094999999998
12.44171 1.7293534999999998
12.44271 1.7212866
12.44371 1.7132087
12.44471 1.7051196000000002
12.44571 1.6970197
12.44671 1.6889099
12.44771 1.6807915999999998
12.44871 1.6726667000000002
12.44971 1.6645376
12.45071 1.6564062000000002
12.45171 1.6482744
12.45271 1.6401432
12.45371 1.6320123999999998
12.45471 1.6238814000000001
12.45571 1.6157485999999999
12.45671 1.6076123000000002
12.45771 1.5994716
12.45871 1.5913257
12.45971 1.5831743999999999
12.46071 1.5750183
12.46171 1.566858
12.46271 1.558695
12.46371 1.5505303
12.46471 1.5423651999999999
12.46571 1.5342011
12.46671 1.5260398
12.46771 1.5178832
12.46871 1.509733
12.46971 1.5015904
12.47071 1.4934557
12.47171 1.4853281
12.47271 1.4772060999999999
12.47371 1.4690876
12.47471 1.4609706999999998
12.47571 1.4528541000000001
12.47671 1.4447381000000001
12.47771 1.4366237
12.47871 1.4285134
12.47971 1.4204094
12.48071 1.4123141000000001
12.48171 1.4042291
12.48271 1.3961553999999998
12.48371 1.3880934
12.48471 1.3800433
12.48571 1.3720052999999999
12.48671 1.3639797
12.48771 1.3559666
12.48871 1.3479652
12.48971 1.3399746000000001
12.49071 1.331993
12.49171 1.3240184
12.49271 1.3160491
12.49371 1.3080849
12.49471 1.3001269
12.49571 1.2921775
12.49671 1.2842404
12.49771 1.2763191999999999
12.49871 1.268417
12.49971 1.2605355
12.50071 1.252675
12.50171 1.2448345
12.50271 1.2370128
12.50371 1.2292084
12.50471 1.2214204
12.50571 1.2136485000000001
12.50671 1.2058925
12.50771 1.1981521
12.50871 1.1904269
12.50971 1.1827161
12.51071 1.1750194
12.51171 1.1673374
12.51271 1.1596716999999999
12.51371 1.1520253
12.51471 1.1444015
12.51571 1.1368041
12.51671 1.1292351
12.51771 1.1216952
12.51871 1.1141829
12.51971 1.1066956
12.52071 1.0992298
12.52171 1.0917827
12.52271 1.0843527
12.52371 1.0769393
12.52471 1.0695437
12.52571 1.0621672
12.52671 1.0548116
12.52771 1.0474779
12.52871 1.0401673
12.52971 1.0328808999999999
12.53071 1.0256202
12.53171 1.0183875
12.53271 1.0111854999999998
12.53371 1.0040164
12.53471 0.99688144
12.53571 0.9897801100000001
12.53671 0.9827101600000001
12.53771 0.97566806
12.53871 0.9686498
12.53971 0.96165221
12.54071 0.954674
12.54171 0.94771581
12.54271 0.94078016
12.54371 0.93387039
12.54471 0.92698978
12.54571 0.92014084
12.54671 0.9133249499999999
12.54771 0.9065426
12.54871 0.89979377
12.54971 0.89307856
12.55071 0.88639734
12.55171 0.87975059
12.55271 0.8731382899999999
12.55371 0.8665594299999999
12.55471 0.86001195
12.55571 0.8534927899999999
12.55671 0.84699905
12.55771 0.84052868
12.55871 0.83408151
12.55971 0.82765967
12.56071 0.82126679
12.56171 0.81490763
12.56271 0.8085863699999999
12.56371 0.80230571
12.56471 0.7960665
12.56571 0.7898677099999999
12.56671 0.78370739
12.56771 0.7775832
12.56871 0.77149342
12.56971 0.76543707
12.57071 0.75941365
12.57171 0.75342269
12.57271 0.7474633900000001
12.57371 0.7415344899999999
12.57471 0.7356348
12.57571 0.72976369
12.57671 0.72392202
12.57771 0.7181121500000001
12.57871 0.71233776
12.57971 0.70660305
12.58071 0.7009115100000001
12.58171 0.6952649
12.58271 0.68966281
12.58371 0.6841028100000001
12.58471 0.67858133
12.58571 0.67309462
12.58671 0.6676400499999999
12.58771 0.6622163999999999
12.58871 0.65682391
12.58971 0.65146382
12.59071 0.64613754
12.59171 0.64084614
12.59271 0.63559031
12.59371 0.63037062
12.59471 0.6251879
12.59571 0.62004365
12.59671 0.61494
12.59771 0.60987934
12.59871 0.60486328
12.59971 0.59989206
12.60071 0.59496406
12.60171 0.59007592
12.60271 0.58522345
12.60371 0.58040279
12.60471 0.57561151
12.60571 0.570849
12.60671 0.5661167699999999
12.60771 0.56141759
12.60871 0.55675455
12.60971 0.5521303
12.61071 0.54754643
12.61171 0.54300353
12.61271 0.53850156
12.61371 0.53404034
12.61471 0.52961991
12.61571 0.52524051
12.61671 0.52090217
12.61771 0.51660431
12.61871 0.5123452700000001
12.61971 0.50812252
12.62071 0.5039331499999999
12.62171 0.49977466000000004
12.62271 0.49564587000000004
12.62371 0.49154749000000003
12.62471 0.48748185
12.62571 0.48345239
12.62671 0.4794627
12.62771 0.47551547
12.62871 0.47161193
12.62971 0.46775159
12.63071 0.46393284999999995
12.63171 0.46015349
12.63271 0.45641158
12.63371 0.45270561000000004
12.63471 0.44903471
12.63571 0.44539827000000004
12.63671 0.44179559
12.63771 0.43822583
12.63871 0.43468800999999996
12.63971 0.43118154000000003
12.64071 0.42770659
12.64171 0.42426451000000004
12.64271 0.42085769
12.64371 0.41748905000000003
12.64471 0.41416124000000004
12.64571 0.410876
12.64671 0.40763342
12.64771 0.40443195
12.64871 0.40126899
12.64971 0.39814138
12.65071 0.39504641
12.65171 0.39198222
12.65271 0.38894810999999996
12.65371 0.38594431
12.65471 0.38297158
12.65571 0.38003081
12.65671 0.37712273
12.65771 0.37424799999999997
12.65871 0.37140728
12.65971 0.36860146
12.66071 0.36583168
12.66171 0.36309913
12.66271 0.36040461
12.66371 0.3577481
12.66471 0.35512845000000004
12.66571 0.35254345000000004
12.66671 0.34999021
12.66771 0.34746579
12.66871 0.34496789
12.66971 0.34249539
12.67071 0.34004841
12.67171 0.33762821
12.67271 0.33523662
12.67371 0.33287562
12.67471 0.33054678000000004
12.67571 0.32825116
12.67671 0.32598926
12.67771 0.32376111
12.67871 0.3215665
12.67971 0.31940492
12.68071 0.31727563999999997
12.68171 0.31517749
12.68271 0.31310893
12.68371 0.31106807000000003
12.68471 0.30905301999999996
12.68571 0.30706222
12.68671 0.3050948
12.68771 0.30315081
12.68871 0.30123116
12.68971 0.29933746
12.69071 0.29747149
12.69171 0.29563485
12.69271 0.29382859
12.69371 0.292053
12.69471 0.29030759
12.69571 0.28859123000000003
12.69671 0.28690236999999996
12.69771 0.28523926
12.69871 0.28360011
12.69971 0.28198326
12.70071 0.28038733
12.70171 0.27881127
12.70271 0.27725457000000003
12.70371 0.27571719
12.70471 0.27419967
12.70571 0.27270296
12.70671 0.27122833
12.70771 0.269777
12.70871 0.26834994
12.70971 0.26694762
12.71071 0.26557001
12.71171 0.26421647
12.71271 0.26288594
12.71371 0.26157696
12.71471 0.26028794
12.71571 0.25901725000000003
12.71671 0.25776343
12.71771 0.25652533
12.71871 0.25530225
12.71971 0.25409409
12.72071 0.25290127
12.72171 0.25172470999999996
12.72271 0.25056554
12.72371 0.24942481000000002
12.72471 0.24830317
12.72571 0.24720062999999998
12.72671 0.24611652
12.72771 0.24504962
12.72871 0.24399832
12.72971 0.24296101
12.73071 0.24193635
12.73171 0.2409233
12.73271 0.23992117
12.73371 0.23892955
12.73471 0.23794812
12.73571 0.23697678
12.73671 0.23601563
12.73771 0.2350651
12.73871 0.23412604
12.73971 0.23319956
12.74071 0.23228680000000002
12.74171 0.23138848999999997
12.74271 0.23050462
12.74371 0.22963425
12.74471 0.22877553
12.74571 0.22792607
12.74671 0.22708355
12.74771 0.22624609999999998
12.74871 0.22541278
12.74971 0.2245835
12.75071 0.22375886000000003
12.75171 0.22293967
12.75271 0.22212655999999997
12.75371 0.22131971
12.75471 0.22051892999999997
12.75571 0.21972386
12.75671 0.21893424
12.75771 0.21815004
12.75871 0.21737134
12.75971 0.21659811
12.76071 0.21582982
12.76171 0.21506519999999998
12.76271 0.21430231
12.76371 0.21353893
12.76471 0.21277305000000002
12.76571 0.21200362
12.76671 0.21123076000000002
12.76771 0.21045577999999998
12.76871 0.20968069
12.76971 0.20890755
12.77071 0.2081377
12.77171 0.20737133000000002
12.77271 0.20660751000000002
12.77371 0.20584452
12.77471 0.20508041999999999
12.77571 0.20431357
12.77671 0.20354292000000002
12.77771 0.2027679
12.77871 0.20198803
12.77971 0.20120253
12.78071 0.20041020999999998
12.78171 0.19960952999999998
12.78271 0.19879916
12.78371 0.19797853
12.78471 0.19714816
12.78571 0.19630969
12.78671 0.1954654
12.78771 0.19461741
12.78871 0.19376688
12.78971 0.19291342
12.79071 0.19205514999999998
12.79171 0.19118913999999998
12.79271 0.19031229
12.79371 0.18942218
12.79471 0.18851757
12.79571 0.18759848999999998
12.79671 0.18666578
12.79771 0.1857204
12.79871 0.18476298
12.79971 0.18379348
12.80071 0.18281147
12.80171 0.18181654
12.80271 0.18080884
12.80371 0.17978924000000002
12.80471 0.17875908
12.80571 0.17771956
12.80671 0.17667095
12.80771 0.17561204
12.80871 0.17454012
12.80971 0.17345151
12.81071 0.17234249
12.81171 0.17121034
12.81271 0.17005404000000002
12.81371 0.16887437
12.81471 0.16767341
12.81571 0.16645364
12.81671 0.16521703
12.81771 0.16396444999999998
12.81871 0.1626956
12.81971 0.16140951
12.82071 0.16010512000000002
12.82171 0.15878191
12.82271 0.15743996
12.82371 0.15607969
12.82471 0.15470114
12.82571 0.15330352
12.82671 0.15188488
12.82771 0.15044252
12.82871 0.14897367
12.82971 0.14747652
12.83071 0.14595086
12.83171 0.14439825
12.83271 0.14282154
12.83371 0.14122385999999998
12.83471 0.13960749
12.83571 0.13797311
12.83671 0.13631959000000002
12.83771 0.13464448
12.83871 0.13294483999999998
12.83971 0.13121818
12.84071 0.12946303
12.84171 0.12767897
12.84271 0.12586609999999998
12.84371 0.12402447
12.84471 0.12215350999999999
12.84571 0.12025200000000001
12.84671 0.11831847
12.84771 0.11635196
12.84871 0.11435264999999999
12.84971 0.11232215
12.85071 0.11026312
12.85171 0.10817845000000001
12.85271 0.10607017
12.85371 0.10393864
12.85471 0.10178228
12.85571 0.099598011
12.85671 0.097382261
12.85771 0.09513200499999999
12.85871 0.09284560800000001
12.85971 0.090523
12.86071 0.08816531600000001
12.86171 0.085774082
12.86271 0.083350413
12.86371 0.08089456199999999
12.86471 0.078405958
12.86571 0.075883715
12.86671 0.073327305
12.86771 0.070737017
12.86871 0.068113953
12.86971 0.065459538
12.87071 0.062774733
12.87171 0.060059287
12.87271 0.057311484
12.87371 0.054528407
12.87471 0.051706814
12.87571 0.04884415
12.87671 0.045939378
12.87771 0.042993289999999997
12.87871 0.040008101000000004
12.87971 0.036986606
12.88071 0.033931181
12.88171 0.030843028999999998
12.88271 0.027721986000000004
12.88371 0.024566887
12.88471 0.021376252999999998
12.88571 0.018148974000000002
12.88671 0.014884696
12.88771 0.011583707
12.88871 0.0082464219
12.88971 0.004872756099999999
12.89071 0.0014617041
12.89171 -0.0019885922
12.89271 -0.0054803422
12.89371 -0.0090152906
12.89471 -0.012594009
12.89571 -0.016215585
12.89671 -0.01987788
12.89771 -0.023578302
12.89871 -0.027314734
12.89971 -0.031086299
12.90071 -0.034893633
12.90171 -0.038738601
12.90271 -0.042623567
12.90371 -0.046550517
12.90471 -0.05052046599999999
12.90571 -0.054533307999999996
12.90671 -0.058588159
12.90771 -0.062683958
12.90871 -0.066820037
12.90971 -0.070996431
12.91071 -0.075213704
12.91171 -0.079472474
12.91271 -0.083772891
12.91371 -0.08811427399999999
12.91471 -0.092495204
12.91571 -0.096914003
12.91671 -0.10136944
12.91771 -0.10586139
12.91871 -0.110391
12.91971 -0.11496053
12.92071 -0.11957259
12.92171 -0.12422937
12.92271 -0.12893201
12.92371 -0.13368026
12.92471 -0.13847282
12.92571 -0.14330794
12.92671 -0.14818405
12.92771 -0.15310029
12.92871 -0.15805661999999998
12.92971 -0.16305353
12.93071 -0.16809164000000001
12.93171 -0.17317116999999999
12.93271 -0.17829187
12.93371 -0.18345318
12.93471 -0.18865463
12.93571 -0.19389624
12.93671 -0.19917879
12.93771 -0.20450364999999998
12.93871 -0.20987233
12.93971 -0.21528584999999997
12.94071 -0.22074431
12.94171 -0.22624664
12.94271 -0.23179092
12.94371 -0.23737493999999998
12.94471 -0.24299687
12.94571 -0.24865572
12.94671 -0.25435158
12.94771 -0.26008536
12.94871 -0.26585842
12.94971 -0.27167196
12.95071 -0.27752679
12.95171 -0.28342321
12.95271 -0.28936118
12.95371 -0.29534068999999996
12.95471 -0.30136185000000004
12.95571 -0.307425
12.95671 -0.31353049
12.95771 -0.31967834
12.95871 -0.32586798
12.95971 -0.3320982
12.96071 -0.33836735
12.96171 -0.34467382
12.96271 -0.35101646
12.96371 -0.35739492
12.96471 -0.36380982
12.96571 -0.3702624
12.96671 -0.37675413999999996
12.96771 -0.38328627
12.96871 -0.38985938
12.96971 -0.39647333
12.97071 -0.40312745
12.97171 -0.40982071999999997
12.97271 -0.41655209
12.97371 -0.42332071
12.97471 -0.43012579
12.97571 -0.43696668
12.97671 -0.44384259
12.97771 -0.45075276999999997
12.97871 -0.45769647999999996
12.97971 -0.46467334000000005
12.98071 -0.47168354999999995
12.98171 -0.47872784
12.98271 -0.48580747
12.98371 -0.49292394000000006
12.98471 -0.5000785
12.98571 -0.5072718
12.98671 -0.5145038000000001
12.98771 -0.52177361
12.98871 -0.5290797899999999
12.98971 -0.5364207999999999
12.99071 -0.54379511
12.99171 -0.5512015
12.99271 -0.55863913
12.99371 -0.56610745
12.99471 -0.57360618
12.99571 -0.58113518
12.99671 -0.58869459
12.99771 -0.5962848199999999
12.99871 -0.6039066200000001
12.99971 -0.61156093
13.00071 -0.61924877
13.00171 -0.62697083
13.00271 -0.63472711
13.00371 -0.64251693
13.00471 -0.65033883
13.00571 -0.65819095
13.00671 -0.6660712400000001
13.00771 -0.67397808
13.00871 -0.6819103400000001
13.00971 -0.68986756
13.01071 -0.69784988
13.01171 -0.70585781
13.01271 -0.713892
13.01371 -0.72195311
13.01471 -0.73004179
13.01571 -0.73815878
13.01671 -0.74630468
13.01771 -0.75448002
13.01871 -0.76268488
13.01971 -0.77091884
13.02071 -0.7791806
13.02171 -0.7874682500000001
13.02271 -0.7957793799999999
13.02371 -0.80411145
13.02471 -0.81246253
13.02571 -0.82083149
13.02671 -0.82921823
13.02771 -0.83762351
13.02871 -0.8460488199999999
13.02971 -0.85449545
13.03071 -0.8629645199999999
13.03171 -0.87145669
13.03271 -0.87997206
13.03371 -0.88851051
13.03471 -0.8970716
13.03571 -0.90565458
13.03671 -0.9142585999999999
13.03771 -0.92288237
13.03871 -0.93152402
13.03971 -0.9401814099999999
13.04071 -0.9488523000000001
13.04171 -0.95753483
13.04271 -0.96622808
13.04371 -0.97493213
13.04471 -0.98364837
13.04571 -0.99237887
13.04671 -1.001126
13.04771 -1.0098916
13.04871 -1.0186762999999999
13.04971 -1.0274800000000002
13.05071 -1.0363013
13.05171 -1.0451382
13.05271 -1.0539885
13.05371 -1.0628502
13.05471 -1.0717216
13.05571 -1.0806012
13.05671 -1.0894874
13.05771 -1.0983789000000002
13.05871 -1.1072746
13.05971 -1.1161736
13.06071 -1.1250761999999999
13.06171 -1.1339836
13.06271 -1.1428977
13.06371 -1.1518211
13.06471 -1.1607558
13.06571 -1.1697032
13.06671 -1.1786631
13.06771 -1.1876338
13.06871 -1.1966123
13.06971 -1.2055953
13.07071 -1.2145793999999999
13.07171 -1.2235623
13.07271 -1.2325424999999999
13.07371 -1.2415193999999998
13.07471 -1.2504933
13.07571 -1.2594647
13.07671 -1.268434
13.07771 -1.2774018
13.07871 -1.286369
13.07971 -1.2953367
13.08071 -1.3043064
13.08171 -1.3132793
13.08271 -1.3222563999999999
13.08371 -1.3312374999999999
13.08471 -1.3402211000000002
13.08571 -1.3492039
13.08671 -1.3581823
13.08771 -1.3671519
13.08871 -1.3761098
13.08971 -1.3850538000000001
13.09071 -1.3939840000000001
13.09171 -1.4029014
13.09271 -1.4118082
13.09371 -1.4207067
13.09471 -1.4295987
13.09571 -1.4384855
13.09671 -1.4473673
13.09771 -1.4562442
13.09871 -1.4651158
13.09971 -1.4739814
13.10071 -1.4828401
13.10171 -1.4916901
13.10271 -1.500529
13.10371 -1.5093537000000001
13.10471 -1.5181608
13.10571 -1.5269472
13.10671 -1.5357108
13.10771 -1.5444512000000001
13.10871 -1.5531697
13.10971 -1.5618692
13.11071 -1.5705529999999999
13.11171 -1.5792239
13.11271 -1.5878838999999998
13.11371 -1.5965335
13.11471 -1.6051715000000002
13.11571 -1.6137955999999998
13.11671 -1.622403
13.11771 -1.6309911
13.11871 -1.6395574
13.11971 -1.6480994999999998
13.12071 -1.6566154
13.12171 -1.6651031
13.12271 -1.673561
13.12371 -1.6819879
13.12471 -1.6903838
13.12571 -1.6987499
13.12671 -1.7070881999999998
13.12771 -1.7154021
13.12871 -1.7236946
13.12971 -1.7319681
13.13071 -1.7402233999999999
13.13171 -1.7484592
13.13271 -1.7566730999999998
13.13371 -1.7648613
13.13471 -1.7730195
13.13571 -1.781144
13.13671 -1.7892323
13.13771 -1.7972833000000001
13.13871 -1.8052964
13.13971 -1.8132720000000002
13.14071 -1.8212111999999998
13.14171 -1.8291149
13.14271 -1.8369845999999999
13.14371 -1.8448215000000001
13.14471 -1.8526273
13.14571 -1.8604036000000002
13.14671 -1.8681517
13.14771 -1.8758716000000002
13.14871 -1.8835623
13.14971 -1.8912211
13.15071 -1.8988442
13.15171 -1.906427
13.15271 -1.9139652999999999
13.15371 -1.9214559
13.15471 -1.9288976
13.15571 -1.9362904
13.15671 -1.9436363
13.15771 -1.9509377
13.15871 -1.9581971999999999
13.15971 -1.9654167999999999
13.16071 -1.9725982
13.16171 -1.979742
13.16271 -1.9868482
13.16371 -1.9939163999999998
13.16471 -2.0009452
13.16571 -2.0079331
13.16671 -2.0148778
13.16771 -2.0217763
13.16871 -2.0286255
13.16971 -2.0354219
13.17071 -2.0421633000000003
13.17171 -2.0488484000000002
13.17271 -2.0554774
13.17371 -2.0620521
13.17471 -2.0685755
13.17571 -2.0750506
13.17671 -2.0814802
13.17771 -2.0878661
13.17871 -2.0942086
13.17971 -2.1005066
13.18071 -2.1067579999999997
13.18171 -2.1129599
13.18271 -2.1191094
13.18371 -2.1252036
13.18471 -2.1312403
13.18571 -2.1372173
13.18671 -2.1431334
13.18771 -2.1489877
13.18871 -2.1547799999999997
13.18971 -2.160511
13.19071 -2.1661822
13.19171 -2.1717958
13.19271 -2.1773542999999997
13.19371 -2.1828602999999998
13.19471 -2.1883152
13.19571 -2.1937197
13.19671 -2.1990728
13.19771 -2.2043718
13.19871 -2.2096135
13.19971 -2.214794
13.20071 -2.2199101999999997
13.20171 -2.2249594
13.20271 -2.2299403
13.20371 -2.2348527
13.20471 -2.2396971000000003
13.20571 -2.2444747
13.20671 -2.2491872
13.20771 -2.2538362
13.20871 -2.2584231999999997
13.20971 -2.2629494
13.21071 -2.2674158
13.21171 -2.2718228
13.21271 -2.2761701
13.21371 -2.2804564
13.21471 -2.2846799
13.21571 -2.2888381
13.21671 -2.2929279
13.21771 -2.2969466
13.21871 -2.3008917
13.21971 -2.3047619
13.22071 -2.3085574
13.22171 -2.3122795000000003
13.22271 -2.3159302999999998
13.22371 -2.3195121
13.22471 -2.3230271
13.22571 -2.3264769000000003
13.22671 -2.3298619
13.22771 -2.3331817
13.22871 -2.3364352
13.22971 -2.3396209
13.23071 -2.3427367
13.23171 -2.3457808
13.23271 -2.3487516
13.23371 -2.3516469
13.23471 -2.3544654
13.23571 -2.3572061
13.23671 -2.359868
13.23771 -2.3624513
13.23871 -2.3649568
13.23971 -2.3673862
13.24071 -2.3697415
13.24171 -2.372025
13.24271 -2.374238
13.24371 -2.3763811
13.24471 -2.3784539000000002
13.24571 -2.3804545
13.24671 -2.3823809000000002
13.24771 -2.3842301
13.24871 -2.386
13.24971 -2.3876891000000002
13.25071 -2.3892965
13.25171 -2.3908226
13.25271 -2.3922676
13.25371 -2.3936324
13.25471 -2.3949176
13.25571 -2.3961240000000004
13.25671 -2.3972522
13.25771 -2.3983032
13.25871 -2.3992777
13.25971 -2.4001764
13.26071 -2.4009999
13.26171 -2.4017475999999998
13.26271 -2.4024181
13.26371 -2.4030095
13.26471 -2.4035191
13.26571 -2.4039444
13.26671 -2.4042835
13.26771 -2.4045357
13.26871 -2.4047015000000003
13.26971 -2.4047822
13.27071 -2.4047798
13.27171 -2.4046963
13.27271 -2.404533
13.27371 -2.4042904
13.27471 -2.4039688999999997
13.27571 -2.4035677
13.27671 -2.4030862
13.27771 -2.4025239
13.27871 -2.4018804
13.27971 -2.401155
13.28071 -2.4003474000000002
13.28171 -2.3994565
13.28271 -2.3984808
13.28371 -2.3974193
13.28471 -2.3962714
13.28571 -2.395037
13.28671 -2.3937171
13.28771 -2.3923136
13.28871 -2.3908285
13.28971 -2.3892634999999998
13.29071 -2.3876194
13.29171 -2.3858959
13.29271 -2.3840914
13.29371 -2.3822039
13.29471 -2.3802312
13.29571 -2.3781717
13.29671 -2.3760242000000003
13.29771 -2.3737891
13.29871 -2.3714665
13.29971 -2.3690572
13.30071 -2.3665618
13.30171 -2.3639806
13.30271 -2.361314
13.30371 -2.3585627000000002
13.30471 -2.3557274
13.30571 -2.3528094999999998
13.30671 -2.3498105
13.30771 -2.3467313
13.30871 -2.3435723
13.30971 -2.3403324
13.31071 -2.3370096
13.31171 -2.3336014
13.31271 -2.3301051999999998
13.31371 -2.3265194
13.31471 -2.3228439
13.31571 -2.3190795
13.31671 -2.3152284
13.31771 -2.3112928
13.31871 -2.3072749
13.31971 -2.3031758
13.32071 -2.298996
13.32171 -2.2947354
13.32271 -2.2903936
13.32371 -2.2859698
13.32471 -2.2814636999999998
13.32571 -2.2768751
13.32671 -2.272203
13.32771 -2.2674466
13.32871 -2.2626041999999997
13.32971 -2.257674
13.33071 -2.2526547
13.33171 -2.2475457
13.33271 -2.242348
13.33371 -2.2370636
13.33471 -2.2316959
13.33571 -2.2262478
13.33671 -2.2207223000000003
13.33771 -2.2151206
13.33871 -2.2094427
13.33971 -2.2036869
13.34071 -2.1978511
13.34171 -2.1919329000000003
13.34271 -2.1859303
13.34371 -2.1798423000000002
13.34471 -2.1736681
13.34571 -2.1674076
13.34671 -2.1610609999999997
13.34771 -2.1546284
13.34871 -2.14811
13.34971 -2.1415070000000003
13.35071 -2.1348208
13.35171 -2.128054
13.35271 -2.1212094
13.35371 -2.1142896
13.35471 -2.1072965
13.35571 -2.1002304
13.35671 -2.0930897
13.35771 -2.085872
13.35871 -2.0785738
13.35971 -2.0711916
13.36071 -2.0637233
13.36171 -2.056168
13.36271 -2.0485265
13.36371 -2.0408005
13.36471 -2.0329924
13.36571 -2.0251050999999998
13.36671 -2.0171404
13.36771 -2.0091003
13.36871 -2.0009864
13.36971 -1.9927998999999998
13.37071 -1.9845419999999998
13.37171 -1.9762136
13.37271 -1.9678146
13.37371 -1.9593438
13.37471 -1.9507990999999998
13.37571 -1.9421773
13.37671 -1.933475
13.37771 -1.9246895
13.37871 -1.9158194
13.37971 -1.9068650999999999
13.38071 -1.8978287999999999
13.38171 -1.8887145
13.38271 -1.8795263
13.38371 -1.8702682000000002
13.38471 -1.8609430999999999
13.38571 -1.8515523999999999
13.38671 -1.8420963
13.38771 -1.8325741999999998
13.38871 -1.8229848
13.38971 -1.8133264
13.39071 -1.8035974
13.39171 -1.793796
13.39271 -1.7839205
13.39371 -1.7739687
13.39471 -1.7639394999999998
13.39571 -1.753832
13.39671 -1.7436468999999999
13.39771 -1.7333863
13.39871 -1.7230537000000001
13.39971 -1.7126533999999998
13.40071 -1.7021899999999999
13.40171 -1.6916672000000001
13.40271 -1.6810866
13.40371 -1.6704485000000002
13.40471 -1.6597510999999998
13.40571 -1.6489914
13.40671 -1.6381659
13.40771 -1.6272712000000003
13.40871 -1.6163053
13.40971 -1.6052667
13.41071 -1.5941553000000002
13.41171 -1.5829719999999998
13.41271 -1.5717180000000002
13.41371 -1.5603958
13.41471 -1.5490076
13.41571 -1.5375566
13.41671 -1.5260462000000001
13.41771 -1.5144796
13.41871 -1.5028597
13.41971 -1.4911881
13.42071 -1.4794649
13.42171 -1.4676883
13.42271 -1.4558553
13.42371 -1.4439617999999999
13.42471 -1.4320041000000001
13.42571 -1.4199792
13.42671 -1.4078859000000001
13.42771 -1.3957249999999999
13.42871 -1.3834987
13.42971 -1.3712105
13.43071 -1.3588645
13.43171 -1.3464645000000002
13.43271 -1.3340137
13.43371 -1.3215145
13.43471 -1.3089684000000001
13.43571 -1.296376
13.43671 -1.2837371
13.43771 -1.2710508
13.43871 -1.2583151000000001
13.43971 -1.2455277
13.44071 -1.2326854
13.44171 -1.2197852
13.44271 -1.2068248
13.44371 -1.1938034
13.44471 -1.1807215
13.44571 -1.1675821
13.44671 -1.1543891
13.44771 -1.1411476999999999
13.44871 -1.1278626999999999
13.44971 -1.1145382000000001
13.45071 -1.1011764
13.45171 -1.087778
13.45271 -1.0743418
13.45371 -1.0608657000000001
13.45471 -1.047347
13.45571 -1.0337831
13.45671 -1.0201714000000002
13.45771 -1.0065103
13.45871 -0.9927987100000001
13.45971 -0.9790362800000001
13.46071 -0.96522337
13.46171 -0.95136156
13.46271 -0.9374532799999999
13.46371 -0.92350217
13.46471 -0.9095125799999999
13.46571 -0.8954888200000001
13.46671 -0.8814347
13.46771 -0.86735254
13.46871 -0.85324273
13.46971 -0.83910385
13.47071 -0.8249328499999999
13.47171 -0.8107258900000001
13.47271 -0.7964792700000001
13.47371 -0.78219017
13.47471 -0.7678573999999999
13.47571 -0.75348113
13.47671 -0.73906304
13.47771 -0.7246057
13.47871 -0.71011214
13.47971 -0.6955853700000001
13.48071 -0.68102838
13.48171 -0.66644391
13.48271 -0.6518344899999999
13.48371 -0.63720215
13.48471 -0.6225482099999999
13.48571 -0.60787285
13.48671 -0.59317499
13.48771 -0.57845227
13.48871 -0.56370138
13.48971 -0.54891887
13.49071 -0.5341019899999999
13.49171 -0.51924954
13.49271 -0.50436221
13.49371 -0.48944252
13.49471 -0.47449451
13.49571 -0.45952266
13.49671 -0.44453124999999993
13.49771 -0.42952355000000003
13.49871 -0.4145015
13.49971 -0.39946581000000003
13.50071 -0.38441624
13.50171 -0.36935192
13.50271 -0.35427166000000004
13.50371 -0.33917418
13.50471 -0.32405787999999996
13.50571 -0.30892107
13.50671 -0.29376196
13.50771 -0.27857907
13.50871 -0.26337171
13.50971 -0.24814049
13.51071 -0.23288759
13.51171 -0.21761665
13.51271 -0.20233216
13.51371 -0.18703869
13.51471 -0.17173992
13.51571 -0.15643794
13.51671 -0.14113293999999998
13.51771 -0.12582341
13.51871 -0.11050684
13.51971 -0.095180416
13.52071 -0.079841859
13.52171 -0.064489793
13.52271 -0.049123866
13.52371 -0.033744567
13.52471 -0.018352896
13.52571 -0.0029501702000000003
13.52671 0.012462013999999999
13.52771 0.027881682
13.52871 0.043306328
13.52971 0.058732920999999993
13.53071 0.074158196
13.53171 0.089579221
13.53271 0.10499407000000001
13.53371 0.12040236
13.53471 0.13580543
13.53571 0.15120606
13.53671 0.16660769
13.53771 0.18201349
13.53871 0.19742541
13.53971 0.21284369
13.54071 0.22826678999999997
13.54171 0.24369184
13.54271 0.25911545
13.54371 0.27453431
13.54471 0.2899457
13.54571 0.30534768
13.54671 0.32073893
13.54771 0.33611846
13.54871 0.35148556000000003
13.54971 0.3668397
13.55071 0.38218084
13.55171 0.39750971
13.55271 0.41282792
13.55371 0.42813779
13.55471 0.44344175
13.55571 0.45874156000000005
13.55671 0.4740376
13.55771 0.48932847999999995
13.55871 0.50461097
13.55971 0.5198807
13.56071 0.5351330599999999
13.56171 0.55036424
13.56271 0.5655719
13.56371 0.5807553400000001
13.56471 0.59591546
13.56571 0.61105392
13.56671 0.62617259
13.56771 0.6412730600000001
13.56871 0.65635643
13.56971 0.67142337
13.57071 0.68647428
13.57171 0.7015095100000001
13.57271 0.7165291300000001
13.57371 0.73153269
13.57471 0.7465187
13.57571 0.76148449
13.57671 0.77642635
13.57771 0.7913399499999999
13.57871 0.80622127
13.57971 0.8210674899999999
13.58071 0.83587747
13.58171 0.85065225
13.58271 0.86539444
13.58371 0.8801075599999999
13.58471 0.8947948000000001
13.58571 0.90945838
13.58671 0.92409914
13.58771 0.93871644
13.58871 0.95330868
13.58971 0.9678735399999999
13.59071 0.9824087800000001
13.59171 0.9969121799999999
13.59271 1.0113816
13.59371 1.0258147
13.59471 1.0402093
13.59571 1.0545628
13.59671 1.0688734
13.59771 1.0831402
13.59871 1.0973636
13.59971 1.1115458999999999
13.60071 1.1256902
13.60171 1.1397998
13.60271 1.1538777
13.60371 1.1679248999999998
13.60471 1.1819408
13.60571 1.1959227
13.60671 1.2098667
13.60771 1.2237687000000002
13.60871 1.2376247999999999
13.60971 1.2514324000000001
13.61071 1.2651899
13.61171 1.2788966000000002
13.61271 1.2925526
13.61371 1.3061582
13.61471 1.3197139
13.61571 1.3332206
13.61671 1.3466797000000001
13.61771 1.3600929
13.61871 1.3734623
13.61971 1.3867897
13.62071 1.4000759
13.62171 1.4133205
13.62271 1.4265210000000002
13.62371 1.439674
13.62471 1.4527748999999999
13.62571 1.4658196000000001
13.62671 1.4788050000000001
13.62771 1.4917296
13.62871 1.5045938
13.62971 1.5173991
13.63071 1.5301479999999998
13.63171 1.5428427999999998
13.63271 1.5554852
13.63371 1.5680764
13.63471 1.5806167999999998
13.63571 1.5931061
13.63671 1.6055433000000001
13.63771 1.6179276999999999
13.63871 1.6302573
13.63971 1.6425296999999999
13.64071 1.6547419
13.64171 1.6668906000000001
13.64271 1.6789727
13.64371 1.6909853999999997
13.64471 1.702928
13.64571 1.7148010000000002
13.64671 1.7266067
13.64771 1.738348
13.64871 1.7500288999999998
13.64971 1.7616518
13.65071 1.7732183
13.65171 1.7847282999999998
13.65271 1.7961804000000001
13.65371 1.8075719000000001
13.65471 1.8189
13.65571 1.8301614000000002
13.65671 1.8413533999999998
13.65771 1.8524737999999998
13.65871 1.8635208
13.65971 1.8744931999999999
13.66071 1.8853905
13.66171 1.8962128000000003
13.66271 1.9069612
13.66371 1.9176374999999999
13.66471 1.9282442
13.66571 1.9387837
13.66671 1.9492583
13.66771 1.9596684999999998
13.66871 1.9700136
13.66971 1.9802912999999998
13.67071 1.9904979999999999
13.67171 2.0006296999999997
13.67271 2.0106822
13.67371 2.0206526
13.67471 2.030539
13.67571 2.0403408
13.67671 2.0500587
13.67771 2.0596948
13.67871 2.0692509
13.67971 2.0787297
13.68071 2.0881338
13.68171 2.0974649000000003
13.68271 2.1067245
13.68371 2.1159131
13.68471 2.1250302
13.68571 2.1340739
13.68671 2.1430416
13.68771 2.1519296
13.68871 2.1607339
13.68971 2.1694509
13.69071 2.178078
13.69171 2.1866135
13.69271 2.1950578
13.69371 2.2034125
13.69471 2.2116803000000003
13.69571 2.219864
13.69671 2.2279668999999998
13.69771 2.2359911
13.69871 2.2439381000000003
13.69971 2.2518076000000002
13.70071 2.2595983
13.70171 2.2673080000000003
13.70271 2.2749333
13.70371 2.2824707
13.70471 2.2899168000000003
13.70571 2.2972685999999998
13.70671 2.3045240000000002
13.70771 2.311682
13.70871 2.3187431000000003
13.70971 2.3257087999999997
13.71071 2.332582
13.71171 2.3393659
13.71271 2.3460638
13.71371 2.3526782
13.71471 2.3592111
13.71571 2.3656629
13.71671 2.3720324
13.71771 2.3783173
13.71871 2.3845140000000002
13.71971 2.3906186
13.72071 2.396627
13.72171 2.4025355000000004
13.72271 2.4083417
13.72371 2.4140446
13.72471 2.4196448
13.72571 2.4251441
13.72671 2.4305454
13.72771 2.4358518
13.72871 2.4410669
13.72971 2.4461929000000002
13.73071 2.4512315
13.73171 2.4561828
13.73271 2.4610458
13.73371 2.4658184
13.73471 2.470498
13.73571 2.4750807999999997
13.73671 2.4795637
13.73771 2.4839435
13.73871 2.4882182
13.73971 2.4923867
13.74071 2.4964489
13.74171 2.5004067
13.74271 2.5042629
13.74371 2.5080211
13.74471 2.5116853000000003
13.74571 2.5152581
13.74671 2.5187414
13.74771 2.5221351999999997
13.74871 2.5254378
13.74971 2.5286462
13.75071 2.5317566
13.75171 2.5347652
13.75271 2.5376685
13.75371 2.540464
13.75471 2.5431501
13.75571 2.5457267
13.75671 2.5481943
13.75771 2.5505546
13.75871 2.5528098999999997
13.75971 2.5549632
13.76071 2.5570175
13.76171 2.558976
13.76271 2.5608413
13.76371 2.5626142
13.76471 2.5642943000000002
13.76571 2.5658794
13.76671 2.5673657999999997
13.76771 2.568749
13.76871 2.5700247
13.76971 2.5711898
13.77071 2.5722424
13.77171 2.5731826
13.77271 2.5740122
13.77371 2.5747338
13.77471 2.5753509
13.77571 2.5758665
13.77671 2.5762831999999998
13.77771 2.5766028
13.77871 2.5768263
13.77971 2.5769541
13.78071 2.5769854
13.78171 2.5769187
13.78271 2.5767514
13.78371 2.5764801999999998
13.78471 2.5761013999999998
13.78571 2.575611
13.78671 2.5750061
13.78771 2.5742859
13.78871 2.573451
13.78971 2.5725043999999997
13.79071 2.5714504
13.79171 2.5702936999999997
13.79271 2.5690384
13.79371 2.5676876
13.79471 2.5662424
13.79571 2.564702
13.79671 2.5630647
13.79771 2.561328
13.79871 2.5594889999999997
13.79971 2.5575453
13.80071 2.5554944
13.80171 2.5533341000000003
13.80271 2.5510628
13.80371 2.5486792
13.80471 2.546183
13.80571 2.5435755
13.80671 2.540859
13.80771 2.5380373
13.80871 2.5351148
13.80971 2.5320955
13.81071 2.5289821
13.81171 2.5257750999999997
13.81271 2.5224732
13.81371 2.519073
13.81471 2.5155703000000003
13.81571 2.5119606
13.81671 2.5082408000000003
13.81771 2.5044087
13.81871 2.500464
13.81971 2.4964076000000004
13.82071 2.4922406
13.82171 2.4879653
13.82271 2.4835838
13.82371 2.4790987
13.82471 2.4745125
13.82571 2.4698282
13.82671 2.4650484
13.82771 2.460175
13.82871 2.4552083
13.82971 2.4501467
13.83071 2.4449875999999997
13.83171 2.4397261
13.83271 2.434358
13.83371 2.4288792
13.83471 2.4232877
13.83571 2.4175838
13.83671 2.4117691
13.83771 2.4058476
13.83871 2.3998231
13.83971 2.3936993
13.84071 2.3874788000000002
13.84171 2.3811635
13.84271 2.3747541
13.84371 2.3682509
13.84471 2.3616534000000002
13.84571 2.3549611
13.84671 2.3481725
13.84771 2.3412853
13.84871 2.3342971
13.84971 2.3272045
13.85071 2.3200048
13.85171 2.3126965
13.85271 2.3052799999999998
13.85371 2.2977575999999997
13.85471 2.2901332
13.85571 2.2824118
13.85671 2.2745978
13.85771 2.2666946
13.85871 2.2587037
13.85971 2.2506246
13.86071 2.2424556
13.86171 2.2341939
13.86271 2.2258369
13.86371 2.2173826
13.86471 2.2088291
13.86571 2.2001754
13.86671 2.1914208
13.86771 2.1825651
13.86871 2.1736084
13.86971 2.1645516
13.87071 2.1553969
13.87171 2.146147
13.87271 2.136806
13.87371 2.1273777000000003
13.87471 2.117865
13.87571 2.1082693999999997
13.87671 2.0985901
13.87771 2.088825
13.87871 2.0789705
13.87971 2.0690229
13.88071 2.0589791
13.88171 2.0488378000000003
13.88271 2.0385986
13.88371 2.0282632
13.88471 2.0178339
13.88571 2.0073133
13.88671 1.9967039999999998
13.88771 1.9860083
13.88871 1.9752283
13.88971 1.9643661
13.89071 1.9534234000000001
13.89171 1.9424014
13.89271 1.9313004000000003
13.89371 1.9201195
13.89471 1.9088568000000001
13.89571 1.8975092
13.89671 1.8860731
13.89771 1.8745458
13.89871 1.8629258
13.89971 1.8512134999999998
13.90071 1.8394108999999998
13.90171 1.8275218
13.90271 1.8155506
13.90371 1.8035011
13.90471 1.7913768
13.90571 1.7791795
13.90671 1.7669098
13.90771 1.7545674
13.90871 1.7421512
13.90971 1.7296599
13.91071 1.7170919
13.91171 1.7044453000000002
13.91271 1.6917182
13.91371 1.678909
13.91471 1.6660163
13.91571 1.6530398000000002
13.91671 1.6399806
13.91771 1.6268413999999998
13.91871 1.6136255
13.91971 1.6003378
13.92071 1.5869821999999998
13.92171 1.5735622
13.92271 1.5600797
13.92371 1.5465345
13.92471 1.5329252999999998
13.92571 1.5192495
13.92671 1.5055043000000001
13.92771 1.4916871
13.92871 1.4777959999999999
13.92971 1.4638301
13.93071 1.4497892000000001
13.93171 1.4356743
13.93271 1.4214868
13.93371 1.4072292
13.93471 1.3929043
13.93571 1.3785155
13.93671 1.3640664
13.93771 1.3495598
13.93871 1.3349981
13.93971 1.3203821
13.94071 1.3057115
13.94171 1.2909843
13.94271 1.2761978
13.94371 1.2613489
13.94471 1.2464351
13.94571 1.2314548
13.94671 1.2164077
13.94771 1.201295
13.94871 1.1861192
13.94971 1.1708834
13.95071 1.1555913
13.95171 1.1402463
13.95271 1.1248513999999998
13.95371 1.1094089999999999
13.95471 1.0939205
13.95571 1.0783863
13.95671 1.0628058
13.95771 1.0471773
13.95871 1.0314988
13.95971 1.0157677
13.96071 0.99998182
13.96171 0.98413946
13.96271 0.96824029
13.96371 0.95228516
13.96471 0.9362761900000001
13.96571 0.92021665
13.96671 0.90411035
13.96771 0.88796122
13.96871 0.87177288
13.96971 0.85554793
13.97071 0.8392881600000001
13.97171 0.8229938299999999
13.97271 0.80666421
13.97371 0.7902976100000001
13.97471 0.77389167
13.97571 0.75744404
13.97671 0.74095265
13.97771 0.72441637
13.97871 0.7078351
13.97971 0.6912100600000001
13.98071 0.67454362
13.98171 0.65783886
13.98271 0.64109936
13.98371 0.6243286699999999
13.98471 0.60752975
13.98571 0.5907048899999999
13.98671 0.57385531
13.98771 0.55698119
13.98871 0.54008178
13.98971 0.52315551
13.99071 0.50620032
13.99171 0.48921397
13.99271 0.47219441999999995
13.99371 0.45514032
13.99471 0.43805148
13.99571 0.42092903
13.99671 0.40377546000000003
13.99771 0.3865944
13.99871 0.36939005
13.99971 0.35216662000000004
14.00071 0.33492756
14.00171 0.3176752
14.00271 0.30041051
14.00371 0.28313315
14.00471 0.26584186
14.00571 0.24853487999999999
14.00671 0.23121038000000002
14.00771 0.21386675
14.00871 0.19650295999999998
14.00971 0.17911856
14.01071 0.16171377
14.01171 0.14428963
14.01271 0.12684807
14.01371 0.10939187
14.01471 0.0919246
14.01571 0.074450183
14.01671 0.05697236000000001
14.01771 0.039494052
14.01871 0.022016811
14.01971 0.0045405341
14.02071 -0.012936426
14.02171 -0.030416771000000002
14.02271 -0.047903510999999996
14.02371 -0.06539914799999999
14.02471 -0.082905055
14.02571 -0.1004212
14.02671 -0.11794621000000001
14.02771 -0.13547771
14.02871 -0.15301277000000002
14.02971 -0.17054825
14.03071 -0.18808109
14.03171 -0.20560841000000002
14.03271 -0.22312752
14.03371 -0.24063602999999997
14.03471 -0.25813219
14.03571 -0.27561509
14.03671 -0.29308505
14.03771 -0.31054367
14.03871 -0.3279936
14.03971 -0.34543793
14.04071 -0.36287934
14.04171 -0.38031929
14.04271 -0.39775744
14.04371 -0.41519156999999995
14.04471 -0.43261792000000004
14.04571 -0.45003202000000003
14.04671 -0.46742954000000003
14.04771 -0.48480703999999997
14.04871 -0.5021621900000001
14.04971 -0.51949392
14.05071 -0.53680209
14.05171 -0.55408692
14.05271 -0.57134889
14.05371 -0.5885887000000001
14.05471 -0.60580717
14.05571 -0.62300549
14.05671 -0.64018518
14.05771 -0.6573475900000001
14.05871 -0.67449347
14.05971 -0.6916224000000001
14.06071 -0.70873233
14.06171 -0.72581954
14.06271 -0.74287942
14.06371 -0.75990702
14.06471 -0.7768984
14.06571 -0.7938511699999999
14.06671 -0.8107648199999999
14.06771 -0.8276406700000001
14.06871 -0.84448094
14.06971 -0.86128786
14.07071 -0.87806312
14.07171 -0.8948075600000001
14.07271 -0.9115210699999999
14.07371 -0.92820283
14.07471 -0.9448519900000001
14.07571 -0.9614677199999999
14.07671 -0.9780488
14.07771 -0.99459384
14.07871 -1.0111006
14.07971 -1.027566
14.08071 -1.0439865
14.08171 -1.0603586999999999
14.08271 -1.0766802
14.08371 -1.0929503
14.08471 -1.1091701
14.08571 -1.1253418
14.08671 -1.1414687
14.08771 -1.1575533
14.08871 -1.1735967999999999
14.08971 -1.1895989
14.09071 -1.2055573
14.09171 -1.221469
14.09271 -1.2373309000000001
14.09371 -1.2531401
14.09471 -1.2688948
14.09571 -1.2845937
14.09671 -1.3002358
14.09771 -1.31582
14.09871 -1.3313449
14.09971 -1.346809
14.10071 -1.3622115000000001
14.10171 -1.3775522
14.10271 -1.3928322
14.10371 -1.4080537
14.10471 -1.4232187
14.10571 -1.4383289000000001
14.10671 -1.4533846
14.10771 -1.468384
14.10871 -1.4833239
14.10971 -1.4982004
14.11071 -1.5130096000000002
14.11171 -1.5277489
14.11271 -1.5424171
14.11371 -1.5570141
14.11471 -1.5715413
14.11571 -1.5859993
14.11671 -1.600389
14.11771 -1.6147099000000003
14.11871 -1.6289614000000001
14.11971 -1.6431426999999998
14.12071 -1.6572528999999998
14.12171 -1.6712924
14.12271 -1.6852614
14.12371 -1.6991597
14.12471 -1.7129868
14.12571 -1.7267408000000002
14.12671 -1.7404189
14.12771 -1.7540179
14.12871 -1.7675348
14.12971 -1.7809678
14.13071 -1.7943170000000002
14.13171 -1.8075837000000001
14.13271 -1.8207701
14.13371 -1.8338783
14.13471 -1.8469095000000002
14.13571 -1.8598633
14.13671 -1.8727383
14.13771 -1.8855319999999998
14.13871 -1.898242
14.13971 -1.9108664000000002
14.14071 -1.9234041
14.14171 -1.9358546
14.14271 -1.9482177
14.14371 -1.9604929
14.14471 -1.972679
14.14571 -1.9847747
14.14671 -1.9967784999999998
14.14771 -2.0086898
14.14871 -2.0205084
14.14971 -2.032236
14.15071 -2.0438738
14.15171 -2.0554235
14.15271 -2.0668851
14.15371 -2.0782577
14.15471 -2.0895384
14.15571 -2.100724
14.15671 -2.111811
14.15771 -2.1227971
14.15871 -2.1336811
14.15971 -2.1444632
14.16071 -2.1551449
14.16171 -2.1657275
14.16271 -2.1762121
14.16371 -2.1865992
14.16471 -2.1968883000000003
14.16571 -2.207079
14.16671 -2.2171705999999998
14.16771 -2.2271631
14.16871 -2.2370566000000003
14.16971 -2.2468509
14.17071 -2.2565452
14.17171 -2.2661379999999998
14.17271 -2.2756269
14.17371 -2.2850087
14.17471 -2.2942806
14.17571 -2.3034411
14.17671 -2.31249
14.17771 -2.3214284000000003
14.17871 -2.3302589
14.17971 -2.3389835000000003
14.18071 -2.347604
14.18171 -2.3561208000000002
14.18271 -2.3645329999999998
14.18371 -2.3728389
14.18471 -2.3810360999999998
14.18571 -2.389122
14.18671 -2.397095
14.18771 -2.4049539
14.18871 -2.4126977000000003
14.18971 -2.4203254
14.19071 -2.4278365
14.19171 -2.4352305000000003
14.19271 -2.4425067
14.19371 -2.4496658
14.19471 -2.4567088
14.19571 -2.4636379
14.19671 -2.4704551
14.19771 -2.4771629
14.19871 -2.4837621
14.19971 -2.4902521
14.20071 -2.4966309
14.20171 -2.5028953
14.20271 -2.5090417
14.20371 -2.5150664
14.20471 -2.5209671
14.20571 -2.5267424
14.20671 -2.5323926
14.20771 -2.5379186000000002
14.20871 -2.543322
14.20971 -2.5486041
14.21071 -2.5537666
14.21171 -2.5588108
14.21271 -2.5637379
14.21371 -2.5685485
14.21471 -2.5732432999999997
14.21571 -2.5778223
14.21671 -2.5822841999999997
14.21771 -2.5866272
14.21871 -2.5908479
14.21971 -2.5949429999999998
14.22071 -2.5989090999999997
14.22171 -2.6027435000000003
14.22271 -2.6064456
14.22371 -2.6100155
14.22471 -2.6134554
14.22571 -2.6167685
14.22671 -2.6199581
14.22771 -2.6230272
14.22871 -2.6259775999999997
14.22971 -2.6288104999999997
14.23071 -2.6315255
14.23171 -2.6341213
14.23271 -2.6365956
14.23371 -2.6389459
14.23471 -2.6411692
14.23571 -2.6432624
14.23671 -2.6452228
14.23771 -2.6470486
14.23871 -2.6487384
14.23971 -2.6502924
14.24071 -2.6517116
14.24171 -2.6529985999999997
14.24271 -2.6541568
14.24371 -2.65519
14.24471 -2.6561014000000003
14.24571 -2.6568936
14.24671 -2.6575673
14.24771 -2.6581218
14.24871 -2.6585547000000003
14.24971 -2.6588628
14.25071 -2.659042
14.25171 -2.6590887
14.25271 -2.6590000999999996
14.25371 -2.6587741
14.25471 -2.6584104
14.25571 -2.6579097
14.25671 -2.6572742
14.25771 -2.6565065999999997
14.25871 -2.6556100999999996
14.25971 -2.6545878
14.26071 -2.6534427
14.26171 -2.6521767
14.26271 -2.6507905
14.26371 -2.6492838
14.26471 -2.6476549
14.26571 -2.6459010000000003
14.26671 -2.6440183
14.26771 -2.6420025
14.26871 -2.63985
14.26971 -2.6375580999999997
14.27071 -2.6351256
14.27171 -2.6325535
14.27271 -2.6298440999999997
14.27371 -2.6270013
14.27471 -2.6240299
14.27571 -2.6209343
14.27671 -2.6177183
14.27771 -2.6143841
14.27871 -2.6109327
14.27971 -2.6073629
14.28071 -2.6036728
14.28171 -2.5998596
14.28271 -2.5959197
14.28371 -2.5918499
14.28471 -2.587647
14.28571 -2.5833087
14.28671 -2.5788337
14.28771 -2.5742218
14.28871 -2.5694743
14.28971 -2.5645941
14.29071 -2.5595852999999997
14.29171 -2.5544523999999997
14.29271 -2.5491998
14.29371 -2.5438311000000002
14.29471 -2.5383481999999997
14.29571 -2.5327507
14.29671 -2.5270363000000002
14.29771 -2.5212011999999997
14.29871 -2.5152409000000002
14.29971 -2.509151
14.30071 -2.5029285
14.30171 -2.4965715
14.30271 -2.49008
14.30371 -2.4834555000000003
14.30471 -2.4767002
14.30571 -2.4698174
14.30671 -2.4628105000000002
14.30771 -2.4556832
14.30871 -2.4484394
14.30971 -2.4410819999999998
14.31071 -2.4336135
14.31171 -2.426035
14.31271 -2.4183454
14.31371 -2.4105422
14.31471 -2.4026213000000003
14.31571 -2.3945775
14.31671 -2.3864059
14.31771 -2.3781033
14.31871 -2.3696683
14.31971 -2.361102
14.32071 -2.3524078
14.32171 -2.3435902
14.32271 -2.3346545
14.32371 -2.3256052
14.32471 -2.316446
14.32571 -2.3071789999999996
14.32671 -2.2978054
14.32771 -2.2883253
14.32871 -2.2787377
14.32971 -2.269041
14.33071 -2.2592327
14.33171 -2.2493098
14.33271 -2.2392686
14.33371 -2.2291059
14.33471 -2.2188192
14.33571 -2.208408
14.33671 -2.1978738
14.33771 -2.1872206000000003
14.33871 -2.1764539
14.33971 -2.1655802
14.34071 -2.1546046999999997
14.34171 -2.1435315
14.34271 -2.1323618
14.34371 -2.1210946
14.34471 -2.1097276000000003
14.34571 -2.0982573
14.34671 -2.0866797999999998
14.34771 -2.0749921000000002
14.34871 -2.0631918999999996
14.34971 -2.0512776
14.35071 -2.0392485
14.35171 -2.0271046
14.35271 -2.0148468999999998
14.35371 -2.0024776
14.35471 -1.9900004999999998
14.35571 -1.9774204
14.35671 -1.9647431
14.35771 -1.9519739
14.35871 -1.939117
14.35971 -1.9261738
14.36071 -1.9131434999999999
14.36171 -1.9000227
14.36271 -1.8868065
14.36371 -1.8734899999999999
14.36471 -1.8600690999999998
14.36571 -1.8465418
14.36671 -1.8329077999999999
14.36771 -1.8191688000000001
14.36871 -1.8053276
14.36971 -1.7913876
14.37071 -1.777352
14.37171 -1.7632244
14.37271 -1.7490081000000002
14.37371 -1.7347066000000002
14.37471 -1.7203229
14.37571 -1.7058594
14.37671 -1.6913174
14.37771 -1.6766960000000002
14.37871 -1.6619924000000001
14.37971 -1.6472027
14.38071 -1.6323218000000002
14.38171 -1.6173458000000003
14.38271 -1.6022725000000002
14.38371 -1.5871024
14.38471 -1.5718382
14.38571 -1.5564846
14.38671 -1.5410473
14.38771 -1.5255315
14.38871 -1.5099415
14.38971 -1.4942799
14.39071 -1.4785481
14.39171 -1.4627463
14.39271 -1.4468743
14.39371 -1.4309314
14.39471 -1.4149161000000001
14.39571 -1.3988266
14.39671 -1.3826603
14.39771 -1.3664143
14.39871 -1.350086
14.39971 -1.3336738000000001
14.40071 -1.3171782
14.40171 -1.3006018
14.40271 -1.2839496000000001
14.40371 -1.2672275
14.40471 -1.2504417
14.40571 -1.2335971
14.40671 -1.2166965
14.40771 -1.1997404999999999
14.40871 -1.1827279
14.40971 -1.1656560999999999
14.41071 -1.1485224
14.41171 -1.1313243000000002
14.41271 -1.1140602
14.41371 -1.0967292
14.41471 -1.079331
14.41571 -1.0618657999999999
14.41671 -1.0443342
14.41771 -1.0267378
14.41871 -1.0090791
14.41971 -0.99136177
14.42071 -0.97359074
14.42171 -0.95577091
14.42271 -0.9379065600000001
14.42371 -0.92000049
14.42471 -0.9020531599999999
14.42571 -0.8840628899999999
14.42671 -0.86602634
14.42771 -0.8479395900000001
14.42871 -0.8297990999999999
14.42971 -0.81160264
14.43071 -0.7933498400000001
14.43171 -0.77504185
14.43271 -0.75668106
14.43371 -0.7382705300000001
14.43471 -0.71981349
14.43571 -0.70131309
14.43671 -0.68277237
14.43771 -0.6641943499999999
14.43871 -0.64558196
14.43971 -0.62693767
14.44071 -0.6082631199999999
14.44171 -0.5895586700000001
14.44271 -0.57082316
14.44371 -0.55205408
14.44471 -0.5332481099999999
14.44571 -0.51440215
14.44671 -0.49551418
14.44771 -0.47658389000000007
14.44871 -0.45761303
14.44971 -0.43860497000000004
14.45071 -0.41956422000000004
14.45171 -0.40049530000000005
14.45271 -0.3814023
14.45371 -0.36228825000000003
14.45471 -0.34315512000000004
14.45571 -0.32400384
14.45671 -0.30483471
14.45771 -0.28564748
14.45871 -0.26644149
14.45971 -0.24721564
14.46071 -0.22796839000000002
14.46171 -0.208698
14.46271 -0.18940289999999999
14.46371 -0.17008223
14.46471 -0.15073637
14.46571 -0.13136726
14.46671 -0.11197833
14.46771 -0.092573994
14.46871 -0.073159026
14.46971 -0.053737656
14.47071 -0.034312939
14.47171 -0.014886407
14.47271 0.0045418958
14.47371 0.023973071
14.47471 0.043408843
14.47571 0.062851078
14.47671 0.082301378
14.47771 0.10176089
14.47871 0.1212302
14.47971 0.14070926
14.48071 0.16019731
14.48171 0.17969279999999999
14.48271 0.19919332
14.48371 0.21869563
14.48471 0.23819595000000002
14.48571 0.25769037
14.48671 0.27717543
14.48771 0.29664864
14.48871 0.31610879
14.48971 0.33555599
14.49071 0.35499153
14.49171 0.37441726
14.49271 0.39383518
14.49371 0.41324678000000004
14.49471 0.43265279
14.49571 0.45205302999999997
14.49671 0.47144638
14.49771 0.49083093
14.49871 0.51020416
14.49971 0.5295631000000001
14.50071 0.5489046200000001
14.50171 0.56822575
14.50271 0.5875238199999999
14.50371 0.6067968
14.50471 0.6260436
14.50571 0.64526405
14.50671 0.6644589799999999
14.50771 0.6836297499999999
14.50871 0.70277802
14.50971 0.72190524
14.51071 0.7410122100000001
14.51171 0.7600989699999999
14.51271 0.77916449
14.51371 0.79820696
14.51471 0.81722392
14.51571 0.8362123699999999
14.51671 0.85516926
14.51771 0.87409159
14.51871 0.8929767599999999
14.51971 0.91182282
14.52071 0.9306285500000001
14.52171 0.94939368
14.52271 0.96811885
14.52371 0.9868051900000001
14.52471 1.0054544
14.52571 1.0240677
14.52671 1.042646
14.52771 1.0611891
14.52871 1.079696
14.52971 1.0981647
14.53071 1.1165928999999999
14.53171 1.1349778
14.53271 1.1533167
14.53371 1.1716074
14.53471 1.1898478000000001
14.53571 1.2080364
14.53671 1.226172
14.53771 1.2442541999999999
14.53871 1.2622830999999999
14.53971 1.2802593
14.54071 1.2981840999999998
14.54171 1.3160587
14.54271 1.3338843
14.54371 1.3516613
14.54471 1.3693891
14.54571 1.3870657
14.54671 1.4046886
14.54771 1.4222544
14.54871 1.4397599
14.54971 1.4572024
14.55071 1.4745804
14.55171 1.4918927
14.55271 1.5091393
14.55371 1.5263206
14.55471 1.543437
14.55571 1.5604890999999999
14.55671 1.5774773
14.55771 1.5944023
14.55871 1.6112643999999998
14.55971 1.6280642
14.56071 1.6448017
14.56171 1.6614765
14.56271 1.6780865999999999
14.56371 1.6946297
14.56471 1.7111022
14.56571 1.7275006
14.56671 1.7438217999999999
14.56771 1.7600639
14.56871 1.7762261000000001
14.56971 1.7923092
14.57071 1.8083146
14.57171 1.8242437
14.57271 1.8400976
14.57371 1.8558769
14.57471 1.871581
14.57571 1.8872092999999999
14.57671 1.9027611
14.57771 1.9182352
14.57871 1.9336309
14.57971 1.9489471
14.58071 1.964182
14.58171 1.9793334999999999
14.58271 1.9943990000000003
14.58371 2.0093758
14.58471 2.024262
14.58571 2.039057
14.58671 2.0537613
14.58771 2.0683767
14.58871 2.0829057
14.58971 2.0973504
14.59071 2.1117117000000003
14.59171 2.1259896
14.59271 2.1401825999999997
14.59371 2.1542882999999997
14.59471 2.1683043
14.59571 2.1822287
14.59671 2.1960596999999997
14.59771 2.2097964
14.59871 2.2234375
14.59971 2.2369821
14.60071 2.2504287
14.60171 2.2637757
14.60271 2.277022
14.60371 2.2901677
14.60471 2.3032133999999997
14.60571 2.3161612000000003
14.60671 2.3290135
14.60771 2.3417719
14.60871 2.3544371
14.60971 2.3670081
14.61071 2.3794826000000002
14.61171 2.3918575
14.61271 2.4041292999999997
14.61371 2.4162957
14.61471 2.4283554
14.61571 2.4403078000000002
14.61671 2.4521531999999997
14.61771 2.4638921000000003
14.61871 2.4755244999999997
14.61971 2.4870502
14.62071 2.4984688
14.62171 2.50978
14.62271 2.5209846000000002
14.62371 2.5320839
14.62471 2.5430793
14.62571 2.5539719
14.62671 2.5647618
14.62771 2.5754476
14.62871 2.5860263000000003
14.62971 2.5964945999999998
14.63071 2.6068488
14.63171 2.6170865
14.63271 2.6272064
14.63371 2.637209
14.63471 2.6470957
14.63571 2.6568682999999997
14.63671 2.666528
14.63771 2.6760755
14.63871 2.6855107
14.63971 2.6948335
14.64071 2.7040435
14.64171 2.7131410000000002
14.64271 2.7221266
14.64371 2.7310008
14.64471 2.7397633
14.64571 2.7484125
14.64671 2.756946
14.64771 2.7653605000000003
14.64871 2.7736528
14.64971 2.781821
14.65071 2.7898647
14.65171 2.7977848
14.65271 2.8055839
14.65371 2.8132644
14.65471 2.8208282000000002
14.65571 2.8282762999999997
14.65671 2.8356086
14.65771 2.8428242999999997
14.65871 2.849922
14.65971 2.8569007
14.66071 2.8637599
14.66171 2.8704992
14.66271 2.8771177
14.66371 2.8836146
14.66471 2.8899878
14.66571 2.8962351
14.66671 2.9023547
14.66771 2.9083451
14.66871 2.9142069
14.66971 2.9199416
14.67071 2.9255521
14.67171 2.9310413
14.67271 2.9364116
14.67371 2.9416641
14.67471 2.9467981
14.67571 2.9518117999999998
14.67671 2.9567031
14.67771 2.9614697999999997
14.67871 2.9661104000000003
14.67971 2.970624
14.68071 2.9750099
14.68171 2.9792678
14.68271 2.9833971
14.68371 2.9873967
14.68471 2.9912663999999998
14.68571 2.995006
14.68671 2.9986167
14.68771 3.0021008
14.68871 3.005461
14.68971 3.0086999999999997
14.69071 3.0118196999999998
14.69171 3.0148206
14.69271 3.0177016
14.69371 3.0204603
14.69471 3.0230938
14.69571 3.0255992
14.69671 3.0279746
14.69771 3.0302191
14.69871 3.0323327
14.69971 3.0343158
14.70071 3.036169
14.70171 3.037893
14.70271 3.0394884
14.70371 3.040956
14.70471 3.0422973
14.70571 3.0435138999999998
14.70671 3.0446079
14.70771 3.0455807000000004
14.70871 3.0464331000000002
14.70971 3.0471643
14.71071 3.0477727
14.71171 3.0482551
14.71271 3.0486086
14.71371 3.0488307
14.71471 3.0489197
14.71571 3.0488755999999997
14.71671 3.0486993
14.71771 3.0483929
14.71871 3.0479584
14.71971 3.0473977
14.72071 3.0467125
14.72171 3.0459041
14.72271 3.0449737
14.72371 3.0439224
14.72471 3.0427506
14.72571 3.0414587
14.72671 3.0400461
14.72771 3.0385112
14.72871 3.036852
14.72971 3.0350657
14.73071 3.0331502
14.73171 3.0311039
14.73271 3.0289268000000003
14.73371 3.0266199
14.73471 3.0241856
14.73571 3.0216267
14.73671 3.018946
14.73771 3.0161453000000003
14.73871 3.0132262
14.73971 3.010189
14.74071 3.0070337
14.74171 3.0037597
14.74271 3.0003663
14.74371 2.9968522
14.74471 2.9932162
14.74571 2.9894562
14.74671 2.985571
14.74771 2.9815588
14.74871 2.9774190999999997
14.74971 2.9731522999999997
14.75071 2.9687602
14.75171 2.9642453
14.75271 2.9596107
14.75371 2.9548593000000003
14.75471 2.9499935
14.75571 2.9450145
14.75671 2.9399222
14.75771 2.9347161
14.75871 2.9293949
14.75971 2.9239573
14.76071 2.9184017
14.76171 2.912727
14.76271 2.9069319
14.76371 2.9010158
14.76471 2.894978
14.76571 2.8888187999999997
14.76671 2.8825393
14.76771 2.8761413
14.76871 2.8696276
14.76971 2.8630011
14.77071 2.8562643
14.77171 2.8494192000000003
14.77271 2.8424665
14.77371 2.8354056
14.77471 2.8282352
14.77571 2.8209532
14.77671 2.8135577
14.77771 2.8060477
14.77871 2.7984222
14.77971 2.7906815000000003
14.78071 2.7828259
14.78171 2.7748564
14.78271 2.7667742
14.78371 2.7585808
14.78471 2.7502782999999997
14.78571 2.7418688
14.78671 2.7333548
14.78771 2.7247384
14.78871 2.7160209
14.78971 2.7072024
14.79071 2.6982816
14.79171 2.6892563000000003
14.79271 2.680124
14.79371 2.6708821
14.79471 2.6615294
14.79571 2.6520656
14.79671 2.6424920000000003
14.79771 2.6328107
14.79871 2.623024
14.79971 2.6131341
14.80071 2.6031431
14.80171 2.5930524
14.80271 2.5828633
14.80371 2.5725773
14.80471 2.5621951
14.80571 2.5517176999999998
14.80671 2.5411453
14.80771 2.5304767999999997
14.80871 2.5197107
14.80971 2.508845
14.81071 2.4978773999999997
14.81171 2.4868067000000003
14.81271 2.4756335000000003
14.81371 2.4643594
14.81471 2.4529882
14.81571 2.4415234
14.81671 2.4299689
14.81771 2.418327
14.81871 2.406599
14.81971 2.3947846
14.82071 2.3828832
14.82171 2.3708936
14.82271 2.3588147
14.82371 2.3466462
14.82471 2.3343874000000002
14.82571 2.3220377
14.82671 2.3095964
14.82771 2.2970622
14.82871 2.2844346
14.82971 2.2717142
14.83071 2.2589028
14.83171 2.2460036
14.83271 2.2330208000000002
14.83371 2.2199586
14.83471 2.2068204000000002
14.83571 2.1936079
14.83671 2.1803208
14.83771 2.1669568
14.83871 2.1535136
14.83971 2.1399885
14.84071 2.1263801
14.84171 2.1126879
14.84271 2.0989128999999997
14.84371 2.0850565000000003
14.84471 2.0711202
14.84571 2.0571055
14.84671 2.0430135
14.84771 2.0288456
14.84871 2.014604
14.84971 2.0002913
14.85071 1.9859103
14.85171 1.9714638999999998
14.85271 1.9569535
14.85371 1.942379
14.85471 1.9277383
14.85571 1.9130278
14.85671 1.8982438000000001
14.85771 1.8833833000000002
14.85871 1.8684452
14.85971 1.8534306
14.86071 1.8383424999999998
14.86171 1.8231848
14.86271 1.8079616
14.86371 1.7926761999999998
14.86471 1.7773306
14.86571 1.761926
14.86671 1.7464632
14.86771 1.7309429
14.86871 1.7153662
14.86971 1.6997334999999998
14.87071 1.6840452
14.87171 1.6683005
14.87271 1.6524972
14.87371 1.6366325000000002
14.87471 1.6207038999999999
14.87571 1.6047098
14.87671 1.588651
14.87771 1.5725303
14.87871 1.5563528
14.87971 1.5401238
14.88071 1.523848
14.88171 1.5075286
14.88271 1.4911666000000001
14.88371 1.4747608
14.88471 1.458309
14.88571 1.441809
14.88671 1.4252586
14.88771 1.408657
14.88871 1.3920036
14.88971 1.3752984
14.89071 1.358541
14.89171 1.3417313
14.89271 1.3248691
14.89371 1.3079557
14.89471 1.2909935000000001
14.89571 1.2739867999999999
14.89671 1.2569409999999999
14.89771 1.2398615
14.89871 1.2227526
14.89971 1.2056160999999999
14.90071 1.1884511
14.90171 1.1712544
14.90271 1.1540215
14.90371 1.1367483
14.90471 1.1194317
14.90571 1.1020705
14.90671 1.0846656
14.90771 1.0672192
14.90871 1.0497341
14.90971 1.0322128
14.91071 1.0146579
14.91171 0.99707153
14.91271 0.97945631
14.91371 0.96181529
14.91471 0.9441517300000001
14.91571 0.9264685199999999
14.91671 0.90876715
14.91771 0.8910472500000001
14.91871 0.87330621
14.91971 0.85553965
14.92071 0.83774272
14.92171 0.81991144
14.92271 0.80204401
14.92371 0.78414138
14.92471 0.76620714
14.92571 0.74824663
14.92671 0.73026558
14.92771 0.71226913
14.92871 0.69426084
14.92971 0.67624277
14.93071 0.65821577
14.93171 0.64017987
14.93271 0.62213475
14.93371 0.6040798000000001
14.93471 0.5860138699999999
14.93571 0.56793489
14.93671 0.54983995
14.93771 0.53172563
14.93871 0.51358882
14.93971 0.49542785
14.94071 0.47724335
14.94171 0.45903879000000003
14.94271 0.44081979
14.94371 0.42259335
14.94471 0.4043662
14.94571 0.38614348
14.94671 0.36792778000000004
14.94771 0.34971908
14.94871 0.33151521
14.94971 0.31331291
14.95071 0.29510867
14.95171 0.27689959000000003
14.95271 0.25868353
14.95371 0.24045914999999998
14.95471 0.22222574
14.95571 0.20398309
14.95671 0.18573176
14.95771 0.16747349
14.95871 0.14921149
14.95971 0.13095054
14.96071 0.11269653
14.96171 0.094455428
14.96271 0.076232123
14.96371 0.05802928400000001
14.96471 0.039846715
14.96571 0.021681462999999998
14.96671 0.0035286394
14.96771 -0.014617322
14.96871 -0.032761286
14.96971 -0.050906395
14.97071 -0.069053593
14.97171 -0.08720172300000001
14.97271 -0.10534803
14.97371 -0.1234888
14.97471 -0.14161993
14.97571 -0.15973718
14.97671 -0.17783636
14.97771 -0.19591344000000002
14.97871 -0.2139648
14.97971 -0.23198763
14.98071 -0.24998067000000002
14.98171 -0.26794448
14.98271 -0.28588176
14.98371 -0.30379689
14.98471 -0.32169516000000004
14.98571 -0.33958144
14.98671 -0.35745902
14.98771 -0.37532873
14.98871 -0.3931887
14.98971 -0.41103470000000003
14.99071 -0.42886104999999997
14.99171 -0.44666174999999997
14.99271 -0.46443133999999997
14.99371 -0.48216585999999995
14.99471 -0.4998629
14.99571 -0.51752171
14.99671 -0.5351427
14.99771 -0.55272747
14.99871 -0.57027843
14.99971 -0.58779856
15.00071 -0.60529141
15.00171 -0.62276041
15.00271 -0.64020846
15.00371 -0.6576371400000001
15.00471 -0.6750460699999999
15.00571 -0.6924327
15.00671 -0.70979237
15.00771 -0.7271190200000001
15.00871 -0.74440613
15.00971 -0.7616480800000001
15.01071 -0.77884085
15.01171 -0.7959828699999999
15.01271 -0.81307488
15.01371 -0.83011948
15.01471 -0.8471205799999999
15.01571 -0.8640823900000001
15.01671 -0.8810088
15.01771 -0.8979028099999999
15.01871 -0.91476599
15.01971 -0.93159871
15.02071 -0.94839986
15.02171 -0.9651668400000001
15.02271 -0.981896
15.02371 -0.9985826
15.02471 -1.0152215
15.02571 -1.0318079
15.02671 -1.0483377
15.02771 -1.0648084
15.02871 -1.0812196
15.02971 -1.0975731
15.03071 -1.1138721
15.03171 -1.1301214
15.03271 -1.1463256
15.03371 -1.1624885999999999
15.03471 -1.1786127
15.03571 -1.1946983
15.03671 -1.2107437
15.03771 -1.2267454
15.03871 -1.2426987
15.03971 -1.2585985
15.04071 -1.2744399
15.04171 -1.2902185
15.04271 -1.3059317000000001
15.04371 -1.3215781
15.04471 -1.3371579
15.04571 -1.352673
15.04671 -1.3681264
15.04771 -1.3835217
15.04871 -1.3988631
15.04971 -1.4141541
15.05071 -1.4293972
15.05171 -1.4445935
15.05271 -1.4597419
15.05371 -1.4748394
15.05471 -1.4898816000000001
15.05571 -1.5048629
15.05671 -1.5197775
15.05771 -1.5346205
15.05871 -1.5493883
15.05971 -1.5640793
15.06071 -1.5786944
15.06171 -1.5932361
15.06271 -1.6077079
15.06371 -1.6221141000000001
15.06471 -1.6364591000000002
15.06571 -1.6507456
15.06671 -1.6649755
15.06771 -1.6791490999999998
15.06871 -1.693265
15.06971 -1.7073203
15.07071 -1.7213115
15.07171 -1.7352341
15.07271 -1.7490834
15.07371 -1.7628554
15.07471 -1.7765466
15.07571 -1.7901553000000001
15.07671 -1.8036812999999998
15.07771 -1.8171264
15.07871 -1.8304939999999998
15.07971 -1.8437888
15.08071 -1.8570155000000002
15.08171 -1.8701779000000003
15.08271 -1.8832784000000002
15.08371 -1.8963171
15.08471 -1.9092923000000002
15.08571 -1.9222001999999998
15.08671 -1.9350363
15.08771 -1.9477952
15.08871 -1.9604727999999998
15.08971 -1.9730652000000002
15.09071 -1.9855703999999998
15.09171 -1.9979876
15.09271 -2.0103171
15.09371 -2.0225608999999998
15.09471 -2.0347212
15.09571 -2.0468013
15.09671 -2.0588048000000003
15.09771 -2.0707348
15.09871 -2.0825943
15.09971 -2.0943843
15.10071 -2.1061042
15.10171 -2.1177515000000002
15.10271 -2.1293219
15.10371 -2.14081
15.10471 -2.1522107
15.10571 -2.1635196999999997
15.10671 -2.1747347
15.10771 -2.1858551999999998
15.10871 -2.1968827
15.10971 -2.2078199
15.11071 -2.2186706000000003
15.11171 -2.229438
15.11271 -2.2401249
15.11371 -2.2507332
15.11471 -2.2612639
15.11571 -2.2717169
15.11671 -2.2820912
15.11771 -2.2923853000000003
15.11871 -2.3025963
15.11971 -2.3127208
15.12071 -2.3227548000000002
15.12171 -2.3326945
15.12271 -2.3425366999999997
15.12371 -2.3522798000000003
15.12471 -2.3619244
15.12571 -2.3714727
15.12671 -2.3809286
15.12771 -2.3902966
15.12871 -2.3995806
15.12971 -2.4087831
15.13071 -2.4179052999999997
15.13171 -2.4269456
15.13271 -2.4359018
15.13371 -2.4447704
15.13471 -2.4535481000000003
15.13571 -2.4622321
15.13671 -2.47082
15.13771 -2.47931
15.13871 -2.487701
15.13971 -2.4959924
15.14071 -2.5041845
15.14171 -2.5122782
15.14271 -2.520276
15.14371 -2.5281807
15.14471 -2.535996
15.14571 -2.5437253
15.14671 -2.5513703
15.14771 -2.5589313
15.14871 -2.5664065
15.14971 -2.5737923
15.15071 -2.581084
15.15171 -2.5882773
15.15271 -2.5953686
15.15371 -2.6023561
15.15471 -2.6092397
15.15571 -2.6160207
15.15671 -2.6227014
15.15771 -2.6292842
15.15871 -2.6357711999999998
15.15971 -2.6421644
15.16071 -2.6484651
15.16171 -2.6546746
15.16271 -2.6607936
15.16371 -2.6668223
15.16471 -2.6727598
15.16571 -2.6786043999999998
15.16671 -2.6843529
15.16771 -2.6900016
15.16871 -2.6955462999999997
15.16971 -2.7009843
15.17071 -2.7063140999999997
15.17171 -2.7115365
15.17271 -2.7166544
15.17371 -2.7216714
15.17471 -2.7265919
15.17571 -2.7314195
15.17671 -2.7361562
15.17771 -2.7408028
15.17871 -2.7453581000000002
15.17971 -2.7498202
15.18071 -2.754187
15.18171 -2.7584560000000002
15.18271 -2.7626250000000003
15.18371 -2.7666919
15.18471 -2.7706547
15.18571 -2.7745117
15.18671 -2.7782615
15.18771 -2.7819040999999998
15.18871 -2.7854405
15.18971 -2.7888732
15.19071 -2.7922057000000002
15.19171 -2.795442
15.19271 -2.7985856
15.19371 -2.8016387
15.19471 -2.8046014
15.19571 -2.8074717
15.19671 -2.8102465
15.19771 -2.8129215999999997
15.19871 -2.8154934
15.19971 -2.817959
15.20071 -2.8203167000000002
15.20171 -2.8225664
15.20271 -2.824709
15.20371 -2.826746
15.20471 -2.8286792000000003
15.20571 -2.830511
15.20671 -2.8322432
15.20771 -2.8338783999999997
15.20871 -2.8354187
15.20971 -2.8368656999999997
15.21071 -2.8382207999999998
15.21171 -2.8394833
15.21271 -2.8406514
15.21371 -2.8417215
15.21471 -2.8426896999999998
15.21571 -2.8435520999999997
15.21671 -2.8443055
15.21771 -2.8449486999999998
15.21871 -2.8454822
15.21971 -2.8459083
15.22071 -2.8462304
15.22171 -2.846452
15.22271 -2.8465765
15.22371 -2.8466063
15.22471 -2.8465426
15.22571 -2.8463859
15.22671 -2.8461358
15.22771 -2.8457909999999997
15.22871 -2.8453499
15.22971 -2.8448108999999997
15.23071 -2.8441714
15.23171 -2.8434291
15.23271 -2.842582
15.23371 -2.8416283
15.23471 -2.8405678
15.23571 -2.8394014
15.23671 -2.8381316
15.23771 -2.8367618
15.23871 -2.8352959
15.23971 -2.8337371
15.24071 -2.8320873
15.24171 -2.8303474
15.24271 -2.8285161
15.24371 -2.8265908
15.24471 -2.8245687
15.24571 -2.8224468
15.24671 -2.8202225000000003
15.24771 -2.817894
15.24871 -2.8154605999999998
15.24971 -2.8129227
15.25071 -2.8102813
15.25171 -2.8075378
15.25271 -2.8046943
15.25371 -2.8017534
15.25471 -2.7987178000000004
15.25571 -2.7955905
15.25671 -2.7923735
15.25771 -2.7890680000000003
15.25871 -2.7856743
15.25971 -2.7821908
15.26071 -2.7786147
15.26171 -2.7749429
15.26271 -2.7711717
15.26371 -2.7672987
15.26471 -2.7633226
15.26571 -2.7592434
15.26671 -2.755063
15.26771 -2.750784
15.26871 -2.7464094
15.26971 -2.7419424
15.27071 -2.7373855999999996
15.27171 -2.7327407000000004
15.27271 -2.7280087
15.27371 -2.7231894
15.27471 -2.7182823
15.27571 -2.7132858
15.27671 -2.7081977999999998
15.27771 -2.7030161
15.27871 -2.6977383
15.27971 -2.6923621
15.28071 -2.6868863
15.28171 -2.6813105
15.28271 -2.6756357
15.28371 -2.6698643
15.28471 -2.6639998
15.28571 -2.658046
15.28671 -2.652007
15.28771 -2.6458852
15.28871 -2.6396822
15.28971 -2.633398
15.29071 -2.6270309
15.29171 -2.6205787000000003
15.29271 -2.6140384
15.29371 -2.6074076
15.29471 -2.6006838
15.29571 -2.5938662
15.29671 -2.5869541
15.29771 -2.5799483000000003
15.29871 -2.5728500000000003
15.29971 -2.5656611
15.30071 -2.5583841
15.30171 -2.5510216
15.30271 -2.5435762
15.30371 -2.5360503999999997
15.30471 -2.528446
15.30571 -2.5207633
15.30671 -2.5130019
15.30771 -2.5051598
15.30871 -2.4972342000000003
15.30971 -2.489222
15.31071 -2.4811205999999997
15.31171 -2.4729282
15.31271 -2.4646444
15.31371 -2.4562709
15.31471 -2.4478098
15.31571 -2.4392646
15.31671 -2.4306383
15.31771 -2.4219342
15.31871 -2.4131544000000003
15.31971 -2.4043003
15.32071 -2.3953724999999997
15.32171 -2.3863707
15.32271 -2.3772941999999997
15.32371 -2.3681415
15.32471 -2.3589108000000003
15.32571 -2.3496
15.32671 -2.3402069
15.32771 -2.3307297
15.32871 -2.3211677
15.32971 -2.3115208000000003
15.33071 -2.3017909
15.33171 -2.2919809
15.33271 -2.2820946
15.33371 -2.2721356000000004
15.33471 -2.2621069
15.33571 -2.2520106
15.33671 -2.2418469
15.33771 -2.2316149
15.33871 -2.2213124
15.33971 -2.2109373000000003
15.34071 -2.2004873000000003
15.34171 -2.1899609
15.34271 -2.1793574
15.34371 -2.1686766
15.34471 -2.1579193
15.34571 -2.1470863
15.34671 -2.1361794
15.34771 -2.1252006
15.34871 -2.1141522999999998
15.34971 -2.1030371999999997
15.35071 -2.0918576
15.35171 -2.0806158000000003
15.35271 -2.0693125
15.35371 -2.0579474
15.35471 -2.0465188
15.35571 -2.0350238
15.35671 -2.0234598
15.35771 -2.011824
15.35871 -2.0001153
15.35971 -1.9883336000000003
15.36071 -1.9764807
15.36171 -1.9645594
15.36271 -1.9525727
15.36371 -1.9405242
15.36471 -1.9284163
15.36571 -1.9162508000000003
15.36671 -1.9040290000000002
15.36771 -1.8917514
15.36871 -1.8794176999999999
15.36971 -1.8670274
15.37071 -1.8545793000000002
15.37171 -1.8420720000000002
15.37271 -1.8295037
15.37371 -1.8168725000000001
15.37471 -1.8041768999999999
15.37571 -1.7914167
15.37671 -1.7785927
15.37771 -1.7657075000000002
15.37871 -1.7527647
15.37971 -1.7397687
15.38071 -1.7267231
15.38171 -1.7136308999999998
15.38271 -1.7004933
15.38371 -1.6873101000000001
15.38471 -1.6740793
15.38571 -1.6607987000000002
15.38671 -1.6474657
15.38771 -1.6340778999999999
15.38871 -1.6206339
15.38971 -1.6071331000000002
15.39071 -1.5935754
15.39171 -1.5799621
15.39271 -1.5662946
15.39371 -1.5525753
15.39471 -1.5388072
15.39571 -1.524994
15.39671 -1.511139
15.39771 -1.4972453000000001
15.39871 -1.483315
15.39971 -1.4693483999999999
15.40071 -1.4553443
15.40171 -1.4412998
15.40271 -1.4272115
15.40371 -1.4130756
15.40471 -1.3988893
15.40571 -1.3846511000000001
15.40671 -1.3703615
15.40771 -1.3560226
15.40871 -1.3416377
15.40971 -1.3272109
15.41071 -1.312746
15.41171 -1.2982469
15.41271 -1.2837164
15.41371 -1.2691567000000001
15.41471 -1.2545686
15.41571 -1.2399523000000001
15.41671 -1.2253064
15.41771 -1.2106287
15.41871 -1.1959163
15.41971 -1.1811659
15.42071 -1.1663741
15.42171 -1.1515392
15.42271 -1.1366606
15.42371 -1.1217397
15.42471 -1.1067799
15.42571 -1.0917861
15.42671 -1.0767635
15.42771 -1.061717
15.42871 -1.0466507
15.42971 -1.0315664
15.43071 -1.0164647
15.43171 -1.0013444999999999
15.43271 -0.9862032700000001
15.43371 -0.9710378000000001
15.43471 -0.9558447600000001
15.43571 -0.9406210899999999
15.43671 -0.9253644400000001
15.43771 -0.91007352
15.43871 -0.89474833
15.43971 -0.87939044
15.44071 -0.86400304
15.44171 -0.8485905800000001
15.44271 -0.8331582000000001
15.44371 -0.81771109
15.44471 -0.8022538399999999
15.44571 -0.78678932
15.44671 -0.7713186599999999
15.44771 -0.75584077
15.44871 -0.7403527400000001
15.44971 -0.72485046
15.45071 -0.70932945
15.45171 -0.69378573
15.45271 -0.67821639
15.45371 -0.66262032
15.45471 -0.6469981300000001
15.45571 -0.63135219
15.45671 -0.61568632
15.45771 -0.60000541
15.45871 -0.58431467
15.45971 -0.56861909
15.46071 -0.55292281
15.46171 -0.5372285800000001
15.46271 -0.52153729
15.46371 -0.505848
15.46471 -0.490158
15.46571 -0.47446336
15.46671 -0.45875954
15.46771 -0.44304226
15.46871 -0.42730831
15.46971 -0.41155615
15.47071 -0.39578634
15.47171 -0.3800015
15.47271 -0.36420606
15.47371 -0.34840559
15.47471 -0.33260616000000004
15.47571 -0.31681343
15.47671 -0.30103191
15.47771 -0.28526438
15.47871 -0.2695116
15.47971 -0.25377215
15.48071 -0.23804287999999998
15.48171 -0.22231934000000003
15.48271 -0.20659666
15.48371 -0.19087042
15.48471 -0.17513736000000002
15.48571 -0.15939602
15.48671 -0.14364698
15.48771 -0.12789289
15.48871 -0.11213809000000001
15.48971 -0.096388086
15.49071 -0.080648734
15.49171 -0.06492557
15.49271 -0.049223040999999995
15.49371 -0.033543972
15.49471 -0.017889159999999998
15.49571 -0.0022572804999999997
15.49671 0.013354908
15.49771 0.028952086000000002
15.49871 0.044539565
15.49971 0.060122344
15.50071 0.075704139
15.50171 0.09128662100000001
15.50271 0.10686899999999999
15.50371 0.12244796000000001
15.50471 0.13801826
15.50571 0.1535734
15.50671 0.1691067
15.50771 0.18461221
15.50871 0.20008548
15.50971 0.21552406
15.51071 0.23092759999999998
15.51171 0.24629773
15.51271 0.26163773
15.51371 0.27695200000000003
15.51471 0.29224551
15.51571 0.30752306
15.51671 0.32278862999999997
15.51771 0.33804453
15.51871 0.35329091
15.51971 0.36852544
15.52071 0.38374341
15.52171 0.39893836000000005
15.52271 0.41410294000000003
15.52371 0.42923036999999997
15.52471 0.44431537
15.52571 0.45935511999999995
15.52671 0.47434950000000004
15.52771 0.48930108999999994
15.52871 0.50421422
15.52971 0.5190942
15.53071 0.53394632
15.53171 0.54877489
15.53271 0.56358287
15.53371 0.57837148
15.53471 0.59314012
15.53571 0.60788631
15.53671 0.622606
15.53771 0.6372937000000001
15.53871 0.65194299
15.53971 0.66654724
15.54071 0.6811006900000001
15.54171 0.69559938
15.54271 0.7100419600000001
15.54371 0.72443006
15.54471 0.73876795
15.54571 0.75306185
15.54671 0.7673184900000001
15.54771 0.78154374
15.54871 0.79574157
15.54971 0.80991313
15.55071 0.82405685
15.55171 0.8381689
15.55271 0.8522439700000001
15.55371 0.8662761200000001
15.55471 0.88025955
15.55571 0.8941891599999999
15.55671 0.9080606499999999
15.55771 0.9218712299999999
15.55871 0.9356196000000001
15.55971 0.94930641
15.56071 0.96293436
15.56171 0.97650802
15.56271 0.9900332399999999
15.56371 1.0035162
15.56471 1.0169620000000001
15.56571 1.0303735
15.56671 1.0437504
15.56771 1.0570894000000002
15.56871 1.0703842
15.56971 1.0836273
15.57071 1.096811
15.57171 1.109929
15.57271 1.1229774
15.57371 1.1359546
15.57471 1.1488615
15.57571 1.1617004
15.57671 1.174475
15.57771 1.1871896
15.57871 1.1998484999999999
15.57971 1.212456
15.58071 1.2250159
15.58171 1.2375308999999999
15.58271 1.2500019
15.58371 1.2624275
15.58471 1.2748037
15.58571 1.2871241
15.58671 1.2993812
15.58771 1.3115671
15.58871 1.3236761
15.58971 1.3357046
15.59071 1.3476527999999999
15.59171 1.3595239000000001
15.59271 1.3713233
15.59371 1.3830571
15.59471 1.3947312
15.59571 1.4063496
15.59671 1.4179148000000001
15.59771 1.4294269
15.59871 1.4408847
15.59971 1.4522856000000002
15.60071 1.463626
15.60171 1.4749013
15.60271 1.4861064
15.60371 1.4972358
15.60471 1.5082844
15.60571 1.5192481
15.60671 1.5301254
15.60771 1.5409173999999999
15.60871 1.5516284
15.60971 1.5622647
15.61071 1.5728334
15.61171 1.5833411
15.61271 1.5937923
15.61371 1.6041877
15.61471 1.6145254000000002
15.61571 1.6248008
15.61671 1.6350079
15.61771 1.6451407000000002
15.61871 1.6551936
15.61971 1.6651624999999999
15.62071 1.6750447000000002
15.62171 1.6848389
15.62271 1.6945447999999999
15.62371 1.7041636999999998
15.62471 1.7136978
15.62571 1.7231513
15.62671 1.7325291
15.62771 1.7418369999999999
15.62871 1.7510796
15.62971 1.7602598
15.63071 1.7693778
15.63171 1.7784303000000001
15.63271 1.7874114
15.63371 1.7963136000000002
15.63471 1.8051291
15.63571 1.8138519
15.63671 1.8224785000000001
15.63771 1.8310087
15.63871 1.8394443999999999
15.63971 1.8477898
15.64071 1.8560496999999998
15.64171 1.8642288
15.64271 1.8723313
15.64371 1.8803604000000003
15.64471 1.8883187
15.64571 1.8962076
15.64671 1.9040270000000001
15.64771 1.911775
15.64871 1.9194482
15.64971 1.9270409
15.65071 1.9345463999999999
15.65171 1.9419581000000001
15.65271 1.9492704
15.65371 1.9564808999999999
15.65471 1.9635903
15.65571 1.9706024
15.65671 1.9775234
15.65771 1.9843603
15.65871 1.9911196
15.65971 1.9978058
15.66071 2.0044208
15.66171 2.010964
15.66271 2.017433
15.66371 2.0238239
15.66471 2.0301324999999997
15.66571 2.0363543
15.66671 2.0424847
15.66771 2.0485196
15.66871 2.0544557
15.66971 2.0602906
15.67071 2.0660244000000003
15.67171 2.0716589
15.67271 2.0771988
15.67371 2.0826504
15.67471 2.0880205999999997
15.67571 2.0933159
15.67671 2.0985402
15.67771 2.1036949
15.67871 2.1087775
15.67971 2.113783
15.68071 2.1187048
15.68171 2.123536
15.68271 2.1282706
15.68371 2.1329045
15.68471 2.1374358
15.68571 2.1418644000000002
15.68671 2.1461921
15.68771 2.1504217999999997
15.68871 2.1545576
15.68971 2.1586043999999998
15.69071 2.1625672
15.69171 2.1664510000000003
15.69271 2.1702597
15.69371 2.1739956
15.69471 2.1776583
15.69571 2.1812446
15.69671 2.184749
15.69771 2.1881644
15.69871 2.1914836
15.69971 2.1947006
15.70071 2.1978121
15.70171 2.2008177
15.70271 2.2037201
15.70371 2.2065239
15.70471 2.2092355
15.70571 2.2118609
15.70671 2.2144055
15.70771 2.2168731
15.70871 2.2192664
15.70971 2.221586
15.71071 2.2238309000000003
15.71171 2.2259984
15.71271 2.2280842
15.71371 2.2300828000000004
15.71471 2.2319883
15.71571 2.2337953
15.71671 2.2354994
15.71771 2.2370989
15.71871 2.2385946
15.71971 2.2399902
15.72071 2.2412917
15.72171 2.2425059000000003
15.72271 2.2436399
15.72371 2.2446989999999998
15.72471 2.2456862
15.72571 2.2466023
15.72671 2.2474453
15.72771 2.2482114
15.72871 2.2488955
15.72971 2.2494924999999997
15.73071 2.2499971
15.73171 2.2504052
15.73271 2.250714
15.73371 2.2509225
15.73471 2.2510314
15.73571 2.2510437000000003
15.73671 2.2509642
15.73771 2.2507988
15.73871 2.2505539000000003
15.73971 2.250235
15.74071 2.2498464
15.74171 2.2493899
15.74271 2.2488644
15.74371 2.2482669
15.74471 2.2475921999999997
15.74571 2.2468345000000003
15.74671 2.2459881
15.74771 2.2450484
15.74871 2.2440128
15.74971 2.2428803
15.75071 2.2416525
15.75171 2.2403328
15.75271 2.2389257
15.75371 2.2374369
15.75471 2.2358719
15.75571 2.2342353999999998
15.75671 2.2325311
15.75771 2.2307603
15.75871 2.2289228000000003
15.75971 2.227016
15.76071 2.2250360000000002
15.76171 2.2229778
15.76271 2.2208361
15.76371 2.2186067
15.76471 2.2162864
15.76571 2.2138743
15.76671 2.2113713
15.76771 2.2087807
15.76871 2.206107
15.76971 2.2033557
15.77071 2.2005323
15.77171 2.1976417
15.77271 2.1946874000000003
15.77371 2.1916706
15.77471 2.1885911
15.77571 2.1854462000000003
15.77671 2.1822322
15.77771 2.1789445
15.77871 2.1755785
15.77971 2.1721307
15.78071 2.168599
15.78171 2.1649827999999998
15.78271 2.1612834000000003
15.78371 2.1575036
15.78471 2.1536473000000003
15.78571 2.1497194
15.78671 2.1457246999999997
15.78771 2.1416675
15.78871 2.1375511
15.78971 2.1333775
15.79071 2.1291466
15.79171 2.124857
15.79271 2.1205053
15.79371 2.1160873000000002
15.79471 2.1115983000000003
15.79571 2.1070346
15.79671 2.1023937999999998
15.79771 2.0976754
15.79871 2.0928809
15.79971 2.0880137
15.80071 2.0830778000000003
15.80171 2.0780781000000004
15.80271 2.073019
15.80371 2.0679036
15.80471 2.0627340000000003
15.80571 2.0575112
15.80671 2.0522348999999998
15.80771 2.0469036
15.80871 2.0415153
15.80971 2.0360671
15.81071 2.0305557
15.81171 2.0249782
15.81271 2.0193322
15.81371 2.0136165
15.81471 2.0078314
15.81571 2.0019798
15.81671 1.9960657
15.81771 1.9900942000000001
15.81871 1.9840704
15.81971 1.9779985999999998
15.82071 1.9718813000000002
15.82171 1.9657189
15.82271 1.9595102999999998
15.82371 1.953253
15.82471 1.9469438
15.82571 1.9405801
15.82671 1.9341597
15.82771 1.9276811
15.82871 1.9211435999999997
15.82971 1.9145472000000001
15.83071 1.9078923
15.83171 1.9011806999999998
15.83271 1.8944146
15.83371 1.8875975
15.83471 1.8807333
15.83571 1.8738261999999999
15.83671 1.8668799
15.83771 1.8598959000000002
15.83871 1.8528745
15.83971 1.8458135
15.84071 1.8387095999999998
15.84171 1.8315584999999999
15.84271 1.824357
15.84371 1.8171027
15.84471 1.8097955999999997
15.84571 1.8024366
15.84671 1.7950285
15.84771 1.7875744
15.84871 1.7800772999999999
15.84971 1.7725395000000002
15.85071 1.7649636
15.85171 1.7573511
15.85271 1.7497042
15.85371 1.7420245
15.85471 1.7343129999999998
15.85571 1.7265696000000001
15.85671 1.7187933
15.85771 1.7109811
15.85871 1.7031300999999999
15.85971 1.6952366
15.86071 1.6872985
15.86171 1.6793158
15.86271 1.6712902
15.86371 1.6632253
15.86471 1.6551256
15.86571 1.6469955
15.86671 1.6388383
15.86771 1.6306555
15.86871 1.6224474
15.86971 1.6142134
15.87071 1.6059523
15.87171 1.5976634
15.87271 1.5893458999999999
15.87371 1.5809994
15.87471 1.5726232999999998
15.87571 1.5642162000000002
15.87671 1.5557771999999999
15.87771 1.547305
15.87871 1.5387994999999999
15.87971 1.530262
15.88071 1.5216953
15.88171 1.5131036
15.88271 1.5044913
15.88371 1.4958623
15.88471 1.4872187000000001
15.88571 1.4785605
15.88671 1.4698861
15.88771 1.4611926000000002
15.88871 1.4524771
15.88971 1.4437376
15.89071 1.4349732
15.89171 1.4261843
15.89271 1.4173721000000001
15.89371 1.408538
15.89471 1.3996830999999998
15.89571 1.3908083
15.89671 1.3819142
15.89771 1.3730024
15.89871 1.3640747
15.89971 1.355134
15.90071 1.3461831
15.90171 1.3372241999999999
15.90271 1.3282578999999999
15.90371 1.3192836
15.90471 1.3102987
15.90571 1.3012999
15.90671 1.2922843
15.90771 1.2832504
15.90871 1.2741984
15.90971 1.2651302
15.91071 1.2560488
15.91171 1.2469574
15.91271 1.2378585
15.91371 1.2287535
15.91471 1.2196428000000001
15.91571 1.2105266
15.91671 1.2014046
15.91771 1.1922775
15.91871 1.1831460999999999
15.91971 1.1740111
15.92071 1.1648729
15.92171 1.1557308
15.92271 1.1465834
15.92371 1.1374288
15.92471 1.1282653
15.92571 1.1190924
15.92671 1.1099115
15.92771 1.1007252
15.92871 1.0915373000000002
15.92971 1.0823512
15.93071 1.0731694999999999
15.93171 1.0639931999999999
15.93271 1.0548217
15.93371 1.0456534
15.93471 1.0364866
15.93571 1.0273200999999998
15.93671 1.0181539
15.93771 1.0089883
15.93871 0.9998243299999999
15.93971 0.99066272
15.94071 0.98150363
15.94171 0.97234678
15.94271 0.96319169
15.94371 0.95403837
15.94471 0.9448878500000001
15.94571 0.9357420700000001
15.94671 0.92660347
15.94771 0.91747446
15.94871 0.90835644
15.94971 0.8992494999999999
15.95071 0.89015225
15.95171 0.8810626300000001
15.95271 0.87197842
15.95371 0.8628984
15.95471 0.8538225700000001
15.95571 0.84475223
15.95671 0.83568962
15.95771 0.82663707
15.95871 0.81759626
15.95971 0.80856802
15.96071 0.79955254
15.96171 0.79054954
15.96271 0.78155892
15.96371 0.7725810599999999
15.96471 0.76361671
15.96571 0.75466684
15.96671 0.74573206
15.96771 0.7368122199999999
15.96871 0.7279063100000001
15.96971 0.71901283
15.97071 0.71013034
15.97171 0.70125819
15.97271 0.6923968
15.97371 0.68354784
15.97471 0.67471368
15.97571 0.66589681
15.97671 0.65709893
15.97771 0.6483207000000001
15.97871 0.63956161
15.97971 0.6308204000000001
15.98071 0.62209559
15.98171 0.61338614
15.98271 0.60469178
15.98371 0.59601297
15.98471 0.58735055
15.98571 0.57870541
15.98671 0.57007805
15.98771 0.56146868
15.98871 0.55287727
15.98971 0.5443041200000001
15.99071 0.53575002
15.99171 0.52721626
15.99271 0.51870449
15.99371 0.51021613
15.99471 0.5017519500000001
15.99571 0.49331174
15.99671 0.48489422000000004
15.99771 0.4764975
15.99871 0.46811965
15.99971 0.45975926000000006
16.00071 0.45141601000000003
16.00171 0.44309058999999995
16.00271 0.43478445
16.00371 0.42649945
16.00471 0.41823718
16.00571 0.40999879
16.00671 0.40178490000000006
16.00772 0.39359564
16.00871 0.38543104
16.00971 0.37729109
16.01071 0.36917592
16.01171 0.36108552
16.01271 0.35301966
16.01371 0.34497771
16.01472 0.33695861
16.01571 0.32896115000000004
16.01671 0.3209844
16.01771 0.31302804
16.01871 0.30509261
16.01971 0.29717949
16.02071 0.28929065
16.02172 0.28142815
16.02271 0.27359363000000003
16.02371 0.26578798
16.02471 0.25801123
16.02571 0.25026263
16.02671 0.24254096
16.02771 0.23484493
16.02872 0.22717336999999999
16.02971 0.21952541999999997
16.03071 0.21190059
16.03171 0.20429867
16.03271 0.19671966
16.03371 0.18916382
16.03471 0.18163169
16.03572 0.17412415
16.03671 0.16664244
16.03771 0.15918798
16.03871 0.15176213
16.03971 0.14436598
16.04071 0.13699999999999998
16.04171 0.12966392999999998
16.04272 0.12235683
16.04371 0.11507722000000001
16.04471 0.10782346
16.04571 0.10059406000000001
16.04671 0.09338797
16.04771 0.086204772
16.04871 0.0790447
16.04972 0.071908545
16.05071 0.06479749
16.05171 0.05771289599999999
16.05271 0.050656107000000006
16.05371 0.043628263
16.05471 0.036630148
16.05571 0.029662088
16.05672 0.022723875
16.05771 0.015814764
16.05871 0.008933568499999999
16.05971 0.0020788108000000002
16.06071 -0.0047510515
16.06171 -0.011557391
16.06271 -0.018341207999999998
16.06371 -0.025102988
16.06471 -0.031842649
16.06571 -0.038559580999999996
16.06671 -0.045252743
16.06771 -0.051920826
16.06871 -0.058562448
16.06971 -0.06517635199999999
16.07071 -0.071761623
16.07171 -0.078317837
16.07271 -0.08484519800000001
16.07372 -0.091344549
16.07471 -0.097817252
16.07571 -0.104265
16.07671 -0.11068945999999999
16.07771 -0.11709198999999999
16.07871 -0.12347333999999999
16.07971 -0.12983356000000001
16.08072 -0.13617199
16.08171 -0.1424875
16.08271 -0.14877871
16.08371 -0.15504435
16.08471 -0.16128343
16.08571 -0.16749538
16.08671 -0.17368008
16.08772 -0.17983776
16.08871 -0.18596904
16.08971 -0.19207482
16.09071 -0.19815627
16.09171 -0.2042148
16.09271 -0.21025196
16.09371 -0.21626919
16.09472 -0.22226758000000002
16.09571 -0.22824757999999998
16.09671 -0.23420887999999998
16.09771 -0.2401503
16.09871 -0.24607015999999998
16.09971 -0.25196658
16.10071 -0.25783801
16.10172 -0.26368366
16.10271 -0.26950361
16.10371 -0.27529884000000004
16.10471 -0.28107092
16.10571 -0.28682165
16.10671 -0.29255264000000003
16.10771 -0.29826507
16.10872 -0.30395968
16.10971 -0.30963679
16.11071 -0.31529644
16.11171 -0.32093846
16.11271 -0.32656253
16.11371 -0.33216807
16.11471 -0.33775414000000004
16.11572 -0.34331952
[truncated: 727,241 more chars]
