# Supplementary material for: 2D Synthetic dataset of numerical simulations of long-period seismicity in a volcanic edifice and related sensitivity kernels
Source: Data Brief. 2021 Jan 25;34:106673. doi: 10.1016/j.dib.2020.106673 (PMC7841316; doi:10.1016/j.dib.2020.106673)
Supplement: Supplementary Data S1 — Supplementary Raw Research Data. This is open data under the CC BY license http://creativecommons.org/licenses/by/4.0/ [file mmc1.zip › Dataset/OUTPUT_SEISMOGRAMS/9000_3000/disp_X_hetero_7000_2202_ISO7e-1Hz.semd]

-1.714286 0.0
-1.713286 0.0
-1.712286 0.0
-1.711286 0.0
-1.710286 0.0
-1.709286 0.0
-1.708286 0.0
-1.707286 -2.068398e-28
-1.706286 -3.0368867e-27
-1.705286 -2.3712410999999998e-26
-1.704286 -1.3076928000000002e-25
-1.703286 -5.7102656e-25
-1.702286 -2.0994444e-24
-1.701286 -6.7509459e-24
-1.700286 -1.9479388e-23
-1.699286 -5.1368462999999996e-23
-1.698286 -1.255051e-22
-1.697286 -2.8710143e-22
-1.696286 -6.2004313e-22
-1.695286 -1.2726934e-21
-1.694286 -2.4964302e-21
-1.693286 -4.7009540000000004e-21
-1.692286 -8.530755699999999e-21
-1.691286 -1.4967164e-20
-1.690286 -2.5459956999999997e-20
-1.689286 -4.2091515000000004e-20
-1.688286 -6.777484e-20
-1.687286 -1.0648438e-19
-1.686286 -1.6351553e-19
-1.685286 -2.4576513e-19
-1.684286 -3.6202105e-19
-1.683286 -5.2324477e-19
-1.682286 -7.428268500000001e-19
-1.681286 -1.0367911e-18
-1.680286 -1.4239205e-18
-1.679286 -1.9257763e-18
-1.678286 -2.566582e-18
-1.677286 -3.3729437e-18
-1.676286 -4.3733843999999996e-18
-1.675286 -5.5976753e-18
-1.674286 -7.075955e-18
-1.673286 -8.8376339e-18
-1.672286 -1.0910108e-17
-1.671286 -1.3317291999999999e-17
-1.670286 -1.6078038e-17
-1.669286 -1.9204465e-17
-1.668286 -2.2700299e-17
-1.667286 -2.6559283e-17
-1.666286 -3.0763736e-17
-1.665286 -3.5283384e-17
-1.664286 -4.0074497e-17
-1.663286 -4.5079462000000004e-17
-1.662286 -5.02268e-17
-1.661286 -5.543171e-17
-1.660286 -6.0597117e-17
-1.659286 -6.561523899999999e-17
-1.658286 -7.0369604e-17
-1.657286 -7.4737449e-17
-1.656286 -7.859241e-17
-1.655286 -8.1807361e-17
-1.654286 -8.4257274e-17
-1.653286 -8.5821974e-17
-1.652286 -8.6388613e-17
-1.651286 -8.5853794e-17
-1.650286 -8.4125152e-17
-1.649286 -8.1122404e-17
-1.648286 -7.677771499999999e-17
-1.647286 -7.1035443e-17
-1.646286 -6.3851209e-17
-1.645286 -5.5190354e-17
-1.644286 -4.5025876e-17
-1.643286 -3.3335922e-17
-1.642286 -2.0100974e-17
-1.641286 -5.3009104e-18
-1.640286 1.108789e-17
-1.639286 2.9095171e-17
-1.638286 4.8758932000000006e-17
-1.637286 7.0126842e-17
-1.636286 9.325665200000001e-17
-1.635286 1.1821544e-16
-1.634286 1.4507743e-16
-1.633286 1.7392029e-16
-1.632286 2.0481983e-16
-1.631286 2.3784315e-16
-1.630286 2.7304033e-16
-1.629286 3.1043497e-16
-1.628286 3.5001402999999996e-16
-1.627286 3.9171733e-16
-1.626286 4.3542771000000003e-16
-1.625286 4.809621e-16
-1.624286 5.280647e-16
-1.623286 5.764028199999999e-16
-1.622286 6.2556617e-16
-1.621286 6.7507016e-16
-1.620286 7.2436355e-16
-1.619286 7.7284064e-16
-1.618286 8.198579100000001e-16
-1.617286 8.647547999999999e-16
-1.616286 9.0687723e-16
-1.615286 9.4560318e-16
-1.614286 9.8036884e-16
-1.613286 1.0106933e-15
-1.612286 1.0361998e-15
-1.611286 1.0566323e-15
-1.610286 1.0718642e-15
-1.609286 1.0818984e-15
-1.608286 1.0868576000000001e-15
-1.607286 1.0869631e-15
-1.606286 1.0825031e-15
-1.605286 1.0737917e-15
-1.604286 1.0611183e-15
-1.603286 1.044693e-15
-1.602286 1.0245898e-15
-1.601286 1.0006929e-15
-1.600286 9.7265041e-16
-1.599286 9.3984129e-16
-1.598286 9.0136052e-16
-1.597286 8.560263e-16
-1.596286 8.024129199999999e-16
-1.595286 7.389115099999999e-16
-1.594286 6.6381749e-16
-1.593286 5.7544296e-16
-1.592286 4.7224899e-16
-1.591286 3.5299064000000003e-16
-1.590286 2.1686527e-16
-1.589286 6.3652944e-17
-1.588286 -1.0616286e-16
-1.587286 -2.9130691e-16
-1.586286 -4.8966772e-16
-1.585286 -6.983067e-16
-1.584286 -9.1352843e-16
-1.583286 -1.1310143e-15
-1.582286 -1.3460193e-15
-1.581286 -1.5536247e-15
-1.580286 -1.7490352e-15
-1.579286 -1.9279027e-15
-1.578286 -2.0866563999999997e-15
-1.577286 -2.2228126e-15
-1.576286 -2.3352379e-15
-1.575286 -2.4243368e-15
-1.574286 -2.49214e-15
-1.573286 -2.542268e-15
-1.572286 -2.5797578e-15
-1.571286 -2.610741e-15
-1.570286 -2.6419783e-15
-1.569286 -2.6802622000000003e-15
-1.568286 -2.7317114e-15
-1.567286 -2.800995e-15
-1.566286 -2.89053e-15
-1.565286 -2.9997086000000002e-15
-1.564286 -3.1242125000000003e-15
-1.563286 -3.2554772e-15
-1.562286 -3.3803639e-15
-1.561286 -3.4810912999999997e-15
-1.560286 -3.5354669e-15
-1.559286 -3.5174400000000002e-15
-1.558286 -3.3979845000000004e-15
-1.557286 -3.1462897e-15
-1.556286 -2.731218e-15
-1.555286 -2.1229658e-15
-1.554286 -1.2948353e-15
-1.553286 -2.2501649e-16
-1.552286 1.1017445e-15
-1.551286 2.6927126e-15
-1.550286 4.5460903e-15
-1.549286 6.650419000000001e-15
-1.548286 8.9845394e-15
-1.547286 1.1518187e-14
-1.546286 1.4213237e-14
-1.545286 1.702559e-14
-1.544286 1.9907643e-14
-1.543286 2.2811227e-14
-1.542286 2.5690867e-14
-1.541286 2.8507169e-14
-1.540286 3.1230131e-14
-1.539286 3.38421e-14
-1.538286 3.6340180000000005e-14
-1.537286 3.8737832e-14
-1.536286 4.1065468000000004e-14
-1.535286 4.3369887e-14
-1.534286 4.5712457e-14
-1.533286 4.8166015e-14
-1.532286 5.0810558e-14
-1.531286 5.3727829e-14
-1.530286 5.6995084e-14
-1.529286 6.0678306e-14
-1.528286 6.4825237e-14
-1.527286 6.945867100000001e-14
-1.526286 7.4570441e-14
-1.525286 8.0116527e-14
-1.524286 8.6013718e-14
-1.523286 9.213816900000001e-14
-1.522286 9.832613600000001e-14
-1.521286 1.0437701e-13
-1.520286 1.1005869e-13
-1.519286 1.1511517000000002e-13
-1.518286 1.1927610000000002e-13
-1.517286 1.2226784e-13
-1.516286 1.2382554e-13
-1.515286 1.2370551999999998e-13
-1.514286 1.2169729e-13
-1.513286 1.1763447000000002e-13
-1.512286 1.1140381e-13
-1.511286 1.0295158e-13
-1.510286 9.2287003e-14
-1.509286 7.9481887e-14
-1.508286 6.4666656e-14
-1.507286 4.8022385000000006e-14
-1.506286 2.976928e-14
-1.505286 1.0151904999999999e-14
-1.504286 -1.0578154e-14
-1.503286 -3.2181328e-14
-1.502286 -5.4449829999999997e-14
-1.501286 -7.7227054e-14
-1.500286 -1.0042544000000001e-13
-1.499286 -1.2404173e-13
-1.498286 -1.4816859e-13
-1.497286 -1.7300181e-13
-1.496286 -1.9884236e-13
-1.495286 -2.2609313e-13
-1.494286 -2.5525024e-13
-1.493286 -2.8688924999999997e-13
-1.492286 -3.2164698e-13
-1.491286 -3.6019974000000004e-13
-1.490286 -4.0323944e-13
-1.489286 -4.5144860999999994e-13
-1.488286 -5.0547606e-13
-1.487286 -5.659145699999999e-13
-1.486286 -6.3328219e-13
-1.485286 -7.0800799e-13
-1.484286 -7.904236200000001e-13
-1.483286 -8.8076095e-13
-1.482286 -9.791561099999999e-13
-1.481286 -1.0856596999999999e-12
-1.480286 -1.2002519e-12
-1.479286 -1.3228625000000001e-12
-1.478286 -1.4533928e-12
-1.477286 -1.5917387e-12
-1.476286 -1.7378124e-12
-1.475286 -1.8915613e-12
-1.474286 -2.0529807e-12
-1.473286 -2.2221211e-12
-1.472286 -2.3990866999999997e-12
-1.471286 -2.5840235999999998e-12
-1.470286 -2.7771015e-12
-1.469286 -2.9784843e-12
-1.468286 -3.1882944e-12
-1.467286 -3.4065699999999997e-12
-1.466286 -3.6332211e-12
-1.465286 -3.8679817e-12
-1.464286 -4.1103673e-12
-1.463286 -4.3596366e-12
-1.462286 -4.6147629000000005e-12
-1.461286 -4.8744168e-12
-1.460286 -5.1369631e-12
-1.459286 -5.4004751e-12
-1.458286 -5.6627631999999994e-12
-1.457286 -5.9214217e-12
-1.456286 -6.1738903e-12
-1.455286 -6.417528899999999e-12
-1.454286 -6.6496999e-12
-1.453286 -6.8678604000000004e-12
-1.452286 -7.069647999999999e-12
-1.451286 -7.252968299999999e-12
-1.450286 -7.4160669e-12
-1.449286 -7.5575898e-12
-1.448286 -7.6766196e-12
-1.447286 -7.7726901e-12
-1.446286 -7.8457735e-12
-1.445286 -7.896239e-12
-1.444286 -7.9247827e-12
-1.443286 -7.9323348e-12
-1.442286 -7.919940300000001e-12
-1.441286 -7.8886259e-12
-1.440286 -7.8392554e-12
-1.439286 -7.772381099999999e-12
-1.438286 -7.6881027e-12
-1.437286 -7.5859403e-12
-1.436286 -7.4647272e-12
-1.435286 -7.3225341e-12
-1.434286 -7.1566308e-12
-1.433286 -6.9634863000000005e-12
-1.432286 -6.7388151999999994e-12
-1.431286 -6.4776655000000004e-12
-1.430286 -6.1745502999999995e-12
-1.429286 -5.8236171e-12
-1.428286 -5.4188465e-12
-1.427286 -4.954274e-12
-1.426286 -4.4242234999999995e-12
-1.425286 -3.8235392e-12
-1.424286 -3.1478072e-12
-1.423286 -2.3935486e-12
-1.422286 -1.5583799999999999e-12
-1.421286 -6.4112525e-13
-1.420286 3.5812816000000004e-13
-1.419286 1.4380319e-12
-1.418286 2.5960445e-12
-1.417286 3.8285618e-12
-1.416286 5.1311081e-12
-1.415286 6.498579100000001e-12
-1.414286 7.925530799999999e-12
-1.413286 9.4064981e-12
-1.412286 1.093633e-11
-1.411286 1.2510529e-11
-1.410286 1.4125576999999998e-11
-1.409286 1.5779224999999998e-11
-1.408286 1.7470747e-11
-1.407286 1.9201127e-11
-1.406286 2.0973178e-11
-1.405286 2.2791586e-11
-1.404286 2.4662867e-11
-1.403286 2.6595237999999998e-11
-1.402286 2.8598405000000003e-11
-1.401286 3.0683268e-11
-1.400286 3.2861561e-11
-1.399286 3.5145416e-11
-1.398286 3.7546894e-11
-1.397286 4.0077457e-11
-1.396286 4.2747441e-11
-1.395286 4.5565499e-11
-1.394286 4.8538056e-11
-1.393286 5.1668788e-11
-1.392286 5.4958116e-11
-1.391286 5.8402756e-11
-1.390286 6.1995314e-11
-1.389286 6.572391800000001e-11
-1.388286 6.9571947e-11
-1.387286 7.3517787e-11
-1.386286 7.7534702e-11
-1.385286 8.1590756e-11
-1.384286 8.5648822e-11
-1.383286 8.9666691e-11
-1.382286 9.3597244e-11
-1.381286 9.7388775e-11
-1.380286 1.0098536e-10
-1.379286 1.0432735999999999e-10
-1.378286 1.0735210000000001e-10
-1.377286 1.0999452e-10
-1.376286 1.121881e-10
-1.375286 1.1386582000000001e-10
-1.374286 1.1496123e-10
-1.373286 1.1540968e-10
-1.372286 1.1514953e-10
-1.371286 1.1412354e-10
-1.370286 1.1228017e-10
-1.369286 1.0957496e-10
-1.368286 1.0597179999999999e-10
-1.367286 1.0144416e-10
-1.366286 9.5976124e-11
-1.365286 8.9563296e-11
-1.364286 8.2213376e-11
-1.363286 7.394652900000001e-11
-1.362286 6.4795391e-11
-1.361286 5.4804718e-11
-1.360286 4.4030665e-11
-1.359286 3.2539675e-11
-1.358286 2.0406993e-11
-1.357286 7.714831e-12
-1.356286 -5.449791e-12
-1.355286 -1.8997453e-11
-1.354286 -3.2838928e-11
-1.353286 -4.6887873000000006e-11
-1.352286 -6.106352900000001e-11
-1.351286 -7.5293309e-11
-1.350286 -8.9515174e-11
-1.349286 -1.036797e-10
-1.348286 -1.1775169000000001e-10
-1.347286 -1.3171131e-10
-1.346286 -1.4555456e-10
-1.345286 -1.5929315e-10
-1.344286 -1.7295359e-10
-1.343286 -1.8657562000000002e-10
-1.342286 -2.002099e-10
-1.341286 -2.1391502e-10
-1.340286 -2.2775390999999998e-10
-1.339286 -2.417897e-10
-1.338286 -2.5608129e-10
-1.337286 -2.7067842e-10
-1.336286 -2.8561695e-10
-1.335286 -3.0091393999999997e-10
-1.334286 -3.165631e-10
-1.333286 -3.3253055e-10
-1.332286 -3.4875134e-10
-1.331286 -3.6512642000000004e-10
-1.330286 -3.8152073000000004e-10
-1.329286 -3.9776211999999996e-10
-1.328286 -4.1364146999999996e-10
-1.327286 -4.2891376e-10
-1.326286 -4.4330047e-10
-1.325286 -4.5649305000000003e-10
-1.324286 -4.681574599999999e-10
-1.323286 -4.7793982e-10
-1.322286 -4.8547303e-10
-1.321286 -4.9038399e-10
-1.320286 -4.9230169e-10
-1.319286 -4.9086568e-10
-1.318286 -4.8573476e-10
-1.317286 -4.7659585e-10
-1.316286 -4.6317277e-10
-1.315286 -4.4523460000000004e-10
-1.314286 -4.2260357999999994e-10
-1.313286 -3.9516233e-10
-1.312286 -3.628602e-10
-1.311286 -3.2571849e-10
-1.310286 -2.8383457e-10
-1.309286 -2.3738472e-10
-1.308286 -1.8662551999999998e-10
-1.307286 -1.3189373999999998e-10
-1.306286 -7.3604751e-11
-1.305286 -1.2249398999999999e-11
-1.304286 5.161076599999999e-11
-1.303286 1.1734972e-10
-1.302286 1.8428468000000002e-10
-1.301286 2.5168528e-10
-1.300286 3.1878397e-10
-1.299286 3.8478760000000003e-10
-1.298286 4.4889006e-10
-1.297286 5.1028561e-10
-1.296286 5.6818309e-10
-1.295286 6.2182022e-10
-1.294286 6.704781700000001e-10
-1.293286 7.1349615e-10
-1.292286 7.502853399999999e-10
-1.291286 7.8034237e-10
-1.290286 8.0326171e-10
-1.289286 8.1874698e-10
-1.288286 8.266205399999999e-10
-1.287286 8.2683149e-10
-1.286286 8.1946177e-10
-1.285286 8.0472981e-10
-1.284286 7.8299199e-10
-1.283286 7.5474193e-10
-1.282286 7.2060673e-10
-1.281286 6.8134101e-10
-1.280286 6.3781836e-10
-1.279286 5.910202899999999e-10
-1.278286 5.4202294e-10
-1.277286 4.9198146e-10
-1.276286 4.4211267000000004e-10
-1.275286 3.9367588999999997e-10
-1.274286 3.479524e-10
-1.273286 3.0622377e-10
-1.272286 2.6974952e-10
-1.271286 2.3974421e-10
-1.270286 2.1735451999999998e-10
-1.269286 2.0363654e-10
-1.268286 1.9953366e-10
-1.267286 2.0585528e-10
-1.266286 2.2325679e-10
-1.265286 2.5222099e-10
-1.264286 2.9304116e-10
-1.263286 3.4580624e-10
-1.262286 4.1038803999999997e-10
-1.261286 4.8643099e-10
-1.260286 5.7334437e-10
-1.259286 6.7029732e-10
-1.258286 7.762168500000001e-10
-1.257286 8.8978876e-10
-1.256286 1.0094619e-09
-1.255286 1.1334557e-09
-1.254286 1.2597714000000001e-09
-1.253286 1.3862063e-09
-1.252286 1.5103722000000001e-09
-1.251286 1.6297172e-09
-1.250286 1.7415512e-09
-1.249286 1.843075e-09
-1.248286 1.9314132e-09
-1.247286 2.0036502e-09
-1.246286 2.0568691e-09
-1.245286 2.0881939e-09
-1.244286 2.0948339e-09
-1.243286 2.0741303e-09
-1.242286 2.0236037e-09
-1.241286 1.9410026e-09
-1.240286 1.824352e-09
-1.239286 1.6720009e-09
-1.238286 1.4826692e-09
-1.237286 1.2554905000000001e-09
-1.236286 9.90053e-10
-1.235286 6.8643533e-10
-1.234286 3.4523755000000003e-10
-1.233286 -3.2393836e-11
-1.232286 -4.4474758e-10
-1.231286 -8.8953688e-10
-1.230286 -1.3638964000000001e-09
-1.229286 -1.8643877999999997e-09
-1.228286 -2.3870137e-09
-1.227286 -2.9272407e-09
-1.226286 -3.4800319000000002e-09
-1.225286 -4.0398868000000004e-09
-1.224286 -4.6008905e-09
-1.223286 -5.1567712e-09
-1.222286 -5.7009633e-09
-1.221286 -6.2266796e-09
-1.220286 -6.726987700000001e-09
-1.219286 -7.1948898000000005e-09
-1.218286 -7.6234109e-09
-1.217286 -8.0056829e-09
-1.216286 -8.3350368e-09
-1.215286 -8.6050896e-09
-1.214286 -8.8098348e-09
-1.213286 -8.943727000000001e-09
-1.212286 -9.001766e-09
-1.211286 -8.9795747e-09
-1.210286 -8.873472100000001e-09
-1.209286 -8.6805396e-09
-1.208286 -8.3986824e-09
-1.207286 -8.026676499999999e-09
-1.206286 -7.5642145e-09
-1.205286 -7.0119354999999995e-09
-1.204286 -6.3714485e-09
-1.203286 -5.6453432e-09
-1.202286 -4.8371914e-09
-1.201286 -3.9515367e-09
-1.200286 -2.9938722e-09
-1.199286 -1.9706096e-09
-1.198286 -8.890345900000001e-10
-1.197286 2.4274682e-10
-1.196286 1.4158723000000001e-09
-1.195286 2.620797e-09
-1.194286 3.8473762e-09
-1.193286 5.084956100000001e-09
-1.192286 6.3224717e-09
-1.191286 7.5485514e-09
-1.190286 8.7516258e-09
-1.189286 9.920041899999999e-09
-1.188286 1.1042179e-08
-1.187286 1.2106567e-08
-1.186286 1.3102003000000001e-08
-1.185286 1.4017668e-08
-1.184286 1.4843245e-08
-1.183286 1.5569024e-08
-1.182286 1.6186014999999998e-08
-1.181286 1.6686043000000002e-08
-1.180286 1.7061842e-08
-1.179286 1.7307142e-08
-1.178286 1.7416742e-08
-1.177286 1.7386578e-08
-1.176286 1.7213782e-08
-1.175286 1.6896716999999998e-08
-1.174286 1.6435024e-08
-1.173286 1.5829632000000002e-08
-1.172286 1.5082774e-08
-1.171286 1.4197983e-08
-1.170286 1.3180079e-08
-1.169286 1.2035141e-08
-1.168286 1.0770469e-08
-1.167286 9.394533800000001e-09
-1.166286 7.9169185e-09
-1.165286 6.3482455e-09
-1.164286 4.7000955e-09
-1.163286 2.9849168e-09
-1.162286 1.2159256e-09
-1.161286 -5.930012099999999e-10
-1.160286 -2.4274409e-09
-1.159286 -4.2725445e-09
-1.158286 -6.1131628e-09
-1.157286 -7.9339757e-09
-1.156286 -9.7196244e-09
-1.155286 -1.1454845000000001e-08
-1.154286 -1.3124603000000001e-08
-1.153286 -1.4714223999999999e-08
-1.152286 -1.620953e-08
-1.151286 -1.7596959e-08
-1.150286 -1.8863693e-08
-1.149286 -1.9997774e-08
-1.148286 -2.0988214e-08
-1.147286 -2.1825095e-08
-1.146286 -2.2499662e-08
-1.145286 -2.3004411e-08
-1.144286 -2.3333158000000002e-08
-1.143286 -2.34811e-08
-1.142286 -2.3444877e-08
-1.141286 -2.3222596e-08
-1.140286 -2.2813873e-08
-1.139286 -2.2219844e-08
-1.138286 -2.1443171999999997e-08
-1.137286 -2.0488043e-08
-1.136286 -1.9360148e-08
-1.135286 -1.8066657000000002e-08
-1.134286 -1.6616179000000002e-08
-1.133286 -1.5018721e-08
-1.132286 -1.3285618000000001e-08
-1.131286 -1.1429478e-08
-1.130286 -9.4640955e-09
-1.129286 -7.404368800000001e-09
-1.128286 -5.2662045e-09
-1.127286 -3.0664092999999997e-09
-1.126286 -8.2257699e-10
-1.125286 1.4470352000000001e-09
-1.124286 3.7236388000000002e-09
-1.123286 5.9880552e-09
-1.122286 8.220863599999999e-09
-1.121286 1.0402559e-08
-1.120286 1.2513712000000001e-08
-1.119286 1.4535141e-08
-1.118286 1.6448082e-08
-1.117286 1.8234367999999998e-08
-1.116286 1.9876606e-08
-1.115286 2.1358354e-08
-1.114286 2.2664298e-08
-1.113286 2.3780421999999997e-08
-1.112286 2.4694177e-08
-1.111286 2.5394634000000003e-08
-1.110286 2.5872623000000002e-08
-1.109286 2.6120878e-08
-1.108286 2.6134137e-08
-1.107286 2.5909255000000002e-08
-1.106286 2.5445267999999997e-08
-1.105286 2.4743457e-08
-1.104286 2.3807378e-08
-1.103286 2.2642874000000003e-08
-1.102286 2.1258058e-08
-1.101286 1.9663278e-08
-1.100286 1.7871049e-08
-1.099286 1.5895966e-08
-1.098286 1.3754596e-08
-1.097286 1.1465342e-08
-1.096286 9.0482941e-09
-1.095286 6.5250561999999994e-09
-1.094286 3.9185582e-09
-1.093286 1.2528549e-09
-1.092286 -1.4470889e-09
-1.091286 -4.1556216999999995e-09
-1.090286 -6.8466378e-09
-1.089286 -9.4938148e-09
-1.088286 -1.2070853e-08
-1.087286 -1.4551717e-08
-1.086286 -1.6910877e-08
-1.085286 -1.9123547e-08
-1.084286 -2.116592e-08
-1.083286 -2.3015397000000002e-08
-1.082286 -2.4650804e-08
-1.081286 -2.6052609999999997e-08
-1.080286 -2.7203130999999998e-08
-1.079286 -2.8086719e-08
-1.078286 -2.8689938999999998e-08
-1.077286 -2.9001745000000002e-08
-1.076286 -2.9013622e-08
-1.075286 -2.8719728999999998e-08
-1.074286 -2.8117017000000002e-08
-1.073286 -2.7205319e-08
-1.072286 -2.598744e-08
-1.071286 -2.4469204e-08
-1.070286 -2.2659494e-08
-1.069286 -2.057025e-08
-1.068286 -1.8216458e-08
-1.067286 -1.5616093e-08
-1.066286 -1.2790045e-08
-1.065286 -9.7620065e-09
-1.064286 -6.5583296e-09
-1.063286 -3.2078548e-09
-1.062286 2.5830041e-10
-1.061286 3.8069794e-09
-1.060286 7.4032586e-09
-1.059286 1.101075e-08
-1.058286 1.4591935e-08
-1.057286 1.8108517000000002e-08
-1.056286 2.1521813e-08
-1.055286 2.4793148000000003e-08
-1.054286 2.7884275e-08
-1.053286 3.0757816000000004e-08
-1.052286 3.3377687000000006e-08
-1.051286 3.5709546e-08
-1.050286 3.772124e-08
-1.049286 3.9383211e-08
-1.048286 4.0668924e-08
-1.047286 4.1555254e-08
-1.046286 4.2022841e-08
-1.045286 4.2056422000000005e-08
-1.044286 4.1645121e-08
-1.043286 4.0782683000000003e-08
-1.042286 3.9467671e-08
-1.041286 3.7703593e-08
-1.040286 3.549899e-08
-1.039286 3.2867442e-08
-1.038286 2.9827527e-08
-1.037286 2.6402702e-08
-1.036286 2.2621129e-08
-1.035286 1.8515432e-08
-1.034286 1.4122398999999999e-08
-1.033286 9.4826168e-09
-1.032286 4.6400595e-09
-1.031286 -3.5837379e-10
-1.030286 -5.4633641e-09
-1.029286 -1.0623714e-08
-1.028286 -1.5786912e-08
-1.027286 -2.0899725e-08
-1.026286 -2.5908792000000004e-08
-1.025286 -3.0761232e-08
-1.024286 -3.5405232e-08
-1.023286 -3.9790626e-08
-1.022286 -4.3869466e-08
-1.021286 -4.7596538e-08
-1.020286 -5.0929844e-08
-1.019286 -5.3831073e-08
-1.018286 -5.6265986e-08
-1.017286 -5.8204758000000006e-08
-1.016286 -5.9622268e-08
-1.015286 -6.0498356e-08
-1.014286 -6.0817973e-08
-1.013286 -6.0571315e-08
-1.012286 -5.975388000000001e-08
-1.011286 -5.8366473e-08
-1.010286 -5.6415184e-08
-1.009286 -5.3911264e-08
-1.008286 -5.0871029999999996e-08
-1.007286 -4.7315661999999996e-08
-1.006286 -4.3271002999999995e-08
-1.005286 -3.8767325e-08
-1.004286 -3.3839059e-08
-1.003286 -2.8524497e-08
-1.002286 -2.286549e-08
-1.001286 -1.6907115e-08
-1.000286 -1.0697327e-08
-0.9992857 -4.2866061e-09
-0.9982857 2.2724217e-09
-0.9972857 8.9253681e-09
-0.9962857 1.561648e-08
-0.9952857 2.2289053e-08
-0.9942857 2.8885852e-08
-0.9932857 3.5349554e-08
-0.9922857 4.1623194e-08
-0.9912857 4.7650628e-08
-0.9902857 5.3377008e-08
-0.9892857 5.8749267e-08
-0.9882857 6.371660400000001e-08
-0.9872857 6.8230982e-08
-0.9862857 7.2247619e-08
-0.9852857 7.5725459e-08
-0.9842857 7.8627671e-08
-0.9832857 8.0922075e-08
-0.9822857 8.2581569e-08
-0.9812857 8.3584534e-08
-0.9802857 8.3915147e-08
-0.9792857 8.3563706e-08
-0.9782857 8.2526824e-08
-0.9772857 8.0807611e-08
-0.9762857 7.841574099999999e-08
-0.9752857 7.536747899999999e-08
-0.9742857 7.168558000000001e-08
-0.9732857 6.7399125e-08
-0.9722857 6.2543265e-08
-0.9712857 5.7158878e-08
-0.9702857 5.1292137e-08
-0.9692857 4.4993997e-08
-0.9682857 3.8319631e-08
-0.9672857 3.1327765e-08
-0.9662857 2.4080005e-08
-0.9652857 1.6640078e-08
-0.9642857 9.073084e-09
-0.9632857 1.4447069000000001e-09
-0.9622857 -6.179561700000001e-09
-0.9612857 -1.3735191e-08
-0.9602857 -2.1159345000000002e-08
-0.9592857 -2.8391586e-08
-0.9582857 -3.5374514e-08
-0.9572857 -4.2054352e-08
-0.9562857 -4.8381448999999996e-08
-0.9552857 -5.4310723e-08
-0.9542857 -5.9801991e-08
-0.9532857 -6.4820244e-08
-0.9522857 -6.9335804e-08
-0.9512857 -7.332443e-08
-0.9502857 -7.6767309e-08
-0.9492857 -7.9650997e-08
-0.9482857 -8.1967272e-08
-0.9472857 -8.3712948e-08
-0.9462857 -8.4889606e-08
-0.9452857 -8.5503332e-08
-0.9442857 -8.5564378e-08
-0.9432857 -8.5086843e-08
-0.9422857 -8.4088314e-08
-0.9412857 -8.2589535e-08
-0.9402857 -8.0614065e-08
-0.9392857 -7.818796199999999e-08
-0.9382857 -7.5339479e-08
-0.9372857 -7.2098799e-08
-0.9362857 -6.8497791e-08
-0.9352857 -6.4569788e-08
-0.9342857 -6.0349398e-08
-0.9332857 -5.5872329e-08
-0.9322857 -5.1175253000000005e-08
-0.9312857 -4.6295653000000005e-08
-0.9302857 -4.1271713999999995e-08
-0.9292857 -3.6142175e-08
-0.9282857 -3.0946215e-08
-0.9272857 -2.5723293000000002e-08
-0.9262857 -2.0512986e-08
-0.9252857 -1.5354801e-08
-0.9242857 -1.0287956999999999e-08
-0.9232857 -5.3511327e-09
-0.9222857 -5.8218035e-10
-0.9212857 3.9821882e-09
-0.9202857 8.3067518e-09
-0.9192857 1.2358155e-08
-0.9182857 1.6105307e-08
-0.9172857 1.9519797e-08
-0.9162857 2.2576307000000002e-08
-0.9152857 2.5253038999999997e-08
-0.9142857 2.7532107e-08
-0.9132857 2.9399921000000003e-08
-0.9122857 3.0847525e-08
-0.9112857 3.1870889e-08
-0.9102857 3.2471142e-08
-0.9092857 3.2654737e-08
-0.9082857 3.2433536e-08
-0.9072857 3.1824809e-08
-0.9062857 3.0851147e-08
-0.9052857 2.9540273e-08
-0.9042857 2.7924775999999998e-08
-0.9032857 2.604173e-08
-0.9022857 2.393224e-08
-0.9012857 2.1640903e-08
-0.9002857 1.9215195e-08
-0.8992857 1.6704797e-08
-0.8982857 1.4160876999999999e-08
-0.8972857 1.1635334e-08
-0.8962857 9.1800283e-09
-0.8952857 6.8460119999999994e-09
-0.8942857 4.6827729e-09
-0.8932857 2.7375165e-09
-0.8922857 1.0544929e-09
-0.8912857 -3.2560799e-10
-0.8902857 -1.3661868999999999e-09
-0.8892857 -2.0351778999999997e-09
-0.8882857 -2.3053927e-09
-0.8872857 -2.1547684e-09
-0.8862857 -1.5665077e-09
-0.8852857 -5.2912011e-10
-0.8842857 9.6363586e-10
-0.8832857 2.9129008000000004e-09
-0.8822857 5.3149414999999995e-09
-0.8812857 8.1614472e-09
-0.8802857 1.1439878e-08
-0.8792857 1.5133848e-08
-0.8782857 1.9223531e-08
-0.8772857 2.3686060999999997e-08
-0.8762857 2.8495928000000003e-08
-0.8752857 3.3625325e-08
-0.8742857 3.9044468e-08
-0.8732857 4.4721837e-08
-0.8722857 5.0624365999999995e-08
-0.8712857 5.6717542e-08
-0.8702857 6.296545e-08
-0.8692857 6.9330713e-08
-0.8682857 7.577439199999999e-08
-0.8672857 8.2255808e-08
-0.8662857 8.8732305e-08
-0.8652857 9.515902500000001e-08
-0.8642857 1.0148862e-07
-0.8632857 1.0767099e-07
-0.8622857 1.1365309999999998e-07
-0.8612857 1.1937873e-07
-0.8602857 1.2478841999999998e-07
-0.8592857 1.2981948e-07
-0.8582857 1.3440603e-07
-0.8572857 1.3847931000000002e-07
-0.8562857 1.4196798e-07
-0.8552857 1.4479872e-07
-0.8542857 1.4689678000000002e-07
-0.8532857 1.4818692e-07
-0.8522857 1.4859421e-07
-0.8512857 1.480452e-07
-0.8502857 1.46469e-07
-0.8492857 1.4379856e-07
-0.8482857 1.399719e-07
-0.8472857 1.3493342e-07
-0.8462857 1.2863517e-07
-0.8452857 1.2103805e-07
-0.8442857 1.1211291e-07
-0.8432857 1.0184158e-07
-0.8422857 9.0217694e-08
-0.8412857 7.7247314e-08
-0.8402857 6.2949401e-08
-0.8392857 4.7356008e-08
-0.8382857 3.0512258999999995e-08
-0.8372857 1.2476071999999998e-08
-0.8362857 -6.6823706000000006e-09
-0.8352857 -2.688138e-08
-0.8342857 -4.8028764000000004e-08
-0.8332857 -7.002301e-08
-0.8322857 -9.2754671e-08
-0.8312857 -1.1610789e-07
-0.8302857 -1.3996206e-07
-0.8292857 -1.6419351e-07
-0.8282857 -1.886773e-07
-0.8272857 -2.1328895999999999e-07
-0.8262857 -2.3790623000000003e-07
-0.8252857 -2.6241065e-07
-0.8242857 -2.8668917999999997e-07
-0.8232857 -3.1063554e-07
-0.8222857 -3.3415142000000003e-07
-0.8212857 -3.571476e-07
-0.8202857 -3.7954470999999996e-07
-0.8192857 -4.0127395e-07
-0.8182857 -4.2227750000000003e-07
-0.8172857 -4.4250878999999996e-07
-0.8162857 -4.6193245e-07
-0.8152857 -4.8052429e-07
-0.8142857 -4.9827098e-07
-0.8132857 -5.151696e-07
-0.8122857 -5.3122715e-07
-0.8112857 -5.464599e-07
-0.8102857 -5.6089275e-07
-0.8092857 -5.7455853e-07
-0.8082857 -5.8749725e-07
-0.8072857 -5.997554000000001e-07
-0.8062857 -6.1138534e-07
-0.8052857 -6.2244463e-07
-0.8042857 -6.3299543e-07
-0.8032857 -6.4310401e-07
-0.8022857 -6.5284027e-07
-0.8012857 -6.622773e-07
-0.8002857 -6.7149104e-07
-0.7992857 -6.8056001e-07
-0.7982857 -6.8956489e-07
-0.7972857 -6.9858825e-07
-0.7962857 -7.077142900000001e-07
-0.7952857 -7.1702835e-07
-0.7942857 -7.266166299999999e-07
-0.7932857 -7.365657000000001e-07
-0.7922857 -7.469617800000001e-07
-0.7912857 -7.578904600000001e-07
-0.7902857 -7.6943554e-07
-0.7892857 -7.816785399999999e-07
-0.7882857 -7.946977299999999e-07
-0.7872857 -8.0856708e-07
-0.7862857 -8.2335507e-07
-0.7852857 -8.3912379e-07
-0.7842857 -8.5592777e-07
-0.7832857 -8.738126699999999e-07
-0.7822857 -8.928142699999999e-07
-0.7812857 -9.1295753e-07
-0.7802857 -9.3425543e-07
-0.7792857 -9.5670822e-07
-0.7782857 -9.8030286e-07
-0.7772857 -1.0050123e-06
-0.7762857 -1.0307953e-06
-0.7752857 -1.0575967e-06
-0.7742857 -1.0853473e-06
-0.7732857 -1.1139647000000001e-06
-0.7722857 -1.1433538e-06
-0.7712857 -1.1734082999999999e-06
-0.7702857 -1.2040119e-06
-0.7692857 -1.2350399e-06
-0.7682857 -1.2663611e-06
-0.7672857 -1.2978402e-06
-0.7662857 -1.3293397e-06
-0.7652857 -1.3607223999999999e-06
-0.7642857 -1.391854e-06
-0.7632857 -1.4226058e-06
-0.7622857 -1.4528564999999999e-06
-0.7612857 -1.4824954e-06
-0.7602857 -1.5114239e-06
-0.7592857 -1.539558e-06
-0.7582857 -1.5668301999999998e-06
-0.7572857 -1.5931902999999998e-06
-0.7562857 -1.6186073e-06
-0.7552857 -1.6430697e-06
-0.7542857 -1.666586e-06
-0.7532857 -1.6891849999999999e-06
-0.7522857 -1.7109146000000002e-06
-0.7512857 -1.7318420000000002e-06
-0.7502857 -1.752052e-06
-0.7492857 -1.7716449e-06
-0.7482857 -1.7907357e-06
-0.7472857 -1.8094514e-06
-0.7462857 -1.8279287e-06
-0.7452857 -1.8463119e-06
-0.7442857 -1.8647498000000001e-06
-0.7432857 -1.8833935000000002e-06
-0.7422857 -1.902394e-06
-0.7412857 -1.9218994e-06
-0.7402857 -1.9420530999999997e-06
-0.7392857 -1.9629914e-06
-0.7382857 -1.9848420000000004e-06
-0.7372857 -2.0077225e-06
-0.7362857 -2.031739e-06
-0.7352857 -2.0569856999999998e-06
-0.7342857 -2.083544e-06
-0.7332857 -2.1114827e-06
-0.7322857 -2.1408582e-06
-0.7312857 -2.1717144e-06
-0.7302857 -2.204084e-06
-0.7292857 -2.2379893e-06
-0.7282857 -2.2734429000000003e-06
-0.7272857 -2.3104491e-06
-0.7262857 -2.3490049e-06
-0.7252857 -2.3891015e-06
-0.7242857 -2.4307251000000003e-06
-0.7232857 -2.4738580999999998e-06
-0.7222857 -2.5184796000000002e-06
-0.7212857 -2.5645667e-06
-0.7202857 -2.6120944e-06
-0.7192857 -2.661036e-06
-0.7182857 -2.7113638e-06
-0.7172857 -2.7630477e-06
-0.7162857 -2.8160562e-06
-0.7152857 -2.8703551999999998e-06
-0.7142857 -2.9259073e-06
-0.7132857 -2.9826719e-06
-0.7122857 -3.0406035e-06
-0.7112857 -3.0996521e-06
-0.7102857 -3.1597615000000003e-06
-0.7092857 -3.2208693e-06
-0.7082857 -3.2829071000000003e-06
-0.7072857 -3.3457997000000004e-06
-0.7062857 -3.4094651e-06
-0.7052857 -3.473815e-06
-0.7042857 -3.5387561000000003e-06
-0.7032857 -3.6041897000000005e-06
-0.7022857 -3.6700136000000002e-06
-0.7012857 -3.7361236e-06
-0.7002857 -3.8024144000000004e-06
-0.6992857 -3.8687816e-06
-0.6982857 -3.9351235e-06
-0.6972857 -4.0013436e-06
-0.6962857 -4.0673513e-06
-0.6952857 -4.1330647e-06
-0.6942857 -4.1984123e-06
-0.6932857 -4.2633339e-06
-0.6922857 -4.3277829e-06
-0.6912857 -4.3917272e-06
-0.6902857 -4.4551488e-06
-0.6892857 -4.5180464e-06
-0.6882857 -4.5804338e-06
-0.6872857 -4.6423406e-06
-0.6862857 -4.7038114e-06
-0.6852857 -4.7649053e-06
-0.6842857 -4.8256940000000005e-06
-0.6832857 -4.886261e-06
-0.6822857 -4.9467000999999995e-06
-0.6812857 -5.0071126e-06
-0.6802857 -5.0676064e-06
-0.6792857 -5.1282935e-06
-0.6782857 -5.1892883e-06
-0.6772857 -5.2507051e-06
-0.6762857 -5.312657e-06
-0.6752857 -5.3752537e-06
-0.6742857 -5.4386e-06
-0.6732857 -5.5027954e-06
-0.6722857 -5.5679326e-06
-0.6712857 -5.6340965999999995e-06
-0.6702857 -5.7013647000000004e-06
-0.6692857 -5.769807e-06
-0.6682857 -5.8394861e-06
-0.6672857 -5.9104572e-06
-0.6662857 -5.9827698e-06
-0.6652857 -6.056468e-06
-0.6642857 -6.1315909e-06
-0.6632857 -6.208175300000001e-06
-0.6622857 -6.286256099999999e-06
-0.6612857 -6.3658668e-06
-0.6602857 -6.4470413e-06
-0.6592857 -6.529814599999999e-06
-0.6582857 -6.6142235e-06
-0.6572857 -6.700307200000001e-06
-0.6562857 -6.7881068e-06
-0.6552857 -6.877667100000001e-06
-0.6542857 -6.9690337e-06
-0.6532857 -7.0622548e-06
-0.6522857 -7.157379399999999e-06
-0.6512857 -7.254456600000001e-06
-0.6502857 -7.3535332e-06
-0.6492857 -7.4546534e-06
-0.6482857 -7.5578576000000004e-06
-0.6472857 -7.66318e-06
-0.6462857 -7.770645999999999e-06
-0.6452857 -7.8802735e-06
-0.6442857 -7.9920689e-06
-0.6432857 -8.106026400000001e-06
-0.6422857 -8.2221291e-06
-0.6412857 -8.3403449e-06
-0.6402857 -8.460629199999999e-06
-0.6392857 -8.5829228e-06
-0.6382857 -8.707154100000001e-06
-0.6372857 -8.8332392e-06
-0.6362857 -8.9610829e-06
-0.6352857 -9.0905814e-06
-0.6342857 -9.2216233e-06
-0.6332857 -9.3540933e-06
-0.6322857 -9.487872899999999e-06
-0.6312857 -9.6228455e-06
-0.6302857 -9.7588988e-06
-0.6292857 -9.8959276e-06
-0.6282857 -1.0033836e-05
-0.6272857 -1.0172544e-05
-0.6262857 -1.0311985e-05
-0.6252857 -1.0452113e-05
-0.6242857 -1.0592903e-05
-0.6232857 -1.0734352e-05
-0.6222857 -1.0876481e-05
-0.6212857 -1.1019338e-05
-0.6202857 -1.1162993e-05
-0.6192857 -1.1307544e-05
-0.6182857 -1.1453112e-05
-0.6172857 -1.1599838000000001e-05
-0.6162857 -1.1747888e-05
-0.6152857 -1.1897442e-05
-0.6142857 -1.2048697e-05
-0.6132857 -1.2201863000000001e-05
-0.6122857 -1.2357157e-05
-0.6112857 -1.2514801000000002e-05
-0.6102857 -1.2675018e-05
-0.6092857 -1.2838032e-05
-0.6082857 -1.3004056000000001e-05
-0.6072857 -1.3173297e-05
-0.6062857 -1.3345949000000001e-05
-0.6052857 -1.352219e-05
-0.6042857 -1.3702180000000001e-05
-0.6032857 -1.3886063e-05
-0.6022857 -1.4073958999999999e-05
-0.6012857 -1.4265968999999999e-05
-0.6002857 -1.4462171e-05
-0.5992857 -1.4662622000000001e-05
-0.5982857 -1.4867358999999999e-05
-0.5972857 -1.5076397e-05
-0.5962857 -1.5289731000000002e-05
-0.5952857 -1.5507344e-05
-0.5942857 -1.5729195999999997e-05
-0.5932857 -1.5955241e-05
-0.5922857 -1.6185416e-05
-0.5912857 -1.6419651e-05
-0.5902857 -1.6657864e-05
-0.5892857 -1.6899972e-05
-0.5882857 -1.7145882000000002e-05
-0.5872857 -1.73955e-05
-0.5862857 -1.7648726e-05
-0.5852857 -1.7905461e-05
-0.5842857 -1.8165601e-05
-0.5832857 -1.8429040000000002e-05
-0.5822857 -1.8695671000000002e-05
-0.5812857 -1.8965386e-05
-0.5802857 -1.9238071e-05
-0.5792857 -1.9513612e-05
-0.5782857 -1.9791891e-05
-0.5772857 -2.0072785e-05
-0.5762857 -2.0356168000000003e-05
-0.5752857 -2.0641913000000002e-05
-0.5742857 -2.0929886e-05
-0.5732857 -2.1219952e-05
-0.5722857 -2.1511978e-05
-0.5712857 -2.1805828e-05
-0.5702857 -2.2101366000000002e-05
-0.5692857 -2.2398467e-05
-0.5682857 -2.2697006e-05
-0.5672857 -2.2996869e-05
-0.5662857 -2.3297954e-05
-0.5652857 -2.3600177000000002e-05
-0.5642857 -2.3903465000000003e-05
-0.5632857 -2.4207769999999997e-05
-0.5622857 -2.4513065e-05
-0.5612857 -2.4819349000000002e-05
-0.5602857 -2.5126647e-05
-0.5592857 -2.5435017e-05
-0.5582857 -2.5744541e-05
-0.5572857 -2.6055332000000002e-05
-0.5562857 -2.6367536e-05
-0.5552857 -2.6681323e-05
-0.5542857 -2.6996895e-05
-0.5532857 -2.7314478999999997e-05
-0.5522857 -2.7634320000000002e-05
-0.5512857 -2.7956685000000002e-05
-0.5502857 -2.8281855e-05
-0.5492857 -2.861012e-05
-0.5482857 -2.8941781e-05
-0.5472857 -2.9277138000000002e-05
-0.5462857 -2.9616484e-05
-0.5452857 -2.9960111e-05
-0.5442857 -3.0308291e-05
-0.5432857 -3.0661283000000004e-05
-0.5422857 -3.1019323e-05
-0.5412857 -3.1382621000000004e-05
-0.5402857 -3.1751361e-05
-0.5392857 -3.2125698e-05
-0.5382857 -3.250575e-05
-0.5372857 -3.2891609e-05
-0.5362857 -3.3283331e-05
-0.5352857 -3.3680939000000005e-05
-0.5342857 -3.4084428e-05
-0.5332857 -3.4493758000000003e-05
-0.5322857 -3.4908868e-05
-0.5312857 -3.5329671e-05
-0.5302857 -3.5756062e-05
-0.5292857 -3.6187919e-05
-0.5282857 -3.6625107e-05
-0.5272857 -3.7067484999999996e-05
-0.5262857 -3.7514909e-05
-0.5252857 -3.7967231e-05
-0.5242857 -3.8424312e-05
-0.5232857 -3.888602e-05
-0.5222857 -3.9352232999999996e-05
-0.5212857 -3.9822842e-05
-0.5202857 -4.0297761e-05
-0.5192857 -4.0776915999999996e-05
-0.5182857 -4.1260259e-05
-0.5172857 -4.1747756999999996e-05
-0.5162857 -4.2239398e-05
-0.5152857 -4.2735198e-05
-0.5142857 -4.3235187e-05
-0.5132857 -4.3739414e-05
-0.5122857 -4.4247951999999996e-05
-0.5112857 -4.4760883999999996e-05
-0.5102857 -4.5278313e-05
-0.5092857 -4.5800354e-05
-0.5082857 -4.6327133e-05
-0.5072857 -4.6858787e-05
-0.5062857 -4.7395462999999996e-05
-0.5052857 -4.7937310999999996e-05
-0.5042857 -4.8484492e-05
-0.5032857 -4.9037169e-05
-0.5022857 -4.9595518999999995e-05
-0.5012857 -5.0159712999999996e-05
-0.5002857 -5.0729932e-05
-0.4992857 -5.1306358000000006e-05
-0.4982857 -5.1889191e-05
-0.4972857 -5.2478628999999995e-05
-0.4962857 -5.3074876000000003e-05
-0.4952857 -5.3678156000000004e-05
-0.4942857 -5.4288687999999995e-05
-0.4932857 -5.4906712e-05
-0.4922857 -5.5532473000000004e-05
-0.4912857 -5.6166232e-05
-0.4902857 -5.6808255999999996e-05
-0.4892857 -5.7458828e-05
-0.4882857 -5.8118235e-05
-0.4872857 -5.8786776e-05
-0.4862857 -5.9464759e-05
-0.4852857 -6.0152489999999996e-05
-0.4842857 -6.0850282999999996e-05
-0.4832857 -6.1558444e-05
-0.4822857 -6.227728e-05
-0.4812857 -6.3007087e-05
-0.4802857 -6.3748149e-05
-0.4792857 -6.4500739e-05
-0.4782857 -6.5265101e-05
-0.4772857 -6.6041457e-05
-0.4762857 -6.6830006e-05
-0.4752857 -6.7630918e-05
-0.4742857 -6.8444325e-05
-0.4732857 -6.9270322e-05
-0.4722857 -7.010897899999999e-05
-0.4712857 -7.0960323e-05
-0.4702857 -7.1824343e-05
-0.4692857 -7.2700993e-05
-0.4682857 -7.3590195e-05
-0.4672857 -7.4491834e-05
-0.4662857 -7.540576800000001e-05
-0.4652857 -7.6331838e-05
-0.4642857 -7.7269851e-05
-0.4632857 -7.8219614e-05
-0.4622857 -7.918090399999999e-05
-0.4612857 -8.0153507e-05
-0.4602857 -8.1137199e-05
-0.4592857 -8.213176599999999e-05
-0.4582857 -8.313700199999999e-05
-0.4572857 -8.4152714e-05
-0.4562857 -8.5178726e-05
-0.4552857 -8.6214891e-05
-0.4542857 -8.7261083e-05
-0.4532857 -8.8317199e-05
-0.4522857 -8.9383167e-05
-0.4512857 -9.0458951e-05
-0.4502857 -9.154454100000001e-05
-0.4492857 -9.263995900000001e-05
-0.4482857 -9.3745251e-05
-0.4472857 -9.4860491e-05
-0.4462857 -9.5985774e-05
-0.4452857 -9.7121233e-05
-0.4442857 -9.8267003e-05
-0.4432857 -9.942323200000001e-05
-0.4422857 -0.0001005901
-0.4412857 -0.00010176777999999999
-0.4402857 -0.00010295646
-0.4392857 -0.00010415632
-0.4382857 -0.00010536755000000001
-0.4372857 -0.00010659032999999999
-0.4362857 -0.00010782486
-0.4352857 -0.00010907131000000001
-0.4342857 -0.00011032987
-0.4332857 -0.0001116007
-0.4322857 -0.00011288397
-0.4312857 -0.00011417985000000001
-0.4302857 -0.0001154885
-0.4292857 -0.00011681008000000001
-0.4282857 -0.00011814474
-0.4272857 -0.00011949264
-0.4262857 -0.00012085396
-0.4252857 -0.00012222886
-0.4242857 -0.00012361751
-0.4232857 -0.00012502006999999998
-0.4222857 -0.00012643675
-0.4212857 -0.00012786771
-0.4202857 -0.00012931315
-0.4192857 -0.00013077326
-0.4182857 -0.00013224824
-0.4172857 -0.00013373827
-0.4162857 -0.00013524356
-0.4152857 -0.00013676428
-0.4142857 -0.00013830061
-0.4132857 -0.00013985272
-0.4122857 -0.00014142078
-0.4112857 -0.00014300491
-0.4102857 -0.00014460526
-0.4092857 -0.00014622191
-0.4082857 -0.00014785493999999998
-0.4072857 -0.00014950441999999999
-0.4062857 -0.00015117039
-0.4052857 -0.00015285283999999998
-0.4042857 -0.00015455176
-0.4032857 -0.00015626713
-0.4022857 -0.00015799887
-0.4012857 -0.00015974693
-0.4002857 -0.00016151122
-0.3992857 -0.00016329162
-0.3982857 -0.00016508803000000002
-0.3972857 -0.00016690035
-0.3962857 -0.00016872846999999998
-0.3952857 -0.00017057227999999998
-0.3942857 -0.00017243167999999998
-0.3932857 -0.00017430662
-0.3922857 -0.00017619701999999998
-0.3912857 -0.00017810287
-0.3902857 -0.00018002416
-0.3892857 -0.00018196093
-0.3882857 -0.00018391323
-0.3872857 -0.00018588116
-0.3862857 -0.00018786486999999998
-0.3852857 -0.00018986452
-0.3842857 -0.00019188033
-0.3832857 -0.00019391255
-0.3822857 -0.00019596145999999998
-0.3812857 -0.00019802737
-0.3802857 -0.00020011064000000002
-0.3792857 -0.00020221162
-0.3782857 -0.00020433071999999999
-0.3772857 -0.00020646835000000003
-0.3762857 -0.00020862494
-0.3752857 -0.00021080092999999997
-0.3742857 -0.00021299677
-0.3732857 -0.00021521289
-0.3722857 -0.00021744975
-0.3712857 -0.00021970777000000002
-0.3702857 -0.00022198742000000002
-0.3692857 -0.0002242891
-0.3682857 -0.00022661322
-0.3672857 -0.00022896020000000002
-0.3662857 -0.00023133039
-0.3652857 -0.00023372417999999997
-0.3642857 -0.00023614188999999998
-0.3632857 -0.00023858387999999998
-0.3622857 -0.00024105045
-0.3612857 -0.00024354192000000002
-0.3602857 -0.00024605858
-0.3592857 -0.00024860069
-0.3582857 -0.00025116854
-0.3572857 -0.00025376235
-0.3562857 -0.0002563824
-0.3552857 -0.00025902891
-0.3542857 -0.00026170212
-0.3532857 -0.00026440225
-0.3522857 -0.00026712951000000003
-0.3512857 -0.00026988412
-0.3502857 -0.00027266628
-0.3492857 -0.00027547621
-0.3482857 -0.00027831408999999996
-0.3472857 -0.00028118009
-0.3462857 -0.00028407437
-0.3452857 -0.00028699712
-0.3442857 -0.00028994846
-0.3432857 -0.00029292853
-0.3422857 -0.00029593743
-0.3412857 -0.00029897528
-0.3402857 -0.00030204217
-0.3392857 -0.00030513813
-0.3382857 -0.00030826321999999996
-0.3372857 -0.00031141747
-0.3362857 -0.00031460088
-0.3352857 -0.00031781345999999997
-0.3342857 -0.00032105522
-0.3332857 -0.00032432611
-0.3322857 -0.00032762612000000003
-0.3312857 -0.00033095522999999997
-0.3302857 -0.00033431345000000003
-0.3292857 -0.00033770075
-0.3282857 -0.00034111713
-0.3272857 -0.00034456261
-0.3262857 -0.00034803727
-0.3252857 -0.00035154114
-0.3242857 -0.00035507436999999997
-0.3232857 -0.00035863707
-0.3222857 -0.00036222941
-0.3212857 -0.00036585163
-0.3202857 -0.00036950398
-0.3192857 -0.00037318675
-0.3182857 -0.00037690029000000003
-0.3172857 -0.00038064497
-0.3162857 -0.00038442121999999996
-0.3152857 -0.0003882295
-0.3142857 -0.00039207025
-0.3132857 -0.00039594402
-0.3122857 -0.00039985134
-0.3112857 -0.00040379277
-0.3102857 -0.00040776886
-0.3092857 -0.00041178014
-0.3082857 -0.00041582721
-0.3072857 -0.00041991066000000003
-0.3062857 -0.00042403099
-0.3052857 -0.00042818879
-0.3042857 -0.00043238456
-0.3032857 -0.00043661875999999994
-0.3022857 -0.00044089193000000003
-0.3012857 -0.00044520443
-0.3002857 -0.00044955673
-0.2992857 -0.00045394918
-0.2982857 -0.00045838214999999996
-0.2972857 -0.00046285595
-0.2962857 -0.00046737091000000004
-0.2952857 -0.00047192724999999995
-0.2942857 -0.0004765252
-0.2932857 -0.00048116499
-0.2922857 -0.00048584683999999996
-0.2912857 -0.00049057089
-0.2902857 -0.00049533733
-0.2892857 -0.00050014628
-0.2882857 -0.00050499789
-0.2872857 -0.0005098923299999999
-0.2862857 -0.00051482971
-0.2852857 -0.00051981019
-0.2842857 -0.00052483388
-0.2832857 -0.00052990094
-0.2822857 -0.00053501153
-0.2812857 -0.00054016573
-0.2802857 -0.00054536376
-0.2792857 -0.00055060573
-0.2782857 -0.0005558918
-0.2772857 -0.00056122217
-0.2762857 -0.00056659696
-0.2752857 -0.00057201632
-0.2742857 -0.00057748043
-0.2732857 -0.00058298947
-0.2722857 -0.00058854357
-0.2712857 -0.00059414292
-0.2702857 -0.0005997877
-0.2692857 -0.0006054780400000001
-0.2682857 -0.00061121414
-0.2672857 -0.00061699616
-0.2662857 -0.00062282429
-0.2652857 -0.0006286986699999999
-0.2642857 -0.0006346195299999999
-0.2632857 -0.0006405870899999999
-0.2622857 -0.00064660157
-0.2612857 -0.00065266318
-0.2602857 -0.00065877216
-0.2592857 -0.0006649288
-0.2582857 -0.00067113342
-0.2572857 -0.00067738629
-0.2562857 -0.00068368777
-0.2552857 -0.00069003818
-0.2542857 -0.00069643788
-0.2532857 -0.00070288734
-0.2522857 -0.0007093869
-0.2512857 -0.00071593699
-0.2502857 -0.00072253806
-0.2492857 -0.00072919051
-0.2482857 -0.00073589486
-0.2472857 -0.00074265149
-0.2462857 -0.00074946092
-0.2452857 -0.00075632356
-0.2442857 -0.0007632398600000001
-0.2432857 -0.0007702102300000001
-0.2422857 -0.00077723507
-0.2412857 -0.0007843147599999999
-0.2402857 -0.00079144966
-0.2392857 -0.0007986401199999999
-0.2382857 -0.0008058863400000001
-0.2372857 -0.0008131886700000001
-0.2362857 -0.00082054739
-0.2352857 -0.00082796259
-0.2342857 -0.00083543455
-0.2332857 -0.00084296335
-0.2322857 -0.00085054908
-0.2312857 -0.00085819192
-0.2302857 -0.00086589189
-0.2292857 -0.00087364897
-0.2282857 -0.0008814632600000001
-0.2272857 -0.00088933484
-0.2262857 -0.00089726364
-0.2252857 -0.00090524973
-0.2242857 -0.00091329312
-0.2232857 -0.00092139389
-0.2222857 -0.00092955215
-0.2212857 -0.00093776789
-0.2202857 -0.00094604129
-0.2192857 -0.00095437244
-0.2182857 -0.00096276153
-0.2172857 -0.0009712087400000001
-0.2162857 -0.00097971424
-0.2152857 -0.00098827832
-0.2142857 -0.0009969013299999999
-0.2132857 -0.0010055835
-0.2122857 -0.0010143253
-0.2112857 -0.0010231272
-0.2102857 -0.0010319893
-0.2092857 -0.0010409122
-0.2082857 -0.0010498965
-0.2072857 -0.0010589425000000002
-0.2062857 -0.0010680506999999999
-0.2052857 -0.0010772217
-0.2042857 -0.001086456
-0.2032857 -0.001095754
-0.2022857 -0.0011051164
-0.2012857 -0.0011145436
-0.2002857 -0.0011240360000000001
-0.1992857 -0.0011335944
-0.1982857 -0.0011432191
-0.1972857 -0.0011529107
-0.1962857 -0.0011626697
-0.1952857 -0.0011724965
-0.1942857 -0.0011823917
-0.1932857 -0.0011923558
-0.1922857 -0.0012023894
-0.1912857 -0.0012124929
-0.1902857 -0.0012226667
-0.1892857 -0.0012329115
-0.1882857 -0.0012432277
-0.1872857 -0.0012536158
-0.1862857 -0.0012640765
-0.1852857 -0.0012746102
-0.1842857 -0.0012852173999999999
-0.1832857 -0.0012958987
-0.1822857 -0.0013066547
-0.1812857 -0.0013174858
-0.1802857 -0.0013283927
-0.1792857 -0.0013393758000000001
-0.1782857 -0.0013504357
-0.1772857 -0.001361573
-0.1762857 -0.0013727879
-0.1752857 -0.0013840812
-0.1742857 -0.0013954532
-0.1732857 -0.0014069043
-0.1722857 -0.0014184349
-0.1712857 -0.0014300454000000002
-0.1702857 -0.0014417361
-0.1692857 -0.0014535072
-0.1682857 -0.001465359
-0.1672857 -0.0014772918
-0.1662857 -0.0014893056
-0.1652857 -0.0015014006
-0.1642857 -0.0015135769
-0.1632857 -0.0015258345000000002
-0.1622857 -0.0015381736
-0.1612857 -0.0015505940999999998
-0.1602857 -0.0015630960000000001
-0.1592857 -0.0015756794
-0.1582857 -0.0015883442999999999
-0.1572857 -0.0016010907
-0.1562857 -0.0016139185
-0.1552857 -0.0016268279
-0.1542857 -0.0016398189000000002
-0.1532857 -0.0016528917
-0.1522857 -0.0016660460000000002
-0.1512857 -0.0016792825000000002
-0.1502857 -0.0016926009000000001
-0.1492857 -0.0017060016
-0.1482857 -0.0017194846999999999
-0.1472857 -0.0017330505
-0.1462857 -0.0017466995
-0.1452857 -0.0017604317999999999
-0.1442857 -0.0017742476999999999
-0.1432857 -0.0017881477
-0.1422857 -0.0018021321000000002
-0.1412857 -0.0018162012999999998
-0.1402857 -0.0018303557000000001
-0.1392857 -0.0018445957000000001
-0.1382857 -0.0018589217000000002
-0.1372857 -0.0018733341000000002
-0.1362857 -0.0018878331999999999
-0.1352857 -0.0019024195
-0.1342857 -0.0019170933
-0.1332857 -0.0019318551000000002
-0.1322857 -0.001946705
-0.1312857 -0.0019616435
-0.1302857 -0.0019766707
-0.1292857 -0.0019917868
-0.1282857 -0.0020069922999999996
-0.1272857 -0.0020222871
-0.1262857 -0.0020376716000000002
-0.1252857 -0.0020531459
-0.1242857 -0.0020687101
-0.1232857 -0.0020843643
-0.1222857 -0.0021001087999999997
-0.1212857 -0.0021159434
-0.1202857 -0.0021318685
-0.1192857 -0.0021478842
-0.1182857 -0.0021639902000000003
-0.1172857 -0.002180187
-0.1162857 -0.0021964745
-0.1152857 -0.0022128526
-0.1142857 -0.0022293216
-0.1132857 -0.0022458813
-0.1122857 -0.0022625318
-0.1112857 -0.0022792732
-0.1102857 -0.0022961056
-0.1092857 -0.0023130289000000003
-0.1082857 -0.002330043
-0.1072857 -0.0023471481
-0.1062857 -0.0023643441
-0.1052857 -0.0023816308
-0.1042857 -0.0023990084
-0.1032857 -0.0024164767
-0.1022857 -0.0024340357
-0.1012857 -0.0024516852
-0.1002857 -0.0024694253
-9.9285714E-02 -0.0024872556999999997
-9.8285712E-02 -0.0025051764
-9.7285718E-02 -0.0025231870999999997
-9.6285716E-02 -0.0025412879
-9.5285714E-02 -0.0025594785
-9.4285712E-02 -0.002577759
-9.3285717E-02 -0.002596129
-9.2285715E-02 -0.0026145886000000004
-9.1285713E-02 -0.0026331376
-9.0285711E-02 -0.002651776
-8.9285716E-02 -0.0026705038
-8.8285714E-02 -0.0026893209
-8.7285712E-02 -0.0027082273
-8.6285718E-02 -0.002727223
-8.5285716E-02 -0.0027463082
-8.4285714E-02 -0.0027654829
-8.3285712E-02 -0.0027847473
-8.2285717E-02 -0.0028041013
-8.1285715E-02 -0.0028235454
-8.0285713E-02 -0.0028430797
-7.9285711E-02 -0.0028627044
-7.8285716E-02 -0.0028824199
-7.7285714E-02 -0.0029022263
-7.6285712E-02 -0.0029221241
-7.5285718E-02 -0.0029421132999999998
-7.4285716E-02 -0.0029621946000000002
-7.3285714E-02 -0.0029823679
-7.2285712E-02 -0.0030026338
-7.1285717E-02 -0.0030229924999999997
-7.0285715E-02 -0.0030434441
-6.9285713E-02 -0.0030639891
-6.8285711E-02 -0.0030846273
-6.7285717E-02 -0.0031053591
-6.6285715E-02 -0.0031261847
-6.5285712E-02 -0.0031471041000000004
-6.4285718E-02 -0.0031681175000000004
-6.3285716E-02 -0.0031892247000000003
-6.2285714E-02 -0.0032104257
-6.1285716E-02 -0.0032317205999999998
-6.0285714E-02 -0.0032531094000000003
-5.9285715E-02 -0.003274592
-5.8285713E-02 -0.0032961681
-5.7285715E-02 -0.0033178378
-5.6285713E-02 -0.0033396004999999996
-5.5285715E-02 -0.0033614564
-5.4285713E-02 -0.0033834051
-5.3285714E-02 -0.0034054465
-5.2285716E-02 -0.0034275807
-5.1285714E-02 -0.0034498073
-5.0285716E-02 -0.0034721259
-4.9285714E-02 -0.0034945369
-4.8285715E-02 -0.0035170397000000003
-4.7285713E-02 -0.0035396344
-4.6285715E-02 -0.0035623208999999998
-4.5285713E-02 -0.0035850993
-4.4285715E-02 -0.0036079695
-4.3285713E-02 -0.0036309312999999997
-4.2285714E-02 -0.0036539847999999997
-4.1285716E-02 -0.00367713
-4.0285714E-02 -0.0037003669
-3.9285716E-02 -0.0037236953999999997
-3.8285714E-02 -0.0037471156000000003
-3.7285715E-02 -0.0037706275
-3.6285713E-02 -0.0037942311
-3.5285715E-02 -0.0038179263000000002
-3.4285713E-02 -0.0038417132999999997
-3.3285715E-02 -0.0038655915
-3.2285713E-02 -0.0038895614
-3.1285714E-02 -0.0039136226
-3.0285714E-02 -0.0039377752
-2.9285714E-02 -0.003962019000000001
-2.8285714E-02 -0.0039863538
-2.7285714E-02 -0.0040107792
-2.6285714E-02 -0.0040352952000000004
-2.5285713E-02 -0.0040599014000000004
-2.4285715E-02 -0.0040845975
-2.3285715E-02 -0.0041093829999999994
-2.2285715E-02 -0.0041342577
-2.1285715E-02 -0.0041592215
-2.0285714E-02 -0.0041842737
-1.9285714E-02 -0.004209414
-1.8285714E-02 -0.0042346419
-1.7285714E-02 -0.0042599571
-1.6285714E-02 -0.004285359
-1.5285715E-02 -0.0043108474
-1.4285714E-02 -0.004336421599999999
-1.3285714E-02 -0.004362081
-1.2285714E-02 -0.0043878252
-1.1285714E-02 -0.0044136537
-1.0285715E-02 -0.004439566000000001
-9.2857145E-03 -0.0044655615000000004
-8.2857143E-03 -0.0044916396
-7.2857141E-03 -0.0045177996000000005
-6.2857145E-03 -0.0045440411
-5.2857143E-03 -0.0045703628999999996
-4.2857141E-03 -0.0045967648
-3.2857142E-03 -0.0046232457
-2.2857143E-03 -0.0046498048
-1.2857143E-03 -0.0046764413
-2.8571428E-04 -0.0047031545999999995
7.1428571E-04 -0.0047299436000000005
1.7142857E-03 -0.0047568075
2.7142856E-03 -0.0047837453
3.7142858E-03 -0.0048107559
4.7142855E-03 -0.0048378384
5.7142857E-03 -0.0048649916
6.7142858E-03 -0.0048922146
7.7142855E-03 -0.004919506299999999
8.7142857E-03 -0.0049468661
9.7142858E-03 -0.0049742925000000006
1.0714286E-02 -0.0050017847
1.1714286E-02 -0.0050293416
1.2714285E-02 -0.0050569623000000005
1.3714286E-02 -0.0050846458
1.4714286E-02 -0.0051123912
1.5714286E-02 -0.0051401978
1.6714286E-02 -0.0051680643
1.7714286E-02 -0.0051959902
1.8714286E-02 -0.0052239746
1.9714287E-02 -0.005252016500000001
2.0714285E-02 -0.0052801155
2.1714285E-02 -0.0053082706000000006
2.2714285E-02 -0.0053364809
2.3714285E-02 -0.0053647462
2.4714286E-02 -0.0053930653
2.5714286E-02 -0.0054214379
2.6714286E-02 -0.0054498632
2.7714286E-02 -0.0054783402
2.8714286E-02 -0.0055068685000000004
2.9714286E-02 -0.0055354471
3.0714286E-02 -0.0055640754
3.1714287E-02 -0.0055927525
3.2714285E-02 -0.0056214772
3.3714287E-02 -0.0056502489
3.4714285E-02 -0.005679066799999999
3.5714287E-02 -0.0057079294
3.6714286E-02 -0.0057368361
3.7714284E-02 -0.0057657853
3.8714286E-02 -0.0057947764
3.9714284E-02 -0.0058238078
4.0714286E-02 -0.0058528785
4.1714285E-02 -0.0058819871000000004
4.2714287E-02 -0.0059111319999999995
4.3714285E-02 -0.005940312299999999
4.4714287E-02 -0.005969526300000001
4.5714285E-02 -0.0059987731
4.6714287E-02 -0.0060280508
4.7714286E-02 -0.0060573584
4.8714284E-02 -0.006086694300000001
4.9714286E-02 -0.0061160571999999995
5.0714284E-02 -0.0061454455
5.1714286E-02 -0.0061748578
5.2714285E-02 -0.0062042927
5.3714287E-02 -0.0062337494
5.4714285E-02 -0.006263226500000001
5.5714287E-02 -0.0062927224999999995
5.6714285E-02 -0.006322235999999999
5.7714287E-02 -0.006351765499999999
5.8714285E-02 -0.0063813102
5.9714288E-02 -0.0064108688
6.0714286E-02 -0.006440440499999999
6.1714284E-02 -0.0064700237999999995
6.2714286E-02 -0.0064996173
6.3714288E-02 -0.0065292203
6.4714283E-02 -0.006558831199999999
6.5714285E-02 -0.0065884487
6.6714287E-02 -0.0066180721
6.7714289E-02 -0.0066477005
6.8714283E-02 -0.006677331799999999
6.9714285E-02 -0.006706965399999999
7.0714287E-02 -0.006736600300000001
7.1714282E-02 -0.0067662346000000005
7.2714284E-02 -0.006795867400000001
7.3714286E-02 -0.006825498
7.4714288E-02 -0.0068551242
7.5714283E-02 -0.0068847454
7.6714285E-02 -0.0069143593
7.7714287E-02 -0.0069439650999999995
7.8714289E-02 -0.0069735615
7.9714283E-02 -0.007003147
8.0714285E-02 -0.0070327209
8.1714287E-02 -0.0070622809
8.2714289E-02 -0.0070918264
8.3714284E-02 -0.0071213552
8.4714286E-02 -0.0071508664
8.5714288E-02 -0.0071803588
8.6714283E-02 -0.0072098301
8.7714285E-02 -0.0072392795
8.8714287E-02 -0.007268705700000001
8.9714289E-02 -0.0072981070999999995
9.0714283E-02 -0.0073274816
9.1714285E-02 -0.0073568284
9.2714287E-02 -0.0073861462
9.3714289E-02 -0.007415432599999999
9.4714284E-02 -0.0074446871
9.5714286E-02 -0.0074739073
9.6714288E-02 -0.007503091200000001
9.7714283E-02 -0.0075322379
9.8714285E-02 -0.0075613454
9.9714287E-02 -0.0075904114
0.1007143 -0.0076194345
0.1017143 -0.0076484124
0.1027143 -0.0076773431
0.1037143 -0.007706224300000001
0.1047143 -0.0077350545
0.1057143 -0.0077638309
0.1067143 -0.0077925521
0.1077143 -0.007821215
0.1087143 -0.0078498175
0.1097143 -0.0078783567
0.1107143 -0.007906831199999999
0.1117143 -0.007935237999999999
0.1127143 -0.0079635742
0.1137143 -0.007991837600000001
0.1147143 -0.0080200261
0.1157143 -0.0080481368
0.1167143 -0.0080761667
0.1177143 -0.008104114400000001
0.1187143 -0.0081319762
0.1197143 -0.00815975
0.1207143 -0.0081874336
0.1217143 -0.008215024699999999
0.1227143 -0.0082425206
0.1237143 -0.008269918199999999
0.1247143 -0.0082972161
0.1257143 -0.0083244115
0.1267143 -0.008351501300000001
0.1277143 -0.008378483499999999
0.1287143 -0.0084053558
0.1297143 -0.008432115300000001
0.1307143 -0.0084587598
0.1317143 -0.008485286500000001
0.1327143 -0.0085116932
0.1337143 -0.008537976800000001
0.1347143 -0.008564135399999999
0.1357143 -0.0085901658
0.1367143 -0.008616065999999999
0.1377143 -0.008641833100000001
0.1387143 -0.008667464100000001
0.1397143 -0.0086929569
0.1407143 -0.0087183078
0.1417143 -0.0087435146
0.1427143 -0.008768574500000001
0.1437143 -0.0087934852
0.1447143 -0.0088182431
0.1457143 -0.008842846000000001
0.1467143 -0.008867291000000001
0.1477143 -0.0088915753
0.1487143 -0.0089156965
0.1497143 -0.008939651199999999
0.1507143 -0.008963437
0.1517143 -0.008987051099999999
0.1527143 -0.0090104913
0.1537143 -0.009033754
0.1547143 -0.009056837
0.1557143 -0.0090797381
0.1567143 -0.0091024536
0.1577143 -0.0091249814
0.1587143 -0.0091473194
0.1597143 -0.0091694637
0.1607143 -0.0091914124
0.1617143 -0.0092131631
0.1627143 -0.0092347123
0.1637143 -0.0092560578
0.1647143 -0.0092771967
0.1657143 -0.009298126
0.1667143 -0.0093188428
0.1677143 -0.009339344999999999
0.1687143 -0.0093596289
0.1697143 -0.0093796916
0.1707143 -0.009399531000000001
0.1717143 -0.0094191433
0.1727143 -0.0094385257
0.1737143 -0.0094576746
0.1747143 -0.009476587
0.1757143 -0.00949526
0.1767143 -0.0095136907
0.1777143 -0.0095318755
0.1787143 -0.0095498115
0.1797143 -0.009567495700000001
0.1807143 -0.009584924600000001
0.1817143 -0.0096020944
0.1827143 -0.0096190022
0.1837143 -0.0096356453
0.1847143 -0.0096520198
0.1857143 -0.0096681229
0.1867143 -0.009683951100000001
0.1877143 -0.0096995012
0.1887143 -0.009714770599999999
0.1897143 -0.0097297554
0.1907143 -0.009744452800000001
0.1917143 -0.009758860000000001
0.1927143 -0.0097729731
0.1937143 -0.0097867895
0.1947143 -0.0098003053
0.1957143 -0.0098135177
0.1967143 -0.009826423800000001
0.1977143 -0.0098390199
0.1987143 -0.0098513032
0.1997143 -0.0098632707
0.2007143 -0.009874918
0.2017143 -0.0098862431
0.2027143 -0.0098972414
0.2037143 -0.0099079101
0.2047143 -0.0099182464
0.2057143 -0.009928245700000001
0.2067143 -0.009937905300000001
0.2077143 -0.0099472221
0.2087143 -0.009956191900000001
0.2097143 -0.009964811
0.2107143 -0.0099730765
0.2117143 -0.0099809848
0.2127143 -0.009988532100000001
0.2137143 -0.009995714900000001
0.2147143 -0.010002529999999999
0.2157143 -0.010008972000000001
0.2167143 -0.010015040999999999
0.2177143 -0.01002073
0.2187143 -0.010026037
0.2197143 -0.010030958000000001
0.2207143 -0.010035490000000001
0.2217143 -0.01003963
0.2227143 -0.010043373
0.2237143 -0.010046717
0.2247143 -0.010049658
0.2257143 -0.010052192
0.2267143 -0.010054316
0.2277143 -0.010056027
0.2287143 -0.01005732
0.2297143 -0.010058193
0.2307143 -0.010058642
0.2317143 -0.010058663
0.2327143 -0.010058253
0.2337143 -0.010057406999999999
0.2347143 -0.010056123
0.2357143 -0.010054397
0.2367143 -0.010052225
0.2377143 -0.010049604
0.2387143 -0.010046528
0.2397143 -0.010042996
0.2407143 -0.010039002
0.2417143 -0.010034543
0.2427143 -0.010029615
0.2437143 -0.010024215
0.2447143 -0.010018338
0.2457143 -0.01001198
0.2467143 -0.010005139
0.2477143 -0.009997809
0.2487143 -0.0099899873
0.2497143 -0.0099816694
0.2507143 -0.0099728524
0.2517143 -0.009963531900000001
0.2527143 -0.009953705
0.2537143 -0.0099433673
0.2547143 -0.009932516
0.2557143 -0.0099211466
0.2567143 -0.0099092562
0.2577143 -0.0098968412
0.2587143 -0.009883898
0.2597143 -0.0098704237
0.2607143 -0.0098564145
0.2617143 -0.009841867
0.2627143 -0.0098267781
0.2637143 -0.0098111443
0.2647143 -0.0097949618
0.2657143 -0.009778227799999999
0.2667143 -0.0097609394
0.2677143 -0.0097430922
0.2687143 -0.0097246833
0.2697143 -0.009705709100000001
0.2707143 -0.0096861659
0.2717143 -0.009666050800000001
0.2727143 -0.0096453601
0.2737143 -0.0096240896
0.2747143 -0.0096022362
0.2757143 -0.0095797965
0.2767143 -0.009556766599999999
0.2777143 -0.009533143
0.2787143 -0.0095089214
0.2797143 -0.0094840987
0.2807143 -0.0094586707
0.2817143 -0.0094326337
0.2827143 -0.0094059847
0.2837143 -0.0093787188
0.2847143 -0.009350833
0.2857143 -0.0093223229
0.2867143 -0.0092931856
0.2877143 -0.0092634167
0.2887143 -0.0092330127
0.2897143 -0.0092019691
0.2907143 -0.009170283
0.2917143 -0.009137950799999999
0.2927143 -0.0091049682
0.2937143 -0.0090713314
0.2947143 -0.0090370369
0.2957143 -0.0090020818
0.2967143 -0.008966461600000001
0.2977143 -0.0089301728
0.2987143 -0.008893211600000001
0.2997143 -0.008855574599999999
0.3007143 -0.008817258599999999
0.3017143 -0.0087782595
0.3027143 -0.0087385743
0.3037143 -0.008698199200000001
0.3047143 -0.0086571308
0.3057143 -0.0086153661
0.3067143 -0.0085729007
0.3077143 -0.0085297324
0.3087143 -0.0084858577
0.3097143 -0.0084412728
0.3107143 -0.0083959749
0.3117143 -0.0083499603
0.3127143 -0.0083032268
0.3137143 -0.008255770800000001
0.3147143 -0.0082075894
0.3157143 -0.008158679700000001
0.3167143 -0.008109038800000001
0.3177143 -0.0080586644
0.3187143 -0.008007553
0.3197143 -0.0079557023
0.3207143 -0.0079031095
0.3217143 -0.0078497716
0.3227143 -0.007795686499999999
0.3237143 -0.0077408513
0.3247143 -0.0076852637
0.3257143 -0.007628920900000001
0.3267143 -0.0075718206
0.3277143 -0.0075139607
0.3287143 -0.0074553383
0.3297143 -0.0073959513
0.3307143 -0.0073357965
0.3317143 -0.007274872
0.3327143 -0.0072131747999999996
0.3337143 -0.0071507035
0.3347143 -0.0070874543
0.3357143 -0.0070234259
0.3367143 -0.0069586145
0.3377143 -0.0068930189
0.3387143 -0.0068266352
0.3397143 -0.0067594621
0.3407143 -0.0066914958999999994
0.3417143 -0.0066227352
0.3427143 -0.0065531764
0.3437143 -0.0064828171000000006
0.3447143 -0.0064116545999999995
0.3457143 -0.0063396867
0.3467143 -0.0062669103
0.3477143 -0.0061933235
0.3487143 -0.006118923199999999
0.3497143 -0.0060437069
0.3507143 -0.0059676724
0.3517143 -0.0058908167999999995
0.3527143 -0.005813138000000001
0.3537143 -0.0057346333
0.3547143 -0.0056553003
0.3557143 -0.0055751367
0.3567143 -0.0054941404
0.3577143 -0.0054123091
0.3587143 -0.0053296408
0.3597143 -0.0052461335
0.3607143 -0.0051617852
0.3617143 -0.0050765935
0.3627143 -0.0049905571
0.3637143 -0.0049036738
0.3647143 -0.0048159422
0.3657143 -0.0047273606
0.3667143 -0.004637927500000001
0.3677143 -0.0045476409
0.3687143 -0.0044564997
0.3697143 -0.0043645025
0.3707143 -0.0042716481
0.3717143 -0.0041779353
0.3727143 -0.0040833624
0.3737143 -0.0039879287
0.3747143 -0.0038916328999999998
0.3757143 -0.0037944741
0.3767143 -0.0036964512999999996
0.3777143 -0.0035975638
0.3787143 -0.0034978104
0.3797143 -0.0033971903999999997
0.3807143 -0.0032957031999999997
0.3817143 -0.0031933479
0.3827143 -0.0030901239
0.3837143 -0.0029860306
0.3847143 -0.0028810673000000003
0.3857143 -0.0027752336
0.3867143 -0.0026685288
0.3877143 -0.0025609525
0.3887143 -0.0024525043
0.3897143 -0.002343184
0.3907143 -0.0022329908
0.3917143 -0.0021219246
0.3927143 -0.0020099851
0.3937143 -0.0018971718999999999
0.3947143 -0.0017834849000000002
0.3957143 -0.0016689237000000001
0.3967143 -0.0015534881
0.3977143 -0.0014371780000000001
0.3987143 -0.0013199931
0.3997143 -0.0012019334
0.4007143 -0.0010829987000000002
0.4017143 -0.00096318881
0.4027143 -0.0008425036899999999
0.4037143 -0.00072094326
0.4047143 -0.00059850745
0.4057143 -0.00047519629000000003
0.4067143 -0.00035100977
0.4077143 -0.00022594795
0.4087143 -0.00010001091
0.4097143 2.6801217e-05
0.4107143 0.00015448827
0.4117143 0.00028305005
0.4127143 0.00041248631999999996
0.4137143 0.00054279672
0.4147143 0.0006739809600000001
0.4157143 0.00080603859
0.4167143 0.00093896924
0.4177143 0.0010727723
0.4187143 0.0012074473
0.4197143 0.0013429934
0.4207143 0.0014794101
0.4217143 0.0016166965
0.4227143 0.0017548517999999998
0.4237143 0.0018938752
0.4247143 0.0020337657
0.4257143 0.0021745222
0.4267143 0.0023161434000000002
0.4277143 0.0024586282999999997
0.4287143 0.0026019756
0.4297143 0.002746184
0.4307143 0.0028912518
0.4317143 0.0030371777
0.4327143 0.0031839598
0.4337143 0.0033315966
0.4347143 0.0034800861999999995
0.4357143 0.0036294266000000005
0.4367143 0.0037796158999999995
0.4377143 0.003930652
0.4387143 0.004082532900000001
0.4397143 0.004235256000000001
0.4407143 0.0043888187
0.4417143 0.0045432189
0.4427143 0.004698454
0.4437143 0.0048545211
0.4447143 0.0050114177
0.4457143 0.0051691404
0.4467143 0.0053276868
0.4477143 0.0054870539
0.4487143 0.0056472384999999995
0.4497143 0.0058082373
0.4507143 0.0059700468999999996
0.4517143 0.0061326646
0.4527143 0.0062960862
0.4537143 0.0064603089
0.4547143 0.0066253291
0.4557143 0.006791143800000001
0.4567143 0.0069577486999999995
0.4577143 0.0071251408
0.4587143 0.007293315900000001
0.4597143 0.007462270200000001
0.4607143 0.0076320000999999995
0.4617143 0.007802501900000001
0.4627143 0.0079737722
0.4637143 0.008145806399999999
0.4647143 0.0083186002
0.4657143 0.008492149899999999
0.4667143 0.008666451300000001
0.4677143 0.0088414999
0.4687143 0.0090172922
0.4697143 0.0091938229
0.4707143 0.0093710885
0.4717143 0.0095490839
0.4727143 0.009727804
0.4737143 0.0099072451
0.4747143 0.010087401
0.4757143 0.010268269
0.4767143 0.010449842
0.4777143 0.010632115
0.4787143 0.010815085
0.4797143 0.010998744000000001
0.4807143 0.011183087
0.4817143 0.01136811
0.4827143 0.011553807
0.4837143 0.011740173000000001
0.4847143 0.011927201
0.4857143 0.012114886
0.4867143 0.012303222
0.4877143 0.012492204
0.4887143 0.012681824
0.4897143 0.012872076999999999
0.4907143 0.013062959
0.4917143 0.013254461000000002
0.4927143 0.013446578
0.4937143 0.013639304000000001
0.4947143 0.013832632
0.4957143 0.014026555000000001
0.4967143 0.014221066999999999
0.4977143 0.014416163
0.4987143 0.014611836000000001
0.4997143 0.014808077
0.5007143 0.015004881
0.5017143 0.015202242000000001
0.5027143 0.015400151
0.5037143 0.015598601
0.5047143 0.015797587
0.5057143 0.015997099
0.5067143 0.016197133
0.5077143 0.016397679
0.5087143 0.016598729
0.5097143 0.016800279
0.5107143 0.01700232
0.5117143 0.017204843
0.5127143 0.017407841
0.5137143 0.017611307
0.5147143 0.017815232
0.5157143 0.018019609
0.5167143 0.01822443
0.5177143 0.018429688
0.5187143 0.018635375
0.5197143 0.018841482
0.5207143 0.019048002
0.5217143 0.019254925
0.5227143 0.019462245
0.5237143 0.019669953
0.5247143 0.019878041
0.5257143 0.0200865
0.5267143 0.020295322
0.5277143 0.020504498
0.5287143 0.020714021
0.5297143 0.020923881999999998
0.5307143 0.021134069999999998
0.5317143 0.021344578
0.5327143 0.021555395999999998
0.5337143 0.021766515
0.5347143 0.021977926
0.5357143 0.02218962
0.5367143 0.022401588
0.5377143 0.022613819
0.5387143 0.022826303
0.5397143 0.02303903
0.5407143 0.02325199
0.5417143 0.023465171
0.5427143 0.023678565
0.5437143 0.02389216
0.5447143 0.024105945
0.5457143 0.024319909
0.5467143 0.02453404
0.5477143 0.024748329
0.5487143 0.024962763000000002
0.5497143 0.025177331
0.5507143 0.025392021
0.5517143 0.025606822
0.5527143 0.025821722000000002
0.5537143 0.026036708999999998
0.5547143 0.026251771
0.5557143 0.026466898000000003
0.5567143 0.026682077
0.5577143 0.026897297
0.5587143 0.027112546
0.5597143 0.027327809999999998
0.5607143 0.027543078999999998
0.5617143 0.027758342999999998
0.5627143 0.027973589
0.5637143 0.028188806000000004
0.5647143 0.028403982
0.5657143 0.028619102999999996
0.5667143 0.02883416
0.5677143 0.029049141
0.5687143 0.029264032000000002
0.5697143 0.029478825
0.5707143 0.029693503
0.5717143 0.029908057000000002
0.5727143 0.030122473
0.5737143 0.030336741
0.5747143 0.03055085
0.5757143 0.030764783000000004
0.5767143 0.030978533000000003
0.5777143 0.031192083000000002
0.5787143 0.031405422
0.5797143 0.031618538
0.5807143 0.031831418
0.5817143 0.032044051
0.5827143 0.032256421
0.5837143 0.032468518
0.5847143 0.032680326999999995
0.5857143 0.032891837
0.5867143 0.033103031000000005
0.5877143 0.0333139
0.5887143 0.033524429
0.5897143 0.033734605
0.5907143 0.033944414
0.5917143 0.034153846
0.5927143 0.034362884
0.5937143 0.034571518
0.5947143 0.034779732
0.5957143 0.034987513
0.5967143 0.035194846
0.5977143 0.035401719
0.5987143 0.035608116999999995
0.5997143 0.035814027
0.6007143 0.036019433000000003
0.6017143 0.036224321000000004
0.6027143 0.036428680000000005
0.6037143 0.036632491
0.6047143 0.03683574
0.6057143 0.037038414
0.6067143 0.037240496000000005
0.6077143 0.037441972999999996
0.6087143 0.03764283
0.6097143 0.037843049999999996
0.6107143 0.038042621
0.6117143 0.038241525000000005
0.6127143 0.038439746
0.6137143 0.038637266999999996
0.6147143 0.038834075999999995
0.6157143 0.039030157
0.6167143 0.039225494
0.6177143 0.03942007
0.6187143 0.039613873
0.6197143 0.039806883
0.6207143 0.039999087999999995
0.6217143 0.040190472000000005
0.6227143 0.040381021
0.6237143 0.040570716
0.6247143 0.040759545
0.6257143 0.040947492
0.6267143 0.041134541999999996
0.6277143 0.041320681000000005
0.6287143 0.041505895
0.6297143 0.041690166
0.6307143 0.041873482000000004
0.6317143 0.042055827000000004
0.6327143 0.042237184
0.6337143 0.042417543999999995
0.6347143 0.042596887
0.6357143 0.042775201
0.6367143 0.042952469
0.6377143 0.043128675
0.6387143 0.043303808
0.6397143 0.043477849
0.6407143 0.043650783
0.6417143 0.043822595
0.6427143 0.043993269
0.6437143 0.04416279
0.6447143 0.044331143999999996
0.6457143 0.04449831
0.6467143 0.044664278
0.6477143 0.044829029
0.6487143 0.044992546
0.6497143 0.045154814
0.6507143 0.045315817
0.6517143 0.045475535
0.6527143 0.045633955999999996
0.6537143 0.045791062
0.6547143 0.045946834
0.6557143 0.046101259
0.6567143 0.046254319
0.6577143 0.046405999
0.6587143 0.046556283
0.6597143 0.046705152
0.6607143 0.046852589
0.6617143 0.046998580000000005
0.6627143 0.047143106
0.6637143 0.047286152000000005
0.6647143 0.047427701
0.6657143 0.047567737
0.6667143 0.047706242
0.6677143 0.047843202
0.6687143 0.047978599
0.6697143 0.048112415
0.6707143 0.048244633999999995
0.6717143 0.048375237
0.6727143 0.048504211
0.6737143 0.048631537
0.6747143 0.048757199
0.6757143 0.04888117499999999
0.6767143 0.04900345800000001
0.6777143 0.049124024
0.6787143 0.049242855
0.6797143 0.049359939
0.6807143 0.049475254
0.6817143 0.049588789
0.6827143 0.049700524
0.6837143 0.049810442999999996
0.6847143 0.049918529
0.6857143 0.05002477
0.6867143 0.050129142
0.6877143 0.050231634
0.6887143 0.050332228
0.6897143 0.05043091399999999
0.6907143 0.050527666
0.6917143 0.050622475
0.6927143 0.050715328
0.6937143 0.050806208
0.6947143 0.050895097
0.6957143 0.05098198300000001
0.6967143 0.05106685
0.6977143 0.051149685
0.6987143 0.051230472000000006
0.6997143 0.051309192
0.7007143 0.051385834
0.7017143 0.051460386000000004
0.7027143 0.051532830999999994
0.7037143 0.051603152
0.7047143 0.051671336
0.7057143 0.051737367000000006
0.7067143 0.051801232999999995
0.7077143 0.051862915
0.7087143 0.051922397999999995
0.7097143 0.051979668
0.7107143 0.052034715
0.7117143 0.052087515
0.7127143 0.052138057
0.7137143 0.052186329000000004
0.7147143 0.052232313
0.7157143 0.05227599200000001
0.7167143 0.052317348
0.7177143 0.052356371
0.7187143 0.052393042
0.7197143 0.052427349
0.7207143 0.052459276000000006
0.7217143 0.052488811
0.7227143 0.052515935
0.7237143 0.052540633
0.7247143 0.052562892
0.7257143 0.052582699999999996
0.7267143 0.05260004
0.7277143 0.05261489999999999
0.7287143 0.052627263
0.7297143 0.052637118000000004
0.7307143 0.052644452
0.7317143 0.052649247999999996
0.7327143 0.05265149499999999
0.7337143 0.05265117500000001
0.7347143 0.052648276
0.7357143 0.052642786999999996
0.7367143 0.052634695999999995
0.7377143 0.052623986
0.7387143 0.052610645
0.7397143 0.052594660999999994
0.7407143 0.052576016999999996
0.7417143 0.052554702
0.7427143 0.052530703000000005
0.7437143 0.052504009000000004
0.7447143 0.052474602
0.7457143 0.052442471
0.7467143 0.052407604999999996
0.7477143 0.05236998500000001
0.7487143 0.05232960699999999
0.7497143 0.052286452000000004
0.7507143 0.052240508
0.7517143 0.052191765
0.7527143 0.052140211
0.7537143 0.052085833
0.7547143 0.052028621000000004
0.7557143 0.051968562
0.7567143 0.05190564599999999
0.7577143 0.051839859
0.7587143 0.051771192
0.7597143 0.051699630999999996
0.7607143 0.051625172
0.7617143 0.05154779600000001
0.7627143 0.05146749899999999
0.7637143 0.051384268000000004
0.7647143 0.051298091
0.7657143 0.051208964
0.7667143 0.051116874
0.7677143 0.051021808999999994
0.7687143 0.050923758
0.7697143 0.050822715000000004
0.7707143 0.050718669
0.7717143 0.050611608
0.7727143 0.050501525000000005
0.7737143 0.05038841000000001
0.7747143 0.050272251
0.7757143 0.050153036
0.7767143 0.050030759
0.7777143 0.049905409000000005
0.7787143 0.049776974
0.7797143 0.049645442
0.7807143 0.049510807999999996
0.7817143 0.049373059
0.7827143 0.049232185
0.7837143 0.049088178999999996
0.7847143 0.04894103
0.7857143 0.048790729000000005
0.7867143 0.048637268
0.7877143 0.048480634
0.7887143 0.048320822
0.7897143 0.04815782
0.7907143 0.047991623
0.7917143 0.047822224
0.7927143 0.047649612
0.7937143 0.047473784
0.7947143 0.047294729
0.7957143 0.047112443
0.7967143 0.046926917
0.7977143 0.04673815
0.7987143 0.046546131
0.7997143 0.046350855999999996
0.8007143 0.046152322
0.8017143 0.045950522
0.8027143 0.04574545
0.8037143 0.045537105
0.8047143 0.045325478999999995
0.8057143 0.04511057
0.8067143 0.044892373
0.8077143 0.044670884
0.8087143 0.044446101
0.8097143 0.044218017
0.8107143 0.04398663
0.8117143 0.043751937000000005
0.8127143 0.043513934000000004
0.8137143 0.04327262
0.8147143 0.043027994
0.8157143 0.042780049
0.8167143 0.042528784
0.8177143 0.042274198
0.8187143 0.042016286
0.8197143 0.04175505
0.8207143 0.041490485
0.8217143 0.041222589999999996
0.8227143 0.040951365
0.8237143 0.040676809
0.8247143 0.040398919
0.8257143 0.040117698
0.8267143 0.039833144
0.8277143 0.039545257
0.8287143 0.039254036
0.8297143 0.038959482
0.8307143 0.038661595
0.8317143 0.038360374
0.8327143 0.038055819000000005
0.8337143 0.037747935999999996
0.8347143 0.03743672
0.8357143 0.037122174
0.8367143 0.036804299
0.8377143 0.036483095
0.8387143 0.036158561
0.8397143 0.035830701
0.8407143 0.035499514
0.8417143 0.035165003
0.8427143 0.034827169
0.8437143 0.034486011
0.8447143 0.034141532
0.8457143 0.033793735000000005
0.8467143 0.033442621
0.8477143 0.033088189000000004
0.8487143 0.032730444000000004
0.8497143 0.032369388
0.8507143 0.032005023
0.8517143 0.031637347999999996
0.8527143 0.03126637
0.8537143 0.030892095
0.8547143 0.030514522
0.8557143 0.030133658
0.8567143 0.029749508
0.8577143 0.029362075
0.8587143 0.028971367
0.8597143 0.028577388999999998
0.8607143 0.028180148000000002
0.8617143 0.027779649999999996
0.8627143 0.027375901
0.8637143 0.026968910000000002
0.8647143 0.026558685999999998
0.8657143 0.026145234
0.8667143 0.025728566
0.8677143 0.025308687999999996
0.8687143 0.024885611
0.8697143 0.024459342
0.8707143 0.024029893
0.8717143 0.023597272
0.8727143 0.023161489
0.8737143 0.022722554
0.8747143 0.022280477
0.8757143 0.021835267999999998
0.8767143 0.021386937
0.8777143 0.020935494000000002
0.8787143 0.020480949
0.8797143 0.020023312999999997
0.8807143 0.019562597
0.8817143 0.019098809999999997
0.8827143 0.018631962
0.8837143 0.018162064999999998
0.8847143 0.017689128999999998
0.8857143 0.017213166999999998
0.8867143 0.016734186999999998
0.8877143 0.016252203
0.8887143 0.015767226
0.8897143 0.015279264999999998
0.8907143 0.014788333999999998
0.8917143 0.014294445000000001
0.8927143 0.013797611
0.8937143 0.013297843
0.8947143 0.012795154
0.8957143 0.012289557999999999
0.8967143 0.011781068
0.8977143 0.011269697
0.8987143 0.010755459
0.8997143 0.010238368000000001
0.9007143 0.0097184391
0.9017143 0.0091956856
0.9027143 0.0086701228
0.9037143 0.008141765300000001
0.9047143 0.0076106284
0.9057143 0.0070767273
0.9067143 0.0065400774
0.9077143 0.0060006943
0.9087143 0.005458594
0.9097143 0.0049137929
0.9107143 0.0043663072999999995
0.9117143 0.0038161538999999995
0.9127143 0.0032633499000000003
0.9137143 0.0027079124
0.9147143 0.0021498588
0.9157143 0.0015892072
0.9167143 0.0010259759
0.9177143 0.00046018331
0.9187143 -0.00010815149
0.9197143 -0.0006790091399999999
0.9207143 -0.0012523699
0.9217143 -0.0018282137
0.9227143 -0.0024065199
0.9237143 -0.0029872675000000002
0.9247143 -0.0035704353999999995
0.9257143 -0.0041560015
0.9267143 -0.0047439436
0.9277143 -0.0053342395
0.9287143 -0.0059268663
0.9297143 -0.0065218002
0.9307143 -0.0071190188
0.9317143 -0.0077184974
0.9327143 -0.0083202118
0.9337143 -0.0089241388
0.9347143 -0.009530253
0.9357143 -0.01013853
0.9367143 -0.010748945000000001
0.9377143 -0.011361473
0.9387143 -0.011976089
0.9397143 -0.012592769
0.9407143 -0.013211486
0.9417143 -0.013832214999999998
0.9427143 -0.014454933000000001
0.9437143 -0.015079611
0.9447143 -0.015706226
0.9457143 -0.01633475
0.9467143 -0.016965161
0.9477143 -0.017597432
0.9487143 -0.018231537
0.9497143 -0.018867452
0.9507143 -0.019505149
0.9517143 -0.020144603
0.9527143 -0.020785788
0.9537143 -0.021428679
0.9547143 -0.022073247
0.9557143 -0.022719467
0.9567143 -0.023367313
0.9577143 -0.024016757
0.9587143 -0.024667771999999998
0.9597143 -0.025320330000000002
0.9607143 -0.025974403
0.9617143 -0.026629966999999997
0.9627143 -0.027286988999999998
0.9637143 -0.027945443
0.9647143 -0.028605299
0.9657143 -0.029266527
0.9667143 -0.029929099
0.9677143 -0.030592986000000003
0.9687143 -0.031258156999999995
0.9697143 -0.031924582
0.9707143 -0.032592233
0.9717143 -0.033261077
0.9727143 -0.033931082
0.9737143 -0.034602219
0.9747143 -0.035274457
0.9757143 -0.035947762
0.9767143 -0.036622104
0.9777143 -0.037297452
0.9787143 -0.037973773
0.9797143 -0.038651034
0.9807143 -0.039329202
0.9817143 -0.040008247
0.9827143 -0.040688136
0.9837143 -0.041368834
0.9847143 -0.042050306
0.9857143 -0.04273252
0.9867143 -0.043415444
0.9877143 -0.044099044000000004
0.9887143 -0.04478328
0.9897143 -0.045468123
0.9907143 -0.046153535
0.9917143 -0.046839484
0.9927143 -0.047525932
0.9937143 -0.048212846999999996
0.9947143 -0.048900191999999995
0.9957143 -0.049587927
0.9967143 -0.050276023
0.9977143 -0.050964439
0.9987143 -0.051653141
0.9997143 -0.052342087
1.000714 -0.053031248
1.001714 -0.053720584
1.002714 -0.054410059
1.003714 -0.055099634
1.004714 -0.055789272
1.005714 -0.056478940000000005
1.006714 -0.057168602
1.007714 -0.057858216999999997
1.008714 -0.058547750999999995
1.009714 -0.059237161999999996
1.010714 -0.059926417
1.011714 -0.060615479
1.012714 -0.06130431399999999
1.013714 -0.061992882000000006
1.014714 -0.062681141
1.015714 -0.063369062
1.016714 -0.064056605
1.017714 -0.064743729
1.018714 -0.065430399
1.019714 -0.06611658
1.020714 -0.066802232
1.021714 -0.06748731200000001
1.022714 -0.06817178800000001
1.023714 -0.068855617
1.024714 -0.069538766
1.025714 -0.070221192
1.026714 -0.070902857
1.027714 -0.07158371699999999
1.028714 -0.072263734
1.029714 -0.072942872
1.030714 -0.07362109
1.031714 -0.07429834199999999
1.032714 -0.07497459299999999
1.033714 -0.075649802
1.034714 -0.076323922
1.035714 -0.076996919
1.036714 -0.077668746
1.037714 -0.07833936799999999
1.038714 -0.07900873900000001
1.039714 -0.079676817
1.040714 -0.080343563
1.041714 -0.08100893499999999
1.042714 -0.081672886
1.043714 -0.082335382
1.044714 -0.08299637700000001
1.045714 -0.083655829
1.046714 -0.08431369799999999
1.047714 -0.084969937
1.048714 -0.085624511
1.049714 -0.086277374
1.050714 -0.086928485
1.051714 -0.087577797
1.052714 -0.088225276
1.053714 -0.088870875
1.054714 -0.089514552
1.055714 -0.090156269
1.056714 -0.090795982
1.057714 -0.091433647
1.058714 -0.092069223
1.059714 -0.092702667
1.060714 -0.093333941
1.061714 -0.093962997
1.062714 -0.094589795
1.063714 -0.09521429299999999
1.064714 -0.095836452
1.065714 -0.09645622300000001
1.066714 -0.097073574
1.067714 -0.09768845000000001
1.068714 -0.098300818
1.069714 -0.09891063700000001
1.070714 -0.099517871
1.071714 -0.10012246
1.072714 -0.10072438
1.073714 -0.10132358
1.074714 -0.10192001999999999
1.075714 -0.10251366
1.076714 -0.10310445
1.077714 -0.10369236
1.078714 -0.10427735
1.079714 -0.10485937000000001
1.080714 -0.10543836999999999
1.081714 -0.10601432
1.082714 -0.10658719
1.083714 -0.10715693
1.084714 -0.10772348999999999
1.085714 -0.10828683
1.086714 -0.10884692
1.087714 -0.10940369999999999
1.088714 -0.10995714000000001
1.089714 -0.11050719
1.090714 -0.11105380999999999
1.091714 -0.11159697
1.092714 -0.11213662
1.093714 -0.11267271
1.094714 -0.11320519999999999
1.095714 -0.11373406999999999
1.096714 -0.11425924999999999
1.097714 -0.11478071000000001
1.098714 -0.1152984
1.099714 -0.11581228
1.100714 -0.11632231
1.101714 -0.11682844
1.102714 -0.11733065
1.103714 -0.11782887
1.104714 -0.11832308
1.105714 -0.11881322
1.106714 -0.11929925999999999
1.107714 -0.11978114
1.108714 -0.12025884
1.109714 -0.12073232
1.110714 -0.12120152
1.111714 -0.1216664
1.112714 -0.12212693
1.113714 -0.12258306
1.114714 -0.12303476999999999
1.115714 -0.12348199
1.116714 -0.12392468999999999
1.117714 -0.12436284
1.118714 -0.1247964
1.119714 -0.12522531
1.120714 -0.12564954
1.121714 -0.12606905000000002
1.122714 -0.12648382
1.123714 -0.12689378
1.124714 -0.12729892
1.125714 -0.12769918
1.126714 -0.12809453
1.127714 -0.12848492
1.128714 -0.12887033
1.129714 -0.1292507
1.130714 -0.12962602
1.131714 -0.12999623000000002
1.132714 -0.13036129999999999
1.133714 -0.13072118
1.134714 -0.13107585
1.135714 -0.13142526999999998
1.136714 -0.13176939999999998
1.137714 -0.13210819000000001
1.138714 -0.13244161
1.139714 -0.13276964000000002
1.140714 -0.13309222
1.141714 -0.13340934000000002
1.142714 -0.13372093999999998
1.143714 -0.13402698000000002
1.144714 -0.13432745
1.145714 -0.13462229
1.146714 -0.13491148
1.147714 -0.13519498
1.148714 -0.13547273999999998
1.149714 -0.13574474
1.150714 -0.13601093
1.151714 -0.13627129
1.152714 -0.13652577999999999
1.153714 -0.13677436
1.154714 -0.137017
1.155714 -0.13725366
1.156714 -0.13748432
1.157714 -0.13770893
1.158714 -0.13792745
1.159714 -0.13813986
1.160714 -0.13834613
1.161714 -0.13854621
1.162714 -0.13874008000000002
1.163714 -0.13892769
1.164714 -0.13910903000000002
1.165714 -0.13928405
1.166714 -0.13945273
1.167714 -0.13961502
1.168714 -0.13977091
1.169714 -0.13992036
1.170714 -0.14006332
1.171714 -0.1401998
1.172714 -0.14032973
1.173714 -0.14045311
1.174714 -0.14056988
1.175714 -0.14068004
1.176714 -0.14078354
1.177714 -0.14088037
1.178714 -0.14097049
1.179714 -0.14105388000000002
1.180714 -0.14113050000000002
1.181714 -0.14120033999999998
1.182714 -0.14126337
1.183714 -0.14131955000000002
1.184714 -0.14136888
1.185714 -0.14141131
1.186714 -0.14144683
1.187714 -0.1414754
1.188714 -0.141497
1.189714 -0.14151162
1.190714 -0.14151924
1.191714 -0.14151981
1.192714 -0.14151332
1.193714 -0.14149976
1.194714 -0.1414791
1.195714 -0.14145131
1.196714 -0.14141636999999999
1.197714 -0.14137427
1.198714 -0.14132496
1.199714 -0.14126845999999998
1.200714 -0.14120471
1.201714 -0.14113371
1.202714 -0.14105542999999998
1.203714 -0.14096986
1.204714 -0.14087697000000002
1.205714 -0.14077675
1.206714 -0.14066919
1.207714 -0.14055424
1.208714 -0.1404319
1.209714 -0.14030214000000002
1.210714 -0.14016496
1.211714 -0.14002032
1.212714 -0.13986821000000002
1.213714 -0.13970862
1.214714 -0.13954152
1.215714 -0.13936689
1.216714 -0.13918473
1.217714 -0.138995
1.218714 -0.1387977
1.219714 -0.13859281
1.220714 -0.13838032
1.221714 -0.1381602
1.222714 -0.13793245
1.223714 -0.13769703
1.224714 -0.13745396
1.225714 -0.1372032
1.226714 -0.13694473999999998
1.227714 -0.13667858
1.228714 -0.13640471
1.229714 -0.1361231
1.230714 -0.13583376
1.231714 -0.13553667
1.232714 -0.13523181
1.233714 -0.13491918
1.234714 -0.13459876999999998
1.235714 -0.13427056
1.236714 -0.13393454999999999
1.237714 -0.13359074
1.238714 -0.13323911
1.239714 -0.13287965000000002
1.240714 -0.13251237
1.241714 -0.13213725999999998
1.242714 -0.1317543
1.243714 -0.13136349
1.244714 -0.13096484
1.245714 -0.13055833
1.246714 -0.13014396
1.247714 -0.12972172
1.248714 -0.12929161
1.249714 -0.12885364
1.250714 -0.12840779000000002
1.251714 -0.12795407
1.252714 -0.12749247
1.253714 -0.127023
1.254714 -0.12654566
1.255714 -0.12606044
1.256714 -0.12556734
1.257714 -0.12506635
1.258714 -0.1245575
1.259714 -0.12404078
1.260714 -0.12351618
1.261714 -0.12298371
1.262714 -0.12244338
1.263714 -0.12189518
1.264714 -0.12133912
1.265714 -0.12077520000000001
1.266714 -0.12020343
1.267714 -0.11962380999999998
1.268714 -0.11903633999999999
1.269714 -0.11844104
1.270714 -0.11783791
1.271714 -0.11722695000000001
1.272714 -0.11660816
1.273714 -0.11598157
1.274714 -0.11534716
1.275714 -0.11470496
1.276714 -0.11405497
1.277714 -0.11339718
1.278714 -0.11273163
1.279714 -0.11205830000000001
1.280714 -0.11137723
1.281714 -0.11068841
1.282714 -0.10999185
1.283714 -0.10928756999999999
1.284714 -0.10857557999999999
1.285714 -0.10785587
1.286714 -0.10712848999999999
1.287714 -0.10639341999999999
1.288714 -0.10565068999999999
1.289714 -0.10490031
1.290714 -0.10414229
1.291714 -0.10337667
1.292714 -0.10260344
1.293714 -0.10182261
1.294714 -0.10103422999999999
1.295714 -0.10023828000000001
1.296714 -0.099434808
1.297714 -0.098623813
1.298714 -0.09780532
1.299714 -0.096979359
1.300714 -0.096145942
1.301714 -0.09530509100000001
1.302714 -0.094456825
1.303714 -0.093601167
1.304714 -0.092738145
1.305714 -0.09186777800000001
1.306714 -0.09099008700000001
1.307714 -0.090105104
1.308714 -0.089212845
1.309714 -0.088313338
1.310714 -0.08740661400000001
1.311714 -0.086492696
1.312714 -0.08557160600000001
1.313714 -0.08464337400000001
1.314714 -0.08370803
1.315714 -0.082765595
1.316714 -0.0818161
1.317714 -0.080859574
1.318714 -0.079896045
1.319714 -0.078925537
1.320714 -0.077948085
1.321714 -0.076963718
1.322714 -0.075972464
1.323714 -0.07497435399999999
1.324714 -0.073969417
1.325714 -0.07295768600000001
1.326714 -0.071939197
1.327714 -0.070913974
1.328714 -0.069882057
1.329714 -0.068843475
1.330714 -0.067798258
1.331714 -0.066746445
1.332714 -0.065688073
1.333714 -0.06462317
1.334714 -0.06355177
1.335714 -0.062473916000000004
1.336714 -0.061389641
1.337714 -0.060298980999999995
1.338714 -0.05920197
1.339714 -0.058098649999999995
1.340714 -0.056989054
1.341714 -0.055873225
1.342714 -0.054751197
1.343714 -0.05362301
1.344714 -0.052488706
1.345714 -0.051348319
1.346714 -0.050201895999999996
1.347714 -0.049049477
1.348714 -0.047891101
1.349714 -0.046726808
1.350714 -0.045556642
1.351714 -0.044380645999999996
1.352714 -0.043198865
1.353714 -0.042011341
1.354714 -0.040818116
1.355714 -0.039619239
1.356714 -0.038414751000000004
1.357714 -0.037204701
1.358714 -0.035989133
1.359714 -0.034768097
1.360714 -0.033541638
1.361714 -0.032309807
1.362714 -0.031072648999999997
1.363714 -0.029830215
1.364714 -0.028582555
1.365714 -0.027329716
1.366714 -0.026071753
1.367714 -0.024808715999999998
1.368714 -0.023540657
1.369714 -0.022267626000000002
1.370714 -0.020989677
1.371714 -0.019706863
1.372714 -0.018419237
1.373714 -0.017126853
1.374714 -0.015829765000000003
1.375714 -0.014528028000000002
1.376714 -0.013221696000000002
1.377714 -0.011910822
1.378714 -0.010595463
1.379714 -0.009275675300000001
1.380714 -0.007951512800000001
1.381714 -0.0066230321
1.382714 -0.0052902897999999995
1.383714 -0.0039533425
1.384714 -0.0026122463
1.385714 -0.0012670585
1.386714 8.216330800000001e-05
1.387714 0.0014353617
1.388714 0.0027924787
1.389714 0.004153456
1.390714 0.005518235
1.391714 0.0068867565
1.392714 0.0082589606
1.393714 0.0096347881
1.394714 0.011014179
1.395714 0.012397071999999999
1.396714 0.013783407
1.397714 0.015173121999999999
1.398714 0.016566155
1.399714 0.017962442999999998
1.400714 0.019361926
1.401714 0.020764538
1.402714 0.022170217
1.403714 0.023578899
1.404714 0.024990519000000003
1.405714 0.026405015
1.406714 0.027822319
1.407714 0.029242367999999998
1.408714 0.030665093999999997
1.409714 0.032090434
1.410714 0.03351832
1.411714 0.034948689
1.412714 0.03638147
1.413714 0.037816601
1.414714 0.03925401
1.415714 0.040693631
1.416714 0.042135397
1.417714 0.04357924
1.418714 0.045025093
1.419714 0.046472883
1.420714 0.047922545
1.421714 0.049374008
1.422714 0.050827203
1.423714 0.052282063
1.424714 0.053738517
1.425714 0.055196497
1.426714 0.056655926
1.427714 0.058116741000000006
1.428714 0.059578865
1.429714 0.061042228
1.430714 0.062506757
1.431714 0.06397238499999999
1.432714 0.065439031
1.433714 0.06690663300000001
1.434714 0.068375113
1.435714 0.069844397
1.436714 0.07131441399999999
1.437714 0.072785094
1.438714 0.074256357
1.439714 0.075728132
1.440714 0.077200349
1.441714 0.078672927
1.442714 0.080145797
1.443714 0.081618881
1.444714 0.083092111
1.445714 0.084565405
1.446714 0.086038694
1.447714 0.0875119
1.448714 0.08898495000000001
1.449714 0.090457767
1.450714 0.091930275
1.451714 0.093402405
1.452714 0.094874075
1.453714 0.09634521
1.454714 0.09781573900000001
1.455714 0.099285576
1.456714 0.10075463999999999
1.457714 0.10222287000000001
1.458714 0.10369018
1.459714 0.10515651
1.460714 0.10662174999999999
1.461714 0.10808585
1.462714 0.10954872000000002
1.463714 0.11101027
1.464714 0.11247043999999999
1.465714 0.11392914000000001
1.466714 0.1153863
1.467714 0.11684183
1.468714 0.11829566
1.469714 0.11974771
1.470714 0.12119788
1.471714 0.12264610999999999
1.472714 0.12409231999999999
1.473714 0.12553642
1.474714 0.12697834
1.475714 0.12841799
1.476714 0.12985528
1.477714 0.13129016
1.478714 0.13272252
1.479714 0.1341523
1.480714 0.1355794
1.481714 0.13700376
1.482714 0.13842527
1.483714 0.13984386999999998
1.484714 0.14125948
1.485714 0.14267202
1.486714 0.1440814
1.487714 0.14548755
1.488714 0.14689037
1.489714 0.14828981000000002
1.490714 0.14968577
1.491714 0.15107818
1.492714 0.15246695
1.493714 0.15385200000000002
1.494714 0.15523325
1.495714 0.15661063
1.496714 0.15798406
1.497714 0.15935344
1.498714 0.1607187
1.499714 0.16207977
1.500714 0.16343656
1.501714 0.164789
1.502714 0.16613699
1.503714 0.16748047
1.504714 0.16881934999999998
1.505714 0.17015355000000001
1.506714 0.17148301
1.507714 0.17280761
1.508714 0.17412731
1.509714 0.17544200000000001
1.510714 0.17675161
1.511714 0.17805607
1.512714 0.17935529
1.513714 0.1806492
1.514714 0.18193771
1.515714 0.18322074
1.516714 0.18449823
1.517714 0.18577008
1.518714 0.18703621
1.519714 0.18829656
1.520714 0.18955104
1.521714 0.19079957
1.522714 0.19204207
1.523714 0.19327846
1.524714 0.19450866
1.525714 0.1957326
1.526714 0.19695018
1.527714 0.19816134999999999
1.528714 0.19936601
1.529714 0.20056408999999997
1.530714 0.20175553
1.531714 0.20294022
1.532714 0.20411809
1.533714 0.20528906000000002
1.534714 0.20645307
1.535714 0.20761003
1.536714 0.20875987000000001
1.537714 0.20990251000000001
1.538714 0.21103787999999998
1.539714 0.21216590000000002
1.540714 0.21328647
1.541714 0.21439953999999997
1.542714 0.21550502
1.543714 0.21660286
1.544714 0.21769295
1.545714 0.21877524
1.546714 0.21984966
1.547714 0.22091612
1.548714 0.22197457
1.549714 0.22302491000000002
1.550714 0.22406708
1.551714 0.22510101999999999
1.552714 0.22612663000000002
1.553714 0.22714387
1.554714 0.22815266
1.555714 0.22915292
1.556714 0.23014458999999998
1.557714 0.23112758
1.558714 0.23210184
1.559714 0.23306732000000002
1.560714 0.23402392
1.561714 0.23497158999999998
1.562714 0.23591025
1.563714 0.23683985
1.564714 0.23776029999999998
1.565714 0.23867154999999998
1.566714 0.23957351
1.567714 0.24046614
1.568714 0.24134935999999999
1.569714 0.24222312000000001
1.570714 0.24308734999999998
1.571714 0.24394197
1.572714 0.24478693999999998
1.573714 0.24562217
1.574714 0.24644760000000002
1.575714 0.24726316
1.576714 0.2480688
1.577714 0.24886446
1.578714 0.24965005
1.579714 0.25042554
1.580714 0.25119083
1.581714 0.25194588
1.582714 0.25269062999999997
1.583714 0.25342503
1.584714 0.25414899
1.585714 0.25486245
1.586714 0.25556537
1.587714 0.25625767
1.588714 0.25693930000000004
1.589714 0.25761019999999996
1.590714 0.25827033
1.591714 0.2589196
1.592714 0.25955795
1.593714 0.26018533
1.594714 0.26080170999999996
1.595714 0.261407
1.596714 0.26200112999999997
1.597714 0.26258409
1.598714 0.26315581
1.599714 0.26371621
1.600714 0.26426525
1.601714 0.26480288
1.602714 0.26532903
1.603714 0.26584367999999997
1.604714 0.26634674999999997
1.605714 0.26683819
1.606714 0.26731796
1.607714 0.26778601999999996
1.608714 0.26824230000000004
1.609714 0.26868675000000003
1.610714 0.26911933
1.611714 0.26953998
1.612714 0.26994867
1.613714 0.27034534
1.614714 0.27072995
1.615714 0.27110248000000003
1.616714 0.27146286
1.617714 0.27181102999999995
1.618714 0.27214698
1.619714 0.27247067
1.620714 0.27278203
1.621714 0.27308103
1.622714 0.27336765
1.623714 0.27364183000000003
1.624714 0.27390353
1.625714 0.2741527
1.626714 0.27438933
1.627714 0.27461336000000003
1.628714 0.27482477
1.629714 0.27502351
1.630714 0.27520955
1.631714 0.27538284
1.632714 0.27554336
1.633714 0.27569106000000004
1.634714 0.27582594
1.635714 0.27594795
1.636714 0.27605703
1.637714 0.27615316
1.638714 0.27623633
1.639714 0.27630647999999997
1.640714 0.27636359
1.641714 0.27640761999999997
1.642714 0.27643857
1.643714 0.27645638
1.644714 0.27646101
1.645714 0.27645247
1.646714 0.27643070000000003
1.647714 0.27639568
1.648714 0.27634739
1.649714 0.27628581
1.650714 0.2762109
1.651714 0.27612266
1.652714 0.27602103
1.653714 0.27590601
1.654714 0.27577757999999997
1.655714 0.2756357
1.656714 0.27548035
1.657714 0.27531153
1.658714 0.27512922
1.659714 0.27493339
1.660714 0.274724
1.661714 0.27450106999999996
1.662714 0.27426458
1.663714 0.2740145
1.664714 0.27375082
1.665714 0.27347351
1.666714 0.27318259
1.667714 0.27287803
1.668714 0.27255979
1.669714 0.27222789000000003
1.670714 0.27188233
1.671714 0.27152307000000003
1.672714 0.27115012
1.673714 0.27076346
1.674714 0.27036311
1.675714 0.26994902000000004
1.676714 0.26952120999999996
1.677714 0.26907967
1.678714 0.2686244
1.679714 0.26815538
1.680714 0.26767263
1.681714 0.26717614
1.682714 0.2666659
1.683714 0.26614191
1.684714 0.26560416
1.685714 0.26505268
1.686714 0.26448743999999996
1.687714 0.26390846
1.688714 0.26331573999999996
1.689714 0.26270929
1.690714 0.2620891
1.691714 0.26145519
1.692714 0.26080755
1.693714 0.2601462
1.694714 0.25947115000000004
1.695714 0.25878239
1.696714 0.25807994
1.697714 0.25736382
1.698714 0.25663404
1.699714 0.25589059000000003
1.700714 0.25513349
1.701714 0.25436274999999997
1.702714 0.25357839
1.703714 0.25278041
1.704714 0.25196883000000003
1.705714 0.25114368
1.706714 0.25030496
1.707714 0.24945267999999998
1.708714 0.24858687999999998
1.709714 0.24770754
1.710714 0.24681471
1.711714 0.24590841
1.712714 0.24498866
1.713714 0.24405548
1.714714 0.24310885999999998
1.715714 0.24214885
1.716714 0.24117548000000003
1.717714 0.24018877
1.718714 0.23918873999999998
1.719714 0.23817540999999998
1.720714 0.23714881000000002
1.721714 0.23610899000000002
1.722714 0.23505597
1.723714 0.23398976999999999
1.724714 0.23291040999999998
1.725714 0.23181795
1.726714 0.23071241999999997
1.727714 0.22959383
1.728714 0.22846225000000003
1.729714 0.22731768
1.730714 0.22616019
1.731714 0.22498979000000002
1.732714 0.22380652
1.733714 0.22261043000000003
1.734714 0.22140155
1.735714 0.22017993
1.736714 0.21894560000000002
1.737714 0.21769861000000001
1.738714 0.21643899
1.739714 0.21516681
1.740714 0.21388209
1.741714 0.2125849
1.742714 0.21127525
1.743714 0.20995322
1.744714 0.20861882
1.745714 0.20727213
1.746714 0.20591315999999998
1.747714 0.204542
1.748714 0.20315868
1.749714 0.20176326
1.750714 0.20035577
1.751714 0.19893628
1.752714 0.19750481
1.753714 0.19606145
1.754714 0.19460624
1.755714 0.19313925
1.756714 0.1916605
1.757714 0.19017008999999999
1.758714 0.18866804
1.759714 0.18715442
1.760714 0.18562929
1.761714 0.18409272000000002
1.762714 0.18254473999999998
1.763714 0.18098544
1.764714 0.17941487
1.765714 0.17783309
1.766714 0.17624014999999998
1.767714 0.17463614
1.768714 0.17302111
1.769714 0.17139511000000002
1.770714 0.16975823
1.771714 0.16811052
1.772714 0.16645206
1.773714 0.1647829
1.774714 0.1631031
1.775714 0.16141276999999998
1.776714 0.15971194
1.777714 0.15800069
1.778714 0.15627909
1.779714 0.15454722
1.780714 0.15280513
1.781714 0.15105292
1.782714 0.14929065
1.783714 0.14751839
1.784714 0.14573622
1.785714 0.14394422
1.786714 0.14214246
1.787714 0.14033101
1.788714 0.13850996999999998
1.789714 0.13667941
1.790714 0.1348394
1.791714 0.13299002000000001
1.792714 0.13113137
1.793714 0.12926352
1.794714 0.12738656
1.795714 0.12550056
1.796714 0.12360560999999999
1.797714 0.1217018
1.798714 0.11978921
1.799714 0.11786793000000001
1.800714 0.11593803000000001
1.801714 0.11399962
1.802714 0.11205277000000001
1.803714 0.11009758
1.804714 0.10813413000000001
1.805714 0.10616251000000002
1.806714 0.10418281000000001
1.807714 0.10219510999999999
1.808714 0.10019950999999999
1.809714 0.09819609100000001
1.810714 0.096184958
1.811714 0.0941662
1.812714 0.092139904
1.813714 0.09010616299999999
1.814714 0.088065065
1.815714 0.086016709
1.816714 0.083961192
1.817714 0.081898604
1.818714 0.07982904199999999
1.819714 0.07775259999999999
1.820714 0.075669377
1.821714 0.07357947199999999
1.822714 0.071482983
1.823714 0.069380004
1.824714 0.06727064
1.825714 0.06515499
1.826714 0.063033152
1.827714 0.060905225
1.828714 0.058771315
1.829714 0.056631526
1.830714 0.054485956
1.831714 0.052334712000000005
1.832714 0.05017789699999999
1.833714 0.04801561
1.834714 0.045847963
1.835714 0.043675056000000004
1.836714 0.041496998
1.837714 0.039313894
1.838714 0.03712585
1.839714 0.034932973
1.840714 0.032735371
1.841714 0.030533151999999997
1.842714 0.028326421
1.843714 0.026115285999999998
1.844714 0.023899859
1.845714 0.021680248
1.846714 0.019456561
1.847714 0.017228909
1.848714 0.014997402000000002
1.849714 0.01276215
1.850714 0.010523266
1.851714 0.0082808612
1.852714 0.0060350463
1.853714 0.0037859343000000004
1.854714 0.001533638
1.855714 -0.0007217295700000001
1.856714 -0.0029800547
1.857714 -0.0052412237
1.858714 -0.0075051219
1.859714 -0.0097716351
1.860714 -0.012040648000000001
1.861714 -0.014312046
1.862714 -0.016585713
1.863714 -0.018861533
1.864714 -0.021139393
1.865714 -0.023419173
1.866714 -0.02570076
1.867714 -0.027984034
1.868714 -0.030268883
1.869714 -0.032555190000000005
1.870714 -0.034842834999999996
1.871714 -0.037131706
1.872714 -0.039421683
1.873714 -0.041712649000000004
1.874714 -0.044004491
1.875714 -0.04629709
1.876714 -0.048590329
1.877714 -0.050884089
1.878714 -0.05317825699999999
1.879714 -0.05547271
1.880714 -0.057767337
1.881714 -0.060062017
1.882714 -0.062356632999999995
1.883714 -0.064651063
1.884714 -0.066945195
1.885714 -0.06923890299999999
1.886714 -0.071532076
1.887714 -0.07382459
1.888714 -0.076116325
1.889714 -0.078407163
1.890714 -0.080696982
1.891714 -0.082985661
1.892714 -0.085273082
1.893714 -0.087559124
1.894714 -0.089843658
1.895714 -0.092126575
1.896714 -0.094407744
1.897714 -0.096687046
1.898714 -0.098964362
1.899714 -0.10123955999999999
1.900714 -0.10351252000000001
1.901714 -0.10578313
1.902714 -0.10805127
1.903714 -0.1103168
1.904714 -0.11257961
1.905714 -0.11483958
1.906714 -0.11709658
1.907714 -0.11935050000000001
1.908714 -0.12160121
1.909714 -0.12384858
1.910714 -0.1260925
1.911714 -0.12833284
1.912714 -0.13056948999999998
1.913714 -0.13280233
1.914714 -0.13503123
1.915714 -0.13725606
1.916714 -0.13947672
1.917714 -0.14169307
1.918714 -0.143905
1.919714 -0.14611238
1.920714 -0.1483151
1.921714 -0.15051303
1.922714 -0.15270604999999998
1.923714 -0.15489404
1.924714 -0.15707689
1.925714 -0.15925446
1.926714 -0.16142664
1.927714 -0.16359331
1.928714 -0.16575434
1.929714 -0.16790961
1.930714 -0.17005900999999998
1.931714 -0.17220242
1.932714 -0.17433971
1.933714 -0.17647075999999998
1.934714 -0.17859547
1.935714 -0.18071369999999998
1.936714 -0.18282535
1.937714 -0.18493028
1.938714 -0.18702839
1.939714 -0.18911954
1.940714 -0.19120363999999998
1.941714 -0.19328056000000002
1.942714 -0.19535020000000003
1.943714 -0.19741241999999998
1.944714 -0.19946711
1.945714 -0.20151415
1.946714 -0.20355345
1.947714 -0.20558487
1.948714 -0.20760831
1.949714 -0.20962365000000002
1.950714 -0.21163076000000003
1.951714 -0.21362954
1.952714 -0.21561987
1.953714 -0.21760163
1.954714 -0.21957473000000002
1.955714 -0.22153903
1.956714 -0.22349444000000002
1.957714 -0.22544081
1.958714 -0.22737805000000003
1.959714 -0.22930605
1.960714 -0.23122472
1.961714 -0.23313391
1.962714 -0.23503349999999998
1.963714 -0.23692341
1.964714 -0.23880352
1.965714 -0.24067370999999999
1.966714 -0.24253387999999998
1.967714 -0.24438391
1.968714 -0.24622369
1.969714 -0.24805312999999998
1.970714 -0.2498721
1.971714 -0.2516805
1.972714 -0.25347822999999997
1.973714 -0.25526518
1.974714 -0.25704124
1.975714 -0.2588063
1.976714 -0.26056026
1.977714 -0.26230302
1.978714 -0.26403449
1.979714 -0.26575455
1.980714 -0.26746311
1.981714 -0.26916005
1.982714 -0.27084527999999997
1.983714 -0.2725187
1.984714 -0.27418022999999997
1.985714 -0.27582976
1.986714 -0.27746719000000003
1.987714 -0.27909242
1.988714 -0.28070535
1.989714 -0.2823059
1.990714 -0.28389397
1.991714 -0.28546944
1.992714 -0.28703224
1.993714 -0.28858227
1.994714 -0.29011944
1.995714 -0.29164364
1.996714 -0.2931548
1.997714 -0.29465281
1.998714 -0.2961376
1.999714 -0.29760906
2.000714 -0.29906712
2.001714 -0.30051167
2.002714 -0.30194265000000003
2.003714 -0.30335994
2.004714 -0.30476346
2.005714 -0.30615313
2.006714 -0.30752888
2.007714 -0.30889059
2.008714 -0.31023822
2.009714 -0.31157164
2.010714 -0.31289081
2.011714 -0.31419562
2.012714 -0.31548599
2.013714 -0.31676184999999996
2.014714 -0.31802314
2.015714 -0.31926974
2.016714 -0.3205016
2.017714 -0.32171863
2.018714 -0.32292076000000003
2.019714 -0.32410792
2.020714 -0.32528001
2.021714 -0.32643697
2.022714 -0.32757872
2.023714 -0.3287052
2.024714 -0.32981632
2.025714 -0.33091202000000003
2.026714 -0.33199221
2.027714 -0.33305686
2.028714 -0.33410585
2.029714 -0.33513913
2.030714 -0.33615662
2.031714 -0.33715828
2.032714 -0.33814402
2.033714 -0.33911378000000003
2.034714 -0.34006748000000003
2.035714 -0.34100506
2.036714 -0.34192648999999997
2.037714 -0.34283167000000003
2.038714 -0.34372055
2.039714 -0.34459308
2.040714 -0.3454492
2.041714 -0.34628883
2.042714 -0.34711193
2.043714 -0.34791846
2.044714 -0.34870834
2.045714 -0.34948152
2.046714 -0.35023794
2.047714 -0.35097757
2.048714 -0.35170035
2.049714 -0.35240625
2.050714 -0.35309519
2.051714 -0.35376714000000004
2.052714 -0.35442205
2.053714 -0.35505986
2.054714 -0.35568054
2.055714 -0.35628406
2.056714 -0.35687035
2.057714 -0.35743938999999997
2.058714 -0.35799113
2.059714 -0.35852552
2.060714 -0.35904252
2.061714 -0.35954211
2.062714 -0.36002423
2.063714 -0.36048884999999997
2.064714 -0.36093593
2.065714 -0.36136543
2.066714 -0.36177733
2.067714 -0.36217158
2.068714 -0.36254816
2.069714 -0.36290705
2.070714 -0.36324819
2.071714 -0.36357157
2.072714 -0.36387716000000003
2.073714 -0.36416491
2.074714 -0.36443481
2.075714 -0.36468682999999996
2.076714 -0.36492095999999996
2.077714 -0.36513717
2.078714 -0.36533541999999997
2.079714 -0.36551571
2.080714 -0.36567799
2.081714 -0.36582227
2.082714 -0.36594851
2.083714 -0.36605671
2.084714 -0.36614684
2.085714 -0.3662189
2.086714 -0.36627285
2.087714 -0.36630870000000004
2.088714 -0.36632642
2.089714 -0.36632600000000004
2.090714 -0.36630745
2.091714 -0.36627073
2.092714 -0.36621585
2.093714 -0.36614281
2.094714 -0.36605159
2.095714 -0.36594218
2.096714 -0.36581459
2.097714 -0.36566881
2.098714 -0.36550486
2.099714 -0.36532269
2.100714 -0.36512234
2.101714 -0.3649038
2.102714 -0.36466708000000003
2.103714 -0.36441218
2.104714 -0.36413909
2.105714 -0.36384782000000004
2.106714 -0.36353839
2.107714 -0.3632108
2.108714 -0.36286503999999997
2.109714 -0.36250115
2.110714 -0.36211915
2.111714 -0.36171903
2.112714 -0.36130082
2.113714 -0.36086451999999997
2.114714 -0.36041015
2.115714 -0.35993773
2.116714 -0.35944728
2.117714 -0.35893882
2.118714 -0.35841237
2.119714 -0.35786794
2.120714 -0.35730556
2.121714 -0.35672525
2.122714 -0.35612704
2.123714 -0.35551095
2.124714 -0.35487702000000004
2.125714 -0.35422526
2.126714 -0.35355571
2.127714 -0.35286837000000004
2.128714 -0.35216329
2.129714 -0.35144049
2.130714 -0.35070002
2.131714 -0.34994190000000003
2.132714 -0.34916614999999995
2.133714 -0.34837282999999997
2.134714 -0.34756195
2.135714 -0.34673354
2.136714 -0.34588764
2.137714 -0.3450243
2.138714 -0.34414354999999996
2.139714 -0.34324542999999996
2.140714 -0.34232999000000003
2.141714 -0.34139724
2.142714 -0.34044727
2.143714 -0.33948009
2.144714 -0.33849576
2.145714 -0.33749428
2.146714 -0.33647574
2.147714 -0.33544018000000003
2.148714 -0.33438765000000004
2.149714 -0.33331818
2.150714 -0.33223184
2.151714 -0.33112867
2.152714 -0.33000873
2.153714 -0.32887204999999997
2.154714 -0.32771872
2.155714 -0.32654877
2.156714 -0.32536227
2.157714 -0.32415928
2.158714 -0.32293985
2.159714 -0.32170406
2.160714 -0.32045194
2.161714 -0.31918356999999997
2.162714 -0.317899
2.163714 -0.31659831
2.164714 -0.31528156
2.165714 -0.31394881999999996
2.166714 -0.31260015
2.167714 -0.31123562
2.168714 -0.3098553
2.169714 -0.30845928
2.170714 -0.3070476
2.171714 -0.30562035
2.172714 -0.30417761
2.173714 -0.30271944
2.174714 -0.30124593
2.175714 -0.29975714
2.176714 -0.29825314
2.177714 -0.29673404
2.178714 -0.29519989999999996
2.179714 -0.2936508
2.180714 -0.29208681000000003
2.181714 -0.29050803000000003
2.182714 -0.28891454
2.183714 -0.28730643
2.184714 -0.28568376
2.185714 -0.28404662999999997
2.186714 -0.28239514
2.187714 -0.28072936
2.188714 -0.27904937
2.189714 -0.27735527
2.190714 -0.27564715
2.191714 -0.27392510999999997
2.192714 -0.27218922
2.193714 -0.27043959
2.194714 -0.26867629
2.195714 -0.26689945
2.196714 -0.26510914
2.197714 -0.26330545
2.198714 -0.26148849
2.199714 -0.25965835000000004
2.200714 -0.25781512
2.201714 -0.25595892000000003
2.202714 -0.25408982999999996
2.203714 -0.25220795
2.204714 -0.25031338000000003
2.205714 -0.24840625000000002
2.206714 -0.24648663
2.207714 -0.24455462
2.208714 -0.24261035
2.209714 -0.24065389
2.210714 -0.23868537999999997
2.211714 -0.2367049
2.212714 -0.23471257
2.213714 -0.23270848
2.214714 -0.23069275
2.215714 -0.22866548999999997
2.216714 -0.22662682
2.217714 -0.22457684
2.218714 -0.22251566
2.219714 -0.22044339999999998
2.220714 -0.21836015
2.221714 -0.21626605
2.222714 -0.21416119000000003
2.223714 -0.21204571
2.224714 -0.20991971
2.225714 -0.20778333
2.226714 -0.20563665000000003
2.227714 -0.20347983
2.228714 -0.20131294
2.229714 -0.19913614
2.230714 -0.19694953
2.231714 -0.19475324
2.232714 -0.19254738999999998
2.233714 -0.1903321
2.234714 -0.1881075
2.235714 -0.1858737
2.236714 -0.18363083
2.237714 -0.18137901
2.238714 -0.17911837
2.239714 -0.17684903000000002
2.240714 -0.17457112
2.241714 -0.17228476
2.242714 -0.16999008
2.243714 -0.16768721
2.244714 -0.16537628000000001
2.245714 -0.16305739
2.246714 -0.16073069
2.247714 -0.15839630999999998
2.248714 -0.15605437
2.249714 -0.153705
2.250714 -0.15134832
2.251714 -0.14898448
2.252714 -0.14661358
2.253714 -0.14423578
2.254714 -0.1418512
2.255714 -0.13945996
2.256714 -0.1370622
2.257714 -0.13465805
2.258714 -0.13224764
2.259714 -0.12983111
2.260714 -0.12740858
2.261714 -0.12498018999999999
2.262714 -0.12254608000000002
2.263714 -0.12010636000000001
2.264714 -0.11766119
2.265714 -0.11521069
2.266714 -0.112755
2.267714 -0.11029425
2.268714 -0.10782859000000002
2.269714 -0.10535814
2.270714 -0.10288303
2.271714 -0.10040342000000001
2.272714 -0.09791943
2.273714 -0.095431198
2.274714 -0.09293886300000001
2.275714 -0.090442563
2.276714 -0.087942433
2.277714 -0.085438613
2.278714 -0.082931243
2.279714 -0.080420461
2.280714 -0.077906408
2.281714 -0.075389218
2.282714 -0.072869036
2.283714 -0.07034599500000001
2.284714 -0.067820243
2.285714 -0.06529191200000001
2.286714 -0.062761147
2.287714 -0.060228083999999994
2.288714 -0.057692872000000006
2.289714 -0.055155647
2.290714 -0.05261654699999999
2.291714 -0.050075719
2.292714 -0.047533304
2.293714 -0.044989443000000004
2.294714 -0.042444278
2.295714 -0.039897952
2.296714 -0.037350607
2.297714 -0.03480239
2.298714 -0.032253438
2.299714 -0.029703896000000004
2.300714 -0.027153906
2.301714 -0.02460361
2.302714 -0.022053151
2.303714 -0.019502673
2.304714 -0.016952318
2.305714 -0.014402227
2.306714 -0.011852544
2.307714 -0.0093034098
2.308714 -0.006754966299999999
2.309714 -0.0042073556000000005
2.310714 -0.0016607189999999997
2.311714 0.00088480283
2.312714 0.0034290686
2.313714 0.0059719379
2.314714 0.0085132706
2.315714 0.011052925
2.316714 0.013590763
2.317714 0.016126642
2.318714 0.018660424000000002
2.319714 0.02119197
2.320714 0.02372114
2.321714 0.026247793000000002
2.322714 0.028771793999999996
2.323714 0.031292997
2.324714 0.033811267
2.325714 0.036326464
2.326714 0.038838450999999996
2.327714 0.041347084
2.328714 0.043852229
2.329714 0.046353744
2.330714 0.04885149
2.331714 0.051345326999999996
2.332714 0.053835118999999994
2.333714 0.056320725999999995
2.334714 0.058802007999999996
2.335714 0.061278831000000006
2.336714 0.06375105
2.337714 0.066218531
2.338714 0.06868114
2.339714 0.071138737
2.340714 0.073591183
2.341714 0.076038344
2.342714 0.07848008000000001
2.343714 0.080916256
2.344714 0.083346741
2.345714 0.085771398
2.346714 0.088190089
2.347714 0.090602681
2.348714 0.093009043
2.349714 0.095409038
2.350714 0.09780253700000001
2.351714 0.1001894
2.352714 0.10256950000000001
2.353714 0.10494271
2.354714 0.1073089
2.355714 0.10966792
2.356714 0.11201967
2.357714 0.11436399
2.358714 0.11670077000000001
2.359714 0.11902988
2.360714 0.12135119000000001
2.361714 0.12366457
2.362714 0.1259699
2.363714 0.12826704
2.364714 0.13055587999999999
2.365714 0.13283629
2.366714 0.13510813
2.367714 0.13737128999999998
2.368714 0.13962564
2.369714 0.14187106000000002
2.370714 0.14410741999999999
2.371714 0.14633461
2.372714 0.14855249
2.373714 0.15076096
2.374714 0.1529599
2.375714 0.15514917
2.376714 0.15732865999999998
2.377714 0.15949826
2.378714 0.16165783
2.379714 0.16380728
2.380714 0.16594648
2.381714 0.16807532
2.382714 0.17019368
2.383714 0.17230145000000002
2.384714 0.17439851
2.385714 0.17648475
2.386714 0.17856007000000002
2.387714 0.18062433
2.388714 0.18267744
2.389714 0.1847193
2.390714 0.18674978
2.391714 0.18876877
2.392714 0.19077617
2.393714 0.19277186
2.394714 0.19475576
2.395714 0.19672774
2.396714 0.19868768
2.397714 0.2006355
2.398714 0.20257108999999998
2.399714 0.20449434000000002
2.400714 0.20640516
2.401714 0.20830343
2.402714 0.21018903
2.403714 0.21206189000000003
2.404714 0.21392191
2.405714 0.21576895000000001
2.406714 0.21760296
2.407714 0.21942381
2.408714 0.22123142
2.409714 0.22302566000000001
2.410714 0.22480645999999999
2.411714 0.22657374
2.412714 0.22832737
2.413714 0.23006729
2.414714 0.23179338000000002
2.415714 0.23350557000000002
2.416714 0.23520377000000003
2.417714 0.23688788
2.418714 0.23855781
2.419714 0.24021349
2.420714 0.24185483000000002
2.421714 0.24348173999999997
2.422714 0.24509411
2.423714 0.24669189000000002
2.424714 0.24827500000000002
2.425714 0.24984335000000002
2.426714 0.25139683999999995
2.427714 0.25293542999999996
2.428714 0.254459
2.429714 0.25596751
2.430714 0.25746087
2.431714 0.25893899
2.432714 0.2604018
2.433714 0.26184923
2.434714 0.26328121
2.435714 0.26469766
2.436714 0.26609851
2.437714 0.26748369
2.438714 0.26885313
2.439714 0.27020676
2.440714 0.27154454
2.441714 0.27286636
2.442714 0.27417217
2.443714 0.27546191
2.444714 0.27673552
2.445714 0.27799292000000003
2.446714 0.27923407
2.447714 0.2804589
2.448714 0.28166734
2.449714 0.28285934
2.450714 0.28403485
2.451714 0.28519381
2.452714 0.28633617
2.453714 0.28746186
2.454714 0.28857084
2.455714 0.28966304
2.456714 0.29073842
2.457714 0.29179690999999996
2.458714 0.29283848
2.459714 0.29386308
2.460714 0.29487065
2.461714 0.29586116
2.462714 0.29683455
2.463714 0.29779078999999997
2.464714 0.29872982
2.465714 0.29965158999999997
2.466714 0.30055606999999995
2.467714 0.3014432
2.468714 0.30231297
2.469714 0.30316529
2.470714 0.30400014999999997
2.471714 0.30481752
2.472714 0.30561737
2.473714 0.30639963
2.474714 0.30716427
2.475714 0.30791129
2.476714 0.30864062999999997
2.477714 0.30935225
2.478714 0.31004613000000003
2.479714 0.31072225
2.480714 0.31138058
2.481714 0.3120211
2.482714 0.31264378
2.483714 0.31324858
2.484714 0.3138355
2.485714 0.31440450999999997
2.486714 0.3149556
2.487714 0.31548876000000003
2.488714 0.31600394
2.489714 0.31650115
2.490714 0.31698039
2.491714 0.31744163
2.492714 0.31788484
2.493714 0.31831004
2.494714 0.31871719
2.495714 0.31910629
2.496714 0.31947736
2.497714 0.31983035000000004
2.498714 0.32016528
2.499714 0.32048214
2.500714 0.32078091
2.501714 0.32106161
2.502714 0.32132422
2.503714 0.32156873
2.504714 0.32179515999999997
2.505714 0.32200352
2.506714 0.32219379000000004
2.507714 0.32236597
2.508714 0.32252006
2.509714 0.32265608
2.510714 0.32277403
2.511714 0.32287391
2.512714 0.32295573
2.513714 0.3230195
2.514714 0.32306523000000004
2.515714 0.32309291
2.516714 0.32310258000000003
2.517714 0.32309424
2.518714 0.32306790999999996
2.519714 0.3230236
2.520714 0.32296132
2.521714 0.32288110999999997
2.522714 0.32278297
2.523714 0.32266690000000003
2.524714 0.32253296
2.525714 0.32238115
2.526714 0.32221151
2.527714 0.32202403999999996
2.528714 0.32181877000000003
2.529714 0.32159573999999996
2.530714 0.32135496999999996
2.531714 0.32109648
2.532714 0.32082032
2.533714 0.32052652000000004
2.534714 0.32021508
2.535714 0.31988604000000004
2.536714 0.31953945
2.537714 0.31917533
2.538714 0.31879372
2.539714 0.31839465
2.540714 0.31797815999999995
2.541714 0.3175443
2.542714 0.3170931
2.543714 0.31662461999999997
2.544714 0.31613887
2.545714 0.31563591
2.546714 0.31511579
2.547714 0.31457855
2.548714 0.31402422999999996
2.549714 0.31345289
2.550714 0.31286457
2.551714 0.31225933
2.552714 0.31163723000000004
2.553714 0.31099829
2.554714 0.31034259999999997
2.555714 0.30967018
2.556714 0.30898112
2.557714 0.30827546
2.558714 0.30755324
2.559714 0.30681454
2.560714 0.30605941999999997
2.561714 0.30528794
2.562714 0.30450013
2.563714 0.30369609999999997
2.564714 0.30287586
2.565714 0.30203951
2.566714 0.30118709
2.567714 0.30031868
2.568714 0.29943434
2.569714 0.29853412
2.570714 0.2976181
2.571714 0.29668633
2.572714 0.29573889999999997
2.573714 0.29477587
2.574714 0.2937973
2.575714 0.29280328
2.576714 0.29179383999999997
2.577714 0.29076908
2.578714 0.28972907000000003
2.579714 0.28867389
2.580714 0.28760359
2.581714 0.28651827
2.582714 0.28541801
2.583714 0.28430286
2.584714 0.28317291
2.585714 0.28202825
2.586714 0.28086894
2.587714 0.27969505
2.588714 0.27850671
2.589714 0.27730394999999997
2.590714 0.27608688
2.591714 0.27485557
2.592714 0.27361014
2.593714 0.27235064
2.594714 0.27107717000000003
2.595714 0.26978980999999996
2.596714 0.26848866
2.597714 0.26717378999999997
2.598714 0.26584531
2.599714 0.26450329
2.600714 0.26314782000000003
2.601714 0.26177901000000003
2.602714 0.26039692999999997
2.603714 0.25900169
2.604714 0.25759339000000003
2.605714 0.2561721
2.606714 0.25473794
2.607714 0.25329099
2.608714 0.25183135
2.609714 0.25035911
2.610714 0.24887437
2.611714 0.24737725000000002
2.612714 0.24586782999999998
2.613714 0.24434621
2.614714 0.24281249000000002
2.615714 0.24126677000000002
2.616714 0.23970918
2.617714 0.23813980999999998
2.618714 0.23655874999999998
2.619714 0.23496612
2.620714 0.23336200999999998
2.621714 0.23174654
2.622714 0.23011982
2.623714 0.22848195000000002
2.624714 0.22683303999999999
2.625714 0.22517319000000002
2.626714 0.22350251999999998
2.627714 0.22182113
2.628714 0.22012912999999998
2.629714 0.21842662
2.630714 0.21671373
2.631714 0.21499058
2.632714 0.21325724999999998
2.633714 0.21151386
2.634714 0.20976053
2.635714 0.20799737
2.636714 0.20622448
2.637714 0.20444198
2.638714 0.20264997
2.639714 0.20084857999999997
2.640714 0.19903793
2.641714 0.19721813
2.642714 0.19538925999999998
2.643714 0.19355149
2.644714 0.19170489000000002
2.645714 0.18984961
2.646714 0.18798574
2.647714 0.18611341
2.648714 0.18423273
2.649714 0.18234382
2.650714 0.18044680000000002
2.651714 0.17854179
2.652714 0.17662891
2.653714 0.17470828
2.654714 0.17278002
2.655714 0.17084426
2.656714 0.16890111
2.657714 0.1669507
2.658714 0.16499315
2.659714 0.16302860000000002
2.660714 0.16105715
2.661714 0.15907893
2.662714 0.15709407
2.663714 0.15510269
2.664714 0.15310493
2.665714 0.15110088
2.666714 0.14909070000000002
2.667714 0.14707451
2.668714 0.14505242
2.669714 0.14302456
2.670714 0.14099106
2.671714 0.13895205
2.672714 0.13690764
2.673714 0.13485798
2.674714 0.13280318
2.675714 0.13074337
2.676714 0.12867868999999998
2.677714 0.12660925
2.678714 0.12453519
2.679714 0.12245663
2.680714 0.12037369
2.681714 0.11828649999999999
2.682714 0.11619518999999999
2.683714 0.11409989999999999
2.684714 0.11200075000000001
2.685714 0.10989786
2.686714 0.10779136
2.687714 0.10568138
2.688714 0.10356803999999999
2.689714 0.10145149
2.690714 0.09933185099999998
2.691714 0.097209233
2.692714 0.09508377400000001
2.693714 0.092955603
2.694714 0.090824848
2.695714 0.088691636
2.696714 0.086556096
2.697714 0.084418355
2.698714 0.08227854300000001
2.699714 0.08013678
2.700714 0.077993196
2.701714 0.075847917
2.702714 0.07370107299999999
2.703714 0.071552792
2.704714 0.0694032
2.705714 0.067252421
2.706714 0.065100583
2.707714 0.06294781299999999
2.708714 0.060794241
2.709714 0.058639992
2.710714 0.056485191000000004
2.711714 0.054329965
2.712714 0.052174443
2.713714 0.05001875100000001
2.714714 0.047863015999999994
2.715714 0.045707362
2.716714 0.043551921
2.717714 0.041396817
2.718714 0.039242176000000004
2.719714 0.037088126
2.720714 0.034934795000000005
2.721714 0.03278231
2.722714 0.030630798
2.723714 0.028480383
2.724714 0.026331193
2.725714 0.024183354
2.726714 0.022036991000000002
2.727714 0.019892232
2.728714 0.017749202
2.729714 0.015608026
2.730714 0.013468829
2.731714 0.011331734999999999
2.732714 0.0091968686
2.733714 0.0070643531
2.734714 0.0049343129
2.735714 0.0028068707
2.736714 0.00068214927
2.737714 -0.0014397292
2.738714 -0.0035586424999999996
2.739714 -0.0056744691
2.740714 -0.0077870878
2.741714 -0.0098963785
2.742714 -0.01200222
2.743714 -0.014104492000000001
2.744714 -0.016203076
2.745714 -0.018297852
2.746714 -0.020388702
2.747714 -0.022475506
2.748714 -0.024558147
2.749714 -0.026636507
2.750714 -0.028710469
2.751714 -0.030779914000000002
2.752714 -0.032844726
2.753714 -0.034904791
2.754714 -0.036959993
2.755714 -0.039010216
2.756714 -0.041055342
2.757714 -0.043095258
2.758714 -0.045129852000000005
2.759714 -0.047159009
2.760714 -0.04918261499999999
2.761714 -0.051200559
2.762714 -0.053212728
2.763714 -0.055219012
2.764714 -0.057219295
2.765714 -0.059213471999999996
2.766714 -0.061201425999999996
2.767714 -0.063183054
2.768714 -0.065158244
2.769714 -0.067126891
2.770714 -0.069088885
2.771714 -0.07104411499999999
2.772714 -0.072992477
2.773714 -0.074933859
2.774714 -0.076868164
2.775714 -0.07879528
2.776714 -0.080715108
2.777714 -0.082627538
2.778714 -0.084532471
2.779714 -0.086429802
2.780714 -0.088319427
2.781714 -0.090201246
2.782714 -0.092075154
2.783714 -0.093941053
2.784714 -0.095798844
2.785714 -0.097648421
2.786714 -0.09948969800000002
2.787714 -0.10132255999999999
2.788714 -0.10314692
2.789714 -0.10496269
2.790714 -0.10676975
2.791714 -0.10856802
2.792714 -0.11035741
2.793714 -0.1121378
2.794714 -0.11390913
2.795714 -0.11567129
2.796714 -0.11742418
2.797714 -0.11916772
2.798714 -0.12090182
2.799714 -0.12262638000000001
2.800714 -0.12434131999999999
2.801714 -0.12604655
2.802714 -0.12774196999999998
2.803714 -0.12942752
2.804714 -0.13110308
2.805714 -0.13276859
2.806714 -0.13442396
2.807714 -0.13606909
2.808714 -0.13770391
2.809714 -0.13932834
2.810714 -0.14094228
2.811714 -0.14254567
2.812714 -0.14413843
2.813714 -0.14572047
2.814714 -0.1472917
2.815714 -0.14885205999999998
2.816714 -0.15040146999999998
2.817714 -0.15193985000000002
2.818714 -0.15346712
2.819714 -0.15498320999999998
2.820714 -0.15648804
2.821714 -0.15798152999999998
2.822714 -0.15946361
2.823714 -0.16093422
2.824714 -0.16239327
2.825714 -0.16384071
2.826714 -0.16527646
2.827714 -0.16670044
2.828714 -0.1681126
2.829714 -0.16951285
2.830714 -0.17090114
2.831714 -0.17227739
2.832714 -0.17364153999999998
2.833714 -0.17499352
2.834714 -0.17633328
2.835714 -0.17766074
2.836714 -0.17897583
2.837714 -0.18027851
2.838714 -0.18156871000000002
2.839714 -0.18284635999999999
2.840714 -0.18411141
2.841714 -0.18536381
2.842714 -0.18660348
2.843714 -0.18783038000000002
2.844714 -0.18904443999999998
2.845714 -0.19024562
2.846714 -0.19143384
2.847714 -0.19260908
2.848714 -0.19377127
2.849714 -0.19492034
2.850714 -0.19605628000000003
2.851714 -0.19717901000000002
2.852714 -0.19828847000000002
2.853714 -0.19938464000000003
2.854714 -0.20046746
2.855714 -0.20153687999999997
2.856714 -0.20259285999999999
2.857714 -0.20363536000000002
2.858714 -0.20466433
2.859714 -0.20567973
2.860714 -0.20668150000000002
2.861714 -0.20766960999999998
2.862714 -0.20864402999999998
2.863714 -0.20960472
2.864714 -0.21055161
2.865714 -0.21148471
2.866714 -0.21240395
2.867714 -0.21330928
2.868714 -0.2142007
2.869714 -0.21507814999999997
2.870714 -0.21594159999999998
2.871714 -0.21679103
2.872714 -0.21762641
2.873714 -0.21844767
2.874714 -0.21925482
2.875714 -0.22004780000000002
2.876714 -0.22082659
2.877714 -0.22159119
2.878714 -0.22234153
2.879714 -0.2230776
2.880714 -0.22379938
2.881714 -0.22450683
2.882714 -0.22519994999999998
2.883714 -0.22587869
2.884714 -0.22654305
2.885714 -0.227193
2.886714 -0.22782851
2.887714 -0.22844959
2.888714 -0.22905617999999997
2.889714 -0.22964829
2.890714 -0.2302259
2.891714 -0.230789
2.892714 -0.23133757000000002
2.893714 -0.23187159000000002
2.894714 -0.23239106
2.895714 -0.23289598
2.896714 -0.23338631999999998
2.897714 -0.23386207999999997
2.898714 -0.23432324999999998
2.899714 -0.23476982000000002
2.900714 -0.23520176999999998
2.901714 -0.23561912000000002
2.902714 -0.23602184
2.903714 -0.23640994999999998
2.904714 -0.23678343000000002
2.905714 -0.23714229
2.906714 -0.23748650999999998
2.907714 -0.23781611000000002
2.908714 -0.23813108
2.909714 -0.23843140999999998
2.910714 -0.23871711
2.911714 -0.23898819999999998
2.912714 -0.23924466
2.913714 -0.23948653
2.914714 -0.23971377
2.915714 -0.23992641
2.916714 -0.24012446
2.917714 -0.24030793
2.918714 -0.24047683
2.919714 -0.24063117
2.920714 -0.24077095999999998
2.921714 -0.2408962
2.922714 -0.24100691
2.923714 -0.24110312
2.924714 -0.24118482
2.925714 -0.24125203
2.926714 -0.24130479000000002
2.927714 -0.24134309
2.928714 -0.24136696
2.929714 -0.24137641
2.930714 -0.24137147999999997
2.931714 -0.24135218
2.932714 -0.24131853
2.933714 -0.24127054
2.934714 -0.24120826
2.935714 -0.24113168
2.936714 -0.24104086
2.937714 -0.24093578
2.938714 -0.2408165
2.939714 -0.24068304000000001
2.940714 -0.24053541000000003
2.941714 -0.24037363
2.942714 -0.24019777999999997
2.943714 -0.24000783
2.944714 -0.23980385
2.945714 -0.23958585
2.946714 -0.23935388
2.947714 -0.23910794000000002
2.948714 -0.23884811
2.949714 -0.23857436999999998
2.950714 -0.23828677
2.951714 -0.23798537000000003
2.952714 -0.23767019
2.953714 -0.23734127
2.954714 -0.23699863999999998
2.955714 -0.23664234
2.956714 -0.23627242
2.957714 -0.23588889999999998
2.958714 -0.23549182999999999
2.959714 -0.23508125
2.960714 -0.23465722
2.961714 -0.23421976
2.962714 -0.23376893
2.963714 -0.23330476000000003
2.964714 -0.23282729
2.965714 -0.23233659999999998
2.966714 -0.23183271
2.967714 -0.23131566
2.968714 -0.23078551000000003
2.969714 -0.23024231
2.970714 -0.22968609999999998
2.971714 -0.22911695
2.972714 -0.22853489
2.973714 -0.22793999
2.974714 -0.22733228000000003
2.975714 -0.22671180999999999
2.976714 -0.22607865
2.977714 -0.22543285000000002
2.978714 -0.22477445000000001
2.979714 -0.22410351999999997
2.980714 -0.22342012
2.981714 -0.22272428000000002
2.982714 -0.22201608
2.983714 -0.22129558
2.984714 -0.22056284
2.985714 -0.2198179
2.986714 -0.21906082999999998
2.987714 -0.2182917
2.988714 -0.21751054999999997
2.989714 -0.21671746000000003
2.990714 -0.21591249
2.991714 -0.21509570000000003
2.992714 -0.21426716999999998
2.993714 -0.21342696
2.994714 -0.2125751
2.995714 -0.21171168999999998
2.996714 -0.21083679000000002
2.997714 -0.20995045
2.998714 -0.20905276999999997
2.999714 -0.20814380000000002
3.000714 -0.20722358
3.001714 -0.20629221
3.002714 -0.20534976
3.003714 -0.20439629
3.004714 -0.20343189
3.005714 -0.20245660999999998
3.006714 -0.20147052
3.007714 -0.2004737
3.008714 -0.19946622
3.009714 -0.19844815
3.010714 -0.19741955
3.011714 -0.19638052
3.012714 -0.19533113000000002
3.013714 -0.19427143
3.014714 -0.19320152999999998
3.015714 -0.19212149
3.016714 -0.19103137
3.017714 -0.18993128
3.018714 -0.18882129
3.019714 -0.18770146
3.020714 -0.18657189
3.021714 -0.18543265
3.022714 -0.18428382
3.023714 -0.18312549
3.024714 -0.18195774
3.025714 -0.18078064
3.026714 -0.17959429
3.027714 -0.17839876000000002
3.028714 -0.17719415
3.029714 -0.17598054000000002
3.030714 -0.174758
3.031714 -0.17352663
3.032714 -0.17228652
3.033714 -0.17103774
3.034714 -0.16978038
3.035714 -0.16851454
3.036714 -0.1672403
3.037714 -0.16595772
3.038714 -0.16466692
3.039714 -0.16336798
3.040714 -0.16206099
3.041714 -0.16074602999999998
3.042714 -0.15942319000000002
3.043714 -0.15809257
3.044714 -0.15675423
3.045714 -0.15540828
3.046714 -0.15405481999999998
3.047714 -0.15269391
3.048714 -0.15132566
3.049714 -0.14995015
3.050714 -0.14856748
3.051714 -0.14717771999999998
3.052714 -0.14578099
3.053714 -0.14437736
3.054714 -0.14296693
3.055714 -0.1415498
3.056714 -0.14012604
3.057714 -0.13869576
3.058714 -0.13725904
3.059714 -0.13581599
3.060714 -0.13436668999999998
3.061714 -0.13291124
3.062714 -0.13144973000000001
3.063714 -0.12998226
3.064714 -0.12850891
3.065714 -0.12702977999999998
3.066714 -0.12554497
3.067714 -0.12405458000000001
3.068714 -0.12255869
3.069714 -0.12105739
3.070714 -0.11955079
3.071714 -0.11803899000000001
3.072714 -0.11652206
3.073714 -0.11500012
3.074714 -0.11347325
3.075714 -0.11194155
3.076714 -0.11040511
3.077714 -0.10886404
3.078714 -0.10731842000000001
3.079714 -0.10576835
3.080714 -0.10421394
3.081714 -0.10265526
3.082714 -0.10109243
3.083714 -0.09952554200000001
3.084714 -0.097954692
3.085714 -0.09637997699999999
3.086714 -0.094801496
3.087714 -0.09321934200000001
3.088714 -0.09163362
3.089714 -0.090044423
3.090714 -0.088451849
3.091714 -0.086856005
3.092714 -0.08525698200000001
3.093714 -0.08365488
3.094714 -0.082049798
3.095714 -0.080441835
3.096714 -0.078831089
3.097714 -0.07721766
3.098714 -0.07560164700000001
3.099714 -0.073983142
3.100714 -0.072362251
3.101714 -0.070739072
3.102714 -0.069113704
3.103714 -0.067486241
3.104714 -0.065856788
3.105714 -0.064225437
3.106714 -0.062592287
3.107714 -0.060957437
3.108714 -0.059320987000000006
3.109714 -0.057683035
3.110714 -0.056043675
3.111714 -0.054403004
3.112714 -0.052761124
3.113714 -0.05111812499999999
3.114714 -0.049474114
3.115714 -0.04782918
3.116714 -0.046183425
3.117714 -0.044536946
3.118714 -0.042889841
3.119714 -0.041242206
3.120714 -0.039594137
3.121714 -0.037945733999999995
3.122714 -0.036297095
3.123714 -0.034648317
3.124714 -0.032999495000000004
3.125714 -0.031350728
3.126714 -0.029702112000000003
3.127714 -0.028053747
3.128714 -0.026405728000000003
3.129714 -0.024758153999999997
3.130714 -0.02311112
3.131714 -0.021464724
3.132714 -0.019819062
3.133714 -0.018174232000000002
3.134714 -0.01653033
3.135714 -0.01488745
3.136714 -0.01324569
3.137714 -0.011605144
3.138714 -0.0099659082
3.139714 -0.0083280771
3.140714 -0.0066917448
3.141714 -0.0050570059
3.142714 -0.0034239543
3.143714 -0.0017926838999999999
3.144714 -0.00016328781
3.145714 0.0014641410000000002
3.146714 0.0030895098
3.147714 0.0047127257999999995
3.148714 0.0063336971
3.149714 0.0079523314
3.150714 0.0095685369
3.151714 0.011182223
3.152714 0.012793297
3.153714 0.01440167
3.154714 0.016007249
3.155714 0.017609945
3.156714 0.019209668
3.157714 0.020806325
3.158714 0.022399829
3.159714 0.023990087
3.160714 0.025577011
3.161714 0.027160512
3.162714 0.028740500999999998
3.163714 0.030316890000000003
3.164714 0.031889587999999996
3.165714 0.033458509
3.166714 0.035023561
3.167714 0.036584662
3.168714 0.038141719
3.169714 0.039694650000000005
3.170714 0.041243367
3.171714 0.042787784999999995
3.172714 0.044327817
3.173714 0.045863376000000004
3.174714 0.04739438
3.175714 0.048920745
3.176714 0.050442386
3.177714 0.05195922
3.178714 0.053471164
3.179714 0.054978136999999996
3.180714 0.056480058
3.181714 0.057976844
3.182714 0.05946841
3.183714 0.060954678
3.184714 0.062435569
3.185714 0.063911005
3.186714 0.065380899
3.187714 0.066845177
3.188714 0.06830376199999999
3.189714 0.069756573
3.190714 0.071203528
3.191714 0.072644552
3.192714 0.074079569
3.193714 0.075508497
3.194714 0.076931261
3.195714 0.078347785
3.196714 0.079757994
3.197714 0.081161805
3.198714 0.08255915
3.199714 0.08394995200000001
3.200714 0.085334136
3.201714 0.086711626
3.202714 0.088082347
3.203714 0.089446228
3.204714 0.0908032
3.205714 0.092153187
3.206714 0.093496119
3.207714 0.094831927
3.208714 0.09616053399999999
3.209714 0.097481877
3.210714 0.098795886
3.211714 0.1001025
3.212714 0.10140163
3.213714 0.10269324
3.214714 0.10397724
3.215714 0.10525357
3.216714 0.10652216999999999
3.217714 0.10778297
3.218714 0.10903592000000001
3.219714 0.11028094000000001
3.220714 0.11151799000000001
3.221714 0.11274698
3.222714 0.11396786
3.223714 0.11518057
3.224714 0.11638507
3.225714 0.11758127
3.226714 0.11876911999999999
3.227714 0.11994856999999999
3.228714 0.12111956
3.229714 0.12228203
3.230714 0.12343591
3.231714 0.12458116000000001
3.232714 0.12571771
3.233714 0.12684552
3.234714 0.12796451
3.235714 0.12907464999999999
3.236714 0.13017588
3.237714 0.13126814
3.238714 0.13235137
3.239714 0.13342553000000001
3.240714 0.13449057
3.241714 0.13554643
3.242714 0.13659307
3.243714 0.13763042
3.244714 0.13865844000000002
3.245714 0.13967707999999998
3.246714 0.1406863
3.247714 0.14168603999999999
3.248714 0.14267626
3.249714 0.1436569
3.250714 0.14462795
3.251714 0.14558933000000002
3.252714 0.146541
3.253714 0.14748293
3.254714 0.14841506000000002
3.255714 0.14933738
3.256714 0.15024980999999998
3.257714 0.15115232
3.258714 0.15204487
3.259714 0.15292743
3.260714 0.15379995
3.261714 0.15466239
3.262714 0.15551471
3.263714 0.15635688
3.264714 0.15718886
3.265714 0.15801061
3.266714 0.15882209
3.267714 0.15962328
3.268714 0.16041412
3.269714 0.16119459
3.270714 0.16196465999999998
3.271714 0.16272428
3.272714 0.16347343
3.273714 0.16421208
3.274714 0.16494018
3.275714 0.16565773
3.276714 0.16636469
3.277714 0.16706102
3.278714 0.16774669
3.279714 0.16842168999999999
3.280714 0.16908599
3.281714 0.16973955999999998
3.282714 0.17038237
3.283714 0.17101441
3.284714 0.17163565
3.285714 0.17224607
3.286714 0.17284565999999998
3.287714 0.17343438
3.288714 0.17401223000000002
3.289714 0.17457918
3.290714 0.17513521
3.291714 0.17568031
3.292714 0.17621446
3.293714 0.17673764
3.294714 0.17724985
3.295714 0.17775106
3.296714 0.17824125999999998
3.297714 0.17872044
3.298714 0.17918857
3.299714 0.17964565000000002
3.300714 0.18009167
3.301714 0.18052661
3.302714 0.18095047
3.303714 0.18136322
3.304714 0.18176486
3.305714 0.18215537999999998
3.306714 0.18253476999999999
3.307714 0.18290301
3.308714 0.1832601
3.309714 0.18360603
3.310714 0.18394080000000002
3.311714 0.18426438
3.312714 0.1845768
3.313714 0.18487802
3.314714 0.18516806
3.315714 0.1854469
3.316714 0.18571453000000002
3.317714 0.18597097
3.318714 0.18621621
3.319714 0.18645024
3.320714 0.18667307
3.321714 0.18688470999999998
3.322714 0.18708513000000002
3.323714 0.18727435
3.324714 0.18745236999999998
3.325714 0.18761919
3.326714 0.18777483
3.327714 0.18791928
3.328714 0.18805255
3.329714 0.18817465
3.330714 0.18828556999999999
3.331714 0.18838532
3.332714 0.18847392999999998
3.333714 0.18855138999999999
3.334714 0.18861771
3.335714 0.1886729
3.336714 0.18871698
3.337714 0.18874995
3.338714 0.18877182
3.339714 0.18878262
3.340714 0.18878236
3.341714 0.18877103
3.342714 0.18874867
3.343714 0.18871529
3.344714 0.1886709
3.345714 0.18861552
3.346714 0.18854918
3.347714 0.18847187999999998
3.348714 0.18838365
3.349714 0.18828451
3.350714 0.18817448
3.351714 0.18805359
3.352714 0.18792185
3.353714 0.18777929
3.354714 0.18762593
3.355714 0.1874618
3.356714 0.18728692
3.357714 0.18710132
3.358714 0.18690502
3.359714 0.18669806
3.360714 0.18648045
3.361714 0.18625224
3.362714 0.18601344
3.363714 0.18576409
3.364714 0.18550422
3.365714 0.18523383999999998
3.366714 0.184953
3.367714 0.18466173
3.368714 0.18436005
3.369714 0.18404801
3.370714 0.18372564
3.371714 0.18339294
3.372714 0.18304999
3.373714 0.18269678
3.374714 0.18233338
3.375714 0.1819598
3.376714 0.1815761
3.377714 0.18118229
3.378714 0.18077842
3.379714 0.18036453000000002
3.380714 0.17994066
3.381714 0.17950684
3.382714 0.17906311
3.383714 0.17860952
3.384714 0.17814611
3.385714 0.17767291
3.386714 0.17718998
3.387714 0.17669733999999998
3.388714 0.17619506
3.389714 0.17568315
3.390714 0.17516169
3.391714 0.17463071
3.392714 0.17409025
3.393714 0.17354038
3.394714 0.17298112
3.395714 0.17241254
3.396714 0.17183467
3.397714 0.17124758
3.398714 0.1706513
3.399714 0.17004589
3.400714 0.16943141
3.401714 0.16880789000000002
3.402714 0.16817538999999998
3.403714 0.16753396
3.404714 0.16688366999999998
3.405714 0.16622455
3.406714 0.16555666
3.407714 0.16488006
3.408714 0.16419479
3.409714 0.16350092
3.410714 0.16279849
3.411714 0.16208758
3.412714 0.16136823
3.413714 0.16064049
3.414714 0.15990443000000001
3.415714 0.15916009
3.416714 0.15840755
3.417714 0.15764686
3.418714 0.15687806999999998
3.419714 0.15610126000000002
3.420714 0.15531646999999998
3.421714 0.15452376
3.422714 0.15372321
3.423714 0.15291486999999998
3.424714 0.15209881
3.425714 0.15127508
3.426714 0.15044375
3.427714 0.14960489
3.428714 0.14875855
3.429714 0.1479048
3.430714 0.14704372000000002
3.431714 0.14617535
3.432714 0.14529977
3.433714 0.14441704
3.434714 0.14352722
3.435714 0.14263038
3.436714 0.14172659
3.437714 0.14081592
3.438714 0.13989842000000002
3.439714 0.13897418
3.440714 0.13804325
3.441714 0.13710571
3.442714 0.13616162
3.443714 0.13521104
3.444714 0.13425405999999998
3.445714 0.13329074000000002
3.446714 0.13232114
3.447714 0.13134532999999998
3.448714 0.13036339000000002
3.449714 0.1293754
3.450714 0.12838141
3.451714 0.12738148999999999
3.452714 0.12637574000000001
3.453714 0.12536419999999998
3.454714 0.12434697000000001
3.455714 0.12332411
3.456714 0.12229567999999999
3.457714 0.12126178000000001
3.458714 0.12022248
3.459714 0.11917783
3.460714 0.11812794
3.461714 0.11707286
3.462714 0.11601268
3.463714 0.11494745999999999
3.464714 0.11387729
3.465714 0.11280224
3.466714 0.1117224
3.467714 0.11063782999999999
3.468714 0.10954860999999999
3.469714 0.10845482
3.470714 0.10735652999999999
3.471714 0.10625383999999999
3.472714 0.10514680000000001
3.473714 0.1040355
3.474714 0.10292001999999999
3.475714 0.10180044
3.476714 0.10067683
3.477714 0.09954928
3.478714 0.098417862
3.479714 0.09728265600000001
3.480714 0.096143741
3.481714 0.095001195
3.482714 0.093855098
3.483714 0.09270553100000001
3.484714 0.091552577
3.485714 0.09039631100000001
3.486714 0.089236815
3.487714 0.08807416900000001
3.488714 0.08690845600000001
3.489714 0.085739756
3.490714 0.084568153
3.491714 0.08339372
3.492714 0.082216546
3.493714 0.081036706
3.494714 0.079854281
3.495714 0.078669353
3.496714 0.07748200400000001
3.497714 0.076292315
3.498714 0.075100368
3.499714 0.07390624400000001
3.500714 0.072710024
3.501714 0.07151179
3.502714 0.07031162399999999
3.503714 0.069109607
3.504714 0.06790582
3.505714 0.066700339
3.506714 0.065493252
3.507714 0.06428463400000001
3.508714 0.063074572
3.509714 0.061863143
3.510714 0.060650427
3.511714 0.059436506
3.512714 0.058221461999999995
3.513714 0.057005376
3.514714 0.055788329000000005
3.515714 0.054570404
3.516714 0.053351681
3.517714 0.052132236000000005
3.518714 0.050912157
3.519714 0.049691519
3.520714 0.048470407
3.521714 0.047248902
3.522714 0.046027085
3.523714 0.044805038000000005
3.524714 0.043582844
3.525714 0.042360582
3.526714 0.041138331
3.527714 0.039916177
3.528714 0.0386942
3.529714 0.03747248
3.530714 0.0362511
3.531714 0.035030142
3.532714 0.033809684
3.533714 0.032589811999999996
3.534714 0.031370603000000004
3.535714 0.030152138999999998
3.536714 0.028934501
3.537714 0.027717769
3.538714 0.026502024
3.539714 0.025287346
3.540714 0.024073817
3.541714 0.022861516000000002
3.542714 0.021650523
3.543714 0.020440917000000003
3.544714 0.019232776
3.545714 0.018026181
3.546714 0.016821211
3.547714 0.015617943000000002
3.548714 0.014416457
3.549714 0.013216832
3.550714 0.012019145
3.551714 0.010823474000000001
3.552714 0.0096298958
3.553714 0.008438489
3.554714 0.0072493305
3.555714 0.0060624974
3.556714 0.0048780668
3.557714 0.0036961147999999997
3.558714 0.0025167181
3.559714 0.0013399525
3.560714 0.00016589399
3.561714 -0.0010053818
3.562714 -0.0021737995
3.563714 -0.0033392836000000004
3.564714 -0.0045017598
3.565714 -0.0056611527
3.566714 -0.0068173882
3.567714 -0.0079703925
3.568714 -0.009120092
3.569714 -0.010266413
3.570714 -0.011409282
3.571714 -0.012548627
3.572714 -0.013684377000000001
3.573714 -0.014816457
3.574714 -0.015944797
3.575714 -0.017069325
3.576714 -0.018189972999999998
3.577714 -0.019306666
3.578714 -0.020419338
3.579714 -0.021527917
3.580714 -0.022632335
3.581714 -0.023732522
3.582714 -0.024828410999999998
3.583714 -0.025919933
3.584714 -0.027007019000000004
3.585714 -0.028089602999999998
3.586714 -0.029167617
3.587714 -0.030240996000000003
3.588714 -0.031309671
3.589714 -0.032373579
3.590714 -0.033432653
3.591714 -0.034486825
3.592714 -0.035536033
3.593714 -0.036580212
3.594714 -0.037619296999999996
3.595714 -0.038653225
3.596714 -0.039681931999999996
3.597714 -0.040705357
3.598714 -0.041723435
3.599714 -0.042736104999999996
3.600714 -0.043743305
3.601714 -0.044744974
3.602714 -0.045741053
3.603714 -0.046731479
3.604714 -0.047716196
3.605714 -0.048695141
3.606714 -0.049668259000000006
3.607714 -0.05063549
3.608714 -0.051596778
3.609714 -0.052552065
3.610714 -0.053501292
3.611714 -0.05444440800000001
3.612714 -0.055381359000000005
3.613714 -0.056312088
3.614714 -0.057236536
3.615714 -0.058154657
3.616714 -0.059066399
3.617714 -0.059971701999999995
3.618714 -0.060870521999999996
3.619714 -0.061762804
3.620714 -0.062648498
3.621714 -0.063527556
3.622714 -0.064399926
3.623714 -0.065265561
3.624714 -0.066124415
3.625714 -0.066976435
3.626714 -0.067821582
3.627714 -0.068659801
3.628714 -0.069491047
3.629714 -0.070315279
3.630714 -0.071132445
3.631714 -0.071942504
3.632714 -0.072745408
3.633714 -0.073541119
3.634714 -0.074329588
3.635714 -0.075110776
3.636714 -0.075884635
3.637714 -0.076651125
3.638714 -0.07741020500000001
3.639714 -0.078161835
3.640714 -0.078905979
3.641714 -0.079642591
3.642714 -0.080371631
3.643714 -0.081093062
3.644714 -0.081806845
3.645714 -0.082512945
3.646714 -0.08321131999999999
3.647714 -0.083901937
3.648714 -0.084584759
3.649714 -0.08525975300000001
3.650714 -0.08592688200000001
3.651714 -0.086586113
3.652714 -0.087237416
3.653714 -0.087880756
3.654714 -0.088516099
3.655714 -0.089143415
3.656714 -0.089762674
3.657714 -0.09037384899999999
3.658714 -0.090976903
3.659714 -0.091571815
3.660714 -0.09215855399999999
3.661714 -0.092737091
3.662714 -0.093307398
3.663714 -0.09386945199999999
3.664714 -0.094423222
3.665714 -0.094968686
3.666714 -0.09550582
3.667714 -0.096034602
3.668714 -0.096555008
3.669714 -0.097067014
3.670714 -0.09757059700000001
3.671714 -0.09806574099999998
3.672714 -0.098552415
3.673714 -0.099030603
3.674714 -0.099500292
3.675714 -0.09996146
3.676714 -0.10041408
3.677714 -0.10085815000000001
3.678714 -0.10129365
3.679714 -0.10172054999999999
3.680714 -0.10213887
3.681714 -0.10254856
3.682714 -0.10294962
3.683714 -0.10334204000000001
3.684714 -0.10372582
3.685714 -0.10410093
3.686714 -0.10446737
3.687714 -0.10482512999999999
3.688714 -0.10517420000000001
3.689714 -0.10551458
3.690714 -0.10584624
3.691714 -0.10616919999999999
3.692714 -0.10648345
3.693714 -0.10678898999999999
3.694714 -0.10708579
3.695714 -0.10737387000000001
3.696714 -0.10765322
3.697714 -0.10792384000000001
3.698714 -0.10818570999999999
3.699714 -0.10843886
3.700714 -0.10868327
3.701714 -0.10891894
3.702714 -0.10914588
3.703714 -0.10936409
3.704714 -0.10957357000000001
3.705714 -0.10977432000000001
3.706714 -0.10996634
3.707714 -0.11014964
3.708714 -0.11032423000000001
3.709714 -0.1104901
3.710714 -0.11064727
3.711714 -0.11079573
3.712714 -0.11093551
3.713714 -0.11106661
3.714714 -0.11118903000000001
3.715714 -0.11130278
3.716714 -0.11140788
3.717714 -0.11150432999999998
3.718714 -0.11159214999999999
3.719714 -0.11167136000000001
3.720714 -0.11174195999999999
3.721714 -0.11180396
3.722714 -0.11185737999999999
3.723714 -0.11190225000000001
3.724714 -0.11193856
3.725714 -0.11196635
3.726714 -0.11198561
3.727714 -0.11199639
3.728714 -0.1119987
3.729714 -0.11199254
3.730714 -0.11197794
3.731714 -0.11195493
3.732714 -0.11192352
3.733714 -0.11188374000000001
3.734714 -0.11183561
3.735714 -0.11177915999999999
3.736714 -0.1117144
3.737714 -0.11164136
3.738714 -0.11156007
3.739714 -0.11147056
3.740714 -0.11137284
3.741714 -0.11126694999999999
3.742714 -0.11115292
3.743714 -0.11103078000000001
3.744714 -0.11090054
3.745714 -0.11076224999999999
3.746714 -0.11061594
3.747714 -0.11046163
3.748714 -0.11029936
3.749714 -0.11012916
3.750714 -0.10995107
3.751714 -0.10976512
3.752714 -0.10957135000000001
3.753714 -0.10936979
3.754714 -0.10916047
3.755714 -0.10894345
3.756714 -0.10871874000000001
3.757714 -0.10848640000000001
3.758714 -0.10824646
3.759714 -0.10799895999999999
3.760714 -0.10774394000000001
3.761714 -0.10748145
3.762714 -0.10721151000000001
3.763714 -0.10693417999999999
3.764714 -0.10664947999999999
3.765714 -0.10635747999999999
3.766714 -0.1060582
3.767714 -0.10575169
3.768714 -0.10543799999999999
3.769714 -0.10511716
3.770714 -0.10478923
3.771714 -0.10445424
3.772714 -0.10411224
3.773714 -0.10376326999999999
3.774714 -0.10340738
3.775714 -0.10304461
3.776714 -0.10267501999999999
3.777714 -0.10229864
3.778714 -0.10191553
3.779714 -0.10152572
3.780714 -0.10112928
3.781714 -0.10072625
3.782714 -0.10031668
3.783714 -0.099900609
3.784714 -0.099478103
3.785714 -0.09904920599999999
3.786714 -0.09861396400000001
3.787714 -0.098172436
3.788714 -0.09772467900000001
3.789714 -0.09727074100000001
3.790714 -0.096810679
3.791714 -0.096344552
3.792714 -0.095872412
3.793714 -0.095394318
3.794714 -0.094910321
3.795714 -0.094420486
3.796714 -0.093924865
3.797714 -0.093423523
3.798714 -0.09291651100000001
3.799714 -0.092403893
3.800714 -0.091885729
3.801714 -0.091362081
3.802714 -0.09083300799999999
3.803714 -0.090298569
3.804714 -0.089758827
3.805714 -0.089213846
3.806714 -0.088663684
3.807714 -0.088108407
3.808714 -0.08754807099999999
3.809714 -0.08698274
3.810714 -0.086412486
3.811714 -0.085837359
3.812714 -0.08525743000000001
3.813714 -0.084672763
3.814714 -0.084083423
3.815714 -0.08348946600000001
3.816714 -0.082890963
3.817714 -0.082287978
3.818714 -0.081680575
3.819714 -0.081068819
3.820714 -0.080452772
3.821714 -0.079832505
3.822714 -0.079208083
3.823714 -0.078579568
3.824714 -0.077947031
3.825714 -0.077310536
3.826714 -0.076670153
3.827714 -0.076025946
3.828714 -0.075377984
3.829714 -0.07472633199999999
3.830714 -0.07407105900000001
3.831714 -0.073412235
3.832714 -0.07274992500000001
3.833714 -0.072084198
3.834714 -0.071415119
3.835714 -0.070742762
3.836714 -0.070067192
3.837714 -0.069388479
3.838714 -0.068706693
3.839714 -0.068021897
3.840714 -0.067334168
3.841714 -0.066643569
3.842714 -0.065950176
3.843714 -0.065254053
3.844714 -0.06455527
3.845714 -0.063853903
3.846714 -0.06315001499999999
3.847714 -0.06244368299999999
3.848714 -0.061734975000000004
3.849714 -0.061023963
3.850714 -0.060310715
3.851714 -0.059595308
3.852714 -0.058877812
3.853714 -0.058158300999999996
3.854714 -0.057436846
3.855714 -0.056713517000000005
3.856714 -0.055988389
3.857714 -0.055261538
3.858714 -0.054533035
3.859714 -0.053802953
3.860714 -0.05307136999999999
3.861714 -0.052338354999999996
3.862714 -0.051603984000000006
3.863714 -0.050868327000000005
3.864714 -0.050131459
3.865714 -0.049393454999999996
3.866714 -0.04865439
3.867714 -0.047914334999999995
3.868714 -0.047173362999999996
3.869714 -0.046431549999999995
3.870714 -0.045688965
3.871714 -0.044945686
3.872714 -0.044201783
3.873714 -0.04345733
3.874714 -0.042712397
3.875714 -0.04196706
3.876714 -0.041221388
3.877714 -0.040475454
3.878714 -0.03972933
3.879714 -0.038983088
3.880714 -0.038236799
3.881714 -0.037490533
3.882714 -0.036744363
3.883714 -0.035998359
3.884714 -0.035252591
3.885714 -0.034507128
3.886714 -0.033762044
3.887714 -0.033017408
3.888714 -0.032273289999999996
3.889714 -0.031529760000000004
3.890714 -0.03078689
3.891714 -0.030044749000000003
3.892714 -0.029303404
3.893714 -0.028562927
3.894714 -0.02782339
3.895714 -0.027084860000000002
3.896714 -0.026347407000000003
3.897714 -0.025611097000000003
3.898714 -0.024876004
3.899714 -0.024142194999999998
3.900714 -0.023409739
3.901714 -0.022678704
3.902714 -0.02194916
3.903714 -0.021221173
3.904714 -0.020494813
3.905714 -0.019770146
3.906714 -0.019047242
3.907714 -0.018326167
3.908714 -0.017606989
3.909714 -0.016889775
3.910714 -0.016174591999999998
3.911714 -0.015461505999999998
3.912714 -0.014750584
3.913714 -0.014041891999999999
3.914714 -0.013335497
3.915714 -0.012631466000000001
3.916714 -0.011929862
3.917714 -0.011230752
3.918714 -0.010534202
3.919714 -0.0098402765
3.920714 -0.0091490401
3.921714 -0.008460557700000001
3.922714 -0.007774894
3.923714 -0.0070921124
3.924714 -0.0064122767
3.925714 -0.005735450800000001
3.926714 -0.0050616974000000006
3.927714 -0.004391079
3.928714 -0.0037236576
3.929714 -0.0030594951000000002
3.930714 -0.0023986526
3.931714 -0.0017411907000000001
3.932714 -0.0010871695
3.933714 -0.00043664868
3.934714 0.00021031281
3.935714 0.0008536565499999999
3.936714 0.0014933248
3.937714 0.0021292604
3.938714 0.0027614069
3.939714 0.0033897082
3.940714 0.0040141094
3.941714 0.0046345558
3.942714 0.0052509931
3.943714 0.0058633686
3.944714 0.006471629600000001
3.945714 0.0070757233000000004
3.946714 0.007675598999999999
3.947714 0.008271206
3.948714 0.008862494
3.949714 0.0094494135
3.950714 0.010031916
3.951714 0.010609951999999999
3.952714 0.011183474
3.953714 0.011752435
3.954714 0.012316787999999999
3.955714 0.012876486
3.956714 0.013431483000000001
3.957714 0.013981734999999999
3.958714 0.014527196
3.959714 0.015067821
3.960714 0.015603568
3.961714 0.016134391
3.962714 0.016660248
3.963714 0.017181096
3.964714 0.017696893
3.965714 0.018207598000000002
3.966714 0.018713168
3.967714 0.019213563
3.968714 0.019708744
3.969714 0.020198671
3.970714 0.020683304
3.971714 0.021162603000000002
3.972714 0.021636533
3.973714 0.022105053
3.974714 0.022568129
3.975714 0.023025722000000002
3.976714 0.023477797999999998
3.977714 0.023924321
3.978714 0.024365256999999998
3.979714 0.02480057
3.980714 0.02523023
3.981714 0.025654203
3.982714 0.026072454000000002
3.983714 0.026484954
3.984714 0.026891672000000002
3.985714 0.027292577
3.986714 0.027687641
3.987714 0.028076834999999998
3.988714 0.028460126
3.989714 0.028837493000000002
3.990714 0.029208904
3.991714 0.029574335
3.992714 0.029933758
3.993714 0.030287151
3.994714 0.030634488
3.995714 0.030975748
3.996714 0.031310905
3.997714 0.031639935
3.998714 0.031962822
3.999714 0.032279541
4.000714 0.032590074
4.001714 0.032894401
4.002714 0.033192502
4.003714 0.033484361
4.004714 0.03376996
4.005714 0.034049284
4.006714 0.034322316
4.007714 0.034589041
4.008714 0.034849445
4.009714 0.035103511999999996
4.010714 0.035351235
4.011714 0.035592599
4.012714 0.035827592
4.013714 0.036056203
4.014714 0.036278422
4.015714 0.036494241999999996
4.016714 0.036703653
4.017715 0.036906649
4.018714 0.037103222000000005
4.019714 0.037293363
4.020714 0.037477069
4.021714 0.037654335
4.022714 0.037825157000000005
4.023714 0.03798953
4.024714 0.03814745
4.025714 0.038298915
4.026714 0.038443922000000005
4.027714 0.038582471
4.028714 0.038714557999999996
4.029714 0.038840185
4.030715 0.038959351
4.031714 0.039072058
4.032714 0.039178305000000004
4.033714 0.039278096
4.034714 0.039371432
4.035714 0.039458316
4.036714 0.039538753
4.037714 0.039612746
4.038714 0.039680298999999995
4.039714 0.03974142
4.040714 0.039796115
4.041714 0.03984439
4.042714 0.039886252000000004
4.043715 0.03992171
4.044714 0.039950773
4.045714 0.03997345
4.046714 0.039989753999999995
4.047714 0.039999696
4.048714 0.040003288
4.049714 0.04000054
4.050714 0.039991468999999995
4.051714 0.039976087
4.052714 0.039954411
4.053714 0.039926457
4.054714 0.039892242
4.055714 0.039851785
4.056714 0.039805102
4.057714 0.039752212
4.058714 0.039693136999999996
4.059714 0.039627898
4.060714 0.039556515
4.061714 0.039479008
4.062714 0.039395404999999994
4.063715 0.039305727
4.064714 0.039209998999999995
4.065714 0.039108246
4.066714 0.039000495
4.067714 0.038886775
4.068714 0.038767107999999995
4.069714 0.038641525
4.070714 0.038510057
4.071714 0.038372731
4.072714 0.038229575
4.073714 0.038080622
4.074714 0.037925903
4.075714 0.037765451000000005
4.076715 0.037599294
4.077714 0.037427468
4.078714 0.037250007
4.079714 0.037066944
4.080714 0.036878312999999996
4.081714 0.036684147
4.082714 0.036484485999999997
4.083714 0.036279362
4.084714 0.036068814
4.085714 0.035852875
4.086714 0.035631584
4.087714 0.035404978999999996
4.088714 0.035173097
4.089714 0.034935979
4.090714 0.034693661
4.091714 0.034446185000000004
4.092714 0.034193587000000004
4.093714 0.03393591
4.094714 0.033673193000000004
4.095714 0.033405476
4.096714 0.033132802
4.097714 0.032855208999999996
4.098714 0.032572742
4.099714 0.032285443999999996
4.100714 0.031993355
4.101714 0.031696519
4.102714 0.03139498
4.103714 0.031088782000000002
4.104714 0.03077797
4.105714 0.030462589
4.106714 0.030142686000000002
4.107714 0.029818302999999997
4.108714 0.029489491000000003
4.109715 0.029156295999999998
4.110714 0.028818764
4.111714 0.028476946
4.112714 0.028130886
4.113714 0.027780638999999996
4.114714 0.027426254
4.115714 0.027067779000000004
4.116714 0.026705267
4.117714 0.026338772
4.118714 0.025968344
4.119714 0.025594037
4.120714 0.025215905000000004
4.121714 0.024834002
4.122715 0.024448382
4.123714 0.024059101
4.124714 0.023666212
4.125714 0.023269774
4.126714 0.022869842
4.127714 0.022466473
4.128714 0.022059724
4.129714 0.021649652999999998
4.130714 0.021236316
4.131714 0.020819771
4.132714 0.020400078
4.133714 0.019977296000000002
4.134714 0.019551482
4.135714 0.019122695
4.136714 0.018690995
4.137714 0.018256441
4.138714 0.017819092
4.139714 0.017379007
4.140714 0.016936246999999998
4.141714 0.016490871
4.142715 0.016042938
4.143714 0.015592509999999999
4.144714 0.015139645
4.145714 0.014684405
4.146714 0.014226849
4.147714 0.013767037
4.148714 0.013305030999999998
4.149714 0.012840892
4.150714 0.012374679000000001
4.151714 0.011906456
4.152714 0.011436282
4.153714 0.010964219
4.154714 0.010490329
4.155715 0.010014674
4.156714 0.0095373151
4.157714 0.0090583148
4.158714 0.0085777356
4.159714 0.008095640099999999
4.160714 0.0076120908000000004
4.161714 0.0071271505
4.162714 0.0066408815
4.163714 0.006153347200000001
4.164714 0.005664610600000001
4.165714 0.0051747345
4.166714 0.0046837827999999995
4.167714 0.0041918182
4.168715 0.0036989044
4.169714 0.0032051048
4.170714 0.0027104831999999997
4.171714 0.0022151033
4.172714 0.0017190287
4.173714 0.0012223233
4.174714 0.00072505118
4.175714 0.00022727631
4.176714 -0.00027093704
4.177714 -0.00076952456
4.178714 -0.0012684219
4.179714 -0.0017675644
4.180714 -0.0022668875
4.181714 -0.0027663264
4.182714 -0.0032658161
4.183714 -0.0037652917
4.184714 -0.0042646883
4.185714 -0.0047639405
4.186714 -0.005262983200000001
4.187714 -0.0057617512
4.188715 -0.006260178599999999
4.189714 -0.006758201199999999
4.190714 -0.007255753
4.191714 -0.0077527693
4.192714 -0.0082491846
4.193714 -0.0087449334
4.194714 -0.0092399518
4.195714 -0.0097341741
4.196714 -0.010227536
4.197714 -0.010719974
4.198714 -0.011211423
4.199714 -0.011701819
4.200714 -0.0121911
4.201715 -0.0126792
4.202714 -0.013166058999999999
4.203714 -0.013651612999999998
4.204714 -0.0141358
4.205714 -0.014618559000000001
4.206714 -0.015099827000000001
4.207714 -0.015579544
4.208714 -0.016057648
4.209714 -0.016534081
4.210714 -0.017008782
4.211714 -0.017481692
4.212714 -0.01795275
4.213714 -0.0184219
4.214714 -0.01888908
4.215714 -0.019354233999999998
4.216714 -0.019817302999999998
4.217714 -0.020278229
4.218714 -0.020736957
4.219714 -0.021193427
4.220714 -0.021647582
4.221714 -0.022099366
4.222714 -0.022548724
4.223714 -0.022995597
4.224714 -0.023439931
4.225714 -0.023881668999999998
4.226714 -0.024320756
4.227714 -0.024757136
4.228714 -0.025190755999999998
4.229714 -0.02562156
4.230714 -0.026049494
4.231714 -0.026474502999999996
4.232714 -0.026896535
4.233714 -0.027315534000000002
4.234715 -0.027731448
4.235714 -0.028144225
4.236714 -0.028553815
4.237714 -0.028960162
4.238714 -0.029363217999999996
4.239714 -0.02976293
4.240714 -0.030159249
4.241714 -0.030552124000000003
4.242714 -0.030941507
4.243714 -0.031327349
4.244714 -0.031709598000000006
4.245714 -0.03208821
4.246714 -0.032463134000000005
4.247715 -0.032834325000000004
4.248714 -0.033201734
4.249714 -0.033565317000000004
4.250714 -0.033925025
4.251714 -0.034280817000000005
4.252714 -0.034632641
4.253714 -0.034980458
4.254714 -0.035324221
4.255714 -0.035663886
4.256714 -0.03599941
4.257714 -0.036330747999999996
4.258714 -0.036657858
4.259714 -0.036980698
4.260714 -0.037299225000000005
4.261714 -0.037613398
4.262714 -0.037923176
4.263714 -0.038228522
4.264714 -0.038529390999999996
4.265714 -0.038825747
4.266714 -0.03911755
4.267715 -0.039404765
4.268714 -0.039687350999999996
4.269714 -0.039965275
4.270714 -0.040238499
4.271714 -0.040506988
4.272714 -0.040770706000000004
4.273714 -0.041029623
4.274714 -0.041283705000000004
4.275714 -0.041532918
4.276714 -0.041777233
4.277714 -0.042016618
4.278714 -0.042251041
4.279714 -0.042480475000000004
4.280715 -0.042704888999999996
4.281714 -0.042924256
4.282714 -0.04313855
4.283714 -0.043347743
4.284714 -0.043551807000000005
4.285714 -0.043750717
4.286714 -0.04394445
4.287714 -0.044132976000000004
4.288714 -0.044316275
4.289714 -0.044494320000000004
4.290714 -0.044667089
4.291714 -0.044834558999999996
4.292714 -0.044996708
4.293715 -0.045153513
4.294714 -0.045304952
4.295714 -0.045451006999999995
4.296714 -0.045591654
4.297714 -0.045726873
4.298714 -0.045856647
4.299714 -0.045980955000000004
4.300714 -0.046099781
4.301714 -0.046213105
4.302714 -0.046320914
4.303714 -0.046423191
4.304714 -0.046519918
4.305714 -0.046611083
4.306714 -0.046696671
4.307714 -0.046776669
4.308714 -0.046851064
4.309714 -0.046919844999999995
4.310714 -0.046983003
4.311714 -0.047040527000000006
4.312714 -0.047092405000000004
4.313715 -0.04713863
4.314714 -0.047179195
4.315714 -0.047214094
4.316714 -0.047243317
4.317714 -0.047266859
4.318714 -0.047284714
4.319714 -0.047296879
4.320714 -0.047303352
4.321714 -0.047304126
4.322714 -0.047299199
4.323714 -0.04728857
4.324714 -0.047272237
4.325714 -0.047250197
4.326715 -0.047222452000000005
4.327714 -0.047188999999999995
4.328714 -0.047149844
4.329714 -0.047104986
4.330714 -0.047054426999999996
4.331714 -0.046998169
4.332714 -0.046936215999999996
4.333714 -0.046868573
4.334714 -0.046795243
4.335714 -0.046716234999999995
4.336714 -0.046631551
4.337714 -0.046541201000000004
4.338714 -0.046445193999999995
4.339714 -0.046343537
4.340714 -0.04623624
4.341714 -0.046123311
4.342714 -0.046004762000000005
4.343714 -0.045880607999999996
4.344714 -0.045750861000000004
4.345714 -0.045615531
4.346714 -0.045474633
4.347714 -0.045328186
4.348714 -0.0451762
4.349714 -0.045018693
4.350714 -0.044855682
4.351714 -0.044687185000000004
4.352714 -0.044513223
4.353714 -0.04433381
4.354714 -0.044148965
4.355714 -0.043958711000000004
4.356714 -0.043763066
4.357714 -0.043562052
4.358714 -0.043355685
4.359715 -0.043143993
4.360714 -0.042926992
4.361714 -0.042704705
4.362714 -0.042477157
4.363714 -0.04224437
4.364714 -0.042006368
4.365714 -0.041763173
4.366714 -0.041514813000000005
4.367714 -0.041261307
4.368714 -0.041002684000000005
4.369714 -0.040738969
4.370714 -0.040470189000000004
4.371714 -0.040196368
4.372715 -0.039917539
4.373714 -0.039633723999999995
4.374714 -0.039344956
4.375714 -0.039051261
4.376714 -0.038752669999999996
4.377714 -0.038449213
4.378714 -0.038140922
4.379714 -0.037827829
4.380714 -0.037509968
4.381714 -0.037187370000000004
4.382714 -0.036860068
4.383714 -0.036528098
4.384714 -0.036191495000000004
4.385714 -0.035850293
4.386714 -0.035504531
4.387714 -0.035154243
4.388714 -0.034799468
4.389714 -0.034440242
4.390714 -0.034076603999999996
4.391714 -0.033708595
4.392715 -0.033336252000000004
4.393714 -0.032959617000000004
4.394714 -0.032578729
4.395714 -0.03219363
4.396714 -0.031804362999999995
4.397714 -0.031410967
4.398714 -0.031013487
4.399714 -0.030611964999999998
4.400714 -0.030206444
4.401714 -0.029796967
4.402714 -0.029383579
4.403714 -0.028966324
4.404714 -0.028545246
4.405715 -0.028120395
4.406714 -0.027691811999999996
4.407714 -0.027259544000000004
4.408714 -0.026823641000000002
4.409714 -0.026384150000000002
4.410714 -0.025941117
4.411714 -0.025494588999999998
4.412714 -0.025044617
4.413714 -0.02459125
4.414714 -0.024134535
4.415714 -0.023674523000000003
4.416714 -0.023211264
4.417714 -0.022744808
4.418715 -0.022275206
4.419714 -0.021802508999999998
4.420714 -0.021326767
4.421714 -0.020848033
4.422714 -0.020366357
4.423714 -0.019881791
4.424714 -0.019394388000000002
4.425714 -0.0189042
4.426714 -0.018411278
4.427714 -0.017915675
4.428714 -0.017417442999999998
4.429714 -0.016916638
4.430714 -0.01641331
4.431714 -0.015907513
4.432714 -0.015399302
4.433714 -0.014888729
4.434714 -0.014375849999999999
4.435714 -0.013860718
4.436714 -0.013343386999999998
4.437714 -0.012823914999999998
4.438715 -0.012302354
4.439714 -0.011778761
4.440714 -0.011253193
4.441714 -0.010725706
4.442714 -0.010196356
4.443714 -0.0096652002
4.444714 -0.009132296
4.445714 -0.0085977008
4.446714 -0.0080614729
4.447714 -0.007523670499999999
4.448714 -0.006984351800000001
4.449714 -0.006443575
4.450714 -0.0059013993
4.451715 -0.0053578835
4.452714 -0.0048130867
4.453714 -0.004267068299999999
4.454714 -0.0037198875
4.455714 -0.0031716037
4.456714 -0.0026222764
4.457714 -0.0020719650000000003
4.458714 -0.001520729
4.459714 -0.00096862786
4.460714 -0.00041572102000000006
4.461714 0.00013793207999999999
4.462714 0.0006922721199999999
4.463714 0.0012472398
4.464714 0.0018027757999999998
4.465714 0.0023588210999999997
4.466714 0.0029153165
4.467714 0.003472203
4.468714 0.0040294221
4.469714 0.0045869143
4.470714 0.0051446215
4.471714 0.0057024845
4.472714 0.006260444899999999
4.473714 0.0068184439
4.474714 0.0073764233
4.475714 0.007934324100000001
4.476714 0.0084920888
4.477714 0.0090496585
4.478714 0.0096069743
4.479714 0.010163979
4.480714 0.010720613
4.481714 0.011276819
4.482714 0.011832538
4.483714 0.012387714000000001
4.484715 0.012942286
4.485714 0.013496197000000001
4.486714 0.01404939
4.487714 0.014601805
4.488714 0.015153386999999999
4.489714 0.015704076
4.490714 0.016253816
4.491714 0.016802548
4.492714 0.017350216999999998
4.493714 0.017896765
4.494714 0.018442134000000002
4.495714 0.018986269
4.496714 0.019529113
4.497715 0.020070608
4.498714 0.0206107
4.499714 0.021149332
4.500714 0.021686449
4.501714 0.022221994
4.502714 0.022755913
4.503714 0.02328815
4.504714 0.023818652
4.505714 0.024347362
4.506714 0.024874226
4.507714 0.025399189
4.508714 0.0259222
4.509714 0.026443202000000002
4.510714 0.026962143999999997
4.511714 0.027478969000000002
4.512714 0.02799363
4.513714 0.028506069999999998
4.514714 0.029016237
4.515714 0.029524078000000002
4.516714 0.030029542000000003
4.517715 0.030532577999999998
4.518714 0.031033135000000003
4.519714 0.03153116
4.520714 0.032026603
4.521714 0.032519415
4.522714 0.033009547
4.523714 0.033496946
4.524714 0.033981566
4.525714 0.034463356
4.526714 0.034942268
4.527714 0.035418256
4.528714 0.035891268999999996
4.529714 0.036361261
4.530715 0.036828185
4.531714 0.037291995
4.532714 0.037752645
4.533714 0.03821009
4.534714 0.038664285
4.535714 0.039115184000000004
4.536714 0.039562743
4.537714 0.04000692
4.538714 0.040447668
4.539714 0.040884948000000004
4.540714 0.041318714
4.541714 0.041748924
4.542714 0.042175539000000005
4.543715 0.042598517
4.544714 0.043017816
4.545714 0.043433395
4.546714 0.043845215
4.547714 0.044253236
4.548714 0.044657418000000004
4.549714 0.045057724
4.550714 0.045454112
4.551714 0.045846548
4.552714 0.046234991
4.553714 0.046619406
4.554714 0.046999758
4.555714 0.047376007
4.556714 0.04774812
4.557714 0.048116062
4.558714 0.048479796
4.559714 0.048839288999999994
4.560714 0.049194507
4.561714 0.049545424
4.562714 0.049891998
4.563715 0.050234201
4.564714 0.050572003
4.565714 0.05090537
4.566714 0.051234273
4.567714 0.051558680999999995
4.568714 0.05187856700000001
4.569714 0.05219390200000001
4.570714 0.052504661
4.571714 0.05281081000000001
4.572714 0.053112324999999995
4.573714 0.053409184
4.574714 0.053701358
4.575714 0.053988816
4.576715 0.054271542
4.577714 0.054549507000000004
4.578714 0.054822688
4.579714 0.055091053999999993
4.580714 0.055354589
4.581714 0.055613275999999996
4.582714 0.055867084000000004
4.583714 0.056115991999999996
4.584714 0.056359981
4.585714 0.056599034
4.586714 0.056833128000000004
4.587714 0.057062245
4.588714 0.05728636199999999
4.589714 0.057505461
4.590714 0.057719531000000004
4.591714 0.057928549
4.592714 0.058132497
4.593714 0.058331364
4.594714 0.058525131
4.595714 0.058713782000000006
4.596714 0.05889729900000001
4.597714 0.05907567699999999
4.598714 0.059248896999999995
4.599714 0.059416948
4.600714 0.059579813
4.601714 0.059737486000000006
4.602714 0.059889955
4.603714 0.060037215
4.604714 0.060179248
4.605714 0.060316053
4.606714 0.060447614000000004
4.607714 0.06057393
4.608714 0.060694997
4.609715 0.060810801
4.610714 0.060921337
4.611714 0.061026606000000004
4.612714 0.061126599999999996
4.613714 0.061221316000000005
4.614714 0.061310751999999996
4.615714 0.061394903
4.616714 0.061473768
4.617714 0.061547348999999994
4.618714 0.061615644
4.619714 0.061678647999999996
4.620714 0.061736365999999994
4.621714 0.06178879400000001
4.622715 0.061835937
4.623714 0.061877794
4.624714 0.061914366000000005
4.625714 0.061945652
4.626714 0.061971664999999995
4.627714 0.061992399000000004
4.628714 0.062007863999999996
4.629714 0.062018062000000006
4.630714 0.062022998
4.631714 0.062022678
4.632714 0.062017102000000005
4.633714 0.062006287
4.634714 0.061990233
4.635714 0.061968946999999996
4.636714 0.061942445
4.637714 0.061910728
4.638714 0.061873805999999996
4.639714 0.061831693
4.640714 0.061784399000000004
4.641714 0.061731937
4.642715 0.061674317
4.643714 0.06161155199999999
4.644714 0.061543653
4.645714 0.061470636999999995
4.646714 0.061392516
4.647714 0.06130930899999999
4.648714 0.061221025000000005
4.649714 0.061127683
4.650714 0.061029301
4.651714 0.060925895
4.652714 0.060817483
4.653714 0.060704083000000006
4.654714 0.060585712
4.655715 0.060462387
4.656714 0.060334132
4.657714 0.060200965
4.658714 0.060062908
4.659714 0.059919979
4.660714 0.059772196
4.661714 0.059619587
4.662714 0.059462169999999995
4.663714 0.059299967999999995
4.664714 0.059133006
4.665714 0.058961305000000006
4.666714 0.058784889
4.667714 0.058603787
4.668715 0.058418018
4.669714 0.058227614000000004
4.670714 0.058032596
4.671714 0.057832996
4.672714 0.057628838
4.673714 0.057420146
4.674714 0.057206955
4.675714 0.056989292999999996
4.676714 0.056767184
4.677714 0.056540663000000005
4.678714 0.056309758999999994
4.679714 0.056074501000000006
4.680714 0.055834924999999994
4.681714 0.055591058
4.682714 0.055342936
4.683714 0.055090588
4.684714 0.054834049999999995
4.685714 0.054573355000000004
4.686714 0.054308533
4.687714 0.054039620000000003
4.688715 0.053766649
4.689714 0.053489656000000003
4.690714 0.053208671
4.691714 0.052923732
4.692714 0.052634871
4.693714 0.052342121
4.694714 0.052045523999999996
4.695714 0.051745115
4.696714 0.051440921
4.697714 0.051132985
4.698714 0.050821342000000005
4.699714 0.05050603099999999
4.700714 0.05018708200000001
4.701715 0.049864542
4.702714 0.049538439000000004
4.703714 0.04920882100000001
4.704714 0.048875721
4.705714 0.048539176
4.706714 0.048199229
4.707714 0.047855917
4.708714 0.047509282
4.709714 0.047159364
4.710714 0.046806203
4.711714 0.046449844000000004
4.712714 0.046090325
4.713714 0.045727688
4.714714 0.045361975
4.715714 0.04499323
4.716714 0.044621495
4.717714 0.044246812
4.718714 0.043869225
4.719714 0.043488774
4.720714 0.043105506
4.721714 0.042719464
4.722714 0.042330689
4.723714 0.041939225000000004
4.724714 0.041545116
4.725714 0.041148404
4.726714 0.040749134
4.727714 0.040347350000000004
4.728714 0.039943095
4.729714 0.039536413
4.730714 0.039127344
4.731714 0.038715935
4.732714 0.038302227
4.733714 0.037886263
4.734715 0.037468088000000004
4.735714 0.037047744
4.736714 0.036625276
4.737714 0.036200727
4.738714 0.035774142999999994
4.739714 0.035345566
4.740714 0.034915039
4.741714 0.034482608
4.742714 0.034048321
4.743714 0.033612218
4.744714 0.033174345
4.745714 0.032734749
4.746714 0.032293476
4.747715 0.031850571
4.748714 0.03140608
4.749714 0.030960047
4.750714 0.03051252
4.751714 0.030063543999999998
4.752714 0.029613165
4.753714 0.029161433000000004
4.754714 0.028708391
4.755714 0.028254085999999998
4.756714 0.027798561000000003
4.757714 0.027341867000000002
4.758714 0.026884046
4.759714 0.026425149000000002
4.760714 0.025965218
4.761714 0.025504301
4.762714 0.02504244
4.763714 0.024579684
4.764714 0.024116079
4.765714 0.023651669
4.766714 0.023186499
4.767715 0.022720615
4.768714 0.022254062
4.769714 0.021786886
4.770714 0.021319131
4.771714 0.020850843
4.772714 0.020382066
4.773714 0.019912846999999997
4.774714 0.019443229
4.775714 0.018973259
4.776714 0.01850298
4.777714 0.018032437999999998
4.778714 0.017561679
4.779714 0.017090747
4.780715 0.016619689
4.781714 0.016148547
4.782714 0.015677368
4.783714 0.015206196
4.784714 0.014735076
4.785714 0.014264052000000001
4.786714 0.013793168000000001
4.787714 0.013322469
4.788714 0.012851998
4.789714 0.012381800000000002
4.790714 0.011911917
4.791714 0.011442393
4.792714 0.01097327
4.793715 0.010504590000000001
4.794714 0.010036396
4.795714 0.0095687283
4.796714 0.0091016293
4.797714 0.008635139200000001
4.798714 0.0081692997
4.799714 0.007704149899999999
4.800714 0.0072397306
4.801714 0.0067760819
4.802714 0.0063132429
4.803714 0.0058512530999999994
4.804714 0.0053901516
4.805714 0.0049299775
4.806714 0.00447077
4.807714 0.0040125677
4.808714 0.0035554094000000004
4.809714 0.0030993337999999995
4.810714 0.0026443799
4.811714 0.0021905858000000004
4.812714 0.0017379904
4.813715 0.0012866318
4.814714 0.0008365485000000001
4.815714 0.00038777870999999995
4.816714 -5.9639495000000004e-05
4.817714 -0.00050566828
4.818714 -0.0009502699
4.819714 -0.0013934069
4.820714 -0.0018350422
4.821714 -0.0022751388
4.822714 -0.0027136603
4.823714 -0.0031505704000000002
4.824714 -0.0035858331
4.825714 -0.0040194136
4.826715 -0.0044512766
4.827714 -0.0048813879
4.828714 -0.0053097136999999996
4.829714 -0.0057362202
4.830714 -0.0061608749
4.831714 -0.0065836444
4.832714 -0.0070044975
4.833714 -0.0074234027
4.834714 -0.0078403289
4.835714 -0.0082552462
4.836714 -0.0086681241
4.837714 -0.0090789326
4.838714 -0.0094876428
4.839714 -0.0098942262
4.840714 -0.010298655
4.841714 -0.010700899
4.842714 -0.011100933
4.843714 -0.011498728
4.844714 -0.011894257
4.845714 -0.012287493
4.846714 -0.012678411
4.847714 -0.013066985
4.848714 -0.013453187000000002
4.849714 -0.013836993999999998
4.850714 -0.01421838
4.851714 -0.014597317
4.852714 -0.014973784
4.853714 -0.015347755000000001
4.854714 -0.015719207
4.855714 -0.016088116
4.856714 -0.016454457
4.857714 -0.01681821
4.858714 -0.017179349
4.859715 -0.017537855
4.860714 -0.017893704
4.861714 -0.018246876
4.862714 -0.018597350999999998
4.863714 -0.018945106
4.864714 -0.019290124
4.865714 -0.019632383
4.866714 -0.019971865
4.867714 -0.020308551
4.868714 -0.020642423
4.869714 -0.020973462000000002
4.870714 -0.021301651
4.871714 -0.021626972
4.872715 -0.021949409
4.873714 -0.022268945999999998
4.874714 -0.022585565
4.875714 -0.02289925
4.876714 -0.023209986
4.877714 -0.023517756
4.878714 -0.023822546
4.879714 -0.02412434
4.880714 -0.024423122999999998
4.881714 -0.024718879
4.882714 -0.025011593
4.883714 -0.025301251999999996
4.884714 -0.025587843
4.885714 -0.025871349
4.886714 -0.026151762000000002
4.887714 -0.026429063000000003
4.888714 -0.026703245
4.889714 -0.026974292
4.890714 -0.027242192000000002
4.891714 -0.027506938
4.892715 -0.027768518
4.893714 -0.028026918999999997
4.894714 -0.028282136000000003
4.895714 -0.028534158
4.896714 -0.028782978
4.897714 -0.029028588
4.898714 -0.029270982
4.899714 -0.029510155
4.900714 -0.029746103
4.901714 -0.029978817
4.902714 -0.030208298
4.903714 -0.030434539
4.904714 -0.030657541
4.905715 -0.030877299
4.906714 -0.031093814
4.907714 -0.031307084
4.908714 -0.031517106
4.909714 -0.031723882
4.910714 -0.031927414
4.911714 -0.032127700999999995
4.912714 -0.032324742999999996
4.913714 -0.032518539
4.914714 -0.032709094
4.915714 -0.032896409
4.916714 -0.033080485
4.917714 -0.033261324
4.918715 -0.033438927
4.919714 -0.033613297
4.920714 -0.033784437
4.921714 -0.033952345
4.922714 -0.034117026
4.923714 -0.034278483
4.924714 -0.034436717
4.925714 -0.034591733
4.926714 -0.034743533
4.927714 -0.03489212
4.928714 -0.035037496
4.929714 -0.035179665
4.930714 -0.035318633
4.931714 -0.035454402999999995
4.932714 -0.035586976
4.933714 -0.03571636
4.934714 -0.035842559999999996
4.935714 -0.035965581999999996
4.936714 -0.036085432
4.937714 -0.036202111999999995
4.938715 -0.036315632
4.939714 -0.036425999
4.940714 -0.036533221
4.941714 -0.036637302
4.942714 -0.036738251
4.943714 -0.036836078
4.944714 -0.036930791
4.945714 -0.037022401
4.946714 -0.037110913999999995
4.947714 -0.037196343
4.948714 -0.037278695
4.949714 -0.037357982
4.950714 -0.037434217000000006
4.951715 -0.037507407
4.952714 -0.037577565
4.953714 -0.037644705
4.954714 -0.037708837999999995
4.955714 -0.037769976
4.956714 -0.037828134
4.957714 -0.037883326999999994
4.958714 -0.037935568
4.959714 -0.037984873
4.960714 -0.038031256
4.961714 -0.038074731
4.962714 -0.038115316
4.963714 -0.038153029000000005
4.964714 -0.038187884
4.965714 -0.038219901
4.966714 -0.038249098
4.967714 -0.038275492
4.968714 -0.038299101
4.969714 -0.038319945
4.970714 -0.038338042
4.971714 -0.038353412
4.972714 -0.038366075
4.973714 -0.038376052
4.974714 -0.038383363000000004
4.975714 -0.038388025
4.976714 -0.038390062
4.977714 -0.038389492
4.978714 -0.038386337
4.979714 -0.038380615
4.980714 -0.038372347
4.981714 -0.038361552
4.982714 -0.038348252
4.983714 -0.038332466
4.984715 -0.038314212
4.985714 -0.03829351
4.986714 -0.038270382
4.987714 -0.038244843
4.988714 -0.038216915000000004
4.989714 -0.038186615
4.990714 -0.03815396
4.991714 -0.038118975
4.992714 -0.038081672000000004
4.993714 -0.038042074
4.994714 -0.038000196
4.995714 -0.03795606
4.996714 -0.037909686000000005
4.997715 -0.037861092
4.998714 -0.037810294
4.999714 -0.037757316
5.000714 -0.037702176000000004
5.001714 -0.037644894000000005
5.002714 -0.03758549
5.003714 -0.037523988
5.004714 -0.037460405
5.005714 -0.037394764000000004
5.006714 -0.037327089
5.007714 -0.037257399999999996
5.008714 -0.037185717
5.009714 -0.037112067
5.010714 -0.037036468999999995
5.011714 -0.036958951
5.012714 -0.036879533
5.013714 -0.03679824
5.014714 -0.036715096
5.015714 -0.036630125
5.016714 -0.036543352
5.017715 -0.0364548
5.018714 -0.036364497
5.019714 -0.036272465
5.020714 -0.03617873
5.021714 -0.036083316
5.022714 -0.035986249
5.023714 -0.035887555
5.024714 -0.035787257
5.025714 -0.035685385
5.026714 -0.035581962
5.027714 -0.035477013
5.028714 -0.035370563
5.029714 -0.03526264
5.030715 -0.035153268
5.031714 -0.035042476
5.032714 -0.034930286
5.033714 -0.034816729
5.034714 -0.034701827
5.035714 -0.034585607000000004
5.036714 -0.034468094000000005
5.037714 -0.034349316
5.038714 -0.034229297
5.039714 -0.034108062
5.040714 -0.03398564
5.041714 -0.033862054
5.042714 -0.033737329
5.043715 -0.03361149
5.044714 -0.033484562
5.045714 -0.033356568999999996
5.046714 -0.033227535
5.047714 -0.033097483999999996
5.048714 -0.032966441
5.049714 -0.032834426
5.050714 -0.032701466
5.051714 -0.032567579
5.052714 -0.032432788000000004
5.053714 -0.032297114
5.054714 -0.032160582
5.055714 -0.032023209000000004
5.056714 -0.031885019
5.057714 -0.031746028
5.058714 -0.031606259
5.059714 -0.031465733999999995
5.060714 -0.03132447
5.061714 -0.031182487
5.062714 -0.031039806
5.063715 -0.030896446
5.064714 -0.030752429
5.065714 -0.030607774
5.066714 -0.030462498999999997
5.067714 -0.030316628
5.068714 -0.030170177
5.069714 -0.030023171
5.070714 -0.029875629
5.071714 -0.029727572
5.072714 -0.029579023
5.073714 -0.029430003
5.074714 -0.029280531
5.075714 -0.029130632
5.076715 -0.028980328
5.077714 -0.028829643000000002
5.078714 -0.028678597
5.079714 -0.028527214000000002
5.080714 -0.028375516000000003
5.081714 -0.028223526999999998
5.082714 -0.02807127
5.083714 -0.027918765999999998
5.084714 -0.027766038
5.085714 -0.027613109
5.086714 -0.027460000000000002
5.087714 -0.027306732999999996
5.088714 -0.02715333
5.089714 -0.026999813
5.090714 -0.026846203
5.091714 -0.02669252
5.092714 -0.026538785
5.093714 -0.026385017999999996
5.094714 -0.026231239000000003
5.095714 -0.026077465999999997
5.096714 -0.025923719
5.097714 -0.025770016
5.098714 -0.025616373999999997
5.099714 -0.02546281
5.100714 -0.025309342999999998
5.101714 -0.025155989
5.102714 -0.025002766000000003
5.103714 -0.024849688999999998
5.104714 -0.024696771
5.105714 -0.024544030999999997
5.106714 -0.024391482
5.107714 -0.024239138
5.108714 -0.024087014
5.109715 -0.023935123000000003
5.110714 -0.023783479
5.111714 -0.023632094
5.112714 -0.023480981
5.113714 -0.023330153
5.114714 -0.023179622
5.115714 -0.023029400999999998
5.116714 -0.0228795
5.117714 -0.022729932
5.118714 -0.022580706
5.119714 -0.022431836
5.120714 -0.022283329
5.121714 -0.022135198
5.122715 -0.021987454
5.123714 -0.021840105
5.124714 -0.021693162999999998
5.125714 -0.021546637
5.126714 -0.021400537
5.127714 -0.021254874
5.128714 -0.021109657
5.129714 -0.020964896
5.130714 -0.020820600999999998
5.131714 -0.020676783
5.132714 -0.020533450999999998
5.133714 -0.020390615
5.134714 -0.020248286
5.135714 -0.020106473
5.136714 -0.019965188
5.137714 -0.019824442
5.138714 -0.019684245
5.139714 -0.019544607
5.140714 -0.019405541000000002
5.141714 -0.019267056
5.142715 -0.019129165
5.143714 -0.018991878
5.144714 -0.018855208000000002
5.145714 -0.018719163
5.146714 -0.018583758
5.147714 -0.018449001
5.148714 -0.018314904
5.149714 -0.018181476999999998
5.150714 -0.01804873
5.151714 -0.017916675
5.152714 -0.017785317000000002
5.153714 -0.01765467
5.154714 -0.017524741
5.155715 -0.017395536
5.156714 -0.017267064
5.157714 -0.017139333
5.158714 -0.017012349
5.159714 -0.016886117
5.160714 -0.016760643000000002
5.161714 -0.016635931
5.162714 -0.016511987
5.163714 -0.016388814
5.164714 -0.016266413
5.165714 -0.016144790000000003
5.166714 -0.016023943
5.167714 -0.015903877
5.168715 -0.015784592
5.169714 -0.015666087999999998
5.170714 -0.015548366000000001
5.171714 -0.015431426
5.172714 -0.015315266999999999
5.173714 -0.015199887
5.174714 -0.015085287999999999
5.175714 -0.014971466999999999
5.176714 -0.014858425
5.177714 -0.014746158999999998
5.178714 -0.014634668
5.179714 -0.014523950999999998
5.180714 -0.014414007
5.181714 -0.014304834
5.182714 -0.014196430999999999
5.183714 -0.014088796
5.184714 -0.013981928000000001
5.185714 -0.013875825999999999
5.186714 -0.013770488999999999
5.187714 -0.013665916
5.188715 -0.013562105999999999
5.189714 -0.013459056
5.190714 -0.013356766
5.191714 -0.013255236
5.192714 -0.013154462999999998
5.193714 -0.013054445999999999
5.194714 -0.012955185000000001
5.195714 -0.012856677
5.196714 -0.012758921
5.197714 -0.012661918
5.198714 -0.012565665
5.199714 -0.012470159000000001
5.200714 -0.012375400000000002
5.201715 -0.012281384
5.202714 -0.012188112000000001
5.203714 -0.01209558
5.204714 -0.012003785999999999
5.205714 -0.011912729
5.206714 -0.011822405
5.207714 -0.011732813
5.208714 -0.011643948999999999
5.209714 -0.01155581
5.210714 -0.011468393
5.211714 -0.011381694999999999
5.212714 -0.011295712000000001
5.213714 -0.01121044
5.214714 -0.011125874
5.215714 -0.011042011
5.216714 -0.010958844
5.217714 -0.010876369
5.218714 -0.010794579
5.219714 -0.010713469
5.220714 -0.010633032
5.221714 -0.010553261
5.222714 -0.010474147999999999
5.223714 -0.010395685
5.224714 -0.010317864999999999
5.225714 -0.010240678
5.226714 -0.010164115
5.227714 -0.010088166
5.228714 -0.010012821
5.229714 -0.0099380704
5.230714 -0.0098639022
5.231714 -0.009790305899999999
5.232714 -0.009717269899999999
5.233714 -0.0096447824
5.234715 -0.0095728319
5.235714 -0.0095014067
5.236714 -0.0094304945
5.237714 -0.009360083600000001
5.238714 -0.0092901617
5.239714 -0.0092207178
5.240714 -0.0091517395
5.241714 -0.0090832153
5.242714 -0.0090151334
5.243714 -0.0089474837
5.244714 -0.0088802546
5.245714 -0.0088134359
5.246714 -0.008747018
5.247715 -0.0086809909
5.248714 -0.008615345
5.249714 -0.0085500717
5.250714 -0.0084851621
5.251714 -0.0084206076
5.252714 -0.0083564009
5.253714 -0.0082925333
5.254714 -0.0082289975
5.255714 -0.008165786099999999
5.256714 -0.008102891999999999
5.257714 -0.0080403079
5.258714 -0.0079780264
5.259714 -0.007916039599999999
5.260714 -0.0078543409
5.261714 -0.007792922400000001
5.262714 -0.007731776
5.263714 -0.0076708937
5.264714 -0.0076102667999999995
5.265714 -0.0075498865
5.266714 -0.0074897434
5.267715 -0.0074298288
5.268714 -0.0073701324999999995
5.269714 -0.0073106436
5.270714 -0.007251351800000001
5.271714 -0.0071922463
5.272714 -0.0071333154
5.273714 -0.0070745475
5.274714 -0.0070159309
5.275714 -0.0069574526
5.276714 -0.0068991008
5.277714 -0.006840862600000001
5.278714 -0.0067827248
5.279714 -0.0067246743
5.280715 -0.006666698
5.281714 -0.0066087836
5.282714 -0.0065509172
5.283714 -0.0064930848999999995
5.284714 -0.0064352738
5.285714 -0.006377471399999999
5.286714 -0.006319663200000001
5.287714 -0.006261836799999999
5.288714 -0.006203978400000001
5.289714 -0.0061460756
5.290714 -0.0060881146
5.291714 -0.0060300823
5.292714 -0.0059719656
5.293715 -0.0059137514
5.294714 -0.005855426600000001
5.295714 -0.0057969784
5.296714 -0.0057383935
5.297714 -0.0056796591
5.298714 -0.0056207620000000005
5.299714 -0.0055616896
5.300714 -0.0055024288000000005
5.301714 -0.0054429664
5.302714 -0.00538329
5.303714 -0.0053233867
5.304714 -0.005263243999999999
5.305714 -0.0052028496
5.306714 -0.005142191
5.307714 -0.0050812559000000005
5.308714 -0.0050200331
5.309714 -0.0049585105
5.310714 -0.0048966769
5.311714 -0.0048345213
5.312714 -0.0047720332
5.313715 -0.0047092024
5.314714 -0.0046460187
5.315714 -0.0045824727
5.316714 -0.0045185549
5.317714 -0.0044542569
5.318714 -0.0043895699
5.319714 -0.004324485800000001
5.320714 -0.0042589967
5.321714 -0.0041930946999999994
5.322714 -0.0041267729
5.323714 -0.0040600236000000005
5.324714 -0.0039928396
5.325714 -0.0039252136000000005
5.326715 -0.0038571386999999998
5.327714 -0.0037886071
5.328714 -0.0037196117999999997
5.329714 -0.0036501449000000004
5.330714 -0.003580199
5.331714 -0.0035097659
5.332714 -0.0034388373
5.333714 -0.0033674045
5.334714 -0.0032954584
5.335714 -0.0032229895
5.336714 -0.0031499886999999996
5.337714 -0.0030764455
5.338714 -0.0030023501
5.339714 -0.0029276918
5.340714 -0.0028524601000000003
5.341714 -0.0027766439
5.342714 -0.0027002323
5.343714 -0.0026232141
5.344714 -0.0025455782
5.345714 -0.0024673136000000003
5.346714 -0.0023884091
5.347714 -0.002308854
5.348714 -0.0022286373
5.349714 -0.0021477486
5.350714 -0.0020661777
5.351714 -0.0019839144
5.352714 -0.0019009492
5.353714 -0.0018172728
5.354714 -0.0017328761
5.355714 -0.0016477503
5.356714 -0.0015618873
5.357714 -0.0014752793
5.358714 -0.0013879187
5.359715 -0.0012997983000000001
5.360714 -0.0012109113
5.361714 -0.0011212511
5.362714 -0.0010308116
5.363714 -0.0009395867900000001
5.364714 -0.00084757103
5.365714 -0.00075475896
5.366714 -0.0006611453499999999
5.367714 -0.00056672525
5.368714 -0.00047149392000000003
5.369714 -0.00037544673
5.370714 -0.0002785793
5.371714 -0.00018088738
5.372715 -8.236694999999999e-05
5.373714 1.698585e-05
5.374714 0.00011717469000000001
5.375714 0.00021820308
5.376714 0.00032007429
5.377714 0.00042279135
5.378714 0.0005263571
5.379714 0.00063077418
5.380714 0.0007360449199999999
5.381714 0.0008421714500000001
5.382714 0.0009491555800000001
5.383714 0.0010569989999999999
5.384714 0.0011657031
5.385714 0.001275269
5.386714 0.0013856978
5.387714 0.0014969902
5.388714 0.0016091470000000002
5.389714 0.0017221687999999999
5.390714 0.0018360563
5.391714 0.0019508097
5.392715 0.00206643
5.393714 0.0021829177
5.394714 0.0023002736
5.395714 0.0024184988
5.396714 0.0025375944
5.397714 0.0026575619
5.398714 0.002778403
5.399714 0.0029001196
5.400714 0.0030227141999999998
5.401714 0.0031461892000000003
5.402714 0.0032705476999999998
5.403714 0.0033957924
5.404714 0.0035219268999999997
5.405715 0.0036489546000000005
5.406714 0.0037768794
5.407714 0.0039057046
5.408714 0.0040354342
5.409714 0.0041660718
5.410714 0.0042976211
5.411714 0.0044300854
5.412714 0.0045634679
5.413714 0.0046977710999999995
5.414714 0.004832997699999999
5.415714 0.0049691494
5.416714 0.0051062278
5.417714 0.0052442338
5.418715 0.0053831674
5.419714 0.0055230284
5.420714 0.0056638157
5.421714 0.005805527699999999
5.422714 0.0059481622999999996
5.423714 0.0060917166
5.424714 0.0062361869
5.425714 0.006381569299999999
5.426714 0.0065278589
5.427714 0.0066750501
5.428714 0.006823137700000001
5.429714 0.0069721157999999995
5.430714 0.007121977999999999
5.431714 0.007272718399999999
5.432714 0.0074243289
5.433714 0.0075768032
5.434714 0.0077301338
5.435714 0.0078843135
5.436714 0.0080393351
5.437714 0.0081951912
5.438715 0.008351875299999999
5.439714 0.008509379400000001
5.440714 0.008667697
5.441714 0.0088268207
5.442714 0.0089867441
5.443714 0.0091474605
5.444714 0.0093089628
5.445714 0.009471245
5.446714 0.009634300699999999
5.447714 0.0097981232
5.448714 0.0099627061
5.449714 0.010128044
5.450714 0.010294128999999999
5.451715 0.010460956
5.452714 0.010628518
5.453714 0.01079681
5.454714 0.010965823
5.455714 0.011135552
5.456714 0.01130599
5.457714 0.011477131
5.458714 0.011648967
5.459714 0.011821493
5.460714 0.011994701
5.461714 0.012168584
5.462714 0.012343135
5.463714 0.012518347999999999
5.464714 0.012694215
5.465714 0.01287073
5.466714 0.013047886000000002
5.467714 0.013225676
5.468714 0.013404092
5.469714 0.013583129999999999
5.470714 0.013762780999999998
5.471714 0.013943038000000001
5.472714 0.014123895
5.473714 0.014305344999999999
5.474714 0.014487379
5.475714 0.014669991
5.476714 0.014853172999999999
5.477714 0.015036917
5.478714 0.015221216
5.479714 0.01540606
5.480714 0.01559144
5.481714 0.015777348
5.482714 0.015963773
5.483714 0.016150704999999998
5.484715 0.016338134
5.485714 0.016526048
5.486714 0.016714436
5.487714 0.016903285
5.488714 0.017092584
5.489714 0.017282317000000002
5.490714 0.017472473
5.491714 0.017663038
5.492714 0.017853994999999998
5.493714 0.018045332
5.494714 0.018237034
5.495714 0.018429082
5.496714 0.018621465
5.497715 0.018814165
5.498714 0.019007167
5.499714 0.019200456
5.500714 0.019394017
5.501714 0.019587833
5.502714 0.019781888
5.503714 0.019976169
5.504714 0.020170661
5.505714 0.020365349
5.506714 0.020560218
5.507714 0.020755254
5.508714 0.020950444999999998
5.509714 0.021145775
5.510714 0.021341234
5.511714 0.021536805
5.512714 0.021732479000000002
5.513714 0.021928243
5.514714 0.022124084
5.515714 0.022319991
5.516714 0.022515951
5.517715 0.022711954
5.518714 0.022907987
5.519714 0.023104039
5.520714 0.023300099
5.521714 0.023496154
5.522714 0.023692193
5.523714 0.023888204
5.524714 0.024084176
5.525714 0.024280096
5.526714 0.024475952
5.527714 0.024671730000000003
5.528714 0.024867418999999998
5.529714 0.025063001999999997
5.530715 0.025258469
5.531714 0.025453808
5.532714 0.025649001999999997
5.533714 0.025844038000000003
5.534714 0.026038903000000002
5.535714 0.026233585
5.536714 0.026428065
5.537714 0.026622332999999998
5.538714 0.026816371000000002
5.539714 0.027010165000000003
5.540714 0.027203699999999997
5.541714 0.027396961
5.542714 0.027589934000000003
5.543715 0.027782601
5.544714 0.027974948000000003
5.545714 0.028166961
5.546714 0.028358618
5.547714 0.028549909000000002
5.548714 0.028740812999999997
5.549714 0.028931315000000003
5.550714 0.029121398
5.551714 0.029311041
5.552714 0.02950023
5.553714 0.029688947999999996
5.554714 0.029877176999999998
5.555714 0.030064897
5.556714 0.030252090000000002
5.557714 0.030438739
5.558714 0.030624823000000002
5.559714 0.030810325
5.560714 0.030995227
5.561714 0.03117951
5.562714 0.031363155000000004
5.563715 0.031546142
5.564714 0.031728455
5.565714 0.031910074
5.566714 0.032090981
5.567714 0.032271157
5.568714 0.032450585000000004
5.569714 0.032629247
5.570714 0.03280713
5.571714 0.032984212
5.572714 0.033160477
5.573714 0.033335909
5.574714 0.033510491
5.575714 0.033684209
5.576715 0.033857048
5.577714 0.03402899
5.578714 0.034200025
5.579714 0.034370134000000004
5.580714 0.034539303
5.581714 0.034707517
5.582714 0.034874765
5.583714 0.035041029
5.584714 0.035206298
5.585714 0.035370557
5.586714 0.035533792
5.587714 0.035695988000000005
5.588714 0.03585713
5.589714 0.036017204000000004
5.590714 0.036176195
5.591714 0.036334089
5.592714 0.036490869
5.593714 0.036646519
5.594714 0.036801025
5.595714 0.03695437
5.596714 0.037106537
5.597714 0.037257506999999995
5.598714 0.037407267
5.599714 0.037555795
5.600714 0.037703078
5.601714 0.037849098
5.602714 0.037993834000000004
5.603714 0.038137269
5.604714 0.038279386
5.605714 0.038420167
5.606714 0.038559592
5.607714 0.038697645999999995
5.608714 0.038834309
5.609715 0.038969563
5.610714 0.039103391
5.611714 0.039235776
5.612714 0.0393667
5.613714 0.039496144999999996
5.614714 0.039624094
5.615714 0.03975053
5.616714 0.039875438
5.617714 0.0399988
5.618714 0.040120602
5.619714 0.040240827
5.620714 0.04035946
5.621714 0.040476487
5.622715 0.040591889
5.623714 0.040705653
5.624714 0.040817764
5.625714 0.04092821
5.626714 0.041036974000000004
5.627714 0.041144041
5.628714 0.041249397
5.629714 0.04135303
5.630714 0.041454923
5.631714 0.041555063
5.632714 0.041653437
5.633714 0.04175003
5.634714 0.04184483
5.635714 0.041937822
5.636714 0.042028993
5.637714 0.042118329999999995
5.638714 0.042205819
5.639714 0.042291445
5.640714 0.042375197999999996
5.641714 0.042457064
5.642715 0.042537032
5.643714 0.042615089
5.644714 0.042691219
5.645714 0.042765413
5.646714 0.04283766
5.647714 0.042907946
5.648714 0.042976261
5.649714 0.043042592000000005
5.650714 0.043106929
5.651714 0.043169261
5.652714 0.043229575
5.653714 0.043287862
5.654714 0.043344108
5.655715 0.043398302
5.656714 0.043450436
5.657714 0.043500497
5.658714 0.043548472
5.659714 0.043594351
5.660714 0.043638123
5.661714 0.043679777
5.662714 0.0437193
5.663714 0.043756678
5.664714 0.043791902
5.665714 0.043824958
5.666714 0.043855834999999996
5.667714 0.043884516
5.668715 0.043910991999999996
5.669714 0.04393525
5.670714 0.043957279
5.671714 0.043977064
5.672714 0.043994593
5.673714 0.044009855
5.674714 0.044022837999999995
5.675714 0.044033528
5.676714 0.044041916
5.677714 0.04404799
5.678714 0.044051738
5.679714 0.04405315
5.680714 0.044052216
5.681714 0.044048927
5.682714 0.044043275
5.683714 0.044035251
5.684714 0.044024846
5.685714 0.044012051999999996
5.686714 0.04399686
5.687714 0.043979267
5.688715 0.043959264
5.689714 0.043936844999999995
5.690714 0.043912005
5.691714 0.043884738
5.692714 0.043855037
5.693714 0.043822898
5.694714 0.043788317
5.695714 0.043751288
5.696714 0.043711805
5.697714 0.043669867
5.698714 0.043625465999999995
5.699714 0.0435786
5.700714 0.04352926
5.701715 0.043477444
5.702714 0.043423144999999996
5.703714 0.04336636
5.704714 0.043307085
5.705714 0.043245312
5.706714 0.043181036
5.707714 0.043114251
5.708714 0.043044952
5.709714 0.042973136
5.710714 0.042898795999999996
5.711714 0.042821926999999996
5.712714 0.042742523
5.713714 0.042660581
5.714714 0.042576095
5.715714 0.04248906
5.716714 0.042399473
5.717714 0.04230733
5.718714 0.042212625999999996
5.719714 0.042115356
5.720714 0.042015518
5.721714 0.041913107
5.722714 0.041808121000000004
5.723714 0.041700556
5.724714 0.041590413
5.725714 0.041477685
5.726714 0.041362369999999996
5.727714 0.041244467
5.728714 0.041123971
5.729714 0.041000883
5.730714 0.040875198
5.731714 0.040746914
5.732714 0.040616031
5.733714 0.040482543
5.734715 0.040346451
5.735714 0.040207754
5.736714 0.040066449000000004
5.737714 0.039922532999999996
5.738714 0.039776006999999995
5.739714 0.039626868
5.740714 0.039475114000000006
5.741714 0.039320748
5.742714 0.039163767
5.743714 0.039004171000000004
5.744714 0.03884196
5.745714 0.038677137
5.746714 0.038509702
5.747715 0.038339657
5.748714 0.038167005
5.749714 0.037991747
5.750714 0.037813888
5.751714 0.037633433
5.752714 0.037450383999999996
5.753714 0.037264744999999995
5.754714 0.037076522
5.755714 0.036885720000000004
5.756714 0.036692349
5.757714 0.03649641
5.758714 0.03629791
5.759714 0.036096857999999996
5.760714 0.035893259
5.761714 0.03568712
5.762714 0.035478445000000004
5.763714 0.035267245
5.764714 0.035053523999999996
5.765714 0.034837288
5.766714 0.034618544
5.767715 0.034397292999999995
5.768714 0.034173546
5.769714 0.033947307
5.770714 0.033718582999999996
5.771714 0.033487377
5.772714 0.033253693
5.773714 0.033017536
5.774714 0.032778911
5.775714 0.032537821
5.776714 0.032294271
5.777714 0.032048268000000005
5.778714 0.031799813999999996
5.779714 0.031548916
5.780715 0.031295576
5.781714 0.031039803
5.782714 0.030781599000000003
5.783714 0.030520975000000002
5.784714 0.030257933999999997
5.785714 0.029992483999999996
5.786714 0.029724636
5.787714 0.029454394999999998
5.788714 0.029181771000000002
5.789714 0.028906770999999998
5.790714 0.028629406
5.791714 0.028349689
5.792714 0.028067628999999997
5.793715 0.027783238
5.794714 0.027496524999999997
5.795714 0.027207502999999997
5.796714 0.026916189
5.797714 0.026622592
5.798714 0.026326725
5.799714 0.0260286
5.800714 0.025728234
5.801714 0.025425639000000003
5.802714 0.025120826
5.803714 0.024813812
5.804714 0.02450461
5.805714 0.024193234
5.806714 0.023879699
5.807714 0.023564017
5.808714 0.023246204
5.809714 0.022926275
5.810714 0.022604244
5.811714 0.022280124999999998
5.812714 0.021953933
5.813715 0.021625684
5.814714 0.021295394
5.815714 0.020963077
5.816714 0.020628749999999998
5.817714 0.020292429
5.818714 0.01995413
5.819714 0.01961387
5.820714 0.019271666
5.821714 0.018927534
5.822714 0.018581492
5.823714 0.018233557
5.824714 0.017883748
5.825714 0.017532081
5.826715 0.017178574000000002
5.827714 0.016823245
5.828714 0.016466112
5.829714 0.016107193
5.830714 0.015746507
5.831714 0.015384069000000002
5.832714 0.015019899
5.833714 0.014654013
5.834714 0.01428643
5.835714 0.013917167000000001
5.836714 0.013546240000000001
5.837714 0.013173667
5.838714 0.012799464
5.839714 0.01242365
5.840714 0.01204624
5.841714 0.011667252000000001
5.842714 0.011286703
5.843714 0.010904609000000001
5.844714 0.01052099
5.845714 0.010135861
5.846714 0.009749240400000001
5.847714 0.0093611467
5.848714 0.0089715977
5.849714 0.0085806132
5.850714 0.0081882121
5.851714 0.0077944139999999995
5.852714 0.007399239299999999
5.853714 0.0070027083
5.854714 0.0066048428999999995
5.855714 0.006205664999999999
5.856714 0.0058051966
5.857714 0.0054034605
5.858714 0.0050004805
5.859715 0.0045962799
5.860714 0.004190882799999999
5.861714 0.003784314
5.862714 0.0033765984
5.863714 0.0029677609
5.864714 0.0025578269
5.865714 0.0021468217
5.866714 0.0017347711
5.867714 0.0013217006
5.868714 0.00090763606
5.869714 0.00049260311
5.870714 7.6627543e-05
5.871714 -0.00034026499999999997
5.872715 -0.00075804892
5.873714 -0.0011766987000000001
5.874714 -0.0015961888000000002
5.875714 -0.002016494
5.876714 -0.0024375888
5.877714 -0.0028594479
5.878714 -0.0032820462
5.879714 -0.0037053585
5.880714 -0.0041293595
5.881714 -0.0045540241
5.882714 -0.0049793271
5.883714 -0.0054052431
5.884714 -0.0058317466
5.885714 -0.006258812200000001
5.886714 -0.0066864144
5.887714 -0.0071145274
5.888714 -0.0075431249999999995
5.889714 -0.0079721809
5.890714 -0.0084016698
5.891714 -0.008831564600000001
5.892715 -0.0092618393
5.893714 -0.0096924676
5.894714 -0.010123423
5.895714 -0.010554677
5.896714 -0.010986206
5.897714 -0.01141798
5.898714 -0.011849974000000001
5.899714 -0.01228216
5.900714 -0.012714512
5.901714 -0.013147001999999998
5.902714 -0.013579603999999999
5.903714 -0.014012291000000001
5.904714 -0.014445036000000001
5.905715 -0.014877811000000001
5.906714 -0.015310589999999999
5.907714 -0.015743345
5.908714 -0.01617605
5.909714 -0.016608679
5.910714 -0.017041202
5.911714 -0.017473593
5.912714 -0.017905826
5.913714 -0.018337871999999998
5.914714 -0.018769703
5.915714 -0.019201291
5.916714 -0.019632609
5.917714 -0.020063625
5.918715 -0.020494312
5.919714 -0.020924641
5.920714 -0.021354582
5.921714 -0.021784104999999998
5.922714 -0.022213178
5.923714 -0.022641773
5.924714 -0.023069857
5.925714 -0.023497398
5.926714 -0.023924366
5.927714 -0.024350728000000002
5.928714 -0.024776455
5.929714 -0.02520151
5.930714 -0.025625864999999998
5.931714 -0.026049485
5.932714 -0.026472341
5.933714 -0.026894399
5.934714 -0.027315624
5.935714 -0.027735987999999996
5.936714 -0.028155462000000003
5.937714 -0.02857401
5.938715 -0.028991603
5.939714 -0.02940821
5.940714 -0.029823801
5.941714 -0.030238344
5.942714 -0.030651810999999998
5.943714 -0.031064170999999998
5.944714 -0.0314754
5.945714 -0.031885464
5.946714 -0.032294335
5.947714 -0.032701985999999995
5.948714 -0.033108389
5.949714 -0.033513518
5.950714 -0.033917342
5.951715 -0.034319834
5.952714 -0.034720966
5.953714 -0.035120713
5.954714 -0.035519045
5.955714 -0.035915937
5.956714 -0.036311362
5.957714 -0.036705291
5.958714 -0.037097698
5.959714 -0.037488557
5.960714 -0.037877835
5.961714 -0.03826551
5.962714 -0.038651552
5.963714 -0.039035931999999995
5.964714 -0.039418624
5.965714 -0.039799599
5.966714 -0.040178827
5.967714 -0.040556281
5.968714 -0.040931933
5.969714 -0.041305754
5.970714 -0.041677715000000004
5.971714 -0.042047788
5.972714 -0.042415943
5.973714 -0.042782152999999996
5.974714 -0.043146388
5.975714 -0.043508620000000005
5.976714 -0.043868820999999995
5.977714 -0.044226958
5.978714 -0.044583005
5.979714 -0.044936934000000005
5.980714 -0.045288718
5.981714 -0.045638325
5.982714 -0.045985726
5.983714 -0.046330894
5.984715 -0.046673801
5.985714 -0.047014415
5.986714 -0.047352712000000005
5.987714 -0.047688661
5.988714 -0.048022234
5.989714 -0.048353403999999996
5.990714 -0.04868214
5.991714 -0.049008417
5.992714 -0.049332203000000005
5.993714 -0.049653475
5.994714 -0.049972202
5.995714 -0.050288357
5.996714 -0.050601916000000004
5.997715 -0.05091285
5.998714 -0.051221129
5.999714 -0.051526731
6.000714 -0.051829626
6.001714 -0.052129792
6.002714 -0.052427197999999994
6.003714 -0.052721821999999995
6.004714 -0.05301364
6.005714 -0.05330262400000001
6.006714 -0.053588749
6.007714 -0.053871999
6.008714 -0.054152345
6.009714 -0.054429763
6.010714 -0.054704229
6.011714 -0.054975727
6.012714 -0.055244233
6.013714 -0.055509723999999996
6.014714 -0.055772177
6.015714 -0.056031573
6.016714 -0.056287891
6.017715 -0.056541112
6.018714 -0.056791212
6.019714 -0.057038170000000006
6.020714 -0.057281973
6.021714 -0.057522592
6.022714 -0.057760015
6.023714 -0.057994212999999996
6.024714 -0.058225176
6.025714 -0.058452878
6.026714 -0.058677298
6.027714 -0.05889841700000001
6.028714 -0.059116218000000005
6.029714 -0.059330679000000004
6.030715 -0.059541775000000005
6.031714 -0.059749488999999996
6.032714 -0.059953798
6.033714 -0.060154678
6.034714 -0.060352113
6.035714 -0.06054608400000001
6.036714 -0.060736563
6.037714 -0.060923537
6.038714 -0.061106979
6.039714 -0.061286869
6.040714 -0.061463185999999996
6.041714 -0.061635912
6.042714 -0.061805028000000005
6.043715 -0.061970513000000005
6.044714 -0.06213234199999999
6.045714 -0.06229049799999999
6.046714 -0.062444963
6.047714 -0.06259572100000001
6.048714 -0.062742754
6.049714 -0.062886043
6.050714 -0.063025573
6.051714 -0.063161325
6.052714 -0.06329328799999999
6.053714 -0.06342144300000001
6.054714 -0.063545775
6.055714 -0.063666271
6.056714 -0.06378291900000001
6.057714 -0.063895702
6.058714 -0.064004608
6.059714 -0.064109627
6.060714 -0.064210739
6.061714 -0.06430794
6.062714 -0.06440121800000001
6.063715 -0.064490561
6.064714 -0.064575957
6.065714 -0.06465739599999999
6.066714 -0.064734864
6.067714 -0.064808357
6.068714 -0.064877863
6.069714 -0.064943376
6.070714 -0.065004878
6.071714 -0.065062364
6.072714 -0.065115828
6.073714 -0.065165258
6.074714 -0.065210648
6.075714 -0.06525198700000001
6.076715 -0.065289263
6.077714 -0.065322476
6.078714 -0.065351609
6.079714 -0.065376662
6.080714 -0.065397623
6.081714 -0.06541448500000001
6.082714 -0.065427244
6.083714 -0.065435894
6.084714 -0.065440428
6.085714 -0.065440836
6.086714 -0.06543711599999999
6.087714 -0.06542925799999999
6.088714 -0.065417262
6.089714 -0.065401121
6.090714 -0.065380824
6.091714 -0.065356371
6.092714 -0.065327762
6.093714 -0.065294985
6.094714 -0.065258041
6.095714 -0.065216917
6.096714 -0.06517162
6.097714 -0.06512213700000001
6.098714 -0.06506847
6.099714 -0.06501061699999999
6.100714 -0.064948568
6.101714 -0.064882328
6.102714 -0.06481189
6.103714 -0.06473725100000001
6.104714 -0.064658409
6.105714 -0.06457536400000001
6.106714 -0.06448811
6.107714 -0.064396654
6.108714 -0.06430099
6.109715 -0.064201117
6.110714 -0.064097036
6.111714 -0.063988753
6.112714 -0.063876261
6.113714 -0.063759566
6.114714 -0.063638674
6.115714 -0.063513586
6.116714 -0.063384301
6.117714 -0.06325083100000001
6.118714 -0.063113176
6.119714 -0.062971347
6.120714 -0.06282535
6.121714 -0.06267519199999999
6.122715 -0.062520878
6.123714 -0.06236241299999999
6.124714 -0.062199816000000005
6.125714 -0.062033092
6.126714 -0.061862245999999996
6.127714 -0.061687292
6.128714 -0.061508239000000006
6.129714 -0.0613251
6.130714 -0.061137886999999995
6.131714 -0.060946605
6.132714 -0.060751272
6.133714 -0.060551892999999996
6.134714 -0.06034848
6.135714 -0.060141046000000004
6.136714 -0.059929601
6.137714 -0.059714157000000004
6.138714 -0.059494725000000005
6.139714 -0.059271319
6.140714 -0.059043948000000006
6.141714 -0.058812625
6.142715 -0.058577355000000005
6.143714 -0.058338157
6.144714 -0.058095041
6.145714 -0.057848013000000004
6.146714 -0.057597086
6.147714 -0.057342276
6.148714 -0.057083595
6.149714 -0.056821050000000005
6.150714 -0.056554656
6.151714 -0.056284427
6.152714 -0.05601038
6.153714 -0.055732526000000004
6.154714 -0.055450875999999996
6.155715 -0.055165442999999995
6.156714 -0.05487625
6.157714 -0.054583308999999997
6.158714 -0.05428663
6.159714 -0.053986232
6.160714 -0.053682138000000004
6.161714 -0.053374358999999996
6.162714 -0.053062913
6.163714 -0.052747817
6.164714 -0.052429090000000005
6.165714 -0.052106753
6.166714 -0.051780819000000006
6.167714 -0.051451311
6.168715 -0.051118253
6.169714 -0.050781655999999994
6.170714 -0.050441542
6.171714 -0.050097936999999995
6.172714 -0.049750855999999996
6.173714 -0.049400324
6.174714 -0.049046362999999996
6.175714 -0.048688991
6.176714 -0.048328232
6.177714 -0.047964108
6.178714 -0.047596643
6.179714 -0.047225863
6.180714 -0.046851792
6.181714 -0.046474452
6.182714 -0.04609387
6.183714 -0.045710072
6.184714 -0.045323084
6.185714 -0.044932935
6.186714 -0.044539652
6.187714 -0.044143261
6.188715 -0.043743793999999996
6.189714 -0.043341276
6.190714 -0.042935737
6.191714 -0.04252721
6.192714 -0.042115722
6.193714 -0.041701304
6.194714 -0.041283983999999996
6.195714 -0.040863795
6.196714 -0.040440768
6.197714 -0.040014932
6.198714 -0.039586317
6.199714 -0.039154952
6.200714 -0.038720868
6.201715 -0.038284095000000004
6.202714 -0.037844665
6.203714 -0.037402604
6.204714 -0.036957944
6.205714 -0.036510712
6.206714 -0.036060934999999995
6.207714 -0.035608647
6.208714 -0.035153874
6.209714 -0.034696641
6.210714 -0.034236981
6.211714 -0.03377492
6.212714 -0.033310486
6.213714 -0.032843711
6.214714 -0.032374621
6.215714 -0.031903246
6.216714 -0.031429617
6.217714 -0.03095376
6.218714 -0.030475705999999998
6.219714 -0.029995487
6.220714 -0.029513131999999997
6.221714 -0.029028673
6.222714 -0.028542141
6.223714 -0.028053569
6.224714 -0.027562992
6.225714 -0.027070441999999997
6.226714 -0.026575953
6.227714 -0.026079558
6.228714 -0.025581295
6.229714 -0.025081198000000002
6.230714 -0.024579301999999997
6.231714 -0.024075645
6.232714 -0.023570262
6.233714 -0.023063194000000002
6.234715 -0.022554475
6.235714 -0.022044143
6.236714 -0.021532238
6.237714 -0.021018795
6.238714 -0.020503854999999998
6.239714 -0.019987456
6.240714 -0.019469635
6.241714 -0.018950431
6.242714 -0.018429884
6.243714 -0.017908032
6.244714 -0.017384913999999998
6.245714 -0.016860569000000002
6.246714 -0.016335037
6.247715 -0.015808357
6.248714 -0.015280565999999999
6.249714 -0.014751704000000001
6.250714 -0.014221812
6.251714 -0.013690928
6.252714 -0.013159091999999999
6.253714 -0.012626341999999999
6.254714 -0.012092719
6.255714 -0.011558262
6.256714 -0.01102301
6.257714 -0.010487004000000001
6.258714 -0.0099502824
6.259714 -0.0094128853
6.260714 -0.0088748515
6.261714 -0.008336220299999999
6.262714 -0.0077970319
6.263714 -0.0072573246
6.264714 -0.0067171379000000005
6.265714 -0.006176510200000001
6.266714 -0.0056354798
6.267715 -0.0050940853
6.268714 -0.0045523644
6.269714 -0.0040103554
6.270714 -0.0034680954
6.271714 -0.0029256222
6.272714 -0.0023829727
6.273714 -0.0018401841
6.274714 -0.0012972933
6.275714 -0.00075433722
6.276714 -0.00021135248999999999
6.277714 0.00033162405
6.278714 0.0008745555499999999
6.279714 0.0014174050999999999
6.280715 0.0019601357000000002
6.281714 0.0025027099
6.282714 0.0030450901
6.283714 0.0035872384999999997
6.284714 0.004129116899999999
6.285714 0.0046706864
6.286714 0.0052119085
6.287714 0.0057527432
6.288714 0.0062931511
6.289714 0.0068330912
6.290714 0.007372523400000001
6.291714 0.0079114056
6.292714 0.0084496969
6.293715 0.0089873552
6.294714 0.0095243377
6.295714 0.010060602
6.296714 0.010596105
6.297714 0.011130804
6.298714 0.011664657
6.299714 0.012197618
6.300714 0.012729646
6.301714 0.013260695999999999
6.302714 0.013790726000000001
6.303714 0.014319693999999999
6.304714 0.014847556
6.305714 0.01537427
6.306714 0.015899794000000002
6.307714 0.016424085
6.308714 0.016947102000000002
6.309714 0.017468806
6.310714 0.017989155
6.311714 0.018508108
6.312714 0.019025625
6.313715 0.019541668
6.314714 0.020056198
6.315714 0.020569174
6.316714 0.021080561999999997
6.317714 0.021590322
6.318714 0.022098415
6.319714 0.022604804
6.320714 0.023109453
6.321714 0.023612325
6.322714 0.024113383999999998
6.323714 0.024612590999999996
6.324714 0.025109915
6.325714 0.025605314
6.326715 0.026098757999999996
6.327714 0.026590208
6.328714 0.02707963
6.329714 0.027566987999999997
6.330714 0.028052248
6.331714 0.028535376999999997
6.332714 0.029016339
6.333714 0.029495097
6.334714 0.029971619
6.335714 0.030445872000000002
6.336714 0.030917823
6.337714 0.031387436
6.338714 0.031854681
6.339714 0.032319521
6.340714 0.032781926
6.341714 0.03324186
6.342714 0.03369929
6.343714 0.034154185999999996
6.344714 0.034606515
6.345714 0.035056245
6.346714 0.035503341
6.347714 0.035947774
6.348714 0.036389509
6.349714 0.036828514
6.350714 0.037264756999999996
6.351714 0.037698203
6.352714 0.038128824
6.353714 0.038556583
6.354714 0.038981446
6.355714 0.039403382
6.356714 0.039822358
6.357714 0.040238341999999996
6.358714 0.040651299
6.359715 0.041061194
6.360714 0.041467996
6.361714 0.041871672
6.362714 0.042272186999999996
6.363714 0.042669506999999995
6.364714 0.043063602
6.365714 0.043454437
6.366714 0.043841981
6.367714 0.044226201
6.368714 0.044607066
6.369714 0.044984545
6.370714 0.045358604999999996
6.371714 0.045729219
6.372715 0.046096355000000006
6.373714 0.046459984
6.374714 0.046820077
6.375714 0.047176608
6.376714 0.04752955
6.377714 0.047878877
6.378714 0.048224561
6.379714 0.048566581
6.380714 0.048904907000000004
6.381714 0.049239518999999995
6.382714 0.049570395
6.383714 0.049897516
6.384714 0.050220853999999995
6.385714 0.050540391000000004
6.386714 0.050856103
6.387714 0.051167974
6.388714 0.051475985999999994
6.389714 0.051780114999999995
6.390714 0.052080344
6.391714 0.052376656
6.392715 0.052669027
6.393714 0.052957446
6.394714 0.05324189
6.395714 0.053522339999999995
6.396714 0.053798780000000004
6.397714 0.05407118599999999
6.398714 0.054339546
6.399714 0.054603838
6.400714 0.054864050000000004
6.401714 0.055120158
6.402714 0.055372145
6.403714 0.055619993000000006
6.404714 0.055863685
6.405715 0.056103204
6.406714 0.05633852599999999
6.407714 0.056569639000000005
6.408714 0.056796527000000006
6.409714 0.057019165
6.410714 0.057237543
6.411714 0.057451642000000004
6.412714 0.057661446000000005
6.413714 0.057866931
6.414714 0.058068085000000005
6.415714 0.058264896999999996
6.416714 0.058457343
6.417714 0.058645412
6.418715 0.058829086
6.419714 0.059008354000000006
6.420714 0.059183198
6.421714 0.059353601000000006
6.422714 0.059519551
6.423714 0.05968103699999999
6.424714 0.059838039999999995
6.425714 0.059990550000000004
6.426714 0.060138559999999994
6.427714 0.060282054
6.428714 0.060421019
6.429714 0.060555444
6.430714 0.060685317
6.431714 0.060810631999999996
6.432714 0.060931378
6.433714 0.061047542999999996
6.434714 0.061159121000000004
6.435714 0.06126610699999999
6.436714 0.061368488000000006
6.437714 0.061466265
6.438715 0.061559427
6.439714 0.061647972
6.440714 0.061731896
6.441714 0.061811192
6.442714 0.061885855
6.443714 0.061955885
6.444714 0.062021281
6.445714 0.062082038
6.446714 0.062138162
6.447714 0.062189647
6.448714 0.062236493000000004
6.449714 0.062278705
6.450714 0.062316284
6.451715 0.062349222999999995
6.452714 0.062377536
6.453714 0.062401214
6.454714 0.062420266
6.455714 0.062434695
6.456714 0.062444503000000005
6.457714 0.06244969599999999
6.458714 0.062450272
6.459714 0.062446232000000004
6.460714 0.062437583
6.461714 0.06242432900000001
6.462714 0.062406476
6.463714 0.062384020000000005
6.464714 0.062356971000000004
6.465714 0.062325329
6.466714 0.062289101000000006
6.467714 0.062248285
6.468714 0.062202889
6.469714 0.062152912
6.470714 0.06209836
6.471714 0.062039238
6.472714 0.061975548
6.473714 0.061907293
6.474714 0.061834481
6.475714 0.061757111999999996
6.476714 0.06167519
6.477714 0.061588729
6.478714 0.061497726999999995
6.479714 0.061402189999999995
6.480714 0.061302126
6.481714 0.061197544000000006
6.482714 0.061088451
6.483714 0.060974859000000006
6.484715 0.060856772999999996
6.485714 0.060734199
6.486714 0.060607154999999996
6.487714 0.060475647
6.488714 0.060339691
6.489714 0.060199294
6.490714 0.060054474000000004
6.491714 0.059905241
6.492714 0.059751613
6.493714 0.059593609
6.494714 0.059431238000000004
6.495714 0.05926452
6.496714 0.059093470999999995
6.497715 0.058918109
6.498714 0.058738451
6.499714 0.058554514999999994
6.500714 0.058366318
6.501714 0.058173882999999996
6.502714 0.057977234
6.503714 0.057776389000000004
6.504714 0.057571364
6.505714 0.057362183
6.506714 0.057148869000000005
6.507714 0.05693144000000001
6.508714 0.056709920000000004
6.509714 0.05648433
6.510714 0.056254695
6.511714 0.056021038
6.512714 0.055783375999999996
6.513714 0.055541738
6.514714 0.055296143000000006
6.515714 0.055046618000000005
6.516714 0.05479318800000001
6.517715 0.054535869
6.518714 0.054274692
6.519714 0.054009678000000005
6.520714 0.053740852000000006
6.521714 0.053468236
6.522714 0.053191854000000004
6.523714 0.05291173
6.524714 0.052627892
6.525714 0.052340358000000003
6.526714 0.052049157
6.527714 0.051754311
6.528714 0.051455846000000006
6.529714 0.051153789
6.530715 0.050848158000000004
6.531714 0.050538982
6.532714 0.050226285
6.533714 0.049910089
6.534714 0.04959042400000001
6.535714 0.049267313
6.536714 0.04894078
6.537714 0.048610847
6.538714 0.048277542
6.539714 0.047940889
6.540714 0.047600915
6.541714 0.047257647
6.542714 0.046911111000000005
6.543715 0.046561332
6.544714 0.046208341
6.545714 0.045852162
6.546714 0.045492826
6.547714 0.045130361
6.548714 0.044764797
6.549714 0.044396162
6.550714 0.044024488
6.551714 0.043649809
6.552714 0.043272150999999995
6.553714 0.042891552
6.554714 0.042508039
6.555714 0.042121650999999996
6.556714 0.041732419
6.557714 0.041340379
6.558714 0.040945568
6.559714 0.040548018
6.560714 0.040147768
6.561714 0.039744854
6.562714 0.039339313
6.563715 0.038931178000000004
6.564714 0.038520491
6.565714 0.038107287
6.566714 0.037691605
6.567714 0.037273482
6.568714 0.036852955
6.569714 0.036430062
6.570714 0.036004841
6.571714 0.035577326
6.572714 0.035147557999999995
6.573714 0.034715573
6.574714 0.034281408
6.575714 0.033845101
6.576715 0.033406686
6.577714 0.032966203
6.578714 0.032523685
6.579714 0.03207917
6.580714 0.031632694
6.581714 0.031184293999999998
6.582714 0.030734009
6.583714 0.030281869
6.584714 0.029827916
6.585714 0.029372182000000004
6.586714 0.028914705
6.587714 0.028455522
6.588714 0.027994669
6.589714 0.027532179999999996
6.590714 0.027068093
6.591714 0.026602446000000002
6.592714 0.026135277999999998
6.593714 0.025666622
6.594714 0.025196516
6.595714 0.024724996000000003
6.596714 0.024252103
6.597714 0.023777872000000002
6.598714 0.023302341
6.599714 0.022825549
6.600714 0.022347533
6.601714 0.021868333
6.602714 0.021387986
6.603714 0.02090653
6.604714 0.020424004000000003
6.605714 0.019940449
6.606714 0.019455902
6.607714 0.018970402
6.608714 0.01848399
6.609715 0.017996703
6.610714 0.017508582
6.611714 0.017019668
6.612714 0.016529999
6.613714 0.016039617000000003
6.614714 0.015548560999999999
6.615714 0.015056874000000001
6.616714 0.014564594
6.617714 0.014071765
6.618714 0.013578426000000001
6.619714 0.013084619
6.620714 0.012590388
6.621714 0.012095774
6.622715 0.011600818
6.623714 0.011105563
6.624714 0.010610052
6.625714 0.010114327999999999
6.626714 0.0096184318
6.627714 0.0091224072
6.628714 0.0086262975
6.629714 0.0081301441
6.630714 0.0076339908000000005
6.631714 0.0071378789
6.632714 0.0066418506
6.633714 0.006145948300000001
6.634714 0.0056502129
6.635714 0.005154686
6.636714 0.0046594083
6.637714 0.0041644202
6.638714 0.0036697616000000003
6.639714 0.0031754724
6.640714 0.0026815913
6.641714 0.0021881569
6.642715 0.0016952075000000002
6.643714 0.0012027808000000001
6.644714 0.0007109141700000001
6.645714 0.00021964456
6.646714 -0.0002709914
6.647714 -0.0007609573499999999
6.648714 -0.0012502172000000001
6.649714 -0.001738735
6.650714 -0.0022264752
6.651714 -0.0027134019999999997
6.652714 -0.0031994798
6.653714 -0.0036846725999999997
6.654714 -0.0041689455
6.655715 -0.0046522622
6.656714 -0.0051345869
6.657714 -0.0056158839
6.658714 -0.0060961167
6.659714 -0.006575249399999999
6.660714 -0.0070532449
6.661714 -0.0075300668000000005
6.662714 -0.008005677999999999
6.663714 -0.008480041300000001
6.664714 -0.008953118999999999
6.665714 -0.0094248739
6.666714 -0.0098952689
6.667714 -0.010364265
6.668715 -0.010831826999999999
6.669714 -0.011297913
6.670714 -0.011762489000000001
6.671714 -0.012225515000000001
6.672714 -0.012686952999999999
6.673714 -0.013146766
6.674714 -0.013604917000000001
6.675714 -0.014061367
6.676714 -0.01451608
6.677714 -0.014969017000000001
6.678714 -0.015420141000000002
6.679714 -0.015869414999999998
6.680714 -0.016316804
6.681714 -0.01676227
6.682714 -0.017205777
6.683714 -0.017647289
6.684714 -0.01808677
6.685714 -0.018524185
6.686714 -0.018959498
6.687714 -0.019392674
6.688715 -0.019823677
6.689714 -0.020252474
6.690714 -0.02067903
6.691714 -0.021103311
6.692714 -0.021525284999999998
6.693714 -0.021944915
6.694714 -0.022362173
6.695714 -0.022777022
6.696714 -0.023189432
6.697714 -0.023599371
6.698714 -0.024006808
6.699714 -0.024411712
6.700714 -0.024814054000000002
6.701715 -0.025213804
6.702714 -0.025610930999999997
6.703714 -0.02600541
6.704714 -0.026397212000000003
6.705714 -0.02678631
6.706714 -0.027172675
6.707714 -0.027556283999999997
6.708714 -0.02793711
6.709714 -0.028315128000000002
6.710714 -0.028690315
6.711714 -0.029062646
6.712714 -0.029432095
6.713714 -0.029798641
6.714714 -0.030162261
6.715714 -0.03052293
6.716714 -0.030880627999999997
6.717714 -0.031235328
6.718714 -0.03158701
6.719714 -0.031935651
6.720714 -0.03228123
6.721714 -0.03262372
6.722714 -0.032963103
6.723714 -0.033299351
6.724714 -0.033632442
6.725714 -0.033962354
6.726714 -0.034289062
6.727714 -0.034612542
6.728714 -0.034932768999999995
6.729714 -0.035249718
6.730714 -0.035563367
6.731714 -0.03587369
6.732714 -0.036180659999999996
6.733714 -0.036484253
6.734715 -0.036784448000000004
6.735714 -0.037081217
6.736714 -0.037374537
6.737714 -0.037664385
6.738714 -0.037950734
6.739714 -0.038233565
6.740714 -0.038512854
6.741714 -0.038788578
6.742714 -0.039060713999999996
6.743714 -0.039329239999999994
6.744714 -0.03959414
6.745714 -0.039855391
6.746714 -0.040112973999999996
6.747715 -0.04036687
6.748714 -0.040617064
6.749714 -0.040863536
6.750714 -0.041106271
6.751714 -0.041345251
6.752714 -0.041580465
6.753714 -0.041811896
6.754714 -0.042039531
6.755714 -0.042263357
6.756714 -0.042483359
6.757714 -0.042699528
6.758714 -0.042911848999999995
6.759714 -0.043120314
6.760714 -0.043324911
6.761714 -0.043525628
6.762714 -0.043722457
6.763714 -0.04391539
6.764714 -0.044104413
6.765714 -0.044289522
6.766714 -0.044470705
6.767715 -0.044647956
6.768714 -0.044821267
6.769714 -0.044990630999999996
6.770714 -0.045156039
6.771714 -0.045317487
6.772714 -0.045474965
6.773714 -0.045628470000000004
6.774714 -0.045777994
6.775714 -0.045923534
6.776714 -0.046065083
6.777714 -0.046202636
6.778714 -0.046336191
6.779714 -0.046465741
6.780715 -0.04659128
6.781714 -0.046712809
6.782714 -0.046830319
6.783714 -0.046943808999999996
6.784714 -0.047053274
6.785714 -0.047158712
6.786714 -0.047260118
6.787714 -0.047357491
6.788714 -0.047450824
6.789714 -0.047540115
6.790714 -0.04762536
6.791714 -0.047706554
6.792714 -0.047783693
6.793715 -0.047856776
6.794714 -0.047925796
6.795714 -0.047990753000000004
6.796714 -0.048051641
6.797714 -0.048108457
6.798714 -0.048161199
6.799714 -0.048209864000000005
6.800714 -0.048254448
6.801714 -0.048294949
6.802714 -0.048331366
6.803714 -0.048363698000000004
6.804714 -0.048391946
6.805714 -0.048416108
6.806714 -0.048436187
6.807714 -0.048452181999999996
6.808714 -0.048464097000000005
6.809714 -0.048471935
6.810714 -0.048475701
6.811714 -0.048475398
6.812714 -0.048471033
6.813715 -0.04846261
6.814714 -0.048450138999999996
6.815714 -0.048433628
6.816714 -0.048413087
6.817714 -0.04838852
6.818714 -0.048359943
6.819714 -0.048327364
6.820714 -0.048290796
6.821714 -0.048250247999999996
6.822714 -0.048205734
6.823714 -0.048157264
6.824714 -0.048104854
6.825714 -0.048048515
6.826715 -0.047988261
6.827714 -0.047924105
6.828714 -0.04785606
6.829714 -0.047784139
6.830714 -0.047708355
6.831714 -0.047628724
6.832714 -0.047545257
6.833714 -0.047457969
6.834714 -0.047366873999999996
6.835714 -0.047271983999999996
6.836714 -0.047173312999999994
6.837714 -0.047070876000000005
6.838714 -0.046964688
6.839714 -0.046854763
6.840714 -0.046741113
6.841714 -0.046623751
6.842714 -0.046502696999999996
6.843714 -0.046377961
6.844714 -0.046249561
6.845714 -0.046117511
6.846714 -0.045981826
6.847714 -0.04584252
6.848714 -0.045699612
6.849714 -0.045553118
6.850714 -0.045403052
6.851714 -0.045249431
6.852714 -0.045092273
6.853714 -0.044931594
6.854714 -0.04476741
6.855714 -0.044599737
6.856714 -0.044428595
6.857714 -0.044254001
6.858714 -0.044075973
6.859715 -0.043894528
6.860714 -0.043709684
6.861714 -0.043521461000000004
6.862714 -0.043329875999999996
6.863714 -0.043134947
6.864714 -0.042936695
6.865714 -0.042735139
6.866714 -0.042530301
6.867714 -0.042322197
6.868714 -0.04211085
6.869714 -0.041896282
6.870714 -0.041678513
6.871714 -0.041457565
6.872715 -0.041233463000000005
6.873714 -0.041006229000000005
6.874714 -0.040775887
6.875714 -0.040542462
6.876714 -0.040305979
6.877714 -0.040066463
6.878714 -0.039823941
6.879714 -0.039578442
6.880714 -0.039329988
6.881714 -0.039078612
6.882714 -0.038824341
6.883714 -0.038567202999999994
6.884714 -0.038307227
6.885714 -0.038044446
6.886714 -0.037778888000000004
6.887714 -0.037510582
6.888714 -0.037239559
6.889714 -0.036965849
6.890714 -0.036689482
6.891714 -0.036410490000000004
6.892715 -0.036128901
6.893714 -0.035844749
6.894714 -0.035558059
6.895714 -0.035268863000000004
6.896714 -0.034977193
6.897714 -0.034683076
6.898714 -0.034386539
6.899714 -0.034087613999999995
6.900714 -0.033786328
6.901714 -0.033482711
6.902714 -0.033176789
6.903714 -0.032868591
6.904714 -0.032558146999999996
6.905715 -0.032245481
6.906714 -0.031930621
6.907714 -0.031613596
6.908714 -0.031294435
6.909714 -0.030973163999999997
6.910714 -0.030649808
6.911714 -0.030324399000000002
6.912714 -0.029996963
6.913714 -0.029667531
6.914714 -0.029336129
6.915714 -0.029002788
6.916714 -0.028667535
6.917714 -0.028330399
6.918715 -0.027991412
6.919714 -0.027650601
6.920714 -0.027307999000000003
6.921714 -0.026963634
6.922714 -0.026617537
6.923714 -0.026269740000000003
6.924714 -0.025920276
6.925714 -0.025569173
6.926714 -0.025216467000000003
6.927714 -0.024862186
6.928714 -0.024506365000000002
6.929714 -0.024149037
6.930714 -0.023790234
6.931714 -0.023429988
6.932714 -0.023068333
6.933714 -0.022705304000000003
6.934714 -0.022340933
6.935714 -0.021975255
6.936714 -0.021608303000000002
6.937714 -0.021240114
6.938715 -0.020870721000000002
6.939714 -0.020500158
6.940714 -0.020128461
6.941714 -0.019755666
6.942714 -0.019381808
6.943714 -0.019006923
6.944714 -0.018631046000000002
6.945714 -0.018254212000000002
6.946714 -0.017876459
6.947714 -0.017497822
6.948714 -0.017118339
6.949714 -0.016738044
6.950714 -0.016356973
6.951715 -0.015975162
6.952714 -0.015592648
6.953714 -0.015209465
6.954714 -0.014825651
6.955714 -0.014441241
6.956714 -0.014056267
6.957714 -0.013670766
6.958714 -0.013284774000000001
6.959714 -0.012898323
6.960714 -0.012511447
6.961714 -0.012124181
6.962714 -0.011736557
6.963714 -0.011348608
6.964714 -0.010960366000000001
6.965714 -0.010571865
6.966714 -0.010183136
6.967714 -0.0097942087
6.968714 -0.009405116
6.969714 -0.009015888599999999
6.970714 -0.008626558
6.971714 -0.0082371545
6.972714 -0.0078477082
6.973714 -0.0074582502
6.974714 -0.0070688111
6.975714 -0.0066794207999999996
6.976714 -0.0062901105
6.977714 -0.0059009108
6.978714 -0.0055118521999999994
6.979714 -0.0051229657
6.980714 -0.0047342826000000005
6.981714 -0.0043458342
6.982714 -0.003957652
6.983714 -0.0035697678
6.984715 -0.0031822135
6.985714 -0.0027950211
6.986714 -0.0024082231999999998
6.987714 -0.0020218522
6.988714 -0.001635941
6.989714 -0.0012505227
6.990714 -0.0008656301399999999
6.991714 -0.00048129676999999994
6.992714 -9.755589200000001e-05
6.993714 0.00028555905
6.994714 0.00066801458
6.995714 0.0010497772
6.996714 0.0014308133
6.997715 0.0018110894999999998
6.998714 0.0021905726
6.999714 0.0025692289
7.000714 0.0029470253
7.001714 0.0033239287999999997
7.002714 0.0036999067
7.003714 0.0040749263
7.004714 0.0044489549000000005
7.005714 0.0048219605
7.006714 0.0051939111
7.007714 0.0055647753
7.008714 0.0059345217000000006
7.009714 0.0063031192
7.010714 0.0066705368
7.011714 0.0070367445
7.012714 0.0074017116
7.013714 0.0077654091000000005
7.014714 0.0081278071
7.015714 0.0084888772
7.016714 0.0088485904
7.017715 0.009206918900000001
7.018714 0.0095638345
7.019714 0.0099193094
7.020714 0.010273317
7.021714 0.010625830000000001
7.022714 0.010976822
7.023714 0.011326266000000001
7.024714 0.011674138
7.025714 0.012020411
7.026714 0.012365059
7.027714 0.01270806
7.028714 0.013049384999999998
7.029714 0.013389011999999999
7.030715 0.013726918
7.031714 0.014063076
7.032714 0.014397463999999999
7.033714 0.014730057999999999
7.034714 0.015060835
7.035714 0.015389772
7.036714 0.015716846
7.037714 0.016042030999999998
7.038714 0.016365308
7.039714 0.016686652
7.040714 0.01700604
7.041714 0.017323451
7.042714 0.017638861000000002
7.043715 0.017952247
7.044714 0.018263586000000002
7.045714 0.018572855
7.046714 0.018880032999999997
7.047714 0.019185095
7.048714 0.019488019
7.049714 0.019788782999999997
7.050714 0.020087363
7.051714 0.020383736
7.052714 0.02067788
7.053714 0.020969770999999998
7.054714 0.021259388
7.055714 0.021546707
7.056714 0.021831704
7.057714 0.022114359
7.058714 0.022394648
7.059714 0.022672549
7.060714 0.02294804
7.061714 0.023221099000000002
7.062714 0.023491705
7.063715 0.023759837000000002
7.064714 0.024025473999999998
7.065714 0.024288596
7.066714 0.024549183000000002
7.067714 0.024807215
7.068714 0.025062670000000002
7.069714 0.025315533
7.070714 0.025565784999999997
7.071714 0.025813410000000002
7.072714 0.026058388000000002
7.073714 0.026300707
7.074714 0.026540348000000002
7.075714 0.026777296000000003
7.076715 0.027011536
7.077714 0.027243056999999998
7.078714 0.027471842000000003
7.079714 0.027697879999999998
7.080714 0.027921157999999998
7.081714 0.028141663999999997
7.082714 0.028359386
7.083714 0.028574314999999996
7.084714 0.028786442
7.085714 0.028995753000000003
7.086714 0.029202242000000003
7.087714 0.029405896
7.088714 0.029606709999999998
7.089714 0.029804670999999998
7.090714 0.029999771999999997
7.091714 0.030192002
7.092714 0.030381358
7.093714 0.030567825999999996
7.094714 0.030751398000000003
7.095714 0.030932069
7.096714 0.031109827
7.097714 0.031284664999999996
7.098714 0.031456572
7.099714 0.031625543
7.100714 0.031791569
7.101714 0.031954638
7.102714 0.032114744
7.103714 0.032271878000000004
7.104714 0.03242603
7.105714 0.032577192
7.106714 0.032725357000000004
7.107714 0.032870514999999996
7.108714 0.033012658
7.109715 0.033151777
7.110714 0.033287864
7.111714 0.033420912
7.112714 0.033550913
7.113714 0.033677860999999996
7.114714 0.03380175
7.115714 0.033922572
7.116714 0.03404032
7.117714 0.034154989
7.118714 0.034266573
7.119714 0.034375067
7.120714 0.034480466
7.121714 0.034582769
7.122715 0.03468197
7.123714 0.034778065000000004
7.124714 0.034871051
7.125714 0.034960927
7.126714 0.035047691
7.127714 0.035131341
7.128714 0.035211877999999995
7.129714 0.035289297000000004
7.130714 0.035363601999999994
7.131714 0.03543479
7.132714 0.035502863
7.133714 0.035567823
7.134714 0.035629671999999994
7.135714 0.035688409
7.136714 0.035744035
7.137714 0.035796556
7.138714 0.035845974
7.139714 0.03589229
7.140714 0.035935509000000004
7.141714 0.035975635
7.142715 0.036012672
7.143714 0.036046625
7.144714 0.036077498
7.145714 0.036105298
7.146714 0.036130028
7.147714 0.036151696
7.148714 0.036170305
7.149714 0.036185863
7.150714 0.036198375
7.151714 0.036207848
7.152714 0.036214291999999995
7.153714 0.036217709
7.154714 0.036218108
7.155715 0.036215494
7.156714 0.036209874
7.157714 0.036201255999999994
7.158714 0.036189647000000005
7.159714 0.036175054
7.160714 0.036157484
7.161714 0.036136943000000005
7.162714 0.036113439
7.163714 0.036086977
7.164714 0.036057565
7.165714 0.03602521
7.166714 0.035989919
7.167714 0.0359517
7.168715 0.035910559
7.169714 0.035866504
7.170714 0.035819542
7.171714 0.035769684
7.172714 0.035716937
7.173714 0.035661307999999996
7.174714 0.035602806
7.175714 0.035541441
7.176714 0.035477223
7.177714 0.035410162
7.178714 0.035340269
7.179714 0.035267556
7.180714 0.035192034999999997
7.181714 0.035113716
7.182714 0.035032613
7.183714 0.034948738
7.184714 0.034862105
7.185714 0.034772726999999996
7.186714 0.034680619
7.187714 0.034585796
7.188715 0.034488272
7.189714 0.034388062
7.190714 0.034285182
7.191714 0.034179652
7.192714 0.034071485
7.193714 0.033960695
7.194714 0.033847304
7.195714 0.033731325
7.196714 0.033612776
7.197714 0.033491675
7.198714 0.033368039
7.199714 0.033241886
7.200714 0.033113235
7.201715 0.032982102
7.202714 0.032848504
7.203714 0.032712461
7.204714 0.032573991000000004
7.205714 0.032433107999999995
7.206714 0.032289835999999995
7.207714 0.032144188000000004
7.208714 0.031996187
7.209714 0.031845848
7.210714 0.031693192
7.211714 0.031538235000000005
7.212714 0.031380999
7.213714 0.031221501
7.214714 0.031059761999999998
7.215714 0.0308958
7.216714 0.030729634
7.217714 0.030561283
7.218714 0.030390767
7.219714 0.030218105999999998
7.220714 0.03004332
7.221714 0.029866429
7.222714 0.029687452000000003
7.223714 0.029506409
7.224714 0.02932332
7.225714 0.029138202
7.226714 0.028951079
7.227714 0.028761968000000002
7.228714 0.028570887000000003
7.229714 0.028377859000000002
7.230714 0.028182901
7.231714 0.027986034
7.232714 0.027787275
7.233714 0.027586645
7.234715 0.027384163999999996
7.235714 0.027179852
7.236714 0.026973729999999998
7.237714 0.026765815
7.238714 0.026556128000000002
7.239714 0.026344691000000003
7.240714 0.026131522999999997
7.241714 0.025916646999999998
7.242714 0.025700082
7.243714 0.025481849999999997
7.244714 0.025261973
7.245714 0.025040472999999997
7.246714 0.024817375000000003
7.247715 0.024592699
7.248714 0.02436647
7.249714 0.024138713
7.250714 0.023909450000000002
7.251714 0.023678708
7.252714 0.02344651
7.253714 0.023212881999999997
7.254714 0.022977848
7.255714 0.022741435
7.256714 0.022503666999999998
7.257714 0.022264569999999997
7.258714 0.022024169
7.259714 0.021782491
7.260714 0.021539561999999998
7.261714 0.021295405
7.262714 0.021050048000000002
7.263714 0.020803516
7.264714 0.020555832
7.265714 0.020307023
7.266714 0.020057113
7.267715 0.019806126
7.268714 0.019554087
7.269714 0.019301020000000002
7.270714 0.019046949
7.271714 0.018791898
7.272714 0.018535889
7.273714 0.018278946
7.274714 0.018021093000000002
7.275714 0.017762353
7.276714 0.017502748
7.277714 0.017242302
7.278714 0.016981039
7.279714 0.016718981
7.280715 0.016456151
7.281714 0.016192573999999998
7.282714 0.015928272
7.283714 0.015663268
7.284714 0.015397587
7.285714 0.01513125
7.286714 0.014864284
7.287714 0.01459671
7.288714 0.014328554
7.289714 0.014059838
7.290714 0.013790587
7.291714 0.013520823
7.292714 0.013250571999999999
7.293715 0.012979857000000001
7.294714 0.012708701
7.295714 0.012437129
7.296714 0.012165163
7.297714 0.011892828000000001
7.298714 0.011620146
7.299714 0.011347142
7.300714 0.011073839
7.301714 0.010800259
7.302714 0.010526427000000001
7.303714 0.010252366
7.304714 0.0099780984
7.305714 0.0097036485
7.306714 0.009429039299999999
7.307714 0.0091542948
7.308714 0.008879439000000001
7.309714 0.0086044951
7.310714 0.0083294879
7.311714 0.0080544407
7.312714 0.0077793789
7.313715 0.0075043266
7.314714 0.007229308500000001
7.315714 0.0069543493999999996
7.316714 0.0066794746
7.317714 0.006404709
7.318714 0.006130078
7.319714 0.0058556067
7.320714 0.0055813209
7.321714 0.0053072457
7.322714 0.0050334071
7.323714 0.0047598295999999995
7.324714 0.0044865388
7.325714 0.0042135598
7.326715 0.0039409169
7.327714 0.003668635
7.328714 0.0033967382
7.329714 0.0031252503999999997
7.330714 0.0028541948
7.331714 0.0025835948999999997
7.332714 0.0023134731
7.333714 0.002043852
7.334714 0.0017747532
7.335714 0.0015061984
7.336714 0.0012382087
7.337714 0.00097080465
7.338714 0.00070400652
7.339714 0.00043783434
7.340714 0.00017230775
7.341714 -9.255391e-05
7.342714 -0.00035673152
7.343714 -0.00062020617
7.344714 -0.0008829590999999999
7.345714 -0.0011449717
7.346714 -0.0014062253
7.347714 -0.0016667015999999998
7.348714 -0.0019263817999999999
7.349714 -0.0021852475999999997
7.350714 -0.0024432804
7.351714 -0.0027004616999999997
7.352714 -0.0029567726999999997
7.353714 -0.0032121949
7.354714 -0.0034667092999999998
7.355714 -0.0037202972
7.356714 -0.0039729395
7.357714 -0.0042246174
7.358714 -0.0044753119999999995
7.359715 -0.0047250043
7.360714 -0.0049736755
7.361714 -0.0052213065
7.362714 -0.0054678789
7.363714 -0.0057133737
7.364714 -0.0059577727
7.365714 -0.006201057100000001
7.366714 -0.0064432083
7.367714 -0.0066842083
7.368714 -0.0069240399
7.369714 -0.0071626840999999995
7.370714 -0.0074001233
7.371714 -0.007636340199999999
7.372715 -0.0078713165
7.373714 -0.0081050355
7.374714 -0.0083374791
7.375714 -0.008568630399999999
7.376714 -0.0087984721
7.377714 -0.0090269867
7.378714 -0.0092541573
7.379714 -0.0094799674
7.380714 -0.009704399399999999
7.381714 -0.0099274359
7.382714 -0.010149061
7.383714 -0.010369257
7.384714 -0.010588007
7.385714 -0.010805295
7.386714 -0.011021105
7.387714 -0.011235419
7.388714 -0.011448222
7.389714 -0.011659497
7.390714 -0.01186923
7.391714 -0.012077405
7.392715 -0.012284007
7.393714 -0.01248902
7.394714 -0.012692431
7.395714 -0.012894227000000001
7.396714 -0.013094392
7.397714 -0.013292916000000002
7.398714 -0.013489784000000001
7.399714 -0.013684986000000001
7.400714 -0.013878511
7.401714 -0.014070346000000001
7.402714 -0.014260481
7.403714 -0.014448907
7.404714 -0.014635612999999999
7.405715 -0.014820592
7.406714 -0.015003834
7.407714 -0.015185329999999999
7.408714 -0.015365071999999999
7.409714 -0.015543053
7.410714 -0.015719266
7.411714 -0.015893701
7.412714 -0.016066352
7.413714 -0.01623721
7.414714 -0.016406269
7.415714 -0.01657352
7.416714 -0.016738956
7.417714 -0.016902569
7.418715 -0.017064351
7.419714 -0.017224294
7.420714 -0.017382389
7.421714 -0.017538627
7.422714 -0.017692998999999997
7.423714 -0.017845495
7.424714 -0.017996109
7.425714 -0.01814483
7.426714 -0.018291647999999997
7.427714 -0.018436556
7.428714 -0.018579543
7.429714 -0.018720601
7.430714 -0.01885972
7.431714 -0.018996892
7.432714 -0.019132109
7.433714 -0.019265362
7.434714 -0.019396645
7.435714 -0.019525949
7.436714 -0.019653267999999998
7.437714 -0.019778595
7.438715 -0.019901924
7.439714 -0.020023249
7.440714 -0.020142566
7.441714 -0.020259869
7.442714 -0.020375155
7.443714 -0.02048842
7.444714 -0.020599659000000003
7.445714 -0.020708871
7.446714 -0.020816051999999998
7.447714 -0.020921199999999997
7.448714 -0.021024313
7.449714 -0.021125391
7.450714 -0.02122443
7.451715 -0.02132143
7.452714 -0.02141639
7.453714 -0.02150931
7.454714 -0.021600188
7.455714 -0.021689024
7.456714 -0.021775819
7.457714 -0.021860571999999998
7.458714 -0.021943284
7.459714 -0.022023953
7.460714 -0.02210258
7.461714 -0.022179165
7.462714 -0.02225371
7.463714 -0.022326215
7.464714 -0.022396680000000002
7.465714 -0.022465104
7.466714 -0.022531491
7.467714 -0.022595841
7.468714 -0.022658154
7.469714 -0.022718433
7.470714 -0.022776677
7.471714 -0.022832889
7.472714 -0.022887071999999998
7.473714 -0.022939226
7.474714 -0.022989354
7.475714 -0.023037459
7.476714 -0.02308354
7.477714 -0.023127601999999997
7.478714 -0.023169647
7.479714 -0.023209676
7.480714 -0.023247693
7.481714 -0.0232837
7.482714 -0.023317701
7.483714 -0.023349696
7.484715 -0.023379691
7.485714 -0.023407686
7.486714 -0.023433684
7.487714 -0.023457689
7.488714 -0.023479703
7.489714 -0.023499729
7.490714 -0.023517769
7.491714 -0.023533827
7.492714 -0.023547904999999997
7.493714 -0.023560006
7.494714 -0.023570134
7.495714 -0.023578294
7.496714 -0.023584486999999998
7.497715 -0.023588719
7.498714 -0.023590992
7.499714 -0.023591312
7.500714 -0.023589683
7.501714 -0.023586112
7.502714 -0.023580604
7.503714 -0.023573166
7.504714 -0.023563801
7.505714 -0.023552521
7.506714 -0.023539329
7.507714 -0.023524236
7.508714 -0.02350725
7.509714 -0.023488377
7.510714 -0.023467629
7.511714 -0.023445014
7.512714 -0.023420542
7.513714 -0.023394223999999998
7.514714 -0.023366068
7.515714 -0.023336087
7.516714 -0.02330429
7.517715 -0.023270686999999998
7.518714 -0.023235289
7.519714 -0.023198108999999998
7.520714 -0.023159155
7.521714 -0.02311844
7.522714 -0.023075973
7.523714 -0.023031766999999998
7.524714 -0.022985831
7.525714 -0.022938177
7.526714 -0.022888814
7.527714 -0.022837754
7.528714 -0.022785006
7.529714 -0.022730582
7.530715 -0.022674492
7.531714 -0.022616745
7.532714 -0.022557352
7.533714 -0.022496322
7.534714 -0.022433668
7.535714 -0.022369396
7.536714 -0.02230352
7.537714 -0.022236048
7.538714 -0.022166991
7.539714 -0.022096359
7.540714 -0.022024162
7.541714 -0.021950413
7.542714 -0.021875121
7.543715 -0.021798297999999997
7.544714 -0.021719953
7.545714 -0.021640098
7.546714 -0.021558745
7.547714 -0.021475906
7.548714 -0.02139159
7.549714 -0.021305813
7.550714 -0.021218583
7.551714 -0.021129914
7.552714 -0.021039817000000002
7.553714 -0.020948306
7.554714 -0.020855392
7.555714 -0.020761088
7.556714 -0.020665408
7.557714 -0.020568362
7.558714 -0.020469967000000002
7.559714 -0.020370232
7.560714 -0.020269174
7.561714 -0.020166804
7.562714 -0.020063136
7.563715 -0.019958185
7.564714 -0.019851964
7.565714 -0.019744488
7.566714 -0.019635772
7.567714 -0.019525831
7.568714 -0.019414681
7.569714 -0.019302334
7.570714 -0.019188809
7.571714 -0.019074121
7.572714 -0.018958285000000002
7.573714 -0.018841318
7.574714 -0.018723238
7.575714 -0.018604059
7.576715 -0.018483799000000002
7.577714 -0.018362475
7.578714 -0.018240104
7.579714 -0.018116702000000002
7.580714 -0.017992286
7.581714 -0.017866873999999998
7.582714 -0.017740481
7.583714 -0.017613126
7.584714 -0.017484823
7.585714 -0.017355591
7.586714 -0.017225444
7.587714 -0.0170944
7.588714 -0.016962472
7.589714 -0.016829677
7.590714 -0.016696031
7.591714 -0.016561548000000002
7.592714 -0.016426243
7.593714 -0.016290131
7.594714 -0.016153227
7.595714 -0.016015542
7.596714 -0.015877094
7.597714 -0.015737895000000002
7.598714 -0.015597958
7.599714 -0.015457295999999999
7.600714 -0.015315924
7.601714 -0.015173855
7.602714 -0.015031102999999999
7.603714 -0.014887679000000001
7.604714 -0.014743596999999999
7.605714 -0.014598873000000002
7.606714 -0.014453516999999999
7.607714 -0.014307543
7.608714 -0.014160968
7.609715 -0.014013803
7.610714 -0.013866063000000001
7.611714 -0.013717762000000001
7.612714 -0.013568914
7.613714 -0.013419536000000001
7.614714 -0.013269641
7.615714 -0.013119244
7.616714 -0.012968361
7.617714 -0.012817007
7.618714 -0.012665197
7.619714 -0.012512947
7.620714 -0.012360275
7.621714 -0.012207194000000001
7.622715 -0.012053722000000001
7.623714 -0.011899874
7.624714 -0.011745666
7.625714 -0.011591116
7.626714 -0.01143624
7.627714 -0.011281052
7.628714 -0.011125571
7.629714 -0.010969811
7.630714 -0.010813791
7.631714 -0.010657525000000001
7.632714 -0.010501030000000001
7.633714 -0.010344322
7.634714 -0.010187418
7.635714 -0.010030332
7.636714 -0.0098730838
7.637714 -0.0097156866
7.638714 -0.0095581578
7.639714 -0.0094005125
7.640714 -0.0092427668
7.641714 -0.0090849368
7.642715 -0.0089270383
7.643714 -0.0087690867
7.644714 -0.008611098
7.645714 -0.0084530868
7.646714 -0.008295069
7.647714 -0.0081370592
7.648714 -0.007979072700000001
7.649714 -0.0078211233
7.650714 -0.0076632263
7.651714 -0.0075053954999999995
7.652714 -0.0073476447
7.653714 -0.0071899877999999995
7.654714 -0.0070324386000000004
7.655715 -0.0068750101
7.656714 -0.0067177156
7.657714 -0.0065605673
7.658714 -0.0064035776
7.659714 -0.0062467596
7.660714 -0.0060901246
7.661714 -0.005933685
7.662714 -0.005777452000000001
7.663714 -0.0056214372
7.664714 -0.0054656521
7.665714 -0.0053101081
7.666714 -0.0051548162
7.667714 -0.0049997874
7.668715 -0.0048450329
7.669714 -0.0046905636
7.670714 -0.004536390800000001
7.671714 -0.0043825257
7.672714 -0.0042289794
7.673714 -0.0040757634
7.674714 -0.0039228889
7.675714 -0.0037703678000000004
7.676714 -0.0036182118000000004
7.677714 -0.0034664332
7.678714 -0.0033150437999999996
7.679714 -0.0031640564
7.680714 -0.0030134834
7.681714 -0.0028633376
7.682714 -0.0027136322
7.683714 -0.0025643803000000003
7.684714 -0.0024155952
7.685714 -0.0022672904
7.686714 -0.0021194797000000003
7.687714 -0.0019721767
7.688715 -0.0018253952000000001
7.689714 -0.001679149
7.690714 -0.0015334518999999998
7.691714 -0.0013883177
7.692714 -0.0012437602
7.693714 -0.0010997929
7.694714 -0.0009564293599999999
7.695714 -0.00081368298
7.696714 -0.00067156693
7.697714 -0.0005300941699999999
7.698714 -0.00038927747
7.699714 -0.00024912938
7.700714 -0.00010966212
7.701715 2.9112364999999997e-05
7.702714 0.00016718242
7.703714 0.00030453675
7.704714 0.00044116437
7.705714 0.00057705461
7.706714 0.0007121972
7.707714 0.00084658222
7.708714 0.00098020028
7.709714 0.0011130421
7.710714 0.001245099
7.711714 0.0013763625999999999
7.712714 0.0015068249999999998
7.713714 0.0016364786000000002
7.714714 0.0017653159
7.715714 0.0018933304
7.716714 0.0020205152
7.717714 0.0021468644
7.718714 0.002272372
7.719714 0.0023970322
7.720714 0.0025208397
7.721714 0.0026437892
7.722714 0.0027658758
7.723714 0.0028870945
7.724714 0.0030074407
7.725714 0.0031269097
7.726714 0.0032454969000000004
7.727714 0.0033631975
7.728714 0.0034800072000000003
7.729714 0.0035959212
7.730714 0.0037109347999999998
7.731714 0.0038250433
7.732714 0.0039382419
7.733714 0.0040505256
7.734715 0.0041618892
7.735714 0.0042723274
7.736714 0.0043818345
7.737714 0.0044904053
7.738714 0.0045980338
7.739714 0.0047047139
7.740714 0.0048104396999999995
7.741714 0.0049152051
7.742714 0.0050190032
7.743714 0.0051218278
7.744714 0.0052236719
7.745714 0.0053245287
7.746714 0.0054243912
7.747715 0.0055232525
7.748714 0.0056211054000000005
7.749714 0.0057179426
7.750714 0.0058137572
7.751714 0.0059085422
7.752714 0.0060022903
7.753714 0.006094995099999999
7.754714 0.0061866493
7.755714 0.0062772465999999996
7.756714 0.006366780900000001
7.757714 0.006455246299999999
7.758714 0.0065426371
7.759714 0.0066289482
7.760714 0.0067141751
7.761714 0.006798312800000001
7.762714 0.006881357
7.763714 0.006963304599999999
7.764714 0.0070441529
7.765714 0.0071238987999999994
7.766714 0.007202541000000001
7.767715 0.0072800773
7.768714 0.007356506800000001
7.769714 0.0074318297
7.770714 0.0075060452
7.771714 0.007579154
7.772714 0.0076511562
7.773714 0.007722053899999999
7.774714 0.007791848499999999
7.775714 0.0078605415
7.776714 0.0079281352
7.777714 0.0079946316
7.778714 0.0080600337
7.779714 0.0081243445
7.780715 0.008187566700000001
7.781714 0.0082497034
7.782714 0.0083107574
7.783714 0.0083707309
7.784714 0.0084296276
7.785714 0.0084874504
7.786714 0.0085442014
7.787714 0.0085998836
7.788714 0.0086544991
7.789714 0.0087080502
7.790714 0.0087605389
7.791714 0.0088119668
7.792714 0.0088623354
7.793715 0.008911646
7.794714 0.0089599002
7.795714 0.0090070978
7.796714 0.0090532405
7.797714 0.0090983282
7.798714 0.0091423608
7.799714 0.0091853391
7.800714 0.0092272632
7.801714 0.0092681323
7.802714 0.009307947
7.803714 0.0093467068
7.804714 0.0093844123
7.805714 0.0094210627
7.806714 0.0094566589
7.807714 0.0094912
7.808714 0.009524686899999999
7.809714 0.0095571202
7.810714 0.0095885
7.811714 0.0096188269
7.812714 0.0096481024
7.813715 0.0096763273
7.814714 0.0097035037
7.815714 0.0097296324
7.816714 0.0097547156
7.817714 0.0097787553
7.818714 0.0098017539
7.819714 0.0098237142
7.820714 0.0098446384
7.821714 0.0098645309
7.822714 0.0098833938
7.823714 0.0099012315
7.824714 0.0099180485
7.825714 0.0099338489
7.826715 0.0099486373
7.827714 0.009962418
7.828714 0.0099751967
7.829714 0.0099869794
7.830714 0.0099977718
7.831714 0.01000758
7.832714 0.01001641
7.833714 0.010024269
7.834714 0.010031163
7.835714 0.0100371
7.836714 0.010042087
7.837714 0.010046132
7.838714 0.010049243
7.839714 0.010051427
7.840714 0.010052693
7.841714 0.010053048
7.842714 0.010052502000000001
7.843714 0.010051061
7.844714 0.010048735
7.845714 0.010045532
7.846714 0.01004146
7.847714 0.010036527
7.848714 0.010030741000000001
7.849714 0.010024109
7.850714 0.010016641
7.851714 0.010008343
7.852714 0.0099992219
7.853714 0.0099892852
7.854714 0.0099785393
7.855714 0.0099669909
7.856714 0.0099546458
7.857714 0.0099415098
7.858714 0.009927588
7.859715 0.0099128854
7.860714 0.0098974073
7.861714 0.0098811579
7.862714 0.0098641416
7.863714 0.0098463628
7.864714 0.0098278251
7.865714 0.0098085322
7.866714 0.009788487700000001
7.867714 0.009767695199999999
7.868714 0.0097461583
7.869714 0.009723880800000001
7.870714 0.0097008669
7.871714 0.0096771204
7.872715 0.0096526448
7.873714 0.0096274453
7.874714 0.0096015268
7.875714 0.009574894600000002
7.876714 0.009547553799999999
7.877714 0.0095195101
7.878714 0.0094907693
7.879714 0.0094613388
7.880714 0.009431225
7.881714 0.0094004354
7.882714 0.009368977799999999
7.883714 0.0093368595
7.884714 0.0093040893
7.885714 0.0092706759
7.886714 0.0092366281
7.887714 0.0092019545
7.888714 0.0091666654
7.889714 0.0091307695
7.890714 0.009094276200000001
7.891714 0.0090571957
7.892715 0.0090195383
7.893714 0.0089813133
7.894714 0.0089425303
7.895714 0.0089031993
7.896714 0.0088633315
7.897714 0.0088229353
7.898714 0.0087820219
7.899714 0.0087406006
7.900714 0.0086986816
7.901714 0.0086562752
7.902714 0.008613390700000001
7.903714 0.008570038299999999
7.904714 0.0085262276
7.905715 0.0084819687
7.906714 0.008437271
7.907714 0.0083921434
7.908714 0.0083465959
7.909714 0.0083006373
7.910714 0.0082542771
7.911714 0.0082075247
7.912714 0.0081603888
7.913714 0.0081128775
7.914714 0.008064999599999999
7.915714 0.0080167636
7.916714 0.007968177699999999
7.917714 0.007919249
7.918715 0.0078699864
7.919714 0.007820396399999999
7.920714 0.0077704863
7.921714 0.007720262499999999
7.922714 0.0076697317
7.923714 0.0076189004
7.924714 0.007567775200000001
7.925714 0.0075163611
7.926714 0.0074646639
7.927714 0.0074126896
7.928714 0.007360443099999999
7.929714 0.007307928899999999
7.930714 0.0072551527
7.931714 0.007202118999999999
7.932714 0.007148832799999999
7.933714 0.0070952985000000005
7.934714 0.0070415212
7.935714 0.0069875065999999994
7.936714 0.0069332592999999994
7.937714 0.0068787849
7.938715 0.0068240894
7.939714 0.0067691784
7.940714 0.0067140587
7.941714 0.0066587367
7.942714 0.0066032197
7.943714 0.006547514199999999
7.944714 0.0064916290000000005
7.945714 0.006435572099999999
7.946714 0.006379351500000001
7.947714 0.0063229767
7.948714 0.0062664571
7.949714 0.0062098014
7.950714 0.006153019799999999
7.951715 0.0060961222
7.952714 0.0060391187
7.953714 0.0059820199
7.954714 0.0059248356
7.955714 0.0058675763
7.956714 0.0058102527
7.957714 0.0057528745
7.958714 0.0056954519
7.959714 0.005637995099999999
7.960714 0.0055805136
7.961714 0.0055230172
7.962714 0.0054655149
7.963714 0.0054080156
7.964714 0.0053505279
7.965714 0.0052930602000000005
7.966714 0.0052356208
7.967714 0.0051782172
7.968714 0.0051208564
7.969714 0.0050635459
7.970714 0.0050062921
7.971714 0.0049491016
7.972714 0.0048919803
7.973714 0.0048349342
7.974714 0.0047779686
7.975714 0.0047210888
7.976714 0.0046643003
7.977714 0.0046076075
7.978714 0.0045510153999999995
7.979714 0.0044945282
7.980714 0.0044381504
7.981714 0.0043818864999999995
7.982714 0.0043257404999999995
7.983714 0.0042697164
7.984715 0.0042138181
7.985714 0.0041580493
7.986714 0.0041024141
7.987714 0.004046916
7.988714 0.0039915587
7.989714 0.0039363462
7.990714 0.0038812817
7.991714 0.0038263689999999996
7.992714 0.0037716116
7.993714 0.0037170132
7.994714 0.003662577
7.995714 0.0036083067
7.996714 0.003554206
7.997715 0.0035002780000000003
7.998714 0.0034465269
7.999714 0.0033929558
8.000714 0.0033395692
8.001715 0.0032863707
8.002714 0.0032333643000000004
8.003715 0.0031805543000000005
8.004714 0.0031279450999999996
8.005714 0.0030755415
8.006714 0.0030233483
8.007714 0.0029713707
8.008715 0.0029196139
8.009714 0.0028680835
8.010715 0.0028167854999999998
8.011714 0.0027657257
8.012714 0.0027149104
8.013714 0.002664346
8.014714 0.0026140391
8.015715 0.0025639963
8.016714 0.0025142244000000004
8.017715 0.0024647302999999997
8.018714 0.0024155204
8.019714 0.0023666014
8.020715 0.0023179800000000003
8.021714 0.0022696622
8.022715 0.0022216542
8.023714 0.0021739617
8.024714 0.0021265902000000003
8.025714 0.0020795444
8.026714 0.0020328289
8.027715 0.0019864481
8.028714 0.0019404055
8.029715 0.0018947041
8.030714 0.0018493467000000002
8.031714 0.0018043356
8.032714 0.0017596723
8.033714 0.0017153581
8.034715 0.0016713937
8.035714 0.0016277796000000002
8.036715 0.0015845157000000001
8.037714 0.0015416016999999999
8.038714 0.0014990369
8.039714 0.0014568204
8.040714 0.0014149513
8.041715 0.0013734282000000002
8.042714 0.0013322498
8.043715 0.0012914149
8.044714 0.0012509219
8.045714 0.0012107697
8.046714 0.0011709570999999998
8.047714 0.0011314829
8.048715 0.0010923463
8.049714 0.0010535467
8.050714 0.0010150835000000001
8.051714 0.00097695665
8.052714 0.00093916615
8.053715 0.00090171234
8.054714 0.0008645958599999999
8.055715 0.00082781753
8.056714 0.0007913785300000001
8.057714 0.00075528014
8.058714 0.000719524
8.059714 0.00068411191
8.060715 0.0006490458000000001
8.061714 0.00061432779
8.062715 0.00057996012
8.063714 0.00054594516
8.064714 0.00051228526
8.065714 0.00047898293000000005
8.066714 0.00044604062
8.067715 0.00041346084
8.068714 0.00038124601
8.069715 0.00034939858
8.070714 0.00031792088
8.071714 0.0002868152
8.072714 0.00025608373999999996
8.073714 0.00022572858
8.074715 0.00019575173
8.075714 0.00016615503
8.076715 0.00013694023
8.077714 0.00010810891
8.078714 7.9662482e-05
8.079714 5.1602210999999995e-05
8.080714 2.3929158e-05
8.081715 -3.3558159e-06
8.082714 -3.0252072999999997e-05
8.083714 -5.675921100000001e-05
8.084714 -8.287707900000001e-05
8.085714 -0.0001086058
8.086715 -0.00013394578
8.087714 -0.00015889773
8.088715 -0.00018346269
8.089714 -0.00020764201000000003
8.090714 -0.00023143737
8.091714 -0.00025485081
8.092714 -0.00027788467
8.093715 -0.00030054166
8.094714 -0.0003228248
8.095715 -0.00034473741999999996
8.096714 -0.00036628312
8.097714 -0.0003874658
8.098714 -0.00040828953999999995
8.099714 -0.00042875872000000005
8.100715 -0.00044887779
8.101714 -0.00046865139
8.102715 -0.00048808424000000003
8.103714 -0.00050718113
8.104714 -0.00052594687
8.105714 -0.00054438619
8.106714 -0.00056250378
8.107715 -0.00058030423
8.108714 -0.0005977919000000001
8.109715 -0.0006149710300000001
8.110714 -0.00063184557
8.111714 -0.0006484192899999999
8.112714 -0.0006646956099999999
8.113714 -0.0006806776599999999
8.114715 -0.00069636831
8.115714 -0.0007117700100000001
8.116714 -0.0007268849
8.117714 -0.0007417148
8.118714 -0.00075626117
8.119715 -0.0007705251799999999
8.120714 -0.00078450776
8.121715 -0.0007982094800000001
8.122714 -0.00081163071
8.123714 -0.00082477154
8.124714 -0.0008376320700000001
8.125714 -0.00085021211
8.126715 -0.00086251139
8.127714 -0.00087452963
8.128715 -0.0008862666600000001
8.129714 -0.0008977222
8.130714 -0.00090889616
8.131714 -0.00091978854
8.132714 -0.0009303994399999999
8.133715 -0.0009407293
8.134714 -0.0009507785800000001
8.135715 -0.0009605481900000001
8.136714 -0.0009700392200000001
8.137714 -0.00097925295
8.138714 -0.0009881910999999998
8.139714 -0.00099685549
8.140715 -0.0010052481999999999
8.141714 -0.0010133718
8.142715 -0.0010212289
8.143714 -0.0010288225
8.144714 -0.0010361557
8.145715 -0.0010432317
8.146714 -0.0010500542
8.147715 -0.0010566268
8.148714 -0.0010629536000000001
8.149714 -0.0010690383000000001
8.150714 -0.0010748851
8.151714 -0.0010804984
8.152715 -0.0010858825
8.153714 -0.0010910418000000001
8.154715 -0.0010959808
8.155714 -0.0011007041000000001
8.156714 -0.0011052165
8.157714 -0.0011095227
8.158714 -0.0011136274
8.159715 -0.0011175355
8.160714 -0.0011212519999999999
8.161715 -0.0011247816
8.162714 -0.0011281295
8.163714 -0.0011313005
8.164714 -0.0011342995
8.165714 -0.0011371315
8.166715 -0.0011398012
8.167714 -0.0011423135
8.168715 -0.0011446731
8.169714 -0.0011468845
8.170714 -0.001148952
8.171714 -0.00115088
8.172714 -0.0011526724
8.173715 -0.0011543331
8.174714 -0.0011558657
8.175714 -0.0011572734999999998
8.176714 -0.0011585596
8.177714 -0.0011597267
8.178715 -0.0011607773
8.179714 -0.0011617135
8.180715 -0.0011625372
8.181714 -0.00116325
8.182714 -0.0011638531
8.183714 -0.0011643475
8.184714 -0.0011647338
8.185715 -0.0011650127
8.186714 -0.0011651842000000002
8.187715 -0.0011652485
8.188714 -0.0011652055999999999
8.189714 -0.0011650553
8.190714 -0.0011647972
8.191714 -0.0011644313
8.192715 -0.0011639571
8.193714 -0.0011633747
8.194715 -0.0011626839
8.195714 -0.0011618849
8.196714 -0.0011609781
8.197714 -0.0011599639999999999
8.198714 -0.0011588434
8.199715 -0.0011576176
8.200714 -0.0011562879999999999
8.201715 -0.0011548564
8.202714 -0.001153325
8.203714 -0.0011516963000000001
8.204714 -0.0011499733
8.205714 -0.0011481592
8.206715 -0.0011462574999999999
8.207714 -0.0011442722
8.208714 -0.0011422073999999998
8.209714 -0.0011400675
8.210714 -0.0011378572
8.211715 -0.0011355813
8.212714 -0.0011332447999999999
8.213715 -0.0011308528
8.214714 -0.0011284105
8.215714 -0.0011259231999999999
8.216714 -0.0011233959
8.217714 -0.001120834
8.218715 -0.0011182426
8.219714 -0.0011156266
8.220715 -0.001112991
8.221714 -0.0011103407999999999
8.222714 -0.0011076804
8.223714 -0.0011050143
8.224714 -0.0011023468
8.225715 -0.0010996819999999998
8.226714 -0.0010970236000000001
8.227715 -0.0010943754
8.228714 -0.0010917408
8.229714 -0.001089123
8.230714 -0.0010865249
8.231714 -0.0010839494
8.232715 -0.0010813989
8.233714 -0.0010788757
8.234715 -0.0010763819
8.235714 -0.0010739192
8.236714 -0.0010714894
8.237714 -0.0010690937000000001
8.238714 -0.0010667333000000001
8.239715 -0.0010644094
8.240714 -0.0010621226
8.241714 -0.0010598735
8.242714 -0.0010576626
8.243714 -0.0010554902
8.244715 -0.0010533563
8.245714 -0.0010512610000000002
8.246715 -0.0010492042
8.247714 -0.0010471857
8.248714 -0.001045205
8.249714 -0.0010432621
8.250714 -0.0010413564
8.251715 -0.0010394876
8.252714 -0.0010376552
8.253715 -0.001035859
8.254714 -0.0010340985
8.255714 -0.0010323735999999998
8.256714 -0.0010306841999999999
8.257714 -0.0010290303
8.258715 -0.0010274120000000001
8.259714 -0.0010258296
8.260715 -0.0010242838
8.261714 -0.001022775
8.262714 -0.0010213042999999999
8.263714 -0.001019873
8.264714 -0.0010184823000000001
8.265715 -0.0010171339
8.266714 -0.0010158298
8.267715 -0.001014572
8.268714 -0.0010133628000000001
8.269714 -0.0010122049
8.270715 -0.001011101
8.271714 -0.001010054
8.272715 -0.0010090668000000001
8.273714 -0.0010081428
8.274714 -0.001007285
8.275714 -0.0010064968
8.276714 -0.0010057814
8.277715 -0.0010051419
8.278714 -0.0010045815
8.279715 -0.0010041032
8.280714 -0.0010037097
8.281714 -0.0010034037
8.282714 -0.0010031875
8.283714 -0.0010030633
8.284715 -0.001003033
8.285714 -0.001003098
8.286715 -0.0010032596999999999
8.287714 -0.001003519
8.288714 -0.0010038764
8.289714 -0.0010043324
8.290714 -0.0010048868
8.291715 -0.0010055394
8.292714 -0.0010062898
8.293715 -0.001007137
8.294714 -0.00100808
8.295714 -0.0010091176000000001
8.296714 -0.0010102483000000002
8.297714 -0.0010114704
8.298715 -0.0010127824
8.299714 -0.0010141822999999999
8.300714 -0.0010156682
8.301714 -0.0010172382
8.302714 -0.0010188902
8.303715 -0.0010206221
8.304714 -0.0010224321
8.305715 -0.001024318
8.306714 -0.001026278
8.307714 -0.0010283102
8.308714 -0.0010304125999999999
8.309714 -0.0010325834999999998
8.310715 -0.0010348212999999999
8.311714 -0.0010371242
8.312715 -0.0010394908
8.313714 -0.0010419195999999999
8.314714 -0.0010444092000000001
8.315714 -0.0010469585
8.316714 -0.0010495662
8.317715 -0.0010522313
8.318714 -0.0010549529000000001
8.319715 -0.0010577301
8.320714 -0.0010605620000000001
8.321714 -0.0010634479
8.322714 -0.0010663871999999999
8.323714 -0.0010693793
8.324715 -0.0010724239
8.325714 -0.0010755205000000001
8.326715 -0.0010786688
8.327714 -0.0010818684999999999
8.328714 -0.0010851193
8.329714 -0.0010884211
8.330714 -0.0010917738
8.331715 -0.0010951773
8.332714 -0.0010986315
8.333714 -0.0011021363
8.334714 -0.0011056917
8.335714 -0.0011092976
8.336715 -0.0011129539000000002
8.337714 -0.0011166606
8.338715 -0.0011204173
8.339714 -0.001124224
8.340714 -0.0011280802
8.341714 -0.0011319856
8.342714 -0.0011359395
8.343715 -0.0011399413
8.344714 -0.0011439902000000002
8.345715 -0.0011480851
8.346714 -0.0011522249
8.347714 -0.0011564083
8.348714 -0.0011606337000000001
8.349714 -0.0011648995
8.350715 -0.0011692037
8.351714 -0.0011735443
8.352715 -0.0011779189000000001
8.353714 -0.0011823251
8.354714 -0.0011867603
8.355714 -0.0011912219
8.356714 -0.0011957069
8.357715 -0.0012002122
8.358714 -0.0012047349
8.359715 -0.0012092716
8.360714 -0.0012138193
8.361714 -0.0012183744999999999
8.362714 -0.001222934
8.363714 -0.0012274944000000001
8.364715 -0.0012320526
8.365714 -0.0012366052999999999
8.366714 -0.0012411492
8.367714 -0.0012456812
8.368714 -0.0012501983
8.369715 -0.0012546976
8.370714 -0.0012591761000000001
8.371715 -0.0012636313
8.372714 -0.0012680604
8.373714 -0.0012724612
8.374714 -0.0012768312
8.375714 -0.0012811682000000001
8.376715 -0.0012854703
8.377714 -0.0012897354
8.378715 -0.001293962
8.379714 -0.0012981485
8.380714 -0.0013022934
8.381714 -0.0013063954
8.382714 -0.0013104533
8.383715 -0.001314466
8.384714 -0.0013184327
8.385715 -0.0013223525
8.386714 -0.0013262245
8.387714 -0.0013300481
8.388714 -0.0013338226
8.389714 -0.0013375473
8.390715 -0.0013412216
8.391714 -0.0013448446
8.392715 -0.0013484158
8.393714 -0.0013519344
8.394714 -0.0013553995000000001
8.395715 -0.0013588101
8.396714 -0.001362165
8.397715 -0.0013654632
8.398714 -0.0013687031
8.399714 -0.0013718833
8.400714 -0.0013750019000000001
8.401714 -0.0013780572
8.402715 -0.0013810471
8.403714 -0.0013839692000000002
8.404715 -0.0013868211000000001
8.405714 -0.0013896002
8.406714 -0.0013923037
8.407714 -0.0013949286000000001
8.408714 -0.0013974718
8.409715 -0.00139993
8.410714 -0.0014022999
8.411715 -0.0014045779
8.412714 -0.0014067605
8.413714 -0.0014088439
8.414714 -0.0014108247
8.415714 -0.001412699
8.416715 -0.0014144632
8.417714 -0.0014161134
8.418715 -0.0014176462
8.419714 -0.001419058
8.420714 -0.0014203453
8.421714 -0.0014215047
8.422714 -0.0014225331000000002
8.423715 -0.0014234273
8.424714 -0.0014241845
8.425714 -0.0014248018000000001
8.426714 -0.0014252765
8.427714 -0.0014256064
8.428715 -0.0014257891
8.429714 -0.0014258226
8.430715 -0.0014257049
8.431714 -0.0014254342999999998
8.432714 -0.0014250092000000002
8.433714 -0.0014244281
8.434714 -0.0014236898
8.435715 -0.001422793
8.436714 -0.0014217364
8.437715 -0.0014205191
8.438714 -0.0014191402
8.439714 -0.0014175987
8.440714 -0.0014158938
8.441714 -0.0014140245
8.442715 -0.0014119901
8.443714 -0.0014097896
8.444715 -0.0014074224
8.445714 -0.0014048875
8.446714 -0.0014021841000000001
8.447714 -0.0013993113
8.448714 -0.0013962684000000001
8.449715 -0.0013930542
8.450714 -0.0013896680000000002
8.451715 -0.0013861088
8.452714 -0.0013823756
8.453714 -0.0013784674
8.454714 -0.0013743832
8.455714 -0.0013701218
8.456715 -0.0013656823000000001
8.457714 -0.0013610635
8.458714 -0.0013562641
8.459714 -0.0013512828
8.460714 -0.0013461185
8.461715 -0.0013407695
8.462714 -0.0013352346
8.463715 -0.0013295122
8.464714 -0.0013236005
8.465714 -0.0013174978
8.466714 -0.0013112025
8.467714 -0.0013047124
8.468715 -0.0012980257
8.469714 -0.00129114
8.470715 -0.0012840533
8.471714 -0.0012767632
8.472714 -0.0012692674
8.473714 -0.0012615635
8.474714 -0.0012536488999999999
8.475715 -0.0012455212
8.476714 -0.0012371777
8.477715 -0.0012286162000000002
8.478714 -0.001219834
8.479714 -0.0012108288
8.480714 -0.0012015981
8.481714 -0.0011921398
8.482715 -0.0011824517
8.483714 -0.0011725318
8.484715 -0.0011623784
8.485714 -0.0011519899
8.486714 -0.0011413648
8.487714 -0.0011305019
8.488714 -0.0011194002999999999
8.489715 -0.0011080591
8.490714 -0.0010964780000000001
8.491714 -0.0010846566
8.492714 -0.0010725947
8.493714 -0.0010602926
8.494715 -0.0010477505
8.495714 -0.001034969
8.496715 -0.0010219487
8.497714 -0.0010086905
8.498714 -0.00099519511
8.499714 -0.0009814636500000001
8.500714 -0.0009674970900000001
8.501715 -0.00095329642
8.502714 -0.00093886274
8.503715 -0.00092419714
8.504714 -0.0009093005199999999
8.505714 -0.0008941738999999999
8.506714 -0.00087881799
8.507714 -0.00086323362
8.508715 -0.0008474213199999999
8.509714 -0.00083138166
8.510715 -0.00081511507
8.511714 -0.00079862184
8.512714 -0.00078190224
8.513714 -0.00076495635
8.514714 -0.00074778422
8.515715 -0.00073038586
8.516714 -0.00071276113
8.517715 -0.00069490989
8.518714 -0.0006768319999999999
8.519714 -0.00065852728
8.520715 -0.0006399955499999999
8.521714 -0.00062123663
8.522715 -0.0006022502900000001
8.523714 -0.00058303635
8.524714 -0.00056359468
8.525714 -0.00054392508
8.526714 -0.00052402738
8.527715 -0.00050390145
8.528714 -0.00048354708999999994
8.529715 -0.00046296414
8.530714 -0.00044215235000000003
8.531714 -0.00042111151
8.532714 -0.00039984134
8.533714 -0.00037834154
8.534715 -0.00035661174000000003
8.535714 -0.00033465155
8.536715 -0.00031246057
8.537714 -0.00029003829
8.538714 -0.00026738426
8.539714 -0.00024449796
8.540714 -0.00022137890000000003
8.541715 -0.00019802665
8.542714 -0.00017444077
8.543715 -0.00015062093
8.544714 -0.00012656691
8.545714 -0.00010227857999999999
8.546714 -7.7755988e-05
8.547714 -5.299936e-05
8.548715 -2.8009129e-05
8.549714 -2.7859492e-06
8.550714 2.2669268000000002e-05
8.551714 4.8355344e-05
8.552714 7.4270815e-05
8.553715 0.00010041393000000001
8.554714 0.00012678264
8.555715 0.00015337462
8.556714 0.00018018721
8.557714 0.00020721754
8.558714 0.00023446245999999998
8.559714 0.00026191858
8.560715 0.00028958232
8.561714 0.00031744994
8.562715 0.00034551756
8.563714 0.00037378122
8.564714 0.0004022369
8.565714 0.00043088062
8.566714 0.00045970837
8.567715 0.00048871634
8.568714 0.0005179007099999999
8.569715 0.00054725792
8.570714 0.00057678462
8.571714 0.00060647762
8.572714 0.00063633402
8.573714 0.00066635116
8.574715 0.00069652669
8.575714 0.00072685853
8.576715 0.00075734483
8.577714 0.0007879841200000001
8.578714 0.00081877506
8.579714 0.00084971662
8.580714 0.00088080787
8.581715 0.0009120482900000001
8.582714 0.00094343723
8.583714 0.00097497432
8.584714 0.0010066591
8.585714 0.0010384914
8.586715 0.0010704709
8.587714 0.0011025972
8.588715 0.0011348698
8.589714 0.0011672883
8.590714 0.0011998522
8.591714 0.0012325605
8.592714 0.0012654124
8.593715 0.0012984069
8.594714 0.0013315427
8.595715 0.0013648185
8.596714 0.0013982325
8.597714 0.0014317831
8.598714 0.0014654684
8.599714 0.0014992861
8.600715 0.0015332342000000001
8.601714 0.0015673102
8.602715 0.0016015118000000002
8.603714 0.0016358361
8.604714 0.0016702804999999999
8.605714 0.0017048419999999998
8.606714 0.0017395179000000002
8.607715 0.0017743052000000002
8.608714 0.0018092005
8.609715 0.0018442007999999999
8.610714 0.0018793026999999998
8.611714 0.0019145029
8.612714 0.0019497978
8.613714 0.0019851839
8.614715 0.0020206575
8.615714 0.0020562147
8.616714 0.0020918516
8.617714 0.0021275642000000003
8.618714 0.0021633483
8.619715 0.0021991995
8.620714 0.0022351134
8.621715 0.0022710854
8.622714 0.002307111
8.623714 0.0023431854
8.624714 0.0023793036
8.625714 0.0024154609
8.626715 0.0024516523
8.627714 0.0024878727
8.628715 0.0025241176
8.629714 0.0025603817
8.630714 0.0025966603000000003
8.631714 0.0026329488
8.632714 0.0026692425000000002
8.633715 0.0027055371999999997
8.634714 0.0027418286
8.635715 0.0027781125
8.636714 0.0028143853
8.637714 0.0028506436
8.638714 0.0028868840999999998
8.639714 0.0029231036
8.640715 0.0029592997
8.641714 0.0029954695
8.642715 0.0030316112
8.643714 0.0030677227
8.644714 0.0031038019999999997
8.645715 0.0031398471000000003
8.646714 0.0031758568999999998
8.647715 0.00321183
8.648714 0.0032477645
8.649714 0.0032836592999999996
8.650714 0.0033195126999999995
8.651714 0.0033553234999999996
8.652715 0.0033910898999999998
8.653714 0.0034268098
8.654715 0.0034624815999999997
8.655714 0.0034981029
8.656714 0.0035336714
8.657714 0.0035691843
8.658714 0.0036046386000000005
8.659715 0.0036400309999999997
8.660714 0.0036753583
8.661715 0.0037106164999999997
8.662714 0.003745802
8.663714 0.0037809103
8.664714 0.0038159367
8.665714 0.003850877
8.666715 0.0038857262999999996
8.667714 0.003920479100000001
8.668715 0.0039551309
8.669714 0.0039896764
8.670714 0.0040241102
8.671714 0.0040584269
8.672714 0.0040926213999999995
8.673715 0.0041266880999999995
8.674714 0.0041606218
8.675714 0.0041944171
8.676714 0.0042280684
8.677714 0.0042615706
8.678715 0.0042949181
8.679714 0.0043281059
8.680715 0.004361129
8.681714 0.0043939821
8.682714 0.0044266599
8.683714 0.0044591576
8.684714 0.0044914696999999995
8.685715 0.004523591600000001
8.686714 0.0045555185
8.687715 0.004587245300000001
8.688714 0.004618767
8.689714 0.0046500791
8.690714 0.0046811765
8.691714 0.0047120549
8.692715 0.0047427096000000005
8.693714 0.0047731359
8.694715 0.0048033296000000005
8.695714 0.0048332862
8.696714 0.0048630016
8.697714 0.0048924714
8.698714 0.004921692
8.699715 0.0049506594
8.700714 0.0049793704000000005
8.701715 0.0050078212
8.702714 0.0050360086
8.703714 0.0050639293000000005
8.704714 0.0050915809
8.705714 0.005118960299999999
8.706715 0.0051460651
8.707714 0.0051728926
8.708714 0.0051994408
8.709714 0.0052257074
8.710714 0.0052516902
8.711715 0.0052773874
8.712714 0.0053027969
8.713715 0.0053279167
8.714714 0.005352744800000001
8.715714 0.0053772794
8.716714 0.0054015181
8.717714 0.0054254586
8.718715 0.0054490982
8.719714 0.0054724343
8.720715 0.0054954641999999995
8.721714 0.0055181844999999995
8.722714 0.0055405919
8.723714 0.0055626828
8.724714 0.0055844532
8.725715 0.005605899100000001
8.726714 0.0056270157
8.727715 0.0056477988
8.728714 0.0056682431
8.729714 0.0056883437
8.730714 0.0057080953
8.731714 0.0057274922999999995
8.732715 0.0057465295
8.733714 0.0057652011
8.734715 0.0057835015
8.735714 0.005801425099999999
8.736714 0.0058189667
8.737714 0.0058361205
8.738714 0.0058528814
8.739715 0.005869244
8.740714 0.0058852031
8.741714 0.0059007543
8.742714 0.0059158927
8.743714 0.0059306140999999995
8.744715 0.0059449147
8.745714 0.005958789900000001
8.746715 0.0059722366
8.747714 0.0059852515
8.748714 0.0059978312
8.749714 0.0060099734
8.750714 0.0060216749
8.751715 0.0060329334
8.752714 0.0060437469
8.753715 0.0060541132999999995
8.754714 0.0060640308
8.755714 0.0060734976
8.756714 0.0060825121
8.757714 0.006091073
8.758715 0.0060991788000000005
8.759714 0.006106828399999999
8.760715 0.0061140207
8.761714 0.006120753800000001
8.762714 0.0061270272
8.763714 0.0061328399
8.764714 0.0061381907
8.765715 0.0061430779
8.766714 0.0061475010000000005
8.767715 0.0061514584
8.768714 0.0061549486
8.769714 0.0061579711
8.770715 0.0061605242
8.771714 0.0061626073
8.772715 0.006164218199999999
8.773714 0.0061653562
8.774714 0.006166019
8.775714 0.006166206
8.776714 0.006165915
8.777715 0.0061651444
8.778714 0.0061638922
8.779715 0.0061621569
8.780714 0.006159937000000001
8.781714 0.006157229700000001
8.782714 0.006154033299999999
8.783714 0.006150345099999999
8.784715 0.006146162899999999
8.785714 0.006141483800000001
8.786715 0.0061363055
8.787714 0.0061306251
8.788714 0.006124439099999999
8.789714 0.0061177452
8.790714 0.0061105398
8.791715 0.0061028197
8.792714 0.0060945810999999996
8.793715 0.0060858208999999995
8.794714 0.0060765353
8.795714 0.006066721099999999
8.796714 0.0060563747
8.797714 0.0060454924000000005
8.798715 0.0060340706
8.799714 0.006022106
8.800714 0.0060095954000000005
8.801714 0.0059965354
8.802714 0.0059829232
8.803715 0.0059687558
8.804714 0.0059540303
8.805715 0.0059387447
8.806714 0.0059228962000000005
8.807714 0.0059064831
8.808714 0.0058895035
8.809714 0.0058719561
8.810715 0.0058538393
8.811714 0.0058351521
8.812715 0.0058158934
8.813714 0.0057960628
8.814714 0.0057756599
8.815714 0.0057546844000000005
8.816714 0.0057331362999999995
8.817715 0.005711015900000001
8.818714 0.0056883233
8.819715 0.0056650591
8.820714 0.0056412235
8.821714 0.0056168174
8.822714 0.0055918412
8.823714 0.0055662957
8.824715 0.0055401815000000005
8.825714 0.0055134995
8.826715 0.0054862503
8.827714 0.0054584343
8.828714 0.0054300523
8.829714 0.0054011049
8.830714 0.0053715921
8.831715 0.0053415148
8.832714 0.0053108724000000005
8.833714 0.0052796655
8.834714 0.0052478943
8.835714 0.0052155581
8.836715 0.005182657
8.837714 0.0051491905
8.838715 0.0051151583
8.839714 0.00508056
8.840714 0.0050453949
8.841714 0.0050096623
8.842714 0.0049733615000000005
8.843715 0.0049364917
8.844714 0.0048990518
8.845715 0.0048610415
8.846714 0.0048224596000000005
8.847714 0.0047833055
8.848714 0.0047435784
8.849714 0.0047032776
8.850715 0.0046624024
8.851714 0.0046209516
8.852715 0.0045789249
8.853714 0.004536322
8.854714 0.004493141799999999
8.855714 0.0044493841
8.856714 0.0044050485
8.857715 0.0043601347
8.858714 0.0043146425
8.859715 0.004268571499999999
8.860714 0.0042219221
8.861714 0.0041746938
8.862714 0.0041268875
8.863714 0.0040785031
8.864715 0.0040295413999999995
8.865714 0.003980003
8.866714 0.0039298888
8.867714 0.0038791994
8.868714 0.0038279362
8.869715 0.0037761009
8.870714 0.003723695
8.871715 0.0036707203000000002
8.872714 0.0036171787
8.873714 0.0035630724999999998
8.874714 0.0035084038
8.875714 0.0034531757000000004
8.876715 0.0033973905
8.877714 0.0033410517
8.878715 0.0032841624
8.879714 0.003226726
8.880714 0.0031687460999999997
8.881714 0.0031102263
8.882714 0.0030511705000000004
8.883715 0.0029915826
8.884714 0.0029314668
8.885715 0.0028708271000000003
8.886714 0.0028096678000000003
8.887714 0.0027479931
8.888714 0.0026858073
8.889714 0.0026231148
8.890715 0.0025599196
8.891714 0.0024962261
8.892715 0.0024320382999999998
8.893714 0.0023673603000000003
8.894714 0.0023021959
8.895715 0.002236549
8.896714 0.0021704231
8.897715 0.0021038219
8.898714 0.0020367486
8.899714 0.0019692066
8.900714 0.0019011988
8.901714 0.0018327282000000001
8.902715 0.0017637973999999998
8.903714 0.0016944092
8.904715 0.0016245658000000002
8.905714 0.0015542697
8.906714 0.0014835230999999999
8.907714 0.0014123282
8.908714 0.0013406872
8.909715 0.0012686023
8.910714 0.0011960755
8.911715 0.001123109
8.912714 0.001049705
8.913714 0.00097586581
8.914714 0.00090159383
8.915714 0.00082689166
8.916715 0.0007517619
8.917714 0.0006762074
8.918715 0.00060023121
8.919714 0.0005238365700000001
8.920714 0.00044702683
8.921714 0.00036980566
8.922714 0.00029217686000000004
8.923715 0.00021414446
8.924714 0.0001357127
8.925714 5.6886017000000004e-05
8.926714 -2.2330937e-05
8.927714 -0.00010193331
8.928715 -0.00018191608
8.929714 -0.00026227406000000003
8.930715 -0.00034300188
8.931714 -0.00042409406
8.932714 -0.00050554495
8.933714 -0.00058734872
8.934714 -0.00066949951
8.935715 -0.00075199137
8.936714 -0.00083481818
8.937715 -0.0009179737400000001
8.938714 -0.0010014519
8.939714 -0.0010852464
8.940714 -0.0011693509
8.941714 -0.0012537592
8.942715 -0.0013384649
8.943714 -0.0014234616
8.944715 -0.0015087431000000001
8.945714 -0.0015943031
8.946714 -0.0016801353999999998
8.947714 -0.0017662338
8.948714 -0.0018525921
8.949715 -0.0019392042000000002
8.950714 -0.0020260640999999998
8.951715 -0.0021131656
8.952714 -0.0022005031
8.953714 -0.0022880708
8.954714 -0.0023758628
8.955714 -0.0024638735000000003
8.956715 -0.0025520974000000003
8.957714 -0.0026405289
8.958714 -0.0027291626
8.959714 -0.0028179931
8.960714 -0.0029070154
8.961715 -0.0029962242
8.962714 -0.0030856147
8.963715 -0.0031751812999999997
8.964714 -0.0032649196999999996
8.965714 -0.0033548250999999997
8.966714 -0.0034448924
8.967714 -0.0035351171000000004
8.968715 -0.0036254943999999996
8.969714 -0.0037160196
8.970715 -0.0038066886
8.971714 -0.0038974966
8.972714 -0.0039884388
8.973714 -0.0040795108
8.974714 -0.0041707077
8.975715 -0.004262025
8.976714 -0.0043534576
8.977715 -0.0044450004
8.978714 -0.0045366483
8.979714 -0.004628396
8.980714 -0.0047202378
8.981714 -0.0048121681
8.982715 -0.0049041810000000005
8.983714 -0.0049962699
8.984715 -0.0050884282
8.985714 -0.0051806492
8.986714 -0.0052729254
8.987714 -0.00536525
8.988714 -0.005457615
8.989715 -0.005550012799999999
8.990714 -0.0056424349
8.991714 -0.005734873
8.992714 -0.0058273188
8.993714 -0.0059197635
8.994715 -0.0060121984
8.995714 -0.006104614299999999
8.996715 -0.0061970029
8.997714 -0.0062893545
8.998714 -0.006381660199999999
8.999714 -0.0064739113
9.000714 -0.0065660985
9.001715 -0.0066582127999999996
9.002714 -0.006750245699999999
9.003715 -0.0068421883
9.004714 -0.0069340327
9.005714 -0.0070257702
9.006714 -0.0071173927
9.007714 -0.007208892199999999
9.008715 -0.0073002615
9.009714 -0.0073914925
9.010715 -0.0074825781
9.011714 -0.0075735114999999995
9.012714 -0.0076642857
9.013714 -0.0077548938999999996
9.014714 -0.007845329699999999
9.015715 -0.0079355865
9.016714 -0.008025658500000001
9.017715 -0.0081155398
9.018714 -0.008205223999999999
9.019714 -0.0082947059
9.020715 -0.008383979
9.021714 -0.0084730382
9.022715 -0.0085618776
9.023714 -0.0086504915
9.024714 -0.0087388747
9.025714 -0.0088270215
9.026714 -0.0089149253
9.027715 -0.0090025809
9.028714 -0.009089982600000001
9.029715 -0.009177124600000001
9.030714 -0.009264001
9.031714 -0.0093506053
9.032714 -0.0094369323
9.033714 -0.0095229749
9.034715 -0.0096087271
9.035714 -0.0096941825
9.036715 -0.0097793338
9.037714 -0.0098641751
9.038714 -0.0099486992
9.039714 -0.010032899
9.040714 -0.010116769
9.041715 -0.0102003
9.042714 -0.010283486
9.043715 -0.010366319
9.044714 -0.010448791
9.045714 -0.010530895
9.046714 -0.010612623
9.047714 -0.010693967
9.048715 -0.010774918
9.049714 -0.01085547
9.050714 -0.010935611999999999
9.051714 -0.011015337
9.052714 -0.011094636
9.053715 -0.011173501
9.054714 -0.011251922
9.055715 -0.011329891
9.056714 -0.0114074
9.057714 -0.011484438
9.058714 -0.011560998
9.059714 -0.011637070999999999
9.060715 -0.011712647999999999
9.061714 -0.011787721
9.062715 -0.011862280000000001
9.063714 -0.011936319
9.064714 -0.012009828
9.065714 -0.0120828
9.066714 -0.012155227
9.067715 -0.012227101
9.068714 -0.012298416000000001
9.069715 -0.012369164
9.070714 -0.012439339
9.071714 -0.012508934
9.072714 -0.012577942
9.073714 -0.012646358000000002
9.074715 -0.012714175999999999
9.075714 -0.012781390000000002
9.076715 -0.012847994000000001
9.077714 -0.012913983999999998
9.078714 -0.012979353999999999
9.079714 -0.013044097999999999
9.080714 -0.013108214000000002
9.081715 -0.013171695
9.082714 -0.013234537999999999
9.083714 -0.013296734999999999
9.084714 -0.013358285999999999
9.085714 -0.013419183
9.086715 -0.013479422
9.087714 -0.013538999
9.088715 -0.013597908
9.089714 -0.013656144
9.090714 -0.013713703
9.091714 -0.013770579
9.092714 -0.013826765999999999
9.093715 -0.013882258
9.094714 -0.01393705
9.095715 -0.013991137
9.096714 -0.014044512
9.097714 -0.014097168
9.098714 -0.014149099
9.099714 -0.014200299
9.100715 -0.014250759
9.101714 -0.014300474
9.102715 -0.014349437
9.103714 -0.014397638999999999
9.104714 -0.014445074
9.105714 -0.014491734
9.106714 -0.014537613999999999
9.107715 -0.014582703
9.108714 -0.014626996
9.109715 -0.014670486
9.110714 -0.014713163999999999
9.111714 -0.014755024
9.112714 -0.014796058999999999
9.113714 -0.014836261
9.114715 -0.014875625
9.115714 -0.014914143000000001
9.116714 -0.014951807999999999
9.117714 -0.014988613999999999
9.118714 -0.015024554
9.119715 -0.015059620999999999
9.120714 -0.015093811
9.121715 -0.015127116000000001
9.122714 -0.01515953
9.123714 -0.015191048
9.124714 -0.015221664000000001
9.125714 -0.015251372000000001
9.126715 -0.015280166999999999
9.127714 -0.015308044
9.128715 -0.015334999
9.129714 -0.015361024999999999
9.130714 -0.015386117999999999
9.131714 -0.015410275
9.132714 -0.015433491
9.133715 -0.015455760999999998
9.134714 -0.015477081999999998
9.135715 -0.015497450999999999
9.136714 -0.015516862999999999
9.137714 -0.015535316
9.138714 -0.015552808
9.139714 -0.015569333
9.140715 -0.01558489
9.141714 -0.015599477
9.142715 -0.015613091999999999
9.143714 -0.015625732
9.144714 -0.015637395
9.145715 -0.015648079000000002
9.146714 -0.015657784
9.147715 -0.015666505
9.148714 -0.015674242
9.149714 -0.015680994
9.150714 -0.015686758
9.151714 -0.015691534
9.152715 -0.015695319000000003
9.153714 -0.015698110999999997
9.154715 -0.015699909
9.155714 -0.01570071
9.156714 -0.015700514
9.157714 -0.015699318
9.158714 -0.015697119
9.159715 -0.015693915
9.160714 -0.015689703
9.161715 -0.015684482
9.162714 -0.015678248000000002
9.163714 -0.015671
9.164714 -0.015662733
9.165714 -0.015653444
9.166715 -0.015643133
9.167714 -0.015631794
9.168715 -0.015619422999999999
9.169714 -0.01560602
9.170714 -0.015591579999999999
9.171714 -0.015576099
9.172714 -0.015559575999999999
9.173715 -0.015542006
9.174714 -0.015523387
9.175714 -0.015503715000000001
9.176714 -0.015482989
9.177714 -0.015461205
9.178715 -0.015438361
9.179714 -0.015414454999999999
9.180715 -0.015389485999999999
9.181714 -0.015363451
9.182714 -0.015336348000000001
9.183714 -0.015308177
9.184714 -0.015278935999999998
9.185715 -0.015248625
9.186714 -0.015217242
9.187715 -0.015184787
9.188714 -0.015151259
9.189714 -0.015116661
9.190714 -0.015080989000000001
9.191714 -0.015044247
9.192715 -0.015006433999999999
9.193714 -0.014967550999999999
9.194715 -0.014927599000000001
9.195714 -0.01488658
9.196714 -0.014844495
9.197714 -0.014801345
9.198714 -0.014757134000000002
9.199715 -0.014711863000000002
9.200714 -0.014665534000000001
9.201715 -0.014618150000000002
9.202714 -0.014569712
9.203714 -0.014520226
9.204714 -0.014469691000000002
9.205714 -0.014418111999999999
9.206715 -0.014365491
9.207714 -0.014311831999999998
9.208714 -0.014257137000000001
9.209714 -0.014201411
9.210714 -0.014144655
9.211715 -0.014086874
9.212714 -0.01402807
9.213715 -0.013968245
9.214714 -0.013907404
9.215714 -0.013845548000000001
9.216714 -0.013782681000000001
9.217714 -0.013718804999999999
9.218715 -0.013653924
9.219714 -0.013588040000000001
9.220715 -0.013521154999999998
9.221714 -0.013453272
9.222714 -0.013384392
9.223714 -0.013314518
9.224714 -0.013243651000000002
9.225715 -0.013171796000000001
9.226714 -0.013098950000000002
9.227715 -0.013025117999999999
9.228714 -0.012950301
9.229714 -0.012874497999999998
9.230714 -0.012797714
9.231714 -0.012719947
9.232715 -0.012641201
9.233714 -0.012561475
9.234715 -0.012480772
9.235714 -0.012399091999999999
9.236714 -0.012316435
9.237714 -0.012232806
9.238714 -0.012148204000000001
9.239715 -0.012062631
9.240714 -0.01197609
9.241714 -0.011888583
9.242714 -0.011800112
9.243714 -0.011710681
9.244715 -0.011620291000000001
9.245714 -0.011528948
9.246715 -0.011436654999999999
9.247714 -0.011343416
9.248714 -0.011249235
9.249714 -0.011154117
9.250714 -0.011058067999999999
9.251715 -0.010961093
9.252714 -0.010863199
9.253715 -0.010764391
9.254714 -0.010664677
9.255714 -0.010564064
9.256714 -0.010462558
9.257714 -0.010360167
9.258715 -0.010256899
9.259714 -0.010152761
9.260715 -0.010047762
9.261714 -0.00994191
9.262714 -0.0098352124
9.263714 -0.0097276788
9.264714 -0.0096193166
9.265715 -0.009510134299999999
9.266714 -0.0094001407
9.267715 -0.0092893439
9.268714 -0.0091777518
9.269714 -0.0090653732
9.270715 -0.0089522153
9.271714 -0.0088382869
9.272715 -0.008723596
9.273714 -0.0086081505
9.274714 -0.0084919579
9.275714 -0.0083750252
9.276714 -0.0082573606
9.277715 -0.0081389706
9.278714 -0.0080198632
9.279715 -0.0079000441
9.280714 -0.007779521500000001
9.281714 -0.0076583012
9.282714 -0.0075363903
9.283714 -0.007413794800000001
9.284715 -0.0072905219
9.285714 -0.0071665774
9.286715 -0.007041967200000001
9.287714 -0.006916697699999999
9.288714 -0.0067907749
9.289714 -0.006664205299999999
9.290714 -0.0065369946
9.291715 -0.006409148799999999
9.292714 -0.0062806743
9.293715 -0.006151576999999999
9.294714 -0.0060218637
9.295714 -0.005891540099999999
9.296714 -0.0057606128
9.297714 -0.0056290883
9.298715 -0.0054969732
9.299714 -0.0053642743
9.300714 -0.0052309984
9.301714 -0.0050971528
9.302714 -0.0049627452
9.303715 -0.0048277827
9.304714 -0.0046922733999999995
9.305715 -0.004556225400000001
9.306714 -0.0044196469
9.307714 -0.0042825464
9.308714 -0.0041449333
9.309714 -0.0040068164
9.310715 -0.0038682054
9.311714 -0.0037291102
9.312715 -0.0035895405999999998
9.313714 -0.0034495068
9.314714 -0.0033090197
9.315714 -0.0031680902
9.316714 -0.0030267289
9.317715 -0.0028849471999999998
9.318714 -0.0027427566
9.319715 -0.0026001684
9.320714 -0.0024571944000000004
9.321714 -0.002313846
9.322714 -0.0021701351
9.323714 -0.0020260735
9.324715 -0.0018816729000000001
9.325714 -0.0017369446
9.326715 -0.0015919006
9.327714 -0.0014465521
9.328714 -0.0013009107
9.329714 -0.0011549872
9.330714 -0.0010087931
9.331715 -0.00086233886
9.332714 -0.00071563536
9.333714 -0.00056869299
9.334714 -0.00042152201000000004
9.335714 -0.00027413246
9.336715 -0.00012653419
9.337714 2.1263179e-05
9.338715 0.00016925021000000002
9.339714 0.00031741764999999996
9.340714 0.00046575647
9.341714 0.00061425776
9.342714 0.0007629127599999999
9.343715 0.0009117128700000001
9.344714 0.0010606495
9.345715 0.0012097144
9.346714 0.0013588991999999999
9.347714 0.0015081956
9.348714 0.0016575954
9.349714 0.0018070903000000002
9.350715 0.001956672
9.351714 0.0021063322
9.352715 0.0022560627
9.353714 0.0024058549
9.354714 0.0025557000999999998
9.355714 0.0027055895999999998
9.356714 0.0028555146999999998
9.357715 0.0030054662
9.358714 0.0031554348
9.359715 0.0033054112
9.360714 0.0034553857
9.361714 0.0036053487
9.362714 0.0037552898
9.363714 0.0039051993
9.364715 0.0040550662000000005
9.365714 0.00420488
9.366714 0.004354629699999999
9.367714 0.0045043042
9.368714 0.004653892
9.369715 0.004803382
9.370714 0.0049527621999999995
9.371715 0.0051020208
9.372714 0.0052511459
9.373714 0.0054001247999999995
9.374714 0.0055489454
9.375714 0.005697595
9.376715 0.0058460613
9.377714 0.0059943311
9.378715 0.0061423918
9.379714 0.0062902305000000006
9.380714 0.0064378335
9.381714 0.0065851884
9.382714 0.0067322821000000005
9.383715 0.0068791014
9.384714 0.007025632699999999
9.385715 0.0071718634
9.386714 0.0073177805
9.387714 0.0074633717
9.388714 0.0076086239
9.389714 0.0077535246000000006
9.390715 0.0078980614
9.391714 0.0080422222
9.392715 0.0081859951
9.393714 0.0083293686
9.394714 0.0084723317
9.395715 0.0086148728
9.396714 0.0087569817
9.397715 0.0088986475
9.398714 0.00903986
9.399714 0.009180609
9.400714 0.0093208859
9.401714 0.0094606803
9.402715 0.009599983599999999
9.403714 0.009738787
9.404715 0.0098770812
9.405714 0.010014859000000001
9.406714 0.01015211
9.407714 0.010288828
9.408714 0.010425004
9.409715 0.01056063
9.410714 0.010695699
9.411715 0.010830201999999999
9.412714 0.010964129999999999
9.413714 0.011097477
9.414714 0.011230233000000001
9.415714 0.011362392
9.416715 0.011493943
9.417714 0.011624879000000001
9.418715 0.011755191
9.419714 0.011884871
9.420714 0.012013909
9.421714 0.012142296
9.422714 0.012270024
9.423715 0.012397081
9.424714 0.012523458
9.425714 0.012649146000000002
9.426714 0.012774134000000001
9.427714 0.012898412
9.428715 0.013021969
9.429714 0.013144795999999999
9.430715 0.013266881
9.431714 0.013388213000000001
9.432714 0.013508783
9.433714 0.013628579
9.434714 0.01374759
9.435715 0.013865806
9.436714 0.013983215
9.437715 0.014099808000000002
9.438714 0.014215572000000001
9.439714 0.014330499
9.440714 0.014444577
9.441714 0.014557797
9.442715 0.014670147
9.443714 0.014781616999999999
9.444715 0.014892199
9.445714 0.015001880999999998
9.446714 0.015110655
9.447714 0.015218510999999999
9.448714 0.01532544
9.449715 0.015431432
9.450714 0.015536479
9.451715 0.015640572999999998
9.452714 0.015743705
9.453714 0.015845867
9.454714 0.015947051
9.455714 0.01604725
9.456715 0.016146456
9.457714 0.016244662
9.458714 0.016341862
9.459714 0.016438049
9.460714 0.016533215
9.461715 0.016627356
9.462714 0.016720463
9.463715 0.016812532999999998
9.464714 0.01690356
9.465714 0.016993537
9.466714 0.017082461
9.467714 0.017170326
9.468715 0.017257125
9.469714 0.017342856
9.470715 0.017427512
9.471714 0.017511089
9.472714 0.017593583
9.473714 0.017674988
9.474714 0.017755298
9.475715 0.01783451
9.476714 0.017912618999999998
9.477715 0.017989619
9.478714 0.018065506
9.479714 0.018140273000000002
9.480714 0.018213918000000003
9.481714 0.018286433
9.482715 0.018357813
9.483714 0.018428052
9.484715 0.018497145
9.485714 0.018565085999999998
9.486714 0.018631869
9.487714 0.018697487999999998
9.488714 0.018761936
9.489715 0.018825207
9.490714 0.018887295000000002
9.491714 0.018948193
9.492714 0.019007894
9.493714 0.019066392
9.494715 0.01912368
9.495714 0.019179751999999998
9.496715 0.019234598999999998
9.497714 0.019288217
9.498714 0.019340598
9.499714 0.019391737
9.500714 0.019441625
9.501715 0.019490258
9.502714 0.019537628
9.503715 0.019583732
9.504714 0.019628562
9.505714 0.019672113
9.506714 0.01971438
9.507714 0.019755359
9.508715 0.019795043999999998
9.509714 0.019833432
9.510715 0.019870519
9.511714 0.019906303
9.512714 0.019940778
9.513714 0.019973941000000002
9.514714 0.020005793
9.515715 0.020036328
9.516714 0.020065546
9.517715 0.020093443
9.518714 0.020120021000000002
9.519714 0.020145276
9.520715 0.020169208
9.521714 0.020191816
9.522715 0.020213098
9.523714 0.020233056
9.524714 0.020251688
9.525714 0.020268995
9.526714 0.020284975
9.527715 0.020299631
9.528714 0.020312959999999998
9.529715 0.020324964
9.530714 0.020335642
9.531714 0.020344996
9.532714 0.020353026
9.533714 0.020359732
9.534715 0.020365113
9.535714 0.02036917
9.536715 0.020371904
9.537714 0.020373316000000002
9.538714 0.020373405
9.539714 0.020372171
9.540714 0.020369613999999998
9.541715 0.020365734
9.542714 0.020360532
9.543715 0.020354007
9.544714 0.020346159
9.545714 0.020336987
9.546714 0.020326491000000002
9.547714 0.02031467
9.548715 0.020301525
9.549714 0.020287056
9.550714 0.020271262
9.551714 0.02025414
9.552714 0.020235693
9.553715 0.020215918
9.554714 0.020194816
9.555715 0.020172386
9.556714 0.020148628000000002
9.557714 0.020123542
9.558714 0.020097129
9.559714 0.020069386999999998
9.560715 0.020040318
9.561714 0.020009921
9.562715 0.019978198
9.563714 0.019945149000000002
9.564714 0.019910774
9.565714 0.019875076999999998
9.566714 0.019838059
9.567715 0.01979972
9.568714 0.019760063
9.569715 0.019719091
9.570714 0.019676806
9.571714 0.019633211
9.572714 0.019588310999999997
9.573714 0.019542109000000002
9.574715 0.019494607
9.575714 0.019445812
9.576715 0.019395727
9.577714 0.019344357
9.578714 0.019291708
9.579714 0.019237785
9.580714 0.019182592
9.581715 0.019126138
9.582714 0.019068427
9.583714 0.019009464
9.584714 0.018949257
9.585714 0.018887811
9.586715 0.018825133
9.587714 0.01876123
9.588715 0.018696107
9.589714 0.018629772
9.590714 0.018562231
9.591714 0.018493489000000002
9.592714 0.018423553000000002
9.593715 0.018352429
9.594714 0.018280123
9.595715 0.018206643
9.596714 0.018131993
9.597714 0.018056179
9.598714 0.017979208
9.599714 0.017901085
9.600715 0.017821815
9.601714 0.017741404000000002
9.602715 0.017659857
9.603714 0.01757718
9.604714 0.017493376999999997
9.605714 0.017408455
9.606714 0.017322418
9.607715 0.017235271
9.608714 0.017147019
9.609715 0.017057669
9.610714 0.016967225
9.611714 0.01687569
9.612714 0.016783073000000003
9.613714 0.016689377999999998
9.614715 0.016594608
9.615714 0.016498772000000002
9.616714 0.016401874
9.617714 0.016303921
9.618714 0.016204917
9.619715 0.016104868999999997
9.620714 0.016003785
9.621715 0.015901669
9.622714 0.015798529999999998
9.623714 0.015694373
9.624714 0.015589206000000001
9.625714 0.015483036
9.626715 0.015375869
9.627714 0.015267715000000001
9.628715 0.015158580000000001
9.629714 0.015048473
9.630714 0.014937401000000001
9.631714 0.014825373
9.632714 0.014712398
9.633715 0.014598483
9.634714 0.014483638
9.635715 0.01436787
9.636714 0.014251189999999999
9.637714 0.014133607000000001
9.638714 0.01401513
9.639714 0.013895768000000001
9.640715 0.013775530999999999
9.641714 0.013654429999999999
9.642715 0.013532474000000001
9.643714 0.013409673
9.644714 0.013286038
9.645715 0.013161579000000001
9.646714 0.013036306
9.647715 0.012910229
9.648714 0.012783361
9.649714 0.012655712
9.650714 0.012527291
9.651714 0.012398111
9.652715 0.012268181
9.653714 0.012137512
9.654715 0.012006116
9.655714 0.011874002
9.656714 0.011741182
9.657714 0.011607665
9.658714 0.011473462
9.659715 0.011338584
9.660714 0.01120304
9.661715 0.011066841000000001
9.662714 0.010929995
9.663714 0.010792513
9.664714 0.010654404000000001
9.665714 0.010515679
9.666715 0.010376344999999999
9.667714 0.010236412
9.668715 0.01009589
9.669714 0.0099547877
9.670714 0.0098131131
9.671714 0.0096708762
9.672714 0.0095280848
9.673715 0.0093847491
9.674714 0.0092408773
9.675714 0.0090964786
9.676714 0.0089515626
9.677714 0.008806138100000001
9.678715 0.0086602136
9.679714 0.0085137995
9.680715 0.0083669052
9.681714 0.0082195409
9.682714 0.008071716
9.683714 0.0079234414
9.684714 0.007774726700000001
9.685715 0.0076255826999999995
9.686714 0.0074760202999999996
9.687715 0.007326050400000001
9.688714 0.007175684
9.689714 0.007024933400000001
9.690714 0.0068738096
9.691714 0.0067223242
9.692715 0.006570489499999999
9.693714 0.0064183179
9.694715 0.006265821100000001
9.695714 0.0061130122
9.696714 0.0059599035
9.697714 0.0058065078
9.698714 0.0056528374
9.699715 0.0054989054
9.700714 0.0053447246
9.701715 0.0051903076
9.702714 0.0050356677
9.703714 0.0048808171
9.704714 0.004725769
9.705714 0.0045705357
9.706715 0.0044151304
9.707714 0.0042595653
9.708714 0.004103852900000001
9.709714 0.0039480055
9.710714 0.0037920352
9.711715 0.0036359543
9.712714 0.0034797748
9.713715 0.0033235083000000003
9.714714 0.0031671665
9.715714 0.0030107611
9.716714 0.0028543031
9.717714 0.0026978037999999998
9.718715 0.0025412742999999997
9.719714 0.0023847251
9.720715 0.0022281672
9.721714 0.002071611
9.722714 0.0019150667999999998
9.723714 0.0017585447000000001
9.724714 0.0016020551
9.725715 0.0014456077
9.726714 0.0012892125999999999
9.727715 0.0011328793
9.728714 0.00097661796
9.729714 0.0008204380700000001
9.730714 0.00066434941
9.731714 0.0005083617500000001
9.732715 0.00035248483999999997
9.733714 0.0001967285
9.734715 4.1102646e-05
9.735714 -0.00011438274
9.736714 -0.00026971757
9.737714 -0.0004248916
9.738714 -0.00057989446
9.739715 -0.0007347157
9.740714 -0.0008893445699999999
9.741714 -0.0010437704
9.742714 -0.0011979820999999998
9.743714 -0.0013519686
9.744715 -0.0015057186
9.745714 -0.0016592207
9.746715 -0.0018124632
9.747714 -0.0019654344
9.748714 -0.0021181226000000003
9.749714 -0.0022705157
9.750714 -0.0024226018
9.751715 -0.0025743688
9.752714 -0.0027258046000000003
9.753715 -0.0028768967
9.754714 -0.0030276333
9.755714 -0.0031780019000000005
9.756714 -0.0033279906000000005
9.757714 -0.0034775871999999995
9.758715 -0.00362678
9.759714 -0.0037755566
9.760715 -0.0039239058
9.761714 -0.0040718154
9.762714 -0.0042192743
9.763714 -0.0043662712
9.764714 -0.0045127948
9.765715 -0.0046588346
9.766714 -0.0048043795999999995
9.767715 -0.0049494192
9.768714 -0.0050939434
9.769714 -0.0052379422
9.770715 -0.0053814056
9.771714 -0.0055243239
9.772715 -0.0056666882000000005
9.773714 -0.005808489
9.774714 -0.0059497172
9.775714 -0.006090364
9.776714 -0.0062304207
9.777715 -0.006369879
9.778714 -0.0065087297
9.779715 -0.0066469649
9.780714 -0.0067845765
9.781714 -0.0069215566
9.782714 -0.007057896399999999
9.783714 -0.0071935887
9.784715 -0.0073286254
9.785714 -0.0074629977000000005
9.786715 -0.0075966993
9.787714 -0.007729721300000001
9.788714 -0.0078620564
9.789714 -0.0079936974
9.790714 -0.0081246362
9.791715 -0.0082548657
9.792714 -0.0083843777
9.793715 -0.0085131658
9.794714 -0.008641221900000001
9.795714 -0.008768538099999999
9.796714 -0.0088951077
9.797714 -0.0090209236
9.798715 -0.0091459777
9.799714 -0.0092702634
9.800714 -0.0093937728
9.801714 -0.0095164985
9.802714 -0.0096384334
9.803715 -0.0097595701
9.804714 -0.0098799006
9.805715 -0.0099994177
9.806714 -0.010118113
9.807714 -0.01023598
9.808714 -0.01035301
9.809714 -0.010469196
9.810715 -0.010584528000000001
9.811714 -0.010699
9.812715 -0.010812603
9.813714 -0.010925329
9.814714 -0.01103717
9.815714 -0.011148116999999999
9.816714 -0.011258163
9.817715 -0.011367299999999999
9.818714 -0.011475517999999999
9.819715 -0.011582809999999999
9.820714 -0.011689168
9.821714 -0.011794583
9.822714 -0.011899047000000001
9.823714 -0.012002554
9.824715 -0.012105094
9.825714 -0.012206662
9.826715 -0.012307247
9.827714 -0.012406845000000001
9.828714 -0.012505449
9.829714 -0.01260305
9.830714 -0.012699643
9.831715 -0.012795220999999999
9.832714 -0.012889779
9.833714 -0.012983312
9.834714 -0.013075812999999999
9.835714 -0.013167275999999999
9.836715 -0.013257697
9.837714 -0.013347072
9.838715 -0.013435395999999999
9.839714 -0.013522666000000001
9.840714 -0.013608875
9.841714 -0.013694021999999998
9.842714 -0.013778103
9.843715 -0.013861112999999998
9.844714 -0.013943049999999999
9.845715 -0.014023911
9.846714 -0.014103692
9.847714 -0.01418239
9.848714 -0.014260001999999999
9.849714 -0.014336527000000002
9.850715 -0.014411959
9.851714 -0.014486299
9.852715 -0.014559542
9.853714 -0.014631686
9.854714 -0.014702726999999999
9.855714 -0.014772662999999998
9.856714 -0.014841491
9.857715 -0.014909208
9.858714 -0.014975813
9.859715 -0.015041299
9.860714 -0.015105667
9.861714 -0.015168912
9.862714 -0.015231030999999999
9.863714 -0.015292021
9.864715 -0.015351881
9.865714 -0.015410605
9.866714 -0.015468191
9.867714 -0.015524635
9.868714 -0.015579935
9.869715 -0.015634087
9.870714 -0.015687089999999997
9.871715 -0.015738937
9.872714 -0.015789627
9.873714 -0.015839157
9.874714 -0.015887525
9.875714 -0.015934726
9.876715 -0.015980756
9.877714 -0.016025615
9.878715 -0.016069299
9.879714 -0.016111805
9.880714 -0.016153131
9.881714 -0.016193274
9.882714 -0.016232231
9.883715 -0.01627
9.884714 -0.016306580999999997
9.885715 -0.01634197
9.886714 -0.016376165
9.887714 -0.016409166
9.888714 -0.016440971999999998
9.889714 -0.016471581
9.890715 -0.016500991
9.891714 -0.016529205
9.892715 -0.016556219
9.893714 -0.016582034
9.894714 -0.01660665
9.895715 -0.016630068
9.896714 -0.016652288
9.897715 -0.016673311
9.898714 -0.016693138
9.899714 -0.016711769999999997
9.900714 -0.016729208
9.901714 -0.016745453
9.902715 -0.016760509
9.903714 -0.016774375
9.904715 -0.016787055999999998
9.905714 -0.016798552
9.906714 -0.016808866000000002
9.907714 -0.016818002000000002
9.908714 -0.016825959999999997
9.909715 -0.016832745
9.910714 -0.016838357
9.911715 -0.0168428
9.912714 -0.016846077
9.913714 -0.016848190000000002
9.914714 -0.01684914
9.915714 -0.016848931999999997
9.916715 -0.016847567
9.917714 -0.016845047
9.918715 -0.016841374000000003
9.919714 -0.016836550999999998
9.920714 -0.016830581
9.921714 -0.016823462
9.922714 -0.016815199000000003
9.923715 -0.016805793
9.924714 -0.016795244
9.925714 -0.016783555
9.926714 -0.016770726
9.927714 -0.016756759
9.928715 -0.016741655
9.929714 -0.016725417
9.930715 -0.016708043
9.931714 -0.016689538
9.932714 -0.0166699
9.933714 -0.016649133
9.934714 -0.016627238
9.935715 -0.016604217
9.936714 -0.016580071000000002
9.937715 -0.016554802
9.938714 -0.016528413
9.939714 -0.016500906000000003
9.940714 -0.016472283
9.941714 -0.016442548
9.942715 -0.016411704
9.943714 -0.016379754
9.944715 -0.016346700000000002
9.945714 -0.016312547
9.946714 -0.016277299
9.947714 -0.016240960000000002
9.948714 -0.016203534000000002
9.949715 -0.016165026
9.950714 -0.01612544
9.951715 -0.016084781
9.952714 -0.016043053999999998
9.953714 -0.016000266000000003
9.954714 -0.01595642
9.955714 -0.015911522
9.956715 -0.015865578999999998
9.957714 -0.015818595
9.958714 -0.015770578
9.959714 -0.015721534
9.960714 -0.015671467
9.961715 -0.015620384
9.962714 -0.015568292
9.963715 -0.015515198000000001
9.964714 -0.015461107
9.965714 -0.015406025
9.966714 -0.01534996
9.967714 -0.015292916
9.968715 -0.015234902
9.969714 -0.015175923000000001
9.970715 -0.015115985000000002
9.971714 -0.015055096
9.972714 -0.01499326
9.973714 -0.014930486000000001
9.974714 -0.014866778
9.975715 -0.014802142999999999
9.976714 -0.014736588
9.977715 -0.014670118
9.978714 -0.014602739
9.979714 -0.014534456999999999
9.980714 -0.014465279000000001
9.981714 -0.014395209999999999
9.982715 -0.014324256
9.983714 -0.014252424000000001
9.984715 -0.014179717000000001
9.985714 -0.014106142
9.986714 -0.014031705
9.987714 -0.013956409999999999
9.988714 -0.013880262999999999
9.989715 -0.013803270000000001
9.990714 -0.013725436
9.991714 -0.013646766
9.992714 -0.013567264
9.993714 -0.013486938
9.994715 -0.013405792
9.995714 -0.013323831
9.996715 -0.013241060999999998
9.997714 -0.013157488
9.998714 -0.013073118
9.999714 -0.012987954
10.00071 -0.012902005
10.00171 -0.012815275
10.00271 -0.012727773000000001
10.00371 -0.012639503
10.00471 -0.012550472
10.00571 -0.012460689
10.00671 -0.012370158
10.00771 -0.012278889
10.00871 -0.012186887
10.00971 -0.012094160999999999
10.01071 -0.012000719
10.01171 -0.011906568000000001
10.01271 -0.011811717000000001
10.01371 -0.011716174
10.01471 -0.011619948
10.01571 -0.011523047
10.01671 -0.01142548
10.01771 -0.011327255999999999
10.01871 -0.011228383
10.01971 -0.01112887
10.02071 -0.011028727
10.02171 -0.010927962
10.02271 -0.010826582999999999
10.02371 -0.010724599
10.02471 -0.010622017999999999
10.02571 -0.01051885
10.02671 -0.010415103
10.02771 -0.010310785000000001
10.02871 -0.010205902999999999
10.02971 -0.010100465
10.03071 -0.0099944802
10.03171 -0.0098879544
10.03271 -0.0097808959
10.03371 -0.0096733114
10.03471 -0.0095652074
10.03571 -0.0094565912
10.03671 -0.0093474693
10.03771 -0.0092378483
10.03871 -0.009127734699999999
10.03971 -0.0090171343
10.04071 -0.0089060537
10.04171 -0.0087944987
10.04271 -0.0086824759
10.04371 -0.008569991
10.04471 -0.00845705
10.04571 -0.0083436586
10.04671 -0.0082298233
10.04771 -0.0081155507
10.04871 -0.0080008467
10.04971 -0.0078857171
10.05071 -0.007770169
10.05171 -0.0076542085
10.05271 -0.0075378412
10.05371 -0.007421074400000001
10.05471 -0.007303914799999999
10.05571 -0.0071863695
10.05671 -0.0070684444
10.05771 -0.0069501475
10.05871 -0.0068314854
10.05971 -0.0067124653
10.06071 -0.0065930944
10.06171 -0.0064733802
10.06271 -0.006353329800000001
10.06371 -0.0062329513
10.06471 -0.0061122526
10.06571 -0.0059912418
10.06671 -0.0058699265
10.06771 -0.005748315
10.06871 -0.0056264158
10.06971 -0.0055042371999999996
10.07071 -0.0053817876
10.07171 -0.0052590753
10.07271 -0.0051361094
10.07371 -0.0050128983
10.07471 -0.0048894512
10.07571 -0.0047657766
10.07671 -0.0046418834
10.07771 -0.0045177807
10.07871 -0.0043934771
10.07971 -0.0042689815
10.08071 -0.0041443025
10.08171 -0.0040194493
10.08271 -0.0038944301000000004
10.08371 -0.0037692542
10.08471 -0.0036439294
10.08571 -0.0035184646999999996
10.08671 -0.0033928677999999998
10.08771 -0.0032671473
10.08871 -0.003141311
10.08971 -0.0030153671
10.09071 -0.0028893232
10.09171 -0.0027631868
10.09271 -0.0026369655
10.09371 -0.0025106664999999997
10.09471 -0.0023842969
10.09571 -0.0022578639
10.09671 -0.0021313743
10.09771 -0.0020048346000000002
10.09871 -0.0018782519000000001
10.09971 -0.0017516323999999998
10.10071 -0.0016249826999999999
10.10171 -0.0014983092
10.10271 -0.0013716181
10.10371 -0.0012449159
10.10471 -0.0011182087000000001
10.10571 -0.0009915030199999998
10.10671 -0.0008648050400000001
10.10771 -0.00073812116
10.10871 -0.00061145784
10.10971 -0.00048482151999999995
10.11071 -0.00035821884
10.11171 -0.00023165644
10.11271 -0.00010514109
10.11371 2.1320338e-05
10.11471 0.00014772086
10.11571 0.00027405338
10.11671 0.00040031068
10.11771 0.00052648547
10.11871 0.0006525703600000001
10.11971 0.00077855784
10.12071 0.0009044403700000001
10.12171 0.0010302103
10.12271 0.0011558599
10.12371 0.0012813814
10.12471 0.0014067672
10.12571 0.0015320093
10.12671 0.0016570998999999999
10.12771 0.0017820312
10.12871 0.0019067952999999999
10.12971 0.0020313842
10.13071 0.0021557904
10.13171 0.0022800057
10.13271 0.0024040226
10.13371 0.0025278332
10.13471 0.0026514298999999997
10.13571 0.0027748049
10.13671 0.0028979504
10.13771 0.0030208592
10.13871 0.0031435236
10.13971 0.0032659365
10.14071 0.0033880904
10.14171 0.0035099779999999995
10.14271 0.003631592
10.14371 0.0037529254999999996
10.14471 0.0038739716
10.14571 0.003994723699999999
10.14671 0.0041151749999999996
10.14771 0.0042353193
10.14871 0.0043551499
10.14971 0.0044746607999999995
10.15071 0.004593845700000001
10.15171 0.0047126992
10.15271 0.0048312151
10.15371 0.0049493882999999995
10.15471 0.0050672134
10.15571 0.0051846848
10.15671 0.0053017979
10.15771 0.005418547500000001
10.15871 0.0055349294
10.15971 0.0056509383
10.16071 0.0057665704
10.16171 0.0058818208
10.16271 0.0059966856
10.16371 0.0061111605
10.16471 0.006225240900000001
10.16571 0.0063389234
10.16671 0.006452204299999999
10.16771 0.006565079099999999
10.16871 0.0066775436
10.16971 0.0067895939999999995
10.17071 0.006901226900000001
10.17171 0.007012436999999999
10.17271 0.0071232214
10.17371 0.007233575199999999
10.17471 0.0073434938
10.17571 0.0074529729
10.17671 0.0075620075
10.17771 0.0076705939
10.17871 0.0077787263
10.17971 0.0078863995
10.18071 0.0079936086
10.18171 0.0081003484
10.18271 0.008206613
10.18371 0.0083123974
10.18471 0.008417695099999999
10.18571 0.0085225009
10.18671 0.0086268083
10.18771 0.0087306122
10.18871 0.008833906
10.18971 0.0089366833
10.19071 0.009038938199999999
10.19171 0.0091406648
10.19271 0.0092418573
10.19371 0.00934251
10.19471 0.009442616300000001
10.19571 0.009542171
10.19671 0.0096411677
10.19771 0.0097396012
10.19871 0.009837466500000001
10.19971 0.0099347577
10.20071 0.010031469999999999
10.20171 0.010127598
10.20271 0.010223137
10.20371 0.010318084
10.20471 0.010412432000000001
10.20571 0.010506177
10.20671 0.010599316
10.20771 0.010691844
10.20871 0.010783759
10.20971 0.010875054
10.21071 0.010965729
10.21171 0.011055778
10.21271 0.011145200000000001
10.21371 0.011233991
10.21471 0.011322147
10.21571 0.011409666
10.21671 0.011496546
10.21771 0.011582785
10.21871 0.011668378
10.21971 0.011753324
10.22071 0.011837621
10.22171 0.011921265
10.22271 0.012004255
10.22371 0.012086589
10.22471 0.012168265
10.22571 0.012249278
10.22671 0.01232963
10.22771 0.012409315
10.22871 0.012488331000000002
10.22971 0.012566677000000002
10.23071 0.012644349999999999
10.23171 0.012721345
10.23271 0.012797663
10.23371 0.012873299
10.23471 0.012948252
10.23571 0.013022517999999999
10.23671 0.013096091999999998
10.23771 0.013168973999999998
10.23871 0.013241159999999998
10.23971 0.013312646
10.24071 0.013383429999999998
10.24171 0.013453508000000001
10.24271 0.013522875
10.24371 0.013591530000000001
10.24471 0.013659468
10.24571 0.013726685999999998
10.24671 0.013793181000000002
10.24771 0.013858948999999999
10.24871 0.013923983999999999
10.24971 0.013988285
10.25071 0.014051846
10.25171 0.014114665000000002
10.25271 0.014176738
10.25371 0.014238059999999999
10.25471 0.014298627999999999
10.25571 0.014358439
10.25671 0.014417489
10.25771 0.014475774
10.25871 0.014533292000000001
10.25971 0.014590038
10.26071 0.014646011
10.26171 0.014701206
10.26271 0.014755622000000001
10.26371 0.014809256
10.26471 0.014862104
10.26571 0.014914166000000001
10.26671 0.014965438
10.26771 0.015015921
10.26871 0.015065609
10.26971 0.015114505
10.27071 0.015162605
10.27171 0.015209908999999999
10.27271 0.015256416000000002
10.27371 0.015302123
10.27471 0.015347032
10.27571 0.015391140000000001
10.27671 0.015434448
10.27771 0.015476956
10.27871 0.015518661999999999
10.27971 0.015559567
10.28071 0.015599670999999999
10.28171 0.015638974
10.28271 0.015677475
10.28371 0.015715175
10.28471 0.015752073999999998
10.28571 0.015788172
10.28671 0.015823467
10.28771 0.015857961
10.28871 0.015891653
10.28971 0.015924542
10.29071 0.015956628
10.29171 0.01598791
10.29271 0.016018387
10.29371 0.01604806
10.29471 0.016076927
10.29571 0.016104986
10.29671 0.016132236
10.29771 0.016158675
10.29871 0.016184300999999998
10.29971 0.016209114
10.30071 0.01623311
10.30171 0.016256288
10.30271 0.016278644999999998
10.30371 0.016300179
10.30471 0.016320888000000002
10.30571 0.016340768999999998
10.30671 0.01635982
10.30771 0.016378039
10.30871 0.016395423000000003
10.30971 0.01641197
10.31071 0.016427676999999998
10.31171 0.016442542
10.31271 0.016456563
10.31371 0.016469737
10.31471 0.016482062
10.31571 0.016493538000000002
10.31671 0.016504161
10.31771 0.016513931
10.31871 0.016522845999999997
10.31971 0.016530904
10.32071 0.016538106
10.32171 0.016544449
10.32271 0.016549934
10.32371 0.01655456
10.32471 0.016558326
10.32571 0.016561232000000002
10.32671 0.016563279
10.32771 0.016564467
10.32871 0.016564796
10.32971 0.016564265999999998
10.33071 0.016562879000000003
10.33171 0.016560637
10.33271 0.01655754
10.33371 0.016553589
10.33471 0.016548786
10.33571 0.016543132000000002
10.33671 0.016536629
10.33771 0.016529279
10.33871 0.016521083
10.33971 0.016512044
10.34071 0.016502161
10.34171 0.01649144
10.34271 0.01647988
10.34371 0.016467483
10.34471 0.016454251
10.34571 0.016440186
10.34671 0.01642529
10.34771 0.016409562
10.34871 0.016393005999999998
10.34971 0.016375622
10.35071 0.016357411999999998
10.35171 0.016338375
10.35271 0.016318513
10.35371 0.016297826
10.35471 0.016276316
10.35571 0.01625398
10.35671 0.016230821
10.35771 0.016206836
10.35871 0.016182026999999998
10.35971 0.016156392
10.36071 0.016129931
10.36171 0.016102643
10.36271 0.016074526
10.36371 0.016045579
10.36471 0.016015802000000003
10.36571 0.015985192999999998
10.36671 0.015953751000000002
10.36771 0.015921473000000002
10.36871 0.01588836
10.36971 0.015854411000000002
10.37071 0.015819621
10.37171 0.015783994
10.37271 0.015747525
10.37371 0.015710217
10.37471 0.015672066
10.37571 0.015633075
10.37671 0.015593242000000002
10.37771 0.015552567
10.37871 0.015511052
10.37971 0.015468698
10.38071 0.015425504999999999
10.38171 0.015381475000000002
10.38271 0.01533661
10.38371 0.015290911
10.38471 0.015244381000000001
10.38571 0.015197023
10.38671 0.015148839
10.38771 0.015099832999999998
10.38871 0.015050004999999998
10.38971 0.014999362
10.39071 0.014947906
10.39171 0.01489564
10.39271 0.014842569
10.39371 0.014788695000000001
10.39471 0.014734024
10.39571 0.014678558000000001
10.39671 0.014622301
10.39771 0.014565258999999999
10.39871 0.014507434
10.39971 0.014448831
10.40071 0.014389453000000002
10.40171 0.014329304
10.40271 0.014268389
10.40371 0.014206709
10.40471 0.01414427
10.40571 0.014081073000000001
10.40671 0.014017125
10.40771 0.013952427
10.40871 0.013886983
10.40971 0.013820795
10.41071 0.013753866
10.41171 0.013686199
10.41271 0.013617796000000001
10.41371 0.01354866
10.41471 0.013478793000000001
10.41571 0.013408197
10.41671 0.013336875000000002
10.41771 0.013264827
10.41871 0.013192056
10.41971 0.013118563
10.42071 0.01304435
10.42171 0.012969418
10.42271 0.012893768
10.42371 0.012817403000000002
10.42471 0.012740321
10.42571 0.012662525
10.42671 0.012584015
10.42771 0.012504791000000001
10.42871 0.012424856
10.42971 0.012344209
10.43071 0.012262852
10.43171 0.012180787
10.43271 0.012098013000000001
10.43371 0.012014533
10.43471 0.011930348
10.43571 0.011845459000000001
10.43671 0.011759868
10.43771 0.011673578
10.43871 0.011586591
10.43971 0.01149891
10.44071 0.011410537
10.44171 0.011321475000000001
10.44271 0.011231728
10.44371 0.011141301
10.44471 0.011050197000000001
10.44571 0.01095842
10.44671 0.010865976000000001
10.44771 0.010772869000000001
10.44871 0.010679106
10.44971 0.010584689999999999
10.45071 0.010489627
10.45171 0.010393924
10.45271 0.010297587
10.45371 0.010200621
10.45471 0.010103032
10.45571 0.010004826999999999
10.45671 0.0099060104
10.45771 0.0098065895
10.45871 0.0097065698
10.45971 0.009605957200000001
10.46071 0.0095047566
10.46171 0.0094029747
10.46271 0.0093006158
10.46371 0.009197684999999999
10.46471 0.0090941874
10.46571 0.008990127399999999
10.46671 0.00888551
10.46771 0.008780339
10.46871 0.0086746186
10.46971 0.008568352500000001
10.47071 0.0084615443
10.47171 0.0083541978
10.47271 0.0082463157
10.47371 0.0081379018
10.47471 0.0080289588
10.47571 0.0079194899
10.47671 0.0078094978
10.47771 0.0076989853999999995
10.47871 0.0075879549999999995
10.47971 0.0074764102
10.48071 0.0073643532
10.48171 0.0072517868999999995
10.48271 0.0071387141000000005
10.48371 0.007025137900000001
10.48471 0.006911061100000001
10.48571 0.006796486599999999
10.48671 0.0066814173
10.48771 0.0065658569
10.48871 0.0064498083
10.48971 0.006333275100000001
10.49071 0.0062162601999999996
10.49171 0.0060987681
10.49271 0.0059808022
10.49371 0.005862366700000001
10.49471 0.005743465200000001
10.49571 0.0056241021
10.49671 0.0055042816
10.49771 0.0053840078
10.49871 0.005263285899999999
10.49971 0.0051421201
10.50071 0.0050205155
10.50171 0.004898477
10.50271 0.0047760099
10.50371 0.0046531197
10.50471 0.0045298118
10.50571 0.0044060926000000005
10.50671 0.0042819673
10.50771 0.0041574425000000005
10.50871 0.0040325249
10.50971 0.0039072209
10.51071 0.0037815370999999998
10.51171 0.0036554808
10.51271 0.0035290592000000003
10.51371 0.0034022793000000003
10.51471 0.0032751486
10.51571 0.0031476748999999995
10.51671 0.0030198655
10.51771 0.0028917279
10.51871 0.0027632699
10.51971 0.0026344991000000002
10.52071 0.0025054229
10.52171 0.0023760486999999998
10.52271 0.0022463839
10.52371 0.0021164355
10.52471 0.0019862103999999997
10.52571 0.0018557153
10.52671 0.0017249569
10.52771 0.0015939413
10.52871 0.0014626744
10.52971 0.0013311619999999999
10.53071 0.0011994096
10.53171 0.0010674225000000001
10.53271 0.00093520548
10.53371 0.00080276341
10.53471 0.0006701007399999999
10.53571 0.00053722183
10.53671 0.00040413079
10.53771 0.00027083167
10.53871 0.00013732837999999998
10.53971 3.6247101000000004e-06
10.54071 -0.00013027554
10.54171 -0.00026436862000000003
10.54271 -0.00039865076
10.54371 -0.00053311805
10.54471 -0.00066776661
10.54571 -0.0008025924199999999
10.54671 -0.00093759127
10.54771 -0.0010727587999999999
10.54871 -0.0012080905
10.54971 -0.0013435813999999999
10.55071 -0.0014792268
10.55171 -0.0016150214000000003
10.55271 -0.0017509596
10.55371 -0.0018870356000000002
10.55471 -0.0020232435
10.55571 -0.0021595772000000003
10.55671 -0.0022960299
10.55771 -0.0024325952999999997
10.55871 -0.0025692660999999998
10.55971 -0.0027060352
10.56071 -0.0028428953
10.56171 -0.0029798386
10.56271 -0.0031168576
10.56371 -0.0032539443
10.56471 -0.0033910905999999996
10.56571 -0.0035282887
10.56671 -0.0036655298999999997
10.56771 -0.0038028062
10.56871 -0.0039401089
10.56971 -0.0040774298999999995
10.57071 -0.004214760299999999
10.57171 -0.0043520919
10.57271 -0.0044894161
10.57371 -0.0046267243
10.57471 -0.0047640086
10.57571 -0.0049012597
10.57671 -0.0050384697
10.57771 -0.005175630200000001
10.57871 -0.0053127329000000004
10.57971 -0.0054497697
10.58071 -0.0055867327
10.58171 -0.0057236135
10.58271 -0.0058604044
10.58371 -0.0059970978
10.58471 -0.0061336861
10.58571 -0.006270162
10.58671 -0.0064065178
10.58771 -0.006542747
10.58871 -0.0066788431
10.58971 -0.006814798699999999
10.59071 -0.0069506073
10.59171 -0.0070862632
10.59271 -0.0072217604999999995
10.59371 -0.0073570933
10.59471 -0.007492255800000001
10.59571 -0.0076272423
10.59671 -0.0077620476
10.59771 -0.007896667400000001
10.59871 -0.0080310958
10.59971 -0.0081653285
10.60071 -0.0082993611
10.60171 -0.008433188500000001
10.60271 -0.0085668064
10.60371 -0.0087002096
10.60471 -0.0088333938
10.60571 -0.0089663547
10.60671 -0.009099087
10.60771 -0.0092315859
10.60871 -0.009363846
10.60971 -0.009495863200000001
10.61071 -0.0096276315
10.61171 -0.009759145200000001
10.61271 -0.0098903984
10.61371 -0.010021385
10.61471 -0.010152099000000001
10.61571 -0.010282535
10.61671 -0.010412683
10.61771 -0.010542539
10.61871 -0.010672094
10.61971 -0.01080134
10.62071 -0.01093027
10.62171 -0.011058875000000001
10.62271 -0.011187146
10.62371 -0.011315077
10.62471 -0.011442656
10.62571 -0.011569876
10.62671 -0.011696728
10.62771 -0.011823203000000001
10.62871 -0.011949290999999999
10.62971 -0.012074983
10.63071 -0.01220027
10.63171 -0.012325145
10.63271 -0.012449596
10.63371 -0.012573616
10.63471 -0.012697195
10.63571 -0.012820326000000002
10.63671 -0.012943000000000001
10.63771 -0.013065209
10.63871 -0.013186944
10.63971 -0.013308199000000001
10.64071 -0.013428965999999999
10.64171 -0.013549237
10.64271 -0.013669005000000001
10.64371 -0.013788264
10.64471 -0.013907006000000001
10.64571 -0.014025225999999998
10.64671 -0.014142918
10.64771 -0.014260074
10.64871 -0.014376688000000002
10.64971 -0.014492756999999998
10.65071 -0.014608273
10.65171 -0.014723232000000001
10.65271 -0.014837628
10.65371 -0.014951455999999998
10.65471 -0.015064709999999999
10.65571 -0.015177387
10.65671 -0.015289482
10.65771 -0.015400989
10.65871 -0.015511904
10.65971 -0.015622222000000002
10.66071 -0.015731939
10.66171 -0.01584105
10.66271 -0.015949551
10.66371 -0.016057437
10.66471 -0.016164704000000002
10.66571 -0.016271347999999998
10.66671 -0.016377363000000002
10.66771 -0.016482745
10.66871 -0.01658749
10.66971 -0.016691591999999998
10.67071 -0.016795049
10.67171 -0.016897854
10.67271 -0.017000003
10.67371 -0.017101489
10.67471 -0.017202308
10.67571 -0.017302453
10.67671 -0.017401919000000002
10.67771 -0.017500702
10.67871 -0.017598794
10.67971 -0.017696188
10.68071 -0.017792877999999998
10.68171 -0.017888859
10.68271 -0.017984121
10.68371 -0.018078661
10.68471 -0.018172468
10.68571 -0.018265536
10.68671 -0.01835786
10.68771 -0.018449429
10.68871 -0.018540237
10.68971 -0.018630276
10.69071 -0.018719539
10.69171 -0.018808017
10.69271 -0.018895705999999998
10.69371 -0.018982594999999998
10.69471 -0.019068678
10.69571 -0.019153948
10.69671 -0.019238399
10.69771 -0.019322020999999998
10.69871 -0.019404812
10.69971 -0.019486762
10.70071 -0.019567867
10.70171 -0.019648121
10.70271 -0.019727518
10.70371 -0.019806053
10.70471 -0.019883721
10.70571 -0.019960517
10.70671 -0.020036437
10.70771 -0.020111479
10.70871 -0.020185635
10.70971 -0.020258906
10.71071 -0.020331284
10.71171 -0.020402769
10.71271 -0.020473356999999998
10.71371 -0.020543046
10.71471 -0.020611833
10.71571 -0.020679714999999998
10.71671 -0.020746689
10.71771 -0.020812753
10.71871 -0.020877906
10.71971 -0.020942144
10.72071 -0.021005466
10.72171 -0.021067869000000003
10.72271 -0.021129349000000002
10.72371 -0.021189907
10.72471 -0.021249538
10.72571 -0.021308239
10.72671 -0.021366008
10.72771 -0.021422844
10.72871 -0.021478742000000002
10.72971 -0.021533699
10.73071 -0.021587712
10.73171 -0.021640779
10.73271 -0.021692895
10.73371 -0.021744057
10.73471 -0.021794261
10.73571 -0.021843503
10.73671 -0.021891779
10.73771 -0.021939084
10.73871 -0.021985415
10.73971 -0.022030767
10.74071 -0.022075136000000002
10.74171 -0.022118515
10.74271 -0.022160902
10.74371 -0.022202291
10.74471 -0.022242677
10.74571 -0.022282054
10.74671 -0.022320419
10.74771 -0.022357765
10.74871 -0.022394086
10.74971 -0.022429379
10.75071 -0.022463639
10.75171 -0.022496859
10.75271 -0.022529035
10.75371 -0.022560162
10.75471 -0.022590235
10.75571 -0.022619248
10.75671 -0.022647198
10.75771 -0.02267408
10.75871 -0.022699889
10.75971 -0.022724622
10.76071 -0.022748274000000002
10.76171 -0.022770843000000002
10.76271 -0.022792326
10.76371 -0.022812719000000002
10.76471 -0.022832019000000002
10.76571 -0.022850225000000002
10.76671 -0.022867335
10.76771 -0.022883347999999998
10.76871 -0.022898262
10.76971 -0.022912076
10.77071 -0.02292479
10.77171 -0.022936404
10.77271 -0.022946918
10.77371 -0.022956332
10.77471 -0.022964645000000002
10.77571 -0.02297186
10.77671 -0.022977978
10.77771 -0.022982998
10.77871 -0.022986923
10.77971 -0.022989752
10.78071 -0.022991487999999997
10.78171 -0.022992131
10.78271 -0.022991683
10.78371 -0.022990143
10.78471 -0.022987515
10.78571 -0.022983797
10.78671 -0.02297899
10.78771 -0.022973097
10.78871 -0.022966115000000002
10.78971 -0.022958046000000003
10.79071 -0.022948888
10.79171 -0.022938642
10.79271 -0.022927308
10.79371 -0.022914885
10.79471 -0.022901371
10.79571 -0.022886765
10.79671 -0.022871067999999998
10.79771 -0.022854276
10.79871 -0.022836389
10.79971 -0.022817406
10.80071 -0.022797324
10.80171 -0.022776143000000002
10.80271 -0.022753859
10.80371 -0.022730472999999998
10.80471 -0.022705982
10.80571 -0.022680385
10.80671 -0.022653679
10.80771 -0.022625865
10.80871 -0.02259694
10.80971 -0.022566903
10.81071 -0.022535753999999998
10.81171 -0.022503489
10.81271 -0.02247011
10.81371 -0.022435615
10.81471 -0.022400003
10.81571 -0.022363276
10.81671 -0.022325432
10.81771 -0.022286471000000002
10.81871 -0.022246393
10.81971 -0.0222052
10.82071 -0.02216289
10.82171 -0.022119465999999997
10.82271 -0.022074928
10.82371 -0.022029279000000002
10.82471 -0.021982519
10.82571 -0.02193465
10.82671 -0.021885675
10.82771 -0.021835596
10.82871 -0.021784414000000002
10.82971 -0.021732133
10.83071 -0.021678756
10.83171 -0.021624287
10.83271 -0.021568729000000002
10.83371 -0.021512086
10.83471 -0.021454362
10.83571 -0.021395558999999998
10.83671 -0.021335683
10.83771 -0.021274738999999997
10.83871 -0.021212728
10.83971 -0.021149659
10.84071 -0.021085535000000002
10.84171 -0.021020359000000002
10.84271 -0.020954138
10.84371 -0.020886875
10.84471 -0.020818575000000002
10.84571 -0.020749243
10.84671 -0.020678881
10.84771 -0.020607497
10.84871 -0.020535091999999998
10.84971 -0.020461672
10.85071 -0.020387239
10.85171 -0.020311798
10.85271 -0.020235351
10.85371 -0.020157901
10.85471 -0.020079451
10.85571 -0.020000005
10.85671 -0.019919565
10.85771 -0.019838133
10.85871 -0.019755711
10.85971 -0.019672302
10.86071 -0.019587907999999998
10.86171 -0.019502531
10.86271 -0.019416172000000002
10.86371 -0.019328833
10.86471 -0.019240516
10.86571 -0.019151224
10.86671 -0.019060957
10.86771 -0.018969718
10.86871 -0.01887751
10.86971 -0.018784334
10.87071 -0.018690191999999998
10.87171 -0.018595088
10.87271 -0.018499023
10.87371 -0.018402001
10.87471 -0.018304026
10.87571 -0.018205101
10.87671 -0.01810523
10.87771 -0.018004415
10.87871 -0.017902663
10.87971 -0.017799976999999998
10.88071 -0.017696363
10.88171 -0.017591825000000002
10.88271 -0.017486368999999998
10.88371 -0.017379998
10.88471 -0.017272722
10.88571 -0.017164542999999997
10.88671 -0.017055469
10.88771 -0.016945506
10.88871 -0.016834661
10.88971 -0.01672294
10.89071 -0.016610349
10.89171 -0.016496895
10.89271 -0.016382585
10.89371 -0.016267427
10.89471 -0.016151427
10.89571 -0.016034592
10.89671 -0.01591693
10.89771 -0.015798447
10.89871 -0.01567915
10.89971 -0.015559047000000001
10.90071 -0.015438146
10.90171 -0.015316451
10.90271 -0.015193972
10.90371 -0.015070713999999999
10.90471 -0.014946685
10.90571 -0.014821891
10.90671 -0.01469634
10.90771 -0.014570037999999999
10.90871 -0.014442991
10.90971 -0.014315205999999999
10.91071 -0.01418669
10.91171 -0.014057448
10.91271 -0.013927488
10.91371 -0.013796813
10.91471 -0.013665431
10.91571 -0.013533347999999999
10.91671 -0.013400569000000001
10.91771 -0.0132671
10.91871 -0.013132946
10.91971 -0.012998113
10.92071 -0.012862603999999998
10.92171 -0.012726425000000001
10.92271 -0.012589582
10.92371 -0.01245208
10.92471 -0.012313922
10.92571 -0.012175116
10.92671 -0.012035665000000001
10.92771 -0.011895574
10.92871 -0.011754848
10.92971 -0.011613492999999999
10.93071 -0.011471514
10.93171 -0.011328916
10.93271 -0.011185706
10.93371 -0.011041888000000001
10.93471 -0.010897469
10.93571 -0.010752455
10.93671 -0.010606853
10.93771 -0.010460669
10.93871 -0.010313911
10.93971 -0.010166585
10.94071 -0.010018698999999999
10.94171 -0.0098702614
10.94271 -0.009721279599999999
10.94371 -0.0095717631
10.94471 -0.0094217197
10.94571 -0.0092711583
10.94671 -0.0091200876
10.94771 -0.0089685178
10.94871 -0.0088164583
10.94971 -0.008663918599999999
10.95071 -0.0085109081
10.95171 -0.008357436999999999
10.95271 -0.008203515599999999
10.95371 -0.0080491547
10.95471 -0.0078943638
10.95571 -0.0077391531
10.95671 -0.0075835327
10.95771 -0.007427512900000001
10.95871 -0.0072711037999999995
10.95971 -0.0071143157
10.96071 -0.0069571579
10.96171 -0.006799640700000001
10.96271 -0.0066417742000000005
10.96371 -0.006483568
10.96471 -0.0063250306999999995
10.96571 -0.006166172499999999
10.96671 -0.0060070022
10.96771 -0.0058475285
10.96871 -0.0056877605
10.96971 -0.0055277065
10.97071 -0.005367375
10.97171 -0.0052067742
10.97271 -0.0050459119
10.97371 -0.004884796
10.97471 -0.0047234338
10.97571 -0.0045618333
10.97671 -0.0044000015
10.97771 -0.0042379452
10.97871 -0.0040756717
10.97971 -0.0039131879
10.98071 -0.0037505003999999996
10.98171 -0.0035876161
10.98271 -0.0034245410999999997
10.98371 -0.0032612825
10.98471 -0.0030978463
10.98571 -0.0029342391
10.98671 -0.0027704677
10.98771 -0.0026065385
10.98871 -0.0024424582
10.98971 -0.0022782337
10.99071 -0.0021138718
10.99171 -0.0019493797000000002
10.99271 -0.0017847646
10.99371 -0.0016200338
10.99471 -0.0014551951
10.99571 -0.0012902561
10.99671 -0.0011252251
10.99771 -0.0009601102600000001
10.99871 -0.00079492002
10.99971 -0.0006296631500000001
11.00071 -0.00046434860999999995
11.00171 -0.00029898554
11.00271 -0.00013358333
11.00371 3.184843e-05
11.00471 0.00019729995999999997
11.00571 0.00036276130999999997
11.00671 0.00052822238
11.00771 0.00069367293
11.00871 0.0008591026
11.00971 0.0010245009000000001
11.01071 0.0011898574
11.01171 0.0013551613
11.01271 0.0015204020000000001
11.01371 0.0016855688999999998
11.01471 0.0018506513
11.01571 0.0020156385000000003
11.01671 0.0021805201
11.01771 0.0023452852
11.01871 0.0025099238
11.01971 0.0026744254000000004
11.02071 0.0028387798
11.02171 0.0030029771
11.02271 0.0031670071999999995
11.02371 0.0033308606
11.02471 0.0034945282000000003
11.02571 0.0036580001000000003
11.02671 0.0038212675
11.02771 0.0039843217
11.02871 0.004147154
11.02971 0.0043097555999999995
11.03071 0.0044721186
11.03171 0.004634235299999999
11.03271 0.004796097300000001
11.03371 0.0049576971
11.03471 0.0051190273000000005
11.03571 0.0052800806
11.03671 0.0054408498
11.03771 0.0056013276
11.03871 0.0057615070999999995
11.03971 0.0059213813
11.04071 0.0060809434
11.04171 0.0062401865
11.04271 0.0063991036
11.04371 0.0065576874
11.04471 0.0067159315
11.04571 0.006873828500000001
11.04671 0.0070313719000000005
11.04771 0.0071885537
11.04871 0.0073453666
11.04971 0.0075018041
11.05071 0.0076578573
11.05171 0.0078135192
11.05271 0.0079687816
11.05371 0.0081236365
11.05471 0.008278076
11.05571 0.0084320913
11.05671 0.0085856736
11.05771 0.008738814400000001
11.05871 0.0088915047
11.05971 0.0090437352
11.06071 0.009195496400000001
11.06171 0.009346779599999999
11.06271 0.0094975745
11.06371 0.009647871799999999
11.06471 0.0097976612
11.06571 0.0099469333
11.06671 0.010095678
11.06771 0.010243885
11.06871 0.010391546
11.06971 0.010538649
11.07071 0.010685185
11.07171 0.010831145
11.07271 0.010976518000000001
11.07371 0.011121295
11.07471 0.011265466
11.07571 0.011409023
11.07671 0.011551956
11.07771 0.011694255
11.07871 0.011835913
11.07971 0.01197692
11.08071 0.012117268
11.08171 0.012256949
11.08271 0.012395953999999999
11.08371 0.012534275999999999
11.08471 0.012671907000000001
11.08571 0.012808839
11.08671 0.012945065
11.08771 0.013080578
11.08871 0.013215370999999998
11.08971 0.013349436999999999
11.09071 0.013482769
11.09171 0.013615361
11.09271 0.013747207
11.09371 0.013878301000000001
11.09471 0.014008636999999999
11.09571 0.014138209
11.09671 0.014267011000000001
11.09771 0.014395037
11.09871 0.014522282000000001
11.09971 0.014648739000000001
11.10071 0.014774405
11.10171 0.014899274
11.10271 0.015023339
11.10371 0.015146595
11.10471 0.015269037
11.10571 0.015390659
11.10671 0.015511455
11.10771 0.015631421
11.10871 0.015750551
11.10971 0.015868837
11.11071 0.015986274
11.11171 0.016102856999999998
11.11271 0.016218578
11.11371 0.016333432
11.11471 0.016447411000000002
11.11571 0.01656051
11.11671 0.016672723
11.11771 0.016784041
11.11871 0.016894457999999998
11.11971 0.017003967000000002
11.12071 0.01711256
11.12171 0.017220232000000002
11.12271 0.017326973
11.12371 0.017432777
11.12471 0.017537636000000002
11.12571 0.017641544
11.12671 0.017744493
11.12771 0.017846476
11.12871 0.017947485
11.12971 0.018047514
11.13071 0.018146554
11.13171 0.018244601
11.13271 0.018341646
11.13371 0.018437684
11.13471 0.018532708000000002
11.13571 0.018626712
11.13671 0.018719691
11.13771 0.018811640999999997
11.13871 0.018902554000000002
11.13971 0.018992426
11.14071 0.019081254000000002
11.14171 0.019169033000000002
11.14271 0.019255758
11.14371 0.019341426000000002
11.14471 0.019426036
11.14571 0.019509580999999998
11.14671 0.019592061
11.14771 0.019673473
11.14871 0.019753815
11.14971 0.019833082000000002
11.15071 0.019911274
11.15171 0.019988387
11.15271 0.020064421000000002
11.15371 0.020139372000000003
11.15471 0.020213239
11.15571 0.020286020000000002
11.15671 0.020357713
11.15771 0.020428315
11.15871 0.020497823000000002
11.15971 0.020566236
11.16071 0.020633552
11.16171 0.020699768
11.16271 0.02076488
11.16371 0.020828886999999997
11.16471 0.020891786000000002
11.16571 0.020953573
11.16671 0.021014248
11.16771 0.021073804
11.16871 0.02113224
11.16971 0.021189553
11.17071 0.021245739
11.17171 0.021300795
11.17271 0.021354718999999998
11.17371 0.021407506
11.17471 0.021459152
11.17571 0.021509654
11.17671 0.02155901
11.17771 0.021607215000000003
11.17871 0.021654264
11.17971 0.021700155
11.18071 0.021744885
11.18171 0.021788449
11.18271 0.021830843
11.18371 0.021872063
11.18471 0.021912105
11.18571 0.021950967000000002
11.18671 0.021988644
11.18771 0.022025133000000002
11.18871 0.022060428
11.18971 0.022094529
11.19071 0.022127431
11.19171 0.02215913
11.19271 0.022189623
11.19371 0.022218909
11.19471 0.022246983999999997
11.19571 0.022273845
11.19671 0.022299492
11.19771 0.022323921
11.19871 0.022347132000000002
11.19971 0.022369123
11.20071 0.022389892999999998
11.20171 0.022409441999999998
11.20271 0.02242777
11.20371 0.022444877
11.20471 0.022460762999999998
11.20571 0.022475429999999998
11.20671 0.022488879
11.20771 0.02250111
11.20871 0.022512127
11.20971 0.022521931000000002
11.21071 0.022530524
11.21171 0.022537907
11.21271 0.022544085999999998
11.21371 0.022549061000000002
11.21471 0.022552836
11.21571 0.022555412
11.21671 0.022556791
11.21771 0.022556978000000002
11.21871 0.022555972
11.21971 0.022553778
11.22071 0.022550396
11.22171 0.022545828
11.22271 0.022540076
11.22371 0.02253314
11.22471 0.022525022
11.22571 0.022515722
11.22671 0.02250524
11.22771 0.022493576
11.22871 0.022480731
11.22971 0.022466705
11.23071 0.022451497
11.23171 0.022435105
11.23271 0.022417531
11.23371 0.022398772
11.23471 0.02237883
11.23571 0.022357702
11.23671 0.022335388
11.23771 0.022311888
11.23871 0.022287203000000002
11.23971 0.022261331000000002
11.24071 0.022234273
11.24171 0.022206029000000002
11.24271 0.022176598999999998
11.24371 0.022145984
11.24471 0.022114184999999998
11.24571 0.022081202999999997
11.24671 0.022047039
11.24771 0.022011696
11.24871 0.021975175
11.24971 0.021937478
11.25071 0.021898607
11.25171 0.021858566
11.25271 0.021817356
11.25371 0.021774982
11.25471 0.021731447
11.25571 0.021686754
11.25671 0.021640907
11.25771 0.021593909
11.25871 0.021545765
11.25971 0.021496479000000002
11.26071 0.021446055
11.26171 0.021394498
11.26271 0.021341811
11.26371 0.021288
11.26471 0.021233069
11.26571 0.021177025
11.26671 0.021119871
11.26771 0.021061614
11.26871 0.021002258
11.26971 0.02094181
11.27071 0.020880274
11.27171 0.020817657
11.27271 0.020753965
11.27371 0.020689201
11.27471 0.020623376
11.27571 0.020556492
11.27671 0.020488557
11.27771 0.020419576000000002
11.27871 0.020349555
11.27971 0.020278500999999997
11.28071 0.02020642
11.28171 0.020133316999999998
11.28271 0.020059197
11.28371 0.019984066999999998
11.28471 0.019907931
11.28571 0.019830794000000002
11.28671 0.019752662
11.28771 0.019673539
11.28871 0.019593429
11.28971 0.019512336
11.29071 0.019430263
11.29171 0.019347215
11.29271 0.019263195
11.29371 0.019178206
11.29471 0.019092251
11.29571 0.019005334
11.29671 0.018917456
11.29771 0.018828621
11.29871 0.018738832
11.29971 0.018648092
11.30071 0.018556403
11.30171 0.018463768
11.30271 0.018370192
11.30371 0.018275679
11.30471 0.018180232
11.30571 0.018083854
11.30671 0.017986551
11.30771 0.017888327
11.30871 0.01778919
11.30971 0.017689142
11.31071 0.017588191
11.31171 0.017486342000000002
11.31271 0.017383603
11.31371 0.01727998
11.31471 0.017175481
11.31571 0.017070114
11.31671 0.016963884999999998
11.31771 0.016856803
11.31871 0.016748876
11.31971 0.016640112
11.32071 0.016530522
11.32171 0.01642011
11.32271 0.016308889
11.32371 0.016196865
11.32471 0.016084049
11.32571 0.015970447999999998
11.32671 0.015856071
11.32771 0.015740927
11.32871 0.015625026
11.32971 0.015508376
11.33071 0.015390986
11.33171 0.015272863999999999
11.33271 0.015154017999999998
11.33371 0.015034457000000001
11.33471 0.014914189999999999
11.33571 0.014793225
11.33671 0.014671571
11.33771 0.014549236
11.33871 0.014426226999999998
11.33971 0.014302555
11.34071 0.014178226
11.34171 0.01405325
11.34271 0.013927634
11.34371 0.013801385999999999
11.34471 0.013674514999999998
11.34571 0.013547028
11.34671 0.013418934
11.34771 0.013290238999999999
11.34871 0.013160951
11.34971 0.013031079000000001
11.35071 0.012900627999999999
11.35171 0.012769606999999999
11.35271 0.012638021
11.35371 0.012505878
11.35471 0.012373184
11.35571 0.012239945
11.35671 0.012106168
11.35771 0.011971858
11.35871 0.011837021
11.35971 0.011701664
11.36071 0.011565792
11.36171 0.011429410999999999
11.36271 0.011292526
11.36371 0.011155143999999999
11.36471 0.01101727
11.36571 0.010878908999999999
11.36671 0.010740069
11.36771 0.010600757
11.36871 0.010460978
11.36971 0.010320741000000001
11.37071 0.010180052
11.37171 0.01003892
11.37271 0.0098973534
11.37371 0.0097553602
11.37471 0.0096129501
11.37571 0.0094701318
11.37671 0.0093269162
11.37771 0.009183312800000001
11.37871 0.0090393325
11.37971 0.0088949855
11.38071 0.0087502835
11.38171 0.0086052372
11.38271 0.0084598585
11.38371 0.0083141589
11.38471 0.0081681501
11.38571 0.0080218437
11.38671 0.007875252000000001
11.38771 0.0077283861
11.38871 0.007581256800000001
11.38971 0.0074338765
11.39071 0.0072862560000000005
11.39171 0.007138406399999999
11.39271 0.0069903377
11.39371 0.0068420617
11.39471 0.006693587799999999
11.39571 0.0065449254
11.39671 0.0063960848
11.39771 0.0062470754
11.39871 0.0060979062
11.39971 0.0059485861
11.40071 0.0057991234
11.40171 0.0056495264
11.40271 0.0054998032
11.40371 0.0053499618
11.40471 0.0052000098
11.40571 0.0050499544
11.40671 0.0048998034000000005
11.40771 0.004749564
11.40871 0.004599243
11.40971 0.0044488479000000004
11.41071 0.0042983857999999995
11.41171 0.0041478637
11.41271 0.0039972889
11.41371 0.0038466681999999998
11.41471 0.0036960086
11.41571 0.0035453177
11.41671 0.0033946024
11.41771 0.00324387
11.41871 0.0030931275
11.41971 0.0029423823
11.42071 0.002791642
11.42171 0.0026409136
11.42271 0.0024902049
11.42371 0.0023395231
11.42471 0.002188876
11.42571 0.0020382711
11.42671 0.0018877163
11.42771 0.0017372194999999999
11.42871 0.0015867885
11.42971 0.0014364316
11.43071 0.0012861573000000001
11.43171 0.0011359739
11.43271 0.0009858901600000001
11.43371 0.00083591513
11.43471 0.00068605796
11.43571 0.00053632812
11.43671 0.00038673538
11.43771 0.00023728975999999998
11.43871 8.8001525e-05
11.43971 -6.1118772e-05
11.44071 -0.00021006033
11.44171 -0.00035881212
11.44271 -0.00050736298
11.44371 -0.00065570152
11.44471 -0.00080381624
11.44571 -0.00095169562
11.44671 -0.0010993281
11.44771 -0.0012467020000000001
11.44871 -0.0013938059
11.44971 -0.0015406284000000002
11.45071 -0.0016871583
11.45171 -0.0018333847
11.45271 -0.0019792968
11.45371 -0.0021248839
11.45471 -0.0022701362
11.45571 -0.0024150440000000003
11.45671 -0.0025595979999999997
11.45771 -0.0027037893000000004
11.45871 -0.0028476095
11.45971 -0.0029910505
11.46071 -0.0031341046
11.46171 -0.0032767646
11.46271 -0.0034190238
11.46371 -0.0035608755
11.46471 -0.0037023136
11.46571 -0.0038433321999999997
11.46671 -0.0039839255
11.46771 -0.0041240881
11.46871 -0.0042638148
11.46971 -0.0044031003
11.47071 -0.0045419394
11.47171 -0.004680327
11.47271 -0.0048182581
11.47371 -0.0049557271000000005
11.47471 -0.0050927287
11.47571 -0.0052292573
11.47671 -0.0053653072
11.47771 -0.0055008721
11.47871 -0.005635945900000001
11.47971 -0.0057705216
11.48071 -0.0059045931
11.48171 -0.0060381528
11.48271 -0.0061711937
11.48371 -0.0063037078
11.48471 -0.006435687799999999
11.48571 -0.0065671251000000005
11.48671 -0.006698012299999999
11.48771 -0.006828340699999999
11.48871 -0.0069581016
11.48971 -0.007087286900000001
11.49071 -0.0072158873
11.49171 -0.007343894699999999
11.49271 -0.0074713011
11.49371 -0.007598097
11.49471 -0.0077242737
11.49571 -0.0078498233
11.49671 -0.0079747369
11.49771 -0.0080990067
11.49871 -0.008222623699999999
11.49971 -0.0083455801
11.50071 -0.0084678679
11.50171 -0.008589478199999999
11.50271 -0.0087104039
11.50371 -0.0088306362
11.50471 -0.0089501678
11.50571 -0.009068990800000001
11.50671 -0.0091870977
11.50771 -0.009304480799999999
11.50871 -0.0094211318
11.50971 -0.009537043700000001
11.51071 -0.009652209
11.51171 -0.0097666205
11.51271 -0.0098802717
11.51371 -0.009993154499999999
11.51471 -0.010105262
11.51571 -0.010216589
11.51671 -0.010327128
11.51771 -0.010436872
11.51871 -0.010545817
11.51971 -0.010653956000000001
11.52071 -0.010761283
11.52171 -0.010867794
11.52271 -0.010973483
11.52371 -0.011078346000000001
11.52471 -0.011182379000000001
11.52571 -0.011285576
11.52671 -0.011387936
11.52771 -0.011489454
11.52871 -0.011590126000000001
11.52971 -0.01168995
11.53071 -0.011788923
11.53171 -0.011887041
11.53271 -0.011984303
11.53371 -0.012080705
11.53471 -0.012176244999999999
11.53571 -0.012270921
11.53671 -0.012364729999999999
11.53771 -0.012457669000000001
11.53871 -0.012549735999999999
11.53971 -0.012640927
11.54071 -0.012731238999999998
11.54171 -0.012820670999999999
11.54271 -0.012909216
11.54371 -0.012996874
11.54471 -0.013083639
11.54571 -0.013169505
11.54671 -0.013254470999999999
11.54771 -0.01333853
11.54871 -0.013421677
11.54971 -0.013503907
11.55071 -0.013585214000000002
11.55171 -0.013665593
11.55271 -0.013745038999999999
11.55371 -0.013823545
11.55471 -0.013901104000000001
11.55571 -0.013977711
11.55671 -0.014053359000000001
11.55771 -0.014128043
11.55871 -0.014201755
11.55971 -0.014274492
11.56071 -0.014346246
11.56171 -0.014417013
11.56271 -0.014486787
11.56371 -0.014555562
11.56471 -0.014623335
11.56571 -0.014690100000000001
11.56671 -0.014755854
11.56771 -0.014820593
11.56871 -0.014884313000000001
11.56971 -0.014947011000000001
11.57071 -0.015008684
11.57171 -0.015069327
11.57271 -0.015128941
11.57371 -0.015187520999999999
11.57471 -0.015245065
11.57571 -0.015301573
11.57671 -0.015357042000000001
11.57771 -0.015411471
11.57871 -0.015464857000000002
11.57971 -0.015517201000000001
11.58071 -0.015568499000000001
11.58171 -0.015618753
11.58271 -0.015667961
11.58371 -0.015716122
11.58471 -0.015763237
11.58571 -0.015809304
11.58671 -0.015854323
11.58771 -0.015898295
11.58871 -0.015941219
11.58971 -0.015983093
11.59071 -0.01602392
11.59171 -0.016063699
11.59271 -0.016102428999999998
11.59371 -0.016140111
11.59471 -0.016176746
11.59571 -0.016212332
11.59671 -0.016246871000000003
11.59771 -0.016280364000000002
11.59871 -0.016312809
11.59971 -0.016344206
11.60071 -0.016374556000000002
11.60171 -0.016403857
11.60271 -0.016432111
11.60371 -0.016459316
11.60471 -0.016485472
11.60571 -0.016510577000000002
11.60671 -0.016534629999999998
11.60771 -0.01655763
11.60871 -0.016579578
11.60971 -0.01660047
11.61071 -0.016620304
11.61171 -0.016639079
11.61271 -0.016656793
11.61371 -0.016673443
11.61471 -0.016689027999999998
11.61571 -0.016703545
11.61671 -0.016716993
11.61771 -0.016729367999999998
11.61871 -0.016740667
11.61971 -0.016750888999999998
11.62071 -0.01676003
11.62171 -0.01676809
11.62271 -0.016775066999999998
11.62371 -0.016780957
11.62471 -0.016785761
11.62571 -0.016789476
11.62671 -0.016792103000000003
11.62771 -0.016793639
11.62871 -0.016794086
11.62971 -0.016793444
11.63071 -0.016791714
11.63171 -0.016788897
11.63271 -0.016784994
11.63371 -0.016780008
11.63471 -0.016773942
11.63571 -0.016766798
11.63671 -0.016758579
11.63771 -0.016749289
11.63871 -0.016738933
11.63971 -0.016727512
11.64071 -0.016715034
11.64171 -0.016701502
11.64271 -0.016686921
11.64371 -0.016671295000000003
11.64471 -0.016654631
11.64571 -0.016636933
11.64671 -0.016618206
11.64771 -0.016598454
11.64871 -0.016577684
11.64971 -0.0165559
11.65071 -0.016533108
11.65171 -0.016509311
11.65271 -0.016484514000000002
11.65371 -0.016458723
11.65471 -0.016431940000000003
11.65571 -0.01640417
11.65671 -0.016375419000000002
11.65771 -0.016345689
11.65871 -0.016314985
11.65971 -0.016283308
11.66071 -0.016250663999999998
11.66171 -0.016217055
11.66271 -0.016182482
11.66371 -0.016146951
11.66471 -0.016110463
11.66571 -0.016073021
11.66671 -0.016034627
11.66771 -0.015995283
11.66871 -0.015954992
11.66971 -0.015913755
11.67071 -0.015871573
11.67171 -0.01582845
11.67271 -0.015784387
11.67371 -0.015739384999999998
11.67471 -0.015693447
11.67571 -0.015646576
11.67671 -0.015598773
11.67771 -0.015550038
11.67871 -0.015500377000000001
11.67971 -0.01544979
11.68071 -0.015398279
11.68171 -0.015345847
11.68271 -0.015292499000000001
11.68371 -0.015238234
11.68471 -0.015183058
11.68571 -0.015126973
11.68671 -0.015069984
11.68771 -0.015012093
11.68871 -0.014953306999999999
11.68971 -0.014893626
11.69071 -0.01483306
11.69171 -0.01477161
11.69271 -0.014709283
11.69371 -0.014646085
11.69471 -0.014582022
11.69571 -0.014517100000000002
11.69671 -0.014451327000000002
11.69771 -0.014384708000000001
11.69871 -0.014317251
11.69971 -0.014248964999999999
11.70071 -0.014179856000000001
11.70171 -0.014109934
11.70271 -0.014039208000000001
11.70371 -0.013967683
11.70471 -0.013895372000000001
11.70571 -0.013822281
11.70671 -0.013748418000000002
11.70771 -0.013673794
11.70871 -0.013598416999999998
11.70971 -0.013522294
11.71071 -0.013445436
11.71171 -0.013367849
11.71271 -0.013289542000000001
11.71371 -0.013210524
11.71471 -0.013130801
11.71571 -0.013050382
11.71671 -0.012969271
11.71771 -0.012887476000000002
11.71871 -0.012805004
11.71971 -0.012721861
11.72071 -0.01263805
11.72171 -0.012553579
11.72271 -0.012468453000000001
11.72371 -0.012382676999999998
11.72471 -0.012296253
11.72571 -0.012209188
11.72671 -0.012121483
11.72771 -0.012033145
11.72871 -0.011944175
11.72971 -0.011854577
11.73071 -0.011764354999999999
11.73171 -0.011673513
11.73271 -0.011582053
11.73371 -0.011489981
11.73471 -0.011397297
11.73571 -0.011304007
11.73671 -0.011210114
11.73771 -0.011115623
11.73871 -0.011020538
11.73971 -0.010924863
11.74071 -0.010828603000000001
11.74171 -0.010731762
11.74271 -0.010634348
11.74371 -0.010536365
11.74471 -0.01043782
11.74571 -0.010338718
11.74671 -0.010239067000000001
11.74771 -0.010138873999999999
11.74871 -0.010038148
11.74971 -0.0099368939
11.75071 -0.0098351215
11.75171 -0.009732839
11.75271 -0.0096300551
11.75371 -0.009526778699999999
11.75471 -0.0094230185
11.75571 -0.009318783899999999
11.75671 -0.0092140843
11.75771 -0.0091089292
11.75871 -0.0090033289
11.75971 -0.0088972927
11.76071 -0.0087908302
11.76171 -0.0086839515
11.76271 -0.008576666
11.76371 -0.008468984
11.76471 -0.0083609149
11.76571 -0.008252469
11.76671 -0.0081436563
11.76771 -0.0080344864
11.76871 -0.0079249687
11.76971 -0.007815111900000001
11.77071 -0.0077049262
11.77171 -0.0075944212
11.77271 -0.0074836054
11.77371 -0.0073724877
11.77471 -0.0072610768
11.77571 -0.0071493814
11.77671 -0.0070374095
11.77771 -0.0069251691
11.77871 -0.0068126676
11.77971 -0.0066999128
11.78071 -0.006586912099999999
11.78171 -0.0064736726999999996
11.78271 -0.006360201199999999
11.78371 -0.0062465035
11.78471 -0.0061325867000000004
11.78571 -0.0060184564
11.78671 -0.0059041187
11.78771 -0.0057895792
11.78871 -0.0056748431
11.78971 -0.0055599161
11.79071 -0.0054448032
11.79171 -0.0053295094
11.79271 -0.0052140396
11.79371 -0.0050983992
11.79471 -0.0049825929
11.79571 -0.0048666257
11.79671 -0.0047505025999999995
11.79771 -0.0046342288
11.79871 -0.0045178098000000005
11.79971 -0.0044012508
11.80071 -0.0042845571
11.80171 -0.0041677351
11.80271 -0.0040507904
11.80371 -0.0039337297
11.80471 -0.0038165595
11.80571 -0.0036992868000000003
11.80671 -0.003581919
11.80771 -0.0034644636000000003
11.80871 -0.0033469288999999998
11.80971 -0.0032293228
11.81071 -0.0031116542000000002
11.81171 -0.0029939323
11.81271 -0.0028761664
11.81371 -0.0027583661
11.81471 -0.0026405414000000003
11.81571 -0.0025227024
11.81671 -0.0024048593
11.81771 -0.0022870228
11.81871 -0.0021692034000000003
11.81971 -0.0020514117
11.82071 -0.0019336583
11.82171 -0.0018159539000000002
11.82271 -0.0016983089
11.82371 -0.0015807339999999999
11.82471 -0.0014632391
11.82571 -0.0013458343999999999
11.82671 -0.0012285298
11.82771 -0.0011113346999999999
11.82871 -0.00099425843
11.82971 -0.0008773099599999999
11.83071 -0.00076049791
11.83171 -0.00064383066
11.83271 -0.00052731621
11.83371 -0.00041096222999999996
11.83471 -0.00029477605
11.83571 -0.00017876472
11.83671 -6.2934942e-05
11.83771 5.2706849e-05
11.83871 0.00016815451999999999
11.83971 0.00028340221
11.84071 0.00039844431000000003
11.84171 0.00051327547
11.84271 0.00062789054
11.84371 0.00074228456
11.84471 0.00085645279
11.84571 0.00097039056
11.84671 0.0010840935000000001
11.84771 0.0011975572
11.84871 0.0013107776
11.84971 0.0014237504
11.85071 0.0015364714000000001
11.85171 0.0016489368
11.85271 0.0017611424000000002
11.85371 0.0018730843000000002
11.85471 0.0019847585
11.85571 0.0020961606
11.85671 0.0022072869
11.85771 0.0023181328
11.85871 0.0024286941
11.85971 0.0025389660999999997
11.86071 0.0026489444
11.86171 0.0027586242
11.86271 0.0028680004
11.86371 0.0029770678999999998
11.86471 0.0030858212999999995
11.86571 0.0031942553
11.86671 0.0033023635999999998
11.86771 0.0034101402
11.86871 0.0035175787999999998
11.86971 0.0036246729
11.87071 0.0037314156000000003
11.87171 0.0038377992000000003
11.87271 0.0039438168
11.87371 0.0040494604000000005
11.87471 0.0041547217
11.87571 0.004259593
11.87671 0.0043640655
11.87771 0.0044681306
11.87871 0.0045717796
11.87971 0.004675003600000001
11.88071 0.0047777936
11.88171 0.0048801404999999996
11.88271 0.0049820355
11.88371 0.0050834697
11.88471 0.0051844341
11.88571 0.0052849202
11.88671 0.0053849195
11.88771 0.0054844244
11.88871 0.0055834269
11.88971 0.0056819196999999995
11.89071 0.0057798959
11.89171 0.0058773490000000005
11.89271 0.0059742732
11.89371 0.0060706629
11.89471 0.006166512999999999
11.89571 0.0062618194
11.89671 0.0063565785
11.89771 0.006450786199999999
11.89871 0.0065444401
11.89971 0.0066375374
11.90071 0.006730076
11.90171 0.006822054300000001
11.90271 0.0069134709
11.90371 0.0070043243
11.90471 0.0070946138
11.90571 0.0071843388000000005
11.90671 0.0072734976000000005
11.90771 0.007362090399999999
11.90871 0.007450115700000001
11.90971 0.0075375727
11.91071 0.007624460699999999
11.91171 0.007710779000000001
11.91271 0.0077965255
11.91371 0.0078816993
11.91471 0.0079662983
11.91571 0.008050321
11.91671 0.0081337654
11.91771 0.0082166283
11.91871 0.0082989071
11.91971 0.0083805986
11.92071 0.0084617001
11.92171 0.0085422078
11.92271 0.0086221175
11.92371 0.0087014254
11.92471 0.008780128
11.92571 0.0088582201
11.92671 0.0089356974
11.92771 0.0090125555
11.92871 0.0090887894
11.92971 0.0091643946
11.93071 0.009239366799999999
11.93171 0.009313700099999999
11.93271 0.0093873903
11.93371 0.0094604322
11.93471 0.0095328214
11.93571 0.0096045529
11.93671 0.009675622299999999
11.93771 0.0097460244
11.93871 0.009815755
11.93971 0.0098848097
11.94071 0.0099531841
11.94171 0.010020873999999999
11.94271 0.010087874
11.94371 0.010154182
11.94471 0.010219793
11.94571 0.010284704
11.94671 0.010348910000000001
11.94771 0.010412409000000001
11.94871 0.010475197
11.94971 0.01053727
11.95071 0.010598627000000001
11.95171 0.010659265000000001
11.95271 0.010719181
11.95371 0.010778374
11.95471 0.010836841
11.95571 0.010894582
11.95671 0.010951597
11.95771 0.011007884
11.95871 0.011063443000000001
11.95971 0.011118274000000001
11.96071 0.011172379
11.96171 0.011225758
11.96271 0.011278413000000001
11.96371 0.011330345
11.96471 0.011381557
11.96571 0.01143205
11.96671 0.011481827
11.96771 0.01153089
11.96871 0.011579243
11.96971 0.011626886
11.97071 0.011673824
11.97171 0.011720059
11.97271 0.011765593999999999
11.97371 0.01181043
11.97471 0.011854569
11.97571 0.011898015
11.97671 0.011940767
11.97771 0.011982827
11.97871 0.012024196000000001
11.97971 0.012064874
11.98071 0.01210486
11.98171 0.012144155
11.98271 0.012182759
11.98371 0.012220669000000002
11.98471 0.012257884
11.98571 0.012294402
11.98671 0.012330222
11.98771 0.012365342
11.98871 0.012399757
11.98971 0.012433466
11.99071 0.012466467
11.99171 0.012498755000000002
11.99271 0.012530328
11.99371 0.012561184000000001
11.99471 0.01259132
11.99571 0.012620732
11.99671 0.012649420000000001
11.99771 0.012677378
11.99871 0.012704608
11.99971 0.012731105000000001
12.00071 0.012756869999999998
12.00171 0.012781899999999999
12.00271 0.012806195999999999
12.00371 0.012829756
12.00471 0.012852579999999999
12.00571 0.012874669000000002
12.00671 0.012896022
12.00771 0.012916642
12.00871 0.012936529
12.00971 0.012955684
12.01071 0.012974108000000002
12.01171 0.012991804000000001
12.01271 0.013008774999999998
12.01371 0.013025022
12.01471 0.013040547
12.01571 0.013055354
12.01671 0.013069446
12.01771 0.013082825
12.01871 0.013095496
12.01971 0.013107459000000002
12.02071 0.013118719999999999
12.02171 0.013129282
12.02271 0.01313915
12.02371 0.013148325
12.02471 0.013156813
12.02571 0.013164617
12.02671 0.013171743
12.02771 0.013178193999999999
12.02871 0.013183974
12.02971 0.013189088
12.03071 0.013193539
12.03171 0.013197333
12.03271 0.013200473
12.03371 0.013202964
12.03471 0.013204811
12.03571 0.013206017
12.03671 0.013206586000000001
12.03771 0.013206521999999998
12.03871 0.013205828
12.03971 0.013204507
12.04071 0.013202560000000002
12.04171 0.013199991
12.04271 0.013196803000000002
12.04371 0.013192995999999999
12.04471 0.013188572
12.04571 0.013183532000000001
12.04671 0.013177875
12.04771 0.013171603
12.04871 0.013164715
12.04971 0.01315721
12.05071 0.013149089
12.05171 0.01314035
12.05271 0.013130993
12.05371 0.013121017
12.05471 0.013110420000000001
12.05571 0.013099201999999999
12.05671 0.013087362000000002
12.05771 0.013074899999999999
12.05871 0.013061815000000001
12.05971 0.013048107
12.06071 0.013033776
12.06171 0.013018824000000002
12.06271 0.013003251
12.06371 0.012987059
12.06471 0.012970249000000001
12.06571 0.012952824
12.06671 0.012934789
12.06771 0.012916143
12.06871 0.012896893999999999
12.06971 0.012877045
12.07071 0.012856601
12.07171 0.012835567999999999
12.07271 0.012813949000000002
12.07371 0.012791753000000001
12.07471 0.012768985
12.07571 0.012745650999999998
12.07671 0.012721759
12.07771 0.012697314
12.07871 0.012672326
12.07971 0.012646799
12.08071 0.012620741
12.08171 0.012594158999999999
12.08271 0.012567059
12.08371 0.012539449
12.08471 0.012511335
12.08571 0.012482723
12.08671 0.012453618999999999
12.08771 0.012424029
12.08871 0.012393959
12.08971 0.012363413000000002
12.09071 0.012332399
12.09171 0.012300918999999999
12.09271 0.012268979000000001
12.09371 0.012236583
12.09471 0.012203737
12.09571 0.012170443
12.09671 0.012136705999999999
12.09771 0.01210253
12.09871 0.012067919
12.09971 0.012032874
12.10071 0.0119974
12.10171 0.0119615
12.10271 0.011925177
12.10371 0.011888434
12.10471 0.011851272
12.10571 0.011813694000000001
12.10671 0.011775702
12.10771 0.011737299
12.10871 0.011698486
12.10971 0.011659265
12.11071 0.011619638
12.11171 0.011579606000000001
12.11271 0.01153917
12.11371 0.011498331
12.11471 0.011457091
12.11571 0.011415451
12.11671 0.011373411
12.11771 0.011330973000000001
12.11871 0.011288139
12.11971 0.011244909
12.12071 0.011201285
12.12171 0.011157269000000001
12.12271 0.011112863
12.12371 0.011068068
12.12471 0.011022888
12.12571 0.010977325
12.12671 0.010931383000000001
12.12771 0.010885064
12.12871 0.010838373
12.12971 0.010791313
12.13071 0.010743891
12.13171 0.01069611
12.13271 0.010647975
12.13371 0.010599494
12.13471 0.010550672
12.13571 0.010501515
12.13671 0.010452030000000001
12.13771 0.010402223
12.13871 0.010352103
12.13971 0.010301676000000001
12.14071 0.010250949
12.14171 0.010199930000000001
12.14271 0.010148626000000001
12.14371 0.010097044999999999
12.14471 0.010045194
12.14571 0.0099930789
12.14671 0.009940707200000001
12.14771 0.0098880853
12.14871 0.0098352197
12.14971 0.009782115400000001
12.15071 0.0097287782
12.15171 0.0096752134
12.15271 0.009621425099999999
12.15371 0.0095674179
12.15471 0.0095131953
12.15571 0.0094587609
12.15671 0.0094041177
12.15771 0.0093492687
12.15871 0.0092942159
12.15971 0.0092389608
12.16071 0.009183505599999999
12.16171 0.009127851800000001
12.16271 0.009072000799999999
12.16371 0.0090159534
12.16471 0.0089597102
12.16571 0.0089032728
12.16671 0.0088466411
12.16771 0.008789815900000001
12.16871 0.0087327979
12.16971 0.0086755877
12.17071 0.008618187
12.17171 0.0085605956
12.17271 0.0085028143
12.17371 0.0084448446
12.17471 0.0083866871
12.17571 0.0083283434
12.17671 0.0082698141
12.17771 0.0082111015
12.17871 0.008152206300000001
12.17971 0.0080931313
12.18071 0.008033878099999999
12.18171 0.0079744488
12.18271 0.0079148464
12.18371 0.0078550729
12.18471 0.0077951321
12.18571 0.007735026900000001
12.18671 0.0076747601
12.18771 0.007614336199999999
12.18871 0.0075537588
12.18971 0.0074930322
12.19071 0.0074321608
12.19171 0.0073711497
12.19271 0.007310004
12.19371 0.0072487295
12.19471 0.0071873314
12.19571 0.0071258153
12.19671 0.0070641872000000005
12.19771 0.007002452900000001
12.19871 0.0069406196
12.19971 0.006878693200000001
12.20071 0.0068166803
12.20171 0.0067545872
12.20271 0.00669242
12.20371 0.0066301858000000005
12.20471 0.0065678905000000004
12.20571 0.0065055399
12.20671 0.006443140599999999
12.20771 0.0063806976
12.20871 0.0063182168
12.20971 0.0062557032
12.21071 0.006193162
12.21171 0.006130596699999999
12.21271 0.0060680115000000005
12.21371 0.0060054099000000005
12.21471 0.0059427948
12.21571 0.0058801692
12.21671 0.0058175348
12.21771 0.0057548936
12.21871 0.0056922465
12.21971 0.0056295947
12.22071 0.0055669385
12.22171 0.0055042779
12.22271 0.005441613
12.22371 0.0053789434
12.22471 0.0053162682999999995
12.22571 0.005253587
12.22671 0.0051908983999999995
12.22771 0.0051282019
12.22871 0.0050654962
12.22971 0.0050027804
12.23071 0.0049400536
12.23171 0.0048773156
12.23271 0.0048145654999999996
12.23371 0.0047518034999999995
12.23471 0.0046890291
12.23571 0.004626243
12.23671 0.0045634457
12.23771 0.0045006382000000004
12.23871 0.0044378219
12.23971 0.0043749984
12.24071 0.0043121698
12.24171 0.0042493382
12.24271 0.0041865067
12.24371 0.0041236781
12.24471 0.004060855600000001
12.24571 0.003998043000000001
12.24671 0.0039352442
12.24771 0.0038724636
12.24871 0.0038097056
12.24971 0.0037469745000000003
12.25071 0.0036842754
12.25171 0.003621613
12.25271 0.0035589928
12.25371 0.00349642
12.25471 0.0034338994999999995
12.25571 0.0033714368000000005
12.25671 0.0033090375
12.25771 0.0032467069
12.25871 0.0031844502
12.25971 0.0031222728
12.26071 0.0030601794
12.26171 0.0029981755
12.26271 0.0029362655999999997
12.26371 0.0028744545
12.26471 0.0028127468
12.26571 0.0027511465
12.26671 0.0026896576
12.26771 0.0026282836
12.26871 0.0025670279
12.26971 0.0025058935
12.27071 0.0024448829
12.27171 0.0023839986000000002
12.27271 0.0023232426
12.27371 0.0022626164
12.27471 0.0022021211
12.27571 0.0021417578
12.27671 0.0020815269
12.27771 0.0020214287
12.27871 0.001961463
12.27971 0.0019016293999999999
12.28071 0.001841927
12.28171 0.0017823550999999998
12.28271 0.0017229124
12.28371 0.0016635975
12.28471 0.001604409
12.28571 0.0015453452
12.28671 0.0014864044000000001
12.28771 0.0014275848
12.28871 0.0013688848
12.28971 0.0013103026
12.29071 0.0012518367
12.29171 0.0011934857
12.29271 0.0011352483999999999
12.29371 0.0010771239
12.29471 0.0010191113
12.29571 0.00096121039
12.29671 0.0009034211000000001
12.29771 0.00084574376
12.29871 0.00078817911
12.29971 0.00073072824
12.30071 0.00067339279
12.30171 0.0006161747
12.30271 0.00055907644
12.30371 0.0005021008299999999
12.30471 0.00044525109000000004
12.30571 0.00038853086
12.30671 0.00033194408000000004
12.30771 0.00027549504
12.30871 0.00021918830999999997
12.30971 0.00016302868
12.31071 0.00010702113
12.31171 5.1170809000000006e-05
12.31271 -4.5170456e-06
12.31371 -6.0037161e-05
12.31471 -0.00011538425000000001
12.31571 -0.00017055308
12.31671 -0.00022553852000000002
12.31771 -0.00028033558
12.31871 -0.00033493945
12.31971 -0.00038934554
12.32071 -0.00044354956000000004
12.32171 -0.0004975474400000001
12.32271 -0.0005513355099999999
12.32371 -0.00060491034
12.32471 -0.00065826898
12.32571 -0.00071140876
12.32671 -0.0007643274300000001
12.32771 -0.00081702319
12.32871 -0.00086949458
12.32971 -0.0009217405
12.33071 -0.00097376023
12.33171 -0.0010255534
12.33271 -0.0010771201
12.33371 -0.0011284607
12.33471 -0.001179576
12.33571 -0.0012304668
12.33671 -0.0012811342
12.33771 -0.00133158
12.33871 -0.0013818056
12.33971 -0.0014318129
12.34071 -0.0014816038
12.34171 -0.0015311804
12.34271 -0.0015805448
12.34371 -0.0016296992000000001
12.34471 -0.0016786455999999999
12.34571 -0.0017273864
12.34671 -0.0017759231999999998
12.34771 -0.0018242580999999999
12.34871 -0.0018723929000000002
12.34971 -0.0019203294999999999
12.35071 -0.001968069
12.35171 -0.0020156129000000003
12.35271 -0.0020629618999999997
12.35371 -0.002110117
12.35471 -0.0021570788
12.35571 -0.0022038474000000002
12.35671 -0.0022504228
12.35771 -0.0022968046
12.35871 -0.0023429922
12.35971 -0.0023889848
12.36071 -0.0024347812
12.36171 -0.0024803796
12.36271 -0.0025257783
12.36371 -0.0025709750999999997
12.36471 -0.0026159678
12.36571 -0.0026607535000000002
12.36671 -0.0027053295
12.36771 -0.0027496926
12.36871 -0.0027938395
12.36971 -0.0028377666
12.37071 -0.0028814701999999998
12.37171 -0.0029249465999999997
12.37271 -0.0029681918
12.37371 -0.003011202
12.37471 -0.0030539733
12.37571 -0.0030965017
12.37671 -0.003138783
12.37771 -0.0031808137
12.37871 -0.0032225897
12.37971 -0.0032641077
12.38071 -0.0033053642
12.38171 -0.0033463562
12.38271 -0.0033870805
12.38371 -0.0034275344999999996
12.38471 -0.0034677156
12.38571 -0.0035076217
12.38671 -0.0035472505000000002
12.38771 -0.0035866011
12.38871 -0.0036256719
12.38971 -0.0036644622
12.39071 -0.0037029713
12.39171 -0.0037411992
12.39271 -0.0037791457999999997
12.39371 -0.0038168116999999996
12.39471 -0.0038541973
12.39571 -0.003891304
12.39671 -0.0039281331
12.39771 -0.003964686
12.39871 -0.0040009647
12.39971 -0.0040369709
12.40071 -0.0040727067
12.40171 -0.0041081748
12.40271 -0.0041433773999999994
12.40371 -0.0041783168999999995
12.40471 -0.0042129956
12.40571 -0.0042474163
12.40671 -0.0042815809
12.40771 -0.004315492
12.40871 -0.0043491516
12.40971 -0.0043825617
12.41071 -0.0044157237
12.41171 -0.0044486394
12.41271 -0.0044813096
12.41371 -0.0045137349
12.41471 -0.0045459161
12.41571 -0.004577853200000001
12.41671 -0.0046095454
12.41771 -0.0046409925
12.41871 -0.0046721932
12.41971 -0.0047031459
12.42071 -0.004733849
12.42171 -0.0047643
12.42271 -0.0047944963
12.42371 -0.004824435
12.42471 -0.0048541129
12.42571 -0.0048835267
12.42671 -0.0049126724
12.42771 -0.0049415463
12.42871 -0.0049701448
12.42971 -0.0049984636
12.43071 -0.0050264982
12.43171 -0.005054245000000001
12.43271 -0.0050816998
12.43371 -0.0051088584
12.43471 -0.0051357169
12.43571 -0.0051622716
12.43671 -0.0051885185
12.43771 -0.0052144547
12.43871 -0.0052400766
12.43971 -0.0052653817
12.44071 -0.005290367
12.44171 -0.0053150299000000005
12.44271 -0.0053393687
12.44371 -0.0053633816
12.44471 -0.0053870674
12.44571 -0.0054104246
12.44671 -0.0054334527
12.44771 -0.0054561508
12.44871 -0.0054785192
12.44971 -0.0055005581000000005
12.45071 -0.0055222677
12.45171 -0.0055436489
12.45271 -0.005564702600000001
12.45371 -0.0055854303
12.45471 -0.0056058335999999995
12.45571 -0.0056259138
12.45671 -0.0056456734
12.45771 -0.0056651144
12.45871 -0.0056842389
12.45971 -0.005703049500000001
12.46071 -0.0057215482
12.46171 -0.0057397381
12.46271 -0.0057576217
12.46371 -0.0057752015
12.46471 -0.0057924801000000005
12.46571 -0.00580946
12.46671 -0.0058261434
12.46771 -0.0058425328
12.46871 -0.005858630199999999
12.46971 -0.0058744379000000005
12.47071 -0.0058899571999999996
12.47171 -0.005905189799999999
12.47271 -0.0059201371
12.47371 -0.0059348000000000005
12.47471 -0.0059491787
12.47571 -0.0059632741
12.47671 -0.005977085700000001
12.47771 -0.0059906135
12.47871 -0.0060038565
12.47971 -0.0060168135
12.48071 -0.0060294831
12.48171 -0.0060418635
12.48271 -0.0060539525
12.48371 -0.0060657476
12.48471 -0.0060772461
12.48571 -0.0060884449
12.48671 -0.0060993409999999994
12.48771 -0.0061099308
12.48871 -0.0061202109999999995
12.48971 -0.006130177600000001
12.49071 -0.0061398270000000005
12.49171 -0.0061491555000000005
12.49271 -0.0061581595
12.49371 -0.0061668361
12.49471 -0.0061751816
12.49571 -0.0061831925
12.49671 -0.006190866399999999
12.49771 -0.006198200599999999
12.49871 -0.0062051935
12.49971 -0.006211842299999999
12.50071 -0.0062181462
12.50171 -0.0062241044
12.50271 -0.0062297164
12.50371 -0.006234982
12.50471 -0.0062399013
12.50571 -0.0062444757
12.50671 -0.006248705899999999
12.50771 -0.0062525934
12.50871 -0.006256141200000001
12.50971 -0.006259351399999999
12.51071 -0.0062622267999999995
12.51171 -0.0062647705
12.51271 -0.0062669859999999996
12.51371 -0.006268877000000001
12.51471 -0.0062704472
12.51571 -0.0062717000999999994
12.51671 -0.0062726402
12.51771 -0.006273271
12.51871 -0.0062735962
12.51971 -0.0062736202
12.52071 -0.0062733467
12.52171 -0.0062727791
12.52271 -0.006271921299999999
12.52371 -0.0062707761
12.52471 -0.0062693463
12.52571 -0.006267635000000001
12.52671 -0.0062656443
12.52771 -0.0062633764
12.52871 -0.0062608327
12.52971 -0.0062580155
12.53071 -0.0062549254
12.53171 -0.0062515632
12.53271 -0.0062479296
12.53371 -0.0062440253
12.53471 -0.006239849600000001
12.53571 -0.0062354025
12.53671 -0.0062306841
12.53771 -0.0062256935
12.53871 -0.0062204301
12.53971 -0.0062148923
12.54071 -0.0062090796
12.54171 -0.0062029903
12.54271 -0.0061966239
12.54371 -0.006189978
12.54471 -0.0061830520000000005
12.54571 -0.0061758437
12.54671 -0.0061683524
12.54771 -0.0061605759
12.54871 -0.0061525126999999995
12.54971 -0.0061441613
12.55071 -0.0061355203999999995
12.55171 -0.0061265891
12.55271 -0.0061173660999999995
12.55371 -0.0061078499
12.55471 -0.0060980394
12.55571 -0.0060879338000000005
12.55671 -0.0060775325
12.55771 -0.006066835
12.55871 -0.0060558413999999994
12.55971 -0.0060445513
12.56071 -0.0060329654
12.56171 -0.0060210838
12.56271 -0.0060089074
12.56371 -0.0059964379
12.56471 -0.0059836761999999995
12.56571 -0.0059706242999999996
12.56671 -0.0059572842
12.56771 -0.0059436581
12.56871 -0.0059297487
12.56971 -0.0059155591
12.57071 -0.0059010927
12.57171 -0.0058863523
12.57271 -0.0058713424
12.57371 -0.0058560661000000005
12.57471 -0.005840528
12.57571 -0.0058247315
12.57671 -0.0058086811
12.57771 -0.0057923808
12.57871 -0.0057758349
12.57971 -0.005759047099999999
12.58071 -0.0057420213
12.58171 -0.0057247616
12.58271 -0.0057072717
12.58371 -0.0056895544
12.58471 -0.005671613
12.58571 -0.0056534504
12.58671 -0.0056350691
12.58771 -0.0056164714
12.58871 -0.0055976587
12.58971 -0.0055786331
12.59071 -0.0055593955
12.59171 -0.0055399469
12.59271 -0.005520288
12.59371 -0.0055004191
12.59471 -0.0054803404
12.59571 -0.0054600518
12.59671 -0.0054395528000000005
12.59771 -0.0054188429
12.59871 -0.005397921599999999
12.59971 -0.0053767882000000005
12.60071 -0.0053554417000000005
12.60171 -0.005333881600000001
12.60271 -0.0053121072
12.60371 -0.005290117400000001
12.60471 -0.0052679119
12.60571 -0.0052454903
12.60671 -0.0052228523
12.60771 -0.0051999974
12.60871 -0.0051769257
12.60971 -0.005153637500000001
12.61071 -0.0051301333
12.61171 -0.0051064136999999996
12.61271 -0.0050824794
12.61371 -0.0050583320000000005
12.61471 -0.0050339724
12.61571 -0.0050094022
12.61671 -0.0049846236
12.61771 -0.0049596383
12.61871 -0.0049344490000000005
12.61971 -0.0049090576999999995
12.62071 -0.0048834674
12.62171 -0.0048576811000000004
12.62271 -0.0048317019
12.62371 -0.0048055332
12.62471 -0.0047791782
12.62571 -0.0047526406
12.62671 -0.0047259243999999995
12.62771 -0.0046990332
12.62871 -0.0046719713
12.62971 -0.0046447429
12.63071 -0.0046173522
12.63171 -0.0045898036
12.63271 -0.0045621015
12.63371 -0.0045342505
12.63471 -0.004506254800000001
12.63571 -0.0044781194
12.63671 -0.0044498483
12.63771 -0.0044214463
12.63871 -0.0043929176
12.63971 -0.0043642667
12.64071 -0.0043354976
12.64171 -0.0043066141999999995
12.64271 -0.0042776206
12.64371 -0.0042485208
12.64471 -0.004219318
12.64571 -0.0041900152
12.64671 -0.0041606159
12.64771 -0.0041311225
12.64871 -0.0041015376999999995
12.64971 -0.0040718634
12.65071 -0.0040421019
12.65171 -0.0040122544
12.65271 -0.0039823226
12.65371 -0.0039523075
12.65471 -0.0039222097
12.65571 -0.0038920298000000002
12.65671 -0.003861768
12.65771 -0.0038314242999999996
12.65871 -0.0038009992000000003
12.65971 -0.0037704918000000002
12.66071 -0.0037399022
12.66171 -0.0037092301
12.66271 -0.0036784749999999996
12.66371 -0.0036476368999999995
12.66471 -0.0036167151999999996
12.66571 -0.0035857101000000002
12.66671 -0.0035546218
12.66771 -0.0035234501
12.66871 -0.0034921959000000003
12.66971 -0.0034608598
12.67071 -0.0034294429000000003
12.67171 -0.0033979471
12.67271 -0.0033663739
12.67371 -0.0033347253000000003
12.67471 -0.0033030039
12.67571 -0.0032712131
12.67671 -0.0032393556
12.67771 -0.0032074353
12.67871 -0.0031754556000000004
12.67971 -0.0031434214
12.68071 -0.0031113369999999996
12.68171 -0.0030792071
12.68271 -0.0030470368
12.68371 -0.0030148311
12.68471 -0.0029825953
12.68571 -0.002950335
12.68671 -0.0029180555
12.68771 -0.0028857625000000002
12.68871 -0.002853461
12.68971 -0.0028211569000000003
12.69071 -0.0027888553
12.69171 -0.0027565613
12.69271 -0.0027242801
12.69371 -0.0026920165
12.69471 -0.0026597752
12.69571 -0.0026275609
12.69671 -0.0025953779
12.69771 -0.0025632304
12.69871 -0.0025311219
12.69971 -0.0024990564
12.70071 -0.0024670371
12.70171 -0.0024350673
12.70271 -0.0024031499999999997
12.70371 -0.0023712879
12.70471 -0.0023394834
12.70571 -0.0023077389
12.70671 -0.0022760567
12.70771 -0.0022444383
12.70871 -0.0022128856
12.70971 -0.0021813999
12.71071 -0.0021499829
12.71171 -0.0021186353
12.71271 -0.0020873584
12.71371 -0.0020561527
12.71471 -0.0020250189000000003
12.71571 -0.0019939574
12.71671 -0.0019629688
12.71771 -0.0019320531
12.71871 -0.0019012106
12.71971 -0.0018704413
12.72071 -0.0018397453
12.72171 -0.0018091227
12.72271 -0.0017785732999999998
12.72371 -0.0017480972000000002
12.72471 -0.0017176946
12.72571 -0.0016873657
12.72671 -0.0016571106
12.72771 -0.00162693
12.72871 -0.0015968244
12.72971 -0.0015667949000000001
12.73071 -0.0015368424999999998
12.73171 -0.0015069687
12.73271 -0.0014771751
12.73371 -0.0014474637
12.73471 -0.001417837
12.73571 -0.0013882976
12.73671 -0.0013588486
12.73771 -0.0013294932
12.73871 -0.0013002352
12.73971 -0.0012710787
12.74071 -0.0012420279
12.74171 -0.0012130875
12.74271 -0.0011842622
12.74371 -0.0011555572
12.74471 -0.0011269776
12.74571 -0.0010985287000000001
12.74671 -0.001070216
12.74771 -0.0010420448
12.74871 -0.0010140207
12.74971 -0.0009861491
12.75071 -0.00095843516
12.75171 -0.00093088402
12.75271 -0.00090350059
12.75371 -0.0008762895999999999
12.75471 -0.00084925541
12.75571 -0.00082240222
12.75671 -0.00079573383
12.75771 -0.0007692537100000001
12.75871 -0.0007429649
12.75971 -0.00071687023
12.76071 -0.000690972
12.76171 -0.00066527227
12.76271 -0.00063977268
12.76371 -0.0006144745400000001
12.76471 -0.00058937885
12.76571 -0.00056448625
12.76671 -0.00053979711
12.76771 -0.00051531156
12.76871 -0.0004910295
12.76971 -0.00046695063
12.77071 -0.00044307448999999995
12.77171 -0.00041940043
12.77271 -0.00039592778000000005
12.77371 -0.00037265577
12.77471 -0.00034958355
12.77571 -0.00032671032000000004
12.77671 -0.00030403529999999997
12.77771 -0.00028155773
12.77871 -0.00025927695
12.77971 -0.00023719241999999998
12.78071 -0.00021530366000000001
12.78171 -0.00019361037
12.78271 -0.00017211241000000002
12.78371 -0.00015080981
12.78471 -0.00012970273999999998
12.78571 -0.00010879163
12.78671 -8.8077047e-05
12.78771 -6.755980700000001e-05
12.78871 -4.7240917e-05
12.78971 -2.7121604e-05
12.79071 -7.2033160000000006e-06
12.79171 1.2512287e-05
12.79271 3.2023328e-05
12.79371 5.1327709000000005e-05
12.79471 7.0423118e-05
12.79571 8.9307042e-05
12.79671 0.00010797676
12.79771 0.00012642935000000002
12.79871 0.00014466171
12.79971 0.00016267059
12.80071 0.00018045251
12.80171 0.00019800391
12.80271 0.00021532105
12.80371 0.00023240009
12.80471 0.00024923710999999997
12.80571 0.00026582811
12.80671 0.00028216907
12.80771 0.00029825592
12.80871 0.00031408465
12.80971 0.00032965129
12.81071 0.00034495195
12.81171 0.00035998282
12.81271 0.00037474031
12.81371 0.00038922098999999996
12.81471 0.00040342161
12.81571 0.00041733920000000004
12.81671 0.00043097107
12.81771 0.00044431486
12.81871 0.00045736850999999996
12.81971 0.00047013032
12.82071 0.00048259894
12.82171 0.00049477339
12.82271 0.0005066530799999999
12.82371 0.0005182378100000001
12.82471 0.00052952773
12.82571 0.00054052339
12.82671 0.00055122568
12.82771 0.00056163576
12.82871 0.00057175516
12.82971 0.00058158566
12.83071 0.00059112926
12.83171 0.0006003881499999999
12.83271 0.00060936472
12.83371 0.00061806145
12.83471 0.0006264809100000001
12.83571 0.0006346257100000001
12.83671 0.0006424984299999999
12.83771 0.00065010163
12.83871 0.0006574377
12.83971 0.00066450903
12.84071 0.00067131768
12.84171 0.00067786564
12.84271 0.00068415466
12.84371 0.0006901861499999999
12.84471 0.00069596131
12.84571 0.00070148108
12.84671 0.00070674605
12.84771 0.0007117565000000001
12.84871 0.00071651243
12.84971 0.0007210135700000001
12.85071 0.00072525927
12.85171 0.00072924863
12.85271 0.00073298052
12.85371 0.0007364534699999999
12.85471 0.0007396658
12.85571 0.0007426157
12.85671 0.00074530103
12.85771 0.00074771956
12.85871 0.00074986892
12.85971 0.00075174667
12.86071 0.0007533501999999999
12.86171 0.00075467683
12.86271 0.00075572398
12.86371 0.0007564889499999999
12.86471 0.00075696908
12.86571 0.0007571618
12.86671 0.00075706457
12.86771 0.00075667499
12.86871 0.00075599073
12.86971 0.00075500961
12.87071 0.00075372968
12.87171 0.00075214912
12.87271 0.0007502662799999999
12.87371 0.00074807976
12.87471 0.0007455884300000001
12.87571 0.00074279133
12.87671 0.00073968786
12.87771 0.00073627766
12.87871 0.00073256065
12.87971 0.00072853704
12.88071 0.0007242073499999999
12.88171 0.00071957238
12.88271 0.0007146332300000001
12.88371 0.00070939136
12.88471 0.00070384845
12.88571 0.0006980064899999999
12.88671 0.00069186772
12.88771 0.00068543459
12.88871 0.00067870978
12.88971 0.00067169626
12.89071 0.00066439702
12.89171 0.00065681529
12.89271 0.00064895435
12.89371 0.0006408175500000001
12.89471 0.00063240827
12.89571 0.00062372992
12.89671 0.00061478581
12.89771 0.00060557918
12.89871 0.0005961132
12.89971 0.00058639084
12.90071 0.0005764148699999999
12.90171 0.00056618787
12.90271 0.00055571222
12.90371 0.00054498996
12.90471 0.00053402287
12.90571 0.00052281248
12.90671 0.00051135994
12.90771 0.00049966611
12.90871 0.00048773159000000006
12.90971 0.00047555654
12.91071 0.0004631409
12.91171 0.00045048428
12.91271 0.00043758596
12.91371 0.00042444503
12.91471 0.00041106023000000004
12.91571 0.00039743013
12.91671 0.00038355306
12.91771 0.00036942722
12.91871 0.00035505061
12.91971 0.00034042113999999997
12.92071 0.00032553664
12.92171 0.00031039492
12.92271 0.00029499374
12.92371 0.0002793309
12.92471 0.00026340426
12.92571 0.0002472118
12.92671 0.00023075158
12.92771 0.00021402186
12.92871 0.00019702103999999997
12.92971 0.00017974778
12.93071 0.00016220096999999999
12.93171 0.00014437974
12.93271 0.00012628351
12.93371 0.00010791201000000001
12.93471 8.9265251e-05
12.93571 7.034356e-05
12.93671 5.1147589e-05
12.93771 3.1678306e-05
12.93871 1.1936986999999999e-05
12.93971 -8.0747789e-06
12.94071 -2.8355112000000002e-05
12.94171 -4.8901842e-05
12.94271 -6.971253000000001e-05
12.94371 -9.078449899999999e-05
12.94471 -0.00011211483000000001
12.94571 -0.00013370040999999999
12.94671 -0.00015553793
12.94771 -0.00017762396
12.94871 -0.00019995493000000001
12.94971 -0.00022252721
12.95071 -0.00024533706
12.95171 -0.00026838077
12.95271 -0.0002916546
12.95371 -0.00031515485
12.95471 -0.00033887791
12.95571 -0.00036282026
12.95671 -0.00038697854
12.95771 -0.00041134944999999997
12.95871 -0.00043593
12.95971 -0.00046071736999999996
12.96071 -0.00048570896
12.96171 -0.00051090242
12.96271 -0.00053629565
12.96371 -0.00056188687
12.96471 -0.00058767455
12.96571 -0.00061365745
12.96671 -0.0006398346200000001
12.96771 -0.00066620537
12.96871 -0.00069276934
12.96971 -0.00071952641
12.97071 -0.00074647669
12.97171 -0.0007736205600000001
12.97271 -0.00080095861
12.97371 -0.00082849156
12.97471 -0.00085622041
12.97571 -0.0008841461699999999
12.97671 -0.0009122701199999999
12.97771 -0.00094059342
12.97871 -0.00096911745
12.97971 -0.00099784356
12.98071 -0.0010267731
12.98171 -0.0010559075
12.98271 -0.0010852479
12.98371 -0.0011147955
12.98471 -0.0011445512
12.98571 -0.0011745162
12.98671 -0.0012046910000000001
12.98771 -0.0012350763
12.98871 -0.0012656725
12.98971 -0.0012964794999999999
12.99071 -0.0013274975000000001
12.99171 -0.001358726
12.99271 -0.0013901645000000001
12.99371 -0.0014218121
12.99471 -0.0014536676
12.99571 -0.0014857296999999999
12.99671 -0.0015179968
12.99771 -0.0015504669
12.99871 -0.0015831378
12.99971 -0.0016160069
13.00071 -0.0016490716000000002
13.00171 -0.0016823291
13.00271 -0.0017157761
13.00371 -0.0017494092
13.00471 -0.0017832249999999998
13.00571 -0.0018172195
13.00671 -0.0018513892
13.00771 -0.0018857299000000001
13.00871 -0.0019202378
13.00971 -0.0019549087
13.01071 -0.0019897383
13.01171 -0.0020247227
13.01271 -0.0020598580000000003
13.01371 -0.00209514
13.01471 -0.0021305648
13.01571 -0.0021661288
13.01671 -0.0022018281
13.01771 -0.0022376595
13.01871 -0.0022736196
13.01971 -0.0023097055999999998
13.02071 -0.0023459146
13.02171 -0.0023822444
13.02271 -0.0024186926000000003
13.02371 -0.0024552573
13.02471 -0.0024919371
13.02571 -0.0025287307
13.02671 -0.0025656373
13.02771 -0.0026026561999999997
13.02871 -0.0026397873
13.02971 -0.0026770304
13.03071 -0.002714386
13.03171 -0.0027518547
13.03271 -0.0027894371999999997
13.03371 -0.0028271348
13.03471 -0.0028649486999999998
13.03571 -0.0029028803
13.03671 -0.002940931
13.03771 -0.0029791025
13.03871 -0.0030173964
13.03971 -0.0030558142000000005
13.04071 -0.0030943578
13.04171 -0.0031330283999999996
13.04271 -0.0031718275
13.04371 -0.003210756
13.04471 -0.0032498152
13.04571 -0.0032890053
13.04671 -0.0033283271000000003
13.04771 -0.0033677806999999997
13.04871 -0.0034073659
13.04971 -0.0034470821
13.05071 -0.0034869281000000003
13.05171 -0.0035269033
13.05271 -0.0035670055
13.05371 -0.0036072331999999997
13.05471 -0.0036475837999999997
13.05571 -0.0036880549
13.05671 -0.0037286434000000004
13.05771 -0.0037693462
13.05871 -0.00381016
13.05971 -0.0038510811
13.06071 -0.0038921055
13.06171 -0.0039332292
13.06271 -0.0039744478
13.06371 -0.0040157574
13.06471 -0.0040571536
13.06571 -0.0040986321
13.06671 -0.0041401883
13.06771 -0.0041818184000000005
13.06871 -0.0042235177
13.06971 -0.0042652820000000004
13.07071 -0.0043071072
13.07171 -0.0043489894
13.07271 -0.0043909247
13.07371 -0.0044329096
13.07471 -0.0044749405999999995
13.07571 -0.0045170145
13.07671 -0.0045591285
13.07771 -0.0046012796
13.07871 -0.0046434656
13.07971 -0.004685684
13.08071 -0.0047279329
13.08171 -0.0047702106
13.08271 -0.0048125155000000005
13.08371 -0.0048548467
13.08471 -0.004897203
13.08571 -0.004939584
13.08671 -0.004981989
13.08771 -0.005024418
13.08871 -0.0050668707
13.08971 -0.0051093477
13.09071 -0.0051518491
13.09171 -0.005194376
13.09271 -0.0052369287
13.09371 -0.0052795083
13.09471 -0.0053221156
13.09571 -0.0053647519999999995
13.09671 -0.0054074186
13.09771 -0.0054501164
13.09871 -0.0054928467
13.09971 -0.0055356104
13.10071 -0.0055784087
13.10171 -0.0056212426000000005
13.10271 -0.0056641133
13.10371 -0.0057070210000000005
13.10471 -0.0057499663
13.10571 -0.0057929497
13.10671 -0.005835971
13.10771 -0.0058790301
13.10871 -0.0059221267
13.10971 -0.0059652596999999995
13.11071 -0.0060084280000000006
13.11171 -0.0060516300000000006
13.11271 -0.0060948641
13.11371 -0.0061381281
13.11471 -0.0061814193
13.11571 -0.006224734500000001
13.11671 -0.0062680709000000005
13.11771 -0.006311425399999999
13.11871 -0.0063547937
13.11971 -0.006398172299999999
13.12071 -0.0064415566
13.12171 -0.006484942400000001
13.12271 -0.0065283246
13.12371 -0.0065716995
13.12471 -0.006615062
13.12571 -0.0066584078
13.12671 -0.0067017318
13.12771 -0.0067450303
13.12871 -0.006788298200000001
13.12971 -0.0068315312
13.13071 -0.0068747249
13.13171 -0.0069178757
13.13271 -0.00696098
13.13371 -0.0070040347
13.13471 -0.007047036299999999
13.13571 -0.007089982
13.13671 -0.0071328686
13.13771 -0.0071756942
13.13871 -0.007218456399999999
13.13971 -0.007261154
13.14071 -0.007303785199999999
13.14171 -0.0073463496
13.14271 -0.0073888456
13.14371 -0.007431272399999999
13.14471 -0.0074736301
13.14571 -0.007515918
13.14671 -0.007558136700000001
13.14771 -0.0076002856
13.14871 -0.0076423654
13.14971 -0.007684376
13.15071 -0.0077263183
13.15171 -0.0077681922
13.15271 -0.007809999099999999
13.15371 -0.0078517383
13.15471 -0.007893411400000001
13.15571 -0.0079350182
13.15671 -0.0079765588
13.15771 -0.008018034
13.15871 -0.0080594429
13.15971 -0.008100786399999999
13.16071 -0.008142063599999999
13.16171 -0.0081832739
13.16271 -0.0082244173
13.16371 -0.0082654922
13.16471 -0.0083064981
13.16571 -0.008347432600000001
13.16671 -0.0083882951
13.16771 -0.008429083399999999
13.16871 -0.008469795300000001
13.16971 -0.0085104286
13.17071 -0.0085509804
13.17171 -0.0085914486
13.17271 -0.0086318294
13.17371 -0.0086721193
13.17471 -0.0087123153
13.17571 -0.0087524131
13.17671 -0.008792409099999999
13.17771 -0.008832298799999999
13.17871 -0.008872077899999999
13.17971 -0.0089117413
13.18071 -0.0089512847
13.18171 -0.0089907029
13.18271 -0.0090299909
13.18371 -0.0090691436
13.18471 -0.0091081558
13.18571 -0.0091470225
13.18671 -0.009185737900000001
13.18771 -0.009224297499999999
13.18871 -0.0092626957
13.18971 -0.0093009272
13.19071 -0.0093389877
13.19171 -0.0093768729
13.19271 -0.0094145777
13.19371 -0.0094520976
13.19471 -0.0094894291
13.19571 -0.0095265677
13.19671 -0.0095635107
13.19771 -0.009600255
13.19871 -0.009636797800000001
13.19971 -0.0096731361
13.20071 -0.0097092685
13.20171 -0.0097451928
13.20271 -0.009780907600000001
13.20371 -0.0098164121
13.20471 -0.0098517048
13.20571 -0.0098867851
13.20671 -0.009921653
13.20771 -0.009956308300000001
13.20871 -0.0099907506
13.20971 -0.01002498
13.21071 -0.010058998
13.21171 -0.010092802
13.21271 -0.010126395
13.21371 -0.010159775
13.21471 -0.010192945
13.21571 -0.010225903
13.21671 -0.010258649
13.21771 -0.010291184
13.21871 -0.010323506
13.21971 -0.010355617
13.22071 -0.010387513
13.22171 -0.010419195000000001
13.22271 -0.010450662
13.22371 -0.010481909999999999
13.22471 -0.010512939
13.22571 -0.010543747000000001
13.22671 -0.01057433
13.22771 -0.010604686
13.22871 -0.010634812
13.22971 -0.010664704
13.23071 -0.010694357
13.23171 -0.01072377
13.23271 -0.010752936000000001
13.23371 -0.010781852
13.23471 -0.010810513
13.23571 -0.010838913
13.23671 -0.010867047999999999
13.23771 -0.010894912
13.23871 -0.0109225
13.23971 -0.010949807
13.24071 -0.010976827
13.24171 -0.011003554
13.24271 -0.011029984
13.24371 -0.011056109
13.24471 -0.011081924
13.24571 -0.011107425
13.24671 -0.011132605
13.24771 -0.011157459
13.24871 -0.011181982
13.24971 -0.011206168
13.25071 -0.011230013
13.25171 -0.011253511
13.25271 -0.011276658
13.25371 -0.011299449
13.25471 -0.011321881
13.25571 -0.011343949
13.25671 -0.011365649
13.25771 -0.011386978
13.25871 -0.011407931999999999
13.25971 -0.01142851
13.26071 -0.011448706999999999
13.26171 -0.011468522
13.26271 -0.011487953
13.26371 -0.011506998000000001
13.26471 -0.011525655999999999
13.26571 -0.011543925
13.26671 -0.011561805
13.26771 -0.011579295
13.26871 -0.011596395
13.26971 -0.011613104
13.27071 -0.011629423
13.27171 -0.011645351
13.27271 -0.011660888
13.27371 -0.011676035
13.27471 -0.011690791
13.27571 -0.011705158
13.27671 -0.011719133000000001
13.27771 -0.011732718999999999
13.27871 -0.011745914
13.27971 -0.011758717
13.28071 -0.011771129
13.28171 -0.011783146999999999
13.28271 -0.011794770999999999
13.28371 -0.011805999000000001
13.28471 -0.011816828
13.28571 -0.011827258
13.28671 -0.011837285
13.28771 -0.011846905999999999
13.28871 -0.011856118
13.28971 -0.011864916000000001
13.29071 -0.011873299
13.29171 -0.01188126
13.29271 -0.011888796
13.29371 -0.011895902
13.29471 -0.011902572
13.29571 -0.011908801
13.29671 -0.011914585
13.29771 -0.011919916999999999
13.29871 -0.011924791
13.29971 -0.011929202
13.30071 -0.011933145000000001
13.30171 -0.011936614
13.30271 -0.011939603
13.30371 -0.011942107
13.30471 -0.011944119999999999
13.30571 -0.011945638
13.30671 -0.011946654999999999
13.30771 -0.011947167
13.30871 -0.011947168000000001
13.30971 -0.011946656
13.31071 -0.011945625999999999
13.31171 -0.011944074
13.31271 -0.011941997000000001
13.31371 -0.011939392
13.31471 -0.011936257
13.31571 -0.011932588999999999
13.31671 -0.011928385
13.31771 -0.011923644
13.31871 -0.011918365
13.31971 -0.011912545
13.32071 -0.011906182999999999
13.32171 -0.011899279
13.32271 -0.011891832
13.32371 -0.011883841000000001
13.32471 -0.011875306
13.32571 -0.011866225
13.32671 -0.0118566
13.32771 -0.01184643
13.32871 -0.011835716
13.32971 -0.011824457
13.33071 -0.011812653
13.33171 -0.011800306
13.33271 -0.011787414
13.33371 -0.01177398
13.33471 -0.011760002
13.33571 -0.011745482
13.33671 -0.011730418
13.33771 -0.011714813000000001
13.33871 -0.011698664
13.33971 -0.011681974000000001
13.34071 -0.011664741
13.34171 -0.011646964000000001
13.34271 -0.011628643999999999
13.34371 -0.011609779
13.34471 -0.011590368
13.34571 -0.01157041
13.34671 -0.011549903
13.34771 -0.011528845
13.34871 -0.011507234
13.34971 -0.011485068000000001
13.35071 -0.011462344
13.35171 -0.011439058
13.35271 -0.011415208000000001
13.35371 -0.01139079
13.35471 -0.0113658
13.35571 -0.011340234999999999
13.35671 -0.01131409
13.35771 -0.011287362
13.35871 -0.011260046000000001
13.35971 -0.011232137
13.36071 -0.011203632
13.36171 -0.011174526
13.36271 -0.011144816
13.36371 -0.011114496
13.36471 -0.011083563999999999
13.36571 -0.011052016
13.36671 -0.011019848
13.36771 -0.010987058000000001
13.36871 -0.010953642000000001
13.36971 -0.010919599
13.37071 -0.010884925
13.37171 -0.01084962
13.37271 -0.010813682
13.37371 -0.01077711
13.37471 -0.010739904
13.37571 -0.010702062
13.37671 -0.010663586000000001
13.37771 -0.010624475999999999
13.37871 -0.010584734
13.37971 -0.010544359
13.38071 -0.010503353
13.38171 -0.010461717
13.38271 -0.010419455
13.38371 -0.010376567
13.38471 -0.010333055
13.38571 -0.010288922
13.38671 -0.01024417
13.38771 -0.0101988
13.38871 -0.010152815
13.38971 -0.010106216
13.39071 -0.010059006
13.39171 -0.010011186
13.39271 -0.0099627578
13.39371 -0.0099137236
13.39471 -0.0098640841
13.39571 -0.00981384
13.39671 -0.009762993400000001
13.39771 -0.0097115444
13.39871 -0.0096594944
13.39971 -0.0096068434
13.40071 -0.009553592100000001
13.40171 -0.0094997406
13.40271 -0.0094452887
13.40371 -0.009390237400000001
13.40471 -0.0093345858
13.40571 -0.0092783339
13.40671 -0.009221481699999999
13.40771 -0.0091640286
13.40871 -0.0091059737
13.40971 -0.009047317099999999
13.41071 -0.008988057399999999
13.41171 -0.0089281937
13.41271 -0.0088677254
13.41371 -0.008806651
13.41471 -0.0087449691
13.41571 -0.0086826789
13.41671 -0.0086197797
13.41771 -0.0085562693
13.41871 -0.0084921463
13.41971 -0.0084274099
13.42071 -0.008362058
13.42171 -0.0082960898
13.42271 -0.0082295039
13.42371 -0.008162298799999999
13.42471 -0.008094473
13.42571 -0.0080260259
13.42671 -0.0079569567
13.42771 -0.0078872647
13.42871 -0.007816949100000001
13.42971 -0.0077460107
13.43071 -0.0076744487
13.43171 -0.007602263199999999
13.43271 -0.0075294556
13.43371 -0.007456026699999999
13.43471 -0.0073819778
13.43571 -0.0073073104
13.43671 -0.0072320268
13.43771 -0.0071561299
13.43871 -0.0070796217
13.43971 -0.0070025059999999995
13.44071 -0.0069247857
13.44171 -0.0068464651
13.44271 -0.0067675479
13.44371 -0.0066880391
13.44471 -0.0066079432
13.44571 -0.0065272645
13.44671 -0.006446008
13.44771 -0.0063641797
13.44871 -0.0062817839
13.44971 -0.0061988263
13.45071 -0.006115311399999999
13.45171 -0.0060312446
13.45271 -0.0059466311
13.45371 -0.0058614754
13.45471 -0.0057757825
13.45571 -0.0056895562
13.45671 -0.005602801
13.45771 -0.0055155208
13.45871 -0.0054277189
13.45971 -0.0053393989
13.46071 -0.0052505638
13.46171 -0.0051612164999999995
13.46271 -0.0050713592
13.46371 -0.0049809943
13.46471 -0.0048901238
13.46571 -0.0047987494
13.46671 -0.0047068726
13.46771 -0.004614495299999999
13.46871 -0.0045216184
13.46971 -0.0044282435
13.47071 -0.0043343713
13.47171 -0.004240003500000001
13.47271 -0.004145141099999999
13.47371 -0.0040497849
13.47471 -0.0039539365
13.47571 -0.0038575974
13.47671 -0.0037607685999999996
13.47771 -0.0036634516
13.47871 -0.0035656481000000003
13.47971 -0.0034673598
13.48071 -0.0033685887
13.48171 -0.0032693369999999998
13.48271 -0.0031696069
13.48371 -0.0030694005999999997
13.48471 -0.0029687211
13.48571 -0.0028675711
13.48671 -0.0027659538
13.48771 -0.0026638725
13.48871 -0.0025613308
13.48971 -0.0024583325
13.49071 -0.0023548817
13.49171 -0.0022509825
13.49271 -0.0021466394
13.49371 -0.0020418574
13.49471 -0.0019366415
13.49571 -0.0018309967
13.49671 -0.0017249287
13.49771 -0.0016184435
13.49871 -0.0015115465999999999
13.49971 -0.0014042446
13.50071 -0.0012965438
13.50171 -0.0011884508
13.50271 -0.0010799724
13.50371 -0.0009711156100000001
13.50471 -0.00086188747
13.50571 -0.0007522953200000001
13.50671 -0.00064234646
13.50771 -0.00053204835
13.50871 -0.00042140846
13.50971 -0.00031043427999999997
13.51071 -0.00019913336
13.51171 -8.7513155e-05
13.51271 2.4418932e-05
13.51371 0.00013665558
13.51471 0.00024918963
13.51571 0.00036201407
13.51671 0.00047512208000000003
13.51771 0.00058850701
13.51871 0.00070216256
13.51971 0.0008160825899999999
13.52071 0.0009302612900000001
13.52171 0.0010446931
13.52271 0.0011593728
13.52371 0.0012742956
13.52471 0.0013894565999999998
13.52571 0.0015048516
13.52671 0.0016204764
13.52771 0.0017363271
13.52871 0.0018524001
13.52971 0.0019686919
13.53071 0.0020851992000000003
13.53171 0.0022019189
13.53271 0.0023188475000000004
13.53371 0.0024359822000000002
13.53471 0.0025533196
13.53571 0.0026708567
13.53671 0.0027885901
13.53771 0.0029065162
13.53871 0.0030246316
13.53971 0.0031429325000000004
13.54071 0.0032614145
13.54171 0.0033800738
13.54271 0.0034989058
13.54371 0.0036179059
13.54471 0.0037370689999999995
13.54571 0.0038563896
13.54671 0.0039758623
13.54771 0.0040954812
13.54871 0.0042152401999999995
13.54971 0.0043351327
13.55071 0.004455152499999999
13.55171 0.0045752924
13.55271 0.0046955454
13.55371 0.004815904
13.55471 0.0049363607000000006
13.55571 0.005056908000000001
13.55671 0.005177538
13.55771 0.0052982425
13.55871 0.0054190132
13.55971 0.0055398421
13.56071 0.0056607205
13.56171 0.005781639999999999
13.56271 0.0059025915
13.56371 0.0060235667
13.56471 0.0061445571
13.56571 0.006265553399999999
13.56671 0.0063865475
13.56771 0.0065075299
13.56871 0.0066284927
13.56971 0.0067494264
13.57071 0.006870323
13.57171 0.006991174500000001
13.57271 0.0071119721
13.57371 0.0072327078999999996
13.57471 0.007353374499999999
13.57571 0.0074739633
13.57671 0.007594467800000001
13.57771 0.007714880499999999
13.57871 0.007835194299999999
13.57971 0.0079554025
13.58071 0.0080754988
13.58171 0.0081954764
13.58271 0.0083153303
13.58371 0.008435054
13.58471 0.0085546431
13.58571 0.0086740918
13.58671 0.0087933957
13.58771 0.008912549700000001
13.58871 0.0090315494
13.58971 0.0091503905
13.59071 0.0092690687
13.59171 0.0093875802
13.59271 0.0095059208
13.59371 0.009624086700000001
13.59471 0.0097420736
13.59571 0.0098598779
13.59671 0.0099774959
13.59771 0.010094923
13.59871 0.010212156
13.59971 0.010329189
13.60071 0.010446017
13.60171 0.010562637
13.60271 0.010679043000000001
13.60371 0.010795229
13.60471 0.01091119
13.60571 0.011026918
13.60671 0.011142409
13.60771 0.011257654
13.60871 0.011372647999999999
13.60971 0.011487381999999999
13.61071 0.011601848000000001
13.61171 0.01171604
13.61271 0.011829948
13.61371 0.011943564
13.61471 0.01205688
13.61571 0.012169887
13.61671 0.012282575999999998
13.61771 0.012394937
13.61871 0.012506962
13.61971 0.012618642000000001
13.62071 0.012729967
13.62171 0.01284093
13.62271 0.012951520000000001
13.62371 0.013061729000000001
13.62471 0.013171548
13.62571 0.013280968
13.62671 0.013389981
13.62771 0.013498578
13.62871 0.013606750999999999
13.62971 0.013714492
13.63071 0.013821792999999999
13.63171 0.013928648
13.63271 0.014035048999999999
13.63371 0.01414099
13.63471 0.014246462000000001
13.63571 0.014351460000000002
13.63671 0.014455977000000002
13.63771 0.014560009
13.63871 0.014663548999999998
13.63971 0.014766592000000002
13.64071 0.014869132
13.64171 0.014971166000000001
13.64271 0.015072687999999999
13.64371 0.015173692
13.64471 0.015274178
13.64571 0.015374137999999999
13.64671 0.015473569999999999
13.64771 0.015572469
13.64871 0.015670832
13.64971 0.015768657999999998
13.65071 0.01586594
13.65171 0.015962675
13.65271 0.016058862
13.65371 0.016154496
13.65471 0.016249572
13.65571 0.016344088
13.65671 0.016438041
13.65771 0.016531426999999998
13.65871 0.016624241999999997
13.65971 0.016716481
13.66071 0.01680814
13.66171 0.016899216
13.66271 0.016989703999999998
13.66371 0.017079599
13.66471 0.017168897
13.66571 0.017257591
13.66671 0.017345676
13.66771 0.017433148
13.66871 0.01752
13.66971 0.017606227
13.67071 0.017691821
13.67171 0.017776778
13.67271 0.017861091
13.67371 0.017944751
13.67471 0.018027754
13.67571 0.018110091000000002
13.67671 0.018191757
13.67771 0.018272744
13.67871 0.018353044
13.67971 0.018432652
13.68071 0.018511561
13.68171 0.018589763
13.68271 0.018667252
13.68371 0.018744022
13.68471 0.018820066
13.68571 0.018895378
13.68671 0.018969951999999998
13.68771 0.019043784
13.68871 0.019116867
13.68971 0.019189196000000002
13.69071 0.019260765
13.69171 0.01933157
13.69271 0.019401607
13.69371 0.01947087
13.69471 0.019539357
13.69571 0.019607062999999997
13.69671 0.019673984000000002
13.69771 0.019740118
13.69871 0.019805461
13.69971 0.01987001
13.70071 0.019933762
13.70171 0.019996715
13.70271 0.020058865999999998
13.70371 0.020120213
13.70471 0.020180755
13.70571 0.020240486999999998
13.70671 0.020299411
13.70771 0.020357524
13.70871 0.020414823999999998
13.70971 0.02047131
13.71071 0.02052698
13.71171 0.020581833
13.71271 0.020635869
13.71371 0.020689085000000003
13.71471 0.020741481
13.71571 0.020793056
13.71671 0.020843808000000002
13.71771 0.020893737000000003
13.71871 0.020942841
13.71971 0.020991117
13.72071 0.021038565000000002
13.72171 0.021085184
13.72271 0.02113097
13.72371 0.021175922
13.72471 0.021220038
13.72571 0.021263314999999998
13.72671 0.021305752
13.72771 0.021347342
13.72871 0.021388086
13.72971 0.021427979
13.73071 0.021467017
13.73171 0.021505197
13.73271 0.021542516
13.73371 0.021578968
13.73471 0.02161455
13.73571 0.02164926
13.73671 0.021683090000000002
13.73771 0.021716038
13.73871 0.021748101
13.73971 0.021779272
13.74071 0.021809549
13.74171 0.021838928
13.74271 0.021867405
13.74371 0.021894976
13.74471 0.021921638
13.74571 0.021947388
13.74671 0.021972223
13.74771 0.021996141
13.74871 0.022019139
13.74971 0.022041216
13.75071 0.02206237
13.75171 0.022082598000000002
13.75271 0.022101901
13.75371 0.022120279
13.75471 0.02213773
13.75571 0.022154253
13.75671 0.022169852
13.75771 0.022184523
13.75871 0.022198269
13.75971 0.02221109
13.76071 0.022222989
13.76171 0.022233966
13.76271 0.022244021
13.76371 0.022253157
13.76471 0.022261374
13.76571 0.022268675
13.76671 0.02227506
13.76771 0.022280533
13.76871 0.022285094000000002
13.76971 0.022288745
13.77071 0.022291488
13.77171 0.022293325
13.77271 0.022294256
13.77371 0.022294284
13.77471 0.022293409
13.77571 0.022291634
13.77671 0.022288958999999997
13.77771 0.022285387
13.77871 0.022280918
13.77971 0.022275554
13.78071 0.022269295999999997
13.78171 0.022262146
13.78271 0.022254103
13.78371 0.022245169000000002
13.78471 0.022235345
13.78571 0.022224631
13.78671 0.022213027
13.78771 0.022200533
13.78871 0.022187149
13.78971 0.022172877
13.79071 0.022157715
13.79171 0.022141663
13.79271 0.022124722
13.79371 0.02210689
13.79471 0.022088166
13.79571 0.022068550000000003
13.79671 0.022048042
13.79771 0.02202664
13.79871 0.022004345
13.79971 0.021981157
13.80071 0.021957073
13.80171 0.021932097
13.80271 0.021906224999999998
13.80371 0.021879458
13.80471 0.021851798000000002
13.80571 0.021823244000000002
13.80671 0.021793798
13.80771 0.021763462
13.80871 0.021732235
13.80971 0.02170012
13.81071 0.021667120999999998
13.81171 0.021633238
13.81271 0.021598475
13.81371 0.021562836
13.81471 0.021526324
13.81571 0.021488941
13.81671 0.021450693
13.81771 0.021411585
13.81871 0.021371619
13.81971 0.021330803
13.82071 0.021289139000000002
13.82171 0.021246633
13.82271 0.02120329
13.82371 0.021159116
13.82471 0.021114117
13.82571 0.021068298
13.82671 0.021021662
13.82771 0.020974217
13.82871 0.020925967
13.82971 0.020876917000000002
13.83071 0.020827072000000002
13.83171 0.020776437
13.83271 0.020725017
13.83371 0.020672814999999997
13.83471 0.020619835
13.83571 0.020566084000000002
13.83671 0.020511563
13.83771 0.020456278
13.83871 0.020400232
13.83971 0.020343429
13.84071 0.020285872
13.84171 0.020227565
13.84271 0.020168511
13.84371 0.020108712
13.84471 0.020048174
13.84571 0.019986898
13.84671 0.01992489
13.84771 0.019862149
13.84871 0.019798681999999998
13.84971 0.019734491
13.85071 0.019669578
13.85171 0.019603947
13.85271 0.019537600999999998
13.85371 0.019470543
13.85471 0.019402776
13.85571 0.019334305
13.85671 0.019265130999999998
13.85771 0.019195257
13.85871 0.019124687
13.85971 0.019053425
13.86071 0.018981473
13.86171 0.018908834000000003
13.86271 0.018835512999999998
13.86371 0.018761512
13.86471 0.018686836
13.86571 0.018611486
13.86671 0.018535469
13.86771 0.018458786
13.86871 0.018381444
13.86971 0.018303446
13.87071 0.018224795
13.87171 0.018145499
13.87271 0.018065561
13.87371 0.017984986
13.87471 0.017903778999999998
13.87571 0.017821946999999998
13.87671 0.017739496
13.87771 0.017656432
13.87871 0.017572762
13.87971 0.01748849
13.88071 0.017403625
13.88171 0.017318173
13.88271 0.017232142
13.88371 0.017145538
13.88471 0.017058369
13.88571 0.016970641
13.88671 0.016882362
13.88771 0.01679354
13.88871 0.016704181000000002
13.88971 0.016614293000000002
13.89071 0.016523882
13.89171 0.016432954
13.89271 0.016341517
13.89371 0.016249577
13.89471 0.01615714
13.89571 0.016064211000000002
13.89671 0.015970797999999998
13.89771 0.015876906
13.89871 0.01578254
13.89971 0.015687705
13.90071 0.015592406
13.90171 0.015496649
13.90271 0.015400436000000002
13.90371 0.015303773
13.90471 0.015206666
13.90571 0.015109117
13.90671 0.015011131
13.90771 0.014912713999999999
13.90871 0.014813869
13.90971 0.0147146
13.91071 0.014614911999999999
13.91171 0.014514809
13.91271 0.014414296
13.91371 0.014313379
13.91471 0.014212061
13.91571 0.014110347999999998
13.91671 0.014008244000000001
13.91771 0.013905754999999999
13.91871 0.013802884000000001
13.91971 0.013699639999999999
13.92071 0.013596026
13.92171 0.013492048
13.92271 0.013387710999999998
13.92371 0.013283022
13.92471 0.013177985
13.92571 0.013072607
13.92671 0.012966892999999998
13.92771 0.012860848999999999
13.92871 0.01275448
13.92971 0.012647793
13.93071 0.012540793000000001
13.93171 0.012433485
13.93271 0.012325876999999999
13.93371 0.012217974000000001
13.93471 0.012109783
13.93571 0.012001309
13.93671 0.01189256
13.93771 0.011783541
13.93871 0.01167426
13.93971 0.011564723
13.94071 0.011454937
13.94171 0.011344909
13.94271 0.011234646000000001
13.94371 0.011124156
13.94471 0.011013445
13.94571 0.010902521
13.94671 0.010791392
13.94771 0.010680064999999999
13.94871 0.010568546
13.94971 0.010456844
13.95071 0.010344966
13.95171 0.010232919
13.95271 0.01012071
13.95371 0.010008346
13.95471 0.0098958342
13.95571 0.0097831806
13.95671 0.0096703916
13.95771 0.009557473799999999
13.95871 0.0094444331
13.95971 0.0093312745
13.96071 0.0092180038
13.96171 0.009104627
13.96271 0.0089911482
13.96371 0.0088775727
13.96471 0.0087639055
13.96571 0.008650151
13.96671 0.0085363135
13.96771 0.0084223975
13.96871 0.008308407299999999
13.96971 0.0081943472
13.97071 0.0080802216
13.97171 0.0079660349
13.97271 0.0078517907
13.97371 0.0077374942
13.97471 0.0076231496
13.97571 0.007508762100000001
13.97671 0.0073943367
13.97771 0.007279878599999999
13.97871 0.0071653929
13.97971 0.0070508846000000005
13.98071 0.0069363603
13.98171 0.006821825100000001
13.98271 0.0067072862
13.98371 0.006592748799999999
13.98471 0.0064782202
13.98571 0.0063637061
13.98671 0.0062492138
13.98771 0.006134749900000001
13.98871 0.0060203216
13.98971 0.0059059355
13.99071 0.0057915986000000004
13.99171 0.0056773173
13.99271 0.005563099
13.99371 0.0054489501
13.99471 0.0053348773
13.99571 0.005220887
13.99671 0.0051069863000000005
13.99771 0.0049931812
13.99871 0.0048794780000000005
13.99971 0.0047658832
14.00071 0.0046524026
14.00171 0.0045390425
14.00271 0.0044258089
14.00371 0.0043127078
14.00471 0.0041997453
14.00571 0.0040869269
14.00671 0.0039742583
14.00771 0.0038617458
14.00871 0.0037493948000000004
14.00971 0.0036372112000000005
14.01071 0.0035252003999999997
14.01171 0.0034133682
14.01271 0.0033017204
14.01371 0.0031902622
14.01471 0.0030789994
14.01571 0.0029679373
14.01671 0.0028570813999999997
14.01771 0.0027464368
14.01871 0.0026360089
14.01971 0.0025258027
14.02071 0.0024158231
14.02171 0.0023060749
14.02271 0.0021965629000000003
14.02371 0.0020872914
14.02471 0.0019782652
14.02571 0.0018694882
14.02671 0.0017609647
14.02771 0.0016526988
14.02871 0.0015446942000000002
14.02971 0.0014369546
14.03071 0.0013294838
14.03171 0.0012222853
14.03271 0.0011153626000000002
14.03371 0.001008719
14.03471 0.0009023580799999999
14.03571 0.00079628317
14.03671 0.0006904977
14.03771 0.00058500514
14.03871 0.00047980907000000003
14.03971 0.00037491311
14.04071 0.00027032102
14.04171 0.00016603663999999998
14.04271 6.2064021e-05
14.04371 -4.1592625e-05
14.04471 -0.00014492891
14.04571 -0.00024794031
14.04671 -0.00035062205
14.04771 -0.00045296924
14.04871 -0.0005549768500000001
14.04971 -0.00065663962
14.05071 -0.00075795224
14.05171 -0.0008589091500000001
14.05271 -0.00095950491
14.05371 -0.0010597338999999999
14.05471 -0.0011595904
14.05571 -0.0012590688
14.05671 -0.0013581634999999999
14.05771 -0.0014568691
14.05871 -0.0015551799
14.05971 -0.0016530908
14.06071 -0.0017505967000000001
14.06171 -0.0018476922999999998
14.06271 -0.0019443731
14.06371 -0.0020406342
14.06471 -0.0021364711
14.06571 -0.0022318795999999998
14.06671 -0.002326856
14.06771 -0.0024213960999999997
14.06871 -0.0025154965
14.06971 -0.0026091535
14.07071 -0.002702364
14.07171 -0.0027951248
14.07271 -0.0028874329
14.07371 -0.0029792855
14.07471 -0.00307068
14.07571 -0.0031616138999999996
14.07671 -0.0032520846
14.07771 -0.0033420896
14.07871 -0.0034316268
14.07971 -0.0035206936000000003
14.08071 -0.0036092883
14.08171 -0.0036974085000000003
14.08271 -0.0037850525000000003
14.08371 -0.0038722181000000002
14.08471 -0.0039589034999999995
14.08571 -0.0040451065
14.08671 -0.0041308253
14.08771 -0.0042160584
14.08871 -0.0043008036
14.08971 -0.0043850592
14.09071 -0.0044688233
14.09171 -0.0045520941
14.09271 -0.0046348698
14.09371 -0.0047171481000000005
14.09471 -0.0047989277
14.09571 -0.0048802062999999994
14.09671 -0.0049609818
14.09771 -0.005041252
14.09871 -0.0051210151
14.09971 -0.0052002684
14.10071 -0.0052790099
14.10171 -0.0053572367
14.10271 -0.0054349464
14.10371 -0.0055121363000000005
14.10471 -0.0055888038
14.10571 -0.0056649456
14.10671 -0.0057405588
14.10771 -0.0058156405
14.10871 -0.0058901871
14.10971 -0.0059641951999999995
14.11071 -0.0060376613
14.11171 -0.006110582
14.11271 -0.0061829538
14.11371 -0.0062547733
14.11471 -0.0063260362
14.11571 -0.0063967396
14.11671 -0.0064668791
14.11771 -0.0065364518
14.11871 -0.0066054541
14.11971 -0.0066738823000000004
14.12071 -0.0067417334999999995
14.12171 -0.006809004100000001
14.12271 -0.0068756919000000005
14.12371 -0.0069417933000000005
14.12471 -0.007007306
14.12571 -0.0070722279
14.12671 -0.0071365568
14.12771 -0.007200291300000001
14.12871 -0.007263429899999999
14.12971 -0.0073259711
14.13071 -0.007387913500000001
14.13171 -0.0074492564
14.13271 -0.0075099997
14.13371 -0.0075701428
14.13471 -0.0076296856
14.13571 -0.0076886281
14.13671 -0.0077469711000000005
14.13771 -0.007804714600000001
14.13871 -0.0078618592
14.13971 -0.007918405
14.14071 -0.0079743528
14.14171 -0.0080297039
14.14271 -0.0080844584
14.14371 -0.0081386177
14.14471 -0.0081921818
14.14571 -0.0082451523
14.14671 -0.008297529
14.14771 -0.0083493134
14.14871 -0.0084005056
14.14971 -0.0084511063
14.15071 -0.0085011154
14.15171 -0.0085505337
14.15271 -0.0085993604
14.15371 -0.0086475971
14.15471 -0.0086952423
14.15571 -0.0087422966
14.15671 -0.0087887594
14.15771 -0.0088346307
14.15871 -0.008879909699999999
14.15971 -0.008924595
14.16071 -0.008968686600000001
14.16171 -0.009012183
14.16271 -0.009055082800000001
14.16371 -0.0090973845
14.16471 -0.0091390873
14.16571 -0.0091801892
14.16671 -0.0092206887
14.16771 -0.009260583499999999
14.16871 -0.0092998722
14.16971 -0.0093385534
14.17071 -0.0093766241
14.17171 -0.0094140836
14.17271 -0.0094509291
14.17371 -0.009487159700000001
14.17471 -0.0095227726
14.17571 -0.009557767
14.17671 -0.0095921409
14.17771 -0.0096258933
14.17871 -0.0096590229
14.17971 -0.0096915282
14.18071 -0.0097234086
14.18171 -0.0097546632
14.18271 -0.0097852921
14.18371 -0.009815295199999999
14.18471 -0.0098446719
14.18571 -0.0098734228
14.18671 -0.0099015488
14.18771 -0.009929051199999999
14.18871 -0.0099559307
14.18971 -0.0099821882
14.19071 -0.010007826000000001
14.19171 -0.010032847
14.19271 -0.010057252
14.19371 -0.010081043999999999
14.19471 -0.010104225
14.19571 -0.010126799
14.19671 -0.010148768
14.19771 -0.010170137000000001
14.19871 -0.010190909
14.19971 -0.010211085
14.20071 -0.010230672
14.20171 -0.010249671
14.20271 -0.010268087
14.20371 -0.010285924
14.20471 -0.010303184
14.20571 -0.010319871000000001
14.20671 -0.010335989
14.20771 -0.010351541
14.20871 -0.010366529
14.20971 -0.010380957
14.21071 -0.010394826999999999
14.21171 -0.010408142
14.21271 -0.010420904
14.21371 -0.010433116
14.21471 -0.010444778
14.21571 -0.010455892
14.21671 -0.010466459000000001
14.21771 -0.010476482
14.21871 -0.010485961
14.21971 -0.010494897
14.22071 -0.010503291
14.22171 -0.010511143
14.22271 -0.010518454
14.22371 -0.010525224
14.22471 -0.010531453999999999
14.22571 -0.010537144
14.22671 -0.010542294
14.22771 -0.010546905
14.22871 -0.010550977
14.22971 -0.010554511
14.23071 -0.010557506
14.23171 -0.010559964
14.23271 -0.010561885
14.23371 -0.010563269
14.23471 -0.010564119
14.23571 -0.010564433
14.23671 -0.010564214
14.23771 -0.010563463
14.23871 -0.010562182
14.23971 -0.010560373
14.24071 -0.010558037
14.24171 -0.010555176000000001
14.24271 -0.010551794
14.24371 -0.010547892
14.24471 -0.010543473000000001
14.24571 -0.010538541
14.24671 -0.010533098
14.24771 -0.010527148
14.24871 -0.010520695
14.24971 -0.010513742
14.25071 -0.010506294000000001
14.25171 -0.010498354
14.25271 -0.010489928
14.25371 -0.010481018
14.25471 -0.010471631
14.25571 -0.010461771
14.25671 -0.010451442
14.25771 -0.010440648
14.25871 -0.010429397
14.25971 -0.010417691
14.26071 -0.010405537000000001
14.26171 -0.010392938000000001
14.26271 -0.010379899
14.26371 -0.010366426
14.26471 -0.010352524
14.26571 -0.010338197
14.26671 -0.01032345
14.26771 -0.010308286
14.26871 -0.01029271
14.26971 -0.010276727000000001
14.27071 -0.01026034
14.27171 -0.010243553
14.27271 -0.01022637
14.27371 -0.010208794
14.27471 -0.010190827000000001
14.27571 -0.010172473
14.27671 -0.010153736
14.27771 -0.010134615999999999
14.27871 -0.010115116
14.27971 -0.01009524
14.28071 -0.010074988
14.28171 -0.010054362
14.28271 -0.010033364
14.28371 -0.010011995999999999
14.28471 -0.0099902602
14.28571 -0.0099681565
14.28671 -0.0099456876
14.28771 -0.009922855000000001
14.28871 -0.0098996599
14.28971 -0.009876104
14.29071 -0.0098521887
14.29171 -0.0098279161
14.29271 -0.0098032877
14.29371 -0.0097783057
14.29471 -0.009752973
14.29571 -0.009727290999999999
14.29671 -0.009701262799999999
14.29771 -0.0096748903
14.29871 -0.0096481766
14.29971 -0.009621125400000001
14.30071 -0.0095937394
14.30171 -0.0095660216
14.30271 -0.0095379764
14.30371 -0.0095096075
14.30471 -0.0094809191
14.30571 -0.009451915
14.30671 -0.0094226001
14.30771 -0.009392979000000001
14.30871 -0.0093630559
14.30971 -0.0093328366
14.31071 -0.0093023256
14.31171 -0.0092715287
14.31271 -0.0092404516
14.31371 -0.0092090995
14.31471 -0.0091774782
14.31571 -0.0091455935
14.31671 -0.0091134505
14.31771 -0.0090810558
14.31871 -0.0090484144
14.31971 -0.009015532900000001
14.32071 -0.0089824163
14.32171 -0.0089490706
14.32271 -0.0089155008
14.32371 -0.008881712699999999
14.32471 -0.008847711400000001
14.32571 -0.008813502800000001
14.32671 -0.0087790911
14.32771 -0.008744481600000001
14.32871 -0.0087096785
14.32971 -0.008674687
14.33071 -0.0086395114
14.33171 -0.0086041553
14.33271 -0.0085686232
14.33371 -0.0085329186
14.33471 -0.0084970459
14.33571 -0.0084610081
14.33671 -0.008424808
14.33771 -0.008388449400000001
14.33871 -0.008351935
14.33971 -0.0083152685
14.34071 -0.0082784522
14.34171 -0.0082414881
14.34271 -0.0082043793
14.34371 -0.008167128499999999
14.34471 -0.0081297374
14.34571 -0.0080922087
14.34671 -0.0080545447
14.34771 -0.0080167469
14.34871 -0.007978818
14.34971 -0.0079407604
14.35071 -0.0079025762
14.35171 -0.0078642675
14.35271 -0.0078258374
14.35371 -0.0077872879
14.35471 -0.0077486212999999995
14.35571 -0.0077098412
14.35671 -0.0076709497000000005
14.35771 -0.0076319505999999995
14.35871 -0.0075928467
14.35971 -0.007553641599999999
14.36071 -0.0075143391000000006
14.36171 -0.0074749434
14.36271 -0.007435458200000001
14.36371 -0.007395888000000001
14.36471 -0.0073562376
14.36571 -0.007316511600000001
14.36671 -0.007276715
14.36771 -0.0072368530000000006
14.36871 -0.0071969305
14.36971 -0.0071569534999999995
14.37071 -0.007116927
14.37171 -0.0070768576
14.37271 -0.007036750299999999
14.37371 -0.0069966118
14.37471 -0.0069564478
14.37571 -0.0069162641
14.37671 -0.006876067300000001
14.37771 -0.0068358626
14.37871 -0.006795656399999999
14.37971 -0.0067554545
14.38071 -0.0067152636
14.38171 -0.0066750887
14.38271 -0.006634934800000001
14.38371 -0.0065948087
14.38471 -0.0065547145
14.38571 -0.0065146582
14.38671 -0.006474644
14.38771 -0.0064346765
14.38871 -0.0063947605999999995
14.38971 -0.0063549007
14.39071 -0.0063151005
14.39171 -0.006275364300000001
14.39271 -0.006235695800000001
14.39371 -0.0061960978000000005
14.39471 -0.0061565741
14.39571 -0.0061171275
14.39671 -0.0060777606
14.39771 -0.0060384766
14.39871 -0.0059992781
14.39971 -0.0059601673
14.40071 -0.005921146699999999
14.40171 -0.0058822188
14.40271 -0.005843385600000001
14.40371 -0.0058046491
14.40471 -0.0057660116
14.40571 -0.0057274752
14.40671 -0.0056890422
14.40771 -0.0056507142
14.40871 -0.0056124936
14.40971 -0.0055743822
14.41071 -0.005536382
14.41171 -0.0054984957
14.41271 -0.0054607252
14.41371 -0.0054230727999999995
14.41471 -0.005385540899999999
14.41571 -0.0053481319
14.41671 -0.0053108488
14.41771 -0.0052736941
14.41871 -0.0052366708
14.41971 -0.005199782
14.42071 -0.0051630308
14.42171 -0.0051264207
14.42271 -0.0050899553999999994
14.42371 -0.0050536386
14.42471 -0.0050174738
14.42571 -0.0049814655
14.42671 -0.0049456179
14.42771 -0.0049099355
14.42871 -0.004874423
14.42971 -0.0048390848
14.43071 -0.0048039259
14.43171 -0.0047689511
14.43271 -0.0047341651
14.43371 -0.0046995734
14.43471 -0.0046651806999999995
14.43571 -0.0046309920000000004
14.43671 -0.0045970122
14.43771 -0.0045632463
14.43871 -0.0045296990999999995
14.43971 -0.0044963752
14.44071 -0.0044632794
14.44171 -0.0044304157
14.44271 -0.0043977889000000004
14.44371 -0.0043654025
14.44471 -0.0043332606000000004
14.44571 -0.0043013667999999994
14.44671 -0.0042697244
14.44771 -0.0042383366
14.44871 -0.0042072061
14.44971 -0.0041763356
14.45071 -0.0041457279
14.45171 -0.0041153846
14.45271 -0.0040853076
14.45371 -0.0040554991
14.45471 -0.0040259602
14.45571 -0.0039966919
14.45671 -0.0039676957
14.45771 -0.003938972099999999
14.45871 -0.0039105220000000005
14.45971 -0.0038823462
14.46071 -0.0038544451
14.46171 -0.003826819
14.46271 -0.0037994687
14.46371 -0.0037723940999999997
14.46471 -0.0037455957
14.46571 -0.0037190741
14.46671 -0.0036928297
14.46771 -0.0036668629
14.46871 -0.0036411744
14.46971 -0.0036157649000000004
14.47071 -0.0035906349
14.47171 -0.0035657857
14.47271 -0.0035412179999999996
14.47371 -0.0035169331
14.47471 -0.0034929322
14.47571 -0.0034692166
14.47671 -0.0034457877
14.47771 -0.0034226471999999997
14.47871 -0.0033997967
14.47971 -0.0033772380000000003
14.48071 -0.0033549727999999997
14.48171 -0.003333003
14.48271 -0.0033113309
14.48371 -0.0032899577000000003
14.48471 -0.0032688862
14.48571 -0.0032481181
14.48671 -0.0032276555
14.48771 -0.0032075004
14.48871 -0.0031876549
14.48971 -0.0031681211
14.49071 -0.0031489012999999996
14.49171 -0.0031299973000000004
14.49271 -0.0031114116
14.49371 -0.0030931459999999997
14.49471 -0.0030752023999999997
14.49571 -0.0030575829
14.49671 -0.0030402898
14.49771 -0.0030233248
14.49871 -0.00300669
14.49971 -0.0029903868999999997
14.50071 -0.0029744175
14.50171 -0.0029587831
14.50271 -0.0029434853999999997
14.50371 -0.0029285258000000002
14.50471 -0.0029139057
14.50571 -0.0028996259
14.50671 -0.0028856875
14.50771 -0.0028720913
14.50871 -0.0028588380000000003
14.50971 -0.0028459277
14.51071 -0.0028333608000000003
14.51171 -0.0028211376
14.51271 -0.0028092576
14.51371 -0.0027977207
14.51471 -0.0027865260999999997
14.51571 -0.0027756732
14.51671 -0.0027651613
14.51771 -0.0027549891000000003
14.51871 -0.0027451555
14.51971 -0.0027356591
14.52071 -0.0027264985
14.52171 -0.0027176722
14.52271 -0.0027091784
14.52371 -0.0027010157
14.52471 -0.0026931823000000002
14.52571 -0.0026856764000000003
14.52671 -0.0026784965
14.52771 -0.0026716408999999997
14.52871 -0.0026651080000000002
14.52971 -0.0026588963
14.53071 -0.0026530043999999997
14.53171 -0.0026474312
14.53271 -0.0026421753999999998
14.53371 -0.0026372361
14.53471 -0.0026326124
14.53571 -0.0026283038
14.53671 -0.0026243097000000003
14.53771 -0.0026206295
14.53871 -0.0026172631
14.53971 -0.0026142103
14.54071 -0.0026114711
14.54171 -0.0026090453
14.54271 -0.002606933
14.54371 -0.0026051346
14.54471 -0.0026036498
14.54571 -0.0026024789
14.54671 -0.002601622
14.54771 -0.0026010788
14.54871 -0.0026008496
14.54971 -0.0026009342
14.55071 -0.0026013322
14.55171 -0.0026020433999999998
14.55271 -0.0026030673000000002
14.55371 -0.0026044035999999997
14.55471 -0.0026060514
14.55571 -0.0026080101
14.55671 -0.0026102787
14.55771 -0.0026128564
14.55871 -0.0026157422
14.55971 -0.0026189351
14.56071 -0.0026224339
14.56171 -0.0026262374
14.56271 -0.0026303444
14.56371 -0.0026347534000000002
14.56471 -0.0026394631
14.56571 -0.0026444723000000002
14.56671 -0.0026497792
14.56771 -0.0026553823999999997
14.56871 -0.0026612805
14.56971 -0.0026674716
14.57071 -0.0026739539
14.57171 -0.0026807258
14.57271 -0.0026877853
14.57371 -0.0026951302
14.57471 -0.0027027585
14.57571 -0.0027106677999999998
14.57671 -0.0027188558
14.57771 -0.0027273199999999997
14.57871 -0.0027360575
14.57971 -0.0027450656000000003
14.58071 -0.0027543414
14.58171 -0.0027638816
14.58271 -0.0027736833
14.58371 -0.0027837428
14.58471 -0.0027940569
14.58571 -0.0028046219
14.58671 -0.0028154343
14.58771 -0.0028264905000000002
14.58871 -0.0028377866
14.58971 -0.0028493192
14.59071 -0.0028610844
14.59171 -0.0028730787
14.59271 -0.0028852985
14.59371 -0.0028977402
14.59471 -0.0029104005000000002
14.59571 -0.002923276
14.59671 -0.0029363639000000003
14.59771 -0.0029496608
14.59871 -0.0029631643
14.59971 -0.0029768715
14.60071 -0.0029907802000000002
14.60171 -0.0030048879
14.60271 -0.0030191925999999997
14.60371 -0.0030336925
14.60471 -0.0030483858
14.60571 -0.0030632709
14.60671 -0.0030783463
14.60771 -0.0030936106
14.60871 -0.0031090621999999997
14.60971 -0.0031247000000000002
14.61071 -0.0031405229999999997
14.61171 -0.0031565298
14.61271 -0.0031727192
14.61371 -0.0031890892999999997
14.61471 -0.0032056391999999998
14.61571 -0.0032223673999999996
14.61671 -0.0032392716000000004
14.61771 -0.0032563505
14.61871 -0.0032736020999999996
14.61971 -0.003291024
14.62071 -0.0033086139999999997
14.62171 -0.0033263699000000003
14.62271 -0.0033442888
14.62371 -0.0033623677
14.62471 -0.0033806037999999997
14.62571 -0.0033989942
14.62671 -0.0034175351
14.62771 -0.0034362234
14.62871 -0.0034550558
14.62971 -0.0034740286
14.63071 -0.0034931378
14.63171 -0.0035123801
14.63271 -0.0035317512999999997
14.63371 -0.0035512475999999998
14.63471 -0.0035708654
14.63571 -0.0035906003
14.63671 -0.0036104484
14.63771 -0.0036304056000000004
14.63871 -0.003650468
14.63971 -0.0036706311
14.64071 -0.0036908910000000004
14.64171 -0.0037112432999999996
[truncated: 186,706 more chars]
