# Supplementary material for: 2D Synthetic dataset of numerical simulations of long-period seismicity in a volcanic edifice and related sensitivity kernels
Source: Data Brief. 2021 Jan 25;34:106673. doi: 10.1016/j.dib.2020.106673 (PMC7841316; doi:10.1016/j.dib.2020.106673)
Supplement: Supplementary Data S1 — Supplementary Raw Research Data. This is open data under the CC BY license http://creativecommons.org/licenses/by/4.0/ [file mmc1.zip › Dataset/OUTPUT_SEISMOGRAMS/9000_3000/disp_X_hetero_7000_2202_SVF1e0Hz.semd]

-1.200000 0.0
-1.199000 0.0
-1.198000 0.0
-1.197000 0.0
-1.196000 0.0
-1.195000 0.0
-1.194000 0.0
-1.193000 0.0
-1.192000 0.0
-1.191000 0.0
-1.190000 0.0
-1.189000 0.0
-1.188000 0.0
-1.187000 0.0
-1.186000 0.0
-1.185000 0.0
-1.184000 0.0
-1.183000 0.0
-1.182000 0.0
-1.181000 0.0
-1.180000 0.0
-1.179000 0.0
-1.178000 0.0
-1.177000 0.0
-1.176000 0.0
-1.175000 0.0
-1.174000 0.0
-1.173000 0.0
-1.172000 0.0
-1.171000 0.0
-1.170000 0.0
-1.169000 0.0
-1.168000 0.0
-1.167000 0.0
-1.166000 0.0
-1.165000 0.0
-1.164000 0.0
-1.163000 0.0
-1.162000 0.0
-1.161000 0.0
-1.160000 0.0
-1.159000 0.0
-1.158000 0.0
-1.157000 0.0
-1.156000 0.0
-1.155000 0.0
-1.154000 0.0
-1.153000 0.0
-1.152000 0.0
-1.151000 0.0
-1.150000 0.0
-1.149000 0.0
-1.148000 0.0
-1.147000 0.0
-1.146000 0.0
-1.145000 0.0
-1.144000 0.0
-1.143000 0.0
-1.142000 0.0
-1.141000 0.0
-1.140000 0.0
-1.139000 0.0
-1.138000 0.0
-1.137000 0.0
-1.136000 0.0
-1.135000 0.0
-1.134000 0.0
-1.133000 0.0
-1.132000 0.0
-1.131000 0.0
-1.130000 0.0
-1.129000 0.0
-1.128000 -1.2744040000000002e-36
-1.127000 -2.9086905999999996e-36
-1.126000 -4.6177333e-36
-1.125000 -5.7931472000000006e-36
-1.124000 -5.256775e-36
-1.123000 0.0
-1.122000 1.0692812e-35
-1.121000 3.2191978e-35
-1.120000 7.0110285e-35
-1.119000 1.3124875e-34
-1.118000 2.2260783999999997e-34
-1.117000 3.493965e-34
-1.116000 5.117274000000001e-34
-1.115000 6.991258399999999e-34
-1.114000 8.8287934e-34
-1.113000 1.0059589e-33
-1.112000 9.7108941e-34
-1.111000 6.2849796e-34
-1.110000 -2.3358391e-34
-1.109000 -1.8910237e-33
-1.108000 -4.6712085e-33
-1.107000 -8.9165018e-33
-1.106000 -1.4912477e-32
-1.105000 -2.2769036000000002e-32
-1.104000 -3.2244281000000003e-32
-1.103000 -4.2506463e-32
-1.102000 -5.1840118e-32
-1.101000 -5.731990600000001e-32
-1.100000 -5.450101e-32
-1.099000 -3.7207585e-32
-1.098000 2.4606924999999998e-33
-1.097000 7.374414199999999e-32
-1.096000 1.8626788e-31
-1.095000 3.4830822999999997e-31
-1.094000 5.6409281e-31
-1.093000 8.300175199999999e-31
-1.092000 1.1298099e-30
-1.091000 1.4289008000000002e-30
-1.090000 1.6686006e-30
-1.089000 1.7611033e-30
-1.088000 1.5868325999999998e-30
-1.087000 9.9614381e-31
-1.086000 -1.8219285999999998e-31
-1.085000 -2.1231128e-30
-1.084000 -4.975564899999999e-30
-1.083000 -8.819365e-30
-1.082000 -1.3608479e-29
-1.081000 -1.9103046e-29
-1.080000 -2.4795787999999998e-29
-1.079000 -2.9842665e-29
-1.078000 -3.3012238000000003e-29
-1.077000 -3.267287e-29
-1.076000 -2.6840494999999997e-29
-1.075000 -1.33113e-29
-1.074000 1.0098138999999999e-29
-1.073000 4.5187174e-29
-1.072000 9.28802e-29
-1.071000 1.5262398e-28
-1.070000 2.2171409000000002e-28
-1.069000 2.9462265e-28
-1.068000 3.624332e-28
-1.067000 4.1252125000000005e-28
-1.066000 4.2864486e-28
-1.065000 3.9162048e-28
-1.064000 2.8074935000000003e-28
-1.063000 7.6119287e-29
-1.062000 -2.3816898e-28
-1.061000 -6.699175e-28
-1.060000 -1.2141083000000001e-27
-1.059000 -1.8479462e-27
-1.058000 -2.5262724000000003e-27
-1.057000 -3.1781469999999996e-27
-1.056000 -3.705559e-27
-1.055000 -3.9853064e-27
-1.054000 -3.8750628e-27
-1.053000 -3.2244686e-27
-1.052000 -1.8917232e-27
-1.051000 2.3440743e-28
-1.050000 3.2080152000000003e-27
-1.049000 6.9966898e-27
-1.048000 1.1452185999999998e-26
-1.047000 1.6284982e-26
-1.046000 2.1047492e-26
-1.045000 2.5131300999999997e-26
-1.044000 2.7783923e-26
-1.043000 2.8149992e-26
-1.042000 2.5340435000000003e-26
-1.041000 1.8530773e-26
-1.040000 7.086387e-27
-1.039000 -9.2916454e-27
-1.038000 -3.0411416e-26
-1.037000 -5.544213e-26
-1.036000 -8.2794226e-26
-1.035000 -1.1005253e-25
-1.034000 -1.3398894999999999e-25
-1.033000 -1.5068032e-25
-1.032000 -1.5575224e-25
-1.031000 -1.4476098e-25
-1.030000 -1.1371216e-25
-1.029000 -5.9697189e-26
-1.028000 1.8392458e-26
-1.027000 1.1913635000000001e-25
-1.026000 2.3792727e-25
-1.025000 3.6648964e-25
-1.024000 4.9269163e-25
-1.023000 6.0077062e-25
-1.022000 6.7207891e-25
-1.021000 6.8642693e-25
-1.020000 6.2405261e-25
-1.019000 4.6817731000000005e-25
-1.018000 2.0802462e-25
-1.017000 -1.5791766e-25
-1.016000 -6.1871201e-25
-1.015000 -1.1482726e-24
-1.014000 -1.7036346e-24
-1.013000 -2.2247065e-24
-1.012000 -2.6360037e-24
-1.011000 -2.8507797e-24
-1.010000 -2.7778193e-24
-1.009000 -2.3309193000000003e-24
-1.008000 -1.4407845e-24
-1.007000 -6.8700511e-26
-1.006000 1.7790529999999997e-24
-1.005000 4.0374739e-24
-1.004000 6.5715713e-24
-1.003000 9.1695786e-24
-1.002000 1.1542759000000001e-23
-1.001000 1.3333794e-23
-1.000000 1.4135393e-23
-0.9990000 1.3520098e-23
-0.9980000 1.1081360000000001e-23
-0.9970000 6.48473e-24
-0.9960000 -4.733016399999999e-25
-0.9950000 -9.8028645e-24
-0.9940000 -2.1260138999999998e-23
-0.9930000 -3.4295457e-23
-0.9920000 -4.801785e-23
-0.9910000 -6.1184274e-23
-0.9900000 -7.2221458e-23
-0.9890000 -7.9287281e-23
-0.9880000 -8.0376495e-23
-0.9870000 -7.3472616e-23
-0.9860000 -5.6743869e-23
-0.9850000 -2.8776255e-23
-0.9840000 1.1168317e-23
-0.9830000 6.2886695e-23
-0.9820000 1.2498464e-22
-0.9810000 1.9466992999999998e-22
-0.9800000 2.6761887e-22
-0.9790000 3.3794765999999996e-22
-0.9780000 3.9831882999999996e-22
-0.9770000 4.4020833e-22
-0.9760000 4.543512599999999e-22
-0.9750000 4.3137253e-22
-0.9740000 3.6259455000000002e-22
-0.9730000 2.4099602e-22
-0.9720000 6.2276792e-23
-0.9710000 -1.7403772e-22
-0.9700000 -4.6353778e-22
-0.9690000 -7.960196600000001e-22
-0.9680000 -1.1548409e-21
-0.9670000 -1.5166619e-21
-0.9660000 -1.851693e-21
-0.9650000 -2.1245493e-21
-0.9640000 -2.2957925e-21
-0.9630000 -2.3241986e-21
-0.9620000 -2.1697337e-21
-0.9610000 -1.7971646e-21
-0.9600000 -1.180153e-21
-0.9590000 -3.0560882e-22
-0.9580000 8.2199629999999995e-22
-0.9570000 2.1767201000000003e-21
-0.9560000 3.7080612e-21
-0.9550000 5.339131099999999e-21
-0.9540000 6.9665291e-21
-0.9530000 8.4623129e-21
-0.9520000 9.6783824e-21
-0.9510000 1.0453458e-20
-0.9500000 1.0622681e-20
-0.9490000 1.0029627e-20
-0.9480000 8.540333700000001e-21
-0.9470000 6.0586436e-21
-0.9460000 2.5419574999999998e-21
-0.9450000 -1.9837496e-21
-0.9440000 -7.4109733e-21
-0.9430000 -1.3541203e-20
-0.9420000 -2.0080367e-20
-0.9410000 -2.6640565e-20
-0.9400000 -3.2749176e-20
-0.9390000 -3.7866187e-20
-0.9380000 -4.1409997000000004e-20
-0.9370000 -4.2791486e-20
-0.9360000 -4.145535e-20
-0.9350000 -3.6927122e-20
-0.9340000 -2.8863433e-20
-0.9330000 -1.7102488e-20
-0.9320000 -1.7111027e-21
-0.9310000 1.6975705e-20
-0.9300000 3.8326826e-20
-0.9290000 6.1402964e-20
-0.9280000 8.4964071e-20
-0.9270000 1.0749923999999999e-19
-0.9260000 1.2728102e-19
-0.9250000 1.4244454e-19
-0.9240000 1.5109026e-19
-0.9230000 1.5140741e-19
-0.9220000 1.41813e-19
-0.9210000 1.210995e-19
-0.9200000 8.8582663e-20
-0.9190000 4.4239138e-20
-0.9180000 -1.1176841000000001e-20
-0.9170000 -7.6049352e-20
-0.9160000 -1.4786013e-19
-0.9150000 -2.232012e-19
-0.9140000 -2.9784853000000003e-19
-0.9130000 -3.6690170000000005e-19
-0.9120000 -4.2499058000000003e-19
-0.9110000 -4.6654614e-19
-0.9100000 -4.8612746e-19
-0.9090000 -4.7879209e-19
-0.9080000 -4.4049246e-19
-0.9070000 -3.6847633e-19
-0.9060000 -2.6166601e-19
-0.9050000 -1.2098855e-19
-0.9040000 5.0371270000000003e-20
-0.9030000 2.4682312e-19
-0.9020000 4.603526700000001e-19
-0.9010000 6.806526799999999e-19
-0.9000000 8.954165500000001e-19
-0.8990000 1.0907986e-18
-0.8980000 1.2520362e-18
-0.8970000 1.3642163e-18
-0.8960000 1.4131601999999999e-18
-0.8950000 1.3863869e-18
-0.8940000 1.2741069e-18
-0.8930000 1.0701908e-18
-0.8920000 7.7304948e-19
-0.8910000 3.8636237e-19
-0.8900000 -8.0410114e-20
-0.8890000 -6.1178755e-19
-0.8880000 -1.1863533e-18
-0.8870000 -1.7771964e-18
-0.8860000 -2.3527319e-18
-0.8850000 -2.8778971e-18
-0.8840000 -3.3157044e-18
-0.8830000 -3.6291015e-18
-0.8820000 -3.7830756e-18
-0.8810000 -3.7469075e-18
-0.8800000 -3.4964698e-18
-0.8790000 -3.0164453e-18
-0.8780000 -2.3023311e-18
-0.8770000 -1.362091e-18
-0.8760000 -2.1732446e-19
-0.8750000 1.0961753e-18
-0.8740000 2.5285758000000003e-18
-0.8730000 4.0169519e-18
-0.8720000 5.4870715999999996e-18
-0.8710000 6.8560264e-18
-0.8700000 8.0356667e-18
-0.8690000 8.9367559e-18
-0.8680000 9.473710500000001e-18
-0.8670000 9.569739099999999e-18
-0.8660000 9.162152999999999e-18
-0.8650000 8.2075859e-18
-0.8640000 6.6868208e-18
-0.8630000 4.6089191999999994e-18
-0.8620000 2.0143349e-18
-0.8610000 -1.0232841e-18
-0.8600000 -4.3968769e-18
-0.8590000 -7.9675445e-18
-0.8580000 -1.1568068e-17
-0.8570000 -1.5008421e-17
-0.8560000 -1.8083245e-17
-0.8550000 -2.0581109e-17
-0.8540000 -2.2295291000000002e-17
-0.8530000 -2.3035667e-17
-0.8520000 -2.2641208e-17
-0.8510000 -2.0992445e-17
-0.8500000 -1.8023224000000002e-17
-0.8490000 -1.3730984e-17
-0.8480000 -8.1848177e-18
-0.8470000 -1.5305577e-18
-0.8460000 6.0077688e-18
-0.8450000 1.4130657e-17
-0.8440000 2.2470385000000003e-17
-0.8430000 3.0602989e-17
-0.8420000 3.8064861e-17
-0.8410000 4.4373608e-17
-0.8400000 4.9052497999999995e-17
-0.8390000 5.1657615e-17
-0.8380000 5.1806404e-17
-0.8370000 4.920625e-17
-0.8360000 4.3681417999999997e-17
-0.8350000 3.5196613e-17
-0.8340000 2.3875421e-17
-0.8330000 1.0011942e-17
-0.8320000 -5.9258552999999995e-18
-0.8310000 -2.3302251999999998e-17
-0.8300000 -4.1330123e-17
-0.8290000 -5.909781e-17
-0.8280000 -7.5606174e-17
-0.8270000 -8.9814899e-17
-0.8260000 -1.0069646e-16
-0.8250000 -1.0729551000000001e-16
-0.8240000 -1.0879086999999999e-16
-0.8230000 -1.0455677e-16
-0.8220000 -9.4219832e-17
-0.8210000 -7.7707844e-17
-0.8200000 -5.5286601e-17
-0.8190000 -2.7581365999999998e-17
-0.8180000 4.4201e-18
-0.8170000 3.9385101e-17
-0.8160000 7.567548200000001e-17
-0.8150000 1.1140903e-16
-0.8140000 1.4454164e-16
-0.8130000 1.7296762e-16
-0.8120000 1.9463414999999999e-16
-0.8110000 2.0766465999999998e-16
-0.8100000 2.1048481e-16
-0.8090000 2.0194374e-16
-0.8080000 1.8142294e-16
-0.8070000 1.4892513e-16
-0.8060000 1.0513551000000001e-16
-0.8050000 5.1449181000000004e-17
-0.8040000 -1.0040524e-17
-0.8030000 -7.6595808e-17
-0.8020000 -1.449314e-16
-0.8010000 -2.1135304000000002e-16
-0.8000000 -2.7193325e-16
-0.7990000 -3.2271736e-16
-0.7980000 -3.5995041e-16
-0.7970000 -3.8031304e-16
-0.7960000 -3.8115324999999995e-16
-0.7950000 -3.6069955e-16
-0.7940000 -3.1824136e-16
-0.7930000 -2.5426258e-16
-0.7920000 -1.7051655999999999e-16
-0.7910000 -7.0032864e-17
-0.7900000 4.2950345e-17
-0.7890000 1.6313024e-16
-0.7880000 2.8435734e-16
-0.7870000 3.9992024e-16
-0.7860000 5.0288561e-16
-0.7850000 5.8647718e-16
-0.7840000 6.4447428e-16
-0.7830000 6.7160775e-16
-0.7820000 6.6392957e-16
-0.7810000 6.1913261e-16
-0.7800000 5.3679844e-16
-0.7790000 4.1855376e-16
-0.7780000 2.6812063e-16
-0.7770000 9.1250677e-17
-0.7760000 -1.0445940000000001e-16
-0.7750000 -3.0986775e-16
-0.7740000 -5.1469151e-16
-0.7730000 -7.0799778e-16
-0.7720000 -8.7875781e-16
-0.7710000 -1.0164360000000001e-15
-0.7700000 -1.1115821e-15
-0.7690000 -1.1563935e-15
-0.7680000 -1.1452143e-15
-0.7670000 -1.0749424e-15
-0.7660000 -9.4531648e-16
-0.7650000 -7.5906552e-16
-0.7640000 -5.2190646e-16
-0.7630000 -2.4238687e-16
-0.7620000 6.8423103e-17
-0.7610000 3.9737653000000004e-16
-0.7600000 7.298125999999999e-16
-0.7590000 1.0502088e-15
-0.7580000 1.3428906e-15
-0.7570000 1.5927626000000002e-15
-0.7560000 1.7860249e-15
-0.7550000 1.9108403e-15
-0.7540000 1.9579183e-15
-0.7530000 1.9209915e-15
-0.7520000 1.7971612e-15
-0.7510000 1.5871004e-15
-0.7500000 1.2951066e-15
-0.7490000 9.2900828e-16
-0.7480000 4.9993063e-16
-0.7470000 2.1936323e-17
-0.7460000 -4.8844043e-16
-0.7450000 -1.0127456e-15
-0.7440000 -1.5312197999999999e-15
-0.7430000 -2.023454e-15
-0.7420000 -2.4690645000000003e-15
-0.7410000 -2.8483693e-15
-0.7400000 -3.1430504e-15
-0.7390000 -3.3367884e-15
-0.7380000 -3.4158579e-15
-0.7370000 -3.3696786999999998e-15
-0.7360000 -3.1913101e-15
-0.7350000 -2.8778815e-15
-0.7340000 -2.43095e-15
-0.7330000 -1.8567723e-15
-0.7320000 -1.1664740999999999e-15
-0.7310000 -3.7610186e-16
-0.7300000 4.934646e-16
-0.7290000 1.4167584e-15
-0.7280000 2.3641508000000002e-15
-0.7270000 3.302471e-15
-0.7260000 4.195831e-15
-0.7250000 5.0066582e-15
-0.7240000 5.6969266e-15
-0.7230000 6.2295627e-15
-0.7220000 6.569995800000001e-15
-0.7210000 6.6877955999999995e-15
-0.7200000 6.5583372e-15
-0.7190000 6.1644166e-15
-0.7180000 5.4977305e-15
-0.7170000 4.5601302e-15
-0.7160000 3.3645624e-15
-0.7150000 1.9356106000000002e-15
-0.7140000 3.0956635000000004e-16
-0.7130000 -1.4660231e-15
-0.7120000 -3.3333645e-15
-0.7110000 -5.2259872e-15
-0.7100000 -7.070847100000001e-15
-0.7090000 -8.7909089e-15
-0.7080000 -1.0308122000000001e-14
-0.7070000 -1.1546667e-14
-0.7060000 -1.2436357000000001e-14
-0.7050000 -1.2916010999999999e-14
-0.7040000 -1.2936658999999998e-14
-0.7030000 -1.2464415e-14
-0.7020000 -1.1482851e-14
-0.7010000 -9.9947426e-15
-0.7000000 -8.0230855e-15
-0.6990000 -5.6112909e-15
-0.6980000 -2.8225245e-15
-0.6970000 2.6180473e-16
-0.6960000 3.5443736e-15
-0.6950000 6.9150043000000006e-15
-0.6940000 1.0254339e-14
-0.6930000 1.3437991e-14
-0.6920000 1.6340995e-14
-0.6910000 1.8842397e-14
-0.6900000 2.082978e-14
-0.6890000 2.2203575e-14
-0.6880000 2.2880983e-14
-0.6870000 2.2799377e-14
-0.6860000 2.1919075000000002e-14
-0.6850000 2.0225406e-14
-0.6840000 1.7730011999999998e-14
-0.6830000 1.4471374e-14
-0.6820000 1.051458e-14
-0.6810000 5.950335e-15
-0.6800000 8.932827699999999e-16
-0.6790000 -4.5203233e-15
-0.6780000 -1.0135543000000001e-14
-0.6770000 -1.5782206e-14
-0.6760000 -2.1278872e-14
-0.6750000 -2.6437227e-14
-0.6740000 -3.1066911e-14
-0.6730000 -3.4980706e-14
-0.6720000 -3.8000073999999995e-14
-0.6710000 -3.9960971e-14
-0.6700000 -4.0719873e-14
-0.6690000 -4.0159897e-14
-0.6680000 -3.8196893e-14
-0.6670000 -3.4785303e-14
-0.6660000 -2.9923575e-14
-0.6650000 -2.365884e-14
-0.6640000 -1.6090562e-14
-0.6630000 -7.3728322e-15
-0.6620000 2.2850547e-15
-0.6610000 1.2620038999999998e-14
-0.6600000 2.331905e-14
-0.6590000 3.4025276e-14
-0.6580000 4.4347093e-14
-0.6570000 5.3869611999999996e-14
-0.6560000 6.2168751e-14
-0.6550000 6.8827473e-14
-0.6540000 7.345375e-14
-0.6530000 7.5699589e-14
-0.6520000 7.5280339e-14
-0.6510000 7.1993343e-14
-0.6500000 6.5734924e-14
-0.6490000 5.6514668e-14
-0.6480000 4.4465909999999997e-14
-0.6470000 2.9851516e-14
-0.6460000 1.3064121e-14
-0.6450000 -5.3797852e-15
-0.6440000 -2.4852253999999998e-14
-0.6430000 -4.463276e-14
-0.6420000 -6.393324200000001e-14
-0.6410000 -8.192856300000001e-14
-0.6400000 -9.779132999999999e-14
-0.6390000 -1.1072960999999999e-13
-0.6380000 -1.200259e-13
-0.6370000 -1.2507534000000001e-13
-0.6360000 -1.254212e-13
-0.6350000 -1.2078553e-13
-0.6340000 -1.1109314e-13
-0.6330000 -9.6487016e-14
-0.6320000 -7.7334092e-14
-0.6310000 -5.4220157000000005e-14
-0.6300000 -2.7933834e-14
-0.6290000 5.6032979e-16
-0.6280000 3.0158729999999996e-14
-0.6270000 5.966411099999999e-14
-0.6260000 8.7837507e-14
-0.6250000 1.1345425e-13
-0.6240000 1.3536131e-13
-0.6230000 1.5253294e-13
-0.6220000 1.641217e-13
-0.6210000 1.69502e-13
-0.6200000 1.6830377000000002e-13
-0.6190000 1.604342e-13
-0.6180000 1.4608625e-13
-0.6170000 1.2573334000000002e-13
-0.6160000 1.0011042e-13
-0.6150000 7.0182312e-14
-0.6140000 3.7101062000000005e-14
-0.6130000 2.1546303e-15
-0.6120000 -3.3290272e-14
-0.6110000 -6.7848086e-14
-0.6100000 -1.0017381999999999e-13
-0.6090000 -1.2901887e-13
-0.6080000 -1.5328046e-13
-0.6070000 -1.7204234e-13
-0.6060000 -1.8460526e-13
-0.6050000 -1.9050614e-13
-0.6040000 -1.8952593000000001e-13
-0.6030000 -1.8168679e-13
-0.6020000 -1.6723994000000001e-13
-0.6010000 -1.4664602e-13
-0.6000000 -1.2055015e-13
-0.5990000 -8.9754205e-14
-0.5980000 -5.5188326e-14
-0.5970000 -1.7883782000000002e-14
-0.5960000 2.1051449e-14
-0.5950000 6.0453673e-14
-0.5940000 9.912096e-14
-0.5930000 1.3582795e-13
-0.5920000 1.6933931999999998e-13
-0.5910000 1.9842405e-13
-0.5900000 2.2187253e-13
-0.5890000 2.3851914e-13
-0.5880000 2.4727209999999997e-13
-0.5870000 2.4715223e-13
-0.5860000 2.37341e-13
-0.5850000 2.1723765e-13
-0.5840000 1.8652303000000002e-13
-0.5830000 1.4522745e-13
-0.5820000 9.379766499999999e-14
-0.5810000 3.315752e-14
-0.5800000 -3.5244209999999996e-14
-0.5790000 -1.0940556e-13
-0.5780000 -1.8676937e-13
-0.5770000 -2.6425334000000004e-13
-0.5760000 -3.3831682e-13
-0.5750000 -4.0506691e-13
-0.5740000 -4.6040404e-13
-0.5730000 -5.002047599999999e-13
-0.5720000 -5.205358e-13
-0.5710000 -5.1789123e-13
-0.5700000 -4.894413e-13
-0.5690000 -4.3327925e-13
-0.5680000 -3.4865062e-13
-0.5670000 -2.3614921e-13
-0.5660000 -9.786301000000001e-14
-0.5650000 6.2544473e-14
-0.5640000 2.3983041e-13
-0.5630000 4.272557e-13
-0.5620000 6.1675984e-13
-0.5610000 7.9922836e-13
-0.5600000 9.6484659e-13
-0.5590000 1.1035302e-12
-0.5580000 1.2054153e-12
-0.5570000 1.2613872e-12
-0.5560000 1.2636231e-12
-0.5550000 1.2061193e-12
-0.5540000 1.0851758e-12
-0.5530000 8.998063199999999e-13
-0.5520000 6.520477400000001e-13
-0.5510000 3.4714341e-13
-0.5500000 -6.4178495e-15
-0.5490000 -3.9702089999999997e-13
-0.5480000 -8.1020743e-13
-0.5470000 -1.2291209e-12
-0.5460000 -1.6351025999999999e-12
-0.5450000 -2.0084207e-12
-0.5440000 -2.3291065e-12
-0.5430000 -2.5778643e-12
-0.5420000 -2.7370184e-12
-0.5410000 -2.7914545e-12
-0.5400000 -2.7295122e-12
-0.5390000 -2.5437861e-12
-0.5380000 -2.2317931e-12
-0.5370000 -1.7964674e-12
-0.5360000 -1.2464532e-12
-0.5350000 -5.961662300000001e-13
-0.5340000 1.3439008e-13
-0.5330000 9.200643e-13
-0.5320000 1.7312508e-12
-0.5310000 2.5348261e-12
-0.5300000 3.2953078000000004e-12
-0.5290000 3.9762047e-12
-0.5280000 4.5415189e-12
-0.5270000 4.9573508000000005e-12
-0.5260000 5.193553e-12
-0.5250000 5.2253703e-12
-0.5240000 5.0349983e-12
-0.5230000 4.6129923e-12
-0.5220000 3.9594518e-12
-0.5210000 3.0849147e-12
-0.5200000 2.0108855e-12
-0.5190000 7.699444800000001e-13
-0.5180000 -5.946234e-13
-0.5170000 -2.0297140999999998e-12
-0.5160000 -3.4738336e-12
-0.5150000 -4.8590726e-12
-0.5140000 -6.1136113999999994e-12
-0.5130000 -7.1647081000000006e-12
-0.5120000 -7.9421008e-12
-0.5110000 -8.381717599999999e-12
-0.5100000 -8.4295635e-12
-0.5090000 -8.0456204e-12
-0.5080000 -7.2075721e-12
-0.5070000 -5.9141472999999994e-12
-0.5060000 -4.1878518000000004e-12
-0.5050000 -2.076868e-12
-0.5040000 3.4410091e-13
-0.5030000 2.9742454e-12
-0.5020000 5.6884856e-12
-0.5010000 8.34085e-12
-0.5000000 1.0769448e-11
-0.4990000 1.280302e-11
-0.4980000 1.4268945000000001e-11
-0.4970000 1.5002515e-11
-0.4960000 1.4857149e-11
-0.4950000 1.3715159000000001e-11
-0.4940000 1.149855e-11
-0.4930000 8.1792944e-12
-0.4920000 3.7884279999999995e-12
-0.4910000 -1.5767059000000001e-12
-0.4900000 -7.7477372e-12
-0.4890000 -1.4483715000000002e-11
-0.4880000 -2.1473283e-11
-0.4870000 -2.8341045e-11
-0.4860000 -3.4658401e-11
-0.4850000 -3.995893e-11
-0.4840000 -4.3758207e-11
-0.4830000 -4.5577615e-11
-0.4820000 -4.49715e-11
-0.4810000 -4.1556694e-11
-0.4800000 -3.5043176e-11
-0.4790000 -2.5264415e-11
-0.4780000 -1.2205720000000002e-11
-0.4770000 3.9711866e-12
-0.4760000 2.2909246000000002e-11
-0.4750000 4.4044609999999996e-11
-0.4740000 6.6604328e-11
-0.4730000 8.9614655e-11
-0.4720000 1.1192107e-10
-0.4710000 1.3222068999999998e-10
-0.4700000 1.4910708e-10
-0.4690000 1.6112711000000002e-10
-0.4680000 1.6684847e-10
-0.4670000 1.6493603e-10
-0.4660000 1.5423445000000002e-10
-0.4650000 1.3385359e-10
-0.4640000 1.0325304e-10
-0.4630000 6.2321209e-11
-0.4620000 1.1444459999999999e-11
-0.4610000 -4.8438602e-11
-0.4600000 -1.1580234999999999e-10
-0.4590000 -1.885232e-10
-0.4580000 -2.6389633000000003e-10
-0.4570000 -3.3868288e-10
-0.4560000 -4.0918952e-10
-0.4550000 -4.7138075e-10
-0.4540000 -5.2102298e-10
-0.4530000 -5.5385761e-10
-0.4520000 -5.657988e-10
-0.4510000 -5.5314967e-10
-0.4500000 -5.1282945e-10
-0.4490000 -4.4260199000000003e-10
-0.4480000 -3.412955e-10
-0.4470000 -2.0900211e-10
-0.4460000 -4.7245633000000004e-11
-0.4450000 1.4089415e-10
-0.4440000 3.5071188999999996e-10
-0.4430000 5.7587138e-10
-0.4420000 8.0847308e-10
-0.4410000 1.0391998999999999e-09
-0.4400000 1.2575446e-09
-0.4390000 1.4521184999999999e-09
-0.4380000 1.611037e-09
-0.4370000 1.7223759000000001e-09
-0.4360000 1.7746837e-09
-0.4350000 1.757538e-09
-0.4340000 1.6621248e-09
-0.4330000 1.4818181e-09
-0.4320000 1.212737e-09
-0.4310000 8.542521700000001e-10
-0.4300000 4.0941543000000003e-10
-0.4290000 -1.1471424e-10
-0.4280000 -7.0687384e-10
-0.4270000 -1.3515511e-09
-0.4260000 -2.0291088e-09
-0.4250000 -2.716093e-09
-0.4240000 -3.3857313e-09
-0.4230000 -4.0086216e-09
-0.4220000 -4.5536054000000006e-09
-0.4210000 -4.9888059e-09
-0.4200000 -5.2828106e-09
-0.4190000 -5.4059642e-09
-0.4180000 -5.3317316e-09
-0.4170000 -5.038087000000001e-09
-0.4160000 -4.5088728e-09
-0.4150000 -3.7350772e-09
-0.4140000 -2.7159702999999998e-09
-0.4130000 -1.4600409e-09
-0.4120000 1.4318794e-11
-0.4110000 1.6784331e-09
-0.4100000 3.4933088000000002e-09
-0.4090000 5.4099811e-09
-0.4080000 7.3702641e-09
-0.4070000 9.3079093e-09
-0.4060000 1.1150172e-08
-0.4050000 1.2819762999999999e-08
-0.4040000 1.4237144999999999e-08
-0.4030000 1.5323122e-08
-0.4020000 1.6001661999999998e-08
-0.4010000 1.6202857999999997e-08
-0.4000000 1.5865941000000002e-08
-0.3990000 1.4942244999999998e-08
-0.3980000 1.3398016999999999e-08
-0.3970000 1.1216957e-08
-0.3960000 8.4023809e-09
-0.3950000 4.9789086e-09
-0.3940000 9.9358083e-10
-0.3930000 -3.4836761999999997e-09
-0.3920000 -8.360298600000001e-09
-0.3910000 -1.3522086000000001e-08
-0.3900000 -1.8834979e-08
-0.3890000 -2.4147603e-08
-0.3880000 -2.9294545e-08
-0.3870000 -3.4100317e-08
-0.3860000 -3.8383904e-08
-0.3850000 -4.1963802e-08
-0.3840000 -4.4663412e-08
-0.3830000 -4.6316645e-08
-0.3820000 -4.6773562999999996e-08
-0.3810000 -4.5905907e-08
-0.3800000 -4.361233e-08
-0.3790000 -3.9823148e-08
-0.3780000 -3.4504455e-08
-0.3770000 -2.7661456e-08
-0.3760000 -1.9340882e-08
-0.3750000 -9.6323567e-09
-0.3740000 1.3313293e-09
-0.3730000 1.3375127e-08
-0.3720000 2.6283808000000004e-08
-0.3710000 3.980522e-08
-0.3700000 5.3654635999999996e-08
-0.3690000 6.7520162e-08
-0.3680000 8.1069029e-08
-0.3670000 9.3954655e-08
-0.3660000 1.0582432e-07
-0.3650000 1.1632723e-07
-0.3640000 1.251228e-07
-0.3630000 1.3188893e-07
-0.3620000 1.3633008e-07
-0.3610000 1.381849e-07
-0.3600000 1.3723330999999998e-07
-0.3590000 1.333028e-07
-0.3580000 1.2627372e-07
-0.3570000 1.1608366e-07
-0.3560000 1.0273058e-07
-0.3550000 8.6274776e-08
-0.3540000 6.683965e-08
-0.3530000 4.4611200999999996e-08
-0.3520000 1.9836377e-08
-0.3510000 -7.17972e-09
-0.3500000 -3.6077658e-08
-0.3490000 -6.6448419e-08
-0.3480000 -9.783894799999999e-08
-0.3470000 -1.2975835000000002e-07
-0.3460000 -1.6168464e-07
-0.3450000 -1.9307187e-07
-0.3440000 -2.2335747e-07
-0.3430000 -2.519698e-07
-0.3420000 -2.7833571e-07
-0.3410000 -3.0188799999999996e-07
-0.3400000 -3.2207284e-07
-0.3390000 -3.3835688000000003e-07
-0.3380000 -3.5023437e-07
-0.3370000 -3.5723400000000003e-07
-0.3360000 -3.589254e-07
-0.3350000 -3.5492584e-07
-0.3340000 -3.4490646e-07
-0.3330000 -3.2859868e-07
-0.3320000 -3.0580052e-07
-0.3310000 -2.7638285e-07
-0.3300000 -2.4029587e-07
-0.3290000 -1.9757552999999998e-07
-0.3280000 -1.4835012000000001e-07
-0.3270000 -9.284683e-08
-0.3260000 -3.1398376e-08
-0.3250000 3.5550471e-08
-0.3240000 1.074365e-07
-0.3230000 1.8357204e-07
-0.3220000 2.631392e-07
-0.3210000 3.4518499e-07
-0.3200000 4.2861705000000003e-07
-0.3190000 5.122005000000001e-07
-0.3180000 5.9455592e-07
-0.3170000 6.7415877e-07
-0.3160000 7.493404999999999e-07
-0.3150000 8.182912099999999e-07
-0.3140000 8.7906464e-07
-0.3130000 9.2958503e-07
-0.3120000 9.6765582e-07
-0.3110000 9.9097113e-07
-0.3100000 9.9712931e-07
-0.3090000 9.836481899999999e-07
-0.3080000 9.4798303e-07
-0.3070000 8.875459499999999e-07
-0.3060000 7.9972748e-07
-0.3050000 6.8191923e-07
-0.3040000 5.3153784e-07
-0.3030000 3.4605001e-07
-0.3020000 1.2299796e-07
-0.3010000 -1.3997515e-07
-0.3000000 -4.4509981999999996e-07
-0.2990000 -7.944557e-07
-0.2980000 -1.1899481e-06
-0.2970000 -1.6332857e-06
-0.2960000 -2.1259606e-06
-0.2950000 -2.6692305e-06
-0.2940000 -3.2641029e-06
-0.2930000 -3.9113232000000004e-06
-0.2920000 -4.6113648e-06
-0.2910000 -5.3644236e-06
-0.2900000 -6.1704149000000005e-06
-0.2890000 -7.0289744e-06
-0.2880000 -7.9394631e-06
-0.2870000 -8.9009752e-06
-0.2860000 -9.9123497e-06
-0.2850000 -1.0972186e-05
-0.2840000 -1.2078861e-05
-0.2830000 -1.323055e-05
-0.2820000 -1.4425253999999998e-05
-0.2810000 -1.5660819e-05
-0.2800000 -1.6934975e-05
-0.2790000 -1.8245352000000002e-05
-0.2780000 -1.9589524e-05
-0.2770000 -2.0965034e-05
-0.2760000 -2.236943e-05
-0.2750000 -2.3800295e-05
-0.2740000 -2.5255281e-05
-0.2730000 -2.6732141000000003e-05
-0.2720000 -2.8228757e-05
-0.2710000 -2.9743174e-05
-0.2700000 -3.1273623e-05
-0.2690000 -3.2818548e-05
-0.2680000 -3.4376629e-05
-0.2670000 -3.5946805999999996e-05
-0.2660000 -3.7528287e-05
-0.2650000 -3.9120573e-05
-0.2640000 -4.0723464000000006e-05
-0.2630000 -4.2337069e-05
-0.2620000 -4.3961816e-05
-0.2610000 -4.5598446e-05
-0.2600000 -4.7248014e-05
-0.2590000 -4.8911892e-05
-0.2580000 -5.0591751e-05
-0.2570000 -5.2289562e-05
-0.2560000 -5.400758e-05
-0.2550000 -5.5748318999999995e-05
-0.2540000 -5.751454599999999e-05
-0.2530000 -5.9309264e-05
-0.2520000 -6.1135665e-05
-0.2510000 -6.299714e-05
-0.2500000 -6.4897228e-05
-0.2490000 -6.683959599999999e-05
-0.2480000 -6.882801800000001e-05
-0.2470000 -7.0866332e-05
-0.2460000 -7.295842e-05
-0.2450000 -7.5108176e-05
-0.2440000 -7.7319476e-05
-0.2430000 -7.959613400000001e-05
-0.2420000 -8.194188599999999e-05
-0.2410000 -8.4360357e-05
-0.2400000 -8.6855033e-05
-0.2390000 -8.9429221e-05
-0.2380000 -9.208603199999999e-05
-0.2370000 -9.4828363e-05
-0.2360000 -9.765885799999999e-05
-0.2350000 -0.00010057989
-0.2340000 -0.00010359357
-0.2330000 -0.00010670169
-0.2320000 -0.00010990574000000001
-0.2310000 -0.00011320687
-0.2300000 -0.00011660595
-0.2290000 -0.00012010349
-0.2280000 -0.0001236997
-0.2270000 -0.00012739448
-0.2260000 -0.00013118741
-0.2250000 -0.00013507781
-0.2240000 -0.00013906473
-0.2230000 -0.000143147
-0.2220000 -0.00014732323
-0.2210000 -0.00015159187
-0.2200000 -0.00015595125000000002
-0.2190000 -0.00016039958
-0.2180000 -0.00016493503
-0.2170000 -0.00016955579
-0.2160000 -0.00017426005
-0.2150000 -0.00017904612
-0.2140000 -0.00018391244
-0.2130000 -0.00018885762
-0.2120000 -0.00019388050999999998
-0.2110000 -0.00019898023
-0.2100000 -0.00020415619
-0.2090000 -0.00020940814999999998
-0.2080000 -0.00021473629000000002
-0.2070000 -0.00022014112000000001
-0.2060000 -0.00022562359999999998
-0.2050000 -0.00023118516
-0.2040000 -0.00023682765
-0.2030000 -0.00024255337000000002
-0.2020000 -0.00024836511
-0.2010000 -0.00025426605
-0.2000000 -0.00026025982
-0.1990000 -0.00026635046
-0.1980000 -0.00027254237
-0.1970000 -0.00027884030000000003
-0.1960000 -0.00028524933
-0.1950000 -0.00029177479
-0.1940000 -0.00029842224
-0.1930000 -0.00030519745
-0.1920000 -0.00031210629
-0.1910000 -0.00031915473999999996
-0.1900000 -0.00032634882
-0.1890000 -0.00033369452
-0.1880000 -0.0003411978
-0.1870000 -0.00034886452
-0.1860000 -0.00035670042999999996
-0.1850000 -0.00036471106
-0.1840000 -0.00037290176
-0.1830000 -0.00038127766
-0.1820000 -0.00038984358000000003
-0.1810000 -0.00039860415
-0.1800000 -0.00040756363000000003
-0.1790000 -0.00041672602000000005
-0.1780000 -0.00042609499
-0.1770000 -0.00043567396999999995
-0.1760000 -0.00044546599999999994
-0.1750000 -0.0004554739
-0.1740000 -0.00046570012
-0.1730000 -0.00047614699
-0.1720000 -0.00048681645
-0.1710000 -0.0004977103299999999
-0.1700000 -0.00050883023
-0.1690000 -0.00052017758
-0.1680000 -0.00053175372
-0.1670000 -0.00054355983
-0.1660000 -0.00055559703
-0.1650000 -0.00056786648
-0.1640000 -0.00058036931
-0.1630000 -0.00059310664
-0.1620000 -0.00060607967
-0.1610000 -0.00061928981
-0.1600000 -0.00063273847
-0.1590000 -0.00064642736
-0.1580000 -0.00066035832
-0.1570000 -0.00067453348
-0.1560000 -0.00068895524
-0.1550000 -0.00070362626
-0.1540000 -0.00071854961
-0.1530000 -0.0007337286699999999
-0.1520000 -0.0007491672
-0.1510000 -0.0007648694000000001
-0.1500000 -0.00078083985
-0.1490000 -0.00079708361
-0.1480000 -0.0008136062199999999
-0.1470000 -0.0008304135
-0.1460000 -0.00084751191
-0.1450000 -0.0008649082700000001
-0.1440000 -0.0008826098599999999
-0.1430000 -0.0009006244000000001
-0.1420000 -0.00091896009
-0.1410000 -0.0009376253699999999
-0.1400000 -0.00095662926
-0.1390000 -0.00097598095
-0.1380000 -0.00099568997
-0.1370000 -0.0010157662
-0.1360000 -0.0010362195
-0.1350000 -0.0010570603
-0.1340000 -0.0010782989
-0.1330000 -0.0010999457
-0.1320000 -0.0011220112
-0.1310000 -0.0011445059
-0.1300000 -0.0011674399
-0.1290000 -0.0011908236000000001
-0.1280000 -0.0012146671
-0.1270000 -0.0012389802999999999
-0.1260000 -0.0012637727
-0.1250000 -0.0012890539
-0.1240000 -0.0013148327
-0.1230000 -0.001341118
-0.1220000 -0.0013679181000000001
-0.1210000 -0.0013952412999999999
-0.1200000 -0.0014230951000000001
-0.1190000 -0.001451487
-0.1180000 -0.0014804241
-0.1170000 -0.0015099133
-0.1160000 -0.0015399612
-0.1150000 -0.0015705742
-0.1140000 -0.0016017586
-0.1130000 -0.0016335205
-0.1120000 -0.0016658661
-0.1110000 -0.0016988014999999997
-0.1100000 -0.0017323327
-0.1090000 -0.0017664663999999999
-0.1080000 -0.001801209
-0.1070000 -0.0018365672
-0.1060000 -0.0018725482999999998
-0.1050000 -0.0019091596
-0.1040000 -0.0019464092000000001
-0.1030000 -0.0019843055
-0.1020000 -0.0020228576
-0.1010000 -0.0020620746
-0.1000000 -0.0021019669
-9.8999999E-02 -0.0021425451
-9.7999997E-02 -0.0021838203
-9.7000003E-02 -0.0022258046
-9.6000001E-02 -0.0022685104
-9.4999999E-02 -0.0023119508
-9.3999997E-02 -0.0023561395
-9.3000002E-02 -0.0024010908999999997
-9.2000000E-02 -0.0024468197999999997
-9.0999998E-02 -0.0024933415
-9.0000004E-02 -0.002540672
-8.9000002E-02 -0.0025888274
-8.8000000E-02 -0.0026378246
-8.6999997E-02 -0.0026876805
-8.6000003E-02 -0.0027384127
-8.5000001E-02 -0.0027900389
-8.3999999E-02 -0.0028425771
-8.2999997E-02 -0.0028960456
-8.2000002E-02 -0.0029504628
-8.1000000E-02 -0.0030058474
-7.9999998E-02 -0.0030622185
-7.9000004E-02 -0.0031195945
-7.8000002E-02 -0.0031779946
-7.7000000E-02 -0.0032374381
-7.5999998E-02 -0.0032979441999999998
-7.5000003E-02 -0.0033595323000000002
-7.4000001E-02 -0.0034222216000000002
-7.2999999E-02 -0.0034860317000000004
-7.1999997E-02 -0.0035509816
-7.1000002E-02 -0.0036170914
-7.0000000E-02 -0.0036843798
-6.8999998E-02 -0.0037528669
-6.8000004E-02 -0.0038225719999999998
-6.7000002E-02 -0.0038935144
-6.6000000E-02 -0.0039657138
-6.4999998E-02 -0.0040391897
-6.4000003E-02 -0.0041139614
-6.3000001E-02 -0.004190048300000001
-6.1999999E-02 -0.0042674696000000005
-6.1000001E-02 -0.0043462449
-5.9999999E-02 -0.0044263932
-5.9000000E-02 -0.0045079338
-5.7999998E-02 -0.0045908859
-5.7000000E-02 -0.0046752684
-5.6000002E-02 -0.0047611007
-5.5000000E-02 -0.0048484017
-5.4000001E-02 -0.0049371905
-5.2999999E-02 -0.0050274863
-5.2000001E-02 -0.0051193078
-5.0999999E-02 -0.0052126739
-5.0000001E-02 -0.0053076044
-4.8999999E-02 -0.0054041186000000005
-4.8000000E-02 -0.0055022356000000005
-4.6999998E-02 -0.0056019755
-4.6000000E-02 -0.0057033583
-4.5000002E-02 -0.0058064043999999995
-4.4000000E-02 -0.0059111349
-4.3000001E-02 -0.0060175706
-4.1999999E-02 -0.0061257335
-4.1000001E-02 -0.006235646300000001
-3.9999999E-02 -0.006347331499999999
-3.9000001E-02 -0.0064608139
-3.7999999E-02 -0.006576116700000001
-3.7000000E-02 -0.0066932662
-3.5999998E-02 -0.006812288499999999
-3.5000000E-02 -0.006933210499999999
-3.4000002E-02 -0.00705606
-3.3000000E-02 -0.0071808659
-3.2000002E-02 -0.007307658199999999
-3.0999999E-02 -0.0074364674
-2.9999999E-02 -0.0075673255
-2.8999999E-02 -0.0077002653
-2.8000001E-02 -0.0078353201
-2.7000001E-02 -0.0079725243
-2.6000001E-02 -0.0081119135
-2.5000000E-02 -0.0082535233
-2.4000000E-02 -0.0083973908
-2.3000000E-02 -0.008543553800000001
-2.2000000E-02 -0.0086920511
-2.1000000E-02 -0.008842920899999999
-2.0000000E-02 -0.0089962028
-1.8999999E-02 -0.0091519367
-1.7999999E-02 -0.009310163299999999
-1.7000001E-02 -0.009470923400000001
-1.6000001E-02 -0.009634257700000001
-1.5000000E-02 -0.0098002078
-1.4000000E-02 -0.0099688157
-1.3000000E-02 -0.010140123000000001
-1.2000000E-02 -0.010314173000000001
-1.1000000E-02 -0.010491006
-9.9999998E-03 -0.010670665999999999
-8.9999996E-03 -0.010853194
-8.0000004E-03 -0.011038633
-7.0000002E-03 -0.011227027
-6.0000001E-03 -0.011418417
-4.9999999E-03 -0.011612847
-4.0000002E-03 -0.011810358
-3.0000000E-03 -0.012010995
-2.0000001E-03 -0.012214800999999999
-1.0000000E-03 -0.012421818000000001
0.0000000E+00 -0.01263209
1.0000000E-03 -0.01284566
2.0000001E-03 -0.013062572000000001
3.0000000E-03 -0.01328287
4.0000002E-03 -0.013506599
4.9999999E-03 -0.013733802
6.0000001E-03 -0.013964526
7.0000002E-03 -0.014198813999999999
8.0000004E-03 -0.014436715000000001
8.9999996E-03 -0.014678272000000001
9.9999998E-03 -0.014923533000000001
1.1000000E-02 -0.015172544
1.2000000E-02 -0.015425353
1.3000000E-02 -0.01568201
1.4000000E-02 -0.015942562
1.5000000E-02 -0.016207059
1.6000001E-02 -0.01647555
1.7000001E-02 -0.016748089
1.7999999E-02 -0.017024725
1.8999999E-02 -0.017305512000000002
2.0000000E-02 -0.017590501
2.1000000E-02 -0.017879748
2.2000000E-02 -0.018173308
2.3000000E-02 -0.018471237999999997
2.4000000E-02 -0.018773595
2.5000000E-02 -0.019080435
2.6000001E-02 -0.01939182
2.7000001E-02 -0.019707809
2.8000001E-02 -0.020028463
2.8999999E-02 -0.020353845000000002
2.9999999E-02 -0.020684021
3.0999999E-02 -0.021019053
3.2000002E-02 -0.021359009
3.3000000E-02 -0.021703956
3.4000002E-02 -0.022053964
3.5000000E-02 -0.022409103
3.5999998E-02 -0.022769443
3.7000000E-02 -0.023135057
3.7999999E-02 -0.02350602
3.9000001E-02 -0.023882406999999998
3.9999999E-02 -0.024264294000000002
4.1000001E-02 -0.024651759
4.1999999E-02 -0.025044879
4.3000001E-02 -0.025443736
4.4000000E-02 -0.025848407
4.5000002E-02 -0.026258975
4.6000000E-02 -0.026675523
4.6999998E-02 -0.027098134
4.8000000E-02 -0.027526892
4.8999999E-02 -0.027961881
5.0000001E-02 -0.028403184999999997
5.0999999E-02 -0.028850892
5.2000001E-02 -0.029305085999999998
5.2999999E-02 -0.029765852
5.4000001E-02 -0.030233279999999998
5.5000000E-02 -0.030707454000000002
5.6000002E-02 -0.031188465000000002
5.7000000E-02 -0.031676397
5.7999998E-02 -0.032171339
5.9000000E-02 -0.03267338
5.9999999E-02 -0.03318261
6.1000001E-02 -0.033699116
6.1999999E-02 -0.034222985000000004
6.3000001E-02 -0.03475431
6.4000003E-02 -0.035293179
6.4999998E-02 -0.035839684999999996
6.6000000E-02 -0.036393918000000004
6.7000002E-02 -0.036955971000000004
6.8000004E-02 -0.037525934999999996
6.8999998E-02 -0.038103905
7.0000000E-02 -0.038689977
7.1000002E-02 -0.039284246
7.1999997E-02 -0.039886807999999996
7.2999999E-02 -0.040497762
7.4000001E-02 -0.041117208
7.5000003E-02 -0.041745245
7.5999998E-02 -0.042381979
7.7000000E-02 -0.043027507
7.8000002E-02 -0.043681938999999996
7.9000004E-02 -0.044345378
7.9999998E-02 -0.04501793
8.1000000E-02 -0.045699705
8.2000002E-02 -0.04639081
8.2999997E-02 -0.04709136
8.3999999E-02 -0.047801464
8.5000001E-02 -0.048521233999999996
8.6000003E-02 -0.049250788000000004
8.6999997E-02 -0.049990235
8.8000000E-02 -0.050739693999999995
8.9000002E-02 -0.051499279999999995
9.0000004E-02 -0.052269117000000004
9.0999998E-02 -0.053049315
9.2000000E-02 -0.053840003
9.3000002E-02 -0.054641295
9.3999997E-02 -0.055453315
9.4999999E-02 -0.056276179
9.6000001E-02 -0.057110016
9.7000003E-02 -0.057954952000000004
9.7999997E-02 -0.058811111
9.8999999E-02 -0.059678615000000004
0.1000000 -0.060557597000000005
0.1010000 -0.06144818
0.1020000 -0.062350498
0.1030000 -0.063264684
0.1040000 -0.064190867
0.1050000 -0.06512918
0.1060000 -0.066079764
0.1070000 -0.06704275100000001
0.1080000 -0.068018283
0.1090000 -0.069006498
0.1100000 -0.07000754099999999
0.1110000 -0.071021554
0.1120000 -0.072048686
0.1130000 -0.073089078
0.1140000 -0.07414288100000001
0.1150000 -0.075210241
0.1160000 -0.076291314
0.1170000 -0.077386253
0.1180000 -0.078495208
0.1190000 -0.079618336
0.1200000 -0.08075579
0.1210000 -0.081907725
0.1220000 -0.083074305
0.1230000 -0.084255688
0.1240000 -0.08545203
0.1250000 -0.08666349500000001
0.1260000 -0.08789023900000001
0.1270000 -0.089132431
0.1280000 -0.090390228
0.1290000 -0.0916638
0.1300000 -0.09295331
0.1310000 -0.094258919
0.1320000 -0.09558079800000001
0.1330000 -0.096919108
0.1340000 -0.098274031
0.1350000 -0.099645718
0.1360000 -0.10103435000000001
0.1370000 -0.1024401
0.1380000 -0.10386314
0.1390000 -0.10530365
0.1400000 -0.1067618
0.1410000 -0.10823777000000001
0.1420000 -0.10973174
0.1430000 -0.11124389
0.1440000 -0.11277438999999999
0.1450000 -0.11432344
0.1460000 -0.11589122999999998
0.1470000 -0.11747794
0.1480000 -0.11908375000000002
0.1490000 -0.12070886
0.1500000 -0.12235346000000001
0.1510000 -0.12401775000000001
0.1520000 -0.12570194
0.1530000 -0.1274062
0.1540000 -0.12913074
0.1550000 -0.13087577
0.1560000 -0.13264149
0.1570000 -0.1344281
0.1580000 -0.13623580999999998
0.1590000 -0.13806483
0.1600000 -0.13991537
0.1610000 -0.14178765
0.1620000 -0.14368185
0.1630000 -0.14559821
0.1640000 -0.14753694
0.1650000 -0.14949826
0.1660000 -0.15148238
0.1670000 -0.15348952
0.1680000 -0.15551989
0.1690000 -0.15757373
0.1700000 -0.15965124
0.1710000 -0.16175265
0.1720000 -0.16387819
0.1730000 -0.16602806
0.1740000 -0.16820251
0.1750000 -0.17040175999999999
0.1760000 -0.17262602999999999
0.1770000 -0.17487555
0.1780000 -0.17715053
0.1790000 -0.17945123
0.1800000 -0.18177785000000002
0.1810000 -0.18413062000000002
0.1820000 -0.18650978000000001
0.1830000 -0.18891555
0.1840000 -0.19134815
0.1850000 -0.19380782
0.1860000 -0.19629479
0.1870000 -0.19880929000000003
0.1880000 -0.20135156999999998
0.1890000 -0.20392183
0.1900000 -0.20652031999999998
0.1910000 -0.20914727
0.1920000 -0.21180292
0.1930000 -0.2144875
0.1940000 -0.21720123000000002
0.1950000 -0.21994438
0.1960000 -0.22271716000000003
0.1970000 -0.22551983
0.1980000 -0.22835264
0.1990000 -0.2312158
0.2000000 -0.23410957999999998
0.2010000 -0.23703423999999998
0.2020000 -0.23999002
0.2030000 -0.24297717000000002
0.2040000 -0.24599594
0.2050000 -0.24904658000000002
0.2060000 -0.25212937
0.2070000 -0.25524455
0.2080000 -0.2583924
0.2090000 -0.26157316999999997
0.2100000 -0.26478712
0.2110000 -0.26803452
0.2120000 -0.27131566
0.2130000 -0.2746308
0.2140000 -0.27798021
0.2150000 -0.28136414
0.2160000 -0.28478291
0.2170000 -0.28823677000000003
0.2180000 -0.29172599
0.2190000 -0.29525086
0.2200000 -0.29881166000000003
0.2210000 -0.30240866
0.2220000 -0.30604214
0.2230000 -0.30971239
0.2240000 -0.31341969
0.2250000 -0.31716432
0.2260000 -0.32094656
0.2270000 -0.32476669
0.2280000 -0.32862499
0.2290000 -0.33252173999999995
0.2300000 -0.33645723
0.2310000 -0.34043172
0.2320000 -0.34444551
0.2330000 -0.34849888
0.2340000 -0.35259211
0.2350000 -0.35672549
0.2360000 -0.36089928
0.2370000 -0.36511377
0.2380000 -0.36936924
0.2390000 -0.37366597
0.2400000 -0.37800423
0.2410000 -0.38238433
0.2420000 -0.38680653
0.2430000 -0.39127115
0.2440000 -0.39577843
0.2450000 -0.40032864
0.2460000 -0.40492211
0.2470000 -0.40955910999999995
0.2480000 -0.41423989
0.2490000 -0.41896477
0.2500000 -0.42373403
0.2510000 -0.42854794
0.2520000 -0.43340679000000004
0.2530000 -0.43831086
0.2540000 -0.44326042
0.2550000 -0.44825580000000004
0.2560000 -0.45329724
0.2570000 -0.45838500000000004
0.2580000 -0.46351943
0.2590000 -0.46870075
0.2600000 -0.47392924000000003
0.2610000 -0.47920523000000004
0.2620000 -0.48452894999999996
0.2630000 -0.48990073
0.2640000 -0.49532079
0.2650000 -0.5007894700000001
0.2660000 -0.5063070000000001
0.2670000 -0.5118736500000001
0.2680000 -0.51748971
0.2690000 -0.5231554599999999
0.2700000 -0.5288711700000001
0.2710000 -0.5346371299999999
0.2720000 -0.54045357
0.2730000 -0.54632076
0.2740000 -0.55223899
0.2750000 -0.55820853
0.2760000 -0.5642296699999999
0.2770000 -0.57030264
0.2780000 -0.57642772
0.2790000 -0.58260518
0.2800000 -0.58883526
0.2810000 -0.59511825
0.2820000 -0.60145441
0.2830000 -0.60784398
0.2840000 -0.61428724
0.2850000 -0.62078442
0.2860000 -0.62733581
0.2870000 -0.63394164
0.2880000 -0.64060218
0.2890000 -0.64731766
0.2900000 -0.65408838
0.2910000 -0.6609145599999999
0.2920000 -0.66779647
0.2930000 -0.67473431
0.2940000 -0.6817283599999999
0.2950000 -0.6887788899999999
0.2960000 -0.69588614
0.2970000 -0.70305034
0.2980000 -0.7102717199999999
0.2990000 -0.71755052
0.3000000 -0.72488701
0.3010000 -0.73228138
0.3020000 -0.73973392
0.3030000 -0.7472448500000001
0.3040000 -0.75481441
0.3050000 -0.7624428299999999
0.3060000 -0.77013033
0.3070000 -0.77787717
0.3080000 -0.7856835600000001
0.3090000 -0.7935497
0.3100000 -0.80147581
0.3110000 -0.80946218
0.3120000 -0.8175089
0.3130000 -0.82561625
0.3140000 -0.83378451
0.3150000 -0.84201377
0.3160000 -0.85030431
0.3170000 -0.85865622
0.3180000 -0.86706979
0.3190000 -0.8755452
0.3200000 -0.88408263
0.3210000 -0.8926821899999999
0.3220000 -0.9013441400000001
0.3230000 -0.9100685799999999
0.3240000 -0.9188556999999999
0.3250000 -0.92770569
0.3260000 -0.9366187300000001
0.3270000 -0.94559491
0.3280000 -0.9546344199999999
0.3290000 -0.9637373499999999
0.3300000 -0.97290389
0.3310000 -0.9821342300000001
0.3320000 -0.99142846
0.3330000 -1.0007867
0.3340000 -1.0102089
0.3350000 -1.0196955
0.3360000 -1.0292465000000002
0.3370000 -1.0388619
0.3380000 -1.048542
0.3390000 -1.0582868
0.3400000 -1.0680964
0.3410000 -1.077971
0.3420000 -1.0879105
0.3430000 -1.0979151
0.3440000 -1.107985
0.3450000 -1.1181201
0.3460000 -1.1283206000000001
0.3470000 -1.1385866
0.3480000 -1.1489179999999999
0.3490000 -1.1593151
0.3500000 -1.1697778
0.3510000 -1.1803062
0.3520000 -1.1909003
0.3530000 -1.2015603
0.3540000 -1.212286
0.3550000 -1.2230776
0.3560000 -1.2339352
0.3570000 -1.2448587
0.3580000 -1.2558481
0.3590000 -1.2669034
0.3600000 -1.2780247999999998
0.3610000 -1.2892120999999999
0.3620000 -1.3004654
0.3630000 -1.3117847
0.3640000 -1.3231699
0.3650000 -1.3346211000000001
0.3660000 -1.3461382
0.3670000 -1.3577213
0.3680000 -1.3693701
0.3690000 -1.3810849
0.3700000 -1.3928655
0.3710000 -1.4047118
0.3720000 -1.4166238
0.3730000 -1.4286014
0.3740000 -1.4406446
0.3750000 -1.4527533000000001
0.3760000 -1.4649274
0.3770000 -1.4771667
0.3780000 -1.4894714
0.3790000 -1.5018411
0.3800000 -1.5142757999999998
0.3810000 -1.5267754
0.3820000 -1.5393398
0.3830000 -1.5519687
0.3840000 -1.5646622
0.3850000 -1.5774198
0.3860000 -1.5902416999999998
0.3870000 -1.6031275
0.3880000 -1.6160769
0.3890000 -1.6290899
0.3900000 -1.6421663
0.3910000 -1.6553057
0.3920000 -1.6685082
0.3930000 -1.6817731999999999
0.3940000 -1.6951008
0.3950000 -1.7084904
0.3960000 -1.7219421
0.3970000 -1.7354551999999999
0.3980000 -1.7490298000000002
0.3990000 -1.7626652
0.4000000 -1.7763616999999998
0.4010000 -1.7901184
0.4020000 -1.8039353
0.4030000 -1.817812
0.4040000 -1.8317482
0.4050000 -1.8457432999999999
0.4060000 -1.8597974
0.4070000 -1.8739097
0.4080000 -1.8880800999999998
0.4090000 -1.9023083
0.4100000 -1.9165937000000002
0.4110000 -1.9309361
0.4120000 -1.9453349000000002
0.4130000 -1.9597897
0.4140000 -1.9743003
0.4150000 -1.9888659999999998
0.4160000 -2.0034864999999997
0.4170000 -2.0181613
0.4180000 -2.03289
0.4190000 -2.0476720999999998
0.4200000 -2.0625072
0.4210000 -2.0773947
0.4220000 -2.0923343
0.4230000 -2.1073252
0.4240000 -2.1223672
0.4250000 -2.1374594
0.4260000 -2.1526015999999997
0.4270000 -2.1677932
0.4280000 -2.1830335
0.4290000 -2.1983221
0.4300000 -2.2136584
0.4310000 -2.2290416
0.4320000 -2.2444714
0.4330000 -2.259947
0.4340000 -2.2754677
0.4350000 -2.291033
0.4360000 -2.3066424
0.4370000 -2.3222949
0.4380000 -2.3379901000000003
0.4390000 -2.3537273
0.4400000 -2.3695057
0.4410000 -2.3853246
0.4420000 -2.4011834
0.4430000 -2.4170812
0.4440000 -2.4330176
0.4450000 -2.4489917
0.4460000 -2.4650026
0.4470000 -2.4810497000000002
0.4480000 -2.4971321
0.4490000 -2.513249
0.4500000 -2.5293997
0.4510000 -2.5455832000000003
0.4520000 -2.5617991
0.4530000 -2.578046
0.4540000 -2.5943233
0.4550000 -2.6106302
0.4560000 -2.6269658000000002
0.4570000 -2.6433291000000003
0.4580000 -2.6597193000000003
0.4590000 -2.6761353000000003
0.4600000 -2.6925761
0.4610000 -2.709041
0.4620000 -2.7255289
0.4630000 -2.7420389
0.4640000 -2.75857
0.4650000 -2.7751211000000002
0.4660000 -2.7916914
0.4670000 -2.8082795000000003
0.4680000 -2.8248848
0.4690000 -2.841506
0.4700000 -2.858142
0.4710000 -2.8747918
0.4720000 -2.8914543
0.4730000 -2.9081284999999997
0.4740000 -2.9248131
0.4750000 -2.9415073
0.4760000 -2.9582096
0.4770000 -2.9749192
0.4780000 -2.9916348
0.4790000 -3.008355
0.4800000 -3.025079
0.4810000 -3.0418053
0.4820000 -3.0585328
0.4830000 -3.0752603
0.4840000 -3.0919867
0.4850000 -3.1087104
0.4860000 -3.1254306
0.4870000 -3.1421456
0.4880000 -3.1588543
0.4890000 -3.1755554999999998
0.4900000 -3.1922477999999996
0.4910000 -3.20893
0.4920000 -3.2256003
0.4930000 -3.242258
0.4940000 -3.2589011
0.4950000 -3.2755286000000003
0.4960000 -3.2921392000000003
0.4970000 -3.3087313
0.4980000 -3.3253036
0.4990000 -3.3418547
0.5000000 -3.3583831
0.5010000 -3.3748872999999997
0.5020000 -3.3913657
0.5030000 -3.4078169999999997
0.5040000 -3.4242395
0.5050000 -3.4406318999999996
0.5060000 -3.4569927
0.5070000 -3.4733202
0.5080000 -3.4896132000000004
0.5090000 -3.50587
0.5100000 -3.5220887999999997
0.5110000 -3.5382683999999998
0.5120000 -3.5544071
0.5130000 -3.570503
0.5140000 -3.5865545
0.5150000 -3.6025601999999997
0.5160000 -3.6185186000000003
0.5170000 -3.6344279
0.5180000 -3.650286
0.5190000 -3.6660917
0.5200000 -3.6818429999999998
0.5210000 -3.6975384
0.5220000 -3.713176
0.5230000 -3.7287543999999997
0.5240000 -3.7442718
0.5250000 -3.7597261
0.5260000 -3.7751157
0.5270000 -3.7904385
0.5280000 -3.8056932000000003
0.5290000 -3.8208778999999997
0.5300000 -3.8359907
0.5310000 -3.8510296
0.5320000 -3.865993
0.5330000 -3.8808789000000004
0.5340000 -3.8956854
0.5350000 -3.9104107999999997
0.5360000 -3.9250529999999997
0.5370000 -3.9396100000000005
0.5380000 -3.9540801
0.5390000 -3.9684616
0.5400000 -3.9827521999999997
0.5410000 -3.99695
0.5420000 -4.0110532
0.5430000 -4.0250599
0.5440000 -4.038967899999999
0.5450000 -4.0527754
0.5460000 -4.06648
0.5470000 -4.080080199999999
0.5480000 -4.093574
0.5490000 -4.106959000000001
0.5500000 -4.1202333
0.5510000 -4.1333951
0.5520000 -4.1464422
0.5530000 -4.1593723
0.5540000 -4.172183599999999
0.5550000 -4.1848738
0.5560000 -4.1974409999999995
0.5570000 -4.209883100000001
0.5580000 -4.2221978
0.5590000 -4.234383299999999
0.5600000 -4.2464372
0.5610000 -4.2583573999999995
0.5620000 -4.2701416
0.5630000 -4.2817879
0.5640000 -4.2932943
0.5650000 -4.3046582
0.5660000 -4.315877700000001
0.5670000 -4.3269504
0.5680000 -4.3378741
0.5690000 -4.3486465
0.5700000 -4.3592658
0.5710000 -4.3697294
0.5720000 -4.3800354
0.5730000 -4.3901812
0.5740000 -4.400165
0.5750000 -4.4099841
0.5760000 -4.4196364
0.5770000 -4.4291198
0.5780000 -4.438431899999999
0.5790000 -4.4475704
0.5800000 -4.4565331
0.5810000 -4.4653177
0.5820000 -4.4739217
0.5830000 -4.482343
0.5840000 -4.4905793
0.5850000 -4.4986285
0.5860000 -4.5064881
0.5870000 -4.5141558999999996
0.5880000 -4.5216292
0.5890000 -4.5289062
0.5900000 -4.5359842
0.5910000 -4.5428611
0.5920000 -4.5495346
0.5930000 -4.5560021
0.5940000 -4.5622613
0.5950000 -4.5683101
0.5960000 -4.5741457
0.5970000 -4.5797661000000005
0.5980000 -4.5851689
0.5990000 -4.5903515
0.6000000 -4.5953117
0.6010000 -4.6000473
0.6020000 -4.6045557
0.6030000 -4.6088341999999995
0.6040000 -4.6128806
0.6050000 -4.616692700000001
0.6060000 -4.6202678
0.6070000 -4.6236038
0.6080000 -4.6266983999999995
0.6090000 -4.6295486
0.6100000 -4.6321526
0.6110000 -4.6345074
0.6120000 -4.636611
0.6130000 -4.638461
0.6140000 -4.6400547
0.6150000 -4.6413898
0.6160000 -4.6424638
0.6170000 -4.6432744999999995
0.6180000 -4.6438195
0.6190000 -4.6440963
0.6200000 -4.6441022
0.6210000 -4.6438351
0.6220000 -4.6432927
0.6230000 -4.6424728
0.6240000 -4.6413723
0.6250000 -4.6399894999999995
0.6260000 -4.6383217
0.6270000 -4.6363667
0.6280000 -4.6341222
0.6290000 -4.6315856
0.6300000 -4.628754799999999
0.6310000 -4.625627000000001
0.6320000 -4.6222001
0.6330000 -4.6184719
0.6340000 -4.61444
0.6350000 -4.6101019
0.6360000 -4.6054553
0.6370000 -4.6004981
0.6380000 -4.5952279
0.6390000 -4.5896422
0.6400000 -4.5837387
0.6410000 -4.5775153
0.6420000 -4.5709696
0.6430000 -4.5640994
0.6440000 -4.5569021
0.6450000 -4.5493759
0.6460000 -4.5415182
0.6470000 -4.5333266
0.6480000 -4.5247991
0.6490000 -4.5159332
0.6500000 -4.5067269
0.6510000 -4.4971779000000005
0.6520000 -4.4872838999999995
0.6530000 -4.4770427
0.6540000 -4.4664521
0.6550000 -4.4555098
0.6560000 -4.444214
0.6570000 -4.432562
0.6580000 -4.420552
0.6590000 -4.4081818
0.6600000 -4.3954492
0.6610000 -4.3823522
0.6620000 -4.3688886
0.6630000 -4.3550562
0.6640000 -4.3408528
0.6650000 -4.3262765000000005
0.6660000 -4.311325
0.6670000 -4.2959966000000005
0.6680000 -4.2802893
0.6690000 -4.264200499999999
0.6700000 -4.247728700000001
0.6710000 -4.2308718
0.6720000 -4.2136274
0.6730000 -4.1959938
0.6740000 -4.1779689
0.6750000 -4.1595511
0.6760000 -4.140738
0.6770000 -4.1215278
0.6780000 -4.1019186
0.6790000 -4.081908599999999
0.6800000 -4.0614959
0.6810000 -4.0406786
0.6820000 -4.0194549
0.6830000 -3.9978228999999996
0.6840000 -3.9757807
0.6850000 -3.9533264999999997
0.6860000 -3.9304588000000003
0.6870000 -3.9071757
0.6880000 -3.8834754
0.6890000 -3.859356
0.6900000 -3.8348161
0.6910000 -3.809854
0.6920000 -3.784468
0.6930000 -3.7586566
0.6940000 -3.7324178999999997
0.6950000 -3.7057504
0.6960000 -3.6786526
0.6970000 -3.6511231
0.6980000 -3.6231603000000003
0.6990000 -3.5947625
0.7000000 -3.5659283
0.7010000 -3.5366565000000003
0.7020000 -3.5069454
0.7030000 -3.4767937
0.7040000 -3.4461997
0.7050000 -3.4151621
0.7060000 -3.3836797
0.7070000 -3.351751
0.7080000 -3.3193748000000003
0.7090000 -3.2865498
0.7100000 -3.2532748
0.7110000 -3.2195481999999997
0.7120000 -3.1853694000000004
0.7130000 -3.1507369
0.7140000 -3.1156493
0.7150000 -3.0801058
0.7160000 -3.0441049000000002
0.7170000 -3.0076459
0.7180000 -2.9707274999999997
0.7190000 -2.9333489
0.7200000 -2.8955089
0.7210000 -2.8572066
0.7220000 -2.818441
0.7230000 -2.7792113
0.7240000 -2.7395164999999997
0.7250000 -2.6993558
0.7260000 -2.6587283
0.7270000 -2.6176333
0.7280000 -2.5760699000000002
0.7290000 -2.5340374999999997
0.7300000 -2.4915352000000004
0.7310000 -2.4485625
0.7320000 -2.4051185999999998
0.7330000 -2.3612028
0.7340000 -2.3168145
0.7350000 -2.2719532
0.7360000 -2.2266182999999997
0.7370000 -2.1808092
0.7380000 -2.1345254000000002
0.7390000 -2.0877665
0.7400000 -2.0405319
0.7410000 -1.9928211
0.7420000 -1.9446339
0.7430000 -1.8959699
0.7440000 -1.8468287
0.7450000 -1.7972099
0.7460000 -1.7471131
0.7470000 -1.6965384000000001
0.7480000 -1.6454852999999998
0.7490000 -1.5939537
0.7500000 -1.5419435000000001
0.7510000 -1.4894545000000001
0.7520000 -1.4364867
0.7530000 -1.3830402
0.7540000 -1.3291148
0.7550000 -1.2747107
0.7560000 -1.2198280000000001
0.7570000 -1.1644667
0.7580000 -1.1086271
0.7590000 -1.0523094
0.7600000 -0.9955138
0.7610000 -0.9382406200000001
0.7620000 -0.88049024
0.7630000 -0.8222630200000001
0.7640000 -0.7635593900000001
0.7650000 -0.70437975
0.7660000 -0.64472458
0.7670000 -0.58459439
0.7680000 -0.52398974
0.7690000 -0.46291118000000003
0.7700000 -0.40135937999999993
0.7710000 -0.3393349
0.7720000 -0.27683843
0.7730000 -0.21387066
0.7740000 -0.15043233
0.7750000 -0.086524186
0.7760000 -0.022147009
0.7770000 0.042698384
0.7780000 0.10801114
0.7790000 0.17379038
0.7800000 0.24003519
0.7810000 0.30674462
0.7820000 0.37391768000000003
0.7830000 0.44155335
0.7840000 0.50965059
0.7850000 0.57820831
0.7860000 0.6472253699999999
0.7870000 0.71670059
0.7880000 0.78663277
0.7890000 0.85702064
0.7900000 0.9278629
0.7910000 0.99915825
0.7920000 1.0709053
0.7930000 1.1431026
0.7940000 1.2157489000000001
0.7950000 1.2888424
0.7960000 1.3623817
0.7970000 1.4363651
0.7980000 1.5107911
0.7990000 1.5856579
0.8000000 1.6609638999999998
0.8010000 1.7367072000000001
0.8020000 1.8128863
0.8030000 1.8894989
0.8040000 1.9665434999999998
0.8050000 2.044018
0.8060000 2.1219202999999998
0.8070000 2.2002487
0.8080000 2.2790007
0.8090000 2.3581745
0.8100000 2.4377679
0.8110000 2.5177788
0.8120000 2.5982046000000003
0.8130000 2.6790434
0.8140000 2.7602927999999998
0.8150000 2.8419504
0.8160000 2.9240136999999997
0.8170000 3.0064804
0.8180000 3.089348
0.8190000 3.1726141
0.8200000 3.2562758999999994
0.8210000 3.3403307
0.8220000 3.4247763
0.8230000 3.5096098
0.8240000 3.5948284
0.8250000 3.6804296
0.8260000 3.7664104
0.8270000 3.8527682
0.8280000 3.9395001
0.8290000 4.026603
0.8300000 4.1140739
0.8310000 4.2019103
0.8320000 4.2901091000000005
0.8330000 4.3786670999999995
0.8340000 4.4675816
0.8350000 4.5568492
0.8360000 4.646467
0.8370000 4.7364321
0.8380000 4.8267409
0.8390000 4.9173903
0.8400000 5.0083771
0.8410000 5.099698200000001
0.8420000 5.19135
0.8430000 5.2833289
0.8440000 5.3756319
0.8450000 5.4682553
0.8460000 5.5611961
0.8470000 5.6544501
0.8480000 5.7480142
0.8490000 5.8418844
0.8500000 5.9360571
0.8510000 6.030529
0.8520000 6.1252959
0.8530000 6.2203541
0.8540000 6.315699199999999
0.8550000 6.4113282
0.8560000 6.507236499999999
0.8570000 6.6034204999999995
0.8580000 6.699875700000001
0.8590000 6.7965984
0.8600000 6.8935841
0.8610000 6.9908284
0.8620000 7.0883274
0.8630000 7.1860768
0.8640000 7.2840728
0.8650000 7.3823102
0.8660000 7.480785299999999
0.8670000 7.579493499999999
0.8680000 7.678430499999999
0.8690000 7.777591
0.8700000 7.8769714
0.8710000 7.976566999999999
0.8720000 8.0763735
0.8730000 8.1763856
0.8740000 8.2765989
0.8750000 8.3770089
0.8760000 8.4776111
0.8770000 8.578401099999999
0.8780000 8.6793736
0.8790000 8.780524100000001
0.8800000 8.8818483
0.8810000 8.9833409
0.8820000 9.0849966
0.8830000 9.186811
0.8840000 9.2887796
0.8850000 9.3908973
0.8860000 9.4931588
0.8870000 9.5955588
0.8880000 9.698092899999999
0.8890000 9.800756
0.8900000 9.9035427
0.8910000 10.006450000000001
0.8920000 10.10947
0.8930000 10.21259
0.8940000 10.31582
0.8950000 10.41915
0.8960000 10.52257
0.8970000 10.62608
0.8980000 10.729669999999999
0.8990000 10.83333
0.9000000 10.93707
0.9010000 11.04087
0.9020000 11.14473
0.9030000 11.24864
0.9040000 11.35261
0.9050000 11.456610000000001
0.9060000 11.56066
0.9070000 11.664729999999999
0.9080000 11.76883
0.9090000 11.87295
0.9100000 11.97709
0.9110000 12.08123
0.9120000 12.18538
0.9130000 12.28952
0.9140000 12.393659999999999
0.9150000 12.49777
0.9160000 12.601870000000002
0.9170000 12.705939999999998
0.9180000 12.809980000000001
0.9190000 12.91398
0.9200000 13.01794
0.9210000 13.12184
0.9220000 13.22569
0.9230000 13.329469999999999
0.9240000 13.43319
0.9250000 13.536819999999999
0.9260000 13.640379999999999
0.9270000 13.743849999999998
0.9280000 13.84723
0.9290000 13.95051
0.9300000 14.053679999999998
0.9310000 14.156730000000001
0.9320000 14.25967
0.9330000 14.36249
0.9340000 14.465169999999999
0.9350000 14.56771
0.9360000 14.67011
0.9370000 14.77236
0.9380000 14.874460000000001
0.9390000 14.97639
0.9400000 15.07815
0.9410000 15.17974
0.9420000 15.281139999999999
0.9430000 15.38235
0.9440000 15.483369999999999
0.9450000 15.584190000000001
0.9460000 15.6848
0.9470000 15.785189999999998
0.9480000 15.88536
0.9490000 15.985299999999999
0.9500000 16.08501
0.9510000 16.18447
0.9520000 16.28369
0.9530000 16.38265
0.9540000 16.48135
0.9550000 16.57978
0.9560000 16.67794
0.9570000 16.77581
0.9580000 16.87339
0.9590000 16.970679999999998
0.9600000 17.06767
0.9610000 17.16435
0.9620000 17.260710000000003
0.9630000 17.35675
0.9640000 17.45246
0.9650000 17.54783
0.9660000 17.64286
0.9670000 17.73754
0.9680000 17.83186
0.9690000 17.92582
0.9700000 18.0194
0.9710000 18.11261
0.9720000 18.20544
0.9730000 18.29787
0.9740000 18.38991
0.9750000 18.48154
0.9760000 18.57276
0.9770000 18.66356
0.9780000 18.75393
0.9790000 18.84387
0.9800000 18.93337
0.9810000 19.02243
0.9820000 19.11103
0.9830000 19.19917
0.9840000 19.28685
0.9850000 19.37405
0.9860000 19.46077
0.9870000 19.547
0.9880000 19.632740000000002
0.9890000 19.71797
0.9900000 19.8027
0.9910000 19.88691
0.9920000 19.9706
0.9930000 20.05375
0.9940000 20.13637
0.9950000 20.218449999999997
0.9960000 20.29998
0.9970000 20.380950000000002
0.9980000 20.46135
0.9990000 20.54118
1.000000 20.62043
1.001000 20.6991
1.002000 20.77717
1.003000 20.85464
1.004000 20.93151
1.005000 21.00777
1.006000 21.0834
1.007000 21.15841
1.008000 21.23278
1.009000 21.30651
1.010000 21.37959
1.011000 21.45202
1.012000 21.52379
1.013000 21.59488
1.014000 21.665309999999998
1.015000 21.73505
1.016000 21.804100000000002
1.017000 21.87246
1.018000 21.940109999999997
1.019000 22.00706
1.020000 22.07329
1.021000 22.13879
1.022000 22.20357
1.023000 22.267609999999998
1.024000 22.33091
1.025000 22.39346
1.026000 22.45525
1.027000 22.51628
1.028000 22.57654
1.029000 22.636020000000002
1.030000 22.69472
1.031000 22.75263
1.032000 22.80974
1.033000 22.866059999999997
1.034000 22.92156
1.035000 22.97624
1.036000 23.03011
1.037000 23.08314
1.038000 23.13534
1.039000 23.18669
1.040000 23.237199999999998
1.041000 23.28685
1.042000 23.335639999999998
1.043000 23.38356
1.044000 23.430609999999998
1.045000 23.47677
1.046000 23.52205
1.047000 23.56643
1.048000 23.60991
1.049000 23.65249
1.050000 23.69415
1.051000 23.7349
1.052000 23.77472
1.053000 23.81361
1.054000 23.85156
1.055000 23.88857
1.056000 23.92462
1.057000 23.95973
1.058000 23.99387
1.059000 24.02704
1.060000 24.059240000000003
1.061000 24.09046
1.062000 24.1207
1.063000 24.14994
1.064000 24.17819
1.065000 24.20544
1.066000 24.23167
1.067000 24.2569
1.068000 24.2811
1.069000 24.30428
1.070000 24.326420000000002
1.071000 24.34753
1.072000 24.3676
1.073000 24.38662
1.074000 24.404590000000002
1.075000 24.421490000000002
1.076000 24.43734
1.077000 24.452109999999998
1.078000 24.465809999999998
1.079000 24.47843
1.080000 24.48997
1.081000 24.50041
1.082000 24.50975
1.083000 24.518
1.084000 24.52514
1.085000 24.53117
1.086000 24.53608
1.087000 24.53987
1.088000 24.542530000000003
1.089000 24.54406
1.090000 24.54445
1.091000 24.54371
1.092000 24.54181
1.093000 24.53877
1.094000 24.53457
1.095000 24.529210000000003
1.096000 24.52268
1.097000 24.51498
1.098000 24.50611
1.099000 24.49606
1.100000 24.48483
1.101000 24.47241
1.102000 24.45879
1.103000 24.44398
1.104000 24.42797
1.105000 24.41076
1.106000 24.39233
1.107000 24.37269
1.108000 24.35184
1.109000 24.32976
1.110000 24.306459999999998
1.111000 24.28193
1.112000 24.256169999999997
1.113000 24.22917
1.114000 24.20093
1.115000 24.17145
1.116000 24.140719999999998
1.117000 24.10873
1.118000 24.075499999999998
1.119000 24.041
1.120000 24.00525
1.121000 23.968220000000002
1.122000 23.92993
1.123000 23.89037
1.124000 23.84954
1.125000 23.80742
1.126000 23.764029999999998
1.127000 23.71935
1.128000 23.673379999999998
1.129000 23.62612
1.130000 23.57758
1.131000 23.52773
1.132000 23.47658
1.133000 23.424139999999998
1.134000 23.37039
1.135000 23.31533
1.136000 23.25897
1.137000 23.20129
1.138000 23.1423
1.139000 23.08199
1.140000 23.02037
1.141000 22.95742
1.142000 22.893150000000002
1.143000 22.82756
1.144000 22.76064
1.145000 22.69239
1.146000 22.622809999999998
1.147000 22.5519
1.148000 22.47965
1.149000 22.40607
1.150000 22.33115
1.151000 22.25489
1.152000 22.17729
1.153000 22.09835
1.154000 22.01807
1.155000 21.936439999999997
1.156000 21.85347
1.157000 21.76915
1.158000 21.68348
1.159000 21.59647
1.160000 21.5081
1.161000 21.418390000000002
1.162000 21.32732
1.163000 21.2349
1.164000 21.14113
1.165000 21.046010000000003
1.166000 20.94953
1.167000 20.8517
1.168000 20.752509999999997
1.169000 20.65197
1.170000 20.55007
1.171000 20.44682
1.172000 20.34222
1.173000 20.23626
1.174000 20.12894
1.175000 20.02027
1.176000 19.910249999999998
1.177000 19.798869999999997
1.178000 19.686139999999998
1.179000 19.57205
1.180000 19.456609999999998
1.181000 19.33982
1.182000 19.22168
1.183000 19.10219
1.184000 18.98135
1.185000 18.85916
1.186000 18.73562
1.187000 18.61074
1.188000 18.48451
1.189000 18.356939999999998
1.190000 18.22802
1.191000 18.097759999999997
1.192000 17.966160000000002
1.193000 17.83323
1.194000 17.69896
1.195000 17.56335
1.196000 17.42641
1.197000 17.28813
1.198000 17.14853
1.199000 17.00761
1.200000 16.86535
1.201000 16.72178
1.202000 16.57689
1.203000 16.43067
1.204000 16.28314
1.205000 16.1343
1.206000 15.98415
1.207000 15.83269
1.208000 15.67993
1.209000 15.52587
1.210000 15.370500000000002
1.211000 15.213840000000001
1.212000 15.05589
1.213000 14.896650000000001
1.214000 14.73612
1.215000 14.574309999999999
1.216000 14.411209999999999
1.217000 14.24685
1.218000 14.081209999999999
1.219000 13.914299999999999
1.220000 13.746120000000001
1.221000 13.57668
1.222000 13.405990000000001
1.223000 13.23404
1.224000 13.06084
1.225000 12.8864
1.226000 12.71071
1.227000 12.53379
1.228000 12.35564
1.229000 12.17625
1.230000 11.99565
1.231000 11.81383
1.232000 11.630790000000001
1.233000 11.446539999999999
1.234000 11.26109
1.235000 11.074449999999999
1.236000 10.8866
1.237000 10.69758
1.238000 10.50736
1.239000 10.31598
1.240000 10.12342
1.241000 9.929692
1.242000 9.734807199999999
1.243000 9.5387682
1.244000 9.3415812
1.245000 9.143251900000001
1.246000 8.9437865
1.247000 8.7431908
1.248000 8.5414715
1.249000 8.3386347
1.250000 8.1346869
1.251000 7.929635
1.252000 7.723484899999999
1.253000 7.5162433
1.254000 7.3079169
1.255000 7.0985124
1.256000 6.8880364
1.257000 6.676496599999999
1.258000 6.4638995
1.259000 6.2502526000000005
1.260000 6.035562199999999
1.261000 5.8198363
1.262000 5.6030817
1.263000 5.3853064999999996
1.264000 5.1665176
1.265000 4.9467228
1.266000 4.725930099999999
1.267000 4.5041468
1.268000 4.2813811
1.269000 4.057641
1.270000 3.8329341
1.271000 3.6072689999999996
1.272000 3.3806535999999996
1.273000 3.1530965
1.274000 2.9246057999999997
1.275000 2.6951902
1.276000 2.4648581
1.277000 2.2336181
1.278000 2.0014789
1.279000 1.7684493
1.280000 1.5345383000000001
1.281000 1.2997547999999999
1.282000 1.0641078
1.283000 0.82760639
1.284000 0.5902598600000001
1.285000 0.35207749
1.286000 0.11306860999999999
1.287000 -0.12675729000000002
1.288000 -0.36739067000000003
1.289000 -0.60882187
1.290000 -0.85104117
1.291000 -1.0940389
1.292000 -1.3378050000000001
1.293000 -1.5823297
1.294000 -1.8276028
1.295000 -2.0736143
1.296000 -2.3203538999999997
1.297000 -2.5678113
1.298000 -2.8159762
1.299000 -3.0648381
1.300000 -3.3143863000000002
1.301000 -3.5646103
1.302000 -3.8154997
1.303000 -4.0670436
1.304000 -4.3192312
1.305000 -4.572051399999999
1.306000 -4.8254933
1.307000 -5.0795462
1.308000 -5.3341988
1.309000 -5.5894401
1.310000 -5.8452584000000005
1.311000 -6.1016429
1.312000 -6.3585818000000005
1.313000 -6.6160642
1.314000 -6.8740784999999995
1.315000 -7.1326129
1.316000 -7.391656200000001
1.317000 -7.6511964
1.318000 -7.9112224
1.319000 -8.1717215
1.320000 -8.4326826
1.321000 -8.6940937
1.322000 -8.955942799999999
1.323000 -9.2182174
1.324000 -9.4809063
1.325000 -9.7439967
1.326000 -10.007480000000001
1.327000 -10.271329999999999
1.328000 -10.53556
1.329000 -10.80013
1.330000 -11.06504
1.331000 -11.33028
1.332000 -11.59584
1.333000 -11.8617
1.334000 -12.127839999999999
1.335000 -12.39427
1.336000 -12.660950000000001
1.337000 -12.92789
1.338000 -13.195070000000001
1.339000 -13.462470000000001
1.340000 -13.730080000000001
1.341000 -13.997879999999999
1.342000 -14.265880000000001
1.343000 -14.534040000000001
1.344000 -14.802370000000002
1.345000 -15.070829999999999
1.346000 -15.339430000000002
1.347000 -15.608150000000002
1.348000 -15.876970000000002
1.349000 -16.145880000000002
1.350000 -16.41487
1.351000 -16.68392
1.352000 -16.95303
1.353000 -17.22216
1.354000 -17.491319999999998
1.355000 -17.76049
1.356000 -18.02964
1.357000 -18.29878
1.358000 -18.567890000000002
1.359000 -18.83694
1.360000 -19.105929999999997
1.361000 -19.37485
1.362000 -19.64367
1.363000 -19.91239
1.364000 -20.180989999999998
1.365000 -20.44945
1.366000 -20.717769999999998
1.367000 -20.98592
1.368000 -21.253890000000002
1.369000 -21.52167
1.370000 -21.78925
1.371000 -22.0566
1.372000 -22.323719999999998
1.373000 -22.59059
1.374000 -22.8572
1.375000 -23.12352
1.376000 -23.38955
1.377000 -23.65528
1.378000 -23.92067
1.379000 -24.18574
1.380000 -24.45045
1.381000 -24.71479
1.382000 -24.978749999999998
1.383000 -25.24231
1.384000 -25.505460000000003
1.385000 -25.76819
1.386000 -26.03047
1.387000 -26.2923
1.388000 -26.55366
1.389000 -26.814529999999998
1.390000 -27.074900000000003
1.391000 -27.334760000000003
1.392000 -27.594079999999998
1.393000 -27.85286
1.394000 -28.11108
1.395000 -28.368719999999996
1.396000 -28.62578
1.397000 -28.882229999999996
1.398000 -29.13805
1.399000 -29.39324
1.400000 -29.64778
1.401000 -29.901660000000003
1.402000 -30.15485
1.403000 -30.407339999999998
1.404000 -30.65912
1.405000 -30.910179999999997
1.406000 -31.160490000000003
1.407000 -31.41004
1.408000 -31.65882
1.409000 -31.906810000000004
1.410000 -32.153999999999996
1.411000 -32.40037
1.412000 -32.64591
1.413000 -32.890589999999996
1.414000 -33.13442
1.415000 -33.37736
1.416000 -33.61941
1.417000 -33.86055
1.418000 -34.10076
1.419000 -34.34004
1.420000 -34.57836
1.421000 -34.81572
1.422000 -35.05209
1.423000 -35.287459999999996
1.424000 -35.52182
1.425000 -35.75515
1.426000 -35.987429999999996
1.427000 -36.21866
1.428000 -36.448809999999995
1.429000 -36.67787
1.430000 -36.90583
1.431000 -37.13268
1.432000 -37.35839
1.433000 -37.58295
1.434000 -37.80635
1.435000 -38.02857
1.436000 -38.249610000000004
1.437000 -38.469429999999996
1.438000 -38.68803
1.439000 -38.9054
1.440000 -39.12152
1.441000 -39.336369999999995
1.442000 -39.54994
1.443000 -39.76222
1.444000 -39.9732
1.445000 -40.182849999999995
1.446000 -40.39116
1.447000 -40.59812
1.448000 -40.80372
1.449000 -41.00794
1.450000 -41.21076
1.451000 -41.412169999999996
1.452000 -41.61217
1.453000 -41.81073
1.454000 -42.00783
1.455000 -42.20348
1.456000 -42.397639999999996
1.457000 -42.590309999999995
1.458000 -42.78148
1.459000 -42.97113
1.460000 -43.15924
1.461000 -43.34581
1.462000 -43.530809999999995
1.463000 -43.71424
1.464000 -43.89608
1.465000 -44.07631
1.466000 -44.25494
1.467000 -44.431929999999994
1.468000 -44.607279999999996
1.469000 -44.78098
1.470000 -44.95301
1.471000 -45.12335
1.472000 -45.292
1.473000 -45.45895
1.474000 -45.62417
1.475000 -45.787670000000006
1.476000 -45.94941
1.477000 -46.109410000000004
1.478000 -46.26763
1.479000 -46.42406
1.480000 -46.57871
1.481000 -46.73154
1.482000 -46.88256
1.483000 -47.03174
1.484000 -47.17908
1.485000 -47.32457
1.486000 -47.46819
1.487000 -47.60992
1.488000 -47.749770000000005
1.489000 -47.88771
1.490000 -48.02374
1.491000 -48.15784
1.492000 -48.29001
1.493000 -48.42022
1.494000 -48.54848
1.495000 -48.67476
1.496000 -48.79906
1.497000 -48.92136
1.498000 -49.04166
1.499000 -49.15995
1.500000 -49.276199999999996
1.501000 -49.39042
1.502000 -49.502590000000005
1.503000 -49.6127
1.504000 -49.72074
1.505000 -49.82671
1.506000 -49.93058
1.507000 -50.03235
1.508000 -50.13202
1.509000 -50.22955999999999
1.510000 -50.32498
1.511000 -50.41825
1.512000 -50.50938000000001
1.513000 -50.59835
1.514000 -50.685159999999996
1.515000 -50.76978
1.516000 -50.85222
1.517000 -50.932469999999995
1.518000 -51.01051
1.519000 -51.08634
1.520000 -51.159940000000006
1.521000 -51.231320000000004
1.522000 -51.30046
1.523000 -51.36735
1.524000 -51.431990000000006
1.525000 -51.49437
1.526000 -51.554469999999995
1.527000 -51.61229
1.528000 -51.66782
1.529000 -51.721059999999994
1.530000 -51.772
1.531000 -51.82063
1.532000 -51.86693999999999
1.533000 -51.91093
1.534000 -51.95259
1.535000 -51.9919
1.536000 -52.02888
1.537000 -52.06349
1.538000 -52.09576
1.539000 -52.125659999999996
1.540000 -52.15318
1.541000 -52.178329999999995
1.542000 -52.20109000000001
1.543000 -52.221470000000004
1.544000 -52.23944
1.545000 -52.255019999999995
1.546000 -52.268190000000004
1.547000 -52.27895
1.548000 -52.28729
1.549000 -52.29321
1.550000 -52.29669
1.551000 -52.29775
1.552000 -52.29636
1.553000 -52.292539999999995
1.554000 -52.28626
1.555000 -52.27754
1.556000 -52.266349999999996
1.557000 -52.2527
1.558000 -52.23659000000001
1.559000 -52.21801000000001
1.560000 -52.196960000000004
1.561000 -52.17342000000001
1.562000 -52.14741000000001
1.563000 -52.11892
1.564000 -52.08793000000001
1.565000 -52.054460000000006
1.566000 -52.01850999999999
1.567000 -51.98005
1.568000 -51.93909
1.569000 -51.89564
1.570000 -51.84968
1.571000 -51.80122
1.572000 -51.750249999999994
1.573000 -51.69678
1.574000 -51.64079
1.575000 -51.58229
1.576000 -51.521280000000004
1.577000 -51.45775999999999
1.578000 -51.39171
1.579000 -51.32316
1.580000 -51.25208
1.581000 -51.17849
1.582000 -51.102380000000004
1.583000 -51.02375
1.584000 -50.942589999999996
1.585000 -50.85892
1.586000 -50.772729999999996
1.587000 -50.68401
1.588000 -50.59277
1.589000 -50.499019999999994
1.590000 -50.40275
1.591000 -50.30395
1.592000 -50.202639999999995
1.593000 -50.098819999999996
1.594000 -49.99247
1.595000 -49.88362
1.596000 -49.772240000000004
1.597000 -49.65836
1.598000 -49.54197
1.599000 -49.42307
1.600000 -49.301660000000005
1.601000 -49.17774
1.602000 -49.05133
1.603000 -48.92242
1.604000 -48.79101
1.605000 -48.657109999999996
1.606000 -48.52072
1.607000 -48.38184
1.608000 -48.24047
1.609000 -48.096630000000005
1.610000 -47.95031
1.611000 -47.80152
1.612000 -47.65025
1.613000 -47.49652
1.614000 -47.34033
1.615000 -47.18168
1.616000 -47.02058
1.617000 -46.85703
1.618000 -46.69104
1.619000 -46.52261
1.620000 -46.35174
1.621000 -46.17845
1.622000 -46.00273
1.623000 -45.82459
1.624000 -45.64405
1.625000 -45.46109
1.626000 -45.27574
1.627000 -45.08799
1.628000 -44.89786
1.629000 -44.70534
1.630000 -44.51044
1.631000 -44.31318
1.632000 -44.113550000000004
1.633000 -43.91157
1.634000 -43.707240000000006
1.635000 -43.500569999999996
1.636000 -43.29157
1.637000 -43.080239999999996
1.638000 -42.86659
1.639000 -42.65064
1.640000 -42.432379999999995
1.641000 -42.21183
1.642000 -41.98899
1.643000 -41.76388
1.644000 -41.5365
1.645000 -41.30686
1.646000 -41.07497
1.647000 -40.84084
1.648000 -40.604479999999995
1.649000 -40.365899999999996
1.650000 -40.1251
1.651000 -39.8821
1.652000 -39.63691
1.653000 -39.38953
1.654000 -39.13998
1.655000 -38.888270000000006
1.656000 -38.6344
1.657000 -38.3784
1.658000 -38.12026
1.659000 -37.86
1.660000 -37.59764
1.661000 -37.333169999999996
1.662000 -37.06661
1.663000 -36.797990000000006
1.664000 -36.52729
1.665000 -36.25454
1.666000 -35.979749999999996
1.667000 -35.70293
1.668000 -35.424099999999996
1.669000 -35.14326
1.670000 -34.86042
1.671000 -34.57561
1.672000 -34.28882
1.673000 -34.00008
1.674000 -33.7094
1.675000 -33.41679
1.676000 -33.12226
1.677000 -32.82583
1.678000 -32.52751
1.679000 -32.227309999999996
1.680000 -31.92525
1.681000 -31.621339999999996
1.682000 -31.31559
1.683000 -31.008029999999998
1.684000 -30.69865
1.685000 -30.38749
1.686000 -30.07454
1.687000 -29.759839999999997
1.688000 -29.44338
1.689000 -29.12519
1.690000 -28.80528
1.691000 -28.48366
1.692000 -28.16036
1.693000 -27.835379999999997
1.694000 -27.50874
1.695000 -27.18046
1.696000 -26.850550000000002
1.697000 -26.51904
1.698000 -26.185920000000003
1.699000 -25.851229999999997
1.700000 -25.514969999999998
1.701000 -25.17717
1.702000 -24.83783
1.703000 -24.496979999999997
1.704000 -24.15464
1.705000 -23.81081
1.706000 -23.46553
1.707000 -23.11879
1.708000 -22.77063
1.709000 -22.42105
1.710000 -22.07009
1.711000 -21.71774
1.712000 -21.36403
1.713000 -21.00898
1.714000 -20.65261
1.715000 -20.29493
1.716000 -19.93597
1.717000 -19.57573
1.718000 -19.21424
1.719000 -18.851509999999998
1.720000 -18.48757
1.721000 -18.12242
1.722000 -17.7561
1.723000 -17.38861
1.724000 -17.01998
1.725000 -16.650219999999997
1.726000 -16.27936
1.727000 -15.907399999999999
1.728000 -15.53438
1.729000 -15.160309999999999
1.730000 -14.785200000000001
1.731000 -14.409089999999999
1.732000 -14.031979999999999
1.733000 -13.6539
1.734000 -13.27486
1.735000 -12.89489
1.736000 -12.514
1.737000 -12.13222
1.738000 -11.74957
1.739000 -11.366060000000001
1.740000 -10.98171
1.741000 -10.59655
1.742000 -10.21059
1.743000 -9.823866200000001
1.744000 -9.4363838
1.745000 -9.0481691
1.746000 -8.6592421
1.747000 -8.2696237
1.748000 -7.879333900000001
1.749000 -7.488394499999999
1.750000 -7.0968255
1.751000 -6.704647800000001
1.752000 -6.311882300000001
1.753000 -5.9185501
1.754000 -5.5246718
1.755000 -5.1302686
1.756000 -4.7353614
1.757000 -4.339971
1.758000 -3.9441187
1.759000 -3.5478253
1.760000 -3.1511119999999995
1.761000 -2.7540004
1.762000 -2.3565114
1.763000 -1.9586662000000001
1.764000 -1.5604863
1.765000 -1.1619931000000001
1.766000 -0.76320805
1.767000 -0.36415267
1.768000 0.035151473
1.769000 0.43468275
1.770000 0.83441949
1.771000 1.2343398
1.772000 1.6344220999999999
1.773000 2.0346444000000004
1.774000 2.4349849999999997
1.775000 2.8354216
1.776000 3.2359328
1.777000 3.6364961
1.778000 4.037089600000001
1.779000 4.4376917
1.780000 4.838279999999999
1.781000 5.2388325
1.782000 5.6393273
1.783000 6.039742
1.784000 6.4400546
1.785000 6.8402432
1.786000 7.2402857
1.787000 7.6401606
1.788000 8.0398448
1.789000 8.4393166
1.790000 8.838554499999999
1.791000 9.237536
1.792000 9.636239
1.793000 10.03464
1.794000 10.43272
1.795000 10.830449999999999
1.796000 11.22782
1.797000 11.6248
1.798000 12.021370000000001
1.799000 12.417499999999999
1.800000 12.81317
1.801000 13.20837
1.802000 13.60307
1.803000 13.99724
1.804000 14.390880000000001
1.805000 14.783940000000001
1.806000 15.17641
1.807000 15.56827
1.808000 15.959499999999998
1.809000 16.35007
1.810000 16.73996
1.811000 17.12916
1.812000 17.51763
1.813000 17.905350000000002
1.814000 18.29231
1.815000 18.67848
1.816000 19.063840000000003
1.817000 19.44837
1.818000 19.83204
1.819000 20.21483
1.820000 20.59673
1.821000 20.97771
1.822000 21.35775
1.823000 21.73682
1.824000 22.11491
1.825000 22.492
1.826000 22.86806
1.827000 23.24307
1.828000 23.61701
1.829000 23.98986
1.830000 24.3616
1.831000 24.7322
1.832000 25.10165
1.833000 25.46993
1.834000 25.837
1.835000 26.20286
1.836000 26.56748
1.837000 26.93084
1.838000 27.29292
1.839000 27.653689999999997
1.840000 28.013149999999996
1.841000 28.371249999999996
1.842000 28.727999999999998
1.843000 29.083350000000003
1.844000 29.4373
1.845000 29.789830000000002
1.846000 30.140909999999998
1.847000 30.49052
1.848000 30.83864
1.849000 31.185249999999996
1.850000 31.530340000000002
1.851000 31.87388
1.852000 32.21585
1.853000 32.55623
1.854000 32.895
1.855000 33.23215
1.856000 33.56765
1.857000 33.90149
1.858000 34.23364
1.859000 34.56409
1.860000 34.89282
1.861000 35.2198
1.862000 35.54502
1.863000 35.86846
1.864000 36.190099999999994
1.865000 36.509930000000004
1.866000 36.82792
1.867000 37.14406
1.868000 37.45832
1.869000 37.77069
1.870000 38.08116
1.871000 38.38969
1.872000 38.69628
1.873000 39.0009
1.874000 39.30355
1.875000 39.60419
1.876000 39.90282
1.877000 40.19941
1.878000 40.49395
1.879000 40.78642
1.880000 41.07681
1.881000 41.36509
1.882000 41.65125
1.883000 41.93527
1.884000 42.21714
1.885000 42.49685
1.886000 42.77436
1.887000 43.04968
1.888000 43.32277
1.889000 43.59363
1.890000 43.86225
1.891000 44.1286
1.892000 44.39267
1.893000 44.65444
1.894000 44.9139
1.895000 45.17104
1.896000 45.42584
1.897000 45.67828
1.898000 45.92835
1.899000 46.17604
1.900000 46.42133
1.901000 46.66421
1.902000 46.904669999999996
1.903000 47.14268
1.904000 47.37824
1.905000 47.61133
1.906000 47.84194
1.907000 48.07006
1.908000 48.29566
1.909000 48.51875
1.910000 48.7393
1.911000 48.95731
1.912000 49.17276
1.913000 49.385639999999995
1.914000 49.595929999999996
1.915000 49.80363
1.916000 50.00872
1.917000 50.2112
1.918000 50.41103999999999
1.919000 50.60824
1.920000 50.802789999999995
1.921000 50.99468
1.922000 51.1839
1.923000 51.37043
1.924000 51.55427
1.925000 51.7354
1.926000 51.91382
1.927000 52.089510000000004
1.928000 52.26247000000001
1.929000 52.43268
1.930000 52.60015
1.931000 52.76484
1.932000 52.92677
1.933000 53.085919999999994
1.934000 53.242279999999994
1.935000 53.39585
1.936000 53.546609999999994
1.937000 53.69455
1.938000 53.83968
1.939000 53.981970000000004
1.940000 54.121430000000004
1.941000 54.258039999999994
1.942000 54.3918
1.943000 54.52271
1.944000 54.65074
1.945000 54.77591
1.946000 54.89819
1.947000 55.017590000000006
1.948000 55.1341
1.949000 55.247710000000005
1.950000 55.358419999999995
1.951000 55.46623
1.952000 55.57111999999999
1.953000 55.6731
1.954000 55.77216000000001
1.955000 55.86829
1.956000 55.961479999999995
1.957000 56.05175
1.958000 56.139070000000004
1.959000 56.22345
1.960000 56.30488999999999
1.961000 56.38338
1.962000 56.458909999999996
1.963000 56.53149
1.964000 56.60111
1.965000 56.66776
1.966000 56.73146
1.967000 56.79219
1.968000 56.84995000000001
1.969000 56.90474
1.970000 56.95656
1.971000 57.00541
1.972000 57.051280000000006
1.973000 57.09417
1.974000 57.1341
1.975000 57.17104
1.976000 57.20501
1.977000 57.236
1.978000 57.26401
1.979000 57.289049999999996
1.980000 57.31111
1.981000 57.33019
1.982000 57.346289999999996
1.983000 57.35942000000001
1.984000 57.36958
1.985000 57.37677
1.986000 57.38098
1.987000 57.38223
1.988000 57.380509999999994
1.989000 57.37583000000001
1.990000 57.36819
1.991000 57.35759
1.992000 57.34403999999999
1.993000 57.32753
1.994000 57.30808
1.995000 57.28569
1.996000 57.26035
1.997000 57.232079999999996
1.998000 57.20088
1.999000 57.166740000000004
2.000000 57.12969
2.001000 57.089710000000004
2.002000 57.04682
2.003000 57.001020000000004
2.004000 56.95232
2.005000 56.90071
2.006000 56.84621
2.007000 56.788830000000004
2.008000 56.728559999999995
2.009000 56.66542
2.010000 56.599410000000006
2.011000 56.530539999999995
2.012000 56.45881000000001
2.013000 56.38424
2.014000 56.30682
2.015000 56.226580000000006
2.016000 56.1435
2.017000 56.057610000000004
2.018000 55.96892
2.019000 55.87742
2.020000 55.78313
2.021000 55.686060000000005
2.022000 55.58621
2.023000 55.4836
2.024000 55.378229999999995
2.025000 55.27012
2.026000 55.15927000000001
2.027000 55.04569
2.028000 54.929399999999994
2.029000 54.8104
2.030000 54.688700000000004
2.031000 54.564330000000005
2.032000 54.437270000000005
2.033000 54.30756
2.034000 54.17518999999999
2.035000 54.04018000000001
2.036000 53.90254
2.037000 53.76228
2.038000 53.61942
2.039000 53.47397
2.040000 53.32593
2.041000 53.175329999999995
2.042000 53.02218
2.043000 52.86648
2.044000 52.70825
2.045000 52.547509999999996
2.046000 52.384260000000005
2.047000 52.218529999999994
2.048000 52.050309999999996
2.049000 51.87963
2.050000 51.70651000000001
2.051000 51.53095
2.052000 51.35297
2.053000 51.17258999999999
2.054000 50.989819999999995
2.055000 50.804669999999994
2.056000 50.617160000000005
2.057000 50.427310000000006
2.058000 50.23512
2.059000 50.040620000000004
2.060000 49.84382
2.061000 49.64474
2.062000 49.44338
2.063000 49.239779999999996
2.064000 49.03393
2.065000 48.82587
2.066000 48.6156
2.067000 48.403150000000004
2.068000 48.18853
2.069000 47.97175
2.070000 47.75283
2.071000 47.531800000000004
2.072000 47.30866
2.073000 47.083439999999996
2.074000 46.85615
2.075000 46.62681
2.076000 46.39544
2.077000 46.16206
2.078000 45.92669
2.079000 45.68934
2.080000 45.450030000000005
2.081000 45.20878
2.082000 44.96561
2.083000 44.72054
2.084000 44.47358
2.085000 44.22477
2.086000 43.9741
2.087000 43.72162
2.088000 43.46733
2.089000 43.21125
2.090000 42.9534
2.091000 42.69381
2.092000 42.4325
2.093000 42.16947
2.094000 41.90476
2.095000 41.63837
2.096000 41.37035
2.097000 41.10069
2.098000 40.82943
2.099000 40.55658
2.100000 40.28216
2.101000 40.0062
2.102000 39.72872
2.103000 39.44972
2.104000 39.16925
2.105000 38.88731
2.106000 38.60393
2.107000 38.31913
2.108000 38.03293
2.109000 37.74534
2.110000 37.45641
2.111000 37.16614
2.112000 36.87455
2.113000 36.58167
2.114000 36.28752
2.115000 35.99212
2.116000 35.69548
2.117000 35.397650000000006
2.118000 35.09863
2.119000 34.79844
2.120000 34.497119999999995
2.121000 34.19467
2.122000 33.891130000000004
2.123000 33.586510000000004
2.124000 33.28084
2.125000 32.97414
2.126000 32.66642
2.127000 32.35772
2.128000 32.04806
2.129000 31.73745
2.130000 31.42592
2.131000 31.11349
2.132000 30.800179999999997
2.133000 30.486020000000003
2.134000 30.17103
2.135000 29.85523
2.136000 29.53864
2.137000 29.22129
2.138000 28.903200000000002
2.139000 28.58438
2.140000 28.26487
2.141000 27.94469
2.142000 27.62385
2.143000 27.30239
2.144000 26.980320000000003
2.145000 26.65766
2.146000 26.334439999999997
2.147000 26.010689999999997
2.148000 25.68641
2.149000 25.36165
2.150000 25.036409999999997
2.151000 24.71072
2.152000 24.3846
2.153000 24.05808
2.154000 23.73117
2.155000 23.40391
2.156000 23.0763
2.157000 22.74837
2.158000 22.42016
2.159000 22.091659999999997
2.160000 21.76292
2.161000 21.43395
2.162000 21.10476
2.163000 20.775399999999998
2.164000 20.44586
2.165000 20.11619
2.166000 19.78639
2.167000 19.456490000000002
2.168000 19.12652
2.169000 18.79649
2.170000 18.46642
2.171000 18.13635
2.172000 17.80628
2.173000 17.47624
2.174000 17.146259999999998
2.175000 16.81634
2.176000 16.48653
2.177000 16.15683
2.178000 15.827269999999999
2.179000 15.49786
2.180000 15.16864
2.181000 14.83962
2.182000 14.510819999999999
2.183000 14.182269999999999
2.184000 13.85398
2.185000 13.525970000000001
2.186000 13.19827
2.187000 12.87089
2.188000 12.54385
2.189000 12.21719
2.190000 11.8909
2.191000 11.565019999999999
2.192000 11.23957
2.193000 10.91456
2.194000 10.59001
2.195000 10.26595
2.196000 9.942387799999999
2.197000 9.619347000000001
2.198000 9.2968464
2.199000 8.9749053
2.200000 8.6535424
2.201000 8.332777
2.202000 8.012627799999999
2.203000 7.6931134
2.204000 7.3742524000000005
2.205000 7.056063399999999
2.206000 6.738565100000001
2.207000 6.4217754000000005
2.208000 6.1057128
2.209000 5.7903956999999995
2.210000 5.4758418
2.211000 5.1620692
2.212000 4.8490956
2.213000 4.536938699999999
2.214000 4.2256154
2.215000 3.9151434
2.216000 3.6055397000000005
2.217000 3.2968211999999997
2.218000 2.9890046999999997
2.219000 2.6821068
2.220000 2.3761434
2.221000 2.0711312
2.222000 1.7670859
2.223000 1.4640233
2.224000 1.1619593
2.225000 0.8609090899999999
2.226000 0.56088809
2.227000 0.26191147
2.228000 -0.03600576
2.229000 -0.3328487
2.230000 -0.62860264
2.231000 -0.92325294
2.232000 -1.2167851
2.233000 -1.5091847999999999
2.234000 -1.8004376
2.235000 -2.0905295
2.236000 -2.3794465000000002
2.237000 -2.6671745000000002
2.238000 -2.9536998
2.239000 -3.2390087999999997
2.240000 -3.5230879
2.241000 -3.8059234999999996
2.242000 -4.0875025
2.243000 -4.367812
2.244000 -4.6468388
2.245000 -4.9245704
2.246000 -5.200994
2.247000 -5.4760974
2.248000 -5.7498686
2.249000 -6.0222954
2.250000 -6.2933661
2.251000 -6.5630689
2.252000 -6.8313934000000005
2.253000 -7.0983276
2.254000 -7.3638611
2.255000 -7.627982599999999
2.256000 -7.890681900000001
2.257000 -8.1519485
2.258000 -8.4117725
2.259000 -8.670144500000001
2.260000 -8.927054
2.261000 -9.1824912
2.262000 -9.4364472
2.263000 -9.6889131
2.264000 -9.9398792
2.265000 -10.18934
2.266000 -10.43728
2.267000 -10.68369
2.268000 -10.92857
2.269000 -11.17191
2.270000 -11.41369
2.271000 -11.65392
2.272000 -11.89258
2.273000 -12.129660000000001
2.274000 -12.36517
2.275000 -12.599079999999999
2.276000 -12.83139
2.277000 -13.062109999999999
2.278000 -13.291210000000001
2.279000 -13.5187
2.280000 -13.74456
2.281000 -13.96879
2.282000 -14.19139
2.283000 -14.41234
2.284000 -14.631649999999999
2.285000 -14.84931
2.286000 -15.065310000000002
2.287000 -15.27965
2.288000 -15.492320000000001
2.289000 -15.703320000000001
2.290000 -15.912650000000001
2.291000 -16.1203
2.292000 -16.32626
2.293000 -16.53054
2.294000 -16.73313
2.295000 -16.93402
2.296000 -17.133219999999998
2.297000 -17.33071
2.298000 -17.5265
2.299000 -17.72059
2.300000 -17.91297
2.301000 -18.10364
2.302000 -18.29259
2.303000 -18.47983
2.304000 -18.66535
2.305000 -18.84915
2.306000 -19.031219999999998
2.307000 -19.21158
2.308000 -19.3902
2.309000 -19.56711
2.310000 -19.74228
2.311000 -19.91572
2.312000 -20.08743
2.313000 -20.25742
2.314000 -20.42567
2.315000 -20.59219
2.316000 -20.756990000000002
2.317000 -20.92005
2.318000 -21.08138
2.319000 -21.24098
2.320000 -21.39885
2.321000 -21.555
2.322000 -21.709419999999998
2.323000 -21.86211
2.324000 -22.01308
2.325000 -22.16233
2.326000 -22.30987
2.327000 -22.45568
2.328000 -22.59978
2.329000 -22.74217
2.330000 -22.882839999999998
2.331000 -23.021810000000002
2.332000 -23.159080000000003
2.333000 -23.29464
2.334000 -23.4285
2.335000 -23.560670000000002
2.336000 -23.69114
2.337000 -23.81993
2.338000 -23.947029999999998
2.339000 -24.07245
2.340000 -24.196180000000002
2.341000 -24.31825
2.342000 -24.43864
2.343000 -24.55736
2.344000 -24.67443
2.345000 -24.78983
2.346000 -24.90358
2.347000 -25.01567
2.348000 -25.126130000000003
2.349000 -25.23494
2.350000 -25.34211
2.351000 -25.44766
2.352000 -25.55158
2.353000 -25.65388
2.354000 -25.754569999999998
2.355000 -25.85364
2.356000 -25.95112
2.357000 -26.046999999999997
2.358000 -26.14129
2.359000 -26.233990000000002
2.360000 -26.325120000000002
2.361000 -26.41467
2.362000 -26.502670000000002
2.363000 -26.5891
2.364000 -26.673980000000004
2.365000 -26.757330000000003
2.366000 -26.83913
2.367000 -26.91941
2.368000 -26.99816
2.369000 -27.0754
2.370000 -27.151130000000002
2.371000 -27.22536
2.372000 -27.298099999999998
2.373000 -27.369349999999997
2.374000 -27.43913
2.375000 -27.50744
2.376000 -27.57428
2.377000 -27.63967
2.378000 -27.70361
2.379000 -27.76612
2.380000 -27.8272
2.381000 -27.886850000000003
2.382000 -27.94509
2.383000 -28.001920000000002
2.384000 -28.05736
2.385000 -28.11141
2.386000 -28.164080000000002
2.387000 -28.21538
2.388000 -28.26531
2.389000 -28.313890000000004
2.390000 -28.361130000000003
2.391000 -28.40703
2.392000 -28.45161
2.393000 -28.49486
2.394000 -28.536810000000003
2.395000 -28.57746
2.396000 -28.61683
2.397000 -28.65491
2.398000 -28.691719999999997
2.399000 -28.72727
2.400000 -28.76157
2.401000 -28.79462
2.402000 -28.826439999999998
2.403000 -28.85704
2.404000 -28.88642
2.405000 -28.9146
2.406000 -28.941580000000002
2.407000 -28.96738
2.408000 -28.992
2.409000 -29.015459999999997
2.410000 -29.037760000000002
2.411000 -29.058909999999997
2.412000 -29.078929999999996
2.413000 -29.097820000000002
2.414000 -29.11559
2.415000 -29.13226
2.416000 -29.147820000000003
2.417000 -29.16231
2.418000 -29.17571
2.419000 -29.188049999999997
2.420000 -29.19933
2.421000 -29.209570000000003
2.422000 -29.21877
2.423000 -29.226950000000002
2.424000 -29.23411
2.425000 -29.240260000000003
2.426000 -29.24542
2.427000 -29.249589999999998
2.428000 -29.25279
2.429000 -29.25502
2.430000 -29.256300000000003
2.431000 -29.25663
2.432000 -29.25603
2.433000 -29.2545
2.434000 -29.25206
2.435000 -29.24871
2.436000 -29.24447
2.437000 -29.239349999999998
2.438000 -29.23335
2.439000 -29.22648
2.440000 -29.21875
2.441000 -29.21018
2.442000 -29.20077
2.443000 -29.19054
2.444000 -29.17948
2.445000 -29.16762
2.446000 -29.154960000000003
2.447000 -29.14152
2.448000 -29.12729
2.449000 -29.11229
2.450000 -29.096529999999998
2.451000 -29.08002
2.452000 -29.06277
2.453000 -29.04478
2.454000 -29.026069999999997
2.455000 -29.00665
2.456000 -28.98653
2.457000 -28.96571
2.458000 -28.9442
2.459000 -28.92202
2.460000 -28.89917
2.461000 -28.875659999999996
2.462000 -28.85151
2.463000 -28.82671
2.464000 -28.80129
2.465000 -28.775240000000004
2.466000 -28.74858
2.467000 -28.72132
2.468000 -28.693469999999998
2.469000 -28.66503
2.470000 -28.63601
2.471000 -28.60643
2.472000 -28.576279999999997
2.473000 -28.545589999999997
2.474000 -28.51435
2.475000 -28.482570000000003
2.476000 -28.45027
2.477000 -28.41745
2.478000 -28.384120000000003
2.479000 -28.35028
2.480000 -28.31595
2.481000 -28.281129999999997
2.482000 -28.245829999999998
2.483000 -28.21006
2.484000 -28.17382
2.485000 -28.13713
2.486000 -28.099980000000002
2.487000 -28.062389999999997
2.488000 -28.024369999999998
2.489000 -27.985919999999997
2.490000 -27.94704
2.491000 -27.907749999999997
2.492000 -27.86806
2.493000 -27.82796
2.494000 -27.78748
2.495000 -27.7466
2.496000 -27.70535
2.497000 -27.663729999999997
2.498000 -27.62173
2.499000 -27.579379999999997
2.500000 -27.536680000000004
2.501000 -27.493620000000004
2.502000 -27.450229999999998
2.503000 -27.4065
2.504000 -27.36244
2.505000 -27.31806
2.506000 -27.273370000000003
2.507000 -27.228360000000002
2.508000 -27.183040000000002
2.509000 -27.137420000000002
2.510000 -27.091510000000003
2.511000 -27.0453
2.512000 -26.998810000000002
2.513000 -26.95204
2.514000 -26.90499
2.515000 -26.85767
2.516000 -26.810079999999996
2.517000 -26.76223
2.518000 -26.71412
2.519000 -26.66576
2.520000 -26.617150000000002
2.521000 -26.5683
2.522000 -26.519199999999998
2.523000 -26.46987
2.524000 -26.4203
2.525000 -26.370510000000003
2.526000 -26.320490000000003
2.527000 -26.27026
2.528000 -26.2198
2.529000 -26.169130000000003
2.530000 -26.11825
2.531000 -26.06717
2.532000 -26.015880000000003
2.533000 -25.964399999999998
2.534000 -25.91271
2.535000 -25.860840000000003
2.536000 -25.80877
2.537000 -25.75651
2.538000 -25.70407
2.539000 -25.651449999999997
2.540000 -25.59865
2.541000 -25.545669999999998
2.542000 -25.492510000000003
2.543000 -25.43918
2.544000 -25.38568
2.545000 -25.33201
2.546000 -25.27817
2.547000 -25.22417
2.548000 -25.169999999999998
2.549000 -25.11567
2.550000 -25.06117
2.551000 -25.00651
2.552000 -24.9517
2.553000 -24.89673
2.554000 -24.84159
2.555000 -24.78631
2.556000 -24.73086
2.557000 -24.675259999999998
2.558000 -24.61951
2.559000 -24.5636
2.560000 -24.50754
2.561000 -24.451320000000003
2.562000 -24.39495
2.563000 -24.33843
2.564000 -24.28175
2.565000 -24.22492
2.566000 -24.167939999999998
2.567000 -24.110799999999998
2.568000 -24.05351
2.569000 -23.99606
2.570000 -23.93846
2.571000 -23.880699999999997
2.572000 -23.822779999999998
2.573000 -23.76471
2.574000 -23.70647
2.575000 -23.64808
2.576000 -23.58952
2.577000 -23.5308
2.578000 -23.471919999999997
2.579000 -23.412869999999998
2.580000 -23.353650000000002
2.581000 -23.29426
2.582000 -23.23471
2.583000 -23.17498
2.584000 -23.11507
2.585000 -23.055
2.586000 -22.99474
2.587000 -22.93431
2.588000 -22.8737
2.589000 -22.8129
2.590000 -22.751920000000002
2.591000 -22.69075
2.592000 -22.62939
2.593000 -22.56784
2.594000 -22.5061
2.595000 -22.44416
2.596000 -22.38202
2.597000 -22.31968
2.598000 -22.25713
2.599000 -22.19438
2.600000 -22.131410000000002
2.601000 -22.06824
2.602000 -22.00484
2.603000 -21.94123
2.604000 -21.87739
2.605000 -21.81333
2.606000 -21.74903
2.607000 -21.6845
2.608000 -21.61973
2.609000 -21.55472
2.610000 -21.489459999999998
2.611000 -21.42395
2.612000 -21.358179999999997
2.613000 -21.29216
2.614000 -21.22587
2.615000 -21.15932
2.616000 -21.09249
2.617000 -21.025389999999998
2.618000 -20.958009999999998
2.619000 -20.89034
2.620000 -20.82239
2.621000 -20.75414
2.622000 -20.68559
2.623000 -20.61674
2.624000 -20.54759
2.625000 -20.47812
2.626000 -20.40833
2.627000 -20.33823
2.628000 -20.2678
2.629000 -20.19704
2.630000 -20.12594
2.631000 -20.05451
2.632000 -19.98273
2.633000 -19.910600000000002
2.634000 -19.83812
2.635000 -19.76529
2.636000 -19.69209
2.637000 -19.61852
2.638000 -19.54458
2.639000 -19.47026
2.640000 -19.39556
2.641000 -19.32047
2.642000 -19.24498
2.643000 -19.1691
2.644000 -19.09281
2.645000 -19.01612
2.646000 -18.93901
2.647000 -18.86148
2.648000 -18.78352
2.649000 -18.70513
2.650000 -18.62631
2.651000 -18.54704
2.652000 -18.46733
2.653000 -18.38717
2.654000 -18.30654
2.655000 -18.225450000000002
2.656000 -18.1439
2.657000 -18.06186
2.658000 -17.97935
2.659000 -17.896349999999998
2.660000 -17.81285
2.661000 -17.728859999999997
2.662000 -17.64436
2.663000 -17.559359999999998
2.664000 -17.47384
2.665000 -17.387800000000002
2.666000 -17.30123
2.667000 -17.21413
2.668000 -17.12649
2.669000 -17.038310000000003
2.670000 -16.94958
2.671000 -16.86029
2.672000 -16.77044
2.673000 -16.680020000000003
2.674000 -16.589029999999998
2.675000 -16.49746
2.676000 -16.40531
2.677000 -16.31257
2.678000 -16.21923
2.679000 -16.12529
2.680000 -16.030739999999998
2.681000 -15.93558
2.682000 -15.8398
2.683000 -15.7434
2.684000 -15.646370000000001
2.685000 -15.54871
2.686000 -15.45041
2.687000 -15.35146
2.688000 -15.25187
2.689000 -15.15162
2.690000 -15.05071
2.691000 -14.94914
2.692000 -14.846889999999998
2.693000 -14.743970000000001
2.694000 -14.64038
2.695000 -14.536089999999998
2.696000 -14.43112
2.697000 -14.32545
2.698000 -14.21908
2.699000 -14.11201
2.700000 -14.004230000000002
2.701000 -13.89573
2.702000 -13.78651
2.703000 -13.676559999999998
2.704000 -13.56589
2.705000 -13.454469999999999
2.706000 -13.342319999999999
2.707000 -13.22943
2.708000 -13.115779999999999
2.709000 -13.001380000000001
2.710000 -12.88621
2.711000 -12.770290000000001
2.712000 -12.653590000000001
2.713000 -12.53612
2.714000 -12.41788
2.715000 -12.29885
2.716000 -12.179030000000001
2.717000 -12.058430000000001
2.718000 -11.93702
2.719000 -11.81482
2.720000 -11.69182
2.721000 -11.56801
2.722000 -11.44339
2.723000 -11.31795
2.724000 -11.1917
2.725000 -11.06462
2.726000 -10.93672
2.727000 -10.80799
2.728000 -10.67843
2.729000 -10.54803
2.730000 -10.4168
2.731000 -10.28472
2.732000 -10.1518
2.733000 -10.01803
2.734000 -9.8834082
2.735000 -9.747934299999999
2.736000 -9.6116036
2.737000 -9.4744146
2.738000 -9.336363500000001
2.739000 -9.1974482
2.740000 -9.0576664
2.741000 -8.917015000000001
2.742000 -8.7754928
2.743000 -8.633096499999999
2.744000 -8.4898248
2.745000 -8.345675499999999
2.746000 -8.2006462
2.747000 -8.0547348
2.748000 -7.9079404
2.749000 -7.760261
2.750000 -7.611694900000001
2.751000 -7.4622408
2.752000 -7.311897
2.753000 -7.1606629
2.754000 -7.008536899999999
2.755000 -6.8555184
2.756000 -6.7016065
2.757000 -6.546800599999999
2.758000 -6.391099799999999
2.759000 -6.2345039
2.760000 -6.0770124
2.761000 -5.9186250000000005
2.762000 -5.7593413
2.763000 -5.5991616
2.764000 -5.4380856
2.765000 -5.2761134
2.766000 -5.113245200000001
2.767000 -4.9494810000000005
2.768000 -4.7848213
2.769000 -4.6192665
2.770000 -4.4528171
2.771000 -4.2854737
2.772000 -4.117237
2.773000 -3.9481081000000002
2.774000 -3.7780877
2.775000 -3.607177
2.776000 -3.435377
2.777000 -3.262689
2.778000 -3.0891145
2.779000 -2.9146552
2.780000 -2.7393129
2.781000 -2.5630892999999997
2.782000 -2.3859866
2.783000 -2.2080068
2.784000 -2.0291523999999996
2.785000 -1.8494258
2.786000 -1.6688297
2.787000 -1.4873669
2.788000 -1.3050403
2.789000 -1.1218529
2.790000 -0.9378081200000001
2.791000 -0.75290925
2.792000 -0.56715976
2.793000 -0.38056332000000004
2.794000 -0.19312368000000002
2.795000 -0.0048447517
2.796000 0.18426948
2.797000 0.37421486
2.798000 0.56498717
2.799000 0.7565820099999999
2.800000 0.9489949799999999
2.801000 1.1422214
2.802000 1.3362567
2.803000 1.5310959000000002
2.804000 1.7267340999999998
2.805000 1.9231662
2.806000 2.120387
2.807000 2.3183909999999996
2.808000 2.5171729
2.809000 2.7167268
2.810000 2.9170472
2.811000 3.118128
2.812000 3.3199631
2.813000 3.5225458
2.814000 3.7258702999999995
2.815000 3.9299298000000005
2.816000 4.1347172
2.817000 4.3402258
2.818000 4.5464486
2.819000 4.753378
2.820000 4.9610071
2.821000 5.1693279
2.822000 5.3783327
2.823000 5.5880137
2.824000 5.7983629
2.825000 6.0093723
2.826000 6.2210333
2.827000 6.4333379
2.828000 6.646277
2.829000 6.859842700000001
2.830000 7.074025300000001
2.831000 7.2888166000000005
2.832000 7.5042076
2.833000 7.7201888
2.834000 7.9367511
2.835000 8.1538849
2.836000 8.371580400000001
2.837000 8.589827999999999
2.838000 8.808618
2.839000 9.0279408
2.840000 9.247785799999999
2.841000 9.468143399999999
2.842000 9.6890025
2.843000 9.910353299999999
2.844000 10.13218
2.845000 10.35448
2.846000 10.57724
2.847000 10.80045
2.848000 11.024090000000001
2.849000 11.24816
2.850000 11.47264
2.851000 11.69752
2.852000 11.92278
2.853000 12.148430000000001
2.854000 12.37443
2.855000 12.60079
2.856000 12.82749
2.857000 13.05451
2.858000 13.28184
2.859000 13.50947
2.860000 13.73739
2.861000 13.96558
2.862000 14.19403
2.863000 14.42272
2.864000 14.65165
2.865000 14.88079
2.866000 15.11014
2.867000 15.33967
2.868000 15.56939
2.869000 15.79926
2.870000 16.02928
2.871000 16.25943
2.872000 16.4897
2.873000 16.72007
2.874000 16.95053
2.875000 17.181060000000002
2.876000 17.41165
2.877000 17.64228
2.878000 17.87294
2.879000 18.10361
2.880000 18.33428
2.881000 18.564919999999997
2.882000 18.79552
2.883000 19.02608
2.884000 19.25656
2.885000 19.48695
2.886000 19.71725
2.887000 19.947419999999997
2.888000 20.17746
2.889000 20.407339999999998
2.890000 20.637040000000002
2.891000 20.86656
2.892000 21.09588
2.893000 21.32497
2.894000 21.55382
2.895000 21.78241
2.896000 22.01072
2.897000 22.23874
2.898000 22.46644
2.899000 22.693820000000002
2.900000 22.92085
2.901000 23.14751
2.902000 23.37378
2.903000 23.59965
2.904000 23.8251
2.905000 24.05012
2.906000 24.27467
2.907000 24.49875
2.908000 24.72233
2.909000 24.94539
2.910000 25.16792
2.911000 25.389899999999997
2.912000 25.61131
2.913000 25.83213
2.914000 26.05233
2.915000 26.27191
2.916000 26.49084
2.917000 26.709090000000003
2.918000 26.926660000000002
2.919000 27.14352
2.920000 27.359640000000002
2.921000 27.57502
2.922000 27.78963
2.923000 28.00344
2.924000 28.21645
2.925000 28.42862
2.926000 28.639940000000003
2.927000 28.850389999999997
2.928000 29.05994
2.929000 29.26858
2.930000 29.47629
2.931000 29.68304
2.932000 29.88882
2.933000 30.0936
2.934000 30.29736
2.935000 30.50009
2.936000 30.70176
2.937000 30.902350000000002
2.938000 31.10185
2.939000 31.30022
2.940000 31.49746
2.941000 31.69353
2.942000 31.88843
2.943000 32.082119999999996
2.944000 32.274589999999996
2.945000 32.46581
2.946000 32.655770000000004
2.947000 32.844449999999995
2.948000 33.03181
2.949000 33.21785
2.950000 33.402539999999995
2.951000 33.585860000000004
2.952000 33.76779
2.953000 33.94831
2.954000 34.127390000000005
2.955000 34.305020000000006
2.956000 34.48117
2.957000 34.65582
2.958000 34.82895
2.959000 35.00054
2.960000 35.17058
2.961000 35.33902
2.962000 35.50587
2.963000 35.67109
2.964000 35.83466
2.965000 35.99657
2.966000 36.15679
2.967000 36.3153
2.968000 36.47209
2.969000 36.627120000000005
2.970000 36.78038
2.971000 36.93185
2.972000 37.08151
2.973000 37.22934
2.974000 37.37531
2.975000 37.51942
2.976000 37.66163
2.977000 37.80192
2.978000 37.94028
2.979000 38.07669
2.980000 38.21113
2.981000 38.34356
2.982000 38.47399
2.983000 38.60238
2.984000 38.72871
2.985000 38.85297
2.986000 38.97513
2.987000 39.09518
2.988000 39.21309
2.989000 39.328849999999996
2.990000 39.44243
2.991000 39.55382
2.992000 39.663
2.993000 39.76995
2.994000 39.87465
2.995000 39.97708
2.996000 40.077220000000004
2.997000 40.17505
2.998000 40.27056
2.999000 40.36372
3.000000 40.45453
3.001000 40.54295
3.002000 40.62898
3.003000 40.71259
3.004000 40.79377
3.005000 40.87251
3.006000 40.94877
3.007000 41.02255
3.008000 41.09383
3.009000 41.16259
3.010000 41.228809999999996
3.011000 41.29248
3.012000 41.353590000000004
3.013000 41.41211
3.014000 41.46802
3.015000 41.52133
3.016000 41.57199
3.017000 41.62001
3.018000 41.66536
3.019000 41.70803
3.020000 41.74801
3.021000 41.785270000000004
3.022000 41.8198
3.023000 41.8516
3.024000 41.880630000000004
3.025000 41.9069
3.026000 41.93037
3.027000 41.95105
3.028000 41.96891
3.029000 41.98395
3.030000 41.99615
3.031000 42.00549
3.032000 42.011959999999995
3.033000 42.015550000000005
3.034000 42.01626
3.035000 42.01406
3.036000 42.00894
3.037000 42.0009
3.038000 41.98991
3.039000 41.97598
3.040000 41.959089999999996
3.041000 41.93922
3.042000 41.91637
3.043000 41.89053
3.044000 41.86168
3.045000 41.82983
3.046000 41.79495
3.047000 41.75704
3.048000 41.71608
3.049000 41.67207
3.050000 41.62501
3.051000 41.57488
3.052000 41.52167
3.053000 41.46537
3.054000 41.40598
3.055000 41.3435
3.056000 41.2779
3.057000 41.20919
3.058000 41.13735
3.059000 41.06238
3.060000 40.98428
3.061000 40.903040000000004
3.062000 40.81866
3.063000 40.73111
3.064000 40.64042
3.065000 40.54656
3.066000 40.44953
3.067000 40.34934
3.068000 40.24597
3.069000 40.13942
3.070000 40.02969
3.071000 39.91677
3.072000 39.80067
3.073000 39.68138
3.074000 39.5589
3.075000 39.43323
3.076000 39.30436
3.077000 39.1723
3.078000 39.03704
3.079000 38.89858
3.080000 38.75692
3.081000 38.612069999999996
3.082000 38.46402
3.083000 38.31277
3.084000 38.15832
3.085000 38.000679999999996
3.086000 37.83984
3.087000 37.675799999999995
3.088000 37.50858
3.089000 37.338159999999995
3.090000 37.16456
3.091000 36.98778
3.092000 36.80781
3.093000 36.62466
3.094000 36.438340000000004
3.095000 36.24885
3.096000 36.0562
3.097000 35.86038
3.098000 35.66141
3.099000 35.459289999999996
3.100000 35.25403
3.101000 35.04563
3.102000 34.8341
3.103000 34.61945
3.104000 34.40169
3.105000 34.18081
3.106000 33.95684
3.107000 33.72978
3.108000 33.49963
3.109000 33.26641
3.110000 33.03013
3.111000 32.790789999999994
3.112000 32.54842
3.113000 32.303
3.114000 32.054559999999995
3.115000 31.80311
3.116000 31.54866
3.117000 31.291210000000003
3.118000 31.030780000000004
3.119000 30.76739
3.120000 30.501040000000003
3.121000 30.23175
3.122000 29.95953
3.123000 29.68439
3.124000 29.406349999999996
3.125000 29.125420000000002
3.126000 28.841620000000002
3.127000 28.55495
3.128000 28.265439999999998
3.129000 27.973100000000002
3.130000 27.677950000000003
3.131000 27.38
3.132000 27.07927
3.133000 26.775779999999997
3.134000 26.469540000000002
3.135000 26.16057
3.136000 25.848900000000004
3.137000 25.53453
3.138000 25.217489999999998
3.139000 24.89779
3.140000 24.57546
3.141000 24.25051
3.142000 23.92297
3.143000 23.592859999999998
3.144000 23.26019
3.145000 22.92498
3.146000 22.58726
3.147000 22.247049999999998
3.148000 21.90437
3.149000 21.55924
3.150000 21.21169
3.151000 20.86173
3.152000 20.50938
3.153000 20.15468
3.154000 19.79764
3.155000 19.43829
3.156000 19.07665
3.157000 18.71275
3.158000 18.3466
3.159000 17.97824
3.160000 17.60769
3.161000 17.23498
3.162000 16.860120000000002
3.163000 16.483159999999998
3.164000 16.10411
3.165000 15.723
3.166000 15.339849999999998
3.167000 14.954709999999999
3.168000 14.56758
3.169000 14.17851
3.170000 13.78752
3.171000 13.39463
3.172000 12.99988
3.173000 12.6033
3.174000 12.20492
3.175000 11.80476
3.176000 11.402859999999999
3.177000 10.99924
3.178000 10.59394
3.179000 10.18698
3.180000 9.7784072
3.181000 9.368238600000002
3.182000 8.9565098
3.183000 8.543252899999999
3.184000 8.1284992
3.185000 7.712280000000001
3.186000 7.294628
3.187000 6.8755761
3.188000 6.455156200000001
3.189000 6.0334019
3.190000 5.610346
3.191000 5.1860217
3.192000 4.7604628
3.193000 4.3337031999999995
3.194000 3.9057768999999998
3.195000 3.4767181000000003
3.196000 3.0465611999999997
3.197000 2.615341
3.198000 2.1830926
3.199000 1.7498508
3.200000 1.3156514
3.201000 0.8805296400000001
3.202000 0.44452147999999997
3.203000 0.0076628406999999996
3.204000 -0.43001007
3.205000 -0.868461
3.206000 -1.3076534
3.207000 -1.7475504
3.208000 -2.1881154
3.209000 -2.6293112
3.210000 -3.0711008
3.211000 -3.5134468
3.212000 -3.9563116000000003
3.213000 -4.3996576
3.214000 -4.8434474
3.215000 -5.2876431
3.216000 -5.7322066
3.217000 -6.1770998
3.218000 -6.6222839
3.219000 -7.0677213000000005
3.220000 -7.513372599999999
3.221000 -7.9591997
3.222000 -8.4051639
3.223000 -8.8512257
3.224000 -9.2973456
3.225000 -9.7434849
3.226000 -10.1896
3.227000 -10.63566
3.228000 -11.081620000000001
3.229000 -11.52744
3.230000 -11.97308
3.231000 -12.4185
3.232000 -12.86366
3.233000 -13.30853
3.234000 -13.75305
3.235000 -14.19719
3.236000 -14.640909999999998
3.237000 -15.08417
3.238000 -15.52692
3.239000 -15.969140000000001
3.240000 -16.41077
3.241000 -16.851779999999998
3.242000 -17.29212
3.243000 -17.731759999999998
3.244000 -18.17065
3.245000 -18.60876
3.246000 -19.04605
3.247000 -19.48246
3.248000 -19.91797
3.249000 -20.352529999999998
3.250000 -20.78611
3.251000 -21.21865
3.252000 -21.65013
3.253000 -22.08049
3.254000 -22.50971
3.255000 -22.937730000000002
3.256000 -23.36452
3.257000 -23.790049999999997
3.258000 -24.21425
3.259000 -24.63711
3.260000 -25.058580000000003
3.261000 -25.478610000000003
3.262000 -25.897160000000003
3.263000 -26.3142
3.264000 -26.72969
3.265000 -27.14358
3.266000 -27.555839999999996
3.267000 -27.966419999999996
3.268000 -28.375280000000004
3.269000 -28.782390000000003
3.270000 -29.1877
3.271000 -29.59118
3.272000 -29.99277
3.273000 -30.39245
3.274000 -30.79017
3.275000 -31.1859
3.276000 -31.579590000000003
3.277000 -31.9712
3.278000 -32.360699999999994
3.279000 -32.74805
3.280000 -33.1332
3.281000 -33.51611
3.282000 -33.89676
3.283000 -34.275090000000006
3.284000 -34.65108
3.285000 -35.024680000000004
3.286000 -35.39585
3.287000 -35.76456
3.288000 -36.13077
3.289000 -36.49445
3.290000 -36.85554
3.291000 -37.21403
3.292000 -37.56986
3.293000 -37.923010000000005
3.294000 -38.273430000000005
3.295000 -38.62109
3.296000 -38.96595
3.297000 -39.30798
3.298000 -39.64714
3.299000 -39.9834
3.300000 -40.316720000000004
3.301000 -40.64705
3.302000 -40.97438
3.303000 -41.29866
3.304000 -41.619859999999996
3.305000 -41.93795
3.306000 -42.25288
3.307000 -42.56463
3.308000 -42.87317
3.309000 -43.17845
3.310000 -43.48044
3.311000 -43.77912
3.312000 -44.07445
3.313000 -44.3664
3.314000 -44.65492
3.315000 -44.94001
3.316000 -45.22161
3.317000 -45.4997
3.318000 -45.77425
3.319000 -46.04523
3.320000 -46.312599999999996
3.321000 -46.57634
3.322000 -46.83641
3.323000 -47.09279
3.324000 -47.34545
3.325000 -47.59435
3.326000 -47.83947
3.327000 -48.080780000000004
3.328000 -48.31825
3.329000 -48.551860000000005
3.330000 -48.78157
3.331000 -49.00736
3.332000 -49.2292
3.333000 -49.44706
3.334000 -49.66092
3.335000 -49.87076
3.336000 -50.07654
3.337000 -50.27824
3.338000 -50.475840000000005
3.339000 -50.66931
3.340000 -50.858630000000005
3.341000 -51.04377
3.342000 -51.224709999999995
3.343000 -51.40144
3.344000 -51.57391
3.345000 -51.74212
3.346000 -51.90604
3.347000 -52.06565
3.348000 -52.220929999999996
3.349000 -52.37187
3.350000 -52.51842
3.351000 -52.66058
3.352000 -52.798339999999996
3.353000 -52.93166
3.354000 -53.06054
3.355000 -53.18495
3.356000 -53.30487
3.357000 -53.4203
3.358000 -53.531209999999994
3.359000 -53.63757999999999
3.360000 -53.73939
3.361000 -53.83664
3.362000 -53.929300000000005
3.363000 -54.017360000000004
3.364000 -54.100820000000006
3.365000 -54.17963999999999
3.366000 -54.25383
3.367000 -54.32336
3.368000 -54.38822
3.369000 -54.4484
3.370000 -54.50389
3.371000 -54.55468
3.372000 -54.60075
3.373000 -54.642089999999996
3.374000 -54.6787
3.375000 -54.710570000000004
3.376000 -54.73768
3.377000 -54.76003
3.378000 -54.777609999999996
3.379000 -54.79041
3.380000 -54.79842
3.381000 -54.80164
3.382000 -54.800059999999995
3.383000 -54.79368
3.384000 -54.782489999999996
3.385000 -54.766479999999994
3.386000 -54.745639999999995
3.387000 -54.719989999999996
3.388000 -54.68951
3.389000 -54.65419
3.390000 -54.614039999999996
3.391000 -54.56906
3.392000 -54.51924
3.393000 -54.46458
3.394000 -54.40508
3.395000 -54.34074
3.396000 -54.271570000000004
3.397000 -54.19755000000001
3.398000 -54.11869
3.399000 -54.035
3.400000 -53.946479999999994
3.401000 -53.85312
3.402000 -53.75493
3.403000 -53.65192
3.404000 -53.54409
3.405000 -53.431439999999995
3.406000 -53.31398000000001
3.407000 -53.19171
3.408000 -53.06464
3.409000 -52.93279
3.410000 -52.79614
3.411000 -52.65472
3.412000 -52.50853
3.413000 -52.357569999999996
3.414000 -52.201859999999996
3.415000 -52.04141
3.416000 -51.876219999999996
3.417000 -51.70631
3.418000 -51.5317
3.419000 -51.35238
3.420000 -51.168369999999996
3.421000 -50.97969
3.422000 -50.786339999999996
3.423000 -50.588350000000005
3.424000 -50.38572
3.425000 -50.17847
3.426000 -49.96662
3.427000 -49.75018
3.428000 -49.52916
3.429000 -49.30359
3.430000 -49.07347
3.431000 -48.83883
3.432000 -48.59969
3.433000 -48.35606
3.434000 -48.10795
3.435000 -47.855399999999996
3.436000 -47.598420000000004
3.437000 -47.33704
3.438000 -47.071259999999995
3.439000 -46.801120000000004
3.440000 -46.526630000000004
3.441000 -46.24781
3.442000 -45.9647
3.443000 -45.67731
3.444000 -45.38566
3.445000 -45.089780000000005
3.446000 -44.789699999999996
3.447000 -44.48544
3.448000 -44.17702
3.449000 -43.86446
3.450000 -43.54781
3.451000 -43.22708
3.452000 -42.90229
3.453000 -42.57348
3.454000 -42.240680000000005
3.455000 -41.903909999999996
3.456000 -41.5632
3.457000 -41.21859
3.458000 -40.87009
3.459000 -40.51775
3.460000 -40.161590000000004
3.461000 -39.80165
3.462000 -39.43795
3.463000 -39.070519999999995
3.464000 -38.69941
3.465000 -38.32464
3.466000 -37.94625
3.467000 -37.56426
3.468000 -37.17872
3.469000 -36.789660000000005
3.470000 -36.39711
3.471000 -36.00111
3.472000 -35.601699999999994
3.473000 -35.19891
3.474000 -34.79277
3.475000 -34.383340000000004
3.476000 -33.97063
3.477000 -33.5547
3.478000 -33.13558
3.479000 -32.713300000000004
3.480000 -32.2879
3.481000 -31.85944
3.482000 -31.42794
3.483000 -30.99345
3.484000 -30.556
3.485000 -30.11564
3.486000 -29.6724
3.487000 -29.22634
3.488000 -28.77748
3.489000 -28.325879999999998
3.490000 -27.871570000000002
3.491000 -27.41459
3.492000 -26.955000000000002
3.493000 -26.49283
3.494000 -26.028119999999998
3.495000 -25.56093
3.496000 -25.09129
3.497000 -24.61925
3.498000 -24.14485
3.499000 -23.668139999999998
3.500000 -23.18916
3.501000 -22.70796
3.502000 -22.22459
3.503000 -21.73909
3.504000 -21.25151
3.505000 -20.76189
3.506000 -20.27029
3.507000 -19.77675
3.508000 -19.281309999999998
3.509000 -18.784029999999998
3.510000 -18.28496
3.511000 -17.78413
3.512000 -17.28161
3.513000 -16.77744
3.514000 -16.27167
3.515000 -15.764349999999999
3.516000 -15.25553
3.517000 -14.745249999999999
3.518000 -14.233580000000002
3.519000 -13.720550000000001
3.520000 -13.20623
3.521000 -12.69065
3.522000 -12.17387
3.523000 -11.655949999999999
3.524000 -11.13693
3.525000 -10.61686
3.526000 -10.0958
3.527000 -9.5737994
3.528000 -9.0509072
3.529000 -8.5271768
3.530000 -8.0026604
3.531000 -7.477410900000001
3.532000 -6.951479600000001
3.533000 -6.4249203
3.534000 -5.897785
3.535000 -5.370127
3.536000 -4.841999
3.537000 -4.3134543999999995
3.538000 -3.7845463
3.539000 -3.2553278
3.540000 -2.7258525
3.541000 -2.1961736
3.542000 -1.6663449000000001
3.543000 -1.1364198
3.544000 -0.60645207
3.545000 -0.076495338
3.546000 0.45339661
3.547000 0.98317005
3.548000 1.5127712
3.549000 2.0421462000000004
3.550000 2.5712414
3.551000 3.1000027
3.552000 3.6283765000000003
3.553000 4.156308999999999
3.554000 4.6837464
3.555000 5.2106351
3.556000 5.7369214
3.557000 6.262551199999999
3.558000 6.787470700000001
3.559000 7.3116265
3.560000 7.8349642
3.561000 8.357431
3.562000 8.8789724
3.563000 9.399534800000001
3.564000 9.9190645
3.565000 10.43751
3.566000 10.95481
3.567000 11.47092
3.568000 11.98578
3.569000 12.49934
3.570000 13.01154
3.571000 13.52234
3.572000 14.03168
3.573000 14.5395
3.574000 15.04575
3.575000 15.55038
3.576000 16.05333
3.577000 16.55456
3.578000 17.054
3.579000 17.55161
3.580000 18.047340000000002
3.581000 18.54113
3.582000 19.03293
3.583000 19.52269
3.584000 20.01036
3.585000 20.49588
3.586000 20.979210000000002
3.587000 21.46029
3.588000 21.93907
3.589000 22.415499999999998
3.590000 22.88954
3.591000 23.36113
3.592000 23.83022
3.593000 24.29676
3.594000 24.7607
3.595000 25.222
3.596000 25.680609999999998
3.597000 26.13647
3.598000 26.58953
3.599000 27.03976
3.600000 27.487099999999998
3.601000 27.9315
3.602000 28.37291
3.603000 28.81129
3.604000 29.2466
3.605000 29.67878
3.606000 30.10778
3.607000 30.533569999999997
3.608000 30.9561
3.609000 31.37531
3.610000 31.79117
3.611000 32.20363
3.612000 32.61264
3.613000 33.018170000000005
3.614000 33.42015
3.615000 33.81857
3.616000 34.21336
3.617000 34.60449
3.618000 34.99191
3.619000 35.37558
3.620000 35.75547
3.621000 36.13152
3.622000 36.5037
3.623000 36.87197
3.624000 37.23628
3.625000 37.5966
3.626000 37.9529
3.627000 38.305119999999995
3.628000 38.65323
3.629000 38.997189999999996
3.630000 39.33697
3.631000 39.67253
3.632000 40.003820000000005
3.633000 40.33082
3.634000 40.65349
3.635000 40.971790000000006
3.636000 41.28568
3.637000 41.595130000000005
3.638000 41.90011
3.639000 42.20059
3.640000 42.49652
3.641000 42.78787
3.642000 43.07462
3.643000 43.35673
3.644000 43.63417
3.645000 43.906909999999996
3.646000 44.17491
3.647000 44.43815
3.648000 44.69659
3.649000 44.95022
3.650000 45.19899
3.651000 45.44288
3.652000 45.68187
3.653000 45.91592
3.654000 46.145019999999995
3.655000 46.36912
3.656000 46.58822
3.657000 46.80228
3.658000 47.01128
3.659000 47.2152
3.660000 47.41401
3.661000 47.607690000000005
3.662000 47.79621
3.663000 47.97957
3.664000 48.15772
3.665000 48.33067
3.666000 48.49837
3.667000 48.66083
3.668000 48.81801
3.669000 48.96989
3.670000 49.11647
3.671000 49.25772
3.672000 49.39363
3.673000 49.52418
3.674000 49.64935
3.675000 49.76912
3.676000 49.8835
3.677000 49.99245
3.678000 50.09598
3.679000 50.194050000000004
3.680000 50.28667
3.681000 50.37382
3.682000 50.455490000000005
3.683000 50.53167
3.684000 50.602349999999994
3.685000 50.667519999999996
3.686000 50.72717
3.687000 50.781299999999995
3.688000 50.82989
3.689000 50.872949999999996
3.690000 50.91046
3.691000 50.94242
3.692000 50.96883
3.693000 50.98967
3.694000 51.00495000000001
3.695000 51.014669999999995
3.696000 51.01882
3.697000 51.0174
3.698000 51.01040999999999
3.699000 50.997840000000004
3.700000 50.979699999999994
3.701000 50.956
3.702000 50.92672
3.703000 50.89188
3.704000 50.85146
3.705000 50.80549
3.706000 50.75396
3.707000 50.696870000000004
3.708000 50.63423
3.709000 50.56604
3.710000 50.49232
3.711000 50.41306
3.712000 50.32828000000001
3.713000 50.23798000000001
3.714000 50.14217
3.715000 50.040870000000005
3.716000 49.934079999999994
3.717000 49.82181
3.718000 49.70407
3.719000 49.58088
3.720000 49.452239999999996
3.721000 49.31818
3.722000 49.1787
3.723000 49.03382
3.724000 48.883559999999996
3.725000 48.72793
3.726000 48.566939999999995
3.727000 48.400619999999996
3.728000 48.22898
3.729000 48.05204
3.730000 47.86981
3.731000 47.68233
3.732000 47.489599999999996
3.733000 47.291650000000004
3.734000 47.088499999999996
3.735000 46.88017
3.736000 46.66668
3.737000 46.44805
3.738000 46.22432
3.739000 45.9955
3.740000 45.761610000000005
3.741000 45.52268
3.742000 45.27874
3.743000 45.02981
3.744000 44.77592
3.745000 44.5171
3.746000 44.25337
3.747000 43.98476
3.748000 43.711299999999994
3.749000 43.43302
3.750000 43.14995
3.751000 42.86212
3.752000 42.56956
3.753000 42.2723
3.754000 41.97038
3.755000 41.66382
3.756000 41.35266
3.757000 41.03694
3.758000 40.71669
3.759000 40.39194
3.760000 40.06273
3.761000 39.7291
3.762000 39.39108
3.763000 39.0487
3.764000 38.70202
3.765000 38.35106
3.766000 37.99586
3.767000 37.63647
3.768000 37.27292
3.769000 36.90524
3.770000 36.533500000000004
3.771000 36.15771
3.772000 35.777930000000005
3.773000 35.3942
3.774000 35.00655
3.775000 34.61504
3.776000 34.219699999999996
3.777000 33.82058
3.778000 33.41773
3.779000 33.01118
3.780000 32.60099
3.781000 32.18719
3.782000 31.76984
3.783000 31.348979999999997
3.784000 30.92466
3.785000 30.49693
3.786000 30.06582
3.787000 29.631400000000003
3.788000 29.19371
3.789000 28.75279
3.790000 28.308699999999998
3.791000 27.86148
3.792000 27.4112
3.793000 26.957890000000003
3.794000 26.50161
3.795000 26.0424
3.796000 25.58033
3.797000 25.11543
3.798000 24.647769999999998
3.799000 24.1774
3.800000 23.704359999999998
3.801000 23.22871
3.802000 22.750500000000002
3.803000 22.26979
3.804000 21.78664
3.805000 21.30108
3.806000 20.813190000000002
3.807000 20.32301
3.808000 19.8306
3.809000 19.33601
3.810000 18.8393
3.811000 18.34053
3.812000 17.839740000000003
3.813000 17.33701
3.814000 16.83237
3.815000 16.325899999999997
3.816000 15.81765
3.817000 15.30766
3.818000 14.79601
3.819000 14.28276
3.820000 13.767940000000001
3.821000 13.25164
3.822000 12.7339
3.823000 12.21478
3.824000 11.69434
3.825000 11.17265
3.826000 10.64975
3.827000 10.125720000000001
3.828000 9.600601300000001
3.829000 9.0744622
3.830000 8.547361200000001
3.831000 8.0193572
3.832000 7.4905105
3.833000 6.960880799999999
3.834000 6.430528300000001
3.835000 5.8995131
3.836000 5.3678952
3.837000 4.8357349
3.838000 4.3030925
3.839000 3.7700284
3.840000 3.2366029999999997
3.841000 2.7028769
3.842000 2.1689108
3.843000 1.6347652000000001
3.844000 1.1005009
3.845000 0.56617837
3.846000 0.031858534
3.847000 -0.50239791
3.848000 -1.0365303
3.849000 -1.5704776999999999
3.850000 -2.1041797
3.851000 -2.6375754000000002
3.852000 -3.1706043000000004
3.853000 -3.7032057
3.854000 -4.2353187
3.855000 -4.7668833
3.856000 -5.2978385
3.857000 -5.828124300000001
3.858000 -6.3576803
3.859000 -6.8864457
3.860000 -7.4143603
3.861000 -7.941364500000001
3.862000 -8.4673978
3.863000 -8.9924
3.864000 -9.5163114
3.865000 -10.03907
3.866000 -10.56062
3.867000 -11.0809
3.868000 -11.59985
3.869000 -12.11742
3.870000 -12.63353
3.871000 -13.14814
3.872000 -13.66118
3.873000 -14.1726
3.874000 -14.68234
3.875000 -15.19033
3.876000 -15.696530000000001
3.877000 -16.200870000000002
3.878000 -16.7033
3.879000 -17.20375
3.880000 -17.70217
3.881000 -18.198510000000002
3.882000 -18.69271
3.883000 -19.1847
3.884000 -19.67445
3.885000 -20.16187
3.886000 -20.64694
3.887000 -21.12957
3.888000 -21.60973
3.889000 -22.08736
3.890000 -22.5624
3.891000 -23.03479
3.892000 -23.50449
3.893000 -23.97144
3.894000 -24.43558
3.895000 -24.89687
3.896000 -25.35525
3.897000 -25.810660000000002
3.898000 -26.26306
3.899000 -26.7124
3.900000 -27.15861
3.901000 -27.60166
3.902000 -28.041490000000003
3.903000 -28.47805
3.904000 -28.91129
3.905000 -29.34116
3.906000 -29.76761
3.907000 -30.19059
3.908000 -30.61005
3.909000 -31.02595
3.910000 -31.43823
3.911000 -31.84686
3.912000 -32.251780000000004
3.913000 -32.65294
3.914000 -33.0503
3.915000 -33.44382
3.916000 -33.833439999999996
3.917000 -34.21913
3.918000 -34.60084
3.919000 -34.97852
3.920000 -35.35214
3.921000 -35.72165
3.922000 -36.087
3.923000 -36.44816
3.924000 -36.805080000000004
3.925000 -37.15773
3.926000 -37.506060000000005
3.927000 -37.850030000000004
3.928000 -38.1896
3.929000 -38.52474
3.930000 -38.8554
3.931000 -39.18155
3.932000 -39.50315
3.933000 -39.82017
3.934000 -40.13256
3.935000 -40.440290000000005
3.936000 -40.74333
3.937000 -41.04164
3.938000 -41.33519
3.939000 -41.62394
3.940000 -41.90786
3.941000 -42.18692
3.942000 -42.46108
3.943000 -42.730309999999996
3.944000 -42.99459
3.945000 -43.25388
3.946000 -43.508160000000004
3.947000 -43.75739
3.948000 -44.00154
3.949000 -44.24058
3.950000 -44.4745
3.951000 -44.70326
3.952000 -44.92684
3.953000 -45.145210000000006
3.954000 -45.358340000000005
3.955000 -45.56621
3.956000 -45.7688
3.957000 -45.96609
3.958000 -46.15805
3.959000 -46.34465
3.960000 -46.52589
3.961000 -46.70174
3.962000 -46.872170000000004
3.963000 -47.03717
3.964000 -47.19672
3.965000 -47.3508
3.966000 -47.499390000000005
3.967000 -47.642489999999995
3.968000 -47.78006
3.969000 -47.9121
3.970000 -48.038579999999996
3.971000 -48.15951
3.972000 -48.27485
3.973000 -48.3846
3.974000 -48.48875
3.975000 -48.58728
3.976000 -48.68018
3.977000 -48.76744
3.978000 -48.84906
3.979000 -48.92502
3.980000 -48.99532
3.981000 -49.059940000000005
3.982000 -49.11888
3.983000 -49.172129999999996
3.984000 -49.21969
3.985000 -49.26155
3.986000 -49.2977
3.987000 -49.32815
3.988000 -49.35289
3.989000 -49.37192
3.990000 -49.38523
3.991000 -49.39282
3.992000 -49.3947
3.993000 -49.390859999999996
3.994000 -49.3813
3.995000 -49.36604
3.996000 -49.345060000000004
3.997000 -49.31836
3.998000 -49.28597
3.999000 -49.24787
4.000000 -49.20408
4.001000 -49.15459
4.002000 -49.09942
4.003000 -49.03857
4.004000 -48.97204
4.005000 -48.899860000000004
4.006000 -48.82201
4.007000 -48.73852
4.008000 -48.6494
4.009000 -48.55465
4.010000 -48.45429
4.011000 -48.34832
4.012000 -48.23677
4.013000 -48.11963
4.014000 -47.99694
4.015000 -47.8687
4.016000 -47.734919999999995
4.017000 -47.59563
4.018000 -47.45084
4.019000 -47.300560000000004
4.020000 -47.144819999999996
4.021000 -46.98363
4.022000 -46.817009999999996
4.023000 -46.644980000000004
4.024000 -46.46757
4.025000 -46.28478
4.026000 -46.09665
4.027000 -45.90319
4.028000 -45.704440000000005
4.029000 -45.5004
4.030000 -45.29111
4.031000 -45.07659
4.032000 -44.85686
4.033000 -44.63196
4.034000 -44.4019
4.035000 -44.166709999999995
4.036000 -43.926429999999996
4.037000 -43.68108
4.038000 -43.43068
4.039000 -43.17527
4.040000 -42.91488
4.041000 -42.64953
4.042000 -42.379270000000005
4.043000 -42.10411
4.044000 -41.824099999999994
4.045000 -41.53925
4.046000 -41.24962
4.047000 -40.95523
4.048000 -40.65611
4.049000 -40.3523
4.050000 -40.04384
4.051000 -39.73076
4.052000 -39.4131
4.053000 -39.0909
4.054000 -38.76419
4.055000 -38.43301
4.056000 -38.0974
4.057000 -37.75739
4.058000 -37.413039999999995
4.059000 -37.06438
4.060000 -36.71144
4.061000 -36.35428
4.062000 -35.99293
4.063000 -35.62743
4.064000 -35.25783
4.065000 -34.88418
4.066000 -34.5065
4.067000 -34.12485
4.068000 -33.73927
4.069000 -33.34982
4.070000 -32.95652
4.071000 -32.55942
4.072000 -32.15859
4.073000 -31.75405
4.074000 -31.34585
4.075000 -30.934050000000003
4.076000 -30.51869
4.077000 -30.09982
4.078000 -29.677490000000002
4.079000 -29.251739999999998
4.080000 -28.82263
4.081000 -28.3902
4.082000 -27.95452
4.083000 -27.515610000000002
4.084000 -27.07355
4.085000 -26.62837
4.086000 -26.180130000000002
4.087000 -25.728879999999997
4.088000 -25.27468
4.089000 -24.81757
4.090000 -24.357609999999998
4.091000 -23.89485
4.092000 -23.42935
4.093000 -22.96116
4.094000 -22.49033
4.095000 -22.016920000000002
4.096000 -21.540989999999997
4.097000 -21.06258
4.098000 -20.58176
4.099000 -20.09858
4.100000 -19.61309
4.101000 -19.12535
4.102000 -18.63542
4.103000 -18.14336
4.104000 -17.64921
4.105000 -17.15305
4.106000 -16.65492
4.107000 -16.15488
4.108000 -15.652989999999999
4.109000 -15.14931
4.110000 -14.643900000000002
4.111000 -14.13681
4.112000 -13.628100000000002
4.113000 -13.11783
4.114000 -12.60606
4.115000 -12.09286
4.116000 -11.57827
4.117000 -11.06235
4.118000 -10.545169999999999
4.119000 -10.02679
4.120000 -9.5072635
4.121000 -8.986651199999999
4.122000 -8.4650129
4.123000 -7.9424091
4.124000 -7.418900000000001
4.125000 -6.894545300000001
4.126000 -6.3694052
4.127000 -5.8435403
4.128000 -5.3170107
4.129000 -4.7898766
4.130000 -4.2621981
4.131000 -3.7340362000000002
4.132000 -3.2054506000000003
4.133000 -2.6765021
4.134000 -2.147251
4.135000 -1.617758
4.136000 -1.0880832999999999
4.137000 -0.5582876999999999
4.138000 -0.02843148
4.139000 0.5014248699999999
4.140000 1.0312208
4.141000 1.560896
4.142000 2.0903899999999997
4.143000 2.6196424
4.144000 3.1485930000000004
4.145000 3.6771812
4.146000 4.2053469
4.147000 4.7330301
4.148000 5.2601705999999995
4.149000 5.7867084
4.150000 6.3125834
4.151000 6.8377353
4.152000 7.362105
4.153000 7.8856327
4.154000 8.4082589
4.155000 8.9299239
4.156000 9.450568299999999
4.157000 9.970133
4.158000 10.48856
4.159000 11.00579
4.160000 11.52176
4.161000 12.03642
4.162000 12.5497
4.163000 13.06156
4.164000 13.57192
4.165000 14.08074
4.166000 14.58795
4.167000 15.093509999999998
4.168000 15.59734
4.169000 16.0994
4.170000 16.59963
4.171000 17.09797
4.172000 17.59436
4.173000 18.08876
4.174000 18.581110000000002
4.175000 19.07134
4.176000 19.55941
4.177000 20.045260000000003
4.178000 20.52883
4.179000 21.010080000000002
4.180000 21.48894
4.181000 21.96537
4.182000 22.439310000000003
4.183000 22.91071
4.184000 23.37951
4.185000 23.84567
4.186000 24.30913
4.187000 24.769840000000002
4.188000 25.227739999999997
4.189000 25.6828
4.190000 26.13495
4.191000 26.58414
4.192000 27.030330000000003
4.193000 27.47347
4.194000 27.913510000000002
4.195000 28.350389999999997
4.196000 28.78408
4.197000 29.21451
4.198000 29.641650000000002
4.199000 30.06545
4.200000 30.48586
4.201000 30.902829999999998
4.202000 31.316319999999997
4.203000 31.726290000000002
4.204000 32.13268
4.205000 32.53545
4.206000 32.934560000000005
4.207000 33.329969999999996
4.208000 33.721630000000005
4.209000 34.1095
4.210000 34.49354
4.211000 34.8737
4.212000 35.249950000000005
4.213000 35.62224
4.214000 35.99053
4.215000 36.35479
4.216000 36.71497
4.217000 37.07103
4.218000 37.42295
4.219000 37.77067
4.220000 38.11417
4.221000 38.4534
4.222000 38.78832
4.223000 39.11892
4.224000 39.44513
4.225000 39.76695
4.226000 40.08432
4.227000 40.39722
4.228000 40.705619999999996
4.229000 41.00947
4.230000 41.308749999999996
4.231000 41.60343
4.232000 41.89347
4.233000 42.17886
4.234000 42.45955
4.235000 42.73551
4.236000 43.00673
4.237000 43.27317
4.238000 43.534800000000004
4.239000 43.7916
4.240000 44.04353
4.241000 44.29059
4.242000 44.53273
4.243000 44.769940000000005
4.244000 45.00219
4.245000 45.229459999999996
4.246000 45.45172
4.247000 45.66895
4.248000 45.881139999999995
4.249000 46.08826
4.250000 46.29028
4.251000 46.4872
4.252000 46.67899
4.253000 46.86562
4.254000 47.0471
4.255000 47.223389999999995
4.256000 47.39448
4.257000 47.56035
4.258000 47.72099
4.259000 47.87639
4.260000 48.02653
4.261000 48.1714
4.262000 48.31098
4.263000 48.445260000000005
4.264000 48.57424
4.265000 48.6979
4.266000 48.81622
4.267000 48.92921
4.268000 49.03686
4.269000 49.13915
4.270000 49.23607
4.271000 49.32763
4.272000 49.413810000000005
4.273000 49.4946
4.274000 49.57002
4.275000 49.64004
4.276000 49.704660000000004
4.277000 49.763889999999996
4.278000 49.81772
4.279000 49.86615
4.280000 49.90918
4.281000 49.94681
4.282000 49.97903
4.283000 50.005849999999995
4.284000 50.02726
4.285000 50.04328
4.286000 50.0539
4.287000 50.059129999999996
4.288000 50.05897
4.289000 50.05342
4.290000 50.042489999999994
4.291000 50.02619000000001
4.292000 50.00452
4.293000 49.97749
4.294000 49.94511
4.295000 49.90738
4.296000 49.86432
4.297000 49.81593
4.298000 49.76222
4.299000 49.70321
4.300000 49.6389
4.301000 49.56931
4.302000 49.49445
4.303000 49.41434
4.304000 49.32898
4.305000 49.2384
4.306000 49.142599999999995
4.307000 49.0416
4.308000 48.935430000000004
4.309000 48.8241
4.310000 48.70761
4.311000 48.586
4.312000 48.459289999999996
4.313000 48.32748
4.314000 48.19061
4.315000 48.04868
4.316000 47.90173
4.317000 47.749770000000005
4.318000 47.59283
4.319000 47.43093
4.320000 47.264089999999996
4.321000 47.09234
4.322000 46.9157
4.323000 46.7342
4.324000 46.54786
4.325000 46.35671
4.326000 46.16078
4.327000 45.96008
4.328000 45.75466
4.329000 45.54454
4.330000 45.329750000000004
4.331000 45.11032
4.332000 44.88627
4.333000 44.65764
4.334000 44.42447
4.335000 44.18678
4.336000 43.94461
4.337000 43.697979999999994
4.338000 43.44694
4.339000 43.19151
4.340000 42.93173
4.341000 42.66763
4.342000 42.39925
4.343000 42.126619999999996
4.344000 41.84979
4.345000 41.56878
4.346000 41.28363
4.347000 40.99438
4.348000 40.70108
4.349000 40.40374
4.350000 40.10243
4.351000 39.79717
4.352000 39.488
4.353000 39.17496
4.354000 38.8581
4.355000 38.53746
4.356000 38.21307
4.357000 37.88498
4.358000 37.55323
4.359000 37.21786
4.360000 36.87893
4.361000 36.53646
4.362000 36.1905
4.363000 35.84111
4.364000 35.48831
4.365000 35.13217
4.366000 34.772710000000004
4.367000 34.410000000000004
4.368000 34.04407
4.369000 33.67497
4.370000 33.302749999999996
4.371000 32.92745
4.372000 32.549119999999995
4.373000 32.167820000000006
4.374000 31.78358
4.375000 31.396449999999998
4.376000 31.00649
4.377000 30.61375
4.378000 30.21826
4.379000 29.820079999999997
4.380000 29.419269999999997
4.381000 29.01586
4.382000 28.60991
4.383000 28.20147
4.384000 27.790589999999998
4.385000 27.37733
4.386000 26.96172
4.387000 26.54382
4.388000 26.12369
4.389000 25.70138
4.390000 25.276929999999997
4.391000 24.85041
4.392000 24.42185
4.393000 23.991319999999998
4.394000 23.558870000000002
4.395000 23.12455
4.396000 22.68841
4.397000 22.250510000000002
4.398000 21.8109
4.399000 21.36963
4.400000 20.92677
4.401000 20.48235
4.402000 20.03644
4.403000 19.589090000000002
4.404000 19.14035
4.405000 18.69028
4.406000 18.23894
4.407000 17.786360000000002
4.408000 17.332620000000002
4.409000 16.87777
4.410000 16.42185
4.411000 15.96492
4.412000 15.50705
4.413000 15.04827
4.414000 14.58866
4.415000 14.128250000000001
4.416000 13.66711
4.417000 13.20529
4.418000 12.74284
4.419000 12.27983
4.420000 11.8163
4.421000 11.3523
4.422000 10.8879
4.423000 10.42315
4.424000 9.958098099999999
4.425000 9.4928049
4.426000 9.0273231
4.427000 8.561708
4.428000 8.0960132
4.429000 7.6302938000000005
4.430000 7.164605
4.431000 6.699000300000001
4.432000 6.2335342
4.433000 5.7682611
4.434000 5.303235399999999
4.435000 4.8385110000000005
4.436000 4.3741416
4.437000 3.9101813
4.438000 3.4466833
4.439000 2.9837013999999997
4.440000 2.5212890000000003
4.441000 2.059499
4.442000 1.5983842000000001
4.443000 1.1379975
4.444000 0.67839124
4.445000 0.21961776
4.446000 -0.23827092
4.447000 -0.69522294
4.448000 -1.1511867
4.449000 -1.6061109
4.450000 -2.059944
4.451000 -2.5126353
4.452000 -2.964134
4.453000 -3.4143895
4.454000 -3.8633514
4.455000 -4.3109696
4.456000 -4.7571942
4.457000 -5.2019753
4.458000 -5.6452636
4.459000 -6.0870096
4.460000 -6.5271646
4.461000 -6.965679700000001
4.462000 -7.402505700000001
4.463000 -7.837595
4.464000 -8.270900000000001
4.465000 -8.702372
4.466000 -9.1319643
4.467000 -9.5596299
4.468000 -9.9853218
4.469000 -10.40899
4.470000 -10.8306
4.471000 -11.25009
4.472000 -11.66743
4.473000 -12.082569999999999
4.474000 -12.49546
4.475000 -12.90606
4.476000 -13.314319999999999
4.477000 -13.72021
4.478000 -14.12368
4.479000 -14.52468
4.480000 -14.92318
4.481000 -15.31913
4.482000 -15.712499999999999
4.483000 -16.10323
4.484000 -16.49129
4.485000 -16.87665
4.486000 -17.25925
4.487000 -17.63907
4.488000 -18.01605
4.489000 -18.39017
4.490000 -18.76138
4.491000 -19.12965
4.492000 -19.49494
4.493000 -19.85721
4.494000 -20.21642
4.495000 -20.57254
4.496000 -20.92554
4.497000 -21.27537
4.498000 -21.622
4.499000 -21.96541
4.500000 -22.30555
4.501000 -22.64238
4.502000 -22.97589
4.503000 -23.30603
4.504000 -23.63278
4.505000 -23.9561
4.506000 -24.275959999999998
4.507000 -24.59233
4.508000 -24.905179999999998
4.509000 -25.214480000000002
4.510000 -25.52021
4.511000 -25.82234
4.512000 -26.12084
4.513000 -26.415670000000002
4.514000 -26.706819999999997
4.515000 -26.994259999999997
4.516000 -27.27797
4.517000 -27.557920000000003
4.518000 -27.83408
4.519000 -28.10643
4.520000 -28.37495
4.521000 -28.639609999999998
4.522000 -28.900389999999998
4.523000 -29.157280000000004
4.524000 -29.410239999999998
4.525000 -29.65926
4.526000 -29.904310000000002
4.527000 -30.14539
4.528000 -30.382460000000002
4.529000 -30.61551
4.530000 -30.844519999999996
4.531000 -31.06947
4.532000 -31.29034
4.533000 -31.50713
4.534000 -31.7198
4.535000 -31.92835
4.536000 -32.13276
4.537000 -32.333020000000005
4.538000 -32.52912
4.539000 -32.72103
4.540000 -32.90875
4.541000 -33.09226
4.542000 -33.27156
4.543000 -33.44663
4.544000 -33.61746
4.545000 -33.78405
4.546000 -33.94638
4.547000 -34.10445
4.548000 -34.258250000000004
4.549000 -34.407759999999996
4.550000 -34.553
4.551000 -34.69394
4.552000 -34.83059
4.553000 -34.96293
4.554000 -35.09097
4.555000 -35.2147
4.556000 -35.33411
4.557000 -35.44921
4.558000 -35.55999
4.559000 -35.66645
4.560000 -35.7686
4.561000 -35.86641
4.562000 -35.95991
4.563000 -36.049080000000004
4.564000 -36.133939999999996
4.565000 -36.21447
4.566000 -36.29069
4.567000 -36.36259
4.568000 -36.43018
4.569000 -36.49346
4.570000 -36.552440000000004
4.571000 -36.60711
4.572000 -36.6575
4.573000 -36.703590000000005
4.574000 -36.74541
4.575000 -36.78295
4.576000 -36.81622
4.577000 -36.845240000000004
4.578000 -36.870000000000005
4.579000 -36.89053
4.580000 -36.90682
4.581000 -36.9189
4.582000 -36.92677
4.583000 -36.93044
4.584000 -36.92992
4.585000 -36.925239999999995
4.586000 -36.91639
4.587000 -36.9034
4.588000 -36.88628
4.589000 -36.86504
4.590000 -36.8397
4.591000 -36.81028
4.592000 -36.776779999999995
4.593000 -36.73923
4.594000 -36.697649999999996
4.595000 -36.65204
4.596000 -36.60244
4.597000 -36.54885
4.598000 -36.491299999999995
4.599000 -36.4298
4.600000 -36.364380000000004
4.601000 -36.29505
4.602000 -36.22184
4.603000 -36.14477
4.604000 -36.06386
4.605000 -35.97913
4.606000 -35.89061
4.607000 -35.79831
4.608000 -35.70226
4.609000 -35.602489999999996
4.610000 -35.499019999999994
4.611000 -35.39188
4.612000 -35.281079999999996
4.613000 -35.16666
4.614000 -35.048649999999995
4.615000 -34.92706
4.616000 -34.80193
4.617000 -34.67329
4.618000 -34.54115
4.619000 -34.40556
4.620000 -34.26653
4.621000 -34.1241
4.622000 -33.9783
4.623000 -33.82916
4.624000 -33.6767
4.625000 -33.52096
4.626000 -33.36197
4.627000 -33.19976
4.628000 -33.03435
4.629000 -32.86579
4.630000 -32.6941
4.631000 -32.519310000000004
4.632000 -32.34147
4.633000 -32.16059
4.634000 -31.976719999999997
4.635000 -31.789879999999997
4.636000 -31.600119999999997
4.637000 -31.40747
4.638000 -31.21196
4.639000 -31.013619999999996
4.640000 -30.8125
4.641000 -30.60862
4.642000 -30.402030000000003
4.643000 -30.19275
4.644000 -29.980839999999997
4.645000 -29.76631
4.646000 -29.54921
4.647000 -29.32959
4.648000 -29.107460000000003
4.649000 -28.88288
4.650000 -28.65589
4.651000 -28.42651
4.652000 -28.194789999999998
4.653000 -27.96076
4.654000 -27.72447
4.655000 -27.48595
4.656000 -27.24525
4.657000 -27.002399999999998
4.658000 -26.75744
4.659000 -26.51041
4.660000 -26.26135
4.661000 -26.010299999999997
4.662000 -25.75731
4.663000 -25.502399999999998
4.664000 -25.245620000000002
4.665000 -24.987019999999998
4.666000 -24.72662
4.667000 -24.46447
4.668000 -24.20062
4.669000 -23.935100000000002
4.670000 -23.66796
4.671000 -23.39923
4.672000 -23.128960000000003
4.673000 -22.85718
4.674000 -22.58394
4.675000 -22.30929
4.676000 -22.03325
4.677000 -21.75589
4.678000 -21.47722
4.679000 -21.197309999999998
4.680000 -20.91619
4.681000 -20.63389
4.682000 -20.35048
4.683000 -20.06597
4.684000 -19.78043
4.685000 -19.49389
4.686000 -19.206390000000003
4.687000 -18.91797
4.688000 -18.62868
4.689000 -18.33856
4.690000 -18.04766
4.691000 -17.756
4.692000 -17.463639999999998
4.693000 -17.17062
4.694000 -16.87697
4.695000 -16.58274
4.696000 -16.287979999999997
4.697000 -15.992719999999998
4.698000 -15.697
4.699000 -15.40087
4.700000 -15.10437
4.701000 -14.80753
4.702000 -14.510410000000002
4.703000 -14.213029999999998
4.704000 -13.915449999999998
4.705000 -13.617709999999999
4.706000 -13.31983
4.707000 -13.02187
4.708000 -12.723870000000002
4.709000 -12.42586
4.710000 -12.127880000000001
4.711000 -11.82999
4.712000 -11.53221
4.713000 -11.23458
4.714000 -10.93716
4.715000 -10.63996
4.716000 -10.34305
4.717000 -10.046439999999999
4.718000 -9.750197100000001
4.719000 -9.454342
4.720000 -9.1589183
4.721000 -8.8639647
4.722000 -8.5695192
4.723000 -8.2756206
4.724000 -7.9823062
4.725000 -7.6896138
4.726000 -7.3975809
4.727000 -7.1062446
4.728000 -6.8156421
4.729000 -6.5258101
4.730000 -6.2367853
4.731000 -5.9486039
4.732000 -5.6613021
4.733000 -5.3749155
4.734000 -5.0894801
4.735000 -4.805031
4.736000 -4.5216035
4.737000 -4.2392325
4.738000 -3.9579522
4.739000 -3.6777973
4.740000 -3.3988018
4.741000 -3.1209992
4.742000 -2.8444232
4.743000 -2.5691068
4.744000 -2.2950828
4.745000 -2.0223837000000002
4.746000 -1.7510417999999999
4.747000 -1.4810886
4.748000 -1.2125557
4.749000 -0.9454743
4.750000 -0.67987507
4.751000 -0.41578845000000003
4.752000 -0.15324449999999998
4.753000 0.10772706
4.754000 0.36709685999999997
4.755000 0.6248359099999999
4.756000 0.8809155799999999
4.757000 1.1353076
4.758000 1.3879839
4.759000 1.6389171
4.760000 1.8880799
4.761000 2.1354456
4.762000 2.3809874
4.763000 2.6246794
4.764000 2.8664956
4.765000 3.1064106000000002
4.766000 3.3443991
4.767000 3.5804369000000005
4.768000 3.8144991000000004
4.769000 4.0465619
4.770000 4.2766020000000005
4.771000 4.5045953
4.772000 4.7305197
4.773000 4.9543522
4.774000 5.1760707
4.775000 5.3956535
4.776000 5.6130789
4.777000 5.8283262
4.778000 6.041374800000001
4.779000 6.2522046
4.780000 6.460795599999999
4.781000 6.667128999999999
4.782000 6.8711855
4.783000 7.0729472
4.784000 7.272395500000001
4.785000 7.4695133
4.786000 7.6642834
4.787000 7.8566894
4.788000 8.046715
4.789000 8.2343444
4.790000 8.419562899999999
4.791000 8.6023554
4.792000 8.7827072
4.793000 8.9606047
4.794000 9.1360345
4.795000 9.308983399999999
4.796000 9.479438499999999
4.797000 9.6473873
4.798000 9.8128185
4.799000 9.9757202
4.800000 10.13608
4.801000 10.29389
4.802000 10.44914
4.803000 10.60182
4.804000 10.75192
4.805000 10.89943
4.806000 11.04435
4.807000 11.18666
4.808000 11.32635
4.809000 11.463429999999999
4.810000 11.59788
4.811000 11.7297
4.812000 11.858870000000001
4.813000 11.98541
4.814000 12.10929
4.815000 12.23053
4.816000 12.3491
4.817000 12.46502
4.818000 12.57827
4.819000 12.688849999999999
4.820000 12.796769999999999
4.821000 12.90201
4.822000 13.004579999999999
4.823000 13.104479999999999
4.824000 13.20171
4.825000 13.296259999999998
4.826000 13.388140000000002
4.827000 13.47735
4.828000 13.56389
4.829000 13.64776
4.830000 13.72896
4.831000 13.807500000000001
4.832000 13.883370000000001
4.833000 13.956589999999998
4.834000 14.027149999999999
4.835000 14.09506
4.836000 14.16032
4.837000 14.222940000000001
4.838000 14.282929999999999
4.839000 14.34028
4.840000 14.39501
4.841000 14.44713
4.842000 14.49663
4.843000 14.543529999999999
4.844000 14.587829999999999
4.845000 14.629539999999999
4.846000 14.66867
4.847000 14.70523
4.848000 14.739230000000001
4.849000 14.77068
4.850000 14.799590000000002
4.851000 14.825959999999998
4.852000 14.84982
4.853000 14.87116
4.854000 14.89001
4.855000 14.90638
4.856000 14.920259999999999
4.857000 14.931700000000001
4.858000 14.94068
4.859000 14.947230000000001
4.860000 14.95136
4.861000 14.95308
4.862000 14.952409999999999
4.863000 14.94937
4.864000 14.94396
4.865000 14.9362
4.866000 14.926120000000001
4.867000 14.91372
4.868000 14.899019999999998
4.869000 14.88204
4.870000 14.86279
4.871000 14.841289999999999
4.872000 14.817559999999999
4.873000 14.791609999999999
4.874000 14.763470000000002
4.875000 14.73315
4.876000 14.700679999999998
4.877000 14.66606
4.878000 14.629320000000002
4.879000 14.59047
4.880000 14.54955
4.881000 14.50657
4.882000 14.461540000000001
4.883000 14.414489999999999
4.884000 14.36545
4.885000 14.31442
4.886000 14.26145
4.887000 14.20653
4.888000 14.149709999999999
4.889000 14.09099
4.890000 14.030409999999998
4.891000 13.96799
4.892000 13.90374
4.893000 13.8377
4.894000 13.76988
4.895000 13.700309999999998
4.896000 13.62902
4.897000 13.556019999999998
4.898000 13.48135
4.899000 13.40502
4.900000 13.32706
4.901000 13.2475
4.902000 13.16636
4.903000 13.08366
4.904000 12.99943
4.905000 12.913689999999999
4.906000 12.82647
4.907000 12.7378
4.908000 12.6477
4.909000 12.5562
4.910000 12.46331
4.911000 12.36908
4.912000 12.27352
4.913000 12.17666
4.914000 12.07853
4.915000 11.97916
4.916000 11.87856
4.917000 11.77678
4.918000 11.67383
4.919000 11.569740000000001
4.920000 11.46455
4.921000 11.35827
4.922000 11.25093
4.923000 11.142570000000001
4.924000 11.03321
4.925000 10.92288
4.926000 10.8116
4.927000 10.69941
4.928000 10.58633
4.929000 10.472389999999999
4.930000 10.357610000000001
4.931000 10.24203
4.932000 10.12568
4.933000 10.00857
4.934000 9.8907366
4.935000 9.772212099999999
4.936000 9.6530207
4.937000 9.533190699999999
4.938000 9.4127491
4.939000 9.2917241
4.940000 9.1701441
4.941000 9.0480357
4.942000 8.9254275
4.943000 8.802347600000001
4.944000 8.6788237
4.945000 8.5548833
4.946000 8.430553999999999
4.947000 8.305864
4.948000 8.1808418
4.949000 8.0555141
4.950000 7.9299092
4.951000 7.8040555
4.952000 7.6779805
4.953000 7.5517110999999995
4.954000 7.4252754
4.955000 7.2987013
4.956000 7.1720161000000004
4.957000 7.045246700000001
4.958000 6.9184206
4.959000 6.7915648
4.960000 6.6647068
4.961000 6.5378726
4.962000 6.4110897
4.963000 6.2843843999999995
4.964000 6.1577827
4.965000 6.031310899999999
4.966000 5.9049953
4.967000 5.7788614
4.968000 5.6529354
4.969000 5.5272426
4.970000 5.4018087999999995
4.971000 5.2766588
4.972000 5.151817899999999
4.973000 5.0273113
4.974000 4.9031633999999995
4.975000 4.7793992
4.976000 4.656043299999999
4.977000 4.5331199
4.978000 4.4106532
4.979000 4.2886674
4.980000 4.167186500000001
4.981000 4.0462340999999995
4.982000 3.9258339
4.983000 3.8060088
4.984000 3.6867823
4.985000 3.5681776999999997
4.986000 3.4502175000000004
4.987000 3.3329245
4.988000 3.2163206
4.989000 3.1004285
4.990000 2.9852698
4.991000 2.8708659
4.992000 2.7572381999999998
4.993000 2.6444077
4.994000 2.5323953
4.995000 2.4212214999999997
4.996000 2.3109064
4.997000 2.20147
4.998000 2.0929322
4.999000 1.9853123
5.000000 1.8786294
5.001000 1.7729024999999998
5.002000 1.6681504
5.003000 1.5643912999999998
5.004000 1.4616437
5.005000 1.3599255
5.006000 1.2592546
5.007000 1.1596484
5.008000 1.0611244
5.009000 0.96369963
5.010000 0.86739119
5.011000 0.77221575
5.012000 0.6781898
5.013000 0.5853296299999999
5.014000 0.49365126
5.015000 0.40317052000000003
5.016000 0.31390292999999997
5.017000 0.22586372
5.018000 0.1390679
5.019000 0.053530128
5.020000 -0.030735249
5.021000 -0.1137142
5.022000 -0.19539304000000002
5.023000 -0.27575842
5.024000 -0.35479739
5.025000 -0.43249736000000005
5.026000 -0.50884606
5.027000 -0.58383169
5.028000 -0.65744282
5.029000 -0.72966837
5.030000 -0.80049774
5.031000 -0.86992057
5.032000 -0.93792705
5.033000 -1.0045076
5.034000 -1.069653
5.035000 -1.1333547
5.036000 -1.195604
5.037000 -1.2563929
5.038000 -1.3157136
5.039000 -1.3735586
5.040000 -1.4299208
5.041000 -1.4847933
5.042000 -1.5381696
5.043000 -1.5900432999999998
5.044000 -1.6404085
5.045000 -1.6892593
5.046000 -1.7365902999999998
5.047000 -1.7823962
5.048000 -1.8266722999999998
5.049000 -1.8694134
5.050000 -1.9106157
5.051000 -1.9502748
5.052000 -1.9883867
5.053000 -2.0249482
5.054000 -2.0599559
5.055000 -2.093407
5.056000 -2.1252988
5.057000 -2.155629
5.058000 -2.1843959
5.059000 -2.2115977
5.060000 -2.2372333
5.061000 -2.2613016999999997
5.062000 -2.2838024
5.063000 -2.3047352
5.064000 -2.3241004
5.065000 -2.3418983
5.066000 -2.35813
5.067000 -2.3727965
5.068000 -2.3858992
5.069000 -2.3974401999999997
5.070000 -2.4074215
5.071000 -2.4158459
5.072000 -2.4227159
5.073000 -2.4280347
5.074000 -2.4318056
5.075000 -2.4340324
5.076000 -2.4347192
5.077000 -2.43387
5.078000 -2.4314895
5.079000 -2.4275826
5.080000 -2.4221545
5.081000 -2.4152107999999997
5.082000 -2.406757
5.083000 -2.3967993
5.084000 -2.385344
5.085000 -2.372398
5.086000 -2.3579683
5.087000 -2.3420623000000003
5.088000 -2.3246875
5.089000 -2.3058519
5.090000 -2.2855639
5.091000 -2.2638323
5.092000 -2.2406658
5.093000 -2.2160739
5.094000 -2.1900660999999997
5.095000 -2.1626525
5.096000 -2.1338431
5.097000 -2.1036485000000003
5.098000 -2.0720793
5.099000 -2.0391468
5.100000 -2.004862
5.101000 -1.9692367
5.102000 -1.9322826000000002
5.103000 -1.8940116999999999
5.104000 -1.8544365
5.105000 -1.8135690999999998
5.106000 -1.7714223000000002
5.107000 -1.7280091000000002
5.108000 -1.6833423
5.109000 -1.6374353000000001
5.110000 -1.5903015
5.111000 -1.5419545
5.112000 -1.4924081
5.113000 -1.4416764
5.114000 -1.3897735
5.115000 -1.3367138
5.116000 -1.2825119
5.117000 -1.2271827000000002
5.118000 -1.1707412000000001
5.119000 -1.1132026
5.120000 -1.0545825
5.121000 -0.99489642
5.122000 -0.9341605
5.123000 -0.8723909
5.124000 -0.8096041199999999
5.125000 -0.74581681
5.126000 -0.68104588
5.127000 -0.61530853
5.128000 -0.54862215
5.129000 -0.48100436
5.130000 -0.41247294
5.131000 -0.34304588999999996
5.132000 -0.27274142
5.133000 -0.20157786
5.134000 -0.12957372
5.135000 -0.056747644
5.136000 0.016881603000000002
5.137000 0.091295136
5.138000 0.16647397
5.139000 0.24239901
5.140000 0.31905104
5.141000 0.39641084000000004
5.142000 0.47445907
5.143000 0.55317627
5.144000 0.63254298
5.145000 0.71253958
5.146000 0.7931464399999999
5.147000 0.87434379
5.148000 0.95611187
5.149000 1.0384307000000002
5.150000 1.1212802
5.151000 1.2046404
5.152000 1.2884909
5.153000 1.3728115
5.154000 1.4575817
5.155000 1.5427809000000001
5.156000 1.6283885000000002
5.157000 1.7143836
5.158000 1.8007454999999999
5.159000 1.8874532
5.160000 1.9744853999999998
5.161000 2.0618213
5.162000 2.1494396
5.163000 2.2373187999999997
5.164000 2.3254376
5.165000 2.4137747000000003
5.166000 2.5023084
5.167000 2.5910173000000003
5.168000 2.6798797999999997
5.169000 2.7688744
5.170000 2.8579796
5.171000 2.9471738000000003
5.172000 3.0364355
5.173000 3.1257432
5.174000 3.2150757000000003
5.175000 3.3044111000000003
5.176000 3.3937283
5.177000 3.4830060000000005
5.178000 3.572223
5.179000 3.661358
5.180000 3.7503894000000004
5.181000 3.8392968
5.182000 3.9280586
5.183000 4.0166538
5.184000 4.105061699999999
5.185000 4.1932613
5.186000 4.2812318000000005
5.187000 4.3689519
5.188000 4.4564012
5.189000 4.5435589
5.190000 4.6304043
5.191000 4.7169168
5.192000 4.8030756
5.193000 4.8888605
5.194000 4.9742508999999995
5.195000 5.0592261999999995
5.196000 5.1437665
5.197000 5.2278511
5.198000 5.311459999999999
5.199000 5.3945731
5.200000 5.4771706
5.201000 5.5592328
5.202000 5.6407399
5.203000 5.7216723
5.204000 5.8020104
5.205000 5.8817349
5.206000 5.9608269
5.207000 6.039267000000001
5.208000 6.1170366
5.209000 6.1941169
5.210000 6.2704891
5.211000 6.3461348
5.212000 6.4210354999999995
5.213000 6.495173299999999
5.214000 6.5685295
5.215000 6.6410862
5.216000 6.7128263
5.217000 6.7837312999999995
5.218000 6.853783900000001
5.219000 6.922966199999999
5.220000 6.9912612
5.221000 7.0586517
5.222000 7.1251206
5.223000 7.190650699999999
5.224000 7.255225599999999
5.225000 7.318829
5.226000 7.3814444
5.227000 7.4430563
5.228000 7.5036481
5.229000 7.5632043
5.230000 7.6217093
5.231000 7.679148
5.232000 7.735505700000001
5.233000 7.7907674
5.234000 7.844919
5.235000 7.8979462
5.236000 7.9498343
5.237000 8.0005705
5.238000 8.0501407
5.239000 8.0985323
5.240000 8.1457317
5.241000 8.1917271
5.242000 8.2365058
5.243000 8.2800552
5.244000 8.322363300000001
5.245000 8.363419
5.246000 8.4032111
5.247000 8.4417276
5.248000 8.4789574
5.249000 8.5148901
5.250000 8.5495152
5.251000 8.582822199999999
5.252000 8.6148009
5.253000 8.6454406
5.254000 8.6747326
5.255000 8.7026663
5.256000 8.7292328
5.257000 8.7544225
5.258000 8.778227099999999
5.259000 8.800637
5.260000 8.8216439
5.261000 8.8412404
5.262000 8.8594176
5.263000 8.876168
5.264000 8.8914841
5.265000 8.9053586
5.266000 8.9177847
5.267000 8.9287557
5.268000 8.938265600000001
5.269000 8.9463085
5.270000 8.9528784
5.271000 8.957970099999999
5.272000 8.9615792
5.273000 8.9637011
5.274000 8.964330700000001
5.275000 8.9634642
5.276000 8.9610986
5.277000 8.9572296
5.278000 8.9518547
5.279000 8.9449711
5.280000 8.9365758
5.281000 8.9266665
5.282000 8.9152418
5.283000 8.902299399999999
5.284000 8.8878378
5.285000 8.8718556
5.286000 8.8543519
5.287000 8.8353261
5.288000 8.8147782
5.289000 8.7927073
5.290000 8.7691136
5.291000 8.7439969
5.292000 8.7173581
5.293000 8.6891979
5.294000 8.659517
5.295000 8.6283177
5.296000 8.5956007
5.297000 8.5613683
5.298000 8.525621899999999
5.299000 8.4883645
5.300000 8.4495991
5.301000 8.4093288
5.302000 8.367556299999999
5.303000 8.3242856
5.304000 8.2795203
5.305000 8.233264799999999
5.306000 8.1855245
5.307000 8.136303
5.308000 8.0856062
5.309000 8.0334388
5.310000 7.9798073
5.311000 7.924716900000001
5.312000 7.8681737
5.313000 7.810184400000001
5.314000 7.7507555
5.315000 7.689894
5.316000 7.6276064
5.317000 7.563900899999999
5.318000 7.4987844
5.319000 7.4322648000000004
5.320000 7.3643506
5.321000 7.2950497
5.322000 7.224370500000001
5.323000 7.1523219
5.324000 7.078912900000001
5.325000 7.0041530000000005
5.326000 6.9280513
5.327000 6.8506174
5.328000 6.771861799999999
5.329000 6.691794099999999
5.330000 6.6104256
5.331000 6.5277673
5.332000 6.4438298000000005
5.333000 6.358625
5.334000 6.272163999999999
5.335000 6.1844595
5.336000 6.0955238000000005
5.337000 6.0053688
5.338000 5.9140079
5.339000 5.8214538000000005
5.340000 5.7277199
5.341000 5.6328195999999995
5.342000 5.536766399999999
5.343000 5.4395743
5.344000 5.341257499999999
5.345000 5.2418299
5.346000 5.1413059
5.347000 5.039700099999999
5.348000 4.9370270000000005
5.349000 4.8333015
5.350000 4.7285382
5.351000 4.6227522
5.352000 4.5159586
5.353000 4.4081725
5.354000 4.2994093
5.355000 4.189684199999999
5.356000 4.0790133
5.357000 3.9674122
5.358000 3.8548964999999997
5.359000 3.7414823
5.360000 3.6271858999999997
5.361000 3.5120241000000005
5.362000 3.3960134
5.363000 3.2791704
5.364000 3.1615119
5.365000 3.0430555000000004
5.366000 2.9238185
5.367000 2.8038185
5.368000 2.6830735000000003
5.369000 2.5616013
5.370000 2.4394201
5.371000 2.3165485
5.372000 2.1930048
5.373000 2.0688077
5.374000 1.9439761999999998
5.375000 1.8185291
5.376000 1.6924856
5.377000 1.5658647
5.378000 1.4386857
5.379000 1.3109680000000001
5.380000 1.1827311
5.381000 1.0539942
5.382000 0.92477705
5.383000 0.7950990499999999
5.384000 0.66497978
5.385000 0.5344388099999999
5.386000 0.40349574
5.387000 0.2721702
5.388000 0.14048183
5.389000 0.0084503059
5.390000 -0.12390466
5.391000 -0.25656333
5.392000 -0.38950592
5.393000 -0.5227125699999999
5.394000 -0.65616341
5.395000 -0.7898384700000001
5.396000 -0.92371777
5.397000 -1.0577812
5.398000 -1.1920086
5.399000 -1.3263797000000002
5.400000 -1.4608743
5.401000 -1.5954717999999999
5.402000 -1.7301517999999998
5.403000 -1.8648939
5.404000 -1.9996772999999999
5.405000 -2.1344816
5.406000 -2.2692861
5.407000 -2.4040701
5.408000 -2.5388129
5.409000 -2.6734939
5.410000 -2.8080923
5.411000 -2.9425878
5.412000 -3.0769596
5.413000 -3.2111872
5.414000 -3.3452503
5.415000 -3.4791282999999997
5.416000 -3.6128011
5.417000 -3.7462484
5.418000 -3.8794503000000002
5.419000 -4.0123869
5.420000 -4.1450378
5.421000 -4.2773835
5.422000 -4.4094041
5.423000 -4.5410797
5.424000 -4.672391
5.425000 -4.8033185
5.426000 -4.9338423
5.427000 -5.0639432
5.428000 -5.1936019
5.429000 -5.3227991
5.430000 -5.4515153
5.431000 -5.5797312
5.432000 -5.7074279
5.433000 -5.8345861999999995
5.434000 -5.9611868
5.435000 -6.0872111
5.436000 -6.2126398
5.437000 -6.337454200000001
5.438000 -6.4616352
5.439000 -6.585165099999999
5.440000 -6.708024399999999
5.441000 -6.8301946000000004
5.442000 -6.951657699999999
5.443000 -7.072395800000001
5.444000 -7.1923904
5.445000 -7.3116235000000005
5.446000 -7.430078099999999
5.447000 -7.5477354
5.448000 -7.6645792
5.449000 -7.7805914000000005
5.450000 -7.8957558
5.451000 -8.0100551
5.452000 -8.1234723
5.453000 -8.235991
5.454000 -8.3475955
5.455000 -8.4582686
5.456000 -8.567994800000001
5.457000 -8.676758399999999
5.458000 -8.784543
5.459000 -8.8913336
5.460000 -8.997114
5.461000 -9.1018692
5.462000 -9.2055842
5.463000 -9.3082435
5.464000 -9.409832999999999
5.465000 -9.5103368
5.466000 -9.609741
5.467000 -9.708030500000001
5.468000 -9.8051913
5.469000 -9.9012084
5.470000 -9.9960685
5.471000 -10.08976
5.472000 -10.18226
5.473000 -10.27357
5.474000 -10.36366
5.475000 -10.45253
5.476000 -10.54016
5.477000 -10.62654
5.478000 -10.71166
5.479000 -10.79551
5.480000 -10.87807
5.481000 -10.959330000000001
5.482000 -11.03928
5.483000 -11.11791
5.484000 -11.19522
5.485000 -11.27118
5.486000 -11.3458
5.487000 -11.41905
5.488000 -11.49094
5.489000 -11.561449999999999
5.490000 -11.63057
5.491000 -11.69829
5.492000 -11.76462
5.493000 -11.82952
5.494000 -11.89301
5.495000 -11.95507
5.496000 -12.0157
5.497000 -12.07487
5.498000 -12.1326
5.499000 -12.18887
5.500000 -12.24367
5.501000 -12.29701
5.502000 -12.34886
5.503000 -12.39922
5.504000 -12.4481
5.505000 -12.495470000000001
5.506000 -12.541340000000002
5.507000 -12.5857
5.508000 -12.628549999999999
5.509000 -12.66987
5.510000 -12.709670000000001
5.511000 -12.74794
5.512000 -12.78467
5.513000 -12.81987
5.514000 -12.85352
5.515000 -12.885620000000001
5.516000 -12.916179999999999
5.517000 -12.94518
5.518000 -12.972629999999999
5.519000 -12.99852
5.520000 -13.022839999999999
5.521000 -13.04561
5.522000 -13.06681
5.523000 -13.08645
5.524000 -13.10452
5.525000 -13.12102
5.526000 -13.135959999999999
5.527000 -13.149320000000001
5.528000 -13.16112
5.529000 -13.171359999999998
5.530000 -13.18002
5.531000 -13.18712
5.532000 -13.19266
5.533000 -13.19663
5.534000 -13.19903
5.535000 -13.19988
5.536000 -13.19916
5.537000 -13.19689
5.538000 -13.193060000000001
5.539000 -13.18769
5.540000 -13.18076
5.541000 -13.17228
5.542000 -13.16226
5.543000 -13.1507
5.544000 -13.137609999999999
5.545000 -13.12298
5.546000 -13.10683
5.547000 -13.08915
5.548000 -13.06995
5.549000 -13.049240000000001
5.550000 -13.02703
5.551000 -13.00331
5.552000 -12.978100000000001
5.553000 -12.9514
5.554000 -12.92321
5.555000 -12.893550000000001
5.556000 -12.86242
5.557000 -12.829830000000001
5.558000 -12.79578
5.559000 -12.760279999999998
5.560000 -12.72335
5.561000 -12.684980000000001
5.562000 -12.64518
5.563000 -12.60397
5.564000 -12.56135
5.565000 -12.51733
5.566000 -12.47192
5.567000 -12.42513
5.568000 -12.376959999999999
5.569000 -12.32742
5.570000 -12.27653
5.571000 -12.224300000000001
5.572000 -12.17073
5.573000 -12.115829999999999
5.574000 -12.05961
5.575000 -12.00209
5.576000 -11.94327
5.577000 -11.88316
5.578000 -11.82178
5.579000 -11.75914
5.580000 -11.69524
5.581000 -11.6301
5.582000 -11.56374
5.583000 -11.49615
5.584000 -11.42736
5.585000 -11.357380000000001
5.586000 -11.28622
5.587000 -11.21389
5.588000 -11.1404
5.589000 -11.06578
5.590000 -10.990020000000001
5.591000 -10.91315
5.592000 -10.83518
5.593000 -10.75612
5.594000 -10.67599
5.595000 -10.5948
5.596000 -10.51256
5.597000 -10.42929
5.598000 -10.345
5.599000 -10.25971
5.600000 -10.17343
5.601000 -10.08618
5.602000 -9.997969099999999
5.603000 -9.908811700000001
5.604000 -9.8187245
5.605000 -9.7277224
5.606000 -9.635821
5.607000 -9.5430352
5.608000 -9.4493799
5.609000 -9.3548715
5.610000 -9.2595249
5.611000 -9.1633558
5.612000 -9.0663806
5.613000 -8.9686148
5.614000 -8.8700742
5.615000 -8.7707758
5.616000 -8.6707354
5.617000 -8.5699692
5.618000 -8.468493800000001
5.619000 -8.3663255
5.620000 -8.2634807
5.621000 -8.1599765
5.622000 -8.055828499999999
5.623000 -7.951054
5.624000 -7.84567
5.625000 -7.7396929000000005
5.626000 -7.6331392
5.627000 -7.5260259
5.628000 -7.418369499999999
5.629000 -7.310186300000001
5.630000 -7.2014935
5.631000 -7.0923075
5.632000 -6.9826446
5.633000 -6.8725221
5.634000 -6.761957000000001
5.635000 -6.6509649
5.636000 -6.539563800000001
5.637000 -6.4277694
5.638000 -6.3155985999999995
5.639000 -6.2030692
5.640000 -6.090197
5.641000 -5.9769996
5.642000 -5.8634933
5.643000 -5.7496954
5.644000 -5.6356229
5.645000 -5.521293
5.646000 -5.4067224
5.647000 -5.2919284
5.648000 -5.1769279
5.649000 -5.061738200000001
5.650000 -4.9463767999999995
5.651000 -4.830860299999999
5.652000 -4.7152061000000005
5.653000 -4.599431200000001
5.654000 -4.4835523
5.655000 -4.367586999999999
5.656000 -4.251552
5.657000 -4.1354641
5.658000 -4.0193405
5.659000 -3.9031979000000003
5.660000 -3.787053
5.661000 -3.6709226999999998
5.662000 -3.5548232
5.663000 -3.4387715
5.664000 -3.3227835
5.665000 -3.2068759
5.666000 -3.0910648
5.667000 -2.9753665
5.668000 -2.859797
5.669000 -2.7443722
5.670000 -2.629108
5.671000 -2.5140203999999997
5.672000 -2.3991249999999997
5.673000 -2.2844374
5.674000 -2.1699734
5.675000 -2.0557482
5.676000 -1.9417773999999999
5.677000 -1.8280760999999999
5.678000 -1.7146597
5.679000 -1.6015431
5.680000 -1.4887412
5.681000 -1.376269
5.682000 -1.2641411999999999
5.683000 -1.1523725
5.684000 -1.0409771
5.685000 -0.9299696399999999
5.686000 -0.8193641899999999
5.687000 -0.7091748999999999
5.688000 -0.5994156500000001
5.689000 -0.49010017
5.690000 -0.38124210999999997
5.691000 -0.27285498
5.692000 -0.16495207
5.693000 -0.057546614
5.694000 0.049348339000000005
5.695000 0.15571985
5.696000 0.26155512
5.697000 0.36684149
5.698000 0.47156638000000006
5.699000 0.5757174
5.700000 0.67928219
5.701000 0.78224856
5.702000 0.8846044500000001
5.703000 0.9863378500000001
5.704000 1.0874369
5.705000 1.1878899
5.706000 1.2876853000000001
5.707000 1.3868116
5.708000 1.4852573
5.709000 1.5830113
5.710000 1.6800625
5.711000 1.7763999999999998
5.712000 1.8720131000000002
5.713000 1.9668913
5.714000 2.0610239
5.715000 2.1544008999999997
5.716000 2.2470124
5.717000 2.3388483
5.718000 2.429899
5.719000 2.5201552
5.720000 2.6096076
5.721000 2.6982473
5.722000 2.7860656
5.723000 2.8730539999999998
5.724000 2.9592039
5.725000 3.0445075
5.726000 3.128957
5.727000 3.2125443
5.728000 3.2952624999999998
5.729000 3.3771042000000002
5.730000 3.4580621999999996
5.731000 3.5381295
5.732000 3.6172997
5.733000 3.6955662
5.734000 3.7729230000000005
5.735000 3.8493633
5.736000 3.9248817
5.737000 3.999472
5.738000 4.0731288
5.739000 4.1458465
5.740000 4.2176198
5.741000 4.2884432
5.742000 4.3583117
5.743000 4.4272207
5.744000 4.4951651
5.745000 4.562140299999999
5.746000 4.6281419999999995
5.747000 4.6931658
5.748000 4.757208
5.749000 4.8202645
5.750000 4.8823316
5.751000 4.943405800000001
5.752000 5.0034843
5.753000 5.0625640999999995
5.754000 5.1206421
5.755000 5.1777158
5.756000 5.2337829000000005
5.757000 5.2888412
5.758000 5.3428888
5.759000 5.3959243
5.760000 5.4479461
5.761000 5.4989532
5.762000 5.5489443
5.763000 5.5979185000000005
5.764000 5.6458753
5.765000 5.6928143
5.766000 5.738735200000001
5.767000 5.7836376000000005
5.768000 5.827521900000001
5.769000 5.8703880999999996
5.770000 5.9122369
5.771000 5.9530687
5.772000 5.9928837999999995
5.773000 6.0316835
5.774000 6.0694687
5.775000 6.1062403000000005
5.776000 6.142000100000001
5.777000 6.1767492
5.778000 6.2104896
5.779000 6.2432229999999995
5.780000 6.274951199999999
5.781000 6.3056767
5.782000 6.335402299999999
5.783000 6.3641302
5.784000 6.3918635
5.785000 6.4186051
5.786000 6.4443581
5.787000 6.469126
5.788000 6.4929120000000005
5.789000 6.5157205
5.790000 6.5375559
5.791000 6.5584213
5.792000 6.5783218
5.793000 6.5972618999999995
5.794000 6.615246099999999
5.795000 6.6322796
5.796000 6.648366899999999
5.797000 6.6635132
5.798000 6.6777237000000005
5.799000 6.6910043
5.800000 6.703360399999999
5.801000 6.714797
5.802000 6.7253195
5.803000 6.7349344
5.804000 6.7436472
5.805000 6.7514636
5.806000 6.7583904
5.807000 6.764432800000001
5.808000 6.7695983
5.809000 6.773891999999999
5.810000 6.7773208
5.811000 6.779892
5.812000 6.7816116
5.813000 6.7824862999999995
5.814000 6.7825235
5.815000 6.781730800000001
5.816000 6.780114800000001
5.817000 6.7776836
5.818000 6.7744449
5.819000 6.7704059
5.820000 6.765575699999999
5.821000 6.7599617
5.822000 6.7535721
5.823000 6.746415799999999
5.824000 6.738500999999999
5.825000 6.7298374999999995
5.826000 6.7204334
5.827000 6.7102976
5.828000 6.6994391
5.829000 6.6878669
5.830000 6.6755906000000005
5.831000 6.662619100000001
5.832000 6.6489615
5.833000 6.6346273
5.834000 6.6196255
5.835000 6.6039659
5.836000 6.5876581000000005
5.837000 6.570711
5.838000 6.553134300000001
5.839000 6.534937
5.840000 6.5161288
5.841000 6.4967193000000005
5.842000 6.4767174
5.843000 6.456133
5.844000 6.4349756
5.845000 6.4132549
5.846000 6.3909806
5.847000 6.368163200000001
5.848000 6.3448116
5.849000 6.3209362
5.850000 6.2965468
5.851000 6.2716536000000005
5.852000 6.2462669
5.853000 6.220397
5.854000 6.1940543
5.855000 6.1672494
5.856000 6.1399929
5.857000 6.1122954
5.858000 6.0841676
5.859000 6.0556203
5.860000 6.0266644000000005
5.861000 5.9973106
5.862000 5.9675697
5.863000 5.937452599999999
5.864000 5.906969699999999
5.865000 5.8761320999999995
5.866000 5.8449507
5.867000 5.8134358
5.868000 5.781598000000001
5.869000 5.749448
5.870000 5.7169963
5.871000 5.684253200000001
5.872000 5.6512291999999995
5.873000 5.6179348
5.874000 5.5843799999999995
5.875000 5.5505753
5.876000 5.5165302
5.877000 5.4822553
5.878000 5.4477606
5.879000 5.4130562
5.880000 5.3781517
5.881000 5.3430576
5.882000 5.3077836000000005
5.883000 5.2723397
5.884000 5.2367359
5.885000 5.2009825
5.886000 5.1650889
5.887000 5.1290657
5.888000 5.0929226000000005
5.889000 5.0566692
5.890000 5.0203159
5.891000 4.9838725
5.892000 4.9473491
5.893000 4.9107552
5.894000 4.8741009
5.895000 4.837395600000001
5.896000 4.800649399999999
5.897000 4.7638714
5.898000 4.7270715
5.899000 4.6902593
5.900000 4.6534438
5.901000 4.6166342
5.902000 4.5798395
5.903000 4.543069
5.904000 4.5063313
5.905000 4.4696353
5.906000 4.4329897
5.907000 4.3964032
5.908000 4.3598842
5.909000 4.3234408
5.910000 4.2870816
5.911000 4.2508151000000005
5.912000 4.2146493
5.913000 4.178592200000001
5.914000 4.1426517
5.915000 4.1068359999999995
5.916000 4.071153000000001
5.917000 4.0356103
5.918000 4.000216
5.919000 3.9649773
5.920000 3.9299022000000003
5.921000 3.8949985
5.922000 3.8602732
5.923000 3.8257338
5.924000 3.7913874
5.925000 3.7572414
5.926000 3.7233029
5.927000 3.6895785
5.928000 3.6560751000000002
5.929000 3.6227994
5.930000 3.5897575
5.931000 3.556956
5.932000 3.524401
5.933000 3.4920983000000003
5.934000 3.4600541
5.935000 3.4282736000000003
5.936000 3.3967625000000004
5.937000 3.365526
5.938000 3.3345692000000002
5.939000 3.303897
5.940000 3.2735146999999998
5.941000 3.2434266000000003
5.942000 3.2136373000000003
5.943000 3.1841513000000004
5.944000 3.1549728999999997
5.945000 3.1261068000000005
5.946000 3.0975565
5.947000 3.0693265000000003
5.948000 3.0414205
5.949000 3.0138426
5.950000 2.9865963
5.951000 2.9596858
5.952000 2.9331144
5.953000 2.9068859
5.954000 2.8810037
5.955000 2.8554711
5.956000 2.8302917
5.957000 2.8054684
5.958000 2.7810045
5.959000 2.7569026
5.960000 2.7331658
5.961000 2.7097967
5.962000 2.6867976
5.963000 2.6641712
5.964000 2.6419193
5.965000 2.620044
5.966000 2.598547
5.967000 2.57743
5.968000 2.5566945
5.969000 2.5363415
5.970000 2.5163723
5.971000 2.4967877
5.972000 2.4775883
5.973000 2.4587749
5.974000 2.4403475
5.975000 2.4223069
5.976000 2.4046529
5.977000 2.3873856
5.978000 2.3705049999999996
5.979000 2.3540108
5.980000 2.3379026
5.981000 2.3221803999999997
5.982000 2.3068434
5.983000 2.2918912
5.984000 2.277323
5.985000 2.2631383
5.986000 2.2493361
5.987000 2.2359153
5.988000 2.2228753
5.989000 2.2102149
5.990000 2.1979328
5.991000 2.1860277
5.992000 2.1744981
5.993000 2.1633426
5.994000 2.1525593
5.995000 2.1421466000000002
5.996000 2.1321025000000002
5.997000 2.1224247000000003
5.998000 2.1131108999999997
5.999000 2.1041587
6.000000 2.0955654
6.001000 2.0873282
6.002000 2.0794444
6.003000 2.0719105
6.004000 2.0647235
6.005000 2.0578798
6.006000 2.051376
6.007000 2.0452084
6.008000 2.0393730999999997
6.009000 2.0338662
6.010000 2.0286836
6.011000 2.0238210999999997
6.012000 2.0192748
6.013000 2.0150403
6.014000 2.0111131
6.015000 2.0074889
6.016000 2.0041632
6.017000 2.0011313
6.018000 1.998389
6.019000 1.9959314
6.020000 1.9937538000000001
6.021000 1.9918513999999998
6.022000 1.9902196
6.023000 1.9888534999999998
6.024000 1.9877479999999998
6.025000 1.9868983
6.026000 1.9862993
6.027000 1.9859459
6.028000 1.9858329000000001
6.029000 1.9859549
6.030000 1.9863065
6.031000 1.9868824999999999
6.032000 1.9876768999999999
6.033000 1.9886844000000001
6.034000 1.9898992
6.035000 1.9913156
6.036000 1.9929275
6.037000 1.9947291999999999
6.038000 1.9967146000000002
6.039000 1.9988775
6.040000 2.001212
6.041000 2.0037118
6.042000 2.0063708
6.043000 2.0091826
6.044000 2.0121409999999997
6.045000 2.0152396
6.046000 2.018472
6.047000 2.0218317999999997
6.048000 2.0253126999999997
6.049000 2.0289082
6.050000 2.0326117
6.051000 2.0364166999999997
6.052000 2.0403167
6.053000 2.044305
6.054000 2.0483748999999998
6.055000 2.0525197
6.056000 2.0567326
6.057000 2.0610068
6.058000 2.0653352
6.059000 2.0697111
6.060000 2.0741273000000002
6.061000 2.0785768
6.062000 2.0830525
6.063000 2.0875471
6.064000 2.0920534
6.065000 2.0965641
6.066000 2.1010721
6.067000 2.1055698
6.068000 2.1100501
6.069000 2.1145055
6.070000 2.1189287
6.071000 2.1233125
6.072000 2.1276494
6.073000 2.1319322
6.074000 2.1361539
6.075000 2.1403072
6.076000 2.1443851
6.077000 2.1483805
6.078000 2.1522864999999998
6.079000 2.1560962999999997
6.080000 2.1598032
6.081000 2.1634005000000003
6.082000 2.1668816
6.083000 2.1702401
6.084000 2.1734696000000002
6.085000 2.1765634
6.086000 2.1795157
6.087000 2.1823199
6.088000 2.1849699
6.089000 2.1874595
6.090000 2.1897828
6.091000 2.1919334
6.092000 2.1939054
6.093000 2.1956924
6.094000 2.1972885
6.095000 2.1986876
6.096000 2.1998834
6.097000 2.2008698
6.098000 2.2016408000000003
6.099000 2.2021901
6.100000 2.2025116000000002
6.101000 2.2025989
6.102000 2.2024462000000002
6.103000 2.202047
6.104000 2.2013955000000003
6.105000 2.2004854000000003
6.106000 2.1993106
6.107000 2.1978654
6.108000 2.1961437999999998
6.109000 2.1941397
6.110000 2.1918477
6.111000 2.1892620000000003
6.112000 2.1863772
6.113000 2.1831878
6.114000 2.1796884
6.115000 2.1758741
6.116000 2.1717396
6.117000 2.1672802
6.118000 2.162491
6.119000 2.1573674
6.120000 2.1519048
6.121000 2.1460988
6.122000 2.139945
6.123000 2.1334391
6.124000 2.1265771
6.125000 2.1193551
6.126000 2.1117689
6.127000 2.1038148999999997
6.128000 2.0954892
6.129000 2.0867882
6.130000 2.0777082
6.131000 2.0682458
6.132000 2.0583976
6.133000 2.0481601
6.134000 2.0375302
6.135000 2.0265048
6.136000 2.0150809
6.137000 2.0032553
6.138000 1.9910253999999998
6.139000 1.9783884
6.140000 1.9653418999999999
6.141000 1.9518832
6.142000 1.93801
6.143000 1.9237201999999998
6.144000 1.9090116000000001
6.145000 1.8938823
6.146000 1.8783303
6.147000 1.862354
6.148000 1.8459519
6.149000 1.8291224
6.150000 1.811864
6.151000 1.7941756
6.152000 1.7760562
6.153000 1.7575044000000002
6.154000 1.7385195999999998
6.155000 1.7191006000000002
6.156000 1.6992468
6.157000 1.6789576
6.158000 1.6582322999999999
6.159000 1.6370704
6.160000 1.6154714000000001
6.161000 1.5934348
6.162000 1.5709605000000002
6.163000 1.5480483999999999
6.164000 1.5246983
6.165000 1.5009101
6.166000 1.4766842
6.167000 1.4520206
6.168000 1.4269198
6.169000 1.4013823
6.170000 1.3754087
6.171000 1.3489997999999999
6.172000 1.3221567
6.173000 1.2948805
6.174000 1.2671725
6.175000 1.2390343
6.176000 1.2104677
6.177000 1.1814744
6.178000 1.1520565
6.179000 1.1222164
6.180000 1.0919563
6.181000 1.061279
6.182000 1.0301869
6.183000 0.99868327
6.184000 0.9667708500000001
6.185000 0.93445284
6.186000 0.9017324999999999
6.187000 0.86861309
6.188000 0.83509805
6.189000 0.80119083
6.190000 0.7668949199999999
6.191000 0.73221391
6.192000 0.69715148
6.193000 0.6617113
6.194000 0.62589711
6.195000 0.58971266
6.196000 0.5531618399999999
6.197000 0.51624849
6.198000 0.47897664
6.199000 0.44135032
6.200000 0.40337364
6.201000 0.36505079
6.202000 0.32638608999999996
6.203000 0.287384
6.204000 0.24804903999999997
6.205000 0.20838589
6.206000 0.16839937
6.207000 0.12809444
6.208000 0.087476207
6.209000 0.046549927
6.210000 0.0053210217
6.211000 -0.036204935
6.212000 -0.07802223
6.213000 -0.12012500000000001
6.214000 -0.16250724
6.215000 -0.20516282
6.216000 -0.24808547
6.217000 -0.29126883000000003
6.218000 -0.33470638999999996
6.219000 -0.37839157
6.220000 -0.42231772
6.221000 -0.4664781
6.222000 -0.51086596
6.223000 -0.5554744
6.224000 -0.60029654
6.225000 -0.64532543
6.226000 -0.69055413
6.227000 -0.73597562
6.228000 -0.78158285
6.229000 -0.8273688100000001
6.230000 -0.87332642
6.231000 -0.9194485800000001
6.232000 -0.9657280500000001
6.233000 -1.0121576
6.234000 -1.0587301
6.235000 -1.1054381
6.236000 -1.1522740999999999
6.237000 -1.1992308
6.238000 -1.2463006
6.239000 -1.2934759
6.240000 -1.3407489
6.241000 -1.3881118
6.242000 -1.4355566
6.243000 -1.4830754
6.244000 -1.5306599
6.245000 -1.5783021000000002
6.246000 -1.6259934999999999
6.247000 -1.6737258000000002
6.248000 -1.7214904999999998
6.249000 -1.7692792999999998
6.250000 -1.8170834
6.251000 -1.8648943
6.252000 -1.9127034
6.253000 -1.960502
6.254000 -2.0082815
6.255000 -2.0560332
6.256000 -2.1037485
6.257000 -2.1514188
6.258000 -2.1990353000000002
6.259000 -2.2465896
6.260000 -2.2940729
6.261000 -2.3414766
6.262000 -2.3887925
6.263000 -2.4360117
6.264000 -2.4831258
6.265000 -2.5301263
6.266000 -2.5770046
6.267000 -2.6237521
6.268000 -2.6703604
6.269000 -2.7168207
6.270000 -2.7631246000000003
6.271000 -2.8092631999999997
6.272000 -2.8552280999999997
6.273000 -2.9010103999999997
6.274000 -2.9466014
6.275000 -2.9919924
6.276000 -3.0371746
6.277000 -3.082139
6.278000 -3.1268772
6.279000 -3.1713799000000003
6.280000 -3.2156382
6.281000 -3.2596435
6.282000 -3.303387
6.283000 -3.3468597000000004
6.284000 -3.3900528999999997
6.285000 -3.4329578
6.286000 -3.4755658
6.287000 -3.5178679999999996
6.288000 -3.5598561
6.289000 -3.6015216000000003
6.290000 -3.6428562999999996
6.291000 -3.6838517
6.292000 -3.7244993999999996
6.293000 -3.7647913999999996
6.294000 -3.8047193999999998
6.295000 -3.8442757000000003
6.296000 -3.8834519999999997
6.297000 -3.9222404
6.298000 -3.9606337
6.299000 -3.9986234
6.300000 -4.036202299999999
6.301000 -4.073362400000001
6.302000 -4.1100964
6.303000 -4.1463966999999995
6.304000 -4.1822555999999995
6.305000 -4.2176653
6.306000 -4.2526186
6.307000 -4.2871077
6.308000 -4.3211251
6.309000 -4.3546632
6.310000 -4.3877147
6.311000 -4.4202723
6.312000 -4.452328400000001
6.313000 -4.4838753
6.314000 -4.5149061999999995
6.315000 -4.5454137
6.316000 -4.575390700000001
6.317000 -4.6048298
6.318000 -4.6337247
6.319000 -4.662068199999999
6.320000 -4.6898536
6.321000 -4.7170743
6.322000 -4.7437239
6.323000 -4.7697965
6.324000 -4.7952857
6.325000 -4.8201859
6.326000 -4.8444908
6.327000 -4.8681952
6.328000 -4.8912935
6.329000 -4.9137805
6.330000 -4.9356509
6.331000 -4.9568996
6.332000 -4.9775213
6.333000 -4.9975116
6.334000 -5.0168652
6.335000 -5.0355777
6.336000 -5.0536443
6.337000 -5.0710604
6.338000 -5.0878216
6.339000 -5.103923
6.340000 -5.1193602
6.341000 -5.134129199999999
6.342000 -5.1482253
6.343000 -5.1616444999999995
6.344000 -5.1743824
6.345000 -5.1864348
6.346000 -5.1977977
6.347000 -5.2084669
6.348000 -5.2184387999999995
6.349000 -5.2277099
6.350000 -5.2362762
6.351000 -5.2441344
6.352000 -5.251281
6.353000 -5.2577127
6.354000 -5.2634265
6.355000 -5.2684199000000005
6.356000 -5.2726898
6.357000 -5.2762341
6.358000 -5.2790504
6.359000 -5.2811362
6.360000 -5.28249
6.361000 -5.2831098
6.362000 -5.2829939999999995
6.363000 -5.2821413
6.364000 -5.2805501999999995
6.365000 -5.27822
6.366000 -5.275149300000001
6.367000 -5.2713376
6.368000 -5.2667841
6.369000 -5.2614883
6.370000 -5.2554495999999995
6.371000 -5.248668
6.372000 -5.241143
6.373000 -5.2328743
6.374000 -5.2238621
6.375000 -5.2141063
6.376000 -5.2036073
6.377000 -5.1923651
6.378000 -5.1803797
6.379000 -5.1676519
6.380000 -5.1541820000000005
6.381000 -5.1399708
6.382000 -5.125019
6.383000 -5.1093273
6.384000 -5.0928965
6.385000 -5.0757281
6.386000 -5.0578233
6.387000 -5.0391838
6.388000 -5.0198108
6.389000 -4.9997065
6.390000 -4.9788727999999995
6.391000 -4.9573116
6.392000 -4.935025400000001
6.393000 -4.9120165
6.394000 -4.8882879
6.395000 -4.8638422
6.396000 -4.8386819999999995
6.397000 -4.8128106
6.398000 -4.7862314
6.399000 -4.7589473
6.400000 -4.7309622000000005
6.401000 -4.7022793
6.402000 -4.6729021
6.403000 -4.6428345
6.404000 -4.6120804
6.405000 -4.5806438
6.406000 -4.5485284
6.407000 -4.5157388
6.408000 -4.482279
6.409000 -4.4481535
6.410000 -4.4133667
6.411000 -4.3779232
6.412000 -4.3418277
6.413000 -4.3050848
6.414000 -4.2677
6.415000 -4.2296781999999995
6.416000 -4.1910245999999995
6.417000 -4.1517444
6.418000 -4.1118436
6.419000 -4.0713277
6.420000 -4.030202699999999
6.421000 -3.9884746
6.422000 -3.9461497
6.423000 -3.9032343999999997
6.424000 -3.8597349000000003
6.425000 -3.8156580000000004
6.426000 -3.7710104
6.427000 -3.7257987999999997
6.428000 -3.6800306
6.429000 -3.6337126
6.430000 -3.5868522
6.431000 -3.5394564
6.432000 -3.4915323999999996
6.433000 -3.4430879999999995
6.434000 -3.3941301999999998
6.435000 -3.344667
6.436000 -3.2947056000000003
6.437000 -3.2442536
6.438000 -3.1933185
6.439000 -3.1419075999999997
6.440000 -3.090029
6.441000 -3.0376902
6.442000 -2.9848989
6.443000 -2.9316625999999997
6.444000 -2.8779894
6.445000 -2.8238868
6.446000 -2.7693629
6.447000 -2.7144257
6.448000 -2.6590832
6.449000 -2.6033433
6.450000 -2.5472147
6.451000 -2.4907056
6.452000 -2.4338245
6.453000 -2.3765801
6.454000 -2.3189811000000002
6.455000 -2.2610366
6.456000 -2.2027556
6.457000 -2.1441472999999998
6.458000 -2.0852209999999998
6.459000 -2.0259863
6.460000 -1.9664526000000002
6.461000 -1.9066296999999999
6.462000 -1.8465270999999999
6.463000 -1.7861549
6.464000 -1.7255228
6.465000 -1.6646408000000001
6.466000 -1.6035186
6.467000 -1.5421665
6.468000 -1.4805944
6.469000 -1.4188121999999999
6.470000 -1.3568299000000001
6.471000 -1.2946575999999999
6.472000 -1.2323051999999999
6.473000 -1.1697826
6.474000 -1.1070997
6.475000 -1.0442666999999999
6.476000 -0.98129325
6.477000 -0.91818934
6.478000 -0.85496483
6.479000 -0.79162959
6.480000 -0.72819358
6.481000 -0.66466662
6.482000 -0.6010585500000001
6.483000 -0.53737932
6.484000 -0.47363876
6.485000 -0.40984685
6.486000 -0.34601344
6.487000 -0.28214848
6.488000 -0.21826194
6.489000 -0.15436378
6.490000 -0.090463983
6.491000 -0.026572557000000004
6.492000 0.037300482
6.493000 0.1011451
6.494000 0.16495126000000002
6.495000 0.22870891
6.496000 0.29240805000000003
6.497000 0.35603864
6.498000 0.41959067
6.499000 0.48305416
6.500000 0.54641911
6.501000 0.6096756099999999
6.502000 0.67281378
6.503000 0.73582376
6.504000 0.79869572
6.505000 0.86141992
6.506000 0.92398664
6.507000 0.98638618
6.508000 1.0486089
6.509000 1.1106452
6.510000 1.1724856000000001
6.511000 1.2341205
6.512000 1.2955405
6.513000 1.3567360000000002
6.514000 1.4176977
6.515000 1.4784161
6.516000 1.5388818
6.517000 1.5990855000000002
6.518000 1.6590178
6.519000 1.7186692
6.520000 1.7780304
6.521000 1.8370920999999998
6.522000 1.8958449
6.523000 1.9542798000000001
6.524000 2.0123875
6.525000 2.0701587
6.526000 2.1275844
6.527000 2.1846555
6.528000 2.241363
6.529000 2.2976981
6.530000 2.3536522
6.531000 2.4092166
6.532000 2.4643825
6.533000 2.5191419
6.534000 2.5734862
6.535000 2.6274074
6.536000 2.6808975
6.537000 2.7339486
6.538000 2.7865529
6.539000 2.8387027
6.540000 2.8903903
6.541000 2.9416086
6.542000 2.99235
6.543000 3.0426074
6.544000 3.0923735
6.545000 3.1416416000000003
6.546000 3.1904045
6.547000 3.2386553
6.548000 3.2863870000000004
6.549000 3.3335931999999997
6.550000 3.3802673
6.551000 3.4264028
6.552000 3.4719928999999996
6.553000 3.5170313
6.554000 3.5615113
6.555000 3.6054268
6.556000 3.6487721
6.557000 3.6915402999999998
6.558000 3.7337257999999998
6.559000 3.7753228
6.560000 3.8163252
6.561000 3.8567271
6.562000 3.8965233
6.563000 3.9357081000000003
6.564000 3.974276
6.565000 4.0122218
6.566000 4.0495407
6.567000 4.0862273
6.568000 4.1222769999999995
6.569000 4.1576851
6.570000 4.1924469
6.571000 4.226558300000001
6.572000 4.2600147
6.573000 4.2928122
6.574000 4.3249469
6.575000 4.3564152
6.576000 4.387212900000001
6.577000 4.4173371
6.578000 4.446784
6.579000 4.4755504
6.580000 4.5036327
6.581000 4.5310281
6.582000 4.557734
6.583000 4.5837468999999995
6.584000 4.6090644
6.585000 4.6336833
6.586000 4.6576016
6.587000 4.6808161
6.588000 4.7033247
6.589000 4.7251247
6.590000 4.7462143
6.591000 4.7665913
6.592000 4.7862533
6.593000 4.8051987
6.594000 4.8234258
6.595000 4.8409328
6.596000 4.8577186
6.597000 4.8737817
6.598000 4.8891205
6.599000 4.9037348000000005
6.600000 4.9176234999999995
6.601000 4.930786
6.602000 4.9432218
6.603000 4.9549304
6.604000 4.965911800000001
6.605000 4.976166
6.606000 4.9856935
6.607000 4.9944941
6.608000 5.0025687
6.609000 5.0099175
6.610000 5.0165415
6.611000 5.0224412
6.612000 5.0276179
6.613000 5.0320722
6.614000 5.0358053
6.615000 5.0388187
6.616000 5.041113500000001
6.617000 5.0426912
6.618000 5.0435532
6.619000 5.0437015
6.620000 5.0431374
6.621000 5.0418633999999996
6.622000 5.039880800000001
6.623000 5.0371923
6.624000 5.0337996
6.625000 5.0297052
6.626000 5.0249115
6.627000 5.019421100000001
6.628000 5.0132368
6.629000 5.006361
6.630000 4.9987968
6.631000 4.9905475
6.632000 4.9816161
6.633000 4.9720056
6.634000 4.9617197
6.635000 4.9507622
6.636000 4.9391363
6.637000 4.9268458
6.638000 4.9138948000000005
6.639000 4.9002875
6.640000 4.886027400000001
6.641000 4.8711192
6.642000 4.8555672
6.643000 4.8393756
6.644000 4.8225489
6.645000 4.8050918
6.646000 4.7870088
6.647000 4.7683048999999995
6.648000 4.748984800000001
6.649000 4.729053400000001
6.650000 4.7085155
6.651000 4.6873759
6.652000 4.66564
6.653000 4.6433127999999995
6.654000 4.6203997
6.655000 4.5969058
6.656000 4.5728367
6.657000 4.5481976
6.658000 4.5229945
6.659000 4.497233
6.660000 4.4709186999999995
6.661000 4.4440579
6.662000 4.4166561
6.663000 4.3887198000000005
6.664000 4.3602556
6.665000 4.331269499999999
6.666000 4.3017682
6.667000 4.271758
6.668000 4.241246
6.669000 4.210238899999999
6.670000 4.1787434
6.671000 4.1467667
6.672000 4.1143157
6.673000 4.081397099999999
6.674000 4.0480185
6.675000 4.0141868999999994
6.676000 3.9799094
6.677000 3.9451931000000005
6.678000 3.910045
6.679000 3.8744725
6.680000 3.8384829000000003
6.681000 3.8020831
6.682000 3.7652802
6.683000 3.7280817
6.684000 3.690495
6.685000 3.6525271999999998
6.686000 3.6141858
6.687000 3.5754777
6.688000 3.5364106
6.689000 3.4969918000000004
6.690000 3.4572287999999998
6.691000 3.4171291
6.692000 3.3767
6.693000 3.3359494000000005
6.694000 3.2948848
6.695000 3.2535138999999997
6.696000 3.2118447000000003
6.697000 3.1698849
6.698000 3.1276422999999998
6.699000 3.0851249000000003
6.700000 3.0423405
6.701000 2.9992972
6.702000 2.956003
6.703000 2.912466
6.704000 2.8686944
6.705000 2.8246963
6.706000 2.7804799
6.707000 2.7360532
6.708000 2.6914246
6.709000 2.6466023
6.710000 2.6015943
6.711000 2.5564088
6.712000 2.5110539000000003
6.713000 2.4655377
6.714000 2.4198683
6.715000 2.3740536
6.716000 2.3281015
6.717000 2.2820201
6.718000 2.235817
6.719000 2.1895001
6.720000 2.143077
6.721000 2.0965556
6.722000 2.0499434
6.723000 2.0032482000000003
6.724000 1.9564774
6.725000 1.9096386
6.726000 1.8627394
6.727000 1.8157873000000002
6.728000 1.7687899999999999
6.729000 1.7217548999999999
6.730000 1.6746895000000002
6.731000 1.6276015000000001
6.732000 1.5804981999999999
6.733000 1.5333871000000001
6.734000 1.4862758999999999
6.735000 1.4391720000000001
6.736000 1.392083
6.737000 1.3450161999999999
6.738000 1.2979792
6.739000 1.2509793999999999
6.740000 1.2040241
6.741000 1.1571205
6.742000 1.1102760999999999
6.743000 1.063498
6.744000 1.0167933
6.745000 0.97016916
6.746000 0.92363264
6.747000 0.87719066
6.748000 0.8308501899999999
6.749000 0.78461803
6.750000 0.73850104
6.751000 0.69250586
6.752000 0.6466392
6.753000 0.60090767
6.754000 0.5553178
6.755000 0.50987611
6.756000 0.46458895999999994
6.757000 0.41946279999999997
6.758000 0.3745039
6.759000 0.32971850999999996
6.760000 0.28511281
6.761000 0.24069294
6.762000 0.19646493999999998
6.763000 0.15243482
6.764000 0.10860845999999999
6.765000 0.064991729
6.766000 0.021590361000000002
6.767000 -0.021589968
6.768000 -0.06454367500000001
6.769000 -0.10726526000000002
6.770000 -0.14974935
6.771000 -0.19199060999999998
6.772000 -0.23398388
6.773000 -0.27572403
6.774000 -0.31720609
6.775000 -0.35842517
6.776000 -0.39937655000000005
6.777000 -0.44005549999999993
6.778000 -0.48045754
6.779000 -0.52057821
6.780000 -0.56041321
6.781000 -0.59995833
6.782000 -0.63920948
6.783000 -0.6781626500000001
6.784000 -0.71681398
6.785000 -0.75515965
6.786000 -0.7931958899999999
6.787000 -0.83091911
6.788000 -0.86832577
6.789000 -0.90541234
6.790000 -0.9421752800000001
6.791000 -0.97861122
6.792000 -1.0147168
6.793000 -1.0504888000000001
6.794000 -1.0859239
6.795000 -1.1210187
6.796000 -1.1557701999999999
6.797000 -1.1901751
6.798000 -1.2242302999999999
6.799000 -1.2579327
6.800000 -1.2912794
6.801000 -1.3242673
6.802000 -1.3568936
6.803000 -1.3891554
6.804000 -1.4210502
6.805000 -1.4525753000000001
6.806000 -1.4837281
6.807000 -1.5145063
6.808000 -1.5449078
6.809000 -1.5749304
6.810000 -1.6045719
6.811000 -1.6338309
6.812000 -1.6627055000000002
6.813000 -1.6911941
6.814000 -1.7192952000000001
6.815000 -1.7470078999999998
6.816000 -1.7743306
6.817000 -1.8012626
6.818000 -1.8278029
6.819000 -1.8539505
6.820000 -1.8797049
6.821000 -1.9050654
6.822000 -1.9300316000000002
6.823000 -1.9546029999999999
6.824000 -1.9787794
6.825000 -2.0025605
6.826000 -2.0259462
6.827000 -2.0489365
6.828000 -2.0715312999999997
6.829000 -2.0937307
6.830000 -2.115535
6.831000 -2.1369442
6.832000 -2.157959
6.833000 -2.1785794000000003
6.834000 -2.198806
6.835000 -2.2186397
6.836000 -2.2380807
6.837000 -2.2571299
6.838000 -2.275788
6.839000 -2.2940561
6.840000 -2.3119349000000002
6.841000 -2.3294255
6.842000 -2.3465289
6.843000 -2.3632463
6.844000 -2.3795791
6.845000 -2.3955284
6.846000 -2.4110958
6.847000 -2.4262827000000002
6.848000 -2.4410906999999997
6.849000 -2.4555214
6.850000 -2.4695765
6.851000 -2.4832578
6.852000 -2.4965674
6.853000 -2.5095068
6.854000 -2.5220782
6.855000 -2.5342837
6.856000 -2.5461253
6.857000 -2.5576051
6.858000 -2.5687254999999998
6.859000 -2.5794886
6.860000 -2.5898969000000003
6.861000 -2.5999526
6.862000 -2.6096579
6.863000 -2.6190154
6.864000 -2.6280276000000002
6.865000 -2.636697
6.866000 -2.6450261
6.867000 -2.6530176
6.868000 -2.6606744
6.869000 -2.6679991
6.870000 -2.6749944
6.871000 -2.6816636000000003
6.872000 -2.6880095
6.873000 -2.6940351000000002
6.874000 -2.699744
6.875000 -2.7051388999999997
6.876000 -2.7102236
6.877000 -2.7150013
6.878000 -2.7194755
6.879000 -2.7236499000000003
6.880000 -2.7275279
6.881000 -2.7311133
6.882000 -2.7344098
6.883000 -2.7374212
6.884000 -2.7401511
6.885000 -2.7426033999999997
6.886000 -2.7447820000000003
6.887000 -2.7466906
6.888000 -2.7483332999999996
6.889000 -2.7497139
6.890000 -2.7508363
6.891000 -2.7517045
6.892000 -2.7523223
6.893000 -2.7526937
6.894000 -2.7528227999999997
6.895000 -2.7527135
6.896000 -2.7523696
6.897000 -2.7517951999999997
6.898000 -2.7509943
6.899000 -2.7499709
6.900000 -2.7487291000000003
6.901000 -2.7472731
6.902000 -2.7456068
6.903000 -2.7437342
6.904000 -2.7416596
6.905000 -2.7393870000000002
6.906000 -2.7369206999999998
6.907000 -2.7342645
6.908000 -2.7314231
6.909000 -2.7284002000000003
6.910000 -2.7252002
6.911000 -2.7218273
6.912000 -2.7182858
6.913000 -2.7145799000000004
6.914000 -2.7107137999999997
6.915000 -2.7066916
6.916000 -2.7025178
6.917000 -2.6981965
6.918000 -2.6937319
6.919000 -2.6891282
6.920000 -2.6843896
6.921000 -2.6795204999999997
6.922000 -2.6745247
6.923000 -2.6694065
6.924000 -2.6641699
6.925000 -2.6588190000000003
6.926000 -2.6533577999999998
6.927000 -2.6477901000000004
6.928000 -2.6421202
6.929000 -2.6363518
6.930000 -2.6304886
6.931000 -2.6245346
6.932000 -2.6184936999999997
6.933000 -2.6123695
6.934000 -2.606166
6.935000 -2.5998868
6.936000 -2.5935357
6.937000 -2.5871165
6.938000 -2.5806329999999997
6.939000 -2.574089
6.940000 -2.5674881
6.941000 -2.5608342
6.942000 -2.5541311
6.943000 -2.5473826
6.944000 -2.5405923
6.945000 -2.533764
6.946000 -2.5269017000000003
6.947000 -2.5200088
6.948000 -2.5130888000000002
6.949000 -2.5061456
6.950000 -2.4991829
6.951000 -2.4922039
6.952000 -2.4852121
6.953000 -2.478211
6.954000 -2.4712039000000003
6.955000 -2.464194
6.956000 -2.4571847
6.957000 -2.4501789
6.958000 -2.44318
6.959000 -2.4361908000000003
6.960000 -2.4292143
6.961000 -2.4222532
6.962000 -2.4153106
6.963000 -2.408389
6.964000 -2.4014911
6.965000 -2.3946196
6.966000 -2.3877772
6.967000 -2.3809662
6.968000 -2.3741890000000003
6.969000 -2.3674481000000003
6.970000 -2.3607457
6.971000 -2.3540843
6.972000 -2.3474660000000003
6.973000 -2.3408929
6.974000 -2.3343671
6.975000 -2.3278907
6.976000 -2.3214657
6.977000 -2.3150939
6.978000 -2.3087773
6.979000 -2.3025179
6.980000 -2.2963174
6.981000 -2.2901773
6.982000 -2.2840995
6.983000 -2.2780856
6.984000 -2.2721373
6.985000 -2.2662560000000003
6.986000 -2.260443
6.987000 -2.2546999000000003
6.988000 -2.249028
6.989000 -2.2434282999999997
6.990000 -2.2379021999999997
6.991000 -2.2324508
6.992000 -2.2270752000000003
6.993000 -2.2217762
6.994000 -2.2165548
6.995000 -2.211412
6.996000 -2.2063486
6.997000 -2.2013653
6.998000 -2.1964628
6.999000 -2.1916417
7.000000 -2.1869028
7.001000 -2.1822466
7.002000 -2.1776733999999998
7.003000 -2.173184
7.004000 -2.1687789
7.005000 -2.1644581
7.006000 -2.1602223
7.007000 -2.1560716
7.008000 -2.1520063
7.009000 -2.1480266
7.010000 -2.1441324
7.011000 -2.1403236
7.012000 -2.1366004000000003
7.013000 -2.1329625
7.014000 -2.1294095
7.015000 -2.1259408
7.016000 -2.1225562
7.017000 -2.1192551
7.018000 -2.1160366
7.019000 -2.1129001
7.020000 -2.1098444
7.021000 -2.1068688
7.022000 -2.1039721
7.023000 -2.1011529
7.024000 -2.0984104
7.025000 -2.0957431
7.026000 -2.0931497
7.027000 -2.0906287999999997
7.028000 -2.0881791
7.029000 -2.0857988
7.030000 -2.0834867
7.031000 -2.0812410999999997
7.032000 -2.0790605
7.033000 -2.0769433999999998
7.034000 -2.0748882
7.035000 -2.0728933
7.036000 -2.070957
7.037000 -2.0690778
7.038000 -2.0672537
7.039000 -2.0654833
7.040000 -2.0637648
7.041000 -2.0620963999999997
7.042000 -2.0604763000000004
7.043000 -2.0589028
7.044000 -2.0573737000000003
7.045000 -2.0558875
7.046000 -2.0544419
7.047000 -2.0530351
7.048000 -2.0516647
7.049000 -2.0503286
7.050000 -2.0490247999999998
7.051000 -2.0477507
7.052000 -2.0465041
7.053000 -2.0452822999999998
7.054000 -2.044083
7.055000 -2.0429033999999997
7.056000 -2.0417409
7.057000 -2.0405928
7.058000 -2.039456
7.059000 -2.0383278000000002
7.060000 -2.0372054
7.061000 -2.0360855
7.062000 -2.0349653
7.063000 -2.0338416
7.064000 -2.0327115
7.065000 -2.0315718
7.066000 -2.0304194
7.067000 -2.0292513000000003
7.068000 -2.0280642
7.069000 -2.0268554
7.070000 -2.0256214000000003
7.071000 -2.0243593
7.072000 -2.023066
7.073000 -2.0217385
7.074000 -2.0203736
7.075000 -2.0189682
7.076000 -2.0175194
7.077000 -2.0160239
7.078000 -2.0144787
7.079000 -2.0128803
7.080000 -2.0112259
7.081000 -2.0095121000000002
7.082000 -2.0077357
7.083000 -2.0058934
7.084000 -2.0039819
7.085000 -2.001998
7.086000 -1.9999381
7.087000 -1.9977991
7.088000 -1.9955774999999998
7.089000 -1.9932697999999998
7.090000 -1.9908728
7.091000 -1.9883830000000002
7.092000 -1.9857970999999999
7.093000 -1.9831115
7.094000 -1.9803232
7.095000 -1.9774284
7.096000 -1.9744241999999999
7.097000 -1.971307
7.098000 -1.9680737
7.099000 -1.9647208999999999
7.100000 -1.9612454000000001
7.101000 -1.9576440000000002
7.102000 -1.9539133
7.103000 -1.9500501
7.104000 -1.9460514000000002
7.105000 -1.9419141
7.106000 -1.9376349000000002
7.107000 -1.9332105
7.108000 -1.9286379
7.109000 -1.9239141000000002
7.110000 -1.9190358
7.111000 -1.9140000000000001
7.112000 -1.9088034
7.113000 -1.9034429
7.114000 -1.8979155
7.115000 -1.892218
7.116000 -1.8863473
7.117000 -1.8803004
7.118000 -1.8740742000000001
7.119000 -1.8676655
7.120000 -1.8610714000000002
7.121000 -1.8542886
7.122000 -1.8473143
7.123000 -1.8401453
7.124000 -1.8327788
7.125000 -1.8252115999999998
7.126000 -1.8174408
7.127000 -1.8094636000000002
7.128000 -1.8012775
7.129000 -1.7928794000000001
7.130000 -1.7842666999999999
7.131000 -1.7754368
7.132000 -1.7663874
7.133000 -1.7571157
7.134000 -1.7476194999999999
7.135000 -1.7378966999999998
7.136000 -1.7279449999999998
7.137000 -1.7177623
7.138000 -1.7073466
7.139000 -1.6966959
7.140000 -1.6858084
7.141000 -1.6746823000000002
7.142000 -1.6633156999999998
7.143000 -1.6517067
7.144000 -1.639854
7.145000 -1.6277555
7.146000 -1.6154099000000002
7.147000 -1.6028153
7.148000 -1.5899701
7.149000 -1.5768727
7.150000 -1.5635217
7.151000 -1.5499151
7.152000 -1.5360516
7.153000 -1.5219293999999999
7.154000 -1.507547
7.155000 -1.4929029999999999
7.156000 -1.4779959
7.157000 -1.4628243
7.158000 -1.4473868
7.159000 -1.4316821
7.160000 -1.4157089
7.161000 -1.3994662999999998
7.162000 -1.3829531000000002
7.163000 -1.3661684
7.164000 -1.3491114
7.165000 -1.3317812
7.166000 -1.3141774
7.167000 -1.2962991
7.168000 -1.2781462000000001
7.169000 -1.2597181000000002
7.170000 -1.2410147
7.171000 -1.2220358
7.172000 -1.2027815000000002
7.173000 -1.1832517
7.174000 -1.1634464
7.175000 -1.143366
7.176000 -1.1230107
7.177000 -1.1023809
7.178000 -1.081477
7.179000 -1.0602995
7.180000 -1.0388488
7.181000 -1.0171256
7.182000 -0.99513056
7.183000 -0.97286431
7.184000 -0.95032761
7.185000 -0.9275211
7.186000 -0.90444563
7.187000 -0.88110203
7.188000 -0.8574911399999999
7.189000 -0.8336138
7.190000 -0.80947103
7.191000 -0.78506367
7.192000 -0.7603928400000001
7.193000 -0.73545962
7.194000 -0.71026515
7.195000 -0.68481066
7.196000 -0.65909745
7.197000 -0.6331269199999999
7.198000 -0.60690055
7.199000 -0.58041997
7.200000 -0.55368682
7.201000 -0.5267029599999999
7.202000 -0.49947025
7.203000 -0.47199073999999996
7.204000 -0.44426653
7.205000 -0.41629984000000003
7.206000 -0.38809304
7.207000 -0.35964851
7.208000 -0.33096877999999996
7.209000 -0.30205641
7.210000 -0.27291407
7.211000 -0.24354446
7.212000 -0.21395038
7.213000 -0.18413467
7.214000 -0.15410021
7.215000 -0.12384993
7.216000 -0.093386805
7.217000 -0.062713865
7.218000 -0.031834183
7.219000 -0.00075087446
7.220000 0.030532893000000002
7.221000 0.062013889
7.222000 0.093688845
7.223000 0.12555443
7.224000 0.15760723999999998
7.225000 0.18984383
7.226000 0.22226067
7.227000 0.25485416
7.228000 0.28762068
7.229000 0.32055648
7.230000 0.35365778
7.231000 0.38692073
7.232000 0.42034141
7.233000 0.45391587000000005
7.234000 0.48764003
7.235000 0.52150986
7.236000 0.5555212
7.237000 0.58966982
7.238000 0.62395153
7.239000 0.65836199
7.240000 0.69289687
7.241000 0.72755176
7.242000 0.76232227
7.243000 0.7972038399999999
7.244000 0.83219204
7.245000 0.86728223
7.246000 0.9024699199999999
7.247000 0.9377503800000001
7.248000 0.97311893
7.249000 1.0085709
7.250000 1.0441015999999999
7.251000 1.0797063
7.252000 1.1153800999999999
7.253000 1.1511183
7.254000 1.186916
7.255000 1.2227684
7.256000 1.2586705
7.257000 1.2946175
7.258000 1.3306044
7.259000 1.3666262
7.260000 1.4026779
7.261000 1.4387542999999998
7.262000 1.4748504
7.263000 1.5109611
7.264000 1.547081
7.265000 1.583205
7.266000 1.6193275999999999
7.267000 1.6554436
7.268000 1.6915474
7.269000 1.7276337
7.270000 1.7636969999999998
7.271000 1.7997315
7.272000 1.8357318
7.273000 1.8716922
7.274000 1.9076072
7.275000 1.9434711
7.276000 1.9792781999999998
7.277000 2.0150229
7.278000 2.0506995
7.279000 2.0863025
7.280000 2.1218261
7.281000 2.1572649
7.282000 2.1926133
7.283000 2.2278657
7.284000 2.2630166
7.285000 2.2980606
7.286000 2.3329923
7.287000 2.3678061
7.288000 2.4024963
7.289000 2.4370579
7.290000 2.4714852
7.291000 2.5057726999999996
7.292000 2.5399152000000003
7.293000 2.5739072000000003
7.294000 2.6077433
7.295000 2.6414178
7.296000 2.6749255
7.297000 2.7082607000000003
7.298000 2.7414182
7.299000 2.7743924
7.300000 2.8071778
7.301000 2.8397689
7.302000 2.8721603
7.303000 2.9043464
7.304000 2.9363219
7.305000 2.9680813
7.306000 2.999619
7.307000 3.0309296999999997
7.308000 3.0620079000000002
7.309000 3.0928483
7.310000 3.1234454
7.311000 3.1537939
7.312000 3.1838883
7.313000 3.2137234
7.314000 3.2432944
7.315000 3.2725956
7.316000 3.3016222999999996
7.317000 3.3303693
7.318000 3.3588313000000003
7.319000 3.3870038
7.320000 3.4148815999999997
7.321000 3.4424602999999996
7.322000 3.469735
7.323000 3.4967013
7.324000 3.5233542
7.325000 3.5496894
7.326000 3.5757028
7.327000 3.6013894
7.328000 3.6267452
7.329000 3.6517661
7.330000 3.6764473
7.331000 3.700785
7.332000 3.7247746999999998
7.333000 3.7484124
7.334000 3.7716936
7.335000 3.7946146
7.336000 3.8171709
7.337000 3.8393583000000002
7.338000 3.8611728999999997
7.339000 3.8826104
7.340000 3.9036669
7.341000 3.9243381
7.342000 3.9446201
7.343000 3.9645091
7.344000 3.9840013
7.345000 4.0030926000000004
7.346000 4.0217794
7.347000 4.040058
7.348000 4.057924799999999
7.349000 4.0753763
7.350000 4.0924091
7.351000 4.109019399999999
7.352000 4.1252043
7.353000 4.1409608
7.354000 4.1562855
7.355000 4.1711755
7.356000 4.1856278
7.357000 4.1996393
7.358000 4.2132076
7.359000 4.2263296
7.360000 4.239003
7.361000 4.2512253
7.362000 4.2629939
7.363000 4.2743060999999996
7.364000 4.285160100000001
7.365000 4.2955536
7.366000 4.3054845
7.367000 4.3149509
7.368000 4.3239504
7.369000 4.3324817
7.370000 4.3405429
7.371000 4.3481324
7.372000 4.355248400000001
7.373000 4.3618899
7.374000 4.3680552
7.375000 4.3737433999999995
7.376000 4.3789532
7.377000 4.3836835999999995
7.378000 4.3879334
7.379000 4.3917019
7.380000 4.394988
7.381000 4.3977909
7.382000 4.4001099
7.383000 4.401944599999999
7.384000 4.4032943
7.385000 4.4041581
7.386000 4.404536299999999
7.387000 4.4044279
7.388000 4.4038326
7.389000 4.4027504
7.390000 4.4011809
7.391000 4.3991238
7.392000 4.396579
7.393000 4.3935467
7.394000 4.3900266
7.395000 4.386019
7.396000 4.3815237
7.397000 4.3765407
7.398000 4.3710705
7.399000 4.365113
7.400000 4.3586686
7.401000 4.3517377
7.402000 4.3443207
7.403000 4.3364182
7.404000 4.328030699999999
7.405000 4.319158900000001
7.406000 4.3098035999999995
7.407000 4.2999655
7.408000 4.2896456999999995
7.409000 4.2788452999999995
7.410000 4.2675655
7.411000 4.2558077999999995
7.412000 4.2435739
7.413000 4.2308651
7.414000 4.217683500000001
7.415000 4.2040307
7.416000 4.1899092
7.417000 4.175321
7.418000 4.1602682
7.419000 4.1447531
7.420000 4.1287787
7.421000 4.1123472
7.422000 4.0954612
7.423000 4.0781233
7.424000 4.0603366
7.425000 4.0421039
7.426000 4.0234279
7.427000 4.004311599999999
7.428000 3.9847579
7.429000 3.9647698
7.430000 3.9443504
7.431000 3.9235026
7.432000 3.9022297
7.433000 3.8805346999999997
7.434000 3.858421
7.435000 3.8358919
7.436000 3.8129505
7.437000 3.7896004
7.438000 3.7658446
7.439000 3.7416868
7.440000 3.7171304000000003
7.441000 3.6921787999999998
7.442000 3.6668357
7.443000 3.6411043
7.444000 3.6149885999999998
7.445000 3.5884921
7.446000 3.5616189
7.447000 3.5343725
7.448000 3.5067569
7.449000 3.4787759
7.450000 3.4504335
7.451000 3.4217339
7.452000 3.3926811
7.453000 3.3632793000000003
7.454000 3.3335324
7.455000 3.3034451
7.456000 3.2730218
7.457000 3.2422666
7.458000 3.2111842
7.459000 3.1797793
7.460000 3.1480561999999996
7.461000 3.1160196
7.462000 3.0836744
7.463000 3.0510252
7.464000 3.0180769
7.465000 2.9848343
7.466000 2.9513024
7.467000 2.9174861
7.468000 2.8833902
7.469000 2.8490197
7.470000 2.8143797000000004
7.471000 2.7794754
7.472000 2.7443117999999997
7.473000 2.708894
7.474000 2.6732273
7.475000 2.6373170000000004
7.476000 2.6011683
7.477000 2.5647865999999997
7.478000 2.528177
7.479000 2.4913453
7.480000 2.4542967
7.481000 2.4170365
7.482000 2.3795705
7.483000 2.3419041000000003
7.484000 2.3040426999999997
7.485000 2.2659918
7.486000 2.2277569
7.487000 2.1893436
7.488000 2.1507571999999997
7.489000 2.1120034
7.490000 2.0730874999999997
7.491000 2.034015
7.492000 1.9947914
7.493000 1.955422
7.494000 1.9159123
7.495000 1.8762675999999998
7.496000 1.8364934
7.497000 1.7965952
7.498000 1.7565780999999998
7.499000 1.7164478
7.500000 1.6762096
7.501000 1.6358692000000001
7.502000 1.5954317999999998
7.503000 1.5549028
7.504000 1.5142879
7.505000 1.4735926
7.506000 1.4328224
7.507000 1.3919827
7.508000 1.3510791
7.509000 1.3101171999999999
7.510000 1.2691025
7.511000 1.2280404999999999
7.512000 1.1869367
7.513000 1.1457968
7.514000 1.1046262
7.515000 1.0634303
7.516000 1.0222148
7.517000 0.9809850700000001
7.518000 0.93974657
7.519000 0.89850482
7.520000 0.85726511
7.521000 0.8160327599999999
7.522000 0.77481321
7.523000 0.73361169
7.524000 0.69243344
7.525000 0.6512836999999999
7.526000 0.61016758
7.527000 0.56909015
7.528000 0.52805655
7.529000 0.48707168999999995
7.530000 0.44614053000000004
7.531000 0.405268
7.532000 0.36445892999999996
7.533000 0.32371813
7.534000 0.28305037
7.535000 0.24246037999999998
7.536000 0.20195285000000002
7.537000 0.16153248
7.538000 0.12120391000000001
7.539000 0.080971821
7.540000 0.040840832
7.541000 0.0008155790999999999
7.542000 -0.039099311
7.543000 -0.07889921
7.544000 -0.11857949000000001
7.545000 -0.15813556
7.546000 -0.19756281
7.547000 -0.23685663
7.548000 -0.27601245999999996
7.549000 -0.31502577
7.550000 -0.35389204999999996
7.551000 -0.39260685
7.552000 -0.43116574999999996
7.553000 -0.46956437
7.554000 -0.50779842
7.555000 -0.54586371
7.556000 -0.58375606
7.557000 -0.62147146
7.558000 -0.65900586
7.559000 -0.69635538
7.560000 -0.73351618
7.561000 -0.77048456
7.562000 -0.8072568999999999
7.563000 -0.84382957
7.564000 -0.88019902
7.565000 -0.9163619
7.566000 -0.95231486
7.567000 -0.9880545500000001
7.568000 -1.0235777
7.569000 -1.0588813000000001
7.570000 -1.093962
7.571000 -1.128817
7.572000 -1.163443
7.573000 -1.1978372
7.574000 -1.2319966
7.575000 -1.2659184
7.576000 -1.2995997000000001
7.577000 -1.3330377
7.578000 -1.3662296
7.579000 -1.3991729
7.580000 -1.4318648999999999
7.581000 -1.4643028
7.582000 -1.4964843
7.583000 -1.5284067000000001
7.584000 -1.5600676
7.585000 -1.5914645
7.586000 -1.6225953000000002
7.587000 -1.6534574
7.588000 -1.6840488
7.589000 -1.714367
7.590000 -1.7444102
7.591000 -1.7741762
7.592000 -1.8036630000000002
7.593000 -1.8328685
7.594000 -1.8617911
7.595000 -1.8904289
7.596000 -1.9187802
7.597000 -1.9468432
7.598000 -1.9746165999999998
7.599000 -2.0020986
7.600000 -2.0292879999999998
7.601000 -2.0561835
7.602000 -2.0827835
7.603000 -2.1090871
7.604000 -2.135093
7.605000 -2.1608002
7.606000 -2.1862077
7.607000 -2.2113144
7.608000 -2.2361195
7.609000 -2.260622
7.610000 -2.2848211
7.611000 -2.3087163
7.612000 -2.3323066999999997
7.613000 -2.3555916
7.614000 -2.3785703
7.615000 -2.4012424
7.616000 -2.4236076
7.617000 -2.4456652
7.618000 -2.4674149
7.619000 -2.4888566
7.620000 -2.5099898
7.621000 -2.5308145
7.622000 -2.5513306
7.623000 -2.5715380999999997
7.624000 -2.5914369
7.625000 -2.6110273
7.626000 -2.6303096000000004
7.627000 -2.6492838
7.628000 -2.6679503
7.629000 -2.6863093
7.630000 -2.7043613
7.631000 -2.7221067000000003
7.632000 -2.7395461
7.633000 -2.7566798
7.634000 -2.7735084
7.635000 -2.7900323
7.636000 -2.8062522
7.637000 -2.8221686999999998
7.638000 -2.8377824
7.639000 -2.8530937
7.640000 -2.8681034000000003
7.641000 -2.8828122
7.642000 -2.8972207
7.643000 -2.9113296
7.644000 -2.9251399
7.645000 -2.938652
7.646000 -2.9518671
7.647000 -2.9647861
7.648000 -2.9774097999999998
7.649000 -2.9897394
7.650000 -3.001776
7.651000 -3.0135205000000003
7.652000 -3.0249745000000003
7.653000 -3.036139
7.654000 -3.0470153
7.655000 -3.0576052
7.656000 -3.0679099
7.657000 -3.0779311
7.658000 -3.0876705
7.659000 -3.09713
7.660000 -3.1063111
7.661000 -3.1152159
7.662000 -3.1238463000000003
7.663000 -3.1322043
7.664000 -3.1402923
7.665000 -3.1481121
7.666000 -3.1556658
7.667000 -3.1629559
7.668000 -3.1699843999999997
7.669000 -3.1767536
7.670000 -3.1832658
7.671000 -3.1895231
7.672000 -3.1955279
7.673000 -3.2012824
7.674000 -3.2067883999999998
7.675000 -3.2120485
7.676000 -3.2170645999999996
7.677000 -3.2218389
7.678000 -3.2263733
7.679000 -3.2306697000000004
7.680000 -3.2347303000000003
7.681000 -3.2385564999999996
7.682000 -3.2421507000000003
7.683000 -3.2455143
7.684000 -3.2486494999999995
7.685000 -3.2515578000000005
7.686000 -3.2542411
7.687000 -3.2567017
7.688000 -3.258941
7.689000 -3.2609608
7.690000 -3.2627631
7.691000 -3.2643500999999997
7.692000 -3.2657239999999996
7.693000 -3.2668862
7.694000 -3.2678396
7.695000 -3.2685861
7.696000 -3.2691277999999997
7.697000 -3.2694671
7.698000 -3.2696065000000005
7.699000 -3.2695483
7.700000 -3.2692949999999996
7.701000 -3.2688495
7.702000 -3.2682136
7.703000 -3.2673902999999997
7.704000 -3.2663822000000002
7.705000 -3.265192
7.706000 -3.2638222000000003
7.707000 -3.2622755000000003
7.708000 -3.2605544
7.709000 -3.2586616
7.710000 -3.2565992
7.711000 -3.2543704
7.712000 -3.2519776
7.713000 -3.2494232
7.714000 -3.2467100999999996
7.715000 -3.2438401
7.716000 -3.2408162999999997
7.717000 -3.2376404999999995
7.718000 -3.2343153
7.719000 -3.2308432999999996
7.720000 -3.2272264
7.721000 -3.2234672
7.722000 -3.2195676
7.723000 -3.2155297999999997
7.724000 -3.2113563
7.725000 -3.2070491
7.726000 -3.2026101000000002
7.727000 -3.1980417999999995
7.728000 -3.1933459999999996
7.729000 -3.1885251000000006
7.730000 -3.1835809
7.731000 -3.1785157
7.732000 -3.1733312
7.733000 -3.1680292999999997
7.734000 -3.1626124
7.735000 -3.1570826000000003
7.736000 -3.1514414
7.737000 -3.145691
7.738000 -3.1398334
7.739000 -3.1338703000000003
7.740000 -3.1278032999999996
7.741000 -3.1216345999999997
7.742000 -3.1153657
7.743000 -3.1089984
7.744000 -3.1025343
7.745000 -3.0959751
7.746000 -3.0893225
7.747000 -3.0825781
7.748000 -3.0757433
7.749000 -3.0688198
7.750000 -3.0618092
7.751000 -3.0547128999999997
7.752000 -3.0475326000000003
7.753000 -3.0402698
7.754000 -3.0329261
7.755000 -3.0255031000000003
7.756000 -3.0180024
7.757000 -3.0104255
7.758000 -3.0027742
7.759000 -2.99505
7.760000 -2.9872544000000003
7.761000 -2.9793892
7.762000 -2.9714557999999998
7.763000 -2.963456
7.764000 -2.9553911
7.765000 -2.9472627
7.766000 -2.9390723
7.767000 -2.9308213
7.768000 -2.9225111000000004
7.769000 -2.9141428
7.770000 -2.9057179
7.771000 -2.8972372
7.772000 -2.888702
7.773000 -2.8801134
7.774000 -2.8714722000000004
7.775000 -2.8627792
7.776000 -2.8540352
7.777000 -2.8452409000000003
7.778000 -2.8363971
7.779000 -2.8275041
7.780000 -2.8185626
7.781000 -2.8095732
7.782000 -2.8005362
7.783000 -2.7914518
7.784000 -2.7823208
7.785000 -2.7731434
7.786000 -2.7639199
7.787000 -2.7546508000000003
7.788000 -2.7453365
7.789000 -2.7359771
7.790000 -2.7265731
7.791000 -2.7171250000000002
7.792000 -2.7076332
7.793000 -2.6980981
7.794000 -2.68852
7.795000 -2.6788996999999997
7.796000 -2.6692374
7.797000 -2.6595335
7.798000 -2.6497887
7.799000 -2.6400033
7.800000 -2.6301779
7.801000 -2.6203127999999998
7.802000 -2.6104085
7.803000 -2.6004652999999998
7.804000 -2.5904834
7.805000 -2.5804631000000002
7.806000 -2.5704048999999998
7.807000 -2.5603084000000003
7.808000 -2.5501739
7.809000 -2.5400015000000002
7.810000 -2.5297908000000002
7.811000 -2.5195418000000003
7.812000 -2.5092542
7.813000 -2.4989277
7.814000 -2.4885619
7.815000 -2.4781564
7.816000 -2.4677107
7.817000 -2.4572242
7.818000 -2.4466963
7.819000 -2.4361266
7.820000 -2.4255142
7.821000 -2.4148585000000002
7.822000 -2.4041591
7.823000 -2.3934152
7.824000 -2.3826262000000002
7.825000 -2.3717913999999998
7.826000 -2.3609102
7.827000 -2.3499820000000002
7.828000 -2.3390063999999997
7.829000 -2.3279825
7.830000 -2.31691
7.831000 -2.3057884
7.832000 -2.2946169999999997
7.833000 -2.2833953
7.834000 -2.2721227
7.835000 -2.2607988
7.836000 -2.2494229
7.837000 -2.2379946
7.838000 -2.2265134
7.839000 -2.2149786000000002
7.840000 -2.2033898
7.841000 -2.1917462
7.842000 -2.1800475
7.843000 -2.1682929
7.844000 -2.1564817
7.845000 -2.1446133
7.846000 -2.132687
7.847000 -2.1207021999999998
7.848000 -2.1086579000000003
7.849000 -2.0965537
7.850000 -2.0843886
7.851000 -2.0721618
7.852000 -2.0598726000000003
7.853000 -2.0475203
7.854000 -2.0351039
7.855000 -2.0226225
7.856000 -2.0100756
7.857000 -1.9974618999999998
7.858000 -1.9847808000000002
7.859000 -1.9720313999999999
7.860000 -1.9592127000000001
7.861000 -1.9463239
7.862000 -1.9333644
7.863000 -1.9203329000000002
7.864000 -1.9072289
7.865000 -1.8940514
7.866000 -1.8807994000000001
7.867000 -1.8674722000000001
7.868000 -1.8540687999999999
7.869000 -1.8405885
7.870000 -1.8270303
7.871000 -1.8133933000000002
7.872000 -1.7996766000000002
7.873000 -1.7858791999999999
7.874000 -1.7720003000000002
7.875000 -1.7580387999999998
7.876000 -1.7439939000000002
7.877000 -1.7298646
7.878000 -1.7156500000000001
7.879000 -1.7013492000000001
7.880000 -1.6869611999999998
7.881000 -1.6724849
7.882000 -1.6579196
7.883000 -1.6432645
7.884000 -1.6285186999999999
7.885000 -1.6136812
7.886000 -1.5987514
7.887000 -1.5837286
7.888000 -1.5686121000000002
7.889000 -1.5534012
7.890000 -1.5380953
7.891000 -1.522694
7.892000 -1.5071967
7.893000 -1.4916029000000002
7.894000 -1.4759123
7.895000 -1.4601245
7.896000 -1.444239
7.897000 -1.4282556
7.898000 -1.412174
7.899000 -1.3959939
7.900000 -1.3797148000000001
7.901000 -1.3633366
7.902000 -1.3468589
7.903000 -1.3302814
7.904000 -1.3136039
7.905000 -1.2968259
7.906000 -1.2799473000000001
7.907000 -1.2629675999999999
7.908000 -1.2458865
7.909000 -1.2287036
7.910000 -1.2114186
7.911000 -1.1940312
7.912000 -1.1765409
7.913000 -1.1589475999999999
7.914000 -1.1412509
7.915000 -1.1234503999999998
7.916000 -1.105546
7.917000 -1.0875374
7.918000 -1.0694244
7.919000 -1.0512069000000002
7.920000 -1.0328848
7.921000 -1.0144579
7.922000 -0.9959263700000001
7.923000 -0.97729024
7.924000 -0.9585495100000001
7.925000 -0.9397044800000001
7.926000 -0.9207553199999999
7.927000 -0.90170233
7.928000 -0.88254586
7.929000 -0.86328629
7.930000 -0.84392419
7.931000 -0.8244599199999999
7.932000 -0.80489414
7.933000 -0.7852273099999999
7.934000 -0.76546012
7.935000 -0.7455931499999999
7.936000 -0.72562704
7.937000 -0.70556244
7.938000 -0.6854
7.939000 -0.66514038
7.940000 -0.64478419
7.941000 -0.6243320600000001
7.942000 -0.60378467
7.943000 -0.5831426500000001
7.944000 -0.56240661
7.945000 -0.54157716
7.946000 -0.520655
7.947000 -0.49964073000000003
7.948000 -0.4785351
7.949000 -0.45733876
7.950000 -0.4360524
7.951000 -0.41467687000000003
7.952000 -0.39321290999999997
7.953000 -0.37166139
7.954000 -0.3500232
7.955000 -0.32829931
7.956000 -0.30649074
7.957000 -0.28459851
7.958000 -0.26262377
7.959000 -0.24056770000000002
7.960000 -0.21843151
7.961000 -0.19621651
7.962000 -0.17392403
7.963000 -0.15155545
7.964000 -0.12911223
7.965000 -0.10659585
7.966000 -0.084007869
7.967000 -0.061349856
7.968000 -0.038623439999999995
7.969000 -0.015830291
7.970000 0.007027883800000001
7.971000 0.029949339999999998
7.972000 0.052932301
7.973000 0.07597495600000001
7.974000 0.099075469
7.975000 0.12223197
7.976000 0.14544256
7.977000 0.16870535
7.978000 0.19201839999999998
7.979000 0.21537978000000002
7.980000 0.23878751999999998
7.981000 0.26223967000000004
7.982000 0.28573426
7.983000 0.30926929000000003
7.984000 0.33284281
7.985000 0.35645282
7.986000 0.38009733
7.987000 0.40377434
7.988000 0.42748186
7.989000 0.45121792
7.990000 0.47498043
7.991000 0.49876742999999996
7.992000 0.52257683
7.993000 0.54640658
7.994000 0.5702546799999999
7.995000 0.59411898
7.996000 0.61799744
7.997000 0.64188791
7.998000 0.66578831
7.999000 0.68969647
8.000000 0.71361023
8.001000 0.73752743
8.002000 0.76144589
8.003000 0.7853633699999999
8.004000 0.8092776899999999
8.005000 0.8331866
8.006000 0.8570878800000001
8.007000 0.88097919
8.008000 0.9048582100000001
8.009000 0.92872251
8.010000 0.95256977
8.011000 0.97639756
8.012000 1.0002035
8.013000 1.0239849
8.014000 1.0477392
8.015000 1.0714638
8.016000 1.0951561
8.017000 1.1188133
8.018000 1.1424326
8.019000 1.1660113
8.020000 1.1895464
8.021000 1.2130351
8.022000 1.2364744
8.023000 1.2598614
8.024000 1.2831930999999999
8.025000 1.3064666
8.026000 1.3296789
8.027000 1.352827
8.028000 1.3759079
8.029000 1.3989188
8.030000 1.4218567
8.031000 1.4447188
8.032000 1.4675022
8.033000 1.4902041
8.034000 1.5128218
8.035000 1.5353524
8.036000 1.5577934999999998
8.037000 1.5801421999999998
8.038000 1.6023961999999998
8.039000 1.6245527
8.040000 1.6466094
8.041000 1.6685637
8.042000 1.6904131
8.043000 1.7121552000000002
8.044000 1.7337877000000002
8.045000 1.7553084
8.046000 1.7767146
8.047000 1.7980040999999998
8.048000 1.8191746000000002
8.049000 1.8402235999999998
8.050000 1.8611488999999999
8.051000 1.8819480999999998
8.052000 1.9026188
8.053000 1.9231585999999998
8.054000 1.943565
8.055000 1.9638356
8.056000 1.9839677999999998
8.057000 2.0039591999999997
8.058000 2.0238072
8.059000 2.0435091
8.060000 2.0630624
8.061000 2.0824645
8.062000 2.1017125
8.063000 2.1208039000000003
8.064000 2.139736
8.065000 2.158506
8.066000 2.1771111999999997
8.067000 2.195549
8.068000 2.2138165
8.069000 2.2319114
8.070000 2.2498308000000002
8.071000 2.2675720999999998
8.072000 2.2851329
8.073000 2.3025108999999997
8.074000 2.3197034
8.075000 2.3367081
8.076000 2.3535227
8.077000 2.370145
8.078000 2.3865726
8.079000 2.4028035
8.080000 2.4188356
8.081000 2.4346668
8.082000 2.450295
8.083000 2.4657182
8.084000 2.4809346999999997
8.085000 2.4959425
8.086000 2.5107397
8.087000 2.5253244
8.088000 2.5396948999999998
8.089000 2.5538493
8.090000 2.5677862
8.091000 2.5815036
8.092000 2.595
8.093000 2.6082736
8.094000 2.6213229
8.095000 2.6341463
8.096000 2.6467422000000003
8.097000 2.6591092
8.098000 2.6712459
8.099000 2.6831506000000003
8.100000 2.6948221
8.101000 2.7062587
8.102000 2.7174594
8.103000 2.7284224999999998
8.104000 2.7391469
8.105000 2.7496312
8.106000 2.7598740999999998
8.107000 2.7698742
8.108000 2.7796304000000003
8.109000 2.7891414
8.110000 2.798406
8.111000 2.8074228999999997
8.112000 2.8161911
8.113000 2.8247092
8.114000 2.8329762
8.115000 2.8409909
8.116000 2.8487524
8.117000 2.8562594
8.118000 2.8635111
8.119000 2.8705062
8.120000 2.8772438
8.121000 2.883723
8.122000 2.8899429
8.123000 2.8959026999999997
8.124000 2.9016014
8.125000 2.9070383
8.126000 2.9122125
8.127000 2.9171236
8.128000 2.9217706999999997
8.129000 2.9261535000000003
8.130000 2.9302713000000002
8.131000 2.9341238
8.132000 2.9377105
8.133000 2.9410312000000003
8.134000 2.9440856
8.135000 2.9468736
8.136000 2.9493952
8.137000 2.9516503
8.138000 2.9536390999999997
8.139000 2.9553616000000003
8.140000 2.956818
8.141000 2.9580086
8.142000 2.9589338
8.143000 2.9595938
8.144000 2.959989
8.145000 2.9601197999999997
8.146000 2.9599865999999997
8.147000 2.95959
8.148000 2.9589305
8.149000 2.9580083
8.150000 2.956824
8.151000 2.9553782
8.152000 2.9536715
8.153000 2.9517042
8.154000 2.9494768000000002
8.155000 2.9469898000000003
8.156000 2.9442439
8.157000 2.9412394
8.158000 2.9379771999999997
8.159000 2.9344577
8.160000 2.9306815999999998
8.161000 2.9266493000000002
8.162000 2.9223617
8.163000 2.9178197
8.164000 2.9130237
8.165000 2.9079748
8.166000 2.9026739
8.167000 2.8971218
8.168000 2.8913195999999997
8.169000 2.8852684
8.170000 2.8789692
8.171000 2.8724233
8.172000 2.8656317000000002
8.173000 2.8585959
8.174000 2.8513173
8.175000 2.8437972
8.176000 2.8360371
8.177000 2.8280383
8.178000 2.8198024
8.179000 2.8113308999999997
8.180000 2.8026255
8.181000 2.7936876
8.182000 2.7845189
8.183000 2.7751211000000002
8.184000 2.7654959
8.185000 2.7556449
8.186000 2.7455701
8.187000 2.7352728
8.188000 2.724755
8.189000 2.7140185
8.190000 2.7030649
8.191000 2.6918961
8.192000 2.6805138
8.193000 2.66892
8.194000 2.6571164
8.195000 2.6451049
8.196000 2.6328875000000003
8.197000 2.6204659
8.198000 2.6078422
8.199000 2.5950184000000003
8.200000 2.5819965
8.201000 2.5687784000000002
8.202000 2.5553662
8.203000 2.541762
8.204000 2.5279682
8.205000 2.5139868
8.206000 2.4998201
8.207000 2.4854703
8.208000 2.4709396000000003
8.209000 2.4562307
8.210000 2.4413457
8.211000 2.4262872
8.212000 2.4110574
8.213000 2.3956589
8.214000 2.3800941
8.215000 2.3643655999999997
8.216000 2.3484759
8.217000 2.3324274999999997
8.218000 2.3162229
8.219000 2.2998646000000003
8.220000 2.2833552
8.221000 2.2666974
8.222000 2.2498935
8.223000 2.2329463
8.224000 2.2158583999999997
8.225000 2.1986320999999998
8.226000 2.1812702
8.227000 2.1637752999999997
8.228000 2.1461498
8.229000 2.1283963999999997
8.230000 2.1105177999999998
8.231000 2.0925164
8.232000 2.0743949
8.233000 2.0561559
8.234000 2.037802
8.235000 2.0193357
8.236000 2.0007596999999997
8.237000 1.9820765
8.238000 1.9632887
8.239000 1.9443989
8.240000 1.9254094
8.241000 1.9063231
8.242000 1.8871422999999998
8.243000 1.8678694999999998
8.244000 1.8485073
8.245000 1.8290581000000001
8.246000 1.8095245999999998
8.247000 1.7899091999999999
8.248000 1.7702145999999999
8.249000 1.7504429
8.250000 1.730597
8.251000 1.7106794
8.252000 1.6906925
8.253000 1.6706387999999999
8.254000 1.6505211999999998
8.255000 1.630342
8.256000 1.610104
8.257000 1.5898097
8.258000 1.5694618
8.259000 1.549063
8.260000 1.5286159000000001
8.261000 1.5081232
8.262000 1.4875878
8.263000 1.4670122
8.264000 1.4463994
8.265000 1.425752
8.266000 1.4050728000000001
8.267000 1.3843645999999998
8.268000 1.3636303
8.269000 1.3428725000000001
8.270000 1.3220942
8.271000 1.3012979
8.272000 1.2804866
8.273000 1.2596629
8.274000 1.2388294
8.275000 1.2179888
8.276000 1.1971437
8.277000 1.1762968
8.278000 1.1554506
8.279000 1.1346073
8.280000 1.1137694999999999
8.281000 1.0929395
8.282000 1.0721196
8.283000 1.0513121
8.284000 1.0305191
8.285000 1.0097428
8.286000 0.9889852299999999
8.287000 0.96824849
8.288000 0.94753467
8.289000 0.92684571
8.290000 0.9061835699999999
8.291000 0.8855502100000001
8.292000 0.86494768
8.293000 0.8443778399999999
8.294000 0.8238426400000001
8.295000 0.8033441400000001
8.296000 0.78288419
8.297000 0.7624648
8.298000 0.7420878900000001
8.299000 0.72175548
8.300000 0.70146951
8.301000 0.68123196
8.302000 0.6610448
8.303000 0.64091003
8.304000 0.6208295899999999
8.305000 0.60080546
8.306000 0.58083953
8.307000 0.56093377
8.308000 0.54109013
8.309000 0.5213104700000001
8.310000 0.50159665
8.311000 0.48195054000000004
8.312000 0.462374
8.313000 0.4428688
8.314000 0.42343675
8.315000 0.40407958
8.316000 0.38479904
8.317000 0.36559685000000003
8.318000 0.34647468000000003
8.319000 0.32743417999999996
8.320000 0.30847699
8.321000 0.28960472000000004
8.322000 0.27081891999999996
8.323000 0.25212112999999997
8.324000 0.23351288
8.325000 0.21499564999999998
8.326000 0.1965709
8.327000 0.17824004000000002
8.328000 0.16000445000000002
8.329000 0.14186548999999998
8.330000 0.12382448
8.331000 0.1058827
8.332000 0.088041398
8.333000 0.070301769
8.334000 0.052664982
8.335000 0.035132162
8.336000 0.01770439
8.337000 0.00038270164000000004
8.338000 -0.016831909
8.339000 -0.033938495
8.340000 -0.050936155999999996
8.341000 -0.06782402600000001
8.342000 -0.084601296
8.343000 -0.10126719
8.344000 -0.11782095999999999
8.345000 -0.13426192
8.346000 -0.1505894
8.347000 -0.16680276
8.348000 -0.18290139
8.349000 -0.19888470000000003
8.350000 -0.21475211
8.351000 -0.23050305999999998
8.352000 -0.24613696
8.353000 -0.26165328
8.354000 -0.27705147
8.355000 -0.29233096000000003
8.356000 -0.30749118999999997
8.357000 -0.32253160999999997
8.358000 -0.33745163
8.359000 -0.35225067
8.360000 -0.36692815
8.361000 -0.38148350999999997
8.362000 -0.39591617
8.363000 -0.41022557
8.364000 -0.42441119
8.365000 -0.43847249000000005
8.366000 -0.45240903000000005
8.367000 -0.46622030999999997
8.368000 -0.47990595999999996
8.369000 -0.4934656
8.370000 -0.5068989
8.371000 -0.52020564
8.372000 -0.53338562
8.373000 -0.54643867
8.374000 -0.55936472
8.375000 -0.57216375
8.376000 -0.58483575
8.377000 -0.5973808500000001
8.378000 -0.6097990999999999
8.379000 -0.62209074
8.380000 -0.63425591
8.381000 -0.6462948900000001
8.382000 -0.6582079000000001
8.383000 -0.66999518
8.384000 -0.68165711
8.385000 -0.69319392
8.386000 -0.70460592
8.387000 -0.71589346
8.388000 -0.72705681
8.389000 -0.73809624
8.390000 -0.74901204
8.391000 -0.75980444
8.392000 -0.77047371
8.393000 -0.78102006
8.394000 -0.7914437
8.395000 -0.80174478
8.396000 -0.8119235699999999
8.397000 -0.8219801800000001
8.398000 -0.83191488
8.399000 -0.84172776
8.400000 -0.8514191000000001
8.401000 -0.86098909
8.402000 -0.8704379199999999
8.403000 -0.8797658599999999
8.404000 -0.8889731999999999
8.405000 -0.8980603
8.406000 -0.90702754
8.407000 -0.9158752900000001
8.408000 -0.92460411
8.409000 -0.9332145599999999
8.410000 -0.94170719
8.411000 -0.9500826699999999
8.412000 -0.9583417300000001
8.413000 -0.96648512
8.414000 -0.97451368
8.415000 -0.98242816
8.416000 -0.9902295700000001
8.417000 -0.99791875
8.418000 -1.0054966
8.419000 -1.012964
8.420000 -1.0203220000000002
8.421000 -1.0275714
8.422000 -1.0347132
8.423000 -1.0417482
8.424000 -1.0486773
8.425000 -1.0555013
8.426000 -1.0622211
8.427000 -1.0688373
8.428000 -1.0753507
8.429000 -1.081762
8.430000 -1.088072
8.431000 -1.0942813
8.432000 -1.1003906
8.433000 -1.1064005
8.434000 -1.1123117
8.435000 -1.1181249
8.436000 -1.1238408
8.437000 -1.1294601
8.438000 -1.1349833999999999
8.439000 -1.1404115
8.440000 -1.1457453
8.441000 -1.1509854
8.442000 -1.1561329
8.443000 -1.1611884
8.444000 -1.166153
8.445000 -1.1710274
8.446000 -1.1758126
8.447000 -1.1805096
8.448000 -1.1851192
8.449000 -1.1896423
8.450000 -1.19408
8.451000 -1.1984331000000001
8.452000 -1.2027025
8.453000 -1.2068892
8.454000 -1.210994
8.455000 -1.2150179
8.456000 -1.2189616
8.457000 -1.222826
8.458000 -1.2266119
8.459000 -1.2303201
8.460000 -1.2339513
8.461000 -1.2375063
8.462000 -1.2409858
8.463000 -1.2443907
8.464000 -1.2477214
8.465000 -1.2509789
8.466000 -1.2541639
8.467000 -1.257277
8.468000 -1.2603191
8.469000 -1.2632908
8.470000 -1.2661931
8.471000 -1.2690268
8.472000 -1.2717926
8.473000 -1.2744916
8.474000 -1.2771246
8.475000 -1.2796926
8.476000 -1.2821967
8.477000 -1.2846378
8.478000 -1.2870169
8.479000 -1.2893352
8.480000 -1.2915935
8.481000 -1.2937931
8.482000 -1.295935
8.483000 -1.2980201
8.484000 -1.3000494
8.485000 -1.3020238
8.486000 -1.3039442
8.487000 -1.3058113999999998
8.488000 -1.3076262
8.489000 -1.3093892
8.490000 -1.3111009
8.491000 -1.312762
8.492000 -1.314373
8.493000 -1.3159343000000001
8.494000 -1.3174462
8.495000 -1.3189091
8.496000 -1.3203233
8.497000 -1.3216892
8.498000 -1.323007
8.499000 -1.3242771
8.500000 -1.3254996
8.501000 -1.3266752
8.502000 -1.3278039
8.503000 -1.3288865
8.504000 -1.3299231999999999
8.505000 -1.3309148
8.506000 -1.3318618
8.507000 -1.3327647999999999
8.508000 -1.3336245
8.509000 -1.3344417000000002
8.510000 -1.3352173
8.511000 -1.3359520999999999
8.512000 -1.3366468
8.513000 -1.3373025
8.514000 -1.3379199
8.515000 -1.3385001
8.516000 -1.3390438
8.517000 -1.3395519
8.518000 -1.3400252
8.519000 -1.3404645
8.520000 -1.3408705
8.521000 -1.3412437
8.522000 -1.3415849
8.523000 -1.3418944
8.524000 -1.3421726
8.525000 -1.3424201
8.526000 -1.3426369
8.527000 -1.3428233
8.528000 -1.3429793
8.529000 -1.343105
8.530000 -1.3432004000000002
8.531000 -1.3432655
8.532000 -1.3433001999999998
8.533000 -1.3433043
8.534000 -1.3432777
8.535000 -1.3432203
8.536000 -1.343132
8.537000 -1.3430127
8.538000 -1.3428624
8.539000 -1.3426811
8.540000 -1.3424687
8.541000 -1.3422254
8.542000 -1.3419515
8.543000 -1.3416469
8.544000 -1.3413121000000001
8.545000 -1.3409473
8.546000 -1.3405528
8.547000 -1.340129
8.548000 -1.3396764
8.549000 -1.3391954
8.550000 -1.3386862
8.551000 -1.3381495
8.552000 -1.3375855
8.553000 -1.3369947
8.554000 -1.3363773
8.555000 -1.3357337
8.556000 -1.335064
8.557000 -1.3343684999999998
8.558000 -1.3336473999999998
8.559000 -1.3329007
8.560000 -1.3321283
8.561000 -1.3313305
8.562000 -1.330507
8.563000 -1.3296578
8.564000 -1.3287827
8.565000 -1.3278817
8.566000 -1.3269545
8.567000 -1.3260009
8.568000 -1.3250207999999999
8.569000 -1.3240141
8.570000 -1.3229805000000001
8.571000 -1.3219199
8.572000 -1.3208322
8.573000 -1.3197172
8.574000 -1.318575
8.575000 -1.3174053
8.576000 -1.3162083
8.577000 -1.3149838
8.578000 -1.3137319
8.579000 -1.3124525999999999
8.580000 -1.3111459
8.581000 -1.3098119
8.582000 -1.3084505
8.583000 -1.3070618
8.584000 -1.3056457000000001
8.585000 -1.3042022
8.586000 -1.3027313
8.587000 -1.3012328
8.588000 -1.2997065
8.589000 -1.2981522
8.590000 -1.2965696
8.591000 -1.2949584
8.592000 -1.2933183
8.593000 -1.2916488
8.594000 -1.2899495
8.595000 -1.2882199
8.596000 -1.2864596000000001
8.597000 -1.2846681
8.598000 -1.2828449
8.599000 -1.2809895
8.600000 -1.2791014
8.601000 -1.2771803
8.602000 -1.2752257
8.603000 -1.2732374
8.604000 -1.2712149000000001
8.605000 -1.2691582
8.606000 -1.2670671
8.607000 -1.2649413999999999
8.608000 -1.2627812
8.609000 -1.2605865
8.610000 -1.2583571999999998
8.611000 -1.2560936
8.612000 -1.2537956
8.613000 -1.2514636000000001
8.614000 -1.2490975
8.615000 -1.2466975
8.616000 -1.2442638000000001
8.617000 -1.2417965
8.618000 -1.2392955
8.619000 -1.2367609
8.620000 -1.2341927000000001
8.621000 -1.2315908
8.622000 -1.2289549
8.623000 -1.2262849
8.624000 -1.2235805
8.625000 -1.2208414
8.626000 -1.2180672
8.627000 -1.2152575
8.628000 -1.2124118
8.629000 -1.2095297
8.630000 -1.2066105
8.631000 -1.203654
8.632000 -1.2006592999999999
8.633000 -1.1976262
8.634000 -1.194554
8.635000 -1.1914425
8.636000 -1.1882911
8.637000 -1.1850994
8.638000 -1.1818673
8.639000 -1.1785945
8.640000 -1.1752808
8.641000 -1.1719259
8.642000 -1.1685301000000001
8.643000 -1.165093
8.644000 -1.1616149
8.645000 -1.1580958000000001
8.646000 -1.1545358000000001
8.647000 -1.1509350999999999
8.648000 -1.1472939
8.649000 -1.1436121000000001
8.650000 -1.13989
8.651000 -1.1361278000000001
8.652000 -1.1323255
8.653000 -1.128483
8.654000 -1.1246005
8.655000 -1.1206779999999998
8.656000 -1.1167152
8.657000 -1.1127121
8.658000 -1.1086684
8.659000 -1.1045838000000001
8.660000 -1.100458
8.661000 -1.0962907
8.662000 -1.0920816
8.663000 -1.0878302
8.664000 -1.0835361
8.665000 -1.0791988000000001
8.666000 -1.0748181
8.667000 -1.0703935
8.668000 -1.0659248
8.669000 -1.0614116
8.670000 -1.0568537
8.671000 -1.0522509
8.672000 -1.047603
8.673000 -1.0429102000000001
8.674000 -1.0381723
8.675000 -1.0333893
8.676000 -1.0285615
8.677000 -1.0236889
8.678000 -1.0187719
8.679000 -1.0138107
8.680000 -1.0088054000000002
8.681000 -1.0037566
8.682000 -0.9986643700000001
8.683000 -0.9935291500000001
8.684000 -0.9883512699999999
8.685000 -0.9831310200000001
8.686000 -0.97786877
8.687000 -0.9725647000000001
8.688000 -0.96721919
8.689000 -0.96183242
8.690000 -0.9564045800000001
8.691000 -0.95093586
8.692000 -0.9454264299999999
8.693000 -0.93987631
8.694000 -0.9342856700000001
8.695000 -0.9286545199999999
8.696000 -0.92298286
8.697000 -0.91727069
8.698000 -0.911518
8.699000 -0.9057248
8.700000 -0.89989109
8.701000 -0.8940168700000001
8.702000 -0.88810204
8.703000 -0.8821466
8.704000 -0.87615065
8.705000 -0.8701142900000001
8.706000 -0.8640375
8.707000 -0.8579203900000001
8.708000 -0.85176313
8.709000 -0.84556583
8.710000 -0.83932867
8.711000 -0.83305193
8.712000 -0.82673589
8.713000 -0.8203807299999999
8.714000 -0.8139867300000001
8.715000 -0.80755418
8.716000 -0.80108335
8.717000 -0.7945745299999999
8.718000 -0.7880280700000001
8.719000 -0.78144418
8.720000 -0.77482313
8.721000 -0.7681652
8.722000 -0.76147062
8.723000 -0.75473967
8.724000 -0.74797254
8.725000 -0.74116942
8.726000 -0.73433057
8.727000 -0.7274562
8.728000 -0.72054653
8.729000 -0.71360185
8.730000 -0.70662238
8.731000 -0.6996084
8.732000 -0.6925602000000001
8.733000 -0.68547814
8.734000 -0.6783626
8.735000 -0.671214
8.736000 -0.66403276
8.737000 -0.65681939
8.738000 -0.64957435
8.739000 -0.64229821
8.740000 -0.63499156
8.741000 -0.62765498
8.742000 -0.6202890099999999
8.743000 -0.61289431
8.744000 -0.60547153
8.745000 -0.5980212199999999
8.746000 -0.59054405
8.747000 -0.58304057
8.748000 -0.57551134
8.749000 -0.56795697
8.750000 -0.56037796
8.751000 -0.55277478
8.752000 -0.5451479
8.753000 -0.53749774
8.754000 -0.52982466
8.755000 -0.52212905
8.756000 -0.51441118
8.757000 -0.50667133
8.758000 -0.49890977999999997
8.759000 -0.49112671999999996
8.760000 -0.48332232999999997
8.761000 -0.47549684999999997
8.762000 -0.46765041
8.763000 -0.45978319999999995
8.764000 -0.45189541
8.765000 -0.44398727
8.766000 -0.43605896999999993
8.767000 -0.42811073
8.768000 -0.4201429
8.769000 -0.41215577999999997
8.770000 -0.40414976
8.771000 -0.39612525
8.772000 -0.38808272
8.773000 -0.38002271
8.774000 -0.37194573999999997
8.775000 -0.36385246
8.776000 -0.35574348
8.777000 -0.34761948
8.778000 -0.33948116
8.779000 -0.33132925
8.780000 -0.32316444
8.781000 -0.31498743
8.782000 -0.30679893999999996
8.783000 -0.29859964
8.784000 -0.29039022
8.785000 -0.28217127999999997
8.786000 -0.27394339
8.787000 -0.2657071
8.788000 -0.25746292
8.789000 -0.24921129999999997
8.790000 -0.24095266
8.791000 -0.23268738
8.792000 -0.22441579
8.793000 -0.21613822
8.794000 -0.20785495
8.795000 -0.19956622000000002
8.796000 -0.19127231
8.797000 -0.18297344000000001
8.798000 -0.17466989
8.799000 -0.16636188
8.800000 -0.1580497
8.801000 -0.14973362
8.802000 -0.14141394
8.803000 -0.13309099
8.804000 -0.12476512000000001
8.805000 -0.11643668
8.806000 -0.1081061
8.807000 -0.09977377500000001
8.808000 -0.091440155
8.809000 -0.083105708
8.810000 -0.074770919
8.811000 -0.066436274
8.812000 -0.058102288
8.813000 -0.049769471
8.814000 -0.041438339
8.815000 -0.033109411
8.816000 -0.024783198
8.817000 -0.016460205000000002
8.818000 -0.0081409307
8.819000 0.0001741431
8.820000 0.008484548
8.821000 0.016789832
8.822000 0.025089562000000003
8.823000 0.033383319
8.824000 0.041670707
8.825000 0.049951347
8.826000 0.05822487900000001
8.827000 0.066490949
8.828000 0.07474923
8.829000 0.082999404
8.830000 0.09124116
8.831000 0.09947419199999999
8.832000 0.10769821
8.833000 0.11591293
8.834000 0.12411805000000001
8.835000 0.13231328
8.836000 0.14049833
8.837000 0.14867294
8.838000 0.15683679
8.839000 0.16498960999999998
8.840000 0.17313112
8.841000 0.18126103
8.842000 0.18937908
8.843000 0.19748500000000002
8.844000 0.20557856
8.845000 0.21365953
8.846000 0.22172767000000002
8.847000 0.22978282
8.848000 0.23782481
8.849000 0.24585349
8.850000 0.25386873
8.851000 0.26187042
8.852000 0.26985849
8.853000 0.27783284999999996
8.854000 0.28579345
8.855000 0.29374019
8.856000 0.30167303
8.857000 0.3095919
8.858000 0.31749671
8.859000 0.32538734
8.860000 0.33326363
8.861000 0.34112544
8.862000 0.34897253
8.863000 0.35680465
8.864000 0.36462152
8.865000 0.37242279
8.866000 0.38020811
8.867000 0.38797709
8.868000 0.39572929999999995
8.869000 0.40346426
8.870000 0.41118151999999997
8.871000 0.41888063000000003
8.872000 0.42656114999999994
8.873000 0.43422258
8.874000 0.44186455
8.875000 0.44948664000000005
8.876000 0.45708846000000003
8.877000 0.46466970999999996
8.878000 0.47223014
8.879000 0.47976947
8.880000 0.48728762
8.881000 0.4947844
8.882000 0.5022597999999999
8.883000 0.50971378
8.884000 0.51714638
8.885000 0.52455771
8.886000 0.53194789
8.887000 0.53931712
8.888000 0.54666554
8.889000 0.55399342
8.890000 0.56130094
8.891000 0.5685884
8.892000 0.57585598
8.893000 0.58310395
8.894000 0.5903325
8.895000 0.59754187
8.896000 0.60473219
8.897000 0.61190366
8.898000 0.61905631
8.899000 0.62619024
8.900000 0.6333055
8.901000 0.64040208
8.902000 0.6474799499999999
8.903000 0.654539
8.904000 0.6615791
8.905000 0.66860011
8.906000 0.67560184
8.907000 0.6825841
8.908000 0.68954672
8.909000 0.69648945
8.910000 0.70341206
8.911000 0.71031442
8.912000 0.7171962900000001
8.913000 0.72405748
8.914000 0.7308979099999999
8.915000 0.7377174200000001
8.916000 0.74451594
8.917000 0.7512933599999999
8.918000 0.7580496800000001
8.919000 0.7647849600000001
8.920000 0.77149915
8.921000 0.77819233
8.922000 0.78486456
8.923000 0.7915158800000001
8.924000 0.79814633
8.925000 0.80475602
8.926000 0.81134494
8.927000 0.8179132800000001
8.928000 0.82446095
8.929000 0.8309880299999999
8.930000 0.8374946200000001
8.931000 0.84398063
8.932000 0.8504460599999999
8.933000 0.8568909
8.934000 0.86331507
8.935000 0.8697185700000001
8.936000 0.87610139
8.937000 0.88246353
8.938000 0.88880491
8.939000 0.8951256100000001
8.940000 0.9014256300000001
8.941000 0.90770507
8.942000 0.91396393
8.943000 0.9202024
8.944000 0.92642047
8.945000 0.9326183199999999
8.946000 0.93879616
8.947000 0.94495416
8.948000 0.95109241
8.949000 0.95721111
8.950000 0.9633105200000001
8.951000 0.9693907599999999
8.952000 0.9754518999999999
8.953000 0.98149413
8.954000 0.9875176499999999
8.955000 0.99352244
8.956000 0.99950861
8.957000 1.0054762
8.958000 1.0114253
8.959000 1.0173556000000001
8.960000 1.0232672999999999
8.961000 1.0291602
8.962000 1.0350342000000001
8.963000 1.040889
8.964000 1.0467246
8.965000 1.0525407
8.966000 1.0583371
8.967000 1.0641134
8.968000 1.0698695
8.969000 1.075605
8.970000 1.0813198
8.971000 1.0870134999999999
8.972000 1.092686
8.973000 1.098337
8.974000 1.1039664
8.975000 1.109574
8.976000 1.1151597
8.977000 1.1207234
8.978000 1.1262652
8.979000 1.131785
8.980000 1.137283
8.981000 1.1427592
8.982000 1.1482139
8.983000 1.1536472
8.984000 1.1590592
8.985000 1.1644501999999999
8.986000 1.1698205
8.987000 1.1751703
8.988000 1.1804997
8.989000 1.185809
8.990000 1.1910980999999998
8.991000 1.1963673
8.992000 1.2016164
8.993000 1.2068455
8.994000 1.2120544
8.995000 1.2172429
8.996000 1.2224107
8.997000 1.2275576
8.998000 1.2326831
8.999000 1.2377868
9.000000 1.2428682
9.001000 1.2479269
9.002000 1.2529623
9.003000 1.2579738999999999
9.004000 1.2629612000000001
9.005000 1.2679236999999999
9.006000 1.2728609
9.007000 1.2777724000000001
9.008000 1.282658
9.009000 1.2875170999999999
9.010000 1.2923497000000002
9.011000 1.2971554
9.012000 1.3019341
9.013000 1.3066858000000001
9.014000 1.3114104
9.015000 1.316108
9.016000 1.3207786
9.017000 1.3254222
9.018000 1.3300391
9.019000 1.3346292
9.020000 1.3391927
9.021000 1.3437297000000001
9.022000 1.3482403
9.023000 1.3527245
9.024000 1.3571824
9.025000 1.3616139
9.026000 1.3660189999999999
9.027000 1.3703974
9.028000 1.374749
9.029000 1.3790735
9.030000 1.3833705
9.031000 1.3876397
9.032000 1.3918807
9.033000 1.3960929
9.034000 1.4002757
9.035000 1.4044287
9.036000 1.4085511
9.037000 1.4126423000000001
9.038000 1.4167016
9.039000 1.4207285
9.040000 1.4247222
9.041000 1.4286821
9.042000 1.4326076
9.043000 1.4364981
9.044000 1.4403531
9.045000 1.4441722000000001
9.046000 1.4479549
9.047000 1.4517007
9.048000 1.4554095
9.049000 1.4590809
9.050000 1.4627146
9.051000 1.4663102000000001
9.052000 1.4698678
9.053000 1.473387
9.054000 1.4768677
9.055000 1.4803096999999998
9.056000 1.4837127
9.057000 1.4870766
9.058000 1.490401
9.059000 1.4936857
9.060000 1.4969302
9.061000 1.5001343
9.062000 1.5032974
9.063000 1.5064191
9.064000 1.5094988999999999
9.065000 1.5125362
9.066000 1.5155305000000001
9.067000 1.5184812
9.068000 1.5213878
9.069000 1.5242495999999999
9.070000 1.527066
9.071000 1.5298365
9.072000 1.5325605
9.073000 1.5352375999999999
9.074000 1.5378673
9.075000 1.5404492
9.076000 1.5429827999999999
9.077000 1.5454679
9.078000 1.547904
9.079000 1.550291
9.080000 1.5526284
9.081000 1.5549161
9.082000 1.5571536000000001
9.083000 1.559341
9.084000 1.5614776000000001
9.085000 1.5635632
9.086000 1.5655975999999998
9.087000 1.5675801999999999
9.088000 1.5695106
9.089000 1.5713884
9.090000 1.5732128
9.091000 1.5749834
9.092000 1.5766997
9.093000 1.5783608
9.094000 1.579966
9.095000 1.5815143999999999
9.096000 1.5830053
9.097000 1.5844379
9.098000 1.5858112
9.099000 1.5871244999999998
9.100000 1.588377
9.101000 1.5895676
9.102000 1.5906957999999998
9.103000 1.5917607
9.104000 1.5927615
9.105000 1.5936975999999998
9.106000 1.5945686000000001
9.107000 1.5953738
9.108000 1.5961129
9.109000 1.5967853
9.110000 1.5973909000000002
9.111000 1.5979294000000002
9.112000 1.5984006
9.113000 1.5988045999999998
9.114000 1.5991412
9.115000 1.5994103999999998
9.116000 1.5996120999999999
9.117000 1.5997464
9.118000 1.5998133
9.119000 1.5998124999999999
9.120000 1.5997443
9.121000 1.5996084000000002
9.122000 1.5994046000000002
9.123000 1.5991328
9.124000 1.5987925
9.125000 1.5983832999999998
9.126000 1.5979048
9.127000 1.5973562000000001
9.128000 1.5967371000000001
9.129000 1.5960466
9.130000 1.5952839
9.131000 1.5944479
9.132000 1.5935378
9.133000 1.5925528000000002
9.134000 1.5914918999999998
9.135000 1.590354
9.136000 1.5891381999999998
9.137000 1.5878436999999999
9.138000 1.5864694
9.139000 1.5850149
9.140000 1.5834792
9.141000 1.5818618
9.142000 1.5801622000000002
9.143000 1.5783798000000002
9.144000 1.5765141999999999
9.145000 1.5745652999999997
9.146000 1.5725328
9.147000 1.5704164
9.148000 1.5682163
9.149000 1.5659321
9.150000 1.5635640999999998
9.151000 1.5611123
9.152000 1.5585768
9.153000 1.5559576
9.154000 1.5532547
9.155000 1.5504682
9.156000 1.5475981
9.157000 1.5446445
9.158000 1.5416073000000001
9.159000 1.5384864
9.160000 1.5352816
9.161000 1.5319928999999999
9.162000 1.5286199
9.163000 1.5251623
9.164000 1.5216201
9.165000 1.5179926
9.166000 1.5142794
9.167000 1.5104802
9.168000 1.5065946000000001
9.169000 1.5026219
9.170000 1.4985617999999998
9.171000 1.4944139
9.172000 1.4901776
9.173000 1.4858525
9.174000 1.4814382
9.175000 1.4769344
9.176000 1.4723405999999999
9.177000 1.4676567
9.178000 1.4628823
9.179000 1.4580172
9.180000 1.4530614000000002
9.181000 1.4480147
9.182000 1.4428768
9.183000 1.4376479
9.184000 1.4323279
9.185000 1.4269168
9.186000 1.4214144
9.187000 1.4158209
9.188000 1.4101362
9.189000 1.4043603
9.190000 1.3984932
9.191000 1.3925347
9.192000 1.386485
9.193000 1.3803437
9.194000 1.374111
9.195000 1.3677867
9.196000 1.3613705999999999
9.197000 1.3548627
9.198000 1.3482629
9.199000 1.3415712
9.200000 1.3347873
9.201000 1.3279115
9.202000 1.3209435999999999
9.203000 1.3138837
9.204000 1.306732
9.205000 1.2994885
9.206000 1.2921536
9.207000 1.2847275
9.208000 1.2772103
9.209000 1.2696025999999998
9.210000 1.2619046
9.211000 1.2541168999999999
9.212000 1.2462399000000002
9.213000 1.2382739
9.214000 1.2302195
9.215000 1.222077
9.216000 1.2138469
9.217000 1.2055296
9.218000 1.1971256
9.219000 1.188635
9.220000 1.1800583
9.221000 1.1713955999999999
9.222000 1.1626471
9.223000 1.1538131
9.224000 1.1448937
9.225000 1.135889
9.226000 1.1267989
9.227000 1.1176236000000002
9.228000 1.108363
9.229000 1.0990171
9.230000 1.0895858
9.231000 1.0800691
9.232000 1.0704671000000001
9.233000 1.0607797
9.234000 1.0510069
9.235000 1.041149
9.236000 1.0312059
9.237000 1.0211779
9.238000 1.0110652
9.239000 1.0008682
9.240000 0.9905873799999999
9.241000 0.9802230599999999
9.242000 0.96977586
9.243000 0.9592464199999999
9.244000 0.94863549
9.245000 0.93794381
9.246000 0.92717223
9.247000 0.9163216700000001
9.248000 0.90539297
9.249000 0.89438716
9.250000 0.8833051700000001
9.251000 0.87214792
9.252000 0.86091636
9.253000 0.8496114100000001
9.254000 0.8382339000000001
9.255000 0.82678469
9.256000 0.81526451
9.257000 0.80367411
9.258000 0.7920141299999999
9.259000 0.7802851000000001
9.260000 0.76848762
9.261000 0.75662215
9.262000 0.74468912
9.263000 0.73268893
9.264000 0.72062192
9.265000 0.70848847
9.266000 0.69628889
9.267000 0.68402356
9.268000 0.67169284
9.269000 0.65929717
9.270000 0.64683692
9.271000 0.6343126299999999
9.272000 0.62172478
9.273000 0.6090739700000001
9.274000 0.59636082
9.275000 0.583586
9.276000 0.5707502799999999
9.277000 0.55785445
9.278000 0.54489938
9.279000 0.53188591
9.280000 0.51881494
9.281000 0.50568744
9.282000 0.49250437999999996
9.283000 0.47926675
9.284000 0.46597552
9.285000 0.45263170999999996
9.286000 0.43923636
9.287000 0.42579044
9.288000 0.41229492
9.289000 0.39875079
9.290000 0.38515901999999996
9.291000 0.37152055
9.292000 0.35783634999999997
9.293000 0.3441073
9.294000 0.33033434
9.295000 0.31651836
9.296000 0.30266026
9.297000 0.28876089
9.298000 0.27482114
9.299000 0.26084188999999997
9.300000 0.246824
9.301000 0.23276835999999998
9.302000 0.21867587
9.303000 0.2045474
9.304000 0.19038391999999998
9.305000 0.17618634
9.306000 0.16195562
9.307000 0.14769277
9.308000 0.13339876
9.309000 0.11907461999999999
9.310000 0.10472139000000001
9.311000 0.090340117
9.312000 0.075931853
9.313000 0.06149765099999999
9.314000 0.047038568
9.315000 0.032555647
9.316000 0.018049916
9.317000 0.0035223868
9.318000 -0.011025959
9.319000 -0.025594165
9.320000 -0.040181298000000004
9.321000 -0.054786465
9.322000 -0.069408788
9.323000 -0.08404742700000001
9.324000 -0.098701555
9.325000 -0.11337035
9.326000 -0.128053
9.327000 -0.1427487
9.328000 -0.15745661
9.329000 -0.1721759
9.330000 -0.18690566
9.331000 -0.201645
9.332000 -0.21639293999999998
9.333000 -0.23114847000000002
9.334000 -0.24591049
9.335000 -0.26067791
9.336000 -0.27544952
9.337000 -0.2902241
9.338000 -0.30500032
9.339000 -0.31977689
9.340000 -0.33455244
9.341000 -0.34932557000000003
9.342000 -0.36409488
9.343000 -0.37885897
9.344000 -0.39361645000000006
9.345000 -0.40836595
9.346000 -0.42310609
9.347000 -0.43783555999999996
9.348000 -0.45255311
9.349000 -0.46725753
9.350000 -0.48194765
9.351000 -0.49662236
9.352000 -0.5112805899999999
9.353000 -0.5259213500000001
9.354000 -0.54054372
9.355000 -0.55514681
9.356000 -0.56972974
9.357000 -0.5842917599999999
9.358000 -0.59883203
9.359000 -0.6133498599999999
9.360000 -0.6278444999999999
9.361000 -0.64231521
9.362000 -0.65676128
9.363000 -0.67118197
9.364000 -0.68557649
9.365000 -0.6999441000000001
9.366000 -0.71428395
9.367000 -0.72859516
9.368000 -0.74287686
9.369000 -0.75712809
9.370000 -0.77134781
9.371000 -0.78553492
9.372000 -0.7996883200000001
9.373000 -0.8138069
9.374000 -0.82788942
9.375000 -0.84193461
9.376000 -0.85594114
9.377000 -0.86990763
9.378000 -0.8838328499999999
9.379000 -0.89771543
9.380000 -0.9115540400000001
9.381000 -0.9253473999999999
9.382000 -0.93909418
9.383000 -0.95279319
9.384000 -0.96644321
9.385000 -0.9800431300000001
9.386000 -0.9935918300000001
9.387000 -1.0070884
9.388000 -1.0205317
9.389000 -1.0339209999999999
9.390000 -1.0472554
9.391000 -1.0605341000000001
9.392000 -1.0737563
9.393000 -1.0869214
9.394000 -1.1000287
9.395000 -1.1130773
9.396000 -1.1260668
9.397000 -1.1389962
9.398000 -1.1518651
9.399000 -1.1646724000000002
9.400000 -1.1774176
9.401000 -1.1900998
9.402000 -1.202718
9.403000 -1.2152715
9.404000 -1.2277592
9.405000 -1.2401802
9.406000 -1.2525336
9.407000 -1.2648183
9.408000 -1.2770332
9.409000 -1.2891774999999999
9.410000 -1.30125
9.411000 -1.3132497
9.412000 -1.3251756
9.413000 -1.3370267999999998
9.414000 -1.3488023999999998
9.415000 -1.3605013
9.416000 -1.3721229
9.417000 -1.3836661000000001
9.418000 -1.3951303
9.419000 -1.4065145
9.420000 -1.4178181
9.421000 -1.4290403999999999
9.422000 -1.4401805
9.423000 -1.4512378
9.424000 -1.4622115999999998
9.425000 -1.4731014
9.426000 -1.4839063
9.427000 -1.4946256999999998
9.428000 -1.5052589
9.429000 -1.5158052
9.430000 -1.5262638
9.431000 -1.5366342
9.432000 -1.5469155
9.433000 -1.5571072
9.434000 -1.5672082
9.435000 -1.5772181
9.436000 -1.5871359000000003
9.437000 -1.5969608
9.438000 -1.6066922000000001
9.439000 -1.6163291
9.440000 -1.6258709
9.441000 -1.6353166
9.442000 -1.6446656
9.443000 -1.6539169
9.444000 -1.6630702000000002
9.445000 -1.6721245
9.446000 -1.6810792
9.447000 -1.6899336
9.448000 -1.6986873
9.449000 -1.7073398
9.450000 -1.7158907
9.451000 -1.7243395000000001
9.452000 -1.7326858
9.453000 -1.7409293
9.454000 -1.7490700000000001
9.455000 -1.7571074999999998
9.456000 -1.7650415999999998
9.457000 -1.7728724000000002
9.458000 -1.7805993999999998
9.459000 -1.7882226
9.460000 -1.7957417
9.461000 -1.8031565
9.462000 -1.8104669
9.463000 -1.8176723
9.464000 -1.8247725
9.465000 -1.8317670000000001
9.466000 -1.8386550000000002
9.467000 -1.8454361999999997
9.468000 -1.8521098
9.469000 -1.8586753
9.470000 -1.8651318
9.471000 -1.8714784000000002
9.472000 -1.8777145
9.473000 -1.8838392999999998
9.474000 -1.8898518999999998
9.475000 -1.8957514000000002
9.476000 -1.9015374
9.477000 -1.9072089
9.478000 -1.9127656
9.479000 -1.9182067
9.480000 -1.923532
9.481000 -1.9287408999999998
9.482000 -1.9338330000000001
9.483000 -1.9388083
9.484000 -1.9436665
9.485000 -1.9484073000000002
9.486000 -1.9530309
9.487000 -1.9575372
9.488000 -1.9619264
9.489000 -1.9661983
9.490000 -1.9703535
9.491000 -1.9743917999999998
9.492000 -1.9783134
9.493000 -1.9821186000000002
9.494000 -1.9858073
9.495000 -1.9893801
9.496000 -1.9928367999999999
9.497000 -1.9961776
9.498000 -1.9994026000000003
9.499000 -2.0025117
9.500000 -2.0055050000000003
9.501000 -2.0083824
9.502000 -2.0111437999999997
9.503000 -2.0137888999999998
9.504000 -2.0163177
9.505000 -2.0187298
9.506000 -2.0210250999999997
9.507000 -2.0232031
9.508000 -2.0252636
9.509000 -2.0272061
9.510000 -2.0290302
9.511000 -2.0307356
9.512000 -2.0323221
9.513000 -2.0337891
9.514000 -2.0351365
9.515000 -2.036364
9.516000 -2.0374715
9.517000 -2.0384587
9.518000 -2.0393258000000003
9.519000 -2.0400725
9.520000 -2.0406991
9.521000 -2.0412058
9.522000 -2.0415924
9.523000 -2.0418594000000003
9.524000 -2.0420069
9.525000 -2.0420354
9.526000 -2.0419449
9.527000 -2.0417359
9.528000 -2.0414086
9.529000 -2.0409632
9.530000 -2.0404002
9.531000 -2.0397195999999997
9.532000 -2.0389216
9.533000 -2.0380065
9.534000 -2.0369744
9.535000 -2.0358255
9.536000 -2.0345598
9.537000 -2.0331776
9.538000 -2.0316788999999997
9.539000 -2.0300637999999998
9.540000 -2.0283325000000003
9.541000 -2.0264851
9.542000 -2.0245219
9.543000 -2.022443
9.544000 -2.0202486
9.545000 -2.0179391
9.546000 -2.0155147
9.547000 -2.0129757
9.548000 -2.0103225
9.549000 -2.0075556000000003
9.550000 -2.0046754
9.551000 -2.0016821
9.552000 -1.9985763
9.553000 -1.9953584
9.554000 -1.9920288000000002
9.555000 -1.9885879
9.556000 -1.985036
9.557000 -1.9813737000000002
9.558000 -1.9776013
9.559000 -1.9737191
9.560000 -1.9697275
9.561000 -1.9656267
9.562000 -1.9614169000000001
9.563000 -1.9570986
9.564000 -1.9526716
9.565000 -1.9481365
9.566000 -1.9434931
9.567000 -1.9387418
9.568000 -1.9338826
9.569000 -1.9289155999999998
9.570000 -1.9238411
9.571000 -1.9186588
9.572000 -1.9133691000000002
9.573000 -1.9079721
9.574000 -1.9024679
9.575000 -1.8968569000000002
9.576000 -1.8911391
9.577000 -1.8853149999999999
9.578000 -1.8793849000000002
9.579000 -1.8733494
9.580000 -1.8672088
9.581000 -1.8609639
9.582000 -1.8546152999999999
9.583000 -1.8481636
9.584000 -1.8416097
9.585000 -1.8349544999999998
9.586000 -1.8281988999999998
9.587000 -1.8213436
9.588000 -1.8143897999999998
9.589000 -1.8073384000000001
9.590000 -1.8001901
9.591000 -1.7929461
9.592000 -1.7856071
9.593000 -1.7781740000000001
9.594000 -1.7706475999999998
9.595000 -1.7630284999999999
9.596000 -1.7553170999999999
9.597000 -1.7475142999999997
9.598000 -1.7396203999999997
9.599000 -1.7316358
9.600000 -1.7235608999999998
9.601000 -1.715396
9.602000 -1.7071413
9.603000 -1.6987970000000001
9.604000 -1.6903633
9.605000 -1.6818403999999998
9.606000 -1.6732285
9.607000 -1.6645277
9.608000 -1.6557384000000002
9.609000 -1.6468608999999998
9.610000 -1.6378954000000001
9.611000 -1.6288424
9.612000 -1.6197021999999999
9.613000 -1.6104754
9.614000 -1.6011623999999998
9.615000 -1.5917638
9.616000 -1.5822804
9.617000 -1.5727127
9.618000 -1.5630614
9.619000 -1.5533273
9.620000 -1.5435113
9.621000 -1.533614
9.622000 -1.5236364
9.623000 -1.5135792000000001
9.624000 -1.5034433999999999
9.625000 -1.4932298
9.626000 -1.4829392000000001
9.627000 -1.4725724
9.628000 -1.4621304
9.629000 -1.4516139000000001
9.630000 -1.4410237
9.631000 -1.4303605000000001
9.632000 -1.4196252
9.633000 -1.4088183
9.634000 -1.3979406
9.635000 -1.3869928
9.636000 -1.3759756
9.637000 -1.3648894
9.638000 -1.3537348
9.639000 -1.3425127000000001
9.640000 -1.3312233999999998
9.641000 -1.3198676
9.642000 -1.3084458
9.643000 -1.2969588
9.644000 -1.285407
9.645000 -1.2737913
9.646000 -1.2621122
9.647000 -1.2503705999999999
9.648000 -1.2385670999999998
9.649000 -1.2267026
9.650000 -1.2147778999999999
9.651000 -1.2027937
9.652000 -1.190751
9.653000 -1.1786507
9.654000 -1.1664934999999998
9.655000 -1.1542805
9.656000 -1.1420123
9.657000 -1.1296898999999998
9.658000 -1.1173141
9.659000 -1.1048856
9.660000 -1.0924052
9.661000 -1.0798736999999998
9.662000 -1.0672917
9.663000 -1.0546598
9.664000 -1.0419787
9.665000 -1.0292489999999999
9.666000 -1.0164713
9.667000 -1.0036462
9.668000 -0.9907743
9.669000 -0.97785611
9.670000 -0.9648922799999999
9.671000 -0.95188338
9.672000 -0.9388301499999999
9.673000 -0.92573324
9.674000 -0.9125934
9.675000 -0.89941137
9.676000 -0.88618798
9.677000 -0.87292409
9.678000 -0.85962052
9.679000 -0.8462782
9.680000 -0.83289808
9.681000 -0.81948116
9.682000 -0.8060283999999999
9.683000 -0.7925407000000001
9.684000 -0.77901911
9.685000 -0.76546459
9.686000 -0.75187813
9.687000 -0.7382607099999999
9.688000 -0.72461325
9.689000 -0.71093664
9.690000 -0.69723176
9.691000 -0.68349945
9.692000 -0.66974051
9.693000 -0.6559557300000001
9.694000 -0.64214584
9.695000 -0.62831156
9.696000 -0.61445353
9.697000 -0.60057235
9.698000 -0.58666863
9.699000 -0.57274299
9.700000 -0.55879597
9.701000 -0.54482813
9.702000 -0.53083999
9.703000 -0.5168321499999999
9.704000 -0.50280518
9.705000 -0.48875962
9.706000 -0.47469614000000004
9.707000 -0.46061543
9.708000 -0.44651813999999995
9.709000 -0.43240511000000004
9.710000 -0.41827708
9.711000 -0.404135
9.712000 -0.38997978
9.713000 -0.37581241
9.714000 -0.36163393
9.715000 -0.34744544
9.716000 -0.33324805999999996
9.717000 -0.31904294
9.718000 -0.30483126
9.719000 -0.2906142
9.720000 -0.27639293000000004
9.721000 -0.26216859000000003
9.722000 -0.24794231000000003
9.723000 -0.23371516999999997
9.724000 -0.21948819
9.725000 -0.20526235
9.726000 -0.19103859
9.727000 -0.17681775
9.728000 -0.16260061
9.729000 -0.14838791
9.730000 -0.1341803
9.731000 -0.11997841
9.732000 -0.10578281
9.733000 -0.091594033
9.734000 -0.077412592
9.735000 -0.063238974
9.736000 -0.049073674000000005
9.737000 -0.034917184000000004
9.738000 -0.020770016
9.739000 -0.006632703299999999
9.740000 0.0074941854000000006
9.741000 0.021610044
9.742000 0.035714223999999996
9.743000 0.049806031
9.744000 0.063884724
9.745000 0.077949511
9.746000 0.091999554
9.747000 0.10603397
9.748000 0.12005186
9.749000 0.13405224999999998
9.750000 0.14803418000000002
9.751000 0.16199664
9.752000 0.17593862
9.753000 0.18985909
9.754000 0.20375703
9.755000 0.21763144
9.756000 0.23148130000000003
9.757000 0.24530562
9.758000 0.25910342
9.759000 0.27287377
9.760000 0.28661573
9.761000 0.30032843
9.762000 0.31401098
9.763000 0.32766256
9.764000 0.34128237
9.765000 0.35486962
9.766000 0.36842355
9.767000 0.38194344
9.768000 0.39542853
9.769000 0.40887813
9.770000 0.42229155000000007
9.771000 0.43566804000000003
9.772000 0.44900686
9.773000 0.46230732
9.774000 0.47556865
9.775000 0.48879008
9.776000 0.50197081
9.777000 0.51511
9.778000 0.52820682
9.779000 0.54126042
9.780000 0.55426992
9.781000 0.56723445
9.782000 0.5801531000000001
9.783000 0.5930249599999999
9.784000 0.60584908
9.785000 0.6186246400000001
9.786000 0.6313507
9.787000 0.64402646
9.788000 0.65665105
9.789000 0.6692237200000001
9.790000 0.68174372
9.791000 0.69421036
9.792000 0.70662298
9.793000 0.71898093
9.794000 0.73128366
9.795000 0.74353055
9.796000 0.7557211399999999
9.797000 0.76785488
9.798000 0.77993125
9.799000 0.7919497799999999
9.800000 0.8039099200000001
9.801000 0.8158110999999999
9.802000 0.8276528700000001
9.803000 0.83943447
9.804000 0.85115535
9.805000 0.86281477
9.806000 0.87441206
9.807000 0.8859463999999999
9.808000 0.89741694
9.809000 0.90882285
9.810000 0.92016319
9.811000 0.93143694
9.812000 0.9426432699999999
9.813000 0.95378114
9.814000 0.96484954
9.815000 0.97584752
9.816000 0.98677417
9.817000 0.9976284599999999
9.818000 1.0084095
9.819000 1.0191166
9.820000 1.0297486999999999
9.821000 1.0403052
9.822000 1.0507853
9.823000 1.0611882
9.824000 1.0715135
9.825000 1.0817606
9.826000 1.091929
9.827000 1.1020181
9.828000 1.1120276
9.829000 1.121957
9.830000 1.1318062
9.831000 1.1415745
9.832000 1.1512618000000001
9.833000 1.1608676
9.834000 1.1703917
9.835000 1.1798336
9.836000 1.189193
9.837000 1.1984695
9.838000 1.2076626
9.839000 1.2167717
9.840000 1.2257964
9.841000 1.2347361
9.842000 1.2435901
9.843000 1.2523576
9.844000 1.2610379
9.845000 1.2696301
9.846000 1.2781333000000001
9.847000 1.2865468
9.848000 1.2948695
9.849000 1.3031005
9.850000 1.3112389
9.851000 1.3192836
9.852000 1.3272339
9.853000 1.3350889
9.854000 1.3428476999999999
9.855000 1.3505094
9.856000 1.3580734
9.857000 1.3655391
9.858000 1.3729057
9.859000 1.3801729
9.860000 1.3873402
9.861000 1.3944071
9.862000 1.4013734
9.863000 1.4082387
9.864000 1.4150028000000001
9.865000 1.4216655999999999
9.866000 1.4282268
9.867000 1.4346862
9.868000 1.4410437999999999
9.869000 1.4472992
9.870000 1.4534524
9.871000 1.459503
9.872000 1.4654509
9.873000 1.4712958
9.874000 1.4770372999999999
9.875000 1.4826751
9.876000 1.4882090000000001
9.877000 1.4936384
9.878000 1.4989629
9.879000 1.5041822999999999
9.880000 1.5092959
9.881000 1.5143033
9.882000 1.5192041
9.883000 1.5239979000000001
9.884000 1.5286841
9.885000 1.5332624
9.886000 1.5377323
9.887000 1.5420933
9.888000 1.5463452
9.889000 1.5504874
9.890000 1.5545197
9.891000 1.5584417
9.892000 1.5622530000000001
9.893000 1.5659532999999999
9.894000 1.5695424999999998
9.895000 1.5730198
9.896000 1.5763855
9.897000 1.5796388000000001
9.898000 1.5827797000000001
9.899000 1.5858078000000002
9.900000 1.5887228999999998
9.901000 1.5915247000000001
9.902000 1.5942128
9.903000 1.596787
9.904000 1.5992468
9.905000 1.6015921
9.906000 1.6038224
9.907000 1.6059373
9.908000 1.6079366000000002
9.909000 1.6098199
9.910000 1.6115867999999998
9.911000 1.613237
9.912000 1.6147701
9.913000 1.6161857000000002
9.914000 1.6174836000000001
9.915000 1.6186636
9.916000 1.6197253000000003
9.917000 1.6206687000000002
9.918000 1.6214935
9.919000 1.6221995999999999
9.920000 1.6227871
9.921000 1.6232558000000001
9.922000 1.6236058000000002
9.923000 1.6238373
9.924000 1.6239505
9.925000 1.6239457
9.926000 1.6238229
9.927000 1.6235827
9.928000 1.623225
9.929000 1.6227504
9.930000 1.6221592
9.931000 1.6214516
9.932000 1.6206279000000001
9.933000 1.6196886000000001
9.934000 1.6186336
9.935000 1.6174631
9.936000 1.6161773000000001
9.937000 1.6147763
9.938000 1.6132599
9.939000 1.6116282
9.940000 1.6098810000000001
9.941000 1.6080184000000002
9.942000 1.6060398999999999
9.943000 1.6039455
9.944000 1.6017349
9.945000 1.5994079
9.946000 1.5969642999999998
9.947000 1.5944039
9.948000 1.5917265999999999
9.949000 1.5889321
9.950000 1.5860202
9.951000 1.5829909999999998
9.952000 1.5798443999999998
9.953000 1.5765805000000002
9.954000 1.5731992
9.955000 1.5697008
9.956000 1.5660851999999998
9.957000 1.5623529
9.958000 1.5585038
9.959000 1.5545385
9.960000 1.5504571999999999
9.961000 1.5462602
9.962000 1.5419481000000002
9.963000 1.5375212
9.964000 1.5329799
9.965000 1.5283247
9.966000 1.5235560000000001
9.967000 1.5186744
9.968000 1.5136802
9.969000 1.5085739
9.970000 1.5033561
9.971000 1.4980271
9.972000 1.4925872999999998
9.973000 1.4870371
9.974000 1.4813768999999999
9.975000 1.475607
9.976000 1.4697279
9.977000 1.4637397
9.978000 1.4576426999999998
9.979000 1.4514372
9.980000 1.4451235
9.981000 1.4387017
9.982000 1.4321723
9.983000 1.4255354
9.984000 1.4187914
9.985000 1.4119405999999999
9.986000 1.4049833
9.987000 1.3979198
9.988000 1.3907507
9.989000 1.3834764
9.990000 1.3760974000000001
9.991000 1.3686141
9.992000 1.3610271999999999
9.993000 1.3533372
9.994000 1.3455447
9.995000 1.3376503
9.996000 1.3296547
9.997000 1.3215586
9.998000 1.3133624
9.999000 1.3050667999999999
10.00000 1.2966724
10.00100 1.2881798
10.00200 1.2795894
10.00300 1.270902
10.00400 1.2621179
10.00500 1.2532377000000001
10.00600 1.2442618
10.00700 1.2351908
10.00800 1.2260251
10.00900 1.2167652
10.01000 1.2074117
10.01100 1.1979651
10.01200 1.1884259
10.01300 1.1787947
10.01400 1.1690722
10.01500 1.1592588
10.01600 1.1493554
10.01700 1.1393627
10.01800 1.1292813000000002
10.01900 1.119112
10.02000 1.1088557
10.02100 1.0985129999999999
10.02200 1.0880848
10.02300 1.077572
10.02400 1.0669753
10.02500 1.0562956000000001
10.02600 1.0455337
10.02700 1.0346905
10.02800 1.0237668
10.02900 1.0127632
10.03000 1.0016806
10.03100 0.9905199499999999
10.03200 0.9792818700000001
10.03300 0.96796704
10.03400 0.95657632
10.03500 0.94511034
10.03600 0.93356976
10.03700 0.9219553300000001
10.03800 0.9102677
10.03900 0.89850752
10.04000 0.88667544
10.04100 0.87477202
10.04200 0.8627979100000001
10.04300 0.85075377
10.04400 0.8386402399999999
10.04500 0.8264579799999999
10.04600 0.81420764
10.04700 0.8018899700000001
10.04800 0.78950562
10.04900 0.77705546
10.05000 0.7645403000000001
10.05100 0.7519610200000001
10.05200 0.73931855
10.05300 0.72661387
10.05400 0.71384804
10.05500 0.7010221
10.05600 0.68813725
10.05700 0.67519462
10.05800 0.66219536
10.05900 0.6491407299999999
10.06000 0.6360319
10.06100 0.62287007
10.06200 0.60965647
10.06300 0.5963922
10.06400 0.58307843
10.06500 0.56971624
10.06600 0.5563066799999999
10.06700 0.5428507
10.06800 0.52934932
10.06900 0.51580337
10.07000 0.50221374
10.07100 0.48858128
10.07200 0.47490676000000004
10.07300 0.46119098999999997
10.07400 0.4474347
10.07500 0.43363865
10.07600 0.41980357
10.07700 0.40593026
10.07800 0.39201951999999995
10.07900 0.37807212
10.08000 0.3640889
10.08100 0.3500707
10.08200 0.33601839
10.08300 0.32193286
10.08400 0.30781503
10.08500 0.29366584
10.08600 0.27948627000000004
10.08700 0.26527729
10.08800 0.25103993
10.08900 0.23677517000000003
10.09000 0.22248405
10.09100 0.20816759
10.09200 0.19382685000000002
10.09300 0.17946288
10.09400 0.16507672
10.09500 0.15066942
10.09600 0.13624206
10.09700 0.12179569
10.09800 0.10733134999999999
10.09900 0.092850113
10.10000 0.078353012
10.10100 0.063841091
10.10200 0.049315375999999994
10.10300 0.034776877
10.10400 0.020226605
10.10500 0.0056655495
10.10600 -0.0089053079
10.10700 -0.023484995
10.10800 -0.038072551
10.10900 -0.052667019
10.11000 -0.067267439
10.11100 -0.081872847
10.11200 -0.096482277
10.11300 -0.11109475
10.11400 -0.12570925
10.11500 -0.14032475
10.11600 -0.15494019
10.11700 -0.1695545
10.11800 -0.18416658
10.11900 -0.19877527
10.12000 -0.21337941000000002
10.12100 -0.22797782000000003
10.12200 -0.24256932
10.12300 -0.25715266999999997
10.12400 -0.27172666
10.12500 -0.28629007
10.12600 -0.30084171
10.12700 -0.3153804
10.12800 -0.32990495999999997
10.12900 -0.34441429
10.13000 -0.35890727
10.13100 -0.37338287
10.13200 -0.38784007
10.13300 -0.40227785
10.13400 -0.41669528
10.13500 -0.43109143000000005
10.13600 -0.44546542
10.13700 -0.45981631
10.13800 -0.47414325999999996
10.13900 -0.4884454
10.14000 -0.5027218299999999
10.14100 -0.51697167
10.14200 -0.53119399
10.14300 -0.5453879
10.14400 -0.55955243
10.14500 -0.5736867
10.14600 -0.58778967
10.14700 -0.60186037
10.14800 -0.61589777
10.14900 -0.62990086
10.15000 -0.6438686499999999
10.15100 -0.65780012
10.15200 -0.67169419
10.15300 -0.6855499
10.15400 -0.69936626
10.15500 -0.71314224
10.15600 -0.72687683
10.15700 -0.74056913
10.15800 -0.75421813
10.15900 -0.7678229400000001
10.16000 -0.78138262
10.16100 -0.7948963
10.16200 -0.8083631299999999
10.16300 -0.82178218
10.16400 -0.8351526200000001
10.16500 -0.8484736099999999
10.16600 -0.8617443
10.16700 -0.87496396
10.16800 -0.8881317499999999
10.16900 -0.90124691
10.17000 -0.91430852
10.17100 -0.92731593
10.17200 -0.9402683000000001
10.17300 -0.9531647900000001
10.17400 -0.96600456
10.17500 -0.9787867800000001
10.17600 -0.9915106
10.17700 -1.0041752
10.17800 -1.0167795
10.17900 -1.0293227
10.18000 -1.0418037
10.18100 -1.0542215000000001
10.18200 -1.066575
10.18300 -1.0788631
10.18400 -1.0910846
10.18500 -1.1032384
10.18600 -1.1153232000000002
10.18700 -1.1273379000000001
10.18800 -1.1392814
10.18900 -1.1511523
10.19000 -1.1629496
10.19100 -1.174672
10.19200 -1.1863186
10.19300 -1.1978882
10.19400 -1.20938
10.19500 -1.2207929
10.19600 -1.2321261
10.19700 -1.2433788
10.19800 -1.2545504
10.19900 -1.2656401
10.20000 -1.2766473
10.20100 -1.2875714999999999
10.20200 -1.2984121
10.20300 -1.3091686999999999
10.20400 -1.3198408
10.20500 -1.3304279
10.20600 -1.3409296
10.20700 -1.3513453
10.20800 -1.3616747
10.20900 -1.3719172
10.21000 -1.3820724
10.21100 -1.3921397
10.21200 -1.4021185
10.21300 -1.4120083
10.21400 -1.4218085
10.21500 -1.4315182
10.21600 -1.4411371
10.21700 -1.4506644000000002
10.21800 -1.4600993
10.21900 -1.4694412000000001
10.22000 -1.4786894
10.22100 -1.4878432000000001
10.22200 -1.4969019000000001
10.22300 -1.5058648000000001
10.22400 -1.5147311
10.22500 -1.5235
10.22600 -1.532171
10.22700 -1.5407433
10.22800 -1.5492162
10.22900 -1.5575889
10.23000 -1.565861
10.23100 -1.5740313999999997
10.23200 -1.5820998999999998
10.23300 -1.5900655
10.23400 -1.5979275000000002
10.23500 -1.6056856000000002
10.23600 -1.6133389000000002
10.23700 -1.6208868
10.23800 -1.6283287
10.23900 -1.6356639999999998
10.24000 -1.642892
10.24100 -1.6500120999999999
10.24200 -1.6570237
10.24300 -1.6639260999999999
10.24400 -1.6707188000000002
10.24500 -1.677401
10.24600 -1.6839719999999998
10.24700 -1.6904313
10.24800 -1.6967781000000002
10.24900 -1.7030118
10.25000 -1.7091317000000001
10.25100 -1.7151373
10.25200 -1.7210279
10.25300 -1.7268028000000002
10.25400 -1.7324615
10.25500 -1.7380034999999998
10.25600 -1.743428
10.25700 -1.7487348999999999
10.25800 -1.7539236999999999
10.25900 -1.758994
10.26000 -1.7639456000000002
10.26100 -1.7687783
10.26200 -1.7734917
10.26300 -1.7780859
10.26400 -1.7825607
10.26500 -1.7869161000000002
10.26600 -1.791152
10.26700 -1.7952684
10.26800 -1.7992653
10.26900 -1.8031426
10.27000 -1.8069001
10.27100 -1.8105377999999999
10.27200 -1.8140555999999999
10.27300 -1.8174534999999998
10.27400 -1.820731
10.27500 -1.823888
10.27600 -1.8269240999999998
10.27700 -1.8298389000000002
10.27800 -1.8326322
10.27900 -1.8353031999999998
10.28000 -1.8378517
10.28100 -1.8402772
10.28200 -1.8425791
10.28300 -1.8447569000000001
10.28400 -1.8468099000000002
10.28500 -1.8487377
10.28600 -1.8505398
10.28700 -1.8522158
10.28800 -1.8537652000000002
10.28900 -1.8551877
10.29000 -1.8564827999999998
10.29100 -1.8576500999999999
10.29200 -1.8586896
10.29300 -1.859601
10.29400 -1.8603840999999999
10.29500 -1.8610387999999998
10.29600 -1.8615650000000001
10.29700 -1.8619626999999999
10.29800 -1.862232
10.29900 -1.8623728
10.30000 -1.8623855000000002
10.30100 -1.8622699999999999
10.30200 -1.8620264000000002
10.30300 -1.8616549999999998
10.30400 -1.8611558000000001
10.30500 -1.8605292
10.30600 -1.8597751999999999
10.30700 -1.8588938
10.30800 -1.8578853
10.30900 -1.8567499
10.31000 -1.8554874
10.31100 -1.8540978
10.31200 -1.8525810999999999
10.31300 -1.8509373
10.31400 -1.8491662999999998
10.31500 -1.8472681000000002
10.31600 -1.8452423
10.31700 -1.8430889
10.31800 -1.8408076999999998
10.31900 -1.8383984
10.32000 -1.8358609000000001
10.32100 -1.8331949
10.32200 -1.8304003
10.32300 -1.8274770999999999
10.32400 -1.8244251999999999
10.32500 -1.8212442999999998
10.32600 -1.8179345999999998
10.32700 -1.814496
10.32800 -1.8109283999999999
10.32900 -1.8072321999999998
10.33000 -1.8034073000000002
10.33100 -1.7994539999999999
10.33200 -1.7953724
10.33300 -1.7911628
10.33400 -1.7868255999999998
10.33500 -1.782361
10.33600 -1.7777694
10.33700 -1.7730510000000002
10.33800 -1.7682058999999999
10.33900 -1.7632347
10.34000 -1.7581375
10.34100 -1.7529146999999998
10.34200 -1.7475663
10.34300 -1.7420927
10.34400 -1.7364942
10.34500 -1.730771
10.34600 -1.7249231999999999
10.34700 -1.7189512
10.34800 -1.7128550999999999
10.34900 -1.7066352
10.35000 -1.7002917999999998
10.35100 -1.6938248999999999
10.35200 -1.687235
10.35300 -1.6805224
10.35400 -1.6736872
10.35500 -1.6667299
10.35600 -1.6596509
10.35700 -1.6524504999999998
10.35800 -1.645129
10.35900 -1.6376870000000001
10.36000 -1.6301248000000002
10.36100 -1.6224428999999998
10.36200 -1.6146418
10.36300 -1.6067218
10.36400 -1.5986836
10.36500 -1.5905274
10.36600 -1.5822537
10.36700 -1.5738630999999998
10.36800 -1.5653558
10.36900 -1.5567323
10.37000 -1.547993
10.37100 -1.5391381000000002
10.37200 -1.5301682
10.37300 -1.5210834
10.37400 -1.5118840999999998
10.37500 -1.5025705999999999
10.37600 -1.4931431
10.37700 -1.483602
10.37800 -1.4739474000000001
10.37900 -1.4641796
10.38000 -1.4542989
10.38100 -1.4443055999999999
10.38200 -1.4341998
10.38300 -1.423982
10.38400 -1.4136524
10.38500 -1.4032113000000002
10.38600 -1.3926594
10.38700 -1.3819968
10.38800 -1.3712242
10.38900 -1.3603422
10.39000 -1.3493513000000001
10.39100 -1.3382522000000001
10.39200 -1.3270457
10.39300 -1.3157326
10.39400 -1.3043135000000001
10.39500 -1.2927895
10.39600 -1.2811614
10.39700 -1.2694302
10.39800 -1.2575967000000001
10.39900 -1.245662
10.40000 -1.233627
10.40100 -1.2214926
10.40200 -1.2092597
10.40300 -1.1969292
10.40400 -1.1845019
10.40500 -1.1719787000000002
10.40600 -1.1593603
10.40700 -1.1466474
10.40800 -1.1338409
10.40900 -1.1209412
10.41000 -1.1079491000000001
10.41100 -1.0948651
10.41200 -1.0816896
10.41300 -1.0684235
10.41400 -1.0550671
10.41500 -1.0416211
10.41600 -1.0280858
10.41700 -1.0144619000000001
10.41800 -1.0007501
10.41900 -0.9869507499999999
10.42000 -0.9730645499999999
10.42100 -0.95909219
10.42200 -0.94503434
10.42300 -0.93089165
10.42400 -0.91666486
10.42500 -0.90235472
10.42600 -0.8879620600000001
10.42700 -0.87348763
10.42800 -0.8589323600000001
10.42900 -0.844297
10.43000 -0.82958248
10.43100 -0.81478963
10.43200 -0.79991939
10.43300 -0.78497268
10.43400 -0.7699503600000001
10.43500 -0.75485329
10.43600 -0.73968242
10.43700 -0.72443867
10.43800 -0.70912289
10.43900 -0.69373595
10.44000 -0.67827874
10.44100 -0.66275215
10.44200 -0.64715701
10.44300 -0.63149412
10.44400 -0.61576436
10.44500 -0.5999685299999999
10.44600 -0.58410745
10.44700 -0.56818193
10.44800 -0.5521927999999999
10.44900 -0.53614089
10.45000 -0.5200270100000001
10.45100 -0.50385199
10.45200 -0.48761669999999996
10.45300 -0.47132205000000005
10.45400 -0.45496890999999995
10.45500 -0.43855822
10.45600 -0.4220909
10.45700 -0.40556793
10.45800 -0.38899032
10.45900 -0.37235905999999996
10.46000 -0.35567520999999996
10.46100 -0.33893981
10.46200 -0.32215393
10.46300 -0.30531865
10.46400 -0.28843505
10.46500 -0.27150421
10.46600 -0.2545272
10.46700 -0.23750509
10.46800 -0.22043895
10.46900 -0.20332980999999997
10.47000 -0.18617873000000001
10.47100 -0.16898671
10.47200 -0.15175478
10.47300 -0.13448393
10.47400 -0.11717516
10.47500 -0.09982946799999999
10.47600 -0.082447834
10.47700 -0.065031252
10.47800 -0.047580717
10.47900 -0.030097232
10.48000 -0.012581809999999999
10.48100 0.0049645223
10.48200 0.022540726
10.48300 0.040145748
10.48400 0.057778525000000004
10.48500 0.075437973
10.48600 0.09312300200000001
10.48700 0.11083251999999999
10.48800 0.12856542999999998
10.48900 0.14632061
10.49000 0.16409698
10.49100 0.18189342
10.49200 0.19970885
10.49300 0.21754219000000002
10.49400 0.23539236000000002
10.49500 0.25325833999999997
10.49600 0.27113908
10.49700 0.28903359
10.49800 0.30694085000000004
10.49900 0.32485989
10.50000 0.34278978
10.50100 0.36072955
10.50200 0.37867827
10.50300 0.39663506
10.50400 0.41459897
10.50500 0.43256911
10.50600 0.45054457000000003
10.50700 0.46852445
10.50800 0.48650787
10.50900 0.50449385
10.51000 0.52248151
10.51100 0.54046982
10.51200 0.55845785
10.51300 0.5764446200000001
10.51400 0.59442911
10.51500 0.61241025
10.51600 0.63038697
10.51700 0.64835809
10.51800 0.66632251
10.51900 0.6842790599999999
10.52000 0.70222653
10.52100 0.72016367
10.52200 0.7380892099999999
10.52300 0.75600189
10.52400 0.77390037
10.52500 0.7917833500000001
10.52600 0.80964956
10.52700 0.82749762
10.52800 0.8453261999999999
10.52900 0.86313412
10.53000 0.88092005
10.53100 0.89868279
10.53200 0.9164210399999999
10.53300 0.9341336800000001
10.53400 0.95181959
10.53500 0.96947774
10.53600 0.98710703
10.53700 1.0047065000000002
10.53800 1.0222752
10.53900 1.0398121999999999
10.54000 1.0573165
10.54100 1.0747875
10.54200 1.0922242
10.54300 1.1096257999999999
10.54400 1.1269914
10.54500 1.1443202
10.54600 1.1616115
10.54700 1.1788642
10.54800 1.1960777
10.54900 1.2132509
10.55000 1.230383
10.55100 1.2474732
10.55200 1.2645203
10.55300 1.2815234
10.55400 1.2984816
10.55500 1.3153937
10.55600 1.3322587000000001
10.55700 1.3490757
10.55800 1.3658435
10.55900 1.382561
10.56000 1.3992273
10.56100 1.4158412
10.56200 1.4324017
10.56300 1.4489076
10.56400 1.465358
10.56500 1.4817518
10.56600 1.4980881
10.56700 1.5143656
10.56800 1.5305836
10.56900 1.5467408999999999
10.57000 1.5628366
10.57100 1.5788697
10.57200 1.5948391
10.57300 1.610744
10.57400 1.6265834
10.57500 1.6423562999999999
10.57600 1.6580617
10.57700 1.6736988000000002
10.57800 1.6892666
10.57900 1.704764
10.58000 1.7201899999999999
10.58100 1.735544
10.58200 1.7508248
10.58300 1.7660312
10.58400 1.7811626
10.58500 1.7962178
10.58600 1.8111959
10.58700 1.826096
10.58800 1.840917
10.58900 1.855658
10.59000 1.8703181
10.59100 1.8848963
10.59200 1.8993917999999999
10.59300 1.9138036
10.59400 1.9281310999999999
10.59500 1.9423734000000001
10.59600 1.9565297
10.59700 1.9705994
10.59800 1.9845817000000001
10.59900 1.9984762999999999
10.60000 2.0122822
10.60100 2.0259991
10.60200 2.0396266
10.60300 2.0531639
10.60400 2.0666108
10.60500 2.0799665
10.60600 2.0932306
10.60700 2.1064024
10.60800 2.1194816
10.60900 2.1324674
10.61000 2.1453593
10.61100 2.1581564
10.61200 2.170858
10.61300 2.1834632
10.61400 2.1959713
10.61500 2.2083811
10.61600 2.2206919
10.61700 2.2329025
10.61800 2.2450117
10.61900 2.2570186999999997
10.62000 2.2689220999999997
10.62100 2.2807211
10.62200 2.2924144
10.62300 2.3040012
10.62400 2.3154801
10.62500 2.3268504
10.62600 2.3381111999999997
10.62700 2.3492616
10.62800 2.3603007
10.62900 2.3712281
10.63000 2.382043
10.63100 2.3927448
10.63200 2.4033332
10.63300 2.4138076
10.63400 2.4241677
10.63500 2.4344131
10.63600 2.4445438999999998
10.63700 2.4545597
10.63800 2.4644604
10.63900 2.4742458
10.64000 2.4839157
10.64100 2.4934702
10.64200 2.5029089
10.64300 2.5122318
10.64400 2.5214389
10.64500 2.5305297
10.64600 2.5395041
10.64700 2.5483618999999997
10.64800 2.5571026
10.64900 2.5657259000000003
10.65000 2.5742313
10.65100 2.5826181999999998
10.65200 2.5908860999999996
10.65300 2.5990345
10.65400 2.6070626
10.65500 2.6149698
10.65600 2.6227552000000003
10.65700 2.6304184
10.65800 2.6379583
10.65900 2.6453745
10.66000 2.652666
10.66100 2.6598321
10.66200 2.6668724
10.66300 2.6737859
10.66400 2.6805725
10.66500 2.6872312999999997
10.66600 2.6937621
10.66700 2.7001644000000002
10.66800 2.7064377
10.66900 2.7125821
10.67000 2.7185970999999998
10.67100 2.7244827
10.67200 2.7302383999999997
10.67300 2.7358646
10.67400 2.7413607
10.67500 2.7467268
10.67600 2.7519627
10.67700 2.7570684
10.67800 2.7620435
10.67900 2.766888
10.68000 2.7716018
10.68100 2.7761847
10.68200 2.7806364
10.68300 2.7849568000000002
10.68400 2.7891455
10.68500 2.7932024
10.68600 2.797127
10.68700 2.8009193000000003
10.68800 2.8045788
10.68900 2.8081056
10.69000 2.8114991
10.69100 2.8147593
10.69200 2.817886
10.69300 2.8208788
10.69400 2.823738
10.69500 2.8264632
10.69600 2.8290546
10.69700 2.8315121
10.69800 2.8338358
10.69900 2.8360255
10.70000 2.8380817
10.70100 2.8400041000000003
10.70200 2.8417932
10.70300 2.8434489
10.70400 2.8449714
10.70500 2.846361
10.70600 2.8476177
10.70700 2.8487416000000003
10.70800 2.8497329
10.70900 2.8505918
10.71000 2.8513182
10.71100 2.8519122
10.71200 2.8523738
10.71300 2.8527028999999997
10.71400 2.8528993999999996
10.71500 2.8529633
10.71600 2.8528944000000003
10.71700 2.8526925000000003
10.71800 2.8523574
10.71900 2.8518889
10.72000 2.8512867
10.72100 2.8505504
10.72200 2.8496798
10.72300 2.8486747
10.72400 2.847535
10.72500 2.8462602
10.72600 2.8448503
10.72700 2.8433055
10.72800 2.8416255
10.72900 2.8398106
10.73000 2.8378606
10.73100 2.8357759
10.73200 2.8335569
10.73300 2.831204
10.73400 2.8287176
10.73500 2.8260982
10.73600 2.8233461
10.73700 2.8204621999999997
10.73800 2.8174469
10.73900 2.8143009
10.74000 2.8110247
10.74100 2.8076189
10.74200 2.8040839
10.74300 2.8004205
10.74400 2.7966289
10.74500 2.7927095
10.74600 2.7886627
10.74700 2.7844887
10.74800 2.7801879
10.74900 2.7757602
10.75000 2.7712058
10.75100 2.7665246
10.75200 2.761717
10.75300 2.7567824
10.75400 2.7517213
10.75500 2.7465334
10.75600 2.7412187
10.75700 2.7357774
10.75800 2.7302092
10.75900 2.7245143
10.76000 2.718693
10.76100 2.7127452
10.76200 2.7066711
10.76300 2.7004709
10.76400 2.694145
10.76500 2.6876938
10.76600 2.6811175
10.76700 2.6744168
10.76800 2.6675923
10.76900 2.6606446
10.77000 2.6535742
10.77100 2.6463818
10.77200 2.6390681
10.77300 2.6316339
10.77400 2.6240798
10.77500 2.6164064000000002
10.77600 2.6086146
10.77700 2.6007051
10.77800 2.5926784
10.77900 2.5845351
10.78000 2.5762757
10.78100 2.5679007
10.78200 2.5594105999999996
10.78300 2.5508057
10.78400 2.5420865
10.78500 2.5332533
10.78600 2.5243063
10.78700 2.5152456
10.78800 2.5060715
10.78900 2.4967842
10.79000 2.4873838
10.79100 2.4778705000000003
10.79200 2.4682445
10.79300 2.4585060999999997
10.79400 2.4486555
10.79500 2.4386931
10.79600 2.4286194
10.79700 2.4184346
10.79800 2.4081394
10.79900 2.3977343
10.80000 2.3872197
10.80100 2.3765964
10.80200 2.3658652
10.80300 2.3550266
10.80400 2.3440816
10.80500 2.3330307
10.80600 2.3218747
10.80700 2.3106145000000002
10.80800 2.2992507
10.80900 2.287784
10.81000 2.2762153
10.81100 2.2645451
10.81200 2.2527743
10.81300 2.2409033
10.81400 2.2289328
10.81500 2.2168633
10.81600 2.2046953
10.81700 2.1924295
10.81800 2.1800661
10.81900 2.1676058
10.82000 2.155049
10.82100 2.1423959999999997
10.82200 2.1296475
10.82300 2.1168038
10.82400 2.1038655
10.82500 2.090833
10.82600 2.0777067
10.82700 2.0644872000000003
10.82800 2.0511749999999997
10.82900 2.0377709
10.83000 2.0242751
10.83100 2.0106886
10.83200 1.9970116999999998
10.83300 1.9832454999999998
10.83400 1.9693904000000002
10.83500 1.9554472
10.83600 1.9414166
10.83700 1.9272994
10.83800 1.9130964000000001
10.83900 1.8988083999999998
10.84000 1.8844362
10.84100 1.8699805999999999
10.84200 1.8554423
10.84300 1.840822
10.84400 1.8261207000000002
10.84500 1.811339
10.84600 1.7964775
10.84700 1.7815368000000003
10.84800 1.7665178
10.84900 1.7514208
10.85000 1.7362466
10.85100 1.7209958
10.85200 1.7056691
10.85300 1.6902667
10.85400 1.6747893999999999
10.85500 1.6592378
10.85600 1.6436124
10.85700 1.6279139000000002
10.85800 1.6121428
10.85900 1.5963001
10.86000 1.5803861999999997
10.86100 1.5644021000000001
10.86200 1.5483485
10.86300 1.5322261
10.86400 1.5160359
10.86500 1.4997788
10.86600 1.4834556
10.86700 1.4670673
10.86800 1.4506148
10.86900 1.4340991
10.87000 1.4175211
10.87100 1.4008817
10.87200 1.3841819
10.87300 1.3674225
10.87400 1.3506043
10.87500 1.3337282000000001
10.87600 1.3167948
10.87700 1.299805
10.87800 1.2827594
10.87900 1.2656585
10.88000 1.2485031
10.88100 1.2312936
10.88200 1.2140305
10.88300 1.1967144
10.88400 1.1793457
10.88500 1.1619249
10.88600 1.1444525
10.88700 1.1269288
10.88800 1.1093544
10.88900 1.0917297
10.89000 1.0740550999999998
10.89100 1.0563312999999999
10.89200 1.0385588
10.89300 1.0207381999999998
10.89400 1.0028701
10.89500 0.9849553000000001
10.89600 0.9669944600000001
10.89700 0.94898846
10.89800 0.93093803
10.89900 0.9128442000000001
10.90000 0.89470781
10.90100 0.8765298899999999
10.90200 0.8583114500000001
10.90300 0.84005361
10.90400 0.82175741
10.90500 0.80342395
10.90600 0.7850543600000001
10.90700 0.7666497999999999
10.90800 0.74821138
10.90900 0.7297402199999999
10.91000 0.71123745
10.91100 0.69270409
10.91200 0.6741412
10.91300 0.65554981
10.91400 0.63693086
10.91500 0.61828531
10.91600 0.59961402
10.91700 0.5809178100000001
10.91800 0.56219748
10.91900 0.54345382
10.92000 0.52468753
10.92100 0.50589927
10.92200 0.48708972
10.92300 0.46825954
10.92400 0.44940928999999996
10.92500 0.43053958000000003
10.92600 0.41165100000000004
10.92700 0.39274417999999994
10.92800 0.37381963
10.92900 0.35487798
10.93000 0.33591979
10.93100 0.31694567
10.93200 0.29795622
10.93300 0.27895207
10.93400 0.25993383000000003
10.93500 0.24090218000000002
10.93600 0.22185775
10.93700 0.20280124000000002
10.93800 0.18373335
10.93900 0.16465480000000002
10.94000 0.14556632
10.94100 0.12646868
10.94200 0.10736266
10.94300 0.088249054
10.94400 0.06912871
10.94500 0.050002482
10.94600 0.030871251000000002
10.94700 0.011735928
10.94800 -0.0074025542
10.94900 -0.026543241000000002
10.95000 -0.04568515
10.95100 -0.064827286
10.95200 -0.083968643
10.95300 -0.10310819
10.95400 -0.1222449
10.95500 -0.14137772
10.95600 -0.16050562
10.95700 -0.17962755
10.95800 -0.19874247
10.95900 -0.21784932
10.96000 -0.23694711000000002
10.96100 -0.25603482
10.96200 -0.27511145
10.96300 -0.294176
10.96400 -0.31322753
10.96500 -0.33226509000000004
10.96600 -0.35128775
10.96700 -0.37029462
10.96800 -0.38928483
10.96900 -0.4082575
10.97000 -0.42721177000000005
10.97100 -0.44614687000000003
10.97200 -0.46506198000000004
10.97300 -0.48395636999999997
10.97400 -0.50282925
10.97500 -0.5216798699999999
10.97600 -0.54050754
10.97700 -0.55931155
10.97800 -0.5780912
10.97900 -0.59684585
10.98000 -0.61557479
10.98100 -0.63427733
10.98200 -0.65295282
10.98300 -0.6716006
10.98400 -0.6902199200000001
10.98500 -0.70881015
10.98600 -0.7273705699999999
10.98700 -0.7459003900000001
10.98800 -0.76439893
10.98900 -0.7828653799999999
10.99000 -0.80129895
10.99100 -0.81969881
10.99200 -0.8380641200000001
10.99300 -0.85639404
10.99400 -0.8746876400000001
10.99500 -0.89294408
10.99600 -0.91116233
10.99700 -0.92934156
10.99800 -0.94748084
10.99900 -0.96557913
11.00000 -0.98363562
11.00100 -1.0016493
11.00200 -1.0196191000000001
11.00300 -1.0375443
11.00400 -1.0554239
11.00500 -1.0732570000000001
11.00600 -1.0910425
11.00700 -1.1087797
11.00800 -1.1264675
11.00900 -1.1441052
11.01000 -1.1616917
11.01100 -1.1792262
11.01200 -1.1967078
11.01300 -1.2141355
11.01400 -1.2315086
11.01500 -1.2488261
11.01600 -1.2660871
11.01700 -1.2832909
11.01800 -1.3004364
11.01900 -1.317523
11.02000 -1.3345497
11.02100 -1.3515158
11.02200 -1.3684204
11.02300 -1.3852627
11.02400 -1.4020421
11.02500 -1.4187576
11.02600 -1.4354086
11.02700 -1.4519944
11.02800 -1.4685141000000002
11.02900 -1.4849670000000001
11.03000 -1.5013524
11.03100 -1.5176697
11.03200 -1.5339179
11.03300 -1.5500965
11.03400 -1.5662045999999998
11.03500 -1.5822416
11.03600 -1.5982067
11.03700 -1.6140992
11.03800 -1.6299183
11.03900 -1.6456629999999999
11.04000 -1.6613329
11.04100 -1.6769269
11.04200 -1.6924445
11.04300 -1.7078844999999998
11.04400 -1.7232463
11.04500 -1.7385289000000002
11.04600 -1.7537316
11.04700 -1.7688534999999999
11.04800 -1.7838935999999999
11.04900 -1.7988512
11.05000 -1.8137253999999998
11.05100 -1.8285152
11.05200 -1.8432196
11.05300 -1.8578379999999999
11.05400 -1.8723693
11.05500 -1.8868125999999998
11.05600 -1.9011671
11.05700 -1.9154319999999998
11.05800 -1.9296061
11.05900 -1.9436889999999998
11.06000 -1.9576797
11.06100 -1.9715775000000002
11.06200 -1.9853817
11.06300 -1.9990915000000002
11.06400 -2.0127064
11.06500 -2.0262254
11.06600 -2.0396484
11.06700 -2.0529745
11.06800 -2.0662032
11.06900 -2.0793339
11.07000 -2.0923661
11.07100 -2.1052994
11.07200 -2.1181330000000003
11.07300 -2.1308666
11.07400 -2.1434998
11.07500 -2.1560319000000003
11.07600 -2.1684622
11.07700 -2.1807903
11.07800 -2.1930156
11.07900 -2.2051372
11.08000 -2.2171546
11.08100 -2.2290669
11.08200 -2.2408734999999997
11.08300 -2.2525735
11.08400 -2.2641661
11.08500 -2.2756504
11.08600 -2.2870255999999998
11.08700 -2.2982907
11.08800 -2.3094449
11.08900 -2.3204874
11.09000 -2.3314172
11.09100 -2.3422334
11.09200 -2.3529353
11.09300 -2.3635218
11.09400 -2.3739923
11.09500 -2.384346
11.09600 -2.3945821
11.09700 -2.4047
11.09800 -2.4146991
11.09900 -2.4245787
11.10000 -2.4343384
11.10100 -2.4439776
11.10200 -2.4534957
11.10300 -2.4628924
11.10400 -2.4721672999999997
11.10500 -2.4813199
11.10600 -2.49035
11.10700 -2.4992574
11.10800 -2.5080413999999998
11.10900 -2.516702
11.11000 -2.5252389
11.11100 -2.5336515
11.11200 -2.5419397
11.11300 -2.5501031
11.11400 -2.5581412
11.11500 -2.5660537
11.11600 -2.5738401
11.11700 -2.5815001
11.11800 -2.589033
11.11900 -2.5964383
11.12000 -2.6037155
11.12100 -2.6108637
11.12200 -2.6178828000000003
11.12300 -2.6247717
11.12400 -2.6315302
11.12500 -2.6381573
11.12600 -2.6446525
11.12700 -2.6510153
11.12800 -2.6572449000000002
11.12900 -2.663341
11.13000 -2.6693029
11.13100 -2.6751304
11.13200 -2.6808228
11.13300 -2.6863797
11.13400 -2.6918009
11.13500 -2.697086
11.13600 -2.7022347
11.13700 -2.7072467
11.13800 -2.712122
11.13900 -2.7168602
11.14000 -2.7214612999999996
11.14100 -2.7259249
11.14200 -2.7302511000000003
11.14300 -2.7344396
11.14400 -2.7384903
11.14500 -2.7424028
11.14600 -2.7461771
11.14700 -2.7498128
11.14800 -2.7533097
11.14900 -2.7566677
11.15000 -2.7598863000000002
11.15100 -2.7629653
11.15200 -2.7659044
11.15300 -2.7687032
11.15400 -2.7713612
11.15500 -2.7738782
11.15600 -2.7762539999999998
11.15700 -2.7784880000000003
11.15800 -2.7805801000000003
11.15900 -2.78253
11.16000 -2.7843370999999997
11.16100 -2.7860016
11.16200 -2.787523
11.16300 -2.7889011
11.16400 -2.7901359
11.16500 -2.7912272
11.16600 -2.7921749
11.16700 -2.792979
11.16800 -2.7936395
11.16900 -2.7941561999999998
11.17000 -2.7945292999999998
11.17100 -2.7947588
11.17200 -2.7948447
11.17300 -2.7947870999999997
11.17400 -2.7945859
11.17500 -2.7942413
11.17600 -2.7937535
11.17700 -2.7931223000000003
11.17800 -2.7923478
11.17900 -2.7914301
11.18000 -2.7903689
11.18100 -2.7891645
11.18200 -2.7878167
11.18300 -2.7863255
11.18400 -2.7846908
11.18500 -2.7829126
11.18600 -2.7809905
11.18700 -2.7789246
11.18800 -2.7767150000000003
11.18900 -2.7743613
11.19000 -2.7718637
11.19100 -2.7692221
11.19200 -2.7664365
11.19300 -2.763507
11.19400 -2.7604334
11.19500 -2.7572161
11.19600 -2.7538551
11.19700 -2.7503509
11.19800 -2.7467037
11.19900 -2.7429137
11.20000 -2.7389815
11.20100 -2.7349073
11.20200 -2.7306918
11.20300 -2.7263353
11.20400 -2.7218383
11.20500 -2.7172014
11.20600 -2.7124252
11.20700 -2.7075103
11.20800 -2.7024568999999996
11.20900 -2.6972657
11.21000 -2.6919371
11.21100 -2.6864713
11.21200 -2.6808688000000003
11.21300 -2.67513
11.21400 -2.6692551
11.21500 -2.6632442999999997
11.21600 -2.6570978
11.21700 -2.6508156
11.21800 -2.6443980999999996
11.21900 -2.6378451000000003
11.22000 -2.6311569
11.22100 -2.6243335
11.22200 -2.617375
11.22300 -2.6102815
11.22400 -2.6030531
11.22500 -2.5956903
11.22600 -2.5881929
11.22700 -2.5805615
11.22800 -2.5727963
11.22900 -2.5648976
11.23000 -2.5568658
11.23100 -2.5487017
11.23200 -2.5404057
11.23300 -2.5319781
11.23400 -2.5234199999999998
11.23500 -2.5147319
11.23600 -2.5059145000000003
11.23700 -2.4969688
11.23800 -2.4878955
11.23900 -2.4786954999999997
11.24000 -2.4693696000000003
11.24100 -2.4599187000000002
11.24200 -2.4503437999999997
11.24300 -2.4406457
11.24400 -2.4308255
11.24500 -2.4208838
11.24600 -2.4108216
11.24700 -2.4006396999999997
11.24800 -2.3903389
11.24900 -2.3799198
11.25000 -2.3693832
11.25100 -2.3587296
11.25200 -2.3479598
11.25300 -2.3370741
11.25400 -2.3260733
11.25500 -2.3149578
11.25600 -2.3037279
11.25700 -2.2923842
11.25800 -2.2809271
11.25900 -2.2693571
11.26000 -2.2576746
11.26100 -2.2458801
11.26200 -2.2339741
11.26300 -2.2219572
11.26400 -2.2098301
11.26500 -2.1975935
11.26600 -2.185248
11.26700 -2.1727946
11.26800 -2.160234
11.26900 -2.1475671000000003
11.27000 -2.1347949
11.27100 -2.1219185
11.27200 -2.1089386
11.27300 -2.0958565
11.27400 -2.0826733
11.27500 -2.0693900000000003
11.27600 -2.0560076
11.27700 -2.0425275
11.27800 -2.0289505
11.27900 -2.0152777
11.28000 -2.0015102
11.28100 -1.9876489000000002
11.28200 -1.9736949
11.28300 -1.9596493
11.28400 -1.9455126999999999
11.28500 -1.9312862
11.28600 -1.9169709
11.28700 -1.9025674
11.28800 -1.8880767999999999
11.28900 -1.8734998999999999
11.29000 -1.8588377
11.29100 -1.8440912
11.29200 -1.8292611
11.29300 -1.8143484
11.29400 -1.7993540999999997
11.29500 -1.7842792
11.29600 -1.7691245000000002
11.29700 -1.7538911000000001
11.29800 -1.7385799
11.29900 -1.7231921000000001
11.30000 -1.7077284000000001
11.30100 -1.6921902
11.30200 -1.6765784
11.30300 -1.6608942000000002
11.30400 -1.6451384999999998
11.30500 -1.6293125
11.30600 -1.6134175000000002
11.30700 -1.5974542
11.30800 -1.5814241
11.30900 -1.5653282000000002
11.31000 -1.5491677000000001
11.31100 -1.5329437
11.31200 -1.5166572999999999
11.31300 -1.5003096
11.31400 -1.4839018000000002
11.31500 -1.4674348
11.31600 -1.4509097
11.31700 -1.4343276
11.31800 -1.4176895
11.31900 -1.4009965
11.32000 -1.3842495
11.32100 -1.3674496
11.32200 -1.3505978
11.32300 -1.333695
11.32400 -1.3167424
11.32500 -1.2997409999999998
11.32600 -1.282692
11.32700 -1.2655964
11.32800 -1.2484555
11.32900 -1.2312706
11.33000 -1.2140428
11.33100 -1.1967736
11.33200 -1.1794644
11.33300 -1.1621166
11.33400 -1.1447317000000001
11.33500 -1.1273111
11.33600 -1.1098565
11.33700 -1.0923693
11.33800 -1.0748511
11.33900 -1.0573034000000001
11.34000 -1.0397277
11.34100 -1.0221254000000002
11.34200 -1.0044980000000001
11.34300 -0.9868468199999999
11.34400 -0.9691732
11.34500 -0.95147835
11.34600 -0.93376348
11.34700 -0.91602979
11.34800 -0.8982783200000001
11.34900 -0.88051008
11.35000 -0.8627261
11.35100 -0.8449273199999999
11.35200 -0.8271146599999999
11.35300 -0.80928896
11.35400 -0.7914510600000001
11.35500 -0.77360184
11.35600 -0.75574219
11.35700 -0.73787291
11.35800 -0.7199948700000001
11.35900 -0.70210896
11.36000 -0.68421606
11.36100 -0.66631706
11.36200 -0.64841295
11.36300 -0.63050468
11.36400 -0.61259335
11.36500 -0.59467996
11.36600 -0.57676565
11.36700 -0.5588516099999999
11.36800 -0.54093907
11.36900 -0.52302927
11.37000 -0.50512352
11.37100 -0.48722317000000004
11.37200 -0.46932967000000003
11.37300 -0.45144445999999994
11.37400 -0.43356897999999994
11.37500 -0.41570477000000006
11.37600 -0.39785337
11.37700 -0.38001628
11.37800 -0.36219504999999996
11.37900 -0.34439119
11.38000 -0.32660624
11.38100 -0.30884163000000003
11.38200 -0.29109883999999997
11.38300 -0.27337929
11.38400 -0.25568432
11.38500 -0.23801525
11.38600 -0.22037334
11.38700 -0.20275984
11.38800 -0.18517592
11.38900 -0.16762268
11.39000 -0.15010125000000002
11.39100 -0.13261266
11.39200 -0.11515797
11.39300 -0.097738171
11.39400 -0.080354261
11.39500 -0.06300722
11.39600 -0.04569802
11.39700 -0.028427632
11.39800 -0.011197024
11.39900 0.0059928334
11.40000 0.023140963
11.40100 0.040246389
11.40200 0.057308131
11.40300 0.074325205
11.40400 0.091296626
11.40500 0.10822142
11.40600 0.12509858999999998
11.40700 0.14192716
11.40800 0.15870613
11.40900 0.17543455
11.41000 0.19211142
11.41100 0.20873577
11.41200 0.22530660000000002
11.41300 0.24182295999999998
11.41400 0.25828383
11.41500 0.27468821
11.41600 0.29103513999999997
11.41700 0.30732360000000003
11.41800 0.32355257000000004
11.41900 0.33972103
11.42000 0.35582797
11.42100 0.37187234999999996
11.42200 0.38785313
11.42300 0.40376926999999996
11.42400 0.41961973
11.42500 0.4354035
11.42600 0.45111952
11.42700 0.46676681000000003
11.42800 0.4823443
11.42900 0.49785101
11.43000 0.51328591
11.43100 0.52864803
11.43200 0.54393634
11.43300 0.55914992
11.43400 0.57428773
11.43500 0.58934879
11.43600 0.6043321899999999
11.43700 0.61923694
11.43800 0.63406206
11.43900 0.64880662
11.44000 0.66346964
11.44100 0.67805019
11.44200 0.69254739
11.44300 0.70696031
11.44400 0.7212881
11.44500 0.73552984
11.44600 0.74968468
11.44700 0.76375185
11.44800 0.7777305299999999
11.44900 0.79162
11.45000 0.8054195
11.45100 0.8191282899999999
11.45200 0.83274562
11.45300 0.84627094
11.45400 0.8597035
11.45500 0.87304274
11.45600 0.88628801
11.45700 0.89943865
11.45800 0.9124940300000001
11.45900 0.9254535700000001
11.46000 0.9383165299999999
11.46100 0.95108235
11.46200 0.9637503900000001
11.46300 0.9763198900000001
11.46400 0.9887903
11.46500 1.0011609
11.46600 1.0134309
11.46700 1.0255996
11.46800 1.0376665
11.46900 1.0496307999999999
11.47000 1.0614919
11.47100 1.0732491
11.47200 1.0849017
11.47300 1.0964491
11.47400 1.1078909
11.47500 1.1192264
11.47600 1.1304551
11.47700 1.1415764
11.47800 1.1525897999999999
11.47900 1.163495
11.48000 1.1742913000000001
11.48100 1.1849785
11.48200 1.1955561
11.48300 1.2060236
11.48400 1.2163807
11.48500 1.2266269
11.48600 1.2367619
11.48700 1.2467853
11.48800 1.2566967
11.48900 1.2664957
11.49000 1.2761819
11.49100 1.2857551
11.49200 1.2952147
11.49300 1.3045605
11.49400 1.3137921000000001
11.49500 1.3229091
11.49600 1.331911
11.49700 1.3407977
11.49800 1.3495686999999998
11.49900 1.3582237000000001
11.50000 1.3667622000000001
11.50100 1.3751837
11.50200 1.3834881
11.50300 1.3916747999999999
11.50400 1.3997434
11.50500 1.4076935000000002
11.50600 1.4155248
11.50700 1.4232367
11.50800 1.4308289
11.50900 1.4383009
11.51000 1.4456524
11.51100 1.4528829
11.51200 1.459992
11.51300 1.4669796000000002
11.51400 1.4738451
11.51500 1.4805883
11.51600 1.487209
11.51700 1.4937069
11.51800 1.5000818
11.51900 1.5063336
11.52000 1.5124621
11.52100 1.5184671
11.52200 1.5243486000000002
11.52300 1.5301064
11.52400 1.5357405
11.52500 1.5412508999999999
11.52600 1.5466374
11.52700 1.5519002
11.52800 1.5570393
11.52900 1.5620545
11.53000 1.5669459000000001
11.53100 1.5717138
11.53200 1.5763579
11.53300 1.5808783
11.53400 1.5852753000000002
11.53500 1.589549
11.53600 1.5936993
11.53700 1.5977265
11.53800 1.6016309999999998
11.53900 1.6054127
11.54000 1.6090719
11.54100 1.6126089
11.54200 1.6160237000000002
11.54300 1.6193165999999999
11.54400 1.6224880000000002
11.54500 1.6255379
11.54600 1.6284665
11.54700 1.6312741
11.54800 1.6339606
11.54900 1.6365261999999998
11.55000 1.6389711
11.55100 1.6412950999999998
11.55200 1.6434984
11.55300 1.6455811
11.55400 1.647543
11.55500 1.649384
11.55600 1.6511042
11.55700 1.6527034
11.55800 1.6541816
11.55900 1.6555388
11.56000 1.6567748
11.56100 1.6578898000000002
11.56200 1.6588835
11.56300 1.659756
11.56400 1.6605074000000002
11.56500 1.6611375000000002
11.56600 1.6616467
11.56700 1.6620350999999998
11.56800 1.6623025999999999
11.56900 1.6624495
11.57000 1.6624762000000002
11.57100 1.6623828999999999
11.57200 1.6621698
11.57300 1.6618375
11.57400 1.6613863
11.57500 1.6608167
11.57600 1.6601291
11.57700 1.6593239999999998
11.57800 1.6584020000000002
11.57900 1.6573638000000002
11.58000 1.6562099000000001
11.58100 1.6549408
11.58200 1.6535573000000001
11.58300 1.6520599
11.58400 1.6504492999999998
11.58500 1.6487259
11.58600 1.6468904999999998
11.58700 1.6449435
11.58800 1.6428852
11.58900 1.6407163999999999
11.59000 1.6384374
11.59100 1.6360486
11.59200 1.6335501999999997
11.59300 1.6309427
11.59400 1.6282261999999998
11.59500 1.6254012000000002
11.59600 1.6224677
11.59700 1.6194262000000001
11.59800 1.6162766
11.59900 1.6130194
11.60000 1.6096549000000002
11.60100 1.6061833
11.60200 1.6026048000000002
11.60300 1.5989198999999998
11.60400 1.5951289
11.60500 1.591232
11.60600 1.58723
11.60700 1.583123
11.60800 1.5789118000000002
11.60900 1.5745968
11.61000 1.5701786
11.61100 1.5656577
11.61200 1.5610349000000001
11.61300 1.5563107
11.61400 1.5514857
11.61500 1.5465606
11.61600 1.541536
11.61700 1.5364126
11.61800 1.5311911
11.61900 1.525872
11.62000 1.5204561
11.62100 1.5149441
11.62200 1.5093364999999999
11.62300 1.5036340000000001
11.62400 1.4978372
11.62500 1.4919467
11.62600 1.4859634
11.62700 1.4798876
11.62800 1.4737200000000001
11.62900 1.4674612999999999
11.63000 1.4611121
11.63100 1.4546731
11.63200 1.4481447
11.63300 1.4415276
11.63400 1.4348225
11.63500 1.4280299
11.63600 1.4211504
11.63700 1.4141847
11.63800 1.4071335
11.63900 1.3999973000000001
11.64000 1.3927768999999999
11.64100 1.3854728
11.64200 1.3780857
11.64300 1.3706164
11.64400 1.3630654
11.64500 1.3554335000000002
11.64600 1.3477214
11.64700 1.3399297
11.64800 1.3320593
11.64900 1.3241108
11.65000 1.3160847
11.65100 1.3079818
11.65200 1.2998028
11.65300 1.2915482
11.65400 1.2832187
11.65500 1.274815
11.65600 1.2663376
11.65700 1.257787
11.65800 1.2491639
11.65900 1.2404689
11.66000 1.2317025000000001
11.66100 1.2228654
11.66200 1.2139581
11.66300 1.2049814
11.66400 1.1959358999999998
11.66500 1.1868223
11.66600 1.1776414000000002
11.66700 1.1683939
11.66800 1.1590808
11.66900 1.1497028
11.67000 1.140261
11.67100 1.1307562
11.67200 1.1211894
11.67300 1.1115618
11.67400 1.1018743
11.67500 1.092128
11.67600 1.0823239
11.67700 1.0724630000000002
11.67800 1.0625465
11.67900 1.0525753
11.68000 1.0425502999999998
11.68100 1.0324726
11.68200 1.022343
11.68300 1.0121623
11.68400 1.0019314
11.68500 0.99165114
11.68600 0.98132212
11.68700 0.9709450399999999
11.68800 0.96052047
11.68900 0.9500490500000001
11.69000 0.9395312499999999
11.69100 0.92896754
11.69200 0.91835847
11.69300 0.9077044200000001
11.69400 0.8970058499999999
11.69500 0.88626314
11.69600 0.87547675
11.69700 0.86464714
11.69800 0.8537747
11.69900 0.8428599700000001
11.70000 0.83190352
11.70100 0.82090581
11.70200 0.80986749
11.70300 0.79878923
11.70400 0.78767166
11.70500 0.77651562
11.70600 0.76532192
11.70700 0.7540914200000001
11.70800 0.74282512
11.70900 0.73152399
11.71000 0.72018909
11.71100 0.7088215099999999
11.71200 0.69742235
11.71300 0.68599274
11.71400 0.67453389
11.71500 0.66304691
11.71600 0.65153302
11.71700 0.63999328
11.71800 0.62842886
11.71900 0.61684079
11.72000 0.60523008
11.72100 0.59359777
11.72200 0.58194473
11.72300 0.57027186
11.72400 0.55857995
11.72500 0.54686973
11.72600 0.53514196
11.72700 0.5233972299999999
11.72800 0.5116362099999999
11.72900 0.49985945
11.73000 0.48806756
11.73100 0.47626103999999997
11.73200 0.46444041999999996
11.73300 0.45260624
11.73400 0.44075907000000003
11.73500 0.42889946999999995
11.73600 0.41702804000000004
11.73700 0.40514534
11.73800 0.39325203
11.73900 0.38134877
11.74000 0.36943624999999997
11.74100 0.35751518000000004
11.74200 0.34558629
11.74300 0.33365036
11.74400 0.32170818
11.74500 0.30976054
11.74600 0.29780825
11.74700 0.28585212
11.74800 0.27389296
11.74900 0.26193161
11.75000 0.24996886000000001
11.75100 0.23800556
11.75200 0.22604247
11.75300 0.21408042000000002
11.75400 0.20212019
11.75500 0.19016255
11.75600 0.17820830000000001
11.75700 0.16625817
11.75800 0.15431294
11.75900 0.14237338
11.76000 0.13044021
11.76100 0.11851419999999999
11.76200 0.10659606999999999
11.76300 0.094686588
11.76400 0.082786486
11.76500 0.070896524
11.76600 0.059017445999999994
11.76700 0.047150015999999996
11.76800 0.035295001
11.76900 0.023453169
11.77000 0.011625302
11.77100 -0.0001878149
11.77200 -0.011985388
11.77300 -0.023766619000000003
11.77400 -0.035530707
11.77500 -0.04727685
11.77600 -0.059004244000000004
11.77700 -0.070712098
11.77800 -0.082399632
11.77900 -0.094066071
11.78000 -0.10571066999999999
11.78100 -0.11733270000000001
11.78200 -0.12893146
11.78300 -0.14050629
11.78400 -0.15205654999999998
11.78500 -0.16358164
11.78600 -0.17508101
11.78700 -0.18655411000000002
11.78800 -0.19800046
11.78900 -0.20941959
11.79000 -0.22081104
11.79100 -0.23217441000000003
11.79200 -0.24350928
11.79300 -0.25481526
11.79400 -0.26609192
11.79500 -0.27733885
11.79600 -0.28855561
11.79700 -0.29974172
11.79800 -0.31089669000000003
11.79900 -0.32201996
11.80000 -0.33311094
11.80100 -0.34416902
11.80200 -0.35519353000000004
11.80300 -0.36618374
11.80400 -0.37713889
11.80500 -0.38805816
11.80600 -0.39894073
11.80700 -0.40978574999999995
11.80800 -0.42059235
11.80900 -0.43135965
11.81000 -0.44208681
11.81100 -0.45277290000000003
11.81200 -0.46341713
11.81300 -0.47401860000000007
11.81400 -0.48457659
11.81500 -0.49509029
11.81600 -0.50555905
11.81700 -0.51598218
11.81800 -0.52635907
11.81900 -0.5366891199999999
11.82000 -0.54697185
11.82100 -0.5572068
11.82200 -0.56739352
11.82300 -0.57753166
11.82400 -0.5876209099999999
11.82500 -0.59766094
11.82600 -0.60765147
11.82700 -0.61759232
11.82800 -0.62748319
11.82900 -0.63732392
11.83000 -0.64711426
11.83100 -0.6568540399999999
11.83200 -0.66654305
11.83300 -0.67618103
11.83400 -0.68576774
11.83500 -0.6953029000000001
11.83600 -0.70478618
11.83700 -0.71421727
11.83800 -0.72359573
11.83900 -0.7329211999999999
11.84000 -0.7421931700000001
11.84100 -0.75141112
11.84200 -0.7605744999999999
11.84300 -0.76968269
11.84400 -0.7787351
11.84500 -0.7877310699999999
11.84600 -0.79666991
11.84700 -0.80555091
11.84800 -0.8143733300000001
11.84900 -0.8231365100000001
11.85000 -0.8318398100000001
11.85100 -0.84048249
11.85200 -0.84906397
11.85300 -0.8575836200000001
11.85400 -0.8660408700000001
11.85500 -0.87443525
11.85600 -0.8827662999999999
11.85700 -0.8910335599999999
11.85800 -0.89923665
11.85900 -0.9073752900000001
11.86000 -0.91544921
11.86100 -0.92345811
11.86200 -0.9314018300000001
11.86300 -0.93928017
11.86400 -0.94709303
11.86500 -0.9548402399999999
11.86600 -0.9625216900000001
11.86700 -0.97013731
11.86800 -0.97768689
11.86900 -0.98517044
11.87000 -0.99258767
11.87100 -0.9999386000000001
11.87200 -1.007223
11.87300 -1.0144408
11.87400 -1.0215916999999999
11.87500 -1.0286755
11.87600 -1.0356922
11.87700 -1.0426414
11.87800 -1.0495231
11.87900 -1.0563368
11.88000 -1.0630825
11.88100 -1.0697598
11.88200 -1.0763685
11.88300 -1.0829084
11.88400 -1.0893791
11.88500 -1.0957804999999998
11.88600 -1.1021121
11.88700 -1.1083739000000001
11.88800 -1.1145654
11.88900 -1.1206863
11.89000 -1.1267364
11.89100 -1.1327154000000001
11.89200 -1.1386230000000002
11.89300 -1.1444588
11.89400 -1.1502227
11.89500 -1.1559144000000001
11.89600 -1.1615336
11.89700 -1.1670801
11.89800 -1.1725537
11.89900 -1.1779541
11.90000 -1.1832813
11.90100 -1.188535
11.90200 -1.1937151
11.90300 -1.1988214000000001
11.90400 -1.2038539
11.90500 -1.2088124
11.90600 -1.2136968
11.90700 -1.218507
11.90800 -1.2232429
11.90900 -1.2279045
11.91000 -1.2324916
11.91100 -1.2370043000000002
11.91200 -1.2414423
11.91300 -1.2458057999999999
11.91400 -1.2500947
11.91500 -1.2543091
11.91600 -1.2584488
11.91700 -1.2625139
11.91800 -1.2665046
11.91900 -1.2704209
11.92000 -1.274263
11.92100 -1.2780311
11.92200 -1.2817251
11.92300 -1.2853455
11.92400 -1.2888923
11.92500 -1.2923658
11.92600 -1.2957661
11.92700 -1.2990936
11.92800 -1.3023482
11.92900 -1.3055302
11.93000 -1.3086398000000001
11.93100 -1.3116770999999998
11.93200 -1.3146422
11.93300 -1.3175351
11.93400 -1.3203558
11.93500 -1.3231042
11.93600 -1.3257804
11.93700 -1.3283843
11.93800 -1.3309157
11.93900 -1.3333746
11.94000 -1.3357607
11.94100 -1.3380739
11.94200 -1.340314
11.94300 -1.3424808
11.94400 -1.3445742
11.94500 -1.3465939999999998
11.94600 -1.34854
11.94700 -1.3504121
11.94800 -1.3522102
11.94900 -1.3539343000000001
11.95000 -1.3555842
11.95100 -1.35716
11.95200 -1.3586617
11.95300 -1.3600892
11.95400 -1.3614428
11.95500 -1.3627226
11.95600 -1.3639286
11.95700 -1.3650612
11.95800 -1.3661206000000001
11.95900 -1.367107
11.96000 -1.3680209
11.96100 -1.3688627
11.96200 -1.3696327
11.96300 -1.3703314
11.96400 -1.3709593
11.96500 -1.3715168
11.96600 -1.3720044
11.96700 -1.3724227
11.96800 -1.372772
11.96900 -1.3730529
11.97000 -1.3732658
11.97100 -1.3734112
11.97200 -1.3734894
11.97300 -1.3735008
11.97400 -1.3734458
11.97500 -1.3733245
11.97600 -1.3731373
11.97700 -1.3728841999999999
11.97800 -1.3725654999999999
11.97900 -1.3721812999999998
11.98000 -1.3717315
11.98100 -1.3712163
11.98200 -1.3706357
11.98300 -1.3699898
11.98400 -1.3692784
11.98500 -1.3685017000000002
11.98600 -1.3676595999999999
11.98700 -1.3667521
11.98800 -1.3657793
11.98900 -1.3647414
11.99000 -1.3636383
11.99100 -1.3624703
11.99200 -1.3612373
11.99300 -1.3599396
11.99400 -1.3585774
11.99500 -1.3571509000000002
11.99600 -1.3556604
11.99700 -1.3541061
11.99800 -1.3524884
11.99900 -1.3508076
12.00000 -1.349064
12.00100 -1.3472579
12.00200 -1.3453899
12.00300 -1.3434603
12.00400 -1.3414695
12.00500 -1.339418
12.00600 -1.3373062
12.00700 -1.3351345000000001
12.00800 -1.3329036
12.00900 -1.3306137
12.01000 -1.3282655
12.01100 -1.3258593
12.01200 -1.3233956999999998
12.01300 -1.3208752000000001
12.01400 -1.3182981
12.01500 -1.3156649
12.01600 -1.3129761
12.01700 -1.3102319
12.01800 -1.3074329
12.01900 -1.3045794
12.02000 -1.3016718
12.02100 -1.2987102
12.02200 -1.2956952000000002
12.02300 -1.2926267999999999
12.02400 -1.2895056
12.02500 -1.2863317
12.02600 -1.2831054
12.02700 -1.2798269
12.02800 -1.2764967
12.02900 -1.2731149000000002
12.03000 -1.2696818
12.03100 -1.2661979
12.03200 -1.2626632
12.03300 -1.2590782999999999
12.03400 -1.2554433
12.03500 -1.2517586
12.03600 -1.2480247
12.03700 -1.2442417000000001
12.03800 -1.24041
12.03900 -1.23653
12.04000 -1.2326021
12.04100 -1.2286264999999998
12.04200 -1.2246036999999999
12.04300 -1.2205339000000002
12.04400 -1.2164176
12.04500 -1.2122549999999999
12.04600 -1.2080465
12.04700 -1.2037925999999999
12.04800 -1.1994936
12.04900 -1.1951498
12.05000 -1.1907617000000001
12.05100 -1.1863296
12.05200 -1.181854
12.05300 -1.1773354
12.05400 -1.1727741999999999
12.05500 -1.1681709
12.05600 -1.1635258000000002
12.05700 -1.1588395
12.05800 -1.1541124
12.05900 -1.1493452
12.06000 -1.1445382
12.06100 -1.1396918
12.06200 -1.1348066
12.06300 -1.129883
12.06400 -1.1249214
12.06500 -1.1199224
12.06600 -1.1148862000000002
12.06700 -1.1098132
12.06800 -1.104704
12.06900 -1.0995588
12.07000 -1.0943781
12.07100 -1.0891621
12.07200 -1.0839113
12.07300 -1.078626
12.07400 -1.0733062999999998
12.07500 -1.0679528
12.07600 -1.0625658
12.07700 -1.0571454
12.07800 -1.051692
12.07900 -1.0462059
12.08000 -1.0406873
12.08100 -1.0351365
12.08200 -1.0295539
12.08300 -1.0239396
12.08400 -1.018294
12.08500 -1.0126173
12.08600 -1.0069098
12.08700 -1.0011719000000001
12.08800 -0.99540371
12.08900 -0.98960577
12.09000 -0.9837782899999999
12.09100 -0.97792177
12.09200 -0.97203655
12.09300 -0.96612312
12.09400 -0.96018193
12.09500 -0.95421346
12.09600 -0.94821826
12.09700 -0.94219688
12.09800 -0.9361499000000001
12.09900 -0.93007786
12.10000 -0.92398133
12.10100 -0.9178609600000001
12.10200 -0.91171721
12.10300 -0.9055507399999999
12.10400 -0.89936201
12.10500 -0.89315157
12.10600 -0.88691991
12.10700 -0.88066738
12.10800 -0.8743945499999999
12.10900 -0.8681017
12.11000 -0.8617891900000001
12.11100 -0.85545741
12.11200 -0.84910654
12.11300 -0.8427369400000001
12.11400 -0.83634881
12.11500 -0.82994234
12.11600 -0.8235178
12.11700 -0.8170752800000001
12.11800 -0.81061507
12.11900 -0.8041373500000001
12.12000 -0.7976423
12.12100 -0.79113012
12.12200 -0.7846009899999999
12.12300 -0.7780551
12.12400 -0.77149272
12.12500 -0.76491404
12.12600 -0.75831935
12.12700 -0.75170891
12.12800 -0.74508302
12.12900 -0.73844199
12.13000 -0.7317861099999999
12.13100 -0.72511579
12.13200 -0.71843136
12.13300 -0.7117332399999999
12.13400 -0.7050218500000001
12.13500 -0.69829766
12.13600 -0.69156112
12.13700 -0.68481271
12.13800 -0.6780529399999999
12.13900 -0.67128236
12.14000 -0.66450145
12.14100 -0.65771076
12.14200 -0.6509108
12.14300 -0.6441020900000001
12.14400 -0.63728509
12.14500 -0.63046031
12.14600 -0.6236281699999999
12.14700 -0.6167891400000001
12.14800 -0.6099436
12.14900 -0.60309186
12.15000 -0.5962343
12.15100 -0.58937119
12.15200 -0.58250283
12.15300 -0.57562939
12.15400 -0.56875115
12.15500 -0.56186826
12.15600 -0.5549809
12.15700 -0.5480892
12.15800 -0.54119336
12.15900 -0.53429352
12.16000 -0.5273898100000001
12.16100 -0.52048238
12.16200 -0.51357136
12.16300 -0.5066569
12.16400 -0.49973922
12.16500 -0.49281842
12.16600 -0.48589474
12.16700 -0.47896839999999996
12.16800 -0.47203954
12.16900 -0.46510845000000006
12.17000 -0.45817532
12.17100 -0.45124041
12.17200 -0.44430401
12.17300 -0.43736636
12.17400 -0.43042777000000004
12.17500 -0.42348853000000003
12.17600 -0.41654897
12.17700 -0.40960941
12.17800 -0.40267017000000005
12.17900 -0.39573163000000006
12.18000 -0.38879418
12.18100 -0.3818582
12.18200 -0.37492407
12.18300 -0.36799219
12.18400 -0.36106298
12.18500 -0.35413683
12.18600 -0.34721415
12.18700 -0.34029535
12.18800 -0.33338081999999997
12.18900 -0.32647091
12.19000 -0.31956602
12.19100 -0.31266649999999996
12.19200 -0.30577269
12.19300 -0.29888491
12.19400 -0.29200348
12.19500 -0.28512867
12.19600 -0.27826077
12.19700 -0.27140004
12.19800 -0.26454672
12.19900 -0.25770103
12.20000 -0.25086319
12.20100 -0.24403343
12.20200 -0.23721190999999997
12.20300 -0.2303988
12.20400 -0.22359428
12.20500 -0.21679848
12.20600 -0.21001154000000002
12.20700 -0.20323358
12.20800 -0.19646471
12.20900 -0.18970501
12.21000 -0.18295455000000002
12.21100 -0.17621339
12.21200 -0.16948158
12.21300 -0.16275916
12.21400 -0.15604615
12.21500 -0.14934258
12.21600 -0.14264848
12.21700 -0.13596388
12.21800 -0.12928882
12.21900 -0.12262337
12.22000 -0.11596759999999999
12.22100 -0.10932162
12.22200 -0.10268556999999999
12.22300 -0.096059585
12.22400 -0.089443882
12.22500 -0.082838687
12.22600 -0.076244265
12.22700 -0.069660915
12.22800 -0.063088973
12.22900 -0.05652879500000001
12.23000 -0.049980771
12.23100 -0.04344531
12.23200 -0.036922836
12.23300 -0.030413785000000002
12.23400 -0.023918599
12.23500 -0.01743772
12.23600 -0.010971584
12.23700 -0.004520617199999999
12.23800 0.0019147692
12.23900 0.0083341838
12.24000 0.014737260000000002
12.24100 0.021123655999999998
12.24200 0.027493063999999998
12.24300 0.033845202000000005
12.24400 0.040179826
12.24500 0.046496731
12.24600 0.052795745
12.24700 0.059076736000000005
12.24800 0.065339601
12.24900 0.071584288
12.25000 0.077810773
12.25100 0.084019057
12.25200 0.090209185
12.25300 0.09638121699999999
12.25400 0.10253523999999999
12.25500 0.10867136
12.25600 0.11478968999999999
12.25700 0.12089035000000001
12.25800 0.12697347
12.25900 0.13303916
12.26000 0.13908753000000001
12.26100 0.14511865000000002
12.26200 0.15113258000000002
12.26300 0.15712937000000002
12.26400 0.163109
12.26500 0.16907142
12.26600 0.17501655000000002
12.26700 0.18094427999999999
12.26800 0.18685445
12.26900 0.19274686000000002
12.27000 0.19862126
12.27100 0.20447739
12.27200 0.21031497000000002
12.27300 0.21613368
12.27400 0.22193319
12.27500 0.22771317000000002
12.27600 0.23347327999999998
12.27700 0.23921318
12.27800 0.24493253
12.27900 0.25063101
12.28000 0.25630833
12.28100 0.26196421000000003
12.28200 0.26759836
12.28300 0.27321058000000004
12.28400 0.27880063
12.28500 0.28436834
12.28600 0.2899135
12.28700 0.29543599
12.28800 0.30093566
12.28900 0.30641241
12.29000 0.31186617
12.29100 0.31729683000000003
12.29200 0.32270434
12.29300 0.32808867
12.29400 0.33344976
12.29500 0.33878759
12.29600 0.34410215
12.29700 0.34939341999999995
12.29800 0.3546614
12.29900 0.35990609
12.30000 0.36512751
12.30100 0.37032566
12.30200 0.37550055
12.30300 0.38065219
12.30400 0.38578056
12.30500 0.39088568
12.30600 0.39596749
12.30700 0.40102601000000004
12.30800 0.40606116
12.30900 0.41107293
12.31000 0.41606124000000005
12.31100 0.42102601999999995
12.31200 0.42596715999999996
12.31300 0.43088457999999996
12.31400 0.43577813000000004
12.31500 0.44064773
12.31600 0.44549322
12.31700 0.45031444
12.31800 0.45511127
12.31900 0.45988355
12.32000 0.46463115
12.32100 0.46935388999999994
12.32200 0.47405157
12.32300 0.47872411
12.32400 0.48337132
12.32500 0.48799301
12.32600 0.49258904
12.32700 0.49715927000000004
12.32800 0.50170347
12.32900 0.50622155
12.33000 0.51071332
12.33100 0.51517859
12.33200 0.51961723
12.33300 0.52402909
12.33400 0.52841404
12.33500 0.53277193
12.33600 0.53710262
12.33700 0.54140603
12.33800 0.54568206
12.33900 0.54993061
12.34000 0.55415169
12.34100 0.55834525
12.34200 0.56251129
12.34300 0.5666499
12.34400 0.57076109
12.34500 0.57484494
12.34600 0.5789015399999999
12.34700 0.582931
12.34800 0.58693346
12.34900 0.59090904
12.35000 0.59485789
12.35100 0.59878011
12.35200 0.60267583
12.35300 0.60654511
12.35400 0.61038807
12.35500 0.61420477
12.35600 0.61799521
12.35700 0.62175943
12.35800 0.62549734
12.35900 0.62920889
12.36000 0.63289399
12.36100 0.63655251
12.36200 0.64018429
12.36300 0.64378912
12.36400 0.64736679
12.36500 0.65091709
12.36600 0.65443972
12.36700 0.65793446
12.36800 0.66140098
12.36900 0.66483906
12.37000 0.66824835
12.37100 0.67162863
12.37200 0.67497962
12.37300 0.67830104
12.37400 0.68159266
12.37500 0.6848543
12.37600 0.6880857100000001
12.37700 0.6912867500000001
12.37800 0.6944572999999999
12.37900 0.69759726
12.38000 0.7007065699999999
12.38100 0.7037852
12.38200 0.70683314
12.38300 0.70985043
12.38400 0.71283719
12.38500 0.71579353
12.38600 0.7187195599999999
12.38700 0.72161551
12.38800 0.72448151
12.38900 0.7273178100000001
12.39000 0.73012458
12.39100 0.73290206
12.39200 0.7356504899999999
12.39300 0.73837005
12.39400 0.74106096
12.39500 0.74372343
12.39600 0.7463575299999999
12.39700 0.74896347
12.39800 0.7515413200000001
12.39900 0.7540911
12.40000 0.75661289
12.40100 0.7591066
12.40200 0.76157223
12.40300 0.76400968
12.40400 0.7664188700000001
12.40500 0.7687996100000001
12.40600 0.77115172
12.40700 0.77347504
12.40800 0.77576935
12.40900 0.77803442
12.41000 0.78027002
12.41100 0.7824759000000001
12.41200 0.78465184
12.41300 0.7867977
12.41400 0.7889132
12.41500 0.79099815
12.41600 0.7930522799999999
12.41700 0.79507558
12.41800 0.79706777
12.41900 0.79902876
12.42000 0.8009583699999999
12.42100 0.80285659
12.42200 0.80472333
12.42300 0.8065584100000001
12.42400 0.80836192
12.42500 0.8101336699999999
12.42600 0.8118737500000001
12.42700 0.8135820699999999
12.42800 0.81525873
12.42900 0.8169036399999999
12.43000 0.8185168700000001
12.43100 0.82009844
12.43200 0.8216484399999999
12.43300 0.8231669699999999
12.43400 0.8246540099999999
12.43500 0.82610967
12.43600 0.8275340299999999
12.43700 0.8289272000000001
12.43800 0.83028926
12.43900 0.83162021
12.44000 0.83292024
12.44100 0.8341893600000001
12.44200 0.8354276399999999
12.44300 0.83663519
12.44400 0.83781211
12.44500 0.8389583799999999
12.44600 0.8400740999999999
12.44700 0.84115928
12.44800 0.842214
12.44900 0.84323827
12.45000 0.84423199
12.45100 0.84519526
12.45200 0.84612807
12.45300 0.84703034
12.45400 0.8479021499999999
12.45500 0.84874332
12.45600 0.84955385
12.45700 0.85033374
12.45800 0.8510828899999999
12.45900 0.8518011299999999
12.46000 0.85248845
12.46100 0.8531447500000001
12.46200 0.8537698499999999
12.46300 0.85436366
12.46400 0.85492609
12.46500 0.8554569399999999
12.46600 0.85595613
12.46700 0.85642347
12.46800 0.85685886
12.46900 0.85726213
12.47000 0.8576332600000001
12.47100 0.85797207
12.47200 0.85827848
12.47300 0.85855247
12.47400 0.85879406
12.47500 0.85900314
12.47600 0.8591798100000001
12.47700 0.85932408
12.47800 0.85943602
12.47900 0.85951574
12.48000 0.8595633300000001
12.48100 0.85957898
12.48200 0.85956277
12.48300 0.8595149
12.48400 0.8594354599999999
12.48500 0.8593246299999999
12.48600 0.85918251
12.48700 0.8590092
12.48800 0.85880486
12.48900 0.85856961
12.49000 0.8583035299999999
12.49100 0.85800663
12.49200 0.85767889
12.49300 0.85732043
12.49400 0.8569311399999999
12.49500 0.8565109200000001
12.49600 0.8560598799999999
12.49700 0.8555778300000001
12.49800 0.8550647600000001
12.49900 0.8545205
12.50000 0.85394504
12.50100 0.85333819
12.50200 0.85269995
12.50300 0.8520301399999999
12.50400 0.85132876
12.50500 0.85059572
12.50600 0.84983092
12.50700 0.84903426
12.50800 0.84820576
12.50900 0.8473454
12.51000 0.8464532
12.51100 0.84552914
12.51200 0.84457323
12.51300 0.84358556
12.51400 0.84256614
12.51500 0.8415151399999999
12.51600 0.8404326599999999
12.51700 0.8393187999999999
12.51800 0.8381736500000001
12.51900 0.8369974800000001
12.52000 0.83579039
12.52100 0.83455257
12.52200 0.83328411
12.52300 0.8319852900000001
12.52400 0.83065629
12.52500 0.82929721
12.52600 0.8279082400000001
12.52700 0.8264894599999999
12.52800 0.82504107
12.52900 0.82356324
12.53000 0.8220559900000001
12.53100 0.8205194000000001
12.53200 0.81895357
12.53300 0.8173584899999999
12.53400 0.8157341699999999
12.53500 0.81408061
12.53600 0.8123978000000001
12.53700 0.81068575
12.53800 0.8089444600000001
12.53900 0.8071738300000001
12.54000 0.8053737700000001
12.54100 0.8035442800000001
12.54200 0.80168536
12.54300 0.7997968200000001
12.54400 0.79787876
12.54500 0.7959310900000001
12.54600 0.7939537099999999
12.54700 0.79194671
12.54800 0.7899099999999999
12.54900 0.78784358
12.55000 0.7857474499999999
12.55100 0.78362161
12.55200 0.78146607
12.55300 0.7792809
12.55400 0.77706613
12.55500 0.77482183
12.55600 0.7725480499999999
12.55700 0.7702449299999999
12.55800 0.76791258
12.55900 0.76555111
12.56000 0.76316074
12.56100 0.7607415799999999
12.56200 0.75829388
12.56300 0.75581786
12.56400 0.75331372
12.56500 0.7507817800000001
12.56600 0.74822227
12.56700 0.74563553
12.56800 0.7430218199999999
12.56900 0.74038147
12.57000 0.7377148099999999
12.57100 0.73502213
12.57200 0.7323037800000001
12.57300 0.7295600600000001
12.57400 0.72679128
12.57500 0.72399774
12.57600 0.72117969
12.57700 0.71833739
12.57800 0.71547106
12.57900 0.71258093
12.58000 0.7096672
12.58100 0.70672999
12.58200 0.7037695
12.58300 0.70078583
12.58400 0.69777905
12.58500 0.69474922
12.58600 0.6916964400000001
12.58700 0.6886207
12.58800 0.68552201
12.58900 0.68240035
12.59000 0.67925574
12.59100 0.67608817
12.59200 0.6728976
12.59300 0.66968398
12.59400 0.66644726
12.59500 0.6631874
12.59600 0.6599044000000001
12.59700 0.6565982
12.59800 0.65326882
12.59900 0.64991629
12.60000 0.64654062
12.60100 0.64314185
12.60200 0.63972007
12.60300 0.63627544
12.60400 0.63280808
12.60500 0.62931823
12.60600 0.62580607
12.60700 0.62227189
12.60800 0.61871596
12.60900 0.6151386099999999
12.61000 0.61154026
12.61100 0.60792128
12.61200 0.60428204
12.61300 0.60062306
12.61400 0.5969447099999999
12.61500 0.5932475
12.61600 0.58953189
12.61700 0.58579841
12.61800 0.5820474600000001
12.61900 0.57827951
12.62000 0.57449504
12.62100 0.57069445
12.62200 0.5668781700000001
12.62300 0.5630466199999999
12.62400 0.5592001600000001
12.62500 0.55533913
12.62600 0.55146385
12.62700 0.54757469
12.62800 0.54367189
12.62900 0.53975573
12.63000 0.5358264300000001
12.63100 0.53188428
12.63200 0.5279294200000001
12.63300 0.52396208
12.63400 0.5199824
12.63500 0.51599052
12.63600 0.51198662
12.63700 0.50797081
12.63800 0.50394316
12.63900 0.49990377999999996
12.64000 0.49585276
12.64100 0.49179018999999996
12.64200 0.48771612
12.64300 0.48363064000000006
12.64400 0.47953385000000004
12.64500 0.47542579
12.64600 0.47130658999999997
12.64700 0.46717636
12.64800 0.46303519000000004
12.64900 0.45888326
12.65000 0.45472076000000006
12.65100 0.45054787999999996
12.65200 0.44636484
12.65300 0.44217188999999996
12.65400 0.43796934
12.65500 0.43375753000000006
12.65600 0.42953677
12.65700 0.4253075
12.65800 0.42107007
12.65900 0.41682497
12.66000 0.41257268999999996
12.66100 0.40831365999999997
12.66200 0.40404843
12.66300 0.39977753
12.66400 0.3955015
12.66500 0.39122091000000003
12.66600 0.38693629
12.66700 0.3826482
12.66800 0.37835722
12.66900 0.37406392
12.67000 0.36976882
12.67100 0.36547249000000004
12.67200 0.36117542
12.67300 0.35687811
12.67400 0.35258105
12.67500 0.34828467999999996
12.67600 0.34398942
12.67700 0.33969565
12.67800 0.33540369000000003
12.67900 0.33111391
12.68000 0.32682654
12.68100 0.32254183
12.68200 0.31825998
12.68300 0.31398118
12.68400 0.30970557
12.68500 0.30543327000000003
12.68600 0.30116439
12.68700 0.29689902
12.68800 0.29263725
12.68900 0.28837915
12.69000 0.28412484
12.69100 0.27987442
12.69200 0.27562801
12.69300 0.27138576999999997
12.69400 0.26714784999999996
12.69500 0.2629145
12.69600 0.25868595
12.69700 0.2544625
12.69800 0.25024444
12.69900 0.24603216
12.70000 0.24182606
12.70100 0.23762654
12.70200 0.23343405
12.70300 0.22924909999999998
12.70400 0.22507217000000002
12.70500 0.22090378
12.70600 0.21674449
12.70700 0.21259482
12.70800 0.20845529999999998
12.70900 0.20432651999999998
12.71000 0.20020898
12.71100 0.19610322000000002
12.71200 0.19200976
12.71300 0.18792913
12.71400 0.18386181000000001
12.71500 0.1798083
12.71600 0.17576905
12.71700 0.17174451
12.71800 0.16773513
12.71900 0.16374132
12.72000 0.15976346000000002
12.72100 0.15580195
12.72200 0.15185715
12.72300 0.14792942
12.72400 0.14401908000000002
12.72500 0.14012647
12.72600 0.13625189
12.72700 0.13239565
12.72800 0.12855805
12.72900 0.12473935
12.73000 0.12093986
12.73100 0.11715984
12.73200 0.11339957
12.73300 0.10965930000000002
12.73400 0.10593929
12.73500 0.10223980999999999
12.73600 0.09856112299999999
12.73700 0.09490347
12.73800 0.091267104
12.73900 0.087652274
12.74000 0.084059231
12.74100 0.080488215
12.74200 0.076939462
12.74300 0.073413219
12.74400 0.069909717
12.74500 0.06642919
12.74600 0.062971871
12.74700 0.059537991
12.74800 0.056127791
12.74900 0.052741513
12.75000 0.04937941
12.75100 0.046041733
12.75200 0.042728757
12.75300 0.039440769
12.75400 0.036178069
12.75500 0.032940977999999996
12.75600 0.029729833
12.75700 0.026544995000000002
12.75800 0.023386844
12.75900 0.020255781
12.76000 0.017152226
12.76100 0.014076616
12.76200 0.011029402
12.76300 0.0080110447
12.76400 0.0050220144
12.76500 0.0020627824
12.76600 -0.0008661793799999999
12.76700 -0.0037644069000000004
12.76800 -0.006631445999999999
12.76900 -0.0094668561
12.77000 -0.012270219
12.77100 -0.015041134999999999
12.77200 -0.017779233000000002
12.77300 -0.020484171
12.77400 -0.023155633000000002
12.77500 -0.025793339999999998
12.77600 -0.028397038
12.77700 -0.030966508
12.77800 -0.033501556
12.77900 -0.036002023
12.78000 -0.038467767
12.78100 -0.04089867
12.78200 -0.043294631
12.78300 -0.045655569
12.78400 -0.047981404
12.78500 -0.050272071
12.78600 -0.052527501000000004
12.78700 -0.054747623
12.78800 -0.05693236
12.78900 -0.059081626000000005
12.79000 -0.061195315
12.79100 -0.063273311
12.79200 -0.065315468
12.79300 -0.06732163000000001
12.79400 -0.06929161
12.79500 -0.071225211
12.79600 -0.073122204
12.79700 -0.074982352
12.79800 -0.076805393
12.79900 -0.07859105799999999
12.80000 -0.080339058
12.80100 -0.082049106
12.80200 -0.083720905
12.80300 -0.08535416600000001
12.80400 -0.086948596
12.80500 -0.088503922
12.80600 -0.090019876
12.80700 -0.091496215
12.80800 -0.092932704
12.80900 -0.094329135
12.81000 -0.09568531499999999
12.81100 -0.097001082
12.81200 -0.09827629
12.81300 -0.09951080400000001
12.81400 -0.10070452999999999
12.81500 -0.10185735
12.81600 -0.1029692
12.81700 -0.10403999000000001
12.81800 -0.10506965
12.81900 -0.10605811
12.82000 -0.10700530000000001
12.82100 -0.10791115
12.82200 -0.10877558
12.82300 -0.10959848
12.82400 -0.11037978
12.82500 -0.11111936000000001
12.82600 -0.11181708
12.82700 -0.11247284
12.82800 -0.11308647999999999
12.82900 -0.11365787000000001
12.83000 -0.11418686
12.83100 -0.11467331
12.83200 -0.11511705
12.83300 -0.11551793
12.83400 -0.11587584000000001
12.83500 -0.11619062
12.83600 -0.11646216
12.83700 -0.11669034
12.83800 -0.11687507000000001
12.83900 -0.11701627
12.84000 -0.11711388
12.84100 -0.11716787000000001
12.84200 -0.11717818
12.84300 -0.11714482999999999
12.84400 -0.11706781
12.84500 -0.11694715
12.84600 -0.11678289
12.84700 -0.11657508
12.84800 -0.11632376999999999
12.84900 -0.11602904
12.85000 -0.11569095
12.85100 -0.11530957
12.85200 -0.11488498
12.85300 -0.11441724999999998
12.85400 -0.11390643
12.85500 -0.11335258999999999
12.85600 -0.11275574999999999
12.85700 -0.11211595
12.85800 -0.11143321
12.85900 -0.11070754000000001
12.86000 -0.10993892
12.86100 -0.10912733
12.86200 -0.10827275
12.86300 -0.10737514000000001
12.86400 -0.10643447
12.86500 -0.10545069000000001
12.86600 -0.10442375
12.86700 -0.10335364
12.86800 -0.10224032
12.86900 -0.1010838
12.87000 -0.09988406699999999
12.87100 -0.098641147
12.87200 -0.097355089
12.87300 -0.096025952
12.87400 -0.094653817
12.87500 -0.09323878299999999
12.87600 -0.091780978
12.87700 -0.090280536
12.87800 -0.088737608
12.87900 -0.087152357
12.88000 -0.085524953
12.88100 -0.083855574
12.88200 -0.082144391
12.88300 -0.080391584
12.88400 -0.078597316
12.88500 -0.076761749
12.88600 -0.074885035
12.88700 -0.072967313
12.88800 -0.071008719
12.88900 -0.069009373
12.89000 -0.066969381
12.89100 -0.064888847
12.89200 -0.062767864
12.89300 -0.060606515
12.89400 -0.058404886
12.89500 -0.056163064
12.89600 -0.053881132
12.89700 -0.051559176000000005
12.89800 -0.049197295
12.89900 -0.046795592
12.90000 -0.044354182
12.90100 -0.041873191
12.90200 -0.039352765000000005
12.90300 -0.03679306
12.90400 -0.034194249999999995
12.90500 -0.03155653
12.90600 -0.028880102999999997
12.90700 -0.026165196
12.90800 -0.023412047000000002
12.90900 -0.020620909
12.91000 -0.017792049
12.91100 -0.014925739
12.91200 -0.012022263
12.91300 -0.0090819027
12.91400 -0.0061049445999999995
12.91500 -0.0030916704
12.91600 -4.2353758999999995e-05
12.91700 0.0030427409000000002
12.91800 0.0061633611
12.91900 0.0093192721
12.92000 0.012510257
12.92100 0.015736118
12.92200 0.018996677
12.92300 0.022291777999999998
12.92400 0.025621281
12.92500 0.028985064
12.92600 0.03238302
12.92700 0.035815052
12.92800 0.039281065000000004
12.92900 0.042780968999999995
12.93000 0.046314666000000004
12.93100 0.049882050000000004
12.93200 0.053483003
12.93300 0.057117379
12.93400 0.060785009
12.93500 0.064485695
12.93600 0.06821921
12.93700 0.07198528600000001
12.93800 0.075783633
12.93900 0.079613918
12.94000 0.083475781
12.94100 0.087368832
12.94200 0.091292645
12.94300 0.095246785
12.94400 0.099230791
12.94500 0.1032442
12.94600 0.10728653
12.94700 0.11135730999999999
12.94800 0.11545606
12.94900 0.11958231
12.95000 0.12373561000000001
12.95100 0.12791553
12.95200 0.13212165
12.95300 0.13635355999999998
12.95400 0.14061092
12.95500 0.14489336
12.95600 0.14920057
12.95700 0.15353224
12.95800 0.15788812
12.95900 0.16226795000000002
12.96000 0.16667151
12.96100 0.17109859
12.96200 0.17554899
12.96300 0.18002252
12.96400 0.18451904
12.96500 0.18903837
12.96600 0.19358033
12.96700 0.19814479000000002
12.96800 0.20273158
12.96900 0.20734053
12.97000 0.21197146000000003
12.97100 0.21662419
12.97200 0.22129852
12.97300 0.22599425
12.97400 0.23071116
12.97500 0.23544901
12.97600 0.24020756
12.97700 0.24498651999999999
12.97800 0.24978565
12.97900 0.25460464
12.98000 0.25944321
12.98100 0.26430106000000003
12.98200 0.26917788
12.98300 0.27407336000000004
12.98400 0.27898715
12.98500 0.28391897
12.98600 0.28886846
12.98700 0.29383532
12.98800 0.2988192
12.98900 0.30381975
12.99000 0.30883662
12.99100 0.31386947
12.99200 0.31891790999999997
12.99300 0.32398156
12.99400 0.32906001
12.99500 0.33415286
12.99600 0.33925963
12.99700 0.34437987
12.99800 0.34951308999999997
12.99900 0.35465877
13.00000 0.35981633999999996
13.00100 0.36498527000000003
13.00200 0.37016498
13.00300 0.37535487
13.00400 0.38055435
13.00500 0.3857628
13.00600 0.3909796
13.00700 0.39620417999999996
13.00800 0.40143597999999997
13.00900 0.40667443999999997
13.01000 0.41191899000000004
13.01100 0.41716914
13.01200 0.42242445
13.01300 0.42768447
13.01400 0.43294885999999994
13.01500 0.43821731
13.01600 0.44348948000000005
13.01700 0.44876519000000004
13.01800 0.45404425000000004
13.01900 0.45932648
13.02000 0.46461178000000003
13.02100 0.46990011
13.02200 0.47519137
13.02300 0.48048552000000005
13.02400 0.4857826
13.02500 0.49108258
13.02600 0.49638539
13.02700 0.5016910400000001
13.02800 0.50699948
13.02900 0.51231068
13.03000 0.51762448
13.03100 0.52294079
13.03200 0.52825944
13.03300 0.5335802199999999
13.03400 0.53890287
13.03500 0.5442271000000001
13.03600 0.5495525400000001
13.03700 0.55487878
13.03800 0.56020543
13.03900 0.56553199
13.04000 0.57085794
13.04100 0.57618273
13.04200 0.5815058
13.04300 0.58682654
13.04400 0.59214435
13.04500 0.59745861
13.04600 0.60276869
13.04700 0.60807392
13.04800 0.61337375
13.04900 0.61866753
13.05000 0.62395469
13.05100 0.62923473
13.05200 0.6345070399999999
13.05300 0.6397712
13.05400 0.6450267
13.05500 0.65027312
13.05600 0.65551009
13.05700 0.66073718
13.05800 0.66595413
13.05900 0.6711605500000001
13.06000 0.67635621
13.06100 0.68154084
13.06200 0.6867141
13.06300 0.6918758199999999
13.06400 0.6970257
13.06500 0.70216348
13.06600 0.70728888
13.06700 0.71240165
13.06800 0.71750148
13.06900 0.72258804
13.07000 0.72766105
13.07100 0.7327201799999999
13.07200 0.73776506
13.07300 0.74279532
13.07400 0.74781058
13.07500 0.75281053
13.07600 0.75779478
13.07700 0.76276297
13.07800 0.76771472
13.07900 0.7726497
13.08000 0.7775675999999999
13.08100 0.7824680800000001
13.08200 0.78735091
13.08300 0.79221576
13.08400 0.79706246
13.08500 0.80189072
13.08600 0.80670035
13.08700 0.81149116
13.08800 0.81626298
13.08900 0.8210156099999999
13.09000 0.82574887
13.09100 0.83046257
13.09200 0.83515653
13.09300 0.8398305599999999
13.09400 0.84448438
13.09500 0.8491178
13.09600 0.85373055
13.09700 0.85832234
13.09800 0.8628928100000001
13.09900 0.8674415799999999
13.10000 0.87196827
13.10100 0.87647252
13.10200 0.88095386
13.10300 0.8854118200000001
13.10400 0.88984603
13.10500 0.89425594
13.10600 0.8986409799999999
13.10700 0.90300078
13.10800 0.9073347799999999
13.10900 0.9116424200000001
13.11000 0.91592334
13.11100 0.9201769699999999
13.11200 0.9244029399999999
13.11300 0.9286007799999999
13.11400 0.93277022
13.11500 0.93691079
13.11600 0.9410222100000001
13.11700 0.94510419
13.11800 0.9491565599999999
13.11900 0.95317904
13.12000 0.95717143
13.12100 0.96113365
13.12200 0.9650655100000001
13.12300 0.9689670100000001
13.12400 0.9728379500000001
13.12500 0.9766783600000001
13.12600 0.9804881200000001
13.12700 0.9842671500000001
13.12800 0.9880152499999999
13.12900 0.99173235
13.13000 0.9954183400000001
13.13100 0.99907294
13.13200 1.002696
13.13300 1.0062872
13.13400 1.0098460999999999
13.13500 1.0133725999999998
13.13600 1.016866
13.13700 1.0203262
13.13800 1.0237525
13.13900 1.0271445000000001
13.14000 1.0305016999999999
13.14100 1.0338237000000001
13.14200 1.0371098
13.14300 1.0403598
13.14400 1.0435731
13.14500 1.0467494000000002
13.14600 1.0498881
13.14700 1.0529892
13.14800 1.0560521
13.14900 1.0590766999999999
13.15000 1.0620628
13.15100 1.0650102
13.15200 1.0679188
13.15300 1.0707886
13.15400 1.0736195
13.15500 1.0764116000000001
13.15600 1.079165
13.15700 1.0818795
13.15800 1.0845554
13.15900 1.0871925
13.16000 1.0897911
13.16100 1.092351
13.16200 1.0948724
13.16300 1.0973552
13.16400 1.0997994
13.16500 1.1022049
13.16600 1.1045716
13.16700 1.1068992
13.16800 1.1091878
13.16900 1.1114369000000002
13.17000 1.1136464000000001
13.17100 1.1158159
13.17200 1.1179451999999999
13.17300 1.1200339
13.17400 1.1220816
13.17500 1.1240879000000001
13.17600 1.1260525000000001
13.17700 1.1279751
13.17800 1.1298551000000001
13.17900 1.1316922999999999
13.18000 1.1334864
13.18100 1.1352370999999999
13.18200 1.1369441
13.18300 1.138607
13.18400 1.1402259
13.18500 1.1418004000000002
13.18600 1.1433304
13.18700 1.144816
13.18800 1.1462569
13.18900 1.1476533
13.19000 1.1490049
13.19100 1.1503119
13.19200 1.1515743
13.19300 1.1527921
13.19400 1.1539653
13.19500 1.1550939
13.19600 1.1561778
13.19700 1.1572172
13.19800 1.1582118000000001
13.19900 1.1591617
13.20000 1.1600668
13.20100 1.1609266999999999
13.20200 1.1617416999999999
13.20300 1.1625112
13.20400 1.1632352000000001
13.20500 1.1639135
13.20600 1.1645459
13.20700 1.1651321
13.20800 1.165672
13.20900 1.1661654000000001
13.21000 1.1666121999999999
13.21100 1.1670121
13.21200 1.1673651
13.21300 1.167671
13.21400 1.1679298
13.21500 1.1681415
13.21600 1.1683061
13.21700 1.1684236000000001
13.21800 1.1684941
13.21900 1.1685177
13.22000 1.1684945
13.22100 1.1684245
13.22200 1.1683081
13.22300 1.1681453
13.22400 1.1679363
13.22500 1.1676811
13.22600 1.16738
13.22700 1.1670331
13.22800 1.1666404
13.22900 1.1662021999999999
13.23000 1.1657185
13.23100 1.1651893
13.23200 1.1646148
13.23300 1.1639949
13.23400 1.1633296
13.23500 1.162619
13.23600 1.1618628
13.23700 1.1610612
13.23800 1.1602141
13.23900 1.1593213
13.24000 1.1583829
13.24100 1.1573987000000001
13.24200 1.1563687
13.24300 1.1552927
13.24400 1.1541707
13.24500 1.1530027999999999
13.24600 1.1517887
13.24700 1.1505285
13.24800 1.1492223
13.24900 1.1478702
13.25000 1.1464721
13.25100 1.1450281
13.25200 1.1435385
13.25300 1.1420033
13.25400 1.1404227
13.25500 1.1387968
13.25600 1.1371259999999999
13.25700 1.1354103
13.25800 1.1336499999999998
13.25900 1.1318453
13.26000 1.1299962000000001
13.26100 1.1281031000000001
13.26200 1.1261660999999998
13.26300 1.1241851
13.26400 1.1221604
13.26500 1.1200921000000001
13.26600 1.11798
13.26700 1.1158244
13.26800 1.1136252
13.26900 1.1113822
13.27000 1.1090958
13.27100 1.1067656000000001
13.27200 1.1043918
13.27300 1.1019744
13.27400 1.0995133000000001
13.27500 1.0970087
13.27600 1.0944606000000001
13.27700 1.0918691
13.27800 1.0892344
13.27900 1.0865566
13.28000 1.0838360999999999
13.28100 1.0810732
13.28200 1.0782681
13.28300 1.0754213000000001
13.28400 1.0725331
13.28500 1.0696039
13.28600 1.0666342
13.28700 1.0636244
13.28800 1.0605751
13.28900 1.0574866
13.29000 1.0543596
13.29100 1.0511944
13.29200 1.0479914
13.29300 1.0447511
13.29400 1.0414739
13.29500 1.0381602
13.29600 1.0348102
13.29700 1.0314244000000001
13.29800 1.0280029
13.29900 1.0245459000000001
13.30000 1.0210537
13.30100 1.0175264
13.30200 1.0139642
13.30300 1.0103671
13.30400 1.0067351
13.30500 1.0030683
13.30600 0.9993666800000001
13.30700 0.99563012
13.30800 0.99185873
13.30900 0.98805241
13.31000 0.98421108
13.31100 0.9803347299999999
13.31200 0.97642336
13.31300 0.97247688
13.31400 0.96849538
13.31500 0.96447887
13.31600 0.96042743
13.31700 0.95634116
13.31800 0.95222024
13.31900 0.9480647700000001
13.32000 0.94387503
13.32100 0.9396513000000001
13.32200 0.9353938500000001
13.32300 0.9311029700000001
13.32400 0.9267790200000001
13.32500 0.9224223
13.32600 0.9180332500000001
13.32700 0.9136122700000001
13.32800 0.9091598
13.32900 0.9046762300000001
13.33000 0.90016192
13.33100 0.8956173399999999
13.33200 0.89104287
13.33300 0.8864389699999999
13.33400 0.88180611
13.33500 0.87714465
13.33600 0.87245498
13.33700 0.8677375500000001
13.33800 0.8629927399999999
13.33900 0.8582210200000001
13.34000 0.85342284
13.34100 0.8485985899999999
13.34200 0.84374873
13.34300 0.8388737199999999
13.34400 0.83397403
13.34500 0.8290500399999999
13.34600 0.82410229
13.34700 0.81913117
13.34800 0.8141371399999999
13.34900 0.8091205699999999
13.35000 0.80408193
13.35100 0.7990215
13.35200 0.7939397399999999
13.35300 0.78883693
13.35400 0.78371335
13.35500 0.77856923
13.35600 0.77340482
13.35700 0.76822033
13.35800 0.76301591
13.35900 0.75779171
13.36000 0.75254785
13.36100 0.74728439
13.36200 0.7420014100000001
13.36300 0.73669897
13.36400 0.73137712
13.36500 0.7260358899999999
13.36600 0.72067534
13.36700 0.71529555
13.36800 0.70989658
13.36900 0.70447852
13.37000 0.69904146
13.37100 0.69358554
13.37200 0.6881109
13.37300 0.68261777
13.37400 0.67710639
13.37500 0.6715769899999999
13.37600 0.66602984
13.37700 0.66046529
13.37800 0.65488373
13.37900 0.6492855
13.38000 0.64367102
13.38100 0.63804076
13.38200 0.63239513
13.38300 0.62673464
13.38400 0.62105977
13.38500 0.61537102
13.38600 0.6096689
13.38700 0.60395389
13.38800 0.59822644
13.38900 0.59248707
13.39000 0.58673616
13.39100 0.58097416
13.39200 0.57520145
13.39300 0.56941835
13.39400 0.5636251999999999
13.39500 0.55782227
13.39600 0.55200974
13.39700 0.54618786
13.39800 0.5403568
13.39900 0.53451671
13.40000 0.52866768
13.40100 0.52280976
13.40200 0.51694307
13.40300 0.51106769
13.40400 0.5051836399999999
13.40500 0.49929102
13.40600 0.49338988
13.40700 0.48748027
13.40800 0.48156232
13.40900 0.47563612
13.41000 0.46970177999999996
13.41100 0.46375948000000006
13.41200 0.45780935
13.41300 0.45185158999999997
13.41400 0.44588637999999997
13.41500 0.43991394
13.41600 0.43393453000000004
13.41700 0.42794835999999997
13.41800 0.42195572
13.41900 0.41595683000000006
13.42000 0.40995195
13.42100 0.40394133
13.42200 0.39792527
13.42300 0.39190399
13.42400 0.38587777
13.42500 0.37984685
13.42600 0.37381150999999996
13.42700 0.36777200000000004
13.42800 0.36172855000000004
13.42900 0.35568142999999997
13.43000 0.34963086
13.43100 0.34357709999999997
13.43200 0.33752038
13.43300 0.33146094000000004
13.43400 0.32539901
13.43500 0.31933479
13.43600 0.31326851
13.43700 0.30720034
13.43800 0.30113047
13.43900 0.29505906
13.44000 0.28898625
13.44100 0.28291219
13.44200 0.27683699
13.44300 0.27076073
13.44400 0.26468353
13.44500 0.25860539
13.44600 0.25252637
13.44700 0.24644649
13.44800 0.24036572
13.44900 0.23428403999999997
13.45000 0.22820142999999998
13.45100 0.22211785
13.45200 0.21603322000000003
13.45300 0.20994747
13.45400 0.20386052999999998
13.45500 0.19777230999999998
13.45600 0.19168273
13.45700 0.18559169
13.45800 0.17949913
13.45900 0.17340498
13.46000 0.16730916
13.46100 0.16121162
13.46200 0.15511234999999998
13.46300 0.14901131
13.46400 0.14290853
13.46500 0.13680403
13.46600 0.13069788999999998
13.46700 0.12459018000000001
13.46800 0.11848104000000001
13.46900 0.11237061
13.47000 0.10625906
13.47100 0.10014659000000001
13.47200 0.094033428
13.47300 0.087919814
13.47400 0.081806007
13.47500 0.07569226999999999
13.47600 0.069578871
13.47700 0.063466065
13.47800 0.05735411000000001
13.47900 0.051243225
13.48000 0.045133624
13.48100 0.039025478
13.48200 0.032918923999999995
13.48300 0.026814057
13.48400 0.02071093
13.48500 0.014609546999999999
13.48600 0.0085098654
13.48700 0.0024117984000000003
13.48800 -0.0036847843
13.48900 -0.0097800541
13.49000 -0.015874217
13.49100 -0.021967513
13.49200 -0.028060202
13.49300 -0.034152565
13.49400 -0.040244893
13.49500 -0.046337483
13.49600 -0.052430626
13.49700 -0.058524607000000006
13.49800 -0.0646197
13.49900 -0.070716155
13.50000 -0.076814211
13.50100 -0.082914071
13.50200 -0.089015916
13.50300 -0.09511990399999999
13.50400 -0.10122614999999999
13.50500 -0.10733476000000002
13.50600 -0.11344581
13.50700 -0.11955935
13.50800 -0.12567542
13.50900 -0.13179401999999998
13.51000 -0.13791516
13.51100 -0.14403884
13.51200 -0.15016504
13.51300 -0.15629375
13.51400 -0.16242495999999998
13.51500 -0.16855868000000002
13.51600 -0.17469489
13.51700 -0.18083362
13.51800 -0.1869749
13.51900 -0.19311878000000002
13.52000 -0.19926531
13.52100 -0.20541456
13.52200 -0.21156662
13.52300 -0.21772161
13.52400 -0.22387966
13.52500 -0.23004089000000003
13.52600 -0.23620543
13.52700 -0.24237344
13.52800 -0.24854508
13.52900 -0.25472049999999996
13.53000 -0.26089982
13.53100 -0.2670832
13.53200 -0.27327077
13.53300 -0.27946264
13.53400 -0.28565894
13.53500 -0.29185973
13.53600 -0.29806511
13.53700 -0.30427512
13.53800 -0.31048986
13.53900 -0.31670935
13.54000 -0.32293362999999997
13.54100 -0.32916279
13.54200 -0.33539684999999997
13.54300 -0.3416359
13.54400 -0.34787999000000003
13.54500 -0.35412926
13.54600 -0.36038384
13.54700 -0.36664386
13.54800 -0.37290952
13.54900 -0.37918102000000004
13.55000 -0.38545862999999997
13.55100 -0.39174259
13.55200 -0.39803321
13.55300 -0.40433081000000004
13.55400 -0.41063577000000007
13.55500 -0.41694836999999996
13.55600 -0.42326897
13.55700 -0.42959792
13.55800 -0.43593557000000005
13.55900 -0.44228216
13.56000 -0.44863801000000003
13.56100 -0.45500337
13.56200 -0.46137846000000005
13.56300 -0.46776338
13.56400 -0.4741583
13.56500 -0.48056329
13.56600 -0.48697832999999996
13.56700 -0.49340347999999995
13.56800 -0.49983864
13.56900 -0.50628372
13.57000 -0.51273862
13.57100 -0.51920325
13.57200 -0.5256774399999999
13.57300 -0.5321610299999999
13.57400 -0.53865393
13.57500 -0.545156
13.57600 -0.55166711
13.57700 -0.55818721
13.57800 -0.56471624
13.57900 -0.57125427
13.58000 -0.57780128
13.58100 -0.58435737
13.58200 -0.59092268
13.58300 -0.5974974
13.58400 -0.60408171
13.58500 -0.6106758999999999
13.58600 -0.61728028
13.58700 -0.62389518
13.58800 -0.63052098
13.58900 -0.6371580499999999
13.59000 -0.6438067599999999
13.59100 -0.65046749
13.59200 -0.65714065
13.59300 -0.66382657
13.59400 -0.6705256199999999
13.59500 -0.67723808
13.59600 -0.68396428
13.59700 -0.6907044
13.59800 -0.69745858
13.59900 -0.70422697
13.60000 -0.71100965
13.60100 -0.71780663
13.60200 -0.72461786
13.60300 -0.73144324
13.60400 -0.73828259
13.60500 -0.74513578
13.60600 -0.75200256
13.60700 -0.75888271
13.60800 -0.76577598
13.60900 -0.77268211
13.61000 -0.7796008600000001
13.61100 -0.786532
13.61200 -0.79347538
13.61300 -0.80043087
13.61400 -0.80739828
13.61500 -0.81437752
13.61600 -0.82136868
13.61700 -0.82837176
13.61800 -0.83538685
13.61900 -0.8424141399999999
13.62000 -0.84945373
13.62100 -0.8565059899999999
13.62200 -0.86357109
13.62300 -0.87064924
13.62400 -0.87774089
13.62500 -0.8848462300000001
13.62600 -0.8919655300000001
13.62700 -0.8990990000000001
13.62800 -0.90624699
13.62900 -0.9134096099999999
13.63000 -0.9205869400000001
13.63100 -0.92777917
13.63200 -0.9349863
13.63300 -0.94220825
13.63400 -0.94944499
13.63500 -0.95669637
13.63600 -0.96396226
13.63700 -0.97124251
13.63800 -0.97853681
13.63900 -0.9858449
13.64000 -0.99316649
13.64100 -1.0005012
13.64200 -1.0078489
13.64300 -1.0152091
13.64400 -1.0225817
13.64500 -1.0299661999999998
13.64600 -1.0373626
13.64700 -1.0447705
13.64800 -1.0521898
13.64900 -1.0596204
13.65000 -1.067062
13.65100 -1.0745145
13.65200 -1.0819781000000002
13.65300 -1.0894525
13.65400 -1.0969378
13.65500 -1.104434
13.65600 -1.1119411
13.65700 -1.1194591999999999
13.65800 -1.1269883
13.65900 -1.1345285
13.66000 -1.1420797999999999
13.66100 -1.1496422
13.66200 -1.1572157
13.66300 -1.1648003
13.66400 -1.1723959000000002
13.66500 -1.1800025
13.66600 -1.1876198
13.66700 -1.1952476
13.66800 -1.2028857
13.66900 -1.2105338
13.67000 -1.2181917
13.67100 -1.2258589
13.67200 -1.2335352000000002
13.67300 -1.24122
13.67400 -1.248913
13.67500 -1.2566137
13.67600 -1.2643219
13.67700 -1.2720371
13.67800 -1.2797589
13.67900 -1.2874870999999999
13.68000 -1.2952215
13.68100 -1.3029617
13.68200 -1.3107076
13.68300 -1.318459
13.68400 -1.3262158
13.68500 -1.333978
13.68600 -1.3417454
13.68700 -1.3495181
13.68800 -1.3572959
13.68900 -1.3650789
13.69000 -1.3728669
13.69100 -1.3806599
13.69200 -1.3884577
13.69300 -1.3962601
13.69400 -1.404067
13.69500 -1.411878
13.69600 -1.4196929
13.69700 -1.4275111
13.69800 -1.4353323
13.69900 -1.4431559
13.70000 -1.4509815000000001
13.70100 -1.4588083
13.70200 -1.4666359
13.70300 -1.4744635000000001
13.70400 -1.4822905000000002
13.70500 -1.4901163
13.70600 -1.4979403
13.70700 -1.5057618
13.70800 -1.5135802
13.70900 -1.5213951
13.71000 -1.529206
13.71100 -1.5370122
13.71200 -1.5448135
13.71300 -1.5526094000000001
13.71400 -1.5603998
13.71500 -1.5681842000000001
13.71600 -1.5759626
13.71700 -1.5837347000000002
13.71800 -1.5915005
13.71900 -1.5992597000000002
13.72000 -1.6070124000000001
13.72100 -1.6147584
13.72200 -1.6224978
13.72300 -1.6302306
13.72400 -1.6379564999999998
13.72500 -1.6456757
13.72600 -1.6533877999999997
13.72700 -1.6610928
13.72800 -1.6687904999999998
13.72900 -1.6764807
13.73000 -1.684163
13.73100 -1.6918369
13.73200 -1.6995022
13.73300 -1.7071581999999998
13.73400 -1.7148044000000002
13.73500 -1.7224401
13.73600 -1.7300646999999998
13.73700 -1.7376775
13.73800 -1.7452775
13.73900 -1.7528640000000002
13.74000 -1.7604361999999998
13.74100 -1.7679932999999999
13.74200 -1.7755344999999998
13.74300 -1.7830588
13.74400 -1.7905655999999999
13.74500 -1.7980542
13.74600 -1.8055238
13.74700 -1.8129738
13.74800 -1.8204037
13.74900 -1.8278129
13.75000 -1.8352011000000001
13.75100 -1.8425679000000001
13.75200 -1.8499127
13.75300 -1.8572354999999998
13.75400 -1.8645357000000002
13.75500 -1.8718133000000001
13.75600 -1.8790679000000001
13.75700 -1.8862994000000002
13.75800 -1.8935075
13.75900 -1.9006917
13.76000 -1.9078521000000002
13.76100 -1.9149881
13.76200 -1.9220993
13.76300 -1.9291855
13.76400 -1.9362463
13.76500 -1.9432811
13.76600 -1.9502895
13.76700 -1.9572709000000001
13.76800 -1.9642249
13.76900 -1.9711507
13.77000 -1.9780479
13.77100 -1.9849161
13.77200 -1.9917543999999998
13.77300 -1.9985624
13.77400 -2.0053394
13.77500 -2.012085
13.77600 -2.0187985
13.77700 -2.0254795
13.77800 -2.0321272
13.77900 -2.0387415
13.78000 -2.0453217
13.78100 -2.0518674
13.78200 -2.058378
13.78300 -2.0648533000000002
13.78400 -2.0712927
13.78500 -2.0776957
13.78600 -2.0840621
13.78700 -2.0903913
13.78800 -2.096683
13.78900 -2.1029366
13.79000 -2.1091519
13.79100 -2.1153284
13.79200 -2.1214657000000003
13.79300 -2.1275632
13.79400 -2.1336205
13.79500 -2.1396371000000003
13.79600 -2.1456122
13.79700 -2.1515455
13.79800 -2.1574361
13.79900 -2.1632835
13.80000 -2.1690872
13.80100 -2.1748461
13.80200 -2.1805597
13.80300 -2.1862274
13.80400 -2.1918485000000003
13.80500 -2.1974221
13.80600 -2.2029476
13.80700 -2.2084245
13.80800 -2.2138521
13.80900 -2.2192298
13.81000 -2.2245569
13.81100 -2.229833
13.81200 -2.235058
13.81300 -2.2402311
13.81400 -2.245352
13.81500 -2.2504207
13.81600 -2.2554368
13.81700 -2.2603999999999997
13.81800 -2.2653100999999998
13.81900 -2.2701669
13.82000 -2.2749703
13.82100 -2.2797202999999997
13.82200 -2.2844164
13.82300 -2.2890582999999998
13.82400 -2.2936458
13.82500 -2.2981785
13.82600 -2.3026562999999998
13.82700 -2.3070784
13.82800 -2.3114447
13.82900 -2.3157543
13.83000 -2.3200067
13.83100 -2.3242013999999998
13.83200 -2.3283375
13.83300 -2.3324145
13.83400 -2.3364317
13.83500 -2.3403883
13.83600 -2.3442835
13.83700 -2.3481166
13.83800 -2.3518872
13.83900 -2.3555942
13.84000 -2.3592371
13.84100 -2.3628155
13.84200 -2.3663284
13.84300 -2.3697756
13.84400 -2.3731565
13.84500 -2.3764707
13.84600 -2.3797177
13.84700 -2.3828972
13.84800 -2.3860089
13.84900 -2.3890525
13.85000 -2.3920277
13.85100 -2.3949342
13.85200 -2.3977719
13.85300 -2.4005407
13.85400 -2.4032403
13.85500 -2.4058705
13.85600 -2.4084313
13.85700 -2.4109224
13.85800 -2.4133436
13.85900 -2.4156949
13.86000 -2.4179757
13.86100 -2.4201859
13.86200 -2.4223251
13.86300 -2.4243930000000002
13.86400 -2.4263892
13.86500 -2.4283132999999997
13.86600 -2.4301648
13.86700 -2.4319433000000004
13.86800 -2.4336482999999998
13.86900 -2.4352795
13.87000 -2.4368358999999997
13.87100 -2.4383174
13.87200 -2.4397234
13.87300 -2.4410533
13.87400 -2.4423067
13.87500 -2.4434831
13.87600 -2.4445821999999997
13.87700 -2.4456037
13.87800 -2.4465472
13.87900 -2.4474122
13.88000 -2.4481986
13.88100 -2.4489061999999997
13.88200 -2.4495346000000002
13.88300 -2.4500839
13.88400 -2.4505537
13.88500 -2.4509439
13.88600 -2.4512541999999997
13.88700 -2.4514847
13.88800 -2.451635
13.88900 -2.451705
13.89000 -2.4516946
13.89100 -2.4516033
13.89200 -2.451431
13.89300 -2.4511775
13.89400 -2.4508422
13.89500 -2.450425
13.89600 -2.4499254
13.89700 -2.4493432
13.89800 -2.448678
13.89900 -2.4479294
13.90000 -2.4470970000000003
13.90100 -2.4461806
13.90200 -2.4451796000000003
13.90300 -2.444094
13.90400 -2.4429234
13.90500 -2.4416675999999997
13.90600 -2.4403263
13.90700 -2.4388995
13.90800 -2.4373868
13.90900 -2.4357885
13.91000 -2.4341041
13.91100 -2.4323338999999997
13.91200 -2.4304776
13.91300 -2.4285352
13.91400 -2.4265068000000003
13.91500 -2.4243923
13.91600 -2.4221919
13.91700 -2.4199054
13.91800 -2.4175327
13.91900 -2.415074
13.92000 -2.4125291
13.92100 -2.4098979
13.92200 -2.4071803
13.92300 -2.4043761
13.92400 -2.4014851
13.92500 -2.3985073
13.92600 -2.3954423
13.92700 -2.39229
13.92800 -2.3890499
13.92900 -2.3857219
13.93000 -2.3823056
13.93100 -2.3788009
13.93200 -2.3752073
13.93300 -2.3715245
13.93400 -2.367752
13.93500 -2.36389
13.93600 -2.3599381
13.93700 -2.3558958000000003
13.93800 -2.3517631
13.93900 -2.3475399
13.94000 -2.343226
13.94100 -2.3388213
13.94200 -2.3343258
13.94300 -2.3297396000000004
13.94400 -2.3250626
13.94500 -2.3202949999999998
13.94600 -2.315437
13.94700 -2.3104887
13.94800 -2.3054503
13.94900 -2.3003218999999997
13.95000 -2.2951037
13.95100 -2.2897959
13.95200 -2.2843987
13.95300 -2.2789123
13.95400 -2.2733366
13.95500 -2.2676719000000003
13.95600 -2.2619184
13.95700 -2.2560759
13.95800 -2.2501443
13.95900 -2.2441236
13.96000 -2.238014
13.96100 -2.2318151
13.96200 -2.2255268000000004
13.96300 -2.2191489
13.96400 -2.2126812
13.96500 -2.2061236
13.96600 -2.1994758
13.96700 -2.1927377000000003
13.96800 -2.1859093
13.96900 -2.1789902999999997
13.97000 -2.1719806
13.97100 -2.1648804
13.97200 -2.1576896000000003
13.97300 -2.1504084
13.97400 -2.1430366
13.97500 -2.1355746
13.97600 -2.1280225
13.97700 -2.1203807
13.97800 -2.1126494
13.97900 -2.1048289000000002
13.98000 -2.0969195
13.98100 -2.0889215
13.98200 -2.0808351999999997
13.98300 -2.0726611999999998
13.98400 -2.0643996000000002
13.98500 -2.0560509000000002
13.98600 -2.0476151000000002
13.98700 -2.0390927999999997
13.98800 -2.0304842
13.98900 -2.0217896
13.99000 -2.013009
13.99100 -2.0041428999999997
13.99200 -1.9951911999999998
13.99300 -1.9861541999999999
13.99400 -1.9770319
13.99500 -1.9678244
13.99600 -1.9585319
13.99700 -1.9491543999999998
13.99800 -1.9396917999999999
13.99900 -1.9301441999999998
14.00000 -1.9205118
14.00100 -1.9107942999999998
14.00200 -1.9009922
14.00300 -1.8911052000000002
14.00400 -1.8811336
14.00500 -1.8710772
14.00600 -1.8609362
14.00700 -1.8507108
14.00800 -1.8404013000000001
14.00900 -1.8300077000000001
14.01000 -1.8195303
14.01100 -1.8089695
14.01200 -1.7983254
14.01300 -1.7875984
14.01400 -1.7767889
14.01500 -1.7658970999999999
14.01600 -1.7549235
14.01700 -1.7438684
14.01800 -1.732732
14.01900 -1.7215148
14.02000 -1.7102171
14.02100 -1.6988390999999998
14.02200 -1.6873812
14.02300 -1.6758438
14.02400 -1.6642271
14.02500 -1.6525313
14.02600 -1.6407568000000001
14.02700 -1.6289037
14.02800 -1.6169721000000001
14.02900 -1.6049625
14.03000 -1.5928751
14.03100 -1.5807102
14.03200 -1.5684679
14.03300 -1.5561488
14.03400 -1.5437531
14.03500 -1.5312813
14.03600 -1.5187338
14.03700 -1.506111
14.03800 -1.4934136
14.03900 -1.480642
14.04000 -1.4677967
14.04100 -1.4548784000000001
14.04200 -1.4418878
14.04300 -1.4288253000000002
14.04400 -1.4156917
14.04500 -1.4024876
14.04600 -1.3892136
14.04700 -1.3758701
14.04800 -1.3624578999999999
14.04900 -1.3489773
14.05000 -1.3354287
14.05100 -1.3218128
14.05200 -1.3081298
14.05300 -1.2943801
14.05400 -1.2805640999999999
14.05500 -1.2666819
14.05600 -1.2527338000000001
14.05700 -1.2387199999999998
14.05800 -1.2246408
14.05900 -1.2104962000000001
14.06000 -1.1962865
14.06100 -1.1820116999999999
14.06200 -1.1676720999999999
14.06300 -1.1532679000000001
14.06400 -1.1387993
14.06500 -1.1242663
14.06600 -1.1096695
14.06700 -1.0950091
14.06800 -1.0802855
14.06900 -1.065499
14.07000 -1.05065
14.07100 -1.0357393
14.07200 -1.0207673000000002
14.07300 -1.0057345
14.07400 -0.99064186
14.07500 -0.97548999
14.07600 -0.96027963
14.07700 -0.94501162
14.07800 -0.9296868
14.07900 -0.9143060099999999
14.08000 -0.89887017
14.08100 -0.8833801400000001
14.08200 -0.86783674
14.08300 -0.85224081
14.08400 -0.8365931
14.08500 -0.82089445
14.08600 -0.8051456
14.08700 -0.78934729
14.08800 -0.7735000900000001
14.08900 -0.7576046000000001
14.09000 -0.74166143
14.09100 -0.7256710399999999
14.09200 -0.70963395
14.09300 -0.69355061
14.09400 -0.67742141
14.09500 -0.66124685
14.09600 -0.64502731
14.09700 -0.6287632
14.09800 -0.61245505
14.09900 -0.59610326
14.10000 -0.5797084
14.10100 -0.56327097
14.10200 -0.54679159
14.10300 -0.5302709099999999
14.10400 -0.51370962
14.10500 -0.49710842
14.10600 -0.48046811000000006
14.10700 -0.46378947
14.10800 -0.44707335
14.10900 -0.43032058
14.11000 -0.41353204
14.11100 -0.39670863000000006
14.11200 -0.37985123
14.11300 -0.36296069
14.11400 -0.34603786
14.11500 -0.32908358
14.11600 -0.31209865
14.11700 -0.29508385
14.11800 -0.27803995
14.11900 -0.26096762
14.12000 -0.24386757999999997
14.12100 -0.22674047
14.12200 -0.20958690000000002
14.12300 -0.19240749999999998
14.12400 -0.17520281999999998
14.12500 -0.15797347
14.12600 -0.14071999999999998
14.12700 -0.12344297
14.12800 -0.10614293999999999
14.12900 -0.08882049
14.13000 -0.071476208
14.13100 -0.054110702999999996
14.13200 -0.036724613
14.13300 -0.019318597
14.13400 -0.0018933486
14.13500 0.015550407
14.13600 0.033011907
14.13700 0.050490361
14.13800 0.067984936
14.13900 0.08549477200000001
14.14000 0.10301898
14.14100 0.12055663
14.14200 0.1381068
14.14300 0.15566852
14.14400 0.17324083
14.14500 0.19082276
14.14600 0.20841333999999997
14.14700 0.22601162
14.14800 0.24361665999999998
14.14900 0.26122755
14.15000 0.27884339999999996
14.15100 0.29646337
14.15200 0.31408663000000003
14.15300 0.33171235
14.15400 0.3493398
14.15500 0.36696824
14.15600 0.38459697000000004
14.15700 0.40222527
14.15800 0.41985251
14.15900 0.43747793
14.16000 0.45510088
14.16100 0.47272062000000004
14.16200 0.4903364
14.16300 0.50794748
14.16400 0.52555297
14.16500 0.54315203
14.16600 0.56074378
14.16700 0.5783272
14.16800 0.59590121
14.16900 0.61346479
14.17000 0.63101677
14.17100 0.6485559999999999
14.17200 0.6660813
14.17300 0.6835914200000001
14.17400 0.70108515
14.17500 0.71856133
14.17600 0.73601869
14.17700 0.75345607
14.17800 0.77087237
14.17900 0.7882663999999999
14.18000 0.8056372399999999
14.18100 0.8229838700000001
14.18200 0.8403053500000001
14.18300 0.85760076
14.18400 0.87486934
14.18500 0.8921103600000001
14.18600 0.90932315
14.18700 0.92650708
14.18800 0.94366157
14.18900 0.96078599
14.19000 0.9778798599999999
14.19100 0.99494262
14.19200 1.0119737
14.19300 1.0289726000000001
14.19400 1.0459387
14.19500 1.0628714
14.19600 1.0797702
14.19700 1.0966344
14.19800 1.1134632
14.19900 1.1302559
14.20000 1.1470116000000001
14.20100 1.1637294
14.20200 1.1804083
14.20300 1.1970474
14.20400 1.2136456
14.20500 1.2302016
14.20600 1.2467142
14.20700 1.2631823
14.20800 1.2796046
14.20900 1.2959797
14.21000 1.3123063000000001
14.21100 1.3285832
14.21200 1.3448088
14.21300 1.3609821
14.21400 1.3771016
14.21500 1.3931662
14.21600 1.4091747
14.21700 1.4251259
14.21800 1.4410189
14.21900 1.4568526
14.22000 1.4726260999999998
14.22100 1.4883384
14.22200 1.5039888
14.22300 1.5195766
14.22400 1.5351009
14.22500 1.5505611000000001
14.22600 1.5659565
14.22700 1.5812864999999998
14.22800 1.5965502999999999
14.22900 1.6117472000000002
14.23000 1.6268767
14.23100 1.6419379
14.23200 1.6569301
14.23300 1.6718524
14.23400 1.686704
14.23500 1.7014839
14.23600 1.7161910999999999
14.23700 1.7308246
14.23800 1.7453834000000001
14.23900 1.7598665999999998
14.24000 1.7742729
14.24100 1.7886012999999998
14.24200 1.8028507
14.24300 1.81702
14.24400 1.8311083
14.24500 1.8451144999999998
14.24600 1.8590374
14.24700 1.8728761
14.24800 1.8866297
14.24900 1.9002974
14.25000 1.9138783
14.25100 1.9273715
14.25200 1.9407762
14.25300 1.9540919
14.25400 1.9673176
14.25500 1.9804526
14.25600 1.9934962999999999
14.25700 2.0064481
14.25800 2.019307
14.25900 2.0320727
14.26000 2.044744
14.26100 2.0573206
14.26200 2.0698016999999997
14.26300 2.0821862
14.26400 2.0944737
14.26500 2.1066629999999997
14.26600 2.1187535
14.26700 2.1307442
14.26800 2.1426342000000003
14.26900 2.1544226
14.27000 2.166108
14.27100 2.1776898
14.27200 2.1891667999999997
14.27300 2.2005381
14.27400 2.2118025
14.27500 2.222959
14.27600 2.2340067
14.27700 2.2449445
14.27800 2.2557713
14.27900 2.2664864
14.28000 2.2770887
14.28100 2.2875775000000003
14.28200 2.2979518
14.28300 2.3082111
14.28400 2.3183547
14.28500 2.3283819
14.28600 2.3382918999999998
14.28700 2.3480844000000003
14.28800 2.3577588
14.28900 2.3673145
14.29000 2.376751
14.29100 2.3860678
14.29200 2.3952644
14.29300 2.4043404
14.29400 2.4132948
14.29500 2.4221273
14.29600 2.4308372
14.29700 2.4394237999999997
14.29800 2.4478862
14.29900 2.4562238
14.30000 2.4644354
14.30100 2.4725204
14.30200 2.4804778
14.30300 2.4883067
14.30400 2.496006
14.30500 2.5035748
14.30600 2.5110121999999997
14.30700 2.5183171
14.30800 2.5254887
14.30900 2.5325261
14.31000 2.5394285
14.31100 2.5461951
14.31200 2.5528254
14.31300 2.5593186
14.31400 2.5656741
14.31500 2.5718913999999997
14.31600 2.5779702
14.31700 2.58391
14.31800 2.5897104
14.31900 2.5953714
14.32000 2.6008926000000003
14.32100 2.6062738
14.32200 2.6115147
14.32300 2.6166154
14.32400 2.6215754000000002
14.32500 2.6263949
14.32600 2.6310732999999997
14.32700 2.6356107
14.32800 2.6400067
14.32900 2.6442609999999998
14.33000 2.6483733
14.33100 2.6523434
14.33200 2.6561705
14.33300 2.6598545000000002
14.33400 2.6633945999999997
14.33500 2.6667906
14.33600 2.6700415
14.33700 2.6731466999999998
14.33800 2.6761057
14.33900 2.6789175
14.34000 2.6815816999999997
14.34100 2.6840974
14.34200 2.6864637
14.34300 2.6886799999999997
14.34400 2.6907457
14.34500 2.6926601000000003
14.34600 2.6944226000000002
14.34700 2.6960326
14.34800 2.6974896000000004
14.34900 2.6987931
14.35000 2.6999429
14.35100 2.7009385
14.35200 2.7017796
14.35300 2.7024662
14.35400 2.702998
14.35500 2.703375
14.35600 2.7035968
14.35700 2.7036637
14.35800 2.7035756
14.35900 2.7033323
14.36000 2.7029339
14.36100 2.7023802
14.36200 2.7016712
14.36300 2.7008069999999997
14.36400 2.6997874
14.36500 2.6986122000000003
14.36600 2.6972814
14.36700 2.6957948
14.36800 2.6941523
14.36900 2.6923537
14.37000 2.6903991
14.37100 2.6882878999999997
14.37200 2.6860204
14.37300 2.6835963
14.37400 2.6810153999999997
14.37500 2.6782779
14.37600 2.6753835
14.37700 2.6723322
14.37800 2.6691238999999998
14.37900 2.6657588999999997
14.38000 2.6622369999999997
14.38100 2.6585585
14.38200 2.6547231
14.38300 2.6507312
14.38400 2.6465829
14.38500 2.6422782
14.38600 2.6378173
14.38700 2.6332003999999998
14.38800 2.6284275999999998
14.38900 2.6234988
14.39000 2.6184143
14.39100 2.6131743999999997
14.39200 2.607779
14.39300 2.6022283
14.39400 2.5965225000000003
14.39500 2.5906615
14.39600 2.5846453
14.39700 2.5784742
14.39800 2.5721481
14.39900 2.5656672
14.40000 2.5590314999999997
14.40100 2.5522411
14.40200 2.545296
14.40300 2.5381964
14.40400 2.5309421
14.40500 2.5235334000000003
14.40600 2.5159705
14.40700 2.5082535999999998
14.40800 2.5003827999999997
14.40900 2.4923583
14.41000 2.4841806
14.41100 2.4758500999999997
14.41200 2.4673671
14.41300 2.458732
14.41400 2.4499454
14.41500 2.4410078000000004
14.41600 2.4319198
14.41700 2.422682
14.41800 2.4132952
14.41900 2.40376
14.42000 2.3940768
14.42100 2.3842463
14.42200 2.3742693
14.42300 2.3641463000000003
14.42400 2.3538779
14.42500 2.3434646
14.42600 2.332907
14.42700 2.3222053
14.42800 2.3113603
14.42900 2.300372
14.43000 2.2892409999999996
14.43100 2.2779675
14.43200 2.2665519
14.43300 2.2549946000000003
14.43400 2.2432958999999997
14.43500 2.231456
14.43600 2.2194752
14.43700 2.2073538999999998
14.43800 2.1950927
14.43900 2.1826917000000003
14.44000 2.1701517
14.44100 2.1574732
14.44200 2.1446568999999998
14.44300 2.1317033
14.44400 2.1186132
14.44500 2.1053875
14.44600 2.0920271
14.44700 2.0785328
14.44800 2.0649055
14.44900 2.0511463
14.45000 2.0372562
14.45100 2.0232362999999998
14.45200 2.0090874000000003
14.45300 1.9948110000000001
14.45400 1.9804078999999999
14.45500 1.9658793
14.45600 1.9512261999999998
14.45700 1.9364497
14.45800 1.9215509
14.45900 1.9065309
14.46000 1.8913906
14.46100 1.8761309
14.46200 1.8607529
14.46300 1.8452574999999998
14.46400 1.8296458000000002
14.46500 1.8139184
14.46600 1.7980762000000001
14.46700 1.7821202
14.46800 1.7660512
14.46900 1.7498699999999998
14.47000 1.7335774000000002
14.47100 1.7171742
14.47200 1.7006613
14.47300 1.6840392999999998
14.47400 1.6673092
14.47500 1.6504718
14.47600 1.6335281
14.47700 1.6164789
14.47800 1.5993251
14.47900 1.5820675999999998
14.48000 1.5647077999999999
14.48100 1.5472463
14.48200 1.5296844
14.48300 1.5120230000000001
14.48400 1.4942633
14.48500 1.4764064000000001
14.48600 1.4584534999999998
14.48700 1.4404057
14.48800 1.4222641
14.48900 1.4040298999999998
14.49000 1.3857041
14.49100 1.3672881
14.49200 1.3487828
14.49300 1.3301894
14.49400 1.311509
14.49500 1.2927427999999999
14.49600 1.2738918
14.49700 1.2549572
14.49800 1.2359401
14.49900 1.2168419
14.50000 1.1976636
14.50100 1.1784066
14.50200 1.159072
14.50300 1.1396613
14.50400 1.1201759
14.50500 1.1006172
14.50600 1.0809867
14.50700 1.0612857999999998
14.50800 1.0415164
14.50900 1.0216797999999998
14.51000 1.0017778
14.51100 0.98181199
14.51200 0.9617840900000001
14.51300 0.94169574
14.51400 0.9215486199999999
14.51500 0.90134442
14.51600 0.88108471
14.51700 0.86077107
14.51800 0.8404050999999999
14.51900 0.81998827
14.52000 0.7995219899999999
14.52100 0.77900779
14.52200 0.7584469899999999
14.52300 0.73784092
14.52400 0.71719089
14.52500 0.69649816
14.52600 0.6757638899999999
14.52700 0.65498929
14.52800 0.63417559
14.52900 0.61332388
14.53000 0.59243538
14.53100 0.57151122
14.53200 0.5505526000000001
14.53300 0.5295607299999999
14.53400 0.50853682
14.53500 0.48748218
14.53600 0.46639810000000004
14.53700 0.445286
14.53800 0.42414725999999997
14.53900 0.40298337
14.54000 0.3817959
14.54100 0.3605864
14.54200 0.33935653
14.54300 0.31810801
14.54400 0.29684256
14.54500 0.27556198
14.54600 0.25426808
14.54700 0.23296273
14.54800 0.21164776000000002
14.54900 0.19032502
14.55000 0.16899639
14.55100 0.14766369000000001
14.55200 0.12632873
14.55300 0.10499328
14.55400 0.083659077
14.55500 0.062327803
14.55600 0.041001078
14.55700 0.019680474
14.55800 -0.0016324881000000001
14.55900 -0.02293634
14.56000 -0.044229656
14.56100 -0.065511046
14.56200 -0.086779153
14.56300 -0.10803264000000001
14.56400 -0.12927016
14.56500 -0.15049036999999998
14.56600 -0.17169191
14.56700 -0.19287341
14.56800 -0.21403346
14.56900 -0.23517057000000002
14.57000 -0.25628326
14.57100 -0.27736994
14.57200 -0.29842898
14.57300 -0.31945873
14.57400 -0.34045747
14.57500 -0.36142345000000003
14.57600 -0.38235483000000003
14.57700 -0.40324982
14.57800 -0.42410651
14.57900 -0.44492306000000004
14.58000 -0.46569761
14.58100 -0.48642829
14.58200 -0.5071132899999999
14.58300 -0.52775079
14.58400 -0.54833898
14.58500 -0.56887614
14.58600 -0.58936053
14.58700 -0.60979053
14.58800 -0.63016447
14.58900 -0.65048076
14.59000 -0.67073787
14.59100 -0.6909342500000001
14.59200 -0.71106846
14.59300 -0.73113898
14.59400 -0.75114435
14.59500 -0.77108312
14.59600 -0.79095382
14.59700 -0.81075504
14.59800 -0.8304852999999999
14.59900 -0.8501431
14.60000 -0.86972704
14.60100 -0.8892354599999999
14.60200 -0.90866694
14.60300 -0.92801983
14.60400 -0.9472926099999999
14.60500 -0.96648363
14.60600 -0.9855913
14.60700 -1.0046139
14.60800 -1.0235499000000001
14.60900 -1.0423974
14.61000 -1.0611549
14.61100 -1.0798207
14.61200 -1.0983932
14.61300 -1.1168706
14.61400 -1.1352515
14.61500 -1.1535342
14.61600 -1.1717171
14.61700 -1.189799
14.61800 -1.207778
14.61900 -1.2256531
14.62000 -1.2434227
14.62100 -1.2610857
14.62200 -1.2786408
14.62300 -1.2960866999999998
14.62400 -1.3134222
14.62500 -1.3306463
14.62600 -1.3477578000000001
14.62700 -1.3647554
14.62800 -1.3816382
14.62900 -1.3984049
14.63000 -1.4150543999999998
14.63100 -1.4315854
14.63200 -1.4479967
14.63300 -1.4642868999999998
14.63400 -1.4804546
14.63500 -1.4964982999999998
14.63600 -1.5124165
14.63700 -1.5282077
14.63800 -1.54387
14.63900 -1.559402
14.64000 -1.5748016999999999
14.64100 -1.5900673
14.64200 -1.6051972
14.64300 -1.6201897
14.64400 -1.6350426000000002
14.64500 -1.6497544999999998
14.64600 -1.6643237000000002
14.64700 -1.6787484
14.64800 -1.6930273
14.64900 -1.7071586
14.65000 -1.7211412999999998
14.65100 -1.7349739
14.65200 -1.7486552
14.65300 -1.7621839000000001
14.65400 -1.7755594
14.65500 -1.7887804999999999
14.65600 -1.8018464
14.65700 -1.8147564
14.65800 -1.8275097
14.65900 -1.8401056999999998
14.66000 -1.8525436999999998
14.66100 -1.864823
14.66200 -1.876943
14.66300 -1.888903
14.66400 -1.9007023
14.66500 -1.9123403
14.66600 -1.9238161
14.66700 -1.9351289
14.66800 -1.9462777
14.66900 -1.9572617
14.67000 -1.9680798
14.67100 -1.9787308
14.67200 -1.9892137
14.67300 -1.9995274
14.67400 -2.0096704
14.67500 -2.0196415
14.67600 -2.0294396
14.67700 -2.0390631999999997
14.67800 -2.0485109
14.67900 -2.0577815999999998
14.68000 -2.0668739
14.68100 -2.0757867
14.68200 -2.0845186
14.68300 -2.0930687
14.68400 -2.1014357
14.68500 -2.1096189
14.68600 -2.1176172
14.68700 -2.1254299
14.68800 -2.1330561
14.68900 -2.1404954
14.69000 -2.147747
14.69100 -2.1548105
14.69200 -2.1616854
14.69300 -2.1683713
14.69400 -2.1748679
14.69500 -2.1811746
14.69600 -2.1872913
14.69700 -2.1932177
14.69800 -2.1989532
14.69900 -2.2044975
14.70000 -2.2098502
14.70100 -2.2150109000000002
14.70200 -2.2199787
14.70300 -2.2247534
14.70400 -2.2293342000000003
14.70500 -2.2337206
14.70600 -2.2379115
14.70700 -2.2419065
14.70800 -2.2457048
14.70900 -2.2493057
14.71000 -2.2527084
14.71100 -2.2559119
14.71200 -2.258916
14.71300 -2.2617197
14.71400 -2.2643223
14.71500 -2.2667237
14.71600 -2.2689231
14.71700 -2.27092
14.71800 -2.2727143
14.71900 -2.2743057
14.72000 -2.2756942
14.72100 -2.2768794
14.72200 -2.2778613
14.72300 -2.2786399
14.72400 -2.2792152999999997
14.72500 -2.2795876
14.72600 -2.2797568
14.72700 -2.2797231
14.72800 -2.2794863
14.72900 -2.2790467
14.73000 -2.2784044999999997
14.73100 -2.2775594
14.73200 -2.2765117000000004
14.73300 -2.2752611
14.73400 -2.2738077
14.73500 -2.2721514000000003
14.73600 -2.2702921000000003
14.73700 -2.2682294
14.73800 -2.2659632999999997
14.73900 -2.2634936000000003
14.74000 -2.26082
14.74100 -2.2579424
14.74200 -2.2548605
14.74300 -2.2515742
14.74400 -2.2480834
14.74500 -2.2443881
14.74600 -2.2404881000000003
14.74700 -2.2363836000000004
14.74800 -2.2320746999999996
14.74900 -2.2275617000000003
14.75000 -2.2228448000000003
14.75100 -2.217924
14.75200 -2.2128003
14.75300 -2.2074737
14.75400 -2.201945
14.75500 -2.1962147
14.75600 -2.1902837
14.75700 -2.1841524000000003
14.75800 -2.1778217
14.75900 -2.1712922
14.76000 -2.1645647
14.76100 -2.1576397000000003
14.76200 -2.1505181
14.76300 -2.1432003
14.76400 -2.1356869
14.76500 -2.1279786
14.76600 -2.1200753999999997
14.76700 -2.1119779000000003
14.76800 -2.1036863
14.76900 -2.0952009
14.77000 -2.0865215
14.77100 -2.0776486
14.77200 -2.068582
14.77300 -2.0593219
14.77400 -2.0498682
14.77500 -2.040221
14.77600 -2.0303804000000003
14.77700 -2.0203466
14.77800 -2.0101197
14.77900 -1.9997001
14.78000 -1.989088
14.78100 -1.9782839
14.78200 -1.9672886
14.78300 -1.9561026
14.78400 -1.9447269
14.78500 -1.9331623
14.78600 -1.9214098999999998
14.78700 -1.9094709
14.78800 -1.8973466
14.78900 -1.8850381
14.79000 -1.8725470000000002
14.79100 -1.8598745
14.79200 -1.8470222
14.79300 -1.8339917000000001
14.79400 -1.8207841999999999
14.79500 -1.8074013
14.79600 -1.7938444000000002
14.79700 -1.7801148999999998
14.79800 -1.766214
14.79900 -1.752143
14.80000 -1.7379029000000001
14.80100 -1.7234949
14.80200 -1.7089200999999998
14.80300 -1.6941793
14.80400 -1.6792734999999999
14.80500 -1.6642033999999999
14.80600 -1.6489698000000002
14.80700 -1.6335735
14.80800 -1.618015
14.80900 -1.6022952
14.81000 -1.5864149
14.81100 -1.5703745000000002
14.81200 -1.5541749
14.81300 -1.5378169000000002
14.81400 -1.5213013
14.81500 -1.5046289
14.81600 -1.4878008
14.81700 -1.4708179
14.81800 -1.4536815
14.81900 -1.4363927
14.82000 -1.4189527
14.82100 -1.401363
14.82200 -1.3836251000000002
14.82300 -1.3657402
14.82400 -1.3477101
14.82500 -1.3295363
14.82600 -1.3112203
14.82700 -1.2927638
14.82800 -1.2741686
14.82900 -1.2554361
14.83000 -1.2365678999999998
14.83100 -1.2175658
14.83200 -1.1984312000000001
14.83300 -1.1791657
14.83400 -1.1597707000000002
14.83500 -1.1402477
14.83600 -1.120598
14.83700 -1.1008231
14.83800 -1.0809243
14.83900 -1.0609029
14.84000 -1.0407601
14.84100 -1.0204975
14.84200 -1.0001161
14.84300 -0.9796174200000001
14.84400 -0.9590028800000001
14.84500 -0.9382737800000001
14.84600 -0.9174316199999999
14.84700 -0.8964779799999999
14.84800 -0.87541435
14.84900 -0.8542424099999999
14.85000 -0.8329638300000001
14.85100 -0.81158029
14.85200 -0.7900936500000001
14.85300 -0.76850569
14.85400 -0.74681826
14.85500 -0.72503327
14.85600 -0.70315255
14.85700 -0.68117804
14.85800 -0.65911156
14.85900 -0.63695498
14.86000 -0.61471015
14.86100 -0.59237885
14.86200 -0.5699628
14.86300 -0.5474637299999999
14.86400 -0.5248832999999999
14.86500 -0.5022231
14.86600 -0.47948472
14.86700 -0.45666965
14.86800 -0.43377937
14.86900 -0.41081533000000003
14.87000 -0.38777892
14.87100 -0.3646716
14.87200 -0.34149478
14.87300 -0.31824985
14.87400 -0.29493829
14.87500 -0.27156153
14.87600 -0.2481211
14.87700 -0.22461857000000002
14.87800 -0.20105555
14.87900 -0.17743373
14.88000 -0.15375486
14.88100 -0.13002079
14.88200 -0.10623342
14.88300 -0.082394708
14.88400 -0.058506713999999994
14.88500 -0.034571544
14.88600 -0.010591355
14.88700 0.013431645
14.88800 0.037495219
14.88900 0.061597110000000004
14.89000 0.085735059
14.89100 0.10990681
14.89200 0.13411015
14.89300 0.15834287
14.89400 0.18260284999999998
14.89500 0.20688798
14.89600 0.23119629000000003
14.89700 0.25552581
14.89800 0.2798747
14.89900 0.30424118
14.90000 0.32862353
14.90100 0.35302015
14.90200 0.37742946
14.90300 0.40184994999999996
14.90400 0.42628017
14.90500 0.45071868000000004
14.90600 0.47516408
14.90700 0.49961492999999996
14.90800 0.52406983
14.90900 0.5485272999999999
14.91000 0.5729858299999999
14.91100 0.5974439
14.91200 0.62189987
14.91300 0.6463520199999999
14.91400 0.6707985900000001
14.91500 0.69523775
14.91600 0.7196676
14.91700 0.74408613
14.91800 0.76849125
14.91900 0.79288082
14.92000 0.8172527
14.92100 0.84160455
14.92200 0.8659342299999999
14.92300 0.89023933
14.92400 0.9145177000000001
14.92500 0.9387669200000001
14.92600 0.96298484
14.92700 0.9871691499999999
14.92800 1.0113177
14.92900 1.0354283
14.93000 1.0594989000000001
14.93100 1.0835275
14.93200 1.1075121
14.93300 1.1314509
14.93400 1.1553419
14.93500 1.1791836
14.93600 1.2029741
14.93700 1.2267118000000001
14.93800 1.2503953
14.93900 1.2740228
14.94000 1.2975929000000002
14.94100 1.3211042
14.94200 1.3445551
14.94300 1.3679439999999998
14.94400 1.3912696
14.94500 1.4145303999999999
14.94600 1.4377246
14.94700 1.4608508
14.94800 1.4839074
14.94900 1.5068926
14.95000 1.5298048
14.95100 1.5526421000000001
14.95200 1.5754028999999998
14.95300 1.5980853
14.95400 1.6206874
14.95500 1.6432072999999998
14.95600 1.6656431999999999
14.95700 1.6879931000000001
14.95800 1.7102553
14.95900 1.7324275999999998
14.96000 1.7545084999999998
14.96100 1.7764961
14.96200 1.7983885000000002
14.96300 1.8201839000000002
14.96400 1.8418807999999998
14.96500 1.8634772000000002
14.96600 1.8849715999999999
14.96700 1.9063624000000001
14.96800 1.9276479
14.96900 1.9488268
14.97000 1.9698972
14.97100 1.9908577
14.97200 2.0117069
14.97300 2.0324431
14.97400 2.0530649000000003
14.97500 2.0735705
14.97600 2.0939585
14.97700 2.114227
14.97800 2.1343747
14.97900 2.1543998
14.98000 2.1743007000000003
14.98100 2.1940757
14.98200 2.213723
14.98300 2.2332411
14.98400 2.2526281
14.98500 2.2718824
14.98600 2.2910023
14.98700 2.3099862
14.98800 2.3288324
14.98900 2.3475394
14.99000 2.3661057
14.99100 2.3845296
14.99200 2.4028098
14.99300 2.4209449000000003
14.99400 2.4389336
14.99500 2.4567746
14.99600 2.4744667000000002
14.99700 2.4920087
14.99800 2.5093995000000002
14.99900 2.5266381
15.00000 2.5437232
15.00100 2.5606539
15.00200 2.5774293
15.00300 2.5940482
15.00400 2.6105095
15.00500 2.6268123
15.00600 2.6429553
15.00700 2.6589375
15.00800 2.6747579
15.00900 2.6904151
15.01000 2.7059078
15.01100 2.7212348
15.01200 2.7363947
15.01300 2.751386
15.01400 2.7662071999999998
15.01500 2.7808569000000003
15.01600 2.7953335999999998
15.01700 2.8096357
15.01800 2.8237617
15.01900 2.8377097
15.02000 2.8514784
15.02100 2.8650662000000002
15.02200 2.8784718000000002
15.02300 2.8916938
15.02400 2.9047307
15.02500 2.9175812
15.02600 2.9302444
15.02700 2.9427190999999997
15.02800 2.9550044
15.02900 2.9670991
15.03000 2.9790027
15.03100 2.9907145
15.03200 3.0022336
15.03300 3.0135596000000002
15.03400 3.0246920999999998
15.03500 3.0356303000000002
15.03600 3.046374
15.03700 3.0569227
15.03800 3.0672759000000003
15.03900 3.0774331
15.04000 3.0873939
15.04100 3.0971577
15.04200 3.1067241
15.04300 3.1160923
15.04400 3.1252619000000004
15.04500 3.134232
15.04600 3.1430016999999997
15.04700 3.1515703
15.04800 3.1599369000000004
15.04900 3.1681009
15.05000 3.1760611
15.05100 3.1838164000000004
15.05200 3.1913660000000004
15.05300 3.1987090000000005
15.05400 3.205844
15.05500 3.2127701
15.05600 3.2194868000000003
15.05700 3.2259926
15.05800 3.2322868999999996
15.05900 3.2383688
15.06000 3.2442376000000004
15.06100 3.2498926
15.06200 3.255333
15.06300 3.2605581000000003
15.06400 3.2655675000000004
15.06500 3.2703605
15.06600 3.274937
15.06700 3.2792963
15.06800 3.2834385
15.06900 3.2873627
15.07000 3.291069
15.07100 3.294557
15.07200 3.2978266
15.07300 3.3008777000000005
15.07400 3.30371
15.07500 3.3063233
15.07600 3.3087175
15.07700 3.3108923999999997
15.07800 3.3128478
15.07900 3.3145834
15.08000 3.3160988000000002
15.08100 3.3173941
15.08200 3.3184689000000005
15.08300 3.3193230999999996
15.08400 3.3199567
15.08500 3.3203695
15.08600 3.3205610000000005
15.08700 3.3205315
15.08800 3.3202808
15.08900 3.3198088
15.09000 3.3191159
15.09100 3.3182018
15.09200 3.3170667000000003
15.09300 3.3157106
15.09400 3.3141341
15.09500 3.312337
15.09600 3.3103194
15.09700 3.3080816
15.09800 3.3056241
15.09900 3.3029467
15.10000 3.3000494999999996
15.10100 3.2969329999999997
15.10200 3.2935966
15.10300 3.2900408
15.10400 3.2862660000000004
15.10500 3.2822713000000006
15.10600 3.2780573
15.10700 3.2736238
15.10800 3.2689705
15.10900 3.2640971
15.11000 3.2590035000000004
15.11100 3.2536894
15.11200 3.2481546999999997
15.11300 3.2423992
15.11400 3.2364227000000003
15.11500 3.2302253000000003
15.11600 3.2238066
15.11700 3.2171667
15.11800 3.2103057999999995
15.11900 3.2032239999999996
15.12000 3.1959213
15.12100 3.1883980999999997
15.12200 3.1806551
15.12300 3.1726927000000003
15.12400 3.1645112
15.12500 3.1561114000000003
15.12600 3.1474944
15.12700 3.1386610000000004
15.12800 3.1296118999999996
15.12900 3.1203484
15.13000 3.1108715
15.13100 3.101182
15.13200 3.0912813
15.13300 3.0811705000000003
15.13400 3.0708505
15.13500 3.0603224
15.13600 3.0495875
15.13700 3.0386465
15.13800 3.0275004
15.13900 3.01615
15.14000 3.0045962
15.14100 2.9928396
15.14200 2.9808808
15.14300 2.9687202999999998
15.14400 2.9563587
15.14500 2.9437963000000003
15.14600 2.9310334
15.14700 2.9180706
15.14800 2.9049080000000003
15.14900 2.8915459
15.15000 2.8779846
15.15100 2.8642245
15.15200 2.8502658
15.15300 2.8361091000000003
15.15400 2.8217549
15.15500 2.8072035
15.15600 2.7924556
15.15700 2.7775122
15.15800 2.7623739
15.15900 2.7470415000000004
15.16000 2.7315162
15.16100 2.715799
15.16200 2.6998911
15.16300 2.6837936
15.16400 2.6675077
15.16500 2.6510349
15.16600 2.6343763
15.16700 2.6175333
15.16800 2.6005074
15.16900 2.5832999
15.17000 2.5659122
15.17100 2.5483454
15.17200 2.5306011
15.17300 2.5126804
15.17400 2.4945846
15.17500 2.476315
15.17600 2.457873
15.17700 2.4392594
15.17800 2.4204755000000002
15.17900 2.4015225
15.18000 2.3824017
15.18100 2.3631141
15.18200 2.3436605999999998
15.18300 2.3240427
15.18400 2.3042612
15.18500 2.2843175000000002
15.18600 2.2642126
15.18700 2.2439478
15.18800 2.2235245
15.18900 2.2029437
15.19000 2.1822067
15.19100 2.1613151
15.19200 2.14027
15.19300 2.1190729
15.19400 2.0977251
15.19500 2.0762283
15.19600 2.0545838
15.19700 2.0327931
15.19800 2.0108577
15.19900 1.9887789999999999
15.20000 1.9665586
15.20100 1.9441977
15.20200 1.9216981000000002
15.20300 1.899061
15.20400 1.8762877
15.20500 1.8533798000000001
15.20600 1.8303384999999999
15.20700 1.8071650000000001
15.20800 1.7838607
15.20900 1.7604269
15.21000 1.7368649999999999
15.21100 1.7131760999999999
15.21200 1.6893616
15.21300 1.6654227000000001
15.21400 1.6413609
15.21500 1.6171775999999998
15.21600 1.5928742999999999
15.21700 1.5684526
15.21800 1.543914
15.21900 1.5192602
15.22000 1.494493
15.22100 1.4696143
15.22200 1.4446259
15.22300 1.41953
15.22400 1.3943284
15.22500 1.3690233
15.22600 1.3436168
15.22700 1.3181111
15.22800 1.2925081999999999
15.22900 1.2668102
15.23000 1.2410193
15.23100 1.2151374
15.23200 1.1891667
15.23300 1.1631089000000001
15.23400 1.136966
15.23500 1.1107396
15.23600 1.0844315
15.23700 1.0580433999999999
15.23800 1.0315767
15.23900 1.0050328000000002
15.24000 0.9784133199999999
15.24100 0.95171938
15.24200 0.92495242
15.24300 0.89811366
15.24400 0.8712044
15.24500 0.8442259400000001
15.24600 0.8171794899999999
15.24700 0.7900663699999999
15.24800 0.76288786
15.24900 0.73564542
15.25000 0.70834053
15.25100 0.68097473
15.25200 0.65354966
15.25300 0.62606703
15.25400 0.5985287
15.25500 0.57093655
15.25600 0.54329261
15.25700 0.51559899
15.25800 0.48785787
15.25900 0.46007154
15.26000 0.43224236
15.26100 0.40437267
15.26200 0.37646493999999997
15.26300 0.34852161000000004
15.26400 0.32054514
15.26500 0.29253798999999997
15.26600 0.2645026
15.26700 0.23644133000000003
15.26800 0.20835653
15.26900 0.18025045
15.27000 0.15212528
15.27100 0.12398311000000001
15.27200 0.095825945
15.27300 0.06765571299999999
15.27400 0.039474247
15.27500 0.011283292
15.27600 -0.01691548
15.27700 -0.04512046
15.27800 -0.07333009900000001
15.27900 -0.10154287999999999
15.28000 -0.12975731000000001
15.28100 -0.15797191000000002
15.28200 -0.1861852
15.28300 -0.21439567
15.28400 -0.24260179999999998
15.28500 -0.27080202
15.28600 -0.29899469
15.28700 -0.32717814
15.28800 -0.35535062
15.28900 -0.38351032
15.29000 -0.41165537999999996
15.29100 -0.43978393000000005
15.29200 -0.46789395
15.29300 -0.49598343
15.29400 -0.52405037
15.29500 -0.5520926300000001
15.29600 -0.58010812
15.29700 -0.60809474
15.29800 -0.63605038
15.29900 -0.66397293
15.30000 -0.69186026
15.30100 -0.7197103499999999
15.30200 -0.74752108
15.30300 -0.7752904199999999
15.30400 -0.8030164100000001
15.30500 -0.8306969900000001
15.30600 -0.85833017
15.30700 -0.88591408
15.30800 -0.91344677
15.30900 -0.94092637
15.31000 -0.96835103
15.31100 -0.9957187799999999
15.31200 -1.0230279
15.31300 -1.0502763
15.31400 -1.0774624
15.31500 -1.1045841
15.31600 -1.1316395
15.31700 -1.1586269
15.31800 -1.1855443
15.31900 -1.2123898
15.32000 -1.2391614
15.32100 -1.2658572
15.32200 -1.2924752
15.32300 -1.3190135
15.32400 -1.3454702
15.32500 -1.3718431
15.32600 -1.3981303
15.32700 -1.4243298999999998
15.32800 -1.4504399
15.32900 -1.4764584
15.33000 -1.5023834
15.33100 -1.5282133
15.33200 -1.5539460999999999
15.33300 -1.5795801000000003
15.33400 -1.6051136000000001
15.33500 -1.6305448
15.33600 -1.6558724
15.33700 -1.6810946
15.33800 -1.70621
15.33900 -1.7312171
15.34000 -1.7561145
15.34100 -1.7809009
15.34200 -1.8055746000000001
15.34300 -1.8301345
15.34400 -1.854579
15.34500 -1.8789066
15.34600 -1.9031159999999998
15.34700 -1.9272054
15.34800 -1.9511731
15.34900 -1.9750178
15.35000 -1.9987375000000003
15.35100 -2.0223303
15.35200 -2.0457942
15.35300 -2.0691276000000003
15.35400 -2.0923281
15.35500 -2.1153938
15.35600 -2.1383226
15.35700 -2.1611122
15.35800 -2.1837605
15.35900 -2.2062654
15.36000 -2.2286246999999997
15.36100 -2.2508366
15.36200 -2.2728987
15.36300 -2.2948092
15.36400 -2.316566
15.36500 -2.3381675
15.36600 -2.3596119
15.36700 -2.3808975
15.36800 -2.4020229
15.36900 -2.4229864
15.37000 -2.4437869
15.37100 -2.464423
15.37200 -2.4848936
15.37300 -2.5051976
15.37400 -2.5253339
15.37500 -2.5453014
15.37600 -2.5650993
15.37700 -2.5847265
15.37800 -2.6041824
15.37900 -2.6234658
15.38000 -2.642576
15.38100 -2.6615119
15.38200 -2.6802723999999998
15.38300 -2.6988566
15.38400 -2.7172634
15.38500 -2.7354917
15.38600 -2.7535401
15.38700 -2.7714076
15.38800 -2.7890924
15.38900 -2.8065935
15.39000 -2.823909
15.39100 -2.8410375
15.39200 -2.8579775
15.39300 -2.8747272
15.39400 -2.891285
15.39500 -2.9076492
15.39600 -2.9238180999999996
15.39700 -2.9397901
15.39800 -2.9555636
15.39900 -2.9711368
15.40000 -2.9865079999999997
15.40100 -3.0016761
15.40200 -3.0166394999999997
15.40300 -3.0313969
15.40400 -3.0459469
15.40500 -3.0602885
15.40600 -3.0744204
15.40700 -3.0883417
15.40800 -3.1020515
15.40900 -3.1155488
15.41000 -3.1288326
15.41100 -3.1419023999999998
15.41200 -3.1547572
15.41300 -3.1673964
15.41400 -3.1798195000000002
15.41500 -3.1920254000000003
15.41600 -3.2040134
15.41700 -3.2157831
15.41800 -3.2273337
15.41900 -3.2386642
15.42000 -3.2497738
15.42100 -3.2606620000000004
15.42200 -3.2713278999999997
15.42300 -3.2817706
15.42400 -3.2919894999999997
15.42500 -3.3019833
15.42600 -3.3117517999999997
15.42700 -3.3212937
15.42800 -3.3306085
15.42900 -3.3396952
15.43000 -3.3485532
15.43100 -3.3571816999999995
15.43200 -3.36558
15.43300 -3.3737477
15.43400 -3.3816837000000004
15.43500 -3.3893876000000005
15.43600 -3.396859
15.43700 -3.4040969
15.43800 -3.4111008
15.43900 -3.4178703999999995
15.44000 -3.4244049
15.44100 -3.4307039999999995
15.44200 -3.4367669000000003
15.44300 -3.4425933
15.44400 -3.4481823
15.44500 -3.4535337
15.44600 -3.4586467
15.44700 -3.4635209
15.44800 -3.4681555000000004
15.44900 -3.4725501999999997
15.45000 -3.4767042999999997
15.45100 -3.4806169999999996
15.45200 -3.4842879
15.45300 -3.4877166
15.45400 -3.4909025000000002
15.45500 -3.4938447
15.45600 -3.4965429
15.45700 -3.4989968000000005
15.45800 -3.5012055
15.45900 -3.5031687
15.46000 -3.5048861000000002
15.46100 -3.5063576
15.46200 -3.5075825
15.46300 -3.5085607
15.46400 -3.5092923999999996
15.46500 -3.5097774
15.46600 -3.5100155
15.46700 -3.5100068999999996
15.46800 -3.5097517000000003
15.46900 -3.5092499
15.47000 -3.5085019
15.47100 -3.507508
15.47200 -3.5062681999999996
15.47300 -3.5047833
15.47400 -3.5030533000000004
15.47500 -3.5010789
15.47600 -3.4988601
15.47700 -3.4963977
15.47800 -3.4936916
15.47900 -3.4907419
15.48000 -3.487549
15.48100 -3.4841130999999996
15.48200 -3.4804344
15.48300 -3.4765128
15.48400 -3.4723483
15.48500 -3.4679409000000003
15.48600 -3.4632903
15.48700 -3.4583967
15.48800 -3.4532594999999997
15.48900 -3.4478791
15.49000 -3.4422550000000003
15.49100 -3.436387
15.49200 -3.4302749
15.49300 -3.4239187999999996
15.49400 -3.4173187
15.49500 -3.4104745999999997
15.49600 -3.4033868000000003
15.49700 -3.3960555
15.49800 -3.3884808000000004
15.49900 -3.3806629
15.50000 -3.3726025
15.50100 -3.3643004
15.50200 -3.3557568000000004
15.50300 -3.3469724999999997
15.50400 -3.3379484
15.50500 -3.3286851
15.50600 -3.3191834000000005
15.50700 -3.3094443
15.50800 -3.2994688
15.50900 -3.2892577
15.51000 -3.2788124
15.51100 -3.2681335
15.51200 -3.2572221
15.51300 -3.2460790000000004
15.51400 -3.2347053
15.51500 -3.2231021999999996
15.51600 -3.2112703
15.51700 -3.1992108
15.51800 -3.1869243999999997
15.51900 -3.1744122999999997
15.52000 -3.1616751
15.52100 -3.1487137
15.52200 -3.1355288000000003
15.52300 -3.1221209
15.52400 -3.108491
15.52500 -3.0946398
15.52600 -3.0805681000000003
15.52700 -3.0662764
15.52800 -3.0517654000000003
15.52900 -3.037036
15.53000 -3.0220889
15.53100 -3.0069245000000002
15.53200 -2.9915439
15.53300 -2.9759477999999997
15.53400 -2.9601368999999997
15.53500 -2.9441122
15.53600 -2.9278744
15.53700 -2.9114246
15.53800 -2.8947638
15.53900 -2.8778929
15.54000 -2.860813
15.54100 -2.8435253
15.54200 -2.8260307
15.54300 -2.8083305999999997
15.54400 -2.7904261
15.54500 -2.7723182
15.54600 -2.7540082
15.54700 -2.7354974
15.54800 -2.716787
15.54900 -2.6978781
15.55000 -2.6787721
15.55100 -2.65947
15.55200 -2.6399733000000003
15.55300 -2.6202831
15.55400 -2.6004009000000003
15.55500 -2.5803277
15.55600 -2.5600653
15.55700 -2.5396148
15.55800 -2.5189778
15.55900 -2.4981558
15.56000 -2.4771504
15.56100 -2.4559632000000002
15.56200 -2.4345957
15.56300 -2.4130497
15.56400 -2.391327
15.56500 -2.3694292
15.56600 -2.3473579
15.56700 -2.3251154
15.56800 -2.3027029
15.56900 -2.2801223999999998
15.57000 -2.2573758
15.57100 -2.2344646999999997
15.57200 -2.2113908
15.57300 -2.188156
15.57400 -2.1647617
15.57500 -2.1412097
15.57600 -2.1175016
15.57700 -2.0936389
15.57800 -2.069623
15.57900 -2.0454556
15.58000 -2.021138
15.58100 -1.9966718
15.58200 -1.9720583999999999
15.58300 -1.9472994000000001
15.58400 -1.9223962
15.58500 -1.8973501
15.58600 -1.8721629
15.58700 -1.8468358
15.58800 -1.8213704000000002
15.58900 -1.7957684
15.59000 -1.7700312999999999
15.59100 -1.7441608000000002
15.59200 -1.7181588
15.59300 -1.6920269000000001
15.59400 -1.6657669
15.59500 -1.6393807
15.59600 -1.6128702000000001
15.59700 -1.5862375000000002
15.59800 -1.5594847
15.59900 -1.5326136000000001
15.60000 -1.5056266
15.60100 -1.4785258000000001
15.60200 -1.4513135
15.60300 -1.4239918
15.60400 -1.3965632000000001
15.60500 -1.3690297
15.60600 -1.3413939
15.60700 -1.3136577
15.60800 -1.2858234
15.60900 -1.2578933
15.61000 -1.2298695
15.61100 -1.201754
15.61200 -1.1735488
15.61300 -1.1452558
15.61400 -1.1168771
15.61500 -1.0884145
15.61600 -1.0598698
15.61700 -1.0312446
15.61800 -1.0025409
15.61900 -0.9737602399999999
15.62000 -0.94490442
15.62100 -0.91597512
15.62200 -0.88697402
15.62300 -0.8579028799999999
15.62400 -0.82876347
15.62500 -0.7995576600000001
15.62600 -0.77028736
15.62700 -0.74095447
15.62800 -0.71156104
15.62900 -0.68210918
15.63000 -0.65260101
15.63100 -0.6230387399999999
15.63200 -0.59342464
15.63300 -0.56376099
15.63400 -0.53405017
15.63500 -0.5042945
15.63600 -0.47449646999999995
15.63700 -0.44465842999999994
15.63800 -0.41478280999999995
15.63900 -0.38487206
15.64000 -0.35492859
15.64100 -0.32495481000000004
15.64200 -0.2949531
15.64300 -0.26492581
15.64400 -0.23487532
15.64500 -0.20480390999999998
15.64600 -0.1747139
15.64700 -0.14460755
15.64800 -0.1144871
15.64900 -0.084354769
15.65000 -0.054212753
15.65100 -0.024063225
15.65200 0.0060916551
15.65300 0.036249743
15.65400 0.066408911
15.65500 0.09656703900000001
15.65600 0.12672202
15.65700 0.15687176
15.65800 0.18701416
15.65900 0.21714712
15.66000 0.24726854
15.66100 0.27737630999999996
15.66200 0.30746832
15.66300 0.33754245
15.66400 0.36759658
15.66500 0.39762859
15.66600 0.42763627000000004
15.66700 0.4576175
15.66800 0.48757009
15.66900 0.51749186
15.67000 0.54738065
15.67100 0.57723424
15.67200 0.60705049
15.67300 0.6368272
15.67400 0.66656223
15.67500 0.6962534
15.67600 0.72589861
15.67700 0.7554957600000001
15.67800 0.78504272
15.67900 0.81453742
15.68000 0.84397784
15.68100 0.8733619
15.68200 0.9026875700000001
15.68300 0.9319528
15.68400 0.9611555399999999
15.68500 0.99029373
15.68600 1.0193652
15.68700 1.048368
15.68800 1.0772998
15.68900 1.1061585
15.69000 1.1349417000000002
15.69100 1.1636472
15.69200 1.1922727
15.69300 1.2208158
15.69400 1.2492741
15.69500 1.2776449
15.69600 1.3059261
15.69700 1.3341151
15.69800 1.3622094
15.69900 1.3902065
15.70000 1.4181041
15.70100 1.4458998
15.70200 1.4735913
15.70300 1.5011762
15.70400 1.5286524
15.70500 1.5560177
15.70600 1.5832702
15.70700 1.6104075999999998
15.70800 1.6374283
15.70900 1.6643303000000003
15.71000 1.6911119
15.71100 1.7177714
15.71200 1.744307
15.71300 1.7707173
15.71400 1.7970005
15.71500 1.8231549999999999
15.71600 1.8491792999999999
15.71700 1.8750718
15.71800 1.9008309
15.71900 1.9264549
15.72000 1.9519424
15.72100 1.9772914999999998
15.72200 2.0025007
15.72300 2.0275682
15.72400 2.0524921000000003
15.72500 2.0772707
15.72600 2.1019019
15.72700 2.126384
15.72800 2.1507148
15.72900 2.1748925
15.73000 2.1989148
15.73100 2.2227798
15.73200 2.2464851
15.73300 2.2700287
15.73400 2.2934083000000003
15.73500 2.3166219
15.73600 2.3396671
15.73700 2.3625419
15.73800 2.3852441
15.73900 2.4077719
15.74000 2.4301231
15.74100 2.4522956
15.74200 2.4742877
15.74300 2.4960974
15.74400 2.5177233
15.74500 2.5391635
15.74600 2.5604164
15.74700 2.5814806999999997
15.74800 2.6023548
15.74900 2.6230374000000003
15.75000 2.6435272999999997
15.75100 2.663823
15.75200 2.6839234
15.75300 2.7038271999999997
15.75400 2.7235335
15.75500 2.7430406
15.75600 2.7623476
15.75700 2.7814532
15.75800 2.800356
15.75900 2.8190548
15.76000 2.837548
15.76100 2.8558345999999997
15.76200 2.8739128
15.76300 2.8917814
15.76400 2.9094388999999996
15.76500 2.9268837
15.76600 2.9441143999999997
15.76700 2.9611294999999997
15.76800 2.9779274
15.76900 2.9945068
15.77000 3.0108662
15.77100 3.0270042
15.77200 3.0429192
15.77300 3.0586101
15.77400 3.0740755
15.77500 3.089314
15.77600 3.1043245
15.77700 3.1191057
15.77800 3.1336565
15.77900 3.1479757
15.78000 3.1620622000000003
15.78100 3.1759147000000003
15.78200 3.1895325000000003
15.78300 3.2029140999999997
15.78400 3.2160588
15.78500 3.2289654
15.78600 3.2416329
15.78700 3.2540604
15.78800 3.2662466
15.78900 3.2781906
15.79000 3.2898914
15.79100 3.3013481999999996
15.79200 3.3125598
15.79300 3.3235252
15.79400 3.3342432
15.79500 3.3447131999999997
15.79600 3.3549342
15.79700 3.364905
15.79800 3.3746246
15.79900 3.3840925
15.80000 3.3933073
15.80100 3.4022685
15.80200 3.4109749000000003
15.80300 3.4194256999999997
15.80400 3.4276202
15.80500 3.4355581
15.80600 3.4432381
15.80700 3.45066
15.80800 3.4578230000000003
15.80900 3.4647267000000004
15.81000 3.4713703999999996
15.81100 3.4777541000000003
15.81200 3.4838773000000005
15.81300 3.4897394
15.81400 3.4953404
15.81500 3.5006803000000004
15.81600 3.5057582
15.81700 3.5105743
15.81800 3.515128
15.81900 3.5194195999999995
15.82000 3.5234481
15.82100 3.5272136
15.82200 3.5307154
15.82300 3.5339533999999997
15.82400 3.536927
15.82500 3.5396351999999998
15.82600 3.5420782999999996
15.82700 3.5442553
15.82800 3.5461657
15.82900 3.5478085
15.83000 3.5491835
15.83100 3.5502903000000003
15.83200 3.5511280999999997
15.83300 3.5516962
15.83400 3.5519942999999996
15.83500 3.5520221999999997
15.83600 3.5517792999999998
15.83700 3.5512652
15.83800 3.5504798999999996
15.83900 3.5494234
15.84000 3.5480957
15.84100 3.5464965
15.84200 3.544626
15.84300 3.5424843
15.84400 3.5400715
15.84500 3.5373881000000003
15.84600 3.5344344
15.84700 3.5312105000000003
15.84800 3.5277168999999997
15.84900 3.5239543999999996
15.85000 3.5199229
15.85100 3.5156231000000004
15.85200 3.5110552000000004
15.85300 3.5062198
15.85400 3.5011172
15.85500 3.4957476
15.85600 3.4901116
15.85700 3.4842096000000002
15.85800 3.4780417
15.85900 3.4716081
15.86000 3.4649093
15.86100 3.4579451999999997
15.86200 3.4507163
15.86300 3.4432229000000003
15.86400 3.4354646000000004
15.86500 3.4274418
15.86600 3.4191549
15.86700 3.4106035
15.86800 3.401788
15.86900 3.3927087
15.87000 3.3833656
15.87100 3.3737596
15.87200 3.3638906000000004
15.87300 3.3537589
15.87400 3.3433650000000004
15.87500 3.3327091
15.87600 3.3217926
15.87700 3.3106155999999998
15.87800 3.2991789000000002
15.87900 3.2874833999999997
15.88000 3.2755297000000003
15.88100 3.2633189
15.88200 3.2508521999999997
15.88300 3.2381304
15.88400 3.2251541
15.88500 3.2119248000000002
15.88600 3.1984434
15.88700 3.1847108
15.88800 3.1707278999999997
15.88900 3.1564957999999996
15.89000 3.1420155999999997
15.89100 3.1272881000000003
15.89200 3.1123141
15.89300 3.0970944
15.89400 3.08163
15.89500 3.0659216
15.89600 3.04997
15.89700 3.033776
15.89800 3.0173404
15.89900 3.0006642
15.90000 2.983748
15.90100 2.9665926
15.90200 2.9491991
15.90300 2.9315682
15.90400 2.913701
15.90500 2.8955983
15.90600 2.8772611
15.90700 2.8586907000000004
15.90800 2.8398881
15.90900 2.8208544
15.91000 2.801591
15.91100 2.7820988
15.91200 2.7623791
15.91300 2.7424334000000004
15.91400 2.7222630000000003
15.91500 2.7018690000000003
15.91600 2.6812531
15.91700 2.6604164
15.91800 2.6393605
15.91900 2.6180867
15.92000 2.5965963000000003
15.92100 2.5748907
15.92200 2.5529713999999997
15.92300 2.5308398999999997
15.92400 2.5084974
15.92500 2.4859454
15.92600 2.4631854
15.92700 2.4402186
15.92800 2.4170466
15.92900 2.3936705999999996
15.93000 2.3700921
15.93100 2.3463124
15.93200 2.3223331
15.93300 2.2981556
15.93400 2.2737812
15.93500 2.2492114
15.93600 2.2244478
15.93700 2.1994919
15.93800 2.1743452
15.93900 2.1490093
15.94000 2.1234861
15.94100 2.0977769
15.94200 2.0718837
15.94300 2.045808
15.94400 2.0195518
15.94500 1.9931166999999999
15.94600 1.9665046
15.94700 1.9397173
15.94800 1.9127565999999998
15.94900 1.8856244000000002
15.95000 1.8583224999999999
15.95100 1.8308528000000002
15.95200 1.8032169
15.95300 1.7754167
15.95400 1.747454
15.95500 1.7193303
15.95600 1.6910473
15.95700 1.6626067000000002
15.95800 1.6340101
15.95900 1.6052593
15.96000 1.5763557000000001
15.96100 1.547301
15.96200 1.5180968
15.96300 1.4887447
15.96400 1.4592465000000001
15.96500 1.4296037
15.96600 1.3998181
15.96700 1.3698913
15.96800 1.3398253
15.96900 1.3096219
15.97000 1.2792827999999998
15.97100 1.2488101999999999
15.97200 1.2182058
15.97300 1.1874718
15.97400 1.1566102
15.97500 1.1256231
15.97600 1.0945127000000001
15.97700 1.0632811
15.97800 1.0319306
15.97900 1.0004631
15.98000 0.96888114
15.98100 0.9371866499999999
15.98200 0.9053819799999999
15.98300 0.8734692800000001
15.98400 0.8414507800000001
15.98500 0.8093285400000001
15.98600 0.7771047799999999
15.98700 0.7447816
15.98800 0.7123610899999999
15.98900 0.67984536
15.99000 0.64723641
15.99100 0.61453627
15.99200 0.58174697
15.99300 0.54887044
15.99400 0.51590865
15.99500 0.48286355999999997
15.99600 0.44973707
15.99700 0.41653109
15.99800 0.38324757
15.99900 0.34988844
16.00000 0.31645563
16.00100 0.2829511
16.00200 0.24937679999999998
16.00300 0.21573475000000003
16.00400 0.18202699
16.00500 0.14825556
16.00600 0.11442262
16.00700 0.080530293
16.00800 0.046580788
16.00900 0.012576341
16.01000 -0.021480772
16.01100 -0.055588241000000004
16.01200 -0.089743716
16.01300 -0.12394483
16.01400 -0.15818919
16.01500 -0.1924744
16.01600 -0.22679802
16.01700 -0.26115768
16.01800 -0.29555096000000003
16.01900 -0.32997546
16.02000 -0.36442881
16.02100 -0.39890865
16.02200 -0.43341266
16.02300 -0.46793855999999995
16.02400 -0.50248401
16.02500 -0.53704684
16.02600 -0.57162475
16.02700 -0.6062156099999999
16.02800 -0.6408172200000001
16.02900 -0.6754274
16.03000 -0.71004406
16.03100 -0.7446649900000001
16.03200 -0.77928817
16.03300 -0.81391139
16.03400 -0.8485326499999999
16.03500 -0.88314982
16.03600 -0.91776075
16.03700 -0.9523632900000001
16.03800 -0.9869554100000001
16.03900 -1.021535
16.04000 -1.0560999999999998
16.04100 -1.0906481000000001
16.04200 -1.1251774
16.04300 -1.1596856
16.04400 -1.1941707
16.04500 -1.2286304
16.04600 -1.2630628
16.04700 -1.2974656
16.04800 -1.3318367
16.04900 -1.3661739
16.05000 -1.4004751
16.05100 -1.434738
16.05200 -1.4689605
16.05300 -1.5031404
16.05400 -1.5372755
16.05500 -1.5713636
16.05600 -1.6054023000000002
16.05700 -1.6393896000000001
16.05800 -1.6733231000000002
16.05900 -1.7072005000000001
16.06000 -1.7410195
16.06100 -1.7747777999999998
16.06200 -1.8084733
16.06300 -1.8421033
16.06400 -1.8756658
16.06500 -1.9091584000000001
16.06600 -1.9425786999999999
16.06700 -1.9759243
16.06800 -2.0091930000000002
16.06900 -2.0423824
16.07000 -2.07549
16.07100 -2.1085133999999996
16.07200 -2.1414503000000003
16.07300 -2.1742987
16.07400 -2.2070557
16.07500 -2.2397192
16.07600 -2.272287
16.07700 -2.3047565999999997
16.07800 -2.3371258999999998
16.07900 -2.3693927
16.08000 -2.4015546
16.08100 -2.4336096
16.08200 -2.4655554
16.08300 -2.4973902999999997
16.08400 -2.5291121
16.08500 -2.5607187
16.08600 -2.5922084
16.08700 -2.6235793
16.08800 -2.6548294
16.08900 -2.6859572000000003
16.09000 -2.7169608000000003
16.09100 -2.7478386
16.09200 -2.7785888
16.09300 -2.8092097
16.09400 -2.8396998
16.09500 -2.870057
16.09600 -2.9002799
16.09700 -2.9303665999999997
16.09800 -2.9603155
16.09900 -2.9901247
16.10000 -3.0197926
16.10100 -3.049317
16.10200 -3.0786963
16.10300 -3.1079282999999998
16.10400 -3.1370111
16.10500 -3.1659428000000003
16.10600 -3.1947209999999995
16.10700 -3.2233439
16.10800 -3.2518092999999997
16.10900 -3.2801151
16.11000 -3.3082593
16.11100 -3.3362391999999996
16.11200 -3.364053
16.11300 -3.3916983999999997
16.11400 -3.4191735000000003
16.11500 -3.4464758
16.11600 -3.4736034
16.11700 -3.500554
16.11800 -3.5273258000000003
16.11900 -3.5539161
16.12000 -3.5803236000000003
16.12100 -3.6065459
16.12200 -3.6325809000000002
16.12300 -3.6584269000000003
16.12400 -3.6840819
16.12500 -3.7095439
16.12600 -3.7348114000000003
16.12700 -3.7598822
16.12800 -3.7847549000000003
16.12900 -3.8094274999999995
16.13000 -3.8338985
16.13100 -3.8581662000000003
16.13200 -3.882229
16.13300 -3.9060853
16.13400 -3.9297339
16.13500 -3.9531726000000003
16.13600 -3.9764006
16.13700 -3.9994158000000004
16.13800 -4.0222172
16.13900 -4.0448029000000005
16.14000 -4.0671717
16.14100 -4.0893223
16.14200 -4.1112531
16.14300 -4.1329626
16.14400 -4.1544493000000005
16.14500 -4.1757118
16.14600 -4.196748899999999
16.14700 -4.2175591
16.14800 -4.238141
16.14900 -4.258493
16.15000 -4.278614
16.15100 -4.2985026
16.15200 -4.3181576
16.15300 -4.3375775
16.15400 -4.3567609
16.15500 -4.3757066
16.15600 -4.3944132
16.15700 -4.4128794
16.15800 -4.4311039
16.15900 -4.449085500000001
16.16000 -4.4668227
16.16100 -4.484314100000001
16.16200 -4.5015585
16.16300 -4.5185544
16.16400 -4.5353003
16.16500 -4.5517951
16.16600 -4.568037400000001
16.16700 -4.5840256
16.16800 -4.5997582
16.16900 -4.6152342
16.17000 -4.6304516
16.17100 -4.6454094
16.17200 -4.6601061
16.17300 -4.6745405
16.17400 -4.6887111
16.17500 -4.7026165
16.17600 -4.7162555
16.17700 -4.7296271
16.17800 -4.74273
16.17900 -4.7555629
16.18000 -4.768125
16.18100 -4.7804151
16.18200 -4.7924321
16.18300 -4.8041753
16.18400 -4.815643700000001
16.18500 -4.8268359
16.18600 -4.8377518
16.18700 -4.8483901000000005
16.18800 -4.8587501
16.18900 -4.8688310999999995
16.19000 -4.8786324
16.19100 -4.8881527
16.19200 -4.897391799999999
16.19300 -4.9063489
16.19400 -4.9150232
16.19500 -4.923413699999999
16.19600 -4.9315199
16.19700 -4.939341199999999
16.19800 -4.9468767
16.19900 -4.9541257
16.20000 -4.9610876
16.20100 -4.9677614000000005
16.20200 -4.9741469
16.20300 -4.980243
16.20400 -4.9860492
16.20500 -4.9915649
16.20600 -4.9967889
16.20700 -5.0017211999999995
16.20800 -5.0063606
16.20900 -5.0107066
16.21000 -5.0147586
16.21100 -5.0185163
16.21200 -5.0219789
16.21300 -5.0251458
16.21400 -5.0280165000000006
16.21500 -5.030590699999999
16.21600 -5.0328676
16.21700 -5.0348472
16.21800 -5.0365288
16.21900 -5.037912
16.22000 -5.0389968
16.22100 -5.0397828
16.22200 -5.0402697000000005
16.22300 -5.0404575
16.22400 -5.0403457
16.22500 -5.0399341
16.22600 -5.0392225
16.22700 -5.0382111
16.22800 -5.0368994
16.22900 -5.0352871
16.23000 -5.0333742
16.23100 -5.0311606
16.23200 -5.0286461
16.23300 -5.025830099999999
16.23400 -5.0227128
16.23500 -5.0192937
16.23600 -5.0155729000000004
16.23700 -5.01155
16.23800 -5.0072249
16.23900 -5.0025977
16.24000 -4.997668
16.24100 -4.9924355
16.24200 -4.9869005
16.24300 -4.9810626
16.24400 -4.9749218
16.24500 -4.9684785
16.24600 -4.9617324
16.24700 -4.954683800000001
16.24800 -4.9473327
16.24900 -4.9396791
16.25000 -4.9317233
16.25100 -4.9234658
16.25200 -4.9149066
16.25300 -4.906046
16.25400 -4.896884
16.25500 -4.8874214
16.25600 -4.8776582
16.25700 -4.8675947
16.25800 -4.8572313
16.25900 -4.8465684
16.26000 -4.8356064
16.26100 -4.8243456
16.26200 -4.8127864
16.26300 -4.8009291
16.26400 -4.7887746
16.26500 -4.7763228
16.26600 -4.7635745
16.26700 -4.75053
16.26800 -4.7371902
16.26900 -4.7235552
16.27000 -4.709625600000001
16.27100 -4.6954021
16.27200 -4.680885399999999
16.27300 -4.6660759
16.27400 -4.6509739
16.27500 -4.6355806
16.27600 -4.6198964
16.27700 -4.603922
16.27800 -4.5876577
16.27900 -4.5711048
16.28000 -4.5542639000000005
16.28100 -4.5371357
16.28200 -4.5197215
16.28300 -4.502021500000001
16.28400 -4.4840368999999995
16.28500 -4.4657689000000005
16.28600 -4.447218
16.28700 -4.4283856
16.28800 -4.4092725999999995
16.28900 -4.3898799
16.29000 -4.3702085
16.29100 -4.3502595
16.29200 -4.3300338
16.29300 -4.3095328
16.29400 -4.2887572
16.29500 -4.2677081999999995
16.29600 -4.246386500000001
16.29700 -4.224793200000001
16.29800 -4.2029295
16.29900 -4.1807964
16.30000 -4.1583948
16.30100 -4.1357256
16.30200 -4.112789800000001
16.30300 -4.0895883
16.30400 -4.0661223
16.30500 -4.0423925999999994
16.30600 -4.0184002
16.30700 -3.9941467
16.30800 -3.9696328000000003
16.30900 -3.9448597000000003
16.31000 -3.9198283
16.31100 -3.8945403000000005
16.31200 -3.8689967
16.31300 -3.8431987000000003
16.31400 -3.8171481
16.31500 -3.7908460999999996
16.31600 -3.7642937
16.31700 -3.7374929000000003
16.31800 -3.7104449999999995
16.31900 -3.6831513000000005
16.32000 -3.6556136
16.32100 -3.6278334
16.32200 -3.5998121000000003
16.32300 -3.5715513
16.32400 -3.5430523999999997
16.32500 -3.5143174
16.32600 -3.4853473000000004
16.32700 -3.456144
16.32800 -3.426709
16.32900 -3.3970442000000003
16.33000 -3.3671509000000004
16.33100 -3.3370309000000002
16.33200 -3.3066854
16.33300 -3.2761159999999996
16.33400 -3.2453246
16.33500 -3.2143127000000002
16.33600 -3.1830821
16.33700 -3.1516343000000004
16.33800 -3.1199708999999998
16.33900 -3.0880935000000003
16.34000 -3.0560041
16.34100 -3.0237043000000003
16.34200 -2.9911958
16.34300 -2.9584805
16.34400 -2.9255600999999998
16.34500 -2.8924365
16.34600 -2.8591115
16.34700 -2.8255871
16.34800 -2.7918651999999997
16.34900 -2.7579479
16.35000 -2.7238373
16.35100 -2.6895354
16.35200 -2.6550442
16.35300 -2.6203658
16.35400 -2.5855025
16.35500 -2.5504565
16.35600 -2.5152298
16.35700 -2.4798246
16.35800 -2.4442431
16.35900 -2.4084873
16.36000 -2.3725593
16.36100 -2.3364613
16.36200 -2.3001952
16.36300 -2.2637632
16.36400 -2.2271672
16.36500 -2.1904092
16.36600 -2.1534910000000003
16.36700 -2.1164147
16.36800 -2.0791820999999997
16.36900 -2.0417951
16.37000 -2.0042555
16.37100 -1.9665655
16.37200 -1.9287266
16.37300 -1.8907409
16.37400 -1.8526105000000002
16.37500 -1.8143373
16.37600 -1.7759232
16.37700 -1.7373703
16.37800 -1.698681
16.37900 -1.6598569
16.38000 -1.6209006000000001
16.38100 -1.5818143
16.38200 -1.5426001999999999
16.38300 -1.5032606
16.38400 -1.4637979
16.38500 -1.4242144
16.38600 -1.3845125999999999
16.38700 -1.3446948
16.38800 -1.3047636
16.38900 -1.2647214
16.39000 -1.2245707
16.39100 -1.184314
16.39200 -1.1439538
16.39300 -1.1034925
16.39400 -1.0629326
16.39500 -1.0222767000000001
16.39600 -0.98152738
16.39700 -0.94068702
16.39800 -0.8997580999999999
16.39900 -0.8587431200000001
16.40000 -0.8176444999999999
16.40100 -0.77646477
16.40200 -0.73520639
16.40300 -0.69387183
16.40400 -0.6524635
16.40500 -0.6109838799999999
16.40600 -0.5694354
16.40700 -0.5278205
16.40800 -0.48614167999999996
16.40900 -0.44440133
16.41000 -0.40260195000000004
16.41100 -0.36074603
16.41200 -0.31883605
16.41300 -0.27687452
16.41400 -0.23486393
16.41500 -0.19280681
16.41600 -0.1507057
16.41700 -0.10856314
16.41800 -0.066381687
16.41900 -0.024163887000000002
16.42000 0.018087692
16.42100 0.060370489
16.42200 0.10268196
16.42300 0.14501956
16.42400 0.18738075
16.42500 0.22976302999999998
16.42600 0.27216389
16.42700 0.31458088
16.42800 0.35701152
16.42900 0.39945338
16.43000 0.44190408999999997
16.43100 0.48436122
16.43200 0.5268224
16.43300 0.56928527
16.43400 0.61174743
16.43500 0.65420656
16.43600 0.6966603
16.43700 0.73910626
16.43800 0.7815420599999999
16.43900 0.8239653899999999
16.44000 0.86637372
16.44100 0.9087645400000001
16.44200 0.9511354399999999
16.44300 0.9934838899999999
16.44400 1.0358073
16.44500 1.0781031
16.44600 1.1203687
16.44700 1.1626013
16.44800 1.2047983
16.44900 1.2469569
16.45000 1.2890745000000001
16.45100 1.3311483000000002
16.45200 1.3731755
16.45300 1.4151535
16.45400 1.4570794
16.45500 1.4989506
16.45600 1.5407644
16.45700 1.582518
16.45800 1.6242089000000002
16.45900 1.6658343
16.46000 1.7073916000000002
16.46100 1.7488785
16.46200 1.7902922000000001
16.46300 1.8316303999999999
16.46400 1.8728906
16.46500 1.9140704000000002
16.46600 1.9551674
16.46700 1.9961791
16.46800 2.0371033
16.46900 2.0779375
16.47000 2.1186795000000003
16.47100 2.1593271
16.47200 2.1998778
16.47300 2.2403294000000002
16.47400 2.2806795
16.47500 2.3209257
16.47600 2.3610657
16.47700 2.4010973
16.47800 2.4410179
16.47900 2.4808252
16.48000 2.5205167
16.48100 2.5600901
16.48200 2.5995428
16.48300 2.6388723
16.48400 2.6780762
16.48500 2.7171519
16.48600 2.7560968000000003
16.48700 2.7949085
16.48800 2.8335844999999997
16.48900 2.8721223
16.49000 2.9105192
16.49100 2.9487726999999997
16.49200 2.9868806
16.49300 3.0248402
16.49400 3.0626493
16.49500 3.1003051999999998
16.49600 3.1378060999999997
16.49700 3.1751491
16.49800 3.2123324
16.49900 3.2493535
16.50000 3.2862104000000003
16.50100 3.3229012000000004
16.50200 3.3594236
16.50300 3.3957753
16.50400 3.4319546
16.50500 3.4679595
16.50600 3.5037879000000003
16.50700 3.5394377999999995
16.50800 3.574907
16.50900 3.6101937
16.51000 3.6452956000000003
16.51100 3.6802109
16.51200 3.7149376999999997
16.51300 3.7494734000000003
16.51400 3.7838165
16.51500 3.8179643
16.51600 3.8519152
16.51700 3.8856667
16.51800 3.9192169999999997
16.51900 3.9525639000000004
16.52000 3.9857051999999995
16.52100 4.0186386999999995
16.52200 4.0513623999999995
16.52300 4.0838741
16.52400 4.1161716
16.52500 4.148253100000001
16.52600 4.1801166
16.52700 4.2117599
16.52800 4.2431813
16.52900 4.2743787
16.53000 4.3053504
16.53100 4.3360945
16.53200 4.3666087
16.53300 4.3968916
16.53400 4.4269413
16.53500 4.4567559
16.53600 4.4863336
16.53700 4.5156725
16.53800 4.5447711
16.53900 4.5736272
16.54000 4.6022393
16.54100 4.6306059
16.54200 4.6587247
16.54300 4.6865944
16.54400 4.7142129
16.54500 4.7415789
16.54600 4.7686905
16.54700 4.7955457
16.54800 4.8221428
16.54900 4.8484802
16.55000 4.8745565
16.55100 4.9003694
16.55200 4.925917500000001
16.55300 4.9511991
16.55400 4.976213
16.55500 5.0009567
16.55600 5.0254293
16.55700 5.0496291
16.55800 5.0735544
16.55900 5.0972037
16.56000 5.1205758
16.56100 5.1436692
16.56200 5.1664826
16.56300 5.1890146
16.56400 5.2112639000000005
16.56500 5.2332297
16.56600 5.2549105
16.56700 5.2763051999999995
16.56800 5.297412700000001
16.56900 5.3182323
16.57000 5.3387623
16.57100 5.3590022
16.57200 5.3789511
16.57300 5.3986076
16.57400 5.4179709
16.57500 5.43704
16.57600 5.4558136
16.57700 5.4742906
16.57800 5.49247
16.57900 5.5103507
16.58000 5.5279315
16.58100 5.5452112
16.58200 5.5621888
16.58300 5.5788632
16.58400 5.5952329
16.58500 5.6112971
16.58600 5.6270543
16.58700 5.6425039
16.58800 5.6576442
16.58900 5.6724742
16.59000 5.6869932
16.59100 5.7011999
16.59200 5.7150934
16.59300 5.7286724
16.59400 5.7419363
16.59500 5.7548843000000005
16.59600 5.7675153
16.59700 5.7798289
16.59800 5.791823900000001
16.59900 5.8035001
16.60000 5.8148563
16.60100 5.8258921
16.60200 5.8366068
16.60300 5.847
16.60400 5.8570709
16.60500 5.8668189
16.60600 5.8762435
16.60700 5.8853444
16.60800 5.8941208000000005
16.60900 5.902571999999999
16.61000 5.910698
16.61100 5.918498
16.61200 5.9259716
16.61300 5.9331182
16.61400 5.9399374
16.61500 5.946428699999999
16.61600 5.9525917999999995
16.61700 5.958426
16.61800 5.9639312
16.61900 5.9691068
16.62000 5.973951899999999
16.62100 5.9784666
16.62200 5.982650400000001
16.62300 5.9865031
16.62400 5.9900243
16.62500 5.993213900000001
16.62600 5.9960712
16.62700 5.9985962
16.62800 6.0007889
16.62900 6.0026493
16.63000 6.004177
16.63100 6.0053725
16.63200 6.0062356
16.63300 6.0067665
16.63400 6.006965
16.63500 6.0068317
16.63600 6.0063664
16.63700 6.0055695
16.63800 6.0044412
16.63900 6.0029816
16.64000 6.0011908
16.64100 5.9990692999999995
16.64200 5.9966173
16.64300 5.9938349
16.64400 5.9907224
16.64500 5.9872799
16.64600 5.9835073
16.64700 5.979405
16.64800 5.974973
16.64900 5.9702113
16.65000 5.9651203
16.65100 5.9597
16.65200 5.9539504
16.65300 5.9478719
16.65400 5.9414644
16.65500 5.9347283
16.65600 5.9276637
16.65700 5.9202708
16.65800 5.9125502
16.65900 5.904502
16.66000 5.8961265
16.66100 5.8874242
16.66200 5.8783956
16.66300 5.8690406
16.66400 5.8593601
16.66500 5.8493543
16.66600 5.8390241000000005
16.66700 5.8283698
16.66800 5.8173917
16.66900 5.8060907
16.67000 5.7944674
16.67100 5.7825223
16.67200 5.7702564
16.67300 5.7576701
16.67400 5.7447638
16.67500 5.731538700000001
16.67600 5.7179953999999995
16.67700 5.704135099999999
16.67800 5.6899581
16.67900 5.6754656
16.68000 5.660658300000001
16.68100 5.645537
16.68200 5.6301028
16.68300 5.6143563
16.68400 5.598298799999999
16.68500 5.581931
16.68600 5.5652544
16.68700 5.5482693
16.68800 5.5309772
16.68900 5.5133790000000005
16.69000 5.4954756
16.69100 5.4772686
16.69200 5.4587588
16.69300 5.4399472
16.69400 5.4208353
16.69500 5.4014239
16.69600 5.3817149
16.69700 5.361709
16.69800 5.3414076999999995
16.69900 5.320812
16.70000 5.2999236
16.70100 5.2787438
16.70200 5.2572738
16.70300 5.2355152
16.70400 5.2134689
16.70500 5.1911365
16.70600 5.1685191999999995
16.70700 5.1456178999999995
16.70800 5.1224343
16.70900 5.0989695
16.71000 5.0752245
16.71100 5.0512005
16.71200 5.026898500000001
16.71300 5.0023197999999995
16.71400 4.9774658
16.71500 4.9523372000000005
16.71600 4.9269356
16.71700 4.9012616
16.71800 4.8753172
16.71900 4.8491031
16.72000 4.8226207
16.72100 4.7958713
16.72200 4.7688562
16.72300 4.741577100000001
16.72400 4.7140352000000005
16.72500 4.6862319
16.72600 4.658168900000001
16.72700 4.629847799999999
16.72800 4.6012703
16.72900 4.5724377
16.73000 4.5433521
16.73100 4.5140151
16.73200 4.4844285
16.73300 4.4545941
16.73400 4.4245135
16.73500 4.3941889
16.73600 4.3636218
16.73700 4.3328144
16.73800 4.3017685
16.73900 4.270486200000001
16.74000 4.2389691
16.74100 4.2072196
16.74200 4.1752391
16.74300 4.1430298
16.74400 4.1105941
16.74500 4.0779334
16.74600 4.0450495
16.74700 4.0119447
16.74800 3.9786208000000003
16.74900 3.9450793999999996
16.75000 3.9113227
16.75100 3.8773522
16.75200 3.8431699999999998
16.75300 3.8087778
16.75400 3.7741773
16.75500 3.7393704
16.75600 3.704359
16.75700 3.6691446
16.75800 3.6337294
16.75900 3.5981148
16.76000 3.5623033
16.76100 3.5262961
16.76200 3.4900955999999996
16.76300 3.4537036
16.76400 3.417122
16.76500 3.380353
16.76600 3.3433988999999995
16.76700 3.3062614999999997
16.76800 3.2689429999999997
16.76900 3.2314453
16.77000 3.1937711
16.77100 3.1559220999999997
16.77200 3.1179007000000003
16.77300 3.0797089
16.77400 3.0413490000000003
16.77500 3.0028233
16.77600 2.964134
16.77700 2.9252831
16.77800 2.886273
16.77900 2.8471058
16.78000 2.8077839
16.78100 2.7683093999999997
16.78200 2.7286846
16.78300 2.6889117000000002
16.78400 2.6489932
16.78500 2.6089313
16.78600 2.5687281
16.78700 2.5283862
16.78800 2.4879077
16.78900 2.4472952
16.79000 2.4065507999999998
16.79100 2.3656769
16.79200 2.324676
16.79300 2.2835502
16.79400 2.242302
16.79500 2.2009335
16.79600 2.1594472
16.79700 2.1178452
16.79800 2.07613
16.79900 2.0343037
16.80000 1.9923685
16.80100 1.9503267000000002
16.80200 1.9081807
16.80300 1.8659322999999999
16.80400 1.8235839999999999
16.80500 1.781138
16.80600 1.7385964999999999
16.80700 1.6959617
16.80800 1.6532358
16.80900 1.610421
16.81000 1.5675195999999998
16.81100 1.5245339
16.81200 1.4814661
16.81300 1.4383186
16.81400 1.3950936
[truncated: 325,288 more chars]
