# Supplementary material for: 2D Synthetic dataset of numerical simulations of long-period seismicity in a volcanic edifice and related sensitivity kernels
Source: Data Brief. 2021 Jan 25;34:106673. doi: 10.1016/j.dib.2020.106673 (PMC7841316; doi:10.1016/j.dib.2020.106673)
Supplement: Supplementary Data S1 — Supplementary Raw Research Data. This is open data under the CC BY license http://creativecommons.org/licenses/by/4.0/ [file mmc1.zip › Dataset/OUTPUT_SEISMOGRAMS/9000_3000/disp_X_hetero_7000_2202_SVF7e-1Hz.semd]

-1.714286 0.0
-1.713286 0.0
-1.712286 0.0
-1.711286 0.0
-1.710286 0.0
-1.709286 0.0
-1.708286 0.0
-1.707286 0.0
-1.706286 0.0
-1.705286 2.7020163e-32
-1.704286 4.2767247e-31
-1.703286 3.4762001e-30
-1.702286 1.9257628e-29
-1.701286 8.140480800000001e-29
-1.700286 2.7859135e-28
-1.699286 7.991544e-28
-1.698286 1.9617093999999997e-27
-1.697286 4.1655915e-27
-1.696286 7.6639319e-27
-1.695286 1.2087036000000001e-26
-1.694286 1.5778179999999998e-26
-1.693286 1.5257082e-26
-1.692286 5.4015937000000004e-27
-1.691286 -1.8988129e-26
-1.690286 -5.997648700000001e-26
-1.689286 -1.1235318e-25
-1.688286 -1.6060284e-25
-1.687286 -1.7989879e-25
-1.686286 -1.4347241999999998e-25
-1.685286 -3.6044049e-26
-1.684286 1.3131046000000002e-25
-1.683286 3.1346532e-25
-1.682286 4.399688699999999e-25
-1.681286 4.442179e-25
-1.680286 3.0612377e-25
-1.679286 8.8602214e-26
-1.678286 -5.880027799999999e-26
-1.677286 5.0371576e-26
-1.676286 5.3809909e-25
-1.675286 1.3426471000000001e-24
-1.674286 2.1423777e-24
-1.673286 2.3872905e-24
-1.672286 1.4714117e-24
-1.671286 -9.836168e-25
-1.670286 -4.8338463e-24
-1.669286 -9.2494391e-24
-1.668286 -1.2806348e-23
-1.667286 -1.3870665e-23
-1.666286 -1.1183784999999999e-23
-1.665286 -4.4404062000000005e-24
-1.664286 5.3900049e-24
-1.663286 1.6178277e-23
-1.662286 2.5201633e-23
-1.661286 2.9980683e-23
-1.660286 2.9075182e-23
-1.659286 2.2529527000000003e-23
-1.658286 1.1806685e-23
-1.657286 -7.2351518e-25
-1.656286 -1.2483757000000001e-23
-1.655286 -2.1266122e-23
-1.654286 -2.5498679e-23
-1.653286 -2.4245339e-23
-1.652286 -1.7185137999999998e-23
-1.651286 -4.8498118e-24
-1.650286 1.0794681e-23
-1.649286 2.5679136e-23
-1.648286 3.3433074e-23
-1.647286 2.6266516999999998e-23
-1.646286 -2.7752609999999997e-24
-1.645286 -5.6506353e-23
-1.644286 -1.3023284e-22
-1.643286 -2.0970753e-22
-1.642286 -2.7166567e-22
-1.641286 -2.8752665e-22
-1.640286 -2.2983451e-22
-1.639286 -8.0053388e-23
-1.638286 1.6421006999999998e-22
-1.637286 4.8442465e-22
-1.636286 8.4009198e-22
-1.635286 1.1719646999999999e-21
-1.634286 1.4093941999999999e-21
-1.633286 1.4813138999999998e-21
-1.632286 1.3301932e-21
-1.631286 9.2801763e-22
-1.630286 2.9266341e-22
-1.629286 -4.9813422999999995e-22
-1.628286 -1.2992931e-21
-1.627286 -1.9022122e-21
-1.626286 -2.05424e-21
-1.625286 -1.4959845e-21
-1.624286 -1.5031409e-23
-1.623286 2.4896758e-21
-1.622286 5.9421901e-21
-1.621286 1.0034164e-20
-1.620286 1.4190685e-20
-1.619286 1.7565609e-20
-1.618286 1.9070142e-20
-1.617286 1.7433133000000002e-20
-1.616286 1.1286864e-20
-1.615286 -7.3171274e-22
-1.614286 -1.9876666e-20
-1.613286 -4.7199227e-20
-1.612286 -8.3476781e-20
-1.611286 -1.2917569999999998e-19
-1.610286 -1.8445437e-19
-1.609286 -2.4920728e-19
-1.608286 -3.2314412e-19
-1.607286 -4.0589191000000005e-19
-1.606286 -4.971035199999999e-19
-1.605286 -5.9655551e-19
-1.604286 -7.042245e-19
-1.603286 -8.2033747e-19
-1.602286 -9.4540379e-19
-1.601286 -1.0802434e-18
-1.600286 -1.2260351000000001e-18
-1.599286 -1.3844043999999998e-18
-1.598286 -1.5575595999999999e-18
-1.597286 -1.7484852999999997e-18
-1.596286 -1.9611720000000002e-18
-1.595286 -2.2008623e-18
-1.594286 -2.4742791000000003e-18
-1.593286 -2.7898068e-18
-1.592286 -3.1575949e-18
-1.591286 -3.5895784e-18
-1.590286 -4.0994186e-18
-1.589286 -4.70239e-18
-1.588286 -5.4152662000000005e-18
-1.587286 -6.2562583999999994e-18
-1.586286 -7.2450798e-18
-1.585286 -8.4031915e-18
-1.584286 -9.754286999999999e-18
-1.583286 -1.1325012e-17
-1.582286 -1.3145908000000001e-17
-1.581286 -1.5252527e-17
-1.580286 -1.7686612999999998e-17
-1.579286 -2.0497273e-17
-1.578286 -2.3742025e-17
-1.577286 -2.7487672e-17
-1.576286 -3.1810983e-17
-1.575286 -3.6799208e-17
-1.574286 -4.2550525e-17
-1.573286 -4.9174585e-17
-1.572286 -5.6793239e-17
-1.571286 -6.5541754e-17
-1.570286 -7.557048100000001e-17
-1.569286 -8.7047235e-17
-1.568286 -1.0016028e-16
-1.567286 -1.1512188e-16
-1.566286 -1.3217218000000001e-16
-1.565286 -1.5158341000000002e-16
-1.564286 -1.736638e-16
-1.563286 -1.9876122e-16
-1.562286 -2.2726645e-16
-1.561286 -2.5961557999999997e-16
-1.560286 -2.9629233e-16
-1.559286 -3.3782991000000003e-16
-1.558286 -3.8481331000000003e-16
-1.557286 -4.3788216000000003e-16
-1.556286 -4.9773488e-16
-1.555286 -5.6513447e-16
-1.554286 -6.409157499999999e-16
-1.553286 -7.2599475e-16
-1.552286 -8.213790199999999e-16
-1.551286 -9.2817837e-16
-1.550286 -1.0476165999999999e-15
-1.549286 -1.1810415e-15
-1.548286 -1.3299322999999999e-15
-1.547286 -1.4959053e-15
-1.546286 -1.6807178e-15
-1.545286 -1.8862659e-15
-1.544286 -2.114584e-15
-1.543286 -2.3678391e-15
-1.542286 -2.6483241e-15
-1.541286 -2.9584522e-15
-1.540286 -3.3007488e-15
-1.539286 -3.6778405e-15
-1.538286 -4.0924473e-15
-1.537286 -4.5473642e-15
-1.536286 -5.0454454e-15
-1.535286 -5.5895717e-15
-1.534286 -6.1826252e-15
-1.533286 -6.8274383e-15
-1.532286 -7.5267526e-15
-1.531286 -8.283162299999999e-15
-1.530286 -9.0990668e-15
-1.529286 -9.9766207e-15
-1.528286 -1.09177e-14
-1.527286 -1.1923868e-14
-1.526286 -1.2996383e-14
-1.525286 -1.4136188e-14
-1.524286 -1.5343940999999998e-14
-1.523286 -1.6620043999999998e-14
-1.522286 -1.7964656e-14
-1.521286 -1.9377708e-14
-1.520286 -2.0858861000000002e-14
-1.519286 -2.2407433e-14
-1.518286 -2.4022275e-14
-1.517286 -2.5701534e-14
-1.516286 -2.7442361000000002e-14
-1.515286 -2.9240525000000004e-14
-1.514286 -3.1089979e-14
-1.513286 -3.2982335e-14
-1.512286 -3.4906291e-14
-1.511286 -3.6847058e-14
-1.510286 -3.8785792e-14
-1.509286 -4.0699052e-14
-1.508286 -4.2558334e-14
-1.507286 -4.4329664999999996e-14
-1.506286 -4.5973333e-14
-1.505286 -4.7443708e-14
-1.504286 -4.8689174e-14
-1.503286 -4.9652224e-14
-1.502286 -5.0269648000000003e-14
-1.501286 -5.0472813999999997e-14
-1.500286 -5.0188014999999996e-14
-1.499286 -4.9336975e-14
-1.498286 -4.7837276e-14
-1.497286 -4.5602871999999997e-14
-1.496286 -4.2544564e-14
-1.495286 -3.85704e-14
-1.494286 -3.3585976e-14
-1.493286 -2.7494594e-14
-1.492286 -2.0197232e-14
-1.491286 -1.1592333e-14
-1.490286 -1.5753769000000001e-15
-1.489286 9.9617685e-15
-1.488286 2.3131633e-14
-1.487286 3.8052029e-14
-1.486286 5.4846923999999993e-14
-1.485286 7.364713799999999e-14
-1.484286 9.4590689e-14
-1.483286 1.1782264e-13
-1.482286 1.4349426e-13
-1.481286 1.7176122e-13
-1.480286 2.0278077000000002e-13
-1.479286 2.3670774e-13
-1.478286 2.7368950000000003e-13
-1.477286 3.1385972e-13
-1.476286 3.5733110000000003e-13
-1.475286 4.0418761e-13
-1.474286 4.5447599000000003e-13
-1.473286 5.081977000000001e-13
-1.472286 5.6530094e-13
-1.471286 6.2567363e-13
-1.470286 6.891375399999999e-13
-1.469286 7.5544438e-13
-1.468286 8.2427343e-13
-1.467286 8.9523115e-13
-1.466286 9.6785322e-13
-1.465286 1.0416077000000001e-12
-1.464286 1.1159e-12
-1.463286 1.1900793e-12
-1.462286 1.2634443e-12
-1.461286 1.3352506e-12
-1.460286 1.4047153e-12
-1.459286 1.4710219999999999e-12
-1.458286 1.5333221e-12
-1.457286 1.5907357e-12
-1.456286 1.6423489000000001e-12
-1.455286 1.6872087e-12
-1.454286 1.7243163e-12
-1.453286 1.7526186e-12
-1.452286 1.7709983e-12
-1.451286 1.7782654e-12
-1.450286 1.7731479e-12
-1.449286 1.754286e-12
-1.448286 1.7202284000000001e-12
-1.447286 1.6694321e-12
-1.446286 1.6002668e-12
-1.445286 1.5110229000000002e-12
-1.444286 1.3999245000000001e-12
-1.443286 1.2651454e-12
-1.442286 1.1048296e-12
-1.441286 9.1711442e-13
-1.440286 7.0015468e-13
-1.439286 4.5215059000000005e-13
-1.438286 1.7137508999999999e-13
-1.437286 -1.4379638e-13
-1.436286 -4.9485507e-13
-1.435286 -8.831257799999999e-13
-1.434286 -1.3097327e-12
-1.433286 -1.7755596e-12
-1.432286 -2.2812115e-12
-1.431286 -2.8269666999999997e-12
-1.430286 -3.4127347e-12
-1.429286 -4.0380016e-12
-1.428286 -4.7017891e-12
-1.427286 -5.4025981e-12
-1.426286 -6.1383678000000006e-12
-1.425286 -6.906436999999999e-12
-1.424286 -7.7035038e-12
-1.423286 -8.5256001e-12
-1.422286 -9.368068499999999e-12
-1.421286 -1.0225538e-11
-1.420286 -1.1091902999999999e-11
-1.419286 -1.1960296e-11
-1.418286 -1.2823058e-11
-1.417286 -1.3671688e-11
-1.416286 -1.4496785e-11
-1.415286 -1.5287968e-11
-1.414286 -1.6033793999999998e-11
-1.413286 -1.6721666e-11
-1.412286 -1.7337747e-11
-1.411286 -1.78669e-11
-1.410286 -1.8292667e-11
-1.409286 -1.859732e-11
-1.408286 -1.8761983e-11
-1.407286 -1.8766889e-11
-1.406286 -1.8591736e-11
-1.405286 -1.8216196999999998e-11
-1.404286 -1.7620559000000002e-11
-1.403286 -1.6786499e-11
-1.402286 -1.5697949e-11
-1.401286 -1.4342030999999999e-11
-1.400286 -1.2710025e-11
-1.399286 -1.0798246e-11
-1.398286 -8.6088505e-12
-1.397286 -6.1504086e-12
-1.396286 -3.4382405999999996e-12
-1.395286 -4.944221500000001e-13
-1.394286 2.6525826e-12
-1.393286 5.968675299999999e-12
-1.392286 9.4152706e-12
-1.391286 1.2950798999999999e-11
-1.390286 1.6532514999999998e-11
-1.389286 2.0118498e-11
-1.388286 2.3669754e-11
-1.387286 2.7152258e-11
-1.386286 3.0538841999999996e-11
-1.385286 3.3810703999999997e-11
-1.384286 3.6958522e-11
-1.383286 3.9982953e-11
-1.382286 4.2894562000000003e-11
-1.381286 4.5713081000000004e-11
-1.380286 4.8466005999999997e-11
-1.379286 5.1186697000000006e-11
-1.378286 5.3911969e-11
-1.377286 5.6679352000000006e-11
-1.376286 5.9524255e-11
-1.375286 6.247702e-11
-1.374286 6.556031800000001e-11
-1.373286 6.8786676e-11
-1.372286 7.215649e-11
-1.371286 7.5656468e-11
-1.370286 7.925849100000001e-11
-1.369286 8.2918888e-11
-1.368286 8.657799399999999e-11
-1.367286 9.0159889e-11
-1.366286 9.357218800000002e-11
-1.365286 9.6705814e-11
-1.364286 9.9434545e-11
-1.363286 1.0161472999999999e-10
-1.362286 1.030847e-10
-1.361286 1.0366442999999999e-10
-1.360286 1.0315582000000001e-10
-1.359286 1.0134354e-10
-1.358286 9.7997185e-11
-1.357286 9.287502399999999e-11
-1.356286 8.5729741e-11
-1.355286 7.631649800000001e-11
-1.354286 6.4403387e-11
-1.353286 4.9784238000000005e-11
-1.352286 3.2293507e-11
-1.351286 1.1822687e-11
-1.350286 -1.1662664999999999e-11
-1.349286 -3.8106185e-11
-1.348286 -6.7345614e-11
-1.347286 -9.910074100000001e-11
-1.346286 -1.329658e-10
-1.345286 -1.6840732999999999e-10
-1.344286 -2.0476901000000002e-10
-1.343286 -2.4128374999999997e-10
-1.342286 -2.7709347e-10
-1.341286 -3.1127614e-10
-1.340286 -3.4287944e-10
-1.339286 -3.7095934e-10
-1.338286 -3.9462149e-10
-1.337286 -4.1306372e-10
-1.336286 -4.2561605e-10
-1.335286 -4.3177614000000005e-10
-1.334286 -4.3123721000000003e-10
-1.333286 -4.2390665999999995e-10
-1.332286 -4.0991303000000004e-10
-1.331286 -3.8960084999999994e-10
-1.330286 -3.6351328e-10
-1.329286 -3.3236343e-10
-1.328286 -2.9699576e-10
-1.327286 -2.5834061e-10
-1.326286 -2.1736471e-10
-1.325286 -1.7502155e-10
-1.324286 -1.322049e-10
-1.323286 -8.970926800000001e-11
-1.322286 -4.8199872e-11
-1.321286 -8.1945091e-12
-1.320286 2.9941869e-11
-1.319286 6.598989500000001e-11
-1.318286 9.9857058e-11
-1.317286 1.3155009e-10
-1.316286 1.6114147e-10
-1.315286 1.8873421e-10
-1.314286 2.1442861000000001e-10
-1.313286 2.3829532e-10
-1.312286 2.6035773000000004e-10
-1.311286 2.8058591e-10
-1.310286 2.9890348e-10
-1.309286 3.1520661e-10
-1.308286 3.2939344e-10
-1.307286 3.4140056000000004e-10
-1.306286 3.5124228e-10
-1.305286 3.5904775e-10
-1.304286 3.6508973e-10
-1.303286 3.6980123999999995e-10
-1.302286 3.7377509999999996e-10
-1.301286 3.7774423e-10
-1.300286 3.8254226000000004e-10
-1.299286 3.8904492e-10
-1.298286 3.9809636e-10
-1.297286 4.1042595e-10
-1.296286 4.2656243000000004e-10
-1.295286 4.4675334999999996e-10
-1.294286 4.7089867e-10
-1.293286 4.985057500000001e-10
-1.292286 5.2867264e-10
-1.291286 5.6010305e-10
-1.290286 5.911563800000001e-10
-1.289286 6.1992915e-10
-1.288286 6.4436377e-10
-1.287286 6.623773999999999e-10
-1.286286 6.7200056e-10
-1.285286 6.7151259e-10
-1.284286 6.5956333e-10
-1.283286 6.3526779e-10
-1.282286 5.982651e-10
-1.281286 5.4873541e-10
-1.280286 4.8737052e-10
-1.279286 4.1530199e-10
-1.278286 3.3399099e-10
-1.277286 2.4509171e-10
-1.276286 1.5030156e-10
-1.275286 5.1214073e-11
-1.274286 -5.0808956e-11
-1.273286 -1.5473080000000001e-10
-1.272286 -2.5988614e-10
-1.271286 -3.6597318e-10
-1.270286 -4.7298862e-10
-1.269286 -5.8111129e-10
-1.268286 -6.9054424e-10
-1.267286 -8.0133192e-10
-1.266286 -9.131757800000001e-10
-1.265286 -1.0252692e-09
-1.264286 -1.1361772999999999e-09
-1.263286 -1.243781e-09
-1.262286 -1.3453058e-09
-1.261286 -1.4374345e-09
-1.260286 -1.5165147e-09
-1.259286 -1.578839e-09
-1.258286 -1.6209848e-09
-1.257286 -1.6401794999999999e-09
-1.256286 -1.6346566e-09
-1.255286 -1.6039626000000001e-09
-1.254286 -1.5491756999999999e-09
-1.253286 -1.4730004e-09
-1.252286 -1.3797169e-09
-1.251286 -1.2749675e-09
-1.250286 -1.165384e-09
-1.249286 -1.0580739e-09
-1.248286 -9.6000092e-10
-1.247286 -8.7730708e-10
-1.246286 -8.1463482e-10
-1.245286 -7.745169999999999e-10
-1.244286 -7.568963700000001e-10
-1.243286 -7.588367399999999e-10
-1.242286 -7.7446868e-10
-1.241286 -7.951997600000001e-10
-1.240286 -8.1019367e-10
-1.239286 -8.070992700000001e-10
-1.238286 -7.7298506e-10
-1.237286 -6.954107e-10
-1.236286 -5.6355328e-10
-1.235286 -3.6928867e-10
-1.234286 -1.0813278e-10
-1.233286 2.2005323e-10
-1.232286 6.106698e-10
-1.231286 1.0543504e-09
-1.230286 1.5373269000000002e-09
-1.229286 2.0421697e-09
-1.228286 2.5488696e-09
-1.227286 3.0361689e-09
-1.226286 3.4830448e-09
-1.225286 3.8702219000000005e-09
-1.224286 4.1815686000000004e-09
-1.223286 4.4052668e-09
-1.222286 4.5346226999999994e-09
-1.221286 4.5684519e-09
-1.220286 4.5109725e-09
-1.219286 4.3712220999999996e-09
-1.218286 4.1620193e-09
-1.217286 3.8985738000000005e-09
-1.216286 3.5968586e-09
-1.215286 3.2718963e-09
-1.214286 2.9361367999999996e-09
-1.213286 2.5980749e-09
-1.212286 2.2612736e-09
-1.211286 1.9239007999999998e-09
-1.210286 1.5788549e-09
-1.209286 1.2144986e-09
-1.208286 8.1595928e-10
-1.207286 3.6690269e-10
-1.206286 -1.4837308e-10
-1.205286 -7.427068499999999e-10
-1.204286 -1.4239214e-09
-1.203286 -2.1929594e-09
-1.202286 -3.0425116999999998e-09
-1.201286 -3.9562981e-09
-1.200286 -4.9091113e-09
-1.199286 -5.8676764999999995e-09
-1.198286 -6.7922819999999994e-09
-1.197286 -7.6390942e-09
-1.196286 -8.362991499999999e-09
-1.195286 -8.9206732e-09
-1.194286 -9.2738026e-09
-1.193286 -9.391907400000001e-09
-1.192286 -9.2547789e-09
-1.191286 -8.854139600000001e-09
-1.190286 -8.1944257e-09
-1.189286 -7.2925832e-09
-1.188286 -6.1768937e-09
-1.187286 -4.8849105e-09
-1.186286 -3.4606779e-09
-1.185286 -1.9514827e-09
-1.184286 -4.0443308e-10
-1.183286 1.1368242e-09
-1.182286 2.6349315e-09
-1.181286 4.0609249e-09
-1.180286 5.3954084e-09
-1.179286 6.6286747e-09
-1.178286 7.7597588e-09
-1.177286 8.7945179e-09
-1.176286 9.7429176e-09
-1.175286 1.0615821e-08
-1.174286 1.1421618e-08
-1.173286 1.2163048e-08
-1.172286 1.2834619000000001e-08
-1.171286 1.3420906999999998e-08
-1.170286 1.3896019e-08
-1.169286 1.422432e-08
-1.168286 1.4362488e-08
-1.167286 1.4262736999999999e-08
-1.166286 1.3876986e-08
-1.165286 1.3161618e-08
-1.164286 1.2082394999999999e-08
-1.163286 1.061904e-08
-1.162286 8.7690473e-09
-1.161286 6.5502534e-09
-1.160286 4.0018801e-09
-1.159286 1.1838423999999999e-09
-1.158286 -1.8257363e-09
-1.157286 -4.9346516e-09
-1.156286 -8.0421135e-09
-1.155286 -1.1045172000000001e-08
-1.154286 -1.3845538999999999e-08
-1.153286 -1.6356187e-08
-1.152286 -1.8507172e-08
-1.151286 -2.0250053e-08
-1.150286 -2.1560541e-08
-1.149286 -2.2439053e-08
-1.148286 -2.2909090000000002e-08
-1.147286 -2.3013549e-08
-1.146286 -2.2809297999999998e-08
-1.145286 -2.2360482e-08
-1.144286 -2.1731246e-08
-1.143286 -2.0978513e-08
-1.142286 -2.0145642e-08
-1.141286 -1.9257533e-08
-1.140286 -1.8317814e-08
-1.139286 -1.7308398e-08
-1.138286 -1.6191572e-08
-1.137286 -1.4914484e-08
-1.136286 -1.3415659e-08
-1.135286 -1.1632951e-08
-1.134286 -9.5121667e-09
-1.133286 -7.0155021e-09
-1.132286 -4.1289100999999996e-09
-1.131286 -8.6758396e-10
-1.130286 2.7210983e-09
-1.129286 6.5576114e-09
-1.128286 1.0533452e-08
-1.127286 1.4517301e-08
-1.126286 1.8363729e-08
-1.125286 2.1923735e-08
-1.124286 2.5056188e-08
-1.123286 2.7639108e-08
-1.122286 2.9579744000000002e-08
-1.121286 3.0822409000000004e-08
-1.120286 3.1353259e-08
-1.119286 3.1201491e-08
-1.118286 3.0436681000000004e-08
-1.117286 2.9162453e-08
-1.116286 2.7506947e-08
-1.115286 2.5610913000000002e-08
-1.114286 2.3614546e-08
-1.113286 2.1644260000000002e-08
-1.112286 1.9800707e-08
-1.111286 1.8149272e-08
-1.110286 1.6713986e-08
-1.109286 1.5475593000000002e-08
-1.108286 1.4374084999999999e-08
-1.107286 1.3315563000000001e-08
-1.106286 1.2182873000000002e-08
-1.105286 1.0849124e-08
-1.104286 9.1927743e-09
-1.103286 7.1128852999999996e-09
-1.102286 4.5430004e-09
-1.101286 1.4622144e-09
-1.100286 -2.0977725e-09
-1.099286 -6.0504976e-09
-1.098286 -1.0257894000000001e-08
-1.097286 -1.4538693999999999e-08
-1.096286 -1.8681498e-08
-1.095286 -2.2461454e-08
-1.094286 -2.5659108e-08
-1.093286 -2.8079749999999997e-08
-1.092286 -2.9571395000000004e-08
-1.091286 -3.0039732000000004e-08
-1.090286 -2.9458469e-08
-1.089286 -2.7873973e-08
-1.088286 -2.5403568e-08
-1.087286 -2.2227431e-08
-1.086286 -1.8574653e-08
-1.085286 -1.470457e-08
-1.084286 -1.0884947e-08
-1.083286 -7.3690005e-09
-1.082286 -4.3732969e-09
-1.081286 -2.0586822e-09
-1.080286 -5.1606245e-10
-1.079286 2.4149454e-10
-1.078286 2.7943151e-10
-1.077286 -2.6508531e-10
-1.076286 -1.1969564999999999e-09
-1.075286 -2.2828054e-09
-1.074286 -3.2747648000000003e-09
-1.073286 -3.9362239e-09
-1.072286 -4.0671119e-09
-1.071286 -3.5262609000000005e-09
-1.070286 -2.2485937e-09
-1.069286 -2.5532256e-10
-1.068286 2.3440564e-09
-1.067286 5.358455e-09
-1.066286 8.5302022e-09
-1.065286 1.1557230000000001e-08
-1.064286 1.4120548e-08
-1.063286 1.5914575e-08
-1.062286 1.667755e-08
-1.061286 1.621908e-08
-1.060286 1.4442193e-08
-1.059286 1.1357552e-08
-1.058286 7.0882578e-09
-1.057286 1.8644612e-09
-1.056286 -3.9920435e-09
-1.055286 -1.0092132e-08
-1.054286 -1.6010591000000002e-08
-1.053286 -2.1321596e-08
-1.052286 -2.5635240999999998e-08
-1.051286 -2.8631821999999997e-08
-1.050286 -3.0090577e-08
-1.049286 -2.9910185e-08
-1.048286 -2.8118882e-08
-1.047286 -2.4873031e-08
-1.046286 -2.0444095e-08
-1.045286 -1.5194908e-08
-1.044286 -9.5473289e-09
-1.043286 -3.9440604e-09
-1.042286 1.1918588e-09
-1.041286 5.4961733e-09
-1.040286 8.6974372e-09
-1.039286 1.0642662e-08
-1.038286 1.1312033e-08
-1.037286 1.0821116e-08
-1.036286 9.4101379e-09
-1.035286 7.421137300000001e-09
-1.034286 5.2649472e-09
-1.033286 3.3809461999999996e-09
-1.032286 2.1933117e-09
-1.031286 2.0678385999999997e-09
-1.030286 3.2734596000000003e-09
-1.029286 5.9522248e-09
-1.028286 1.0100751e-08
-1.027286 1.5565126e-08
-1.026286 2.2050017e-08
-1.025286 2.9141378e-08
-1.024286 3.6340866000000005e-08
-1.023286 4.3108964e-08
-1.022286 4.8912829e-08
-1.021286 5.3274463e-08
-1.020286 5.5814613999999997e-08
-1.019286 5.6288318e-08
-1.018286 5.4608384e-08
-1.017286 5.0854637e-08
-1.016286 4.5267637e-08
-1.015286 3.8227415999999996e-08
-1.014286 3.0218938e-08
-1.013286 2.1787436000000002e-08
-1.012286 1.3487762e-08
-1.011286 5.8324963e-09
-1.010286 -7.5619008e-10
-1.009286 -5.9862629e-09
-1.008286 -9.723161899999999e-09
-1.007286 -1.2001965000000001e-08
-1.006286 -1.3022928999999999e-08
-1.005286 -1.3130634e-08
-1.004286 -1.2778474e-08
-1.003286 -1.2481713999999999e-08
-1.002286 -1.2763512000000001e-08
-1.001286 -1.4099026e-08
-1.000286 -1.6863013999999998e-08
-0.9992857 -2.128614e-08
-0.9982857 -2.7424371e-08
-0.9972857 -3.514474e-08
-0.9962857 -4.4129225e-08
-0.9952857 -5.3896647999999996e-08
-0.9942857 -6.3841049e-08
-0.9932857 -7.328297400000001e-08
-0.9922857 -8.1529256e-08
-0.9912857 -8.7935464e-08
-0.9902857 -9.1965524e-08
-0.9892857 -9.324228100000001e-08
-0.9882857 -9.1584551e-08
-0.9872857 -8.7026597e-08
-0.9862857 -7.9818013e-08
-0.9852857 -7.0403788e-08
-0.9842857 -5.9386046e-08
-0.9832857 -4.7470949e-08
-0.9822857 -3.5405533999999997e-08
-0.9812857 -2.3910393e-08
-0.9802857 -1.3614452999999999e-08
-0.9792857 -4.998147e-09
-0.9782857 1.649565e-09
-0.9772857 6.2561109000000005e-09
-0.9762857 8.9695536e-09
-0.9752857 1.0141561e-08
-0.9742857 1.0290473e-08
-0.9732857 1.0047813e-08
-0.9722857 1.009311e-08
-0.9712857 1.1083174e-08
-0.9702857 1.3582527000000001e-08
-0.9692857 1.8001658e-08
-0.9682857 2.4549188e-08
-0.9672857 3.3202718e-08
-0.9662857 4.3701473e-08
-0.9652857 5.5561872e-08
-0.9642857 6.811498e-08
-0.9632857 8.0562668e-08
-0.9622857 9.2047575e-08
-0.9612857 1.0173059e-07
-0.9602857 1.0886869999999999e-07
-0.9592857 1.1288595e-07
-0.9582857 1.134307e-07
-0.9572857 1.1041382e-07
-0.9562857 1.0402353000000001e-07
-0.9552857 9.4715358e-08
-0.9542857 8.317746500000001e-08
-0.9532857 7.0274431e-08
-0.9522857 5.6973709e-08
-0.9512857 4.42617e-08
-0.9502857 3.3056632000000005e-08
-0.9492857 2.4126448e-08
-0.9482857 1.801905e-08
-0.9472857 1.5011718e-08
-0.9462857 1.5084557e-08
-0.9452857 1.7920800999999998e-08
-0.9442857 2.2934421e-08
-0.9432857 2.9322908e-08
-0.9422857 3.614079e-08
-0.9412857 4.2387424000000004e-08
-0.9402857 4.710121200000001e-08
-0.9392857 4.945155400000001e-08
-0.9382857 4.8820153e-08
-0.9372857 4.486379e-08
-0.9362857 3.7552542e-08
-0.9352857 2.7179411e-08
-0.9342857 1.4340064e-08
-0.9332857 -1.1611698000000001e-10
-0.9322857 -1.5159479e-08
-0.9312857 -2.9671767999999998e-08
-0.9302857 -4.2547799000000004e-08
-0.9292857 -5.279796000000001e-08
-0.9282857 -5.9642014e-08
-0.9272857 -6.258549800000001e-08
-0.9262857 -6.1471322e-08
-0.9252857 -5.6501509000000004e-08
-0.9242857 -4.82266e-08
-0.9232857 -3.7503317e-08
-0.9222857 -2.5423938000000003e-08
-0.9212857 -1.322354e-08
-0.9202857 -2.1734585e-09
-0.9192857 6.5295234e-09
-0.9182857 1.1868003999999999e-08
-0.9172857 1.3093358e-08
-0.9162857 9.7912081e-09
-0.9152857 1.9171225e-09
-0.9142857 -1.0200965e-08
-0.9132857 -2.5893837e-08
-0.9122857 -4.4212575e-08
-0.9112857 -6.4015049e-08
-0.9102857 -8.4069163e-08
-0.9092857 -1.0316327e-07
-0.9082857 -1.2021322e-07
-0.9072857 -1.343564e-07
-0.9062857 -1.4502363e-07
-0.9052857 -1.519825e-07
-0.9042857 -1.5534826e-07
-0.9032857 -1.5556123e-07
-0.9022857 -1.5333317e-07
-0.9012857 -1.49568e-07
-0.9002857 -1.4526433e-07
-0.8992857 -1.4140936e-07
-0.8982857 -1.3887438e-07
-0.8972857 -1.3832164e-07
-0.8962857 -1.4013191e-07
-0.8952857 -1.4435902e-07
-0.8942857 -1.5071644e-07
-0.8932857 -1.585964e-07
-0.8922857 -1.6712042000000002e-07
-0.8912857 -1.7521595e-07
-0.8902857 -1.8171234999999998e-07
-0.8892857 -1.8544675e-07
-0.8882857 -1.8537042e-07
-0.8872857 -1.8064531e-07
-0.8862857 -1.7072201e-07
-0.8852857 -1.5539215e-07
-0.8842857 -1.3481005999999998e-07
-0.8832857 -1.0948239e-07
-0.8822857 -8.0226231e-08
-0.8812857 -4.8100263e-08
-0.8802857 -1.4314981e-08
-0.8792857 1.9869315000000002e-08
-0.8782857 5.3247634000000004e-08
-0.8772857 8.4768675e-08
-0.8762857 1.1361777e-07
-0.8752857 1.3927696e-07
-0.8742857 1.6155683e-07
-0.8732857 1.8059804999999998e-07
-0.8722857 1.9684201000000002e-07
-0.8712857 2.1097486000000002e-07
-0.8702857 2.2384894e-07
-0.8692857 2.3639068000000002e-07
-0.8682857 2.4950244e-07
-0.8672857 2.6396774e-07
-0.8662857 2.8036897000000004e-07
-0.8652857 2.9902426999999997e-07
-0.8642857 3.1994956e-07
-0.8632857 3.4284841999999996e-07
-0.8622857 3.6713057e-07
-0.8612857 3.9195647e-07
-0.8602857 4.1630326e-07
-0.8592857 4.3904547000000004e-07
-0.8582857 4.5904275999999997e-07
-0.8572857 4.7522573e-07
-0.8562857 4.8667199e-07
-0.8552857 4.9266498e-07
-0.8542857 4.9273048e-07
-0.8532857 4.866473e-07
-0.8522857 4.7443169000000004e-07
-0.8512857 4.5629752999999996e-07
-0.8502857 4.3259614e-07
-0.8492857 4.0374255e-07
-0.8482857 3.7013563000000003e-07
-0.8472857 3.320795e-07
-0.8462857 2.897157e-07
-0.8452857 2.4297122000000004e-07
-0.8442857 1.9152877e-07
-0.8432857 1.348219e-07
-0.8422857 7.205516699999999e-08
-0.8412857 2.2481147e-09
-0.8402857 -7.5702222e-08
-0.8392857 -1.6294615e-07
-0.8382857 -2.6060089999999997e-07
-0.8372857 -3.6967401999999997e-07
-0.8362857 -4.9099671e-07
-0.8352857 -6.2517631e-07
-0.8342857 -7.7257054e-07
-0.8332857 -9.3328874e-07
-0.8322857 -1.1072175e-06
-0.8312857 -1.2940722e-06
-0.8302857 -1.4934649e-06
-0.8292857 -1.7049859999999998e-06
-0.8282857 -1.9282913e-06
-0.8272857 -2.1631799e-06
-0.8262857 -2.4096673e-06
-0.8252857 -2.6680317e-06
-0.8242857 -2.9388385e-06
-0.8232857 -3.2229377e-06
-0.8222857 -3.5214299e-06
-0.8212857 -3.8356124e-06
-0.8202857 -4.166899e-06
-0.8192857 -4.5167269e-06
-0.8182857 -4.8864631e-06
-0.8172857 -5.2773075e-06
-0.8162857 -5.6902142e-06
-0.8152857 -6.1258340999999995e-06
-0.8142857 -6.5844802e-06
-0.8132857 -7.0661223e-06
-0.8122857 -7.5704186e-06
-0.8112857 -8.0967666e-06
-0.8102857 -8.6443798e-06
-0.8092857 -9.2123869e-06
-0.8082857 -9.7999276e-06
-0.8072857 -1.0406253e-05
-0.8062857 -1.1030811e-05
-0.8052857 -1.1673308e-05
-0.8042857 -1.2333753e-05
-0.8032857 -1.3012459999999998e-05
-0.8022857 -1.3710036000000001e-05
-0.8012857 -1.4427306e-05
-0.8002857 -1.5165254e-05
-0.7992857 -1.5924925e-05
-0.7982857 -1.670732e-05
-0.7972857 -1.7513286999999998e-05
-0.7962857 -1.8343452e-05
-0.7952857 -1.9198147e-05
-0.7942857 -2.007737e-05
-0.7932857 -2.0980791000000003e-05
-0.7922857 -2.190778e-05
-0.7912857 -2.2857476e-05
-0.7902857 -2.3828871999999998e-05
-0.7892857 -2.4820935e-05
-0.7882857 -2.5832725e-05
-0.7872857 -2.6863489e-05
-0.7862857 -2.7912796e-05
-0.7852857 -2.8980591e-05
-0.7842857 -3.0067235e-05
-0.7832857 -3.1173539e-05
-0.7822857 -3.2300700999999997e-05
-0.7812857 -3.3450252e-05
-0.7802857 -3.4623949e-05
-0.7792857 -3.5823635e-05
-0.7782857 -3.7051117e-05
-0.7772857 -3.8308022e-05
-0.7762857 -3.9595659000000006e-05
-0.7752857 -4.0914938e-05
-0.7742857 -4.2266294e-05
-0.7732857 -4.3649655e-05
-0.7722857 -4.5064468e-05
-0.7712857 -4.6509763e-05
-0.7702857 -4.7984246999999996e-05
-0.7692857 -4.9486442e-05
-0.7682857 -5.1014820000000006e-05
-0.7672857 -5.2567964000000004e-05
-0.7662857 -5.414470900000001e-05
-0.7652857 -5.5744295e-05
-0.7642857 -5.7366446999999995e-05
-0.7632857 -5.9011387e-05
-0.7622857 -6.067991200000001e-05
-0.7612857 -6.2373323e-05
-0.7602857 -6.4093319e-05
-0.7592857 -6.5841925e-05
-0.7582857 -6.7621346e-05
-0.7572857 -6.9433815e-05
-0.7562857 -7.128142e-05
-0.7552857 -7.3165978e-05
-0.7542857 -7.508893399999999e-05
-0.7532857 -7.7051271e-05
-0.7522857 -7.905345e-05
-0.7512857 -8.1095419e-05
-0.7502857 -8.317666700000001e-05
-0.7492857 -8.5296301e-05
-0.7482857 -8.7453162e-05
-0.7472857 -8.9645926e-05
-0.7462857 -9.187326100000001e-05
-0.7452857 -9.4133964e-05
-0.7442857 -9.642705e-05
-0.7432857 -9.8751866e-05
-0.7422857 -0.00010110814
-0.7412857 -0.00010349601
-0.7402857 -0.00010591606
-0.7392857 -0.00010836915
-0.7382857 -0.00011085649999999999
-0.7372857 -0.00011337951000000001
-0.7362857 -0.00011593968
-0.7352857 -0.00011853849
-0.7342857 -0.00012117732999999999
-0.7332857 -0.00012385741
-0.7322857 -0.00012657968
-0.7312857 -0.00012934478
-0.7302857 -0.0001321531
-0.7292857 -0.00013500477999999998
-0.7282857 -0.00013789966999999998
-0.7272857 -0.00014083753
-0.7262857 -0.00014381801
-0.7252857 -0.00014684076
-0.7242857 -0.00014990549
-0.7232857 -0.00015301205
-0.7222857 -0.0001561605
-0.7212857 -0.00015935112
-0.7202857 -0.00016258444000000002
-0.7192857 -0.00016586124999999998
-0.7182857 -0.00016918251
-0.7172857 -0.00017254935
-0.7162857 -0.00017596303
-0.7152857 -0.00017942485000000001
-0.7142857 -0.00018293611
-0.7132857 -0.000186498
-0.7122857 -0.00019011164000000001
-0.7112857 -0.00019377803
-0.7102857 -0.00019749796
-0.7092857 -0.00020127208999999997
-0.7082857 -0.00020510091999999998
-0.7072857 -0.00020898485
-0.7062857 -0.00021292411999999998
-0.7052857 -0.00021691887
-0.7042857 -0.00022096935
-0.7032857 -0.00022507575000000002
-0.7022857 -0.00022923828
-0.7012857 -0.00023345731
-0.7002857 -0.00023773331999999998
-0.6992857 -0.00024206679
-0.6982857 -0.00024645838
-0.6972857 -0.00025090883000000003
-0.6962857 -0.00025541901
-0.6952857 -0.00025998986
-0.6942857 -0.00026462242
-0.6932857 -0.00026931773
-0.6922857 -0.000274077
-0.6912857 -0.00027890145999999997
-0.6902857 -0.00028379227
-0.6892857 -0.00028875077
-0.6882857 -0.00029377816
-0.6872857 -0.00029887583
-0.6862857 -0.00030404503
-0.6852857 -0.00030928716
-0.6842857 -0.00031460347
-0.6832857 -0.00031999539
-0.6822857 -0.00032546425
-0.6812857 -0.00033101128
-0.6802857 -0.00033663769
-0.6792857 -0.00034234463
-0.6782857 -0.00034813306
-0.6772857 -0.00035400401
-0.6762857 -0.00035995834
-0.6752857 -0.00036599695
-0.6742857 -0.00037212063999999997
-0.6732857 -0.00037833024
-0.6722857 -0.00038462672000000005
-0.6712857 -0.00039101101
-0.6702857 -0.00039748401999999995
-0.6692857 -0.00040404716
-0.6682857 -0.0004107017
-0.6672857 -0.00041744943
-0.6662857 -0.00042429215
-0.6652857 -0.00043123190999999996
-0.6642857 -0.00043827099000000005
-0.6632857 -0.00044541166
-0.6622857 -0.0004526561
-0.6612857 -0.00046000664000000004
-0.6602857 -0.00046746541
-0.6592857 -0.00047503445000000004
-0.6582857 -0.00048271558999999996
-0.6572857 -0.00049051032
-0.6562857 -0.0004984199200000001
-0.6552857 -0.0005064453
-0.6542857 -0.00051458724
-0.6532857 -0.00052284599
-0.6522857 -0.00053122212
-0.6512857 -0.00053971567
-0.6502857 -0.00054832699
-0.6492857 -0.00055705646
-0.6482857 -0.00056590475
-0.6472857 -0.00057487259
-0.6462857 -0.00058396099
-0.6452857 -0.00059317126
-0.6442857 -0.00060250495
-0.6432857 -0.00061196374
-0.6422857 -0.00062154954
-0.6412857 -0.0006312643600000001
-0.6402857 -0.00064111032
-0.6392857 -0.00065108925
-0.6382857 -0.00066120297
-0.6372857 -0.00067145297
-0.6362857 -0.00068184045
-0.6352857 -0.00069236626
-0.6342857 -0.00070303113
-0.6332857 -0.00071383556
-0.6322857 -0.00072478015
-0.6312857 -0.00073586534
-0.6302857 -0.0007470916000000001
-0.6292857 -0.00075845974
-0.6282857 -0.00076997067
-0.6272857 -0.00078162575
-0.6262857 -0.0007934264399999999
-0.6252857 -0.00080537502
-0.6242857 -0.0008174742099999999
-0.6232857 -0.00082972674
-0.6222857 -0.0008421359799999999
-0.6212857 -0.00085470519
-0.6202857 -0.0008674378500000001
-0.6192857 -0.00088033748
-0.6182857 -0.0008934072
-0.6172857 -0.00090664998
-0.6162857 -0.00092006849
-0.6152857 -0.0009336654300000001
-0.6142857 -0.00094744282
-0.6132857 -0.00096140257
-0.6122857 -0.0009755464799999999
-0.6112857 -0.00098987584
-0.6102857 -0.0010043925
-0.6092857 -0.0010190976
-0.6082857 -0.0010339932
-0.6072857 -0.0010490813
-0.6062857 -0.0010643639
-0.6052857 -0.0010798442
-0.6042857 -0.0010955252
-0.6032857 -0.0011114102
-0.6022857 -0.0011275032
-0.6012857 -0.001143808
-0.6002857 -0.0011603288
-0.5992857 -0.0011770695
-0.5982857 -0.0011940345
-0.5972857 -0.0012112278
-0.5962857 -0.0012286535
-0.5952857 -0.0012463154000000001
-0.5942857 -0.0012642173
-0.5932857 -0.0012823624
-0.5922857 -0.0013007539
-0.5912857 -0.0013193947
-0.5902857 -0.001338288
-0.5892857 -0.0013574369
-0.5882857 -0.0013768449
-0.5872857 -0.0013965151000000001
-0.5862857 -0.0014164511
-0.5852857 -0.001436657
-0.5842857 -0.0014571366
-0.5832857 -0.0014778939
-0.5822857 -0.0014989331
-0.5812857 -0.0015202585
-0.5802857 -0.0015418742
-0.5792857 -0.0015637846000000001
-0.5782857 -0.0015859934
-0.5772857 -0.0016085045
-0.5762857 -0.0016313214
-0.5752857 -0.0016544468999999998
-0.5742857 -0.0016778842
-0.5732857 -0.0017016358
-0.5722857 -0.0017257049
-0.5712857 -0.0017500939
-0.5702857 -0.0017748062
-0.5692857 -0.0017998445
-0.5682857 -0.0018252124999999998
-0.5672857 -0.001850913
-0.5662857 -0.0018769504000000002
-0.5652857 -0.0019033284999999999
-0.5642857 -0.0019300517999999997
-0.5632857 -0.0019571247
-0.5622857 -0.0019845518
-0.5612857 -0.0020123375999999997
-0.5602857 -0.0020404865
-0.5592857 -0.0020690022
-0.5582857 -0.0020978884999999997
-0.5572857 -0.0021271488
-0.5562857 -0.0021567852
-0.5552857 -0.0021868012
-0.5542857 -0.0022171987000000003
-0.5532857 -0.0022479798999999996
-0.5522857 -0.0022791468
-0.5512857 -0.002310701
-0.5502857 -0.0023426448
-0.5492857 -0.0023749803999999998
-0.5482857 -0.0024077108
-0.5472857 -0.0024408395
-0.5462857 -0.0024743706000000002
-0.5452857 -0.0025083087
-0.5442857 -0.0025426591
-0.5432857 -0.0025774269999999998
-0.5422857 -0.0026126185
-0.5412857 -0.0026482392
-0.5402857 -0.0026842952
-0.5392857 -0.0027207929
-0.5382857 -0.0027577370999999997
-0.5372857 -0.0027951333
-0.5362857 -0.002832986
-0.5352857 -0.0028712993
-0.5342857 -0.0029100767
-0.5332857 -0.0029493218
-0.5322857 -0.0029890372
-0.5312857 -0.0030292264
-0.5302857 -0.003069892
-0.5292857 -0.0031110379000000004
-0.5282857 -0.0031526677000000003
-0.5272857 -0.0031947868
-0.5262857 -0.0032373991
-0.5252857 -0.0032805121
-0.5242857 -0.0033241315
-0.5232857 -0.0033682651999999997
-0.5222857 -0.0034129218
-0.5212857 -0.0034581091
-0.5202857 -0.0035038371
-0.5192857 -0.003550114
-0.5182857 -0.0035969485999999998
-0.5172857 -0.0036443489000000003
-0.5162857 -0.0036923226
-0.5152857 -0.0037408761000000002
-0.5142857 -0.0037900169
-0.5132857 -0.0038397502
-0.5122857 -0.0038900816000000003
-0.5112857 -0.0039410155
-0.5102857 -0.0039925555
-0.5092857 -0.0040447067
-0.5082857 -0.004097473
-0.5072857 -0.0041508585
-0.5062857 -0.0042048687
-0.5052857 -0.00425951
-0.5042857 -0.0043147887
-0.5032857 -0.0043707125
-0.5022857 -0.0044272889
-0.5012857 -0.0044845274
-0.5002857 -0.0045424375000000005
-0.4992857 -0.0046010289
-0.4982857 -0.004660312000000001
-0.4972857 -0.0047202964
-0.4962857 -0.0047809928
-0.4952857 -0.0048424114
-0.4942857 -0.0049045611
-0.4932857 -0.0049674512
-0.4922857 -0.0050310911
-0.4912857 -0.0050954881
-0.4902857 -0.0051606505
-0.4892857 -0.0052265848000000005
-0.4882857 -0.0052932987999999995
-0.4872857 -0.0053607997
-0.4862857 -0.0054290944
-0.4852857 -0.0054981912
-0.4842857 -0.0055680983
-0.4832857 -0.0056388242
-0.4822857 -0.0057103785
-0.4812857 -0.0057827703
-0.4802857 -0.0058560090000000006
-0.4792857 -0.0059301059000000005
-0.4782857 -0.0060050708
-0.4772857 -0.0060809169
-0.4762857 -0.0061576531
-0.4752857 -0.0062352927
-0.4742857 -0.0063138454
-0.4732857 -0.0063933243
-0.4722857 -0.0064737367
-0.4712857 -0.0065550943
-0.4702857 -0.006637408700000001
-0.4692857 -0.0067206885
-0.4682857 -0.006804945600000001
-0.4672857 -0.0068901885
-0.4662857 -0.0069764297
-0.4652857 -0.0070636772
-0.4642857 -0.0071519433
-0.4632857 -0.0072412375
-0.4622857 -0.0073315736
-0.4612857 -0.007422961099999999
-0.4602857 -0.0075154137
-0.4592857 -0.0076089447
-0.4582857 -0.0077035664
-0.4572857 -0.0077992932
-0.4562857 -0.007896137000000001
-0.4552857 -0.0079941121
-0.4542857 -0.008093231
-0.4532857 -0.0081935097
-0.4522857 -0.008294962
-0.4512857 -0.008397601800000001
-0.4502857 -0.0085014428
-0.4492857 -0.0086064989
-0.4482857 -0.008712782399999999
-0.4472857 -0.0088203051
-0.4462857 -0.008929081399999999
-0.4452857 -0.009039123
-0.4442857 -0.0091504437
-0.4432857 -0.009263055800000001
-0.4422857 -0.0093769719
-0.4412857 -0.009492205600000001
-0.4402857 -0.0096087693
-0.4392857 -0.0097266755
-0.4382857 -0.0098459379
-0.4372857 -0.0099665704
-0.4362857 -0.010088587
-0.4352857 -0.010212002000000001
-0.4342857 -0.010336829
-0.4332857 -0.010463082
-0.4322857 -0.010590777000000001
-0.4312857 -0.010719927
-0.4302857 -0.010850545
-0.4292857 -0.010982648
-0.4282857 -0.01111625
-0.4272857 -0.011251363
-0.4262857 -0.011388001
-0.4252857 -0.011526179
-0.4242857 -0.011665912
-0.4232857 -0.011807212
-0.4222857 -0.011950095
-0.4212857 -0.012094572
-0.4202857 -0.012240658
-0.4192857 -0.01238837
-0.4182857 -0.012537719000000001
-0.4172857 -0.012688719999999999
-0.4162857 -0.012841386
-0.4152857 -0.012995735999999999
-0.4142857 -0.013151781000000001
-0.4132857 -0.013309538000000001
-0.4122857 -0.013469025999999999
-0.4112857 -0.013630257000000002
-0.4102857 -0.013793251
-0.4092857 -0.013958024999999999
-0.4082857 -0.014124598
-0.4072857 -0.014292988999999999
-0.4062857 -0.014463213999999999
-0.4052857 -0.014635292
-0.4042857 -0.014809243
-0.4032857 -0.014985084
-0.4022857 -0.015162836999999998
-0.4012857 -0.015342518
-0.4002857 -0.015524148000000002
-0.3992857 -0.015707743
-0.3982857 -0.015893324
-0.3972857 -0.016080907999999998
-0.3962857 -0.016270512
-0.3952857 -0.016462156999999998
-0.3942857 -0.016655859999999998
-0.3932857 -0.016851638999999998
-0.3922857 -0.017049514
-0.3912857 -0.017249506
-0.3902857 -0.017451635
-0.3892857 -0.01765592
-0.3882857 -0.017862389
-0.3872857 -0.018071059
-0.3862857 -0.018281952
-0.3852857 -0.018495096000000003
-0.3842857 -0.018710509
-0.3832857 -0.018928217
-0.3822857 -0.019148245
-0.3812857 -0.019370619999999998
-0.3802857 -0.019595362
-0.3792857 -0.019822496999999998
-0.3782857 -0.020052052
-0.3772857 -0.020284046
-0.3762857 -0.020518507999999998
-0.3752857 -0.020755461
-0.3742857 -0.020994926
-0.3732857 -0.021236928000000002
-0.3722857 -0.021481494
-0.3712857 -0.021728643000000002
-0.3702857 -0.021978404
-0.3692857 -0.022230798
-0.3682857 -0.022485851
-0.3672857 -0.022743588
-0.3662857 -0.023004037
-0.3652857 -0.023267223
-0.3642857 -0.023533175
-0.3632857 -0.023801917000000002
-0.3622857 -0.024073478
-0.3612857 -0.024347883
-0.3602857 -0.024625167
-0.3592857 -0.024905344
-0.3582857 -0.025188450999999997
-0.3572857 -0.025474519
-0.3562857 -0.025763560999999997
-0.3552857 -0.026055616999999996
-0.3542857 -0.026350712999999998
-0.3532857 -0.026648873
-0.3522857 -0.026950131999999998
-0.3512857 -0.027254508999999996
-0.3502857 -0.027562042999999998
-0.3492857 -0.027872765
-0.3482857 -0.028186695999999997
-0.3472857 -0.028503874999999998
-0.3462857 -0.028824325999999997
-0.3452857 -0.02914808
-0.3442857 -0.029475166
-0.3432857 -0.029805617000000003
-0.3422857 -0.030139457999999997
-0.3412857 -0.030476731
-0.3402857 -0.030817455
-0.3392857 -0.03116166
-0.3382857 -0.031509378
-0.3372857 -0.031860641
-0.3362857 -0.032215469000000004
-0.3352857 -0.032573900999999995
-0.3342857 -0.032935952000000004
-0.3332857 -0.033301665
-0.3322857 -0.033671065
-0.3312857 -0.034044173999999996
-0.3302857 -0.03442103
-0.3292857 -0.034801668
-0.3282857 -0.035186121
-0.3272857 -0.035574418
-0.3262857 -0.035966598
-0.3252857 -0.036362695
-0.3242857 -0.036762751
-0.3232857 -0.037166796
-0.3222857 -0.037574879
-0.3212857 -0.037987027
-0.3202857 -0.038403287
-0.3192857 -0.038823692
-0.3182857 -0.039248285
-0.3172857 -0.039677098
-0.3162857 -0.040110169
-0.3152857 -0.040547537999999994
-0.3142857 -0.040989244
-0.3132857 -0.041435321
-0.3122857 -0.041885802
-0.3112857 -0.042340724
-0.3102857 -0.042800122
-0.3092857 -0.043264034
-0.3082857 -0.043732498
-0.3072857 -0.044205546
-0.3062857 -0.044683224
-0.3052857 -0.045165562
-0.3042857 -0.045652597
-0.3032857 -0.046144371
-0.3022857 -0.046640933999999995
-0.3012857 -0.047142329
-0.3002857 -0.047648599
-0.2992857 -0.048159788
-0.2982857 -0.048675938
-0.2972857 -0.049197092
-0.2962857 -0.049723301
-0.2952857 -0.050254597
-0.2942857 -0.050791039
-0.2932857 -0.051332661
-0.2922857 -0.05187951
-0.2912857 -0.052431633000000005
-0.2902857 -0.052989065
-0.2892857 -0.053551851000000004
-0.2882857 -0.054120034
-0.2872857 -0.054693659
-0.2862857 -0.055272772
-0.2852857 -0.05585741599999999
-0.2842857 -0.05644762999999999
-0.2832857 -0.057043461000000004
-0.2822857 -0.05764496200000001
-0.2812857 -0.058252155
-0.2802857 -0.058865093
-0.2792857 -0.059483823000000005
-0.2782857 -0.06010837399999999
-0.2772857 -0.060738815
-0.2762857 -0.061375188
-0.2752857 -0.062017544
-0.2742857 -0.062665937
-0.2732857 -0.063320412
-0.2722857 -0.06398102900000001
-0.2712857 -0.064647838
-0.2702857 -0.065320876
-0.2692857 -0.066000217
-0.2682857 -0.066685909
-0.2672857 -0.06737801
-0.2662857 -0.06807656000000001
-0.2652857 -0.068781618
-0.2642857 -0.069493224
-0.2632857 -0.070211425
-0.2622857 -0.070936285
-0.2612857 -0.07166784500000001
-0.2602857 -0.072406168
-0.2592857 -0.07315129000000001
-0.2582857 -0.073903293
-0.2572857 -0.074662227
-0.2562857 -0.075428135
-0.2552857 -0.076201075
-0.2542857 -0.07698111
-0.2532857 -0.077768287
-0.2522857 -0.078562665
-0.2512857 -0.0793643
-0.2502857 -0.080173253
-0.2492857 -0.080989592
-0.2482857 -0.081813365
-0.2472857 -0.08264464
-0.2462857 -0.083483476
-0.2452857 -0.084329909
-0.2442857 -0.085184013
-0.2432857 -0.086045841
-0.2422857 -0.086915464
-0.2412857 -0.087792933
-0.2402857 -0.088678312
-0.2392857 -0.08957166600000001
-0.2382857 -0.090473035
-0.2372857 -0.091382471
-0.2362857 -0.092300039
-0.2352857 -0.09322578
-0.2342857 -0.09415976799999999
-0.2332857 -0.095102063
-0.2322857 -0.096052734
-0.2312857 -0.09701185
-0.2302857 -0.097979477
-0.2292857 -0.09895565499999999
-0.2282857 -0.099940482
-0.2272857 -0.10093401999999999
-0.2262857 -0.10193634
-0.2252857 -0.10294751
-0.2242857 -0.10396764
-0.2232857 -0.10499674999999999
-0.2222857 -0.10603494000000001
-0.2212857 -0.10708225999999998
-0.2202857 -0.10813876
-0.2192857 -0.10920452000000001
-0.2182857 -0.11027961000000001
-0.2172857 -0.11136408
-0.2162857 -0.11245799
-0.2152857 -0.11356145000000001
-0.2142857 -0.11467449
-0.2132857 -0.11579721
-0.2122857 -0.11692966
-0.2112857 -0.11807189
-0.2102857 -0.11922399
-0.2092857 -0.12038602
-0.2082857 -0.12155807
-0.2072857 -0.12274021
-0.2062857 -0.12393253
-0.2052857 -0.12513506
-0.2042857 -0.12634789000000002
-0.2032857 -0.12757109
-0.2022857 -0.12880473
-0.2012857 -0.13004886
-0.2002857 -0.13130360000000002
-0.1992857 -0.13256895999999999
-0.1982857 -0.13384509
-0.1972857 -0.13513203
-0.1962857 -0.13642986999999998
-0.1952857 -0.13773869
-0.1942857 -0.13905856
-0.1932857 -0.14038952999999998
-0.1922857 -0.14173172
-0.1912857 -0.14308519
-0.1902857 -0.14445001000000002
-0.1892857 -0.14582626
-0.1882857 -0.14721401
-0.1872857 -0.14861333000000002
-0.1862857 -0.15002431000000002
-0.1852857 -0.15144702000000002
-0.1842857 -0.15288152
-0.1832857 -0.15432793
-0.1822857 -0.15578631999999998
-0.1812857 -0.15725673999999998
-0.1802857 -0.15873932
-0.1792857 -0.16023408
-0.1782857 -0.16174115
-0.1772857 -0.16326056
-0.1762857 -0.16479241
-0.1752857 -0.16633676
-0.1742857 -0.16789368000000002
-0.1732857 -0.16946326
-0.1722857 -0.17104555
-0.1712857 -0.17264066
-0.1702857 -0.17424867
-0.1692857 -0.17586969
-0.1682857 -0.17750377
-0.1672857 -0.17915103
-0.1662857 -0.18081156
-0.1652857 -0.18248546000000002
-0.1642857 -0.18417283
-0.1632857 -0.18587374
-0.1622857 -0.1875883
-0.1612857 -0.18931661
-0.1602857 -0.19105872999999998
-0.1592857 -0.19281473999999998
-0.1582857 -0.19458473
-0.1572857 -0.19636878
-0.1562857 -0.19816696
-0.1552857 -0.19997937999999998
-0.1542857 -0.2018061
-0.1532857 -0.20364721000000002
-0.1522857 -0.20550285000000001
-0.1512857 -0.20737306
-0.1502857 -0.20925796
-0.1492857 -0.2111576
-0.1482857 -0.21307215000000002
-0.1472857 -0.21500160999999998
-0.1462857 -0.21694617
-0.1452857 -0.21890586
-0.1442857 -0.22088080000000002
-0.1432857 -0.22287103000000003
-0.1422857 -0.22487675000000001
-0.1412857 -0.22689793
-0.1402857 -0.22893474
-0.1392857 -0.23098724999999998
-0.1382857 -0.23305564999999998
-0.1372857 -0.2351399
-0.1362857 -0.2372402
-0.1352857 -0.23935663
-0.1342857 -0.24148926999999998
-0.1332857 -0.24363827000000002
-0.1322857 -0.24580366
-0.1312857 -0.24798557
-0.1302857 -0.25018402
-0.1292857 -0.25239915
-0.1282857 -0.25463104000000003
-0.1272857 -0.25687983999999997
-0.1262857 -0.25914556
-0.1252857 -0.26142835
-0.1242857 -0.26372825
-0.1232857 -0.26604538
-0.1222857 -0.26837988
-0.1212857 -0.27073179
-0.1202857 -0.27310129
-0.1192857 -0.27548845
-0.1182857 -0.27789336000000003
-0.1172857 -0.28031617
-0.1162857 -0.28275691
-0.1152857 -0.2852157
-0.1142857 -0.28769262
-0.1132857 -0.29018777
-0.1122857 -0.29270127
-0.1112857 -0.29523320999999997
-0.1102857 -0.29778364
-0.1092857 -0.30035269000000003
-0.1082857 -0.30294049
-0.1072857 -0.3055471
-0.1062857 -0.30817264
-0.1052857 -0.31081717000000003
-0.1042857 -0.31348087
-0.1032857 -0.3161638
-0.1022857 -0.31886608
-0.1012857 -0.32158780000000003
-0.1002857 -0.32432908
-9.9285714E-02 -0.32708996
-9.8285712E-02 -0.32987054
-9.7285718E-02 -0.33267096
-9.6285716E-02 -0.33549131000000004
-9.5285714E-02 -0.33833169999999996
-9.4285712E-02 -0.34119224000000004
-9.3285717E-02 -0.34407298
-9.2285715E-02 -0.3469741
-9.1285713E-02 -0.34989568
-9.0285711E-02 -0.35283784
-8.9285716E-02 -0.35580068000000004
-8.8285714E-02 -0.35878434
-8.7285712E-02 -0.36178888
-8.6285718E-02 -0.36481444
-8.5285716E-02 -0.36786115
-8.4285714E-02 -0.37092902
-8.3285712E-02 -0.37401819
-8.2285717E-02 -0.37712876
-8.1285715E-02 -0.38026075000000004
-8.0285713E-02 -0.3834143
-7.9285711E-02 -0.38658950999999997
-7.8285716E-02 -0.38978651
-7.7285714E-02 -0.39300541
-7.6285712E-02 -0.39624623
-7.5285718E-02 -0.39950912
-7.4285716E-02 -0.40279422
-7.3285714E-02 -0.40610163000000005
-7.2285712E-02 -0.40943148
-7.1285717E-02 -0.41278382
-7.0285715E-02 -0.41615875
-6.9285713E-02 -0.41955644
-6.8285711E-02 -0.42297695999999996
-6.7285717E-02 -0.42642043
-6.6285715E-02 -0.42988691
-6.5285712E-02 -0.43337647999999995
-6.4285718E-02 -0.43688924
-6.3285716E-02 -0.44042543
-6.2285714E-02 -0.44398494
-6.1285716E-02 -0.44756806000000005
-6.0285714E-02 -0.45117483999999997
-5.9285715E-02 -0.45480537
-5.8285713E-02 -0.45845983999999995
-5.7285715E-02 -0.46213823
-5.6285713E-02 -0.4658408
-5.5285715E-02 -0.46956753000000007
-5.4285713E-02 -0.47331852999999996
-5.3285714E-02 -0.47709397
-5.2285716E-02 -0.48089391000000004
-5.1285714E-02 -0.48471848
-5.0285716E-02 -0.48856763
-4.9285714E-02 -0.49244151
-4.8285715E-02 -0.49634016999999997
-4.7285713E-02 -0.50026383
-4.6285715E-02 -0.5042125
-4.5285713E-02 -0.50818641
-4.4285715E-02 -0.51218555
-4.3285713E-02 -0.51621003
-4.2285714E-02 -0.52026003
-4.1285716E-02 -0.52433554
-4.0285714E-02 -0.52843681
-3.9285716E-02 -0.53256382
-3.8285714E-02 -0.53671664
-3.7285715E-02 -0.5408954300000001
-3.6285713E-02 -0.54510022
-3.5285715E-02 -0.54933107
-3.4285713E-02 -0.5535881500000001
-3.3285715E-02 -0.55787158
-3.2285713E-02 -0.56218137
-3.1285714E-02 -0.56651765
-3.0285714E-02 -0.5708806200000001
-2.9285714E-02 -0.57527036
-2.8285714E-02 -0.57968698
-2.7285714E-02 -0.58413045
-2.6285714E-02 -0.58860104
-2.5285713E-02 -0.5930988100000001
-2.4285715E-02 -0.59762388
-2.3285715E-02 -0.60217618
-2.2285715E-02 -0.60675591
-2.1285715E-02 -0.6113631199999999
-2.0285714E-02 -0.61599785
-1.9285714E-02 -0.62066033
-1.8285714E-02 -0.62535047
-1.7285714E-02 -0.63006845
-1.6285714E-02 -0.63481433
-1.5285715E-02 -0.63958815
-1.4285714E-02 -0.6443900100000001
-1.3285714E-02 -0.64922003
-1.2285714E-02 -0.65407832
-1.1285714E-02 -0.65896506
-1.0285715E-02 -0.66388017
-9.2857145E-03 -0.66882386
-8.2857143E-03 -0.67379619
-7.2857141E-03 -0.67879735
-6.2857145E-03 -0.6838273300000001
-5.2857143E-03 -0.68888618
-4.2857141E-03 -0.69397409
-3.2857142E-03 -0.69909105
-2.2857143E-03 -0.70423717
-1.2857143E-03 -0.70941248
-2.8571428E-04 -0.71461718
7.1428571E-04 -0.7198512100000001
1.7142857E-03 -0.72511481
2.7142856E-03 -0.73040803
3.7142858E-03 -0.73573091
4.7142855E-03 -0.74108359
5.7142857E-03 -0.74646608
6.7142858E-03 -0.75187841
7.7142855E-03 -0.7573207799999999
8.7142857E-03 -0.7627931
9.7142858E-03 -0.76829554
1.0714286E-02 -0.77382815
1.1714286E-02 -0.77939103
1.2714285E-02 -0.78498423
1.3714286E-02 -0.7906077399999999
1.4714286E-02 -0.79626171
1.5714286E-02 -0.80194613
1.6714286E-02 -0.80766128
1.7714286E-02 -0.8134070800000001
1.8714286E-02 -0.8191837900000001
1.9714287E-02 -0.82499133
2.0714285E-02 -0.8308298900000001
2.1714285E-02 -0.83669964
2.2714285E-02 -0.8426003200000001
2.3714285E-02 -0.8485321
2.4714286E-02 -0.85449507
2.5714286E-02 -0.8604892499999999
2.6714286E-02 -0.8665146300000001
2.7714286E-02 -0.8725712099999999
2.8714286E-02 -0.87865936
2.9714286E-02 -0.8847788000000001
3.0714286E-02 -0.89092962
3.1714287E-02 -0.89711202
3.2714285E-02 -0.90332609
3.3714287E-02 -0.9095717200000001
3.4714285E-02 -0.9158490199999999
3.5714287E-02 -0.92215817
3.6714286E-02 -0.92849908
3.7714284E-02 -0.9348719400000001
3.8714286E-02 -0.94127664
3.9714284E-02 -0.94771329
4.0714286E-02 -0.95418198
4.1714285E-02 -0.96068261
4.2714287E-02 -0.96721509
4.3714285E-02 -0.97377962
4.4714287E-02 -0.98037617
4.5714285E-02 -0.98700495
4.6714287E-02 -0.99366577
4.7714286E-02 -1.0003588
4.8714284E-02 -1.0070841000000001
4.9714286E-02 -1.0138417
5.0714284E-02 -1.0206316
5.1714286E-02 -1.027454
5.2714285E-02 -1.0343086
5.3714287E-02 -1.0411956999999998
5.4714285E-02 -1.0481154
5.5714287E-02 -1.0550674
5.6714285E-02 -1.0620519
5.7714287E-02 -1.0690687
5.8714285E-02 -1.0761180000000001
5.9714288E-02 -1.0831996
6.0714286E-02 -1.0903137999999999
6.1714284E-02 -1.0974605
6.2714286E-02 -1.1046397
6.3714288E-02 -1.1118516
6.4714283E-02 -1.1190963
6.5714285E-02 -1.1263735000000001
6.6714287E-02 -1.1336835
6.7714289E-02 -1.1410262
6.8714283E-02 -1.1484014
6.9714285E-02 -1.1558092
7.0714287E-02 -1.1632497
7.1714282E-02 -1.1707228
7.2714284E-02 -1.1782284
7.3714286E-02 -1.1857666
7.4714288E-02 -1.1933373
7.5714283E-02 -1.2009406
7.6714285E-02 -1.2085764
7.7714287E-02 -1.2162448
7.8714289E-02 -1.2239456
7.9714283E-02 -1.2316791
8.0714285E-02 -1.2394452
8.1714287E-02 -1.247244
8.2714289E-02 -1.2550754000000002
8.3714284E-02 -1.2629393
8.4714286E-02 -1.2708358
8.5714288E-02 -1.2787647
8.6714283E-02 -1.2867258
8.7714285E-02 -1.2947193
8.8714287E-02 -1.3027451
8.9714289E-02 -1.3108032
9.0714283E-02 -1.3188935000000002
9.1714285E-02 -1.3270161
9.2714287E-02 -1.3351709999999999
9.3714289E-02 -1.3433578
9.4714284E-02 -1.351577
9.5714286E-02 -1.3598282
9.6714288E-02 -1.3681115000000001
9.7714283E-02 -1.3764269
9.8714285E-02 -1.3847743
9.9714287E-02 -1.3931536
0.1007143 -1.4015647
0.1017143 -1.4100075
0.1027143 -1.4184819
0.1037143 -1.4269878999999999
0.1047143 -1.4355254
0.1057143 -1.4440944
0.1067143 -1.4526952
0.1077143 -1.4613274
0.1087143 -1.469991
0.1097143 -1.4786858999999999
0.1107143 -1.4874119
0.1117143 -1.4961692
0.1127143 -1.5049574
0.1137143 -1.5137767
0.1147143 -1.5226269000000001
0.1157143 -1.5315079
0.1167143 -1.5404196
0.1177143 -1.5493617
0.1187143 -1.5583345
0.1197143 -1.5673373000000002
0.1207143 -1.5763702000000002
0.1217143 -1.5854333000000003
0.1227143 -1.5945261
0.1237143 -1.603649
0.1247143 -1.612802
0.1257143 -1.6219845
0.1267143 -1.6311964
0.1277143 -1.6404377
0.1287143 -1.6497085000000002
0.1297143 -1.6590085
0.1307143 -1.6683374
0.1317143 -1.6776950999999998
0.1327143 -1.6870817
0.1337143 -1.696497
0.1347143 -1.7059408000000003
0.1357143 -1.7154129
0.1367143 -1.7249127999999998
0.1377143 -1.7344410000000001
0.1387143 -1.7439965000000002
0.1397143 -1.7535800000000001
0.1407143 -1.7631913
0.1417143 -1.7728298999999998
0.1427143 -1.7824955
0.1437143 -1.7921885
0.1447143 -1.8019082
0.1457143 -1.8116551
0.1467143 -1.8214284
0.1477143 -1.8312281
0.1487143 -1.8410543000000001
0.1497143 -1.8509064
0.1507143 -1.8607841999999999
0.1517143 -1.8706877
0.1527143 -1.8806166999999998
0.1537143 -1.8905707
0.1547143 -1.9005500000000002
0.1557143 -1.9105541
0.1567143 -1.9205829
0.1577143 -1.9306364
0.1587143 -1.9407144
0.1597143 -1.9508162999999998
0.1607143 -1.960942
0.1617143 -1.9710915
0.1627143 -1.9812644000000001
0.1637143 -1.9914604999999999
0.1647143 -2.0016793
0.1657143 -2.0119207
0.1667143 -2.0221844
0.1677143 -2.0324701000000003
0.1687143 -2.0427777000000003
0.1697143 -2.0531068
0.1707143 -2.0634571
0.1717143 -2.0738290999999998
0.1727143 -2.0842221000000003
0.1737143 -2.0946356
0.1747143 -2.1050695
0.1757143 -2.1155236
0.1767143 -2.1259977
0.1777143 -2.1364911
0.1787143 -2.1470034
0.1797143 -2.157535
0.1807143 -2.1680852
0.1817143 -2.1786539
0.1827143 -2.18924
0.1837143 -2.1998439000000003
0.1847143 -2.2104652999999996
0.1857143 -2.2211036
0.1867143 -2.2317592
0.1877143 -2.242431
0.1887143 -2.2531190999999997
0.1897143 -2.263823
0.1907143 -2.2745425
0.1917143 -2.2852773
0.1927143 -2.2960266
0.1937143 -2.3067906
0.1947143 -2.3175687
0.1957143 -2.3283606
0.1967143 -2.3391658
0.1977143 -2.3499839000000002
0.1987143 -2.360815
0.1997143 -2.3716582
0.2007143 -2.3825133
0.2017143 -2.39338
0.2027143 -2.4042584
0.2037143 -2.4151478
0.2047143 -2.4260477999999996
0.2057143 -2.4369585999999996
0.2067143 -2.4478790999999998
0.2077143 -2.4588089
0.2087143 -2.4697479
0.2097143 -2.4806952
0.2107143 -2.4916507
0.2117143 -2.5026139
0.2127143 -2.5135841
0.2137143 -2.5245611
0.2147143 -2.5355445
0.2157143 -2.5465343000000003
0.2167143 -2.5575295000000002
0.2177143 -2.5685305
0.2187143 -2.5795359
0.2197143 -2.5905465999999997
0.2207143 -2.6015610000000002
0.2217143 -2.6125791
0.2227143 -2.6235999999999997
0.2237143 -2.6346236
0.2247143 -2.6456494
0.2257143 -2.6566764
0.2267143 -2.6677047999999997
0.2277143 -2.6787333
0.2287143 -2.6897619
0.2297143 -2.7007902
0.2307143 -2.7118173999999997
0.2317143 -2.7228434
0.2327143 -2.7338678
0.2337143 -2.7448902
0.2347143 -2.75591
0.2357143 -2.7669266
0.2367143 -2.7779398
0.2377143 -2.788949
0.2387143 -2.7999535
0.2397143 -2.8109528000000004
0.2407143 -2.8219463
0.2417143 -2.8329333
0.2427143 -2.8439132
0.2437143 -2.8548855
0.2447143 -2.8658494
0.2457143 -2.8768048
0.2467143 -2.8877508
0.2477143 -2.8986873
0.2487143 -2.9096140999999998
0.2497143 -2.9205306
0.2507143 -2.9314354000000002
0.2517143 -2.9423287
0.2527143 -2.9532095000000003
0.2537143 -2.9640775
0.2547143 -2.9749317
0.2557143 -2.9857719
0.2567143 -2.9965967
0.2577143 -3.0074058
0.2587143 -3.0181985
0.2597143 -3.0289740999999997
0.2607143 -3.0397322
0.2617143 -3.050472
0.2627143 -3.0611932
0.2637143 -3.0718952
0.2647143 -3.0825773
0.2657143 -3.0932393
0.2667143 -3.1038799999999998
0.2677143 -3.1144995
0.2687143 -3.1250964999999997
0.2697143 -3.1356703
0.2707143 -3.1462204000000003
0.2717143 -3.1567458
0.2727143 -3.1672463
0.2737143 -3.1777203
0.2747143 -3.1881679000000003
0.2757143 -3.1985879
0.2767143 -3.2089800000000004
0.2777143 -3.2193425999999996
0.2787143 -3.2296762
0.2797143 -3.2399796000000003
0.2807143 -3.2502524999999998
0.2817143 -3.260494
0.2827143 -3.2707039
0.2837143 -3.280881
0.2847143 -3.2910250000000003
0.2857143 -3.3011342999999997
0.2867143 -3.311209
0.2877143 -3.3212472
0.2887143 -3.3312488
0.2897143 -3.3412136
0.2907143 -3.3511399999999996
0.2917143 -3.3610273000000004
0.2927143 -3.3708747
0.2937143 -3.3806819000000004
0.2947143 -3.3904484999999998
0.2957143 -3.4001734
0.2967143 -3.4098562
0.2977143 -3.4194956999999997
0.2987143 -3.4290913
0.2997143 -3.4386422
0.3007143 -3.4481481
0.3017143 -3.457607
0.3027143 -3.4670189
0.3037143 -3.4763824
0.3047143 -3.4856968000000004
0.3057143 -3.4949608
0.3067143 -3.5041746
0.3077143 -3.5133362000000004
0.3087143 -3.5224456
0.3097143 -3.5315026
0.3107143 -3.5405051
0.3117143 -3.5494532000000003
0.3127143 -3.5583451000000004
0.3137143 -3.5671808
0.3147143 -3.5759591
0.3157143 -3.5846792
0.3167143 -3.5933401
0.3177143 -3.6019417999999996
0.3187143 -3.6104824
0.3197143 -3.6189612
0.3207143 -3.6273777
0.3217143 -3.6357302000000002
0.3227143 -3.6440175
0.3237143 -3.6522392
0.3247143 -3.6603950000000003
0.3257143 -3.6684841
0.3267143 -3.676505
0.3277143 -3.6844574
0.3287143 -3.6923405
0.3297143 -3.7001524
0.3307143 -3.7078927999999998
0.3317143 -3.7155609999999997
0.3327143 -3.7231557
0.3337143 -3.7306760000000003
0.3347143 -3.7381208999999997
0.3357143 -3.7454891999999997
0.3367143 -3.75278
0.3377143 -3.7599913999999997
0.3387143 -3.7671231
0.3397143 -3.7741743000000003
0.3407143 -3.7811451000000003
0.3417143 -3.7880346
0.3427143 -3.7948411
0.3437143 -3.8015645
0.3447143 -3.8082030000000002
0.3457143 -3.8147558
0.3467143 -3.8212217
0.3477143 -3.8276002000000005
0.3487143 -3.8338891999999998
0.3497143 -3.8400888
0.3507143 -3.8461976
0.3517143 -3.8522138999999997
0.3527143 -3.8581382
0.3537143 -3.8639687
0.3547143 -3.8697042
0.3557143 -3.8753439
0.3567143 -3.8808866999999996
0.3577143 -3.8863323999999997
0.3587143 -3.8916789
0.3597143 -3.8969259999999997
0.3607143 -3.9020727999999996
0.3617143 -3.9071172
0.3627143 -3.9120587999999996
0.3637143 -3.9168958
0.3647143 -3.921628
0.3657143 -3.9262544000000004
0.3667143 -3.9307736
0.3677143 -3.9351851
0.3687143 -3.9394867
0.3697143 -3.9436787
0.3707143 -3.9477587
0.3717143 -3.9517265000000004
0.3727143 -3.9555809999999996
0.3737143 -3.9593209
0.3747143 -3.9629452
0.3757143 -3.9664528999999997
0.3767143 -3.9698433
0.3777143 -3.9731152
0.3787143 -3.9762679000000003
0.3797143 -3.9793000000000003
0.3807143 -3.9822094000000003
0.3817143 -3.9849967
0.3827143 -3.9876598999999997
0.3837143 -3.9901972
0.3847143 -3.9926093000000002
0.3857143 -3.9948932999999998
0.3867143 -3.9970491
0.3877143 -3.9990753
0.3887143 -4.0009707
0.3897143 -4.0027346
0.3907143 -4.0043652
0.3917143 -4.0058620000000005
0.3927143 -4.007224
0.3937143 -4.0084504
0.3947143 -4.0095396
0.3957143 -4.0104911
0.3967143 -4.0113032
0.3977143 -4.0119741
0.3987143 -4.0125027
0.3997143 -4.012889
0.4007143 -4.0131308
0.4017143 -4.0132277
0.4027143 -4.0131789
0.4037143 -4.0129825
0.4047143 -4.0126383
0.4057143 -4.0121446999999995
0.4067143 -4.0115006
0.4077143 -4.0107053
0.4087143 -4.0097572
0.4097143 -4.008656
0.4107143 -4.007400199999999
0.4117143 -4.0059879
0.4127143 -4.0044185
0.4137143 -4.0026907000000005
0.4147143 -4.000802
0.4157143 -3.9987522999999996
0.4167143 -3.9965406000000003
0.4177143 -3.9941657
0.4187143 -3.9916268999999995
0.4197143 -3.9889235000000003
0.4207143 -3.9860542999999997
0.4217143 -3.9830174000000005
0.4227143 -3.9798122
0.4237143 -3.9764371
0.4247143 -3.9728909999999997
0.4257143 -3.9691728000000004
0.4267143 -3.9652817
0.4277143 -3.9612159
0.4287143 -3.9569742999999997
0.4297143 -3.9525561000000002
0.4307143 -3.9479591000000003
0.4317143 -3.9431825
0.4327143 -3.9382260000000002
0.4337143 -3.9330881
0.4347143 -3.9277684
0.4357143 -3.9222661
0.4367143 -3.9165799000000003
0.4377143 -3.9107084
0.4387143 -3.9046499999999997
0.4397143 -3.8984034000000003
0.4407143 -3.891968
0.4417143 -3.8853418
0.4427143 -3.8785245
0.4437143 -3.8715154000000003
0.4447143 -3.8643122
0.4457143 -3.8569141
0.4467143 -3.8493197
0.4477143 -3.8415276
0.4487143 -3.8335372
0.4497143 -3.8253481999999996
0.4507143 -3.81696
0.4517143 -3.8083706000000004
0.4527143 -3.7995784999999995
0.4537143 -3.7905835
0.4547143 -3.7813839000000002
0.4557143 -3.7719779
0.4567143 -3.7623651000000002
0.4577143 -3.7525441
0.4587143 -3.7425142
0.4597143 -3.7322737000000004
0.4607143 -3.7218221000000002
0.4617143 -3.7111573
0.4627143 -3.7002791
0.4637143 -3.6891859
0.4647143 -3.677877
0.4657143 -3.6663517
0.4667143 -3.6546092000000003
0.4677143 -3.6426485
0.4687143 -3.6304678999999997
0.4697143 -3.6180660000000002
0.4707143 -3.6054425
0.4717143 -3.5925955000000003
0.4727143 -3.5795238
0.4737143 -3.5662266999999996
0.4747143 -3.5527028
0.4757143 -3.538952
0.4767143 -3.5249725
0.4777143 -3.5107631
0.4787143 -3.4963235000000004
0.4797143 -3.4816511
0.4807143 -3.4667466
0.4817143 -3.4516096000000003
0.4827143 -3.4362379
0.4837143 -3.4206312000000003
0.4847143 -3.4047883
0.4857143 -3.3887085
0.4867143 -3.3723894999999997
0.4877143 -3.3558298
0.4887143 -3.3390295
0.4897143 -3.3219863000000003
0.4907143 -3.3047006
0.4917143 -3.2871708
0.4927143 -3.2693966999999997
0.4937143 -3.2513767
0.4947143 -3.2331098000000003
0.4957143 -3.2145958
0.4967143 -3.1958327
0.4977143 -3.1768203
0.4987143 -3.1575583
0.4997143 -3.1380452000000005
0.5007143 -3.1182807
0.5017143 -3.098263
0.5027143 -3.0779909
0.5037143 -3.0574631
0.5047143 -3.0366786
0.5057143 -3.0156365000000003
0.5067143 -2.9943362000000002
0.5077143 -2.9727774
0.5087143 -2.9509591000000004
0.5097143 -2.9288812
0.5107143 -2.9065421000000002
0.5117143 -2.8839413
0.5127143 -2.8610778999999997
0.5137143 -2.8379513
0.5147143 -2.8145609
0.5157143 -2.7909061
0.5167143 -2.7669854000000003
0.5177143 -2.7427983
0.5187143 -2.718343
0.5197143 -2.6936181
0.5207143 -2.6686233
0.5217143 -2.6433567
0.5227143 -2.6178181
0.5237143 -2.5920076
0.5247143 -2.565925
0.5257143 -2.5395695
0.5267143 -2.5129408
0.5277143 -2.486038
0.5287143 -2.4588602
0.5297143 -2.4314065
0.5307143 -2.4036761
0.5317143 -2.3756679
0.5327143 -2.3473813999999997
0.5337143 -2.3188155
0.5347143 -2.2899695
0.5357143 -2.2608424
0.5367143 -2.2314334000000002
0.5377143 -2.2017417
0.5387143 -2.1717668999999997
0.5397143 -2.1415085
0.5407143 -2.1109663000000003
0.5417143 -2.0801401
0.5427143 -2.0490298
0.5437143 -2.0176347
0.5447143 -1.9859547000000002
0.5457143 -1.9539885
0.5467143 -1.9217351
0.5477143 -1.8891932
0.5487143 -1.8563619
0.5497143 -1.8232407
0.5507143 -1.7898289
0.5517143 -1.7561264
0.5527143 -1.722133
0.5537143 -1.6878482
0.5547143 -1.6532719
0.5557143 -1.6184032000000002
0.5567143 -1.5832424
0.5577143 -1.5477888
0.5587143 -1.5120426
0.5597143 -1.4760037
0.5607143 -1.4396716
0.5617143 -1.4030453999999999
0.5627143 -1.3661244
0.5637143 -1.3289073
0.5647143 -1.2913938
0.5657143 -1.2535828
0.5667143 -1.2154742
0.5677143 -1.1770681
0.5687143 -1.1383641999999998
0.5697143 -1.0993625999999999
0.5707143 -1.0600634
0.5717143 -1.0204665
0.5727143 -0.98057175
0.5737143 -0.94037885
0.5747143 -0.89988755
0.5757143 -0.85909786
0.5767143 -0.8180094000000001
0.5777143 -0.77662184
0.5787143 -0.73493472
0.5797143 -0.6929474
0.5807143 -0.65065916
0.5817143 -0.6080694
0.5827143 -0.56517785
0.5837143 -0.52198451
0.5847143 -0.47848993
0.5857143 -0.43469486
0.5867143 -0.39059969
0.5877143 -0.34620464
0.5887143 -0.30150937
0.5897143 -0.25651339
0.5907143 -0.21121614000000002
0.5917143 -0.1656174
0.5927143 -0.11971715999999999
0.5937143 -0.073515525
0.5947143 -0.027012458000000003
0.5957143 0.019792187000000003
0.5967143 0.06689885599999999
0.5977143 0.11430800999999999
0.5987143 0.16201983
0.5997143 0.21003413
0.6007143 0.25835019000000004
0.6017143 0.30696716
0.6027143 0.35588411000000003
0.6037143 0.40510041
0.6047143 0.45461603
0.6057143 0.50443136
0.6067143 0.5545466699999999
0.6077143 0.6049622299999999
0.6087143 0.65567805
0.6097143 0.70669362
0.6107143 0.7580085200000001
0.6117143 0.80962228
0.6127143 0.8615350399999999
0.6137143 0.91374665
0.6147143 0.9662569500000001
0.6157143 1.0190659
0.6167143 1.0721726
0.6177143 1.125576
0.6187143 1.1792749999999999
0.6197143 1.2332689000000001
0.6207143 1.2875571000000001
0.6217143 1.3421397
0.6227143 1.3970169
0.6237143 1.4521892
0.6247143 1.5076564000000001
0.6257143 1.5634179000000001
0.6267143 1.6194737000000001
0.6277143 1.6758222
0.6287143 1.7324632
0.6297143 1.7893961
0.6307143 1.8466193
0.6317143 1.9041331000000001
0.6327143 1.9619372
0.6337143 2.0200302999999997
0.6347143 2.0784115
0.6357143 2.1370796000000003
0.6367143 2.1960338999999998
0.6377143 2.2552736
0.6387143 2.3147983
0.6397143 2.3746083000000002
0.6407143 2.4347033000000002
0.6417143 2.4950828
0.6427143 2.5557456999999997
0.6437143 2.6166912
0.6447143 2.6779181999999997
0.6457143 2.7394259
0.6467143 2.8012125
0.6477143 2.8632777000000003
0.6487143 2.9256199
0.6497143 2.9882383
0.6507143 3.051132
0.6517143 3.1142998
0.6527143 3.1777408
0.6537143 3.2414537
0.6547143 3.3054389000000004
0.6557143 3.3696953
0.6567143 3.4342218
0.6577143 3.4990180000000004
0.6587143 3.5640836
0.6597143 3.6294159
0.6607143 3.6950141
0.6617143 3.7608761
0.6627143 3.8270011999999998
0.6637143 3.8933880999999997
0.6647143 3.9600353999999998
0.6657143 4.026941600000001
0.6667143 4.094106
0.6677143 4.1615278
0.6687143 4.2292051
0.6697143 4.2971361
0.6707143 4.3653205
0.6717143 4.433756300000001
0.6727143 4.5024432
0.6737143 4.5713797
0.6747143 4.6405639
0.6757143 4.7099952
0.6767143 4.7796715
0.6777143 4.8495922
0.6787143 4.919754
0.6797143 4.990156
0.6807143 5.0607961
0.6817143 5.1316730999999995
0.6827143 5.2027859
0.6837143 5.2741326
0.6847143 5.3457122
0.6857143 5.4175227999999995
0.6867143 5.4895625
0.6877143 5.5618297
0.6887143 5.6343228000000005
0.6897143 5.7070403999999995
0.6907143 5.779981599999999
0.6917143 5.8531445
0.6927143 5.9265278
0.6937143 6.0001295
0.6947143 6.0739473
0.6957143 6.1479785
0.6967143 6.2222213
0.6977143 6.296674200000001
0.6987143 6.371334200000001
0.6997143 6.4462006
0.7007143 6.5212719
0.7017143 6.596545900000001
0.7027143 6.672021
0.7037143 6.7476943
0.7047143 6.8235643
0.7057143 6.8996295
0.7067143 6.9758876999999995
0.7077143 7.0523366
0.7087143 7.128976300000001
0.7097143 7.205803700000001
0.7107143 7.2828166
0.7117143 7.3600128
0.7127143 7.4373879
0.7137143 7.5149395
0.7147143 7.5926654
0.7157143 7.6705657
0.7167143 7.7486366
0.7177143 7.8268774
0.7187143 7.905285800000001
0.7197143 7.983860399999999
0.7207143 8.0625974
0.7217143 8.1414945
0.7227143 8.2205489
0.7237143 8.299759
0.7247143 8.379122599999999
0.7257143 8.4586382
0.7267143 8.5383035
0.7277143 8.6181149
0.7287143 8.6980708
0.7297143 8.778166
0.7307143 8.8583976
0.7317143 8.9387633
0.7327143 9.0192609
0.7337143 9.099888100000001
0.7347143 9.180644899999999
0.7357143 9.2615291
0.7367143 9.3425356
0.7377143 9.4236627
0.7387143 9.5049083
0.7397143 9.5862687
0.7407143 9.6677415
0.7417143 9.7493254
0.7427143 9.8310158
0.7437143 9.912810499999999
0.7447143 9.9947073
0.7457143 10.076699999999999
0.7467143 10.15879
0.7477143 10.24097
0.7487143 10.32324
0.7497143 10.40559
0.7507143 10.48803
0.7517143 10.570549999999999
0.7527143 10.65315
0.7537143 10.73583
0.7547143 10.81859
0.7557143 10.90141
0.7567143 10.98429
0.7577143 11.06724
0.7587143 11.15025
0.7597143 11.233319999999999
0.7607143 11.31644
0.7617143 11.399610000000001
0.7627143 11.48283
0.7637143 11.5661
0.7647143 11.64941
0.7657143 11.73275
0.7667143 11.81613
0.7677143 11.89955
0.7687143 11.982990000000001
0.7697143 12.06646
0.7707143 12.14996
0.7717143 12.23347
0.7727143 12.31701
0.7737143 12.40055
0.7747143 12.4841
0.7757143 12.56766
0.7767143 12.651209999999999
0.7777143 12.734770000000001
0.7787143 12.81832
0.7797143 12.901869999999999
0.7807143 12.98541
0.7817143 13.068930000000002
0.7827143 13.15243
0.7837143 13.23591
0.7847143 13.31937
0.7857143 13.402800000000001
0.7867143 13.4862
0.7877143 13.56956
0.7887143 13.65288
0.7897143 13.73616
0.7907143 13.819400000000002
0.7917143 13.90257
0.7927143 13.985700000000001
0.7937143 14.06877
0.7947143 14.15178
0.7957143 14.23473
0.7967143 14.31761
0.7977143 14.40042
0.7987143 14.48315
0.7997143 14.565800000000001
0.8007143 14.648359999999998
0.8017143 14.73085
0.8027143 14.81324
0.8037143 14.89553
0.8047143 14.977730000000001
0.8057143 15.059819999999998
0.8067143 15.14181
0.8077143 15.22368
0.8087143 15.30544
0.8097143 15.38709
0.8107143 15.46861
0.8117143 15.55001
0.8127143 15.63128
0.8137143 15.71242
0.8147143 15.79342
0.8157143 15.874279999999999
0.8167143 15.955
0.8177143 16.03556
0.8187143 16.115969999999997
0.8197143 16.19622
0.8207143 16.27631
0.8217143 16.35624
0.8227143 16.43599
0.8237143 16.51558
0.8247143 16.59498
0.8257143 16.6742
0.8267143 16.753239999999998
0.8277143 16.83209
0.8287143 16.91075
0.8297143 16.98921
0.8307143 17.06747
0.8317143 17.14552
0.8327143 17.22336
0.8337143 17.30098
0.8347143 17.37838
0.8357143 17.455560000000002
0.8367143 17.532510000000002
0.8377143 17.60923
0.8387143 17.68572
0.8397143 17.76196
0.8407143 17.83797
0.8417143 17.913719999999998
0.8427143 17.98922
0.8437143 18.06447
0.8447143 18.13945
0.8457143 18.21417
0.8467143 18.28862
0.8477143 18.36279
0.8487143 18.43669
0.8497143 18.510289999999998
0.8507143 18.58361
0.8517143 18.65664
0.8527143 18.72937
0.8537143 18.8018
0.8547143 18.87393
0.8557143 18.94575
0.8567143 19.01726
0.8577143 19.08845
0.8587143 19.159319999999997
0.8597143 19.22987
0.8607143 19.30008
0.8617143 19.36996
0.8627143 19.439500000000002
0.8637143 19.50869
0.8647143 19.577530000000003
0.8657143 19.64602
0.8667143 19.71416
0.8677143 19.78193
0.8687143 19.849330000000002
0.8697143 19.91637
0.8707143 19.98303
0.8717143 20.049310000000002
0.8727143 20.11522
0.8737143 20.18073
0.8747143 20.24586
0.8757143 20.31059
0.8767143 20.37491
0.8777143 20.43882
0.8787143 20.50233
0.8797143 20.56542
0.8807143 20.62809
0.8817143 20.69034
0.8827143 20.75216
0.8837143 20.81354
0.8847143 20.87449
0.8857143 20.935000000000002
0.8867143 20.99507
0.8877143 21.05468
0.8887143 21.11385
0.8897143 21.17255
0.8907143 21.23079
0.8917143 21.28856
0.8927143 21.34586
0.8937143 21.402669999999997
0.8947143 21.45901
0.8957143 21.51486
0.8967143 21.570220000000003
0.8977143 21.62508
0.8987143 21.67944
0.8997143 21.7333
0.9007143 21.786649999999998
0.9017143 21.83949
0.9027143 21.89181
0.9037143 21.94362
0.9047143 21.99489
0.9057143 22.04564
0.9067143 22.095860000000002
0.9077143 22.14553
0.9087143 22.19466
0.9097143 22.24324
0.9107143 22.29127
0.9117143 22.33874
0.9127143 22.385650000000002
0.9137143 22.432
0.9147143 22.47778
0.9157143 22.52298
0.9167143 22.56761
0.9177143 22.61166
0.9187143 22.65512
0.9197143 22.69799
0.9207143 22.740270000000002
0.9217143 22.78194
0.9227143 22.82301
0.9237143 22.86347
0.9247143 22.90332
0.9257143 22.94255
0.9267143 22.98115
0.9277143 23.019129999999997
0.9287143 23.056479999999997
0.9297143 23.0932
0.9307143 23.129269999999998
0.9317143 23.16471
0.9327143 23.1995
0.9337143 23.23364
0.9347143 23.267129999999998
0.9357143 23.29996
0.9367143 23.33213
0.9377143 23.36363
0.9387143 23.39446
0.9397143 23.424619999999997
0.9407143 23.45409
0.9417143 23.48288
0.9427143 23.51097
0.9437143 23.53838
0.9447143 23.565089999999998
0.9457143 23.5911
0.9467143 23.61641
0.9477143 23.64101
0.9487143 23.66489
0.9497143 23.68806
0.9507143 23.71052
0.9517143 23.732239999999997
0.9527143 23.75324
0.9537143 23.77351
0.9547143 23.793039999999998
0.9557143 23.81183
0.9567143 23.82988
0.9577143 23.847170000000002
0.9587143 23.863709999999998
0.9597143 23.8795
0.9607143 23.89453
0.9617143 23.9088
0.9627143 23.92231
0.9637143 23.93505
0.9647143 23.94702
0.9657143 23.958209999999998
0.9667143 23.968629999999997
0.9677143 23.978250000000003
0.9687143 23.98709
0.9697143 23.99513
0.9707143 24.002380000000002
0.9717143 24.00883
0.9727143 24.01447
0.9737143 24.01931
0.9747143 24.02333
0.9757143 24.02654
0.9767143 24.028930000000003
0.9777143 24.03051
0.9787143 24.03127
0.9797143 24.0312
0.9807143 24.03031
0.9817143 24.028579999999998
0.9827143 24.02602
0.9837143 24.02261
0.9847143 24.01836
0.9857143 24.01325
0.9867143 24.0073
0.9877143 24.00049
0.9887143 23.99283
0.9897143 23.98431
0.9907143 23.97493
0.9917143 23.964679999999998
0.9927143 23.95356
0.9937143 23.941580000000002
0.9947143 23.928720000000002
0.9957143 23.91499
0.9967143 23.90038
0.9977143 23.88489
0.9987143 23.86851
0.9997143 23.85124
1.000714 23.83307
1.001714 23.814
1.002714 23.79404
1.003714 23.77317
1.004714 23.7514
1.005714 23.728730000000002
1.006714 23.70515
1.007714 23.68066
1.008714 23.65526
1.009714 23.62895
1.010714 23.60171
1.011714 23.57356
1.012714 23.54448
1.013714 23.51449
1.014714 23.48356
1.015714 23.4517
1.016714 23.4189
1.017714 23.38517
1.018714 23.350489999999997
1.019714 23.31487
1.020714 23.278309999999998
1.021714 23.24082
1.022714 23.20237
1.023714 23.16298
1.024714 23.12265
1.025714 23.08135
1.026714 23.039109999999997
1.027714 22.9959
1.028714 22.95173
1.029714 22.90661
1.030714 22.86052
1.031714 22.81347
1.032714 22.76545
1.033714 22.71647
1.034714 22.666510000000002
1.035714 22.615579999999998
1.036714 22.56368
1.037714 22.51081
1.038714 22.456960000000002
1.039714 22.402150000000002
1.040714 22.34636
1.041714 22.28959
1.042714 22.23183
1.043714 22.173090000000002
1.044714 22.11336
1.045714 22.05265
1.046714 21.99095
1.047714 21.928259999999998
1.048714 21.86458
1.049714 21.79991
1.050714 21.73425
1.051714 21.66759
1.052714 21.59994
1.053714 21.5313
1.054714 21.461669999999998
1.055714 21.39104
1.056714 21.31941
1.057714 21.246789999999997
1.058714 21.17317
1.059714 21.09855
1.060714 21.02292
1.061714 20.9463
1.062714 20.86867
1.063714 20.79004
1.064714 20.710410000000003
1.065714 20.62977
1.066714 20.54814
1.067714 20.4655
1.068714 20.38186
1.069714 20.29721
1.070714 20.211560000000002
1.071714 20.12491
1.072714 20.03725
1.073714 19.94859
1.074714 19.85893
1.075714 19.768250000000002
1.076714 19.676569999999998
1.077714 19.58388
1.078714 19.49018
1.079714 19.395480000000003
1.080714 19.29977
1.081714 19.20307
1.082714 19.105359999999997
1.083714 19.00665
1.084714 18.90693
1.085714 18.80621
1.086714 18.70449
1.087714 18.601770000000002
1.088714 18.49805
1.089714 18.39333
1.090714 18.28761
1.091714 18.18088
1.092714 18.073159999999998
1.093714 17.96444
1.094714 17.85472
1.095714 17.74401
1.096714 17.6323
1.097714 17.51961
1.098714 17.40592
1.099714 17.29124
1.100714 17.17557
1.101714 17.05891
1.102714 16.94126
1.103714 16.82262
1.104714 16.70299
1.105714 16.58239
1.106714 16.46079
1.107714 16.33822
1.108714 16.21466
1.109714 16.09013
1.110714 15.96461
1.111714 15.83813
1.112714 15.710669999999999
1.113714 15.58224
1.114714 15.452840000000002
1.115714 15.322479999999999
1.116714 15.19115
1.117714 15.05886
1.118714 14.9256
1.119714 14.791380000000002
1.120714 14.6562
1.121714 14.52006
1.122714 14.38298
1.123714 14.24494
1.124714 14.10595
1.125714 13.96602
1.126714 13.82514
1.127714 13.683319999999998
1.128714 13.540550000000001
1.129714 13.39686
1.130714 13.25223
1.131714 13.106670000000001
1.132714 12.960169999999998
1.133714 12.81276
1.134714 12.66441
1.135714 12.51515
1.136714 12.36496
1.137714 12.21386
1.138714 12.061860000000001
1.139714 11.90895
1.140714 11.75514
1.141714 11.600430000000001
1.142714 11.44482
1.143714 11.2883
1.144714 11.1309
1.145714 10.9726
1.146714 10.81343
1.147714 10.653369999999999
1.148714 10.49243
1.149714 10.33062
1.150714 10.16794
1.151714 10.00438
1.152714 9.8399654
1.153714 9.6746877
1.154714 9.5085561
1.155714 9.341575200000001
1.156714 9.1737501
1.157714 9.0050817
1.158714 8.8355713
1.159714 8.665218900000001
1.160714 8.4940299
1.161714 8.322010200000001
1.162714 8.1491649
1.163714 7.9755031
1.164714 7.8010283
1.165714 7.6257459999999995
1.166714 7.4496575
1.167714 7.2727664999999995
1.168714 7.095075400000001
1.169714 6.91659
1.170714 6.7373157
1.171714 6.557260500000001
1.172714 6.3764289000000005
1.173714 6.1948255
1.174714 6.0124531
1.175714 5.8293145
1.176714 5.6454118
1.177714 5.4607499
1.178714 5.275335500000001
1.179714 5.0891772
1.180714 4.9022827
1.181714 4.7146589
1.182714 4.5263100000000005
1.183714 4.3372396
1.184714 4.1474495000000005
1.185714 3.9569434
1.186714 3.7657265000000004
1.187714 3.5738058
1.188714 3.3811889999999996
1.189714 3.1878829
1.190714 2.9938925000000003
1.191714 2.7992222
1.192714 2.6038749
1.193714 2.4078551999999998
1.194714 2.2111685999999997
1.195714 2.0138234
1.196714 1.8158280999999998
1.197714 1.6171913999999998
1.198714 1.4179206
1.199714 1.2180205
1.200714 1.0174941
1.201714 0.81634438
1.202714 0.6145753399999999
1.203714 0.41219285
1.204714 0.20920477999999998
1.205714 0.0056198958
1.206714 -0.19855334
1.207714 -0.40330788999999995
1.208714 -0.60863825
1.209714 -0.81453994
1.210714 -1.021008
1.211714 -1.2280360000000001
1.212714 -1.4356160999999998
1.213714 -1.6437391
1.214714 -1.8523969
1.215714 -2.0615821999999997
1.216714 -2.2712898
1.217714 -2.4815161
1.218714 -2.6922574
1.219714 -2.9035088
1.220714 -3.1152634
1.221714 -3.3275116000000002
1.222714 -3.5402436
1.223714 -3.7534494
1.224714 -3.9671205
1.225714 -4.1812502
1.226714 -4.395832899999999
1.227714 -4.6108641
1.228714 -4.826337499999999
1.229714 -5.0422449
1.230714 -5.2585777
1.231714 -5.475327
1.232714 -5.6924852999999995
1.233714 -5.9100464
1.234714 -6.1280042
1.235714 -6.3463554
1.236714 -6.5650918
1.237714 -6.7842059
1.238714 -7.0036881
1.239714 -7.2235279
1.240714 -7.4437149
1.241714 -7.6642387
1.242714 -7.8850925
1.243714 -8.106271900000001
1.244714 -8.3277717
1.245714 -8.549585899999999
1.246714 -8.7717086
1.247714 -8.9941286
1.248714 -9.2168361
1.249714 -9.4398208
1.250714 -9.6630782
1.251714 -9.886598600000001
1.252714 -10.11038
1.253714 -10.33441
1.254714 -10.558670000000001
1.255714 -10.78317
1.256714 -11.00789
1.257714 -11.23282
1.258714 -11.45795
1.259714 -11.68327
1.260714 -11.90878
1.261714 -12.13448
1.262714 -12.36035
1.263714 -12.58639
1.264714 -12.812589999999998
1.265714 -13.03893
1.266714 -13.26542
1.267714 -13.49203
1.268714 -13.71877
1.269714 -13.94561
1.270714 -14.17256
1.271714 -14.399600000000001
1.272714 -14.626729999999998
1.273714 -14.853930000000002
1.274714 -15.08121
1.275714 -15.308530000000001
1.276714 -15.5359
1.277714 -15.76332
1.278714 -15.990779999999999
1.279714 -16.21826
1.280714 -16.44576
1.281714 -16.67328
1.282714 -16.90079
1.283714 -17.12829
1.284714 -17.35576
1.285714 -17.583199999999998
1.286714 -17.81061
1.287714 -18.03796
1.288714 -18.265249999999998
1.289714 -18.49249
1.290714 -18.719640000000002
1.291714 -18.94671
1.292714 -19.17369
1.293714 -19.400570000000002
1.294714 -19.62733
1.295714 -19.85398
1.296714 -20.08051
1.297714 -20.30689
1.298714 -20.53313
1.299714 -20.75921
1.300714 -20.98512
1.301714 -21.21085
1.302714 -21.43639
1.303714 -21.661730000000002
1.304714 -21.88686
1.305714 -22.11178
1.306714 -22.33647
1.307714 -22.56094
1.308714 -22.785159999999998
1.309714 -23.00913
1.310714 -23.23284
1.311714 -23.45628
1.312714 -23.67945
1.313714 -23.90233
1.314714 -24.12491
1.315714 -24.347170000000002
1.316714 -24.569119999999998
1.317714 -24.79073
1.318714 -25.01201
1.319714 -25.232929999999996
1.320714 -25.453500000000002
1.321714 -25.67371
1.322714 -25.89353
1.323714 -26.112980000000004
1.324714 -26.33204
1.325714 -26.55069
1.326714 -26.76893
1.327714 -26.986759999999997
1.328714 -27.20414
1.329714 -27.42109
1.330714 -27.63757
1.331714 -27.85359
1.332714 -28.069139999999997
1.333714 -28.2842
1.334714 -28.49876
1.335714 -28.71283
1.336714 -28.92639
1.337714 -29.139419999999998
1.338714 -29.35193
1.339714 -29.56391
1.340714 -29.77534
1.341714 -29.986210000000003
1.342714 -30.19652
1.343714 -30.40625
1.344714 -30.615399999999998
1.345714 -30.82394
1.346714 -31.03187
1.347714 -31.23919
1.348714 -31.44588
1.349714 -31.65194
1.350714 -31.85735
1.351714 -32.06211
1.352714 -32.2662
1.353714 -32.46962
1.354714 -32.67236
1.355714 -32.87441
1.356714 -33.075759999999995
1.357714 -33.2764
1.358714 -33.47632
1.359714 -33.675509999999996
1.360714 -33.87395
1.361714 -34.07165
1.362714 -34.268589999999996
1.363714 -34.46476
1.364714 -34.66015
1.365714 -34.85475
1.366714 -35.04856
1.367714 -35.24156
1.368714 -35.43375
1.369714 -35.625119999999995
1.370714 -35.81566
1.371714 -36.005359999999996
1.372714 -36.19421
1.373714 -36.3822
1.374714 -36.56932
1.375714 -36.755559999999996
1.376714 -36.9409
1.377714 -37.12534
1.378714 -37.30888
1.379714 -37.4915
1.380714 -37.67319
1.381714 -37.85394
1.382714 -38.03376
1.383714 -38.21262
1.384714 -38.39052
1.385714 -38.56746
1.386714 -38.74341
1.387714 -38.91837
1.388714 -39.09234
1.389714 -39.265299999999996
1.390714 -39.43725
1.391714 -39.60817
1.392714 -39.77805
1.393714 -39.94689
1.394714 -40.11468
1.395714 -40.2814
1.396714 -40.447070000000004
1.397714 -40.61166
1.398714 -40.77516
1.399714 -40.937580000000004
1.400714 -41.09889
1.401714 -41.25909
1.402714 -41.418169999999996
1.403714 -41.57612
1.404714 -41.73294
1.405714 -41.88861
1.406714 -42.04313
1.407714 -42.196479999999994
1.408714 -42.34866
1.409714 -42.49966
1.410714 -42.64947
1.411714 -42.79808
1.412714 -42.945499999999996
1.413714 -43.09171
1.414714 -43.23671
1.415714 -43.380469999999995
1.416714 -43.523
1.417714 -43.66429
1.418714 -43.804320000000004
1.419714 -43.9431
1.420714 -44.08059
1.421714 -44.21682
1.422714 -44.35176
1.423714 -44.485409999999995
1.424714 -44.61777
1.425714 -44.74882
1.426714 -44.87857
1.427714 -45.00698
1.428714 -45.13408
1.429714 -45.259840000000004
1.430714 -45.38426
1.431714 -45.50734
1.432714 -45.62905
1.433714 -45.7494
1.434714 -45.868370000000006
1.435714 -45.985949999999995
1.436714 -46.102140000000006
1.437714 -46.21694
1.438714 -46.33034
1.439714 -46.44234
1.440714 -46.552929999999996
1.441714 -46.6621
1.442714 -46.769850000000005
1.443714 -46.87616
1.444714 -46.98102
1.445714 -47.08443
1.446714 -47.18638
1.447714 -47.28688
1.448714 -47.3859
1.449714 -47.48346
1.450714 -47.579519999999995
1.451714 -47.67409
1.452714 -47.76715
1.453714 -47.85872
1.454714 -47.94878
1.455714 -48.03734
1.456714 -48.12439
1.457714 -48.20993
1.458714 -48.29394
1.459714 -48.376419999999996
1.460714 -48.45735
1.461714 -48.53673
1.462714 -48.61455
1.463714 -48.6908
1.464714 -48.7655
1.465714 -48.83862
1.466714 -48.910169999999994
1.467714 -48.98013
1.468714 -49.0485
1.469714 -49.11527
1.470714 -49.18045
1.471714 -49.24403
1.472714 -49.30601
1.473714 -49.3664
1.474714 -49.42516
1.475714 -49.4823
1.476714 -49.53781
1.477714 -49.59167
1.478714 -49.64388
1.479714 -49.69445
1.480714 -49.743359999999996
1.481714 -49.79063
1.482714 -49.836259999999996
1.483714 -49.88023
1.484714 -49.922529999999995
1.485714 -49.96317
1.486714 -50.00213
1.487714 -50.03941
1.488714 -50.07502
1.489714 -50.10894999999999
1.490714 -50.1412
1.491714 -50.17176
1.492714 -50.20061
1.493714 -50.227759999999996
1.494714 -50.253190000000004
1.495714 -50.276920000000004
1.496714 -50.29894
1.497714 -50.31924
1.498714 -50.33783
1.499714 -50.354710000000004
1.500714 -50.36988
1.501714 -50.38331
1.502714 -50.39502
1.503714 -50.404970000000006
1.504714 -50.41319
1.505714 -50.41966
1.506714 -50.424389999999995
1.507714 -50.42739
1.508714 -50.42864
1.509714 -50.42814
1.510714 -50.42588
1.511714 -50.421859999999995
1.512714 -50.416079999999994
1.513714 -50.40855
1.514714 -50.39926
1.515714 -50.38822
1.516714 -50.37543
1.517714 -50.360879999999995
1.518714 -50.34455
1.519714 -50.32645
1.520714 -50.306569999999994
1.521714 -50.2849
1.522714 -50.261449999999996
1.523714 -50.236219999999996
1.524714 -50.209210000000006
1.525714 -50.18043
1.526714 -50.149860000000004
1.527714 -50.117509999999996
1.528714 -50.08337
1.529714 -50.047450000000005
1.530714 -50.00975
1.531714 -49.97027
1.532714 -49.929
1.533714 -49.885960000000004
1.534714 -49.84113
1.535714 -49.7945
1.536714 -49.74608
1.537714 -49.695840000000004
1.538714 -49.64382
1.539714 -49.58999
1.540714 -49.53438
1.541714 -49.47699
1.542714 -49.41782
1.543714 -49.35687
1.544714 -49.29413
1.545714 -49.22961
1.546714 -49.16328
1.547714 -49.095169999999996
1.548714 -49.02527
1.549714 -48.953590000000005
1.550714 -48.88012
1.551714 -48.80484
1.552714 -48.72777
1.553714 -48.6489
1.554714 -48.56823
1.555714 -48.48577
1.556714 -48.40154
1.557714 -48.31553
1.558714 -48.227759999999996
1.559714 -48.13823
1.560714 -48.04692
1.561714 -47.953849999999996
1.562714 -47.859
1.563714 -47.76237
1.564714 -47.66397
1.565714 -47.56379
1.566714 -47.46184
1.567714 -47.35812
1.568714 -47.25264
1.569714 -47.14539
1.570714 -47.03638
1.571714 -46.92562
1.572714 -46.8131
1.573714 -46.698840000000004
1.574714 -46.58284
1.575714 -46.465109999999996
1.576714 -46.34565
1.577714 -46.22446
1.578714 -46.101530000000004
1.579714 -45.97684
1.580714 -45.850410000000004
1.581714 -45.72223
1.582714 -45.59233
1.583714 -45.46069
1.584714 -45.32735
1.585714 -45.19229
1.586714 -45.05553
1.587714 -44.91706
1.588714 -44.7769
1.589714 -44.63505
1.590714 -44.49152
1.591714 -44.34631
1.592714 -44.19942
1.593714 -44.05084
1.594714 -43.90059
1.595714 -43.74864
1.596714 -43.595
1.597714 -43.43968
1.598714 -43.28269
1.599714 -43.12404
1.600714 -42.96375
1.601714 -42.80181
1.602714 -42.63825
1.603714 -42.47305
1.604714 -42.30623
1.605714 -42.13779
1.606714 -41.96772
1.607714 -41.79604
1.608714 -41.622749999999996
1.609714 -41.44785
1.610714 -41.27134
1.611714 -41.09323
1.612714 -40.913509999999995
1.613714 -40.73221
1.614714 -40.54932
1.615714 -40.36486
1.616714 -40.17884
1.617714 -39.99127
1.618714 -39.80217
1.619714 -39.61153
1.620714 -39.41936
1.621714 -39.22565
1.622714 -39.030409999999996
1.623714 -38.83364
1.624714 -38.63535
1.625714 -38.43554
1.626714 -38.23422
1.627714 -38.03139
1.628714 -37.82707
1.629714 -37.62126
1.630714 -37.41397
1.631714 -37.20522
1.632714 -36.995020000000004
1.633714 -36.78337
1.634714 -36.5703
1.635714 -36.35579
1.636714 -36.13987
1.637714 -35.922520000000006
1.638714 -35.70375
1.639714 -35.48356
1.640714 -35.261959999999995
1.641714 -35.038970000000006
1.642714 -34.81458
1.643714 -34.588809999999995
1.644714 -34.36167
1.645714 -34.13317
1.646714 -33.90331
1.647714 -33.67212
1.648714 -33.43959
1.649714 -33.20575
1.650714 -32.9706
1.651714 -32.73415
1.652714 -32.496399999999994
1.653714 -32.25734
1.654714 -32.01699
1.655714 -31.775350000000003
1.656714 -31.53242
1.657714 -31.28823
1.658714 -31.042779999999997
1.659714 -30.79609
1.660714 -30.548180000000002
1.661714 -30.299039999999998
1.662714 -30.04871
1.663714 -29.79717
1.664714 -29.54445
1.665714 -29.29055
1.666714 -29.035480000000003
1.667714 -28.77925
1.668714 -28.52187
1.669714 -28.263329999999996
1.670714 -28.00364
1.671714 -27.742810000000002
1.672714 -27.48084
1.673714 -27.217760000000002
1.674714 -26.95357
1.675714 -26.68829
1.676714 -26.42195
1.677714 -26.154539999999997
1.678714 -25.88608
1.679714 -25.61658
1.680714 -25.34604
1.681714 -25.074479999999998
1.682714 -24.80189
1.683714 -24.5283
1.684714 -24.25371
1.685714 -23.97814
1.686714 -23.70158
1.687714 -23.424039999999998
1.688714 -23.14553
1.689714 -22.86608
1.690714 -22.58569
1.691714 -22.304389999999998
1.692714 -22.02219
1.693714 -21.7391
1.694714 -21.45514
1.695714 -21.1703
1.696714 -20.88459
1.697714 -20.59802
1.698714 -20.3106
1.699714 -20.02234
1.700714 -19.733249999999998
1.701714 -19.44333
1.702714 -19.152620000000002
1.703714 -18.86111
1.704714 -18.56882
1.705714 -18.27575
1.706714 -17.981920000000002
1.707714 -17.68735
1.708714 -17.39207
1.709714 -17.09607
1.710714 -16.79938
1.711714 -16.502
1.712714 -16.20394
1.713714 -15.9052
1.714714 -15.60578
1.715714 -15.3057
1.716714 -15.00497
1.717714 -14.70362
1.718714 -14.401639999999999
1.719714 -14.09907
1.720714 -13.7959
1.721714 -13.49216
1.722714 -13.187850000000001
1.723714 -12.88298
1.724714 -12.57758
1.725714 -12.271650000000001
1.726714 -11.965209999999999
1.727714 -11.65828
1.728714 -11.35084
1.729714 -11.04292
1.730714 -10.73452
1.731714 -10.42564
1.732714 -10.1163
1.733714 -9.8065175
1.734714 -9.496318500000001
1.735714 -9.185721
1.736714 -8.8747367
1.737714 -8.5633792
1.738714 -8.251655099999999
1.739714 -7.9395749
1.740714 -7.6271504000000006
1.741714 -7.3143952
1.742714 -7.0013247
1.743714 -6.6879511
1.744714 -6.3742830999999995
1.745714 -6.060328
1.746714 -5.7460919
1.747714 -5.4315843
1.748714 -5.1168181
1.749714 -4.8018113
1.750714 -4.4865847
1.751714 -4.1711587
1.752714 -3.8555517999999998
1.753714 -3.5397779
1.754714 -3.2238445999999996
1.755714 -2.9077591
1.756714 -2.5915278
1.757714 -2.27516
1.758714 -1.9586686
1.759714 -1.6420674
1.760714 -1.325371
1.761714 -1.0085927
1.762714 -0.69174333
1.763714 -0.3748337
1.764714 -0.057875918
1.765714 0.25911597
1.766714 0.57612443
1.767714 0.89312978
1.768714 1.210113
1.769714 1.5270583
1.770714 1.8439548000000001
1.771714 2.1607952
1.772714 2.4775743
1.773714 2.794286
1.774714 3.1109215999999997
1.775714 3.4274674999999997
1.776714 3.7439086
1.777714 4.0602285
1.778714 4.3764111
1.779714 4.692442
1.780714 5.008309
1.781714 5.3239986
1.782714 5.6394991
1.783714 5.9547946
1.784714 6.2698692000000005
1.785714 6.584707600000001
1.786714 6.8992965
1.787714 7.2136252999999995
1.788714 7.527684399999999
1.789714 7.8414708
1.790714 8.154974900000001
1.791714 8.4681876
1.792714 8.7810926
1.793714 9.093673500000001
1.794714 9.405910200000001
1.795714 9.7177878
1.796714 10.02929
1.797714 10.340399999999999
1.798714 10.65112
1.799714 10.96142
1.800714 11.27131
1.801714 11.58076
1.802714 11.889769999999999
1.803714 12.19832
1.804714 12.50639
1.805714 12.81399
1.806714 13.121089999999999
1.807714 13.427700000000002
1.808714 13.733799999999999
1.809714 14.039370000000002
1.810714 14.344399999999998
1.811714 14.64887
1.812714 14.952760000000001
1.813714 15.25606
1.814714 15.558769999999999
1.815714 15.860869999999998
1.816714 16.16235
1.817714 16.46321
1.818714 16.76343
1.819714 17.063
1.820714 17.36189
1.821714 17.66011
1.822714 17.95765
1.823714 18.25448
1.824714 18.5506
1.825714 18.846
1.826714 19.14067
1.827714 19.43458
1.828714 19.72772
1.829714 20.02008
1.830714 20.31164
1.831714 20.60241
1.832714 20.89237
1.833714 21.18151
1.834714 21.469820000000002
1.835714 21.75729
1.836714 22.0439
1.837714 22.32965
1.838714 22.61452
1.839714 22.8985
1.840714 23.18158
1.841714 23.46375
1.842714 23.744989999999998
1.843714 24.025299999999998
1.844714 24.30466
1.845714 24.583070000000003
1.846714 24.8605
1.847714 25.136960000000002
1.848714 25.412430000000004
1.849714 25.686890000000002
1.850714 25.96034
1.851714 26.23277
1.852714 26.50417
1.853714 26.774520000000003
1.854714 27.04381
1.855714 27.31203
1.856714 27.579169999999998
1.857714 27.845219999999998
1.858714 28.11016
1.859714 28.37399
1.860714 28.636709999999997
1.861714 28.8983
1.862714 29.158739999999998
1.863714 29.41804
1.864714 29.676180000000002
1.865714 29.933149999999998
1.866714 30.18894
1.867714 30.443530000000003
1.868714 30.696930000000002
1.869714 30.94912
1.870714 31.200090000000003
1.871714 31.44982
1.872714 31.698300000000003
1.873714 31.94554
1.874714 32.191520000000004
1.875714 32.43624
1.876714 32.67968
1.877714 32.92183
1.878714 33.16268
1.879714 33.40223
1.880714 33.64047
1.881714 33.87737
1.882714 34.112930000000006
1.883714 34.347139999999996
1.884714 34.58
1.885714 34.81148
1.886714 35.04159
1.887714 35.27031
1.888714 35.49765
1.889714 35.72359
1.890714 35.94813
1.891714 36.17127
1.892714 36.39299
1.893714 36.61329
1.894714 36.83214
1.895714 37.04954
1.896714 37.26549
1.897714 37.47996
1.898714 37.69296
1.899714 37.90447
1.900714 38.11449
1.901714 38.323010000000004
1.902714 38.53002
1.903714 38.73552
1.904714 38.93951
1.905714 39.14197
1.906714 39.3429
1.907714 39.54229
1.908714 39.740140000000004
1.909714 39.93643
1.910714 40.13115
1.911714 40.3243
1.912714 40.51585
1.913714 40.70581
1.914714 40.89417
1.915714 41.08093
1.916714 41.26608
1.917714 41.449619999999996
1.918714 41.63154
1.919714 41.811840000000004
1.920714 41.99052
1.921714 42.16757
1.922714 42.34297
1.923714 42.51673
1.924714 42.68883
1.925714 42.85927
1.926714 43.028040000000004
1.927714 43.19513
1.928714 43.36052
1.929714 43.524210000000004
1.930714 43.6862
1.931714 43.846489999999996
1.932714 44.00507
1.933714 44.16195
1.934714 44.317119999999996
1.935714 44.47058
1.936714 44.62233
1.937714 44.77234
1.938714 44.92062
1.939714 45.06716
1.940714 45.21196
1.941714 45.355000000000004
1.942714 45.49628
1.943714 45.63579
1.944714 45.77352
1.945714 45.90948
1.946714 46.04365
1.947714 46.17604
1.948714 46.30665
1.949714 46.435500000000005
1.950714 46.56256
1.951714 46.68785
1.952714 46.811350000000004
1.953714 46.93305
1.954714 47.05294
1.955714 47.17101
1.956714 47.287259999999996
1.957714 47.40169
1.958714 47.51428
1.959714 47.62505
1.960714 47.73399
1.961714 47.841080000000005
1.962714 47.946349999999995
1.963714 48.04978
1.964714 48.151379999999996
1.965714 48.251149999999996
1.966714 48.34909
1.967714 48.4452
1.968714 48.53947
1.969714 48.6319
1.970714 48.72246
1.971714 48.81116
1.972714 48.89799
1.973714 48.982949999999995
1.974714 49.06603
1.975714 49.14725
1.976714 49.226589999999995
1.977714 49.30407
1.978714 49.37968
1.979714 49.45344
1.980714 49.52532
1.981714 49.59534
1.982714 49.663489999999996
1.983714 49.72978
1.984714 49.79419
1.985714 49.85671
1.986714 49.91736
1.987714 49.976130000000005
1.988714 50.03299
1.989714 50.087959999999995
1.990714 50.141020000000005
1.991714 50.19221
1.992714 50.24151
1.993714 50.28893
1.994714 50.334480000000006
1.995714 50.37816000000001
1.996714 50.419959999999996
1.997714 50.459889999999994
1.998714 50.49794
1.999714 50.5341
2.000714 50.568380000000005
2.001714 50.60077
2.002714 50.631269999999994
2.003714 50.65987
2.004714 50.686569999999996
2.005714 50.71139
2.006714 50.73431000000001
2.007714 50.755340000000004
2.008714 50.7745
2.009714 50.791790000000006
2.010714 50.80722
2.011714 50.82079
2.012714 50.8325
2.013714 50.84234
2.014714 50.85031
2.015714 50.85642
2.016714 50.86062999999999
2.017714 50.86297
2.018714 50.863420000000005
2.019714 50.861999999999995
2.020714 50.858720000000005
2.021714 50.853559999999995
2.022714 50.84655
2.023714 50.83768
2.024714 50.826950000000004
2.025714 50.814389999999996
2.026714 50.8
2.027714 50.78378
2.028714 50.76572
2.029714 50.74584
2.030714 50.72411
2.031714 50.70053
2.032714 50.67509
2.033714 50.64781000000001
2.034714 50.61867
2.035714 50.587700000000005
2.036714 50.5549
2.037714 50.52029
2.038714 50.483869999999996
2.039714 50.445660000000004
2.040714 50.40565
2.041714 50.36384
2.042714 50.320240000000005
2.043714 50.27486
2.044714 50.2277
2.045714 50.17874
2.046714 50.12799999999999
2.047714 50.07546000000001
2.048714 50.021119999999996
2.049714 49.96498
2.050714 49.90704
2.051714 49.84733
2.052714 49.785849999999996
2.053714 49.72264
2.054714 49.65768
2.055714 49.591010000000004
2.056714 49.52262
2.057714 49.4525
2.058714 49.38064
2.059714 49.307069999999996
2.060714 49.23176
2.061714 49.15473
2.062714 49.07598
2.063714 48.995509999999996
2.064714 48.91333
2.065714 48.82942
2.066714 48.74382
2.067714 48.65651
2.068714 48.567519999999995
2.069714 48.47686
2.070714 48.38457
2.071714 48.29063
2.072714 48.19506
2.073714 48.097849999999994
2.074714 47.999
2.075714 47.8985
2.076714 47.79634
2.077714 47.69253
2.078714 47.587089999999996
2.079714 47.48001
2.080714 47.37132
2.081714 47.261019999999995
2.082714 47.14911
2.083714 47.03562
2.084714 46.92054
2.085714 46.8039
2.086714 46.68571
2.087714 46.56598
2.088714 46.44471
2.089714 46.32191
2.090714 46.197559999999996
2.091714 46.07167
2.092714 45.94422
2.093714 45.81523
2.094714 45.68469
2.095714 45.55263
2.096714 45.41906
2.097714 45.28401
2.098714 45.147490000000005
2.099714 45.009510000000006
2.100714 44.87007
2.101714 44.72917
2.102714 44.58683
2.103714 44.44304
2.104714 44.29781
2.105714 44.15115
2.106714 44.00307
2.107714 43.853550000000006
2.108714 43.702619999999996
2.109714 43.55026
2.110714 43.39648
2.111714 43.2413
2.112714 43.08474
2.113714 42.92683
2.114714 42.76758
2.115714 42.60701
2.116714 42.445119999999996
2.117714 42.28191
2.118714 42.11738
2.119714 41.951519999999995
2.120714 41.78433
2.121714 41.615829999999995
2.122714 41.44602
2.123714 41.27491
2.124714 41.102509999999995
2.125714 40.92883
2.126714 40.753879999999995
2.127714 40.57767
2.128714 40.40022
2.129714 40.221560000000004
2.130714 40.04168
2.131714 39.86061
2.132714 39.67836
2.133714 39.49494
2.134714 39.31034
2.135714 39.12454
2.136714 38.93754
2.137714 38.749359999999996
2.138714 38.56001
2.139714 38.3695
2.140714 38.17785
2.141714 37.98509
2.142714 37.79123
2.143714 37.59627
2.144714 37.400240000000004
2.145714 37.20313
2.146714 37.00496
2.147714 36.80573
2.148714 36.605470000000004
2.149714 36.40415
2.150714 36.2018
2.151714 35.998400000000004
2.152714 35.79397
2.153714 35.58849
2.154714 35.382000000000005
2.155714 35.174490000000006
2.156714 34.965990000000005
2.157714 34.75654
2.158714 34.54615
2.159714 34.33483
2.160714 34.1226
2.161714 33.90945
2.162714 33.69538
2.163714 33.48041
2.164714 33.26454
2.165714 33.04776
2.166714 32.8301
2.167714 32.61155
2.168714 32.392140000000005
2.169714 32.17186
2.170714 31.95073
2.171714 31.72876
2.172714 31.50597
2.173714 31.282369999999997
2.174714 31.058000000000003
2.175714 30.83285
2.176714 30.60696
2.177714 30.380309999999998
2.178714 30.15291
2.179714 29.92475
2.180714 29.69583
2.181714 29.466150000000003
2.182714 29.23574
2.183714 29.004600000000003
2.184714 28.772769999999998
2.185714 28.54025
2.186714 28.30706
2.187714 28.0732
2.188714 27.83869
2.189714 27.60354
2.190714 27.367780000000003
2.191714 27.1314
2.192714 26.894430000000003
2.193714 26.656869999999998
2.194714 26.41873
2.195714 26.179989999999997
2.196714 25.940669999999997
2.197714 25.70076
2.198714 25.46028
2.199714 25.21925
2.200714 24.97768
2.201714 24.735599999999998
2.202714 24.49301
2.203714 24.249950000000002
2.204714 24.00641
2.205714 23.7624
2.206714 23.51792
2.207714 23.27299
2.208714 23.027610000000003
2.209714 22.781789999999997
2.210714 22.535549999999997
2.211714 22.28889
2.212714 22.04182
2.213714 21.794340000000002
2.214714 21.54645
2.215714 21.29819
2.216714 21.04955
2.217714 20.80058
2.218714 20.55127
2.219714 20.30165
2.220714 20.051740000000002
2.221714 19.80152
2.222714 19.551009999999998
2.223714 19.3002
2.224714 19.0491
2.225714 18.79772
2.226714 18.54607
2.227714 18.29417
2.228714 18.04204
2.229714 17.78968
2.230714 17.5371
2.231714 17.284299999999998
2.232714 17.031309999999998
2.233714 16.77813
2.234714 16.52479
2.235714 16.27129
2.236714 16.01766
2.237714 15.76389
2.238714 15.50998
2.239714 15.255949999999999
2.240714 15.001790000000002
2.241714 14.74751
2.242714 14.49313
2.243714 14.23866
2.244714 13.98412
2.245714 13.72952
2.246714 13.47488
2.247714 13.220199999999998
2.248714 12.965489999999999
2.249714 12.710769999999998
2.250714 12.45603
2.251714 12.20129
2.252714 11.94657
2.253714 11.69187
2.254714 11.4372
2.255714 11.18257
2.256714 10.92797
2.257714 10.67343
2.258714 10.41895
2.259714 10.164539999999999
2.260714 9.9102169
2.261714 9.6559972
2.262714 9.4018929
2.263714 9.1479167
2.264714 8.8940747
2.265714 8.640372000000001
2.266714 8.3868153
2.267714 8.1334129
2.268714 7.8801706
2.269714 7.627102700000001
2.270714 7.374217399999999
2.271714 7.121524999999999
2.272714 6.869036
2.273714 6.6167586
2.274714 6.3647024
2.275714 6.112878800000001
2.276714 5.8612972
2.277714 5.6099705
2.278714 5.3589102
2.279714 5.108127
2.280714 4.8576288000000005
2.281714 4.6074226000000005
2.282714 4.357514500000001
2.283714 4.1079115
2.284714 3.8586210000000003
2.285714 3.6096524
2.286714 3.3610173
2.287714 3.1127265
2.288714 2.8647926
2.289714 2.6172258
2.290714 2.370036
2.291714 2.1232316
2.292714 1.8768212
2.293714 1.630812
2.294714 1.3852131
2.295714 1.1400324
2.296714 0.8952776000000001
2.297714 0.6509563
2.298714 0.40707537
2.299714 0.16364234
2.300714 -0.079334568
2.301714 -0.32184573
2.302714 -0.5638809899999999
2.303714 -0.8054283400000001
2.304714 -1.0464767
2.305714 -1.2870154
2.306714 -1.527035
2.307714 -1.7665273
2.308714 -2.0054845
2.309714 -2.2439009999999997
2.310714 -2.4817705
2.311714 -2.7190863999999997
2.312714 -2.9558424
2.313714 -3.192031
2.314714 -3.4276448
2.315714 -3.6626741
2.316714 -3.8971093
2.317714 -4.1309385999999995
2.318714 -4.3641518999999995
2.319714 -4.5967393
2.320714 -4.8286919
2.321714 -5.0600022000000004
2.322714 -5.2906651
2.323714 -5.5206738
2.324714 -5.7500225
2.325714 -5.9787072
2.326714 -6.2067218
2.327714 -6.4340614
2.328714 -6.660720700000001
2.329714 -6.8866909000000005
2.330714 -7.1119659
2.331714 -7.3365338
2.332714 -7.560382000000001
2.333714 -7.783496400000001
2.334714 -8.0058642
2.335714 -8.227478000000001
2.336714 -8.4483303
2.337714 -8.6684167
2.338714 -8.8877335
2.339714 -9.1062777
2.340714 -9.3240432
2.341714 -9.5410243
2.342714 -9.757217
2.343714 -9.972611800000001
2.344714 -10.187209999999999
2.345714 -10.401
2.346714 -10.61397
2.347714 -10.82612
2.348714 -11.03745
2.349714 -11.24792
2.350714 -11.45753
2.351714 -11.66628
2.352714 -11.87416
2.353714 -12.081150000000001
2.354714 -12.28728
2.355714 -12.49253
2.356714 -12.6969
2.357714 -12.90039
2.358714 -13.10299
2.359714 -13.304689999999999
2.360714 -13.50548
2.361714 -13.70535
2.362714 -13.90429
2.363714 -14.102300000000001
2.364714 -14.299380000000001
2.365714 -14.49551
2.366714 -14.69067
2.367714 -14.88488
2.368714 -15.0781
2.369714 -15.270349999999999
2.370714 -15.461620000000002
2.371714 -15.65192
2.372714 -15.84124
2.373714 -16.02959
2.374714 -16.21696
2.375714 -16.40335
2.376714 -16.588729999999998
2.377714 -16.7731
2.378714 -16.95645
2.379714 -17.13877
2.380714 -17.320050000000002
2.381714 -17.50029
2.382714 -17.6795
2.383714 -17.85766
2.384714 -18.03477
2.385714 -18.21082
2.386714 -18.38581
2.387714 -18.559739999999998
2.388714 -18.73261
2.389714 -18.90442
2.390714 -19.07516
2.391714 -19.24484
2.392714 -19.41343
2.393714 -19.58092
2.394714 -19.747310000000002
2.395714 -19.91258
2.396714 -20.07672
2.397714 -20.23974
2.398714 -20.40163
2.399714 -20.56241
2.400714 -20.722080000000002
2.401714 -20.88063
2.402714 -21.03806
2.403714 -21.19436
2.404714 -21.34952
2.405714 -21.50355
2.406714 -21.65644
2.407714 -21.80818
2.408714 -21.95877
2.409714 -22.1082
2.410714 -22.25646
2.411714 -22.40353
2.412714 -22.54941
2.413714 -22.6941
2.414714 -22.83761
2.415714 -22.97993
2.416714 -23.12108
2.417714 -23.26106
2.418714 -23.39986
2.419714 -23.53747
2.420714 -23.67389
2.421714 -23.80911
2.422714 -23.94312
2.423714 -24.07591
2.424714 -24.20749
2.425714 -24.33784
2.426714 -24.46696
2.427714 -24.594849999999997
2.428714 -24.72151
2.429714 -24.84694
2.430714 -24.97113
2.431714 -25.0941
2.432714 -25.21584
2.433714 -25.336360000000003
2.434714 -25.45566
2.435714 -25.57373
2.436714 -25.69057
2.437714 -25.80615
2.438714 -25.92047
2.439714 -26.03352
2.440714 -26.1453
2.441714 -26.2558
2.442714 -26.36504
2.443714 -26.473000000000003
2.444714 -26.5797
2.445714 -26.68514
2.446714 -26.78931
2.447714 -26.892220000000002
2.448714 -26.993859999999998
2.449714 -27.094240000000003
2.450714 -27.19335
2.451714 -27.29119
2.452714 -27.38776
2.453714 -27.483030000000003
2.454714 -27.57702
2.455714 -27.669700000000002
2.456714 -27.76107
2.457714 -27.85114
2.458714 -27.9399
2.459714 -28.02737
2.460714 -28.11356
2.461714 -28.198459999999997
2.462714 -28.28209
2.463714 -28.364430000000002
2.464714 -28.44548
2.465714 -28.52524
2.466714 -28.6037
2.467714 -28.680850000000003
2.468714 -28.756690000000003
2.469714 -28.831220000000002
2.470714 -28.904439999999997
2.471714 -28.97633
2.472714 -29.046899999999997
2.473714 -29.11614
2.474714 -29.184070000000002
2.475714 -29.250690000000002
2.476714 -29.31601
2.477714 -29.38003
2.478714 -29.44276
2.479714 -29.504200000000004
2.480714 -29.56434
2.481714 -29.62316
2.482714 -29.68068
2.483714 -29.73687
2.484714 -29.79173
2.485714 -29.84526
2.486714 -29.89747
2.487714 -29.94834
2.488714 -29.99791
2.489714 -30.04615
2.490714 -30.09308
2.491714 -30.1387
2.492714 -30.18301
2.493714 -30.22601
2.494714 -30.267709999999997
2.495714 -30.30811
2.496714 -30.347210000000004
2.497714 -30.384990000000002
2.498714 -30.42145
2.499714 -30.4566
2.500714 -30.4904
2.501714 -30.52288
2.502714 -30.554019999999998
2.503714 -30.58385
2.504714 -30.61237
2.505714 -30.63959
2.506714 -30.6655
2.507714 -30.69013
2.508714 -30.713449999999998
2.509714 -30.73547
2.510714 -30.75618
2.511714 -30.77559
2.512714 -30.7937
2.513714 -30.8105
2.514714 -30.825979999999998
2.515714 -30.84016
2.516714 -30.853019999999997
2.517714 -30.86455
2.518714 -30.87478
2.519714 -30.883709999999997
2.520714 -30.89133
2.521714 -30.89768
2.522714 -30.90274
2.523714 -30.90654
2.524714 -30.90905
2.525714 -30.910300000000003
2.526714 -30.91025
2.527714 -30.90891
2.528714 -30.906260000000003
2.529714 -30.90233
2.530714 -30.89709
2.531714 -30.89057
2.532714 -30.882759999999998
2.533714 -30.873669999999997
2.534714 -30.8633
2.535714 -30.85166
2.536714 -30.838749999999997
2.537714 -30.82458
2.538714 -30.809160000000002
2.539714 -30.79249
2.540714 -30.77457
2.541714 -30.755399999999998
2.542714 -30.73497
2.543714 -30.713269999999998
2.544714 -30.690289999999997
2.545714 -30.66604
2.546714 -30.64052
2.547714 -30.61374
2.548714 -30.58571
2.549714 -30.55645
2.550714 -30.52596
2.551714 -30.49423
2.552714 -30.461280000000002
2.553714 -30.427100000000003
2.554714 -30.3917
2.555714 -30.35507
2.556714 -30.317230000000002
2.557714 -30.27816
2.558714 -30.23788
2.559714 -30.19637
2.560714 -30.15364
2.561714 -30.10967
2.562714 -30.06448
2.563714 -30.01807
2.564714 -29.97045
2.565714 -29.92165
2.566714 -29.87166
2.567714 -29.82051
2.568714 -29.768169999999998
2.569714 -29.71466
2.570714 -29.65996
2.571714 -29.60408
2.572714 -29.54701
2.573714 -29.48877
2.574714 -29.42934
2.575714 -29.36875
2.576714 -29.30698
2.577714 -29.24404
2.578714 -29.17994
2.579714 -29.114669999999997
2.580714 -29.048249999999996
2.581714 -28.980679999999996
2.582714 -28.91199
2.583714 -28.84217
2.584714 -28.77124
2.585714 -28.699180000000002
2.586714 -28.62601
2.587714 -28.551700000000004
2.588714 -28.476249999999997
2.589714 -28.39968
2.590714 -28.321980000000003
2.591714 -28.24317
2.592714 -28.16325
2.593714 -28.082240000000002
2.594714 -28.000130000000002
2.595714 -27.91694
2.596714 -27.832649999999997
2.597714 -27.747280000000003
2.598714 -27.660829999999997
2.599714 -27.57331
2.600714 -27.484740000000002
2.601714 -27.39511
2.602714 -27.30442
2.603714 -27.21268
2.604714 -27.119870000000002
2.605714 -27.026
2.606714 -26.931070000000002
2.607714 -26.83508
2.608714 -26.73806
2.609714 -26.640009999999997
2.610714 -26.540940000000003
2.611714 -26.44086
2.612714 -26.33977
2.613714 -26.23766
2.614714 -26.13454
2.615714 -26.03042
2.616714 -25.9253
2.617714 -25.8192
2.618714 -25.71211
2.619714 -25.60405
2.620714 -25.495
2.621714 -25.384980000000002
2.622714 -25.27398
2.623714 -25.162010000000002
2.624714 -25.04906
2.625714 -24.93517
2.626714 -24.820339999999998
2.627714 -24.70458
2.628714 -24.58789
2.629714 -24.47027
2.630714 -24.35172
2.631714 -24.23225
2.632714 -24.11184
2.633714 -23.99052
2.634714 -23.8683
2.635714 -23.745179999999998
2.636714 -23.62118
2.637714 -23.496290000000002
2.638714 -23.37051
2.639714 -23.24385
2.640714 -23.116300000000003
2.641714 -22.98788
2.642714 -22.858600000000003
2.643714 -22.72847
2.644714 -22.5975
2.645714 -22.4657
2.646714 -22.33307
2.647714 -22.19961
2.648714 -22.06531
2.649714 -21.93018
2.650714 -21.79423
2.651714 -21.65748
2.652714 -21.51992
2.653714 -21.38158
2.654714 -21.242449999999998
2.655714 -21.10253
2.656714 -20.96183
2.657714 -20.82035
2.658714 -20.678089999999997
2.659714 -20.535059999999998
2.660714 -20.391280000000002
2.661714 -20.24676
2.662714 -20.10151
2.663714 -19.95553
2.664714 -19.80882
2.665714 -19.66138
2.666714 -19.51322
2.667714 -19.36433
2.668714 -19.21475
2.669714 -19.06447
2.670714 -18.91351
2.671714 -18.76186
2.672714 -18.60955
2.673714 -18.45656
2.674714 -18.3029
2.675714 -18.14856
2.676714 -17.993570000000002
2.677714 -17.83794
2.678714 -17.68167
2.679714 -17.52478
2.680714 -17.367279999999997
2.681714 -17.20917
2.682714 -17.050440000000002
2.683714 -16.8911
2.684714 -16.73115
2.685714 -16.5706
2.686714 -16.409470000000002
2.687714 -16.24776
2.688714 -16.08548
2.689714 -15.92264
2.690714 -15.75924
2.691714 -15.59529
2.692714 -15.430779999999999
2.693714 -15.26573
2.694714 -15.100150000000001
2.695714 -14.934059999999999
2.696714 -14.76747
2.697714 -14.600369999999998
2.698714 -14.43279
2.699714 -14.26471
2.700714 -14.09615
2.701714 -13.927100000000001
2.702714 -13.75756
2.703714 -13.58755
2.704714 -13.417090000000002
2.705714 -13.24617
2.706714 -13.07482
2.707714 -12.903049999999999
2.708714 -12.730839999999999
2.709714 -12.55821
2.710714 -12.385169999999999
2.711714 -12.21172
2.712714 -12.03787
2.713714 -11.86364
2.714714 -11.68903
2.715714 -11.514050000000001
2.716714 -11.3387
2.717714 -11.162980000000001
2.718714 -10.98689
2.719714 -10.81044
2.720714 -10.63364
2.721714 -10.45651
2.722714 -10.279050000000002
2.723714 -10.10129
2.724714 -9.9232428
2.725714 -9.744901200000001
2.726714 -9.5662735
2.727714 -9.3873605
2.728714 -9.2081681
2.729714 -9.0287045
2.730714 -8.8489793
2.731714 -8.6690031
2.732714 -8.4887832
2.733714 -8.3083227
2.734714 -8.1276253
2.735714 -7.9466939
2.736714 -7.7655338
2.737714 -7.584157599999999
2.738714 -7.4025802
2.739714 -7.2208203
2.740714 -7.0388906
2.741714 -6.8568029
2.742714 -6.6745608999999995
2.743714 -6.4921655
2.744714 -6.3096151
2.745714 -6.1269116
2.746714 -5.9440593999999995
2.747714 -5.7610687
2.748714 -5.577952
2.749714 -5.394719500000001
2.750714 -5.2113816
2.751714 -5.0279446
2.752714 -4.8444137
2.753714 -4.660796400000001
2.754714 -4.4771038
2.755714 -4.2933501
2.756714 -4.109551
2.757714 -3.9257216999999995
2.758714 -3.7418719000000005
2.759714 -3.5580057999999997
2.760714 -3.3741236
2.761714 -3.1902215999999997
2.762714 -3.0062994
2.763714 -2.8223610999999997
2.764714 -2.6384179
2.765714 -2.4544844
2.766714 -2.2705764
2.767714 -2.0867068
2.768714 -1.902885
2.769714 -1.7191168
2.770714 -1.5354073
2.771714 -1.3517631
2.772714 -1.1681936
2.773714 -0.98471139
2.774714 -0.80132894
2.775714 -0.61805625
2.776714 -0.43489803000000005
2.777714 -0.25185496
2.778714 -0.068925798
2.779714 0.11388825000000001
2.780714 0.29658088
2.781714 0.47913943
2.782714 0.66154576
2.783714 0.8437808600000001
2.784714 1.0258279000000001
2.785714 1.2076759
2.786714 1.3893197
2.787714 1.5707579999999999
2.788714 1.7519893000000002
2.789714 1.9330092
2.790714 2.1138089
2.791714 2.2943772
2.792714 2.4747038
2.793714 2.6547807999999997
2.794714 2.8346043
2.795714 3.014173
2.796714 3.1934846
2.797714 3.3725321000000004
2.798714 3.5513021
2.799714 3.729777
2.800714 3.9079379
2.801714 4.085768
2.802714 4.2632576
2.803714 4.440404099999999
2.804714 4.6172078999999995
2.805714 4.793673
2.806714 4.9697969
2.807714 5.1455728999999994
2.808714 5.320986400000001
2.809714 5.4960236
2.810714 5.6706727
2.811714 5.8449239
2.812714 6.0187727
2.813714 6.1922137
2.814714 6.3652411
2.815714 6.537845000000001
2.816714 6.710008500000001
2.817714 6.8817146
2.818714 7.0529491
2.819714 7.223703700000001
2.820714 7.393979300000001
2.821714 7.5637788
2.822714 7.733108800000001
2.823714 7.9019702999999994
2.824714 8.0703549
2.825714 8.2382493
2.826714 8.405634
2.827714 8.572492700000002
2.828714 8.7388113
2.829714 8.904583
2.830714 9.0698019
2.831714 9.2344664
2.832714 9.398569199999999
2.833714 9.5620982
2.834714 9.7250417
2.835714 9.8873883
2.836714 10.04913
2.837714 10.21026
2.838714 10.370790000000001
2.839714 10.530710000000001
2.840714 10.69003
2.841714 10.84873
2.842714 11.0068
2.843714 11.16422
2.844714 11.320969999999999
2.845714 11.477030000000001
2.846714 11.6324
2.847714 11.78708
2.848714 11.94107
2.849714 12.09437
2.850714 12.24697
2.851714 12.39888
2.852714 12.55007
2.853714 12.700539999999998
2.854714 12.85028
2.855714 12.99929
2.856714 13.14757
2.857714 13.29511
2.858714 13.4419
2.859714 13.58792
2.860714 13.73316
2.861714 13.877600000000001
2.862714 14.021220000000001
2.863714 14.164019999999999
2.864714 14.306009999999999
2.865714 14.447189999999999
2.866714 14.58756
2.867714 14.72712
2.868714 14.86586
2.869714 15.003779999999999
2.870714 15.14085
2.871714 15.27706
2.872714 15.41242
2.873714 15.546899999999999
2.874714 15.680520000000001
2.875714 15.81325
2.876714 15.9451
2.877714 16.07603
2.878714 16.20605
2.879714 16.33514
2.880714 16.46331
2.881714 16.59056
2.882714 16.71689
2.883714 16.842309999999998
2.884714 16.96681
2.885714 17.09039
2.886714 17.21303
2.887714 17.3347
2.888714 17.455399999999997
2.889714 17.57512
2.890714 17.693839999999998
2.891714 17.81157
2.892714 17.92831
2.893714 18.04404
2.894714 18.158759999999997
2.895714 18.27247
2.896714 18.38516
2.897714 18.49682
2.898714 18.60747
2.899714 18.717100000000002
2.900714 18.82572
2.901714 18.93331
2.902714 19.03987
2.903714 19.14537
2.904714 19.2498
2.905714 19.35314
2.906714 19.45539
2.907714 19.55654
2.908714 19.656599999999997
2.909714 19.75557
2.910714 19.85345
2.911714 19.950229999999998
2.912714 20.04592
2.913714 20.14051
2.914714 20.23399
2.915714 20.32637
2.916714 20.417640000000002
2.917714 20.50778
2.918714 20.5968
2.919714 20.68467
2.920714 20.7714
2.921714 20.856949999999998
2.922714 20.94132
2.923714 21.02452
2.924714 21.10654
2.925714 21.1874
2.926714 21.26709
2.927714 21.34562
2.928714 21.42299
2.929714 21.499190000000002
2.930714 21.57421
2.931714 21.648049999999998
2.932714 21.7207
2.933714 21.79214
2.934714 21.862370000000002
2.935714 21.93139
2.936714 21.99918
2.937714 22.06573
2.938714 22.13105
2.939714 22.19513
2.940714 22.257959999999997
2.941714 22.31957
2.942714 22.37995
2.943714 22.43911
2.944714 22.49704
2.945714 22.55375
2.946714 22.60922
2.947714 22.66344
2.948714 22.71641
2.949714 22.76811
2.950714 22.818540000000002
2.951714 22.86769
2.952714 22.91556
2.953714 22.96215
2.954714 23.00745
2.955714 23.051479999999998
2.956714 23.09422
2.957714 23.13569
2.958714 23.17589
2.959714 23.21482
2.960714 23.25247
2.961714 23.28884
2.962714 23.32393
2.963714 23.35771
2.964714 23.3902
2.965714 23.42137
2.966714 23.45122
2.967714 23.47975
2.968714 23.50696
2.969714 23.53286
2.970714 23.55744
2.971714 23.58071
2.972714 23.602690000000003
2.973714 23.623359999999998
2.974714 23.64274
2.975714 23.660809999999998
2.976714 23.67757
2.977714 23.69303
2.978714 23.70716
2.979714 23.71997
2.980714 23.731450000000002
2.981714 23.741590000000002
2.982714 23.75039
2.983714 23.75786
2.984714 23.76399
2.985714 23.76878
2.986714 23.77225
2.987714 23.7744
2.988714 23.77522
2.989714 23.77474
2.990714 23.77293
2.991714 23.76982
2.992714 23.76538
2.993714 23.759610000000002
2.994714 23.752509999999997
2.995714 23.74406
2.996714 23.73427
2.997714 23.72314
2.998714 23.71068
2.999714 23.69688
3.000714 23.68176
3.001714 23.66531
3.002714 23.64754
3.003714 23.62846
3.004714 23.608060000000002
3.005714 23.58635
3.006714 23.56333
3.007714 23.538990000000002
3.008714 23.51334
3.009714 23.48637
3.010714 23.45807
3.011714 23.428440000000002
3.012714 23.397470000000002
3.013714 23.36518
3.014714 23.33156
3.015714 23.29663
3.016714 23.26039
3.017714 23.22285
3.018714 23.18402
3.019714 23.14389
3.020714 23.10247
3.021714 23.05975
3.022714 23.01573
3.023714 22.97042
3.024714 22.92382
3.025714 22.87593
3.026714 22.82675
3.027714 22.77627
3.028714 22.7245
3.029714 22.67143
3.030714 22.617070000000002
3.031714 22.56145
3.032714 22.504550000000002
3.033714 22.4464
3.034714 22.38701
3.035714 22.32636
3.036714 22.26446
3.037714 22.2013
3.038714 22.13689
3.039714 22.07121
3.040714 22.00429
3.041714 21.93612
3.042714 21.8667
3.043714 21.79606
3.044714 21.72417
3.045714 21.651049999999998
3.046714 21.5767
3.047714 21.50114
3.048714 21.42435
3.049714 21.34637
3.050714 21.2672
3.051714 21.18684
3.052714 21.1053
3.053714 21.022569999999998
3.054714 20.93864
3.055714 20.85353
3.056714 20.767220000000002
3.057714 20.67974
3.058714 20.59108
3.059714 20.50126
3.060714 20.41028
3.061714 20.31815
3.062714 20.22487
3.063714 20.13044
3.064714 20.03486
3.065714 19.93815
3.066714 19.84031
3.067714 19.74137
3.068714 19.64132
3.069714 19.54018
3.070714 19.43793
3.071714 19.334580000000003
3.072714 19.230130000000003
3.073714 19.124579999999998
3.074714 19.01794
3.075714 18.91023
3.076714 18.80145
3.077714 18.69162
3.078714 18.58075
3.079714 18.46882
3.080714 18.35584
3.081714 18.24182
3.082714 18.12677
3.083714 18.0107
3.084714 17.89362
3.085714 17.775550000000003
3.086714 17.65648
3.087714 17.53642
3.088714 17.41537
3.089714 17.29333
3.090714 17.170289999999998
3.091714 17.04629
3.092714 16.92132
3.093714 16.7954
3.094714 16.66854
3.095714 16.540750000000003
3.096714 16.41203
3.097714 16.28238
3.098714 16.15181
3.099714 16.020329999999998
3.100714 15.887960000000001
3.101714 15.75471
3.102714 15.62059
3.103714 15.4856
3.104714 15.349760000000002
3.105714 15.21305
3.106714 15.07549
3.107714 14.93707
3.108714 14.7978
3.109714 14.657700000000002
3.110714 14.516789999999999
3.111714 14.375060000000001
3.112714 14.23255
3.113714 14.08924
3.114714 13.94515
3.115714 13.80028
3.116714 13.654649999999998
3.117714 13.50826
3.118714 13.361139999999999
3.119714 13.21328
3.120714 13.064700000000002
3.121714 12.91541
3.122714 12.7654
3.123714 12.61467
3.124714 12.46323
3.125714 12.3111
3.126714 12.158280000000001
3.127714 12.0048
3.128714 11.850670000000001
3.129714 11.69591
3.130714 11.54052
3.131714 11.38451
3.132714 11.227879999999999
3.133714 11.07065
3.134714 10.91281
3.135714 10.754389999999999
3.136714 10.59539
3.137714 10.43583
3.138714 10.2757
3.139714 10.115
3.140714 9.9537447
3.141714 9.791939
3.142714 9.6295983
3.143714 9.466742
3.144714 9.3033887
3.145714 9.1395587
3.146714 8.9752644
3.147714 8.8105135
3.148714 8.645311699999999
3.149714 8.4796637
3.150714 8.313575400000001
3.151714 8.1470557
3.152714 7.9801150000000005
3.153714 7.8127638
3.154714 7.6450095
3.155714 7.4768588
3.156714 7.3083177
3.157714 7.1393944000000005
3.158714 6.9701016000000005
3.159714 6.8004571
3.160714 6.6304818
3.161714 6.4601921
3.162714 6.2896058
3.163714 6.1187334
3.164714 5.9475802
3.165714 5.7761479
3.166714 5.6044392
3.167714 5.4324578
3.168714 5.2602131000000005
3.169714 5.0877154
3.170714 4.9149781
3.171714 4.7420122000000005
3.172714 4.5688305
3.173714 4.3954451
3.174714 4.2218704
3.175714 4.0481221
3.176714 3.8742199999999998
3.177714 3.7001804
3.178714 3.5260193
3.179714 3.351748
3.180714 3.1773719999999996
3.181714 3.0028919000000003
3.182714 2.8283084
3.183714 2.6536237000000003
3.184714 2.4788441000000003
3.185714 2.3039803
3.186714 2.1290466
3.187714 1.9540584
3.188714 1.7790304
3.189714 1.6039782999999999
3.190714 1.4289158
3.191714 1.2538589
3.192714 1.0788224000000002
3.193714 0.9038222
3.194714 0.72887153
3.195714 0.55398084
3.196714 0.37915530000000003
3.197714 0.20439682999999997
3.198714 0.029705701
3.199714 -0.14491583
3.200714 -0.31946042999999996
3.201714 -0.49391552
3.202714 -0.66826325
3.203714 -0.8424837100000001
3.204714 -1.0165575
3.205714 -1.1904682
3.206714 -1.3642014
3.207714 -1.5377448999999999
3.208714 -1.7110862
3.209714 -1.8842142
3.210714 -2.0571185
3.211714 -2.2297919
3.212714 -2.4022296
3.213714 -2.5744313
3.214714 -2.7463967
3.215714 -2.9181233
3.216714 -3.0896032
3.217714 -3.2608230000000002
3.218714 -3.4317623999999998
3.219714 -3.6023986
3.220714 -3.7727095000000004
3.221714 -3.9426759
3.222714 -4.1122835
3.223714 -4.2815235
3.224714 -4.4503879
3.225714 -4.618871599999999
3.226714 -4.7869667
3.227714 -4.954667
3.228714 -5.1219657000000005
3.229714 -5.2888583
3.230714 -5.4553408
3.231714 -5.621409
3.232714 -5.7870552
3.233714 -5.9522658999999996
3.234714 -6.1170219999999995
3.235714 -6.2812999
3.236714 -6.445077100000001
3.237714 -6.6083312
3.238714 -6.7710511
3.239714 -6.933228700000001
3.240714 -7.094864500000001
3.241714 -7.2559603
3.242714 -7.4165143
3.243714 -7.576522199999999
3.244714 -7.7359781000000005
3.245714 -7.894872899999999
3.246714 -8.0531947
3.247714 -8.2109354
3.248714 -8.3680831
3.249714 -8.5246272
3.250714 -8.68055
3.251714 -8.8358305
3.252714 -8.9904472
3.253714 -9.1443799
3.254714 -9.2976168
3.255714 -9.4501518
3.256714 -9.6019864
3.257714 -9.753126700000001
3.258714 -9.903577
3.259714 -10.053339999999999
3.260714 -10.20239
3.261714 -10.35074
3.262714 -10.49836
3.263714 -10.64523
3.264714 -10.79134
3.265714 -10.93668
3.266714 -11.081240000000001
3.267714 -11.22499
3.268714 -11.36794
3.269714 -11.51006
3.270714 -11.651340000000001
3.271714 -11.79179
3.272714 -11.93139
3.273714 -12.070160000000001
3.274714 -12.20811
3.275714 -12.34523
3.276714 -12.48151
3.277714 -12.61695
3.278714 -12.75152
3.279714 -12.8852
3.280714 -13.017970000000002
3.281714 -13.14981
3.282714 -13.280710000000001
3.283714 -13.41068
3.284714 -13.539689999999998
3.285714 -13.667760000000001
3.286714 -13.794880000000001
3.287714 -13.921030000000002
3.288714 -14.046220000000002
3.289714 -14.170459999999999
3.290714 -14.293729999999998
3.291714 -14.416039999999999
3.292714 -14.53739
3.293714 -14.65776
3.294714 -14.77714
3.295714 -14.8955
3.296714 -15.01282
3.297714 -15.12908
3.298714 -15.244269999999998
3.299714 -15.35841
3.300714 -15.471480000000001
3.301714 -15.5835
3.302714 -15.694469999999999
3.303714 -15.8044
3.304714 -15.913260000000001
3.305714 -16.021060000000002
3.306714 -16.12779
3.307714 -16.233449999999998
3.308714 -16.33802
3.309714 -16.4415
3.310714 -16.54387
3.311714 -16.64511
3.312714 -16.74521
3.313714 -16.84415
3.314714 -16.94192
3.315714 -17.03852
3.316714 -17.13397
3.317714 -17.228270000000002
3.318714 -17.32144
3.319714 -17.41347
3.320714 -17.504369999999998
3.321714 -17.59412
3.322714 -17.68271
3.323714 -17.77012
3.324714 -17.85635
3.325714 -17.941380000000002
3.326714 -18.025199999999998
3.327714 -18.10781
3.328714 -18.1892
3.329714 -18.269360000000002
3.330714 -18.34829
3.331714 -18.426000000000002
3.332714 -18.50248
3.333714 -18.57775
3.334714 -18.651809999999998
3.335714 -18.72467
3.336714 -18.79634
3.337714 -18.86679
3.338714 -18.93601
3.339714 -19.003980000000002
3.340714 -19.07068
3.341714 -19.136110000000002
3.342714 -19.20026
3.343714 -19.26313
3.344714 -19.32472
3.345714 -19.38503
3.346714 -19.44408
3.347714 -19.50185
3.348714 -19.55837
3.349714 -19.61362
3.350714 -19.66761
3.351714 -19.72035
3.352714 -19.771839999999997
3.353714 -19.82206
3.354714 -19.87101
3.355714 -19.91867
3.356714 -19.96502
3.357714 -20.01006
3.358714 -20.05378
3.359714 -20.09618
3.360714 -20.13728
3.361714 -20.17709
3.362714 -20.21561
3.363714 -20.252860000000002
3.364714 -20.288819999999998
3.365714 -20.32351
3.366714 -20.35691
3.367714 -20.38902
3.368714 -20.41984
3.369714 -20.44936
3.370714 -20.47758
3.371714 -20.50449
3.372714 -20.530070000000002
3.373714 -20.55433
3.374714 -20.57726
3.375714 -20.598869999999998
3.376714 -20.61917
3.377714 -20.638180000000002
3.378714 -20.6559
3.379714 -20.67235
3.380714 -20.687530000000002
3.381714 -20.701430000000002
3.382714 -20.71405
3.383714 -20.725379999999998
3.384714 -20.73541
3.385714 -20.74413
3.386714 -20.75154
3.387714 -20.75764
3.388714 -20.762439999999998
3.389714 -20.765929999999997
3.390714 -20.768130000000003
3.391714 -20.76904
3.392714 -20.76866
3.393714 -20.76702
3.394714 -20.76411
3.395714 -20.75994
3.396714 -20.75453
3.397714 -20.747860000000003
3.398714 -20.73994
3.399714 -20.73074
3.400714 -20.72026
3.401714 -20.7085
3.402714 -20.695459999999997
3.403714 -20.68113
3.404714 -20.66554
3.405714 -20.64869
3.406714 -20.630589999999998
3.407714 -20.61126
3.408714 -20.59071
3.409714 -20.568939999999998
3.410714 -20.545949999999998
3.411714 -20.52175
3.412714 -20.49634
3.413714 -20.46971
3.414714 -20.44187
3.415714 -20.41281
3.416714 -20.38252
3.417714 -20.351
3.418714 -20.31826
3.419714 -20.28429
3.420714 -20.24913
3.421714 -20.21277
3.422714 -20.17524
3.423714 -20.13655
3.424714 -20.09671
3.425714 -20.05574
3.426714 -20.01361
3.427714 -19.97034
3.428714 -19.92592
3.429714 -19.88034
3.430714 -19.83361
3.431714 -19.78573
3.432714 -19.7367
3.433714 -19.686529999999998
3.434714 -19.63523
3.435714 -19.5828
3.436714 -19.52926
3.437714 -19.47462
3.438714 -19.41889
3.439714 -19.362099999999998
3.440714 -19.30425
3.441714 -19.24534
3.442714 -19.18538
3.443714 -19.124360000000003
3.444714 -19.06228
3.445714 -18.99912
3.446714 -18.9349
3.447714 -18.86961
3.448714 -18.80328
3.449714 -18.73591
3.450714 -18.66753
3.451714 -18.59814
3.452714 -18.52775
3.453714 -18.45638
3.454714 -18.38404
3.455714 -18.31073
3.456714 -18.23647
3.457714 -18.161260000000002
3.458714 -18.0851
3.459714 -18.00799
3.460714 -17.92994
3.461714 -17.85093
3.462714 -17.77096
3.463714 -17.69006
3.464714 -17.60822
3.465714 -17.525479999999998
3.466714 -17.44184
3.467714 -17.35734
3.468714 -17.27197
3.469714 -17.18576
3.470714 -17.09869
3.471714 -17.01078
3.472714 -16.92202
3.473714 -16.832430000000002
3.474714 -16.74201
3.475714 -16.65078
3.476714 -16.558719999999997
3.477714 -16.46585
3.478714 -16.37218
3.479714 -16.27771
3.480714 -16.182460000000003
3.481714 -16.08643
3.482714 -15.98966
3.483714 -15.89216
3.484714 -15.79395
3.485714 -15.69503
3.486714 -15.595400000000001
3.487714 -15.49507
3.488714 -15.39403
3.489714 -15.29228
3.490714 -15.189839999999998
3.491714 -15.08671
3.492714 -14.982909999999999
3.493714 -14.878449999999999
3.494714 -14.773349999999999
3.495714 -14.66761
3.496714 -14.561250000000001
3.497714 -14.45428
3.498714 -14.346709999999998
3.499714 -14.23856
3.500714 -14.12984
3.501714 -14.020560000000001
3.502714 -13.910719999999998
3.503714 -13.800329999999999
3.504714 -13.689390000000001
3.505714 -13.577900000000001
3.506714 -13.46586
3.507714 -13.353290000000001
3.508714 -13.2402
3.509714 -13.12663
3.510714 -13.01259
3.511714 -12.898090000000002
3.512714 -12.783140000000001
3.513714 -12.66775
3.514714 -12.55193
3.515714 -12.43567
3.516714 -12.318990000000001
3.517714 -12.2019
3.518714 -12.08441
3.519714 -11.96652
3.520714 -11.84825
3.521714 -11.72959
3.522714 -11.61056
3.523714 -11.49117
3.524714 -11.37143
3.525714 -11.25136
3.526714 -11.13099
3.527714 -11.010340000000001
3.528714 -10.88941
3.529714 -10.768229999999999
3.530714 -10.64677
3.531714 -10.525039999999999
3.532714 -10.40305
3.533714 -10.2808
3.534714 -10.15831
3.535714 -10.03558
3.536714 -9.912642100000001
3.537714 -9.7895041
3.538714 -9.6661769
3.539714 -9.5426679
3.540714 -9.4189912
3.541714 -9.2951588
3.542714 -9.1711901
3.543714 -9.0471014
3.544714 -8.9229062
3.545714 -8.798613399999999
3.546714 -8.674222199999999
3.547714 -8.5497297
3.548714 -8.4251367
3.549714 -8.3004437
3.550714 -8.1756659
3.551714 -8.050821
3.552714 -7.9259314
3.553714 -7.801018699999999
3.554714 -7.6760985
3.555714 -7.551185
3.556714 -7.426285000000001
3.557714 -7.3014036
3.558714 -7.176550499999999
3.559714 -7.0517338999999994
3.560714 -6.926965
3.561714 -6.802256399999999
3.562714 -6.6776134
3.563714 -6.5530419
3.564714 -6.4285405
3.565714 -6.304114299999999
3.566714 -6.1797719
3.567714 -6.0555287
3.568714 -5.931408
3.569714 -5.8074333
3.570714 -5.6836274
3.571714 -5.5600051
3.572714 -5.4365728
3.573714 -5.3133316
3.574714 -5.1902797
3.575714 -5.0674178
3.576714 -4.9447513999999995
3.577714 -4.8222907
3.578714 -4.7000472
3.579714 -4.5780335
3.580714 -4.4562597
3.581714 -4.3347336
3.582714 -4.2134631
3.583714 -4.092462
3.584714 -3.9717454
3.585714 -3.8513329
3.586714 -3.7312448
3.587714 -3.6114965
3.588714 -3.4920976
3.589714 -3.3730492
3.590714 -3.2543462
3.591714 -3.135984
3.592714 -3.0179609
3.593714 -2.9002838
3.594714 -2.7829656000000003
3.595714 -2.6660249
3.596714 -2.5494798999999997
3.597714 -2.4333481
3.598714 -2.3176422
3.599714 -2.2023717
3.600714 -2.0875459999999997
3.601714 -1.9731747000000002
3.602714 -1.8592698
3.603714 -1.745842
3.604714 -1.6328992
3.605714 -1.5204449
3.606714 -1.4084773
3.607714 -1.2969922999999999
3.608714 -1.1859872
3.609714 -1.075465
3.610714 -0.9654373900000001
3.611714 -0.85592242
3.612714 -0.74694301
3.613714 -0.63852137
3.614714 -0.53067491
3.615714 -0.42341454
3.616714 -0.31674535
3.617714 -0.21066866
3.618714 -0.10518541000000001
3.619714 -0.00029773745999999996
3.620714 0.10399006000000001
3.621714 0.20767343
3.622714 0.31074886
3.623714 0.41321409000000003
3.624714 0.51506716
3.625714 0.6163032700000001
3.626714 0.71691303
3.627714 0.81688073
3.628714 0.91618616
3.629714 1.0148085
3.630714 1.1127297
3.631714 1.2099389999999999
3.632714 1.3064335
3.633714 1.4022166
3.634714 1.4972942
3.635714 1.5916712999999998
3.636714 1.6853495
3.637714 1.7783259999999999
3.638714 1.8705949
3.639714 1.9621476999999998
3.640714 2.0529747
3.641714 2.1430662
3.642714 2.2324115
3.643714 2.3209983
3.644714 2.4088126
3.645714 2.49584
3.646714 2.5820686999999998
3.647714 2.6674911
3.648714 2.7521055
3.649714 2.8359156
3.650714 2.9189287
3.651714 3.0011524
3.652714 3.0825898
3.653714 3.1632394
3.654714 3.2430939
3.655714 3.3221423999999997
3.656714 3.4003705
3.657714 3.4777655999999997
3.658714 3.5543158999999998
3.659714 3.6300112
3.660714 3.7048436999999996
3.661714 3.7788078
3.662714 3.8518991000000002
3.663714 3.9241172
3.664714 3.9954644
3.665714 4.0659453999999995
3.666714 4.135564700000001
3.667714 4.2043284
3.668714 4.2722378
3.669714 4.3392893
3.670714 4.405475
3.671714 4.470782
3.672714 4.5351967
3.673714 4.598707
3.674714 4.6613012000000005
3.675714 4.7229722
3.676714 4.7837172
3.677714 4.8435368
3.678714 4.9024332
3.679714 4.9604122
3.680714 5.0174791
3.681714 5.073639
3.682714 5.1288962
3.683714 5.183252700000001
3.684714 5.236705
3.685714 5.2892473
3.686714 5.340868599999999
3.687714 5.391558300000001
3.688714 5.441305
3.689714 5.4901008000000004
3.690714 5.5379398
3.691714 5.5848211
3.692714 5.6307461000000005
3.693714 5.6757189
3.694714 5.7197458999999995
3.695714 5.7628334
3.696714 5.8049884
3.697714 5.8462154
3.698714 5.8865175
3.699714 5.9258923
3.700714 5.9643358
3.701714 6.0018383
3.702714 6.0383897
3.703714 6.0739789
3.704714 6.1085977
3.705714 6.142243
3.706714 6.1749171
3.707714 6.206626099999999
3.708714 6.2373783000000005
3.709714 6.267183299999999
3.710714 6.2960476000000005
3.711714 6.3239761
3.712714 6.350971800000001
3.713714 6.3770376
3.714714 6.402173599999999
3.715714 6.4263775999999995
3.716714 6.449644999999999
3.717714 6.4719677
3.718714 6.4933388999999995
3.719714 6.5137498
3.720714 6.5331958
3.721714 6.551677
3.722714 6.5691993
3.723714 6.585775300000001
3.724714 6.6014193
3.725714 6.6161439
3.726714 6.6299565000000005
3.727714 6.642859399999999
3.728714 6.6548534
3.729714 6.665932400000001
3.730714 6.6760934999999995
3.731714 6.685333
3.732714 6.6936485
3.733714 6.701041000000001
3.734714 6.7075074
3.735714 6.713046100000001
3.736714 6.7176588
3.737714 6.7213476
3.738714 6.724120699999999
3.739714 6.7259915
3.740714 6.726974199999999
3.741714 6.727083
3.742714 6.726326
3.743714 6.7247093
3.744714 6.7222267
3.745714 6.718871699999999
3.746714 6.7146339
3.747714 6.7095079
3.748714 6.7034937
3.749714 6.696595299999999
3.750714 6.688819799999999
3.751714 6.6801779
3.752714 6.6706769
3.753714 6.660321399999999
3.754714 6.6491194
3.755714 6.6370793
3.756714 6.624213599999999
3.757714 6.6105314
3.758714 6.5960445000000005
3.759714 6.5807566
3.760714 6.564666299999999
3.761714 6.5477677
3.762714 6.530050900000001
3.763714 6.5115087
3.764714 6.492141599999999
3.765714 6.471958
3.766714 6.4509712
3.767714 6.4291976
3.768714 6.406653700000001
3.769714 6.3833512
3.770714 6.3592948
3.771714 6.3344888
3.772714 6.3089378
3.773714 6.2826432
3.774714 6.255612500000001
3.775714 6.2278505
3.776714 6.1993614
3.777714 6.1701454
3.778714 6.1401993
3.779714 6.10952
3.780714 6.0781091
3.781714 6.045974
3.782714 6.0131304
3.783714 5.9795987
3.784714 5.9454001
3.785714 5.9105501
3.786714 5.8750581
3.787714 5.8389254
3.788714 5.8021478
3.789714 5.7647232
3.790714 5.726649999999999
3.791714 5.6879323
3.792714 5.6485768
3.793714 5.6085926
3.794714 5.567984699999999
3.795714 5.5267598
3.796714 5.4849211
3.797714 5.4424778
3.798714 5.399441
3.799714 5.3558275
3.800714 5.311656
3.801714 5.2669439
3.802714 5.221701
3.803714 5.1759306
3.804714 5.1296279
3.805714 5.0827861
3.806714 5.0354011
3.807714 4.9874734
3.808714 4.9390133
3.809714 4.890034699999999
3.810714 4.8405543
3.811714 4.7905881
3.812714 4.7401473
3.813714 4.6892419
3.814714 4.637881
3.815714 4.586073799999999
3.816714 4.5338325
3.817714 4.4811692
3.818714 4.4280931
3.819714 4.3746091
3.820714 4.3207161
3.821714 4.2664092
3.822714 4.2116832
3.823714 4.1565392
3.824714 4.1009862
3.825714 4.045040200000001
3.826714 3.9887216000000003
3.827714 3.9320532
3.828714 3.8750517999999996
3.829714 3.8177308
3.830714 3.7600964
3.831714 3.7021525
3.832714 3.6439027999999998
3.833714 3.5853516
3.834714 3.5265055
3.835714 3.4673698
3.836714 3.4079511
3.837714 3.3482518000000003
3.838714 3.2882739
3.839714 3.2280218
3.840714 3.1675063000000003
3.841714 3.1067427000000003
3.842714 3.045751
3.843714 2.9845538
3.844714 2.9231703
3.845714 2.8616134
3.846714 2.7998881
3.847714 2.7379937
3.848714 2.6759274
3.849714 2.6136868
3.850714 2.5512745999999997
3.851714 2.4886968
3.852714 2.4259632
3.853714 2.3630854
3.854714 2.3000732
3.855714 2.2369381
3.856714 2.1736915999999997
3.857714 2.1103479000000003
3.858714 2.0469243
3.859714 1.9834384
3.860714 1.9199062
3.861714 1.8563386000000002
3.862714 1.7927397
3.863714 1.729108
3.864714 1.6654383
3.865714 1.6017271
3.866714 1.5379752
3.867714 1.4741906
3.868714 1.4103868
3.869714 1.3465809
3.870714 1.2827907
3.871714 1.2190321
3.872714 1.1553185000000001
3.873714 1.0916618
3.874714 1.0280725
3.875714 0.9645611000000001
3.876714 0.90113655
3.877714 0.8378051200000001
3.878714 0.77456981
3.879714 0.71142907
3.880714 0.64837974
3.881714 0.58542006
3.882714 0.5225532700000001
3.883714 0.45978958
3.884714 0.39714607
3.885714 0.33464397
3.886714 0.27230524
3.887714 0.21014849000000002
3.888714 0.14818708
3.889714 0.086429057
3.890714 0.024878797999999997
3.891714 -0.036461205999999996
3.892714 -0.097588683
3.893714 -0.15850117
3.894714 -0.21919662
3.895714 -0.27967372
3.896714 -0.33993144000000003
3.897714 -0.39996705
3.898714 -0.45977392999999994
3.899714 -0.51933969
3.900714 -0.57864594
3.901714 -0.63767056
3.902714 -0.69639166
3.903714 -0.7547915399999999
3.904714 -0.8128594600000001
3.905714 -0.87059224
3.906714 -0.92799263
3.907714 -0.9850652
3.908714 -1.0418134000000001
3.909714 -1.0982372
3.910714 -1.1543333
3.911714 -1.2100951
3.912714 -1.265515
3.913714 -1.320584
3.914714 -1.3752916
3.915714 -1.4296246000000001
3.916714 -1.4835660000000002
3.917714 -1.5370971
3.918714 -1.5901990000000001
3.919714 -1.6428575
3.920714 -1.6950648
3.921714 -1.7468226999999998
3.922714 -1.7981378
3.923714 -1.8490198999999998
3.924714 -1.8994761999999998
3.925714 -1.9495081
3.926714 -1.9991097999999998
3.927714 -2.0482687
3.928714 -2.0969700000000002
3.929714 -2.1451978
3.930714 -2.1929378
3.931714 -2.2401782
3.932714 -2.2869075
3.933714 -2.3331143
3.934714 -2.3787876999999997
3.935714 -2.4239192
3.936714 -2.4685042
3.937714 -2.5125451
3.938714 -2.5560498000000003
3.939714 -2.5990291
3.940714 -2.6414903
3.941714 -2.6834354
3.942714 -2.7248569
3.943714 -2.7657385999999997
3.944714 -2.8060585
3.945714 -2.8457955999999998
3.946714 -2.8849332
3.947714 -2.9234601
3.948714 -2.9613722
3.949714 -2.9986687
3.950714 -3.0353498
3.951714 -3.0714149
3.952714 -3.1068634
3.953714 -3.141696
3.954714 -3.1759165
3.955714 -3.2095302
3.956714 -3.2425414999999997
3.957714 -3.2749507999999996
3.958714 -3.3067506000000004
3.959714 -3.337926
3.960714 -3.3684543999999996
3.961714 -3.3983122999999997
3.962714 -3.427482
3.963714 -3.4559537000000002
3.964714 -3.4837282999999997
3.965714 -3.5108142
3.966714 -3.5372224
3.967714 -3.5629625999999996
3.968714 -3.5880398000000002
3.969714 -3.6124526999999995
3.970714 -3.6361992
3.971714 -3.6592748
3.972714 -3.6816750000000003
3.973714 -3.7033968
3.974714 -3.7244335000000004
3.975714 -3.7447747000000002
3.976714 -3.7644036
3.977714 -3.7833031000000004
3.978714 -3.8014565
3.979714 -3.8188554
3.980714 -3.8355018999999997
3.981714 -3.8514078
3.982714 -3.8665913000000005
3.983714 -3.8810693
3.984714 -3.8948514
3.985714 -3.9079402
3.986714 -3.9203264
3.987714 -3.9319973
3.988714 -3.9429396
3.989714 -3.9531413
3.990714 -3.9625958000000003
3.991714 -3.9712973
3.992714 -3.9792414999999997
3.993714 -3.9864216
3.994714 -3.9928305999999996
3.995714 -3.9984640000000002
3.996714 -4.003324
3.997714 -4.0074207
3.998714 -4.0107697
3.999714 -4.0133886
4.000714 -4.0152911
4.001714 -4.016481000000001
4.002714 -4.01695
4.003714 -4.0166818
4.004714 -4.0156554
4.005714 -4.0138530999999995
4.006714 -4.0112641
4.007714 -4.007885600000001
4.008714 -4.0037221999999995
4.009714 -3.9987798999999997
4.010714 -3.9930657000000003
4.011714 -3.9865833000000004
4.012714 -3.9793380000000003
4.013714 -3.9713338
4.014714 -3.9625796999999996
4.015714 -3.9530870000000005
4.016714 -3.9428647999999997
4.017715 -3.931918
4.018714 -3.9202422
4.019714 -3.9078247000000004
4.020714 -3.8946472
4.021714 -3.88069
4.022714 -3.8659409
4.023714 -3.8503971
4.024714 -3.8340669000000003
4.025714 -3.8169663
4.026714 -3.7991129
4.027714 -3.7805226
4.028714 -3.7612028
4.029714 -3.7411582
4.030715 -3.7203878
4.031714 -3.6988921
4.032714 -3.6766715
4.033714 -3.6537267
4.034714 -3.6300559000000003
4.035714 -3.6056522
4.036714 -3.5805058
4.037714 -3.5546049
4.038714 -3.5279401000000004
4.039714 -3.5005093
4.040714 -3.4723211
4.041714 -3.4433923999999996
4.042714 -3.4137454
4.043715 -3.3834014000000003
4.044714 -3.3523746
4.045714 -3.3206700999999996
4.046714 -3.2882854000000004
4.047714 -3.2552123
4.048714 -3.2214418
4.049714 -3.186968
4.050714 -3.1517881999999995
4.051714 -3.1159015
4.052714 -3.0793086
4.053714 -3.0420092999999997
4.054714 -3.0040039000000003
4.055714 -2.9652952999999997
4.056714 -2.9258918
4.057714 -2.8858073
4.058714 -2.8450597
4.059714 -2.8036676
4.060714 -2.7616467
4.061714 -2.7190037
4.062714 -2.6757363
4.063715 -2.6318346999999997
4.064714 -2.5872866
4.065714 -2.5420811000000003
4.066714 -2.4962133
4.067714 -2.4496853
4.068714 -2.4025045
4.069714 -2.3546824
4.070714 -2.3062310999999998
4.071714 -2.2571627
4.072714 -2.2074878
4.073714 -2.1572166999999998
4.074714 -2.1063612999999997
4.075714 -2.0549323
4.076715 -2.0029392
4.077714 -1.9503867000000001
4.078714 -1.8972745
4.079714 -1.8435964
4.080714 -1.7893424000000002
4.081714 -1.7345045
4.082714 -1.6790776
4.083714 -1.6230647
4.084714 -1.5664767
4.085714 -1.50933
4.086714 -1.4516441999999998
4.087714 -1.3934373
4.088714 -1.3347244
4.089714 -1.2755156
4.090714 -1.2158174000000002
4.091714 -1.1556324999999998
4.092714 -1.0949619000000002
4.093714 -1.0338053
4.094714 -0.97216126
4.095714 -0.91002798
4.096714 -0.84740315
4.097714 -0.7842862
4.098714 -0.72067953
4.099714 -0.65659047
4.100714 -0.5920314200000001
4.101714 -0.52701966
4.102714 -0.46157464
4.103714 -0.39571538
4.104714 -0.32945734
4.105714 -0.26281064
4.106714 -0.19577919
4.107714 -0.12836173
4.108714 -0.06055369199999999
4.109715 0.007650283800000001
4.110714 0.076254032
4.111714 0.14525815
4.112714 0.21465910000000002
4.113714 0.28444908
4.114714 0.35461665000000003
4.115714 0.4251475
4.116714 0.49602566
4.117714 0.56723482
4.118714 0.6387593199999999
4.119714 0.71058548
4.120714 0.78270258
4.121714 0.8551036
4.122715 0.92778532
4.123714 1.0007482
4.124714 1.0739954
4.125714 1.147531
4.126714 1.221357
4.127714 1.2954725
4.128714 1.3698709
4.129714 1.4445400000000002
4.130714 1.5194627
4.131714 1.5946189
4.132714 1.669989
4.133714 1.7455563
4.134714 1.8213088
4.135714 1.8972396999999999
4.136714 1.973347
4.137714 2.0496309
4.138714 2.1260925999999998
4.139714 2.2027321
4.140714 2.279548
4.141714 2.3565367
4.142715 2.4336942
4.143714 2.5110133
4.144714 2.5884848
4.145714 2.666096
4.146714 2.7438306999999997
4.147714 2.821669
4.148714 2.8995916
4.149714 2.9775813
4.150714 3.0556269
4.151714 3.1337243
4.152714 3.211876
4.153714 3.2900877000000004
4.154714 3.3683665
4.155715 3.4467135000000004
4.156714 3.5251234
4.157714 3.6035858
4.158714 3.6820866
4.159714 3.7606094
4.160714 3.8391408
4.161714 3.9176668999999995
4.162714 3.996177
4.163714 4.0746592
4.164714 4.1531008
4.165714 4.2314913
4.166714 4.3098196
4.167714 4.3880809
4.168715 4.4662755
4.169714 4.5444097
4.170714 4.6224896
4.171714 4.700518
4.172714 4.778491
4.173714 4.8563946
4.174714 4.9342077
4.175714 5.0119072000000005
4.176714 5.0894704
4.177714 5.1668826
4.178714 5.2441355000000005
4.179714 5.3212274
4.180714 5.3981572
4.181714 5.4749232
4.182714 5.551520699999999
4.183714 5.6279432
4.184714 5.7041854
4.185714 5.780243899999999
4.186714 5.8561179999999995
4.187714 5.9318088
4.188715 6.0073126
4.189714 6.0826186
4.190714 6.1577078
4.191714 6.2325563
4.192714 6.3071392
4.193714 6.3814387
4.194714 6.4554453
4.195714 6.5291613
4.196714 6.602594300000001
4.197714 6.6757545
4.198714 6.748645000000001
4.199714 6.8212621
4.200714 6.893596100000001
4.201715 6.9656327000000005
4.202714 7.037360199999999
4.203714 7.1087673
4.204714 7.1798481
4.205714 7.250593600000001
4.206714 7.320995600000001
4.207714 7.391037799999999
4.208714 7.460702199999999
4.209714 7.529971000000001
4.210714 7.5988337
4.211714 7.6672882
4.212714 7.7353433
4.213714 7.8030117
4.214714 7.870303100000001
4.215714 7.9372212
4.216714 8.0037586
4.217714 8.069895200000001
4.218714 8.1356093
4.219714 8.2008779
4.220714 8.265689
4.221714 8.3300352
4.222714 8.393914299999999
4.223714 8.457323899999999
4.224714 8.5202582
4.225714 8.582712
4.226714 8.6446732
4.227714 8.7061353
4.228714 8.7670967
4.229714 8.8275634
4.230714 8.8875435
4.231714 8.9470439
4.232714 9.0060599
4.233714 9.0645775
4.234715 9.1225721
4.235714 9.180018299999999
4.236714 9.236892300000001
4.237714 9.293185900000001
4.238714 9.3488969
4.239714 9.4040327
4.240714 9.4586045
4.241714 9.5126152
4.242714 9.5660657
4.243714 9.6189447
4.244714 9.6712433
4.245714 9.722954
4.246714 9.7740732
4.247715 9.824601600000001
4.248714 9.8745406
4.249714 9.9238835
4.250714 9.972617
4.251714 10.020719999999999
4.252714 10.06817
4.253714 10.11496
4.254714 10.16107
4.255714 10.206529999999999
4.256714 10.25134
4.257714 10.29552
4.258714 10.339080000000001
4.259714 10.38201
4.260714 10.4243
4.261714 10.465919999999999
4.262714 10.50687
4.263714 10.54714
4.264714 10.58671
4.265714 10.62559
4.266714 10.663789999999999
4.267715 10.70128
4.268714 10.73807
4.269714 10.77413
4.270714 10.80948
4.271714 10.8441
4.272714 10.878
4.273714 10.91121
4.274714 10.94373
4.275714 10.97556
4.276714 11.0067
4.277714 11.03712
4.278714 11.06681
4.279714 11.09574
4.280715 11.1239
4.281714 11.1513
4.282714 11.177950000000001
4.283714 11.20384
4.284714 11.22898
4.285714 11.25338
4.286714 11.27703
4.287714 11.29993
4.288714 11.32206
4.289714 11.343449999999999
4.290714 11.36408
4.291714 11.38397
4.292714 11.40311
4.293715 11.421489999999999
4.294714 11.4391
4.295714 11.45591
4.296714 11.471910000000001
4.297714 11.4871
4.298714 11.50148
4.299714 11.51507
4.300714 11.527890000000001
4.301714 11.539950000000001
4.302714 11.55124
4.303714 11.561770000000001
4.304714 11.57152
4.305714 11.58048
4.306714 11.58866
4.307714 11.59604
4.308714 11.60263
4.309714 11.60843
4.310714 11.61343
4.311714 11.61763
4.312714 11.620999999999999
4.313715 11.62356
4.314714 11.6253
4.315714 11.62623
4.316714 11.62637
4.317714 11.62574
4.318714 11.62435
4.319714 11.62218
4.320714 11.61924
4.321714 11.615499999999999
4.322714 11.61095
4.323714 11.605590000000001
4.324714 11.59941
4.325714 11.592410000000001
4.326715 11.58461
4.327714 11.576
4.328714 11.56659
4.329714 11.556379999999999
4.330714 11.54537
4.331714 11.53356
4.332714 11.52097
4.333714 11.50761
4.334714 11.49348
4.335714 11.47858
4.336714 11.462909999999999
4.337714 11.44646
4.338714 11.4292
4.339714 11.41114
4.340714 11.39226
4.341714 11.372580000000001
4.342714 11.352089999999999
4.343714 11.33082
4.344714 11.308769999999999
4.345714 11.285960000000001
4.346714 11.26239
4.347714 11.23805
4.348714 11.212959999999999
4.349714 11.1871
4.350714 11.160490000000001
4.351714 11.13311
4.352714 11.104980000000001
4.353714 11.076080000000001
4.354714 11.04641
4.355714 11.01596
4.356714 10.984729999999999
4.357714 10.95274
4.358714 10.91998
4.359715 10.88648
4.360714 10.85225
4.361714 10.817300000000001
4.362714 10.781640000000001
4.363714 10.74527
4.364714 10.70819
4.365714 10.67038
4.366714 10.631839999999999
4.367714 10.59258
4.368714 10.55257
4.369714 10.51184
4.370714 10.47038
4.371714 10.428189999999999
4.372715 10.38529
4.373714 10.34167
4.374714 10.29736
4.375714 10.252360000000001
4.376714 10.20668
4.377714 10.16034
4.378714 10.11333
4.379714 10.06567
4.380714 10.017339999999999
4.381714 9.9683434
4.382714 9.9186689
4.383714 9.8683126
4.384714 9.8172747
4.385714 9.7655572
4.386714 9.7131707
4.387714 9.660127000000001
4.388714 9.6064396
4.389714 9.5521227
4.390714 9.4971858
4.391714 9.4416402
4.392715 9.3854927
4.393714 9.328747499999999
4.394714 9.2714034
4.395714 9.2134602
4.396714 9.1549136
4.397714 9.0957589
4.398714 9.035994899999999
4.399714 8.975619799999999
4.400714 8.9146338
4.401714 8.853045900000001
4.402714 8.790864800000001
4.403714 8.7281048
4.404714 8.6647823
4.405715 8.6009108
4.406714 8.536505
4.407714 8.4715739
4.408714 8.4061235
4.409714 8.3401501
4.410714 8.2736529
4.411714 8.2066253
4.412714 8.1390634
4.413714 8.0709666
4.414714 8.0023386
4.415714 7.9331838
4.416714 7.8635149
4.417714 7.793341600000001
4.418715 7.722675800000001
4.419714 7.651531
4.420714 7.579919
4.421714 7.5078532000000004
4.422714 7.4353449000000005
4.423714 7.3624007
4.424714 7.2890252
4.425714 7.2152168
4.426714 7.140970200000001
4.427714 7.0662789
4.428714 6.9911368000000005
4.429714 6.9155447
4.430714 6.8395078
4.431714 6.7630373
4.432714 6.6861503
4.433714 6.6088662000000005
4.434714 6.5311976
4.435714 6.4531595
4.436714 6.374759200000001
4.437714 6.296002100000001
4.438715 6.216893
4.439714 6.1374351
4.440714 6.057632
4.441714 5.9774846
4.442714 5.896991900000001
4.443714 5.8161531
4.444714 5.7349652
4.445714 5.6534287
4.446714 5.5715498000000006
4.447714 5.4893423
4.448714 5.4068245
4.449714 5.3240173
4.450714 5.240940999999999
4.451715 5.1576085
4.452714 5.0740261
4.453714 4.9901936000000005
4.454714 4.9061082
4.455714 4.8217654
4.456714 4.7371645
4.457714 4.6523083
4.458714 4.5672007
4.459714 4.4818483
4.460714 4.3962568
4.461714 4.310431299999999
4.462714 4.2243797
4.463714 4.1381128
4.464714 4.0516458
4.465714 3.9649982
4.466714 3.8781870000000005
4.467714 3.7912272
4.468714 3.7041266000000004
4.469714 3.6168846999999995
4.470714 3.5294946
4.471714 3.4419481000000003
4.472714 3.3542402
4.473714 3.2663714
4.474714 3.1783487999999998
4.475714 3.0901864000000003
4.476714 3.0018993000000003
4.477714 2.9135013
4.478714 2.8250037
4.479714 2.736415
4.480714 2.6477437
4.481714 2.5590006
4.482714 2.4701962
4.483714 2.3813419
4.484715 2.2924447
4.485714 2.203507
4.486714 2.1145243000000002
4.487714 2.0254897
4.488714 1.9363970000000001
4.489714 1.8472444000000001
4.490714 1.7580399
4.491714 1.6687991
4.492714 1.5795432000000003
4.493714 1.4902922
4.494714 1.4010641000000001
4.495714 1.3118691999999998
4.496714 1.2227124
4.497715 1.1335952999999999
4.498714 1.0445196
4.499714 0.95548816
4.500714 0.86650606
4.501714 0.77757747
4.502714 0.68870466
4.503714 0.59988699
4.504714 0.51112259
4.505714 0.42241118000000005
4.506714 0.33375798
4.507714 0.24517535
4.508714 0.15668198
4.509714 0.068299309
4.510714 -0.019953701
4.511714 -0.10806465
4.512714 -0.19602935999999999
4.513714 -0.28385054
4.514714 -0.3715341
4.515714 -0.45908447
4.516714 -0.5465019
4.517715 -0.63378168
4.518714 -0.72091557
4.519714 -0.80789477
4.520714 -0.8947117299999999
4.521714 -0.9813603900000001
4.522714 -1.0678344
4.523714 -1.1541254
4.524714 -1.2402206
4.525714 -1.3261049
4.526714 -1.4117625999999999
4.527714 -1.4971823
4.528714 -1.5823584000000002
4.529714 -1.6672936999999999
4.530715 -1.7519953000000001
4.531714 -1.8364710999999998
4.532714 -1.9207247
4.533714 -2.0047538
4.534714 -2.088549
4.535714 -2.1720961
4.536714 -2.2553802000000003
4.537714 -2.3383887
4.538714 -2.4211137000000003
4.539714 -2.5035489
4.540714 -2.5856898999999998
4.541714 -2.6675312
4.542714 -2.7490664000000002
4.543715 -2.8302891
4.544714 -2.9111944000000003
4.545714 -2.9917816
4.546714 -3.0720534
4.547714 -3.1520139
4.548714 -3.2316651000000003
4.549714 -3.3110034
4.550714 -3.3900200999999996
4.551714 -3.4686986
4.552714 -3.5470216999999997
4.553714 -3.6249722999999996
4.554714 -3.7025396
4.555714 -3.779719
4.556714 -3.8565103000000005
4.557714 -3.9329164
4.558714 -4.0089406
4.559714 -4.0845841
4.560714 -4.159845
4.561714 -4.234721100000001
4.562714 -4.309209399999999
4.563715 -4.383308100000001
4.564714 -4.4570148
4.565714 -4.5303244
4.566714 -4.6032280000000005
4.567714 -4.6757139
4.568714 -4.7477666
4.569714 -4.8193727
4.570714 -4.8905212
4.571714 -4.9612112
4.572714 -5.0314445
4.573714 -5.101227
4.574714 -5.1705662
4.575714 -5.2394666
4.576715 -5.3079281
4.577714 -5.3759456
4.578714 -5.4435108
4.579714 -5.5106152
4.580714 -5.5772498
4.581714 -5.6434046
4.582714 -5.7090718
4.583714 -5.7742421
4.584714 -5.8389068
4.585714 -5.9030581
4.586714 -5.9666924
4.587714 -6.0298104
4.588714 -6.0924169
4.589714 -6.1545204
4.590714 -6.2161292999999995
4.591714 -6.2772483
4.592714 -6.3378774
4.593714 -6.3980117000000005
4.594714 -6.4576386999999995
4.595714 -6.5167464
4.596714 -6.5753214
4.597714 -6.633352500000001
4.598714 -6.6908337
4.599714 -6.747759100000001
4.600714 -6.804126500000001
4.601714 -6.8599328
4.602714 -6.9151819
4.603714 -6.969876599999999
4.604714 -7.0240206999999995
4.605714 -7.0776224
4.606714 -7.1306869
4.607714 -7.1832173
4.608714 -7.235208899999999
4.609715 -7.2866537
4.610714 -7.3375395999999995
4.611714 -7.3878519
4.612714 -7.4375786
4.613714 -7.4867114
4.614714 -7.5352475000000005
4.615714 -7.583188300000001
4.616714 -7.6305366999999995
4.617714 -7.677298
4.618714 -7.723478999999999
4.619714 -7.769081699999999
4.620714 -7.814113799999999
4.621714 -7.858575900000001
4.622715 -7.9024716999999995
4.623714 -7.9458006
4.624714 -7.9885565000000005
4.625714 -8.0307283
4.626714 -8.072302500000001
4.627714 -8.113265799999999
4.628714 -8.153607000000001
4.629714 -8.1933215
4.630714 -8.2324095
4.631714 -8.2708791
4.632714 -8.3087362
4.633714 -8.3459921
4.634714 -8.382652
4.635714 -8.418718
4.636714 -8.454191699999999
4.637714 -8.4890716
4.638714 -8.5233554
4.639714 -8.557040200000001
4.640714 -8.5901193
4.641714 -8.6225875
4.642715 -8.6544335
4.643714 -8.6856484
4.644714 -8.7162256
4.645714 -8.746165
4.646714 -8.7754719
4.647714 -8.8041566
4.648714 -8.8322327
4.649714 -8.8597097
4.650714 -8.8865943
4.651714 -8.912888200000001
4.652714 -8.938583
4.653714 -8.963671300000001
4.654714 -8.9881428
4.655715 -9.0119913
4.656714 -9.0352133
4.657714 -9.057804899999999
4.658714 -9.079763999999999
4.659714 -9.1010891
4.660714 -9.121777100000001
4.661714 -9.141831100000001
4.662714 -9.1612548
4.663714 -9.1800615
4.664714 -9.198263299999999
4.665714 -9.2158712
4.666714 -9.2328936
4.667714 -9.2493288
4.668715 -9.2651695
4.669714 -9.2804015
4.670714 -9.2950128
4.671714 -9.3089953
4.672714 -9.3223438
4.673714 -9.335063400000001
4.674714 -9.3471602
4.675714 -9.35864
4.676714 -9.3695089
4.677714 -9.3797721
4.678714 -9.389434000000001
4.679714 -9.3984984
4.680714 -9.4069727
4.681714 -9.4148628
4.682714 -9.422174799999999
4.683714 -9.4289064
4.684714 -9.435051699999999
4.685714 -9.440600100000001
4.686714 -9.4455369
4.687714 -9.4498523
4.688715 -9.453541
4.689714 -9.4566084
4.690714 -9.4590671
4.691714 -9.4609328
4.692714 -9.4622195
4.693714 -9.4629362
4.694714 -9.4630852
4.695714 -9.4626665
4.696714 -9.4616801
4.697714 -9.460123600000001
4.698714 -9.458001000000001
4.699714 -9.4553106
4.700714 -9.4520524
4.701715 -9.448220599999999
4.702714 -9.4438069
4.703714 -9.438806
4.704714 -9.433212900000001
4.705714 -9.4270304
4.706714 -9.4202727
4.707714 -9.4129547
4.708714 -9.405095900000001
4.709714 -9.3967073
4.710714 -9.3877941
4.711714 -9.3783498
4.712714 -9.368369699999999
4.713714 -9.3578435
4.714714 -9.3467638
4.715714 -9.3351319
4.716714 -9.3229495
4.717714 -9.3102202
4.718714 -9.296947699999999
4.719714 -9.2831306
4.720714 -9.2687719
4.721714 -9.2538729
4.722714 -9.238442
4.723714 -9.2224926
4.724714 -9.206039500000001
4.725714 -9.1890946
4.726714 -9.1716669
4.727714 -9.1537535
4.728714 -9.1353461
4.729714 -9.1164328
4.730714 -9.097001
4.731714 -9.0770483
4.732714 -9.0565771
4.733714 -9.035597
4.734715 -9.0141192
4.735714 -8.9921542
4.736714 -8.9697078
4.737714 -8.946783799999999
4.738714 -8.923384500000001
4.739714 -8.899515099999999
4.740714 -8.8751808
4.741714 -8.8503905
4.742714 -8.8251501
4.743714 -8.7994613
4.744714 -8.773320199999999
4.745714 -8.7467186
4.746714 -8.7196462
4.747715 -8.6920977
4.748714 -8.664076
4.749714 -8.6355902
4.750714 -8.606657400000001
4.751714 -8.5772954
4.752714 -8.5475147
4.753714 -8.5173257
4.754714 -8.4867276
4.755714 -8.4557168
4.756714 -8.424291
4.757714 -8.3924495
4.758714 -8.3601959
4.759714 -8.3275333
4.760714 -8.294463200000001
4.761714 -8.2609855
4.762714 -8.2270972
4.763714 -8.192795499999999
4.764714 -8.1580818
4.765714 -8.1229649
4.766714 -8.0874577
4.767715 -8.0515772
4.768714 -8.0153368
4.769714 -7.9787463
4.770714 -7.9418078
4.771714 -7.9045162
4.772714 -7.866861699999999
4.773714 -7.8288369
4.774714 -7.7904373
4.775714 -7.751667499999999
4.776714 -7.712532599999999
4.777714 -7.67304
4.778714 -7.6331973
4.779714 -7.5930104
4.780715 -7.552482200000001
4.781714 -7.5116217
4.782714 -7.4704364
4.783714 -7.4289404
4.784714 -7.387144900000001
4.785714 -7.345056499999999
4.786714 -7.3026799
4.787714 -7.2600096
4.788714 -7.2170377
4.789714 -7.173755
4.790714 -7.130155
4.791714 -7.0862353
4.792714 -7.042002699999999
4.793715 -6.9974682999999995
4.794714 -6.9526449
4.795714 -6.907545
4.796714 -6.862177699999999
4.797714 -6.8165489
4.798714 -6.7706645
4.799714 -6.7245282
4.800714 -6.6781439
4.801714 -6.6315167
4.802714 -6.5846473
4.803714 -6.5375343
4.804714 -6.490171
4.805714 -6.4425536
4.806714 -6.394678400000001
4.807714 -6.3465446
4.808714 -6.298158299999999
4.809714 -6.2495321
4.810714 -6.2006816
4.811714 -6.1516222
4.812714 -6.1023664
4.813715 -6.0529225
4.814714 -6.0032941
4.815714 -5.9534818000000005
4.816714 -5.9034824
4.817714 -5.8532946
4.818714 -5.8029149
4.819714 -5.7523422
4.820714 -5.7015754
4.821714 -5.6506134999999995
4.822714 -5.5994559
4.823714 -5.5481065
4.824714 -5.4965727
4.825714 -5.4448642
4.826715 -5.3929944
4.827714 -5.3409748
4.828714 -5.2888174
4.829714 -5.2365277
4.830714 -5.1841088
4.831714 -5.131558
4.832714 -5.0788723000000005
4.833714 -5.0260476999999995
4.834714 -4.9730799999999995
4.835714 -4.9199685
4.836714 -4.8667148000000005
4.837714 -4.8133228
4.838714 -4.7597989
4.839714 -4.7061525
4.840714 -4.6523936
4.841714 -4.5985334
4.842714 -4.5445833
4.843714 -4.4905517
4.844714 -4.436446
4.845714 -4.3822676
4.846714 -4.3280161999999995
4.847714 -4.2736873
4.848714 -4.2192765
4.849714 -4.1647799
4.850714 -4.1101944
4.851714 -4.0555213
4.852714 -4.0007614
4.853714 -3.9459201999999998
4.854714 -3.8910057
4.855714 -3.8360272
4.856714 -3.7809956999999996
4.857714 -3.7259217
4.858714 -3.6708161
4.859715 -3.6156859
4.860714 -3.5605337
4.861714 -3.5053592
4.862714 -3.4501575
4.863714 -3.3949241
4.864714 -3.3396546
4.865714 -3.2843493
4.866714 -3.2290096999999998
4.867714 -3.1736410999999998
4.868714 -3.1182511
4.869714 -3.0628465
4.870714 -3.0074349
4.871714 -2.9520234
4.872715 -2.8966188
4.873714 -2.8412294
4.874714 -2.7858619
4.875714 -2.7305212
4.876714 -2.6752088
4.877714 -2.6199214
4.878714 -2.5646534
4.879714 -2.5093969
4.880714 -2.4541464
4.881714 -2.3989013999999997
4.882714 -2.3436667
4.883714 -2.2884516
4.884714 -2.2332681
4.885714 -2.1781279000000002
4.886714 -2.1230396
4.887714 -2.0680081
4.888714 -2.013036
4.889714 -1.9581251000000002
4.890714 -1.9032771
4.891714 -1.8484954000000002
4.892715 -1.7937824000000002
4.893714 -1.7391398999999998
4.894714 -1.6845655000000002
4.895714 -1.6300542
4.896714 -1.5756022
4.897714 -1.5212071
4.898714 -1.4668727
4.899714 -1.4126086
4.900714 -1.3584283000000001
4.901714 -1.3043458
4.902714 -1.2503716999999999
4.903714 -1.19651
4.904714 -1.1427587
4.905715 -1.0891121
4.906714 -1.0355639
4.907714 -0.9821110399999999
4.908714 -0.92875455
4.909714 -0.87549817
4.910714 -0.8223471200000001
4.911714 -0.76930402
4.912714 -0.71636904
4.913714 -0.66354158
4.914714 -0.61082249
4.915714 -0.5582168200000001
4.916714 -0.50573475
4.917714 -0.45338972000000005
4.918715 -0.40119416
4.919714 -0.34915558
4.920714 -0.29727409
4.921714 -0.2455428
4.922714 -0.19395149
4.923714 -0.14249129
4.924714 -0.091158896
4.925714 -0.039958025
4.926714 0.011102179
4.927714 0.062011241
4.928714 0.11276121000000001
4.929714 0.16334892
4.930714 0.21377532000000002
4.931714 0.26404257
4.932714 0.31415045
4.933714 0.36409458
4.934714 0.41386690000000004
4.935714 0.46345917999999997
4.936714 0.51286696
4.937714 0.56209196
4.938715 0.6111417
4.939714 0.66002584
4.940714 0.70875133
4.941714 0.7573181299999999
4.942714 0.8057178
4.943714 0.8539359999999999
4.944714 0.90195751
4.945714 0.9497718
4.946714 0.99737579
4.947714 1.0447737000000001
4.948714 1.0919725999999998
4.949714 1.1389788
4.950714 1.1857931
4.951715 1.2324112
4.952714 1.2788257
4.953714 1.3250304
4.954714 1.371024
4.955714 1.4168102999999999
4.956714 1.4623959
4.957714 1.5077851
4.958714 1.5529764
4.959714 1.5979610000000002
4.960714 1.6427251999999999
4.961714 1.6872555
4.962714 1.7315442
4.963714 1.775592
4.964714 1.8194078999999999
4.965714 1.8630045000000002
4.966714 1.906392
4.967714 1.9495739
4.968714 1.9925456000000001
4.969714 2.0352959999999998
4.970714 2.0778136
4.971714 2.1200908000000003
4.972714 2.1621263
4.973714 2.2039233
4.974714 2.245486
4.975714 2.2868143
4.976714 2.3279037
4.977714 2.3687449999999997
4.978714 2.4093283
4.979714 2.4496492
4.980714 2.4897108
4.981714 2.5295231
4.982714 2.569099
4.983714 2.6084479000000003
4.984715 2.6475716
4.985714 2.6864618
4.986714 2.7251043999999998
4.987714 2.7634846
4.988714 2.8015915
4.989714 2.8394231999999997
4.990714 2.8769850999999997
4.991714 2.9142851000000003
4.992714 2.9513306999999998
4.993714 2.9881233
4.994714 3.0246595000000003
4.995714 3.0609326
4.996714 3.0969385
4.997715 3.1326775000000002
4.998714 3.1681549
4.999714 3.2033779
5.000714 3.2383516
5.001714 3.2730742999999998
5.002714 3.3075359
5.003714 3.341721
5.004714 3.3756156
5.005714 3.4092116999999997
5.006714 3.4425095000000003
5.007714 3.4755182000000002
5.008714 3.5082519
5.009714 3.5407223
5.010714 3.5729355999999997
5.011714 3.6048897
5.012714 3.6365762000000004
5.013714 3.6679883
5.014714 3.699119
5.015714 3.7299685
5.016714 3.7605383
5.017715 3.7908312
5.018714 3.8208455000000003
5.019714 3.8505755
5.020714 3.8800109
5.021714 3.9091438
5.022714 3.9379708
5.023714 3.9664973
5.024714 3.9947342
5.025714 4.0226955
5.026714 4.050392700000001
5.027714 4.0778302
5.028714 4.1050017
5.029714 4.1318968
5.030715 4.158501299999999
5.031714 4.1848052
5.032714 4.2108029
5.033714 4.2364959
5.034714 4.2618882
5.035714 4.2869829
5.036714 4.3117821
5.037714 4.3362841
5.038714 4.3604877
5.039714 4.3843925
5.040714 4.4080034
5.041714 4.4313285
5.042714 4.4543773
5.043715 4.4771563
5.044714 4.4996634
5.045714 4.52189
5.046714 4.5438223
5.047714 4.5654461
5.048714 4.5867518
5.049714 4.6077356
5.050714 4.6284039
5.051714 4.6487652
5.052714 4.66883
5.053714 4.6886057
5.054714 4.7080975
5.055714 4.7273036
5.056714 4.7462235999999995
5.057714 4.764856
5.058714 4.7832012
5.059714 4.8012596
5.060714 4.8190299
5.061714 4.8365071
5.062714 4.853683
5.063715 4.870547
5.064714 4.8870903
5.065714 4.903309
5.066714 4.9192064
5.067714 4.9347922
5.068714 4.9500789
5.069714 4.9650807
5.070714 4.979806
5.071714 4.9942583
5.072714 5.0084349
5.073714 5.022328
5.074714 5.0359305
5.075714 5.0492346
5.076715 5.0622355
5.077714 5.0749287
5.078714 5.0873119
5.079714 5.0993823
5.080714 5.1111374000000005
5.081714 5.122577
5.082714 5.1337052000000005
5.083714 5.1445283
5.084714 5.155056
5.085714 5.1652987
5.086714 5.175266
5.087714 5.1849611
5.088714 5.1943824
5.089714 5.2035224
5.090714 5.2123707
5.091714 5.2209165
5.092714 5.2291501
5.093714 5.2370675
5.094714 5.2446686
5.095714 5.2519571
5.096714 5.2589405
5.097714 5.2656256
5.098714 5.2720182
5.099714 5.2781265
5.100714 5.283954
5.101714 5.289505800000001
5.102714 5.294783799999999
5.103714 5.2997865
5.104714 5.3045116000000005
5.105714 5.3089529
5.106714 5.3131022
5.107714 5.3169508
5.108714 5.3204909
5.109715 5.3237181
5.110714 5.326632399999999
5.111714 5.329239
5.112714 5.3315476
5.113714 5.333569300000001
5.114714 5.3353142
5.115714 5.3367909
5.116714 5.3380016
5.117714 5.3389451999999995
5.118714 5.3396162
5.119714 5.3400081
5.120714 5.3401139
5.121714 5.3399272
5.122715 5.3394452
5.123714 5.3386644
5.124714 5.3375851
5.125714 5.3362079
5.126714 5.334536
5.127714 5.3325742
5.128714 5.330330099999999
5.129714 5.327812199999999
5.130714 5.325030900000001
5.131714 5.3219922
5.132714 5.3186994
5.133714 5.3151492000000005
5.134714 5.3113326
5.135714 5.3072393
5.136714 5.3028572
5.137714 5.2981779
5.138714 5.2931983
5.139714 5.2879217999999995
5.140714 5.2823544
5.141714 5.276506
5.142715 5.2703846
5.143714 5.2639961
5.144714 5.2573469
5.145714 5.2504398
5.146714 5.243276799999999
5.147714 5.2358624
5.148714 5.2281957
5.149714 5.2202761
5.150714 5.212098
5.151714 5.2036527999999995
5.152714 5.1949307000000005
5.153714 5.1859211
5.154714 5.1766217
5.155715 5.1670354000000005
5.156714 5.1571712
5.157714 5.147044
5.158714 5.1366661
5.159714 5.1260486
5.160714 5.1151954
5.161714 5.1041041
5.162714 5.0927691
5.163714 5.0811846
5.164714 5.069346
5.165714 5.0572503
5.166714 5.0448965
5.167714 5.0322823
5.168715 5.019404000000001
5.169714 5.0062589
5.170714 4.9928434
5.171714 4.9791601
5.172714 4.9652163
5.173714 4.9510248
5.174714 4.9365997
5.175714 4.9219541
5.176714 4.9070943
5.177714 4.892018800000001
5.178714 4.8767183
5.179714 4.8611794
5.180714 4.8453912
5.181714 4.8293464
5.182714 4.813045600000001
5.183714 4.7964912
5.184714 4.7796898
5.185714 4.7626454
5.186714 4.745362
5.187714 4.7278408
5.188715 4.7100857000000005
5.189714 4.6921019
5.190714 4.6738992999999995
5.191714 4.6554867
5.192714 4.6368711
5.193714 4.6180531
5.194714 4.5990255
5.195714 4.5797761999999995
5.196714 4.560291
5.197714 4.5405584999999995
5.198714 4.5205764
5.199714 4.5003485
5.200714 4.479887
5.201715 4.4592049000000005
5.202714 4.4383138
5.203714 4.4172205
5.204714 4.395926
5.205714 4.3744307000000004
5.206714 4.3527346
5.207714 4.3308388
5.208714 4.308747100000001
5.209714 4.2864621
5.210714 4.2639814
5.211714 4.2412993000000005
5.212714 4.218405499999999
5.213714 4.1952901
5.214714 4.1719459
5.215714 4.1483756
5.216714 4.1245893
5.217714 4.1006021
5.218714 4.0764302
5.219714 4.0520847
5.220714 4.0275697
5.221714 4.0028825
5.222714 3.9780151
5.223714 3.952961
5.224714 3.9277155
5.225714 3.9022788000000004
5.226714 3.8766533
5.227714 3.8508404000000005
5.228714 3.8248379
5.229714 3.7986435
5.230714 3.7722539
5.231714 3.7456688000000002
5.232714 3.7188943
5.233714 3.691943
5.234715 3.6648288
5.235714 3.6375656999999997
5.236714 3.6101602
5.237714 3.5826116999999997
5.238714 3.5549112000000003
5.239714 3.5270467
5.240714 3.4990076
5.241714 3.4707885000000003
5.242714 3.4423899000000002
5.243714 3.4138177
5.244714 3.3850797000000004
5.245714 3.3561807
5.246714 3.3271233999999996
5.247715 3.2979093
5.248714 3.2685394999999997
5.249714 3.2390188
5.250714 3.2093547
5.251714 3.1795569
5.252714 3.1496323999999998
5.253714 3.1195829
5.254714 3.0894035
5.255714 3.0590832
5.256714 3.0286105
5.257714 2.9979769
5.258714 2.9671807
5.259714 2.9362282
5.260714 2.9051308000000002
5.261714 2.8739017
5.262714 2.8425509
5.263714 2.8110843
5.264714 2.7795034
5.265714 2.747808
5.266714 2.7159988999999998
5.267715 2.684078
5.268714 2.6520487
5.269714 2.619913
5.270714 2.587669
5.271714 2.5553109000000003
5.272714 2.5228305
5.273714 2.4902189000000003
5.274714 2.4574731
5.275714 2.4245957
5.276714 2.3915971000000003
5.277714 2.3584908
5.278714 2.3252901
5.279714 2.2920042
5.280715 2.2586370000000002
5.281714 2.2251863
5.282714 2.1916481
5.283714 2.1580184
5.284714 2.1242951999999997
5.285714 2.0904794
5.286714 2.0565724
5.287714 2.0225752
5.288714 1.9884868
5.289714 1.9543046000000002
5.290714 1.9200284
5.291714 1.8856607
5.292714 1.8512083
5.293715 1.8166825000000002
5.294714 1.7820954
5.295714 1.7474566
5.296714 1.7127698
5.297714 1.6780335
5.298714 1.6432407999999998
5.299714 1.6083837
5.300714 1.5734555000000001
5.301714 1.5384539
5.302714 1.5033796
5.303714 1.4682363
5.304714 1.4330276
5.305714 1.397757
5.306714 1.3624271000000001
5.307714 1.3270413
5.308714 1.2916042
5.309714 1.2561235
5.310714 1.2206075
5.311714 1.1850641
5.312714 1.1494978
5.313715 1.1139080000000001
5.314714 1.0782905
5.315714 1.0426383
5.316714 1.0069455
5.317714 0.97120982
5.318714 0.93543287
5.319714 0.89962045
5.320714 0.8637798
5.321714 0.8279181099999999
5.322714 0.7920404000000001
5.323714 0.75614979
5.324714 0.72024842
5.325714 0.6843387599999999
5.326715 0.64842394
5.327714 0.61250702
5.328714 0.57658968
5.329714 0.54067117
5.330714 0.50474778
5.331714 0.46881405
5.332714 0.43286551
5.333714 0.39690062
5.334714 0.36092235
5.335714 0.32493793
5.336714 0.28895687000000003
5.337714 0.25298833
5.338714 0.21703898
5.339714 0.18111228
5.340714 0.14520905
5.341714 0.10932916999999999
5.342714 0.073472923
5.343714 0.037641675
5.344714 0.0018374227000000003
5.345714 -0.033938463
5.346714 -0.069686153
5.347714 -0.10540746999999999
5.348714 -0.14110444
5.349714 -0.1767774
5.350714 -0.2124235
5.351714 -0.24803651000000002
5.352714 -0.28360793
5.353714 -0.31912958
5.354714 -0.35459618
5.355714 -0.39000673999999996
5.356714 -0.42536436
5.357714 -0.46067405000000006
5.358714 -0.49594012
5.359715 -0.53116409
5.360714 -0.56634406
5.361714 -0.60147573
5.362714 -0.63655432
5.363714 -0.6715760599999999
5.364714 -0.7065386
5.365714 -0.74144006
5.366714 -0.7762774800000001
5.367714 -0.8110456199999999
5.368714 -0.84573701
5.369714 -0.88034393
5.370714 -0.91486061
5.371714 -0.94928537
5.372715 -0.9836215500000001
5.373714 -1.0178754
5.374714 -1.0520539
5.375714 -1.0861607
5.376714 -1.1201948
5.377714 -1.1541507
5.378714 -1.1880199
5.379714 -1.2217947
5.380714 -1.2554697
5.381714 -1.2890427
5.382714 -1.3225145
5.383714 -1.3558854
5.384714 -1.3891543
5.385714 -1.4223181999999999
5.386714 -1.4553729
5.387714 -1.4883157
5.388714 -1.5211468000000001
5.389714 -1.5538699
5.390714 -1.5864899
5.391714 -1.6190104
5.392715 -1.6514305
5.393714 -1.683744
5.394714 -1.7159401
5.395714 -1.7480064
5.396714 -1.7799334999999998
5.397714 -1.8117165000000002
5.398714 -1.8433564999999998
5.399714 -1.8748587
5.400714 -1.9062283
5.401714 -1.9374689
5.402714 -1.9685803000000002
5.403714 -1.9995602000000001
5.404714 -2.0304045
5.405715 -2.0611113
5.406714 -2.0916807
5.407714 -2.1221134999999998
5.408714 -2.1524103
5.409714 -2.1825684
5.410714 -2.2125799
5.411714 -2.2424353
5.412714 -2.2721246
5.413714 -2.3016421
5.414714 -2.3309875
5.415714 -2.3601674
5.416714 -2.3891909
5.417714 -2.4180666
5.418715 -2.4467982
5.419714 -2.4753837
5.420714 -2.5038155
5.421714 -2.5320839
5.422714 -2.5601803999999997
5.423714 -2.5880992
5.424714 -2.6158383
5.425714 -2.6433971
5.426714 -2.6707744
5.427714 -2.6979672
5.428714 -2.7249707
5.429714 -2.751781
5.430714 -2.7783977
5.431714 -2.8048255
5.432714 -2.8310725
5.433714 -2.8571485
5.434714 -2.8830601000000002
5.435714 -2.9088073999999997
5.436714 -2.9343836000000003
5.437714 -2.9597757
5.438715 -2.9849693
5.439714 -3.009953
5.440714 -3.03472
5.441714 -3.05927
5.442714 -3.0836064
5.443714 -3.1077342
5.444714 -3.1316566999999997
5.445714 -3.1553763999999997
5.446714 -3.1788919
5.447714 -3.2022052000000003
5.448714 -3.2253182999999996
5.449714 -3.2482355999999997
5.450714 -3.2709606000000004
5.451715 -3.2934934
5.452714 -3.3158290999999998
5.453714 -3.3379573000000002
5.454714 -3.3598632000000004
5.455714 -3.3815339
5.456714 -3.4029607000000004
5.457714 -3.4241423
5.458714 -3.4450848
5.459714 -3.4657985
5.460714 -3.4862943
5.461714 -3.5065804
5.462714 -3.5266596999999997
5.463714 -3.5465319
5.464714 -3.5661921
5.465714 -3.5856369999999997
5.466714 -3.6048617
5.467714 -3.6238629
5.468714 -3.6426350000000003
5.469714 -3.6611706
5.470714 -3.6794607
5.471714 -3.6974963
5.472714 -3.7152711
5.473714 -3.7327852000000004
5.474714 -3.7500441
5.475714 -3.7670589999999997
5.476714 -3.7838432999999996
5.477714 -3.8004085
5.478714 -3.8167603000000003
5.479714 -3.8328993999999996
5.480714 -3.8488183
5.481714 -3.8645080999999997
5.482714 -3.8799569
5.483714 -3.8951561000000003
5.484715 -3.9100985999999995
5.485714 -3.9247796
5.486714 -3.9391953
5.487714 -3.9533459
5.488714 -3.9672292999999996
5.489714 -3.9808497
5.490714 -3.9942127000000003
5.491714 -4.0073261
5.492714 -4.0202003
5.493714 -4.032843199999999
5.494714 -4.0452607
5.495714 -4.0574502
5.496714 -4.0694062
5.497715 -4.0811166000000005
5.498714 -4.0925682
5.499714 -4.1037495999999996
5.500714 -4.1146535
5.501714 -4.1252762
5.502714 -4.1356195
5.503714 -4.1456878
5.504714 -4.1554898
5.505714 -4.1650320999999995
5.506714 -4.1743234
5.507714 -4.183371
5.508714 -4.1921798
5.509714 -4.2007525
5.510714 -4.2090874
5.511714 -4.2171814
5.512714 -4.2250250000000005
5.513714 -4.2326093
5.514714 -4.2399224
5.515714 -4.2469561
5.516714 -4.2537048
5.517715 -4.2601675
5.518714 -4.2663474
5.519714 -4.2722523
5.520714 -4.277892
5.521714 -4.2832762
5.522714 -4.2884137
5.523714 -4.2933091999999995
5.524714 -4.2979658
5.525714 -4.302380599999999
5.526714 -4.3065473
5.527714 -4.3104574
5.528714 -4.3141007
5.529714 -4.3174691
5.530715 -4.3205567
5.531714 -4.3233596
5.532714 -4.325880499999999
5.533714 -4.3281231
5.534714 -4.3300956
5.535714 -4.3318059
5.536714 -4.3332636
5.537714 -4.3344755
5.538714 -4.3354478
5.539714 -4.336182
5.540714 -4.3366779
5.541714 -4.3369304
5.542714 -4.3369304
5.543715 -4.3366674000000005
5.544714 -4.3361301999999995
5.545714 -4.3353096
5.546714 -4.3342009
5.547714 -4.3328054
5.548714 -4.3311305
5.549714 -4.3291871
5.550714 -4.3269884
5.551714 -4.3245435
5.552714 -4.3218613
5.553714 -4.3189444
5.554714 -4.315792
5.555714 -4.312402
5.556714 -4.308770600000001
5.557714 -4.3048915
5.558714 -4.3007594000000005
5.559714 -4.2963676
5.560714 -4.2917088
5.561714 -4.2867757
5.562714 -4.2815658999999995
5.563715 -4.2760804
5.564714 -4.2703286
5.565714 -4.2643238
5.566714 -4.2580802
5.567714 -4.2516112
5.568714 -4.244923200000001
5.569714 -4.2380162
5.570714 -4.2308841
5.571714 -4.2235158
5.572714 -4.2159021
5.573714 -4.208035000000001
5.574714 -4.1999113
5.575714 -4.1915298
5.576715 -4.1828904
5.577714 -4.1739948
5.578714 -4.1648444
5.579714 -4.1554402999999995
5.580714 -4.1457899
5.581714 -4.1359037
5.582714 -4.125794
5.583714 -4.1154739000000005
5.584714 -4.1049521
5.585714 -4.094229299999999
5.586714 -4.0832980999999995
5.587714 -4.072144600000001
5.588714 -4.060754200000001
5.589714 -4.0491141
5.590714 -4.0372197
5.591714 -4.0250733
5.592714 -4.0126834
5.593714 -4.000061
5.594714 -3.9872142999999998
5.595714 -3.9741489999999997
5.596714 -3.960868
5.597714 -3.9473753
5.598714 -3.9336756
5.599714 -3.9197750000000005
5.600714 -3.9056800000000003
5.601714 -3.8913932
5.602714 -3.8769107
5.603714 -3.862223
5.604714 -3.8473162999999997
5.605714 -3.8321756
5.606714 -3.8167946
5.607714 -3.8011741000000003
5.608714 -3.7853256
5.609715 -3.7692662
5.610714 -3.7530132000000003
5.611714 -3.7365798
5.612714 -3.7199720999999997
5.613714 -3.7031874
5.614714 -3.6862217000000004
5.615714 -3.6690708
5.616714 -3.651733
5.617714 -3.6342092
5.618714 -3.6165006
5.619714 -3.598604
5.620714 -3.5805129
5.621714 -3.5622187
5.622715 -3.5437128999999996
5.623714 -3.5249937
5.624714 -3.5060681000000002
5.625714 -3.4869526
5.626714 -3.4676671
5.627714 -3.4482304
5.628714 -3.428654
5.629714 -3.4089375
5.630714 -3.3890724
5.631714 -3.3690448999999996
5.632714 -3.3488438
5.633714 -3.3284631
5.634714 -3.3079028000000004
5.635714 -3.287169
5.636714 -3.2662664
5.637714 -3.2451969
5.638714 -3.2239594000000005
5.639714 -3.2025523
5.640714 -3.1809773
5.641714 -3.1592421
5.642715 -3.1373613000000002
5.643714 -3.1153515
5.644714 -3.0932263
5.645714 -3.0709904
5.646714 -3.0486371
5.647714 -3.0261518
5.648714 -3.0035165999999998
5.649714 -2.9807171
5.650714 -2.9577481999999997
5.651714 -2.9346161
5.652714 -2.9113328000000003
5.653714 -2.8879132
5.654714 -2.8643684
5.655715 -2.8407041
5.656714 -2.8169209
5.657714 -2.7930193
5.658714 -2.7690025
5.659714 -2.7448775000000003
5.660714 -2.7206538
5.661714 -2.6963386999999996
5.662714 -2.6719322
5.663714 -2.6474256
5.664714 -2.6228035
5.665714 -2.5980495
5.666714 -2.5731536999999998
5.667714 -2.5481163000000002
5.668715 -2.5229489000000003
5.669714 -2.497671
5.670714 -2.4723032
5.671714 -2.4468608
5.672714 -2.4213497999999998
5.673714 -2.3957694000000003
5.674714 -2.3701122000000003
5.675714 -2.3443736
5.676714 -2.318552
5.677714 -2.2926493999999997
5.678714 -2.2666691
5.679714 -2.2406118
5.680714 -2.2144722
5.681714 -2.1882411
5.682714 -2.1619095
5.683714 -2.1354729
5.684714 -2.1089375
5.685714 -2.0823183
5.686714 -2.0556364
5.687714 -2.0289129
5.688715 -2.0021608
5.689714 -1.9753827000000002
5.690714 -1.9485705999999998
5.691714 -1.921712
5.692714 -1.8947948
5.693714 -1.8678118000000001
5.694714 -1.8407637000000001
5.695714 -1.8136550000000002
5.696714 -1.7864916000000002
5.697714 -1.7592764
5.698714 -1.7320089
5.699714 -1.7046869
5.700714 -1.6773105
5.701715 -1.6498858
5.702714 -1.6224261
5.703714 -1.5949472999999998
5.704714 -1.5674643
5.705714 -1.5399843
5.706714 -1.5125043
5.707714 -1.4850127
5.708714 -1.4574936
5.709714 -1.4299338
5.710714 -1.4023272
5.711714 -1.3746774
5.712714 -1.3469947
5.713714 -1.3192920000000001
5.714714 -1.2915801
5.715714 -1.263865
5.716714 -1.2361479
5.717714 -1.208429
5.718714 -1.1807104000000002
5.719714 -1.1529972
5.720714 -1.1252975
5.721714 -1.0976183000000002
5.722714 -1.0699617
5.723714 -1.0423231
5.724714 -1.014692
5.725714 -0.9870558999999999
5.726714 -0.95940586
5.727714 -0.9317404600000001
5.728714 -0.90406761
5.729714 -0.87640174
5.730714 -0.84875915
5.731714 -0.82115307
5.732714 -0.7935903
5.733714 -0.76607056
5.734715 -0.7385894199999999
5.735714 -0.71114213
5.736714 -0.6837262799999999
5.737714 -0.65634302
5.738714 -0.62899496
5.739714 -0.6016838800000001
5.740714 -0.57440866
5.741714 -0.54716524
5.742714 -0.51994864
5.743714 -0.49275652999999997
5.744714 -0.46559189999999995
5.745714 -0.4384642
5.746714 -0.41138701999999994
5.747715 -0.3843745
5.748714 -0.35743653
5.749714 -0.33057630000000005
5.750714 -0.30378988
5.751714 -0.27706884
5.752714 -0.25040419
5.753714 -0.22378983
5.754714 -0.19722448
5.755714 -0.1707112
5.756714 -0.14425499
5.757714 -0.11786065
5.758714 -0.091531093
5.759714 -0.065267732
5.760714 -0.039072050000000004
5.761714 -0.012947341999999999
5.762714 0.013100282
5.763714 0.039062744999999996
5.764714 0.064932322
5.765714 0.090704311
5.766714 0.11637891
5.767715 0.1419611
5.768714 0.1674589
5.769714 0.19287987
5.770714 0.21822837
5.771714 0.24350365
5.772714 0.26870018
5.773714 0.29380973
5.774714 0.31882387
5.775714 0.34373617
5.776714 0.3685433
5.777714 0.39324434
5.778714 0.41783955
5.779714 0.44232896
5.780715 0.46671159
5.781714 0.49098609000000004
5.782714 0.51515168
5.783714 0.5392090399999999
5.784714 0.5631605199999999
5.785714 0.58700936
5.786714 0.61075804
5.787714 0.63440679
5.788714 0.6579523399999999
5.789714 0.68138856
5.790714 0.70470739
5.791714 0.72790091
5.792714 0.7509633
5.793715 0.7738920899999999
5.794714 0.79668798
5.795714 0.8193541299999999
5.796714 0.8418943700000001
5.797714 0.8643117699999999
5.798714 0.88660801
5.799714 0.90878252
5.800714 0.93083391
5.801714 0.95275966
5.802714 0.97455829
5.803714 0.9962284
5.804714 1.0177686
5.805714 1.0391774
5.806714 1.0604528
5.807714 1.0815914
5.808714 1.1025901
5.809714 1.1234457999999998
5.810714 1.1441569
5.811714 1.1647242
5.812714 1.1851502
5.813715 1.2054373999999999
5.814714 1.2255885
5.815714 1.2456035
5.816714 1.2654801
5.817714 1.2852138000000002
5.818714 1.3047989
5.819714 1.3242307
5.820714 1.3435063
5.821714 1.3626257
5.822714 1.3815913000000002
5.823714 1.4004064
5.824714 1.4190736000000002
5.825714 1.4375936
5.826715 1.4559651999999998
5.827714 1.4741857
5.828714 1.4922524
5.829714 1.5101641000000001
5.830714 1.5279208
5.831714 1.5455231999999999
5.832714 1.5629715999999998
5.833714 1.5802650000000003
5.834714 1.5973996000000001
5.835714 1.6143714999999998
5.836714 1.6311763
5.837714 1.6478131
5.838714 1.6642841
5.839714 1.6805943
5.840714 1.6967503
5.841714 1.7127564000000002
5.842714 1.7286138999999998
5.843714 1.7443191
5.844714 1.7598649000000002
5.845714 1.7752431
5.846714 1.7904479000000002
5.847714 1.8054761
5.848714 1.8203283000000001
5.849714 1.8350077999999999
5.850714 1.8495172
5.851714 1.8638584999999999
5.852714 1.8780313
5.853714 1.8920348999999999
5.854714 1.9058697
5.855714 1.9195380000000002
5.856714 1.9330453
5.857714 1.9463975000000002
5.858714 1.9595983000000001
5.859715 1.9726474
5.860714 1.9855391
5.861714 1.9982636000000003
5.862714 2.0108104
5.863714 2.0231714000000003
5.864714 2.0353451000000002
5.865714 2.0473344
5.866714 2.0591475000000004
5.867714 2.0707928
5.868714 2.0822765
5.869714 2.0936003000000003
5.870714 2.1047629000000003
5.871714 2.1157613
5.872715 2.1265929999999997
5.873714 2.1372584999999997
5.874714 2.1477593
5.875714 2.1580974
5.876714 2.1682717
5.877714 2.1782765
5.878714 2.1881035
5.879714 2.1977443
5.880714 2.2071946
5.881714 2.2164561
5.882714 2.2255378
5.883714 2.2344521999999998
5.884714 2.2432124
5.885714 2.2518268
5.886714 2.2602965999999998
5.887714 2.268617
5.888714 2.2767795
5.889714 2.2847759
5.890714 2.2926008
5.891714 2.3002531
5.892715 2.3077335
5.893714 2.3150429
5.894714 2.3221798
5.895714 2.3291405000000003
5.896714 2.3359204
5.897714 2.3425184000000003
5.898714 2.3489382
5.899714 2.3551896
5.900714 2.3612857000000003
5.901714 2.3672375999999997
5.902714 2.3730522
5.903714 2.3787275
5.904714 2.3842547
5.905715 2.3896212
5.906714 2.3948157
5.907714 2.3998313000000002
5.908714 2.4046693
5.909714 2.4093349
5.910714 2.4138348
5.911714 2.4181749999999997
5.912714 2.4223574
5.913714 2.4263816
5.914714 2.4302475
5.915714 2.4339572
5.916714 2.4375166999999998
5.917714 2.4409335
5.918715 2.4442147000000003
5.919714 2.4473622
5.920714 2.4503712
5.921714 2.4532309
5.922714 2.455928
5.923714 2.4584524
5.924714 2.4607996
5.925714 2.4629746
5.926714 2.4649885
5.927714 2.4668541
5.928714 2.4685815
5.929714 2.4701767
5.930714 2.4716386999999997
5.931714 2.472965
5.932714 2.4741519
5.933714 2.4751993
5.934714 2.4761092
5.935714 2.4768844000000003
5.936714 2.4775254
5.937714 2.4780288
5.938715 2.4783866000000003
5.939714 2.4785904000000003
5.940714 2.4786346
5.941714 2.4785196
5.942714 2.4782542000000003
5.943714 2.4778511
5.944714 2.4773249
5.945714 2.4766857
5.946714 2.4759365
5.947714 2.4750734
5.948714 2.4740875
5.949714 2.4729703
5.950714 2.4717156
5.951715 2.4703227
5.952714 2.4687938
5.953714 2.4671331000000003
5.954714 2.4653418
5.955714 2.4634203
5.956714 2.4613664
5.957714 2.4591802
5.958714 2.4568651
5.959714 2.4544302
5.960714 2.4518866
5.961714 2.449245
5.962714 2.4465118
5.963714 2.4436852
5.964714 2.4407571
5.965714 2.4377156
5.966714 2.4345493
5.967714 2.4312508999999998
5.968714 2.4278205
5.969714 2.4242630000000003
5.970714 2.4205867
5.971714 2.4167994000000004
5.972714 2.4129065
5.973714 2.4089096
5.974714 2.4048105
5.975714 2.4006113
5.976714 2.3963166
5.977714 2.3919323
5.978714 2.3874633
5.979714 2.3829116
5.980714 2.3782741
5.981714 2.3735425
5.982714 2.3687076
5.983714 2.3637615
5.984715 2.3587016
5.985714 2.3535319
5.986714 2.3482623
5.987714 2.3429037999999998
5.988714 2.3374672999999997
5.989714 2.3319587
5.990714 2.3263793
5.991714 2.3207275
5.992714 2.314999
5.993714 2.309192
5.994714 2.3033050999999998
5.995714 2.2973383
5.996714 2.2912912
5.997715 2.2851608999999997
5.998714 2.2789439000000002
5.999714 2.2726366000000002
6.000714 2.2662373
6.001714 2.2597484000000003
6.002714 2.2531784999999998
6.003714 2.2465382
6.004714 2.2398386
6.005714 2.2330893
6.006714 2.2262936
6.007714 2.2194501
6.008714 2.2125529
6.009714 2.2055952
6.010714 2.1985706
6.011714 2.1914763
6.012714 2.1843120000000003
6.013714 2.1770792
6.014714 2.1697804
6.015714 2.1624176
6.016714 2.1549929
6.017715 2.1475096999999996
6.018714 2.1399731
6.019714 2.1323891
6.020714 2.1247653
6.021714 2.1171076
6.022714 2.1094188
6.023714 2.101697
6.024714 2.0939369
6.025714 2.0861313
6.026714 2.0782726
6.027714 2.0703563000000003
6.028714 2.0623816
6.029714 2.0543512
6.030715 2.0462714
6.031714 2.0381493
6.032714 2.0299923
6.033714 2.0218063
6.034714 2.0135961
6.035714 2.0053657
6.036714 1.9971179
6.037714 1.9888537000000002
6.038714 1.9805729
6.039714 1.9722730000000002
6.040714 1.963949
6.041714 1.9555957999999998
6.042714 1.9472077
6.043715 1.9387811000000001
6.044714 1.9303158
6.045714 1.9218143
6.046714 1.9132828000000002
6.047714 1.9047292
6.048714 1.896161
6.049714 1.8875849
6.050714 1.8790059000000001
6.051714 1.8704256
6.052714 1.8618442
6.053714 1.8532589
6.054714 1.8446665000000002
6.055714 1.8360626000000002
6.056714 1.8274430000000002
6.057714 1.8188044
6.058714 1.8101455999999998
6.059714 1.8014677
6.060714 1.7927738
6.061714 1.7840693
6.062714 1.7753607
6.063715 1.7666547000000001
6.064714 1.7579574
6.065714 1.7492738
6.066714 1.7406061
6.067714 1.7319543
6.068714 1.7233170999999998
6.069714 1.71469
6.070714 1.7060678
6.071714 1.6974448999999998
6.072714 1.6888159999999999
6.073714 1.6801789
6.074714 1.6715335000000002
6.075714 1.6628832999999998
6.076715 1.6542352999999999
6.077714 1.6455969000000001
6.078714 1.6369763999999998
6.079714 1.6283803
6.080714 1.6198130000000002
6.081714 1.611276
6.082714 1.6027685
6.083714 1.5942879
6.084714 1.5858311
6.085714 1.5773946
6.086714 1.5689743999999999
6.087714 1.5605665
6.088714 1.5521679
6.089714 1.5437767
6.090714 1.5353933
6.091714 1.5270217000000001
6.092714 1.5186682999999999
6.093714 1.5103417
6.094714 1.5020507
6.095714 1.4938019
6.096714 1.4855985999999999
6.097714 1.4774398
6.098714 1.4693213999999999
6.099714 1.4612372
6.100714 1.4531819
6.101714 1.4451511
6.102714 1.4371432
6.103714 1.429158
6.104714 1.4211964000000001
6.105714 1.4132597
6.106714 1.4053503999999999
6.107714 1.397471
6.108714 1.3896263
6.109715 1.3818225
6.110714 1.3740663
6.111714 1.3663637
6.112714 1.3587177000000001
6.113714 1.3511269
6.114714 1.3435862
6.115714 1.3360878
6.116714 1.3286236
6.117714 1.3211879
6.118714 1.3137790999999999
6.119714 1.3063993
6.120714 1.2990534
6.121714 1.2917473000000002
6.122715 1.2844856999999998
6.123714 1.2772725
6.124714 1.27011
6.125714 1.2630001
6.126714 1.2559455000000002
6.127714 1.2489485
6.128714 1.2420109000000001
6.129714 1.2351326
6.130714 1.2283100999999998
6.131714 1.2215373
6.132714 1.2148066000000002
6.133714 1.2081119
6.134714 1.2014505
6.135714 1.1948241
6.136714 1.1882389
6.137714 1.1817032
6.138714 1.1752251
6.139714 1.1688097
6.140714 1.1624592
6.141714 1.1561725
6.142715 1.1499469
6.143714 1.1437799
6.144714 1.1376697
6.145714 1.131615
6.146714 1.1256145
6.147714 1.1196658
6.148714 1.1137649
6.149714 1.1079081
6.150714 1.1020929000000002
6.151714 1.09632
6.152714 1.0905941000000001
6.153714 1.0849228
6.154714 1.0793149
6.155715 1.0737771999999999
6.156714 1.0683132
6.157714 1.0629218
6.158714 1.0575983
6.159714 1.0523367000000001
6.160714 1.0471315
6.161714 1.0419794
6.162714 1.0368792999999998
6.163714 1.0318315
6.164714 1.0268362
6.165714 1.0218938
6.166714 1.0170032
6.167714 1.0121647
6.168715 1.0073798999999999
6.169714 1.0026522
6.170714 0.99798692
6.171714 0.9933891699999999
6.172714 0.9888621
6.173714 0.9844056299999999
6.174714 0.9800156600000001
6.175714 0.97568603
6.176714 0.9714105199999999
6.177714 0.9671842700000001
6.178714 0.9630058
6.179714 0.95887622
6.180714 0.95479907
6.181714 0.95077837
6.182714 0.9468168000000001
6.183714 0.94291614
6.184714 0.93907695
6.185714 0.93529979
6.186714 0.9315853900000001
6.187714 0.9279347
6.188715 0.92434874
6.189714 0.9208271299999999
6.190714 0.91736773
6.191714 0.91396607
6.192714 0.91061722
6.193714 0.90731662
6.194714 0.90406211
6.195714 0.9008538899999999
6.196714 0.89769512
6.197714 0.8945901900000001
6.198714 0.89154318
6.199714 0.8885568
6.200714 0.88563198
6.201715 0.88276798
6.202714 0.87996293
6.203714 0.87721515
6.204714 0.8745235400000001
6.205714 0.87188687
6.206714 0.8693041300000001
6.207714 0.86677354
6.208714 0.86429296
6.209714 0.86186035
6.210714 0.8594748600000001
6.211714 0.8571366800000001
6.212714 0.85484721
6.213714 0.85260933
6.214714 0.85042529
6.215714 0.84829675
6.216714 0.8462240899999999
6.217714 0.8442059199999999
6.218714 0.84224027
6.219714 0.84032482
6.220714 0.83845742
6.221714 0.83663696
6.222714 0.8348620500000001
6.223714 0.8331320200000001
6.224714 0.8314461400000001
6.225714 0.82980413
6.226714 0.8282063500000001
6.227714 0.82665347
6.228714 0.8251466799999999
6.229714 0.82368664
6.230714 0.8222739200000001
6.231714 0.82090748
6.232714 0.81958603
6.233714 0.8183075999999999
6.234715 0.81707044
6.235714 0.81587378
6.236714 0.81471745
6.237714 0.81360163
6.238714 0.8125267
6.239714 0.8114922800000001
6.240714 0.81049725
6.241714 0.80954069
6.242714 0.80862204
6.243714 0.807741
6.244714 0.80689844
6.245714 0.8060948
6.246714 0.80532981
6.247715 0.80460208
6.248714 0.80390861
6.249714 0.80324644
6.250714 0.80261324
6.251714 0.8020088099999999
6.252714 0.8014349299999999
6.253714 0.80089439
6.254714 0.80038989
6.255714 0.79992237
6.256714 0.7994907900000001
6.257714 0.79909181
6.258714 0.79872152
6.259714 0.7983769300000001
6.260714 0.79805693
6.261714 0.79776216
6.262714 0.7974938500000001
6.263714 0.7972525399999999
6.264714 0.79703704
6.265714 0.7968448100000001
6.266714 0.79667252
6.267715 0.7965181
6.268714 0.79638213
6.269714 0.7962681399999999
6.270714 0.79618013
6.271714 0.7961216400000001
6.272714 0.7960926700000001
6.273714 0.7960898799999999
6.274714 0.79610664
6.275714 0.79613626
6.276714 0.79617379
6.277714 0.7962187799999999
6.278714 0.7962739999999999
6.279714 0.79634432
6.280715 0.7964341899999999
6.281714 0.79654492
6.282714 0.7966750300000001
6.283714 0.7968206
6.284714 0.7969779
6.285714 0.7971457200000001
6.286714 0.79732565
6.287714 0.7975205799999999
6.288714 0.79773264
6.289714 0.79796044
6.290714 0.7981983899999999
6.291714 0.79843802
6.292714 0.7986714100000001
6.293715 0.79889409
6.294714 0.79910746
6.295714 0.7993185899999999
6.296714 0.7995367999999999
6.297714 0.79977028
6.298714 0.8000223000000001
6.299714 0.80029052
6.300714 0.80056824
6.301714 0.8008477300000001
6.302714 0.80112377
6.303714 0.80139488
6.304714 0.80166319
6.305714 0.80193086
6.306714 0.80219777
6.307714 0.8024601299999999
6.308714 0.8027114
6.309714 0.8029446900000001
6.310714 0.80315778
6.311714 0.8033542899999999
6.312714 0.8035434399999999
6.313715 0.80373688
6.314714 0.8039431600000001
6.315714 0.80416445
6.316714 0.8043949499999999
6.317714 0.80462312
6.318714 0.80483602
6.319714 0.8050241499999999
6.320714 0.80518471
6.321714 0.80532078
6.322714 0.80543794
6.323714 0.80554113
6.324714 0.8056310000000001
6.325714 0.8057043899999999
6.326715 0.80575645
6.327714 0.80578513
6.328714 0.8057932400000001
6.329714 0.8057886699999999
6.330714 0.8057813199999999
6.331714 0.8057774
6.332714 0.80577638
6.333714 0.8057694900000001
6.334714 0.8057418300000001
6.335714 0.8056785000000001
6.336714 0.8055692499999999
6.337714 0.8054130700000001
6.338714 0.80521693
6.339714 0.80499239
6.340714 0.80474988
6.341714 0.8044946900000001
6.342714 0.80422545
6.343714 0.80393646
6.344714 0.80362204
6.345714 0.8032806199999999
6.346714 0.8029150800000001
6.347714 0.8025309099999999
6.348714 0.80213249
6.349714 0.8017178599999999
6.350714 0.80127809
6.351714 0.8007993
6.352714 0.8002679800000001
6.353714 0.79967696
6.354714 0.79902885
6.355714 0.79833493
6.356714 0.79761082
6.357714 0.79687033
6.358714 0.7961201500000001
6.359715 0.79535739
6.360714 0.79457313
6.361714 0.79375608
6.362714 0.7928984199999999
6.363714 0.7919990499999999
6.364714 0.7910613000000001
6.365714 0.7900897400000001
6.366714 0.7890853099999999
6.367714 0.78804335
6.368714 0.7869548199999999
6.369714 0.78581003
6.370714 0.7846048099999999
6.371714 0.7833434300000001
6.372715 0.78203762
6.373714 0.78070322
6.374714 0.77935257
6.375714 0.77798981
6.376714 0.7766086600000001
6.377714 0.77519543
6.378714 0.77373451
6.379714 0.77221473
6.380714 0.7706329700000001
6.381714 0.76899379
6.382714 0.76730521
6.383714 0.76557389
6.384714 0.76380088
6.385714 0.76198205
6.386714 0.76011079
6.387714 0.75818324
6.388714 0.75620157
6.389714 0.75417478
6.390714 0.75211478
6.391714 0.75003086
6.392715 0.74792472
6.393714 0.74578859
6.394714 0.74360794
6.395714 0.74136741
6.396714 0.73905676
6.397714 0.7366750400000001
6.398714 0.73423013
6.399714 0.7317345599999999
6.400714 0.72919945
6.401714 0.72662993
6.402714 0.72402344
6.403714 0.7213728
6.404714 0.71867052
6.405715 0.7159135799999999
6.406714 0.7131048
6.407714 0.71025076
6.408714 0.7073574699999999
6.409714 0.7044257100000001
6.410714 0.70144907
6.411714 0.69841584
6.412714 0.69531389
6.413714 0.6921366800000001
6.414714 0.6888863599999999
6.415714 0.68557356
6.416714 0.68221334
6.417714 0.6788190000000001
6.418715 0.6753967599999999
6.419714 0.6719443900000001
6.420714 0.66845296
6.421714 0.66491198
6.422714 0.66131433
6.423714 0.65765884
6.424714 0.6539495200000001
6.425714 0.65019196
6.426714 0.6463888600000001
6.427714 0.64253779
6.428714 0.6386315499999999
6.429714 0.63466225
6.430714 0.63062538
6.431714 0.6265234199999999
6.432714 0.6223656200000001
6.433714 0.61816452
6.434714 0.6139305
6.435714 0.60966751
6.436714 0.60537122
6.437714 0.60103107
6.438715 0.59663486
6.439714 0.59217387
6.440714 0.5876460099999999
6.441714 0.5830557999999999
6.442714 0.57841088
6.443714 0.57371822
6.444714 0.56898072
6.445714 0.56419689
6.446714 0.55936286
6.447714 0.55447607
6.448714 0.54953792
6.449714 0.5445543700000001
6.450714 0.53953379
6.451715 0.53448272
6.452714 0.5294023999999999
6.453714 0.52428739
6.454714 0.51912731
6.455714 0.51391083
6.456714 0.50862981
6.457714 0.50328257
6.458714 0.49787401000000003
6.459714 0.49241288
6.460714 0.48690777999999996
6.461714 0.48136413
6.462714 0.47578267
6.463714 0.47016083
6.464714 0.46449535999999997
6.465714 0.45878515000000003
6.466714 0.45303204
6.467714 0.44723990999999996
6.468714 0.44141239
6.469714 0.43554991
6.470714 0.429649
6.471714 0.42370334000000004
6.472714 0.41770599999999997
6.473714 0.41165319000000006
6.474714 0.40554595
6.475714 0.39939051000000003
6.476714 0.39319582000000003
6.477714 0.3869704
6.478714 0.38071969
6.479714 0.37444447999999997
6.480714 0.36814162
6.481714 0.36180604
6.482714 0.35543332
6.483714 0.34902093
6.484715 0.34256852
6.485714 0.33607665
6.486714 0.32954553999999997
6.487714 0.32297412
6.488714 0.31636038
6.489714 0.30970250000000005
6.490714 0.30300082
6.491714 0.29625844
6.492714 0.28948141
6.493714 0.28267689
6.494714 0.27585125
6.495714 0.2690082
6.496714 0.26214779
6.497715 0.2552669
6.498714 0.24836070000000002
6.499714 0.24142431
6.500714 0.23445422
6.501714 0.22744897
6.502714 0.22040891999999998
6.503714 0.21333564
6.504714 0.20623126
6.505714 0.19909798
6.506714 0.19193823
6.507714 0.18475461
6.508714 0.17754992
6.509714 0.17032693
6.510714 0.16308773000000001
6.511714 0.15583324999999998
6.512714 0.14856284
6.513714 0.14127453
6.514714 0.13396528
6.515714 0.12663176999999998
6.516714 0.11927125
6.517715 0.11188213
6.518714 0.1044645
6.519714 0.097020279
6.520714 0.08955329
6.521714 0.082068704
6.522714 0.07457243599999999
6.523714 0.067070051
6.524714 0.059565639999999996
6.525714 0.052061008000000006
6.526714 0.044555313
6.527714 0.037045477
6.528714 0.029527253
6.529714 0.021996521
6.530715 0.014450394
6.531714 0.0068876921
6.532714 -0.0006912674100000001
6.533714 -0.0082853388
6.534714 -0.015893168
6.535714 -0.023513367
6.536714 -0.031144128
6.537714 -0.038782621
6.538714 -0.046424579
6.539714 -0.054064672
6.540714 -0.061697827000000004
6.541714 -0.06932090599999999
6.542714 -0.076934171
6.543715 -0.084541686
6.544714 -0.09215012
6.545714 -0.099766545
6.546714 -0.10739566
6.547714 -0.11503812000000001
6.548714 -0.12269018
6.549714 -0.1303452
6.550714 -0.13799607
6.551714 -0.14563745
6.552714 -0.15326677
6.553714 -0.1608838
6.554714 -0.16848894
6.555714 -0.17608157
6.556714 -0.18365947
6.557714 -0.19121958
6.558714 -0.19876002
6.559714 -0.20628215
6.560714 -0.21379124000000002
6.561714 -0.22129531000000002
6.562714 -0.22880211
6.563715 -0.23631589
6.564714 -0.24383501000000002
6.565714 -0.25135209
6.566714 -0.25885617
6.567714 -0.26633681000000003
6.568714 -0.27378742
6.569714 -0.28120701
6.570714 -0.2885991
6.571714 -0.29596904999999996
6.572714 -0.30332059
6.573714 -0.31065404999999996
6.574714 -0.31796657
6.575714 -0.3252543
6.576715 -0.33251552
6.577714 -0.33975232
6.578714 -0.34697023
6.579714 -0.35417550000000003
6.580714 -0.36137118
6.581714 -0.36855463
6.582714 -0.37571732
6.583714 -0.38284748
6.584714 -0.38993468
6.585714 -0.39697392
6.586714 -0.40396750000000003
6.587714 -0.41092359
6.588714 -0.41785236000000003
6.589714 -0.42476108999999995
6.590714 -0.43165097
6.591714 -0.43851738
6.592714 -0.44535249000000005
6.593714 -0.45214971
6.594714 -0.45890668000000007
6.595714 -0.46562618000000006
6.596714 -0.47231367999999996
6.597714 -0.47897310000000004
6.598714 -0.48560379000000004
6.599714 -0.49219914
6.600714 -0.49874908
6.601714 -0.5052446399999999
6.602714 -0.51168203
6.603714 -0.51806509
6.604714 -0.5244039
6.605714 -0.53071012
6.606714 -0.53699147
6.607714 -0.54324847
6.608714 -0.5494738499999999
6.609715 -0.55565634
6.610714 -0.56178551
6.611714 -0.56785685
6.612714 -0.5738724
6.613714 -0.5798394800000001
6.614714 -0.58576548
6.615714 -0.5916536800000001
6.616714 -0.5975008
6.617714 -0.6032986100000001
6.618714 -0.60903798
6.619714 -0.61471402
6.620714 -0.62032873
6.621714 -0.6258901699999999
6.622715 -0.63140853
6.623714 -0.63689048
6.624714 -0.64233546
6.625714 -0.64773536
6.626714 -0.65307776
6.627714 -0.65835183
6.628714 -0.66355295
6.629714 -0.66868509
6.630714 -0.67375829
6.631714 -0.67878361
6.632714 -0.6837676699999999
6.633714 -0.68870932
6.634714 -0.69360076
6.635714 -0.69843149
6.636714 -0.70319381
6.637714 -0.70788646
6.638714 -0.71251509
6.639714 -0.71708849
6.640714 -0.72161369
6.641714 -0.72609144
6.642715 -0.73051527
6.643714 -0.73487437
6.644714 -0.73915874
6.645714 -0.7433644500000001
6.646714 -0.7474958
6.647714 -0.75156284
6.648714 -0.75557707
6.649714 -0.7595452
6.650714 -0.76346584
6.651714 -0.76733008
6.652714 -0.7711256900000001
6.653714 -0.77484292
6.654714 -0.77847899
6.655715 -0.7820390199999999
6.656714 -0.78553306
6.657714 -0.7889705699999999
6.658714 -0.79235537
6.659714 -0.7956846599999999
6.660714 -0.79894979
6.661714 -0.8021418
6.662714 -0.80525577
6.663714 -0.80829374
6.664714 -0.81126364
6.665714 -0.8141746700000001
6.666714 -0.8170318799999999
6.667714 -0.81983395
6.668715 -0.82257194
6.669714 -0.82523422
6.670714 -0.82781175
6.671714 -0.83030248
6.672714 -0.83271265
6.673714 -0.8350533400000001
6.674714 -0.8373360099999999
6.675714 -0.83956644
6.676714 -0.84174257
6.677714 -0.84385602
6.678714 -0.8458965500000001
6.679714 -0.84785642
6.680714 -0.84973508
6.681714 -0.85153757
6.682714 -0.85327178
6.683714 -0.85494388
6.684714 -0.85655442
6.685714 -0.85809873
6.686714 -0.85956901
6.687714 -0.8609591099999999
6.688715 -0.86226882
6.689714 -0.8635046000000001
6.690714 -0.86467667
6.691714 -0.86579481
6.692714 -0.86686285
6.693714 -0.8678768800000001
6.694714 -0.8688262699999999
6.695714 -0.8696982600000001
6.696714 -0.87048365
6.697714 -0.87117935
6.698714 -0.8717902
6.699714 -0.8723251499999999
6.700714 -0.8727927700000001
6.701715 -0.8731982699999999
6.702714 -0.87354118
6.703714 -0.8738176
6.704714 -0.87402416
6.705714 -0.8741605100000001
6.706714 -0.8742312
6.707714 -0.87424302
6.708714 -0.87420177
6.709714 -0.8741083599999999
6.710714 -0.8739571999999999
6.711714 -0.87373769
6.712714 -0.87343818
6.713714 -0.87305093
6.714714 -0.8725754
6.715714 -0.87201819
6.716714 -0.87139038
6.717714 -0.8707032499999999
6.718714 -0.86996378
6.719714 -0.8691733700000001
6.720714 -0.86832857
6.721714 -0.86742416
6.722714 -0.86645642
6.723714 -0.86542461
6.724714 -0.86433059
6.725714 -0.8631762100000001
6.726714 -0.86196046
6.727714 -0.86067934
6.728714 -0.85932557
6.729714 -0.85789282
6.730714 -0.85637895
6.731714 -0.85478779
6.732714 -0.8531292899999999
6.733714 -0.8514157499999999
6.734715 -0.8496582500000001
6.735714 -0.8478625700000001
6.736714 -0.84602814
6.737714 -0.84414911
6.738714 -0.84221717
6.739714 -0.84022535
6.740714 -0.8381692700000001
6.741714 -0.83604809
6.742714 -0.83386255
6.743714 -0.8316132199999999
6.744714 -0.82929926
6.745714 -0.8269190799999999
6.746714 -0.8244719399999999
6.747715 -0.82196053
6.748714 -0.81939092
6.749714 -0.8167724100000001
6.750714 -0.8141142299999999
6.751714 -0.81142271
6.752714 -0.8086988700000001
6.753714 -0.80593834
6.754714 -0.8031325400000001
6.755714 -0.80027264
6.756714 -0.79735173
6.757714 -0.7943669299999999
6.758714 -0.79131955
6.759714 -0.7882135
6.760714 -0.7850532400000001
6.761714 -0.78184269
6.762714 -0.77858488
6.763714 -0.77528274
6.764714 -0.77194003
6.765714 -0.76856171
6.766714 -0.76515255
6.767715 -0.76171588
6.768714 -0.75825145
6.769714 -0.75475476
6.770714 -0.75121825
6.771714 -0.74763317
6.772714 -0.74399277
6.773714 -0.74029416
6.774714 -0.73653897
6.775714 -0.7327328
6.776714 -0.7288827999999999
6.777714 -0.72499597
6.778714 -0.72107771
6.779714 -0.7171317899999999
6.780715 -0.7131608700000001
6.781714 -0.70916717
6.782714 -0.70515233
6.783714 -0.70111714
6.784714 -0.69706026
6.785714 -0.6929778999999999
6.786714 -0.6888642
6.787714 -0.68471255
6.788714 -0.68051838
6.789714 -0.6762802600000001
6.790714 -0.6720013
6.791714 -0.6676880199999999
6.792714 -0.66334843
6.793715 -0.6589900200000001
6.794714 -0.6546177400000001
6.795714 -0.6502335899999999
6.796714 -0.64583709
6.797714 -0.64142672
6.798714 -0.63700085
6.799714 -0.6325576900000001
6.800714 -0.62809554
6.801714 -0.6236115
6.802714 -0.61910204
6.803714 -0.61456338
6.804714 -0.60999314
6.805714 -0.60539213
6.806714 -0.60076527
6.807714 -0.5961207700000001
6.808714 -0.59146816
6.809714 -0.58681611
6.810714 -0.58216988
6.811714 -0.57753003
6.812714 -0.57289368
6.813715 -0.56825592
6.814714 -0.5636118800000001
6.815714 -0.5589582
6.816714 -0.5542931099999999
6.817714 -0.54961587
6.818714 -0.54492592
6.819714 -0.5402222299999999
6.820714 -0.5355041500000001
6.821714 -0.5307725600000001
6.822714 -0.52603143
6.823714 -0.52128755
6.824714 -0.51654959
6.825714 -0.51182583
6.826715 -0.5071213
6.827714 -0.5024362800000001
6.828714 -0.49776617
6.829714 -0.49310331
6.830714 -0.48843990000000004
6.831714 -0.48377066999999996
6.832714 -0.47909403
6.833714 -0.47441217999999996
6.834714 -0.46972906999999997
6.835714 -0.46504894
6.836714 -0.4603751
6.837714 -0.45571006
6.838714 -0.45105661
6.839714 -0.446419
6.840714 -0.44180304
6.841714 -0.43721506000000004
6.842714 -0.43265987
6.843714 -0.42813839
6.844714 -0.42364652999999997
6.845714 -0.41917628
6.846714 -0.4147179
6.847714 -0.41026370999999995
6.848714 -0.40581012
6.849714 -0.40135928
6.850714 -0.39691739000000004
6.851714 -0.39249267000000004
6.852714 -0.38809218
6.853714 -0.38372073
6.854714 -0.37938016
6.855714 -0.37507106999999995
6.856714 -0.37079423
6.857714 -0.36655143
6.858714 -0.36234492
6.859715 -0.35817595
6.860714 -0.35404314
6.861714 -0.34994158999999997
6.862714 -0.3458641
6.863714 -0.34180351
6.864714 -0.33775587
6.865714 -0.33372249
6.866714 -0.32971005
6.867714 -0.32572898
6.868714 -0.32178992
6.869714 -0.31790083999999996
6.870714 -0.31406488
6.871714 -0.31028091999999996
6.872715 -0.30654507999999997
6.873714 -0.30285325
6.874714 -0.29920252999999997
6.875714 -0.29559182
6.876714 -0.29202057000000003
6.877714 -0.28848747999999996
6.878714 -0.28498971
6.879714 -0.28152341999999997
6.880714 -0.27808568
6.881714 -0.27467657
6.882714 -0.2713006
6.883714 -0.2679663
6.884714 -0.26468411000000003
6.885714 -0.26146292
6.886714 -0.25830744
6.887714 -0.25521682
6.888714 -0.25218541
6.889714 -0.24920530000000002
6.890714 -0.24626923
6.891714 -0.24337282000000002
6.892715 -0.24051521999999997
6.893714 -0.23769822000000002
6.894714 -0.23492444
6.895714 -0.23219616
6.896714 -0.22951488
6.897714 -0.22688222
6.898714 -0.22430117
6.899714 -0.22177694000000003
6.900714 -0.21931625
6.901714 -0.21692559
6.902714 -0.21460887999999997
6.903714 -0.21236548
6.904714 -0.21018986999999997
6.905715 -0.20807306
6.906714 -0.20600553
6.907714 -0.20398018
6.908714 -0.20199439
6.909714 -0.20005011
6.910714 -0.19815285
6.911714 -0.19630922
6.912714 -0.19452519
6.913714 -0.19280504
6.914714 -0.19115149
6.915714 -0.18956655
6.916714 -0.18805229
6.917714 -0.18661056
6.918715 -0.18524226
6.919714 -0.1839461
6.920714 -0.1827179
6.921714 -0.18155103
6.922714 -0.18043805999999998
6.923714 -0.17937323
6.924714 -0.17835443
6.925714 -0.17738421
6.926714 -0.17646914
6.927714 -0.17561783
6.928714 -0.17483856
6.929714 -0.17413719
6.930714 -0.17351635
6.931714 -0.17297563999999999
6.932714 -0.17251266
6.933714 -0.17212406
6.934714 -0.1718061
6.935714 -0.17155476
6.936714 -0.17136559
6.937714 -0.17123375
6.938715 -0.17115492
6.939714 -0.17112632
6.940714 -0.17114818
6.941714 -0.17122423
6.942714 -0.17136134
6.943714 -0.17156797
6.944714 -0.17185202
6.945714 -0.17221884
6.946714 -0.17267021999999999
6.947714 -0.17320425
6.948714 -0.1738165
6.949714 -0.17450135
6.950714 -0.17525323
6.951715 -0.17606742
6.952714 -0.17694021000000001
6.953714 -0.17786902999999998
6.954714 -0.17885252999999998
6.955714 -0.17989116
6.956714 -0.18098757999999998
6.957714 -0.18214679
6.958714 -0.18337548
6.959714 -0.18468056
6.960714 -0.18606739
6.961714 -0.18753820000000002
6.962714 -0.18909136999999998
6.963714 -0.19072182000000001
6.964714 -0.19242271
6.965714 -0.19418697
6.966714 -0.19600912999999998
6.967714 -0.19788584
6.968714 -0.19981582
6.969714 -0.20179935000000002
6.970714 -0.20383769000000002
6.971714 -0.20593302
6.972714 -0.2080888
6.973714 -0.21030965999999998
6.974714 -0.21260129
6.975714 -0.21496932
6.976714 -0.21741745999999998
6.977714 -0.21994617
6.978714 -0.22255185
6.979714 -0.2252274
6.980714 -0.22796436999999997
6.981714 -0.23075521000000002
6.982714 -0.23359542
6.983714 -0.23648444999999998
6.984715 -0.23942491999999999
6.985714 -0.24242107999999998
6.986714 -0.24547696000000002
6.987714 -0.24859512000000003
6.988714 -0.25177673
6.989714 -0.25502231
6.990714 -0.25833275
6.991714 -0.26170944
6.992714 -0.26515371
6.993714 -0.26866521
6.994714 -0.27224082
6.995714 -0.27587432
6.996714 -0.27955768
6.997715 -0.28328353
6.998714 -0.28704791
6.999714 -0.2908519
7.000714 -0.29470122
7.001714 -0.29860423
7.002714 -0.30256871
7.003714 -0.30659905
7.004714 -0.3106951
7.005714 -0.31485274
7.006714 -0.31906632
7.007714 -0.32333098
7.008714 -0.32764394
7.009714 -0.33200451
7.010714 -0.33641241
7.011714 -0.34086606
7.012714 -0.34536191
7.013714 -0.3498951
7.014714 -0.35446191000000005
7.015714 -0.35906205999999996
7.016714 -0.36369991
7.017715 -0.36838378
7.018714 -0.37312271999999996
7.019714 -0.37792306
7.020714 -0.38278531
7.021714 -0.38770353
7.022714 -0.39266739
7.023714 -0.39766566
7.024714 -0.40269033
7.025714 -0.40773856
7.026714 -0.41281241
7.027714 -0.41791661999999996
7.028714 -0.42305524000000005
7.029714 -0.42822966
7.030715 -0.43343836
7.031714 -0.43867901000000004
7.032714 -0.44395062
7.033714 -0.44925553
7.034714 -0.45459867
7.035714 -0.4599853
7.036714 -0.46541728
7.037714 -0.4708909
7.038714 -0.47639618
7.039714 -0.48192046
7.040714 -0.48745191000000004
7.041714 -0.49298443
7.042714 -0.49851965
7.043715 -0.5040657199999999
7.044714 -0.50963387
7.045714 -0.51523354
7.046714 -0.52086907
7.047714 -0.526539
7.048714 -0.53223758
7.049714 -0.53795874
7.050714 -0.54369844
7.051714 -0.54945615
7.052714 -0.55523287
7.053714 -0.56102858
7.054714 -0.56683938
7.055714 -0.57265712
7.056714 -0.57847169
7.057714 -0.58427518
7.058714 -0.59006563
7.059714 -0.59584882
7.060714 -0.60163648
7.061714 -0.6074419200000001
7.062714 -0.61327466
7.063715 -0.61913664
7.064714 -0.62502129
7.065714 -0.63091675
7.066714 -0.6368099700000001
7.067714 -0.64269183
7.068714 -0.6485587
7.069714 -0.65441234
7.070714 -0.66025625
7.071714 -0.66609224
7.072714 -0.67191897
7.073714 -0.67773247
7.074714 -0.68352926
7.075714 -0.68930979
7.076715 -0.6950798
7.077714 -0.70084911
7.078714 -0.70662741
7.079714 -0.71241953
7.080714 -0.71822223
7.081714 -0.72402377
7.082714 -0.72980761
7.083714 -0.73555773
7.084714 -0.7412642700000001
7.085714 -0.74692592
7.086714 -0.75254878
7.087714 -0.75814296
7.088714 -0.7637173899999999
7.089714 -0.7692765
7.090714 -0.7748195400000001
7.091714 -0.7803430800000001
7.092714 -0.78584403
7.093714 -0.79132253
7.094714 -0.79678148
7.095714 -0.8022242199999999
7.096714 -0.8076508499999999
7.097714 -0.8130556000000001
7.098714 -0.8184266299999999
7.099714 -0.82374969
7.100714 -0.8290127899999999
7.101714 -0.8342106800000001
7.102714 -0.8393482299999999
7.103714 -0.84443716
7.104714 -0.8494922
7.105714 -0.85452599
7.106714 -0.8595437699999999
7.107714 -0.86454265
7.108714 -0.86951405
7.109715 -0.8744472600000001
7.110714 -0.8793341
7.111714 -0.8841700900000001
7.112714 -0.88895429
7.113714 -0.89368587
7.114714 -0.89836186
7.115714 -0.9029765599999999
7.116714 -0.9075228100000001
7.117714 -0.9119957700000001
7.118714 -0.9163961700000001
7.119714 -0.92073204
7.120714 -0.9250164
7.121714 -0.92926305
7.122715 -0.93348166
7.123714 -0.93767317
7.124714 -0.9418294799999999
7.125714 -0.9459358600000001
7.126714 -0.9499761299999999
7.127714 -0.9539376900000001
7.128714 -0.95781423
7.129714 -0.96160593
7.130714 -0.9653168700000001
7.131714 -0.96895173
7.132714 -0.9725133
7.133714 -0.9760023099999999
7.134714 -0.97941905
7.135714 -0.9827658499999999
7.136714 -0.98604755
7.137714 -0.9892717900000001
7.138714 -0.9924451799999999
7.139714 -0.9955701399999999
7.140714 -0.99864202
7.141714 -1.0016486999999998
7.142715 -1.0045742
7.143714 -1.0074028000000002
7.144714 -1.0101241
7.145714 -1.0127359
7.146714 -1.0152441
7.147714 -1.0176596
7.148714 -1.0199939999999998
7.149714 -1.022256
7.150714 -1.0244499
7.151714 -1.0265757
7.152714 -1.0286311
7.153714 -1.0306136000000001
7.154714 -1.0325216
7.155715 -1.0343535
7.156714 -1.0361053
7.157714 -1.0377706
7.158714 -1.0393393
7.159714 -1.0408005999999999
7.160714 -1.0421453
7.161714 -1.0433704
7.162714 -1.0444795
7.163714 -1.0454829
7.164714 -1.0463945000000001
7.165714 -1.0472272
7.166714 -1.0479891
7.167714 -1.0486815999999999
7.168715 -1.0493000000000001
7.169714 -1.049835
7.170714 -1.0502768
7.171714 -1.0506165
7.172714 -1.0508484
7.173714 -1.0509687
7.174714 -1.050975
7.175714 -1.0508652
7.176714 -1.0506382
7.177714 -1.0502943
7.178714 -1.0498365
7.179714 -1.0492717
7.180714 -1.0486086000000001
7.181714 -1.0478571
7.182714 -1.0470243000000001
7.183714 -1.0461122
7.184714 -1.0451162999999999
7.185714 -1.0440268000000001
7.186714 -1.0428304
7.187714 -1.0415145000000001
7.188715 -1.04007
7.189714 -1.0384932
7.190714 -1.0367852
7.191714 -1.0349515999999999
7.192714 -1.0329998
7.193714 -1.0309374
7.194714 -1.028771
7.195714 -1.0265056
7.196714 -1.0241449
7.197714 -1.0216912999999999
7.198714 -1.0191458
7.199714 -1.0165069
7.200714 -1.0137702
7.201715 -1.010928
7.202714 -1.0079704
7.203714 -1.0048869
7.204714 -1.0016691
7.205714 -0.99831251
7.206714 -0.99481838
7.207714 -0.99119339
7.208714 -0.98744817
7.209714 -0.9835944500000001
7.210714 -0.9796422000000001
7.211714 -0.97559737
7.212714 -0.97146081
7.213714 -0.96722897
7.214714 -0.96289525
7.215714 -0.95845181
7.216714 -0.95389159
7.217714 -0.94920881
7.218714 -0.94439955
7.219714 -0.93946094
7.220714 -0.9343920299999999
7.221714 -0.92919366
7.222714 -0.92386836
7.223714 -0.91842199
7.224714 -0.91286264
7.225714 -0.9072006699999999
7.226714 -0.901445
7.227714 -0.8956020699999999
7.228714 -0.88967225
7.229714 -0.88365031
7.230714 -0.87752547
7.231714 -0.87128477
7.232714 -0.86491602
7.233714 -0.8584111
7.234715 -0.8517678799999999
7.235714 -0.84498953
7.236714 -0.83808331
7.237714 -0.83105769
7.238714 -0.8239201300000001
7.239714 -0.81667667
7.240714 -0.80933189
7.241714 -0.80188941
7.242714 -0.7943526799999999
7.243714 -0.78672459
7.244714 -0.77900593
7.245714 -0.77119409
7.246714 -0.7632819
7.247715 -0.7552587399999999
7.248714 -0.74711307
7.249714 -0.73883599
7.250714 -0.73042461
7.251714 -0.7218833499999999
7.252714 -0.71322341
7.253714 -0.70445891
7.254714 -0.6956032
7.255714 -0.6866649300000001
7.256714 -0.6776464200000001
7.257714 -0.66854451
7.258714 -0.65935315
7.259714 -0.65006604
7.260714 -0.6406786400000001
7.261714 -0.63118818
7.262714 -0.62159244
7.263714 -0.6118882
7.264714 -0.60207094
7.265714 -0.59213587
7.266714 -0.58208052
7.267715 -0.57190759
7.268714 -0.56162621
7.269714 -0.55125081
7.270714 -0.54079732
7.271714 -0.5302783999999999
7.272714 -0.51969937
7.273714 -0.5090567300000001
7.274714 -0.49833967
7.275714 -0.48753470000000004
7.276714 -0.47662989
7.277714 -0.46561896
7.278714 -0.45450185000000004
7.279714 -0.44328281999999997
7.280715 -0.43196753
7.281714 -0.42056022000000004
7.282714 -0.40906295
7.283714 -0.39747710999999997
7.284714 -0.38580564
7.285714 -0.37405496
7.286714 -0.36223484
7.287714 -0.35035557
7.288714 -0.33842379
7.289714 -0.32643911000000003
7.290714 -0.31439294
7.291714 -0.30227059
7.292714 -0.29005657
7.293715 -0.27774013999999997
7.294714 -0.26531934
7.295714 -0.25280158
7.296714 -0.24020078
7.297714 -0.22753228
7.298714 -0.21480795
7.299714 -0.20203374
7.300714 -0.18921017
7.301714 -0.17633536
7.302714 -0.16340816000000002
7.303714 -0.15042992
7.304714 -0.13740361
7.305714 -0.12433084999999999
7.306714 -0.11120885999999999
7.307714 -0.09802910499999999
7.308714 -0.084779243
7.309714 -0.071447546
7.310714 -0.058028306
7.311714 -0.044525403
7.312714 -0.030952352000000002
7.313715 -0.017328472
7.314714 -0.0036727335
7.315714 0.010002162
7.316714 0.023692928999999998
7.317714 0.037404929999999996
7.318714 0.051148166
7.319714 0.06493215299999999
7.320714 0.07876228199999999
7.321714 0.09263893
7.322714 0.10655967000000001
7.323714 0.12052257999999999
7.324714 0.13452875
7.325714 0.1485821
7.326715 0.16268648
7.327714 0.17684149
7.328714 0.19103952999999999
7.329714 0.20526592000000002
7.330714 0.21950242
7.331714 0.23373326
7.332714 0.2479509
7.333714 0.26215862
7.334714 0.27636911
7.335714 0.29059935000000003
7.336714 0.30486411
7.337714 0.31917102
7.338714 0.33351888
7.339714 0.34789999
7.340714 0.36230450000000003
7.341714 0.37672461
7.342714 0.39115637
7.343714 0.40559851999999996
7.344714 0.42004929999999996
7.345714 0.43450315
7.346714 0.44895024000000006
7.347714 0.46337857000000005
7.348714 0.47777899999999995
7.349714 0.49214941
7.350714 0.50649676
7.351714 0.52083558
7.352714 0.5351824199999999
7.353714 0.54954956
7.354714 0.56394022
7.355714 0.5783469
7.356714 0.59275483
7.357714 0.60714721
7.358714 0.6215109
7.359715 0.63583939
7.360714 0.65013282
7.361714 0.6643943
7.362714 0.67862622
7.363714 0.69282781
7.364714 0.70699542
7.365714 0.72112563
7.366714 0.73521873
7.367714 0.74928054
7.368714 0.76332125
7.369714 0.77735144
7.370714 0.79137646
7.371714 0.8053931400000001
7.372715 0.81938906
7.373714 0.83334558
7.374714 0.84724436
7.375714 0.8610729100000001
7.376714 0.8748279
7.377714 0.88851452
7.378714 0.9021423799999999
7.379714 0.91572087
7.380714 0.92925495
7.381714 0.94274459
7.382714 0.9561861899999999
7.383714 0.9695761799999999
7.384714 0.9829137499999999
7.385714 0.9962015799999999
7.386714 1.0094422
7.387714 1.0226355
7.388714 1.0357758
7.389714 1.0488511
7.390714 1.0618466
7.391714 1.0747496
7.392715 1.0875539
7.393714 1.1002622
7.394714 1.1128846
7.395714 1.1254346
7.396714 1.1379231
7.397714 1.1503552
7.398714 1.1627279000000001
7.399714 1.175033
7.400714 1.1872608
7.401714 1.1994035
7.402714 1.211457
7.403714 1.2234204
7.404714 1.2352929000000001
7.405715 1.2470719
7.406714 1.2587517
7.407714 1.2703251
7.408714 1.2817868
7.409714 1.2931361000000001
7.410714 1.3043789000000001
7.411714 1.315525
7.412714 1.3265851
7.413714 1.3375657
7.414714 1.3484662
7.415714 1.3592788999999998
7.416714 1.3699906
7.417714 1.3805879
7.418715 1.3910608
7.419714 1.4014052000000001
7.420714 1.4116218
7.421714 1.4217142999999999
7.422714 1.4316858
7.423714 1.4415377999999999
7.424714 1.4512695
7.425714 1.46088
7.426714 1.4703701
7.427714 1.4797428
7.428714 1.4890026
7.429714 1.4981533
7.430714 1.5071952
7.431714 1.5161226
7.432714 1.5249252
7.433714 1.5335909
7.434714 1.5421087999999998
7.435714 1.5504733
7.436714 1.5586844
7.437714 1.5667476
7.438715 1.5746709
7.439714 1.582461
7.440714 1.5901214000000001
7.441714 1.5976522
7.442714 1.6050512
7.443714 1.6123148
7.444714 1.6194407000000002
7.445714 1.6264271000000001
7.446714 1.6332725
7.447714 1.6399727999999998
7.448714 1.6465227999999998
7.449714 1.6529151999999998
7.450714 1.6591437
7.451715 1.6652044000000001
7.452714 1.6710978
7.453714 1.6768288
7.454714 1.682405
7.455714 1.6878339
7.456714 1.6931196999999998
7.457714 1.6982632000000002
7.458714 1.7032604999999998
7.459714 1.7081051999999999
7.460714 1.7127911
7.461714 1.7173124000000002
7.462714 1.7216665999999998
7.463714 1.725851
7.464714 1.7298641
7.465714 1.7337048000000002
7.466714 1.7373722
7.467714 1.740866
7.468714 1.7441875999999998
7.469714 1.7473407
7.470714 1.7503300999999998
7.471714 1.7531594000000001
7.472714 1.7558300999999998
7.473714 1.7583404
7.474714 1.7606851
7.475714 1.7628571
7.476714 1.7648496
7.477714 1.7666571
7.478714 1.7682776
7.479714 1.7697116
7.480714 1.7709622
7.481714 1.7720316999999999
7.482714 1.7729236
7.483714 1.7736399999999999
7.484715 1.7741824
7.485714 1.7745532000000002
7.486714 1.7747538
7.487714 1.7747842
7.488714 1.7746426
7.489714 1.774325
7.490714 1.7738246999999998
7.491714 1.7731346
7.492714 1.7722493
7.493714 1.771166
7.494714 1.7698858000000002
7.495714 1.7684137
7.496714 1.7667556000000002
7.497715 1.7649174
7.498714 1.7629035000000002
7.499714 1.7607154
7.500714 1.7583529
7.501714 1.7558140999999998
7.502714 1.7530974000000001
7.503714 1.7501999000000001
7.504714 1.7471183000000001
7.505714 1.7438482000000002
7.506714 1.7403841
7.507714 1.7367203000000002
7.508714 1.7328535999999999
7.509714 1.7287837000000001
7.510714 1.7245144000000001
7.511714 1.7200536999999998
7.512714 1.7154103
7.513714 1.7105928
7.514714 1.7056052
7.515714 1.7004473
7.516714 1.6951148999999999
7.517715 1.6896021
7.518714 1.6839024
7.519714 1.6780114
7.520714 1.6719259
7.521714 1.6656447
7.522714 1.6591666
7.523714 1.6524915
7.524714 1.6456185
7.525714 1.6385494
7.526714 1.6312886
7.527714 1.6238435999999998
7.528714 1.6162235
7.529714 1.608436
7.530715 1.6004851
7.531714 1.5923698
7.532714 1.5840826999999997
7.533714 1.5756139999999998
7.534714 1.566953
7.535714 1.5580928
7.536714 1.5490308
7.537714 1.5397688
7.538714 1.5303122
7.539714 1.5206663
7.540714 1.5108359999999998
7.541714 1.5008252
7.542714 1.490637
7.543715 1.4802756000000001
7.544714 1.469746
7.545714 1.4590532999999999
7.546714 1.4482009
7.547714 1.4371883
7.548714 1.4260099
7.549714 1.4146565999999998
7.550714 1.4031179
7.551714 1.3913857
7.552714 1.3794572999999999
7.553714 1.3673367
7.554714 1.3550328999999999
7.555714 1.3425568
7.556714 1.3299182999999999
7.557714 1.3171233
7.558714 1.3041731
7.559714 1.2910666
7.560714 1.2778015
7.561714 1.2643758999999999
7.562714 1.2507892
7.563715 1.237041
7.564714 1.2231291
7.565714 1.2090493
7.566714 1.1947955
7.567714 1.1803627
7.568714 1.165749
7.569714 1.1509582
7.570714 1.1359998
7.571714 1.1208867
7.572714 1.1056318
7.573714 1.0902438
7.574714 1.0747257
7.575714 1.0590735
7.576715 1.0432801
7.577714 1.0273376
7.578714 1.0112405
7.579714 0.9949870399999999
7.580714 0.97857825
7.581714 0.96201655
7.582714 0.9453034000000001
7.583714 0.9284398500000001
7.584714 0.91142654
7.585714 0.8942659000000001
7.586714 0.8769636000000001
7.587714 0.8595284099999999
7.588714 0.84197018
7.589714 0.82429657
7.590714 0.80651063
7.591714 0.78860875
7.592714 0.77058217
7.593714 0.75242021
7.594714 0.73411386
7.595714 0.71565923
7.596714 0.69705849
7.597714 0.6783188800000001
7.598714 0.65944968
7.599714 0.64045982
7.600714 0.62135584
7.601714 0.60214172
7.602714 0.5828206
7.603714 0.56339577
7.604714 0.5438711500000001
7.605714 0.5242507399999999
7.606714 0.50453655
7.607714 0.4847269
7.608714 0.46481596999999997
7.609715 0.44479510000000005
7.610714 0.42465580999999997
7.611714 0.40439339
7.612714 0.38400874
7.613714 0.36350919
7.614714 0.34290634000000003
7.615714 0.32221284
7.616714 0.30143894
7.617714 0.28059054
7.618714 0.25966892
7.619714 0.23867236
7.620714 0.21759821
7.621714 0.19644429000000002
7.622715 0.17520944
7.623714 0.15389289
7.624714 0.13249312
7.625714 0.11100762
7.626714 0.089433615
7.627714 0.06776987000000001
7.628714 0.046018593
7.629714 0.024186495
7.630714 0.0022842790999999998
7.631714 -0.019675649
7.632714 -0.041682250000000004
7.633714 -0.063728564
7.634714 -0.085813052
7.635714 -0.10793904000000001
7.636714 -0.1301128
7.637714 -0.15234092
7.638714 -0.17462817
7.639714 -0.19697656
7.640714 -0.21938547
7.641714 -0.24185267000000002
7.642715 -0.26437514
7.643714 -0.28694936
7.644714 -0.30957086
7.645714 -0.33223368
7.646714 -0.35493031999999997
7.647714 -0.37765247
7.648714 -0.40039248
7.649714 -0.42314548
7.650714 -0.44591053999999997
7.651714 -0.46869069
7.652714 -0.49149171
7.653714 -0.51432014
7.654714 -0.53718104
7.655715 -0.56007588
7.656714 -0.5830025299999999
7.657714 -0.6059555799999999
7.658714 -0.6289279099999999
7.659714 -0.65191169
7.660714 -0.67489985
7.661714 -0.6978859199999999
7.662714 -0.72086458
7.663714 -0.74383174
7.664714 -0.76678479
7.665714 -0.78972317
7.666714 -0.81264833
7.667714 -0.83556389
7.668715 -0.8584742399999999
7.669714 -0.8813838500000001
7.670714 -0.9042945700000001
7.671714 -0.92720576
7.672714 -0.95011331
7.673714 -0.9730106199999999
7.674714 -0.9958894899999999
7.675714 -1.0187414000000001
7.676714 -1.0415588999999998
7.677714 -1.0643363
7.678714 -1.08707
7.679714 -1.1097583
7.680714 -1.1324018
7.681714 -1.1550028
7.682714 -1.1775647
7.683714 -1.2000917
7.684714 -1.2225871
7.685714 -1.2450521
7.686714 -1.2674852
7.687714 -1.2898817999999999
7.688715 -1.3122344
7.689714 -1.3345347
7.690714 -1.3567744
7.691714 -1.378947
7.692714 -1.4010485
7.693714 -1.4230767
7.694714 -1.4450315
7.695714 -1.4669141
7.696714 -1.4887258
7.697714 -1.5104694
7.698714 -1.5321475
7.699714 -1.5537631
7.700714 -1.5753172
7.701715 -1.5968094
7.702714 -1.6182352
7.703714 -1.6395874000000001
7.704714 -1.6608555
7.705714 -1.6820291
7.706714 -1.7030996999999999
7.707714 -1.7240621
7.708714 -1.7449163
7.709714 -1.765665
7.710714 -1.7863140999999998
7.711714 -1.8068684000000002
7.712714 -1.8273316000000002
7.713714 -1.8477052
7.714714 -1.867988
7.715714 -1.8881785000000002
7.716714 -1.9082743999999998
7.717714 -1.9282727999999998
7.718714 -1.9481694
7.719714 -1.9679571
7.720714 -1.9876264000000001
7.721714 -2.0071672
7.722714 -2.026571
7.723714 -2.0458326
7.724714 -2.0649526000000002
7.725714 -2.0839373
7.726714 -2.1027962000000002
7.727714 -2.1215383
7.728714 -2.140169
7.729714 -2.1586891
7.730714 -2.1770934
7.731714 -2.1953737
7.732714 -2.2135219
7.733714 -2.2315307
7.734715 -2.2493951
7.735714 -2.267112
7.736714 -2.2846779
7.737714 -2.3020886000000003
7.738714 -2.3193392999999998
7.739714 -2.3364266000000002
7.740714 -2.3533512
7.741714 -2.3701176
7.742714 -2.3867346
7.743714 -2.4032122
7.744714 -2.4195572
7.745714 -2.435771
7.746714 -2.4518469
7.747715 -2.4677727
7.748714 -2.4835333
7.749714 -2.499116
7.750714 -2.5145127
7.751714 -2.5297221000000003
7.752714 -2.5447473
7.753714 -2.5595928
7.754714 -2.5742622
7.755714 -2.5887577
7.756714 -2.6030786
7.757714 -2.6172258
7.758714 -2.631202
7.759714 -2.6450122
7.760714 -2.6586610999999998
7.761714 -2.6721502
7.762714 -2.6854755
7.763714 -2.6986262
7.764714 -2.7115863
7.765714 -2.7243407
7.766714 -2.7368791
7.767715 -2.7491993999999997
7.768714 -2.7613077
7.769714 -2.7732158
7.770714 -2.7849367
7.771714 -2.7964795000000002
7.772714 -2.8078467
7.773714 -2.8190361
7.774714 -2.8300423
7.775714 -2.8408594
7.776714 -2.8514836
7.777714 -2.8619129
7.778714 -2.8721446
7.779714 -2.8821729
7.780715 -2.8919885
7.781714 -2.9015806
7.782714 -2.9109396
7.783714 -2.9200627
7.784714 -2.9289545
7.785714 -2.9376289
7.786714 -2.9461022
7.787714 -2.9543899
7.788714 -2.9624999
7.789714 -2.970431
7.790714 -2.9781727
7.791714 -2.9857103
7.792714 -2.9930301
7.793715 -3.0001219
7.794714 -3.0069822
7.795714 -3.0136095000000003
7.796714 -3.0200053000000002
7.797714 -3.0261693999999997
7.798714 -3.0320995
7.799714 -3.0377949
7.800714 -3.0432584
7.801714 -3.0484976
7.802714 -3.0535245
7.803714 -3.0583534
7.804714 -3.0629931
7.805714 -3.0674446
7.806714 -3.0716989
7.807714 -3.0757383999999997
7.808714 -3.0795434
7.809714 -3.0830974
7.810714 -3.0863918
7.811714 -3.0894278
7.812714 -3.0922141
7.813715 -3.0947618
7.814714 -3.0970814
7.815714 -3.0991796
7.816714 -3.1010598
7.817714 -3.1027237
7.818714 -3.1041738
7.819714 -3.1054141
7.820714 -3.1064492
7.821714 -3.1072795
7.822714 -3.1078994
7.823714 -3.1082962
7.824714 -3.1084528000000002
7.825714 -3.1083521999999997
7.826715 -3.1079834
7.827714 -3.1073455
7.828714 -3.1064482
7.829714 -3.1053087
7.830714 -3.1039448000000003
7.831714 -3.1023718
7.832714 -3.1005964
7.833714 -3.0986182
7.834714 -3.0964324000000003
7.835714 -3.0940315
7.836714 -3.0914091
7.837714 -3.0885613999999997
7.838714 -3.0854847000000003
7.839714 -3.0821742
7.840714 -3.0786226
7.841714 -3.0748215
7.842714 -3.0707635
7.843714 -3.0664479
7.844714 -3.0618813
7.845714 -3.0570772
7.846714 -3.0520538
7.847714 -3.0468278
7.848714 -3.0414097
7.849714 -3.0358001999999997
7.850714 -3.0299913000000003
7.851714 -3.0239692
7.852714 -3.0177198
7.853714 -3.0112319
7.854714 -3.0045005
7.855714 -2.9975248999999997
7.856714 -2.9903079999999997
7.857714 -2.9828541
7.858714 -2.9751653
7.859715 -2.9672446000000003
7.860714 -2.9590957
7.861714 -2.9507266
7.862714 -2.9421473
7.863714 -2.9333682999999997
7.864714 -2.9243976000000003
7.865714 -2.9152377
7.866714 -2.9058825
7.867714 -2.8963208000000003
7.868714 -2.8865371
7.869714 -2.8765187
7.870714 -2.8662577000000002
7.871714 -2.8557550000000003
7.872715 -2.8450185
7.873714 -2.83406
7.874714 -2.8228914
7.875714 -2.8115226
7.876714 -2.7999585000000002
7.877714 -2.7882015
7.878714 -2.7762521
7.879714 -2.7641099
7.880714 -2.7517753
7.881714 -2.7392467
7.882714 -2.7265217
7.883714 -2.713594
7.884714 -2.7004557
7.885714 -2.6870988
7.886714 -2.6735185
7.887714 -2.6597157
7.888714 -2.6456980000000003
7.889714 -2.6314776
7.890714 -2.6170701000000003
7.891714 -2.6024878
7.892715 -2.5877388000000003
7.893714 -2.5728248
7.894714 -2.5577411000000003
7.895714 -2.5424799
7.896714 -2.5270326
7.897714 -2.5113920000000003
7.898714 -2.4955545
7.899714 -2.4795189
7.900714 -2.4632867
7.901714 -2.4468603
7.902714 -2.4302423
7.903714 -2.4134371000000003
7.904714 -2.3964513
7.905715 -2.3792928
7.906714 -2.3619713
7.907714 -2.3444963999999997
7.908714 -2.3268741
7.909714 -2.3091067
7.910714 -2.2911899
7.911714 -2.2731151
7.912714 -2.2548711
7.913714 -2.2364479999999998
7.914714 -2.2178397
7.915714 -2.1990465
7.916714 -2.180074
7.917714 -2.1609323
7.918715 -2.1416329000000003
7.919714 -2.1221861
7.920714 -2.1025994999999997
7.921714 -2.0828782
7.922714 -2.0630235
7.923714 -2.0430360000000003
7.924714 -2.0229155
7.925714 -2.0026611
7.926714 -1.9822699999999998
7.927714 -1.9617384000000002
7.928714 -1.941061
7.929714 -1.9202318
7.930714 -1.8992472
7.931714 -1.8781073
7.932714 -1.8568179
7.933714 -1.8353891
7.934714 -1.8138355
7.935714 -1.792171
7.936714 -1.7704062
7.937714 -1.7485455
7.938715 -1.7265869
7.939714 -1.7045239
7.940714 -1.6823470999999999
7.941714 -1.6600488
7.942714 -1.6376246
7.943714 -1.6150742999999999
7.944714 -1.5923999000000002
7.945714 -1.5696051999999998
7.946714 -1.5466937
7.947714 -1.5236688
7.948714 -1.5005349
7.949714 -1.4772980999999998
7.950714 -1.4539672
7.951715 -1.4305529000000001
7.952714 -1.4070648
7.953714 -1.3835091000000002
7.954714 -1.3598858999999999
7.955714 -1.3361887
7.956714 -1.3124065
7.957714 -1.2885278
7.958714 -1.2645449
7.959714 -1.2404563
7.960714 -1.2162687
7.961714 -1.1919936
7.962714 -1.1676437
7.963714 -1.1432299
7.964714 -1.1187581
7.965714 -1.0942306000000002
7.966714 -1.0696473
7.967714 -1.0450086
7.968714 -1.020316
7.969714 -0.9955732199999999
7.970714 -0.9707824300000001
7.971714 -0.94594285
7.972714 -0.92104925
7.973714 -0.89609344
7.974714 -0.8710675899999999
7.975714 -0.84596826
7.976714 -0.82079936
7.977714 -0.79557281
7.978714 -0.7703054699999999
7.979714 -0.74501405
7.980714 -0.71970997
7.981714 -0.69439658
7.982714 -0.66906963
7.983714 -0.6437201499999999
7.984715 -0.6183398
7.985714 -0.59292405
7.986714 -0.5674737
7.987714 -0.54199314
7.988714 -0.51648719
7.989714 -0.49095824
7.990714 -0.46540559
7.991714 -0.43982705
7.992714 -0.41422285000000003
7.993714 -0.38859826
7.994714 -0.36296479
7.995714 -0.3373374
7.996714 -0.31172978
7.997715 -0.28614926
7.998714 -0.26059397
7.999714 -0.23505355
8.000714 -0.20951349000000002
8.001715 -0.18396121000000001
8.002714 -0.15839124
8.003715 -0.13280713
8.004714 -0.10721968999999999
8.005714 -0.08164224
8.006714 -0.056085829000000004
8.007714 -0.030556132
8.008715 -0.0050538623
8.009714 0.020422203
8.010715 0.045871333
8.011714 0.07128852299999999
8.012714 0.09666530499999999
8.013714 0.12199333
8.014714 0.14726889999999998
8.015715 0.17249591
8.016714 0.19768539000000002
8.017715 0.22285122
8.018714 0.24800408000000002
8.019714 0.27314594
8.020715 0.29826835
8.021714 0.32335459
8.022715 0.34838547
8.023714 0.37334594
8.024714 0.39822915999999997
8.025714 0.42303697999999995
8.026714 0.44777645
8.027715 0.47245468
8.028714 0.49707433
8.029715 0.52163289
8.030714 0.5461245800000001
8.031714 0.57054469
8.032714 0.59489338
8.033714 0.61917612
8.034715 0.64340136
8.035714 0.66757519
8.036715 0.69169626
8.037714 0.7157542299999999
8.038714 0.73973159
8.039714 0.7636100499999999
8.040714 0.78737643
8.041715 0.8110279200000001
8.042714 0.83457166
8.043715 0.85802125
8.044714 0.88138981
8.045714 0.90468414
8.046714 0.9279027599999999
8.047714 0.9510376500000001
8.048715 0.9740783799999999
8.049714 0.99701732
8.050714 1.0198525999999999
8.051714 1.0425869
8.052714 1.0652234
8.053715 1.0877613
8.054714 1.1101933
8.055715 1.1325072
8.056714 1.1546897999999999
8.057714 1.1767331
8.058714 1.1986377
8.059714 1.2204138
8.060715 1.2420763
8.061714 1.2636389
8.062715 1.2851075
8.063714 1.3064779
8.064714 1.3277378
8.065714 1.3488714000000002
8.066714 1.369866
8.067715 1.390716
8.068714 1.4114232
8.069715 1.4319931
8.070714 1.452431
8.071714 1.4727367999999998
8.072714 1.4929058
8.073714 1.5129302
8.074715 1.5328048
8.075714 1.5525298
8.076715 1.5721122
8.077714 1.5915623
8.078714 1.6108882000000002
8.079714 1.6300914999999998
8.080714 1.6491638
8.081715 1.6680899999999999
8.082714 1.6868528
8.083714 1.705439
8.084714 1.7238451
8.085714 1.7420756
8.086715 1.7601414
8.087714 1.7780533
8.088715 1.7958181
8.089714 1.8134359
8.090714 1.8309012
8.091714 1.8482071999999998
8.092714 1.8653495
8.093715 1.8823296
8.094714 1.8991505999999998
8.095715 1.915816
8.096714 1.9323256
8.097714 1.9486716000000002
8.098714 1.9648431000000002
8.099714 1.9808274000000001
8.100715 1.9966166
8.101714 2.0122115
8.102715 2.0276202
8.103714 2.0428563
8.104714 2.0579321
8.105714 2.0728543
8.106714 2.087621
8.107715 2.1022234
8.108714 2.1166498
8.109715 2.1308897
8.110714 2.1449378
8.111714 2.1587932
8.112714 2.1724589
8.113714 2.1859359
8.114715 2.1992238
8.115714 2.2123184
8.116714 2.2252154
8.117714 2.2379130000000003
8.118714 2.2504158
8.119715 2.2627318
8.120714 2.2748729
8.121715 2.2868469
8.122714 2.298657
8.123714 2.3102975000000003
8.124714 2.3217563
8.125714 2.3330197
8.126715 2.3440754
8.127714 2.3549181999999997
8.128715 2.3655486999999997
8.129714 2.3759728
8.130714 2.3861974
8.131714 2.3962278
8.132714 2.4060661
8.133715 2.415712
8.134714 2.4251649
8.135715 2.4344256
8.136714 2.4434967
8.137714 2.4523813
8.138714 2.4610804
8.139714 2.4695915999999998
8.140715 2.4779066
8.141714 2.4860149000000002
8.142715 2.4939064
8.143714 2.5015745
8.144714 2.5090192
8.145715 2.5162464
8.146714 2.5232674999999998
8.147715 2.5300929
8.148714 2.5367314
8.149714 2.5431868
8.150714 2.5494577
8.151714 2.5555402000000003
8.152715 2.5614297
8.153714 2.5671219
8.154715 2.5726131999999997
8.155714 2.5779007
8.156714 2.5829803
8.157714 2.5878482000000003
8.158714 2.5925001
8.159715 2.5969338
8.160714 2.601151
8.161715 2.605157
8.162714 2.6089609
8.163714 2.6125723
8.164714 2.6159993999999998
8.165714 2.6192458
8.166715 2.6223099
8.167714 2.6251858
8.168715 2.6278645
8.169714 2.6303368000000003
8.170714 2.6325958
8.171714 2.6346371
8.172714 2.6364597
8.173715 2.6380654
8.174714 2.6394576
8.175714 2.6406413
8.176714 2.6416227
8.177714 2.6424089
8.178715 2.6430074
8.179714 2.6434246000000003
8.180715 2.6436642
8.181714 2.6437264
8.182714 2.643607
8.183714 2.6432989
8.184714 2.6427929999999997
8.185715 2.6420806000000003
8.186714 2.6411548
8.187715 2.6400128
8.188714 2.6386555
8.189714 2.6370874
8.190714 2.635316
8.191714 2.6333502
8.192715 2.6311991999999997
8.193714 2.6288711
8.194715 2.6263714
8.195714 2.6237024
8.196714 2.6208622
8.197714 2.6178456999999997
8.198714 2.6146445000000003
8.199715 2.6112496999999997
8.200714 2.6076527
8.201715 2.6038474999999996
8.202714 2.599833
8.203714 2.5956102000000003
8.204714 2.5911855
8.205714 2.5865668
8.206715 2.5817633
8.207714 2.5767846
8.208714 2.5716389
8.209714 2.5663335
8.210714 2.5608715
8.211715 2.555253
8.212714 2.5494734
8.213715 2.5435243
8.214714 2.5373956
8.215714 2.5310766
8.216714 2.5245596
8.217714 2.5178418000000002
8.218715 2.5109263
8.219714 2.5038211
8.220715 2.4965365999999998
8.221714 2.4890846
8.222714 2.4814747
8.223714 2.4737138
8.224714 2.4658052
8.225715 2.4577495000000003
8.226714 2.4495449
8.227715 2.4411881
8.228714 2.4326738
8.229714 2.4239946
8.230714 2.415142
8.231714 2.4061088
8.232715 2.3968896
8.233714 2.3874843
8.234715 2.3778995000000003
8.235714 2.3681464
8.236714 2.3582400999999997
8.237714 2.3481959
8.238714 2.3380246000000002
8.239715 2.3277307
8.240714 2.3173131
8.241714 2.3067653
8.242714 2.2960789999999998
8.243714 2.2852460000000003
8.244715 2.2742601000000002
8.245714 2.2631174
8.246715 2.2518146999999997
8.247714 2.2403513999999998
8.248714 2.2287279
8.249714 2.2169464999999997
8.250714 2.2050137000000003
8.251715 2.1929398
8.252714 2.1807380000000003
8.253715 2.1684216
8.254714 2.1560010000000003
8.255714 2.1434786
8.256714 2.1308510999999997
8.257714 2.1181077
8.258715 2.1052353
8.259714 2.0922214
8.260715 2.0790592
8.261714 2.0657474
8.262714 2.0522907
8.263714 2.0386968
8.264714 2.0249747
8.265715 2.0111328
8.266714 1.9971784
8.267715 1.9831186
8.268714 1.9689608
8.269714 1.9547122
8.270715 1.9403773999999998
8.271714 1.9259578
8.272715 1.9114487
8.273714 1.8968398000000002
8.274714 1.8821176
8.275714 1.8672694
8.276714 1.8522868000000001
8.277715 1.8371709
8.278714 1.8219296
8.279715 1.8065768999999998
8.280714 1.7911289000000001
8.281714 1.7755996
8.282714 1.7599977999999998
8.283714 1.7443269000000001
8.284715 1.7285868999999998
8.285714 1.7127749
8.286715 1.6968884
8.287714 1.6809234
8.288714 1.6648768
8.289714 1.6487416000000001
8.290714 1.6325098999999998
8.291715 1.6161747
8.292714 1.5997318999999999
8.293715 1.5831830000000002
8.294714 1.5665381999999999
8.295714 1.5498131
8.296714 1.5330263
8.297714 1.5161942
8.298715 1.4993268
8.299714 1.4824255
8.300714 1.4654843
8.301714 1.4484927
8.302714 1.4314391
8.303715 1.4143145
8.304714 1.3971137
8.305715 1.3798347
8.306714 1.3624772
8.307714 1.345043
8.308714 1.3275344
8.309714 1.3099569
8.310715 1.2923195
8.311714 1.2746353
8.312715 1.2569192
8.313714 1.2391849
8.314714 1.2214407
8.315714 1.2036867999999998
8.316714 1.1859153
8.317715 1.1681120999999999
8.318714 1.1502616
8.319715 1.1323519
8.320714 1.1143772
8.321714 1.0963387999999998
8.322714 1.0782439
8.323714 1.060103
8.324715 1.0419264
8.325714 1.0237237
8.326715 1.0055031
8.327714 0.98727234
8.328714 0.96903881
8.329714 0.9508082600000001
8.330714 0.93258321
8.331715 0.9143614200000001
8.332714 0.89613451
8.333714 0.87788971
8.334714 0.8596130599999999
8.335714 0.84129386
8.336715 0.82292818
8.337714 0.80452049
8.338715 0.78608291
8.339714 0.76763169
8.340714 0.7491829799999999
8.341714 0.73074945
8.342714 0.71233846
8.343715 0.69395248
8.344714 0.67559048
8.345715 0.6572492400000001
8.346714 0.63892435
8.347714 0.6206099900000001
8.348714 0.6022986499999999
8.349714 0.58398163
8.350715 0.56565027
8.351714 0.54729884
8.352715 0.52892733
8.353714 0.5105429300000001
8.354714 0.49215965
8.355714 0.47379503999999995
8.356714 0.45546638
8.357715 0.4371861
8.358714 0.41895937
8.359715 0.40078387000000004
8.360714 0.38265181000000004
8.361714 0.36455297
8.362714 0.34647761
8.363714 0.32841819
8.364715 0.31036984
8.365714 0.29232982
8.366714 0.27429749999999997
8.367714 0.25627462
8.368714 0.23826631
8.369715 0.22028191
8.370714 0.20233467
8.371715 0.18443968
8.372714 0.16661076
8.373714 0.1488566
8.374714 0.13117831
8.375714 0.11356896000000001
8.376715 0.096015807
8.377714 0.07850409600000001
8.378715 0.061021204
8.379714 0.043559636
8.380714 0.026118039
8.381714 0.008700318
8.382714 -0.0086862667
8.383715 -0.026032898999999998
8.384714 -0.043330225
8.385715 -0.060568529
8.386714 -0.077737722
8.387714 -0.094827957
8.388714 -0.11183127
8.389714 -0.12874386999999998
8.390715 -0.14556808000000002
8.391714 -0.16231288
8.392715 -0.17899208
8.393714 -0.19562084000000002
8.394714 -0.21221107000000003
8.395715 -0.22876796000000002
8.396714 -0.24528850000000002
8.397715 -0.26176269
8.398714 -0.27817664999999997
8.399714 -0.29451635
8.400714 -0.3107704
8.401714 -0.32693129
8.402715 -0.34299515999999997
8.403714 -0.35896054
8.404715 -0.37482777
8.405714 -0.3905992
8.406714 -0.40627988
8.407714 -0.42187851
8.408714 -0.43740636000000005
8.409715 -0.4528753
8.410714 -0.46829423000000003
8.411715 -0.48366548000000004
8.412714 -0.49898308
8.413714 -0.51423325
8.414714 -0.52939821
8.415714 -0.5444604
8.416715 -0.55940733
8.417714 -0.57423385
8.418715 -0.58894199
8.419714 -0.60353852
8.420714 -0.61803195
8.421714 -0.63242987
8.422714 -0.64673843
8.423715 -0.6609624700000001
8.424714 -0.6751067000000001
8.425714 -0.6891755900000001
8.426714 -0.70317239
8.427714 -0.71709659
8.428715 -0.73094224
8.429714 -0.7446973100000001
8.430715 -0.7583457
8.431714 -0.77187116
8.432714 -0.78526251
8.433714 -0.79851691
8.434714 -0.81164064
8.435715 -0.82464684
8.436714 -0.83755068
8.437715 -0.8503653999999999
8.438714 -0.86309798
8.439714 -0.87574925
8.440714 -0.8883154000000001
8.441714 -0.90079112
8.442715 -0.91317063
8.443714 -0.9254494699999999
8.444715 -0.9376226
8.445714 -0.9496828500000001
8.446714 -0.96162083
8.447714 -0.9734263599999999
8.448714 -0.9850912700000001
8.449715 -0.99661397
8.450714 -1.0080004999999999
8.451715 -1.0192642
8.452714 -1.0304222
8.453714 -1.0414896999999999
8.454714 -1.0524752
8.455714 -1.0633778
8.456715 -1.0741887
8.457714 -1.0848938000000001
8.458714 -1.0954796
8.459714 -1.1059366
8.460714 -1.11626
8.461715 -1.1264498
8.462714 -1.1365068
8.463715 -1.1464314999999998
8.464714 -1.1562238
8.465714 -1.1658845
8.466714 -1.1754172999999999
8.467714 -1.1848305
8.468715 -1.1941365000000002
8.469714 -1.203347
8.470715 -1.21247
8.471714 -1.2215053
8.472714 -1.2304429000000001
8.473714 -1.239266
8.474714 -1.2479562
8.475715 -1.2564989
8.476714 -1.2648869999999999
8.477715 -1.2731234
8.478714 -1.2812164
8.479714 -1.2891772
8.480714 -1.2970148000000001
8.481714 -1.3047345
8.482715 -1.3123388999999999
8.483714 -1.3198291
8.484715 -1.3272074999999999
8.485714 -1.3344781000000001
8.486714 -1.3416449000000001
8.487714 -1.3487079000000002
8.488714 -1.3556616000000001
8.489715 -1.3624945
8.490714 -1.3691906999999999
8.491714 -1.3757363
8.492714 -1.3821234
8.493714 -1.3883537
8.494715 -1.3944382
8.495714 -1.4003931
8.496715 -1.4062345
8.497714 -1.4119736
8.498714 -1.4176137
8.499714 -1.4231515
8.500714 -1.4285796
8.501715 -1.4338907
8.502714 -1.4390800000000001
8.503715 -1.4441449
8.504714 -1.4490834
8.505714 -1.4538918
8.506714 -1.4585637
8.507714 -1.4630911
8.508715 -1.4674683000000002
8.509714 -1.4716955
8.510715 -1.4757801
8.511714 -1.4797364
8.512714 -1.4835813999999998
8.513714 -1.4873290000000001
8.514714 -1.4909856000000001
8.515715 -1.4945481999999999
8.516714 -1.498006
8.517715 -1.5013446
8.518714 -1.5045517
8.519714 -1.5076199000000001
8.520715 -1.5105478
8.521714 -1.5133383999999999
8.522715 -1.5159956
8.523714 -1.5185224000000002
8.524714 -1.5209194000000001
8.525714 -1.5231876
8.526714 -1.5253297000000001
8.527715 -1.5273523
8.528714 -1.5292649
8.529715 -1.5310775
8.530714 -1.5327963
8.531714 -1.5344206
8.532714 -1.5359414999999998
8.533714 -1.5373445
8.534715 -1.5386145
8.535714 -1.5397402
8.536715 -1.540718
8.537714 -1.5415527
8.538714 -1.5422542
8.539714 -1.5428347
8.540714 -1.5433037
8.541715 -1.5436665
8.542714 -1.5439245000000001
8.543715 -1.5440772
8.544714 -1.5441247
8.545714 -1.5440684
8.546714 -1.5439100000000001
8.547714 -1.5436493
8.548715 -1.5432828
8.549714 -1.5428024
8.550714 -1.5421976
8.551714 -1.5414590000000001
8.552714 -1.5405818999999998
8.553715 -1.5395691
8.554714 -1.5384304
8.555715 -1.5371799
8.556714 -1.5358314
8.557714 -1.5343939
8.558714 -1.5328701
8.559714 -1.5312561
8.560715 -1.5295446000000001
8.561714 -1.5277274
8.562715 -1.5257988
8.563714 -1.523756
8.564714 -1.5215982
8.565714 -1.5193249
8.566714 -1.5169354
8.567715 -1.5144278
8.568714 -1.5118017
8.569715 -1.5090592999999999
8.570714 -1.5062074
8.571714 -1.5032565
8.572714 -1.5002176
8.573714 -1.4970997
8.574715 -1.4939065
8.575714 -1.4906348
8.576715 -1.4872752
8.577714 -1.4838161
8.578714 -1.480246
8.579714 -1.4765581
8.580714 -1.472751
8.581715 -1.4688278000000001
8.582714 -1.4647953999999999
8.583714 -1.460661
8.584714 -1.4564309
8.585714 -1.4521101
8.586715 -1.4477025
8.587714 -1.4432119
8.588715 -1.4386424
8.589714 -1.4339967
8.590714 -1.4292757999999999
8.591714 -1.4244771999999999
8.592714 -1.4195943
8.593715 -1.4146179
8.594714 -1.4095382
8.595715 -1.4043482
8.596714 -1.3990463
8.597714 -1.3936361
8.598714 -1.3881272999999998
8.599714 -1.3825315
8.600715 -1.3768607
8.601714 -1.3711235
8.602715 -1.3653236
8.603714 -1.359461
8.604714 -1.353532
8.605714 -1.3475314999999999
8.606714 -1.3414538
8.607715 -1.3352943000000002
8.608714 -1.3290484
8.609715 -1.3227126
8.610714 -1.3162839000000002
8.611714 -1.3097608
8.612714 -1.3031443999999999
8.613714 -1.2964387000000002
8.614715 -1.2896518
8.615714 -1.2827939
8.616714 -1.2758757
8.617714 -1.2689056
8.618714 -1.2618879
8.619715 -1.2548211
8.620714 -1.2476989
8.621715 -1.2405115
8.622714 -1.2332484
8.623714 -1.2259017
8.624714 -1.2184673
8.625714 -1.2109457000000001
8.626715 -1.2033414
8.627714 -1.1956614
8.628715 -1.1879134
8.629714 -1.1801045
8.630714 -1.1722409
8.631714 -1.1643275
8.632714 -1.1563682
8.633715 -1.1483653
8.634714 -1.1403194
8.635715 -1.1322278
8.636714 -1.1240849000000002
8.637714 -1.1158826
8.638714 -1.1076111
8.639714 -1.0992629
8.640715 -1.0908338
8.641714 -1.0823262
8.642715 -1.0737480000000001
8.643714 -1.0651113
8.644714 -1.0564297
8.645715 -1.0477143
8.646714 -1.0389717
8.647715 -1.0302027999999999
8.648714 -1.0214035
8.649714 -1.0125672000000001
8.650714 -1.0036867
8.651714 -0.99475598
8.652715 -0.9857704899999999
8.653714 -0.9767270600000001
8.654715 -0.96762339
8.655714 -0.9584580500000001
8.656714 -0.94923126
8.657714 -0.9399459699999999
8.658714 -0.93060937
8.659715 -0.9212319700000001
8.660714 -0.91182683
8.661715 -0.9024051
8.662714 -0.89297369
8.663714 -0.88353259
8.664714 -0.8740739900000001
8.665714 -0.8645854
8.666715 -0.85505294
8.667714 -0.8454659999999999
8.668715 -0.8358194500000001
8.669714 -0.82611497
8.670714 -0.81635909
8.671714 -0.80656046
8.672714 -0.79672774
8.673715 -0.78686764
8.674714 -0.7769852899999999
8.675714 -0.76708533
8.676714 -0.7571724200000001
8.677714 -0.74725104
8.678715 -0.73732403
8.679714 -0.72739017
8.680715 -0.71744281
8.681714 -0.7074701099999999
8.682714 -0.69745779
8.683714 -0.68739364
8.684714 -0.67727175
8.685715 -0.66709486
8.686714 -0.65687452
8.687715 -0.64662746
8.688714 -0.63637095
8.689714 -0.62611792
8.690714 -0.61587445
8.691714 -0.60563986
8.692715 -0.59540896
8.693714 -0.58517493
8.694715 -0.57493201
8.695714 -0.56467569
8.696714 -0.55440175
8.697714 -0.54410491
8.698714 -0.53377841
8.699715 -0.52341525
8.700714 -0.5130114499999999
8.701715 -0.50256927
8.702714 -0.49209837
8.703714 -0.48161530999999996
8.704714 -0.47113900000000003
8.705714 -0.46068537
8.706715 -0.45026192000000004
8.707714 -0.4398664
8.708714 -0.42948722999999994
8.709714 -0.41910834
8.710714 -0.40871436
8.711715 -0.39829486000000003
8.712714 -0.38784652
8.713715 -0.37737133
8.714714 -0.36687427
8.715714 -0.35636036
8.716714 -0.34583386
8.717714 -0.33529894
8.718715 -0.32476175
8.719714 -0.31423171
8.720715 -0.30372087
8.721714 -0.29324095
8.722714 -0.28279896
8.723714 -0.27239339
8.724714 -0.26201312
8.725715 -0.25164003
8.726714 -0.24125425
8.727715 -0.23084052
8.728714 -0.22039306
8.729714 -0.20991654999999998
8.730714 -0.19942381999999997
8.731714 -0.1889309
8.732715 -0.17845186
8.733714 -0.16799562999999998
8.734715 -0.15756586
8.735714 -0.14716281
8.736714 -0.13678623
8.737714 -0.12643674000000002
8.738714 -0.11611518000000001
8.739715 -0.10582036
8.740714 -0.09554655999999999
8.741714 -0.085282821
8.742714 -0.075015135
8.743714 -0.064730964
8.744715 -0.054424419
8.745714 -0.044099696
8.746715 -0.033770985
8.747714 -0.023458609999999998
8.748714 -0.013182784999999999
8.749714 -0.0029575134
8.750714 0.0072129624
8.751715 0.017334
8.752714 0.027417065999999997
8.753715 0.037474863
8.754714 0.047517353
8.755714 0.057550205
8.756714 0.067575835
8.757714 0.077595777
8.758715 0.087612472
8.759714 0.097629131
8.760715 0.10764747000000001
8.761714 0.11766454
8.762714 0.12767075
8.763714 0.13765042
8.764714 0.14758570999999998
8.765715 0.15746206000000001
8.766714 0.16727343
8.767715 0.17702465
8.768714 0.18673005
8.769714 0.19640845999999998
8.770715 0.20607715000000001
8.771714 0.21574656
8.772715 0.22541839000000002
8.773714 0.23508682
8.774714 0.24474242000000002
8.775714 0.2543757
8.776714 0.26397968
8.777715 0.2735497
8.778714 0.28308162
8.779715 0.29257003
8.780714 0.30200798
8.781714 0.3113888
8.782714 0.32070952
8.783714 0.32997397
8.784715 0.33919378
8.785714 0.34838619
8.786715 0.35756906
8.787714 0.36675523
8.788714 0.37594805000000003
8.789714 0.38514035
8.790714 0.39431709
8.791715 0.40346012
8.792714 0.41255392
8.793715 0.42158904999999997
8.794714 0.43056262999999995
8.795714 0.43947678
8.796714 0.44833571
8.797714 0.45714331999999996
8.798715 0.46590286999999997
8.799714 0.47461823999999997
8.800714 0.48329545999999995
8.801714 0.49194340000000003
8.802714 0.5005724300000001
8.803715 0.50919098
8.804714 0.5178019899999999
8.805715 0.5264001
8.806714 0.53497222
8.807714 0.54350062
8.808714 0.5519680699999999
8.809714 0.56036292
8.810715 0.56868214
8.811714 0.57693152
8.812715 0.58512255
8.813714 0.59326841
8.814714 0.60138013
8.815714 0.6094648
8.816714 0.6175254
8.817715 0.62556276
8.818714 0.63357675
8.819715 0.64156665
8.820714 0.6495304399999999
8.821714 0.65746317
8.822714 0.6653557099999999
8.823714 0.67319595
8.824715 0.68097115
8.825714 0.68867165
8.826715 0.69629434
8.827714 0.70384424
8.828714 0.7113331900000001
8.829714 0.71877642
8.830714 0.72618821
8.831715 0.73357816
8.832714 0.74094925
8.833714 0.7482983200000001
8.834714 0.75561837
8.835714 0.76290118
8.836715 0.77013932
8.837714 0.77732652
8.838715 0.78445757
8.839714 0.7915277000000001
8.840714 0.7985330199999999
8.841714 0.8054705299999999
8.842714 0.8123407100000001
8.843715 0.8191481199999999
8.844714 0.8259015200000001
8.845715 0.83261272
8.846714 0.8392927200000001
8.847714 0.8459495399999999
8.848714 0.8525849300000001
8.849714 0.8591945300000001
8.850715 0.86576892
8.851714 0.8722961899999999
8.852715 0.8787652499999999
8.853714 0.8851683699999999
8.854714 0.89150146
8.855714 0.8977642299999999
8.856714 0.9039596699999999
8.857715 0.91009205
8.858714 0.91616726
8.859715 0.9221915199999999
8.860714 0.9281717199999999
8.861714 0.93411468
8.862714 0.9400261599999999
8.863714 0.9459093199999999
8.864715 0.95176315
8.865714 0.95758298
8.866714 0.96335979
8.867714 0.96908333
8.868714 0.97474372
8.869715 0.98033389
8.870714 0.9858512300000001
8.871715 0.99129705
8.872714 0.99667683
8.873714 1.0019982
8.874714 1.0072696
8.875714 1.0124987
8.876715 1.0176912999999999
8.877714 1.0228507
8.878715 1.0279775
8.879714 1.0330692000000001
8.880714 1.0381209
8.881714 1.0431252
8.882714 1.0480744
8.883715 1.0529606
8.884714 1.0577784
8.885715 1.0625251
8.886714 1.0672012
8.887714 1.0718107
8.888714 1.07636
8.889714 1.0808567999999998
8.890715 1.0853085
8.891714 1.0897219
8.892715 1.0941016
8.893714 1.0984495
8.894714 1.1027641
8.895715 1.1070403
8.896714 1.1112708
8.897715 1.1154464
8.898714 1.1195591
8.899714 1.1236022
8.900714 1.1275731
8.901714 1.1314736
8.902715 1.1353085
8.903714 1.1390847000000002
8.904715 1.1428096
8.905714 1.1464895
8.906714 1.1501287
8.907714 1.1537299
8.908714 1.1572937
8.909715 1.1608193
8.910714 1.1643047
8.911715 1.1677456
8.912714 1.1711364
8.913714 1.1744696000000001
8.914714 1.1777381
8.915714 1.180937
8.916715 1.1840647
8.917714 1.1871243
8.918715 1.1901232
8.919714 1.1930711999999999
8.920714 1.1959773
8.921714 1.1988482
8.922714 1.2016852
8.923715 1.2044865999999999
8.924714 1.2072473000000001
8.925714 1.2099617999999999
8.926714 1.2126256
8.927714 1.2152351000000001
8.928715 1.217788
8.929714 1.2202823999999999
8.930715 1.2227153
8.931714 1.2250843
8.932714 1.2273882
8.933714 1.2296287
8.934714 1.2318117
8.935715 1.2339456
8.936714 1.2360401
8.937715 1.2381023
8.938714 1.2401345
8.939714 1.2421335
8.940714 1.2440916
8.941714 1.2459993
8.942715 1.2478487
8.943714 1.2496356
8.944715 1.2513606
8.945714 1.2530269
8.946714 1.2546385
8.947714 1.2561981
8.948714 1.2577066
8.949715 1.2591637
8.950714 1.2605701
8.951715 1.2619282
8.952714 1.2632431
8.953714 1.2645195999999999
8.954714 1.2657612
8.955714 1.2669665
8.956715 1.2681293
8.957714 1.2692406
8.958714 1.2702906999999999
8.959714 1.2712740999999999
8.960714 1.2721911000000001
8.961715 1.2730478
8.962714 1.2738535
8.963715 1.2746172
8.964714 1.2753443999999998
8.965714 1.2760354999999999
8.966714 1.2766876
8.967714 1.2772965
8.968715 1.2778592
8.969714 1.2783759000000001
8.970715 1.278848
8.971714 1.2792774999999998
8.972714 1.2796636000000001
8.973714 1.2800019
8.974714 1.2802863
8.975715 1.2805112
8.976714 1.2806747
8.977715 1.2807807
8.978714 1.2808378
8.979714 1.2808562000000001
8.980714 1.2808444
8.981714 1.2808048
8.982715 1.2807338
8.983714 1.2806233
8.984715 1.2804632
8.985714 1.280247
8.986714 1.2799725
8.987714 1.2796424000000002
8.988714 1.2792618
8.989715 1.278835
8.990714 1.2783637
8.991714 1.2778471
8.992714 1.2772834
8.993714 1.2766728
8.994715 1.276019
8.995714 1.2753286000000001
8.996715 1.2746085
8.997714 1.2738627
8.998714 1.2730896
8.999714 1.2722814
9.000714 1.271427
9.001715 1.2705155
9.002714 1.269541
9.003715 1.2685042
9.004714 1.2674117
9.005714 1.2662737
9.006714 1.2650991
9.007714 1.2638932
9.008715 1.2626561
9.009714 1.261385
9.010715 1.2600765999999999
9.011714 1.2587297000000002
9.012714 1.2573449
9.013714 1.2559244
9.014714 1.2544688
9.015715 1.2529748
9.016714 1.2514361
9.017715 1.2498447
9.018714 1.2481946000000002
9.019714 1.2464852
9.020715 1.2447226
9.021714 1.2429176
9.022715 1.2410826
9.023714 1.2392269
9.024714 1.2373541
9.025714 1.2354604
9.026714 1.2335379
9.027715 1.2315776
9.028714 1.229573
9.029715 1.2275217
9.030714 1.2254239
9.031714 1.2232816
9.032714 1.2210954
9.033714 1.2188644
9.034715 1.2165871
9.035714 1.2142631
9.036715 1.211896
9.037714 1.2094931
9.038714 1.2070640000000001
9.039714 1.2046173
9.040714 1.2021568999999999
9.041715 1.1996795
9.042714 1.1971765
9.043715 1.1946356
9.044714 1.1920458
9.045714 1.1894007
9.046714 1.1867002
9.047714 1.1839492999999999
9.048715 1.1811556
9.049714 1.1783257999999999
9.050714 1.1754645
9.051714 1.1725742000000001
9.052714 1.1696563
9.053715 1.166713
9.054714 1.1637471
9.055715 1.1607615999999998
9.056714 1.1577577000000001
9.057714 1.1547321
9.058714 1.1516773
9.059714 1.1485828
9.060715 1.1454384
9.061714 1.1422377
9.062715 1.1389813
9.063714 1.1356761
9.064714 1.1323332
9.065714 1.1289651
9.066714 1.1255809
9.067715 1.1221854999999998
9.068714 1.1187785000000001
9.069715 1.1153569
9.070714 1.1119157
9.071714 1.1084512
9.072714 1.1049596
9.073714 1.1014365
9.074715 1.0978765
9.075714 1.0942729
9.076715 1.0906197
9.077714 1.0869137
9.078714 1.0831568
9.079714 1.0793568999999998
9.080714 1.0755265
9.081715 1.0716788
9.082714 1.0678248
9.083714 1.0639689
9.084714 1.0601097
9.085714 1.0562399
9.086715 1.0523506
9.087714 1.0484326
9.088715 1.0444794
9.089714 1.0404875
9.090714 1.0364548
9.091714 1.0323808
9.092714 1.028265
9.093715 1.0241088
9.094714 1.0199164
9.095715 1.0156953
9.096714 1.0114559
9.097714 1.0072094999999999
9.098714 1.0029644
9.099714 0.9987225799999999
9.100715 0.99447938
9.101714 0.99022435
9.102715 0.9859440800000001
9.103714 0.98162638
9.104714 0.97726323
9.105714 0.9728528599999999
9.106714 0.96839759
9.107715 0.9639026599999999
9.108714 0.9593742000000001
9.109715 0.95481761
9.110714 0.95023811
9.111714 0.9456416599999999
9.112714 0.94103506
9.113714 0.93642557
9.114715 0.9318186900000001
9.115714 0.9272156300000001
9.116714 0.9226112599999999
9.117714 0.91799507
9.118714 0.91335336
9.119715 0.90867328
9.120714 0.9039478400000001
9.121715 0.8991764899999999
9.122714 0.89436611
9.123714 0.88952733
9.124714 0.88467086
9.125714 0.87980442
9.126715 0.87493174
9.127714 0.8700530999999999
9.128715 0.8651679400000001
9.129714 0.86027561
9.130714 0.8553761099999999
9.131714 0.85046878
9.132714 0.8455500899999999
9.133715 0.8406125
9.134714 0.83564613
9.135715 0.83064064
9.136714 0.82559017
9.137714 0.8204957500000001
9.138714 0.8153662100000001
9.139714 0.81021609
9.140715 0.80506112
9.141714 0.79991268
9.142715 0.79477541
9.143714 0.7896465199999999
9.144714 0.78451848
9.145715 0.77938274
9.146714 0.7742329
9.147715 0.7690661599999999
9.148714 0.76388153
9.149714 0.7586780000000001
9.150714 0.75345249
9.151714 0.74819983
9.152715 0.74291546
9.153714 0.73759831
9.154715 0.7322534
9.155714 0.72689191
9.156714 0.72152824
9.157714 0.7161747700000001
9.158714 0.71083726
9.159715 0.7055124700000001
9.160714 0.70018917
9.161715 0.6948526899999999
9.162714 0.68949037
9.163714 0.68409555
9.164714 0.67866901
9.165714 0.67321686
9.166715 0.66774674
9.167714 0.66226386
9.168715 0.65677017
9.169714 0.6512654
9.170714 0.6457500199999999
9.171714 0.64022793
9.172714 0.63470746
9.173715 0.62919804
9.174714 0.62370645
9.175714 0.61823227
9.176714 0.61276648
9.177714 0.60729352
9.178715 0.60179643
9.179714 0.59626321
9.180715 0.59069064
9.181714 0.58508534
9.182714 0.57946029
9.183714 0.57382924
9.184714 0.56820167
9.185715 0.56258063
9.186714 0.55696331
9.187715 0.55134548
9.188714 0.54572471
9.189714 0.54010283
9.190714 0.53448407
9.191714 0.52887178
9.192715 0.52326475
9.193714 0.51765516
9.194715 0.51203072
9.195714 0.50637908
9.196714 0.5006937300000001
9.197714 0.49497797000000004
9.198714 0.48924418999999997
9.199715 0.48351007999999995
9.200714 0.477792
9.201715 0.47209901
9.202714 0.46643051
9.203714 0.46077776
9.204714 0.45512863000000003
9.205714 0.44947318
9.206715 0.44380692000000005
9.207714 0.43813096999999995
9.208714 0.43244859999999996
9.209714 0.42676134
9.210714 0.42106597999999995
9.211715 0.41535571
9.212714 0.40962333
9.213715 0.4038664
9.214714 0.39809053000000005
9.215714 0.39230925
9.216714 0.38653957
9.217714 0.38079584
9.218715 0.37508400000000003
9.219714 0.3693993
9.220715 0.36372843
9.221714 0.35805518
9.222714 0.35236687
9.223714 0.34665859000000004
9.224714 0.34093356
9.225715 0.3351999
9.226714 0.32946533
9.227715 0.32373341
9.228714 0.31800254
9.229714 0.31226848
9.230714 0.30652876
9.231714 0.3007862
9.232715 0.29504932
9.233714 0.28932944
9.234715 0.28363531
9.235714 0.27796815
9.236714 0.27231985999999997
9.237714 0.26667521
9.238714 0.26101756
9.239715 0.25533522000000003
9.240714 0.24962590999999998
9.241714 0.24389697
9.242714 0.23816163
9.243714 0.23243313
9.244715 0.22671993
9.245714 0.22102343
9.246715 0.21533973
9.247714 0.20966374
9.248714 0.20399345
9.249714 0.19833145000000002
9.250714 0.19268356
9.251715 0.18705481
9.252714 0.18144519
9.253715 0.17584774
9.254714 0.17025026000000001
9.255714 0.16463976
9.256714 0.15900832
9.257714 0.15335666
9.258715 0.14769438
9.259714 0.14203624
9.260715 0.13639631
9.261714 0.1307828
9.262714 0.12519559
9.263714 0.11962765
9.264714 0.11406932
9.265715 0.10851299
9.266714 0.10295606000000002
9.267715 0.097400742
9.268714 0.091851212
9.269714 0.086309825
9.270715 0.08077467799999999
9.271714 0.075240008
9.272715 0.069699204
9.273714 0.064149027
9.274714 0.058592582000000004
9.275714 0.053039473000000004
9.276714 0.047502751
9.277715 0.041993926
9.278714 0.036518404000000004
9.279715 0.031073365
9.280714 0.025649127000000004
9.281714 0.020233178
9.282714 0.014815053
9.283714 0.009389817600000001
9.284715 0.0039586655
9.285714 -0.0014732248
9.286715 -0.0069002206000000005
9.287714 -0.012319237
9.288714 -0.017730614
9.289714 -0.023136685
9.290714 -0.028538893
9.291715 -0.033935349000000004
9.292714 -0.039320235
9.293715 -0.044685663
9.294714 -0.050025043
9.295714 -0.055336446
9.296714 -0.0606241
9.297714 -0.065897341
9.298715 -0.071167212
9.299714 -0.076442421
9.300714 -0.081726292
9.301714 -0.087016023
9.302714 -0.09230443399999999
9.303715 -0.09758315899999999
9.304714 -0.10284580000000001
9.305715 -0.10808957
9.306714 -0.11331501999999999
9.307714 -0.11852419
9.308714 -0.12371849
9.309714 -0.12889748
9.310715 -0.13405923
9.311714 -0.13920206000000002
9.312715 -0.14432636
9.313714 -0.14943575
9.314714 -0.15453646000000001
9.315714 -0.15963538
9.316714 -0.16473747
9.317715 -0.16984362
9.318714 -0.17495023
9.319715 -0.18005035
9.320714 -0.18513612
9.321714 -0.19020136999999998
9.322714 -0.19524316
9.323714 -0.20026211
9.324715 -0.20526123999999998
9.325714 -0.21024435
9.326715 -0.21521442
9.327714 -0.22017313
9.328714 -0.22512080999999998
9.329714 -0.23005761
9.330714 -0.23498407
9.331715 -0.23990145
9.332714 -0.24481124999999998
9.333714 -0.24971445
9.334714 -0.25461055
9.335714 -0.25949723
9.336715 -0.26437072
9.337714 -0.26922689
9.338715 -0.27406243999999996
9.339714 -0.27887581
9.340714 -0.28366784
9.341714 -0.28844129
9.342714 -0.2932
9.343715 -0.29794782999999997
9.344714 -0.30268759
9.345715 -0.30742036
9.346714 -0.31214554
9.347714 -0.31686127000000003
9.348714 -0.32156515
9.349714 -0.32625506
9.350715 -0.33092988
9.351714 -0.33558941999999997
9.352715 -0.3402343
9.353714 -0.34486521
9.354714 -0.34948224
9.355714 -0.35408477
9.356714 -0.35867146
9.357715 -0.36324114
9.358714 -0.36779336999999995
9.359715 -0.37232917
9.360714 -0.37685090000000004
9.361714 -0.38136137
9.362714 -0.38586264000000003
9.363714 -0.39035515
9.364715 -0.394837
9.365714 -0.39930465
9.366714 -0.40375465
9.367714 -0.40818499
9.368714 -0.41259601999999995
9.369715 -0.41699069999999994
9.370714 -0.42137284999999997
9.371715 -0.42574583
9.372714 -0.43011018999999995
9.373714 -0.4344637
9.374714 -0.43880185000000005
9.375714 -0.44312021
9.376715 -0.44741654
9.377714 -0.45169187
9.378715 -0.45595019999999997
9.379714 -0.46019657
9.380714 -0.4644346
9.381714 -0.4686649
9.382714 -0.47288463
9.383715 -0.47708903
9.384714 -0.4812744
9.385715 -0.48543974
9.386714 -0.48958785
9.387714 -0.49372339
9.388714 -0.49785081999999997
9.389714 -0.50197141
9.390715 -0.5060819
9.391714 -0.5101757600000001
9.392715 -0.51424587
9.393714 -0.51828818
9.394714 -0.52230372
9.395715 -0.52629886
9.396714 -0.5302822700000001
9.397715 -0.53426125
9.398714 -0.53823865
9.399714 -0.54221139
9.400714 -0.54617226
9.401714 -0.5501135300000001
9.402715 -0.55403076
9.403714 -0.55792425
9.404715 -0.5617987799999999
9.405714 -0.56566037
9.406714 -0.56951265
9.407714 -0.57335449
9.408714 -0.57718046
9.409715 -0.58098352
9.410714 -0.58475961
9.411715 -0.58851037
9.412714 -0.59224339
9.413714 -0.59596938
9.414714 -0.59969737
9.415714 -0.60343035
9.416715 -0.60716332
9.417714 -0.61088526
9.418715 -0.6145836299999999
9.419714 -0.61824955
9.420714 -0.62188157
9.421714 -0.62548518
9.422714 -0.6290697
9.423715 -0.63264328
9.424714 -0.63620922
9.425714 -0.63976482
9.426714 -0.6433038999999999
9.427714 -0.64682127
9.428715 -0.65031666
9.429714 -0.65379594
9.430715 -0.65726843
9.431714 -0.66074221
9.432714 -0.6642194
9.433714 -0.66769333
9.434714 -0.6711509099999999
9.435715 -0.67457762
9.436714 -0.6779637199999999
9.437715 -0.6813085600000001
9.438714 -0.68462105
9.439714 -0.68791555
9.440714 -0.69120596
9.441714 -0.69449982
9.442715 -0.69779637
9.443714 -0.7010881299999999
9.444715 -0.70436592
9.445714 -0.70762392
9.446714 -0.7108625000000001
9.447714 -0.71408697
9.448714 -0.71730344
9.449715 -0.7205136600000001
9.450714 -0.7237121
9.451715 -0.72688735
9.452714 -0.73002647
9.453714 -0.73312181
9.454714 -0.73617524
9.455714 -0.73919878
9.456715 -0.7422104900000001
9.457714 -0.74522714
9.458714 -0.74825776
9.459714 -0.75130067
9.460714 -0.7543445999999999
9.461715 -0.7573748499999999
9.462714 -0.7603792
9.463715 -0.76335319
9.464714 -0.76629976
9.465714 -0.76922593
9.466714 -0.77213729
9.467714 -0.7750337900000001
9.468715 -0.7779094400000001
9.469714 -0.78075612
9.470715 -0.7835687100000001
9.471714 -0.78635011
9.472714 -0.78911157
9.473714 -0.7918697800000001
9.474714 -0.79463925
9.475715 -0.79742605
9.476714 -0.8002243900000001
9.477715 -0.80301845
9.478714 -0.8057886699999999
9.479714 -0.80851894
9.480714 -0.81120273
9.481714 -0.8138443299999999
9.482715 -0.81645539
9.483714 -0.8190481
9.484715 -0.82163
9.485714 -0.82420204
9.486714 -0.8267593599999999
9.487714 -0.82929786
9.488714 -0.83181765
9.489715 -0.8343252400000001
9.490714 -0.83683152
9.491714 -0.839346
9.492714 -0.8418704399999999
9.493714 -0.8443968399999999
9.494715 -0.84690787
9.495714 -0.8493840699999999
9.496715 -0.8518104400000001
9.497714 -0.8541830800000001
9.498714 -0.85651008
9.499714 -0.85880775
9.500714 -0.86109405
9.501715 -0.86338129
9.502714 -0.8656728100000001
9.503715 -0.8679634900000001
9.504714 -0.87024476
9.505714 -0.8725099300000001
9.506714 -0.87475777
9.507714 -0.87699192
9.508715 -0.87921731
9.509714 -0.88143488
9.510715 -0.8836389499999999
9.511714 -0.8858172200000001
9.512714 -0.88795591
9.513714 -0.89004645
9.514714 -0.89208959
9.515715 -0.89409724
9.516714 -0.89608859
9.517715 -0.8980825499999999
9.518714 -0.90009114
9.519714 -0.90211546
9.520715 -0.9041461199999999
9.521714 -0.90616811
9.522715 -0.9081676599999999
9.523714 -0.91013657
9.524714 -0.912074
9.525714 -0.91398377
9.526714 -0.91586988
9.527715 -0.91773262
9.528714 -0.9195677899999999
9.529715 -0.92136925
9.530714 -0.92313355
9.531714 -0.92486441
9.532714 -0.92657246
9.533714 -0.92827342
9.534715 -0.9299817499999999
9.535714 -0.93170442
9.536715 -0.93343807
9.537714 -0.93516959
9.538714 -0.9368808
9.539714 -0.93855606
9.540714 -0.94018672
9.541715 -0.94177332
9.542714 -0.94332406
9.543715 -0.9448493800000001
9.544714 -0.9463576600000001
9.545714 -0.94785225
9.546714 -0.9493323
9.547714 -0.95079588
9.548715 -0.9522432500000001
9.549714 -0.95367823
9.550714 -0.9551079
9.551714 -0.95653739
9.552714 -0.95796715
9.553715 -0.95938975
9.554714 -0.9607912999999999
9.555715 -0.9621555
9.556714 -0.96346987
9.557714 -0.96473014
9.558714 -0.96594142
9.559714 -0.9671169300000001
9.560715 -0.9682723299999999
9.561714 -0.96942112
9.562715 -0.97056981
9.563714 -0.97171851
9.564714 -0.97286319
9.565714 -0.97399857
9.566714 -0.975121
9.567715 -0.9762291799999999
9.568714 -0.9773229200000001
9.569715 -0.97840019
9.570714 -0.9794553699999999
9.571714 -0.98047955
9.572714 -0.98146424
9.573714 -0.9824034800000001
9.574715 -0.9832981
9.575714 -0.9841565999999999
9.576715 -0.98499227
9.577714 -0.98581929
9.578714 -0.98664798
9.579714 -0.98748151
9.580714 -0.9883153299999999
9.581715 -0.98913992
9.582714 -0.98994402
9.583714 -0.99071851
9.584714 -0.9914581699999999
9.585714 -0.9921619700000001
9.586715 -0.9928302800000001
9.587714 -0.99346479
9.588715 -0.99406578
9.589714 -0.9946336
9.590714 -0.9951707900000001
9.591714 -0.9956819
9.592714 -0.99617504
9.593715 -0.99666016
9.594714 -0.9971455699999999
9.595715 -0.99763526
9.596714 -0.99812718
9.597714 -0.9986129599999999
9.598714 -0.9990802999999999
9.599714 -0.9995165300000001
9.600715 -0.9999121499999999
9.601714 -1.0002628
9.602715 -1.0005694
9.603714 -1.0008368
9.604714 -1.001071
9.605714 -1.0012784000000001
9.606714 -1.0014636000000001
9.607715 -1.0016304
9.608714 -1.0017810999999999
9.609715 -1.0019181
9.610714 -1.0020434999999999
9.611714 -1.0021575
9.612714 -1.0022583
9.613714 -1.0023412
9.614715 -1.0023992000000002
9.615714 -1.0024237999999999
9.616714 -1.0024085
9.617714 -1.0023499999999999
9.618714 -1.0022495
9.619715 -1.0021129
9.620714 -1.0019485
9.621715 -1.0017654
9.622714 -1.0015715
9.623714 -1.0013708
9.624714 -1.0011643000000001
9.625714 -1.0009494
9.626715 -1.0007211999999999
9.627714 -1.0004739
9.628715 -1.0002017
9.629714 -0.9998989300000001
9.630714 -0.99956142
9.631714 -0.99918535
9.632714 -0.99876868
9.633715 -0.99831112
9.634714 -0.99781463
9.635715 -0.99728284
9.636714 -0.9967220000000001
9.637714 -0.9961385300000001
9.638714 -0.9955390399999999
9.639714 -0.9949278100000001
9.640715 -0.99430652
9.641714 -0.9936732199999999
9.642715 -0.9930228799999999
9.643714 -0.99234888
9.644714 -0.99164443
9.645715 -0.9909042200000001
9.646714 -0.99012563
9.647715 -0.9893096100000001
9.648714 -0.98845931
9.649714 -0.98757949
9.650714 -0.9866749899999999
9.651714 -0.9857498100000001
9.652715 -0.98480657
9.653714 -0.98384656
9.654715 -0.9828697900000001
9.655714 -0.9818756999999999
9.656714 -0.9808629799999999
9.657714 -0.97982921
9.658714 -0.9787702
9.659715 -0.9776811999999999
9.660714 -0.97655626
9.661715 -0.9753903399999999
9.662714 -0.97418083
9.663714 -0.97292857
9.664714 -0.9716379500000001
9.665714 -0.9703163100000001
9.666715 -0.9689713799999999
9.667714 -0.96760979
9.668715 -0.9662349699999999
9.669714 -0.9648465599999999
9.670714 -0.96344147
9.671714 -0.96201515
9.672714 -0.9605634999999999
9.673715 -0.9590837200000001
9.674714 -0.9575747000000001
9.675714 -0.95603596
9.676714 -0.9544666900000001
9.677714 -0.9528658400000001
9.678715 -0.95123146
9.679714 -0.94956299
9.680715 -0.94786193
9.681714 -0.9461318099999999
9.682714 -0.94437832
9.683714 -0.94260722
9.684714 -0.94082179
9.685715 -0.93902182
9.686714 -0.93720295
9.687715 -0.93535818
9.688714 -0.93348073
9.689714 -0.9315652799999999
9.690714 -0.9296108000000001
9.691714 -0.92761917
9.692715 -0.92559457
9.693714 -0.92354128
9.694715 -0.92146229
9.695714 -0.91935797
9.696714 -0.9172282199999999
9.697714 -0.91507277
9.698714 -0.9128930000000001
9.699715 -0.91069164
9.700714 -0.9084718300000001
9.701715 -0.90623535
9.702714 -0.90398081
9.703714 -0.90170382
9.704714 -0.8993977699999999
9.705714 -0.89705661
9.706715 -0.89467699
9.707714 -0.8922598299999999
9.708714 -0.8898099899999999
9.709714 -0.8873336000000001
9.710714 -0.8848364500000001
9.711715 -0.8823212199999999
9.712714 -0.8797870899999999
9.713715 -0.87723099
9.714714 -0.8746489
9.715714 -0.8720384899999999
9.716714 -0.8693997700000001
9.717714 -0.8667346100000001
9.718715 -0.8640450399999999
9.719714 -0.86133135
9.720715 -0.85859168
9.721714 -0.85582249
9.722714 -0.85302051
9.723714 -0.8501846299999999
9.724714 -0.84731756
9.725715 -0.8444244
9.726714 -0.84151169
9.727715 -0.83858436
9.728714 -0.83564343
9.729714 -0.8326861099999999
9.730714 -0.8297069
9.731714 -0.8266998500000001
9.732715 -0.82366131
9.733714 -0.8205909299999999
9.734715 -0.81749111
9.735714 -0.81436541
9.736714 -0.8112165100000001
9.737714 -0.80804527
9.738714 -0.80484999
9.739715 -0.80162855
9.740714 -0.79837982
9.741714 -0.79510529
9.742714 -0.7918085
9.743714 -0.78849373
9.744715 -0.7851634200000001
9.745714 -0.78181764
9.746715 -0.77845245
9.747714 -0.77506234
9.748714 -0.7716422900000001
9.749714 -0.7681897400000001
9.750714 -0.76470585
9.751715 -0.7611946700000001
9.752714 -0.75766142
9.753715 -0.75410991
9.754714 -0.75054155
9.755714 -0.74695498
9.756714 -0.74334736
9.757714 -0.73971655
9.758715 -0.7360621399999999
9.759714 -0.73238569
9.760715 -0.7286896
9.761714 -0.72497563
9.762714 -0.72124349
9.763714 -0.71749063
9.764714 -0.7137135600000001
9.765715 -0.70990948
9.766714 -0.70607807
9.767715 -0.7022219700000001
9.768714 -0.6983459
9.769714 -0.69445451
9.770715 -0.69055101
9.771714 -0.6866353599999999
9.772715 -0.68270494
9.773714 -0.6787557599999999
9.774714 -0.6747847
9.775714 -0.67079035
9.776714 -0.6667735499999999
9.777715 -0.6627365
9.778714 -0.65868096
9.779715 -0.65460736
9.780714 -0.6505148
9.781714 -0.64640148
9.782714 -0.64226645
9.783714 -0.63811033
9.784715 -0.6339359999999999
9.785714 -0.6297471
9.786715 -0.62554656
9.787714 -0.62133544
9.788714 -0.61711241
9.789714 -0.6128740500000001
9.790714 -0.6086169699999999
9.791715 -0.6043391300000001
9.792714 -0.6000409800000001
9.793715 -0.595725
9.794714 -0.59139477
9.795714 -0.58705304
9.796714 -0.58270101
9.797714 -0.57833819
9.798715 -0.5739629700000001
9.799714 -0.5695743
9.800714 -0.56517222
9.801714 -0.5607578
9.802714 -0.55633239
9.803715 -0.55189645
9.804714 -0.5474487299999999
9.805715 -0.54298639
9.806714 -0.53850641
9.807714 -0.5340066299999999
9.808714 -0.52948757
9.809714 -0.52495236
9.810715 -0.52040555
9.811714 -0.5158518
9.812715 -0.511294
9.813714 -0.50673247
9.814714 -0.50216545
9.815714 -0.49759024
9.816714 -0.49300487
9.817715 -0.4884087
9.818714 -0.48380228999999997
9.819715 -0.47918656000000004
9.820714 -0.47456189
9.821714 -0.46992716
9.822714 -0.46528055999999995
9.823714 -0.46062077999999995
9.824715 -0.45594842999999996
9.825714 -0.45126663
9.826715 -0.44658058
9.827714 -0.44189575
9.828714 -0.43721567
9.829714 -0.43254071000000005
9.830714 -0.42786771
9.831715 -0.42319112
9.832714 -0.41850539999999997
9.833714 -0.41380678
9.834714 -0.40909438
9.835714 -0.40436945999999996
9.836715 -0.39963466
9.837714 -0.3948919
9.838715 -0.39014227
9.839714 -0.38538601
9.840714 -0.38062411
9.841714 -0.37585935
9.842714 -0.37109663000000004
9.843715 -0.36634188
9.844714 -0.36159996
9.845715 -0.35687247
9.846714 -0.35215665
9.847714 -0.34744588
9.848714 -0.34273183
9.849714 -0.33800753
9.850715 -0.33326954999999997
9.851714 -0.32851896
9.852715 -0.32376028
9.853714 -0.31899924
9.854714 -0.31424055
9.855714 -0.30948692
9.856714 -0.30473899
9.857715 -0.29999702
9.858714 -0.29526227
9.859715 -0.29053744000000004
9.860714 -0.28582599
9.861714 -0.28112992
9.862714 -0.27644789999999997
9.863714 -0.2717746
9.864715 -0.26710173
9.865714 -0.26242083
9.866714 -0.25772648
9.867714 -0.25301873999999996
9.868714 -0.24830333000000002
9.869715 -0.24358977
9.870714 -0.23888804
9.871715 -0.23420545999999998
9.872714 -0.22954504999999997
9.873714 -0.22490581
9.874714 -0.22028461000000002
9.875714 -0.21567862
9.876715 -0.21108659
9.877714 -0.20650853
9.878715 -0.20194433000000003
9.879714 -0.19739158
9.880714 -0.19284518
9.881714 -0.18829816
9.882714 -0.18374441
9.883715 -0.17918177000000002
9.884714 -0.17461389
9.885715 -0.17004994
9.886714 -0.16550188
9.887714 -0.16098054
9.888714 -0.15649203
9.889714 -0.15203615
9.890715 -0.14760725000000002
9.891714 -0.14319712
9.892715 -0.13879848
9.893714 -0.13440733
9.894714 -0.13002326
9.895715 -0.12564799999999998
9.896714 -0.121283
9.897715 -0.11692803
9.898714 -0.11258129
9.899714 -0.10824127
9.900714 -0.10390914999999999
9.901714 -0.09959039700000001
9.902715 -0.095294154
9.903714 -0.091030687
9.904715 -0.086807477
9.905714 -0.08262607699999999
9.906714 -0.078481011
9.907714 -0.074361498
9.908714 -0.070255232
9.909715 -0.06615269800000001
9.910714 -0.062050123000000006
9.911715 -0.05794981800000001
9.912714 -0.05385824499999999
9.913714 -0.049782672
9.914714 -0.045728459
9.915714 -0.041698039
9.916715 -0.037691869999999995
9.917714 -0.033710609
9.918715 -0.029756877
9.919714 -0.025835459
9.920714 -0.021951532000000003
9.921714 -0.018107849999999998
9.922714 -0.014302279
9.923715 -0.010527248
9.924714 -0.006771754099999999
9.925714 -0.0030252082
9.926714 0.00071845493
9.927714 0.0044582353
9.928715 0.008186306499999999
9.929714 0.011890849
9.930715 0.015560276
9.931714 0.019186902999999998
9.932714 0.022768682000000002
9.933714 0.026308389999999997
9.934714 0.029811112
9.935715 0.033281464000000004
9.936714 0.036721976
9.937715 0.040133433999999996
9.938714 0.043516638
9.939714 0.046874242
9.940714 0.050211400999999996
9.941714 0.053534464999999996
9.942715 0.056848209
9.943714 0.060152768999999995
9.944715 0.063442043
9.945714 0.066704524
9.946714 0.069926569
9.947714 0.07309671499999999
9.948714 0.07620937
9.949715 0.07926632
9.950714 0.082275399
9.951715 0.085247174
9.952714 0.088191172
9.953714 0.09111322
9.954714 0.094014889
9.955714 0.096894777
9.956715 0.099750678
9.957714 0.10258118
9.958714 0.10538582
9.959714 0.10816371999999999
9.960714 0.11091186
9.961715 0.11362404000000001
9.962714 0.11629177000000002
9.963715 0.11890661999999999
9.964714 0.12146362999999999
9.965714 0.12396367999999999
9.966714 0.12641418
9.967714 0.12882697999999998
9.968715 0.13121482
9.969714 0.13358726
9.970715 0.13594799
9.971714 0.13829436
9.972714 0.14061907999999998
9.973714 0.14291321
9.974714 0.14516874
9.975715 0.14738014
9.976714 0.14954427
9.977715 0.15165916000000002
9.978714 0.15372301
9.979714 0.1557339
9.980714 0.15769071
9.981714 0.15959469999999998
9.982715 0.16145064
9.983714 0.16326680000000002
9.984715 0.16505307
9.985714 0.16681824
9.986714 0.16856694
9.987714 0.17029791
9.988714 0.17200436
9.989715 0.17367589
9.990714 0.17530185
9.991714 0.17687423
9.992714 0.17838944
9.993714 0.17984832
9.994715 0.18125479
9.995714 0.18261412999999999
9.996715 0.18393125
9.997714 0.18521019
9.998714 0.18645425
9.999714 0.18766642
10.00071 0.18884955
10.00171 0.19000577999999999
10.00271 0.19113534000000001
10.00371 0.19223558
10.00471 0.19330049
10.00571 0.1943216
10.00671 0.19528979
10.00771 0.19619784
10.00871 0.19704243
10.00971 0.19782508999999998
10.01071 0.19855177999999998
10.01171 0.19923113
10.01271 0.19987221000000002
10.01371 0.20048236
10.01471 0.20106616000000002
10.01571 0.20162491
10.01671 0.20215707000000002
10.01771 0.20265924
10.01871 0.2031269
10.01971 0.20355505
10.02071 0.20393859999999997
10.02171 0.20427275
10.02271 0.20455369
10.02371 0.20477907
10.02471 0.2049488
10.02571 0.20506536
10.02671 0.20513368999999998
10.02771 0.20516033
10.02871 0.20515211000000003
10.02971 0.20511474
10.03071 0.20505139000000003
10.03171 0.20496175
10.03271 0.20484223
10.03371 0.2046864
10.03471 0.20448654
10.03571 0.20423518
10.03671 0.20392676999999998
10.03771 0.2035588
10.03871 0.20313209
10.03971 0.20265058
10.04071 0.20212019
10.04171 0.20154782
10.04271 0.20093988000000002
10.04371 0.20030146000000001
10.04471 0.19963583999999998
10.04571 0.19894454
10.04671 0.1982271
10.04771 0.19748143
10.04871 0.19670385
10.04971 0.19588898999999999
10.05071 0.19503043
10.05171 0.1941214
10.05271 0.19315626
10.05371 0.19213205
10.05471 0.19104958
10.05571 0.18991380000000002
10.05671 0.18873274
10.05771 0.1875156
10.05871 0.18627023
10.05971 0.18500119
10.06071 0.18370878999999998
10.06171 0.18238958
10.06271 0.18103784
10.06371 0.17964771
10.06471 0.17821465
10.06571 0.17673603000000002
10.06671 0.17521069
10.06771 0.17363821000000002
10.06871 0.17201821
10.06971 0.17035067
10.07071 0.16863674
10.07171 0.16687997999999998
10.07271 0.16508678
10.07371 0.16326556
10.07471 0.16142476
10.07571 0.15957
10.07671 0.15770179
10.07771 0.15581488999999998
10.07871 0.15389961
10.07971 0.15194486000000001
10.08071 0.14994148
10.08171 0.14788485
10.08271 0.14577544
10.08371 0.14361751
10.08471 0.14141679
10.08571 0.139178
10.08671 0.13690388
10.08771 0.13459573
10.08871 0.13225493
10.08971 0.12988461
10.09071 0.12748988
10.09171 0.12507645
10.09271 0.12264807000000001
10.09371 0.12020412999999999
10.09471 0.11773866999999999
10.09571 0.11524179000000001
10.09671 0.112703
10.09771 0.11011522
10.09871 0.10747761
10.09971 0.10479602
10.10071 0.10208070000000001
10.10171 0.09934228099999999
10.10271 0.096588093
10.10371 0.09382012099999999
10.10471 0.091035588
10.10571 0.088229642
10.10671 0.08539846200000001
10.10771 0.082541187
10.10871 0.079659728
10.10971 0.076756458
10.11071 0.073831429
10.11171 0.070880685
10.11271 0.067896821
10.11371 0.064871978
10.11471 0.061801803999999995
10.11571 0.058688467999999994
10.11671 0.055541062999999995
10.11771 0.052372908
10.11871 0.049196871
10.11971 0.046020703
10.12071 0.042844653999999996
10.12171 0.039662217
10.12271 0.036463677
10.12371 0.033240757
10.12471 0.029989987
10.12571 0.026713317
10.12671 0.023415864
10.12771 0.020102198
10.12871 0.016773255
10.12971 0.013425644999999998
10.13071 0.010053731
10.13171 0.006653465199999999
10.13271 0.0032258235
10.13371 -0.00022214799000000001
10.13471 -0.0036794816
10.13571 -0.007135795
10.13671 -0.010586107
10.13771 -0.01403342
10.13871 -0.01748784
10.13971 -0.020962385
10.14071 -0.024467458999999997
10.14171 -0.028006555
10.14271 -0.03157513
10.14371 -0.035163164000000004
10.14471 -0.03875985
10.14571 -0.042358297
10.14671 -0.045957643
10.14771 -0.049561838
10.14871 -0.053175759999999996
10.14971 -0.05680116599999999
10.15071 -0.060434535
10.15171 -0.064068125
10.15271 -0.067693886
10.15371 -0.071308087
10.15471 -0.074914296
10.15571 -0.078522763
10.15671 -0.08214644
10.15771 -0.085795287
10.15871 -0.089471648
10.15971 -0.093169004
10.16071 -0.096874591
10.16171 -0.10057489
10.16271 -0.10426105
10.16371 -0.10793197
10.16471 -0.11159357
10.16571 -0.11525461
10.16671 -0.11892179000000001
10.16771 -0.12259604
10.16871 -0.12627251
10.16971 -0.12994367
10.17071 -0.13360396
10.17171 -0.13725347999999998
10.17271 -0.14089838
10.17371 -0.1445479
10.17471 -0.14820902
10.17571 -0.15188223
10.17671 -0.15555982999999998
10.17771 -0.15922844
10.17871 -0.16287445
10.17971 -0.16648965000000002
10.18071 -0.17007465
10.18171 -0.17363820000000002
10.18271 -0.1771929
10.18371 -0.18074927
10.18471 -0.18431132
10.18571 -0.18787538
10.18671 -0.19143285000000002
10.18771 -0.19497506
10.18871 -0.19849788
10.18971 -0.2020034
10.19071 -0.20549803000000003
10.19171 -0.20898799
10.19271 -0.21247503
10.19371 -0.21595390999999997
10.19471 -0.21941434
10.19571 -0.22284528
10.19671 -0.22624028
10.19771 -0.22960088999999997
10.19871 -0.23293612
10.19971 -0.23625860999999998
10.20071 -0.23957853999999998
10.20171 -0.24289896
10.20271 -0.24621452
10.20371 -0.24951377
10.20471 -0.25278467
10.20571 -0.25601957000000003
10.20671 -0.2592183
10.20771 -0.26238682
10.20871 -0.26553343
10.20971 -0.26866382
10.21071 -0.27177783
10.21171 -0.27486961000000004
10.21271 -0.27793101000000003
10.21371 -0.28095623
10.21471 -0.28394524
10.21571 -0.28690395
10.21671 -0.28984149000000003
10.21771 -0.29276491
10.21871 -0.29567513
10.21971 -0.29856537
10.22071 -0.30142365000000004
10.22171 -0.30423775
10.22271 -0.30700037999999996
10.22371 -0.30971225
10.22471 -0.31238161000000003
10.22571 -0.31502
10.22671 -0.31763718
10.22771 -0.3202369
10.22871 -0.32281592
10.22971 -0.32536639
10.23071 -0.3278801
10.23171 -0.33035234
10.23271 -0.3327837
10.23371 -0.33517827
10.23471 -0.33754022
10.23571 -0.33986995
10.23671 -0.34216261000000003
10.23771 -0.34440942
10.23871 -0.34660185
10.23971 -0.34873574
10.24071 -0.35081406
10.24171 -0.3528462
10.24271 -0.35484433000000004
10.24371 -0.35681815
10.24471 -0.35877088
10.24571 -0.36069772
10.24671 -0.36258805
10.24771 -0.36442974
10.24871 -0.36621375
10.24971 -0.36793679
10.25071 -0.36960111
10.25171 -0.37121160000000003
10.25271 -0.37277266
10.25371 -0.3742856
10.25471 -0.37574875
10.25571 -0.37715957
10.25671 -0.3785176
10.25771 -0.3798265
10.25871 -0.38109371
10.25971 -0.38232757
10.26071 -0.38353333
10.26171 -0.38471005
10.26271 -0.38584955000000004
10.26371 -0.38693864
10.26471 -0.38796339999999996
10.26571 -0.38891358
10.26671 -0.38978567000000003
10.26771 -0.39058314
10.26871 -0.39131404
10.26971 -0.39198742999999997
10.27071 -0.39260987999999997
10.27171 -0.39318451000000004
10.27271 -0.39371122
10.27371 -0.39418889
10.27471 -0.3946173
10.27571 -0.39499747
10.27671 -0.39533102
10.27771 -0.39561763
10.27871 -0.39585349000000003
10.27971 -0.39603072
10.28071 -0.39613927
10.28171 -0.39617
10.28271 -0.39611831
10.28371 -0.39598597
10.28471 -0.39578099000000005
10.28571 -0.39551514
10.28671 -0.39520017
10.28771 -0.3948444
10.28871 -0.39445045
10.28971 -0.39401557
10.29071 -0.39353338000000004
10.29171 -0.39299638000000003
10.29271 -0.39239773
10.29371 -0.39173202
10.29471 -0.39099497
10.29571 -0.39018255
10.29671 -0.38929072000000003
10.29771 -0.388316
10.29871 -0.38725699
10.29971 -0.38611572
10.30071 -0.38489851
10.30171 -0.38361507
10.30271 -0.38227627999999997
10.30371 -0.38089119000000005
10.30471 -0.37946442999999996
10.30571 -0.37799485
10.30671 -0.37647590999999997
10.30771 -0.37489757
10.30871 -0.37324922
10.30971 -0.37152204
10.31071 -0.36971066
10.31171 -0.36781342
10.31271 -0.36583189
10.31371 -0.36376975
10.31471 -0.36163186
10.31571 -0.35942357
10.31671 -0.35715059
10.31771 -0.35481846
10.31871 -0.35243195
10.31971 -0.34999414
10.32071 -0.34750542
10.32171 -0.34496253
10.32271 -0.34235872
10.32371 -0.33968461
10.32471 -0.33693002
10.32571 -0.33408604
10.32671 -0.33114736
10.32771 -0.32811323000000003
10.32871 -0.32498776
10.32971 -0.32177891000000003
10.33071 -0.31849656
10.33171 -0.3151505
10.33271 -0.31174859
10.33371 -0.30829539
10.33471 -0.30479175
10.33571 -0.30123524
10.33671 -0.29762071
10.33771 -0.2939414
10.33871 -0.2901901
10.33971 -0.28635984999999997
10.34071 -0.28244476
10.34171 -0.27844086
10.34271 -0.27434654
10.34371 -0.27016308
10.34471 -0.26589485
10.34571 -0.26154886
10.34671 -0.25713395
10.34771 -0.25265894
10.34871 -0.24813076
10.34971 -0.24355266
10.35071 -0.23892315
10.35171 -0.23423613
10.35271 -0.22948233
10.35371 -0.22465127999999998
10.35471 -0.21973397000000003
10.35571 -0.21472469
10.35671 -0.20962202
10.35771 -0.20442860999999998
10.35871 -0.19915001
10.35971 -0.19379316
10.36071 -0.18836509
10.36171 -0.18287217
10.36271 -0.1773198
10.36371 -0.17171229000000002
10.36471 -0.16605252
10.36571 -0.16034126
10.36671 -0.15457611999999998
10.36771 -0.14875126
10.36871 -0.14285765
10.36971 -0.13688476
10.37071 -0.13082303
10.37171 -0.1246666
10.37271 -0.11841501
10.37371 -0.11207361
10.37471 -0.10565212
10.37571 -0.09916184900000001
10.37671 -0.092612754
10.37771 -0.08601120200000001
10.37871 -0.079359213
10.37971 -0.072655134
10.38071 -0.065895118
10.38171 -0.059074693000000005
10.38271 -0.052189518000000004
10.38371 -0.045235382
10.38471 -0.038207721
10.38571 -0.031101468000000004
10.38671 -0.023911701
10.38771 -0.016635182
10.38871 -0.009272225
10.38971 -0.0018279219000000002
10.39071 0.005688105000000001
10.39171 0.013263806
10.39271 0.020887902
10.39371 0.028553224
10.39471 0.036258716
10.39571 0.044009497
10.39671 0.05181482999999999
10.39771 0.059685035000000004
10.39871 0.06762842499999999
10.39971 0.075649674
10.40071 0.08374973
10.40171 0.091927132
10.40271 0.10017951
10.40371 0.10850453
10.40471 0.11689966
10.40571 0.12536118
10.40671 0.13388327
10.40771 0.14245817
10.40871 0.15107766
10.40971 0.15973558
10.41071 0.16843050999999998
10.41171 0.17716702
10.41271 0.18595484
10.41371 0.19480612
10.41471 0.20373161
10.41571 0.21273733999999997
10.41671 0.22182306000000002
10.41771 0.23098303999999997
10.41871 0.24020828
10.41971 0.24948984
10.42071 0.25882095
10.42171 0.26819766
10.42271 0.2776182
10.42371 0.28708142
10.42471 0.29658601
10.42571 0.30613043
10.42671 0.31571465000000004
10.42771 0.32534147999999996
10.42871 0.33501734
10.42971 0.34475143
10.43071 0.35455297
10.43171 0.36442792
10.43271 0.37437654000000004
10.43371 0.38439245
10.43471 0.39446447000000007
10.43571 0.4045798
10.43671 0.41472781000000003
10.43771 0.42490293
10.43871 0.43510492
10.43971 0.44533764000000003
10.44071 0.45560649999999997
10.44171 0.46591638
10.44271 0.47627073000000003
10.44371 0.48667169
10.44471 0.49712127
10.44571 0.5076224899999999
10.44671 0.51817875
10.44771 0.52879276
10.44871 0.53946408
10.44971 0.5501878
10.45071 0.56095454
10.45171 0.5717526700000001
10.45271 0.58257147
10.45371 0.5934045699999999
10.45471 0.60425173
10.45571 0.6151185800000001
10.45671 0.6260145
10.45771 0.63694902
10.45871 0.6479291699999999
10.45971 0.65895789
10.46071 0.67003467
10.46171 0.68115671
10.46271 0.69232075
10.46371 0.70352373
10.46471 0.71476237
10.46571 0.72603268
10.46671 0.73732878
10.46771 0.74864328
10.46871 0.759969
10.46971 0.7713014300000001
10.47071 0.7826407400000001
10.47171 0.79399198
10.47271 0.80536464
10.47371 0.8167689699999999
10.47471 0.82821362
10.47571 0.83970195
10.47671 0.85123237
10.47771 0.86279884
10.47871 0.8743932499999999
10.47971 0.88600786
10.48071 0.89763673
10.48171 0.9092757499999999
10.48271 0.92092231
10.48371 0.93257418
10.48471 0.94422968
10.48571 0.95588816
10.48671 0.96755121
10.48771 0.97922329
10.48871 0.99091167
10.48971 1.0026243000000001
10.49071 1.0143677
10.49171 1.0261443000000001
10.49271 1.0379512
10.49371 1.0497805
10.49471 1.0616215
10.49571 1.0734643
10.49671 1.0853007
10.49771 1.0971271
10.49871 1.1089427
10.49971 1.1207498999999999
10.50071 1.1325514
10.50171 1.1443505
10.50271 1.1561504999999999
10.50371 1.1679552
10.50471 1.1797699
10.50571 1.1915989999999999
10.50671 1.2034458
10.50771 1.2153104
10.50871 1.2271889
10.50971 1.2390729
10.51071 1.250952
10.51171 1.262816
10.51271 1.2746574
10.51371 1.2864739
10.51471 1.298267
10.51571 1.3100422
10.51671 1.3218058
10.51771 1.3335633
10.51871 1.3453186000000001
10.51971 1.3570739
10.52071 1.3688301999999999
10.52171 1.3805879
10.52271 1.3923467
10.52371 1.404104
10.52471 1.4158549
10.52571 1.4275912
10.52671 1.4393033
10.52771 1.4509823
10.52871 1.462622
10.52971 1.4742214999999999
10.53071 1.4857855
10.53171 1.4973218
10.53271 1.5088397999999998
10.53371 1.5203473
10.53471 1.5318483
10.53571 1.5433434
10.53671 1.5548302999999999
10.53771 1.5663048
10.53871 1.577764
10.53971 1.5892032999999999
10.54071 1.600619
10.54171 1.6120050000000001
10.54271 1.6233543
10.54371 1.6346604
10.54471 1.6459176
10.54571 1.657125
10.54671 1.6682869
10.54771 1.6794119
10.54871 1.6905100999999998
10.54971 1.7015902
10.55071 1.7126562
10.55171 1.7237067
10.55271 1.7347351
10.55371 1.7457331
10.55471 1.7566928999999998
10.55571 1.7676089
10.55671 1.7784784000000002
10.55771 1.7892996
10.55871 1.8000710999999998
10.55971 1.8107901999999998
10.56071 1.8214546000000003
10.56171 1.8320637
10.56271 1.84262
10.56371 1.8531298
10.56471 1.8636024
10.56571 1.8740473
10.56671 1.8844692
10.56771 1.8948673999999999
10.56871 1.9052349
10.56971 1.9155601000000002
10.57071 1.9258311
10.57171 1.9360395
10.57271 1.9461816
10.57371 1.956258
10.57471 1.9662727000000002
10.57571 1.9762289
10.57671 1.9861278999999998
10.57771 1.9959692000000002
10.57871 2.0057524
10.57971 2.0154782
10.58071 2.0251505
10.58171 2.0347754
10.58271 2.0443583000000003
10.58371 2.053901
10.58471 2.0633996000000003
10.58571 2.0728452
10.58671 2.0822251
10.58771 2.0915287
10.58871 2.1007499
10.58971 2.1098896999999996
10.59071 2.1189541999999997
10.59171 2.1279529
10.59271 2.1368925
10.59371 2.1457762
10.59471 2.1546021
10.59571 2.1633672
10.59671 2.1720679
10.59771 2.1807034
10.59871 2.1892755999999998
10.59971 2.1977877
10.60071 2.2062399999999998
10.60171 2.2146288
10.60271 2.2229465
10.60371 2.2311825
10.60471 2.2393286
10.60571 2.247382
10.60671 2.2553464
10.60771 2.2632309999999998
10.60871 2.2710461
10.60971 2.2787999
10.61071 2.2864936
10.61171 2.2941232
10.61271 2.301681
10.61371 2.3091596
10.61471 2.316555
10.61571 2.3238683
10.61671 2.3311025
10.61771 2.3382606
10.61871 2.3453431
10.61971 2.3523454999999998
10.62071 2.359261
10.62171 2.3660831
10.62271 2.3728099
10.62371 2.3794452
10.62471 2.3859968
10.62571 2.3924738000000003
10.62671 2.3988819
10.62771 2.4052203000000003
10.62871 2.4114826999999996
10.62971 2.4176594
10.63071 2.4237419
10.63171 2.429726
10.63271 2.4356127
10.63371 2.4414081
10.63471 2.4471182000000002
10.63571 2.452747
10.63671 2.4582932
10.63771 2.4637515
10.63871 2.4691156999999997
10.63971 2.474382
10.64071 2.4795504
10.64171 2.4846263
10.64271 2.489616
10.64371 2.4945239
10.64471 2.4993494000000003
10.64571 2.5040869
10.64671 2.5087276
10.64771 2.5132649
10.64871 2.517695
10.64971 2.522021
10.65071 2.5262501
10.65171 2.5303904
10.65271 2.5344469000000003
10.65371 2.5384187999999996
10.65471 2.5423009
10.65571 2.5460854
10.65671 2.5497658
10.65771 2.5533398999999997
10.65871 2.5568105
10.65971 2.5601827
10.66071 2.563462
10.66171 2.5666504999999997
10.66271 2.5697457
10.66371 2.5727419
10.66471 2.5756339
10.66571 2.5784189
10.66671 2.581099
10.66771 2.5836796
10.66871 2.5861666
10.66971 2.5885640000000003
10.67071 2.5908703
10.67171 2.5930801
10.67271 2.595184
10.67371 2.5971754
10.67471 2.5990514
10.67571 2.6008147999999998
10.67671 2.6024723
10.67771 2.6040317
10.67871 2.6054982
10.67971 2.6068728
10.68071 2.6081523
10.68171 2.6093317000000003
10.68271 2.610407
10.68371 2.6113773
10.68471 2.6122438000000003
10.68571 2.6130097
10.68671 2.6136771
10.68771 2.614245
10.68871 2.6147088
10.68971 2.6150636
10.69071 2.6153045
10.69171 2.61543
10.69271 2.6154438
10.69371 2.6153525
10.69471 2.6151641999999997
10.69571 2.6148841
10.69671 2.6145132
10.69771 2.6140481
10.69871 2.6134813
10.69971 2.6128058999999997
10.70071 2.6120175
10.70171 2.6111136999999998
10.70271 2.6100965
10.70371 2.6089694
10.70471 2.6077350999999998
10.70571 2.6063953
10.70671 2.6049501999999998
10.70771 2.6033999
10.70871 2.6017460999999997
10.70971 2.5999913
10.71071 2.5981400000000003
10.71171 2.5961971
10.71271 2.5941646
10.71371 2.592041
10.71471 2.5898206999999998
10.71571 2.5874957
10.71671 2.5850568000000003
10.71771 2.5824979000000003
10.71871 2.5798166
10.71971 2.5770155999999997
10.72071 2.5741003
10.72171 2.571078
10.72271 2.5679551
10.72371 2.5647363
10.72471 2.5614234
10.72571 2.5580164
10.72671 2.5545146
10.72771 2.5509164
10.72871 2.5472202999999998
10.72971 2.5434246000000003
10.73071 2.5395266999999997
10.73171 2.5355229
10.73271 2.5314085
10.73371 2.5271795999999997
10.73471 2.522834
10.73571 2.518373
10.73671 2.5138016999999997
10.73771 2.5091277
10.73871 2.5043609
10.73971 2.499509
10.74071 2.4945773
10.74171 2.4895649
10.74271 2.4844678
10.74371 2.4792776
10.74471 2.4739853999999997
10.74571 2.4685835
10.74671 2.4630675
10.74771 2.4574351
10.74871 2.4516882
10.74971 2.4458291
10.75071 2.4398606
10.75171 2.4337865
10.75271 2.4276106
10.75371 2.4213374
10.75471 2.4149735
10.75571 2.4085255
10.75671 2.4019998
10.75771 2.3953982
10.75871 2.3887183999999997
10.75971 2.3819529
10.76071 2.3750912
10.76171 2.3681221999999997
10.76271 2.3610376
10.76371 2.3538353
10.76471 2.3465201
10.76571 2.3391003
10.76671 2.3315862
10.76771 2.323987
10.76871 2.3163073
10.76971 2.308549
10.77071 2.30071
10.77171 2.2927888
10.77271 2.2847836999999998
10.77371 2.2766946
10.77471 2.26852
10.77571 2.2602573
10.77671 2.2519004
10.77771 2.2434401999999998
10.77871 2.2348692999999997
10.77971 2.2261834
10.78071 2.2173849999999997
10.78171 2.2084843
10.78271 2.199496
10.78371 2.1904353000000003
10.78471 2.181313
10.78571 2.1721333
10.78671 2.1628918
10.78771 2.1535793
10.78871 2.1441855
10.78971 2.1347031
10.79071 2.1251289
10.79171 2.1154638
10.79271 2.1057097000000002
10.79371 2.0958671
10.79471 2.0859338000000003
10.79571 2.0759068
10.79671 2.0657848999999997
10.79771 2.0555707
10.79871 2.045273
10.79971 2.0349044
10.80071 2.0244773
10.80171 2.0139991999999998
10.80271 2.003468
10.80371 1.992874
10.80471 1.982202
10.80571 1.9714369999999999
10.80671 1.9605706999999999
10.80771 1.9496033
10.80871 1.9385427
10.80971 1.9274012999999999
10.81071 1.9161895000000002
10.81171 1.9049132
10.81271 1.8935727
10.81371 1.882166
10.81471 1.8706921
10.81571 1.8591544000000002
10.81671 1.8475587000000002
10.81771 1.8359127999999998
10.81871 1.8242201
10.81971 1.8124756999999998
10.82071 1.8006681
10.82171 1.7887811999999998
10.82271 1.7768012
10.82371 1.7647220000000001
10.82471 1.7525487
10.82571 1.7402949
10.82671 1.7279791
10.82771 1.7156160999999999
10.82871 1.7032133
10.82971 1.6907686000000002
10.83071 1.678274
10.83171 1.6657205000000002
10.83271 1.6531026
10.83371 1.6404215
10.83471 1.6276815999999998
10.83571 1.6148877999999998
10.83671 1.6020404
10.83771 1.5891335999999998
10.83871 1.5761577
10.83971 1.5631048
10.84071 1.5499726
10.84171 1.5367693999999998
10.84271 1.5235115000000001
10.84371 1.5102176999999999
10.84471 1.4969022
10.84571 1.4835694
10.84671 1.4702114
10.84771 1.4568130000000001
10.84871 1.4433577
10.84971 1.4298340999999999
10.85071 1.4162406
10.85171 1.4025834
10.85271 1.3888726
10.85371 1.3751157
10.85471 1.3613142999999999
10.85571 1.3474642000000001
10.85671 1.3335599
10.85771 1.3195988
10.85871 1.3055865999999998
10.85971 1.291535
10.86071 1.2774588999999998
10.86171 1.2633686
10.86271 1.2492653
10.86371 1.2351391999999999
10.86471 1.2209729
10.86571 1.2067493
10.86671 1.1924583
10.86771 1.1781012
10.86871 1.1636897
10.86971 1.1492405
10.87071 1.1347679
10.87171 1.1202787
10.87271 1.1057705
10.87371 1.0912356
10.87471 1.0766662999999999
10.87571 1.0620602
10.87671 1.0474223
10.87771 1.0327609999999998
10.87871 1.0180837999999999
10.87971 1.0033916
10.88071 0.9886763999999999
10.88171 0.9739243399999999
10.88271 0.9591220899999999
10.88371 0.9442631199999999
10.88471 0.92935218
10.88571 0.91440417
10.88671 0.8994381900000001
10.88771 0.8844704400000001
10.88871 0.86950762
10.88971 0.85454555
10.89071 0.83957193
10.89171 0.8245733599999999
10.89271 0.80954116
10.89371 0.7944754300000001
10.89471 0.77938302
10.89571 0.76427306
10.89671 0.74915104
10.89771 0.73401583
10.89871 0.71886014
10.89971 0.70367563
10.90071 0.6884586100000001
10.90171 0.6732136900000001
10.90271 0.65795379
10.90371 0.64269514
10.90471 0.62745027
10.90571 0.61222259
10.90671 0.59700431
10.90771 0.58178017
10.90871 0.56653377
10.90971 0.55125454
10.91071 0.53594201
10.91171 0.5206049
10.91271 0.50525628
10.91371 0.48990757
10.91471 0.47456371
10.91571 0.4592224
10.91671 0.4438777
10.91771 0.42852480000000004
10.91871 0.41316436
10.91971 0.39780322
10.92071 0.38245157
10.92171 0.36711714
10.92271 0.35180072
10.92371 0.33649434
10.92471 0.32118422
10.92571 0.30585637
10.92671 0.29050305
10.92771 0.27512661
10.92871 0.25973869
10.92971 0.24435578000000002
10.93071 0.22899238
10.93171 0.21365618000000003
10.93271 0.19834607
10.93371 0.18305485999999999
10.93471 0.16777393000000002
10.93571 0.15249806
10.93671 0.13722747
10.93771 0.12196656
10.93871 0.1067201
10.93971 0.091489241
10.94071 0.07626944
10.94171 0.061052095
10.94271 0.045828751
10.94371 0.030596083000000003
10.94471 0.015358884
10.94571 0.00012942584
10.94671 -0.015076566
10.94771 -0.030245716000000002
10.94871 -0.045371788999999996
10.94971 -0.060457532999999994
10.95071 -0.075512548
10.95171 -0.090548751
10.95271 -0.10557531
10.95371 -0.12059555000000001
10.95471 -0.13560708999999999
10.95571 -0.15060453000000001
10.95671 -0.16558336
10.95771 -0.18054222
10.95871 -0.19548314
10.95971 -0.21040900999999998
10.96071 -0.22532027
10.96171 -0.24021261000000002
10.96271 -0.25507719
10.96371 -0.26990331
10.96471 -0.2846827
10.96571 -0.29941327
10.96671 -0.3141002
10.96771 -0.32875428
10.96871 -0.34338774
10.96971 -0.35800973
10.97071 -0.37262333
10.97171 -0.38722504
10.97271 -0.40180711
10.97371 -0.41636103
10.97471 -0.43088053000000004
10.97571 -0.44536254999999997
10.97671 -0.45980676000000004
10.97771 -0.47421344000000004
10.97871 -0.48858137
10.97971 -0.50290758
10.98071 -0.5171881500000001
10.98171 -0.53142067
10.98271 -0.5456063
10.98371 -0.55975043
10.98471 -0.57386137
10.98571 -0.58794753
10.98671 -0.60201422
10.98771 -0.61606131
10.98871 -0.63008312
10.98971 -0.64407056
10.99071 -0.65801372
10.99171 -0.671905
10.99271 -0.6857409600000001
10.99371 -0.6995217899999999
10.99471 -0.7132505499999999
10.99571 -0.72693103
10.99671 -0.74056634
10.99771 -0.75415857
10.99871 -0.76770918
10.99971 -0.78121983
11.00071 -0.7946927100000001
11.00171 -0.8081302
11.00271 -0.82153371
11.00371 -0.83490219
11.00471 -0.84823184
11.00571 -0.86151622
11.00671 -0.87474743
11.00771 -0.88791801
11.00871 -0.90102339
11.00971 -0.91406275
11.01071 -0.92703858
11.01171 -0.9399568699999999
11.01271 -0.9528242100000001
11.01371 -0.9656470300000001
11.01471 -0.97842999
11.01571 -0.9911748600000001
11.01671 -1.0038813
11.01771 -1.0165465
11.01871 -1.0291666
11.01971 -1.0417365
11.02071 -1.0542515000000001
11.02171 -1.0667071
11.02271 -1.0790996000000002
11.02371 -1.0914266000000001
11.02471 -1.1036871
11.02571 -1.1158818
11.02671 -1.1280132999999999
11.02771 -1.1400856
11.02871 -1.1521036
11.02971 -1.1640722
11.03071 -1.1759955
11.03171 -1.1878753
11.03271 -1.1997109000000001
11.03371 -1.2114979
11.03471 -1.2232294
11.03571 -1.2348972999999999
11.03671 -1.2464941
11.03771 -1.2580153
11.03871 -1.2694588999999998
11.03971 -1.2808277
11.04071 -1.2921267
11.04171 -1.3033621
11.04271 -1.3145396999999999
11.04371 -1.325663
11.04471 -1.336734
11.04571 -1.347753
11.04671 -1.3587197
11.04771 -1.3696327
11.04871 -1.3804906000000001
11.04971 -1.3912905
11.05071 -1.4020274
11.05171 -1.4126946
11.05271 -1.4232851
11.05371 -1.433793
11.05471 -1.4442165999999999
11.05571 -1.4545592
11.05671 -1.4648278000000001
11.05771 -1.4750321
11.05871 -1.4851813999999999
11.05971 -1.4952807000000001
11.06071 -1.5053304
11.06171 -1.5153262
11.06271 -1.525261
11.06371 -1.5351278
11.06471 -1.5449216
11.06571 -1.5546399
11.06671 -1.5642822
11.06771 -1.5738482000000003
11.06871 -1.5833369
11.06971 -1.5927466000000001
11.07071 -1.6020756
11.07171 -1.6113261
11.07271 -1.620502
11.07371 -1.6296117999999997
11.07471 -1.6386644999999997
11.07571 -1.6476667
11.07671 -1.65662
11.07771 -1.6655194000000002
11.07871 -1.6743548000000001
11.07971 -1.6831143
11.08071 -1.6917879
11.08171 -1.7003711000000001
11.08271 -1.7088654
11.08371 -1.7172759
11.08471 -1.7256098000000002
11.08571 -1.7338721000000001
11.08671 -1.7420648
11.08771 -1.7501878
11.08871 -1.7582402000000001
11.08971 -1.7662227
11.09071 -1.7741381999999999
11.09171 -1.7819904000000002
11.09271 -1.7897817999999999
11.09371 -1.7975107000000001
11.09471 -1.8051694999999999
11.09571 -1.8127478999999997
11.09671 -1.8202346
11.09771 -1.8276238999999999
11.09871 -1.834916
11.09971 -1.8421184
11.10071 -1.8492438
11.10171 -1.8563040999999998
11.10271 -1.8633071
11.10371 -1.8702546
11.10471 -1.8771425000000002
11.10571 -1.8839633000000002
11.10671 -1.8907104000000001
11.10771 -1.8973803
11.10871 -1.9039724
11.10971 -1.9104874
11.11071 -1.9169239
11.11171 -1.9232789000000001
11.11271 -1.9295465
11.11371 -1.9357212
11.11471 -1.941802
11.11571 -1.9477934
11.11671 -1.953706
11.11771 -1.9595522
11.11871 -1.9653434
11.11971 -1.9710839
11.12071 -1.9767693999999998
11.12171 -1.9823898999999998
11.12271 -1.9879312999999998
11.12371 -1.9933820000000002
11.12471 -1.9987358
11.12571 -2.0039933
11.12671 -2.0091597
11.12771 -2.014241
11.12871 -2.0192422000000003
11.12971 -2.0241645999999998
11.13071 -2.0290088
11.13171 -2.0337753
11.13271 -2.0384686
11.13371 -2.0430960000000002
11.13471 -2.0476655999999998
11.13571 -2.052182
11.13671 -2.0566443
11.13771 -2.0610435
11.13871 -2.0653656
11.13971 -2.0695949000000002
11.14071 -2.073721
11.14171 -2.0777408
11.14271 -2.0816596
11.14371 -2.0854896000000003
11.14471 -2.0892426
11.14571 -2.0929277
11.14671 -2.0965487
11.14771 -2.1001052
11.14871 -2.1035936
11.14971 -2.1070115
11.15071 -2.1103591
11.15171 -2.1136371
11.15271 -2.1168465000000003
11.15371 -2.119983
11.15471 -2.1230392
11.15571 -2.1260047
11.15671 -2.1288706
11.15771 -2.1316327
11.15871 -2.1342961000000003
11.15971 -2.136872
11.16071 -2.1393758999999997
11.16171 -2.1418219
11.16271 -2.1442182
11.16371 -2.1465654
11.16471 -2.1488566000000002
11.16571 -2.1510825000000002
11.16671 -2.1532331
11.16771 -2.1553025
11.16871 -2.1572882
11.16971 -2.1591902
11.17071 -2.1610074
11.17171 -2.1627372
11.17271 -2.1643757999999997
11.17371 -2.165921
11.17471 -2.1673736999999997
11.17571 -2.1687414
11.17671 -2.1700354
11.17771 -2.1712683
11.17871 -2.1724495999999998
11.17971 -2.1735817
11.18071 -2.1746596
11.18171 -2.1756724000000003
11.18271 -2.1766078
11.18371 -2.1774551
11.18471 -2.1782102
11.18571 -2.1788746000000003
11.18671 -2.1794533
11.18771 -2.1799529
11.18871 -2.1803774000000002
11.18971 -2.1807290999999998
11.19071 -2.1810085999999997
11.19171 -2.1812183999999997
11.19271 -2.1813618
11.19371 -2.1814445
11.19471 -2.1814713
11.19571 -2.1814447
11.19671 -2.1813603
11.19771 -2.1812094
11.19871 -2.1809794
11.19971 -2.180659
11.20071 -2.1802427
11.20171 -2.1797301
11.20271 -2.1791283000000004
11.20371 -2.1784469
11.20471 -2.1776961
11.20571 -2.1768821000000003
11.20671 -2.1760074
11.20771 -2.1750716
11.20871 -2.1740735
11.20971 -2.1730121000000002
11.21071 -2.1718886
11.21171 -2.1707036
11.21271 -2.1694565
11.21371 -2.1681434
11.21471 -2.1667581
11.21571 -2.1652940999999997
11.21671 -2.163746
11.21771 -2.162114
11.21871 -2.1604033
11.21971 -2.1586224
11.22071 -2.156781
11.22171 -2.1548864
11.22271 -2.1529404
11.22371 -2.1509411
11.22471 -2.1488817
11.22571 -2.1467565
11.22671 -2.1445602
11.22771 -2.1422908
11.22871 -2.1399479
11.22971 -2.1375323
11.23071 -2.1350428
11.23171 -2.1324782
11.23271 -2.1298372999999997
11.23371 -2.1271212
11.23471 -2.1243343
11.23571 -2.1214837
11.23671 -2.1185777999999997
11.23771 -2.1156238000000003
11.23871 -2.1126248
11.23971 -2.109579
11.24071 -2.1064807
11.24171 -2.1033227
11.24271 -2.1000976000000002
11.24371 -2.0968029
11.24471 -2.0934382
11.24571 -2.0900056
11.24671 -2.0865079
11.24771 -2.0829465
11.24871 -2.0793222
11.24971 -2.0756342
11.25071 -2.0718835
11.25171 -2.0680724
11.25271 -2.0642048
11.25371 -2.0602847
11.25471 -2.0563143999999998
11.25571 -2.052293
11.25671 -2.0482156000000002
11.25771 -2.0440758999999997
11.25871 -2.0398688000000003
11.25971 -2.0355914
11.26071 -2.0312453
11.26171 -2.0268355
11.26271 -2.0223683
11.26371 -2.0178493
11.26471 -2.013281
11.26571 -2.0086641999999997
11.26671 -2.0039972
11.26771 -1.9992792999999998
11.26871 -1.9945106000000001
11.26971 -1.989693
11.27071 -1.984828
11.27171 -1.9799158000000001
11.27271 -1.9749541
11.27371 -1.969938
11.27471 -1.9648623
11.27571 -1.9597229
11.27671 -1.9545201
11.27771 -1.9492573999999998
11.27871 -1.9439410000000001
11.27971 -1.9385772
11.28071 -1.9331688
11.28171 -1.9277163
11.28271 -1.9222165
11.28371 -1.9166654
11.28471 -1.9110601
11.28571 -1.9054011
11.28671 -1.8996902
11.28771 -1.8939313
11.28871 -1.8881265
11.28971 -1.8822767
11.29071 -1.8763792000000001
11.29171 -1.8704329
11.29271 -1.8644363000000002
11.29371 -1.8583918000000001
11.29471 -1.8523037
11.29571 -1.8461777
11.29671 -1.8400183
11.29771 -1.8338259
11.29871 -1.8275967
11.29971 -1.8213248000000002
11.30071 -1.8150034999999998
11.30171 -1.8086296000000002
11.30271 -1.8022021
11.30371 -1.795725
11.30471 -1.7892031
11.30571 -1.7826404
11.30671 -1.7760385
11.30771 -1.7693964999999998
11.30871 -1.7627122
11.30971 -1.7559841
11.31071 -1.7492138000000002
11.31171 -1.7424041000000001
11.31271 -1.7355595000000001
11.31371 -1.7286831999999999
11.31471 -1.7217748000000002
11.31571 -1.7148308
11.31671 -1.7078459000000001
11.31771 -1.7008157
11.31871 -1.6937385999999999
11.31971 -1.6866175
11.32071 -1.6794588
11.32171 -1.6722701
11.32271 -1.6650572
11.32371 -1.6578214
11.32471 -1.650561
11.32571 -1.643271
11.32671 -1.6359471
11.32771 -1.6285863
11.32871 -1.621189
11.32971 -1.6137572
11.33071 -1.6062927
11.33171 -1.5987951
11.33271 -1.5912618
11.33371 -1.5836896
11.33471 -1.5760757
11.33571 -1.5684208000000002
11.33671 -1.5607301
11.33771 -1.5530112
11.33871 -1.5452725
11.33971 -1.5375195
11.34071 -1.5297531
11.34171 -1.5219699
11.34271 -1.5141631
11.34371 -1.5063265
11.34471 -1.4984564
11.34571 -1.4905523
11.34671 -1.4826169
11.34771 -1.4746541
11.34871 -1.4666665
11.34971 -1.4586547
11.35071 -1.4506179
11.35171 -1.4425553
11.35271 -1.434468
11.35371 -1.4263599999999999
11.35471 -1.4182365000000001
11.35571 -1.4101031
11.35671 -1.4019618
11.35771 -1.3938108
11.35871 -1.3856437
11.35971 -1.3774525
11.36071 -1.3692301
11.36171 -1.3609723
11.36271 -1.3526804
11.36371 -1.3443596
11.36471 -1.3360163
11.36571 -1.3276572
11.36671 -1.3192862
11.36771 -1.3109044
11.36871 -1.3025117
11.36971 -1.294108
11.37071 -1.2856942999999998
11.37171 -1.2772725
11.37271 -1.2688447
11.37371 -1.2604105
11.37471 -1.2519675
11.37571 -1.2435098
11.37671 -1.2350313
11.37771 -1.2265273
11.37871 -1.2179967
11.37971 -1.209443
11.38071 -1.2008732
11.38171 -1.1922957
11.38271 -1.1837178
11.38371 -1.175143
11.38471 -1.1665714
11.38571 -1.1579994999999998
11.38671 -1.1494229999999999
11.38771 -1.1408382
11.38871 -1.1322428
11.38971 -1.1236358
11.39071 -1.1150165
11.39171 -1.1063846
11.39271 -1.0977386
11.39371 -1.0890775
11.39471 -1.0804015
11.39571 -1.0717136999999999
11.39671 -1.063019
11.39771 -1.0543253000000001
11.39871 -1.0456395
11.39971 -1.0369666
11.40071 -1.0283077
11.40171 -1.01966
11.40271 -1.0110172
11.40371 -1.0023716999999999
11.40471 -0.99371755
11.40571 -0.98505104
11.40671 -0.9763717700000001
11.40771 -0.9676818699999999
11.40871 -0.95898546
11.40971 -0.95028691
11.41071 -0.9415905
11.41171 -0.93289958
11.41271 -0.92421779
11.41371 -0.9155478300000001
11.41471 -0.90689193
11.41571 -0.89825168
11.41671 -0.88962624
11.41771 -0.8810125300000001
11.41871 -0.8724052499999999
11.41971 -0.86379787
11.42071 -0.8551840700000001
11.42171 -0.8465594599999999
11.42271 -0.8379234899999999
11.42371 -0.82927942
11.42471 -0.8206339599999999
11.42571 -0.81199575
11.42671 -0.80337329
11.42771 -0.79477327
11.42871 -0.78619933
11.42971 -0.7776517000000001
11.43071 -0.76912749
11.43171 -0.76062223
11.43271 -0.75213071
11.43371 -0.74364813
11.43471 -0.73517063
11.43571 -0.72669536
11.43671 -0.7182207
11.43771 -0.70974603
11.43871 -0.70127272
11.43971 -0.69280406
11.44071 -0.68434556
11.44171 -0.67590447
11.44271 -0.66748871
11.44371 -0.6591049499999999
11.44471 -0.65075662
11.44571 -0.6424428400000001
11.44671 -0.63415822
11.44771 -0.62589385
11.44871 -0.61764009
11.44971 -0.6093889
11.45071 -0.60113589
11.45171 -0.59288144
11.45271 -0.58463002
11.45371 -0.57638865
11.45471 -0.56816489
11.45571 -0.55996533
11.45671 -0.55179489
11.45771 -0.54365699
11.45871 -0.53555425
11.45971 -0.5274884900000001
11.46071 -0.51946063
11.46171 -0.51146941
11.46271 -0.50351075
11.46371 -0.49557709
11.46471 -0.48765857
11.46571 -0.47974619
11.46671 -0.47183405
11.46771 -0.46392214
11.46871 -0.45601688
11.46971 -0.44812979000000003
11.47071 -0.44027371
11.47171 -0.43245954
11.47271 -0.42469297
11.47371 -0.41697416
11.47471 -0.40929834
11.47571 -0.40165894
11.47671 -0.39404966
11.47771 -0.38646646
11.47871 -0.37890677
11.47971 -0.37136872
11.48071 -0.36384955
11.48171 -0.35634569
11.48271 -0.34885411
11.48371 -0.34137459
11.48471 -0.33391192999999997
11.48571 -0.32647625
11.48671 -0.31908115000000004
11.48771 -0.31173976999999997
11.48871 -0.30446040999999996
11.48971 -0.29724352
11.49071 -0.29008144
11.49171 -0.28296104
11.49271 -0.27586826999999997
11.49371 -0.26879266
11.49471 -0.26173003
11.49571 -0.25468231
11.49671 -0.24765523
11.49771 -0.24065495999999997
11.49871 -0.23368564000000003
11.49971 -0.22674934
11.50071 -0.21984742
11.50171 -0.21298288
11.50271 -0.20616179999999998
11.50371 -0.19939234
11.50471 -0.19268183
11.50571 -0.18603292
11.50671 -0.17944089
11.50771 -0.17289377
11.50871 -0.16637563
11.50971 -0.15987202
11.51071 -0.1533753
11.51171 -0.14688743999999998
11.51271 -0.14041918
11.51371 -0.13398594
11.51471 -0.12760222
11.51571 -0.12127711999999999
11.51671 -0.1150127
11.51771 -0.10880573
11.51871 -0.10265115000000001
11.51971 -0.096545677
11.52071 -0.09048896
11.52171 -0.08448216800000001
11.52271 -0.078524876
11.52371 -0.072612154
11.52471 -0.066734187
11.52571 -0.060878828
11.52671 -0.05503649
11.52771 -0.049205031
11.52871 -0.043392309
11.52971 -0.037614664
11.53071 -0.031891666
11.53171 -0.026239493000000003
11.53271 -0.020665387
11.53371 -0.015165978
11.53471 -0.0097298092
11.53571 -0.0043426629000000005
11.53671 0.0010067522
11.53771 0.006323383399999999
11.53871 0.011606106
11.53971 0.016850926999999998
11.54071 0.022055223
11.54171 0.027220073
11.54271 0.032349786
11.54371 0.037448268
11.54471 0.042514651
11.54571 0.047540822
11.54671 0.052512315000000004
11.54771 0.05741299800000001
11.54871 0.062231545
11.54971 0.06696671500000001
11.55071 0.071628718
11.55171 0.076235866
11.55271 0.080807909
11.55371 0.085358968
11.55471 0.08989290800000001
11.55571 0.09440349499999999
11.55671 0.098878599
11.55771 0.10330623
11.55871 0.10767933
11.55971 0.11199706000000001
11.56071 0.11626228999999999
11.56171 0.12047730999999999
11.56271 0.12463988
11.56371 0.12874270000000002
11.56471 0.13277639
11.56571 0.13673491
11.56671 0.14062021000000002
11.56771 0.14444374
11.56871 0.14822315
11.56971 0.15197581
11.57071 0.15571174
11.57171 0.15942931999999999
11.57271 0.16311572
11.57371 0.16675215000000002
11.57471 0.17032124
11.57571 0.1738133
11.57671 0.17722879
11.57771 0.18057586
11.57871 0.18386502999999998
11.57971 0.1871036
11.58071 0.19029269
11.58171 0.19342861
11.58271 0.19650715
11.58371 0.19952839
11.58471 0.20249903
11.58571 0.20543057
11.58671 0.2083343
11.58771 0.21121481
11.58871 0.21406643
11.58971 0.21687376000000003
11.59071 0.21961684999999997
11.59171 0.22227888
11.59271 0.22485246999999997
11.59371 0.22734224
11.59471 0.22976202999999998
11.59571 0.23212863999999997
11.59671 0.23445492
11.59771 0.23674523
11.59871 0.23899572
11.59971 0.2411983
11.60071 0.24334625000000001
11.60171 0.2454384
11.60271 0.24747914000000001
11.60371 0.24947522
11.60471 0.25143027
11.60571 0.25334093
11.60671 0.25519659
11.60771 0.25698319000000003
11.60871 0.25868975
11.60971 0.26031411
11.61071 0.26186486000000003
11.61171 0.26335882
11.61271 0.26481452
11.61371 0.26624473000000004
11.61471 0.26765184
11.61571 0.26902789
11.61671 0.27035885
11.61771 0.27163096
11.61871 0.27283668
11.61971 0.2739761
11.62071 0.27505497
11.62171 0.27607961
11.62271 0.27705193
11.62371 0.2779681
11.62471 0.27882042
11.62571 0.27960222
11.62671 0.28031281999999996
11.62771 0.28095972
11.62871 0.28155685999999996
11.62971 0.28211882
11.63071 0.2826547
11.63171 0.28316386
11.63271 0.28363573
11.63371 0.2840545
11.63471 0.2844055
11.63571 0.28468140000000003
11.63671 0.28488431
11.63771 0.28502375
11.63871 0.28511148
11.63971 0.28515598
11.64071 0.28515914
11.64171 0.28511705
11.64271 0.28502332999999996
11.64371 0.28487421
11.64471 0.28467111
11.64571 0.28442050999999996
11.64671 0.28413024000000003
11.64771 0.28380447
11.64871 0.28344032
11.64971 0.28302764999999996
11.65071 0.28255268
11.65171 0.28200357
11.65271 0.28137597000000003
11.65371 0.28067473000000004
11.65471 0.27991226
11.65571 0.2791031
11.65671 0.27825838999999997
11.65771 0.27738188
11.65871 0.27646986
11.65971 0.27551439
11.66071 0.27450791
11.66171 0.27344713000000004
11.66271 0.27233402
11.66371 0.2711738
11.66471 0.26997114
11.66571 0.26872656
11.66671 0.26743563
11.66771 0.26609098999999997
11.66871 0.26468621
11.66971 0.26321975
11.67071 0.26169659
11.67171 0.26012682
11.67271 0.25852136
11.67371 0.25688712
11.67471 0.25522395000000003
11.67571 0.25352435
11.67671 0.25177691
11.67771 0.2499708
11.67871 0.24809990999999998
11.67971 0.24616471
11.68071 0.24417085
11.68171 0.24212588999999998
11.68271 0.24003594
11.68371 0.23790332
11.68471 0.23572716999999999
11.68571 0.23350564
11.68671 0.23123840999999998
11.68771 0.22892847000000002
11.68871 0.22658156
11.68971 0.2242035
11.69071 0.22179696
11.69171 0.21935956999999998
11.69271 0.21688398
11.69371 0.21436050999999998
11.69471 0.21178080000000002
11.69571 0.20914127000000002
11.69671 0.20644437
11.69771 0.20369757000000002
11.69871 0.20091035000000002
11.69971 0.19809066
11.70071 0.19524237
11.70171 0.19236481
11.70271 0.18945414
11.70371 0.18650572999999998
11.70471 0.18351601
11.70571 0.18048331
11.70671 0.17740713
11.70771 0.17428686000000002
11.70871 0.17112063
11.70971 0.16790535
11.71071 0.16463803
11.71171 0.16131769999999998
11.71271 0.15794708
11.71371 0.15453287999999998
11.71471 0.15108448
11.71571 0.14761146
11.71671 0.14412086
11.71771 0.14061524
11.71871 0.13709225
11.71971 0.13354579
11.72071 0.12996801
11.72171 0.12635161
11.72271 0.12269132999999999
11.72371 0.11898449000000001
11.72471 0.11523078
11.72571 0.11143151000000001
11.72671 0.10758894
11.72771 0.10370613000000001
11.72871 0.09978684800000001
11.72971 0.095835549
11.73071 0.091857015
11.73171 0.087855576
11.73271 0.08383397399999999
11.73371 0.079792459
11.73471 0.075728353
11.73571 0.07163638900000001
11.73671 0.06750988
11.73771 0.063342345
11.73871 0.05912902999999999
11.73971 0.054868119
11.74071 0.050561328
11.74171 0.04621369
11.74271 0.041832586000000005
11.74371 0.037426513
11.74471 0.033003595000000004
11.74571 0.028570112999999998
11.74671 0.024129427999999998
11.74771 0.019681509
11.74871 0.015223055
11.74971 0.010748315
11.75071 0.0062503059
11.75171 0.0017220742000000002
11.75271 -0.0028421702000000003
11.75371 -0.007446442
11.75471 -0.012092565
11.75571 -0.016780158
11.75671 -0.021506633
11.75771 -0.026267342
11.75871 -0.031055717
11.75971 -0.035864007
11.76071 -0.040684291
11.76171 -0.045510142999999996
11.76271 -0.050338189000000005
11.76371 -0.055169303
11.76471 -0.060008768999999997
11.76571 -0.064865185
11.76671 -0.069748185
11.76771 -0.074665784
11.76871 -0.079622254
11.76971 -0.084617099
11.77071 -0.089645584
11.77171 -0.094700424
11.77271 -0.09977381
11.77371 -0.10485906
11.77471 -0.10995127
11.77571 -0.11504716
11.77671 -0.12014464
11.77771 -0.12524237
11.77871 -0.13034037999999998
11.77971 -0.13544086
11.78071 -0.14054914
11.78171 -0.14567365999999998
11.78271 -0.15082448
11.78371 -0.15601075
11.78471 -0.16123767
11.78571 -0.16650421
11.78671 -0.17180291
11.78771 -0.17712174
11.78871 -0.18244736
11.78971 -0.18776892
11.79071 -0.19308057
11.79171 -0.19838209
11.79271 -0.20367743
11.79371 -0.20897237000000002
11.79471 -0.21427218
11.79571 -0.21958075999999999
11.79671 -0.22490105999999999
11.79771 -0.23023612
11.79871 -0.23558999000000003
11.79971 -0.24096728
11.80071 -0.24637138
11.80171 -0.25180199000000003
11.80271 -0.25725337
11.80371 -0.26271459999999996
11.80471 -0.26817208000000003
11.80571 -0.27361337999999996
11.80671 -0.27903155
11.80771 -0.28442745
11.80871 -0.28980921000000004
11.80971 -0.29518937
11.81071 -0.30058060999999997
11.81171 -0.30599183
11.81271 -0.31142652
11.81371 -0.31688313
11.81471 -0.32235749999999996
11.81571 -0.32784531
11.81671 -0.33334347
11.81771 -0.3388495
11.81871 -0.34436006
11.81971 -0.34986916
11.82071 -0.35536804
11.82171 -0.36084700999999997
11.82271 -0.36629895
11.82371 -0.37172288000000003
11.82471 -0.37712524999999997
11.82571 -0.38251914
11.82671 -0.38792021
11.82771 -0.39334171
11.82871 -0.39878991
11.82971 -0.40426301
11.83071 -0.40975207999999996
11.83171 -0.41524530000000004
11.83271 -0.42073177
11.83371 -0.42620473999999997
11.83471 -0.43166172999999997
11.83571 -0.43710293
11.83671 -0.44252835
11.83771 -0.44793664000000005
11.83871 -0.45332526999999995
11.83971 -0.45869285000000004
11.84071 -0.46404172
11.84171 -0.46937931000000005
11.84271 -0.474717
11.84371 -0.48006661
11.84471 -0.48543587000000005
11.84571 -0.4908246
11.84671 -0.49622421999999994
11.84771 -0.50162035
11.84871 -0.5069972
11.84971 -0.51234337
11.85071 -0.51765442
11.85171 -0.52293325
11.85271 -0.5281876799999999
11.85371 -0.53342585
11.85471 -0.53865374
11.85571 -0.54387357
11.85671 -0.54908535
11.85771 -0.55428939
11.85871 -0.55948813
11.85971 -0.56468626
11.86071 -0.5698883
11.86171 -0.57509532
11.86271 -0.58030253
11.86371 -0.5854990299999999
11.86471 -0.59067062
11.86571 -0.59580444
11.86671 -0.6008937
11.86771 -0.60594021
11.86871 -0.61095357
11.86971 -0.61594709
11.87071 -0.62093339
11.87171 -0.62591988
11.87271 -0.63090757
11.87371 -0.63589234
11.87471 -0.64086821
11.87571 -0.6458303000000001
11.87671 -0.6507765000000001
11.87771 -0.6557062699999999
11.87871 -0.66061867
11.87971 -0.66551003
11.88071 -0.67037367
11.88171 -0.67520165
11.88271 -0.67998846
11.88371 -0.6847341499999999
11.88471 -0.6894455300000001
11.88571 -0.69413488
11.88671 -0.69881571
11.88771 -0.70349784
11.88871 -0.70818397
11.88971 -0.7128688999999999
11.89071 -0.71754167
11.89171 -0.7221901799999999
11.89271 -0.7268049799999999
11.89371 -0.73138112
11.89471 -0.73591867
11.89571 -0.74042003
11.89671 -0.74488749
11.89771 -0.7493216500000001
11.89871 -0.7537222
11.89971 -0.75808964
11.90071 -0.76242769
11.90171 -0.76674349
11.90271 -0.77104657
11.90371 -0.77534504
11.90471 -0.7796423
11.90571 -0.78393435
11.90671 -0.7882106999999999
11.90771 -0.7924576299999999
11.90871 -0.7966620799999999
11.90971 -0.80081644
11.91071 -0.80491966
11.91171 -0.80897696
11.91271 -0.8129965499999999
11.91371 -0.8169864299999999
11.91471 -0.82095172
11.91571 -0.8248947600000001
11.91671 -0.82881572
11.91771 -0.8327156299999999
11.91871 -0.8365960800000001
11.91971 -0.8404591100000001
11.92071 -0.8443054700000001
11.92171 -0.8481320000000001
11.92271 -0.85193124
11.92371 -0.8556922899999999
11.92471 -0.85940398
11.92571 -0.8630597
11.92671 -0.86665861
11.92771 -0.8702077
11.92871 -0.87371832
11.92971 -0.87720305
11.93071 -0.8806714800000001
11.93171 -0.8841279000000001
11.93271 -0.88757165
11.93371 -0.8909983600000001
11.93471 -0.8944028099999999
11.93571 -0.89778015
11.93671 -0.90112723
11.93771 -0.9044403200000001
11.93871 -0.90771476
11.93971 -0.91094393
11.94071 -0.91412142
11.94171 -0.9172424699999999
11.94271 -0.92030736
11.94371 -0.92332205
11.94471 -0.92629772
11.94571 -0.92924694
11.94671 -0.9321801399999999
11.94771 -0.93510235
11.94871 -0.9380117099999999
11.94971 -0.9409011300000001
11.95071 -0.94376085
11.95171 -0.9465823
11.95271 -0.94935969
11.95371 -0.95209042
11.95471 -0.9547743900000001
11.95571 -0.9574117099999999
11.95671 -0.96000209
11.95771 -0.9625451599999999
11.95871 -0.9650428799999999
11.95971 -0.96749961
11.96071 -0.96992338
11.96171 -0.9723234900000001
11.96271 -0.9747078600000001
11.96371 -0.9770796599999999
11.96471 -0.97943535
11.96571 -0.98176543
11.96671 -0.9840572299999999
11.96771 -0.9862991
11.96871 -0.98848324
11.96971 -0.99060815
11.97071 -0.99267708
11.97171 -0.9946962800000001
11.97271 -0.9966719
11.97371 -0.9986084
11.97471 -1.0005089
11.97571 -1.0023754
11.97671 -1.0042115
11.97771 -1.0060215000000001
11.97871 -1.0078101000000002
11.97971 -1.0095792
11.98071 -1.0113262
11.98171 -1.0130432
11.98271 -1.0147184999999999
11.98371 -1.0163406
11.98471 -1.0179018
11.98571 -1.0194010999999998
11.98671 -1.0208444
11.98771 -1.0222423
11.98871 -1.0236058
11.98971 -1.0249428
11.99071 -1.0262563
11.99171 -1.0275447
11.99271 -1.0288043
11.99371 -1.0300314
11.99471 -1.0312242
11.99571 -1.0323816
11.99671 -1.0335021
11.99771 -1.0345818999999998
11.99871 -1.035614
11.99971 -1.0365905
12.00071 -1.0375051
12.00171 -1.0383571
12.00271 -1.0391531
12.00371 -1.0399049
12.00471 -1.0406271
12.00571 -1.0413311
12.00671 -1.0420226
12.00771 -1.0426993
12.00871 -1.043353
12.00971 -1.0439732
12.01071 -1.0445515
12.01171 -1.0450829
12.01271 -1.0455668
12.01371 -1.0460046
12.01471 -1.0463964
12.01571 -1.0467408
12.01671 -1.0470351
12.01771 -1.0472772
12.01871 -1.047469
12.01971 -1.0476177999999998
12.02071 -1.0477342
12.02171 -1.0478291
12.02271 -1.0479093
12.02371 -1.0479735000000001
12.02471 -1.0480134
12.02571 -1.0480151
12.02671 -1.0479654
12.02771 -1.047856
12.02871 -1.0476855999999999
12.02971 -1.0474595999999998
12.03071 -1.0471869
12.03171 -1.0468754
12.03271 -1.0465297
12.03371 -1.0461506
12.03471 -1.0457368999999999
12.03571 -1.0452888
12.03671 -1.044809
12.03771 -1.0443031999999999
12.03871 -1.0437764999999999
12.03971 -1.0432306
12.04071 -1.0426606
12.04171 -1.0420558
12.04271 -1.0414024
12.04371 -1.0406891999999999
12.04471 -1.0399113999999998
12.04571 -1.0390728
12.04671 -1.0381837
12.04771 -1.0372576
12.04871 -1.0363054
12.04971 -1.0353319
12.05071 -1.0343353
12.05171 -1.0333096
12.05271 -1.0322487
12.05371 -1.0311492
12.05471 -1.0300117
12.05571 -1.0288391
12.05671 -1.0276338
12.05771 -1.0263939999999998
12.05871 -1.0251143
12.05971 -1.0237873
12.06071 -1.0224073
12.06171 -1.0209747999999998
12.06271 -1.0194969
12.06371 -1.017986
12.06471 -1.0164551000000002
12.06571 -1.0149126
12.06671 -1.0133591000000002
12.06771 -1.0117878
12.06871 -1.0101864
12.06971 -1.0085432
12.07071 -1.0068508999999999
12.07171 -1.0051086
12.07271 -1.0033204
12.07371 -1.0014923
12.07471 -0.9996285699999999
12.07571 -0.99772941
12.07671 -0.9957921700000001
12.07771 -0.9938142299999999
12.07871 -0.9917956800000001
12.07971 -0.98974118
12.08071 -0.98765912
12.08171 -0.98555768
12.08271 -0.9834414300000001
12.08371 -0.98130787
12.08471 -0.97914813
12.08571 -0.97695012
12.08671 -0.97470349
12.08771 -0.97240368
12.08871 -0.9700538599999999
12.08971 -0.96766306
12.09071 -0.9652431100000001
12.09171 -0.9628028599999999
12.09271 -0.9603462199999999
12.09371 -0.9578711400000001
12.09471 -0.9553723999999999
12.09571 -0.95284488
12.09671 -0.95028626
12.09771 -0.94769699
12.09871 -0.9450796100000001
12.09971 -0.94243465
12.10071 -0.9397596100000001
12.10171 -0.93704797
12.10271 -0.93429154
12.10371 -0.93148472
12.10471 -0.9286270500000001
12.10571 -0.92572542
12.10671 -0.9227913799999999
12.10771 -0.9198376899999999
12.10871 -0.9168739400000001
12.10971 -0.9139033
12.11071 -0.9109214900000001
12.11171 -0.90791993
12.11271 -0.90488913
12.11371 -0.90182256
12.11471 -0.8987179
12.11571 -0.89557702
12.11671 -0.8924032599999999
12.11771 -0.8891989499999999
12.11871 -0.88596474
12.11971 -0.88269887
12.12071 -0.87940022
12.12171 -0.8760701900000001
12.12271 -0.8727137899999999
12.12371 -0.8693385899999999
12.12471 -0.86595183
12.12571 -0.8625572499999999
12.12671 -0.85915318
12.12771 -0.85573196
12.12871 -0.85228262
12.12971 -0.8487941699999999
12.13071 -0.8452595199999999
12.13171 -0.84167784
12.13271 -0.83805388
12.13371 -0.83439611
12.13471 -0.83071273
12.13571 -0.8270103500000001
12.13671 -0.8232922300000001
12.13771 -0.8195586499999999
12.13871 -0.81580961
12.13971 -0.8120449300000001
12.14071 -0.8082658100000001
12.14171 -0.80447281
12.14271 -0.8006655600000001
12.14371 -0.7968409
12.14471 -0.79299258
12.14571 -0.78911306
12.14671 -0.78519639
12.14771 -0.78123962
12.14871 -0.77724527
12.14971 -0.77322056
12.15071 -0.76917526
12.15171 -0.76511903
12.15271 -0.76105809
12.15371 -0.75699412
12.15471 -0.75292382
12.15571 -0.74884109
12.15671 -0.74473866
12.15771 -0.74061053
12.15871 -0.73645287
12.15971 -0.73226392
12.16071 -0.72804354
12.16171 -0.72379224
12.16271 -0.71951095
12.16371 -0.71520125
12.16471 -0.71086632
12.16571 -0.7065113199999999
12.16671 -0.7021430900000001
12.16771 -0.69776922
12.16871 -0.69339583
12.16971 -0.6890257399999999
12.17071 -0.6846570399999999
12.17171 -0.68028318
12.17271 -0.67589437
12.17371 -0.67148022
12.17471 -0.66703246
12.17571 -0.66254702
12.17671 -0.65802471
12.17771 -0.65347063
12.17871 -0.64889225
12.17971 -0.64429748
12.18071 -0.63969269
12.18171 -0.635082
12.18271 -0.63046734
12.18371 -0.62584924
12.18471 -0.62122727
12.18571 -0.61660036
12.18671 -0.6119662
12.18771 -0.6073208099999999
12.18871 -0.60265828
12.18971 -0.59797131
12.19071 -0.59325295
12.19171 -0.58849882
12.19271 -0.58370908
12.19371 -0.57888939
12.19471 -0.57405024
12.19571 -0.56920419
12.19671 -0.56436257
12.19771 -0.55953255
12.19871 -0.55471514
12.19971 -0.54990575
12.20071 -0.54509593
12.20171 -0.54027638
12.20271 -0.53543937
12.20371 -0.5305798700000001
12.20471 -0.52569564
12.20571 -0.52078576
12.20671 -0.51584984
12.20771 -0.51088734
12.20871 -0.50589889
12.20971 -0.50088745
12.21071 -0.49585975
12.21171 -0.4908259
12.21271 -0.48579718000000005
12.21371 -0.4807828
12.21471 -0.47578649000000006
12.21571 -0.47080452
12.21671 -0.46582641
12.21771 -0.46083783
12.21871 -0.45582517
12.21971 -0.45077973
12.22071 -0.44569960000000003
12.22171 -0.44058948
12.22271 -0.43545794
12.22371 -0.43031368000000003
12.22471 -0.42516328000000003
12.22571 -0.42001023000000004
12.22671 -0.41485615
12.22771 -0.40970314
12.22871 -0.40455456000000006
12.22971 -0.39941492
12.23071 -0.39428761
12.23171 -0.38917176
12.23271 -0.38406046
12.23371 -0.37894116
12.23471 -0.37379882
12.23571 -0.36862083
12.23671 -0.36340163
12.23771 -0.3581451
12.23871 -0.35286348
12.23971 -0.34757312
12.24071 -0.34228915
12.24171 -0.33702091
12.24271 -0.33177026
12.24371 -0.32653298999999997
12.24471 -0.32130238
12.24571 -0.31607288
12.24671 -0.31084195
12.24771 -0.30560915
12.24871 -0.30037384
12.24971 -0.29513226
12.25071 -0.28987699
12.25171 -0.28459856
12.25271 -0.27928972
12.25371 -0.27394965
12.25471 -0.26858621
12.25571 -0.26321465
12.25671 -0.25785293
12.25771 -0.25251566
12.25871 -0.24720868
12.25971 -0.24192743
12.26071 -0.23665912
12.26171 -0.23138809
12.26271 -0.22610160999999998
12.26371 -0.22079356
12.26471 -0.21546499000000002
12.26571 -0.21012113000000002
12.26671 -0.20476717
12.26771 -0.19940524
12.26871 -0.19403403
12.26971 -0.18865144
12.27071 -0.18325821
12.27171 -0.17786073
12.27271 -0.17247051
12.27371 -0.16710063
12.27471 -0.16176002
12.27571 -0.15644878
12.27671 -0.15115654
12.27771 -0.14586538
12.27871 -0.14055603
12.27971 -0.13521468
12.28071 -0.12983783000000002
12.28171 -0.12443261
12.28271 -0.11901305999999999
12.28371 -0.11359404
12.28471 -0.10818585
12.28571 -0.10279176999999999
12.28671 -0.09740945499999999
12.28771 -0.092034938
12.28871 -0.086666638
12.28971 -0.081307109
12.29071 -0.075961393
12.29171 -0.07063290700000001
12.29271 -0.065319223
12.29371 -0.060010352
12.29471 -0.054690952
12.29571 -0.049345795
12.29671 -0.043966289
12.29771 -0.038554821999999996
12.29871 -0.033124812999999996
12.29971 -0.027696159999999997
12.30071 -0.022288025
12.30171 -0.016912085
12.30271 -0.011569168
12.30371 -0.0062505344000000004
12.30471 -0.0009428018500000001
12.30571 0.004365982
12.30671 0.0096821474
12.30771 0.015005884
12.30871 0.020334149
12.30971 0.025665011999999997
12.31071 0.031000684
12.31171 0.036347297
12.31271 0.041711464
12.31371 0.047095233
12.31471 0.052492396000000004
12.31571 0.057888449999999994
12.31671 0.063264737
12.31771 0.068605237
12.31871 0.073903019
12.31971 0.079163408
12.32071 0.084402197
12.32171 0.08963976900000001
12.32271 0.094893714
12.32371 0.10017309
12.32471 0.10547679
12.32571 0.11079618000000001
12.32671 0.11612052
12.32771 0.12144194999999999
12.32871 0.12675779
12.32971 0.13206935
12.33071 0.13737817
12.33171 0.14268215
12.33271 0.14797428
12.33371 0.15324487
12.33471 0.15848629
12.33571 0.16369805
12.33671 0.16888923
12.33771 0.17407674
12.33871 0.17927974
12.33971 0.18451249
12.34071 0.18977878
12.34171 0.19507047
12.34271 0.20037072
12.34371 0.20566043
12.34471 0.21092473
12.34571 0.21615732000000001
12.34671 0.22136034
12.34771 0.22654110000000002
12.34871 0.23170712000000002
12.34971 0.23686273
12.35071 0.24200855
12.35171 0.24714388
12.35271 0.25227035
12.35371 0.25739460000000003
12.35471 0.26252742
12.35571 0.26768044999999996
12.35671 0.27286048999999996
12.35771 0.27806548999999997
12.35871 0.28328340999999996
12.35971 0.28849544
12.36071 0.29368226000000003
12.36171 0.29883075000000003
12.36271 0.30393822
12.36371 0.30901248
12.36471 0.3140681
12.36571 0.3191204
12.36671 0.32418012
12.36771 0.32925094
12.36871 0.33433058
12.36971 0.33941425
12.37071 0.34449825
12.37171 0.3495818
12.37271 0.35466631
12.37371 0.35975222
12.37471 0.3648361
12.37571 0.36990935999999996
12.37671 0.37496019999999997
12.37771 0.37997791000000003
12.37871 0.38495776
12.37971 0.38990434
12.38071 0.39483109
12.38171 0.39975652
12.38271 0.40469789000000006
12.38371 0.40966566
12.38471 0.41466067000000006
12.38571 0.41967467
12.38671 0.42469422
12.38771 0.42970604
12.38871 0.43470073
12.38971 0.43967427000000003
12.39071 0.44462658
12.39171 0.449559
12.39271 0.45447168
12.39371 0.45936294
12.39471 0.46423109999999995
12.39571 0.46907705
12.39671 0.47390656999999997
12.39771 0.4787304
12.39871 0.48356145
12.39971 0.48841042
12.40071 0.49328152000000003
12.40171 0.49817013000000004
12.40271 0.50306348
12.40371 0.5079451500000001
12.40471 0.51280004
12.40571 0.51761917
12.40671 0.52240179
12.40771 0.52715465
12.40871 0.5318883299999999
12.40971 0.53661335
12.41071 0.54133721
12.41171 0.54606348
12.41271 0.55079311
12.41371 0.55552656
12.41471 0.56026503
12.41571 0.56501064
12.41671 0.56976443
12.41771 0.5745239600000001
12.41871 0.5792818
12.41971 0.58402601
12.42071 0.5887432
12.42171 0.5934224
12.42271 0.59805913
12.42371 0.6026572099999999
12.42471 0.60722795
12.42571 0.6117865
12.42671 0.61634704
12.42771 0.62091909
12.42871 0.62550511
12.42971 0.63010161
12.43071 0.6347015
12.43171 0.6392976300000001
12.43271 0.6438845799999999
12.43371 0.64845951
12.43471 0.65302108
12.43571 0.65756738
12.43671 0.6620952400000001
12.43771 0.66660061
12.43871 0.6710805
12.43971 0.6755352
12.44071 0.67996983
12.44171 0.68439427
12.44271 0.68882001
12.44371 0.6932569199999999
12.44471 0.69770943
12.44571 0.70217433
12.44671 0.70664217
12.44771 0.7110997099999999
12.44871 0.71553458
12.44971 0.71993861
12.45071 0.72430982
12.45171 0.7286516
12.45271 0.73297024
12.45371 0.7372722
12.45471 0.74156178
12.45571 0.74584116
12.45671 0.75011146
12.45771 0.75437441
12.45871 0.7586337599999999
12.45971 0.7628946600000001
12.46071 0.76716137
12.46171 0.77143502
12.46271 0.77571152
12.46371 0.77998145
12.46471 0.78423312
12.46571 0.7884561099999999
12.46671 0.79264464
12.46771 0.7968001100000001
12.46871 0.8009302399999999
12.46971 0.80504622
12.47071 0.8091581999999999
12.47171 0.81327232
12.47271 0.81738876
12.47371 0.82150353
12.47471 0.82561029
12.47571 0.8297042899999999
12.47671 0.8337832999999999
12.47771 0.83784824
12.47871 0.84190033
12.47971 0.8459395700000001
12.48071 0.8499627900000001
12.48171 0.85396487
12.48271 0.8579405
12.48371 0.8618879100000001
12.48471 0.86581074
12.48571 0.86971773
12.48671 0.87362053
12.48771 0.87752882
12.48871 0.8814471799999999
12.48971 0.8853725200000001
12.49071 0.8892958100000001
12.49171 0.8932056799999999
12.49271 0.89709237
12.49371 0.90095121
12.49471 0.90478333
12.49571 0.90859402
12.49671 0.9123887900000001
12.49771 0.91617117
12.49871 0.9199404200000001
12.49971 0.9236936499999999
12.50071 0.9274276
12.50171 0.9311426399999999
12.50271 0.93484269
12.50371 0.93853483
12.50471 0.9422252900000001
12.50571 0.94591612
12.50671 0.94960332
12.50771 0.95327776
12.50871 0.95692817
12.50971 0.96054645
12.51071 0.96413055
12.51171 0.9676856899999999
12.51271 0.9712221999999999
12.51371 0.97475154
12.51471 0.97828144
12.51571 0.98181302
12.51671 0.9853417099999999
12.51771 0.9888603399999999
12.51871 0.99236257
12.51971 0.9958458099999999
12.52071 0.9993114500000001
12.52171 1.0027629
12.52271 1.0062023999999998
12.52371 1.0096279
12.52471 1.0130332
12.52571 1.0164102
12.52671 1.0197535
12.52771 1.0230632
12.52871 1.026346
12.52971 1.0296137
12.53071 1.032878
12.53171 1.0361464
12.53271 1.0394185
12.53371 1.0426872
12.53471 1.0459413
12.53571 1.0491705
12.53671 1.0523695
12.53771 1.0555396
12.53871 1.0586864
12.53971 1.0618168000000001
12.54071 1.0649346
12.54171 1.0680393
12.54271 1.071127
12.54371 1.0741938
12.54471 1.0772384
12.54571 1.080265
12.54671 1.0832809
12.54771 1.0862934
12.54871 1.0893063
12.54971 1.0923157
12.55071 1.0953117
12.55171 1.0982811000000001
12.55271 1.1012131
12.55371 1.1041032
12.55471 1.1069551
12.55571 1.1097788000000002
12.55671 1.1125861000000001
12.55771 1.1153857999999999
12.55871 1.1181814
12.55971 1.1209702
12.56071 1.1237469
12.56171 1.1265064999999999
12.56271 1.1292482
12.56371 1.1319742000000002
12.56471 1.1346882
12.56571 1.1373916
12.56671 1.1400810000000001
12.56771 1.1427485
12.56871 1.1453846
12.56971 1.1479819
12.57071 1.1505401
12.57171 1.1530659
12.57271 1.1555720999999999
12.57371 1.158072
12.57471 1.1605744
12.57571 1.1630809
12.57671 1.1655855
12.57771 1.1680776
12.57871 1.1705466
12.57971 1.1729858
12.58071 1.1753937
12.58171 1.1777729000000001
12.58271 1.1801262
12.58371 1.1824552
12.58471 1.1847577999999999
12.58571 1.1870308
12.58671 1.1892725
12.58771 1.1914862
12.58871 1.1936799999999999
12.58971 1.1958652
12.59071 1.1980524
12.59171 1.2002466
12.59271 1.2024447
12.59371 1.204636
12.59471 1.2068066
12.59571 1.2089429
12.59671 1.2110375
12.59771 1.2130896
12.59871 1.2151048
12.59971 1.217091
12.60071 1.2190549
12.60171 1.2210003
12.60271 1.2229281
12.60371 1.2248386
12.60471 1.226733
12.60571 1.2286155
12.60671 1.2304912
12.60771 1.2323638
12.60871 1.2342327
12.60971 1.2360906
12.61071 1.2379259
12.61171 1.2397251
12.61271 1.2414785
12.61371 1.2431835
12.61471 1.2448452
12.61571 1.246475
12.61671 1.2480856
12.61771 1.2496878
12.61871 1.251287
12.61971 1.2528832
12.62071 1.2544731
12.62171 1.2560525
12.62271 1.2576181
12.62371 1.2591681000000001
12.62471 1.2607002
12.62571 1.26221
12.62671 1.2636911
12.62771 1.2651350000000001
12.62871 1.2665346
12.62971 1.2678876000000001
12.63071 1.2691982
12.63171 1.2704772
12.63271 1.2717386000000002
12.63371 1.2729959000000002
12.63471 1.2742572
12.63571 1.2755238
12.63671 1.2767903
12.63771 1.2780471999999998
12.63871 1.2792845000000002
12.63971 1.2804945
12.64071 1.2816724
12.64171 1.2828163
12.64271 1.2839245000000001
12.64371 1.2849962
12.64471 1.2860304
12.64571 1.2870279
12.64671 1.2879932
12.64771 1.2889343
12.64871 1.2898623
12.64971 1.290788
12.65071 1.2917182
12.65171 1.2926535
12.65271 1.2935870999999999
12.65371 1.2945076
12.65471 1.2954012000000001
12.65571 1.2962569
12.65671 1.2970689
12.65771 1.2978362
12.65871 1.2985627
12.65971 1.2992544
12.66071 1.2999176
12.66171 1.3005579
12.66271 1.3011806000000001
12.66371 1.3017911
12.66471 1.3023955
12.66571 1.3029987
12.66671 1.3036034
12.66771 1.3042072999999998
12.66871 1.3048027
12.66971 1.3053776
12.67071 1.3059182
12.67171 1.3064137
12.67271 1.3068582
12.67371 1.3072534
12.67471 1.3076068
12.67571 1.3079298
12.67671 1.3082335999999999
12.67771 1.3085274
12.67871 1.3088165
12.67971 1.3091031
12.68071 1.3093873
12.68171 1.3096678000000002
12.68271 1.3099416
12.68371 1.3102042
12.68471 1.3104481
12.68571 1.3106632999999999
12.68671 1.31084
12.68771 1.3109703000000001
12.68871 1.3110515
12.68971 1.3110877
12.69071 1.3110895
12.69171 1.3110709999999999
12.69271 1.3110464
12.69371 1.3110252
12.69471 1.3110114000000002
12.69571 1.3110021
12.69671 1.3109906
12.69771 1.3109678
12.69871 1.3109256
12.69971 1.3108565
12.70071 1.3107541999999999
12.70171 1.3106134999999999
12.70271 1.31043
12.70371 1.3102015
12.70471 1.3099289
12.70571 1.3096188
12.70671 1.3092823999999998
12.70771 1.3089341
12.70871 1.3085879999999999
12.70971 1.3082542000000001
12.71071 1.307935
12.71171 1.3076246999999999
12.71271 1.3073118
12.71371 1.3069824
12.71471 1.3066237
12.71571 1.3062272
12.71671 1.3057898000000001
12.71771 1.3053119
12.71871 1.3047971
12.71971 1.3042496000000001
12.72071 1.3036742000000001
12.72171 1.3030773
12.72271 1.3024666
12.72371 1.3018514
12.72471 1.3012405
12.72571 1.3006395
12.72671 1.3000485000000002
12.72771 1.2994599
12.72871 1.2988604000000001
12.72971 1.2982335
12.73071 1.297565
12.73171 1.2968461
12.73271 1.2960766000000001
12.73371 1.2952635000000001
12.73471 1.2944187
12.73571 1.2935551
12.73671 1.2926836000000002
12.73771 1.2918114
12.73871 1.2909428
12.73971 1.2900802
12.74071 1.2892244000000002
12.74171 1.2883749
12.74271 1.2875286
12.74371 1.2866783
12.74471 1.2858127000000001
12.74571 1.284918
12.74671 1.2839810999999999
12.74771 1.2829944
12.74871 1.2819574999999999
12.74971 1.2808795
12.75071 1.2797752
12.75171 1.2786619000000001
12.75271 1.2775537
12.75371 1.2764588000000001
12.75471 1.2753779
12.75571 1.2743060000000002
12.75671 1.2732349
12.75771 1.2721561
12.75871 1.2710623
12.75971 1.2699477000000001
12.76071 1.2688067
12.76171 1.2676342
12.76271 1.2664256
12.76371 1.2651786
12.76471 1.2638959
12.76571 1.2625861
12.76671 1.2612632000000001
12.76771 1.2599437
12.76871 1.2586423
12.76971 1.2573671
12.77071 1.2561176
12.77171 1.2548843
12.77271 1.2536525
12.77371 1.2524056000000001
12.77471 1.2511307
12.77571 1.2498201
12.77671 1.2484716
12.77771 1.2470877999999999
12.77871 1.2456729
12.77971 1.2442324
12.78071 1.2427720999999998
12.78171 1.2412993
12.78271 1.239823
12.78371 1.2383532
12.78471 1.2368995
12.78571 1.2354678
12.78671 1.2340569
12.78771 1.2326587999999998
12.78871 1.231259
12.78971 1.2298412
12.79071 1.2283913
12.79171 1.2269018
12.79271 1.2253731
12.79371 1.2238134
12.79471 1.2222347999999998
12.79571 1.2206504
12.79671 1.2190711
12.79771 1.2175037
12.79871 1.2159517
12.79971 1.2144158999999999
12.80071 1.2128955000000001
12.80171 1.2113880000000001
12.80271 1.2098888
12.80371 1.2083901
12.80471 1.2068809999999999
12.80571 1.2053489000000002
12.80671 1.2037829
12.80771 1.2021774
12.80871 1.2005335000000001
12.80971 1.1988600999999999
12.81071 1.1971724
12.81171 1.1954874
12.81271 1.1938192
12.81371 1.192177
12.81471 1.1905630999999999
12.81571 1.1889735000000001
12.81671 1.1874006
12.81771 1.1858351
12.81871 1.1842683999999999
12.81971 1.1826934
12.82071 1.1811041
12.82171 1.179496
12.82271 1.1778658
12.82371 1.1762129
12.82471 1.1745402
12.82571 1.172855
12.82671 1.1711684
12.82771 1.169493
12.82871 1.16784
12.82971 1.1662162999999999
12.83071 1.1646224
12.83171 1.1630521
12.83271 1.1614937
12.83371 1.1599339
12.83471 1.1583605000000001
12.83571 1.1567657
12.83671 1.1551461
12.83771 1.1535035
12.83871 1.1518431
12.83971 1.1501721
12.84071 1.1484988999999999
12.84171 1.1468315
12.84271 1.1451782000000001
12.84371 1.1435458
12.84471 1.14194
12.84571 1.1403635
12.84671 1.138815
12.84771 1.1372887999999999
12.84871 1.135776
12.84971 1.1342648
12.85071 1.1327445
12.85171 1.1312069
12.85271 1.1296496
12.85371 1.1280753
12.85471 1.1264912999999999
12.85571 1.1249077
12.85671 1.1233351
12.85771 1.1217818
12.85871 1.1202524
12.85971 1.1187483999999999
12.86071 1.1172677
12.86171 1.1158062
12.86271 1.1143582
12.86371 1.1129178
12.86471 1.1114794000000001
12.86571 1.1100379
12.86671 1.1085896
12.86771 1.1071327
12.86871 1.1056677000000001
12.86971 1.1041983
12.87071 1.1027317
12.87171 1.1012772
12.87271 1.0998446
12.87371 1.0984424
12.87471 1.0970749
12.87571 1.0957421999999999
12.87671 1.0944387999999998
12.87771 1.0931563
12.87871 1.0918844
12.87971 1.0906143
12.88071 1.0893404
12.88171 1.0880612
12.88271 1.0867782
12.88371 1.0854955
12.88471 1.0842177
12.88571 1.0829492
12.88671 1.0816938
12.88771 1.0804554
12.88871 1.0792374
12.88971 1.078044
12.89071 1.0768777999999999
12.89171 1.0757399
12.89271 1.0746278999999999
12.89371 1.0735359
12.89471 1.0724557
12.89571 1.0713789
12.89671 1.0703001
12.89771 1.0692188
12.89871 1.0681393000000001
12.89971 1.0670697
12.90071 1.06602
12.90171 1.0649977
12.90271 1.0640067
12.90371 1.0630466
12.90471 1.0621141
12.90571 1.0612047
12.90671 1.0603156
12.90771 1.0594452
12.90871 1.0585931
12.90971 1.0577591000000002
12.91071 1.0569404
12.91171 1.0561329
12.91271 1.0553321
12.91371 1.0545345
12.91471 1.0537411
12.91571 1.0529578
12.91671 1.0521939
12.91771 1.0514595
12.91871 1.0507612
12.91971 1.0501003
12.92071 1.0494724
12.92171 1.048869
12.92271 1.0482816000000001
12.92371 1.0477049
12.92471 1.047139
12.92571 1.0465876
12.92671 1.0460565
12.92771 1.0455499
12.92871 1.0450689000000002
12.92971 1.0446106
12.93071 1.0441713
12.93171 1.0437493
12.93271 1.0433462
12.93371 1.0429678
12.93471 1.0426206
12.93571 1.042309
12.93671 1.0420326
12.93771 1.0417849
12.93871 1.0415555
12.93971 1.0413354
12.94071 1.0411199
12.94171 1.0409116
12.94271 1.0407182
12.94371 1.0405508
12.94471 1.0404177000000001
12.94571 1.040322
12.94671 1.0402602
12.94771 1.0402255
12.94871 1.0402109
12.94971 1.0402135
12.95071 1.0402356
12.95171 1.0402833999999999
12.95271 1.0403627
12.95371 1.0404754
12.95471 1.0406188
12.95571 1.0407856
12.95671 1.040968
12.95771 1.0411623
12.95871 1.0413716
12.95971 1.0416043
12.96071 1.0418715
12.96171 1.0421813
12.96271 1.0425352
12.96371 1.0429268999999999
12.96471 1.0433443
12.96571 1.0437762
12.96671 1.0442161
12.96771 1.0446651
12.96871 1.0451307
12.96971 1.045623
12.97071 1.0461498
12.97171 1.0467127999999999
12.97271 1.0473079
12.97371 1.0479284
12.97471 1.0485692
12.97571 1.0492303
12.97671 1.0499178
12.97771 1.0506405
12.97871 1.0514048999999999
12.97971 1.0522113
12.98071 1.0530526
12.98171 1.0539163
12.98271 1.0547902
12.98371 1.0556682
12.98471 1.0565524
12.98571 1.0574535
12.98671 1.0583858
12.98771 1.0593607
12.98871 1.0603822
12.98971 1.0614464000000001
12.99071 1.0625437
12.99171 1.0636643
12.99271 1.0648026
12.99371 1.0659599
12.99471 1.0671421
12.99571 1.0683558
12.99671 1.0696032
12.99771 1.0708803
12.99871 1.0721782
12.99971 1.0734876
13.00071 1.074804
13.00171 1.0761314
13.00271 1.0774812999999999
13.00371 1.0788683000000001
13.00471 1.0803043
13.00571 1.081793
13.00671 1.0833283
13.00771 1.0848966
13.00871 1.0864835
13.00971 1.0880791
13.01071 1.0896818000000001
13.01171 1.0912975
13.01271 1.0929356
13.01371 1.0946038
13.01471 1.0963034999999999
13.01571 1.0980306
13.01671 1.0997786
13.01771 1.101543
13.01871 1.1033256999999999
13.01971 1.1051348
13.02071 1.1069817
13.02171 1.1088749
13.02271 1.1108157
13.02371 1.1127962
13.02471 1.1148015
13.02571 1.1168160999999999
13.02671 1.1188297999999999
13.02771 1.1208418
13.02871 1.1228604999999998
13.02971 1.1249001
13.03071 1.1269732
13.03171 1.1290862000000002
13.03271 1.1312381
13.03371 1.1334218999999999
13.03471 1.1356301
13.03571 1.1378585
13.03671 1.1401088
13.03771 1.1423862999999999
13.03871 1.1446965
13.03971 1.1470396
13.04071 1.1494094
13.04171 1.1517941
13.04271 1.154182
13.04371 1.1565664
13.04471 1.1589495
13.04571 1.1613425
13.04671 1.1637618
13.04771 1.1662222
13.04871 1.1687313
13.04971 1.1712874
13.05071 1.1738807
13.05171 1.1764982
13.05271 1.1791293
13.05371 1.1817695
13.05471 1.1844199999999998
13.05571 1.1870851999999998
13.05671 1.1897683
13.05771 1.1924686
13.05871 1.1951810999999999
13.05971 1.1978995
13.06071 1.200621
13.06171 1.2033489
13.06271 1.2060929
13.06371 1.2088669
13.06471 1.2116824
13.06571 1.2145437000000001
13.06671 1.2174462000000001
13.06771 1.2203767
13.06871 1.2233190999999999
13.06971 1.2262600000000001
13.07071 1.229193
13.07171 1.2321198
13.07271 1.2350485
13.07371 1.2379882
13.07471 1.240946
13.07571 1.2439242
13.07671 1.2469213
13.07771 1.2499356
13.07871 1.2529673
13.07971 1.2560205
13.08071 1.2591010999999999
13.08171 1.262214
13.08271 1.2653589
13.08371 1.2685281
13.08471 1.2717084
13.08571 1.2748849
13.08671 1.2780458
13.08771 1.2811875000000001
13.08871 1.2843149
13.08971 1.2874399
13.09071 1.2905769
13.09171 1.2937374
13.09271 1.296927
13.09371 1.3001453
13.09471 1.3033872
13.09571 1.3066472
13.09671 1.3099214
13.09771 1.3132080000000002
13.09871 1.316506
13.09971 1.3198139
13.10071 1.3231266
13.10171 1.3264361
13.10271 1.3297345
13.10371 1.3330163000000002
13.10471 1.3362825999999999
13.10571 1.3395407
13.10671 1.3428037
13.10771 1.3460847999999999
13.10871 1.3493943
13.10971 1.3527351
13.11071 1.3561026999999999
13.11171 1.3594870000000001
13.11271 1.3628757999999999
13.11371 1.3662588
13.11471 1.3696293
13.11571 1.3729858
13.11671 1.3763292
13.11771 1.3796615
13.11871 1.382984
13.11971 1.3862978
13.12071 1.3896038
13.12171 1.3929059000000001
13.12271 1.3962102
13.12371 1.3995251
13.12471 1.4028580000000002
13.12571 1.4062132
13.12671 1.4095889000000001
13.12771 1.4129772
13.12871 1.4163657
13.12971 1.4197406
13.13071 1.4230912
13.13171 1.4264120999999998
13.13271 1.4297047999999999
13.13371 1.4329754000000001
13.13471 1.4362326
13.13571 1.4394847
13.13671 1.4427374
13.13771 1.4459931000000001
13.13871 1.4492521
13.13971 1.4525134
13.14071 1.455776
13.14171 1.4590384
13.14271 1.4622982
13.14371 1.4655515
13.14471 1.4687918
13.14571 1.4720118
13.14671 1.4752036
13.14771 1.4783629
13.14871 1.4814899
13.14971 1.4845907
13.15071 1.4876755
13.15171 1.4907561999999999
13.15271 1.4938424000000001
13.15371 1.4969394
13.15471 1.5000451
13.15571 1.5031532
13.15671 1.5062537
13.15771 1.5093359
13.15871 1.5123918
13.15971 1.5154161
13.16071 1.5184073
13.16171 1.5213646
13.16271 1.5242893
13.16371 1.527182
13.16471 1.5300444
13.16571 1.5328800999999999
13.16671 1.5356944000000001
13.16771 1.5384948
13.16871 1.5412892
13.16971 1.5440831
13.17071 1.5468771
13.17171 1.5496656
13.17271 1.5524383
13.17371 1.5551818
13.17471 1.5578843
13.17571 1.5605384
13.17671 1.5631437000000001
13.17771 1.565706
13.17871 1.5682343
13.17971 1.5707388999999998
13.18071 1.5732264
13.18171 1.5757004000000001
13.18271 1.5781608999999999
13.18371 1.580606
13.18471 1.5830334000000001
13.18571 1.5854413
13.18671 1.5878281
13.18771 1.5901895
13.18871 1.5925189
13.18971 1.594807
13.19071 1.5970424
13.19171 1.5992176
13.19271 1.6013304
13.19371 1.6033854
13.19471 1.6053949
13.19571 1.6073734999999998
13.19671 1.6093349
13.19771 1.6112872999999999
13.19871 1.6132305999999998
13.19971 1.615159
13.20071 1.6170617000000003
13.20171 1.6189285000000002
13.20271 1.6207521999999999
13.20371 1.6225292999999998
13.20471 1.6242595
13.20571 1.6259421
13.20671 1.6275756
13.20771 1.6291574
13.20871 1.6306851
13.20971 1.6321601000000001
13.21071 1.6335875
13.21171 1.634977
13.21271 1.6363402999999999
13.21371 1.6376859000000001
13.21471 1.6390147000000002
13.21571 1.6403206
13.21671 1.6415894
13.21771 1.6428046000000003
13.21871 1.6439524
13.21971 1.6450256
13.22071 1.6460255
13.22171 1.6469589999999998
13.22271 1.647836
13.22371 1.6486647
13.22471 1.6494498
13.22571 1.6501931
13.22671 1.6508946
13.22771 1.6515559999999998
13.22871 1.6521811000000002
13.22971 1.6527742
13.23071 1.6533386
13.23171 1.6538715
13.23271 1.6543639999999997
13.23371 1.6548019
13.23471 1.6551699
13.23571 1.6554566
13.23671 1.6556590999999998
13.23771 1.6557835
13.23871 1.6558430999999998
13.23971 1.6558522
13.24071 1.6558217
13.24171 1.6557552
13.24271 1.6556499999999998
13.24371 1.6554982999999999
13.24471 1.6552929
13.24571 1.6550288
13.24671 1.6547052
13.24771 1.6543228
13.24871 1.6538810000000002
13.24971 1.6533764
13.25071 1.652802
13.25171 1.6521504
13.25271 1.6514182
13.25371 1.6506083
13.25471 1.6497308
13.25571 1.6488004
13.25671 1.6478310999999999
13.25771 1.6468312999999999
13.25871 1.6457994999999999
13.25971 1.6447265
13.26071 1.6435971
13.26171 1.642398
13.26271 1.6411197999999998
13.26371 1.6397603
13.26471 1.6383221
13.26571 1.6368097000000001
13.26671 1.6352262
13.26771 1.6335713000000003
13.26871 1.6318424000000002
13.26971 1.6300381999999998
13.27071 1.6281607999999999
13.27171 1.626217
13.27271 1.6242166999999998
13.27371 1.6221683
13.27471 1.6200752999999999
13.27571 1.6179329
13.27671 1.6157292
13.27771 1.6134500999999999
13.27871 1.6110826000000003
13.27971 1.6086217
13.28071 1.6060704
13.28171 1.6034380000000001
13.28271 1.6007360000000002
13.28371 1.597973
13.28471 1.5951527
13.28571 1.5922736
13.28671 1.5893316000000002
13.28771 1.5863228999999999
13.28871 1.5832473999999999
13.28971 1.5801073999999997
13.29071 1.5769050999999998
13.29171 1.5736399
13.29271 1.5703062
13.29371 1.5668933999999999
13.29471 1.5633903
13.29571 1.5597887
13.29671 1.5560874
13.29771 1.5522928999999999
13.29871 1.5484175
13.29971 1.5444743
13.30071 1.5404725
13.30171 1.5364146
13.30271 1.5322965
13.30371 1.5281106
13.30471 1.5238501
13.30571 1.5195112
13.30671 1.5150941
13.30771 1.510602
13.30871 1.5060365
13.30971 1.5013968
13.31071 1.4966779
13.31171 1.4918744
13.31271 1.4869819
13.31371 1.4820013
13.31471 1.4769387
13.31571 1.4718031
13.31671 1.4666031
13.31771 1.4613434
13.31871 1.4560216000000001
13.31971 1.4506299
13.32071 1.4451578
13.32171 1.4395968000000001
13.32271 1.4339427999999999
13.32371 1.4281977
13.32471 1.4223666
13.32571 1.4164552000000001
13.32671 1.4104665
13.32771 1.4044002999999998
13.32871 1.3982537
13.32971 1.3920247000000001
13.33071 1.3857134
13.33171 1.3793233999999999
13.33271 1.3728608
13.33371 1.3663303
13.33471 1.3597334
13.33571 1.3530665000000002
13.33671 1.3463224
13.33771 1.3394931
13.33871 1.332573
13.33971 1.3255618
13.34071 1.3184631
13.34171 1.3112842
13.34271 1.3040314000000002
13.34371 1.2967079
13.34471 1.289312
13.34571 1.2818395
13.34671 1.2742856
13.34771 1.266647
13.34871 1.2589242999999999
13.34971 1.2511197
13.35071 1.2432364
13.35171 1.2352752
13.35271 1.2272344
13.35371 1.2191103
13.35471 1.2108993000000001
13.35571 1.2026004
13.35671 1.1942169
13.35771 1.1857547
13.35871 1.177221
13.35971 1.1686207
13.36071 1.1599543
13.36171 1.1512182
13.36271 1.1424059
13.36371 1.1335111
13.36471 1.1245304
13.36571 1.1154636
13.36671 1.1063136
13.36771 1.0970840000000002
13.36871 1.0877771
13.36971 1.0783932
13.37071 1.0689311
13.37171 1.059389
13.37271 1.0497677
13.37371 1.0400699
13.37471 1.0303
13.37571 1.020462
13.37671 1.0105564
13.37771 1.0005806000000002
13.37871 0.99052824
13.37971 0.9803925600000001
13.38071 0.9701682300000001
13.38171 0.9598545700000001
13.38271 0.9494549600000001
13.38371 0.93897553
13.38471 0.9284230900000001
13.38571 0.9178021
13.38671 0.90711424
13.38771 0.89635896
13.38871 0.8855346599999999
13.38971 0.87464089
13.39071 0.8636788499999999
13.39171 0.85265012
13.39271 0.84155547
13.39371 0.83039273
13.39471 0.8191566000000001
13.39571 0.8078405599999999
13.39671 0.79643838
13.39771 0.7849479100000001
13.39871 0.7733717999999999
13.39971 0.7617170000000001
13.40071 0.7499923900000001
13.40171 0.73820576
13.40271 0.7263612899999999
13.40371 0.71445894
13.40471 0.70249555
13.40571 0.6904671400000001
13.40671 0.67837099
13.40771 0.66620614
13.40871 0.65397308
13.40971 0.64167166
13.41071 0.62930025
13.41171 0.61685522
13.41271 0.60433238
13.41371 0.59172949
13.41471 0.57904809
13.41571 0.56629442
13.41671 0.55347779
13.41771 0.54060766
13.41871 0.5276904
13.41971 0.51472713
13.42071 0.50171376
13.42171 0.48864297999999995
13.42271 0.47550750999999997
13.42371 0.46230246999999997
13.42471 0.44902656
13.42571 0.43568122
13.42671 0.42226887
13.42771 0.40879063000000004
13.42871 0.39524649999999995
13.42971 0.38163562
13.43071 0.36795848999999997
13.43171 0.35421883
13.43271 0.34042320000000004
13.43371 0.32657992999999996
13.43471 0.31269577
13.43571 0.29877329
13.43671 0.28480934
13.43771 0.2707958
13.43871 0.25672256
13.43971 0.24258101
13.44071 0.22836719
13.44171 0.21408247000000002
13.44271 0.19973256
13.44371 0.1853246
13.44471 0.17086468999999999
13.44571 0.15635632000000002
13.44671 0.14180073
13.44771 0.12719861
13.44871 0.11255177
13.44971 0.097863795
13.45071 0.083138788
13.45171 0.06837907700000001
13.45271 0.05358315
13.45371 0.038744786
13.45471 0.023854466
13.45571 0.008902626700000001
13.45671 -0.0061167353
13.45771 -0.021203604
13.45871 -0.036351464
13.45971 -0.051549578
13.46071 -0.06678658
13.46171 -0.082053902
13.46271 -0.097347586
13.46371 -0.11266818999999999
13.46471 -0.1280189
13.46571 -0.14340322
13.46671 -0.15882329
13.46771 -0.17428023
13.46871 -0.18977529
13.46971 -0.20531127
13.47071 -0.22089323
13.47171 -0.23652730000000002
13.47271 -0.25221803
13.47371 -0.26796571999999996
13.47471 -0.28376479
13.47571 -0.29960431
13.47671 -0.31547088
13.47771 -0.33135251
13.47871 -0.34724218
13.47971 -0.36313967
13.48071 -0.37905047999999997
13.48171 -0.39498353999999997
13.48271 -0.41094772
13.48371 -0.42694919000000003
13.48471 -0.44299088999999997
13.48571 -0.45907306
13.48671 -0.47519496000000006
13.48771 -0.49135583
13.48871 -0.50755511
13.48971 -0.52379109
13.49071 -0.54005939
13.49171 -0.55635222
13.49271 -0.5726594500000001
13.49371 -0.58897114
13.49471 -0.60528074
13.49571 -0.62158755
13.49671 -0.63789724
13.49771 -0.65422067
13.49871 -0.6705701399999999
13.49971 -0.68695568
13.50071 -0.70338268
13.50171 -0.71985042
13.50271 -0.73635359
13.50371 -0.75288429
13.50471 -0.76943436
13.50571 -0.7859965800000001
13.50671 -0.80256527
13.50771 -0.81913536
13.50871 -0.83570238
13.50971 -0.85226241
13.51071 -0.86881351
13.51171 -0.8853565900000001
13.51271 -0.90189725
13.51371 -0.9184446199999999
13.51471 -0.9350094
13.51571 -0.9516015600000001
13.51671 -0.96822642
13.51771 -0.9848837699999999
13.51871 -1.0015669
13.51971 -1.0182652
13.52071 -1.0349666
13.52171 -1.0516602
13.52271 -1.0683388999999999
13.52371 -1.0849994
13.52471 -1.101642
13.52571 -1.1182691999999999
13.52671 -1.1348854
13.52771 -1.1514957
13.52871 -1.1681058
13.52971 -1.1847214
13.53071 -1.2013482
13.53171 -1.2179898999999998
13.53271 -1.2346473
13.53371 -1.2513172
13.53471 -1.2679923
13.53571 -1.2846627
13.53671 -1.3013171000000001
13.53771 -1.3179457
13.53871 -1.3345421
13.53971 -1.3511047999999999
13.54071 -1.367637
13.54171 -1.3841454
13.54271 -1.4006387
13.54371 -1.4171254
13.54471 -1.4336125
13.54571 -1.4501046
13.54671 -1.4666024
13.54771 -1.4831035
13.54871 -1.499603
13.54971 -1.5160932
13.55071 -1.5325656
13.55171 -1.5490116999999999
13.55271 -1.5654245
13.55371 -1.5817996
13.55471 -1.5981355999999998
13.55571 -1.6144342999999999
13.55671 -1.6306999999999998
13.55771 -1.6469392999999999
13.55871 -1.6631590000000003
13.55971 -1.6793653
13.56071 -1.6955633
13.56171 -1.7117547
13.56271 -1.7279375
13.56371 -1.7441062
13.56471 -1.7602518
13.56571 -1.7763641000000001
13.56671 -1.7924333000000001
13.56771 -1.8084519000000001
13.56871 -1.8244171999999999
13.56971 -1.840332
13.57071 -1.8562017
13.57171 -1.8720349
13.57271 -1.8878397000000002
13.57371 -1.9036221999999998
13.57471 -1.9193858000000001
13.57571 -1.9351309
13.57671 -1.9508564999999998
13.57771 -1.9665598999999998
13.57871 -1.9822367
13.57971 -1.9978814
13.58071 -2.0134866000000002
13.58171 -2.0290434
13.58271 -2.0445429
13.58371 -2.0599788
13.58471 -2.0753492
13.58571 -2.0906579
13.58671 -2.1059133
13.58771 -2.1211273999999998
13.58871 -2.1363113
13.58971 -2.1514716
13.59071 -2.1666090999999996
13.59171 -2.1817189
13.59271 -2.1967914
13.59371 -2.2118175
13.59471 -2.2267889
13.59571 -2.2417013
13.59671 -2.2565531
13.59771 -2.2713432
13.59871 -2.2860713
13.59971 -2.3007367
13.60071 -2.3153384999999997
13.60171 -2.3298794000000003
13.60271 -2.3443656
13.60371 -2.3588058
13.60471 -2.3732103
13.60571 -2.3875868000000002
13.60671 -2.4019361999999997
13.60771 -2.4162516
13.60871 -2.4305187
13.60971 -2.4447216000000003
13.61071 -2.4588468
13.61171 -2.4728868
13.61271 -2.4868423
13.61371 -2.5007198
13.61471 -2.5145277
13.61571 -2.5282741
13.61671 -2.5419619
13.61771 -2.5555924
13.61871 -2.5691645
13.61971 -2.5826795
13.62071 -2.5961403
13.62171 -2.6095521
13.62271 -2.6229173
13.62371 -2.6362338999999997
13.62471 -2.6494923999999997
13.62571 -2.6626786
13.62671 -2.6757779999999998
13.62771 -2.6887804
13.62871 -2.7016852
13.62971 -2.7145002000000003
13.63071 -2.7272407
13.63171 -2.7399225
13.63271 -2.7525561
13.63371 -2.7651434999999998
13.63471 -2.7776796
13.63571 -2.7901551
13.63671 -2.8025607
13.63771 -2.8148914
13.63871 -2.8271463
13.63971 -2.8393267
13.64071 -2.8514313
13.64171 -2.8634552
13.64271 -2.8753892999999997
13.64371 -2.8872242
13.64471 -2.8989551999999996
13.64571 -2.9105855
13.64671 -2.922128
13.64771 -2.9336005
13.64871 -2.9450202
13.64971 -2.9563965000000003
13.65071 -2.9677268
13.65171 -2.9789996999999997
13.65271 -2.9901979
13.65371 -3.0013062
13.65471 -3.0123163
13.65571 -3.0232282
13.65671 -3.0340482
13.65771 -3.0447826
13.65871 -3.0554343
13.65971 -3.0660008999999997
13.66071 -3.0764768
13.66171 -3.0868573
13.66271 -3.0971447
13.66371 -3.1073472
13.66471 -3.1174785
13.66571 -3.12755
13.66671 -3.1375661
13.66771 -3.1475193999999997
13.66871 -3.1573929
13.66971 -3.1671677000000003
13.67071 -3.1768262
13.67171 -3.1863629999999996
13.67271 -3.1957834999999997
13.67371 -3.2051016000000003
13.67471 -3.214334
13.67571 -3.2234907
13.67671 -3.2325752
13.67771 -3.241583
13.67871 -3.2505068999999995
13.67971 -3.2593433
13.68071 -3.2680944000000003
13.68171 -3.2767668
13.68271 -3.2853689
13.68371 -3.2939017
13.68471 -3.3023573
13.68571 -3.310721
13.68671 -3.3189725
13.68771 -3.3270995999999995
13.68871 -3.3350982
13.68971 -3.3429783
13.69071 -3.3507578000000002
13.69171 -3.3584557
13.69271 -3.3660851
13.69371 -3.3736486
13.69471 -3.3811363999999995
13.69571 -3.388536
13.69671 -3.3958348999999997
13.69771 -3.4030296
13.69871 -3.4101236999999998
13.69971 -3.417125
13.70071 -3.424038
13.70171 -3.4308616
13.70271 -3.4375876
13.70371 -3.4442034
13.70471 -3.4507003000000003
13.70571 -3.4570790999999996
13.70671 -3.463351
13.70771 -3.4695341999999996
13.70871 -3.4756484999999997
13.70971 -3.4817044
13.71071 -3.4876999
13.71171 -3.4936216
13.71271 -3.4994490000000003
13.71371 -3.5051655
13.71471 -3.5107623999999995
13.71571 -3.5162419
13.71671 -3.5216127
13.71771 -3.5268851
13.71871 -3.5320636000000003
13.71971 -3.5371456
13.72071 -3.5421229999999997
13.72171 -3.5469882
13.72271 -3.5517395
13.72371 -3.5563864
13.72471 -3.5609439
13.72571 -3.5654262
13.72671 -3.5698413999999996
13.72771 -3.5741869000000004
13.72871 -3.578449
13.72971 -3.5826076
13.73071 -3.5866473
13.73171 -3.5905614000000003
13.73271 -3.5943557
13.73371 -3.598043
13.73471 -3.6016408
13.73571 -3.6051579
13.73671 -3.6085956
13.73771 -3.6119469
13.73871 -3.6152013
13.73971 -3.6183521000000005
13.74071 -3.6214001000000002
13.74171 -3.6243524
13.74271 -3.6272183
13.74371 -3.6300026
13.74471 -3.6327019000000003
13.74571 -3.6353044
13.74671 -3.6377937
13.74771 -3.6401570000000003
13.74871 -3.6423909999999995
13.74971 -3.6445048
13.75071 -3.6465142
13.75171 -3.6484387
13.75271 -3.6502909
13.75371 -3.6520731
13.75471 -3.6537774
13.75571 -3.6553918999999997
13.75671 -3.6569055
13.75771 -3.6583143999999996
13.75871 -3.6596208999999997
13.75971 -3.6608323
13.76071 -3.6619563
13.76171 -3.6629934000000004
13.76271 -3.6639374
13.76371 -3.6647781999999998
13.76471 -3.6655065000000002
13.76571 -3.6661208
13.76671 -3.6666277999999997
13.76771 -3.6670409
13.76871 -3.6673754
13.76971 -3.6676398999999997
13.77071 -3.6678339999999996
13.77171 -3.6679465
13.77271 -3.6679626
13.77371 -3.6678676
13.77471 -3.6676556
13.77571 -3.6673289
13.77671 -3.6668971000000004
13.77771 -3.6663715
13.77871 -3.6657594000000002
13.77971 -3.6650624
13.78071 -3.6642764000000003
13.78171 -3.6633957
13.78271 -3.6624182
13.78371 -3.6613476
13.78471 -3.6601927
13.78571 -3.6589618999999995
13.78671 -3.657661
13.78771 -3.6562875000000004
13.78871 -3.6548309000000003
13.78971 -3.6532763000000004
13.79071 -3.6516126000000004
13.79171 -3.6498345000000003
13.79271 -3.6479451000000003
13.79371 -3.6459553999999996
13.79471 -3.6438792999999996
13.79571 -3.6417263999999996
13.79671 -3.6394998
13.79771 -3.6371965
13.79871 -3.6348092999999997
13.79971 -3.6323313
13.80071 -3.6297604
13.80171 -3.627098
13.80271 -3.6243495
13.80371 -3.6215175000000004
13.80471 -3.6186024999999997
13.80571 -3.6155995000000005
13.80671 -3.6125008
13.80771 -3.6093023000000004
13.80871 -3.6060024000000004
13.80971 -3.6026075
13.81071 -3.5991289
13.81171 -3.5955779
13.81271 -3.5919644
13.81371 -3.5882901
13.81471 -3.5845492
13.81571 -3.5807326
13.81671 -3.5768297
13.81771 -3.5728332000000003
13.81871 -3.5687402
13.81971 -3.564553
13.82071 -3.5602763000000004
13.82171 -3.5559148
13.82271 -3.5514696999999997
13.82371 -3.5469417000000005
13.82471 -3.5423283
13.82571 -3.5376314
13.82671 -3.5328551999999998
13.82771 -3.5280053
13.82871 -3.5230886000000003
13.82971 -3.518109
13.83071 -3.5130654
13.83171 -3.5079524
13.83271 -3.5027608000000003
13.83371 -3.4974817
13.83471 -3.4921091
13.83571 -3.4866422
13.83671 -3.4810871
13.83771 -3.4754506999999997
13.83871 -3.4697417
13.83971 -3.4639675000000003
13.84071 -3.4581311
13.84171 -3.4522316999999996
13.84271 -3.4462672
13.84371 -3.4402348
13.84471 -3.4341335
13.84571 -3.4279618
13.84671 -3.4217182999999998
13.84771 -3.4154012999999996
13.84871 -3.4090076
13.84971 -3.4025334
13.85071 -3.3959761
13.85171 -3.3893343
13.85271 -3.3826109
13.85371 -3.3758125999999997
13.85471 -3.3689491
13.85571 -3.3620283
13.85671 -3.3550568000000003
13.85771 -3.3480369000000003
13.85871 -3.3409663
13.85971 -3.3338375000000005
13.86071 -3.3266436
13.86171 -3.3193770999999996
13.86271 -3.3120323
13.86371 -3.3046085000000005
13.86471 -3.2971065
13.86571 -3.2895312000000003
13.86671 -3.2818849999999995
13.86771 -3.2741729
13.86871 -3.2663979000000003
13.86971 -3.2585628
13.87071 -3.2506723
13.87171 -3.2427285
13.87271 -3.2347344
13.87371 -3.226693
13.87471 -3.218602
13.87571 -3.2104578000000004
13.87671 -3.2022528
13.87771 -3.1939793
13.87871 -3.1856297999999996
13.87971 -3.1772014
13.88071 -3.1686973
13.88171 -3.1601239000000003
13.88271 -3.151492
13.88371 -3.1428116999999998
13.88471 -3.1340901
13.88571 -3.1253304
13.88671 -3.1165315
13.88771 -3.107688
13.88871 -3.098795
13.88971 -3.0898485
13.89071 -3.0808464
13.89171 -3.0717872
13.89271 -3.0626692
13.89371 -3.0534896999999996
13.89471 -3.0442456
13.89571 -3.0349338
13.89671 -3.0255552000000003
13.89771 -3.0161146
13.89871 -3.0066215
13.89971 -2.9970869
13.90071 -2.9875217
13.90171 -2.9779310999999997
13.90271 -2.9683134
13.90371 -2.9586611
13.90471 -2.9489633
13.90571 -2.9392088
13.90671 -2.9293913000000003
13.90771 -2.9195108000000003
13.90871 -2.9095706
13.90971 -2.8995775000000004
13.91071 -2.8895374
13.91171 -2.8794535
13.91271 -2.8693261000000003
13.91371 -2.8591562
13.91471 -2.8489456
13.91571 -2.8386986
13.91671 -2.8284214
13.91771 -2.8181184000000004
13.91871 -2.8077906
13.91971 -2.7974321
13.92071 -2.7870318000000003
13.92171 -2.776577
13.92271 -2.7660575
13.92371 -2.7554696
13.92471 -2.7448185
13.92571 -2.7341154999999997
13.92671 -2.7233755
13.92771 -2.7126102
13.92871 -2.7018262
13.92971 -2.6910232
13.93071 -2.680197
13.93171 -2.6693419
13.93271 -2.6584548999999997
13.93371 -2.6475357
13.93471 -2.6365856
13.93571 -2.6256042
13.93671 -2.6145880999999997
13.93771 -2.6035294
13.93871 -2.5924198
13.93971 -2.5812535000000003
13.94071 -2.5700312
13.94171 -2.5587622
13.94271 -2.5474608
13.94371 -2.5361432
13.94471 -2.5248203
13.94571 -2.5134951
13.94671 -2.5021603
13.94771 -2.4908038
13.94871 -2.4794121999999996
13.94971 -2.4679767
13.95071 -2.4564946
13.95171 -2.4449697
13.95271 -2.4334070999999997
13.95371 -2.4218112
13.95471 -2.4101831000000002
13.95571 -2.3985215
13.95671 -2.3868252
13.95771 -2.3750974
13.95871 -2.3633465
13.95971 -2.3515839
13.96071 -2.3398211
13.96171 -2.3280635000000003
13.96271 -2.3163066999999997
13.96371 -2.3045387
13.96471 -2.2927421999999997
13.96571 -2.2809008
13.96671 -2.2690058
13.96771 -2.2570577000000003
13.96871 -2.2450658
13.96971 -2.2330435
13.97071 -2.2210026000000003
13.97171 -2.2089498
13.97271 -2.1968864
13.97371 -2.1848104999999998
13.97471 -2.1727204
13.97571 -2.1606172999999997
13.97671 -2.1485054999999997
13.97771 -2.1363894
13.97871 -2.1242693
13.97971 -2.1121394000000002
13.98071 -2.0999879
13.98171 -2.0878006
13.98271 -2.0755665
13.98371 -2.063283
13.98471 -2.0509575
13.98571 -2.0386053
13.98671 -2.0262452
13.98771 -2.0138914
13.98871 -2.0015504
13.98971 -1.9892205
13.99071 -1.9768925
13.99171 -1.9645565999999999
13.99271 -1.9522054
13.99371 -1.9398354
13.99471 -1.9274471000000002
13.99571 -1.9150408
13.99671 -1.9026142
13.99771 -1.8901613000000002
13.99871 -1.8776756
13.99971 -1.8651537999999999
14.00071 -1.8525988
14.00171 -1.8400218
14.00271 -1.8274393
14.00371 -1.8148674
14.00471 -1.8023174
14.00571 -1.7897904
14.00671 -1.7772777
14.00771 -1.7647645
14.00871 -1.7522356
14.00971 -1.7396800000000001
14.01071 -1.7270946999999999
14.01171 -1.7144823
14.01271 -1.7018493
14.01371 -1.689201
14.01471 -1.6765408
14.01571 -1.6638685
14.01671 -1.6511852
14.01771 -1.6384946
14.01871 -1.6258038999999997
14.01971 -1.6131225999999999
14.02071 -1.6004588
14.02171 -1.5878148
14.02271 -1.5751852
14.02371 -1.5625562999999998
14.02471 -1.5499116
14.02571 -1.537237
14.02671 -1.5245254
14.02771 -1.511779
14.02871 -1.4990079
14.02971 -1.4862259
14.03071 -1.4734456
14.03171 -1.4606751
14.03271 -1.447917
14.03371 -1.435171
14.03471 -1.4224355
14.03571 -1.4097105
14.03671 -1.3969965000000002
14.03771 -1.3842935
14.03871 -1.3715979999999999
14.03971 -1.3589018
14.04071 -1.3461936
14.04171 -1.3334621
14.04271 -1.3206999000000001
14.04371 -1.3079077
14.04471 -1.2950947000000002
14.04571 -1.2822756
14.04671 -1.2694664
14.04771 -1.2566796999999998
14.04871 -1.2439209
14.04971 -1.2311879
14.05071 -1.2184734
14.05171 -1.2057689
14.05271 -1.1930664
14.05371 -1.1803607
14.05471 -1.1676487
14.05571 -1.1549272
14.05671 -1.1421929000000002
14.05771 -1.1294423
14.05871 -1.1166736
14.05971 -1.1038887000000002
14.06071 -1.0910955
14.06171 -1.0783061999999999
14.06271 -1.065535
14.06371 -1.052794
14.06471 -1.0400888000000001
14.06571 -1.0274175
14.06671 -1.0147707000000001
14.06771 -1.0021354999999998
14.06871 -0.9894986600000001
14.06971 -0.97685102
14.07071 -0.9641880199999999
14.07171 -0.9515095499999999
14.07271 -0.9388183200000001
14.07371 -0.9261184400000001
14.07471 -0.91341417
14.07571 -0.90071009
14.07671 -0.88801282
14.07771 -0.87533006
14.07871 -0.8626706
14.07971 -0.8500414
14.08071 -0.8374450699999999
14.08171 -0.82487827
14.08271 -0.81233177
14.08371 -0.79979254
14.08471 -0.78724762
14.08571 -0.77468748
14.08671 -0.76210871
14.08771 -0.74951407
14.08871 -0.73691113
14.08971 -0.7243094
14.09071 -0.71171834
14.09171 -0.69914563
14.09271 -0.68659671
14.09371 -0.67407568
14.09471 -0.66158492
14.09571 -0.6491250399999999
14.09671 -0.63669384
14.09771 -0.62428536
14.09871 -0.61189043
14.09971 -0.5994977
14.10071 -0.58709634
14.10171 -0.57467925
14.10271 -0.56224526
14.10371 -0.54979939
14.10471 -0.5373518899999999
14.10571 -0.52491468
14.10671 -0.5124989
14.10771 -0.50011221
14.10871 -0.48775808
14.10971 -0.4754364
14.11071 -0.46314425000000004
14.11171 -0.45087733
14.11271 -0.43863039000000004
14.11371 -0.42639710000000003
14.11471 -0.41417014
14.11571 -0.40194211
14.11671 -0.3897069
14.11771 -0.3774619
14.11871 -0.36520942
14.11971 -0.35295698
14.12071 -0.3407161
14.12171 -0.32849924
14.12271 -0.31631675
14.12371 -0.30417398
14.12471 -0.29207068
14.12571 -0.28000153
14.12671 -0.26795857
14.12771 -0.25593319000000003
14.12871 -0.24391788
14.12971 -0.23190703000000001
14.13071 -0.21989672000000002
14.13171 -0.20788426
14.13271 -0.19586858999999998
14.13371 -0.18385074
14.13471 -0.17183501
14.13571 -0.15982927000000002
14.13671 -0.14784406
14.13771 -0.13589042
14.13871 -0.12397683
14.13971 -0.1121066
14.14071 -0.10027668
14.14171 -0.088478532
14.14271 -0.07670091
14.14371 -0.064933061
14.14471 -0.053167541
14.14571 -0.041401543
14.14671 -0.029636372
14.14771 -0.017876044
14.14871 -0.0061254395
14.14971 0.005610572
14.15071 0.017327145999999998
14.15171 0.029019019
14.15271 0.040680289
14.15371 0.052305072
14.15471 0.06388928699999999
14.15571 0.075432583
14.15671 0.08693986499999999
14.15771 0.098421006
14.15871 0.10988861999999999
14.15971 0.12135449999999999
14.16071 0.13282609
14.16171 0.14430427999999998
14.16271 0.15578353
14.16371 0.16725389
14.16471 0.17870432
14.16571 0.19012546
14.16671 0.2015115
14.16771 0.21285990000000002
14.16871 0.22417018
14.16971 0.2354427
14.17071 0.2466782
14.17171 0.25787838
14.17271 0.26904726
14.17371 0.2801917
14.17471 0.29132094000000003
14.17571 0.30244435000000003
14.17671 0.31356829999999997
14.17771 0.32469332
14.17871 0.33581336
14.17971 0.34691712
14.18071 0.35799141
14.18171 0.36902518
14.18271 0.38001249000000004
14.18371 0.39095379999999996
14.18471 0.40185424000000003
14.18571 0.41272150999999996
14.18671 0.42356271
14.18771 0.43438291
14.18871 0.44518500000000005
14.18971 0.45597078
14.19071 0.46674231999999993
14.19171 0.4775018
14.19271 0.48825066
14.19371 0.49898787000000006
14.19471 0.50970824
14.19571 0.52040257
14.19671 0.53105936
14.19771 0.54166815
14.19871 0.55222306
14.19971 0.56272484
14.20071 0.5731808500000001
14.20171 0.5836024900000001
14.20271 0.59400164
14.20371 0.604387
14.20471 0.6147624
14.20571 0.6251268600000001
14.20671 0.63547636
14.20771 0.6458060800000001
14.20871 0.6561121
14.20971 0.66639129
14.21071 0.67664059
14.21171 0.68685575
14.21271 0.69703162
14.21371 0.70716254
14.21471 0.71724532
14.21571 0.7272805999999999
14.21671 0.73727402
14.21771 0.7472354
14.21871 0.7571753999999999
14.21971 0.7671025100000001
14.22071 0.77701993
14.22171 0.78692501
14.22271 0.7968097000000001
14.22371 0.8066643
14.22471 0.8164795100000001
14.22571 0.82624946
14.22671 0.83597172
14.22771 0.84564677
14.22871 0.85527599
14.22971 0.86486172
14.23071 0.87440601
14.23171 0.8839117400000001
14.23271 0.8933834700000001
14.23371 0.90282755
14.23471 0.9122506699999999
14.23571 0.92165824
14.23671 0.9310518400000001
14.23771 0.94042812
14.23871 0.94977897
14.23971 0.9590935
14.24071 0.9683616500000001
14.24171 0.9775760600000001
14.24271 0.98673441
14.24371 0.99583855
14.24471 1.004894
14.24571 1.0139070000000001
14.24671 1.0228837
14.24771 1.0318284
14.24871 1.0407440000000001
14.24971 1.0496327
14.25071 1.0584953
14.25171 1.0673317999999998
14.25271 1.0761402999999998
14.25371 1.0849168
14.25471 1.0936545
14.25571 1.102346
14.25671 1.1109843
14.25771 1.1195654
14.25871 1.1280896
14.25971 1.1365615
14.26071 1.1449886
14.26171 1.1533791
14.26271 1.1617402000000001
14.26371 1.1700762
14.26471 1.1783882
14.26571 1.1866746
14.26671 1.1949318
14.26771 1.2031545
14.26871 1.2113374
14.26971 1.2194740000000002
14.27071 1.2275581
14.27171 1.2355843
14.27271 1.2435489
14.27371 1.2514521
14.27471 1.2592973
14.27571 1.2670913000000001
14.27671 1.2748427
14.27771 1.2825597
14.27871 1.2902483
14.27971 1.2979108
14.28071 1.3055459
14.28171 1.3131496
14.28271 1.3207164
14.28371 1.3282408
14.28471 1.3357174
14.28571 1.3431412999999999
14.28671 1.3505084
14.28771 1.3578156
14.28871 1.3650617
14.28971 1.3722482
14.29071 1.3793804
14.29171 1.3864655
14.29271 1.3935117000000001
14.29371 1.400526
14.29471 1.407511
14.29571 1.414465
14.29671 1.4213821
14.29771 1.4282542
14.29871 1.4350732
14.29971 1.4418336999999999
14.30071 1.4485332
14.30171 1.4551718
14.30271 1.4617505
14.30371 1.4682709
14.30471 1.474735
14.30571 1.4811448
14.30671 1.4875043
14.30771 1.4938198
14.30871 1.5000980000000002
14.30971 1.506345
14.31071 1.5125629
14.31171 1.5187486
14.31271 1.5248938
14.31371 1.5309873
14.31471 1.5370177
14.31571 1.5429781
14.31671 1.548867
14.31771 1.5546883
14.31871 1.5604495
14.31971 1.5661575
14.32071 1.5718170999999999
14.32171 1.5774291
14.32271 1.5829934
14.32371 1.5885089000000001
14.32471 1.5939763
14.32571 1.5993986000000002
14.32671 1.6047781
14.32771 1.6101144
14.32871 1.6154023
14.32971 1.6206332
14.33071 1.6257962000000001
14.33171 1.630885
14.33271 1.635897
14.33371 1.6408393000000001
14.33471 1.6457235000000001
14.33571 1.6505633
14.33671 1.6553683
14.33771 1.6601424999999999
14.33871 1.6648816
14.33971 1.6695771000000001
14.34071 1.6742202000000002
14.34171 1.6788039000000001
14.34271 1.6833264000000001
14.34371 1.6877882
14.34471 1.6921895999999998
14.34571 1.6965280999999999
14.34671 1.7007984
14.34771 1.7049938
14.34871 1.709111
14.34971 1.7131523999999998
14.35071 1.7171275
14.35171 1.7210515
14.35271 1.7249387
14.35371 1.7287981000000001
14.35471 1.7326281999999997
14.35571 1.7364195999999998
14.35671 1.7401567
14.35771 1.7438261
14.35871 1.7474191000000001
14.35971 1.7509354000000001
14.36071 1.7543818999999998
14.36171 1.7577661000000002
14.36271 1.7610938999999999
14.36371 1.7643655
14.36471 1.7675776
14.36571 1.7707264
14.36671 1.7738126
14.36771 1.776842
14.36871 1.7798242999999998
14.36971 1.7827688000000002
14.37071 1.7856779
14.37171 1.7885453999999998
14.37271 1.7913561000000002
14.37371 1.7940918
14.37471 1.7967365999999998
14.37571 1.7992845
14.37671 1.8017414999999999
14.37771 1.8041223
14.37871 1.8064437
14.37971 1.808719
14.38071 1.8109534
14.38171 1.8131439
14.38271 1.8152831
14.38371 1.8173667
14.38471 1.8193936000000002
14.38571 1.8213684
14.38671 1.8232967999999998
14.38771 1.8251806
14.38871 1.8270142
14.38971 1.8287843000000001
14.39071 1.8304748
14.39171 1.8320739
14.39271 1.8335797
14.39371 1.8350014000000001
14.39471 1.8363570999999999
14.39571 1.8376660999999999
14.39671 1.8389419
14.39771 1.8401856
14.39871 1.8413886000000002
14.39971 1.8425350999999999
14.40071 1.8436113
14.40171 1.8446102999999998
14.40271 1.8455332000000002
14.40371 1.8463872
14.40471 1.847179
14.40571 1.8479109
14.40671 1.8485781
14.40771 1.8491723000000002
14.40871 1.8496869
14.40971 1.8501235
14.41071 1.8504923
14.41171 1.8508110000000002
14.41271 1.8510967
14.41371 1.8513591999999999
14.41471 1.8515945999999999
14.41571 1.8517888999999998
14.41671 1.8519206
14.41771 1.8519714
14.41871 1.8519316000000001
14.41971 1.8518038
14.42071 1.8515995
14.42171 1.8513313999999998
14.42271 1.8510094000000001
14.42371 1.8506344000000001
14.42471 1.8502001000000001
14.42571 1.8496994
14.42671 1.8491285
14.42771 1.8484918
14.42871 1.8477998999999998
14.42971 1.8470645
14.43071 1.8462919000000002
14.43171 1.8454773
14.43271 1.8446077
14.43371 1.8436641
14.43471 1.8426316000000003
14.43571 1.8415065000000002
14.43671 1.8402971000000001
14.43771 1.8390213999999998
14.43871 1.8376995
14.43971 1.836345
14.44071 1.8349612000000002
14.44171 1.8335404
14.44271 1.8320689000000001
14.44371 1.8305352000000001
14.44471 1.8289335
14.44571 1.8272666
14.44671 1.8255411
14.44771 1.8237624000000001
14.44871 1.821929
14.44971 1.8200325
14.45071 1.8180601
14.45171 1.8160026999999999
14.45271 1.8138593
14.45371 1.8116413000000002
14.45471 1.8093672
14.45571 1.8070571
14.45671 1.8047238
14.45771 1.8023675
14.45871 1.7999772
14.45971 1.7975347
14.46071 1.7950233
14.46171 1.7924342
14.46271 1.7897686
14.46371 1.7870358999999998
14.46471 1.784247
14.46571 1.7814086999999998
14.46671 1.7785205
14.46771 1.7755771
14.46871 1.7725715
14.46971 1.7695025999999998
14.47071 1.7663766
14.47171 1.7632054000000001
14.47271 1.760002
14.47371 1.7567731
14.47471 1.7535151999999998
14.47571 1.7502138
14.47671 1.7468501
14.47771 1.7434075
14.47871 1.7398786
14.47971 1.7362677
14.48071 1.7325879999999998
14.48171 1.7288571
14.48271 1.7250881999999998
14.48371 1.7212864
14.48471 1.717449
14.48571 1.7135687
14.48671 1.7096398
14.48771 1.7056609
14.48871 1.7016366
14.48971 1.697574
14.49071 1.6934768999999998
14.49171 1.6893424000000001
14.49271 1.6851611
14.49371 1.6809190000000003
14.49471 1.6766047
14.49571 1.6722156
14.49671 1.6677579000000002
14.49771 1.6632462000000001
14.49871 1.6586984999999999
14.49971 1.6541274000000001
14.50071 1.6495373
14.50171 1.6449226000000001
14.50271 1.6402725
14.50371 1.6355749
14.50471 1.6308226
14.50571 1.6260142000000002
14.50671 1.6211547
14.50771 1.6162495999999997
14.50871 1.6113022000000001
14.50971 1.6063105000000002
14.51071 1.6012693000000002
14.51171 1.5961739999999998
14.51271 1.5910236000000002
14.51371 1.5858244000000001
14.51471 1.580588
14.51571 1.5753273
14.51671 1.5700512
14.51771 1.5647609
14.51871 1.5594492999999998
14.51971 1.5541035
14.52071 1.5487102000000001
14.52171 1.5432608
14.52271 1.5377538
14.52371 1.5321949
14.52471 1.526593
14.52571 1.5209564
14.52671 1.5152893
14.52771 1.5095915
14.52871 1.5038603
14.52971 1.4980933
14.53071 1.4922913
14.53171 1.4864589
14.53271 1.4806018
14.53371 1.4747248
14.53471 1.4688276999999998
14.53571 1.4629052999999999
14.53671 1.4569485
14.53771 1.4509481
14.53871 1.444899
14.53971 1.4388018
14.54071 1.4326636
14.54171 1.4264947000000001
14.54271 1.4203053
14.54371 1.4141015
14.54471 1.4078838999999999
14.54571 1.4016489
14.54671 1.3953912000000002
14.54771 1.3891058
14.54871 1.3827911
14.54971 1.3764481
14.55071 1.3700795
14.55171 1.3636874
14.55271 1.3572715000000002
14.55371 1.3508292
14.55471 1.3443573
14.55571 1.3378538
14.55671 1.3313201000000001
14.55771 1.324761
14.55871 1.3181839000000002
14.55971 1.3115963
14.56071 1.3050023
14.56171 1.2984022
14.56271 1.2917916999999999
14.56371 1.2851643
14.56471 1.2785134
14.56571 1.271835
14.56671 1.2651290000000002
14.56771 1.2583986
14.56871 1.251649
14.56971 1.2448849
14.57071 1.2381094000000001
14.57171 1.231323
14.57271 1.2245249
14.57371 1.217714
14.57471 1.2108902
14.57571 1.2040554
14.57671 1.1972125999999998
14.57771 1.1903643
14.57871 1.1835115999999999
14.57971 1.1766526
14.58071 1.1697838
14.58171 1.1629006000000002
14.58271 1.1559997
14.58371 1.1490813
14.58471 1.1421487
14.58571 1.1352076
14.58671 1.1282647
14.58771 1.121325
14.58871 1.1143893999999999
14.58971 1.1074563000000002
14.59071 1.1005208
14.59171 1.0935782
14.59271 1.0866257000000001
14.59371 1.0796633999999998
14.59471 1.0726944
14.59571 1.0657229000000001
14.59671 1.0587528000000002
14.59771 1.0517857
14.59871 1.0448206
14.59971 1.0378558
14.60071 1.0308898
14.60171 1.0239233
14.60271 1.01696
14.60371 1.0100049
14.60471 1.0030622
14.60571 0.99613322
14.60671 0.98921554
14.60771 0.98230299
14.60871 0.9753891299999999
14.60971 0.96846893
14.61071 0.9615423200000001
14.61171 0.9546139299999999
14.61271 0.94769225
14.61371 0.94078528
14.61471 0.9338987999999999
14.61571 0.92703374
14.61671 0.92018694
14.61771 0.91335298
14.61871 0.9065276000000001
14.61971 0.89970948
14.62071 0.89290058
14.62171 0.88610472
14.62271 0.8793247900000001
14.62371 0.8725606800000001
14.62471 0.8658088700000001
14.62571 0.85906414
14.62671 0.85232286
14.62771 0.8455855800000001
14.62871 0.83885826
14.62971 0.8321513399999999
14.63071 0.82547553
14.63171 0.8188377099999999
14.63271 0.81223845
14.63371 0.80567161
14.63471 0.79912748
14.63571 0.7925962999999999
14.63671 0.78607276
14.63771 0.77955718
14.63871 0.77305455
14.63971 0.76657161
14.64071 0.76011308
14.64171 0.75367973
14.64271 0.74726888
14.64371 0.7408774499999999
14.64471 0.73450482
14.64571 0.7281553
14.64671 0.72183721
14.64771 0.71555986
14.64871 0.70932885
14.64971 0.7031435100000001
14.65071 0.69699567
14.65171 0.69087301
14.65271 0.68476382
14.65371 0.67866202
14.65471 0.67256936
14.65571 0.66649481
14.65671 0.66045038
14.65771 0.65444652
14.65871 0.64848824
14.65971 0.64257449
14.66071 0.63670045
14.66171 0.63086166
14.66271 0.6250571
14.66371 0.61929002
14.66471 0.6135659299999999
14.66571 0.60788854
14.66671 0.60225655
14.66771 0.59666238
14.66871 0.59109484
14.66971 0.5855435
14.67071 0.58000418
14.67171 0.57448135
14.67271 0.56898743
14.67371 0.5635384
14.67471 0.55814795
14.67571 0.55282232
14.67671 0.54755937
14.67771 0.54235049
14.67871 0.53718537
14.67971 0.53205681
14.68071 0.52696336
14.68171 0.52190796
14.68271 0.51689497
14.68371 0.51192613
14.68471 0.5069985100000001
14.68571 0.5021053400000001
14.68671 0.49724019999999997
14.68771 0.49240142
14.68871 0.48759487
14.68971 0.48283339
14.69071 0.47813235000000004
14.69171 0.47350377
14.69271 0.4689516
14.69371 0.46446975
14.69471 0.46004509
14.69571 0.45566265
14.69671 0.45131161
14.69771 0.44698869
14.69871 0.44269827
14.69971 0.43844897
14.70071 0.43424848
14.70171 0.43010074
14.70271 0.42600464
14.70371 0.42195716000000005
14.70471 0.41795699000000003
14.70571 0.41400771999999997
14.70671 0.41011758
14.70771 0.40629688
14.70871 0.40255244999999995
14.70971 0.39888377999999997
14.71071 0.39528171000000006
14.71171 0.39173113000000004
14.71271 0.38821639
14.71371 0.38472761
14.71471 0.38126428
14.71571 0.37783512
14.71671 0.37445417
14.71771 0.37113526
14.71871 0.36788706
14.71971 0.36471127999999997
14.72071 0.36160444999999997
14.72171 0.3585615
14.72271 0.35557982
14.72371 0.35266057
14.72471 0.3498072
14.72571 0.34702215000000003
14.72671 0.34430306
14.72771 0.34164179
14.72871 0.33902645000000003
14.72971 0.33644612
14.73071 0.33389598000000004
14.73171 0.33138022
14.73271 0.32891151
14.73371 0.32650672000000003
14.73471 0.32418086
14.73571 0.32194185000000003
14.73671 0.3197887
14.73771 0.31771304
14.73871 0.31570364
14.73971 0.31375112
14.74071 0.31185097
14.74171 0.31000327
14.74271 0.30821031
14.74371 0.30647316
14.74471 0.30479
14.74571 0.30315667
14.74671 0.30156963000000003
14.74771 0.30002974
14.74871 0.29854397
14.74971 0.29712478
14.75071 0.29578614000000003
14.75171 0.29453819
14.75271 0.29338328
14.75371 0.29231451999999997
14.75471 0.29131817000000004
14.75571 0.2903787
14.75671 0.28948376000000003
14.75771 0.28862807
14.75871 0.28781344000000003
14.75971 0.28704624
14.76071 0.28633379999999997
14.76171 0.28568119999999997
14.76271 0.28509065
14.76371 0.28456289
14.76471 0.28409956000000003
14.76571 0.28370505
14.76671 0.28338605
14.76771 0.28314923
14.76871 0.28299766
14.76971 0.28292816
14.77071 0.28293098
14.77171 0.28299261
14.77271 0.28310018
14.77371 0.28324618
14.77471 0.2834308
14.77571 0.28366174
14.77671 0.28395096
14.77771 0.28431001
14.77871 0.28474662
14.77971 0.28526316999999995
14.78071 0.28585757
14.78171 0.28652591
14.78271 0.28726475
14.78371 0.28807193
14.78471 0.28894609
14.78571 0.28988464999999997
14.78671 0.29088252
14.78771 0.29193207
14.78871 0.29302519
14.78971 0.29415653999999997
14.79071 0.29532646
14.79171 0.29654203
14.79271 0.29781533
14.79371 0.29916009
14.79471 0.30058715
14.79571 0.30210151
14.79671 0.30370136000000003
14.79771 0.30537962
14.79871 0.30712718
14.79971 0.30893583
14.80071 0.31080013
14.80171 0.31271751999999997
14.80271 0.31468668
14.80371 0.31670653
14.80471 0.31877565
14.80571 0.32089297
14.80671 0.32305927
14.80771 0.32527861
14.80871 0.32755818999999997
14.80971 0.32990654
14.81071 0.3323308
14.81171 0.33483373
14.81271 0.33741223
14.81371 0.34005782
14.81471 0.3427594
14.81571 0.34550652
14.81671 0.34829264
14.81771 0.35111625
14.81871 0.35398048
14.81971 0.35689101
14.82071 0.35985396000000003
14.82171 0.36287447
14.82271 0.36595645
14.82371 0.36910316000000004
14.82471 0.37231781
14.82571 0.37560349
14.82671 0.37896226
14.82771 0.38239334
14.82871 0.38589207
14.82971 0.3894499
14.83071 0.39305625999999994
14.83171 0.39670104
14.83271 0.40037781
14.83371 0.40408536
14.83471 0.40782802
14.83571 0.41161352
14.83671 0.41545029
14.83771 0.41934494
14.83871 0.4233011
14.83971 0.4273192
14.84071 0.43139737
14.84171 0.43553319
14.84271 0.43972376999999996
14.84371 0.44396617
14.84471 0.44825654000000004
14.84571 0.45259004
14.84671 0.45696115
14.84771 0.46136533
14.84871 0.46580085
14.84971 0.47027003
14.85071 0.47477963
14.85171 0.47933897000000003
14.85271 0.48395745
14.85371 0.48864171999999995
14.85471 0.49339347
14.85571 0.49820932999999995
14.85671 0.50308192
14.85771 0.50800228
14.85871 0.51296209
14.85971 0.5179550500000001
14.86071 0.52297697
14.86171 0.52802544
14.86271 0.53309891
14.86371 0.5381967900000001
14.86471 0.54331976
14.86571 0.54847118
14.86671 0.55365679
14.86771 0.55888458
14.86871 0.5641625699999999
14.86971 0.56949635
14.87071 0.57488717
14.87171 0.58033108
14.87271 0.58581969
14.87371 0.59134294
14.87471 0.596892
14.87571 0.6024613
14.87671 0.60804999
14.87771 0.6136607399999999
14.87871 0.61929827
14.87971 0.62496723
14.88071 0.63067139
14.88171 0.6364133200000001
14.88271 0.64219479
14.88371 0.64801765
14.88471 0.65388321
14.88571 0.65979185
14.88671 0.66574113
14.88771 0.6717253000000001
14.88871 0.67773531
14.88971 0.68376092
14.89071 0.6897927300000001
14.89171 0.69582583
14.89271 0.70186062
14.89371 0.70790295
14.89471 0.71396213
14.89571 0.72004795
14.89671 0.72616804
14.89771 0.73232641
14.89871 0.7385233
14.89971 0.7447564
14.90071 0.75102225
14.90171 0.75731729
14.90271 0.76363771
14.90371 0.76997913
14.90471 0.77633597
14.90571 0.7827020299999999
14.90671 0.7890712500000001
14.90771 0.79544019
14.90871 0.80180913
14.90971 0.8081829199999999
14.91071 0.81456956
14.91171 0.8209782699999999
14.91271 0.82741585
14.91371 0.83388537
14.91471 0.8403842300000001
14.91571 0.84690563
14.91671 0.8534411000000001
14.91771 0.8599819599999999
14.91871 0.8665217100000001
14.91971 0.87305689
14.92071 0.87958649
14.92171 0.8861105899999999
14.92271 0.8926300300000001
14.92371 0.89914622
14.92471 0.9056616599999999
14.92571 0.91218045
14.92671 0.91870846
14.92771 0.92525221
14.92871 0.9318172899999999
14.92971 0.93840584
14.93071 0.94501572
14.93171 0.95164012
14.93271 0.9582688100000001
14.93371 0.9648918200000001
14.93471 0.9715006700000001
14.93571 0.97809127
14.93671 0.98466333
14.93771 0.9912203099999999
14.93871 0.9977669499999999
14.93971 1.0043076
14.94071 1.010846
14.94171 1.017384
14.94271 1.023923
14.94371 1.0304632
14.94471 1.0370048
14.94571 1.0435471
14.94671 1.0500878999999999
14.94771 1.0566228
14.94871 1.0631463
14.94971 1.0696515
14.95071 1.0761331
14.95171 1.0825884
14.95271 1.0890184
14.95371 1.0954278
14.95471 1.1018231
14.95571 1.1082109
14.95671 1.1145963
14.95771 1.1209807999999999
14.95871 1.1273626
14.95971 1.1337372000000001
14.96071 1.1400996
14.96171 1.1464435
14.96271 1.1527645
14.96371 1.1590591000000001
14.96471 1.1653247
14.96571 1.1715599
14.96671 1.1777639
14.96771 1.1839366
14.96871 1.1900796
14.96971 1.1961959
14.97071 1.2022899
14.97171 1.2083659
14.97271 1.2144278
14.97371 1.2204768
14.97471 1.2265112999999999
14.97571 1.2325266
14.97671 1.2385162
14.97771 1.2444726
14.97871 1.2503899
14.97971 1.2562649000000001
14.98071 1.2620978
14.98171 1.2678908
14.98271 1.2736482
14.98371 1.2793744
14.98471 1.2850727
14.98571 1.2907448
14.98671 1.2963907000000001
14.98771 1.3020092
14.98871 1.3075987
14.98971 1.3131568999999998
14.99071 1.3186816000000001
14.99171 1.3241694
14.99271 1.3296163
14.99371 1.3350175
14.99471 1.3403691
14.99571 1.3456683
14.99671 1.3509157
14.99771 1.3561149
14.99871 1.3612717
14.99971 1.3663935
15.00071 1.3714857
15.00171 1.3765511
15.00271 1.3815878
15.00371 1.3865907
15.00471 1.3915521
15.00571 1.3964649
15.00671 1.4013235000000002
15.00771 1.4061251000000001
15.00871 1.4108692
15.00971 1.4155569
15.01071 1.4201894
15.01171 1.424768
15.01271 1.4292932
15.01371 1.4337668
15.01471 1.4381924000000001
15.01571 1.4425742
15.01671 1.4469176
15.01771 1.4512254
15.01871 1.4554969
15.01971 1.4597272
15.02071 1.463907
15.02171 1.4680259
15.02271 1.4720753
15.02371 1.4760507
15.02471 1.4799535000000001
15.02571 1.4837892
15.02671 1.4875658999999999
15.02771 1.4912906
15.02871 1.4949679
15.02971 1.4985983
15.03071 1.5021807
15.03171 1.5057123000000001
15.03271 1.5091922
15.03371 1.5126197
15.03471 1.5159941
15.03571 1.5193131
15.03671 1.5225706
15.03771 1.5257584
15.03871 1.5288675
15.03971 1.531892
15.04071 1.5348312
15.04171 1.5376915999999998
15.04271 1.5404843
15.04371 1.5432221
15.04471 1.5459147
15.04571 1.5485662
15.04671 1.5511739
15.04771 1.5537301
15.04871 1.5562259999999999
15.04971 1.5586536
15.05071 1.5610099
15.05171 1.5632937
15.05271 1.5655051999999998
15.05371 1.5676437
15.05471 1.5697058
15.05571 1.5716871000000001
15.05671 1.5735846000000002
15.05771 1.5753999
15.05871 1.5771396
15.05971 1.5788151
15.06071 1.5804373
15.06171 1.5820131000000002
15.06271 1.5835417
15.06371 1.5850149
15.06471 1.5864185999999998
15.06571 1.5877392000000001
15.06671 1.5889665000000002
15.06771 1.590099
15.06871 1.5911412999999999
15.06971 1.5921011999999999
15.07071 1.592987
15.07171 1.5938027000000001
15.07271 1.5945491999999999
15.07371 1.5952252
15.07471 1.5958303999999999
15.07571 1.5963676999999998
15.07671 1.5968433
15.07771 1.5972627
15.07871 1.5976286999999998
15.07971 1.5979363
15.08071 1.5981737999999999
15.08171 1.5983253999999998
15.08271 1.5983772
15.08371 1.5983211000000002
15.08471 1.5981592
15.08571 1.5979024000000002
15.08671 1.5975650000000001
15.08771 1.5971606999999999
15.08871 1.5966972
15.08971 1.5961745999999999
15.09071 1.5955869
15.09171 1.5949279
15.09271 1.5941925
15.09371 1.5933804
15.09471 1.5924936
15.09571 1.5915333999999999
15.09671 1.5904973999999998
15.09771 1.5893785
15.09871 1.5881665
15.09971 1.5868532000000002
15.10071 1.5854366000000002
15.10171 1.5839234
15.10271 1.5823277
15.10371 1.5806668
15.10471 1.5789544
15.10571 1.5771952999999999
15.10671 1.5753843
15.10771 1.5735078999999998
15.10871 1.571551
15.10971 1.5695010999999999
15.11071 1.5673531
15.11171 1.5651088
15.11271 1.5627727
15.11371 1.5603491
15.11471 1.5578387
15.11571 1.5552389
15.11671 1.5525469
15.11771 1.5497633
15.11871 1.5468954
15.11971 1.5439551
15.12071 1.5409561
15.12171 1.5379075
15.12271 1.5348096
15.12371 1.5316527
15.12471 1.5284195999999999
15.12571 1.5250922999999998
15.12671 1.5216583000000001
15.12771 1.5181148
15.12871 1.5144684
15.12971 1.5107316000000002
15.13071 1.5069172
15.13171 1.5030332
15.13271 1.4990816
15.13371 1.4950596
15.13471 1.4909642
15.13571 1.4867949999999999
15.13671 1.4825552
15.13771 1.47825
15.13871 1.473882
15.13971 1.4694478
15.14071 1.4649366000000001
15.14171 1.4603333
15.14271 1.4556236999999999
15.14371 1.4508006
15.14471 1.4458675
15.14571 1.4408373
15.14671 1.4357293
15.14771 1.4305609000000001
15.14871 1.4253434
15.14971 1.420078
15.15071 1.4147581
15.15171 1.4093737
15.15271 1.403916
15.15371 1.3983805
15.15471 1.3927669
15.15571 1.3870765
15.15671 1.3813084999999998
15.15771 1.3754585
15.15871 1.3695187
15.15971 1.3634827
15.16071 1.3573491
15.16171 1.351124
15.16271 1.3448213
15.16371 1.3384581
15.16471 1.3320479
15.16571 1.3255967
15.16671 1.3191001
15.16771 1.3125452
15.16871 1.3059157
15.16971 1.2991978
15.17071 1.2923848
15.17171 1.2854778
15.17271 1.2784834
15.17371 1.2714092
15.17471 1.2642614
15.17571 1.2570421999999999
15.17671 1.249752
15.17771 1.2423921
15.17871 1.2349671
15.17971 1.2274847
15.18071 1.2199542
15.18171 1.2123816
15.18271 1.2047664
15.18371 1.1971
15.18471 1.1893674
15.18571 1.1815526
15.18671 1.1736438999999999
15.18771 1.1656381
15.18871 1.1575411
15.18971 1.1493657
15.19071 1.1411264
15.19171 1.1328346
15.19271 1.124496
15.19371 1.1161107
15.19471 1.1076749000000001
15.19571 1.0991853
15.19671 1.0906396
15.19771 1.0820379
15.19871 1.07338
15.19971 1.0646635
15.20071 1.0558825
15.20171 1.0470289000000002
15.20271 1.0380951
15.20371 1.0290778
15.20471 1.0199809
15.20571 1.0108150999999999
15.20671 1.0015958999999999
15.20771 0.99233845
15.20871 0.98305317
15.20971 0.97374273
15.21071 0.96440194
15.21171 0.95502026
15.21271 0.9455860599999999
15.21371 0.9360902000000001
15.21471 0.92652775
15.21571 0.9168978799999999
15.21671 0.90720188
15.21771 0.89744199
15.21871 0.88761989
15.21971 0.8777368799999999
15.22071 0.86779594
15.22171 0.85780267
15.22271 0.8477652400000001
15.22371 0.83769308
15.22471 0.82759438
15.22571 0.81747239
15.22671 0.8073243299999999
15.22771 0.79714134
15.22871 0.7869106699999999
15.22971 0.77662054
15.23071 0.76626306
15.23171 0.75583686
15.23271 0.745347
15.23371 0.7348031700000001
15.23471 0.72421655
15.23571 0.71359687
15.23671 0.7029506799999999
15.23771 0.69228145
15.23871 0.6815896800000001
15.23971 0.6708746800000001
15.24071 0.66013495
15.24171 0.6493682
15.24271 0.63857087
15.24371 0.62773749
15.24471 0.61686081
15.24571 0.60593318
15.24671 0.59494874
15.24771 0.58390596
15.24871 0.57280874
15.24971 0.56166672
15.25071 0.5504929000000001
15.25171 0.5393005000000001
15.25271 0.52809995
15.25371 0.51689567
15.25471 0.50568604
15.25571 0.49446407
15.25671 0.48322012
15.25771 0.47194500999999994
15.25871 0.46063214999999996
15.25971 0.44927858000000004
15.26071 0.43788467999999997
15.26171 0.42645278999999997
15.26271 0.41498672
15.26371 0.40349043
15.26471 0.39196856999999996
15.26571 0.38042711
15.26671 0.36887331
15.26771 0.35731518
15.26871 0.34575958
15.26971 0.33420993
15.27071 0.3226642
15.27171 0.31111457
15.27271 0.29954871
15.27371 0.28795307000000003
15.27471 0.27631689000000004
15.27571 0.26463538
15.27671 0.25291138
15.27771 0.24115414999999998
15.27871 0.22937658
15.27971 0.21759153
15.28071 0.20580871
15.28171 0.19403326999999998
15.28271 0.18226643
15.28371 0.170507
15.28471 0.15875321
15.28571 0.14700346
15.28671 0.13525586
15.28771 0.12350697
15.28871 0.1117509
15.28971 0.099979667
15.29071 0.08818530499999999
15.29171 0.076363108
15.29271 0.064514606
15.29371 0.05264873
15.29471 0.040780281
15.29571 0.028925948000000003
15.29671 0.017099291
15.29771 0.0053065796
15.29871 -0.0064548127
15.29971 -0.018194862
15.30071 -0.029926988999999998
15.30171 -0.041663478000000004
15.30271 -0.053412106
15.30371 -0.065175176
15.30471 -0.076950976
15.30571 -0.088736287
15.30671 -0.10052837
15.30771 -0.11232528
15.30871 -0.12412422999999999
15.30971 -0.13591939
15.31071 -0.14770051
15.31171 -0.15945386
15.31271 -0.17116575
15.31371 -0.18282722
15.31471 -0.19443815
15.31571 -0.20600829999999998
15.31671 -0.21755497
15.31771 -0.22909753
15.31871 -0.24065096
15.31971 -0.25222139
15.32071 -0.2638049
15.32171 -0.27539013
15.32271 -0.28696319
15.32371 -0.29851231
15.32471 -0.3100306
15.32571 -0.32151558
15.32671 -0.33296675
15.32771 -0.34438264999999996
15.32871 -0.35575947
15.32971 -0.36709275999999996
15.33071 -0.37838065
15.33171 -0.38962716
15.33271 -0.40084356
15.33371 -0.41204598000000003
15.33471 -0.42325021000000007
15.33571 -0.43446515
15.33671 -0.44568866
15.33771 -0.45690723
15.33871 -0.46809963000000004
15.33971 -0.47924398
15.34071 -0.49032443
15.34171 -0.50133518
15.34271 -0.51227999
15.34371 -0.5231685899999999
15.34471 -0.53401114
15.34571 -0.54481449
15.34671 -0.55558123
15.34771 -0.56631193
15.34871 -0.5770084
15.34971 -0.58767633
15.35071 -0.5983245100000001
15.35171 -0.6089612799999999
15.35271 -0.61958926
15.35371 -0.63020173
15.35471 -0.6407822900000001
15.35571 -0.6513092699999999
15.35671 -0.66176266
15.35771 -0.67213112
15.35871 -0.68241591
15.35971 -0.69262953
15.36071 -0.70279059
15.36171 -0.71291649
15.36271 -0.72301724
15.36371 -0.73309373
15.36471 -0.7431395399999999
15.36571 -0.7531460799999999
15.36671 -0.76310681
15.36771 -0.77301962
15.36871 -0.78288531
15.36971 -0.79270359
15.37071 -0.8024692499999999
15.37171 -0.81217168
15.37271 -0.8217967099999999
15.37371 -0.83133345
15.37471 -0.84077911
15.37571 -0.85014263
15.37671 -0.85944282
15.37771 -0.8687020300000001
15.37871 -0.8779380499999999
15.37971 -0.8871586100000001
15.38071 -0.89635784
15.38171 -0.9055205599999999
15.38271 -0.91462797
15.38371 -0.9236647699999999
15.38471 -0.93262307
15.38571 -0.94150268
15.38671 -0.9503070299999999
15.38771 -0.9590384599999999
15.38871 -0.96769594
15.38971 -0.9762742600000001
15.39071 -0.9847693100000001
15.39171 -0.99318167
15.39271 -1.0015197
15.39371 -1.0097984
15.39471 -1.0180343
15.39571 -1.0262385
15.39671 -1.0344109000000001
15.39771 -1.0425396
15.39871 -1.0506039999999999
15.39971 -1.0585825
15.40071 -1.0664593999999998
15.40171 -1.0742306
15.40271 -1.0819029
15.40371 -1.0894895
15.40471 -1.0970037
15.40571 -1.1044540999999999
15.40671 -1.1118423
15.40771 -1.119166
15.40871 -1.1264224
15.40971 -1.1336126
15.41071 -1.140742
15.41171 -1.1478166
15.41271 -1.154839
15.41371 -1.1618034
15.41471 -1.1686953
15.41571 -1.1754951
15.41671 -1.1821848
15.41771 -1.1887548
15.41871 -1.1952073
15.41971 -1.2015568
15.42071 -1.2078233
15.42171 -1.2140256
15.42271 -1.2201748000000001
15.42371 -1.2262719
15.42471 -1.2323100999999999
15.42571 -1.2382796999999999
15.42671 -1.2441727
15.42771 -1.2499856999999999
15.42871 -1.2557186999999999
15.42971 -1.2613716000000001
15.43071 -1.266941
15.43171 -1.2724183
15.43271 -1.2777925
15.43371 -1.2830542999999999
15.43471 -1.2882023
15.43571 -1.2932443999999998
15.43671 -1.2981969
15.43771 -1.3030793
15.43871 -1.307907
15.43971 -1.3126861
15.44071 -1.3174107
15.44171 -1.3220666
15.44271 -1.3266366
15.44371 -1.3311069
15.44471 -1.3354698999999999
15.44571 -1.3397256
15.44671 -1.3438774
15.44771 -1.3479292999999999
15.44871 -1.3518828
15.44971 -1.3557365
15.45071 -1.3594893000000001
15.45171 -1.3631443
15.45271 -1.3667096
15.45371 -1.3701977
15.45471 -1.3736214
15.45571 -1.3769882
15.45671 -1.3802968
15.45771 -1.3835359
15.45871 -1.3866881
15.45971 -1.3897348
15.46071 -1.3926634
15.46171 -1.3954694
15.46271 -1.3981579
15.46371 -1.4007386
15.46471 -1.4032227
15.46571 -1.4056176999999999
15.46671 -1.4079272
15.46771 -1.4101516
15.46871 -1.4122911999999999
15.46971 -1.414348
15.47071 -1.4163258
15.47171 -1.4182284
15.47271 -1.420056
15.47371 -1.4218034
15.47471 -1.4234594999999999
15.47571 -1.4250105000000002
15.47671 -1.4264448
15.47771 -1.4277567
15.47871 -1.4289499
15.47971 -1.4300351
15.48071 -1.4310266
15.48171 -1.4319373
15.48271 -1.4327751
15.48371 -1.4335411
15.48471 -1.4342311
15.48571 -1.4348386
15.48671 -1.4353573
15.48771 -1.4357832
15.48871 -1.4361137
15.48971 -1.4363461
15.49071 -1.4364765
15.49171 -1.4364993
15.49271 -1.4364089
15.49371 -1.4362032
15.49471 -1.4358849
15.49571 -1.435463
15.49671 -1.4349504000000002
15.49771 -1.4343603999999999
15.49871 -1.4337019
15.49971 -1.4329778
15.50071 -1.4321837
15.50171 -1.4313104
15.50271 -1.4303469
15.50371 -1.4292844
15.50471 -1.4281169999999999
15.50571 -1.4268433
15.50671 -1.4254631
15.50771 -1.4239781
15.50871 -1.4223895
15.50971 -1.4206995
15.51071 -1.4189113
15.51171 -1.4170306000000001
15.51271 -1.4150647
15.51371 -1.4130217
15.51471 -1.4109064
15.51571 -1.4087195000000001
15.51671 -1.4064561
15.51771 -1.4041068
15.51871 -1.401661
15.51971 -1.3991092
15.52071 -1.3964466
15.52171 -1.3936729
15.52271 -1.3907931
15.52371 -1.3878142
15.52471 -1.3847439
15.52571 -1.3815890000000002
15.52671 -1.3783553
15.52771 -1.3750471
15.52871 -1.3716678
15.52971 -1.3682196
15.53071 -1.3647025
15.53171 -1.3611132
15.53271 -1.357445
15.53371 -1.3536886
15.53471 -1.3498336
15.53571 -1.3458724
15.53671 -1.3418015
15.53771 -1.3376226999999998
15.53871 -1.3333422
15.53971 -1.3289693999999999
15.54071 -1.3245136
15.54171 -1.3199823
15.54271 -1.3153806000000001
15.54371 -1.3107106
15.54471 -1.3059722
15.54571 -1.301164
15.54671 -1.296283
15.54771 -1.2913249
15.54871 -1.2862839
15.54971 -1.2811534
15.55071 -1.2759272
15.55171 -1.2706017
15.55271 -1.2651775
15.55371 -1.2596599
15.55471 -1.2540582999999998
15.55571 -1.2483839
15.55671 -1.2426461
15.55771 -1.2368511
15.55871 -1.2310007
15.55971 -1.225092
15.56071 -1.2191199
15.56171 -1.2130775
15.56271 -1.2069589
15.56371 -1.2007584999999998
15.56471 -1.1944719
15.56571 -1.1880948
15.56671 -1.1816248
15.56771 -1.1750611
15.56871 -1.1684065000000001
15.56971 -1.1616675
15.57071 -1.1548544
15.57171 -1.1479787
15.57271 -1.1410505
15.57371 -1.1340759
15.57471 -1.1270554
15.57571 -1.1199839
15.57671 -1.1128535
15.57771 -1.1056557
15.57871 -1.0983838
15.57971 -1.0910344
15.58071 -1.0836074
15.58171 -1.0761043
15.58271 -1.0685276000000001
15.58371 -1.06088
15.58471 -1.0531647
15.58571 -1.0453858999999999
15.58671 -1.0375494
15.58771 -1.0296619999999999
15.58871 -1.0217296
15.58971 -1.0137551999999999
15.59071 -1.0057371000000002
15.59171 -0.99766878
15.59271 -0.98954067
15.59371 -0.98134233
15.59471 -0.97306659
15.59571 -0.9647115100000001
15.59671 -0.9562809999999999
15.59771 -0.9477823999999999
15.59871 -0.93922522
15.59971 -0.93061775
15.60071 -0.92196576
15.60171 -0.9132727
15.60271 -0.90454044
15.60371 -0.8957705499999999
15.60471 -0.8869646099999999
15.60571 -0.87812301
15.60671 -0.86924406
15.60771 -0.8603233800000001
15.60871 -0.85135363
15.60971 -0.84232641
15.61071 -0.83323522
15.61171 -0.82407799
15.61271 -0.8148580799999999
15.61371 -0.80558425
15.61471 -0.79626739
15.61571 -0.78691775
15.61671 -0.7775418000000001
15.61771 -0.76814103
15.61871 -0.75871297
15.61971 -0.74925292
15.62071 -0.73975609
15.62171 -0.73021934
15.62271 -0.72064088
15.62371 -0.7110199
15.62471 -0.70135528
15.62571 -0.6916455
15.62671 -0.68188938
15.62771 -0.67208749
15.62871 -0.66224397
15.62971 -0.6523663199999999
15.63071 -0.64246454
15.63171 -0.6325484299999999
15.63271 -0.62262462
15.63371 -0.61269458
15.63471 -0.60275425
15.63571 -0.5927959
15.63671 -0.5828105800000001
15.63771 -0.57279132
15.63871 -0.56273476
15.63971 -0.55264123
15.64071 -0.54251351
15.64171 -0.5323554399999999
15.64271 -0.5221705400000001
15.64371 -0.51196171
15.64471 -0.50173192
15.64571 -0.49148476999999996
15.64671 -0.48122518000000003
15.64771 -0.47095832
15.64871 -0.46068821
15.64971 -0.45041604999999996
15.65071 -0.44013923
15.65171 -0.42985203
15.65271 -0.41954764
15.65371 -0.4092203
15.65471 -0.39886781000000004
15.65571 -0.38849241
15.65671 -0.37809999
15.65771 -0.36769826
15.65871 -0.3572945
15.65971 -0.346894
15.66071 -0.33649928
15.66171 -0.32611073
15.66271 -0.31572741
15.66371 -0.30534803
15.66471 -0.29497134999999997
15.66571 -0.28459565
15.66671 -0.27421857
15.66771 -0.26383691
15.66871 -0.25344738
15.66971 -0.24304768999999998
15.67071 -0.23263799999999998
15.67171 -0.2222216
15.67271 -0.21180459000000001
15.67371 -0.20139470999999998
15.67471 -0.1909993
15.67571 -0.18062356
15.67671 -0.17026957
15.67771 -0.15993641
15.67871 -0.14962105
15.67971 -0.13931965
15.68071 -0.12902884
15.68171 -0.11874635000000001
15.68271 -0.10847111
15.68371 -0.098203251
15.68471 -0.087943906
15.68571 -0.0776954
15.68671 -0.06746127
15.68771 -0.057246262000000006
15.68871 -0.047055702
15.68971 -0.036894553000000004
15.69071 -0.02676622
15.69171 -0.016671655
15.69271 -0.0066091328000000005
15.69371 0.0034251592
15.69471 0.013435964000000002
15.69571 0.023427549000000002
15.69671 0.03340262
15.69771 0.043361841000000005
15.69871 0.053303904
15.69971 0.06322596500000001
15.70071 0.073124014
15.70171 0.082993176
15.70271 0.092827948
15.70371 0.10262262
15.70471 0.11237203
15.70571 0.12207256
15.70671 0.13172326
15.70771 0.14132635000000002
15.70871 0.15088684
15.70971 0.16041105
15.71071 0.16990472
15.71171 0.17937109
15.71271 0.18880998999999998
15.71371 0.19821792000000002
15.71471 0.20758926
15.71571 0.21691792999999998
15.71671 0.22619874
15.71771 0.23542775
15.71871 0.24460226000000002
15.71971 0.25372019
15.72071 0.2627797
15.72171 0.27177972
15.72271 0.28072081
15.72371 0.28960609
15.72471 0.29844132
15.72571 0.30723379
15.72671 0.31598986
15.72771 0.32471262
15.72871 0.33340001999999996
15.72971 0.34204479
15.73071 0.35063634
15.73171 0.35916367
15.73271 0.36761842
15.73371 0.37599668999999997
15.73471 0.3842989
15.73571 0.39252820000000005
15.73671 0.40068841
15.73771 0.40878225
15.73871 0.41681104
15.73971 0.42477581000000003
15.74071 0.43267859000000003
15.74171 0.44052312
15.74271 0.44831410000000005
15.74371 0.45605493
15.74471 0.46374528
15.74571 0.47137947
15.74671 0.47894697999999997
15.74771 0.48643508999999996
15.74871 0.49383305
15.74971 0.50113564
15.75071 0.50834483
15.75171 0.5154684700000001
15.75271 0.52251676
15.75371 0.52949861
15.75471 0.53641847
15.75571 0.54327557
15.75671 0.55006598
15.75771 0.55678519
15.75871 0.56343055
15.75971 0.57000183
15.76071 0.57649943
15.76171 0.58292183
15.76271 0.58926353
15.76371 0.59551522
15.76471 0.60166637
15.76571 0.60770973
15.76671 0.61364411
15.76771 0.61947661
15.76871 0.62521999
15.76971 0.63088802
15.77071 0.63649071
15.77171 0.64203036
15.77271 0.64750137
15.77371 0.6528929299999999
15.77471 0.6581940199999999
15.77571 0.66339723
15.77671 0.66850055
15.77771 0.67350618
15.77871 0.67841667
15.77971 0.68323212
15.78071 0.6879487999999999
15.78171 0.69256071
15.78271 0.69706338
15.78371 0.70145736
15.78471 0.70574987
15.78571 0.7099530199999999
15.78671 0.71407864
15.78771 0.71813348
15.78871 0.72211502
15.78971 0.726012
15.79071 0.72980798
15.79171 0.73348773
15.79271 0.73704212
15.79371 0.74047144
15.79471 0.74378247
15.79571 0.7469852
15.79671 0.7500870199999999
15.79771 0.75309006
15.79871 0.7559916
15.79971 0.75878724
15.80071 0.7614752699999999
15.80171 0.7640594199999999
15.80271 0.7665476299999999
15.80371 0.76894853
15.80471 0.77126594
15.80571 0.77349539
15.80671 0.77562402
15.80771 0.77763475
15.80871 0.77951266
15.80971 0.7812511200000001
15.81071 0.78285364
15.81171 0.7843325800000001
15.81271 0.78570312
15.81371 0.78697708
15.81471 0.78815846
15.81571 0.7892430799999999
15.81671 0.79022208
15.81771 0.79108765
15.81871 0.7918365300000001
15.81971 0.7924713200000001
15.82071 0.7929973300000001
15.82171 0.79341838
15.82271 0.7937319599999999
15.82371 0.7939289299999999
15.82471 0.7939964500000001
15.82571 0.79392409
15.82671 0.79370886
15.82771 0.7933581199999999
15.82871 0.79288762
15.82971 0.7923150400000001
15.83071 0.79165325
15.83171 0.7909052099999999
15.83271 0.7900633799999999
15.83371 0.7891139
15.83471 0.7880421400000001
15.83571 0.7868393300000001
15.83671 0.78550465
15.83771 0.78404294
15.83871 0.78246063
15.83971 0.7807604499999999
15.84071 0.77893916
15.84171 0.77698925
15.84271 0.7749035
15.84371 0.7726801600000001
15.84471 0.77032605
15.84571 0.7678546900000001
15.84671 0.7652814
15.84771 0.76261647
15.84871 0.7598600799999999
15.84971 0.7570019
15.85071 0.75402479
15.85171 0.75091179
15.85271 0.74765286
15.85371 0.7442479
15.85471 0.74070562
15.85571 0.7370382099999999
15.85671 0.73325555
15.85771 0.72936113
15.85871 0.72535193
15.85971 0.7212217400000001
15.86071 0.71696653
15.86171 0.71258792
15.86271 0.7080931199999999
15.86371 0.70349146
15.86471 0.69878893
15.86571 0.69398335
15.86671 0.6890639700000001
15.86771 0.68401461
15.86871 0.67881993
15.86971 0.6734720900000001
15.87071 0.66797403
15.87171 0.66233841
15.87271 0.65658218
15.87371 0.6507199699999999
15.87471 0.64475876
15.87571 0.63869664
15.87671 0.6325254699999999
15.87771 0.62623625
15.87871 0.61982353
15.87971 0.6132878399999999
15.88071 0.60663349
15.88171 0.59986492
15.88271 0.5929821200000001
15.88371 0.58597894
15.88471 0.57884525
15.88571 0.5715718
15.88671 0.5641551699999999
15.88771 0.55660103
15.88871 0.54892283
15.88971 0.5411374800000001
15.89071 0.53325864
15.89171 0.52529168
15.89271 0.5172316899999999
15.89371 0.50906618
15.89471 0.50078039
15.89571 0.49236324
15.89671 0.48381047999999993
15.89771 0.47512506
15.89871 0.46631368
15.89971 0.45738257
15.90071 0.44833426
15.90171 0.43916772000000004
15.90271 0.42988039
15.90371 0.42047235000000005
15.90471 0.41094864999999997
15.90571 0.40131933
15.90671 0.39159594999999997
15.90771 0.38178691
15.90871 0.37189291
15.90971 0.36190571000000005
15.91071 0.35181027000000004
15.91171 0.34158997999999996
15.91271 0.33123263000000003
15.91371 0.32073429
15.91471 0.3101001
15.91571 0.2993413
15.91671 0.28847076
15.91771 0.27749836
15.91871 0.26642899000000003
15.91971 0.25526306
15.92071 0.24399927
15.92171 0.23263725
15.92271 0.22117908000000003
15.92371 0.20962816
15.92471 0.19798670000000002
15.92571 0.18625276000000002
15.92671 0.17441908
15.92771 0.16247461000000002
15.92871 0.15040815
15.92971 0.13821282999999998
15.93071 0.12588949000000002
15.93171 0.11344715
15.93271 0.10090047
15.93371 0.088265131
15.93471 0.075553043
15.93571 0.062769203
15.93671 0.049911398999999995
15.93771 0.036972447
15.93871 0.023943675
15.93971 0.010818004
15.94071 -0.0024085837
15.94171 -0.015737508
15.94271 -0.029169294000000002
15.94371 -0.042705087
15.94471 -0.05634698899999999
15.94571 -0.070096808
15.94671 -0.08395380000000001
15.94771 -0.097912806
15.94871 -0.1119638
15.94971 -0.12609365
15.95071 -0.14028958
15.95171 -0.15454299999999999
15.95271 -0.16885232
15.95371 -0.18322334999999998
15.95471 -0.1976674
15.95571 -0.21219746999999997
15.95671 -0.22682417000000002
15.95771 -0.24155304
15.95871 -0.25638358
15.95971 -0.27131084
15.96071 -0.28632751
15.96171 -0.30142667
15.96271 -0.31660289999999996
15.96371 -0.33185226
15.96471 -0.34717147000000004
15.96571 -0.36255673
15.96671 -0.37800362000000004
15.96771 -0.39350814
15.96871 -0.40906848999999995
15.96971 -0.42468673
15.97071 -0.44036936000000004
15.97171 -0.45612617000000005
15.97271 -0.47196718000000004
15.97371 -0.48789931000000003
15.97471 -0.5039237
15.97571 -0.5200343199999999
15.97671 -0.5362195000000001
15.97771 -0.55246502
15.97871 -0.5687579
15.97971 -0.5850898099999999
15.98071 -0.60145794
15.98171 -0.61786487
15.98271 -0.63431584
15.98371 -0.6508165
15.98471 -0.66737123
15.98571 -0.68398258
15.98671 -0.70065246
15.98771 -0.7173829700000001
15.98871 -0.73417737
15.98971 -0.75103915
15.99071 -0.76797041
15.99171 -0.7849689599999999
15.99271 -0.80202809
15.99371 -0.81913583
15.99471 -0.83627868
15.99571 -0.8534451000000001
15.99671 -0.87062884
15.99771 -0.8878311099999999
15.99871 -0.9050598400000001
15.99971 -0.9223259100000001
16.00071 -0.93963994
16.00171 -0.95700752
16.00271 -0.9744286499999999
16.00371 -0.99189803
16.00471 -1.0094079
16.00571 -1.0269515
16.00671 -1.0445242000000001
16.00772 -1.0621245
16.00871 -1.0797513
[truncated: 729,830 more chars]
