# Supplementary material for: 2D Synthetic dataset of numerical simulations of long-period seismicity in a volcanic edifice and related sensitivity kernels
Source: Data Brief. 2021 Jan 25;34:106673. doi: 10.1016/j.dib.2020.106673 (PMC7841316; doi:10.1016/j.dib.2020.106673)
Supplement: Supplementary Data S1 — Supplementary Raw Research Data. This is open data under the CC BY license http://creativecommons.org/licenses/by/4.0/ [file mmc1.zip › Dataset/OUTPUT_SEISMOGRAMS/9000_3000/disp_X_hetero_8000_2685_ISO7e-1Hz.semd]

-1.714286 0.0
-1.713286 0.0
-1.712286 0.0
-1.711286 1.3078042e-31
-1.710286 5.9366809e-19
-1.709286 5.4314585e-18
-1.708286 2.7621052e-17
-1.707286 1.0295558999999999e-16
-1.706286 3.1351868e-16
-1.705286 8.2542227e-16
-1.704286 1.9438653000000002e-15
-1.703286 4.1870804e-15
-1.702286 8.3779169e-15
-1.701286 1.5747872e-14
-1.700286 2.8043654e-14
-1.699286 4.7621447e-14
-1.698286 7.7509746e-14
-1.697286 1.2141892e-13
-1.696286 1.836753e-13
-1.695286 2.690604e-13
-1.694286 3.8254214000000005e-13
-1.693286 5.288944900000001e-13
-1.692286 7.1221427e-13
-1.691286 9.353577300000001e-13
-1.690286 1.1993328e-12
-1.689286 1.5026962e-12
-1.688286 1.8410117e-12
-1.687286 2.2064302e-12
-1.686286 2.5874502e-12
-1.685286 2.9689074e-12
-1.684286 3.3322273e-12
-1.683286 3.6559562e-12
-1.682286 3.9165604e-12
-1.681286 4.0894615e-12
-1.680286 4.1502517e-12
-1.679286 4.0760174e-12
-1.678286 3.8466819e-12
-1.677286 3.4462762e-12
-1.676286 2.8640518e-12
-1.675286 2.0953535e-12
-1.674286 1.1421961e-12
-1.673286 1.3503371e-14
-1.672286 -1.2749981e-12
-1.671286 -2.7012187e-12
-1.670286 -4.2374378e-12
-1.669286 -5.8512697e-12
-1.668286 -7.506788800000001e-12
-1.667286 -9.1657313e-12
-1.666286 -1.0788691e-11
-1.665286 -1.2336238e-11
-1.664286 -1.3769888000000001e-11
-1.663286 -1.5052889e-11
-1.662286 -1.6150797000000002e-11
-1.661286 -1.7031835999999998e-11
-1.660286 -1.7667074e-11
-1.659286 -1.8030446e-11
-1.658286 -1.8098689e-11
-1.657286 -1.7851251999999997e-11
-1.656286 -1.7270252000000002e-11
-1.655286 -1.6340539e-11
-1.654286 -1.5049929999999997e-11
-1.653286 -1.3389645e-11
-1.652286 -1.1354965e-11
-1.651286 -8.9460835e-12
-1.650286 -6.169128e-12
-1.649286 -3.0372572e-12
-1.648286 4.2824245e-13
-1.647286 4.1969927e-12
-1.646286 8.2288065e-12
-1.645286 1.2473349000000001e-11
-1.644286 1.6870279e-11
-1.643286 2.1349963e-11
-1.642286 2.5834791999999997e-11
-1.641286 3.0241128e-11
-1.640286 3.4481798000000004e-11
-1.639286 3.8469043e-11
-1.638286 4.2117780000000004e-11
-1.637286 4.5348962e-11
-1.636286 4.8092823e-11
-1.635286 5.0291779999999995e-11
-1.634286 5.1902764e-11
-1.633286 5.2898777000000004e-11
-1.632286 5.3269542e-11
-1.631286 5.302114e-11
-1.630286 5.217466e-11
-1.629286 5.0763847000000005e-11
-1.628286 4.8831983e-11
-1.627286 4.6428145000000003e-11
-1.626286 4.3603131e-11
-1.625286 4.0405339e-11
-1.624286 3.6876913999999995e-11
-1.623286 3.3050483e-11
-1.622286 2.8946696000000003e-11
-1.621286 2.4572826999999996e-11
-1.620286 1.992254e-11
-1.619286 1.4976875000000002e-11
-1.618286 9.7063992e-12
-1.617286 4.0744141e-12
-1.616286 -1.9590259e-12
-1.615286 -8.4325396e-12
-1.614286 -1.5378622e-11
-1.613286 -2.2818975e-11
-1.612286 -3.0760293e-11
-1.611286 -3.9190821e-11
-1.610286 -4.8077948e-11
-1.609286 -5.736698e-11
-1.608286 -6.6981251e-11
-1.607286 -7.6823481e-11
-1.606286 -8.677833800000001e-11
-1.605286 -9.6715962e-11
-1.604286 -1.0649620000000001e-10
-1.603286 -1.1597317e-10
-1.602286 -1.2499984e-10
-1.601286 -1.3343214999999999e-10
-1.600286 -1.4113245000000001e-10
-1.599286 -1.4797179999999999e-10
-1.598286 -1.5383115e-10
-1.597286 -1.58601e-10
-1.596286 -1.6217987999999998e-10
-1.595286 -1.6447161999999998e-10
-1.594286 -1.6538163e-10
-1.593286 -1.6481278e-10
-1.592286 -1.6266116e-10
-1.591286 -1.5881226e-10
-1.590286 -1.5313817999999998e-10
-1.589286 -1.4549612e-10
-1.588286 -1.3572882e-10
-1.587286 -1.2366694999999998e-10
-1.586286 -1.0913368999999999e-10
-1.585286 -9.1951338e-11
-1.584286 -7.1949792e-11
-1.583286 -4.8976345e-11
-1.582286 -2.2906232e-11
-1.581286 6.3467745e-12
-1.580286 3.8820564e-11
-1.579286 7.4496485e-11
-1.578286 1.1329354e-10
-1.577286 1.5506561e-10
-1.576286 1.9960227000000002e-10
-1.575286 2.4663349e-10
-1.574286 2.9583827000000003e-10
-1.573286 3.4685703e-10
-1.572286 3.9930724000000005e-10
-1.571286 4.5280169e-10
-1.570286 5.069682099999999e-10
-1.569286 5.6147018e-10
-1.568286 6.1602633e-10
-1.567286 6.7042851e-10
-1.566286 7.24557e-10
-1.565286 7.7839141e-10
-1.564286 8.320172699999999e-10
-1.563286 8.8562716e-10
-1.562286 9.395166099999999e-10
-1.561286 9.9407461e-10
-1.560286 1.0497694e-09
-1.559286 1.1071304e-09
-1.558286 1.1667271e-09
-1.557286 1.2291466e-09
-1.556286 1.2949706e-09
-1.555286 1.3647541e-09
-1.554286 1.4390066e-09
-1.553286 1.5181776e-09
-1.552286 1.6026474999999999e-09
-1.551286 1.6927237e-09
-1.550286 1.7886435e-09
-1.549286 1.8905839000000003e-09
-1.548286 1.9986757e-09
-1.547286 2.113025e-09
-1.546286 2.2337368e-09
-1.545286 2.360941e-09
-1.544286 2.49482e-09
-1.543286 2.6356348e-09
-1.542286 2.783747e-09
-1.541286 2.9396367e-09
-1.540286 3.103913e-09
-1.539286 3.2773165999999998e-09
-1.538286 3.4607144000000003e-09
-1.537286 3.6550832e-09
-1.536286 3.861484e-09
-1.535286 4.0810286e-09
-1.534286 4.3148367e-09
-1.533286 4.5639866999999994e-09
-1.532286 4.8294629e-09
-1.531286 5.1120982e-09
-1.530286 5.4125187e-09
-1.529286 5.7310885e-09
-1.528286 6.0678608000000004e-09
-1.527286 6.4225347e-09
-1.526286 6.7944213e-09
-1.525286 7.1824206e-09
-1.524286 7.5850097e-09
-1.523286 8.000244199999999e-09
-1.522286 8.425771899999999e-09
-1.521286 8.8588588e-09
-1.520286 9.2964275e-09
-1.519286 9.7351058e-09
-1.518286 1.0171284e-08
-1.517286 1.0601178e-08
-1.516286 1.1020900000000001e-08
-1.515286 1.1426527e-08
-1.514286 1.1814172000000001e-08
-1.513286 1.2180053e-08
-1.512286 1.2520553e-08
-1.511286 1.2832278000000001e-08
-1.510286 1.3112106e-08
-1.509286 1.3357214999999999e-08
-1.508286 1.3565120000000001e-08
-1.507286 1.3733677e-08
-1.506286 1.3861091e-08
-1.505286 1.394591e-08
-1.504286 1.3986994e-08
-1.503286 1.3983496e-08
-1.502286 1.3934827000000001e-08
-1.501286 1.3840605e-08
-1.500286 1.3700617e-08
-1.499286 1.3514771e-08
-1.498286 1.328305e-08
-1.497286 1.3005466000000001e-08
-1.496286 1.268203e-08
-1.495286 1.2312720000000001e-08
-1.494286 1.1897459e-08
-1.493286 1.143611e-08
-1.492286 1.0928475e-08
-1.491286 1.0374309e-08
-1.490286 9.773347399999999e-09
-1.489286 9.125337299999999e-09
-1.488286 8.4300851e-09
-1.487286 7.6875048e-09
-1.486286 6.897676199999999e-09
-1.485286 6.0609004e-09
-1.484286 5.1777575e-09
-1.483286 4.249157299999999e-09
-1.482286 3.276383e-09
-1.481286 2.2611243e-09
-1.480286 1.2054958000000001e-09
-1.479286 1.1203957e-10
-1.478286 -1.0162902e-09
-1.477286 -2.1761622e-09
-1.476286 -3.3639220000000003e-09
-1.475286 -4.5756655e-09
-1.474286 -5.8073293e-09
-1.473286 -7.0547963e-09
-1.472286 -8.3140148e-09
-1.471286 -9.581123400000001e-09
-1.470286 -1.085258e-08
-1.469286 -1.212529e-08
-1.468286 -1.3396728000000002e-08
-1.467286 -1.4665048e-08
-1.466286 -1.5929173e-08
-1.465286 -1.7188867e-08
-1.464286 -1.8444779e-08
-1.463286 -1.9698462e-08
-1.462286 -2.0952353999999998e-08
-1.461286 -2.2209733000000003e-08
-1.460286 -2.3474638999999998e-08
-1.459286 -2.4751762e-08
-1.458286 -2.604631e-08
-1.457286 -2.7363842e-08
-1.456286 -2.8710098e-08
-1.455286 -3.0090799e-08
-1.454286 -3.1511449e-08
-1.453286 -3.2977143e-08
-1.452286 -3.449237e-08
-1.451286 -3.6060837999999996e-08
-1.450286 -3.7685316000000004e-08
-1.449286 -3.9367504e-08
-1.448286 -4.1107934e-08
-1.447286 -4.2905903999999996e-08
-1.446286 -4.4759449e-08
-1.445286 -4.6665360000000004e-08
-1.444286 -4.8619225e-08
-1.443286 -5.0615512e-08
-1.442286 -5.2647696999999995e-08
-1.441286 -5.470841e-08
-1.440286 -5.6789600999999996e-08
-1.439286 -5.8882726000000004e-08
-1.438286 -6.097896100000001e-08
-1.437286 -6.306938300000001e-08
-1.436286 -6.5145184e-08
-1.435286 -6.7197831e-08
-1.434286 -6.9219258e-08
-1.433286 -7.1201983e-08
-1.432286 -7.3139206e-08
-1.431286 -7.5024892e-08
-1.430286 -7.685379600000001e-08
-1.429286 -7.8621432e-08
-1.428286 -8.0324031e-08
-1.427286 -8.1958451e-08
-1.426286 -8.352202800000001e-08
-1.425286 -8.5012419e-08
-1.424286 -8.642742600000001e-08
-1.423286 -8.776479e-08
-1.422286 -8.9021973e-08
-1.421286 -9.019596700000001e-08
-1.420286 -9.1283103e-08
-1.419286 -9.2278896e-08
-1.418286 -9.317792100000001e-08
-1.417286 -9.397373999999999e-08
-1.416286 -9.4658892e-08
-1.415286 -9.5224961e-08
-1.414286 -9.5662689e-08
-1.413286 -9.596217200000001e-08
-1.412286 -9.6113162e-08
-1.411286 -9.6105401e-08
-1.410286 -9.592905400000001e-08
-1.409286 -9.557517e-08
-1.408286 -9.503621199999999e-08
-1.407286 -9.4306607e-08
-1.406286 -9.3383301e-08
-1.405286 -9.2266267e-08
-1.404286 -9.0959035e-08
-1.403286 -8.9469121e-08
-1.402286 -8.7808372e-08
-1.401286 -8.5993185e-08
-1.400286 -8.404461599999999e-08
-1.399286 -8.198832200000001e-08
-1.398286 -7.985434e-08
-1.397286 -7.767666499999999e-08
-1.396286 -7.5492679e-08
-1.395286 -7.3342388e-08
-1.394286 -7.1267481e-08
-1.393286 -6.9310269e-08
-1.392286 -6.7512468e-08
-1.391286 -6.5913902e-08
-1.390286 -6.4551176e-08
-1.389286 -6.3456307e-08
-1.388286 -6.2655425e-08
-1.387286 -6.216754900000001e-08
-1.386286 -6.2003502e-08
-1.385286 -6.216503399999999e-08
-1.384286 -6.2644157e-08
-1.383286 -6.3422778e-08
-1.382286 -6.4472611e-08
-1.381286 -6.5755446e-08
-1.380286 -6.722374900000001e-08
-1.379286 -6.8821582e-08
-1.378286 -7.0485884e-08
-1.377286 -7.214801e-08
-1.376286 -7.3735573e-08
-1.375286 -7.5174456e-08
-1.374286 -7.6390994e-08
-1.373286 -7.7314216e-08
-1.372286 -7.7878098e-08
-1.371286 -7.8023737e-08
-1.370286 -7.7701351e-08
-1.369286 -7.6872048e-08
-1.368286 -7.5509282e-08
-1.367286 -7.3599943e-08
-1.366286 -7.1144995e-08
-1.365286 -6.8159672e-08
-1.364286 -6.4673178e-08
-1.363286 -6.0727906e-08
-1.362286 -5.6378163e-08
-1.361286 -5.1688465e-08
-1.360286 -4.673143e-08
-1.359286 -4.1585341e-08
-1.358286 -3.6331471e-08
-1.357286 -3.1051237000000004e-08
-1.356286 -2.5823294e-08
-1.355286 -2.0720686e-08
-1.354286 -1.5808137e-08
-1.353286 -1.1139584e-08
-1.352286 -6.7560651999999995e-09
-1.351286 -2.68402e-09
-1.350286 1.0659149e-09
-1.349286 4.4995691e-09
-1.348286 7.6393281e-09
-1.347286 1.0523636e-08
-1.346286 1.3205929e-08
-1.345286 1.5753016e-08
-1.344286 1.8242965e-08
-1.343286 2.0762575e-08
-1.342286 2.3404478e-08
-1.341286 2.6264010000000003e-08
-1.340286 2.9435926000000003e-08
-1.339286 3.3011074e-08
-1.338286 3.7073147e-08
-1.337286 4.1695597e-08
-1.336286 4.6938825e-08
-1.335286 5.2847748e-08
-1.334286 5.9449773e-08
-1.333286 6.6753286e-08
-1.332286 7.4746698e-08
-1.331286 8.3398e-08
-1.330286 9.2654945e-08
-1.329286 1.0244575000000001e-07
-1.328286 1.1268035e-07
-1.327286 1.232521e-07
-1.326286 1.3403989999999998e-07
-1.325286 1.4491074e-07
-1.324286 1.5572245e-07
-1.323286 1.6632663e-07
-1.322286 1.765718e-07
-1.321286 1.8630644e-07
-1.320286 1.9538200000000002e-07
-1.319286 2.0365586999999999e-07
-1.318286 2.1099401999999998e-07
-1.317286 2.1727344e-07
-1.316286 2.2238423999999999e-07
-1.315286 2.2623141e-07
-1.314286 2.2873607e-07
-1.313286 2.2983657e-07
-1.312286 2.2948885e-07
-1.311286 2.2766662000000002e-07
-1.310286 2.2436106e-07
-1.309286 2.1958012999999998e-07
-1.308286 2.1334752000000002e-07
-1.307286 2.0570128e-07
-1.306286 1.9669226000000002e-07
-1.305286 1.8638223999999998e-07
-1.304286 1.7484195999999999e-07
-1.303286 1.6214901e-07
-1.302286 1.4838567e-07
-1.301286 1.3363689000000002e-07
-1.300286 1.1798820000000001e-07
-1.299286 1.0152384e-07
-1.298286 8.4325202e-08
-1.297286 6.6469369e-08
-1.296286 4.8028126000000005e-08
-1.295286 2.9067265e-08
-1.294286 9.646300399999999e-09
-1.293286 -1.0181384999999999e-08
-1.292286 -3.0367978e-08
-1.291286 -5.0870258e-08
-1.290286 -7.164821499999999e-08
-1.289286 -9.2663349e-08
-1.288286 -1.1387665999999999e-07
-1.287286 -1.3524644e-07
-1.286286 -1.5672589000000002e-07
-1.285286 -1.7826086e-07
-1.284286 -1.9978752e-07
-1.283286 -2.2123037e-07
-1.282286 -2.4250049e-07
-1.281286 -2.634944e-07
-1.280286 -2.8409333e-07
-1.279286 -3.0416318000000004e-07
-1.278286 -3.2355536e-07
-1.277286 -3.4210816e-07
-1.276286 -3.5964920000000003e-07
-1.275286 -3.7599851999999996e-07
-1.274286 -3.9097240999999997e-07
-1.273286 -4.0438803000000004e-07
-1.272286 -4.1606847000000005e-07
-1.271286 -4.2584824999999997e-07
-1.270286 -4.3357916999999995e-07
-1.269286 -4.3913592999999995e-07
-1.268286 -4.4242178999999994e-07
-1.267286 -4.4337368999999997e-07
-1.266286 -4.4196669e-07
-1.265286 -4.3821764e-07
-1.264286 -4.3218762e-07
-1.263286 -4.2398325e-07
-1.262286 -4.137565e-07
-1.261286 -4.0170316e-07
-1.260286 -3.880595e-07
-1.259286 -3.7309773e-07
-1.258286 -3.5711980000000003e-07
-1.257286 -3.4044995999999997e-07
-1.256286 -3.2342622e-07
-1.255286 -3.0639091e-07
-1.254286 -2.8968066e-07
-1.253286 -2.7361603999999997e-07
-1.252286 -2.5849149e-07
-1.251286 -2.4456546e-07
-1.250286 -2.3205144e-07
-1.249286 -2.2111029e-07
-1.248286 -2.1184372e-07
-1.247286 -2.0428983e-07
-1.246286 -1.9842040999999998e-07
-1.245286 -1.9414044e-07
-1.244286 -1.9128967e-07
-1.243286 -1.8964659e-07
-1.242286 -1.8893427000000002e-07
-1.241286 -1.8882842000000002e-07
-1.240286 -1.8896706e-07
-1.239286 -1.8896167000000002e-07
-1.238286 -1.8840944e-07
-1.237286 -1.8690636e-07
-1.236286 -1.8406040000000002e-07
-1.235286 -1.7950484e-07
-1.234286 -1.7291087e-07
-1.233286 -1.639993e-07
-1.232286 -1.5255095e-07
-1.231286 -1.3841537e-07
-1.230286 -1.2151770000000001e-07
-1.229286 -1.0186337e-07
-1.228286 -7.9540646e-08
-1.227286 -5.4720828e-08
-1.226286 -2.7656311000000003e-08
-1.225286 1.3234772e-09
-1.224286 3.1818068e-08
-1.223286 6.3363587e-08
-1.222286 9.5441766e-08
-1.221286 1.2748996999999998e-07
-1.220286 1.5891196e-07
-1.219286 1.8908888e-07
-1.218286 2.1739030999999998e-07
-1.217286 2.4318496e-07
-1.216286 2.6585065e-07
-1.215286 2.8478351e-07
-1.214286 2.9940594e-07
-1.213286 3.0917364e-07
-1.212286 3.1358112e-07
-1.211286 3.1216602999999997e-07
-1.210286 3.0451237e-07
-1.209286 2.9025247e-07
-1.208286 2.6906812e-07
-1.207286 2.4069091e-07
-1.206286 2.0490195999999998e-07
-1.205286 1.6153142e-07
-1.204286 1.1045783e-07
-1.203286 5.1607452000000005e-08
-1.202286 -1.5046013e-08
-1.201286 -8.9481428e-08
-1.200286 -1.7162969e-07
-1.199286 -2.6137272000000004e-07
-1.198286 -3.58542e-07
-1.197286 -4.6291651e-07
-1.196286 -5.7422054e-07
-1.195286 -6.921212e-07
-1.194286 -8.162260200000001e-07
-1.193286 -9.460806400000001e-07
-1.192286 -1.0811672000000002e-06
-1.191286 -1.2209029e-06
-1.190286 -1.3646406999999999e-06
-1.189286 -1.5116689999999998e-06
-1.188286 -1.6612155e-06
-1.187286 -1.8124496e-06
-1.186286 -1.9644881e-06
-1.185286 -2.1164031e-06
-1.184286 -2.2672285e-06
-1.183286 -2.4159721e-06
-1.182286 -2.5616256000000003e-06
-1.181286 -2.7031777999999997e-06
-1.180286 -2.8396283e-06
-1.179286 -2.9700015e-06
-1.178286 -3.093362e-06
-1.177286 -3.2088295e-06
-1.176286 -3.3155930999999996e-06
-1.175286 -3.4129261e-06
-1.174286 -3.5001995999999998e-06
-1.173286 -3.5768942e-06
-1.172286 -3.6426115e-06
-1.171286 -3.6970825e-06
-1.170286 -3.7401751e-06
-1.169286 -3.7718991000000004e-06
-1.168286 -3.7924085e-06
-1.167286 -3.802003e-06
-1.166286 -3.8011244e-06
-1.165286 -3.7903529e-06
-1.164286 -3.7704002e-06
-1.163286 -3.7421003e-06
-1.162286 -3.706398e-06
-1.161286 -3.6643356999999997e-06
-1.160286 -3.6170384000000002e-06
-1.159286 -3.5656971e-06
-1.158286 -3.5115518999999996e-06
-1.157286 -3.4558724000000005e-06
-1.156286 -3.3999384999999997e-06
-1.155286 -3.3450223999999997e-06
-1.154286 -3.2923676000000002e-06
-1.153286 -3.2431721e-06
-1.152286 -3.1985685000000003e-06
-1.151286 -3.1596084e-06
-1.150286 -3.1272474000000003e-06
-1.149286 -3.1023312e-06
-1.148286 -3.0855841e-06
-1.147286 -3.0776003999999997e-06
-1.146286 -3.0788382e-06
-1.145286 -3.0896139e-06
-1.144286 -3.1101031000000003e-06
-1.143286 -3.1403403e-06
-1.142286 -3.1802237e-06
-1.141286 -3.2295219e-06
-1.140286 -3.2878820000000002e-06
-1.139286 -3.3548414000000003e-06
-1.138286 -3.4298405999999996e-06
-1.137286 -3.5122365000000003e-06
-1.136286 -3.6013184e-06
-1.135286 -3.6963232e-06
-1.134286 -3.7964525999999996e-06
-1.133286 -3.9008878e-06
-1.132286 -4.008805e-06
-1.131286 -4.1193911e-06
-1.130286 -4.231854e-06
-1.129286 -4.3454367000000005e-06
-1.128286 -4.4594255e-06
-1.127286 -4.5731579e-06
-1.126286 -4.6860279e-06
-1.125286 -4.7974908e-06
-1.124286 -4.9070631999999995e-06
-1.123286 -5.0143242e-06
-1.122286 -5.118914e-06
-1.121286 -5.2205304999999995e-06
-1.120286 -5.3189261e-06
-1.119286 -5.4139035999999995e-06
-1.118286 -5.5053114e-06
-1.117286 -5.5930393e-06
-1.116286 -5.6770147999999995e-06
-1.115286 -5.7572002000000004e-06
-1.114286 -5.8335903e-06
-1.113286 -5.9062106e-06
-1.112286 -5.975118699999999e-06
-1.111286 -6.0404033999999994e-06
-1.110286 -6.1021886e-06
-1.109286 -6.1606357e-06
-1.108286 -6.2159458e-06
-1.107286 -6.268366099999999e-06
-1.106286 -6.3181901e-06
-1.105286 -6.3657644000000006e-06
-1.104286 -6.4114872000000005e-06
-1.103286 -6.455813e-06
-1.102286 -6.4992498e-06
-1.101286 -6.5423578e-06
-1.100286 -6.5857442e-06
-1.099286 -6.6300586e-06
-1.098286 -6.675981e-06
-1.097286 -6.724214799999999e-06
-1.096286 -6.7754712e-06
-1.095286 -6.8304566e-06
-1.094286 -6.8898565e-06
-1.093286 -6.9543198e-06
-1.092286 -7.0244404e-06
-1.091286 -7.1007434999999994e-06
-1.090286 -7.183668800000001e-06
-1.089286 -7.2735574e-06
-1.088286 -7.370639600000001e-06
-1.087286 -7.4750275e-06
-1.086286 -7.586707800000001e-06
-1.085286 -7.705539699999999e-06
-1.084286 -7.8312553e-06
-1.083286 -7.9634653e-06
-1.082286 -8.1016672e-06
-1.081286 -8.2452566e-06
-1.080286 -8.3935433e-06
-1.079286 -8.545767800000001e-06
-1.078286 -8.701123e-06
-1.077286 -8.8587733e-06
-1.076286 -9.017880099999999e-06
-1.075286 -9.1776215e-06
-1.074286 -9.3372165e-06
-1.073286 -9.4959461e-06
-1.072286 -9.653169300000001e-06
-1.071286 -9.808344e-06
-1.070286 -9.9610368e-06
-1.069286 -1.0110934e-05
-1.068286 -1.0257852000000001e-05
-1.067286 -1.0401732e-05
-1.066286 -1.0542647e-05
-1.065286 -1.0680795e-05
-1.064286 -1.0816488000000001e-05
-1.063286 -1.0950145e-05
-1.062286 -1.1082277e-05
-1.061286 -1.1213471e-05
-1.060286 -1.1344378e-05
-1.059286 -1.147569e-05
-1.058286 -1.1608126e-05
-1.057286 -1.1742414e-05
-1.056286 -1.1879277e-05
-1.055286 -1.2019417e-05
-1.054286 -1.2163503e-05
-1.053286 -1.2312161e-05
-1.052286 -1.2465965e-05
-1.051286 -1.2625435000000002e-05
-1.050286 -1.2791028e-05
-1.049286 -1.2963142e-05
-1.048286 -1.3142113e-05
-1.047286 -1.3328224000000001e-05
-1.046286 -1.3521700999999999e-05
-1.045286 -1.3722722e-05
-1.044286 -1.3931423999999999e-05
-1.043286 -1.4147907999999999e-05
-1.042286 -1.4372239999999999e-05
-1.041286 -1.4604463e-05
-1.040286 -1.4844595000000001e-05
-1.039286 -1.5092637e-05
-1.038286 -1.5348571e-05
-1.037286 -1.5612365e-05
-1.036286 -1.5883962999999998e-05
-1.035286 -1.6163294e-05
-1.034286 -1.6450265e-05
-1.033286 -1.6744754e-05
-1.032286 -1.7046608000000002e-05
-1.031286 -1.7355642000000002e-05
-1.030286 -1.7671626e-05
-1.029286 -1.7994287e-05
-1.028286 -1.8323305999999998e-05
-1.027286 -1.8658309000000002e-05
-1.026286 -1.8998872999999998e-05
-1.025286 -1.9344515999999998e-05
-1.024286 -1.969471e-05
-1.023286 -2.0048871e-05
-1.022286 -2.0406375e-05
-1.021286 -2.0766554e-05
-1.020286 -2.1128707e-05
-1.019286 -2.1492112e-05
-1.018286 -2.1856026e-05
-1.017286 -2.2219707e-05
-1.016286 -2.2582417e-05
-1.015286 -2.2943435e-05
-1.014286 -2.330207e-05
-1.013286 -2.365767e-05
-1.012286 -2.4009634e-05
-1.011286 -2.4357422000000002e-05
-1.010286 -2.4700563e-05
-1.009286 -2.5038665e-05
-1.008286 -2.5371421e-05
-1.007286 -2.5698608e-05
-1.006286 -2.6020103e-05
-1.005286 -2.6335869e-05
-1.004286 -2.6645969e-05
-1.003286 -2.6950559000000004e-05
-1.002286 -2.7249880000000003e-05
-1.001286 -2.754426e-05
-1.000286 -2.7834105e-05
-0.9992857 -2.8119891000000004e-05
-0.9982857 -2.8402154999999997e-05
-0.9972857 -2.8681484e-05
-0.9962857 -2.8958504999999998e-05
-0.9952857 -2.9233871000000002e-05
-0.9942857 -2.9508251000000003e-05
-0.9932857 -2.9782319e-05
-0.9922857 -3.0056736e-05
-0.9912857 -3.033214e-05
-0.9902857 -3.0609132e-05
-0.9892857 -3.088827e-05
-0.9882857 -3.1170055e-05
-0.9872857 -3.1454916999999996e-05
-0.9862857 -3.1743220999999995e-05
-0.9852857 -3.2035248e-05
-0.9842857 -3.2331200999999996e-05
-0.9832857 -3.2631195e-05
-0.9822857 -3.2935264000000005e-05
-0.9812857 -3.3243363999999996e-05
-0.9802857 -3.3555375e-05
-0.9792857 -3.3871106e-05
-0.9782857 -3.419031e-05
-0.9772857 -3.4512695e-05
-0.9762857 -3.483793e-05
-0.9752857 -3.5165664e-05
-0.9742857 -3.5495535e-05
-0.9732857 -3.582719e-05
-0.9722857 -3.6160299e-05
-0.9712857 -3.6494563e-05
-0.9702857 -3.6829729e-05
-0.9692857 -3.7165606e-05
-0.9682857 -3.7502065e-05
-0.9672857 -3.7839052000000004e-05
-0.9662857 -3.8176594e-05
-0.9652857 -3.8514796e-05
-0.9642857 -3.8853838e-05
-0.9632857 -3.9193984e-05
-0.9622857 -3.9535563999999996e-05
-0.9612857 -3.9878972e-05
-0.9602857 -4.0224651e-05
-0.9592857 -4.057309e-05
-0.9582857 -4.09248e-05
-0.9572857 -4.1280316e-05
-0.9562857 -4.1640175e-05
-0.9552857 -4.2004902e-05
-0.9542857 -4.2375007e-05
-0.9532857 -4.2750974999999996e-05
-0.9522857 -4.3133252000000005e-05
-0.9512857 -4.3522252e-05
-0.9502857 -4.3918345e-05
-0.9492857 -4.4321865e-05
-0.9482857 -4.473311e-05
-0.9472857 -4.515235e-05
-0.9462857 -4.5579841e-05
-0.9452857 -4.6015825e-05
-0.9442857 -4.6460548e-05
-0.9432857 -4.6914278e-05
-0.9422857 -4.737731e-05
-0.9412857 -4.7849983e-05
-0.9402857 -4.8332691e-05
-0.9392857 -4.8825893000000004e-05
-0.9382857 -4.9330117000000004e-05
-0.9372857 -4.984597700000001e-05
-0.9362857 -5.0374155e-05
-0.9352857 -5.0915418000000006e-05
-0.9342857 -5.1470607e-05
-0.9332857 -5.2040616e-05
-0.9322857 -5.2626404999999995e-05
-0.9312857 -5.322895e-05
-0.9302857 -5.384926599999999e-05
-0.9292857 -5.4488344999999994e-05
-0.9282857 -5.5147171e-05
-0.9272857 -5.5826678e-05
-0.9262857 -5.6527727999999994e-05
-0.9252857 -5.7251094e-05
-0.9242857 -5.7997448e-05
-0.9232857 -5.8767330000000004e-05
-0.9222857 -5.9561143000000006e-05
-0.9212857 -6.0379136000000005e-05
-0.9202857 -6.1221408e-05
-0.9192857 -6.2087889e-05
-0.9182857 -6.2978359e-05
-0.9172857 -6.3892429e-05
-0.9162857 -6.4829578e-05
-0.9152857 -6.5789141e-05
-0.9142857 -6.6770343e-05
-0.9132857 -6.7772299e-05
-0.9122857 -6.8794049e-05
-0.9112857 -6.983456700000001e-05
-0.9102857 -7.0892793e-05
-0.9092857 -7.196763899999999e-05
-0.9082857 -7.3058021e-05
-0.9072857 -7.416286999999999e-05
-0.9062857 -7.5281156e-05
-0.9052857 -7.6411891e-05
-0.9042857 -7.7554154e-05
-0.9032857 -7.870708e-05
-0.9022857 -7.9869898e-05
-0.9012857 -8.1041895e-05
-0.9002857 -8.2222454e-05
-0.8992857 -8.3411032e-05
-0.8982857 -8.4607166e-05
-0.8972857 -8.5810467e-05
-0.8962857 -8.7020624e-05
-0.8952857 -8.8237385e-05
-0.8942857 -8.946057100000001e-05
-0.8932857 -9.069006e-05
-0.8922857 -9.1925784e-05
-0.8912857 -9.316774499999999e-05
-0.8902857 -9.4415992e-05
-0.8892857 -9.5670634e-05
-0.8882857 -9.693184200000001e-05
-0.8872857 -9.819984800000001e-05
-0.8862857 -9.947494799999998e-05
-0.8852857 -0.00010075750999999999
-0.8842857 -0.00010204794999999999
-0.8832857 -0.00010334679
-0.8822857 -0.0001046546
-0.8812857 -0.00010597203
-0.8802857 -0.00010729981
-0.8792857 -0.00010863873
-0.8782857 -0.00010998966
-0.8772857 -0.00011135351000000001
-0.8762857 -0.00011273124
-0.8752857 -0.00011412386
-0.8742857 -0.00011553237
-0.8732857 -0.00011695781
-0.8722857 -0.00011840118999999999
-0.8712857 -0.00011986349000000001
-0.8702857 -0.00012134566
-0.8692857 -0.00012284856
-0.8682857 -0.00012437301
-0.8672857 -0.00012591970000000002
-0.8662857 -0.00012748922
-0.8652857 -0.00012908201
-0.8642857 -0.00013069844
-0.8632857 -0.00013233865
-0.8622857 -0.0001340027
-0.8612857 -0.00013569046
-0.8602857 -0.00013740166
-0.8592857 -0.00013913589
-0.8582857 -0.00014089256
-0.8572857 -0.00014267099
-0.8562857 -0.00014447033000000001
-0.8552857 -0.00014628965
-0.8542857 -0.0001481279
-0.8532857 -0.00014998394
-0.8522857 -0.00015185657000000002
-0.8512857 -0.00015374453
-0.8502857 -0.00015564653
-0.8492857 -0.00015756127
-0.8482857 -0.00015948744000000002
-0.8472857 -0.00016142376
-0.8462857 -0.00016336897
-0.8452857 -0.0001653219
-0.8442857 -0.00016728143000000002
-0.8432857 -0.00016924653
-0.8422857 -0.00017121628000000001
-0.8412857 -0.00017318988
-0.8402857 -0.00017516668
-0.8392857 -0.00017714615
-0.8382857 -0.00017912794
-0.8372857 -0.00018111186
-0.8362857 -0.0001830979
-0.8352857 -0.00018508623
-0.8342857 -0.00018707720999999999
-0.8332857 -0.00018907136
-0.8322857 -0.00019106944000000001
-0.8312857 -0.00019307232999999998
-0.8302857 -0.00019508113
-0.8292857 -0.00019709707
-0.8282857 -0.00019912156
-0.8272857 -0.00020115615
-0.8262857 -0.00020320247
-0.8252857 -0.00020526231
-0.8242857 -0.00020733750999999998
-0.8232857 -0.00020942998
-0.8222857 -0.00021154165
-0.8212857 -0.00021367448000000002
-0.8202857 -0.00021583044
-0.8192857 -0.00021801142999999999
-0.8182857 -0.00022021929
-0.8172857 -0.00022245583000000003
-0.8162857 -0.00022472273000000002
-0.8152857 -0.00022702153999999998
-0.8142857 -0.00022935371
-0.8132857 -0.00023172056
-0.8122857 -0.00023412324
-0.8112857 -0.00023656276
-0.8102857 -0.00023903995
-0.8092857 -0.00024155552
-0.8082857 -0.00024410997
-0.8072857 -0.00024670369
-0.8062857 -0.00024933688
-0.8052857 -0.00025200961
-0.8042857 -0.00025472182
-0.8032857 -0.00025747329
-0.8022857 -0.00026026369
-0.8012857 -0.00026309256
-0.8002857 -0.00026595935000000003
-0.7992857 -0.00026886337
-0.7982857 -0.00027180385999999996
-0.7972857 -0.00027477995
-0.7962857 -0.0002777907
-0.7952857 -0.00028083505
-0.7942857 -0.00028391194
-0.7932857 -0.00028702017999999996
-0.7922857 -0.00029015854999999997
-0.7912857 -0.00029332582
-0.7902857 -0.00029652067
-0.7892857 -0.00029974183
-0.7882857 -0.00030298799999999997
-0.7872857 -0.00030625788
-0.7862857 -0.00030955026999999997
-0.7852857 -0.00031286402
-0.7842857 -0.00031619802000000004
-0.7832857 -0.00031955135
-0.7822857 -0.00032292319
-0.7812857 -0.00032631289999999997
-0.7802857 -0.00032972002
-0.7792857 -0.00033314434
-0.7782857 -0.00033658586999999997
-0.7772857 -0.00034004488
-0.7762857 -0.00034352192
-0.7752857 -0.00034701784
-0.7742857 -0.00035053374
-0.7732857 -0.00035407102
-0.7722857 -0.00035763137
-0.7712857 -0.00036121676000000003
-0.7702857 -0.00036482941
-0.7692857 -0.00036847175000000003
-0.7682857 -0.00037214645
-0.7672857 -0.00037585633
-0.7662857 -0.00037960433
-0.7652857 -0.00038339349
-0.7642857 -0.00038722692
-0.7632857 -0.00039110773
-0.7622857 -0.00039503902000000005
-0.7612857 -0.00039902379
-0.7602857 -0.00040306490999999996
-0.7592857 -0.00040716509
-0.7582857 -0.00041132689
-0.7572857 -0.00041555263000000005
-0.7562857 -0.0004198444
-0.7552857 -0.00042420397
-0.7542857 -0.00042863289
-0.7532857 -0.00043313235
-0.7522857 -0.00043770319
-0.7512857 -0.00044234607000000003
-0.7502857 -0.00044706121000000004
-0.7492857 -0.00045184856
-0.7482857 -0.00045670780999999995
-0.7472857 -0.00046163831999999997
-0.7462857 -0.00046663913
-0.7452857 -0.00047170910999999995
-0.7442857 -0.00047684689
-0.7432857 -0.00048205079
-0.7422857 -0.00048731904
-0.7412857 -0.00049264963
-0.7402857 -0.0004980404399999999
-0.7392857 -0.0005034892200000001
-0.7382857 -0.00050899362
-0.7372857 -0.00051455118
-0.7362857 -0.00052015948
-0.7352857 -0.00052581604
-0.7342857 -0.00053151844
-0.7332857 -0.00053726421
-0.7322857 -0.00054305106
-0.7312857 -0.00054887673
-0.7302857 -0.0005547392
-0.7292857 -0.0005606365
-0.7282857 -0.00056656695
-0.7272857 -0.00057252905
-0.7262857 -0.00057852158
-0.7252857 -0.00058454352
-0.7242857 -0.0005905942999999999
-0.7232857 -0.0005966735
-0.7222857 -0.00060278112
-0.7212857 -0.00060891743
-0.7202857 -0.00061508313
-0.7192857 -0.00062127915
-0.7182857 -0.00062750678
-0.7172857 -0.00063376765
-0.7162857 -0.00064006367
-0.7152857 -0.0006463970299999999
-0.7142857 -0.00065277013
-0.7132857 -0.00065918562
-0.7122857 -0.00066564626
-0.7112857 -0.00067215501
-0.7102857 -0.00067871488
-0.7092857 -0.00068532895
-0.7082857 -0.00069200032
-0.7072857 -0.00069873204
-0.7062857 -0.00070552705
-0.7052857 -0.00071238833
-0.7042857 -0.00071931854
-0.7032857 -0.00072632033
-0.7022857 -0.0007333961100000001
-0.7012857 -0.00074054801
-0.7002857 -0.00074777804
-0.6992857 -0.00075508788
-0.6982857 -0.0007624790200000001
-0.6972857 -0.00076995266
-0.6962857 -0.00077750974
-0.6952857 -0.0007851510399999999
-0.6942857 -0.00079287693
-0.6932857 -0.0008006875800000001
-0.6922857 -0.00080858299
-0.6912857 -0.00081656281
-0.6902857 -0.00082462657
-0.6892857 -0.0008327735500000001
-0.6882857 -0.0008410028400000001
-0.6872857 -0.00084931326
-0.6862857 -0.00085770344
-0.6852857 -0.00086617192
-0.6842857 -0.00087471708
-0.6832857 -0.0008833370000000001
-0.6822857 -0.00089202977
-0.6812857 -0.0009007932899999999
-0.6802857 -0.0009096254899999999
-0.6792857 -0.00091852407
-0.6782857 -0.00092748669
-0.6772857 -0.00093651115
-0.6762857 -0.00094559509
-0.6752857 -0.00095473633
-0.6742857 -0.0009639326
-0.6732857 -0.00097318189
-0.6722857 -0.00098248238
-0.6712857 -0.0009918323500000001
-0.6702857 -0.0010012303
-0.6692857 -0.0010106752
-0.6682857 -0.0010201659
-0.6672857 -0.0010297021
-0.6662857 -0.0010392835
-0.6652857 -0.0010489103
-0.6642857 -0.0010585832
-0.6632857 -0.001068303
-0.6622857 -0.0010780714
-0.6612857 -0.00108789
-0.6602857 -0.0010977612
-0.6592857 -0.0011076874
-0.6582857 -0.0011176718
-0.6572857 -0.0011277174
-0.6562857 -0.0011378278000000002
-0.6552857 -0.0011480069000000001
-0.6542857 -0.0011582585
-0.6532857 -0.0011685868
-0.6522857 -0.0011789959999999999
-0.6512857 -0.0011894903
-0.6502857 -0.0012000739
-0.6492857 -0.001210751
-0.6482857 -0.0012215257
-0.6472857 -0.0012324019
-0.6462857 -0.0012433834000000002
-0.6452857 -0.0012544737
-0.6442857 -0.0012656759999999999
-0.6432857 -0.0012769933999999998
-0.6422857 -0.0012884285999999999
-0.6412857 -0.0012999839
-0.6402857 -0.0013116612999999999
-0.6392857 -0.0013234627
-0.6382857 -0.0013353893
-0.6372857 -0.0013474423
-0.6362857 -0.0013596225
-0.6352857 -0.0013719301
-0.6342857 -0.0013843654
-0.6332857 -0.0013969279
-0.6322857 -0.0014096175000000001
-0.6312857 -0.0014224332
-0.6302857 -0.0014353741
-0.6292857 -0.0014484390000000001
-0.6282857 -0.0014616265000000001
-0.6272857 -0.001474935
-0.6262857 -0.0014883629
-0.6252857 -0.0015019082
-0.6242857 -0.001515569
-0.6232857 -0.0015293432
-0.6222857 -0.0015432287999999998
-0.6212857 -0.0015572237000000002
-0.6202857 -0.001571326
-0.6192857 -0.0015855334
-0.6182857 -0.0015998441
-0.6172857 -0.0016142561
-0.6162857 -0.0016287679
-0.6152857 -0.0016433775999999999
-0.6142857 -0.0016580841
-0.6132857 -0.001672886
-0.6122857 -0.0016877823999999998
-0.6112857 -0.0017027725000000001
-0.6102857 -0.0017178558
-0.6092857 -0.001733032
-0.6082857 -0.0017483010999999999
-0.6072857 -0.0017636633999999999
-0.6062857 -0.0017791195
-0.6052857 -0.0017946702
-0.6042857 -0.0018103167999999998
-0.6032857 -0.0018260605
-0.6022857 -0.001841903
-0.6012857 -0.0018578463000000001
-0.6002857 -0.0018738923000000002
-0.5992857 -0.0018900433
-0.5982857 -0.0019063020000000001
-0.5972857 -0.0019226709000000001
-0.5962857 -0.0019391529
-0.5952857 -0.0019557512
-0.5942857 -0.0019724686
-0.5932857 -0.0019893085
-0.5922857 -0.0020062738
-0.5912857 -0.0020233677999999997
-0.5902857 -0.0020405936
-0.5892857 -0.0020579546
-0.5882857 -0.0020754534
-0.5872857 -0.0020930933
-0.5862857 -0.0021108768
-0.5852857 -0.0021288066000000002
-0.5842857 -0.0021468848000000002
-0.5832857 -0.0021651136
-0.5822857 -0.0021834947
-0.5812857 -0.0022020293
-0.5802857 -0.0022207187000000002
-0.5792857 -0.0022395632
-0.5782857 -0.0022585634999999996
-0.5772857 -0.0022777191
-0.5762857 -0.0022970295
-0.5752857 -0.0023164937
-0.5742857 -0.0023361106
-0.5732857 -0.0023558781
-0.5722857 -0.0023757944
-0.5712857 -0.002395857
-0.5702857 -0.002416063
-0.5692857 -0.0024364097000000003
-0.5682857 -0.0024568941
-0.5672857 -0.0024775128999999997
-0.5662857 -0.0024982629999999997
-0.5652857 -0.0025191413
-0.5642857 -0.0025401449
-0.5632857 -0.0025612706
-0.5622857 -0.002582516
-0.5612857 -0.0026038788
-0.5602857 -0.002625357
-0.5592857 -0.002646949
-0.5582857 -0.0026686537000000002
-0.5572857 -0.0026904705
-0.5562857 -0.0027123991
-0.5552857 -0.0027344398
-0.5542857 -0.0027565935
-0.5532857 -0.0027788614
-0.5522857 -0.0028012453
-0.5512857 -0.0028237475
-0.5502857 -0.0028463704
-0.5492857 -0.0028691173
-0.5482857 -0.0028919911
-0.5472857 -0.0029149955000000003
-0.5462857 -0.0029381341000000003
-0.5452857 -0.0029614109999999997
-0.5442857 -0.0029848301
-0.5432857 -0.0030083957000000003
-0.5422857 -0.0030321116
-0.5412857 -0.0030559821999999997
-0.5402857 -0.0030800114000000003
-0.5392857 -0.0031042033000000004
-0.5382857 -0.0031285616999999996
-0.5372857 -0.0031530908
-0.5362857 -0.0031777941
-0.5352857 -0.003202675
-0.5342857 -0.003227737
-0.5332857 -0.0032529835
-0.5322857 -0.0032784173999999998
-0.5312857 -0.0033040418
-0.5302857 -0.0033298595
-0.5292857 -0.0033558732
-0.5282857 -0.0033820852
-0.5272857 -0.0034084980000000003
-0.5262857 -0.0034351135
-0.5252857 -0.0034619334
-0.5242857 -0.0034889596
-0.5232857 -0.0035161931
-0.5222857 -0.0035436351
-0.5212857 -0.0035712859000000003
-0.5202857 -0.0035991463000000002
-0.5192857 -0.0036272158
-0.5182857 -0.0036554942
-0.5172857 -0.0036839803
-0.5162857 -0.0037126731
-0.5152857 -0.0037415706
-0.5142857 -0.0037706707999999997
-0.5132857 -0.0037999710999999997
-0.5122857 -0.0038294686
-0.5112857 -0.0038591599000000003
-0.5102857 -0.0038890412000000003
-0.5092857 -0.0039191087
-0.5082857 -0.003949358500000001
-0.5072857 -0.0039797862
-0.5062857 -0.0040103874
-0.5052857 -0.0040411577999999995
-0.5042857 -0.0040720934
-0.5032857 -0.0041031901
-0.5022857 -0.004134444
-0.5012857 -0.0041658514
-0.5002857 -0.0041974094
-0.4992857 -0.0042291154000000004
-0.4982857 -0.004260967
-0.4972857 -0.0042929627
-0.4962857 -0.0043251013
-0.4952857 -0.0043573826
-0.4942857 -0.0043898064
-0.4932857 -0.004422374
-0.4922857 -0.0044550863
-0.4912857 -0.0044879453
-0.4902857 -0.0045209534000000004
-0.4892857 -0.004554113899999999
-0.4882857 -0.0045874302
-0.4872857 -0.0046209061
-0.4862857 -0.0046545460999999995
-0.4852857 -0.0046883546
-0.4842857 -0.0047223366
-0.4832857 -0.0047564965
-0.4822857 -0.0047908394
-0.4812857 -0.0048253702999999995
-0.4802857 -0.0048600941
-0.4792857 -0.0048950154
-0.4782857 -0.0049301387
-0.4772857 -0.0049654678
-0.4762857 -0.0050010068999999996
-0.4752857 -0.0050367591
-0.4742857 -0.005072727799999999
-0.4732857 -0.0051089155
-0.4722857 -0.0051453244
-0.4712857 -0.0051819559
-0.4702857 -0.0052188116
-0.4692857 -0.0052558917
-0.4682857 -0.0052931966
-0.4672857 -0.005330726
-0.4662857 -0.0053684787
-0.4652857 -0.0054064541
-0.4642857 -0.0054446504
-0.4632857 -0.005483065600000001
-0.4622857 -0.0055216973
-0.4612857 -0.0055605429
-0.4602857 -0.0055995999
-0.4592857 -0.005638865
-0.4582857 -0.0056783352
-0.4572857 -0.005718007000000001
-0.4562857 -0.0057578774
-0.4552857 -0.0057979429
-0.4542857 -0.0058381996
-0.4532857 -0.0058786449
-0.4522857 -0.0059192749
-0.4512857 -0.005960086900000001
-0.4502857 -0.0060010778
-0.4492857 -0.0060422448
-0.4482857 -0.006083585
-0.4472857 -0.0061250961
-0.4462857 -0.0061667764
-0.4452857 -0.0062086241
-0.4442857 -0.0062506369
-0.4432857 -0.006292814200000001
-0.4422857 -0.0063351552
-0.4412857 -0.0063776592
-0.4402857 -0.006420325399999999
-0.4392857 -0.0064631546
-0.4382857 -0.006506147500000001
-0.4372857 -0.0065493048
-0.4362857 -0.006592628800000001
-0.4352857 -0.006636120800000001
-0.4342857 -0.0066797831
-0.4332857 -0.006723618599999999
-0.4322857 -0.0067676308
-0.4312857 -0.006811823600000001
-0.4302857 -0.0068562011
-0.4292857 -0.0069007685
-0.4282857 -0.0069455302
-0.4272857 -0.0069904912
-0.4262857 -0.0070356575
-0.4252857 -0.007081034700000001
-0.4242857 -0.0071266295
-0.4232857 -0.007172446900000001
-0.4222857 -0.0072184936
-0.4212857 -0.0072647752
-0.4202857 -0.0073112977
-0.4192857 -0.0073580660999999995
-0.4182857 -0.007405086199999999
-0.4172857 -0.0074523625
-0.4162857 -0.007499898499999999
-0.4152857 -0.0075476979
-0.4142857 -0.0075957635999999995
-0.4132857 -0.0076440978
-0.4122857 -0.0076927012
-0.4112857 -0.007741573799999999
-0.4102857 -0.0077907155999999995
-0.4092857 -0.0078401252
-0.4082857 -0.007889800300000001
-0.4072857 -0.007939737399999999
-0.4062857 -0.0079899328
-0.4052857 -0.0080403821
-0.4042857 -0.0080910795
-0.4032857 -0.0081420199
-0.4022857 -0.0081931968
-0.4012857 -0.0082446037
-0.4002857 -0.0082962331
-0.3992857 -0.0083480794
-0.3982857 -0.0084001353
-0.3972857 -0.0084523934
-0.3962857 -0.0085048479
-0.3952857 -0.0085574924
-0.3942857 -0.0086103217
-0.3932857 -0.008663329899999999
-0.3922857 -0.0087165128
-0.3912857 -0.0087698667
-0.3902857 -0.0088233879
-0.3892857 -0.0088770728
-0.3882857 -0.00893092
-0.3872857 -0.008984928000000001
-0.3862857 -0.009039096
-0.3852857 -0.0090934234
-0.3842857 -0.0091479109
-0.3832857 -0.0092025592
-0.3822857 -0.0092573689
-0.3812857 -0.009312341699999999
-0.3802857 -0.0093674789
-0.3792857 -0.0094227835
-0.3782857 -0.0094782568
-0.3772857 -0.009533901899999999
-0.3762857 -0.0095897216
-0.3752857 -0.0096457174
-0.3742857 -0.0097018928
-0.3732857 -0.0097582502
-0.3722857 -0.0098147924
-0.3712857 -0.0098715216
-0.3702857 -0.009928440699999999
-0.3692857 -0.0099855526
-0.3682857 -0.010042859999999999
-0.3672857 -0.010100364
-0.3662857 -0.010158068000000001
-0.3652857 -0.010215974000000001
-0.3642857 -0.010274086
-0.3632857 -0.010332404
-0.3622857 -0.010390932
-0.3612857 -0.010449671
-0.3602857 -0.010508623
-0.3592857 -0.010567789000000001
-0.3582857 -0.010627173
-0.3572857 -0.010686774
-0.3562857 -0.010746594
-0.3552857 -0.010806633
-0.3542857 -0.010866892
-0.3532857 -0.010927369000000001
-0.3522857 -0.010988066000000001
-0.3512857 -0.01104898
-0.3502857 -0.01111011
-0.3492857 -0.011171454
-0.3482857 -0.011233008
-0.3472857 -0.011294769
-0.3462857 -0.011356734
-0.3452857 -0.011418896999999999
-0.3442857 -0.011481255
-0.3432857 -0.011543802
-0.3422857 -0.011606533
-0.3412857 -0.01166944
-0.3402857 -0.011732519
-0.3392857 -0.011795762
-0.3382857 -0.011859165
-0.3372857 -0.01192272
-0.3362857 -0.011986421
-0.3352857 -0.012050261999999999
-0.3342857 -0.012114239
-0.3332857 -0.012178345
-0.3322857 -0.012242577
-0.3312857 -0.01230693
-0.3302857 -0.012371400999999999
-0.3292857 -0.012435987
-0.3282857 -0.012500685000000001
-0.3272857 -0.012565493
-0.3262857 -0.012630412
-0.3252857 -0.01269544
-0.3242857 -0.012760579
-0.3232857 -0.012825830000000002
-0.3222857 -0.012891192000000001
-0.3212857 -0.01295667
-0.3202857 -0.013022264
-0.3192857 -0.013087978
-0.3182857 -0.013153814000000002
-0.3172857 -0.013219775999999999
-0.3162857 -0.013285867
-0.3152857 -0.013352087999999998
-0.3142857 -0.013418442999999999
-0.3132857 -0.013484935
-0.3122857 -0.013551567
-0.3112857 -0.013618340000000001
-0.3102857 -0.013685256000000002
-0.3092857 -0.013752315
-0.3082857 -0.013819519
-0.3072857 -0.013886868
-0.3062857 -0.013954361
-0.3052857 -0.014022000000000001
-0.3042857 -0.014089781000000001
-0.3032857 -0.014157704
-0.3022857 -0.014225768000000001
-0.3012857 -0.014293967999999999
-0.3002857 -0.014362304000000001
-0.2992857 -0.014430772000000001
-0.2982857 -0.014499371
-0.2972857 -0.014568097
-0.2962857 -0.014636946000000001
-0.2952857 -0.014705917
-0.2942857 -0.014775003
-0.2932857 -0.014844205000000001
-0.2922857 -0.014913517
-0.2912857 -0.014982936999999998
-0.2902857 -0.015052461999999999
-0.2892857 -0.015122087
-0.2882857 -0.015191811000000001
-0.2872857 -0.015261631000000001
-0.2862857 -0.015331543
-0.2852857 -0.015401545
-0.2842857 -0.015471633
-0.2832857 -0.015541805
-0.2822857 -0.015612056000000001
-0.2812857 -0.015682384
-0.2802857 -0.015752784
-0.2792857 -0.015823255
-0.2782857 -0.015893791
-0.2772857 -0.015964388
-0.2762857 -0.016035042
-0.2752857 -0.01610575
-0.2742857 -0.016176506
-0.2732857 -0.016247305
-0.2722857 -0.016318145
-0.2712857 -0.016389022
-0.2702857 -0.01645993
-0.2692857 -0.016530867
-0.2682857 -0.016601828
-0.2672857 -0.01667281
-0.2662857 -0.016743813
-0.2652857 -0.016814833
-0.2642857 -0.016885868
-0.2632857 -0.016956917999999998
-0.2622857 -0.017027982
-0.2612857 -0.017099061
-0.2602857 -0.017170154
-0.2592857 -0.017241265
-0.2582857 -0.017312393000000002
-0.2572857 -0.017383542000000002
-0.2562857 -0.017454712
-0.2552857 -0.017525908
-0.2542857 -0.01759713
-0.2532857 -0.017668384
-0.2522857 -0.017739671
-0.2512857 -0.017810993
-0.2502857 -0.017882352
-0.2492857 -0.017953751
-0.2482857 -0.018025191
-0.2472857 -0.018096672
-0.2462857 -0.018168191
-0.2452857 -0.018239752
-0.2442857 -0.01831135
-0.2432857 -0.018382983000000002
-0.2422857 -0.018454649
-0.2412857 -0.018526343
-0.2402857 -0.018598061
-0.2392857 -0.018669797
-0.2382857 -0.018741547
-0.2372857 -0.018813304
-0.2362857 -0.018885059000000003
-0.2352857 -0.018956809
-0.2342857 -0.019028544
-0.2332857 -0.019100257000000002
-0.2322857 -0.019171943
-0.2312857 -0.019243592
-0.2302857 -0.019315198999999998
-0.2292857 -0.019386756999999998
-0.2282857 -0.019458259
-0.2272857 -0.019529701
-0.2262857 -0.019601075
-0.2252857 -0.019672376
-0.2242857 -0.019743601
-0.2232857 -0.019814743
-0.2222857 -0.019885799000000003
-0.2212857 -0.019956765999999997
-0.2202857 -0.020027638
-0.2192857 -0.020098414000000002
-0.2182857 -0.02016909
-0.2172857 -0.020239662
-0.2162857 -0.020310127
-0.2152857 -0.020380482999999998
-0.2142857 -0.020450725
-0.2132857 -0.02052085
-0.2122857 -0.020590855
-0.2112857 -0.020660738
-0.2102857 -0.020730494
-0.2092857 -0.020800119
-0.2082857 -0.020869612
-0.2072857 -0.020938966
-0.2062857 -0.021008181
-0.2052857 -0.021077252
-0.2042857 -0.021146175
-0.2032857 -0.021214949
-0.2022857 -0.02128357
-0.2012857 -0.021352035000000002
-0.2002857 -0.021420344
-0.1992857 -0.021488491999999998
-0.1982857 -0.021556480000000003
-0.1972857 -0.021624305
-0.1962857 -0.021691967
-0.1952857 -0.021759466
-0.1942857 -0.021826802
-0.1932857 -0.021893973
-0.1922857 -0.021960982
-0.1912857 -0.022027828
-0.1902857 -0.022094509
-0.1892857 -0.022161027
-0.1882857 -0.022227383
-0.1872857 -0.022293575
-0.1862857 -0.022359603
-0.1852857 -0.022425465
-0.1842857 -0.022491157999999997
-0.1832857 -0.022556681999999998
-0.1822857 -0.022622033
-0.1812857 -0.022687209
-0.1802857 -0.022752202
-0.1792857 -0.022817009
-0.1782857 -0.022881624
-0.1772857 -0.022946041
-0.1762857 -0.023010252
-0.1752857 -0.023074249999999998
-0.1742857 -0.023138027
-0.1732857 -0.023201572
-0.1722857 -0.023264877
-0.1712857 -0.023327933999999998
-0.1702857 -0.023390731
-0.1692857 -0.023453261
-0.1682857 -0.023515512
-0.1672857 -0.023577477
-0.1662857 -0.023639145
-0.1652857 -0.023700508
-0.1642857 -0.023761558000000002
-0.1632857 -0.023822285999999998
-0.1622857 -0.023882685
-0.1612857 -0.023942748
-0.1602857 -0.024002469000000002
-0.1592857 -0.024061844000000002
-0.1582857 -0.024120865999999998
-0.1572857 -0.024179532
-0.1562857 -0.024237837
-0.1552857 -0.024295779
-0.1542857 -0.024353355
-0.1532857 -0.024410561
-0.1522857 -0.024467397999999998
-0.1512857 -0.024523862999999996
-0.1502857 -0.024579951000000003
-0.1492857 -0.024635662
-0.1482857 -0.024690997
-0.1472857 -0.024745951000000002
-0.1462857 -0.024800524
-0.1452857 -0.024854712
-0.1442857 -0.024908513
-0.1432857 -0.024961927999999998
-0.1422857 -0.025014952
-0.1412857 -0.025067580000000002
-0.1402857 -0.025119813
-0.1392857 -0.025171644
-0.1382857 -0.025223073
-0.1372857 -0.025274095
-0.1362857 -0.025324707000000002
-0.1352857 -0.025374905000000003
-0.1342857 -0.025424684000000003
-0.1332857 -0.025474044
-0.1322857 -0.02552298
-0.1312857 -0.025571486999999997
-0.1302857 -0.025619566
-0.1292857 -0.025667212000000002
-0.1282857 -0.025714422
-0.1272857 -0.025761194
-0.1262857 -0.025807525
-0.1252857 -0.025853413000000002
-0.1242857 -0.025898856
-0.1232857 -0.025943850000000004
-0.1222857 -0.025988393
-0.1212857 -0.026032483
-0.1202857 -0.026076114999999997
-0.1192857 -0.026119288
-0.1182857 -0.026161995
-0.1172857 -0.026204233
-0.1162857 -0.026245997
-0.1152857 -0.026287283999999998
-0.1142857 -0.026328084999999998
-0.1132857 -0.026368392999999997
-0.1122857 -0.026408202
-0.1112857 -0.026447503
-0.1102857 -0.026486290000000003
-0.1092857 -0.026524553
-0.1082857 -0.026562283000000003
-0.1072857 -0.026599468999999997
-0.1062857 -0.026636105000000004
-0.1052857 -0.026672182000000003
-0.1042857 -0.026707691999999998
-0.1032857 -0.026742625
-0.1022857 -0.026776976
-0.1012857 -0.026810734000000003
-0.1002857 -0.026843895000000003
-9.9285714E-02 -0.026876453
-9.8285712E-02 -0.026908402999999997
-9.7285718E-02 -0.026939739
-9.6285716E-02 -0.026970461
-9.5285714E-02 -0.027000564
-9.4285712E-02 -0.027030049
-9.3285717E-02 -0.027058911
-9.2285715E-02 -0.027087153
-9.1285713E-02 -0.027114776
-9.0285711E-02 -0.027141781
-8.9285716E-02 -0.02716817
-8.8285714E-02 -0.027193943999999998
-8.7285712E-02 -0.027219104
-8.6285718E-02 -0.027243649999999998
-8.5285716E-02 -0.027267588000000002
-8.4285714E-02 -0.027290915
-8.3285712E-02 -0.027313632999999997
-8.2285717E-02 -0.027335744
-8.1285715E-02 -0.027357245999999998
-8.0285713E-02 -0.027378138999999996
-7.9285711E-02 -0.027398422
-7.8285716E-02 -0.027418087
-7.7285714E-02 -0.027437136
-7.6285712E-02 -0.027455561
-7.5285718E-02 -0.027473358
-7.4285716E-02 -0.027490524
-7.3285714E-02 -0.027507049
-7.2285712E-02 -0.027522925000000004
-7.1285717E-02 -0.027538148999999998
-7.0285715E-02 -0.02755271
-6.9285713E-02 -0.027566601
-6.8285711E-02 -0.027579816999999996
-6.7285717E-02 -0.027592346000000004
-6.6285715E-02 -0.027604183000000004
-6.5285712E-02 -0.027615318
-6.4285718E-02 -0.027625746000000003
-6.3285716E-02 -0.027635457999999998
-6.2285714E-02 -0.027644448000000002
-6.1285716E-02 -0.027652711
-6.0285714E-02 -0.02766024
-5.9285715E-02 -0.027667027000000004
-5.8285713E-02 -0.027673068999999998
-5.7285715E-02 -0.02767836
-5.6285713E-02 -0.027682896999999998
-5.5285715E-02 -0.027686672000000002
-5.4285713E-02 -0.027689681
-5.3285714E-02 -0.027691922
-5.2285716E-02 -0.027693389000000002
-5.1285714E-02 -0.027694075999999998
-5.0285716E-02 -0.027693979999999997
-4.9285714E-02 -0.027693095
-4.8285715E-02 -0.027691416000000003
-4.7285713E-02 -0.027688936
-4.6285715E-02 -0.027685653
-4.5285713E-02 -0.027681558
-4.4285715E-02 -0.027676647999999998
-4.3285713E-02 -0.027670918000000003
-4.2285714E-02 -0.027664358
-4.1285716E-02 -0.027656966
-4.0285714E-02 -0.027648735
-3.9285716E-02 -0.027639656999999998
-3.8285714E-02 -0.027629729999999998
-3.7285715E-02 -0.02761895
-3.6285713E-02 -0.027607311
-3.5285715E-02 -0.027594808
-3.4285713E-02 -0.027581438
-3.3285715E-02 -0.027567201
-3.2285713E-02 -0.02755209
-3.1285714E-02 -0.027536105999999998
-3.0285714E-02 -0.027519246
-2.9285714E-02 -0.027501513000000002
-2.8285714E-02 -0.027482904
-2.7285714E-02 -0.027463419
-2.6285714E-02 -0.027443060999999998
-2.5285713E-02 -0.02742183
-2.4285715E-02 -0.027399726
-2.3285715E-02 -0.027376750999999998
-2.2285715E-02 -0.027352905999999996
-2.1285715E-02 -0.027328194
-2.0285714E-02 -0.027302612
-1.9285714E-02 -0.027276165
-1.8285714E-02 -0.027248851
-1.7285714E-02 -0.027220670000000002
-1.6285714E-02 -0.027191618999999997
-1.5285715E-02 -0.027161697
-1.4285714E-02 -0.027130902
-1.3285714E-02 -0.027099231
-1.2285714E-02 -0.027066682
-1.1285714E-02 -0.027033247
-1.0285715E-02 -0.026998921999999998
-9.2857145E-03 -0.026963701
-8.2857143E-03 -0.026927576999999998
-7.2857141E-03 -0.026890545
-6.2857145E-03 -0.026852597000000002
-5.2857143E-03 -0.026813723
-4.2857141E-03 -0.026773916999999998
-3.2857142E-03 -0.026733172
-2.2857143E-03 -0.026691481
-1.2857143E-03 -0.026648835000000003
-2.8571428E-04 -0.026605229
7.1428571E-04 -0.026560656
1.7142857E-03 -0.026515109000000002
2.7142856E-03 -0.026468583
3.7142858E-03 -0.026421074
4.7142855E-03 -0.026372576000000002
5.7142857E-03 -0.026323085
6.7142858E-03 -0.026272597999999998
7.7142855E-03 -0.026221114000000004
8.7142857E-03 -0.026168631
9.7142858E-03 -0.026115144000000003
1.0714286E-02 -0.026060652
1.1714286E-02 -0.026005157
1.2714285E-02 -0.025948654999999998
1.3714286E-02 -0.025891146000000004
1.4714286E-02 -0.025832630000000002
1.5714286E-02 -0.025773101
1.6714286E-02 -0.025712561999999998
1.7714286E-02 -0.025651007
1.8714286E-02 -0.025588437
1.9714287E-02 -0.025524848
2.0714285E-02 -0.025460238
2.1714285E-02 -0.025394603
2.2714285E-02 -0.02532794
2.3714285E-02 -0.025260244999999997
2.4714286E-02 -0.025191513
2.5714286E-02 -0.025121743
2.6714286E-02 -0.02505093
2.7714286E-02 -0.02497907
2.8714286E-02 -0.024906162
2.9714286E-02 -0.0248322
3.0714286E-02 -0.024757185
3.1714287E-02 -0.024681113
3.2714285E-02 -0.024603982
3.3714287E-02 -0.024525795000000003
3.4714285E-02 -0.024446551
3.5714287E-02 -0.024366249
3.6714286E-02 -0.024284894
3.7714284E-02 -0.024202486000000002
3.8714286E-02 -0.02411903
3.9714284E-02 -0.024034528
4.0714286E-02 -0.023948986
4.1714285E-02 -0.023862408
4.2714287E-02 -0.023774798
4.3714285E-02 -0.023686161
4.4714287E-02 -0.023596501
4.5714285E-02 -0.023505822
4.6714287E-02 -0.023414128000000003
4.7714286E-02 -0.02332142
4.8714284E-02 -0.023227703
4.9714286E-02 -0.023132977
5.0714284E-02 -0.023037245
5.1714286E-02 -0.022940501999999998
5.2714285E-02 -0.02284275
5.3714287E-02 -0.022743986
5.4714285E-02 -0.022644206
5.5714287E-02 -0.022543406999999998
5.6714285E-02 -0.022441582
5.7714287E-02 -0.022338729
5.8714285E-02 -0.022234840000000002
5.9714288E-02 -0.022129908
6.0714286E-02 -0.022023926
6.1714284E-02 -0.02191689
6.2714286E-02 -0.021808789
6.3714288E-02 -0.021699621000000002
6.4714283E-02 -0.021589377
6.5714285E-02 -0.021478054
6.6714287E-02 -0.021365646000000002
6.7714289E-02 -0.02125215
6.8714283E-02 -0.021137562
6.9714285E-02 -0.02102188
7.0714287E-02 -0.020905104
7.1714282E-02 -0.020787232
7.2714284E-02 -0.020668265999999998
7.3714286E-02 -0.020548205
7.4714288E-02 -0.020427053
7.5714283E-02 -0.020304812999999998
7.6714285E-02 -0.020181485
7.7714287E-02 -0.020057075
7.8714289E-02 -0.019931587
7.9714283E-02 -0.019805022999999998
8.0714285E-02 -0.019677388
8.1714287E-02 -0.019548685
8.2714289E-02 -0.019418918
8.3714284E-02 -0.019288091
8.4714286E-02 -0.019156204
8.5714288E-02 -0.019023262
8.6714283E-02 -0.018889266000000002
8.7714285E-02 -0.018754219
8.8714287E-02 -0.018618121999999997
8.9714289E-02 -0.018480975
9.0714283E-02 -0.018342778
9.1714285E-02 -0.018203534
9.2714287E-02 -0.018063241
9.3714289E-02 -0.017921899999999998
9.4714284E-02 -0.017779511
9.5714286E-02 -0.017636073999999998
9.6714288E-02 -0.01749159
9.7714283E-02 -0.017346058
9.8714285E-02 -0.017199479
9.9714287E-02 -0.017051853999999998
0.1007143 -0.016903186
0.1017143 -0.016753476
0.1027143 -0.016602725
0.1037143 -0.016450937
0.1047143 -0.016298114000000002
0.1057143 -0.016144259
0.1067143 -0.015989374
0.1077143 -0.015833463
0.1087143 -0.015676528999999998
0.1097143 -0.015518576000000001
0.1107143 -0.015359603
0.1117143 -0.015199615
0.1127143 -0.015038614
0.1137143 -0.014876602
0.1147143 -0.014713578000000001
0.1157143 -0.014549545
0.1167143 -0.0143845
0.1177143 -0.014218444
0.1187143 -0.014051374000000002
0.1197143 -0.013883290000000001
0.1207143 -0.013714188
0.1217143 -0.013544066
0.1227143 -0.013372921
0.1237143 -0.013200749999999999
0.1247143 -0.013027547999999998
0.1257143 -0.012853314
0.1267143 -0.012678044999999999
0.1277143 -0.012501737
0.1287143 -0.012324387999999999
0.1297143 -0.012145998
0.1307143 -0.011966567000000001
0.1317143 -0.011786093
0.1327143 -0.011604579
0.1337143 -0.011422026
0.1347143 -0.011238438
0.1357143 -0.011053818
0.1367143 -0.010868171999999999
0.1377143 -0.010681506
0.1387143 -0.010493826999999999
0.1397143 -0.010305142
0.1407143 -0.01011546
0.1417143 -0.0099247904
0.1427143 -0.0097331416
0.1437143 -0.009540523
0.1447143 -0.009346944
0.1457143 -0.009152414
0.1467143 -0.0089569425
0.1477143 -0.0087605375
0.1487143 -0.0085632077
0.1497143 -0.0083649604
0.1507143 -0.0081658029
0.1517143 -0.007965741
0.1527143 -0.0077647797
0.1537143 -0.007562923599999999
0.1547143 -0.0073601768
0.1557143 -0.0071565417
0.1567143 -0.0069520211
0.1577143 -0.0067466164000000006
0.1587143 -0.006540329199999999
0.1597143 -0.0063331601000000005
0.1607143 -0.0061251099
0.1617143 -0.0059161794
0.1627143 -0.005706369100000001
0.1637143 -0.0054956799
0.1647143 -0.0052841128999999995
0.1657143 -0.0050716695
0.1667143 -0.0048583515
0.1677143 -0.0046441612
0.1687143 -0.0044291017
0.1697143 -0.0042131764
0.1707143 -0.0039963888
0.1717143 -0.0037787438
0.1727143 -0.0035602458000000003
0.1737143 -0.0033409
0.1747143 -0.0031207121
0.1757143 -0.0028996874
0.1767143 -0.0026778316
0.1777143 -0.0024551504000000003
0.1787143 -0.0022316492
0.1797143 -0.0020073332
0.1807143 -0.0017822073
0.1817143 -0.0015562756999999998
0.1827143 -0.0013295426
0.1837143 -0.0011020116
0.1847143 -0.00087368553
0.1857143 -0.00064456699
0.1867143 -0.00041465813999999997
0.1877143 -0.0001839607
0.1887143 4.7523898e-05
0.1897143 0.00027979434
0.1907143 0.0005128494200000001
0.1917143 0.00074668783
0.1927143 0.00098130813
0.1937143 0.0012167085
0.1947143 0.0014528866
0.1957143 0.0016898396999999999
0.1967143 0.0019275643
0.1977143 0.002166056
0.1987143 0.0024053099
0.1997143 0.0026453201
0.2007143 0.0028860797
0.2017143 0.0031275809
0.2027143 0.0033698154
0.2037143 0.0036127741999999997
0.2047143 0.0038564474000000004
0.2057143 0.0041008247
0.2067143 0.0043458949
0.2077143 0.0045916477
0.2087143 0.0048380715999999995
0.2097143 0.0050851559
0.2107143 0.0053328895
0.2117143 0.0055812627
0.2127143 0.0058302652
0.2137143 0.0060798879999999994
0.2147143 0.0063301224
0.2157143 0.0065809611
0.2167143 0.0068323978
0.2177143 0.0070844260000000004
0.2187143 0.007337040699999999
0.2197143 0.0075902382
0.2207143 0.0078440149
0.2217143 0.008098368600000001
0.2227143 0.0083532963
0.2237143 0.0086087974
0.2247143 0.0088648696
0.2257143 0.009121512299999999
0.2267143 0.0093787239
0.2277143 0.0096365031
0.2287143 0.0098948476
0.2297143 0.010153755
0.2307143 0.010413224
0.2317143 0.010673249
0.2327143 0.010933828
0.2337143 0.011194955000000001
0.2347143 0.011456624
0.2357143 0.011718827999999999
0.2367143 0.011981561
0.2377143 0.012244814
0.2387143 0.012508579
0.2397143 0.012772846
0.2407143 0.013037607
0.2417143 0.01330285
0.2427143 0.013568567
0.2437143 0.013834744000000001
0.2447143 0.014101375000000001
0.2457143 0.014368449
0.2467143 0.014635955
0.2477143 0.014903887000000001
0.2487143 0.015172233
0.2497143 0.015440986
0.2507143 0.015710139
0.2517143 0.015979684
0.2527143 0.016249614
0.2537143 0.016519924999999998
0.2547143 0.01679061
0.2557143 0.017061662
0.2567143 0.017333077000000002
0.2577143 0.017604852
0.2587143 0.017876978
0.2597143 0.018149454
0.2607143 0.018422274
0.2617143 0.01869543
0.2627143 0.018968918
0.2637143 0.019242731
0.2647143 0.019516861
0.2657143 0.019791303
0.2667143 0.020066048
0.2677143 0.020341086
0.2687143 0.020616408
0.2697143 0.020892006
0.2707143 0.021167868
0.2717143 0.021443983
0.2727143 0.021720341
0.2737143 0.021996930999999997
0.2747143 0.022273742
0.2757143 0.022550763
0.2767143 0.022827982
0.2777143 0.02310539
0.2787143 0.023382976
0.2797143 0.023660733
0.2807143 0.02393865
0.2817143 0.024216719999999997
0.2827143 0.024494933
0.2837143 0.024773288000000004
0.2847143 0.025051774
0.2857143 0.025330388
0.2867143 0.025609127000000002
0.2877143 0.025887985000000002
0.2887143 0.02616696
0.2897143 0.026446051
0.2907143 0.026725252999999997
0.2917143 0.027004562000000003
0.2927143 0.02728398
0.2937143 0.027563501
0.2947143 0.027843125000000003
0.2957143 0.028122845
0.2967143 0.028402661
0.2977143 0.028682563999999997
0.2987143 0.028962552
0.2997143 0.029242618
0.3007143 0.029522757
0.3017143 0.02980296
0.3027143 0.030083218
0.3037143 0.030363523000000003
0.3047143 0.030643864999999996
0.3057143 0.030924234
0.3067143 0.031204621
0.3077143 0.031485013
0.3087143 0.031765399
0.3097143 0.032045771
0.3107143 0.032326113000000004
0.3117143 0.032606418000000005
0.3127143 0.032886674
0.3137143 0.033166871
0.3147143 0.033447001
0.3157143 0.033727055
0.3167143 0.034007023
0.3177143 0.034286897
0.3187143 0.034566672
0.3197143 0.034846341999999995
0.3207143 0.035125899
0.3217143 0.035405339
0.3227143 0.035684658
0.3237143 0.035963848
0.3247143 0.036242907
0.3257143 0.036521829
0.3267143 0.036800611999999996
0.3277143 0.037079249
0.3287143 0.037357738
0.3297143 0.037636069
0.3307143 0.037914241
0.3317143 0.038192244
0.3327143 0.038470072
0.3337143 0.038747719
0.3347143 0.039025178
0.3357143 0.039302438
0.3367143 0.039579489
0.3377143 0.039856325
0.3387143 0.040132934
0.3397143 0.040409307
0.3407143 0.040685435
0.3417143 0.040961307
0.3427143 0.041236912
0.3437143 0.041512243
0.3447143 0.041787291000000004
0.3457143 0.042062046000000006
0.3467143 0.042336504
0.3477143 0.042610653
0.3487143 0.042884491
0.3497143 0.043158009
0.3507143 0.043431204
0.3517143 0.043704072999999996
0.3527143 0.043976613
0.3537143 0.044248817999999995
0.3547143 0.044520688
0.3557143 0.044792218
0.3567143 0.045063411
0.3577143 0.04533426
0.3587143 0.045604765
0.3597143 0.045874924000000004
0.3607143 0.046144734
0.3617143 0.046414192
0.3627143 0.046683295
0.3637143 0.04695204
0.3647143 0.047220418
0.3657143 0.047488426
0.3667143 0.047756056
0.3677143 0.048023302000000004
0.3687143 0.048290155
0.3697143 0.048556603999999996
0.3707143 0.048822642
0.3717143 0.049088255
0.3727143 0.04935343700000001
0.3737143 0.049618178
0.3747143 0.049882463999999994
0.3757143 0.050146284000000006
0.3767143 0.050409627
0.3777143 0.050672486999999995
0.3787143 0.050934847000000005
0.3797143 0.051196699000000005
0.3807143 0.05145804
0.3817143 0.051718857
0.3827143 0.051979144
0.3837143 0.05223889
0.3847143 0.052498089
0.3857143 0.052756739999999996
0.3867143 0.053014833000000004
0.3877143 0.053272366999999994
0.3887143 0.053529336999999996
0.3897143 0.053785735999999994
0.3907143 0.054041564
0.3917143 0.054296816000000005
0.3927143 0.054551486
0.3937143 0.054805573999999996
0.3947143 0.055059075000000006
0.3957143 0.055311981
0.3967143 0.055564288
0.3977143 0.05581599
0.3987143 0.056067086
0.3997143 0.056317565
0.4007143 0.056567421
0.4017143 0.056816649000000004
0.4027143 0.057065242
0.4037143 0.05731319
0.4047143 0.057560485
0.4057143 0.057807117
0.4067143 0.058053079
0.4077143 0.058298366
0.4087143 0.058542966
0.4097143 0.058786874
0.4107143 0.05903007700000001
0.4117143 0.059272576
0.4127143 0.059514359
0.4137143 0.05975542
0.4147143 0.05999576
0.4157143 0.060235366
0.4167143 0.060474238
0.4177143 0.060712377
0.4187143 0.060949777000000004
0.4197143 0.061186432
0.4207143 0.061422348
0.4217143 0.061657518
0.4227143 0.061891944
0.4237143 0.062125624
0.4247143 0.062358554
0.4257143 0.062590733
0.4267143 0.062822161
0.4277143 0.063052838
0.4287143 0.06328275800000001
0.4297143 0.063511916
0.4307143 0.06374031100000001
0.4317143 0.063967938
0.4327143 0.06419479
0.4337143 0.06442086300000001
0.4347143 0.06464614399999999
0.4357143 0.064870628
0.4367143 0.065094308
0.4377143 0.065317174
0.4387143 0.065539218
0.4397143 0.065760431
0.4407143 0.065980799
0.4417143 0.06620031200000001
0.4427143 0.066418963
0.4437143 0.066636741
0.4447143 0.066853641
0.4457143 0.06706964900000001
0.4467143 0.067284761
0.4477143 0.06749896600000001
0.4487143 0.067712262
0.4497143 0.067924638
0.4507143 0.068136095
0.4517143 0.068346621
0.4527143 0.068556221
0.4537143 0.06876488900000001
0.4547143 0.068972621
0.4557143 0.069179421
0.4567143 0.069385284
0.4577143 0.06959021
0.4587143 0.069794198
0.4597143 0.06999725000000001
0.4607143 0.070199365
0.4617143 0.070400542
0.4627143 0.070600776
0.4637143 0.07080007299999999
0.4647143 0.07099842799999999
0.4657143 0.071195833
0.4667143 0.07139229600000001
0.4677143 0.071587804
0.4687143 0.071782357
0.4697143 0.07197595
0.4707143 0.072168576
0.4717143 0.072360231
0.4727143 0.072550913
0.4737143 0.072740612
0.4747143 0.072929321
0.4757143 0.07311704100000001
0.4767143 0.07330376
0.4777143 0.073489477
0.4787143 0.073674187
0.4797143 0.073857885
0.4807143 0.074040564
0.4817143 0.074222224
0.4827143 0.07440286
0.4837143 0.074582471
0.4847143 0.074761052
0.4857143 0.07493860299999999
0.4867143 0.075115124
0.4877143 0.075290614
0.4887143 0.07546507400000001
0.4897143 0.075638498
0.4907143 0.07581089199999999
0.4917143 0.075982255
0.4927143 0.076152582
0.4937143 0.076321873
0.4947143 0.076490128
0.4957143 0.076657342
0.4967143 0.076823513
0.4977143 0.076988636
0.4987143 0.077152706
0.4997143 0.077315723
0.5007143 0.07747768
0.5017143 0.07763856599999999
0.5027143 0.077798381
0.5037143 0.077957113
0.5047143 0.078114757
0.5057143 0.078271306
0.5067143 0.078426755
0.5077143 0.078581093
0.5087143 0.078734313
0.5097143 0.078886416
0.5107143 0.079037389
0.5117143 0.079187227
0.5127143 0.079335924
0.5137143 0.07948348100000001
0.5147143 0.07962989
0.5157143 0.079775153
0.5167143 0.07991927
0.5177143 0.080062234
0.5187143 0.080204051
0.5197143 0.08034471500000001
0.5207143 0.080484233
0.5217143 0.080622605
0.5227143 0.080759835
0.5237143 0.080895924
0.5247143 0.081030873
0.5257143 0.081164687
0.5267143 0.08129736500000001
0.5277143 0.08142890900000001
0.5287143 0.08155931699999999
0.5297143 0.081688596
0.5307143 0.081816741
0.5317143 0.08194375
0.5327143 0.08206962400000001
0.5337143 0.082194357
0.5347143 0.082317949
0.5357143 0.082440395
0.5367143 0.082561688
0.5377143 0.082681829
0.5387143 0.082800811
0.5397143 0.08291862300000001
0.5407143 0.083035266
0.5417143 0.083150732
0.5427143 0.083265017
0.5437143 0.083378115
0.5447143 0.083490019
0.5457143 0.083600724
0.5467143 0.08371023000000001
0.5477143 0.083818531
0.5487143 0.083925627
0.5497143 0.084031513
0.5507143 0.084136188
0.5517143 0.084239646
0.5527143 0.084341888
0.5537143 0.084442913
0.5547143 0.084542722
0.5557143 0.08464131400000001
0.5567143 0.084738689
0.5577143 0.08483484899999999
0.5587143 0.08492978500000001
0.5597143 0.0850235
0.5607143 0.085115992
0.5617143 0.085207261
0.5627143 0.085297303
0.5637143 0.08538611
0.5647143 0.085473683
0.5657143 0.08556001699999999
0.5667143 0.085645105
0.5677143 0.085728941
0.5687143 0.085811521
0.5697143 0.085892837
0.5707143 0.085972884
0.5717143 0.08605165099999999
0.5727143 0.086129137
0.5737143 0.08620533
0.5747143 0.086280226
0.5757143 0.086353824
0.5767143 0.086426112
0.5777143 0.086497091
0.5787143 0.086566748
0.5797143 0.086635089
0.5807143 0.08670211
0.5817143 0.08676780299999999
0.5827143 0.086832175
0.5837143 0.086895219
0.5847143 0.086956943
0.5857143 0.087017345
0.5867143 0.087076426
0.5877143 0.087134191
0.5887143 0.087190641
0.5897143 0.087245781
0.5907143 0.087299611
0.5917143 0.087352132
0.5927143 0.08740334899999999
0.5937143 0.087453268
0.5947143 0.087501883
0.5957143 0.087549194
0.5967143 0.087595207
0.5977143 0.087639916
0.5987143 0.08768332200000001
0.5997143 0.087725418
0.6007143 0.087766204
0.6017143 0.087805674
0.6027143 0.087843824
0.6037143 0.08788064599999999
0.6047143 0.08791613499999999
0.6057143 0.08795028
0.6067143 0.08798307400000001
0.6077143 0.088014512
0.6087143 0.08804458800000001
0.6097143 0.08807329
0.6107143 0.088100613
0.6117143 0.08812655
0.6127143 0.088151096
0.6137143 0.088174239
0.6147143 0.08819598000000001
0.6157143 0.088216312
0.6167143 0.088235229
0.6177143 0.088252727
0.6187143 0.08826879800000001
0.6197143 0.088283449
0.6207143 0.088296668
0.6217143 0.08830846099999999
0.6227143 0.088318822
0.6237143 0.088327745
0.6247143 0.088335236
0.6257143 0.08834128999999999
0.6267143 0.088345906
0.6277143 0.088349078
0.6287143 0.088350807
0.6297143 0.088351092
0.6307143 0.088349928
0.6317143 0.08834731400000001
0.6327143 0.088343245
0.6337143 0.088337722
0.6347143 0.088330731
0.6357143 0.088322273
0.6367143 0.088312343
0.6377143 0.088300934
0.6387143 0.08828804100000001
0.6397143 0.088273664
0.6407143 0.088257797
0.6417143 0.08824043300000001
0.6427143 0.088221568
0.6437143 0.088201201
0.6447143 0.088179327
0.6457143 0.088155945
0.6467143 0.088131049
0.6477143 0.088104641
0.6487143 0.088076718
0.6497143 0.088047283
0.6507143 0.08801634
0.6517143 0.087983883
0.6527143 0.087949919
0.6537143 0.087914441
0.6547143 0.08787745599999999
0.6557143 0.087838963
0.6567143 0.087798963
0.6577143 0.08775746100000001
0.6587143 0.087714451
0.6597143 0.087669934
0.6607143 0.087623909
0.6617143 0.087576371
0.6627143 0.08752732
0.6637143 0.087476749
0.6647143 0.087424653
0.6657143 0.087371026
0.6667143 0.08731586300000001
0.6677143 0.087259151
0.6687143 0.087200885
0.6697143 0.087141054
0.6707143 0.08707964400000001
0.6717143 0.087016652
0.6727143 0.08695206500000001
0.6737143 0.086885871
0.6747143 0.086818059
0.6757143 0.08674862300000001
0.6767143 0.08667755199999999
0.6777143 0.086604833
0.6787143 0.08653046099999999
0.6797143 0.08645443
0.6807143 0.086376729
0.6817143 0.08629735699999999
0.6827143 0.086216303
0.6837143 0.08613356600000001
0.6847143 0.086049148
0.6857143 0.08596303500000001
0.6867143 0.085875235
0.6877143 0.085785746
0.6887143 0.085694564
0.6897143 0.085601688
0.6907143 0.08550711800000001
0.6917143 0.08541086
0.6927143 0.085312908
0.6937143 0.085213262
0.6947143 0.08511192299999999
0.6957143 0.08500888899999999
0.6967143 0.084904162
0.6977143 0.084797741
0.6987143 0.08468962000000001
0.6997143 0.08457980000000001
0.7007143 0.084468274
0.7017143 0.08435503700000001
0.7027143 0.084240088
0.7037143 0.084123423
0.7047143 0.084005034
0.7057143 0.083884917
0.7067143 0.083763065
0.7077143 0.08363947899999999
0.7087143 0.083514146
0.7097143 0.083387061
0.7107143 0.083258224
0.7117143 0.083127629
0.7127143 0.082995271
0.7137143 0.082861143
0.7147143 0.082725246
0.7157143 0.082587573
0.7167143 0.082448119
0.7177143 0.08230688400000001
0.7187143 0.082163868
0.7197143 0.082019065
0.7207143 0.081872474
0.7217143 0.081724091
0.7227143 0.081573916
0.7237143 0.081421941
0.7247143 0.081268168
0.7257143 0.08111259100000001
0.7267143 0.080955203
0.7277143 0.080795999
0.7287143 0.080634974
0.7297143 0.08047212
0.7307143 0.080307428
0.7317143 0.080140895
0.7327143 0.079972507
0.7337143 0.079802255
0.7347143 0.079630135
0.7357143 0.079456129
0.7367143 0.07928023099999999
0.7377143 0.07910243
0.7387143 0.07892271399999999
0.7397143 0.078741071
0.7407143 0.07855749000000001
0.7417143 0.078371965
0.7427143 0.078184484
0.7437143 0.077995041
0.7447143 0.077803625
0.7457143 0.07761023
0.7467143 0.077414856
0.7477143 0.077217491
0.7487143 0.077018136
0.7497143 0.07681679
0.7507143 0.076613447
0.7517143 0.076408108
0.7527143 0.076200772
0.7537143 0.07599144000000001
0.7547143 0.075780117
0.7557143 0.075566798
0.7567143 0.075351488
0.7577143 0.07513418699999999
0.7587143 0.074914889
0.7597143 0.074693601
0.7607143 0.074470323
0.7617143 0.074245053
0.7627143 0.074017787
0.7637143 0.073788525
0.7647143 0.07355726
0.7657143 0.073323987
0.7667143 0.0730887
0.7677143 0.072851393
0.7687143 0.07261206
0.7697143 0.072370691
0.7707143 0.072127278
0.7717143 0.07188181
0.7727143 0.071634277
0.7737143 0.071384665
0.7747143 0.07113296899999999
0.7757143 0.070879178
0.7767143 0.070623279
0.7777143 0.07036526200000001
0.7787143 0.070105115
0.7797143 0.06984283100000001
0.7807143 0.069578405
0.7817143 0.06931182599999999
0.7827143 0.069043087
0.7837143 0.068772177
0.7847143 0.068499096
0.7857143 0.068223831
0.7867143 0.067946385
0.7877143 0.067666749
0.7887143 0.067384919
0.7897143 0.067100889
0.7907143 0.066814653
0.7917143 0.066526211
0.7927143 0.066235557
0.7937143 0.065942685
0.7947143 0.06564759
0.7957143 0.065350265
0.7967143 0.065050705
0.7977143 0.064748904
0.7987143 0.06444486199999999
0.7997143 0.06413856799999999
0.8007143 0.06383000900000001
0.8017143 0.063519186
0.8027143 0.06320608700000001
0.8037143 0.062890706
0.8047143 0.062573038
0.8057143 0.062253076000000004
0.8067143 0.061930815
0.8077143 0.061606249
0.8087143 0.061279372
0.8097143 0.060950179
0.8107143 0.06061866900000001
0.8117143 0.060284836
0.8127143 0.059948681000000004
0.8137143 0.059610204
0.8147143 0.059269398
0.8157143 0.058926268999999996
0.8167143 0.058580819000000006
0.8177143 0.058233050999999994
0.8187143 0.057882967
0.8197143 0.057530566
0.8207143 0.057175854000000005
0.8217143 0.056818837999999997
0.8227143 0.056459516
0.8237143 0.056097889
0.8247143 0.055733963
0.8257143 0.055367738
0.8267143 0.054999214
0.8277143 0.054628390000000006
0.8287143 0.054255262
0.8297143 0.053879828000000005
0.8307143 0.053502084
0.8317143 0.053122027999999995
0.8327143 0.052739651
0.8337143 0.05235494500000001
0.8347143 0.051967904
0.8357143 0.051578518
0.8367143 0.051186775
0.8377143 0.050792668
0.8387143 0.050396187
0.8397143 0.049997325
0.8407143 0.049596063999999995
0.8417143 0.049192400000000004
0.8427143 0.048786323
0.8437143 0.048377825
0.8447143 0.047966899
0.8457143 0.047553537
0.8467143 0.047137734
0.8477143 0.046719483
0.8487143 0.046298784
0.8497143 0.045875632
0.8507143 0.045450029
0.8517143 0.04502197
0.8527143 0.04459146
0.8537143 0.044158497
0.8547143 0.043723082999999996
0.8557143 0.043285222
0.8567143 0.042844913
0.8577143 0.042402159
0.8587143 0.041956967
0.8597143 0.041509335
0.8607143 0.041059267999999996
0.8617143 0.040606764000000004
0.8627143 0.040151828
0.8637143 0.039694458
0.8647143 0.039234658
0.8657143 0.038772429000000004
0.8667143 0.038307765
0.8677143 0.037840669
0.8687143 0.037371140000000004
0.8697143 0.036899178000000005
0.8707143 0.03642478
0.8717143 0.035947945
0.8727143 0.035468675
0.8737143 0.034986969
0.8747143 0.034502827
0.8757143 0.034016249000000005
0.8767143 0.033527234
0.8777143 0.03303579
0.8787143 0.032541915000000005
0.8797143 0.032045617000000005
0.8807143 0.031546896000000005
0.8817143 0.031045763
0.8827143 0.03054222
0.8837143 0.030036275999999997
0.8847143 0.02952794
0.8857143 0.029017217
0.8867143 0.028504117000000002
0.8877143 0.027988644
0.8887143 0.027470809
0.8897143 0.026950618000000003
0.8907143 0.02642808
0.8917143 0.025903198
0.8927143 0.025375979
0.8937143 0.024846428999999996
0.8947143 0.024314549
0.8957143 0.023780344000000002
0.8967143 0.023243813000000002
0.8977143 0.02270496
0.8987143 0.022163782
0.8997143 0.021620278
0.9007143 0.021074447
0.9017143 0.020526288
0.9027143 0.019975798
0.9037143 0.019422972
0.9047143 0.01886781
0.9057143 0.018310306999999998
0.9067143 0.017750462999999998
0.9077143 0.017188274
0.9087143 0.016623741
0.9097143 0.016056866
0.9107143 0.015487646999999998
0.9117143 0.01491609
0.9127143 0.014342197
0.9137143 0.013765976
0.9147143 0.013187432999999998
0.9157143 0.012606576
0.9167143 0.012023414999999999
0.9177143 0.011437962
0.9187143 0.010850227
0.9197143 0.010260225
0.9207143 0.009667968700000001
0.9217143 0.0090734728
0.9227143 0.0084767518
0.9237143 0.007877821200000001
0.9247143 0.0072766954
0.9257143 0.006673388999999999
0.9267143 0.0060679157999999995
0.9277143 0.0054602897
0.9287143 0.004850524100000001
0.9297143 0.0042386316999999995
0.9307143 0.0036246242
0.9317143 0.0030085128
0.9327143 0.002390308
0.9337143 0.0017700193000000002
0.9347143 0.0011476559000000001
0.9357143 0.00052322657
0.9367143 -0.00010326063
0.9377143 -0.00073179767
0.9387143 -0.0013623768
0.9397143 -0.0019949896999999998
0.9407143 -0.0026296284
0.9417143 -0.003266284
0.9427143 -0.0039049475
0.9437143 -0.004545609
0.9447143 -0.005188258
0.9457143 -0.0058328831
0.9467143 -0.0064794724
0.9477143 -0.0071280127
0.9487143 -0.0077784913
0.9497143 -0.0084308936
0.9507143 -0.0090852052
0.9517143 -0.009741410800000001
0.9527143 -0.010399496
0.9537143 -0.011059442999999999
0.9547143 -0.011721239
0.9557143 -0.012384866
0.9567143 -0.01305031
0.9577143 -0.013717556
0.9587143 -0.014386590999999999
0.9597143 -0.015057399
0.9607143 -0.015729968
0.9617143 -0.016404287
0.9627143 -0.017080342999999998
0.9637143 -0.017758124
0.9647143 -0.018437623
0.9657143 -0.019118826999999998
0.9667143 -0.01980173
0.9677143 -0.020486319
0.9687143 -0.021172587
0.9697143 -0.021860524
0.9707143 -0.022550121
0.9717143 -0.023241366
0.9727143 -0.023934248999999998
0.9737143 -0.024628759
0.9747143 -0.025324881
0.9757143 -0.026022602
0.9767143 -0.026721903
0.9777143 -0.027422767
0.9787143 -0.028125175999999998
0.9797143 -0.028829108
0.9807143 -0.029534541
0.9817143 -0.03024145
0.9827143 -0.030949811
0.9837143 -0.031659595000000006
0.9847143 -0.032370776000000004
0.9857143 -0.033083325000000004
0.9867143 -0.033797213
0.9877143 -0.034512411
0.9887143 -0.035228886
0.9897143 -0.035946612
0.9907143 -0.036665559
0.9917143 -0.037385697999999995
0.9927143 -0.038107001
0.9937143 -0.038829443
0.9947143 -0.039552996
0.9957143 -0.040277638
0.9967143 -0.041003345000000004
0.9977143 -0.041730094
0.9987143 -0.042457864
0.9997143 -0.043186636
1.000714 -0.043916391
1.001714 -0.044647109000000004
1.002714 -0.045378777
1.003714 -0.046111375999999996
1.004714 -0.046844888
1.005714 -0.047579297
1.006714 -0.048314588
1.007714 -0.049050739999999995
1.008714 -0.04978773599999999
1.009714 -0.050525565
1.010714 -0.051264197000000004
1.011714 -0.052003621
1.012714 -0.052743807000000004
1.013714 -0.053484738
1.014714 -0.054226391
1.015714 -0.054968736
1.016714 -0.055711751000000004
1.017714 -0.056455412
1.018714 -0.057199685
1.019714 -0.057944545
1.020714 -0.058689964000000004
1.021714 -0.059435912
1.022714 -0.060182362
1.023714 -0.060929277
1.024714 -0.061676634
1.025714 -0.062424398
1.026714 -0.063172542
1.027714 -0.063921034
1.028714 -0.064669846
1.029714 -0.065418956
1.030714 -0.066168327
1.031714 -0.066917931
1.032714 -0.067667745
1.033714 -0.068417733
1.034714 -0.06916787199999999
1.035714 -0.069918134
1.036714 -0.070668489
1.037714 -0.07141890799999999
1.038714 -0.072169362
1.039714 -0.072919822
1.040714 -0.07367025199999999
1.041714 -0.074420619
1.042714 -0.075170893
1.043714 -0.075921038
1.044714 -0.07667101500000001
1.045714 -0.077420793
1.046714 -0.078170327
1.047714 -0.078919582
1.048714 -0.079668523
1.049714 -0.080417102
1.050714 -0.08116528
1.051714 -0.08191301599999999
1.052714 -0.08266026900000001
1.053714 -0.083406997
1.054714 -0.084153161
1.055714 -0.08489872
1.056714 -0.08564363200000001
1.057714 -0.086387858
1.058714 -0.087131368
1.059714 -0.087874115
1.060714 -0.08861607099999999
1.061714 -0.0893572
1.062714 -0.090097473
1.063714 -0.09083685600000001
1.064714 -0.091575319
1.065714 -0.09231283900000001
1.066714 -0.093049381
1.067714 -0.09378492299999999
1.068714 -0.094519433
1.069714 -0.095252885
1.070714 -0.095985259
1.071714 -0.096716522
1.072714 -0.09744665
1.073714 -0.098175614
1.074714 -0.098903384
1.075714 -0.099629932
1.076714 -0.10035523000000002
1.077714 -0.10107924000000001
1.078714 -0.10180194
1.079714 -0.10252328
1.080714 -0.10324322999999999
1.081714 -0.10396176
1.082714 -0.10467881
1.083714 -0.10539435000000001
1.084714 -0.10610834999999999
1.085714 -0.10682076
1.086714 -0.10753151999999999
1.087714 -0.10824059
1.088714 -0.10894794000000001
1.089714 -0.10965351999999999
1.090714 -0.11035729
1.091714 -0.11105919
1.092714 -0.11175919
1.093714 -0.11245724
1.094714 -0.11315328000000001
1.095714 -0.11384729
1.096714 -0.11453922
1.097714 -0.11522903
1.098714 -0.11591666999999999
1.099714 -0.1166021
1.100714 -0.11728527999999999
1.101714 -0.11796618
1.102714 -0.11864476
1.103714 -0.11932097
1.104714 -0.11999477
1.105714 -0.12066612
1.106714 -0.12133498999999999
1.107714 -0.12200132
1.108714 -0.1226651
1.109714 -0.12332627
1.110714 -0.12398479
1.111714 -0.12464061000000001
1.112714 -0.1252937
1.113714 -0.12594402
1.114714 -0.12659151000000002
1.115714 -0.12723614
1.116714 -0.12787787
1.117714 -0.12851664000000002
1.118714 -0.12915242
1.119714 -0.12978516
1.120714 -0.13041481
1.121714 -0.13104135
1.122714 -0.13166473
1.123714 -0.1322849
1.124714 -0.13290183
1.125714 -0.13351548
1.126714 -0.13412580999999998
1.127714 -0.13473278
1.128714 -0.13533637
1.129714 -0.13593654000000002
1.130714 -0.13653325
1.131714 -0.13712647
1.132714 -0.13771617
1.133714 -0.13830232
1.134714 -0.13888488999999998
1.135714 -0.13946383
1.136714 -0.14003913
1.137714 -0.14061076
1.138714 -0.14117867
1.139714 -0.14174283
1.140714 -0.14230320000000002
1.141714 -0.14285976
1.142714 -0.14341247
1.143714 -0.14396128
1.144714 -0.14450615
1.145714 -0.14504704000000002
1.146714 -0.14558391
1.147714 -0.14611671
1.148714 -0.14664539000000001
1.149714 -0.1471699
1.150714 -0.14769019
1.151714 -0.14820622
1.152714 -0.14871792
1.153714 -0.14922526
1.154714 -0.14972818000000002
1.155714 -0.15022663
1.156714 -0.15072054999999998
1.157714 -0.15120992
1.158714 -0.15169465999999998
1.159714 -0.15217473
1.160714 -0.1526501
1.161714 -0.15312071
1.162714 -0.15358654
1.163714 -0.15404752
1.164714 -0.15450361999999998
1.165714 -0.15495481
1.166714 -0.15540106
1.167714 -0.15584232
1.168714 -0.15627855999999998
1.169714 -0.15670975
1.170714 -0.15713585000000002
1.171714 -0.15755682999999998
1.172714 -0.15797267
1.173714 -0.15838332
1.174714 -0.15878876
1.175714 -0.15918897
1.176714 -0.15958388
1.177714 -0.15997349
1.178714 -0.16035775000000002
1.179714 -0.16073664
1.180714 -0.16111011
1.181714 -0.16147813
1.182714 -0.16184067
1.183714 -0.1621977
1.184714 -0.16254917
1.185714 -0.16289505
1.186714 -0.16323529
1.187714 -0.16356988
1.188714 -0.16389877
1.189714 -0.16422193
1.190714 -0.16453931
1.191714 -0.16485089
1.192714 -0.16515665000000002
1.193714 -0.16545653000000002
1.194714 -0.16575051999999998
1.195714 -0.16603858
1.196714 -0.16632068
1.197714 -0.16659680999999998
1.198714 -0.16686692
1.199714 -0.16713098
1.200714 -0.16738898000000002
1.201714 -0.16764089
1.202714 -0.16788668
1.203714 -0.16812631
1.204714 -0.16835977
1.205714 -0.16858702
1.206714 -0.16880804
1.207714 -0.16902279
1.208714 -0.16923124
1.209714 -0.16943335999999998
1.210714 -0.16962911
1.211714 -0.16981846
1.212714 -0.17000139
1.213714 -0.17017784
1.214714 -0.17034778
1.215714 -0.17051118
1.216714 -0.17066799000000002
1.217714 -0.17081818999999998
1.218714 -0.17096173
1.219714 -0.17109858
1.220714 -0.1712287
1.221714 -0.17135205
1.222714 -0.1714686
1.223714 -0.17157833
1.224714 -0.17168118
1.225714 -0.17177714
1.226714 -0.17186619
1.227714 -0.17194828
1.228714 -0.17202341
1.229714 -0.17209154000000002
1.230714 -0.17215265999999999
1.231714 -0.17220675
1.232714 -0.17225379
1.233714 -0.17229376999999998
1.234714 -0.17232667000000002
1.235714 -0.17235245999999999
1.236714 -0.17237116
1.237714 -0.17238272999999998
1.238714 -0.17238717
1.239714 -0.17238446
1.240714 -0.17237458
1.241714 -0.17235753999999998
1.242714 -0.17233331000000002
1.243714 -0.17230188000000002
1.244714 -0.17226323999999998
1.245714 -0.17221736
1.246714 -0.17216423
1.247714 -0.17210384
1.248714 -0.17203615
1.249714 -0.17196117
1.250714 -0.17187886
1.251714 -0.17178921
1.252714 -0.17169219
1.253714 -0.17158779000000002
1.254714 -0.17147599
1.255714 -0.17135675
1.256714 -0.17123008
1.257714 -0.17109595
1.258714 -0.17095433999999998
1.259714 -0.17080524
1.260714 -0.17064862
1.261714 -0.17048449
1.262714 -0.17031282
1.263714 -0.17013361
1.264714 -0.16994684999999998
1.265714 -0.16975251
1.266714 -0.1695506
1.267714 -0.16934111
1.268714 -0.16912404
1.269714 -0.16889935
1.270714 -0.16866707
1.271714 -0.16842718
1.272714 -0.16817967
1.273714 -0.16792453999999998
1.274714 -0.16766178
1.275714 -0.16739138
1.276714 -0.16711333
1.277714 -0.16682763
1.278714 -0.16653426
1.279714 -0.16623322
1.280714 -0.1659245
1.281714 -0.16560808999999999
1.282714 -0.16528399
1.283714 -0.16495218
1.284714 -0.16461265
1.285714 -0.16426541
1.286714 -0.16391043
1.287714 -0.16354773
1.288714 -0.16317727999999998
1.289714 -0.16279911000000002
1.290714 -0.16241319999999998
1.291714 -0.16201957
1.292714 -0.16161820000000002
1.293714 -0.16120912
1.294714 -0.16079232000000002
1.295714 -0.16036782
1.296714 -0.15993563
1.297714 -0.15949576999999998
1.298714 -0.15904824
1.299714 -0.15859307
1.300714 -0.15813027
1.301714 -0.15765986
1.302714 -0.15718186
1.303714 -0.15669629
1.304714 -0.15620317
1.305714 -0.15570251
1.306714 -0.15519434
1.307714 -0.15467866
1.308714 -0.1541555
1.309714 -0.15362487
1.310714 -0.15308679
1.311714 -0.15254125000000002
1.312714 -0.15198829
1.313714 -0.15142792
1.314714 -0.15086012000000001
1.315714 -0.15028493
1.316714 -0.14970234
1.317714 -0.14911237
1.318714 -0.14851502
1.319714 -0.14791031000000002
1.320714 -0.14729825
1.321714 -0.14667884
1.322714 -0.14605209
1.323714 -0.14541802999999998
1.324714 -0.14477667
1.325714 -0.14412801
1.326714 -0.14347208
1.327714 -0.1428089
1.328714 -0.14213849
1.329714 -0.14146087
1.330714 -0.14077606999999998
1.331714 -0.14008410999999998
1.332714 -0.13938500999999998
1.333714 -0.13867880999999999
1.334714 -0.13796553
1.335714 -0.13724521
1.336714 -0.13651786999999999
1.337714 -0.13578355
1.338714 -0.13504226
1.339714 -0.13429405
1.340714 -0.13353894
1.341714 -0.13277697
1.342714 -0.13200816
1.343714 -0.13123255
1.344714 -0.13045016
1.345714 -0.12966101
1.346714 -0.12886515
1.347714 -0.12806259
1.348714 -0.12725338
1.349714 -0.12643754000000001
1.350714 -0.1256151
1.351714 -0.12478610000000001
1.352714 -0.12395055
1.353714 -0.12310850000000001
1.354714 -0.12225999000000001
1.355714 -0.12140504999999999
1.356714 -0.12054369999999999
1.357714 -0.119676
1.358714 -0.11880199000000001
1.359714 -0.1179217
1.360714 -0.11703519999999999
1.361714 -0.11614251
1.362714 -0.11524369000000001
1.363714 -0.11433879
1.364714 -0.11342785
1.365714 -0.11251093000000001
1.366714 -0.11158807999999999
1.367714 -0.11065935
1.368714 -0.10972479
1.369714 -0.10878445999999999
1.370714 -0.1078384
1.371714 -0.10688666
1.372714 -0.10592929
1.373714 -0.10496634999999999
1.374714 -0.10399789000000001
1.375714 -0.10302395
1.376714 -0.10204457
1.377714 -0.10105979999999999
1.378714 -0.10006969
1.379714 -0.09907426999999999
1.380714 -0.09807358699999999
1.381714 -0.097067689
1.382714 -0.09605661
1.383714 -0.095040398
1.384714 -0.094019086
1.385714 -0.092992722
1.386714 -0.091961346
1.387714 -0.090925005
1.388714 -0.08988374
1.389714 -0.088837597
1.390714 -0.087786623
1.391714 -0.08673087
1.392714 -0.085670385
1.393714 -0.084605225
1.394714 -0.083535444
1.395714 -0.082461094
1.396714 -0.081382238
1.397714 -0.08029892899999999
1.398714 -0.079211232
1.399714 -0.07811921000000001
1.400714 -0.077022926
1.401714 -0.075922447
1.402714 -0.074817834
1.403714 -0.073709158
1.404714 -0.07259647799999999
1.405714 -0.07147986299999999
1.406714 -0.070359383
1.407714 -0.069235096
1.408714 -0.068107073
1.409714 -0.066975376
1.410714 -0.065840071
1.411714 -0.064701226
1.412714 -0.063558901
1.413714 -0.062413159
1.414714 -0.06126406399999999
1.415714 -0.06011168
1.416714 -0.058956066
1.417714 -0.057797291
1.418714 -0.05663542
1.419714 -0.05547051
1.420714 -0.054302631000000004
1.421714 -0.053131854000000006
1.422714 -0.051958236
1.423714 -0.050781853
1.424714 -0.049602770000000004
1.425714 -0.048421061
1.426714 -0.047236794
1.427714 -0.046050045000000005
1.428714 -0.044860886
1.429714 -0.043669392
1.430714 -0.042475637999999996
1.431714 -0.0412797
1.432714 -0.040081653
1.433714 -0.038881574
1.434714 -0.037679539
1.435714 -0.036475624
1.436714 -0.035269905000000004
1.437714 -0.034062454
1.438714 -0.032853347
1.439714 -0.031642654
1.440714 -0.030430447
1.441714 -0.029216799999999998
1.442714 -0.028001779
1.443714 -0.026785454
1.444714 -0.025567892999999998
1.445714 -0.024349159999999998
1.446714 -0.023129322
1.447714 -0.021908445
1.448714 -0.020686597
1.449714 -0.01946384
1.450714 -0.018240241
1.451714 -0.017015866
1.452714 -0.015790784
1.453714 -0.014565060999999999
1.454714 -0.01333877
1.455714 -0.012111980000000001
1.456714 -0.010884765
1.457714 -0.0096571988
1.458714 -0.0084293584
1.459714 -0.007201322300000001
1.460714 -0.0059731708
1.461714 -0.0047449859
1.462714 -0.0035168512
1.463714 -0.0022888513
1.464714 -0.0010610724
1.465714 0.0001663985
1.466714 0.0013934737
1.467714 0.0026200651
1.468714 0.0038460843
1.469714 0.0050714436
1.470714 0.006296055700000001
1.471714 0.0075198324
1.472714 0.0087426888
1.473714 0.0099645396
1.474714 0.011185301
1.475714 0.012404888999999999
1.476714 0.013623225
1.477714 0.014840228
1.478714 0.016055818
1.479714 0.017269919
1.480714 0.018482453
1.481714 0.019693346
1.482714 0.020902521
1.483714 0.022109905
1.484714 0.023315422
1.485714 0.024518999
1.486714 0.025720563000000002
1.487714 0.026920036
1.488714 0.028117344
1.489714 0.029312408999999998
1.490714 0.030505156999999998
1.491714 0.031695506
1.492714 0.032883381999999996
1.493714 0.034068705000000005
1.494714 0.035251392
1.495714 0.036431366
1.496714 0.037608542999999994
1.497714 0.038782842
1.498714 0.039954178
1.499714 0.041122473
1.500714 0.042287642
1.501714 0.043449603
1.502714 0.044608279
1.503714 0.045763584999999996
1.504714 0.046915445
1.505714 0.048063777
1.506714 0.049208506000000006
1.507714 0.050349556999999996
1.508714 0.051486853
1.509714 0.052620319000000006
1.510714 0.053749885000000004
1.511714 0.054875476000000006
1.512714 0.05599702100000001
1.513714 0.057114451000000004
1.514714 0.058227696
1.515714 0.05933668600000001
1.516714 0.060441351
1.517714 0.061541614999999994
1.518714 0.062637415
1.519714 0.06372868100000001
1.520714 0.064815336
1.521714 0.065897312
1.522714 0.066974532
1.523714 0.068046921
1.524714 0.06911440299999999
1.525714 0.070176902
1.526714 0.07123434299999999
1.527714 0.072286645
1.528714 0.073333725
1.529714 0.07437550200000001
1.530714 0.075411901
1.531714 0.076442835
1.532714 0.077468227
1.533714 0.07848799000000001
1.534714 0.079502049
1.535714 0.08051032200000001
1.536714 0.08151273399999999
1.537714 0.08250920199999999
1.538714 0.08349965200000001
1.539714 0.084484008
1.540714 0.085462199
1.541714 0.086434156
1.542714 0.087399804
1.543714 0.088359078
1.544714 0.089311914
1.545714 0.090258248
1.546714 0.091198017
1.547714 0.092131161
1.548714 0.093057618
1.549714 0.093977328
1.550714 0.094890234
1.551714 0.095796277
1.552714 0.096695399
1.553714 0.097587542
1.554714 0.09847264700000001
1.555714 0.099350663
1.556714 0.10022152
1.557714 0.10108516000000001
1.558714 0.10194153
1.559714 0.10279057
1.560714 0.10363222
1.561714 0.10446641000000001
1.562714 0.10529306999999999
1.563714 0.10611216
1.564714 0.10692360999999999
1.565714 0.10772735000000001
1.566714 0.10852333
1.567714 0.10931147000000001
1.568714 0.11009171999999999
1.569714 0.11086403
1.570714 0.11162833999999999
1.571714 0.11238457
1.572714 0.11313268
1.573714 0.11387261000000001
1.574714 0.11460432000000001
1.575714 0.11532772999999999
1.576714 0.11604282
1.577714 0.11674952
1.578714 0.11744779
1.579714 0.11813757
1.580714 0.11881883
1.581714 0.11949153000000001
1.582714 0.12015559
1.583714 0.120811
1.584714 0.12145771
1.585714 0.12209567
1.586714 0.12272483
1.587714 0.12334515
1.588714 0.12395659
1.589714 0.12455909000000001
1.590714 0.12515261
1.591714 0.12573709
1.592714 0.12631251
1.593714 0.1268788
1.594714 0.12743590999999999
1.595714 0.12798379
1.596714 0.1285224
1.597714 0.12905168
1.598714 0.12957158000000002
1.599714 0.13008206
1.600714 0.13058307
1.601714 0.13107455
1.602714 0.13155647
1.603714 0.13202877999999998
1.604714 0.13249144000000002
1.605714 0.13294440999999999
1.606714 0.13338766000000002
1.607714 0.13382116
1.608714 0.13424485
1.609714 0.13465873
1.610714 0.13506276
1.611714 0.13545692
1.612714 0.13584119
1.613714 0.13621552
1.614714 0.13657992000000002
1.615714 0.13693436
1.616714 0.13727883000000002
1.617714 0.13761331
1.618714 0.13793778
1.619714 0.13825223
1.620714 0.13855663000000001
1.621714 0.13885099
1.622714 0.13913526
1.623714 0.13940946
1.624714 0.13967354
1.625714 0.13992749999999998
1.626714 0.14017132000000002
1.627714 0.14040497999999998
1.628714 0.14062845
1.629714 0.14084172
1.630714 0.14104478
1.631714 0.14123758
1.632714 0.14142012
1.633714 0.14159238
1.634714 0.14175434
1.635714 0.14190598
1.636714 0.14204729
1.637714 0.14217824
1.638714 0.14229883999999998
1.639714 0.14240905
1.640714 0.14250886999999998
1.641714 0.14259832
1.642714 0.14267735
1.643714 0.14274599
1.644714 0.14280422
1.645714 0.14285203000000002
1.646714 0.14288943
1.647714 0.14291643
1.648714 0.14293302
1.649714 0.14293920000000002
1.650714 0.14293499
1.651714 0.14292038
1.652714 0.14289537
1.653714 0.14285997
1.654714 0.14281418
1.655714 0.14275801
1.656714 0.14269147000000001
1.657714 0.14261456
1.658714 0.14252727
1.659714 0.14242961
1.660714 0.14232157
1.661714 0.14220318
1.662714 0.14207441999999998
1.663714 0.14193532
1.664714 0.14178585999999999
1.665714 0.14162606
1.666714 0.14145593
1.667714 0.14127546
1.668714 0.14108468
1.669714 0.1408836
1.670714 0.14067222000000001
1.671714 0.14045057
1.672714 0.14021866
1.673714 0.13997651
1.674714 0.13972416000000001
1.675714 0.13946162
1.676714 0.13918893
1.677714 0.13890611
1.678714 0.1386132
1.679714 0.13831021
1.680714 0.1379972
1.681714 0.13767419
1.682714 0.13734121999999999
1.683714 0.13699833
1.684714 0.13664556
1.685714 0.13628292
1.686714 0.13591048
1.687714 0.13552825
1.688714 0.13513628
1.689714 0.13473459000000002
1.690714 0.13432322
1.691714 0.13390221000000002
1.692714 0.13347158
1.693714 0.13303135
1.694714 0.13258156999999998
1.695714 0.13212226
1.696714 0.13165346
1.697714 0.13117518
1.698714 0.13068747
1.699714 0.13019034
1.700714 0.12968384
1.701714 0.12916799
1.702714 0.12864284
1.703714 0.12810841
1.704714 0.12756475
1.705714 0.12701189999999998
1.706714 0.12644988000000001
1.707714 0.12587875
1.708714 0.12529856
1.709714 0.12470934
1.710714 0.12411115
1.711714 0.12350404999999999
1.712714 0.12288808
1.713714 0.12226330999999999
1.714714 0.12162977000000001
1.715714 0.12098753
1.716714 0.12033666
1.717714 0.1196772
1.718714 0.11900921
1.719714 0.11833275
1.720714 0.11764789
1.721714 0.11695467000000001
1.722714 0.11625317
1.723714 0.11554343
1.724714 0.11482550999999999
1.725714 0.11409947000000001
1.726714 0.11336537
1.727714 0.11262327
1.728714 0.11187322
1.729714 0.11111527
1.730714 0.11034949000000001
1.731714 0.10957593
1.732714 0.10879466
1.733714 0.10800572
1.734714 0.10720919
1.735714 0.10640511999999999
1.736714 0.10559358999999999
1.737714 0.10477465
1.738714 0.10394839
1.739714 0.10311487
1.740714 0.10227415
1.741714 0.10142633
1.742714 0.10057146
1.743714 0.09970964200000001
1.744714 0.09884093899999999
1.745714 0.097965437
1.746714 0.097083219
1.747714 0.096194365
1.748714 0.095298956
1.749714 0.09439708100000001
1.750714 0.093488814
1.751714 0.092574238
1.752714 0.09165343899999999
1.753714 0.090726494
1.754714 0.089793478
1.755714 0.08885447199999999
1.756714 0.087909552
1.757714 0.086958788
1.758714 0.086002261
1.759714 0.085040036
1.760714 0.084072194
1.761714 0.083098799
1.762714 0.082119921
1.763714 0.081135635
1.764714 0.080146012
1.765714 0.07915112099999999
1.766714 0.07815103200000001
1.767714 0.07714582
1.768714 0.076135562
1.769714 0.075120333
1.770714 0.074100209
1.771714 0.073075271
1.772714 0.072045601
1.773714 0.07101128
1.774714 0.06997239499999999
1.775714 0.06892904100000001
1.776714 0.067881303
1.777714 0.066829275
1.778714 0.06577305
1.779714 0.064712722
1.780714 0.063648389
1.781714 0.062580151
1.782714 0.061508099
1.783714 0.060432334
1.784714 0.059352955000000006
1.785714 0.05827006
1.786714 0.057183747
1.787714 0.056094111999999995
1.788714 0.055001245000000004
1.789714 0.053905247
1.790714 0.052806211000000006
1.791714 0.05170423
1.792714 0.05059939
1.793714 0.049491784999999996
1.794714 0.048381508999999996
1.795714 0.047268646
1.796714 0.046153284999999995
1.797714 0.045035518
1.798714 0.043915430000000005
1.799714 0.042793111
1.800714 0.04166865
1.801714 0.040542136
1.802714 0.039413662
1.803714 0.038283315
1.804714 0.037151191
1.805714 0.036017384
1.806714 0.034881989
1.807714 0.0337451
1.808714 0.032606817
1.809714 0.031467236
1.810714 0.030326456
1.811714 0.029184576
1.812714 0.028041695000000002
1.813714 0.026897914000000002
1.814714 0.025753333
1.815714 0.024608053999999997
1.816714 0.023462174000000002
1.817714 0.022315791
1.818714 0.021169003
1.819714 0.020021907000000002
1.820714 0.018874598
1.821714 0.017727171
1.822714 0.016579717
1.823714 0.015432331
1.824714 0.014285101000000001
1.825714 0.013138120000000001
1.826714 0.011991473
1.827714 0.010845251
1.828714 0.0096995405
1.829714 0.0085544307
1.830714 0.0074100084
1.831714 0.0062663632000000006
1.832714 0.0051235831
1.833714 0.003981758300000001
1.834714 0.0028409795
1.835714 0.0017013388
1.836714 0.0005629297400000001
1.837714 -0.0005741525499999999
1.838714 -0.0017098114999999998
1.839714 -0.0028439488
1.840714 -0.0039764651
1.841714 -0.0051072595
1.842714 -0.0062362298
1.843714 -0.0073632726999999995
1.844714 -0.0084882835
1.845714 -0.009611158
1.846714 -0.010731792
1.847714 -0.011850079999999999
1.848714 -0.012965918
1.849714 -0.014079201999999999
1.850714 -0.01518983
1.851714 -0.016297701
1.852714 -0.017402714
1.853714 -0.018504771
1.854714 -0.019603776
1.855714 -0.020699634
1.856714 -0.021792253
1.857714 -0.022881542
1.858714 -0.023967413
1.859714 -0.025049780000000004
1.860714 -0.026128558
1.861714 -0.027203658999999998
1.862714 -0.028275003
1.863714 -0.029342508
1.864714 -0.030406096
1.865714 -0.031465682
1.866714 -0.032521188
1.867714 -0.033572534
1.868714 -0.034619638
1.869714 -0.035662419
1.870714 -0.036700794999999994
1.871714 -0.037734679
1.872714 -0.038763991
1.873714 -0.039788646999999996
1.874714 -0.040808559
1.875714 -0.041823639
1.876714 -0.042833804
1.877714 -0.043838963
1.878714 -0.044839028999999996
1.879714 -0.045833913999999996
1.880714 -0.046823531999999994
1.881714 -0.047807794
1.882714 -0.048786617000000004
1.883714 -0.049759912999999996
1.884714 -0.050727598000000006
1.885714 -0.051689596000000004
1.886714 -0.05264582
1.887714 -0.053596188
1.888714 -0.054540631
1.889714 -0.055479065999999994
1.890714 -0.056411425
1.891714 -0.05733763099999999
1.892714 -0.058257615
1.893714 -0.059171306
1.894714 -0.060078640999999995
1.895714 -0.060979549999999993
1.896714 -0.061873964000000004
1.897714 -0.062761817
1.898714 -0.063643046
1.899714 -0.064517581
1.900714 -0.065385358
1.901714 -0.066246308
1.902714 -0.06710036
1.903714 -0.06794744999999999
1.904714 -0.068787503
1.905714 -0.069620449
1.906714 -0.07044621699999999
1.907714 -0.071264734
1.908714 -0.072075927
1.909714 -0.07287972300000001
1.910714 -0.073676044
1.911714 -0.074464822
1.912714 -0.07524598
1.913714 -0.076019444
1.914714 -0.076785142
1.915714 -0.077543006
1.916714 -0.078292965
1.917714 -0.07903495
1.918714 -0.079768902
1.919714 -0.080494751
1.920714 -0.08121244
1.921714 -0.08192191
1.922714 -0.082623109
1.923714 -0.083315978
1.924714 -0.084000471
1.925714 -0.084676535
1.926714 -0.085344131
1.927714 -0.08600321
1.928714 -0.086653727
1.929714 -0.087295647
1.930714 -0.08792892299999999
1.931714 -0.08855352100000001
1.932714 -0.089169398
1.933714 -0.089776516
1.934714 -0.090374838
1.935714 -0.090964319
1.936714 -0.091544923
1.937714 -0.092116604
1.938714 -0.09267932000000001
1.939714 -0.09323303200000001
1.940714 -0.09377769300000001
1.941714 -0.094313262
1.942714 -0.094839692
1.943714 -0.095356943
1.944714 -0.09586496700000001
1.945714 -0.09636372
1.946714 -0.096853153
1.947714 -0.09733322700000001
1.948714 -0.097803888
1.949714 -0.09826510200000001
1.950714 -0.09871684
1.951714 -0.099159044
1.952714 -0.09959169
1.953714 -0.10001473
1.954714 -0.10042815000000001
1.955714 -0.10083189999999999
1.956714 -0.10122595999999999
1.957714 -0.10161031
1.958714 -0.1019849
1.959714 -0.10234972
1.960714 -0.10270475000000001
1.961714 -0.10304997
1.962714 -0.10338536
1.963714 -0.10371091
1.964714 -0.10402658
1.965714 -0.10433237000000001
1.966714 -0.10462824999999999
1.967714 -0.10491421
1.968714 -0.10519023000000001
1.969714 -0.10545629999999999
1.970714 -0.10571238999999999
1.971714 -0.10595848
1.972714 -0.10619456000000001
1.973714 -0.10642061000000001
1.974714 -0.10663662000000002
1.975714 -0.10684256
1.976714 -0.10703842000000001
1.977714 -0.10722417000000001
1.978714 -0.1073998
1.979714 -0.1075653
1.980714 -0.10772066
1.981714 -0.10786585000000001
1.982714 -0.10800087
1.983714 -0.10812571
1.984714 -0.10824037
1.985714 -0.10834483
1.986714 -0.10843910000000001
1.987714 -0.10852318999999999
1.988714 -0.10859709
1.989714 -0.1086608
1.990714 -0.10871436000000001
1.991714 -0.10875774
1.992714 -0.10879098000000001
1.993714 -0.10881408999999999
1.994714 -0.10882707999999999
1.995714 -0.10882997000000001
1.996714 -0.10882277
1.997714 -0.10880551
1.998714 -0.10877821
1.999714 -0.10874089
2.000714 -0.10869355
2.001714 -0.10863623000000001
2.002714 -0.10856894
2.003714 -0.1084917
2.004714 -0.10840451999999999
2.005714 -0.10830741
2.006714 -0.10820039999999999
2.007714 -0.1080835
2.008714 -0.10795672
2.009714 -0.10782009
2.010714 -0.10767359
2.011714 -0.10751726
2.012714 -0.1073511
2.013714 -0.10717512
2.014714 -0.10698935999999999
2.015714 -0.10679381999999998
2.016714 -0.10658851
2.017714 -0.10637345
2.018714 -0.10614868
2.019714 -0.10591421
2.020714 -0.10567006000000001
2.021714 -0.10541627
2.022714 -0.10515287
2.023714 -0.10487988
2.024714 -0.10459734000000001
2.025714 -0.10430529
2.026714 -0.10400376
2.027714 -0.10369279999999999
2.028714 -0.10337244999999999
2.029714 -0.10304274
2.030714 -0.10270373000000001
2.031714 -0.10235545
2.032714 -0.10199795
2.033714 -0.10163126000000001
2.034714 -0.10125545000000001
2.035714 -0.10087055
2.036714 -0.1004766
2.037714 -0.10007364
2.038714 -0.09966171299999999
2.039714 -0.099240872
2.040714 -0.09881116000000001
2.041714 -0.098372612
2.042714 -0.097925263
2.043714 -0.097469165
2.044714 -0.097004359
2.045714 -0.09653088600000001
2.046714 -0.096048793
2.047714 -0.095558126
2.048714 -0.095058931
2.049714 -0.094551261
2.050714 -0.094035163
2.051714 -0.09351068900000001
2.052714 -0.092977891
2.053714 -0.09243683300000001
2.054714 -0.091887568
2.055714 -0.09133016000000001
2.056714 -0.09076467199999999
2.057714 -0.09019117
2.058714 -0.089609722
2.059714 -0.089020393
2.060714 -0.088423252
2.061714 -0.08781836999999999
2.062714 -0.087205815
2.063714 -0.08658565900000001
2.064714 -0.08595797100000001
2.065714 -0.085322827
2.066714 -0.08468028400000001
2.067714 -0.08403041900000001
2.068714 -0.083373295
2.069714 -0.082708977
2.070714 -0.082037528
2.071714 -0.08135901300000001
2.072714 -0.080673496
2.073714 -0.079981034
2.074714 -0.079281686
2.075714 -0.078575517
2.076714 -0.077862578
2.077714 -0.077142933
2.078714 -0.07641663500000001
2.079714 -0.075683749
2.080714 -0.074944331
2.081714 -0.074198446
2.082714 -0.073446159
2.083714 -0.072687533
2.084714 -0.071922631
2.085714 -0.071151525
2.086714 -0.07037428400000001
2.087714 -0.069590984
2.088714 -0.068801694
2.089714 -0.068006496
2.090714 -0.067205471
2.091714 -0.06639870099999999
2.092714 -0.065586268
2.093714 -0.064768258
2.094714 -0.063944759
2.095714 -0.063115859
2.096714 -0.062281644
2.097714 -0.061442202
2.098714 -0.060597627
2.099714 -0.059748004
2.100714 -0.058893423
2.101714 -0.058033969
2.102714 -0.057169731
2.103714 -0.056300795
2.104714 -0.055427250000000004
2.105714 -0.054549176000000005
2.106714 -0.053666654
2.107714 -0.052779767000000005
2.108714 -0.051888602
2.109714 -0.050993239999999995
2.110714 -0.050093757
2.111714 -0.049190235
2.112714 -0.04828276
2.113714 -0.047371408
2.114714 -0.046456265000000004
2.115714 -0.04553741
2.116714 -0.044614929
2.117714 -0.043688904
2.118714 -0.04275942
2.119714 -0.041826567
2.120714 -0.040890434
2.121714 -0.039951105
2.122714 -0.039008673
2.123714 -0.038063229
2.124714 -0.037114865999999996
2.125714 -0.036163678
2.126714 -0.035209752999999996
2.127714 -0.034253189
2.128714 -0.033294075
2.129714 -0.032332508
2.130714 -0.031368576999999995
2.131714 -0.030402376
2.132714 -0.029433995999999997
2.133714 -0.028463526
2.134714 -0.027491056
2.135714 -0.026516671999999998
2.136714 -0.025540459
2.137714 -0.024562507
2.138714 -0.023582895
2.139714 -0.022601707000000002
2.140714 -0.021619025
2.141714 -0.02063493
2.142714 -0.019649504
2.143714 -0.018662825
2.144714 -0.017674977
2.145714 -0.016686039
2.146714 -0.015696094
2.147714 -0.014705225
2.148714 -0.013713517000000001
2.149714 -0.012721053
2.150714 -0.011727921
2.151714 -0.010734209
2.152714 -0.0097400087
2.153714 -0.0087454107
2.154714 -0.0077505101
2.155714 -0.0067554013999999996
2.156714 -0.0057601814
2.157714 -0.0047649479
2.158714 -0.0037697999
2.159714 -0.0027748372
2.160714 -0.0017801598
2.161714 -0.00078586754
2.162714 0.00020793975000000001
2.163714 0.0012011628
2.164714 0.0021937035999999997
2.165714 0.0031854652000000002
2.166714 0.004176351599999999
2.167714 0.0051662697
2.168714 0.0061551269
2.169714 0.0071428338
2.170714 0.0081293023
2.171714 0.0091144466
2.172714 0.010098182
2.173714 0.011080427
2.174714 0.0120611
2.175714 0.013040122999999999
2.176714 0.014017416
2.177714 0.014992904000000001
2.178714 0.015966508
2.179714 0.016938154
2.180714 0.017907766
2.181714 0.018875266
2.182714 0.019840579
2.183714 0.020803626
2.184714 0.021764329000000002
2.185714 0.02272261
2.186714 0.023678389
2.187714 0.024631582000000003
2.188714 0.02558211
2.189714 0.026529887999999998
2.190714 0.027474834
2.191714 0.028416864
2.192714 0.029355893
2.193714 0.030291837
2.194714 0.031224612
2.195714 0.032154133
2.196714 0.033080316000000005
2.197714 0.034003082
2.198714 0.034922350000000005
2.199714 0.035838038
2.200714 0.03675007
2.201714 0.037658369
2.202714 0.038562861000000004
2.203714 0.039463473
2.204714 0.040360136
2.205714 0.041252776
2.206714 0.042141331
2.207714 0.043025732
2.208714 0.043905913000000005
2.209714 0.044781808
2.210714 0.045653354
2.211714 0.046520488
2.212714 0.047383142999999996
2.213714 0.048241255000000004
2.214714 0.049094763
2.215714 0.049943592999999994
2.216714 0.050787686
2.217714 0.051626970999999994
2.218714 0.052461383
2.219714 0.053290848
2.220714 0.054115296
2.221714 0.054934656
2.222714 0.055748859
2.223714 0.056557823
2.224714 0.057361485000000004
2.225714 0.058159768
2.226714 0.058952596999999995
2.227714 0.059739902
2.228714 0.060521613
2.229714 0.061297655
2.230714 0.062067964
2.231714 0.062832475
2.232714 0.063591124
2.233714 0.064343848
2.234714 0.065090589
2.235714 0.065831287
2.236714 0.066565891
2.237714 0.067294354
2.238714 0.068016618
2.239714 0.068732642
2.240714 0.06944238
2.241714 0.07014579
2.242714 0.070842827
2.243714 0.071533455
2.244714 0.072217628
2.245714 0.07289531099999999
2.246714 0.073566468
2.247714 0.074231054
2.248714 0.07488903400000001
2.249714 0.07554036600000001
2.250714 0.07618501
2.251714 0.076822925
2.252714 0.077454071
2.253714 0.07807840599999999
2.254714 0.07869588400000001
2.255714 0.07930646
2.256714 0.07991009
2.257714 0.080506731
2.258714 0.081096333
2.259714 0.081678852
2.260714 0.082254247
2.261714 0.08282247000000001
2.262714 0.083383481
2.263714 0.083937234
2.264714 0.084483688
2.265714 0.08502280100000001
2.266714 0.08555454
2.267714 0.086078868
2.268714 0.086595747
2.269714 0.08710515099999999
2.270714 0.08760704100000001
2.271714 0.088101393
2.272714 0.088588183
2.273714 0.089067384
2.274714 0.089538965
2.275714 0.09000290899999999
2.276714 0.09045919300000001
2.277714 0.090907793
2.278714 0.091348693
2.279714 0.091781875
2.280714 0.092207309
2.281714 0.092624978
2.282714 0.09303486400000001
2.283714 0.09343694500000001
2.284714 0.093831198
2.285714 0.094217603
2.286714 0.094596134
2.287714 0.094966771
2.288714 0.095329492
2.289714 0.095684273
2.290714 0.096031092
2.291714 0.096369925
2.292714 0.096700748
2.293714 0.097023544
2.294714 0.097338296
2.295714 0.097644987
2.296714 0.097943598
2.297714 0.09823412399999999
2.298714 0.098516548
2.299714 0.098790857
2.300714 0.09905705199999999
2.301714 0.099315133
2.302714 0.09956509999999999
2.303714 0.099806942
2.304714 0.10004067
2.305714 0.10026629
2.306714 0.10048381999999999
2.307714 0.10069325000000001
2.308714 0.10089458999999999
2.309714 0.10108786
2.310714 0.10127307999999999
2.311714 0.10145024999999999
2.312714 0.10161938999999999
2.313714 0.10178050999999999
2.314714 0.10193362
2.315714 0.10207872000000001
2.316714 0.10221583
2.317714 0.10234497000000001
2.318714 0.10246614
2.319714 0.10257933
2.320714 0.10268454999999999
2.321714 0.10278183
2.322714 0.10287116
2.323714 0.10295253
2.324714 0.10302594999999999
2.325714 0.10309144
2.326714 0.10314898
2.327714 0.10319858999999999
2.328714 0.10324024999999999
2.329714 0.103274
2.330714 0.10329982000000001
2.331714 0.10331774
2.332714 0.10332775
2.333714 0.10332988
2.334714 0.10332414
2.335714 0.10331055
2.336714 0.10328913
2.337714 0.10325989999999999
2.338714 0.10322289
2.339714 0.10317811999999998
2.340714 0.10312563
2.341714 0.10306543000000001
2.342714 0.10299757000000001
2.343714 0.10292208
2.344714 0.10283899
2.345714 0.10274834
2.346714 0.10265015
2.347714 0.10254447
2.348714 0.10243134
2.349714 0.10231077999999999
2.350714 0.10218282999999999
2.351714 0.10204751000000001
2.352714 0.10190486
2.353714 0.10175492
2.354714 0.10159771
2.355714 0.10143328
2.356714 0.10126162999999999
2.357714 0.10108281999999999
2.358714 0.10089687000000001
2.359714 0.10070381
2.360714 0.10050368
2.361714 0.1002965
2.362714 0.10008231999999999
2.363714 0.099861168
2.364714 0.099633087
2.365714 0.099398114
2.366714 0.09915629599999999
2.367714 0.098907668
2.368714 0.09865227600000001
2.369714 0.098390179
2.370714 0.098121411
2.371714 0.09784602999999999
2.372714 0.09756409
2.373714 0.097275642
2.374714 0.09698073800000001
2.375714 0.09667943799999999
2.376714 0.096371787
2.377714 0.096057844
2.378714 0.095737667
2.379714 0.095411303
2.380714 0.095078803
2.381714 0.094740227
2.382714 0.094395614
2.383714 0.09404501800000001
2.384714 0.093688484
2.385714 0.09332606
2.386714 0.092957786
2.387714 0.092583708
2.388714 0.092203874
2.389714 0.091818318
2.390714 0.091427087
2.391714 0.091030222
2.392714 0.090627762
2.393714 0.09021975
2.394714 0.089806231
2.395714 0.089387252
2.396714 0.088962854
2.397714 0.08853309000000001
2.398714 0.08809801099999999
2.399714 0.08765767000000001
2.400714 0.087212119
2.401714 0.08676141700000001
2.402714 0.086305622
2.403714 0.085844792
2.404714 0.085378997
2.405714 0.08490829500000001
2.406714 0.084432756
2.407714 0.083952449
2.408714 0.083467446
2.409714 0.082977809
2.410714 0.082483614
2.411714 0.081984926
2.412714 0.08148182
2.413714 0.080974359
2.414714 0.080462621
2.415714 0.079946662
2.416714 0.079426559
2.417714 0.07890237
2.418714 0.078374165
2.419714 0.077842001
2.420714 0.077305944
2.421714 0.076766056
2.422714 0.076222396
2.423714 0.075675023
2.424714 0.075123995
2.425714 0.074569369
2.426714 0.07401121000000001
2.427714 0.07344956999999999
2.428714 0.072884513
2.429714 0.072316098
2.430714 0.071744382
2.431714 0.071169436
2.432714 0.070591317
2.433714 0.070010091
2.434714 0.06942582
2.435714 0.068838568
2.436714 0.06824841300000001
2.437714 0.067655416
2.438714 0.067059649
2.439714 0.066461181
2.440714 0.065860077
2.441714 0.065256411
2.442714 0.064650254
2.443714 0.064041675
2.444714 0.063430745
2.445714 0.062817527
2.446714 0.06220209200000001
2.447714 0.061584509
2.448714 0.060964836
2.449714 0.060343137000000005
2.450714 0.05971947699999999
2.451714 0.059093918999999995
2.452714 0.05846652200000001
2.453714 0.05783734399999999
2.454714 0.057206437
2.455714 0.056573865
2.456714 0.055939681
2.457714 0.055303942999999994
2.458714 0.054666708
2.459714 0.054028037
2.460714 0.053387979
2.461714 0.052746601000000004
2.462714 0.052103959
2.463714 0.051460118
2.464714 0.050815137
2.465714 0.050169083999999996
2.466714 0.049522024
2.467714 0.048874033
2.468714 0.048225172
2.469714 0.047575519000000004
2.470714 0.046925145
2.471714 0.046274124
2.472714 0.045622533
2.473714 0.044970447000000004
2.474714 0.044317942
2.475714 0.043665094
2.476714 0.043011978
2.477714 0.042358669
2.478714 0.041705242000000003
2.479714 0.041051768
2.480714 0.040398316999999996
2.481714 0.039744958999999996
2.482714 0.039091761999999995
2.483714 0.038438788
2.484714 0.0377861
2.485714 0.037133758
2.486714 0.036481817
2.487714 0.035830337000000004
2.488714 0.035179371
2.489714 0.034528974000000004
2.490714 0.033879193
2.491714 0.033230081
2.492714 0.032581692
2.493714 0.03193407
2.494714 0.031287267
2.495714 0.030641333
2.496714 0.02999632
2.497714 0.029352278000000002
2.498714 0.028709261000000003
2.499714 0.028067324
2.500714 0.027426517999999997
2.501714 0.026786901000000002
2.502714 0.026148528999999997
2.503714 0.02551146
2.504714 0.024875754
2.505714 0.024241468000000002
2.506714 0.023608662
2.507714 0.022977397
2.508714 0.022347733
2.509714 0.021719727
2.510714 0.021093441
2.511714 0.020468931000000003
2.512714 0.019846253
2.513714 0.019225464
2.514714 0.018606617
2.515714 0.017989764000000002
2.516714 0.017374958
2.517714 0.016762245
2.518714 0.016151674
2.519714 0.015543290999999999
2.520714 0.014937138999999999
2.521714 0.014333264
2.522714 0.013731707
2.523714 0.013132511
2.524714 0.012535717000000002
2.525714 0.011941367
2.526714 0.011349503
2.527714 0.010760166
2.528714 0.010173401
2.529714 0.0095892501
2.530714 0.0090077585
2.531714 0.0084289721
2.532714 0.0078529381
2.533714 0.0072797040000000006
2.534714 0.006709319899999999
2.535714 0.0061418352
2.536714 0.0055773002
2.537714 0.0050157665
2.538714 0.0044572855
2.539714 0.0039019083
2.540714 0.0033496861
2.541714 0.0028006685
2.542714 0.0022549046
2.543714 0.0017124417000000001
2.544714 0.0011733259
2.545714 0.00063760094
2.546714 0.00010530856999999999
2.547714 -0.00042351176
2.548714 -0.00094882307
2.549714 -0.0014705907
2.550714 -0.0019887824
2.551714 -0.0025033685
2.552714 -0.0030143212
2.553714 -0.0035216148
2.554714 -0.0040252253
2.555714 -0.0045251305
2.556714 -0.005021309
2.557714 -0.0055137403
2.558714 -0.0060024049
2.559714 -0.0064872824
2.560714 -0.0069683534
2.561714 -0.007445598
2.562714 -0.0079189958
2.563714 -0.0083885243
2.564714 -0.0088541616
2.565714 -0.0093158829
2.566714 -0.0097736644
2.567714 -0.01022748
2.568714 -0.010677302
2.569714 -0.011123102999999999
2.570714 -0.011564855
2.571714 -0.012002528
2.572714 -0.012436091
2.573714 -0.012865517
2.574714 -0.013290775
2.575714 -0.013711836000000002
2.576714 -0.014128673
2.577714 -0.014541257
2.578714 -0.014949564
2.579714 -0.015353569000000001
2.580714 -0.01575325
2.581714 -0.016148586
2.582714 -0.016539558
2.583714 -0.01692615
2.584714 -0.017308346
2.585714 -0.017686133
2.586714 -0.018059499
2.587714 -0.018428433
2.588714 -0.018792928
2.589714 -0.019152976
2.590714 -0.019508568
2.591714 -0.019859698999999998
2.592714 -0.02020636
2.593714 -0.020548546
2.594714 -0.020886249
2.595714 -0.021219463
2.596714 -0.021548179
2.597714 -0.021872389
2.598714 -0.022192081
2.599714 -0.022507248
2.600714 -0.022817876
2.601714 -0.023123954999999998
2.602714 -0.023425472
2.603714 -0.023722416
2.604714 -0.024014772
2.605714 -0.024302531
2.606714 -0.024585679000000003
2.607714 -0.024864206
2.608714 -0.025138099
2.609714 -0.025407353
2.610714 -0.025671962
2.611714 -0.025931917000000002
2.612714 -0.026187219
2.613714 -0.026437867
2.614714 -0.026683864
2.615714 -0.026925214000000003
2.616714 -0.027161921
2.617714 -0.027393995
2.618714 -0.027621447
2.619714 -0.027844289
2.620714 -0.028062536
2.621714 -0.028276205
2.622714 -0.02848531
2.623714 -0.028689871999999998
2.624714 -0.028889906
2.625714 -0.029085431000000002
2.626714 -0.029276466
2.627714 -0.029463024
2.628714 -0.029645124000000002
2.629714 -0.029822779
2.630714 -0.029996002999999997
2.631714 -0.030164805000000003
2.632714 -0.030329198
2.633714 -0.03048919
2.634714 -0.030644791
2.635714 -0.030796003000000002
2.636714 -0.030942832
2.637714 -0.031085283000000002
2.638714 -0.031223358
2.639714 -0.031357061
2.640714 -0.031486391999999995
2.641714 -0.031611358
2.642714 -0.031731962
2.643714 -0.031848205
2.644714 -0.031960095
2.645714 -0.032067642
2.646714 -0.032170853
2.647714 -0.032269739
2.648714 -0.032364315
2.649714 -0.032454598
2.650714 -0.032540603
2.651714 -0.03262235
2.652714 -0.032699862
2.653714 -0.032773162999999994
2.654714 -0.032842279
2.655714 -0.032907233
2.656714 -0.032968054000000004
2.657714 -0.033024771
2.658714 -0.033077411
2.659714 -0.033126006
2.660714 -0.033170581000000005
2.661714 -0.033211164
2.662714 -0.033247782
2.663714 -0.033280462999999996
2.664714 -0.033309232
2.665714 -0.033334113
2.666714 -0.033355131999999996
2.667714 -0.033372308999999996
2.668714 -0.033385667
2.669714 -0.033395228
2.670714 -0.033401010999999994
2.671714 -0.03340304
2.672714 -0.033401331
2.673714 -0.033395909
2.674714 -0.033386796999999996
2.675714 -0.033374014
2.676714 -0.033357588
2.677714 -0.033337541
2.678714 -0.033313903000000006
2.679714 -0.033286703
2.680714 -0.033255969
2.681714 -0.033221733999999996
2.682714 -0.033184033
2.683714 -0.033142904
2.684714 -0.033098380999999996
2.685714 -0.033050505
2.686714 -0.032999317
2.687714 -0.032944855
2.688714 -0.032887163
2.689714 -0.032826283
2.690714 -0.032762255
2.691714 -0.032695121
2.692714 -0.032624922
2.693714 -0.0325517
2.694714 -0.032475488999999996
2.695714 -0.032396326
2.696714 -0.032314248
2.697714 -0.032229288
2.698714 -0.032141479
2.699714 -0.032050849
2.700714 -0.031957429
2.701714 -0.031861244
2.702714 -0.031762320000000004
2.703714 -0.031660681
2.704714 -0.031556352
2.705714 -0.031449361
2.706714 -0.031339726000000005
2.707714 -0.031227476000000004
2.708714 -0.031112635
2.709714 -0.030995227
2.710714 -0.030875285
2.711714 -0.030752832999999997
2.712714 -0.030627904999999997
2.713714 -0.030500531999999997
2.714714 -0.030370752
2.715714 -0.030238599999999997
2.716714 -0.030104117000000003
2.717714 -0.029967344
2.718714 -0.029828321
2.719714 -0.029687097
2.720714 -0.029543716999999997
2.721714 -0.029398227
2.722714 -0.029250677
2.723714 -0.029101112
2.724714 -0.028949583
2.725714 -0.028796136
2.726714 -0.028640821
2.727714 -0.028483683
2.728714 -0.028324767
2.729714 -0.028164117
2.730714 -0.028001779
2.731714 -0.027837791
2.732714 -0.027672196000000003
2.733714 -0.027505029000000004
2.734714 -0.027336329000000003
2.735714 -0.027166132
2.736714 -0.026994472
2.737714 -0.026821383
2.738714 -0.026646897
2.739714 -0.026471045999999998
2.740714 -0.026293860999999998
2.741714 -0.026115379
2.742714 -0.025935630999999997
2.743714 -0.025754652000000003
2.744714 -0.025572474
2.745714 -0.025389131000000002
2.746714 -0.025204662
2.747714 -0.025019105
2.748714 -0.024832497
2.749714 -0.024644879
2.750714 -0.024456289
2.751714 -0.024266771
2.752714 -0.024076366000000002
2.753714 -0.023885119
2.754714 -0.023693072
2.755714 -0.023500266
2.756714 -0.023306746
2.757714 -0.023112554
2.758714 -0.022917731
2.759714 -0.022722318
2.760714 -0.022526353000000002
2.761714 -0.022329875
2.762714 -0.022132917000000002
2.763714 -0.021935518
2.764714 -0.021737707999999998
2.765714 -0.021539519
2.766714 -0.021340981999999998
2.767714 -0.021142124
2.768714 -0.020942975
2.769714 -0.02074356
2.770714 -0.020543906
2.771714 -0.020344039
2.772714 -0.020143983
2.773714 -0.019943766999999998
2.774714 -0.019743414
2.775714 -0.019542956
2.776714 -0.01934242
2.777714 -0.019141837
2.778714 -0.018941239000000002
2.779714 -0.018740659
2.780714 -0.018540134
2.781714 -0.0183397
2.782714 -0.018139396999999998
2.783714 -0.017939266
2.784714 -0.017739348000000002
2.785714 -0.017539685
2.786714 -0.017340324
2.787714 -0.017141308
2.788714 -0.01694268
2.789714 -0.016744487000000002
2.790714 -0.016546772
2.791714 -0.016349577
2.792714 -0.016152946
2.793714 -0.015956917
2.794714 -0.01576153
2.795714 -0.015566821
2.796714 -0.015372825000000001
2.797714 -0.015179574000000001
2.798714 -0.014987099
2.799714 -0.014795428
2.800714 -0.014604586999999999
2.801714 -0.0144146
2.802714 -0.01422549
2.803714 -0.014037277
2.804714 -0.01384998
2.805714 -0.013663621
2.806714 -0.013478218
2.807714 -0.01329379
2.808714 -0.013110354
2.809714 -0.012927932
2.810714 -0.012746540999999998
2.811714 -0.012566203000000001
2.812714 -0.012386942
2.813714 -0.01220878
2.814714 -0.012031742
2.815714 -0.011855853
2.816714 -0.01168114
2.817714 -0.011507633
2.818714 -0.01133536
2.819714 -0.011164351
2.820714 -0.010994637
2.821714 -0.010826248
2.822714 -0.010659215
2.823714 -0.010493569000000001
2.824714 -0.010329338
2.825714 -0.010166552
2.826714 -0.010005237
2.827714 -0.0098454198
2.828714 -0.0096871248
2.829714 -0.0095303745
2.830714 -0.00937519
2.831714 -0.0092215909
2.832714 -0.0090695939
2.833714 -0.0089192159
2.834714 -0.008770471299999999
2.835714 -0.008623374
2.836714 -0.0084779356
2.837714 -0.0083341693
2.838714 -0.0081920858
2.839714 -0.0080516977
2.840714 -0.0079130165
2.841714 -0.0077760553
2.842714 -0.0076408265000000005
2.843714 -0.0075073454000000005
2.844714 -0.0073756273
2.845714 -0.0072456889
2.846714 -0.0071175484
2.847714 -0.0069912254
2.848714 -0.006866741
2.849714 -0.0067441171000000005
2.850714 -0.0066233762
2.851714 -0.0065045424
2.852714 -0.0063876389
2.853714 -0.0062726904
2.854714 -0.0061597202000000005
2.855714 -0.0060487517
2.856714 -0.0059398069
2.857714 -0.0058329068
2.858714 -0.0057280711
2.859714 -0.0056253171
2.860714 -0.0055246608
2.861714 -0.0054261152
2.862714 -0.0053296921
2.863714 -0.0052354
2.864714 -0.0051432457
2.865714 -0.0050532333
2.866714 -0.004965365199999999
2.867714 -0.0048796416999999995
2.868714 -0.0047960621
2.869714 -0.0047146233999999995
2.870714 -0.0046353222999999995
2.871714 -0.0045581546
2.872714 -0.0044831158
2.873714 -0.0044102017
2.874714 -0.0043394079999999995
2.875714 -0.0042707317
2.876714 -0.0042041702
2.877714 -0.0041397223
2.878714 -0.0040773884000000005
2.879714 -0.0040171701
2.880714 -0.0039590701
2.881714 -0.0039030932
2.882714 -0.0038492457
2.883714 -0.0037975351000000004
2.884714 -0.0037479698
2.885714 -0.0037005590000000004
2.886714 -0.0036553130000000003
2.887714 -0.0036122423
2.888714 -0.0035713572
2.889714 -0.0035326677
2.890714 -0.0034961831
2.891714 -0.0034619119
2.892714 -0.0034298613
2.893714 -0.0034000372
2.894714 -0.0033724435
2.895714 -0.0033470826999999997
2.896714 -0.0033239554
2.897714 -0.0033030596
2.898714 -0.0032843924
2.899714 -0.0032679487000000004
2.900714 -0.0032537216999999996
2.901714 -0.0032417032
2.902714 -0.0032318840000000004
2.903714 -0.0032242539999999997
2.904714 -0.0032188025
2.905714 -0.0032155185
2.906714 -0.0032143911
2.907714 -0.0032154097000000005
2.908714 -0.0032185638999999997
2.909714 -0.0032238444
2.910714 -0.003231243
2.911714 -0.0032407523
2.912714 -0.0032523658
2.913714 -0.0032660788
2.914714 -0.0032818873
2.915714 -0.0032997882999999998
2.916714 -0.0033197797
2.917714 -0.0033418601000000004
2.918714 -0.0033660286000000003
2.919714 -0.0033922843
2.920714 -0.0034206262999999996
2.921714 -0.0034510529
2.922714 -0.0034835619
2.923714 -0.0035181495999999997
2.924714 -0.0035548117
2.925714 -0.0035935420000000004
2.926714 -0.0036343317
2.927714 -0.0036771715
2.928714 -0.0037220489
2.929714 -0.0037689496999999995
2.930714 -0.0038178579000000003
2.931714 -0.0038687554
2.932714 -0.0039216218
2.933714 -0.003976436
2.934714 -0.0040331746
2.935714 -0.0040918141000000005
2.936714 -0.004152329299999999
2.937714 -0.0042146956
2.938714 -0.0042788874000000005
2.939714 -0.0043448799
2.940714 -0.0044126489
2.941714 -0.0044821711000000005
2.942714 -0.0045534241999999996
2.943714 -0.0046263878
2.944714 -0.0047010431
2.945714 -0.0047773727
2.946714 -0.0048553615000000005
2.947714 -0.0049349957
2.948714 -0.005016263500000001
2.949714 -0.0050991544
2.950714 -0.00518366
2.951714 -0.005269772
2.952714 -0.0053574837
2.953714 -0.005446788399999999
2.954714 -0.0055376800000000006
2.955714 -0.005630151999999999
2.956714 -0.005724197
2.957714 -0.0058198071
2.958714 -0.0059169732
2.959714 -0.0060156839
2.960714 -0.006115926999999999
2.961714 -0.0062176885
2.962714 -0.0063209511000000005
2.963714 -0.006425697199999999
2.964714 -0.0065319058000000004
2.965714 -0.0066395543
2.966714 -0.006748618
2.967714 -0.0068590714
2.968714 -0.0069708876
2.969714 -0.0070840375
2.970714 -0.007198492700000001
2.971714 -0.0073142233000000004
2.972714 -0.0074311996000000005
2.973714 -0.0075493917
2.974714 -0.0076687713
2.975714 -0.0077893099
2.976714 -0.007910980599999999
2.977714 -0.0080337573
2.978714 -0.0081576152
2.979714 -0.0082825318
2.980714 -0.008408484400000001
2.981714 -0.0085354528
2.982714 -0.0086634172
2.983714 -0.008792359599999999
2.984714 -0.008922262399999999
2.985714 -0.009053108800000001
2.986714 -0.0091848829
2.987714 -0.0093175673
2.988714 -0.0094511459
2.989714 -0.0095856019
2.990714 -0.0097209166
2.991714 -0.0098570716
2.992714 -0.0099940466
2.993714 -0.01013182
2.994714 -0.010270368
2.995714 -0.010409666000000001
2.996714 -0.010549689000000001
2.997714 -0.010690408
2.998714 -0.010831795
2.999714 -0.01097382
3.000714 -0.011116453
3.001714 -0.011259660000000001
3.002714 -0.011403410999999999
3.003714 -0.011547673
3.004714 -0.011692415000000001
3.005714 -0.011837606
3.006714 -0.011983216
3.007714 -0.012129215
3.008714 -0.012275577000000001
3.009714 -0.012422274
3.010714 -0.012569285
3.011714 -0.012716585
3.012714 -0.012864155999999998
3.013714 -0.013011979
3.014714 -0.013160036
3.015714 -0.013308311000000001
3.016714 -0.013456792
3.017714 -0.013605464
3.018714 -0.013754315999999999
3.019714 -0.013903333
3.020714 -0.014052505
3.021714 -0.014201818000000001
3.022714 -0.014351259
3.023714 -0.014500812
3.024714 -0.014650461
3.025714 -0.014800187
3.026714 -0.014949971
3.027714 -0.015099792
3.028714 -0.015249626
3.029714 -0.015399445000000001
3.030714 -0.015549222000000001
3.031714 -0.015698928
3.032714 -0.01584853
3.033714 -0.015997997
3.034714 -0.016147294
3.035714 -0.016296387000000002
3.036714 -0.01644524
3.037714 -0.016593820000000002
3.038714 -0.016742088999999998
3.039714 -0.016890017
3.040714 -0.017037569
3.041714 -0.017184715
3.042714 -0.017331426
3.043714 -0.017477674
3.044714 -0.017623431999999998
3.045714 -0.017768677
3.046714 -0.017913389
3.047714 -0.018057546
3.048714 -0.018201131
3.049714 -0.018344128
3.050714 -0.018486522999999998
3.051714 -0.018628302
3.052714 -0.018769453
3.053714 -0.018909962
3.054714 -0.019049818
3.055714 -0.019189008
3.056714 -0.019327518999999998
3.057714 -0.019465337
3.058714 -0.019602448
3.059714 -0.019738835
3.060714 -0.019874479
3.061714 -0.020009362
3.062714 -0.020143462
3.063714 -0.020276758
3.064714 -0.020409224
3.065714 -0.020540835
3.066714 -0.020671563
3.067714 -0.020801382
3.068714 -0.020930263
3.069714 -0.021058177
3.070714 -0.021185094
3.071714 -0.021310987
3.072714 -0.021435828
3.073714 -0.021559591
3.074714 -0.021682249
3.075714 -0.021803778
3.076714 -0.021924157
3.077714 -0.022043365
3.078714 -0.022161384000000003
3.079714 -0.022278196
3.080714 -0.022393787999999998
3.081714 -0.022508146
3.082714 -0.022621258
3.083714 -0.022733114000000002
3.084714 -0.022843706000000002
3.085714 -0.022953023
3.086714 -0.023061057
3.087714 -0.023167802999999997
3.088714 -0.023273249
3.089714 -0.023377388
3.090714 -0.023480209000000002
3.091714 -0.023581702
3.092714 -0.023681852
3.093714 -0.023780648
3.094714 -0.023878073
3.095714 -0.023974112
3.096714 -0.024068744
3.097714 -0.024161950999999997
3.098714 -0.024253711
3.099714 -0.024344002
3.100714 -0.024432802
3.101714 -0.024520088
3.102714 -0.024605836
3.103714 -0.024690025
3.104714 -0.024772629999999997
3.105714 -0.024853632
3.106714 -0.024933007
3.107714 -0.025010738
3.108714 -0.025086806
3.109714 -0.025161199
3.110714 -0.025233896999999998
3.111714 -0.025304893
3.112714 -0.025374175000000002
3.113714 -0.025441736000000003
3.114714 -0.025507569
3.115714 -0.025571667
3.116714 -0.025634030999999998
3.117714 -0.025694653999999997
3.118714 -0.025753533999999998
3.119714 -0.025810671
3.120714 -0.025866061000000003
3.121714 -0.025919706
3.122714 -0.025971601
3.123714 -0.026021741
3.124714 -0.026070123
3.125714 -0.026116741000000002
3.126714 -0.026161586999999997
3.127714 -0.026204655
3.128714 -0.026245929999999997
3.129714 -0.026285404
3.130714 -0.026323061
3.131714 -0.026358891
3.132714 -0.026392876000000003
3.133714 -0.026425
3.134714 -0.026455248
3.135714 -0.026483604
3.136714 -0.026510051
3.137714 -0.026534573000000002
3.138714 -0.026557158
3.139714 -0.02657779
3.140714 -0.02659646
3.141714 -0.026613157000000002
3.142714 -0.026627874000000003
3.143714 -0.026640604000000002
3.144714 -0.026651347
3.145714 -0.026660094999999998
3.146714 -0.026666853
3.147714 -0.026671620000000004
3.148714 -0.026674403
3.149714 -0.0266752
3.150714 -0.026674022
3.151714 -0.026670871999999998
3.152714 -0.026665758999999997
3.153714 -0.026658687
3.154714 -0.026649661999999998
3.155714 -0.026638689
3.156714 -0.026625773000000002
3.157714 -0.026610913000000003
3.158714 -0.026594111
3.159714 -0.026575368000000002
3.160714 -0.026554677999999998
3.161714 -0.026532037999999997
3.162714 -0.026507446000000004
3.163714 -0.026480888
3.164714 -0.026452361
3.165714 -0.026421853999999998
3.166714 -0.026389357000000002
3.167714 -0.026354857
3.168714 -0.026318346
3.169714 -0.026279813
3.170714 -0.026239248
3.171714 -0.026196645999999997
3.172714 -0.026151994999999997
3.173714 -0.026105295
3.174714 -0.026056537
3.175714 -0.026005724999999997
3.176714 -0.025952858
3.177714 -0.025897939000000002
3.178714 -0.025840974
3.179714 -0.025781969000000002
3.180714 -0.025720935
3.181714 -0.025657885
3.182714 -0.025592832000000003
3.183714 -0.025525788
3.184714 -0.025456768
3.185714 -0.02538579
3.186714 -0.025312867000000003
3.187714 -0.025238018
3.188714 -0.025161257000000003
3.189714 -0.025082595
3.190714 -0.025002047000000003
3.191714 -0.024919625
3.192714 -0.024835338
3.193714 -0.024749193
3.194714 -0.024661198
3.195714 -0.024571354
3.196714 -0.024479664999999998
3.197714 -0.024386134
3.198714 -0.02429076
3.199714 -0.02419354
3.200714 -0.024094475
3.201714 -0.02399356
3.202714 -0.023890796
3.203714 -0.023786179
3.204714 -0.023679709
3.205714 -0.023571386
3.206714 -0.02346121
3.207714 -0.023349184999999998
3.208714 -0.023235317
3.209714 -0.023119610000000002
3.210714 -0.023002074
3.211714 -0.022882720999999998
3.212714 -0.022761562000000003
3.213714 -0.022638611
3.214714 -0.022513884999999997
3.215714 -0.022387401
3.216714 -0.022259179
3.217714 -0.022129236
3.218714 -0.021997593
3.219714 -0.02186427
3.220714 -0.021729287
3.221714 -0.021592662000000002
3.222714 -0.021454414
3.223714 -0.021314561
3.224714 -0.021173121
3.225714 -0.021030106
3.226714 -0.020885532
3.227714 -0.020739409
3.228714 -0.020591747
3.229714 -0.020442557
3.230714 -0.020291845
3.231714 -0.020139621
3.232714 -0.019985886999999997
3.233714 -0.019830652
3.234714 -0.019673919999999998
3.235714 -0.019515698999999997
3.236714 -0.019355993
3.237714 -0.01919481
3.238714 -0.019032159
3.239714 -0.018868048
3.240714 -0.01870249
3.241714 -0.018535495000000003
3.242714 -0.01836708
3.243714 -0.01819726
3.244714 -0.018026055000000003
3.245714 -0.017853484
3.246714 -0.017679569
3.247714 -0.017504333
3.248714 -0.017327801
3.249714 -0.017149997
3.250714 -0.016970947
3.251714 -0.016790679
3.252714 -0.016609218
3.253714 -0.01642659
3.254714 -0.01624282
3.255714 -0.016057932
3.256714 -0.015871949
3.257714 -0.01568489
3.258714 -0.015496775
3.259714 -0.015307625000000002
3.260714 -0.015117453999999999
3.261714 -0.014926275000000001
3.262714 -0.014734102
3.263714 -0.014540945999999999
3.264714 -0.014346815999999998
3.265714 -0.014151722
3.266714 -0.013955671
3.267714 -0.013758672999999999
3.268714 -0.013560735
3.269714 -0.013361864
3.270714 -0.013162071
3.271714 -0.012961363
3.272714 -0.012759755
3.273714 -0.012557258
3.274714 -0.012353886
3.275714 -0.012149657
3.276714 -0.011944588
3.277714 -0.011738700000000001
3.278714 -0.011532015
3.279714 -0.011324557
3.280714 -0.011116351
3.281714 -0.010907423999999999
3.282714 -0.010697804
3.283714 -0.010487519
3.284714 -0.010276598999999999
3.285714 -0.010065071
3.286714 -0.0098529643
3.287714 -0.009640306999999999
3.288714 -0.0094271258
3.289714 -0.0092134469
3.290714 -0.0089992944
3.291714 -0.0087846915
3.292714 -0.008569658499999999
3.293714 -0.008354216000000001
3.294714 -0.0081383805
3.295714 -0.0079221689
3.296714 -0.0077055956
3.297714 -0.0074886746
3.298714 -0.007271417400000001
3.299714 -0.0070538365
3.300714 -0.0068359426000000004
3.301714 -0.0066177468
3.302714 -0.0063992599999999995
3.303714 -0.0061804945
3.304714 -0.0059614627
3.305714 -0.0057421781
3.306714 -0.0055226563000000005
3.307714 -0.0053029133
3.308714 -0.0050829676
3.309714 -0.004862839
3.310714 -0.0046425492
3.311714 -0.0044221215
3.312714 -0.0042015807
3.313714 -0.0039809529
3.314714 -0.0037602655000000002
3.315714 -0.0035395464
3.316714 -0.0033188239999999997
3.317714 -0.0030981274999999997
3.318714 -0.0028774855
3.319714 -0.0026569262
3.320714 -0.0024364768
3.321714 -0.0022161637
3.322714 -0.001996012
3.323714 -0.0017760449000000002
3.324714 -0.0015562839999999998
3.325714 -0.0013367494
3.326714 -0.0011174590000000001
3.327714 -0.00089842924
3.328714 -0.00067967471
3.329714 -0.0004612084
3.330714 -0.00024304218
3.331714 -2.5186822e-05
3.332714 0.00019234755999999998
3.333714 0.00040955119
3.334714 0.00062641443
3.335714 0.00084292715
3.336714 0.0010590786
3.337714 0.0012748571
3.338714 0.0014902497
3.339714 0.001705242
3.340714 0.0019198175999999999
3.341714 0.0021339591
3.342714 0.0023476465
3.343714 0.0025608582
3.344714 0.0027735714
3.345714 0.0029857611
3.346714 0.0031974010000000003
3.347714 0.0034084641999999996
3.348714 0.0036189227000000003
3.349714 0.0038287479
3.350714 0.0040379113000000005
3.351714 0.0042463842
3.352714 0.004454139
3.353714 0.004661148699999999
3.354714 0.0048673875
3.355714 0.0050728310999999995
3.356714 0.0052774569000000006
3.357714 0.0054812441
3.358714 0.0056841738
3.359714 0.005886229
3.360714 0.006087395
3.361714 0.0062876592
3.362714 0.006487009499999999
3.363714 0.0066854365
3.364714 0.0068829308
3.365714 0.007079485700000001
3.366714 0.0072750932
3.367714 0.0074697476999999995
3.368714 0.0076634416
3.369714 0.0078561679
3.370714 0.0080479185
3.371714 0.0082386847
3.372714 0.0084284555
3.373714 0.00861722
3.374714 0.0088049645
3.375714 0.0089916743
3.376714 0.0091773327
3.377714 0.0093619215
3.378714 0.0095454205
3.379714 0.0097278091
3.380714 0.0099090648
3.381714 0.010089164
3.382714 0.010268084
3.383714 0.010445798999999999
3.384714 0.010622287
3.385714 0.010797524
3.386714 0.010971488
3.387714 0.011144156
3.388714 0.01131551
3.389714 0.011485531
3.390714 0.0116542
3.391714 0.011821505
3.392714 0.011987432000000001
3.393714 0.012151968999999999
3.394714 0.012315106999999999
3.395714 0.012476838
3.396714 0.012637158
3.397714 0.012796058999999999
3.398714 0.012953539
3.399714 0.013109592
3.400714 0.013264215999999999
3.401714 0.013417409
3.402714 0.013569162999999999
3.403714 0.013719477
3.404714 0.013868343
3.405714 0.014015756
3.406714 0.014161706999999999
3.407714 0.014306186
3.408714 0.014449182000000001
3.409714 0.014590682
3.410714 0.014730670999999999
3.411714 0.014869133999999999
3.412714 0.015006054
3.413714 0.015141413
3.414714 0.015275193000000001
3.415714 0.015407374000000001
3.416714 0.015537936999999998
3.417714 0.015666864
3.418714 0.015794135
3.419714 0.015919734
3.420714 0.016043645000000002
3.421714 0.016165854
3.422714 0.016286345
3.423714 0.016405109
3.424714 0.016522135
3.425714 0.016637417
3.426714 0.016750947999999998
3.427714 0.016862725999999998
3.428714 0.016972747
3.429714 0.01708101
3.430714 0.017187516
3.431714 0.017292265
3.432714 0.017395261000000002
3.433714 0.017496504
3.434714 0.017595997
3.435714 0.017693742000000002
3.436714 0.01778974
3.437714 0.017883989
3.438714 0.017976489999999998
3.439714 0.018067239000000002
3.440714 0.018156231000000002
3.441714 0.018243463
3.442714 0.018328924
3.443714 0.018412610000000003
3.444714 0.018494506
3.445714 0.018574604
3.446714 0.018652891
3.447714 0.018729354
3.448714 0.018803979
3.449714 0.018876753
3.450714 0.018947663
3.451714 0.019016697
3.452714 0.019083844000000003
3.453714 0.019149094000000002
3.454714 0.019212438000000002
3.455714 0.019273871
3.456714 0.019333386
3.457714 0.019390980999999998
3.458714 0.019446657
3.459714 0.019500413
3.460714 0.019552255
3.461714 0.019602184
3.462714 0.019650208
3.463714 0.019696334
3.464714 0.019740571999999998
3.465714 0.019782931
3.466714 0.019823419000000002
3.467714 0.019862046
3.468714 0.019898819
3.469714 0.019933746000000002
3.470714 0.019966834000000003
3.471714 0.01999809
3.472714 0.020027517
3.473714 0.020055115999999998
3.474714 0.020080888999999998
3.475714 0.020104834
3.476714 0.020126949
3.477714 0.020147230000000002
3.478714 0.02016567
3.479714 0.020182264000000002
3.480714 0.020197003
3.481714 0.020209882000000002
3.482714 0.020220890000000002
3.483714 0.020230022
3.484714 0.020237268
3.485714 0.020242625
3.486714 0.020246085
3.487714 0.020247647
3.488714 0.020247308
3.489714 0.020245068
3.490714 0.020240929999999997
3.491714 0.020234897
3.492714 0.020226976
3.493714 0.020217175
3.494714 0.020205505
3.495714 0.020191974
3.496714 0.020176599
3.497714 0.020159391
3.498714 0.020140366
3.499714 0.020119539
3.500714 0.020096927
3.501714 0.020072542
3.502714 0.020046401000000002
3.503714 0.020018515
3.504714 0.019988899
3.505714 0.019957562999999998
3.506714 0.019924517
3.507714 0.019889768999999998
3.508714 0.019853325
3.509714 0.019815192
3.510714 0.019775372
3.511714 0.019733867999999998
3.512714 0.019690683
3.513714 0.019645815
3.514714 0.019599266
3.515714 0.019551037
3.516714 0.019501126
3.517714 0.019449537
3.518714 0.01939627
3.519714 0.019341327000000002
3.520714 0.019284713
3.521714 0.019226434
3.522714 0.019166496
3.523714 0.01910491
3.524714 0.019041685
3.525714 0.018976834
3.526714 0.018910372
3.527714 0.018842315999999998
3.528714 0.018772681
3.529714 0.018701486
3.530714 0.018628749
3.531714 0.018554492000000002
3.532714 0.018478735
3.533714 0.018401496
3.534714 0.018322795
3.535714 0.018242651000000002
3.536714 0.018161081
3.537714 0.018078102
3.538714 0.01799373
3.539714 0.017907977
3.540714 0.017820856
3.541714 0.017732377
3.542714 0.017642551
3.543714 0.017551385
3.544714 0.017458884
3.545714 0.017365054999999997
3.546714 0.017269903
3.547714 0.017173431
3.548714 0.017075645
3.549714 0.016976548
3.550714 0.016876145999999998
3.551714 0.016774445
3.552714 0.016671451
3.553714 0.016567174
3.554714 0.016461621
3.555714 0.016354807
3.556714 0.016246745
3.557714 0.016137448
3.558714 0.016026937
3.559714 0.015915227
3.560714 0.015802342
3.561714 0.015688305
3.562714 0.015573137999999999
3.563714 0.015456865
3.564714 0.015339514
3.565714 0.01522111
3.566714 0.015101676
3.567714 0.014981240000000002
3.568714 0.014859828
3.569714 0.014737462
3.570714 0.014614165
3.571714 0.014489959
3.572714 0.014364862
3.573714 0.014238895
3.574714 0.014112072
3.575714 0.013984409
3.576714 0.013855919000000001
3.577714 0.013726614
3.578714 0.013596505
3.579714 0.013465602
3.580714 0.013333913
3.581714 0.013201448
3.582714 0.013068215
3.583714 0.012934224
3.584714 0.012799485
3.585714 0.012664006
3.586714 0.012527802
3.587714 0.012390883000000002
3.588714 0.012253266
3.589714 0.012114965
3.590714 0.011975999000000001
3.591714 0.011836387
3.592714 0.011696151
3.593714 0.011555313000000001
3.594714 0.011413897
3.595714 0.011271927
3.596714 0.011129429
3.597714 0.01098643
3.598714 0.010842957
3.599714 0.010699034
3.600714 0.010554688
3.601714 0.010409945
3.602714 0.010264828
3.603714 0.01011936
3.604714 0.0099735647
3.605714 0.0098274599
3.606714 0.009681065400000001
3.607714 0.009534398099999999
3.608714 0.0093874725
3.609714 0.0092403039
3.610714 0.009092903900000001
3.611714 0.008945284900000001
3.612714 0.008797457100000001
3.613714 0.0086494314
3.614714 0.0085012172
3.615714 0.008352825500000001
3.616714 0.0082042665
3.617714 0.008055551
3.618714 0.007906692199999999
3.619714 0.007757703100000001
3.620714 0.0076085991
3.621714 0.0074593969
3.622714 0.007310114600000001
3.623714 0.0071607727
3.624714 0.0070113936
3.625714 0.006862000700000001
3.626714 0.0067126195
3.627714 0.0065632768
3.628714 0.006414000400000001
3.629714 0.0062648192000000005
3.630714 0.006115762499999999
3.631714 0.0059668596999999995
3.632714 0.0058181398
3.633714 0.0056696321
3.634714 0.0055213641
3.635714 0.005373362699999999
3.636714 0.0052256535
3.637714 0.0050782604
3.638714 0.004931205300000001
3.639714 0.0047845089
3.640714 0.0046381894
3.641714 0.0044922634999999995
3.642714 0.0043467458
3.643714 0.0042016498
3.644714 0.0040569874
3.645714 0.0039127692
3.646714 0.0037690053
3.647714 0.003625705
3.648714 0.0034828771999999997
3.649714 0.0033405311
3.650714 0.0031986765000000003
3.651714 0.0030573236
3.652714 0.0029164836000000003
3.653714 0.0027761691000000002
3.654714 0.0026363938
3.655714 0.002497173
3.656714 0.0023585237
3.657714 0.0022204641999999998
3.658714 0.0020830144
3.659714 0.0019461958999999998
3.660714 0.0018100312
3.661714 0.001674544
3.662714 0.0015397587
3.663714 0.0014057002
3.664714 0.0012723938
3.665714 0.0011398646
3.666714 0.0010081375
3.667714 0.0008772364700000001
3.668714 0.00074718482
3.669714 0.00061800456
3.670714 0.00048971642
3.671714 0.00036233957
3.672714 0.00023589168
3.673714 0.00011038877
3.674714 -1.4154747e-05
3.675714 -0.00013772594
3.676714 -0.0002603133
3.677714 -0.00038190650999999997
3.678714 -0.00050249628
3.679714 -0.000622074
3.680714 -0.00074063159
3.681714 -0.0008581610899999999
3.682714 -0.00097465436
3.683714 -0.001090103
3.684714 -0.0012044977
3.685714 -0.0013178284
3.686714 -0.0014300839999999999
3.687714 -0.0015412519
3.688714 -0.0016513182
3.689714 -0.0017602675000000002
3.690714 -0.0018680830000000002
3.691714 -0.0019747466
3.692714 -0.0020802388
3.693714 -0.0021845393
3.694714 -0.0022876266
3.695714 -0.0023894787000000002
3.696714 -0.0024900733
3.697714 -0.0025893884
3.698714 -0.0026874017
3.699714 -0.0027840921
3.700714 -0.0028794390999999997
3.701714 -0.0029734234
3.702714 -0.0030660271000000003
3.703714 -0.0031572341
3.704714 -0.00324703
3.705714 -0.0033354016
3.706714 -0.0034223383
3.707714 -0.0035078312
3.708714 -0.0035918728999999997
3.709714 -0.0036744571999999995
3.710714 -0.0037555801
3.711714 -0.0038352383999999996
3.712714 -0.0039134295
3.713714 -0.0039901512
3.714714 -0.004065402
3.715714 -0.0041391802
3.716714 -0.004211484
3.717714 -0.00428231
3.718714 -0.0043516546
3.719714 -0.0044195127
3.720714 -0.0044858782000000005
3.721714 -0.004550743
3.722714 -0.0046140980000000005
3.723714 -0.004675932
3.724714 -0.0047362326
3.725714 -0.0047949859
3.726714 -0.0048521772
3.727714 -0.0049077898
3.728714 -0.0049618073
3.729714 -0.005014212
3.730714 -0.0050649862
3.731714 -0.0051141126999999995
3.732714 -0.0051615742000000004
3.733714 -0.0052073541000000004
3.734714 -0.0052514373
3.735714 -0.0052938096
3.736714 -0.0053344582
3.737714 -0.0053733726
3.738714 -0.0054105432
3.739714 -0.005445963
3.740714 -0.0054796263
3.741714 -0.0055115295
3.742714 -0.0055416709
3.743714 -0.0055700493
3.744714 -0.0055966659000000005
3.745714 -0.0056215219999999995
3.746714 -0.0056446199
3.747714 -0.0056659627999999995
3.748714 -0.0056855533
3.749714 -0.0057033943
3.750714 -0.005719488
3.751714 -0.0057338359
3.752714 -0.005746438499999999
3.753714 -0.0057572957
3.754714 -0.0057664052
3.755714 -0.0057737641
3.756714 -0.0057793676999999995
3.757714 -0.0057832101
3.758714 -0.0057852845
3.759714 -0.0057855828
3.760714 -0.0057840964
3.761714 -0.0057808156
3.762714 -0.0057757312
3.763714 -0.0057688336
3.764714 -0.0057601132999999995
3.765714 -0.0057495621
3.766714 -0.005737172600000001
3.767714 -0.0057229383
3.768714 -0.0057068541
3.769714 -0.005688917
3.770714 -0.0056691257
3.771714 -0.0056474808
3.772714 -0.0056239845
3.773714 -0.0055986409
3.774714 -0.005571455800000001
3.775714 -0.0055424367
3.776714 -0.0055115925
3.777714 -0.0054789329
3.778714 -0.005444468500000001
3.779714 -0.0054082109
3.780714 -0.0053701711
3.781714 -0.0053303604
3.782714 -0.0052887895
3.783714 -0.005245468499999999
3.784714 -0.0052004059
3.785714 -0.005153609500000001
3.786714 -0.0051050854
3.787714 -0.005054838
3.788714 -0.0050028706
3.789714 -0.0049491842
3.790714 -0.0048937789
3.791714 -0.004836652800000001
3.792714 -0.0047778027
3.793714 -0.0047172251999999994
3.794714 -0.0046549154
3.795714 -0.0045908684
3.796714 -0.0045250787999999995
3.797714 -0.0044575419
3.798714 -0.0043882534
3.799714 -0.0043172094999999995
3.800714 -0.0042444084
3.801714 -0.0041698499
3.802714 -0.0040935345
3.803714 -0.0040154657
3.804714 -0.0039356484
3.805714 -0.00385409
3.806714 -0.0037707996000000002
3.807714 -0.0036857888
3.808714 -0.0035990705999999996
3.809714 -0.0035106605000000003
3.810714 -0.0034205746
3.811714 -0.003328831
3.812714 -0.0032354485000000003
3.813714 -0.0031404463
3.814714 -0.0030438438
3.815714 -0.0029456605
3.816714 -0.0028459159
3.817714 -0.0027446282
3.818714 -0.0026418151
3.819714 -0.0025374929
3.820714 -0.0024316769
3.821714 -0.0023243804999999998
3.822714 -0.002215616
3.823714 -0.0021053943999999997
3.824714 -0.001993725
3.825714 -0.001880616
3.826714 -0.0017660745000000002
3.827714 -0.0016501066000000001
3.828714 -0.0015327181
3.829714 -0.0014139141
3.830714 -0.0012936998
3.831714 -0.0011720807
3.832714 -0.0010490628000000002
3.833714 -0.0009246526099999999
3.834714 -0.00079885804
3.835714 -0.0006716879900000001
3.836714 -0.00054315283
3.837714 -0.00041326443
3.838714 -0.00028203619
3.839714 -0.00014948307
3.840714 -1.5621541999999998e-05
3.841714 0.0001195305
3.842714 0.00025595391
3.843714 0.00039362844
3.844714 0.0005325329299999999
3.845714 0.00067264564
3.846714 0.00081394437
3.847714 0.00095640698
3.848714 0.0011000114999999999
3.849714 0.0012447361
3.850714 0.0013905599
3.851714 0.0015374628
3.852714 0.0016854254
3.853714 0.0018344299000000001
3.854714 0.0019844594
3.855714 0.0021354983
3.856714 0.002287532
3.857714 0.002440547
3.858714 0.002594531
3.859714 0.0027494722
3.860714 0.0029053594
3.861714 0.0030621813000000003
3.862714 0.0032199273999999997
3.863714 0.0033785865999999996
3.864714 0.0035381464999999996
3.865714 0.0036985947999999998
3.866714 0.0038599177
3.867714 0.0040221003
3.868714 0.0041851260999999996
3.869714 0.0043489767
3.870714 0.0045136323
3.871714 0.0046790716
3.872714 0.0048452712
3.873714 0.005012206
3.874714 0.0051798499
3.875714 0.0053481752
3.876714 0.0055171531
3.877714 0.005686754600000001
3.878714 0.0058569494
3.879714 0.0060277082
3.880714 0.0061990008999999995
3.881714 0.0063707987
3.882714 0.006543073
3.883714 0.0067157962
3.884714 0.0068889436
3.885714 0.007062490499999999
3.886714 0.0072364142
3.887714 0.0074106945
3.888714 0.0075853117
3.889714 0.007760249
3.890714 0.0079354912
3.891714 0.008111023600000001
3.892714 0.0082868341
3.893714 0.00846291
3.894714 0.0086392407
3.895714 0.008815815099999999
3.896714 0.0089926216
3.897714 0.0091696493
3.898714 0.0093468865
3.899714 0.0095243195
3.900714 0.0097019343
3.901714 0.0098797151
3.902714 0.010057644
3.903714 0.010235702
3.904714 0.010413868
3.905714 0.010592118000000001
3.906714 0.010770426
3.907714 0.010948766
3.908714 0.011127108
3.909714 0.011305423
3.910714 0.011483679
3.911714 0.011661844000000001
3.912714 0.011839884
3.913714 0.012017768
3.914714 0.012195461
3.915714 0.012372932
3.916714 0.012550148
3.917714 0.012727077
3.918714 0.012903691000000002
3.919714 0.013079961
3.920714 0.013255860999999999
3.921714 0.013431364
3.922714 0.013606448
3.923714 0.01378109
3.924714 0.013955270999999998
3.925714 0.014128970000000001
3.926714 0.014302169
3.927714 0.014474853
3.928714 0.014647002
3.929714 0.014818601
3.930714 0.014989634
3.931714 0.015160084999999998
3.932714 0.015329935999999999
3.933714 0.015499171
3.934714 0.015667769
3.935714 0.015835713
3.936714 0.01600298
3.937714 0.016169548000000002
3.938714 0.016335395
3.939714 0.016500495
3.940714 0.016664823000000002
3.941714 0.016828351
3.942714 0.016991052
3.943714 0.017152897
3.944714 0.017313857000000002
3.945714 0.017473903
3.946714 0.017633008
3.947714 0.017791141
3.948714 0.017948275
3.949714 0.018104386
3.950714 0.018259443
3.951714 0.018413426
3.952714 0.018566308
3.953714 0.01871807
3.954714 0.01886869
3.955714 0.01901815
3.956714 0.019166431
3.957714 0.019313516
3.958714 0.019459389
3.959714 0.019604035000000002
3.960714 0.019747439
3.961714 0.019889588
3.962714 0.020030465
3.963714 0.020170056000000002
3.964714 0.020308344000000002
3.965714 0.020445314000000003
3.966714 0.020580947000000002
3.967714 0.020715223
3.968714 0.020848123
3.969714 0.020979624000000002
3.970714 0.021109704
3.971714 0.021238335
3.972714 0.021365494000000002
3.973714 0.021491152
3.974714 0.02161528
3.975714 0.021737849
3.976714 0.021858829
3.977714 0.02197819
3.978714 0.0220959
3.979714 0.022211930999999997
3.980714 0.022326254
3.981714 0.022438839
3.982714 0.022549661
3.983714 0.022658693
3.984714 0.022765911
3.985714 0.022871293
3.986714 0.02297482
3.987714 0.023076474
3.988714 0.023176237000000002
3.989714 0.023274096
3.990714 0.023370038
3.991714 0.023464052
3.992714 0.02355613
3.993714 0.02364626
3.994714 0.023734436
3.995714 0.023820650000000002
3.996714 0.023904895
3.997714 0.023987163000000002
3.998714 0.024067446
3.999714 0.024145734000000002
4.000714 0.024222018
4.001714 0.024296287
4.002714 0.024368527
4.003714 0.024438725
4.004714 0.024506866
4.005714 0.024572932
4.006714 0.024636902
4.007714 0.024698759000000004
4.008714 0.024758483
4.009714 0.02481605
4.010714 0.024871438
4.011714 0.024924622
4.012714 0.024975583
4.013714 0.025024294
4.014714 0.025070734999999997
4.015714 0.025114883
4.016714 0.025156714
4.017715 0.025196213000000002
4.018714 0.025233359
4.019714 0.025268135
4.020714 0.025300527
4.021714 0.025330521999999998
4.022714 0.025358106
4.023714 0.025383270000000003
4.024714 0.025406
4.025714 0.025426291
4.026714 0.025444137
4.027714 0.025459529999999998
4.028714 0.025472464
4.029714 0.025482933000000003
4.030715 0.02549093
4.031714 0.025496451000000003
4.032714 0.025499487
4.033714 0.025500031000000003
4.034714 0.025498075000000002
4.035714 0.025493614
4.036714 0.025486634999999997
4.037714 0.025477126
4.038714 0.025465075000000004
4.039714 0.02545047
4.040714 0.025433299000000003
4.041714 0.025413543000000004
4.042714 0.025391192
4.043715 0.025366229
4.044714 0.025338641999999998
4.045714 0.025308413999999998
4.046714 0.025275535999999998
4.047714 0.025239991
4.048714 0.025201769
4.049714 0.025160861
4.050714 0.025117258
4.051714 0.025070953
4.052714 0.025021943
4.053714 0.024970225000000002
4.054714 0.024915798
4.055714 0.024858661000000004
4.056714 0.024798818000000004
4.057714 0.024736274000000003
4.058714 0.024671032
4.059714 0.024603101
4.060714 0.024532482999999997
4.061714 0.024459188
4.062714 0.024383223000000002
4.063715 0.024304593
4.064714 0.024223304
4.065714 0.024139362
4.066714 0.024052768999999998
4.067714 0.023963529
4.068714 0.023871641
4.069714 0.023777105
4.070714 0.023679918
4.071714 0.023580076000000002
4.072714 0.023477574
4.073714 0.023372404
4.074714 0.02326456
4.075714 0.023154031000000002
4.076715 0.023040808000000003
4.077714 0.022924881999999997
4.078714 0.022806243
4.079714 0.022684882
4.080714 0.022560789
4.081714 0.022433957
4.082714 0.022304380999999998
4.083714 0.022172056
4.084714 0.022036979
4.085714 0.021899151
4.086714 0.021758571
4.087714 0.021615243
4.088714 0.021469172
4.089714 0.021320366
4.090714 0.021168833
4.091714 0.021014584
4.092714 0.020857631
4.093714 0.020697988
4.094714 0.020535667
4.095714 0.020370685
4.096714 0.020203055
4.097714 0.020032795
4.098714 0.019859917
4.099714 0.019684437000000003
4.100714 0.019506367
4.101714 0.01932572
4.102714 0.019142509
4.103714 0.018956744
4.104714 0.018768435
4.105714 0.018577591
4.106714 0.018384219
4.107714 0.018188327
4.108714 0.01798992
4.109715 0.017789006
4.110714 0.017585589000000002
4.111714 0.017379677
4.112714 0.017171276
4.113714 0.016960393
4.114714 0.016747035
4.115714 0.016531211
4.116714 0.016312933
4.117714 0.016092211
4.118714 0.015869057000000002
4.119714 0.015643488
4.120714 0.015415518
4.121714 0.015185164000000001
4.122715 0.014952444999999998
4.123714 0.014717379
4.124714 0.014479988
4.125714 0.014240293
4.126714 0.013998314999999999
4.127714 0.013754075999999999
4.128714 0.013507597
4.129714 0.013258899
4.130714 0.013008002000000001
4.131714 0.012754927
4.132714 0.012499690999999999
4.133714 0.012242311
4.134714 0.011982804
4.135714 0.011721185
4.136714 0.011457466
4.137714 0.011191658
4.138714 0.010923770999999999
4.139714 0.010653817
4.140714 0.010381802
4.141714 0.010107735000000001
4.142715 0.0098316224
4.143714 0.0095534728
4.144714 0.0092732931
4.145714 0.0089910915
4.146714 0.0087068773
4.147714 0.00842066
4.148714 0.0081324521
4.149714 0.0078422665
4.150714 0.0075501186
4.151714 0.0072560251
4.152714 0.0069600057
4.153714 0.0066620813999999995
4.154714 0.0063622763
4.155715 0.0060606159
4.156714 0.0057571273000000004
4.157714 0.0054518401
4.158714 0.0051447845
4.159714 0.0048359929
4.160714 0.004525497900000001
4.161714 0.0042133332
4.162714 0.0038995324
4.163714 0.0035841298
4.164714 0.0032671589
4.165714 0.0029486526
4.166714 0.0026286431
4.167714 0.0023071616
4.168715 0.0019842381999999998
4.169714 0.0016599017
4.170714 0.0013341793000000001
4.171714 0.0010070973
4.172714 0.00067868014
4.173714 0.00034895129
4.174714 1.7933118e-05
4.175714 -0.00031435295
4.176714 -0.00064788619
4.177714 -0.00098264636
4.178714 -0.0013186134
4.179714 -0.0016557673
4.180714 -0.0019940875
4.181714 -0.0023335533
4.182714 -0.0026741431
4.183714 -0.0030158342
4.184714 -0.0033586031
4.185714 -0.0037024251999999997
4.186714 -0.0040472743
4.187714 -0.0043931235
4.188715 -0.0047399443999999995
4.189714 -0.005087707899999999
4.190714 -0.0054363831
4.191714 -0.0057859394000000005
4.192714 -0.006136344700000001
4.193714 -0.0064875669
4.194714 -0.006839574100000001
4.195714 -0.0071923336
4.196714 -0.0075458142
4.197714 -0.007899983800000001
4.198714 -0.0082548126
4.199714 -0.00861027
4.200714 -0.008966327
4.201715 -0.0093229559
4.202714 -0.0096801305
4.203714 -0.010037823999999999
4.204714 -0.010396011
4.205714 -0.010754669
4.206714 -0.011113772
4.207714 -0.011473298
4.208714 -0.011833225
4.209714 -0.012193528
4.210714 -0.012554185
4.211714 -0.012915171
4.212714 -0.013276462
4.213714 -0.01363803
4.214714 -0.013999849
4.215714 -0.014361889
4.216714 -0.01472412
4.217714 -0.015086509
4.218714 -0.015449022000000001
4.219714 -0.015811624
4.220714 -0.016174275
4.221714 -0.016536936000000002
4.222714 -0.016899567
4.223714 -0.017262125
4.224714 -0.017624568
4.225714 -0.017986850999999998
4.226714 -0.018348932
4.227714 -0.018710765
4.228714 -0.019072308
4.229714 -0.019433516999999997
4.230714 -0.01979435
4.231714 -0.020154769
4.232714 -0.020514734
4.233714 -0.020874209
4.234715 -0.021233158
4.235714 -0.021591548
4.236714 -0.021949348
4.237714 -0.022306529
4.238714 -0.022663065
4.239714 -0.023018931
4.240714 -0.023374101
4.241714 -0.023728555
4.242714 -0.02408227
4.243714 -0.024435226999999997
4.244714 -0.024787404
4.245714 -0.025138782999999998
4.246714 -0.025489341
4.247715 -0.025839059
4.248714 -0.026187915000000003
4.249714 -0.026535882999999996
4.250714 -0.026882943000000003
4.251714 -0.027229065999999996
4.252714 -0.027574225999999997
4.253714 -0.027918396999999998
4.254714 -0.028261542
4.255714 -0.028603635
4.256714 -0.028944641
4.257714 -0.029284524
4.258714 -0.029623249
4.259714 -0.029960781
4.260714 -0.030297082
4.261714 -0.030632113
4.262714 -0.030965835
4.263714 -0.031298213
4.264714 -0.031629211000000004
4.265714 -0.031958787999999995
4.266714 -0.032286911
4.267715 -0.032613542999999995
4.268714 -0.032938653
4.269714 -0.033262206
4.270714 -0.033584167
4.271714 -0.033904507
4.272714 -0.034223197
4.273714 -0.034540205
4.274714 -0.034855501000000004
4.275714 -0.035169059999999995
4.276714 -0.035480849
4.277714 -0.035790843
4.278714 -0.036099012
4.279714 -0.036405327
4.280715 -0.036709759
4.281714 -0.037012277999999996
4.282714 -0.037312854
4.283714 -0.037611456
4.284714 -0.037908051
4.285714 -0.038202608
4.286714 -0.038495088999999996
4.287714 -0.038785464000000006
4.288714 -0.0390737
4.289714 -0.039359758
4.290714 -0.039643605
4.291714 -0.039925205000000005
4.292714 -0.040204526000000004
4.293715 -0.040481531
4.294714 -0.040756189
4.295714 -0.041028467
4.296714 -0.041298335000000005
4.297714 -0.041565765
4.298714 -0.041830726000000006
4.299714 -0.042093196
4.300714 -0.042353148
4.301714 -0.042610563
4.302714 -0.042865417
4.303714 -0.043117694
4.304714 -0.043367376
4.305714 -0.043614447
4.306714 -0.043858892999999996
4.307714 -0.0441007
4.308714 -0.044339852
4.309714 -0.044576335
4.310714 -0.044810137
4.311714 -0.045041245
4.312714 -0.045269643
4.313715 -0.045495317
4.314714 -0.04571825
4.315714 -0.04593842
4.316714 -0.046155811
4.317714 -0.046370397
4.318714 -0.046582156
4.319714 -0.046791064
4.320714 -0.04699709
4.321714 -0.047200208
4.322714 -0.04740039
4.323714 -0.047597600000000004
4.324714 -0.047791810000000004
4.325714 -0.047982985
4.326715 -0.048171091
4.327714 -0.048356096
4.328714 -0.048537966
4.329714 -0.048716669
4.330714 -0.048892176999999995
4.331714 -0.04906445400000001
4.332714 -0.049233477000000005
4.333714 -0.049399218
4.334714 -0.049561652000000005
4.335714 -0.049720757000000004
4.336714 -0.049876509000000006
4.337714 -0.050028884999999995
4.338714 -0.050177873000000005
4.339714 -0.050323456999999995
4.340714 -0.050465617
4.341714 -0.050604342999999996
4.342714 -0.050739624000000004
4.343714 -0.050871447
4.344714 -0.0509998
4.345714 -0.051124679
4.346714 -0.05124606499999999
4.347714 -0.051363953000000004
4.348714 -0.051478330999999995
4.349714 -0.05158918800000001
4.350714 -0.051696511
4.351714 -0.051800290000000006
4.352714 -0.051900506
4.353714 -0.05199714799999999
4.354714 -0.052090205
4.355714 -0.052179658000000004
4.356714 -0.052265491000000004
4.357714 -0.05234769200000001
4.358714 -0.052426243
4.359715 -0.052501127
4.360714 -0.05257233299999999
4.361714 -0.052639842000000006
4.362714 -0.052703638000000004
4.363714 -0.052763714
4.364714 -0.052820053
4.365714 -0.052872648999999994
4.366714 -0.052921491
4.367714 -0.052966573
4.368714 -0.053007889
4.369714 -0.053045432999999996
4.370714 -0.053079199
4.371714 -0.053109188
4.372715 -0.053135393
4.373714 -0.053157819999999995
4.374714 -0.05317646400000001
4.375714 -0.053191325000000005
4.376714 -0.053202402
4.377714 -0.053209695
4.378714 -0.053213198999999996
4.379714 -0.053212914
4.380714 -0.053208833999999997
4.381714 -0.053200952
4.382714 -0.053189264
4.383714 -0.053173763
4.384714 -0.053154439
4.385714 -0.053131282999999994
4.386714 -0.053104281
4.387714 -0.053073419000000004
4.388714 -0.053038687
4.389714 -0.053000066000000005
4.390714 -0.052957544999999995
4.391714 -0.052911107
4.392715 -0.052860739999999996
4.393714 -0.052806432
4.394714 -0.052748166
4.395714 -0.052685937
4.396714 -0.052619725000000006
4.397714 -0.052549533
4.398714 -0.05247534699999999
4.399714 -0.052397168
4.400714 -0.052314997
4.401714 -0.052228832
4.402714 -0.052138673999999996
4.403714 -0.052044535
4.404714 -0.05194642000000001
4.405715 -0.051844335
4.406714 -0.051738298
4.407714 -0.051628321
4.408714 -0.051514414
4.409714 -0.051396595999999996
4.410714 -0.051274877999999996
4.411714 -0.051149284
4.412714 -0.05101981800000001
4.413714 -0.050886505
4.414714 -0.050749355999999995
4.415714 -0.050608383
4.416714 -0.050463597000000006
4.417714 -0.050315016
4.418715 -0.050162646000000005
4.419714 -0.050006493
4.420714 -0.04984656700000001
4.421714 -0.049682875
4.422714 -0.049515424
4.423714 -0.049344217
4.424714 -0.049169263000000005
4.425714 -0.048990559
4.426714 -0.048808113
4.427714 -0.04862193
4.428714 -0.04843201
4.429714 -0.048238362
4.430714 -0.048040989
4.431714 -0.047839899
4.432714 -0.047635098
4.433714 -0.047426595
4.434714 -0.047214402
4.435714 -0.046998527000000005
4.436714 -0.046778983
4.437714 -0.046555782
4.438715 -0.046328941
4.439714 -0.046098474
4.440714 -0.045864395
4.441714 -0.045626720999999995
4.442714 -0.045385468
4.443714 -0.045140651999999996
4.444714 -0.044892289
4.445714 -0.044640395
4.446714 -0.044384989
4.447714 -0.044126081
4.448714 -0.04386369
4.449714 -0.043597826
4.450714 -0.043328505
4.451715 -0.043055741
4.452714 -0.042779546
4.453714 -0.042499931000000005
4.454714 -0.042216905
4.455714 -0.041930484999999997
4.456714 -0.041640681
4.457714 -0.041347503
4.458714 -0.04105097
4.459714 -0.040751093
4.460714 -0.040447889
4.461714 -0.040141374
4.462714 -0.039831566
4.463714 -0.039518488
4.464714 -0.039202158
4.465714 -0.038882604
4.466714 -0.038559851
4.467714 -0.038233925999999994
4.468714 -0.037904858
4.469714 -0.037572681000000004
4.470714 -0.037237426000000004
4.471714 -0.036899126
4.472714 -0.036557819
4.473714 -0.036213541
4.474714 -0.035866327
4.475714 -0.035516213
4.476714 -0.035163236
4.477714 -0.034807433
4.478714 -0.034448836000000004
4.479714 -0.03408748
4.480714 -0.033723397
4.481714 -0.033356619
4.482714 -0.032987175
4.483714 -0.032615091
4.484715 -0.032240394
4.485714 -0.031863106
4.486714 -0.031483252
4.487714 -0.031100851000000002
4.488714 -0.030715921
4.489714 -0.030328482
4.490714 -0.029938551999999997
4.491714 -0.029546147999999998
4.492714 -0.029151287
4.493714 -0.028753985
4.494714 -0.028354261000000002
4.495714 -0.027952130999999998
4.496714 -0.027547614
4.497715 -0.027140730999999998
4.498714 -0.026731501999999997
4.499714 -0.026319952999999997
4.500714 -0.025906105000000002
4.501714 -0.025489987
4.502714 -0.025071628999999998
4.503714 -0.024651057999999997
4.504714 -0.024228304
4.505714 -0.023803403
4.506714 -0.023376387
4.507714 -0.022947292
4.508714 -0.022516154
4.509714 -0.022083009
4.510714 -0.021647895
4.511714 -0.021210848
4.512714 -0.020771906
4.513714 -0.020331105000000002
4.514714 -0.019888482
4.515714 -0.019444073
4.516714 -0.018997911
4.517715 -0.018550032
4.518714 -0.01810047
4.519714 -0.017649256999999998
4.520714 -0.017196428
4.521714 -0.016742012
4.522714 -0.016286042
4.523714 -0.015828552
4.524714 -0.015369571
4.525714 -0.014909133
4.526714 -0.014447268999999999
4.527714 -0.013984014
4.528714 -0.013519399999999999
4.529714 -0.013053465
4.530715 -0.012586244
4.531714 -0.012117774999999999
4.532714 -0.011648096
4.533714 -0.011177248
4.534714 -0.010705271
4.535714 -0.010232208000000001
4.536714 -0.0097581011
4.537714 -0.0092829956
4.538714 -0.0088069355
4.539714 -0.008329965200000001
4.540714 -0.0078521291
4.541714 -0.007373470700000001
4.542714 -0.0068940346
4.543715 -0.006413862899999999
4.544714 -0.0059329981
4.545714 -0.00545148
4.546714 -0.0049693474
4.547714 -0.0044866378
4.548714 -0.0040033869
4.549714 -0.0035196281000000004
4.550714 -0.0030353936
4.551714 -0.0025507139
4.552714 -0.0020656178
4.553714 -0.0015801332000000001
4.554714 -0.0010942864
4.555714 -0.00060810321
4.556714 -0.00012160882000000001
4.557714 0.00036517181000000003
4.558714 0.00085221345
4.559714 0.0013394907
4.560714 0.0018269771
4.561714 0.0023146455
4.562714 0.0028024671
4.563715 0.0032904118
4.564714 0.0037784477
4.565714 0.0042665415
4.566714 0.004754657099999999
4.567714 0.0052427574999999995
4.568714 0.0057308032000000005
4.569714 0.0062187530000000005
4.570714 0.0067065645
4.571714 0.0071941926
4.572714 0.007681593
4.573714 0.0081687183
4.574714 0.0086555221
4.575714 0.0091419563
4.576715 0.009627972799999999
4.577714 0.010113525
4.578714 0.010598565
4.579714 0.011083046
4.580714 0.011566923
4.581714 0.012050149999999999
4.582714 0.012532683999999999
4.583714 0.013014482
4.584714 0.013495504
4.585714 0.013975709000000001
4.586714 0.014455058
4.587714 0.014933513999999998
4.588714 0.015411040999999999
4.589714 0.015887602
4.590714 0.016363163
4.591714 0.016837688
4.592714 0.017311145
4.593714 0.017783497000000002
4.594714 0.018254713
4.595714 0.018724757
4.596714 0.019193596
4.597714 0.019661195
4.598714 0.020127518
4.599714 0.02059253
4.600714 0.021056195
4.601714 0.021518477
4.602714 0.021979339
4.603714 0.022438743
4.604714 0.022896653000000003
4.605714 0.023353031
4.606714 0.023807843000000002
4.607714 0.024261049
4.608714 0.024712615
4.609715 0.025162508
4.610714 0.025610690000000002
4.611714 0.026057130999999997
4.612714 0.0265018
4.613714 0.026944664
4.614714 0.027385695
4.615714 0.027824863000000002
4.616714 0.028262142
4.617714 0.028697506
4.618714 0.029130929
4.619714 0.029562387
4.620714 0.029991858
4.621714 0.030419315000000002
4.622715 0.030844736999999997
4.623714 0.031268099
4.624714 0.031689374
4.625714 0.032108536
4.626714 0.032525562
4.627714 0.032940422999999996
4.628714 0.033353086
4.629714 0.033763523
4.630714 0.034171701
4.631714 0.034577582999999995
4.632714 0.034981136999999995
4.633714 0.035382321
4.634714 0.035781099000000004
4.635714 0.036177429000000004
4.636714 0.036571268000000004
4.637714 0.036962575
4.638714 0.037351306
4.639714 0.037737418
4.640714 0.038120869
4.641714 0.038501613999999997
4.642715 0.038879615
4.643714 0.039254827
4.644714 0.039627211
4.645714 0.039996728
4.646714 0.040363342999999996
4.647714 0.040727024
4.648714 0.041087737
4.649714 0.041445452
4.650714 0.041800144000000004
4.651714 0.042151788
4.652714 0.042500359
4.653714 0.042845836000000005
4.654714 0.043188200999999996
4.655715 0.043527436
4.656714 0.043863524
4.657714 0.044196451
4.658714 0.044526203
4.659714 0.044852766
4.660714 0.045176124
4.661714 0.045496262999999995
4.662714 0.045813172
4.663714 0.046126833
4.664714 0.046437231
4.665714 0.046744351999999996
4.666714 0.047048175
4.667714 0.047348684
4.668715 0.04764586
4.669714 0.047939681
4.670714 0.048230129000000004
4.671714 0.048517177
4.672714 0.048800808
4.673714 0.049080996999999994
4.674714 0.049357722
4.675714 0.04963096
4.676714 0.049900688000000006
4.677714 0.050166884
4.678714 0.050429523000000004
4.679714 0.050688587
4.680714 0.05094406099999999
4.681714 0.051195920000000006
4.682714 0.051444146
4.683714 0.051688723
4.684714 0.051929639
4.685714 0.05216687
4.686714 0.052400405000000004
4.687714 0.052630226
4.688715 0.052856322
4.689714 0.053078675000000006
4.690714 0.053297274
4.691714 0.053512101
4.692714 0.05372314500000001
4.693714 0.053930386999999996
4.694714 0.054133811000000004
4.695714 0.054333400000000004
4.696714 0.05452913499999999
4.697714 0.054720999000000006
4.698714 0.054908968999999995
4.699714 0.055093027
4.700714 0.055273151
4.701715 0.055449316
4.702714 0.0556215
4.703714 0.055789686000000005
4.704714 0.055953854
4.705714 0.056113978
4.706714 0.056270037999999994
4.707714 0.056422019000000004
4.708714 0.056569901
4.709714 0.056713667999999995
4.710714 0.056853308
4.711714 0.05698881
4.712714 0.057120156
4.713714 0.057247345000000005
4.714714 0.057370372999999995
4.715714 0.057489233
4.716714 0.05760392499999999
4.717714 0.05771445
4.718714 0.057820813
4.719714 0.05792302
4.720714 0.058021069999999994
4.721714 0.058114977
4.722714 0.058204744999999995
4.723714 0.058290386
4.724714 0.058371905
4.725714 0.05844931
4.726714 0.058522611
4.727714 0.058591814000000006
4.728714 0.058656930999999995
4.729714 0.058717962
4.730714 0.058774906
4.731714 0.05882777
4.732714 0.058876559999999994
4.733714 0.058921269000000005
4.734715 0.058961892999999994
4.735714 0.058998429000000005
4.736714 0.059030874
4.737714 0.059059222
4.738714 0.059083465
4.739714 0.059103599
4.740714 0.059119618000000006
4.741714 0.05913151
4.742714 0.059139269
4.743714 0.059142889
4.744714 0.059142365
4.745714 0.05913769099999999
4.746714 0.059128861
4.747715 0.059115869
4.748714 0.059098715
4.749714 0.059077399999999995
4.750714 0.05905192199999999
4.751714 0.059022283
4.752714 0.058988488
4.753714 0.058950536
4.754714 0.058908435
4.755714 0.058862189
4.756714 0.058811798
4.757714 0.058757275
4.758714 0.058698625000000004
4.759714 0.058635860000000005
4.760714 0.058568979
4.761714 0.058497995000000004
4.762714 0.05842291300000001
4.763714 0.058343739
4.764714 0.058260484
4.765714 0.05817315
4.766714 0.058081746
4.767715 0.057986279999999994
4.768714 0.057886761999999994
4.769714 0.057783193
4.770714 0.057675585
4.771714 0.057563948000000004
4.772714 0.05744828999999999
4.773714 0.05732862
4.774714 0.057204947
4.775714 0.057077291
4.776714 0.056945661
4.777714 0.056810072
4.778714 0.056670547999999994
4.779714 0.056527100999999996
4.780715 0.056379754000000004
4.781714 0.056228531
4.782714 0.056073454
4.783714 0.055914541000000005
4.784714 0.05575182100000001
4.785714 0.055585324000000005
4.786714 0.055415073
4.787714 0.055241095999999996
4.788714 0.055063417
4.789714 0.054882065
4.790714 0.054697064
4.791714 0.054508442
4.792714 0.054316223
4.793715 0.054120424
4.794714 0.053921068
4.795714 0.053718180000000004
4.796714 0.05351177
4.797714 0.053301861
4.798714 0.053088466
4.799714 0.052871596
4.800714 0.052651268
4.801714 0.05242748900000001
4.802714 0.052200269
4.803714 0.051969615999999996
4.804714 0.051735539000000004
4.805714 0.051498046
4.806714 0.051257148
4.807714 0.051012851
4.808714 0.050765160000000004
4.809714 0.050514092
4.810714 0.050259661
4.811714 0.050001877
4.812714 0.049740751
4.813715 0.049476302
4.814714 0.049208553
4.815714 0.04893752
4.816714 0.048663229
4.817714 0.048385697
4.818714 0.048104956
4.819714 0.047821031
4.820714 0.04753395
4.821714 0.047243747
4.822714 0.046950448
4.823714 0.046654086000000004
4.824714 0.046354695
4.825714 0.046052306
4.826715 0.045746952
4.827714 0.045438664
4.828714 0.045127474
4.829714 0.044813414999999995
4.830714 0.044496518
4.831714 0.044176812
4.832714 0.04385433
4.833714 0.043529096999999996
4.834714 0.043201147
4.835714 0.042870506999999995
4.836714 0.042537203999999995
4.837714 0.04220127
4.838714 0.041862729
4.839714 0.041521611
4.840714 0.041177945
4.841714 0.04083176
4.842714 0.040483088
4.843714 0.040131956
4.844714 0.039778394
4.845714 0.039422436
4.846714 0.039064116
4.847714 0.038703464
4.848714 0.038340519
4.849714 0.037975312
4.850714 0.037607879
4.851714 0.037238258
4.852714 0.036866483
4.853714 0.036492589
4.854714 0.036116614
4.855714 0.03573859
4.856714 0.035358555
4.857714 0.034976541
4.858714 0.034592580000000005
4.859715 0.034206704
4.860714 0.033818945
4.861714 0.033429329
4.862714 0.033037885
4.863714 0.03264464
4.864714 0.03224962
4.865714 0.031852844
4.866714 0.03145434
4.867714 0.031054128000000004
4.868714 0.030652227
4.869714 0.030248662
4.870714 0.029843452000000003
4.871714 0.029436617999999998
4.872715 0.029028184
4.873714 0.028618171999999997
4.874714 0.028206606000000002
4.875714 0.027793509
4.876714 0.027378907999999997
4.877714 0.026962833
4.878714 0.026545312999999997
4.879714 0.026126380999999997
4.880714 0.025706068999999998
4.881714 0.025284413
4.882714 0.024861449
4.883714 0.02443722
4.884714 0.024011763000000002
4.885714 0.023585121
4.886714 0.023157337
4.887714 0.022728453000000003
4.888714 0.022298515
4.889714 0.021867568
4.890714 0.021435654000000002
4.891714 0.021002819
4.892715 0.020569106
4.893714 0.02013456
4.894714 0.019699222
4.895714 0.019263133
4.896714 0.018826334
4.897714 0.018388863999999998
4.898714 0.01795076
4.899714 0.017512059
4.900714 0.017072797
4.901714 0.016633009
4.902714 0.016192728
4.903714 0.015751985
4.904714 0.015310815
4.905715 0.014869246
4.906714 0.014427312
4.907714 0.013985041
4.908714 0.013542466
4.909714 0.013099617999999999
4.910714 0.012656527
4.911714 0.012213225000000001
4.912714 0.011769744
4.913714 0.011326117
4.914714 0.010882375
4.915714 0.010438551999999999
4.916714 0.009994682500000001
4.917714 0.009550798899999999
4.918715 0.009106935600000001
4.919714 0.0086631269
4.920714 0.008219407
4.921714 0.007775808600000001
4.922714 0.0073323659
4.923714 0.006889111
4.924714 0.0064460764
4.925714 0.006003294
4.926714 0.0055607943
4.927714 0.0051186074
4.928714 0.0046767625
4.929714 0.004235287999999999
4.930714 0.0037942118
4.931714 0.0033535609
4.932714 0.0029133618
4.933714 0.002473641
4.934714 0.0020344242999999996
4.935714 0.0015957379
4.936714 0.0011576081000000001
4.937714 0.0007200616400000001
4.938715 0.00028312572
4.939714 -0.00015317156
4.940714 -0.00058880119
4.941714 -0.0010237331
4.942714 -0.0014579357999999999
4.943714 -0.0018913768
4.944714 -0.002324022
4.945714 -0.0027558359
4.946714 -0.0031867818000000003
4.947714 -0.0036168218
4.948714 -0.0040459166
4.949714 -0.004474026
4.950714 -0.0049011094
4.951715 -0.0053271251
4.952714 -0.0057520311999999995
4.953714 -0.0061757863000000005
4.954714 -0.0065983477
4.955714 -0.0070196751
4.956714 -0.0074397271
4.957714 -0.007858465
4.958714 -0.0082758495
4.959714 -0.008691844399999999
4.960714 -0.0091064147
4.961714 -0.0095195261
4.962714 -0.009931146600000001
4.963714 -0.010341247
4.964714 -0.0107498
4.965714 -0.011156777
4.966714 -0.011562155999999999
4.967714 -0.011965913
4.968714 -0.012368028
4.969714 -0.012768479
4.970714 -0.013167248
4.971714 -0.013564316
4.972714 -0.013959665
4.973714 -0.014353279
4.974714 -0.014745138
4.975714 -0.015135227000000001
4.976714 -0.015523528
4.977714 -0.015910021
4.978714 -0.016294686
4.979714 -0.016677505
4.980714 -0.017058455
4.981714 -0.017437512999999998
4.982714 -0.017814658
4.983714 -0.018189866
4.984715 -0.018563111
4.985714 -0.018934369
4.986714 -0.019303610000000002
4.987714 -0.01967081
4.988714 -0.020035942999999997
4.989714 -0.02039898
4.990714 -0.020759893
4.991714 -0.021118658
4.992714 -0.021475246
4.993714 -0.021829632
4.994714 -0.02218179
4.995714 -0.022531695
4.996714 -0.022879323
4.997715 -0.02322465
4.998714 -0.023567651999999998
4.999714 -0.023908306
5.000714 -0.024246591999999997
5.001714 -0.024582486
5.002714 -0.024915967000000004
5.003714 -0.025247014
5.004714 -0.025575608
5.005714 -0.025901724999999997
5.006714 -0.026225342
5.007714 -0.026546438999999998
5.008714 -0.026864995
5.009714 -0.027180987000000004
5.010714 -0.027494392
5.011714 -0.027805183
5.012714 -0.02811334
5.013714 -0.028418837
5.014714 -0.028721648
5.015714 -0.029021749
5.016714 -0.029319117000000002
5.017715 -0.029613727
5.018714 -0.029905554
5.019714 -0.030194575
5.020714 -0.030480765
5.021714 -0.030764105
5.022714 -0.031044569999999997
5.023714 -0.031322145
5.024714 -0.031596806
5.025714 -0.03186854
5.026714 -0.032137331000000005
5.027714 -0.032403166
5.028714 -0.032666032000000005
5.029714 -0.03292592
5.030715 -0.03318282
5.031714 -0.033436724
5.032714 -0.033687626
5.033714 -0.033935520000000004
5.034714 -0.034180403
5.035714 -0.03442227
5.036714 -0.03466112
5.037714 -0.034896948
5.038714 -0.035129748999999995
5.039714 -0.035359521
5.040714 -0.03558626
5.041714 -0.035809957999999996
5.042714 -0.036030612000000004
5.043715 -0.036248213
5.044714 -0.036462751
5.045714 -0.03667422
5.046714 -0.036882606000000005
5.047714 -0.037087899
5.048714 -0.037290086
5.049714 -0.03748915
5.050714 -0.037685079999999996
5.051714 -0.037877858
5.052714 -0.038067467
5.053714 -0.038253891000000005
5.054714 -0.038437115
5.055714 -0.038617119
5.056714 -0.038793887
5.057714 -0.038967407
5.058714 -0.039137661
5.059714 -0.039304636
5.060714 -0.039468319
5.061714 -0.039628698000000004
5.062714 -0.039785763
5.063715 -0.039939504
5.064714 -0.040089912
5.065714 -0.040236983000000004
5.066714 -0.040380709
5.067714 -0.040521086
5.068714 -0.040658109
5.069714 -0.040791777
5.070714 -0.040922087
5.071714 -0.041049038
5.072714 -0.041172627
5.073714 -0.041292857999999995
5.074714 -0.041409727
5.075714 -0.041523235
5.076715 -0.041633379
5.077714 -0.041740161000000005
5.078714 -0.041843578
5.079714 -0.041943630999999995
5.080714 -0.04204032
5.081714 -0.042133644
5.082714 -0.042223601
5.083714 -0.042310191
5.084714 -0.042393411
5.085714 -0.042473260000000006
5.086714 -0.042549742
5.087714 -0.042622854
5.088714 -0.042692595
5.089714 -0.042758969
5.090714 -0.042821979
5.091714 -0.042881627
5.092714 -0.042937917
5.093714 -0.042990854
5.094714 -0.043040441
5.095714 -0.04308669
5.096714 -0.043129607
5.097714 -0.043169197
5.098714 -0.043205472
5.099714 -0.043238442999999994
5.100714 -0.04326812
5.101714 -0.043294512
5.102714 -0.043317628999999996
5.103714 -0.043337484
5.104714 -0.043354084
5.105714 -0.04336744
5.106714 -0.04337756
5.107714 -0.043384451
5.108714 -0.043388120999999995
5.109715 -0.043388578
5.110714 -0.043385825
5.111714 -0.043379868
5.112714 -0.043370709
5.113714 -0.043358348
5.114714 -0.043342792000000005
5.115714 -0.043324038
5.116714 -0.043302088
5.117714 -0.043276939
5.118714 -0.043248595
5.119714 -0.043217052
5.120714 -0.043182314
5.121714 -0.04314438
5.122715 -0.043103253
5.123714 -0.043058937
5.124714 -0.043011432999999995
5.125714 -0.042960749
5.126714 -0.042906892
5.127714 -0.042849869
5.128714 -0.042789691
5.129714 -0.042726367
5.130714 -0.042659912
5.131714 -0.042590339
5.132714 -0.042517667
5.133714 -0.042441909
5.134714 -0.042363085
5.135714 -0.042281213000000005
5.136714 -0.042196311
5.137714 -0.042108403
5.138714 -0.042017505999999996
5.139714 -0.04192364
5.140714 -0.041826826
5.141714 -0.041727087
5.142715 -0.041624441
5.143714 -0.041518905
5.144714 -0.041410498999999996
5.145714 -0.041299241
5.146714 -0.041185148
5.147714 -0.041068238
5.148714 -0.040948528
5.149714 -0.04082603
5.150714 -0.040700760999999995
5.151714 -0.040572739
5.152714 -0.040441976
5.153714 -0.040308485000000005
5.154714 -0.040172282000000004
5.155715 -0.040033384
5.156714 -0.039891802999999997
5.157714 -0.039747558
5.158714 -0.039600661999999995
5.159714 -0.039451136
5.160714 -0.039298992
5.161714 -0.039144253
5.162714 -0.038986935
5.163714 -0.038827059
5.164714 -0.038664645
5.165714 -0.038499711
5.166714 -0.03833228
5.167714 -0.038162371
5.168715 -0.037990004
5.169714 -0.037815201
5.170714 -0.037637982
5.171714 -0.037458364
5.172714 -0.037276369
5.173714 -0.037092014
5.174714 -0.036905316
5.175714 -0.036716292
5.176714 -0.036524961
5.177714 -0.036331336
5.178714 -0.036135435
5.179714 -0.03593727
5.180714 -0.035736855000000005
5.181714 -0.035534205
5.182714 -0.035329332
5.183714 -0.035122249
5.184714 -0.034912972
5.185714 -0.034701516
5.186714 -0.034487894
5.187714 -0.034272124
5.188715 -0.03405422
5.189714 -0.033834204
5.190714 -0.033612091999999996
5.191714 -0.033387908
5.192714 -0.033161672999999996
5.193714 -0.032933409
5.194714 -0.032703142
5.195714 -0.032470899
5.196714 -0.032236706
5.197714 -0.032000596
5.198714 -0.031762593
5.199714 -0.031522734000000004
5.200714 -0.031281047
5.201715 -0.031037562
5.202714 -0.030792312
5.203714 -0.030545331999999998
5.204714 -0.030296651
5.205714 -0.0300463
5.206714 -0.029794309999999997
5.207714 -0.029540711
5.208714 -0.029285531000000004
5.209714 -0.029028801
5.210714 -0.028770545
5.211714 -0.028510789999999998
5.212714 -0.028249563
5.213714 -0.027986884
5.214714 -0.027722774999999998
5.215714 -0.027457261
5.216714 -0.027190361
5.217714 -0.026922094
5.218714 -0.026652479
5.219714 -0.026381537000000004
5.220714 -0.026109287999999998
5.221714 -0.025835749999999998
5.222714 -0.025560939999999997
5.223714 -0.025284878
5.224714 -0.025007586000000002
5.225714 -0.024729081999999996
5.226714 -0.024449389
5.227714 -0.024168525
5.228714 -0.023886512999999998
5.229714 -0.023603378
5.230714 -0.023319141
5.231714 -0.023033829
5.232714 -0.022747465
5.233714 -0.022460074
5.234715 -0.022171679
5.235714 -0.021882309000000003
5.236714 -0.021591988
5.237714 -0.021300740999999998
5.238714 -0.021008596
5.239714 -0.020715575
5.240714 -0.020421704
5.241714 -0.020127007
5.242714 -0.019831509
5.243714 -0.019535233
5.244714 -0.019238202
5.245714 -0.018940441
5.246714 -0.01864197
5.247715 -0.018342810999999997
5.248714 -0.01804299
5.249714 -0.017742525
5.250714 -0.01744144
5.251714 -0.017139758
5.252714 -0.016837503
5.253714 -0.016534698
5.254714 -0.016231366
5.255714 -0.015927535
5.256714 -0.015623230000000002
5.257714 -0.015318476999999999
5.258714 -0.015013304
5.259714 -0.014707742
5.260714 -0.014401819
5.261714 -0.014095566999999998
5.262714 -0.013789016999999999
5.263714 -0.013482201000000001
5.264714 -0.013175152999999998
5.265714 -0.012867904000000001
5.266714 -0.012560489
5.267715 -0.012252939999999999
5.268714 -0.01194529
5.269714 -0.011637572
5.270714 -0.011329818
5.271714 -0.011022059
5.272714 -0.010714324
5.273714 -0.010406643
5.274714 -0.010099043
5.275714 -0.0097915508
5.276714 -0.0094841911
5.277714 -0.0091769878
5.278714 -0.008869962799999999
5.279714 -0.0085631364
5.280715 -0.008256529
5.281714 -0.0079501595
5.282714 -0.0076440454
5.283714 -0.0073382042
5.284714 -0.007032651799999999
5.285714 -0.006727405
5.286714 -0.0064224797999999994
5.287714 -0.0061178929000000005
5.288714 -0.0058136604
5.289714 -0.0055097993
5.290714 -0.0052063275
5.291714 -0.0049032631
5.292714 -0.0046006258
5.293715 -0.0042984353
5.294714 -0.0039967133
5.295714 -0.0036954813999999997
5.296714 -0.0033947628000000002
5.297714 -0.0030945811999999995
5.298714 -0.0027949611
5.299714 -0.0024959274
5.300714 -0.0021975058
5.301714 -0.0018997223
5.302714 -0.0016026028
5.303714 -0.0013061734
5.304714 -0.0010104601
5.305714 -0.0007154883900000001
5.306714 -0.00042128368000000005
5.307714 -0.00012787071000000002
5.308714 0.00016472628000000001
5.309714 0.00045648366999999997
5.310714 0.00074737845
5.311714 0.0010373882
5.312714 0.0013264911
5.313715 0.0016146658
5.314714 0.0019018913
5.315714 0.0021881473
5.316714 0.0024734136
5.317714 0.0027576702
5.318714 0.0030408968
5.319714 0.0033230735000000003
5.320714 0.0036041797999999997
5.321714 0.0038841954
5.322714 0.0041630992
5.323714 0.0044408702
5.324714 0.0047174864
5.325714 0.0049929262
5.326715 0.0052671669
5.327714 0.0055401855
5.328714 0.0058119589
5.329714 0.0060824641
5.330714 0.0063516774
5.331714 0.006619575999999999
5.332714 0.0068861365
5.333714 0.007151336499999999
5.334714 0.007415154
5.335714 0.0076775672
5.336714 0.0079385551
5.337714 0.0081980979
5.338714 0.0084561776
5.339714 0.0087127759
5.340714 0.0089678768
5.341714 0.0092214643
5.342714 0.0094735246
5.343714 0.0097240445
5.344714 0.0099730125
5.345714 0.010220418
5.346714 0.01046625
5.347714 0.010710501
5.348714 0.01095316
5.349714 0.011194219
5.350714 0.011433671000000001
5.351714 0.011671508
5.352714 0.011907719
5.353714 0.012142298000000001
5.354714 0.012375234
5.355714 0.012606518
5.356714 0.012836138
5.357714 0.013064082000000001
5.358714 0.013290338
5.359715 0.013514892
5.360714 0.013737728
5.361714 0.013958832999999999
5.362714 0.014178187
5.363714 0.014395775
5.364714 0.014611577
5.365714 0.014825574
5.366714 0.015037748
5.367714 0.01524808
5.368714 0.01545655
5.369714 0.015663137
5.370714 0.015867823
5.371714 0.016070589
5.372715 0.016271418
5.373714 0.016470290999999998
5.374714 0.016667192
5.375714 0.016862105
5.376714 0.017055015
5.377714 0.01724591
5.378714 0.017434775
5.379714 0.0176216
5.380714 0.017806370999999998
5.381714 0.017989081
5.382714 0.018169719
5.383714 0.018348277
5.384714 0.018524747
5.385714 0.018699121
5.386714 0.018871392
5.387714 0.019041554
5.388714 0.019209598
5.389714 0.019375519
5.390714 0.019539309
5.391714 0.019700962000000002
5.392715 0.01986047
5.393714 0.020017826000000002
5.394714 0.020173023
5.395714 0.020326054
5.396714 0.020476912
5.397714 0.020625589
5.398714 0.020772079000000002
5.399714 0.020916373000000002
5.400714 0.021058465
5.401714 0.021198349999999998
5.402714 0.021336021
5.403714 0.021471473
5.404714 0.021604702
5.405715 0.021735702
5.406714 0.021864472000000003
5.407714 0.021991009
5.408714 0.02211531
5.409714 0.022237374
5.410714 0.022357203
5.411714 0.022474796000000002
5.412714 0.022590153
5.413714 0.022703276999999997
5.414714 0.022814168
5.415714 0.022922829
5.416714 0.023029259
5.417714 0.023133459999999998
5.418715 0.023235433
5.419714 0.023335177999999998
5.420714 0.023432694
5.421714 0.02352798
5.422714 0.023621035999999998
5.423714 0.023711854
5.424714 0.023800434
5.425714 0.023886769000000002
5.426714 0.023970855
5.427714 0.024052683000000002
5.428714 0.024132247
5.429714 0.02420954
5.430714 0.024284552
5.431714 0.024357274999999998
5.432714 0.024427701
5.433714 0.024495821
5.434714 0.024561628000000002
5.435714 0.024625115
5.436714 0.024686274
5.437714 0.024745101
5.438715 0.024801591999999997
5.439714 0.024855742
5.440714 0.024907547
5.441714 0.024957009
5.442714 0.025004128
5.443714 0.025048907
5.444714 0.025091346
5.445714 0.025131452000000002
5.446714 0.025169230999999997
5.447714 0.025204688000000003
5.448714 0.025237832
5.449714 0.025268669999999997
5.450714 0.025297212000000003
5.451715 0.02532347
5.452714 0.025347450999999997
5.453714 0.025369166000000002
5.454714 0.025388621999999996
5.455714 0.025405831
5.456714 0.025420802
5.457714 0.025433543000000003
5.458714 0.025444065
5.459714 0.025452371
5.460714 0.025458474
5.461714 0.025462377
5.462714 0.025464088
5.463714 0.025463614000000002
5.464714 0.025460959000000002
5.465714 0.025456131
5.466714 0.025449134
5.467714 0.025439975000000004
5.468714 0.02542866
5.469714 0.025415190999999997
5.470714 0.025399576000000004
5.471714 0.025381823
5.472714 0.025361939000000003
5.473714 0.025339931000000003
5.474714 0.025315804
5.475714 0.02528957
5.476714 0.025261233999999997
5.477714 0.025230806
5.478714 0.025198297
5.479714 0.025163716
5.480714 0.025127070999999997
5.481714 0.025088375000000003
5.482714 0.025047633
5.483714 0.025004856
5.484715 0.024960053
5.485714 0.024913231
5.486714 0.024864398
5.487714 0.024813559
5.488714 0.024760724
5.489714 0.024705895
5.490714 0.024649079
5.491714 0.024590277
5.492714 0.024529496999999997
5.493714 0.024466739999999997
5.494714 0.024402009
5.495714 0.024335306
5.496714 0.024266636
5.497715 0.024195999
5.498714 0.024123401
5.499714 0.024048846
5.500714 0.023972336
5.501714 0.02389388
5.502714 0.023813482
5.503714 0.023731151
5.504714 0.023646899
5.505714 0.023560732
5.506714 0.023472666
5.507714 0.023382712
5.508714 0.023290886
5.509714 0.023197205000000002
5.510714 0.023101686
5.511714 0.023004349
5.512714 0.022905212
5.513714 0.022804298
5.514714 0.022701627
5.515714 0.022597221
5.516714 0.022491103
5.517715 0.022383295
5.518714 0.022273819
5.519714 0.022162698
5.520714 0.022049953
5.521714 0.021935605
5.522714 0.021819674
5.523714 0.021702179000000002
5.524714 0.021583139
5.525714 0.021462569
5.526714 0.021340486
5.527714 0.021216905
5.528714 0.02109184
5.529714 0.020965304
5.530715 0.020837308000000002
5.531714 0.020707864
5.532714 0.020576983
5.533714 0.020444674
5.534714 0.020310948
5.535714 0.020175814
5.536714 0.020039282000000002
5.537714 0.019901361
5.538714 0.01976206
5.539714 0.019621389
5.540714 0.019479361
5.541714 0.019335984
5.542714 0.019191271000000003
5.543715 0.019045234
5.544714 0.018897885
5.545714 0.018749238
5.546714 0.018599305
5.547714 0.018448100000000002
5.548714 0.018295638
5.549714 0.018141934
5.550714 0.017987001000000002
5.551714 0.017830855
5.552714 0.017673508999999997
5.553714 0.017514979
5.554714 0.017355279
5.555714 0.017194422
5.556714 0.017032425
5.557714 0.016869299
5.558714 0.016705059
5.559714 0.01653972
5.560714 0.016373294
5.561714 0.016205797
5.562714 0.016037241
5.563715 0.015867641
5.564714 0.015697014
5.565714 0.015525373
5.566714 0.015352735
5.567714 0.015179116000000001
5.568714 0.015004535
5.569714 0.014829010000000002
5.570714 0.014652561
5.571714 0.014475208
5.572714 0.014296973
5.573714 0.014117878
5.574714 0.013937947
5.575714 0.013757202
5.576715 0.013575668999999999
5.577714 0.013393376
5.578714 0.013210346999999999
5.579714 0.013026605
5.580714 0.012842180000000002
5.581714 0.012657097
5.582714 0.01247138
5.583714 0.012285053999999998
5.584714 0.012098144
5.585714 0.011910673
5.586714 0.011722662
5.587714 0.011534132
5.588714 0.011345103
5.589714 0.011155591999999999
5.590714 0.010965616000000001
5.591714 0.01077519
5.592714 0.010584328
5.593714 0.010393043000000001
5.594714 0.010201347000000001
5.595714 0.010009248
5.596714 0.0098167584
5.597714 0.0096238859
5.598714 0.0094306401
5.599714 0.009237029
5.600714 0.0090430614
5.601714 0.008848746099999999
5.602714 0.0086540924
5.603714 0.0084591105
5.604714 0.008263810699999999
5.605714 0.0080682046
5.606714 0.0078723038
5.607714 0.0076761222
5.608714 0.0074796742
5.609715 0.007282974499999999
5.610714 0.0070860406
5.611714 0.006888888300000001
5.612714 0.0066915360000000005
5.613714 0.0064940024
5.614714 0.0062963067000000005
5.615714 0.0060984687
5.616714 0.0059005080000000005
5.617714 0.0057024448
5.618714 0.005504299
5.619714 0.0053060907
5.620714 0.005107839800000001
5.621714 0.0049095659
5.622715 0.004711288399999999
5.623714 0.0045130262
5.624714 0.0043147982
5.625714 0.0041166226
5.626714 0.0039185172
5.627714 0.0037205002
5.628714 0.0035225889999999996
5.629714 0.0033248011999999997
5.630714 0.0031271546
5.631714 0.0029296665
5.632714 0.0027323547
5.633714 0.0025352372
5.634714 0.0023383320000000003
5.635714 0.0021416578
5.636714 0.0019452333
5.637714 0.0017490777999999998
5.638714 0.001553211
5.639714 0.0013576527
5.640714 0.0011624229
5.641714 0.00096754202
5.642715 0.00077303048
5.643714 0.00057890861
5.644714 0.00038519661
5.645714 0.00019191446
5.646714 -9.183884799999999e-07
5.647714 -0.00019328299
5.648714 -0.00038516118
5.649714 -0.0005765356000000001
5.650714 -0.00076738988
5.651714 -0.0009577087399999999
5.652714 -0.0011474779
5.653714 -0.0013366845
5.654714 -0.0015253166999999999
5.655715 -0.0017133638
5.656714 -0.0019008165999999998
5.657714 -0.0020876667
5.658714 -0.0022739068
5.659714 -0.0024595303
5.660714 -0.0026445316
5.661714 -0.0028289054
5.662714 -0.0030126470000000002
5.663714 -0.0031957516
5.664714 -0.0033782143999999997
5.665714 -0.0035600304
5.666714 -0.0037411945000000004
5.667714 -0.0039217003999999995
5.668715 -0.0041015413
5.669714 -0.0042807096
5.670714 -0.0044591965
5.671714 -0.0046369922
5.672714 -0.004814085300000001
5.673714 -0.004990464
5.674714 -0.0051661147
5.675714 -0.0053410233
5.676714 -0.0055151737
5.677714 -0.0056885492
5.678714 -0.0058611327
5.679714 -0.0060329057
5.680714 -0.0062038496
5.681714 -0.006373944800000001
5.682714 -0.0065431726
5.683714 -0.0067115128
5.684714 -0.0068789464
5.685714 -0.0070454545
5.686714 -0.007211017500000001
5.687714 -0.007375617900000001
5.688715 -0.007539237399999999
5.689714 -0.0077018587
5.690714 -0.007863466500000001
5.691714 -0.0080240447
5.692714 -0.008183578
5.693714 -0.0083420535
5.694714 -0.0084994572
5.695714 -0.0086557775
5.696714 -0.008811002
5.697714 -0.0089651199
5.698714 -0.0091181209
5.699714 -0.0092699949
5.700714 -0.009420731699999999
5.701715 -0.0095703224
5.702714 -0.0097187578
5.703714 -0.009866029
5.704714 -0.010012127000000001
5.705714 -0.010157043
5.706714 -0.010300768
5.707714 -0.010443295
5.708714 -0.010584614
5.709714 -0.010724718
5.710714 -0.010863598
5.711714 -0.011001246999999999
5.712714 -0.011137657
5.713714 -0.011272820999999999
5.714714 -0.011406732
5.715714 -0.011539384
5.716714 -0.011670771
5.717714 -0.011800887000000001
5.718714 -0.01192973
5.719714 -0.012057294
5.720714 -0.012183577000000001
5.721714 -0.012308577000000001
5.722714 -0.012432292
5.723714 -0.012554718999999999
5.724714 -0.012675858
5.725714 -0.012795708999999999
5.726714 -0.01291427
5.727714 -0.013031543
5.728714 -0.013147526
5.729714 -0.013262217
5.730714 -0.013375616
5.731714 -0.013487721
5.732714 -0.013598529000000002
5.733714 -0.013708037
5.734715 -0.013816239000000001
5.735714 -0.013923129999999999
5.736714 -0.014028703
5.737714 -0.01413295
5.738714 -0.014235861
5.739714 -0.014337426
5.740714 -0.014437633
5.741714 -0.014536470999999999
5.742714 -0.014633927
5.743714 -0.014729985999999999
5.744714 -0.014824633
5.745714 -0.014917854000000001
5.746714 -0.015009634
5.747715 -0.015099961
5.748714 -0.015188818
5.749714 -0.015276193
5.750714 -0.015362074
5.751714 -0.015446449000000001
5.752714 -0.015529308
5.753714 -0.015610641
5.754714 -0.015690443
5.755714 -0.015768704
5.756714 -0.01584542
5.757714 -0.01592059
5.758714 -0.015994209
5.759714 -0.016066279
5.760714 -0.016136799
5.761714 -0.016205771
5.762714 -0.016273199
5.763714 -0.016339084
5.764714 -0.016403433000000002
5.765714 -0.016466249000000002
5.766714 -0.016527537000000002
5.767715 -0.016587302999999998
5.768714 -0.016645553
5.769714 -0.016702291
5.770714 -0.016757521
5.771714 -0.01681125
5.772714 -0.01686348
5.773714 -0.016914215
5.774714 -0.016963457
5.775714 -0.017011209
5.776714 -0.017057474
5.777714 -0.017102253
5.778714 -0.017145547
5.779714 -0.017187356
5.780715 -0.017227681999999998
5.781714 -0.017266526
5.782714 -0.017303886
5.783714 -0.017339764
5.784714 -0.01737416
5.785714 -0.017407075
5.786714 -0.01743851
5.787714 -0.017468466999999998
5.788714 -0.017496946
5.789714 -0.01752395
5.790714 -0.01754948
5.791714 -0.017573539000000003
5.792714 -0.017596128
5.793715 -0.017617248999999998
5.794714 -0.017636904000000002
5.795714 -0.017655095
5.796714 -0.017671824
5.797714 -0.017687091999999998
5.798714 -0.017700899000000003
5.799714 -0.017713243
5.800714 -0.017724127
5.801714 -0.017733546
5.802714 -0.0177415
5.803714 -0.017747986
5.804714 -0.017752999
5.805714 -0.017756537000000003
5.806714 -0.017758593
5.807714 -0.017759165
5.808714 -0.017758246
5.809714 -0.017755832
5.810714 -0.017751918
5.811714 -0.017746497
5.812714 -0.017739566
5.813715 -0.017731122
5.814714 -0.017721161000000003
5.815714 -0.017709681999999997
5.816714 -0.017696685
5.817714 -0.017682167999999998
5.818714 -0.017666133
5.819714 -0.017648585
5.820714 -0.017629527000000002
5.821714 -0.017608967
5.822714 -0.017586912
5.823714 -0.017563370000000002
5.824714 -0.017538352
5.825714 -0.017511871
5.826715 -0.017483936999999998
5.827714 -0.017454565
5.828714 -0.017423771
5.829714 -0.017391567
5.830714 -0.01735797
5.831714 -0.017322993000000002
5.832714 -0.017286652
5.833714 -0.017248964
5.834714 -0.017209942
5.835714 -0.017169597999999998
5.836714 -0.017127945999999998
5.837714 -0.017084999
5.838714 -0.017040767000000002
5.839714 -0.01699526
5.840714 -0.016948486
5.841714 -0.016900453
5.842714 -0.016851169
5.843714 -0.016800637
5.844714 -0.016748863000000003
5.845714 -0.016695849999999998
5.846714 -0.016641602
5.847714 -0.016586122
5.848714 -0.016529410999999997
5.849714 -0.016471471
5.850714 -0.016412305000000002
5.851714 -0.016351913000000003
5.852714 -0.016290299
5.853714 -0.016227462
5.854714 -0.016163407
5.855714 -0.016098138
5.856714 -0.016031654000000003
5.857714 -0.015963963
5.858714 -0.015895067
5.859715 -0.015824971
5.860714 -0.015753679
5.861714 -0.015681199
5.862714 -0.015607536000000002
5.863714 -0.015532694
5.864714 -0.015456681000000002
5.865714 -0.015379502
5.866714 -0.015301163
5.867714 -0.01522167
5.868714 -0.015141031
5.869714 -0.01505925
5.870714 -0.014976333000000001
5.871714 -0.014892287
5.872715 -0.014807117
5.873714 -0.014720828000000002
5.874714 -0.014633426
5.875714 -0.014544917
5.876714 -0.014455307999999998
5.877714 -0.014364604
5.878714 -0.014272812
5.879714 -0.014179941
5.880714 -0.014085996
5.881714 -0.01399099
5.882714 -0.013894927999999999
5.883714 -0.013797825
5.884714 -0.01369969
5.885714 -0.013600536
5.886714 -0.013500376
5.887714 -0.013399226
5.888714 -0.013297099
5.889714 -0.013194013000000001
5.890714 -0.013089986
5.891714 -0.012985034999999999
5.892715 -0.012879176999999999
5.893714 -0.012772430999999999
5.894714 -0.012664817000000002
5.895714 -0.012556351
5.896714 -0.012447053
5.897714 -0.012336941
5.898714 -0.012226029
5.899714 -0.012114335
5.900714 -0.012001873
5.901714 -0.011888658
5.902714 -0.011774701
5.903714 -0.011660014
5.904714 -0.011544605999999999
5.905715 -0.011428485
5.906714 -0.011311658
5.907714 -0.011194133
5.908714 -0.011075912
5.909714 -0.010956997999999999
5.910714 -0.010837396
5.911714 -0.010717107
5.912714 -0.010596132000000001
5.913714 -0.010474473
5.914714 -0.010352130999999999
5.915714 -0.010229106
5.916714 -0.010105401
5.917714 -0.009981018999999999
5.918715 -0.0098559605
5.919714 -0.0097302305
5.920714 -0.009603834
5.921714 -0.0094767754
5.922714 -0.009349062
5.923714 -0.009220701
5.924714 -0.0090917012
5.925714 -0.0089620728
5.926714 -0.008831825100000001
5.927714 -0.008700969900000001
5.928714 -0.0085695196
5.929714 -0.0084374857
5.930714 -0.0083048821
5.931714 -0.0081717219
5.932714 -0.0080380189
5.933714 -0.007903786199999999
5.934714 -0.0077690376
5.935714 -0.007633787
5.936714 -0.0074980475000000005
5.937714 -0.0073618321
5.938715 -0.007225153999999999
5.939714 -0.0070880262
5.940714 -0.0069504611
5.941714 -0.0068124711
5.942714 -0.0066740678
5.943714 -0.006535263699999999
5.944714 -0.006396071
5.945714 -0.0062565021
5.946714 -0.006116569400000001
5.947714 -0.0059762853
5.948714 -0.0058356629
5.949714 -0.0056947152
5.950714 -0.0055534561000000005
5.951715 -0.005411899800000001
5.952714 -0.0052700609
5.953714 -0.0051279541
5.954714 -0.0049855949
5.955714 -0.0048429989
5.956714 -0.004700182000000001
5.957714 -0.00455716
5.958714 -0.0044139491
5.959714 -0.0042705647999999995
5.960714 -0.0041270225
5.961714 -0.0039833372
5.962714 -0.0038395236
5.963714 -0.0036955949
5.964714 -0.0035515636999999996
5.965714 -0.0034074423
5.966714 -0.0032632408
5.967714 -0.0031189691
5.968714 -0.0029746354
5.969714 -0.0028302467
5.970714 -0.0026858092
5.971714 -0.0025413276
5.972714 -0.0023968058
5.973714 -0.0022522467
5.974714 -0.0021076523
5.975714 -0.0019630243
5.976714 -0.0018183639
5.977714 -0.0016736718000000001
5.978714 -0.0015289492000000002
5.979714 -0.0013841968
5.980714 -0.0012394164
5.981714 -0.0010946097
5.982714 -0.00094977959
5.983714 -0.00080492964
5.984715 -0.00066006455
5.985714 -0.00051518996
5.986714 -0.00037031280000000003
5.987714 -0.00022544113999999998
5.988714 -8.058427200000001e-05
5.989714 6.4247286e-05
5.990714 0.0002090419
5.991714 0.00035378691
5.992714 0.00049846867
5.993714 0.00064307274
5.994714 0.0007875840299999999
5.995714 0.0009319867799999999
5.996714 0.0010762649
5.997715 0.0012204023
5.998714 0.0013643824
5.999714 0.001508189
6.000714 0.0016518059000000002
6.001714 0.0017952174
6.002714 0.0019384081
6.003714 0.0020813629999999997
6.004714 0.002224068
6.005714 0.002366509
6.006714 0.0025086732
6.007714 0.0026505479000000004
6.008714 0.0027921206999999997
6.009714 0.0029333805
6.010714 0.0030743161999999997
6.011714 0.0032149168
6.012714 0.0033551722
6.013714 0.0034950721
6.014714 0.0036346068
6.015714 0.003773766
6.016714 0.0039125403
6.017715 0.004050919599999999
6.018714 0.0041888943
6.019714 0.0043264543
6.020714 0.0044635897
6.021714 0.0046002904
6.022714 0.0047365465
6.023714 0.0048723479
6.024714 0.005007684700000001
6.025714 0.0051425472
6.026714 0.0052769261
6.027714 0.0054108121000000006
6.028714 0.0055441971
6.029714 0.005677072799999999
6.030715 0.005809432
6.031714 0.0059412679999999995
6.032714 0.0060725746
6.033714 0.0062033469
6.034714 0.006333580700000001
6.035714 0.006463271699999999
6.036714 0.006592417799999999
6.037714 0.0067210167
6.038714 0.0068490669999999995
6.039714 0.0069765672
6.040714 0.0071035167
6.041714 0.007229914600000001
6.042714 0.0073557603
6.043715 0.007481053
6.044714 0.0076057921
6.045714 0.007729975199999999
6.046714 0.0078536003
6.047714 0.0079766636
6.048714 0.0080991616
6.049714 0.0082210892
6.050714 0.0083424398
6.051714 0.0084632062
6.052714 0.0085833788
6.053714 0.008702947499999999
6.054714 0.0088219014
6.055714 0.0089402281
6.056714 0.009057913800000001
6.057714 0.009174943999999999
6.058714 0.0092913033
6.059714 0.0094069765
6.060714 0.009521947499999999
6.061714 0.009636199699999999
6.062714 0.0097497163
6.063715 0.009862482
6.064714 0.0099744808
6.065714 0.010085697
6.066714 0.010196117999999999
6.067714 0.010305729999999999
6.068714 0.010414519
6.069714 0.010522475
6.070714 0.010629588
6.071714 0.010735849
6.072714 0.01084125
6.073714 0.010945785
6.074714 0.011049446999999999
6.075714 0.011152233000000001
6.076715 0.011254140000000001
6.077714 0.011355164000000001
6.078714 0.011455303
6.079714 0.011554555000000001
6.080714 0.011652921
6.081714 0.011750397000000001
6.082714 0.011846984
6.083714 0.01194268
6.084714 0.012037485
6.085714 0.012131395
6.086714 0.012224412
6.087714 0.012316532
6.088714 0.012407752000000001
6.089714 0.012498071
6.090714 0.012587486999999998
6.091714 0.012675994000000001
6.092714 0.012763592999999998
6.093714 0.012850277
6.094714 0.012936044
6.095714 0.013020891000000001
6.096714 0.013104815
6.097714 0.013187813000000001
6.098714 0.013269881
6.099714 0.013351018
6.100714 0.013431222999999999
6.101714 0.013510493000000002
6.102714 0.013588825999999998
6.103714 0.013666222
6.104714 0.013742678999999999
6.105714 0.013818196000000001
6.106714 0.013892772000000001
6.107714 0.013966405999999999
6.108714 0.014039096
6.109715 0.014110839
6.110714 0.014181636000000001
6.111714 0.014251482
6.112714 0.014320374
6.113714 0.014388307
6.114714 0.014455276
6.115714 0.014521274999999998
6.116714 0.014586296
6.117714 0.014650333000000001
6.118714 0.014713376
6.119714 0.014775415
6.120714 0.014836440000000001
6.121714 0.014896441
6.122715 0.014955405
6.123714 0.015013322
6.124714 0.015070179000000001
6.125714 0.015125965
6.126714 0.015180668999999999
6.127714 0.015234278
6.128714 0.015286782999999998
6.129714 0.015338174000000001
6.130714 0.015388444
6.131714 0.015437584
6.132714 0.015485588
6.133714 0.015532451999999999
6.134714 0.015578173
6.135714 0.015622747000000001
6.136714 0.015666176
6.137714 0.015708458
6.138714 0.015749598
6.139714 0.015789598000000002
6.140714 0.015828463
6.141714 0.015866198999999997
6.142715 0.015902812
6.143714 0.015938308
6.144714 0.015972697
6.145714 0.016005985
6.146714 0.016038181000000002
6.147714 0.016069291
6.148714 0.016099323999999998
6.149714 0.016128285
6.150714 0.016156182
6.151714 0.01618302
6.152714 0.016208805
6.153714 0.016233539
6.154714 0.016257225
6.155715 0.016279865999999997
6.156714 0.016301464
6.157714 0.016322019
6.158714 0.01634153
6.159714 0.016359997
6.160714 0.016377417
6.161714 0.016393789000000002
6.162714 0.016409108999999998
6.163714 0.016423377
6.164714 0.016436589
6.165714 0.016448741
6.166714 0.016459830999999998
6.167714 0.016469856
6.168715 0.016478813
6.169714 0.0164867
6.170714 0.016493515
6.171714 0.016499253999999998
6.172714 0.016503918
6.173714 0.016507503
6.174714 0.016510009
6.175714 0.016511434
6.176714 0.016511777000000002
6.177714 0.016511037
6.178714 0.01650921
6.179714 0.016506297
6.180714 0.016502295
6.181714 0.016497203999999998
6.182714 0.016491018
6.183714 0.016483737
6.184714 0.016475358
6.185714 0.016465878
6.186714 0.016455291
6.187714 0.016443596
6.188715 0.016430789
6.189714 0.016416866999999998
6.190714 0.016401826
6.191714 0.016385662999999998
6.192714 0.016368376
6.193714 0.016349962
6.194714 0.016330418
6.195714 0.016309747
6.196714 0.016287947
6.197714 0.016265019
6.198714 0.016240966
6.199714 0.016215791
6.200714 0.016189500000000002
6.201715 0.016162098
6.202714 0.016133591
6.203714 0.016103986
6.204714 0.016073294999999998
6.205714 0.016041525
6.206714 0.016008689
6.207714 0.015974797
6.208714 0.015939861
6.209714 0.015903891
6.210714 0.015866902000000002
6.211714 0.015828903999999998
6.212714 0.015789908000000002
6.213714 0.015749924999999998
6.214714 0.015708966
6.215714 0.015667039
6.216714 0.015624151
6.217714 0.015580311999999999
6.218714 0.015535526
6.219714 0.015489797999999999
6.220714 0.015443130999999999
6.221714 0.015395529
6.222714 0.015346991
6.223714 0.015297518999999999
6.224714 0.015247110999999999
6.225714 0.015195764999999998
6.226714 0.015143479999999999
6.227714 0.015090252
6.228714 0.015036078
6.229714 0.014980955
6.230714 0.014924881000000001
6.231714 0.014867851999999999
6.232714 0.014809865
6.233714 0.014750918
6.234715 0.014691007999999998
6.235714 0.014630135
6.236714 0.014568296
6.237714 0.014505495
6.238714 0.01444173
6.239714 0.014377001
6.240714 0.014311314
6.241714 0.014244669
6.242714 0.014177069999999998
6.243714 0.014108520000000001
6.244714 0.014039023999999999
6.245714 0.013968587000000001
6.246714 0.013897213
6.247715 0.013824907
6.248714 0.013751675
6.249714 0.013677521
6.250714 0.013602451
6.251714 0.013526469
6.252714 0.013449583000000001
6.253714 0.013371796
6.254714 0.013293113
6.255714 0.013213542
6.256714 0.013133087
6.257714 0.013051755
6.258714 0.012969553
6.259714 0.012886485999999999
6.260714 0.012802563000000001
6.261714 0.012717788999999998
6.262714 0.012632176000000002
6.263714 0.012545730000000001
6.264714 0.012458462
6.265714 0.012370382
6.266714 0.012281502
6.267715 0.012191834
6.268714 0.012101388999999999
6.269714 0.012010182
6.270714 0.011918223
6.271714 0.011825527
6.272714 0.011732108
6.273714 0.011637979000000001
6.274714 0.011543153
6.275714 0.011447643
6.276714 0.011351461
6.277714 0.011254618000000001
6.278714 0.011157124
6.279714 0.011058991
6.280715 0.010960225
6.281714 0.010860834
6.282714 0.010760823000000001
6.283714 0.010660199
6.284714 0.010558964
6.285714 0.01045712
6.286714 0.010354669
6.287714 0.010251612
6.288714 0.010147947000000001
6.289714 0.010043673
6.290714 0.0099387886
6.291714 0.0098332908
6.292714 0.0097271783
6.293715 0.009620448
6.294714 0.0095130985
6.295714 0.0094051276
6.296714 0.0092965347
6.297714 0.0091873197
6.298714 0.009077482500000001
6.299714 0.0089670255
6.300714 0.0088559515
6.301714 0.0087442648
6.302714 0.0086319698
6.303714 0.0085190739
6.304714 0.008405583500000001
6.305714 0.0082915081
6.306714 0.0081768572
6.307714 0.008061641
6.308714 0.0079458718
6.309714 0.0078295612
6.310714 0.0077127216999999994
6.311714 0.007595366300000001
6.312714 0.0074775089
6.313715 0.0073591626
6.314714 0.0072403418
6.315714 0.007121059000000001
6.316714 0.007001328
6.317714 0.0068811620000000006
6.318714 0.006760573200000001
6.319714 0.0066395740000000005
6.320714 0.006518176100000001
6.321714 0.0063963918
6.322714 0.006274231399999999
6.323714 0.0061517065
6.324714 0.0060288268
6.325714 0.0059056027
6.326715 0.0057820438
6.327714 0.0056581601
6.328714 0.005533961299999999
6.329714 0.0054094566
6.330714 0.0052846553
6.331714 0.0051595671
6.332714 0.0050342009
6.333714 0.0049085662
6.334714 0.0047826720999999996
6.335714 0.0046565281
6.336714 0.0045301433
6.337714 0.0044035263
6.338714 0.0042766856
6.339714 0.0041496296
6.340714 0.0040223662
6.341714 0.0038949027000000002
6.342714 0.003767246
6.343714 0.0036394023
6.344714 0.0035113771000000005
6.345714 0.0033831748000000003
6.346714 0.0032547996000000003
6.347714 0.0031262545
6.348714 0.0029975423000000003
6.349714 0.0028686645
6.350714 0.0027396225
6.351714 0.0026104166
6.352714 0.0024810471999999997
6.353714 0.0023515138
6.354714 0.0022218164
6.355714 0.0020919548
6.356714 0.0019619287
6.357714 0.0018317385
6.358714 0.001701385
6.359715 0.0015708698
6.360714 0.0014401953000000001
6.361714 0.001309365
6.362714 0.0011783834
6.363714 0.0010472564
6.364714 0.0009159914
6.365714 0.00078459698
6.366714 0.00065308327
6.367714 0.0005214617900000001
6.368714 0.00038974545
6.369714 0.00025794845
6.370714 0.00012608623
6.371714 -5.8247316e-06
6.372715 -0.00013776701
6.373714 -0.00026972245
6.374714 -0.00040167238
6.375714 -0.00053359777
6.376714 -0.0006654795
6.377714 -0.0007972984300000001
6.378714 -0.0009290359199999999
6.379714 -0.0010606736
6.380714 -0.001192194
6.381714 -0.0013235802999999999
6.382714 -0.0014548167
6.383714 -0.0015858886
6.384714 -0.0017167824000000002
6.385714 -0.0018474859
6.386714 -0.001977988
6.387714 -0.0021082789
6.388714 -0.00223835
6.389714 -0.0023681938
6.390714 -0.0024978039
6.391714 -0.0026271747999999998
6.392715 -0.0027563017
6.393714 -0.0028851808999999996
6.394714 -0.003013809
6.395714 -0.0031421826999999997
6.396714 -0.0032702999
6.397714 -0.0033981578
6.398714 -0.0035257541
6.399714 -0.0036530866
6.400714 -0.0037801532
6.401714 -0.0039069510000000005
6.402714 -0.004033477299999999
6.403714 -0.0041597294
6.404714 -0.0042857037999999995
6.405715 -0.0044113977999999995
6.406714 -0.0045368073
6.407714 -0.0046619291
6.408714 -0.004786759
6.409714 -0.0049112936
6.410714 -0.0050355287
6.411714 -0.0051594601
6.412714 -0.0052830837
6.413714 -0.005406395600000001
6.414714 -0.0055293916
6.415714 -0.0056520675999999995
6.416714 -0.005774419
6.417714 -0.0058964415
6.418715 -0.006018130399999999
6.419714 -0.0061394807
6.420714 -0.006260487899999999
6.421714 -0.0063811451
6.422714 -0.0065014472
6.423714 -0.006621387
6.424714 -0.0067409572
6.425714 -0.006860148999999999
6.426714 -0.0069789545
6.427714 -0.0070973634
6.428714 -0.007215364899999999
6.429714 -0.0073329473
6.430714 -0.0074500989
6.431714 -0.007566806
6.432714 -0.007683054700000001
6.433714 -0.0077988305
6.434714 -0.007914118000000001
6.435714 -0.0080289021
6.436714 -0.008143165899999999
6.437714 -0.0082568942
6.438715 -0.008370071
6.439714 -0.0084826803
6.440714 -0.0085947067
6.441714 -0.0087061351
6.442714 -0.0088169523
6.443714 -0.0089271452
6.444714 -0.009036701500000001
6.445714 -0.009145611
6.446714 -0.0092538641
6.447714 -0.009361453
6.448714 -0.009468371
6.449714 -0.009574613800000001
6.450714 -0.009680177
6.451715 -0.0097850585
6.452714 -0.0098892575
6.453714 -0.0099927747
6.454714 -0.010095610999999999
6.455714 -0.010197768
6.456714 -0.01029925
6.457714 -0.01040006
6.458714 -0.010500202
6.459714 -0.01059968
6.460714 -0.010698497000000001
6.461714 -0.010796657
6.462714 -0.010894165
6.463714 -0.010991022
6.464714 -0.011087232
6.465714 -0.011182794
6.466714 -0.01127771
6.467714 -0.01137198
6.468714 -0.011465600999999999
6.469714 -0.011558572
6.470714 -0.011650888
6.471714 -0.011742546
6.472714 -0.011833542
6.473714 -0.011923867000000001
6.474714 -0.012013516
6.475714 -0.012102481
6.476714 -0.012190752999999999
6.477714 -0.012278325000000001
6.478714 -0.012365189
6.479714 -0.012451332999999998
6.480714 -0.012536749
6.481714 -0.012621426
6.482714 -0.012705356999999999
6.483714 -0.012788532
6.484715 -0.012870939
6.485714 -0.012952571
6.486714 -0.013033419
6.487714 -0.013113472000000001
6.488714 -0.013192721
6.489714 -0.01327116
6.490714 -0.013348779
6.491714 -0.013425568999999998
6.492714 -0.013501523
6.493714 -0.013576631
6.494714 -0.013650886999999999
6.495714 -0.013724281
6.496714 -0.013796808
6.497715 -0.013868457
6.498714 -0.013939223
6.499714 -0.014009098000000001
6.500714 -0.014078075999999998
6.501714 -0.014146148
6.502714 -0.01421331
6.503714 -0.014279553
6.504714 -0.014344873
6.505714 -0.014409266
6.506714 -0.014472724999999999
6.507714 -0.014535249
6.508714 -0.014596834000000001
6.509714 -0.014657478000000002
6.510714 -0.01471718
6.511714 -0.014775941
6.512714 -0.01483376
6.513714 -0.01489064
6.514714 -0.014946585000000002
6.515714 -0.015001597
6.516714 -0.015055681999999999
6.517715 -0.015108845000000001
6.518714 -0.01516109
6.519714 -0.015212426999999999
6.520714 -0.015262859
6.521714 -0.015312395
6.522714 -0.015361041999999998
6.523714 -0.015408808000000001
6.524714 -0.015455697000000001
6.525714 -0.015501716
6.526714 -0.015546869999999999
6.527714 -0.015591165
6.528714 -0.015634604
6.529714 -0.015677188999999998
6.530715 -0.015718922
6.531714 -0.015759803
6.532714 -0.015799831
6.533714 -0.015839003
6.534714 -0.015877315
6.535714 -0.015914765
6.536714 -0.015951345000000002
6.537714 -0.01598705
6.538714 -0.01602187
6.539714 -0.016055797
6.540714 -0.016088824
6.541714 -0.016120942
6.542714 -0.01615214
6.543715 -0.016182408000000002
6.544714 -0.016211737
6.545714 -0.016240119
6.546714 -0.016267544
6.547714 -0.016294002000000002
6.548714 -0.016319487
6.549714 -0.016343991999999998
6.550714 -0.01636751
6.551714 -0.016390035
6.552714 -0.016411563
6.553714 -0.01643209
6.554714 -0.016451612
6.555714 -0.01647013
6.556714 -0.01648764
6.557714 -0.016504142
6.558714 -0.016519637
6.559714 -0.016534125
6.560714 -0.016547607
6.561714 -0.016560087
6.562714 -0.016571565
6.563715 -0.016582046000000003
6.564714 -0.016591531
6.565714 -0.016600023
6.566714 -0.016607528
6.567714 -0.016614047
6.568714 -0.016619585
6.569714 -0.016624147
6.570714 -0.016627737
6.571714 -0.016630359
6.572714 -0.016632018000000002
6.573714 -0.01663272
6.574714 -0.016632469
6.575714 -0.016631272
6.576715 -0.016629134
6.577714 -0.016626061
6.578714 -0.016622061
6.579714 -0.016617139
6.580714 -0.016611301999999998
6.581714 -0.016604559
6.582714 -0.016596916
6.583714 -0.01658838
6.584714 -0.016578959
6.585714 -0.016568659000000003
6.586714 -0.016557489
6.587714 -0.016545452999999998
6.588714 -0.016532557
6.589714 -0.016518807
6.590714 -0.016504207
6.591714 -0.016488761
6.592714 -0.016472470000000003
6.593714 -0.016455338
6.594714 -0.016437363
6.595714 -0.016418547999999998
6.596714 -0.016398889
6.597714 -0.016378386
6.598714 -0.016357035
6.599714 -0.016334832
6.600714 -0.016311772999999998
6.601714 -0.016287851
6.602714 -0.016263062
6.603714 -0.016237398
6.604714 -0.016210855
6.605714 -0.016183425
6.606714 -0.016155103
6.607714 -0.016125882
6.608714 -0.016095757999999998
6.609715 -0.016064726999999997
6.610714 -0.016032782
6.611714 -0.015999922
6.612714 -0.015966146
6.613714 -0.015931452999999998
6.614714 -0.015895843
6.615714 -0.015859317999999997
6.616714 -0.01582188
6.617714 -0.015783534
6.618714 -0.015744286
6.619714 -0.015704142
6.620714 -0.01566311
6.621714 -0.015621197000000002
6.622715 -0.015578415000000002
6.623714 -0.015534772
6.624714 -0.015490281
6.625714 -0.015444952999999999
6.626714 -0.015398799
6.627714 -0.015351831000000002
6.628714 -0.01530406
6.629714 -0.015255499
6.630714 -0.015206158000000001
6.631714 -0.015156048
6.632714 -0.015105182
6.633714 -0.015053568
6.634714 -0.015001216
6.635714 -0.014948135000000001
6.636714 -0.014894333
6.637714 -0.014839819
6.638714 -0.014784598999999999
6.639714 -0.014728680000000001
6.640714 -0.014672069000000001
6.641714 -0.014614769
6.642715 -0.014556787
6.643714 -0.014498127000000001
6.644714 -0.014438794000000001
6.645714 -0.014378793
6.646714 -0.014318126
6.647714 -0.014256797
6.648714 -0.01419481
6.649714 -0.014132167000000001
6.650714 -0.014068872
6.651714 -0.014004929000000001
6.652714 -0.013940339999999999
6.653714 -0.013875109
6.654714 -0.013809235
6.655715 -0.013742723
6.656714 -0.013675574000000001
6.657714 -0.013607791
6.658714 -0.013539376
6.659714 -0.013470328
6.660714 -0.013400649
6.661714 -0.013330340000000001
6.662714 -0.013259402000000002
6.663714 -0.013187836000000001
6.664714 -0.013115640999999999
6.665714 -0.013042819
6.666714 -0.012969370000000001
6.667714 -0.012895292999999999
6.668715 -0.012820591
6.669714 -0.012745264000000001
6.670714 -0.012669314
6.671714 -0.012592743
6.672714 -0.012515553999999998
6.673714 -0.012437750000000001
6.674714 -0.012359335999999999
6.675714 -0.012280318
6.676714 -0.0122007
6.677714 -0.012120492
6.678714 -0.012039702
6.679714 -0.01195834
6.680714 -0.011876415
6.681714 -0.011793941
6.682714 -0.01171093
6.683714 -0.011627395
6.684714 -0.011543353
6.685714 -0.011458817000000001
6.686714 -0.011373804000000001
6.687714 -0.011288330000000001
6.688715 -0.011202411
6.689714 -0.011116065
6.690714 -0.011029305
6.691714 -0.01094215
6.692714 -0.010854612999999999
6.693714 -0.01076671
6.694714 -0.010678454
6.695714 -0.010589857999999999
6.696714 -0.010500933
6.697714 -0.010411689
6.698714 -0.010322135
6.699714 -0.010232281000000001
6.700714 -0.010142132
6.701715 -0.010051692999999999
6.702714 -0.009960969299999999
6.703714 -0.0098699638
6.704714 -0.0097786782
6.705714 -0.0096871139
6.706714 -0.0095952717
6.707714 -0.0095031515
6.708714 -0.009410753400000001
6.709714 -0.0093180766
6.710714 -0.0092251204
6.711714 -0.0091318834
6.712714 -0.009038365500000001
6.713714 -0.0089445668
6.714714 -0.008850486500000001
6.715714 -0.008756126
6.716714 -0.008661485500000001
6.717714 -0.008566566999999999
6.718714 -0.0084713727
6.719714 -0.0083759056
6.720714 -0.008280169300000001
6.721714 -0.0081841674
6.722714 -0.008087905
6.723714 -0.007991388
6.724714 -0.0078946214
6.725714 -0.007797611800000001
6.726714 -0.007700366399999999
6.727714 -0.0076028918999999995
6.728714 -0.007505196100000001
6.729714 -0.0074072872
6.730714 -0.0073091731
6.731714 -0.007210862500000001
6.732714 -0.0071123635
6.733714 -0.007013685500000001
6.734715 -0.0069148373
6.735714 -0.0068158282
6.736714 -0.0067166678
6.737714 -0.0066173656
6.738714 -0.006517930900000001
6.739714 -0.0064183747
6.740714 -0.0063187072
6.741714 -0.0062189385
6.742714 -0.0061190804
6.743714 -0.0060191433
6.744714 -0.0059191389
6.745714 -0.0058190792
6.746714 -0.0057189762
6.747715 -0.0056188419
6.748714 -0.0055186891
6.749714 -0.005418529700000001
6.750714 -0.0053183765
6.751714 -0.0052182419
6.752714 -0.0051181377999999994
6.753714 -0.0050180762999999995
6.754714 -0.0049180686000000005
6.755714 -0.0048181257
6.756714 -0.0047182577
6.757714 -0.0046184745
6.758714 -0.0045187844
6.759714 -0.0044191955000000005
6.760714 -0.0043197146
6.761714 -0.0042203475
6.762714 -0.0041210991
6.763714 -0.0040219729
6.764714 -0.0039229719
6.765714 -0.0038240973999999995
6.766714 -0.0037253507
6.767715 -0.0036267316
6.768714 -0.0035282395
6.769714 -0.0034298733
6.770714 -0.0033316315
6.771714 -0.0032335120000000005
6.772714 -0.0031355128
6.773714 -0.0030376319
6.774714 -0.0029398676000000003
6.775714 -0.0028422184
6.776714 -0.0027446834999999997
6.777714 -0.0026472624
6.778714 -0.0025499558
6.779714 -0.0024527648
6.780715 -0.0023556914999999998
6.781714 -0.0022587392
6.782714 -0.0021619119999999998
6.783714 -0.0020652151
6.784714 -0.0019686544
6.785714 -0.0018722370000000001
6.786714 -0.0017759708
6.787714 -0.0016798647000000001
6.788714 -0.001583928
6.789714 -0.0014881706
6.790714 -0.0013926034
6.791714 -0.001297237
6.792714 -0.0012020829
6.793715 -0.0011071523
6.794714 -0.0010124565
6.795714 -0.00091800684
6.796714 -0.00082381439
6.797714 -0.0007298899200000001
6.798714 -0.00063624384
6.799714 -0.00054288616
6.800714 -0.00044982644000000004
6.801714 -0.00035707364999999997
6.802714 -0.00026463636
6.803714 -0.00017252256
6.804714 -8.0739795e-05
6.805714 1.0704886e-05
6.806714 0.00010180486
6.807714 0.00019255385
6.808714 0.00028294596
6.809714 0.00037297557
6.810714 0.00046263730999999996
6.811714 0.00055192595
6.812714 0.0006408365200000001
6.813715 0.00072936409
6.814714 0.00081750395
6.815714 0.00090525145
6.816714 0.00099260205
6.817714 0.0010795514
6.818714 0.0011660954
6.819714 0.00125223
6.820714 0.0013379515000000002
6.821714 0.0014232565
6.822714 0.001508142
6.823714 0.0015926054000000001
6.824714 0.0016766446
6.825714 0.0017602575
6.826715 0.0018434434
6.827714 0.0019262011999999998
6.828714 0.0020085308
6.829714 0.0020904326
6.830714 0.0021719074
6.831714 0.0022529561
6.832714 0.0023335803999999997
6.833714 0.0024137818
6.834714 0.0024935625
6.835714 0.0025729241
6.836714 0.0026518688
6.837714 0.002730398
6.838714 0.0028085133
6.839714 0.0028862156
6.840714 0.0029635055
6.841714 0.0030403829
6.842714 0.0031168471
6.843714 0.0031928961
6.844714 0.0032685279
6.845714 0.0033437391
6.846714 0.0034185257
6.847714 0.0034928828
6.848714 0.0035668043000000003
6.849714 0.0036402838
6.850714 0.0037133137
6.851714 0.0037858859
6.852714 0.0038579918
6.853714 0.0039296217
6.854714 0.0040007668
6.855714 0.0040714167
6.856714 0.0041415617
6.857714 0.0042111922
6.858714 0.0042802982
6.859715 0.0043488701
6.860714 0.0044168992
6.861714 0.0044843768
6.862714 0.0045512948
6.863714 0.0046176461
6.864714 0.0046834244
6.865714 0.0047486235
6.866714 0.0048132391
6.867714 0.0048772668
6.868714 0.0049407034
6.869714 0.0050035465
6.870714 0.0050657949
6.871714 0.0051274474
6.872715 0.0051885039
6.873714 0.005248965
6.874714 0.0053088312
6.875714 0.005368104
6.876714 0.0054267854
6.877714 0.0054848773000000005
6.878714 0.0055423818
6.879714 0.0055993016
6.880714 0.005655639
6.881714 0.0057113964
6.882714 0.0057665766
6.883714 0.005821181900000001
6.884714 0.005875215
6.885714 0.0059286784
6.886714 0.0059815742
6.887714 0.0060339047
6.888714 0.0060856724000000004
6.889714 0.006136879499999999
6.890714 0.0061875275
6.891714 0.0062376194999999995
6.892715 0.006287157200000001
6.893714 0.0063361425
6.894714 0.0063845779
6.895714 0.0064324653
6.896714 0.0064798071
6.897714 0.0065266046
6.898714 0.006572860000000001
6.899714 0.0066185741
6.900714 0.0066637491
6.901714 0.0067083856
6.902714 0.0067524852
6.903714 0.0067960478
6.904714 0.006839074200000001
6.905715 0.0068815636000000005
6.906714 0.0069235152999999995
6.907714 0.006964927900000001
6.908714 0.0070057999
6.909714 0.007046129
6.910714 0.0070859124999999995
6.911714 0.0071251481
6.912714 0.0071638315
6.913714 0.0072019582
6.914714 0.0072395247000000005
6.915714 0.0072765259
6.916714 0.0073129573
6.917714 0.0073488132
6.918715 0.0073840893
6.919714 0.0074187803
6.920714 0.007452882000000001
6.921714 0.0074863892000000005
6.922714 0.007519298400000001
6.923714 0.0075516058
6.924714 0.0075833086
6.925714 0.0076144046
6.926714 0.007644891599999999
6.927714 0.0076747696
6.928714 0.0077040386
6.929714 0.0077327
6.930714 0.0077607561
6.931714 0.0077882098
6.932714 0.0078150646
6.933714 0.007841325
6.934714 0.0078669975
6.935714 0.007892087899999999
6.936714 0.0079166028
6.937714 0.007940550099999999
6.938715 0.007963938
6.939714 0.0079867736
6.940714 0.0080090656
6.941714 0.0080308229
6.942714 0.0080520535
6.943714 0.0080727645
6.944714 0.0080929647
6.945714 0.0081126607
6.946714 0.008131860500000001
6.947714 0.0081505699
6.948714 0.0081687947
6.949714 0.0081865401
6.950714 0.008203811
6.951715 0.0082206119
6.952714 0.0082369465
6.953714 0.0082528175
6.954714 0.008268227999999999
6.955714 0.0082831793
6.956714 0.008297674500000001
6.957714 0.0083117149
6.958714 0.0083253013
6.959714 0.0083384359
6.960714 0.008351118599999999
6.961714 0.0083633517
6.962714 0.0083751351
6.963714 0.008386471000000001
6.964714 0.0083973595
6.965714 0.0084078027
6.966714 0.0084178013
6.967714 0.0084273568
6.968714 0.0084364707
6.969714 0.0084451443
6.970714 0.00845338
6.971714 0.0084611791
6.972714 0.0084685431
6.973714 0.0084754742
6.974714 0.008481973799999999
6.975714 0.0084880441
6.976714 0.0084936873
6.977714 0.0084989042
6.978714 0.008503697599999999
6.979714 0.0085080683
6.980714 0.008512019099999999
6.981714 0.0085155509
6.982714 0.0085186664
6.983714 0.0085213673
6.984715 0.008523655599999999
6.985714 0.0085255335
6.986714 0.008527004000000001
6.987714 0.008528069899999999
6.988714 0.0085287349
6.989714 0.0085290019
6.990714 0.008528876099999999
6.991714 0.0085283609
6.992714 0.0085274623
6.993714 0.0085261861
6.994714 0.0085245389
6.995714 0.0085225271
6.996714 0.0085201587
6.997715 0.0085174412
6.998714 0.0085143831
6.999714 0.0085109932
7.000714 0.008507281
7.001714 0.0085032552
7.002714 0.0084989253
7.003714 0.0084943007
7.004714 0.0084893902
7.005714 0.0084842031
7.006714 0.0084787476
7.007714 0.0084730324
7.008714 0.0084670646
7.009714 0.008460851699999999
7.010714 0.0084543994
7.011714 0.0084477142
7.012714 0.0084408006
7.013714 0.008433663599999999
7.014714 0.0084263062
7.015714 0.0084187312
7.016714 0.0084109408
7.017715 0.0084029365
7.018714 0.008394719
7.019714 0.0083862898
7.020714 0.0083776489
7.021714 0.0083687955
7.022714 0.0083597304
7.023714 0.0083504536
7.024714 0.0083409643
7.025714 0.0083312625
7.026714 0.008321349
7.027714 0.0083112245
7.028714 0.0083008897
7.029714 0.008290345400000001
7.030715 0.008279594500000001
7.031714 0.0082686383
7.032714 0.0082574807
7.033714 0.0082461243
7.034714 0.0082345738
7.035714 0.0082228333
7.036714 0.008210908
7.037714 0.0081988037
7.038714 0.0081865255
7.039714 0.008174080700000001
7.040714 0.008161475100000001
7.041714 0.008148716
7.042714 0.0081358106
7.043715 0.008122766299999999
7.044714 0.0081095895
7.045714 0.0080962884
7.046714 0.00808287
7.047714 0.0080693419
7.048714 0.0080557111
7.049714 0.008041985
7.050714 0.0080281709
7.051714 0.0080142745
7.052714 0.0080003032
7.053714 0.0079862635
7.054714 0.007972162
7.055714 0.0079580052
7.056714 0.0079437988
7.057714 0.0079295489
7.058714 0.0079152618
7.059714 0.0079009442
7.060714 0.0078866018
7.061714 0.0078722405
7.062714 0.0078578669
7.063715 0.007843486700000001
7.064714 0.0078291065
7.065714 0.0078147321
7.066714 0.0078003693
7.067714 0.0077860241
7.068714 0.0077717027999999995
7.069714 0.007757411400000001
7.070714 0.0077431549
7.071714 0.0077289384
7.072714 0.007714767700000001
7.073714 0.0077006465
7.074714 0.0076865799
7.075714 0.007672571499999999
7.076715 0.0076586250000000005
7.077714 0.0076447432
7.078714 0.007630929
7.079714 0.007617184000000001
7.080714 0.007603510999999999
7.081714 0.0075899108
7.082714 0.0075763848
7.083714 0.007562933799999999
7.084714 0.0075495591
7.085714 0.0075362614999999996
7.086714 0.007523041099999999
7.087714 0.007509899299999999
7.088714 0.0074968368
7.089714 0.007483855
7.090714 0.0074709547
7.091714 0.0074581389
7.092714 0.0074454088
7.093714 0.0074327676
7.094714 0.0074202187999999995
7.095714 0.007407766
7.096714 0.007395412799999999
7.097714 0.0073831652
7.098714 0.007371028199999999
7.099714 0.0073590083
7.100714 0.007347111399999999
7.101714 0.0073353447
7.102714 0.0073237148
7.103714 0.0073122297
7.104714 0.0073008967
7.105714 0.0072897230000000006
7.106714 0.0072787159
7.107714 0.0072678835
7.108714 0.0072572315
7.109715 0.0072467671999999995
7.110714 0.007236497200000001
7.111714 0.0072264265
7.112714 0.0072165603
7.113714 0.007206903000000001
7.114714 0.0071974588
7.115714 0.007188230699999999
7.116714 0.0071792208
7.117714 0.0071704322
7.118714 0.0071618655000000005
7.119714 0.007153522200000001
7.120714 0.0071454029
7.121714 0.0071375085
7.122715 0.0071298389
7.123714 0.0071223949
7.124714 0.007115175699999999
7.125714 0.007108181999999999
7.126714 0.0071014139
7.127714 0.007094872100000001
7.128714 0.007088558
7.129714 0.0070824724
7.130714 0.007076616000000001
7.131714 0.0070709917
7.132714 0.0070656009
7.133714 0.0070604466999999995
7.134714 0.0070555318
7.135714 0.007050859100000001
7.136714 0.0070464317
7.137714 0.0070422531000000005
7.138714 0.0070383263
7.139714 0.0070346548
7.140714 0.0070312417
7.141714 0.0070280905000000005
7.142715 0.007025203400000001
7.143714 0.0070225833
7.144714 0.0070202317
7.145714 0.0070181508
7.146714 0.0070163427
7.147714 0.0070148075
7.148714 0.0070135466
7.149714 0.0070125607
7.150714 0.0070118491
7.151714 0.0070114125000000005
7.152714 0.007011250300000001
7.153714 0.0070113623
7.154714 0.0070117487
7.155715 0.007012407900000001
7.156714 0.0070133399
7.157714 0.0070145448
7.158714 0.0070160226
7.159714 0.007017773200000001
7.160714 0.007019797299999999
7.161714 0.007022095799999999
7.162714 0.00702467
7.163714 0.007027520799999999
7.164714 0.0070306509
7.165714 0.0070340619
7.166714 0.007037756599999999
7.167714 0.0070417373
7.168715 0.0070460075
7.169714 0.0070505695
7.170714 0.0070554269999999995
7.171714 0.007060582699999999
7.172714 0.0070660397
7.173714 0.007071800800000001
7.174714 0.0070778682
7.175714 0.007084244900000001
7.176714 0.0070909315
7.177714 0.0070979302
7.178714 0.007105241799999999
7.179714 0.0071128662999999995
7.180714 0.0071208036
7.181714 0.007129053799999999
7.182714 0.007137614699999999
7.183714 0.0071464856
7.184714 0.0071556642
7.185714 0.0071651484
7.186714 0.007174935300000001
7.187714 0.0071850227
7.188715 0.0071954069
7.189714 0.0072060851
7.190714 0.0072170551000000005
7.191714 0.0072283132
7.192714 0.0072398572
7.193714 0.007251685
7.194714 0.0072637937
7.195714 0.0072761817
7.196714 0.0072888477
7.197714 0.0073017902
7.198714 0.007315008400000001
7.199714 0.0073285017
7.200714 0.00734227
7.201715 0.0073563126
7.202714 0.0073706286999999995
7.203714 0.0073852192
7.204714 0.007400084
7.205714 0.0074152231
7.206714 0.0074306365
7.207714 0.007446324200000001
7.208714 0.007462285399999999
7.209714 0.0074785195
7.210714 0.007495025800000001
7.211714 0.0075118026999999995
7.212714 0.007528848800000001
7.213714 0.007546161899999999
7.214714 0.0075637399
7.215714 0.0075815798
7.216714 0.0075996795
7.217714 0.0076180353
7.218714 0.0076366436
7.219714 0.0076555007
7.220714 0.007674603
7.221714 0.0076939468
7.222714 0.007713528599999999
7.223714 0.0077333447
7.224714 0.0077533914
7.225714 0.0077736659
7.226714 0.0077941644
7.227714 0.0078148849
7.228714 0.0078358244
7.229714 0.0078569807
7.230714 0.0078783523
7.231714 0.0078999372
7.232714 0.0079217345
7.233714 0.0079437428
7.234715 0.0079659614
7.235714 0.007988389600000001
7.236714 0.0080110265
7.237714 0.0080338716
7.238714 0.0080569233
7.239714 0.0080801809
7.240714 0.0081036422
7.241714 0.0081273058
7.242714 0.0081511695
7.243714 0.0081752296
7.244714 0.008199483300000001
7.245714 0.008223926900000001
7.246714 0.0082485552
7.247715 0.0082733633
7.248714 0.0082983461
7.249714 0.0083234969
7.250714 0.0083488092
7.251714 0.0083742758
7.252714 0.0083998893
7.253714 0.0084256433
7.254714 0.008451529000000001
7.255714 0.0084775398
7.256714 0.0085036678
7.257714 0.0085299063
7.258714 0.0085562482
7.259714 0.0085826869
7.260714 0.008609216500000001
7.261714 0.0086358305
7.262714 0.008662524500000001
7.263714 0.0086892935
7.264714 0.008716133
7.265714 0.0087430395
7.266714 0.0087700093
7.267715 0.0087970395
7.268714 0.0088241271
7.269714 0.0088512701
7.270714 0.0088784655
7.271714 0.008905711
7.272714 0.0089330046
7.273714 0.008960344
7.274714 0.0089877256
7.275714 0.0090151472
7.276714 0.009042606
7.277714 0.0090700974
7.278714 0.009097618
7.279714 0.009125163300000001
7.280715 0.0091527283
7.281714 0.0091803086
7.282714 0.0092078983
7.283714 0.0092354909
7.284714 0.0092630813
7.285714 0.009290663
7.286714 0.0093182287
7.287714 0.0093457726
7.288714 0.009373288
7.289714 0.009400767899999999
7.290714 0.0094282062
7.291714 0.0094555973
7.292714 0.0094829345
7.293715 0.0095102128
7.294714 0.0095374264
7.295714 0.0095645701
7.296714 0.0095916395
7.297714 0.0096186304
7.298714 0.0096455391
7.299714 0.0096723612
7.300714 0.0096990931
7.301714 0.0097257318
7.302714 0.009752273799999999
7.303714 0.0097787153
7.304714 0.0098050528
7.305714 0.009831282700000001
7.306714 0.009857401200000001
7.307714 0.009883404
7.308714 0.009909286
7.309714 0.0099350429
7.310714 0.0099606681
7.311714 0.009986156500000001
7.312714 0.010011502
7.313715 0.010036696
7.314714 0.010061733
7.315714 0.010086603
7.316714 0.010111301000000001
7.317714 0.010135816
7.318714 0.010160143
7.319714 0.010184271
7.320714 0.010208192
7.321714 0.010231898000000001
7.322714 0.010255382
7.323714 0.010278636
7.324714 0.010301652
7.325714 0.010324424
7.326715 0.010346944
7.327714 0.010369207
7.328714 0.010391207999999999
7.329714 0.010412939000000001
7.330714 0.010434398000000001
7.331714 0.010455579000000001
7.332714 0.010476479
7.333714 0.010497092
7.334714 0.010517417000000001
7.335714 0.010537449
7.336714 0.010557184
7.337714 0.010576619
7.338714 0.01059575
7.339714 0.010614574
7.340714 0.010633086
7.341714 0.010651282
7.342714 0.010669159
7.343714 0.010686708999999999
7.344714 0.010703928
7.345714 0.010720811
7.346714 0.01073735
7.347714 0.010753539999999999
7.348714 0.010769373
7.349714 0.010784842000000001
7.350714 0.01079994
7.351714 0.010814658000000001
7.352714 0.01082899
7.353714 0.010842926000000001
7.354714 0.01085646
7.355714 0.010869584
7.356714 0.010882289
7.357714 0.010894569
7.358714 0.010906417
7.359715 0.010917827
7.360714 0.010928791
7.361714 0.010939304
7.362714 0.01094936
7.363714 0.010958955
7.364714 0.010968083
7.365714 0.010976741
7.366714 0.010984924
7.367714 0.01099263
7.368714 0.010999852
7.369714 0.01100659
7.370714 0.011012839
7.371714 0.011018597
7.372715 0.011023859
7.373714 0.011028622
7.374714 0.011032883
7.375714 0.011036637
7.376714 0.01103988
7.377714 0.011042607
7.378714 0.011044814
7.379714 0.011046496000000001
7.380714 0.011047646
7.381714 0.011048259000000001
7.382714 0.011048328999999999
7.383714 0.01104785
7.384714 0.011046814
7.385714 0.011045217
7.386714 0.01104305
7.387714 0.011040309
7.388714 0.011036986
7.389714 0.011033075
7.390714 0.011028571000000001
7.391714 0.011023468
7.392715 0.011017761000000001
7.393714 0.011011444
7.394714 0.011004515000000001
7.395714 0.010996967
7.396714 0.010988799
7.397714 0.010980006
7.398714 0.010970585
7.399714 0.010960534000000001
7.400714 0.010949849999999999
7.401714 0.010938531000000001
7.402714 0.010926575000000001
7.403714 0.010913981
7.404714 0.010900744
7.405715 0.010886865
7.406714 0.010872339
7.407714 0.010857165
7.408714 0.010841340999999999
7.409714 0.010824862
7.410714 0.010807726
7.411714 0.010789927999999999
7.412714 0.010771465
7.413714 0.010752333000000001
7.414714 0.010732526
7.415714 0.010712041
7.416714 0.010690871999999999
7.417714 0.010669012
7.418715 0.010646458000000001
7.419714 0.010623204
7.420714 0.010599245
7.421714 0.010574574
7.422714 0.010549188000000001
7.423714 0.010523082999999999
7.424714 0.010496253
7.425714 0.010468695
7.426714 0.010440406000000001
7.427714 0.010411383
7.428714 0.010381624
7.429714 0.010351126
7.430714 0.010319888000000001
7.431714 0.010287909
7.432714 0.010255189
7.433714 0.010221727
7.434714 0.010187522
7.435714 0.010152576
7.436714 0.010116887
7.437714 0.010080456
7.438715 0.010043282
7.439714 0.010005366
7.440714 0.0099667057
7.441714 0.0099273006
7.442714 0.0098871496
7.443714 0.0098462508
7.444714 0.0098046017
7.445714 0.0097622004
7.446714 0.009719043
7.447714 0.0096751268
7.448714 0.009630448
7.449714 0.0095850024
7.450714 0.009538787
7.451715 0.0094917967
7.452714 0.0094440278
7.453714 0.0093954768
7.454714 0.009346140000000001
7.455714 0.0092960137
7.456714 0.009245095100000001
7.457714 0.009193382
7.458714 0.0091408721
7.459714 0.0090875641
7.460714 0.0090334564
7.461714 0.0089785492
7.462714 0.0089228415
7.463714 0.008866335
7.464714 0.0088090303
7.465714 0.0087509288
7.466714 0.0086920329
7.467714 0.008632343800000001
7.468714 0.0085718639
7.469714 0.0085105959
7.470714 0.0084485415
7.471714 0.008385703400000001
7.472714 0.0083220832
7.473714 0.0082576829
7.474714 0.008192504199999999
7.475714 0.0081265483
7.476714 0.0080598154
7.477714 0.0079923062
7.478714 0.0079240213
7.479714 0.0078549594
7.480714 0.0077851204
7.481714 0.0077145036
7.482714 0.0076431075
7.483714 0.0075709308
7.484715 0.0074979725
7.485714 0.0074242314
7.486714 0.007349705999999999
7.487714 0.0072743962
7.488714 0.0071983006
7.489714 0.0071214199
7.490714 0.0070437542
7.491714 0.006965304100000001
7.492714 0.006886071100000001
7.493714 0.006806057400000001
7.494714 0.0067252651
7.495714 0.006643698
7.496714 0.0065613589000000005
7.497715 0.0064782522
7.498714 0.006394382200000001
7.499714 0.0063097541
7.500714 0.0062243722
7.501714 0.006138242300000001
7.502714 0.0060513688
7.503714 0.0059637572
7.504714 0.0058754122
7.505714 0.0057863384
7.506714 0.0056965404
7.507714 0.005606022400000001
7.508714 0.0055147877
7.509714 0.00542284
7.510714 0.0053301817
7.511714 0.0052368159
7.512714 0.0051427443
7.513714 0.0050479684
7.514714 0.0049524901
7.515714 0.0048563103
7.516714 0.0047594301999999995
7.517715 0.004661850800000001
7.518714 0.0045635730000000005
7.519714 0.0044645978
7.520714 0.0043649266
7.521714 0.0042645606
7.522714 0.0041635019
7.523714 0.0040617524
7.524714 0.0039593149
7.525714 0.0038561920999999996
7.526714 0.0037523878
7.527714 0.0036479058
7.528714 0.0035427506999999997
7.529714 0.0034369277
7.530715 0.0033304423000000004
7.531714 0.0032233002
7.532714 0.0031155075999999998
7.533714 0.0030070711
7.534714 0.0028979974
7.535714 0.0027882934
7.536714 0.002677966
7.537714 0.0025670222
7.538714 0.0024554691
7.539714 0.0023433131
7.540714 0.0022305609
7.541714 0.0021172187
7.542714 0.0020032925
7.543715 0.0018887880000000002
7.544714 0.0017737106
7.545714 0.0016580652
7.546714 0.0015418565
7.547714 0.0014250892000000001
7.548714 0.0013077673
7.549714 0.0011898952
7.550714 0.0010714766999999998
7.551714 0.00095251598
7.552714 0.0008330170199999999
7.553714 0.00071298414
7.554714 0.00059242184
7.555714 0.00047133494
7.556714 0.00034972862999999997
7.557714 0.00022760853000000002
7.558714 0.00010498072
7.559714 -1.8148212e-05
7.560714 -0.00014177117
7.561714 -0.00026588054
7.562714 -0.00039046827000000005
7.563715 -0.00051552583
7.564714 -0.00064104438
7.565714 -0.0007670147199999999
7.566714 -0.0008934274800000001
7.567714 -0.0010202731
7.568714 -0.0011475418
7.569714 -0.0012752243
7.570714 -0.0014033112
7.571714 -0.0015317932
7.572714 -0.0016606614999999999
7.573714 -0.0017899078
7.574714 -0.0019195240000000001
7.575714 -0.0020495030000000003
7.576715 -0.0021798375999999998
7.577714 -0.0023105213
7.578714 -0.0024415483
7.579714 -0.0025729132
7.580714 -0.0027046111
7.581714 -0.0028366374
7.582714 -0.0029689878
7.583714 -0.0031016581
7.584714 -0.0032346445000000002
7.585714 -0.0033679429
7.586714 -0.0035015495
7.587714 -0.0036354599000000005
7.588714 -0.0037696695999999996
7.589714 -0.0039041736999999997
7.590714 -0.0040389663
7.591714 -0.004174041900000001
7.592714 -0.004309394
7.593714 -0.0044450149
7.594714 -0.0045808974
7.595714 -0.0047170328
7.596714 -0.0048534119
7.597714 -0.0049900253
7.598714 -0.0051268627
7.599714 -0.0052639141
7.600714 -0.0054011682
7.601714 -0.0055386139
7.602714 -0.0056762405
7.603714 -0.0058140362
7.604714 -0.0059519898
7.605714 -0.0060900904
7.606714 -0.0062283267
7.607714 -0.006366688499999999
7.608714 -0.0065051651999999995
7.609715 -0.0066437475
7.610714 -0.006782425
7.611714 -0.0069211891999999995
7.612714 -0.0070600312
7.613714 -0.0071989422999999995
7.614714 -0.0073379153
7.615714 -0.0074769414
7.616714 -0.0076160126
7.617714 -0.0077551224
7.618714 -0.0078942619
7.619714 -0.0080334241
7.620714 -0.0081726008
7.621714 -0.0083117833
7.622715 -0.0084509644
7.623714 -0.0085901338
7.624714 -0.0087292836
7.625714 -0.0088684035
7.626714 -0.0090074835
7.627714 -0.0091465132
7.628714 -0.0092854818
7.629714 -0.0094243791
7.630714 -0.009563193499999999
7.631714 -0.0097019132
7.632714 -0.0098405268
7.633714 -0.0099790232
7.634714 -0.010117391
7.635714 -0.010255619
7.636714 -0.010393695
7.637714 -0.010531611
7.638714 -0.010669355
7.639714 -0.010806918
7.640714 -0.010944289999999999
7.641714 -0.011081463
7.642715 -0.011218429
7.643714 -0.011355179
7.644714 -0.011491706
7.645714 -0.011628003
7.646714 -0.011764064
7.647714 -0.011899883
7.648714 -0.012035452
7.649714 -0.012170766
7.650714 -0.012305819999999999
7.651714 -0.012440604999999999
7.652714 -0.012575115999999999
7.653714 -0.012709346
7.654714 -0.012843288
7.655715 -0.012976934
7.656714 -0.013110275999999999
7.657714 -0.013243304999999999
7.658714 -0.013376012999999999
7.659714 -0.013508389
7.660714 -0.013640421
7.661714 -0.013772099999999999
7.662714 -0.013903413
7.663714 -0.014034348999999998
7.664714 -0.014164894
7.665714 -0.014295036
7.666714 -0.014424762
7.667714 -0.014554056999999999
7.668715 -0.014682909999999999
7.669714 -0.014811305
7.670714 -0.014939228999999998
7.671714 -0.01506667
7.672714 -0.015193615
7.673714 -0.015320051000000001
7.674714 -0.015445964999999999
7.675714 -0.015571345
7.676714 -0.015696182
7.677714 -0.015820464
7.678714 -0.01594418
7.679714 -0.016067321000000002
7.680714 -0.016189878999999997
7.681714 -0.016311843
7.682714 -0.016433204
7.683714 -0.016553955999999998
7.684714 -0.016674091
7.685714 -0.016793600000000002
7.686714 -0.016912475
7.687714 -0.017030708999999998
7.688715 -0.017148293999999998
7.689714 -0.017265223
7.690714 -0.017381487
7.691714 -0.017497079
7.692714 -0.017611988999999998
7.693714 -0.01772621
7.694714 -0.017839733
7.695714 -0.017952549
7.696714 -0.018064649000000002
7.697714 -0.018176023
7.698714 -0.018286663
7.699714 -0.018396556999999997
7.700714 -0.018505697
7.701715 -0.018614072
7.702714 -0.018721672999999998
7.703714 -0.018828492
7.704714 -0.018934518
7.705714 -0.019039742000000002
7.706714 -0.019144155
7.707714 -0.019247748
7.708714 -0.019350514
7.709714 -0.019452444000000003
7.710714 -0.019553531
7.711714 -0.019653764
7.712714 -0.019753139
7.713714 -0.019851649
7.714714 -0.019949285
7.715714 -0.020046039999999998
7.716714 -0.020141908
7.717714 -0.020236882999999997
7.718714 -0.020330957
7.719714 -0.020424122
7.720714 -0.020516373
7.721714 -0.020607701
7.722714 -0.020698099
7.723714 -0.020787558
7.724714 -0.02087607
7.725714 -0.020963626
7.726714 -0.021050217
7.727714 -0.021135833
7.728714 -0.021220464
7.729714 -0.0213041
7.730714 -0.02138673
7.731714 -0.021468344
7.732714 -0.021548932
7.733714 -0.021628481
7.734715 -0.021706981
7.735714 -0.021784424
7.736714 -0.021860797
7.737714 -0.02193609
7.738714 -0.022010294
7.739714 -0.022083402
7.740714 -0.022155402999999997
7.741714 -0.022226291
7.742714 -0.022296059
7.743714 -0.022364699000000002
7.744714 -0.022432204
7.745714 -0.022498569
7.746714 -0.022563791
7.747715 -0.022627863
7.748714 -0.022690781
7.749714 -0.022752542
7.750714 -0.022813141999999998
7.751714 -0.022872577
7.752714 -0.022930843
7.753714 -0.022987937
7.754714 -0.023043854
7.755714 -0.023098593
7.756714 -0.023152146999999998
7.757714 -0.02320451
7.758714 -0.023255681
7.759714 -0.023305652
7.760714 -0.023354418000000002
7.761714 -0.023401974
7.762714 -0.023448313000000002
7.763714 -0.023493428
7.764714 -0.023537314
7.765714 -0.023579963
7.766714 -0.023621366999999997
7.767715 -0.023661520000000002
7.768714 -0.023700416000000002
7.769714 -0.023738049
7.770714 -0.02377441
7.771714 -0.023809494
7.772714 -0.023843296
7.773714 -0.023875809
7.774714 -0.02390703
7.775714 -0.023936953
7.776714 -0.023965574
7.777714 -0.023992888
7.778714 -0.024018892
7.779714 -0.024043584
7.780715 -0.024066960000000002
7.781714 -0.024089015999999998
7.782714 -0.024109751000000002
7.783714 -0.024129163999999998
7.784714 -0.024147249
7.785714 -0.024164005
7.786714 -0.024179430000000002
7.787714 -0.024193521000000003
7.788714 -0.024206274
7.789714 -0.024217686000000002
7.790714 -0.024227752999999998
7.791714 -0.024236471
7.792714 -0.024243836
7.793715 -0.024249843
7.794714 -0.024254488
7.795714 -0.024257766
7.796714 -0.024259673
7.797714 -0.024260201999999998
7.798714 -0.024259349
7.799714 -0.02425711
7.800714 -0.024253478999999998
7.801714 -0.024248453
7.802714 -0.024242027
7.803714 -0.024234198
7.804714 -0.024224962
7.805714 -0.024214317
7.806714 -0.024202262000000002
7.807714 -0.024188794
7.808714 -0.024173913999999998
7.809714 -0.02415762
7.810714 -0.024139913
7.811714 -0.024120795
7.812714 -0.024100265000000003
7.813715 -0.024078327
7.814714 -0.024054981
7.815714 -0.024030231
7.816714 -0.024004078
7.817714 -0.023976526
7.818714 -0.023947576
7.819714 -0.023917232
7.820714 -0.023885496
7.821714 -0.02385237
7.822714 -0.023817856000000002
7.823714 -0.023781955
7.824714 -0.023744670000000002
7.825714 -0.023706001
7.826715 -0.023665949999999998
7.827714 -0.023624516
7.828714 -0.0235817
7.829714 -0.023537503
7.830714 -0.023491924
7.831714 -0.023444962
7.832714 -0.023396616
7.833714 -0.023346886
7.834714 -0.023295773000000002
7.835714 -0.023243274
7.836714 -0.023189388999999998
7.837714 -0.02313412
7.838714 -0.023077465
7.839714 -0.023019424
7.840714 -0.022959999000000002
7.841714 -0.022899189
7.842714 -0.022836996999999998
7.843714 -0.022773423
7.844714 -0.022708467
7.845714 -0.022642134
7.846714 -0.022574424
7.847714 -0.02250534
7.848714 -0.022434886
7.849714 -0.022363063
7.850714 -0.022289876
7.851714 -0.022215325
7.852714 -0.022139415
7.853714 -0.022062150000000003
7.854714 -0.021983532
7.855714 -0.021903563
7.856714 -0.021822249000000002
7.857714 -0.021739591
7.858714 -0.021655591
7.859715 -0.021570254
7.860714 -0.021483582
7.861714 -0.021395578
7.862714 -0.021306243
7.863714 -0.021215584000000003
7.864714 -0.021123601
7.865714 -0.021030298
7.866714 -0.02093568
7.867714 -0.02083975
7.868714 -0.020742512
7.869714 -0.020643973
7.870714 -0.020544135
7.871714 -0.020443006
7.872715 -0.020340591
7.873714 -0.020236899
7.874714 -0.020131936000000003
7.875714 -0.02002571
7.876714 -0.019918228
7.877714 -0.0198095
7.878714 -0.019699536
7.879714 -0.019588345
7.880714 -0.019475936
7.881714 -0.019362319
7.882714 -0.019247504000000002
7.883714 -0.0191315
7.884714 -0.019014318
7.885714 -0.018895966
7.886714 -0.018776453999999998
7.887714 -0.01865579
7.888714 -0.018533981
7.889714 -0.018411037
7.890714 -0.018286961
7.891714 -0.018161762
7.892715 -0.018035446
7.893714 -0.017908018
7.894714 -0.017779482
7.895714 -0.017649843
7.896714 -0.017519106
7.897714 -0.017387273
7.898714 -0.017254348
7.899714 -0.017120336
7.900714 -0.016985238
7.901714 -0.01684906
7.902714 -0.016711805
7.903714 -0.016573477
7.904714 -0.016434082
7.905715 -0.016293624
7.906714 -0.016152108999999998
7.907714 -0.016009546
7.908714 -0.01586594
7.909714 -0.015721299999999997
7.910714 -0.015575634
7.911714 -0.015428952000000001
7.912714 -0.015281264
7.913714 -0.015132583
7.914714 -0.014982918
7.915714 -0.014832281000000001
7.916714 -0.014680684999999999
7.917714 -0.014528142
7.918715 -0.014374664
7.919714 -0.014220265
7.920714 -0.014064958999999998
7.921714 -0.013908755
7.922714 -0.013751669
7.923714 -0.013593711999999999
7.924714 -0.013434897000000001
7.925714 -0.013275235
7.926714 -0.013114739
7.927714 -0.012953421
7.928714 -0.012791290999999998
7.929714 -0.012628362
7.930714 -0.012464643999999999
7.931714 -0.012300148
7.932714 -0.012134885
7.933714 -0.011968867000000001
7.934714 -0.011802104
7.935714 -0.011634608000000001
7.936714 -0.01146639
7.937714 -0.011297461
7.938715 -0.011127834
7.939714 -0.010957518999999999
7.940714 -0.010786531
7.941714 -0.01061488
7.942714 -0.01044258
7.943714 -0.010269641999999999
7.944714 -0.010096078999999999
7.945714 -0.0099219054
7.946714 -0.0097471326
7.947714 -0.009571773300000001
7.948714 -0.0093958392
7.949714 -0.0092193433
7.950714 -0.009042297500000001
7.951715 -0.008864713199999999
7.952714 -0.0086866014
7.953714 -0.008507973
7.954714 -0.008328838199999999
7.955714 -0.0081492079
7.956714 -0.0079690908
7.957714 -0.007788497199999999
7.958714 -0.0076074357
7.959714 -0.0074259158
7.960714 -0.007243945599999999
7.961714 -0.0070615344
7.962714 -0.0068786902999999995
7.963714 -0.0066954228
7.964714 -0.0065117405
7.965714 -0.006327653700000001
7.966714 -0.006143170999999999
7.967714 -0.005958303900000001
7.968714 -0.0057730627
7.969714 -0.0055874592
7.970714 -0.0054015054
7.971714 -0.005215214300000001
7.972714 -0.0050285995
7.973714 -0.0048416754
7.974714 -0.004654457
7.975714 -0.0044669599
7.976714 -0.004279200600000001
7.977714 -0.0040911953
7.978714 -0.0039029614999999997
7.979714 -0.0037145167999999996
7.980714 -0.0035258789
7.981714 -0.0033370656000000004
7.982714 -0.0031480947999999996
7.983714 -0.0029589843
7.984715 -0.0027697519
7.985714 -0.0025804147000000003
7.986714 -0.0023909899
7.987714 -0.002201494
7.988714 -0.0020119431
7.989714 -0.0018223528999999998
7.990714 -0.0016327383
7.991714 -0.001443114
7.992714 -0.0012534937
7.993714 -0.001063891
7.994714 -0.0008743187200000001
7.995714 -0.00068478948
7.996714 -0.0004953153599999999
7.997715 -0.0003059082
7.998714 -0.00011657961
7.999714 7.265898e-05
8.000714 0.00026179621
8.001715 0.00045082074
8.002714 0.00063972116
8.003715 0.00082848592
8.004714 0.0010171034
8.005714 0.0012055616000000002
8.006714 0.0013938485
8.007714 0.0015819514000000002
8.008715 0.0017698579999999998
8.009714 0.0019575550999999997
8.010715 0.0021450296
8.011714 0.002332268
8.012714 0.0025192569
8.013714 0.0027059821
8.014714 0.0028924301999999997
8.015715 0.0030785872000000003
8.016714 0.0032644390999999997
8.017715 0.0034499721000000004
8.018714 0.0036351725
8.019714 0.0038200265
8.020715 0.0040045212
8.021714 0.0041886426
8.022715 0.0043723780000000005
8.023714 0.0045557146
8.024714 0.0047386398
8.025714 0.0049211412000000005
8.026714 0.0051032061
8.027715 0.0052848223
8.028714 0.005465978
8.029715 0.0056466604
8.030714 0.0058268579
8.031714 0.0060065577
8.032714 0.006185747000000001
8.033714 0.0063644133
8.034715 0.006542543999999999
8.035714 0.0067201247
8.036715 0.006897142199999999
8.037714 0.007073582699999999
8.038714 0.0072494309
8.039714 0.0074246724
8.040714 0.0075992924
8.041715 0.0077732744
8.042714 0.007946603
8.043715 0.0081192622
8.044714 0.008291236
8.045714 0.0084625084
8.046714 0.0086330634
8.047714 0.0088028843
8.048715 0.0089719557
8.049714 0.0091402624
8.050714 0.0093077892
8.051714 0.0094745214
8.052714 0.009640444500000001
8.053715 0.0098055461
8.054714 0.0099698133
8.055715 0.010133233
8.056714 0.010295795
8.057714 0.010457488
8.058714 0.010618302
8.059714 0.010778227
8.060715 0.010937254
8.061714 0.011095374
8.062715 0.01125258
8.063714 0.011408862
8.064714 0.011564214
8.065714 0.011718627
8.066714 0.011872093
8.067715 0.012024603
8.068714 0.012176151
8.069715 0.012326726999999999
8.070714 0.012476322
8.071714 0.012624927
8.072714 0.012772533
8.073714 0.012919131
8.074715 0.013064708
8.075714 0.013209255
8.076715 0.01335276
8.077714 0.013495212000000001
8.078714 0.013636599999999999
8.079714 0.013776911000000001
8.080714 0.013916132999999999
8.081715 0.014054256
8.082714 0.014191266
8.083714 0.014327154
8.084714 0.014461904
8.085714 0.014595508
8.086715 0.014727956
8.087714 0.014859233
8.088715 0.014989331
8.089714 0.015118238999999999
8.090714 0.015245947
8.091714 0.015372445000000002
8.092714 0.015497724000000001
8.093715 0.015621773
8.094714 0.015744584000000002
8.095715 0.015866147
8.096714 0.015986451999999998
8.097714 0.016105488999999997
8.098714 0.016223251
8.099714 0.016339727
8.100715 0.016454908
8.101714 0.016568784
8.102715 0.016681345
8.103714 0.016792581
8.104714 0.016902483
8.105714 0.01701104
8.106714 0.017118242
8.107715 0.017224078
8.108714 0.017328539
8.109715 0.017431614
8.110714 0.017533296
8.111714 0.017633573
8.112714 0.017732437
8.113714 0.017829881000000002
8.114715 0.017925896
8.115714 0.018020473000000002
8.116714 0.018113607
8.117714 0.018205291000000002
8.118714 0.018295521
8.119715 0.018384289999999998
8.120714 0.018471596
8.121715 0.018557435
8.122714 0.018641802
8.123714 0.018724697
8.124714 0.018806118
8.125714 0.018886062
8.126715 0.018964527000000002
8.127714 0.019041513
8.128715 0.019117018000000003
8.129714 0.019191042999999998
8.130714 0.019263584
8.131714 0.019334641
8.132714 0.019404212
8.133715 0.019472296
8.134714 0.019538889
8.135715 0.019603988
8.136714 0.019667590000000002
8.137714 0.019729692
8.138714 0.019790289000000003
8.139714 0.019849376
8.140715 0.019906947
8.141714 0.019962998000000003
8.142715 0.020017521
8.143714 0.020070512000000002
8.144714 0.020121962
8.145715 0.020171864999999997
8.146714 0.020220215
8.147715 0.020267004
8.148714 0.020312225
8.149714 0.020355874
8.150714 0.020397942
8.151714 0.020438424
8.152715 0.020477315
8.153714 0.020514611000000002
8.154715 0.020550304999999998
8.155714 0.020584393
8.156714 0.020616873
8.157714 0.02064774
8.158714 0.020676994
8.159715 0.020704630999999998
8.160714 0.02073065
8.161715 0.020755049
8.162714 0.020777828
8.163714 0.020798986999999998
8.164714 0.020818526
8.165714 0.020836444
8.166715 0.020852742
8.167714 0.020867419999999998
8.168715 0.020880481
8.169714 0.020891923
8.170714 0.020901747999999998
8.171714 0.020909958000000003
8.172714 0.020916553
8.173715 0.020921534000000002
8.174714 0.020924902999999998
8.175714 0.020926661
8.176714 0.02092681
8.177714 0.02092535
8.178715 0.020922284
8.179714 0.020917614
8.180715 0.020911344000000002
8.181714 0.020903474000000002
8.182714 0.020894008
8.183714 0.020882948999999998
8.184714 0.0208703
8.185715 0.020856065
8.186714 0.020840248999999998
8.187715 0.020822856
8.188714 0.020803891
8.189714 0.020783358000000002
8.190714 0.020761263000000002
8.191714 0.02073761
8.192715 0.020712406
8.193714 0.020685655
8.194715 0.020657365
8.195714 0.020627538
8.196714 0.020596180999999998
8.197714 0.020563298
8.198714 0.020528895000000002
8.199715 0.020492975
8.200714 0.020455541
8.201715 0.020416599
8.202714 0.020376152
8.203714 0.020334202
8.204714 0.020290751
8.205714 0.020245803
8.206715 0.020199359
8.207714 0.020151422000000002
8.208714 0.020101993999999998
8.209714 0.020051075
8.210714 0.019998668
8.211715 0.019944774999999998
8.212714 0.019889398
8.213715 0.019832539
8.214714 0.019774201999999998
8.215714 0.019714389
8.216714 0.019653105
8.217714 0.019590354
8.218715 0.019526141
8.219714 0.019460473
8.220715 0.019393353
8.221714 0.019324792
8.222714 0.019254797
8.223714 0.019183376999999998
8.224714 0.019110538
8.225715 0.019036293
8.226714 0.018960649
8.227715 0.018883619
8.228714 0.018805212999999998
8.229714 0.018725442000000002
8.230714 0.018644317
8.231714 0.01856185
8.232715 0.018478051
8.233714 0.018392933
8.234715 0.018306506
8.235714 0.018218781
8.236714 0.01812977
8.237714 0.018039483
8.238714 0.017947931
8.239715 0.017855124
8.240714 0.017761072
8.241714 0.017665786
8.242714 0.017569275000000002
8.243714 0.01747155
8.244715 0.017372619
8.245714 0.017272492
8.246715 0.017171178000000002
8.247714 0.017068688999999998
8.248714 0.016965032
8.249714 0.016860217
8.250714 0.016754254
8.251715 0.016647154
8.252714 0.016538924
8.253715 0.016429576
8.254714 0.01631912
8.255714 0.016207565
8.256714 0.016094922
8.257714 0.0159812
8.258715 0.015866409999999997
8.259714 0.015750561
8.260715 0.015633664
8.261714 0.015515728
8.262714 0.015396763
8.263714 0.015276778
8.264714 0.015155782999999999
8.265715 0.015033789
8.266714 0.014910803
8.267715 0.014786836
8.268714 0.014661894000000002
8.269714 0.01453599
8.270715 0.014409129000000001
8.271714 0.014281322
8.272715 0.014152579
8.273714 0.014022907999999999
8.274714 0.013892319
8.275714 0.013760821
8.276714 0.013628423999999998
8.277715 0.013495141
8.278714 0.013360981
8.279715 0.013225956
8.280714 0.013090079
8.281714 0.012953361000000002
8.282714 0.012815816
8.283714 0.01267746
8.284715 0.012538303999999998
8.285714 0.012398366000000001
8.286715 0.012257659999999998
8.287714 0.012116204
8.288714 0.011974014
8.289714 0.011831106000000001
8.290714 0.011687498
8.291715 0.011543208
8.292714 0.011398253
8.293715 0.011252652
8.294714 0.011106421
8.295714 0.010959579
8.296714 0.010812141
8.297714 0.010664127
8.298715 0.01051555
8.299714 0.010366429
8.300714 0.010216777
8.301714 0.010066611
8.302714 0.009915944999999999
8.303715 0.009764792000000001
8.304714 0.0096131655
8.305715 0.0094610783
8.306714 0.0093085422
8.307714 0.0091555696
8.308714 0.0090021706
8.309714 0.008848356799999998
8.310715 0.0086941378
8.311714 0.0085395244
8.312715 0.0083845262
8.313714 0.0082291532
8.314714 0.0080734157
8.315714 0.0079173231
8.316714 0.0077608856
8.317715 0.0076041142
8.318714 0.007447018299999999
8.319715 0.0072896095000000004
8.320714 0.0071318987
8.321714 0.0069738977
8.322714 0.0068156187
8.323714 0.0066570734000000005
8.324715 0.0064982749
8.325714 0.0063392363
8.326715 0.006179970700000001
8.327714 0.0060204922
8.328714 0.0058608151
8.329714 0.0057009536
8.330714 0.0055409226
8.331715 0.0053807365
8.332714 0.0052204112
8.333714 0.0050599614
8.334714 0.0048994025
8.335714 0.0047387501
8.336715 0.0045780201999999996
8.337714 0.0044172280000000005
8.338715 0.0042563897
8.339714 0.0040955212000000005
8.340714 0.0039346385
8.341714 0.0037737575999999998
8.342714 0.0036128946
8.343715 0.0034520657
8.344714 0.0032912873999999996
8.345715 0.0031305761
8.346714 0.0029699482
8.347714 0.0028094202
8.348714 0.0026490088
8.349714 0.0024887308
8.350715 0.0023286024
8.351714 0.0021686405
8.352715 0.0020088615
8.353714 0.0018492821
8.354714 0.0016899183
8.355714 0.0015307860000000001
8.356714 0.0013719011999999999
8.357715 0.0012132791
8.358714 0.0010549349
8.359715 0.00089688319
8.360714 0.00073913807
8.361714 0.00058171322
8.362714 0.00042462174999999996
8.363714 0.00026787627
8.364715 0.00011148883999999999
8.365714 -4.452904e-05
8.366714 -0.00020016632000000002
8.367714 -0.00035541248
8.368714 -0.00051025736
8.369715 -0.00066469124
8.370714 -0.00081870467
8.371715 -0.0009722883999999999
8.372714 -0.0011254334
8.373714 -0.0012781306000000001
8.374714 -0.0014303712
8.375714 -0.0015821461
8.376715 -0.0017334458
8.377714 -0.0018842611000000002
8.378715 -0.002034582
8.379714 -0.0021843985
8.380714 -0.0023337001
8.381714 -0.0024824756
8.382714 -0.0026307136
8.383715 -0.0027784023
8.384714 -0.0029255291999999997
8.385715 -0.0030720816999999997
8.386714 -0.0032180461999999996
8.387714 -0.0033634092999999996
8.388714 -0.0035081572000000005
8.389714 -0.0036522756999999998
8.390715 -0.0037957507000000003
8.391714 -0.0039385675
8.392715 -0.0040807117
8.393714 -0.0042221687
8.394714 -0.0043629247000000005
8.395715 -0.004502964999999999
8.396714 -0.004642276
8.397715 -0.004780843700000001
8.398714 -0.0049186547
8.399714 -0.0050556962
8.400714 -0.0051919556
8.401714 -0.0053274205
8.402715 -0.0054620788
8.403714 -0.0055959189999999995
8.404715 -0.0057289297
8.405714 -0.0058610996
8.406714 -0.0059924183
8.407714 -0.0061228748
8.408714 -0.006252458799999999
8.409715 -0.006381160300000001
8.410714 -0.0065089691
8.411715 -0.006635874900000001
8.412714 -0.0067618676
8.413714 -0.0068869362
8.414714 -0.0070110713
8.415714 -0.0071342626999999995
8.416715 -0.0072565002
8.417714 -0.0073777737000000005
8.418715 -0.007498073
8.419714 -0.007617388500000001
8.420714 -0.0077357094000000005
8.421714 -0.0078530269
8.422714 -0.0079693309
8.423715 -0.0080846119
8.424714 -0.0081988605
8.425714 -0.0083120678
8.426714 -0.008424226
8.427714 -0.008535326900000001
8.428715 -0.008645362699999999
8.429714 -0.008754326
8.430715 -0.0088622102
8.431714 -0.0089690082
8.432714 -0.0090747148
8.433714 -0.0091793234
8.434714 -0.009282829000000001
8.435715 -0.0093852272
8.436714 -0.0094865121
8.437715 -0.0095866795
8.438714 -0.009685724900000001
8.439714 -0.0097836441
8.440714 -0.0098804325
8.441714 -0.009976085099999999
8.442715 -0.010070598
8.443714 -0.010163966
8.444715 -0.010256184
8.445714 -0.010347246999999999
8.446714 -0.010437149
8.447714 -0.010525884000000001
8.448714 -0.010613447
8.449715 -0.01069983
8.450714 -0.010785026
8.451715 -0.010869029
8.452714 -0.010951831
8.453714 -0.011033424
8.454714 -0.011113801000000001
8.455714 -0.011192953
8.456715 -0.011270873
8.457714 -0.011347552
8.458714 -0.011422982
8.459714 -0.011497155
8.460714 -0.011570063
8.461715 -0.011641699
8.462714 -0.011712054
8.463715 -0.011781121
8.464714 -0.011848895
8.465714 -0.011915367999999999
8.466714 -0.011980534000000001
8.467714 -0.012044387
8.468715 -0.012106922
8.469714 -0.012168134
8.470715 -0.012228017999999998
8.471714 -0.012286571000000001
8.472714 -0.012343788999999999
8.473714 -0.012399667
8.474714 -0.012454202999999999
8.475715 -0.012507394
8.476714 -0.012559237000000001
8.477715 -0.012609730999999999
8.478714 -0.012658871
8.479714 -0.012706658
8.480714 -0.012753088999999999
8.481714 -0.012798162000000002
8.482715 -0.012841875999999999
8.483714 -0.012884229
8.484715 -0.012925221999999998
8.485714 -0.012964854000000001
8.486714 -0.013003124000000001
8.487714 -0.013040031
8.488714 -0.013075574999999999
8.489715 -0.013109759
8.490714 -0.013142583
8.491714 -0.013174045
8.492714 -0.013204150000000001
8.493714 -0.013232898000000002
8.494715 -0.013260290000000001
8.495714 -0.013286331
8.496715 -0.013311021000000001
8.497714 -0.013334364000000001
8.498714 -0.013356362
8.499714 -0.01337702
8.500714 -0.013396339
8.501715 -0.013414324
8.502714 -0.013430977
8.503715 -0.013446300999999999
8.504714 -0.013460302000000002
8.505714 -0.013472979000000001
8.506714 -0.013484337
8.507714 -0.013494377000000002
8.508715 -0.0135031
8.509714 -0.013510510000000002
8.510715 -0.013516608
8.511714 -0.013521392
8.512714 -0.013524866
8.513714 -0.013527027
8.514714 -0.013527877
8.515715 -0.013527411999999999
8.516714 -0.013525635999999999
8.517715 -0.013522543000000001
8.518714 -0.013518136
8.519714 -0.013512409
8.520715 -0.013505365
8.521714 -0.013496999999999999
8.522715 -0.013487316
8.523714 -0.013476309999999998
8.524714 -0.013463982000000001
8.525714 -0.013450332
8.526714 -0.013435361000000002
8.527715 -0.013419068999999999
8.528714 -0.013401458
8.529715 -0.013382531
8.530714 -0.013362289000000001
8.531714 -0.013340737
8.532714 -0.013317879000000001
8.533714 -0.013293718999999999
8.534715 -0.013268262000000001
8.535714 -0.013241514
8.536715 -0.013213481
8.537714 -0.013184169
8.538714 -0.013153585
8.539714 -0.013121737
8.540714 -0.013088632999999999
8.541715 -0.013054279
8.542714 -0.013018683000000001
8.543715 -0.012981854000000001
8.544714 -0.012943798
8.545714 -0.012904523
8.546714 -0.012864039999999998
8.547714 -0.012822355
8.548715 -0.012779476
8.549714 -0.012735413000000001
8.550714 -0.012690172000000001
8.551714 -0.012643763
8.552714 -0.012596193
8.553715 -0.012547472
8.554714 -0.012497606999999999
8.555715 -0.012446606999999998
8.556714 -0.01239448
8.557714 -0.012341235999999998
8.558714 -0.012286883
8.559714 -0.012231429999999998
8.560715 -0.012174886000000001
8.561714 -0.01211726
8.562715 -0.01205856
8.563714 -0.011998796
8.564714 -0.011937976999999999
8.565714 -0.01187611
8.566714 -0.011813205
8.567715 -0.011749269
8.568714 -0.011684312
8.569715 -0.01161834
8.570714 -0.011551361000000001
8.571714 -0.011483383
8.572714 -0.011414412
8.573714 -0.011344454
8.574715 -0.011273517
8.575714 -0.011201606
8.576715 -0.011128727
8.577714 -0.011054886
8.578714 -0.010980089
8.579714 -0.010904339
8.580714 -0.010827643999999999
8.581715 -0.010750008
8.582714 -0.010671438
8.583714 -0.010591939
8.584714 -0.010511516
8.585714 -0.010430177
8.586715 -0.010347927
8.587714 -0.010264775
8.588715 -0.010180729
8.589714 -0.010095795
8.590714 -0.010009984
8.591714 -0.0099233046
8.592714 -0.0098357676
8.593715 -0.0097473836
8.594714 -0.0096581636
8.595715 -0.00956812
8.596714 -0.0094772651
8.597714 -0.0093856121
8.598714 -0.0092931747
8.599714 -0.009199966700000001
8.600715 -0.0091060021
8.601714 -0.0090112953
8.602715 -0.008915861
8.603714 -0.0088197143
8.604714 -0.0087228691
8.605714 -0.00862534
8.606714 -0.0085271422
8.607715 -0.0084282896
8.608714 -0.008328796000000001
8.609715 -0.008228675099999999
8.610714 -0.0081279402
8.611714 -0.0080266043
8.612714 -0.0079246798
8.613714 -0.007822179
8.614715 -0.0077191136
8.615714 -0.007615494499999999
8.616714 -0.0075113334
8.617714 -0.0074066404
8.618714 -0.007301426400000001
8.619715 -0.007195700899999999
8.620714 -0.0070894734
8.621715 -0.006982753300000001
8.622714 -0.006875549999999999
8.623714 -0.0067678724000000004
8.624714 -0.0066597298
8.625714 -0.0065511304
8.626715 -0.0064420834
8.627714 -0.006332597
8.628715 -0.0062226798
8.629714 -0.006112340599999999
8.630714 -0.0060015878
8.631714 -0.005890429700000001
8.632714 -0.0057788748
8.633715 -0.0056669319999999995
8.634714 -0.0055546093999999996
8.635715 -0.0054419157
8.636714 -0.0053288597
8.637714 -0.0052154500999999995
8.638714 -0.0051016952
8.639714 -0.004987604200000001
8.640715 -0.0048731858
8.641714 -0.004758449
8.642715 -0.0046434026
8.643714 -0.0045280562
8.644714 -0.004412419
8.645715 -0.0042965006
8.646714 -0.0041803112
8.647715 -0.0040638606
8.648714 -0.003947159
8.649714 -0.0038302171999999995
8.650714 -0.0037130467000000005
8.651714 -0.0035956586
8.652715 -0.0034780648999999998
8.653714 -0.0033602780999999996
8.654715 -0.0032423111
8.655714 -0.0031241771999999998
8.656714 -0.0030058902
8.657714 -0.0028874640999999998
8.658714 -0.0027689137
8.659715 -0.0026502539
8.660714 -0.0025315003
8.661715 -0.0024126684
8.662714 -0.0022937742000000002
8.663714 -0.0021748336000000004
8.664714 -0.0020558628
8.665714 -0.0019368777
8.666715 -0.0018178944
8.667714 -0.0016989285
8.668715 -0.0015799953
8.669714 -0.00146111
8.670714 -0.001342287
8.671714 -0.0012235404
8.672714 -0.0011048835
8.673715 -0.00098632909
8.674714 -0.00086788923
8.675714 -0.00074957529
8.676714 -0.00063139805
8.677714 -0.00051336756
8.678715 -0.00039549322999999996
8.679714 -0.00027778387
8.680715 -0.00016024787
8.681714 -4.2893096999999996e-05
8.682714 7.427294099999999e-05
8.683714 0.00019124301999999999
8.684714 0.00030801014
8.685715 0.00042456735999999996
8.686714 0.0005409077900000001
8.687715 0.00065702452
8.688714 0.0007729104299999999
8.689714 0.00088855832
8.690714 0.0010039606
8.691714 0.0011191097
8.692715 0.0012339972
8.693714 0.0013486148
8.694715 0.0014629538
8.695714 0.0015770049
8.696714 0.0016907584999999998
8.697714 0.0018042050000000001
8.698714 0.0019173342
8.699715 0.0020301359
8.700714 0.0021425994
8.701715 0.0022547140999999997
8.702714 0.0023664692
8.703714 0.0024778537
8.704714 0.0025888568
8.705714 0.0026994676
8.706715 0.0028096751000000002
8.707714 0.0029194685
8.708714 0.0030288373
8.709714 0.0031377705000000004
8.710714 0.0032462575999999996
8.711715 0.0033542881
8.712714 0.0034618515000000003
8.713715 0.0035689375999999997
8.714714 0.0036755358
8.715714 0.0037816360000000005
8.716714 0.0038872280000000004
8.717714 0.0039923012
8.718715 0.0040968451
8.719714 0.0042008491
8.720715 0.004304303000000001
8.721714 0.0044071959999999995
8.722714 0.004509517
8.723714 0.0046112553
8.724714 0.0047123998
8.725715 0.0048129394
8.726714 0.004912863
8.727715 0.0050121595
8.728714 0.0051108177999999995
8.729714 0.0052088271000000005
8.730714 0.0053061765
8.731714 0.0054028555
8.732715 0.0054988534
8.733714 0.0055941604
8.734715 0.0056887671
8.735714 0.0057826644
8.736714 0.0058758436
8.737714 0.0059682963
8.738714 0.006060015199999999
8.739715 0.006150992700000001
8.740714 0.0062412226000000005
8.741714 0.006330698700000001
8.742714 0.0064194159
8.743714 0.0065073684
8.744715 0.0065945518
8.745714 0.0066809625
8.746715 0.0067665955
8.747714 0.006851447700000001
8.748714 0.0069355156
8.749714 0.0070187954
8.750714 0.0071012837
8.751715 0.0071829767000000004
8.752714 0.0072638715
8.753715 0.0073439638
8.754714 0.0074232499000000006
8.755714 0.0075017255000000005
8.756714 0.0075793861
8.757714 0.007656226800000001
8.758715 0.0077322431
8.759714 0.0078074291999999995
8.760715 0.0078817793
8.761714 0.0079552876
8.762714 0.0080279475
8.763714 0.0080997532
8.764714 0.008170697400000001
8.765715 0.0082407736
8.766714 0.0083099752
8.767715 0.008378295000000001
8.768714 0.0084457257
8.769714 0.0085122607
8.770715 0.0085778927
8.771714 0.008642616
8.772715 0.0087064233
8.773714 0.0087693086
8.774714 0.0088312656
8.775714 0.008892288299999999
8.776714 0.0089523717
8.777715 0.009011509999999999
8.778714 0.0090696987
8.779715 0.009126932899999999
8.780714 0.009183207300000001
8.781714 0.0092385184
8.782714 0.0092928611
8.783714 0.0093462324
8.784715 0.009398628
8.785714 0.0094500436
8.786715 0.0095004762
8.787714 0.0095499214
8.788714 0.009598376300000001
8.789714 0.0096458367
8.790714 0.0096922988
8.791715 0.009737759
8.792714 0.0097822143
8.793715 0.0098256605
8.794714 0.0098680939
8.795714 0.0099095116
8.796714 0.0099499099
8.797714 0.009989285899999999
8.798715 0.010027637
8.799714 0.010064960000000001
8.800714 0.010101254
8.801714 0.010136517
8.802714 0.010170748
8.803715 0.010203946
8.804714 0.010236112
8.805715 0.010267245
8.806714 0.010297345999999999
8.807714 0.010326418
8.808714 0.010354462
8.809714 0.01038148
8.810715 0.010407475000000001
8.811714 0.010432450999999999
8.812715 0.010456412
8.813714 0.010479359
8.814714 0.010501299
8.815714 0.010522233
8.816714 0.010542166
8.817715 0.0105611
8.818714 0.01057904
8.819715 0.010595987
8.820714 0.010611944
8.821714 0.010626913
8.822714 0.010640894
8.823714 0.010653889
8.824715 0.010665896
8.825714 0.010676916
8.826715 0.010686948
8.827714 0.010695989
8.828714 0.010704039
8.829714 0.010711093
8.830714 0.010717149
8.831715 0.010722205
8.832714 0.010726256
8.833714 0.0107293
8.834714 0.010731332
8.835714 0.010732352
8.836715 0.010732355
8.837714 0.010731339
8.838715 0.010729302000000001
8.839714 0.010726244
8.840714 0.010722163
8.841714 0.010717059000000001
8.842714 0.010710933
8.843715 0.010703785
8.844714 0.010695618
8.845715 0.010686432999999999
8.846714 0.010676235000000001
8.847714 0.010665026999999999
8.848714 0.010652812000000001
8.849714 0.010639596
8.850715 0.010625384
8.851714 0.010610181
8.852715 0.010593993
8.853714 0.010576825
8.854714 0.010558683000000001
8.855714 0.010539573
8.856714 0.010519502
8.857715 0.010498476
8.858714 0.010476499
8.859715 0.010453579000000001
8.860714 0.010429721999999999
8.861714 0.010404933
8.862714 0.010379217999999999
8.863714 0.010352583
8.864715 0.010325034
8.865714 0.010296578
8.866714 0.010267219999999999
8.867714 0.010236968
8.868714 0.010205826
8.869715 0.010173802
8.870714 0.010140903000000001
8.871715 0.010107136000000001
8.872714 0.010072508
8.873714 0.010037026
8.874714 0.010000698
8.875714 0.0099635312
8.876715 0.0099255325
8.877714 0.0098867102
8.878715 0.0098470708
8.879714 0.0098066215
8.880714 0.0097653698
8.881714 0.0097233213
8.882714 0.0096804826
8.883715 0.0096368589
8.884714 0.0095924559
8.885715 0.009547278800000001
8.886714 0.0095013318
8.887714 0.0094546187
8.888714 0.0094071431
8.889714 0.0093589086
8.890715 0.0093099174
8.891714 0.0092601716
8.892715 0.0092096736
8.893714 0.009158424699999999
8.894714 0.009106427
8.895715 0.0090536829
8.896714 0.0090001937
8.897715 0.008945960900000001
8.898714 0.0088909874
8.899714 0.008835276100000001
8.900714 0.0087788299
8.901714 0.0087216518
8.902715 0.0086637468
8.903714 0.0086051194
8.904715 0.0085457759
8.905714 0.0084857224
8.906714 0.008424965199999999
8.907714 0.008363513199999999
8.908714 0.008301374299999999
8.909715 0.0082385581
8.910714 0.0081750739
8.911715 0.0081109327
8.912714 0.0080461446
8.913714 0.0079807214
8.914714 0.007914674600000001
8.915714 0.007848016000000001
8.916715 0.007780756999999999
8.917714 0.007712909400000001
8.918715 0.0076444841000000005
8.919714 0.0075754935
8.920714 0.0075059477000000005
8.921714 0.0074358576999999995
8.922714 0.007365232900000001
8.923715 0.0072940835
8.924714 0.007222418899999999
8.925714 0.0071502473
8.926714 0.0070775764
8.927714 0.0070044145
8.928715 0.0069307694999999996
8.929714 0.006856647099999999
8.930715 0.0067820547
8.931714 0.0067069981
8.932714 0.0066314838
8.933714 0.0065555184999999995
8.934714 0.0064791071
8.935715 0.006402256300000001
8.936714 0.0063249725
8.937715 0.006247262399999999
8.938714 0.006169131699999999
8.939714 0.0060905881
8.940714 0.0060116381
8.941714 0.0059322894
8.942715 0.0058525497
8.943714 0.0057724264
8.944715 0.0056919278000000005
8.945714 0.0056110621000000005
8.946714 0.0055298377
8.947714 0.0054482629
8.948714 0.0053663462
8.949715 0.0052840958
8.950714 0.0052015203
8.951715 0.0051186278
8.952714 0.0050354265
8.953714 0.0049519243000000004
8.954714 0.0048681285999999995
8.955714 0.0047840469
8.956715 0.0046996865
8.957714 0.0046150544
8.958714 0.0045301571
8.959714 0.0044450007
8.960714 0.0043595922999999995
8.961715 0.0042739375
8.962714 0.004188043
8.963715 0.0041019146
8.964714 0.004015559199999999
8.965714 0.0039289829
8.966714 0.0038421927
8.967714 0.0037551958999999997
8.968715 0.0036680001
8.969714 0.0035806133
8.970715 0.0034930439000000002
8.971714 0.0034053010000000003
8.972714 0.0033173939
8.973714 0.003229333
8.974714 0.0031411291
8.975715 0.0030527932
8.976714 0.0029643368
8.977715 0.002875772
8.978714 0.002787111
8.979714 0.0026983662
8.980714 0.0026095498
8.981714 0.0025206746
8.982715 0.0024317525
8.983714 0.002342796
8.984715 0.0022538165000000002
8.985714 0.0021648253
8.986714 0.0020758333
8.987714 0.0019868505000000002
8.988714 0.0018978864
8.989715 0.00180895
8.990714 0.0017200497
8.991714 0.0016311928
8.992714 0.0015423864000000001
8.993714 0.0014536372
8.994715 0.0013649509999999999
8.995714 0.0012763335
8.996715 0.0011877899000000002
8.997714 0.0010993253
8.998714 0.0010109447
8.999714 0.00092265318
9.000714 0.0008344556600000001
9.001715 0.0007463575
9.002714 0.00065836425
9.003715 0.00057048178
9.004714 0.00048271636000000003
9.005714 0.00039507472000000003
9.006714 0.00030756403
9.007714 0.00022019194000000002
9.008715 0.00013296656
9.009714 4.5896391000000005e-05
9.010715 -4.1009653e-05
9.011714 -0.00012774234999999998
9.012714 -0.00021429221
9.013714 -0.00030064955
9.014714 -0.0003868046
9.015715 -0.00047274757000000003
9.016714 -0.00055846876
9.017715 -0.0006439585399999999
9.018714 -0.00072920757
9.019714 -0.00081420676
9.020715 -0.00089894738
9.021714 -0.00098342107
9.022715 -0.0010676198000000002
9.023714 -0.0011515362
9.024714 -0.0012351628
9.025714 -0.0013184931
9.026714 -0.0014015205
9.027715 -0.001484239
9.028714 -0.0015666425000000002
9.029715 -0.0016487254000000001
9.030714 -0.0017304821000000002
9.031714 -0.0018119069999999998
9.032714 -0.0018929943000000002
9.033714 -0.0019737381
9.034715 -0.0020541325
9.035714 -0.0021341713000000003
9.036715 -0.0022138478
9.037714 -0.002293155
9.038714 -0.0023720857
9.039714 -0.0024506322
9.040714 -0.0025287866999999997
9.041715 -0.0026065409
9.042714 -0.0026838863
9.043715 -0.0027608145
9.044714 -0.0028373166
9.045714 -0.002913384
9.046714 -0.0029890080999999996
9.047714 -0.0030641807999999995
9.048715 -0.0031388936
9.049714 -0.0032131389
9.050714 -0.0032869098999999996
9.051714 -0.0033601991000000004
9.052714 -0.0034330009
9.053715 -0.0035053094
9.054714 -0.0035771198000000004
9.055715 -0.0036484274000000002
9.056714 -0.0037192286999999996
9.057714 -0.0037895203
9.058714 -0.0038592988999999996
9.059714 -0.003928562700000001
9.060715 -0.0039973092
9.061714 -0.0040655363
9.062715 -0.0041332423
9.063714 -0.0042004252
9.064714 -0.004267083600000001
9.065714 -0.0043332147
9.066714 -0.0043988162
9.067715 -0.0044638855000000005
9.068714 -0.0045284189
9.069715 -0.0045924131000000005
9.070714 -0.0046558634
9.071714 -0.0047187652
9.072714 -0.0047811132
9.073714 -0.004842901399999999
9.074715 -0.0049041231
9.075714 -0.0049647719000000005
9.076715 -0.00502484
9.077714 -0.0050843202
9.078714 -0.0051432045
9.079714 -0.0052014853
9.080714 -0.0052591549
9.081715 -0.0053162054
9.082714 -0.0053726289
9.083714 -0.0054284184
9.084714 -0.0054835669
9.085714 -0.0055380682
9.086715 -0.0055919161
9.087714 -0.0056451056
9.088715 -0.0056976322
9.089714 -0.0057494914999999995
9.090714 -0.0058006804
9.091714 -0.0058511963
9.092714 -0.005901037400000001
9.093715 -0.0059502017
9.094714 -0.0059986884
9.095715 -0.0060464965
9.096714 -0.0060936261
9.097714 -0.006140076600000001
9.098714 -0.0061858489
9.099714 -0.0062309424
9.100715 -0.006275357
9.101714 -0.0063190928
9.102715 -0.0063621497
9.103714 -0.006404527100000001
9.104714 -0.006446223399999999
9.105714 -0.0064872372999999995
9.106714 -0.0065275672
9.107715 -0.0065672109
9.108714 -0.0066061657
9.109715 -0.0066444292
9.110714 -0.0066819979
9.111714 -0.0067188688
9.112714 -0.0067550391
9.113714 -0.0067905043
9.114715 -0.0068252622
9.115714 -0.006859308599999999
9.116714 -0.006892641200000001
9.117714 -0.0069252572
9.118714 -0.0069571543
9.119715 -0.006988330300000001
9.120714 -0.007018783799999999
9.121715 -0.007048514100000001
9.122714 -0.0070775197
9.123714 -0.0071058006
9.124714 -0.0071333568
9.125714 -0.0071601890999999996
9.126715 -0.007186298200000001
9.127714 -0.0072116847
9.128715 -0.0072363495
9.129714 -0.007260293199999999
9.130714 -0.0072835166000000005
9.131714 -0.007306020400000001
9.132714 -0.0073278054
9.133715 -0.007348871400000001
9.134714 -0.0073692179
9.135715 -0.007388844099999999
9.136714 -0.0074077492
9.137714 -0.0074259311
9.138714 -0.007443388300000001
9.139714 -0.0074601172000000006
9.140715 -0.0074761155999999995
9.141714 -0.0074913798000000005
9.142715 -0.007505907000000001
9.143714 -0.0075196926999999995
9.144714 -0.0075327334
9.145715 -0.0075450262
9.146714 -0.007556566599999999
9.147715 -0.0075673517
9.148714 -0.007577378699999999
9.149714 -0.0075866454
9.150714 -0.007595151
9.151714 -0.0076028933
9.152715 -0.007609873099999999
9.153714 -0.0076160912
9.154715 -0.0076215488999999996
9.155714 -0.0076262490999999995
9.156714 -0.007630194900000001
9.157714 -0.0076333905
9.158714 -0.007635841000000001
9.159715 -0.0076375516
9.160714 -0.007638528
9.161715 -0.007638776900000001
9.162714 -0.007638304700000001
9.163714 -0.007637118
9.164714 -0.0076352233
9.165714 -0.0076326271999999995
9.166715 -0.007629336299999999
9.167714 -0.0076253564
9.168715 -0.0076206918
9.169714 -0.0076153476
9.170714 -0.0076093282
9.171714 -0.007602635700000001
9.172714 -0.0075952732
9.173715 -0.0075872427
9.174714 -0.007578545
9.175714 -0.0075691802
9.176714 -0.0075591488
9.177714 -0.0075484502
9.178715 -0.007537083
9.179714 -0.0075250471000000005
9.180715 -0.0075123411
9.181714 -0.0074989635
9.182714 -0.0074849144
9.183714 -0.007470192200000001
9.184714 -0.007454797
9.185715 -0.007438728800000001
9.186714 -0.0074219883
9.187715 -0.0074045769
9.188714 -0.007386496100000001
9.189714 -0.0073677482
9.190714 -0.0073483359
9.191714 -0.0073282623
9.192715 -0.0073075309
9.193714 -0.007286145399999999
9.194715 -0.0072641102
9.195714 -0.0072414303
9.196714 -0.0072181094
9.197714 -0.007194152599999999
9.198714 -0.007169563499999999
9.199715 -0.0071443472
9.200714 -0.007118507299999999
9.201715 -0.0070920476
9.202714 -0.007064971600000001
9.203714 -0.007037282200000001
9.204714 -0.0070089824
9.205714 -0.0069800750000000005
9.206715 -0.0069505622000000005
9.207714 -0.006920446300000001
9.208714 -0.006889728700000001
9.209714 -0.0068584115
9.210714 -0.006826497
9.211715 -0.0067939865
9.212714 -0.006760883099999999
9.213715 -0.0067271889
9.214714 -0.0066929068
9.215714 -0.0066580404
9.216714 -0.0066225934000000005
9.217714 -0.006586570799999999
9.218715 -0.0065499778
9.219714 -0.0065128203
9.220715 -0.0064751053
9.221714 -0.006436839599999999
9.222714 -0.0063980318
9.223714 -0.00635869
9.224714 -0.0063188229
9.225715 -0.0062784391
9.226714 -0.006237549
9.227715 -0.0061961611
9.228714 -0.0061542851
9.229714 -0.0061119303
9.230714 -0.0060691051
9.231714 -0.0060258179
9.232715 -0.0059820763
9.233714 -0.0059378875
9.234715 -0.0058932575
9.235714 -0.0058481914
9.236714 -0.0058026937
9.237714 -0.0057567682
9.238714 -0.0057104178
9.239715 -0.0056636443
9.240714 -0.0056164488
9.241714 -0.0055688324
9.242714 -0.005520795100000001
9.243714 -0.0054723369
9.244715 -0.0054234570000000005
9.245714 -0.0053741554
9.246715 -0.0053244319
9.247714 -0.0052742859999999996
9.248714 -0.0052237181
9.249714 -0.0051727289
9.250714 -0.0051213199
9.251715 -0.0050694929
9.252714 -0.0050172508
9.253715 -0.0049645972
9.254714 -0.0049115366
9.255714 -0.004858074
9.256714 -0.0048042155
9.257714 -0.0047499678
9.258715 -0.0046953381
9.259714 -0.0046403344
9.260715 -0.0045849651
9.261714 -0.0045292388999999995
9.262714 -0.0044731645
9.263714 -0.0044167515
9.264714 -0.0043600085
9.265715 -0.0043029442
9.266714 -0.0042455675
9.267715 -0.0041878862
9.268714 -0.0041299085
9.269714 -0.004071641500000001
9.270715 -0.0040130923
9.271714 -0.0039542668999999996
9.272715 -0.0038951707999999997
9.273714 -0.0038358088000000003
9.274714 -0.003776186
9.275714 -0.0037163059
9.276714 -0.0036561727
9.277715 -0.0035957899
9.278714 -0.0035351607999999997
9.279715 -0.0034742887
9.280714 -0.0034131768000000002
9.281714 -0.0033518288999999997
9.282714 -0.0032902488
9.283714 -0.0032284406
9.284715 -0.0031664091000000003
9.285714 -0.0031041596
9.286715 -0.0030416977
9.287714 -0.0029790299
9.288714 -0.0029161629000000002
9.289714 -0.0028531042
9.290714 -0.0027898614
9.291715 -0.0027264427999999998
9.292714 -0.002662857
9.293715 -0.0025991125
9.294714 -0.0025352180999999997
9.295714 -0.0024711824
9.296714 -0.0024070137
9.297714 -0.0023427201
9.298715 -0.002278309
9.299714 -0.0022137876000000003
9.300714 -0.0021491622
9.301714 -0.0020844385
9.302714 -0.0020196216
9.303715 -0.0019547155
9.304714 -0.0018897234999999998
9.305715 -0.0018246488
9.306714 -0.0017594934
9.307714 -0.0016942586000000001
9.308714 -0.0016289459000000002
9.309714 -0.0015635561999999999
9.310715 -0.0014980899999999999
9.311714 -0.0014325481
9.312715 -0.0013669313
9.313714 -0.0013012407
9.314714 -0.0012354777
9.315714 -0.0011696443
9.316714 -0.0011037431
9.317715 -0.0010377776
9.318714 -0.00097175171
9.319715 -0.0009056705499999999
9.320714 -0.00083953983
9.321714 -0.0007733660800000001
9.322714 -0.00070715678
9.323714 -0.0006409200100000001
9.324715 -0.00057466441
9.325714 -0.00050839922
9.326715 -0.00044213407
9.327714 -0.00037587874
9.328714 -0.00030964320000000003
9.329714 -0.00024343731000000003
9.330714 -0.00017727073999999999
9.331715 -0.0001111528
9.332714 -4.5092347000000004e-05
9.333714 2.0902384e-05
9.334714 8.6823826e-05
9.335714 0.00015266518
9.336715 0.00021842043
9.337714 0.0002840844
9.338715 0.00034965269
9.339714 0.00041512167
9.340714 0.00048048846000000006
9.341714 0.00054575071
9.342714 0.00061090664
9.343715 0.0006759547400000001
9.344714 0.00074089385
9.345715 0.0008057228099999999
9.346714 0.00087044045
9.347714 0.0009350453199999999
9.348714 0.00099953577
9.349714 0.0010639095
9.350715 0.0011281639
9.351714 0.0011922954
9.352715 0.0012563002
9.353714 0.0013201735
9.354714 0.0013839098
9.355714 0.0014475031
9.356714 0.0015109468
9.357715 0.0015742335999999997
9.358714 0.0016373562
9.359715 0.0017003067
9.360714 0.0017630771
9.361714 0.0018256596
9.362714 0.0018880461999999998
9.363714 0.0019502297
9.364715 0.0020122028
9.365714 0.002073959
9.366714 0.0021354923000000002
9.367714 0.0021967975
9.368714 0.0022578701
9.369715 0.0023187060000000002
9.370714 0.0023793024
9.371715 0.0024396566
9.372714 0.0024997671
9.373714 0.0025596324
9.374714 0.0026192518
9.375714 0.0026786249
9.376715 0.0027377512999999997
9.377714 0.0027966307
9.378715 0.0028552629
9.379714 0.0029136474
9.380714 0.002971783
9.381714 0.0030296686
9.382714 0.003087302
9.383715 0.0031446809000000003
9.384714 0.0032018019
9.385715 0.0032586613
9.386714 0.0033152540999999997
9.387714 0.0033715747000000003
9.388714 0.0034276173999999997
9.389714 0.0034833753000000005
9.390715 0.003538841
9.391714 0.0035940073
9.392715 0.0036488658
9.393714 0.0037034089000000004
9.394714 0.0037576287
9.395715 0.0038115169
9.396714 0.0038650662000000004
9.397715 0.0039182693999999995
9.398714 0.0039711202
9.399714 0.0040236122
9.400714 0.0040757404
9.401714 0.0041275001000000006
9.402715 0.004178888
9.403714 0.0042299012
9.404715 0.0042805375
9.405714 0.0043307959
9.406714 0.0043806755
9.407714 0.004430176300000001
9.408714 0.0044792992
9.409715 0.0045280445
9.410714 0.0045764129
9.411715 0.0046244055
9.412714 0.0046720234
9.413714 0.0047192669000000005
9.414714 0.004766136
9.415714 0.0048126305
9.416715 0.0048587495000000005
9.417714 0.0049044913
9.418715 0.0049498536
9.419714 0.0049948336
9.420714 0.0050394272
9.421714 0.0050836301
9.422714 0.0051274372
9.423715 0.0051708430000000005
9.424714 0.0052138417
9.425714 0.005256427199999999
9.426714 0.0052985932
9.427714 0.0053403332
9.428715 0.0053816413
9.429714 0.005422511499999999
9.430715 0.0054629381
9.431714 0.0055029166
9.432714 0.0055424422
9.433714 0.0055815115000000005
9.434714 0.0056201220999999996
9.435715 0.0056582714000000004
9.436714 0.005695958300000001
9.437715 0.0057331825000000005
9.438714 0.0057699435
9.439714 0.0058062426
9.440714 0.005842081
9.441714 0.0058774604
9.442715 0.0059123824
9.443714 0.0059468493
9.444715 0.0059808634000000005
9.445714 0.0060144266
9.446714 0.0060475406
9.447714 0.0060802067
9.448714 0.006112425800000001
9.449715 0.0061441976999999995
9.450714 0.006175522100000001
9.451715 0.0062063984
9.452714 0.0062368243
9.453714 0.0062667976
9.454714 0.0062963147
9.455714 0.0063253719
9.456715 0.006353965
9.457714 0.0063820888
9.458714 0.0064097381
9.459714 0.0064369073
9.460714 0.006463591899999999
9.461715 0.006489786000000001
9.462714 0.0065154847
9.463715 0.0065406835
9.464714 0.0065653781
9.465714 0.0065895649
9.466714 0.0066132416
9.467714 0.006636405299999999
9.468715 0.006659055400000001
9.469714 0.006681191
9.470715 0.006702813
9.471714 0.006723922
9.472714 0.0067445195
9.473714 0.0067646084
9.474714 0.0067841916
9.475715 0.0068032720999999996
9.476714 0.006821853500000001
9.477715 0.0068399386
9.478714 0.0068575311000000005
9.479714 0.0068746333
9.480714 0.0068912486
9.481714 0.006907378699999999
9.482715 0.0069230256
9.483714 0.0069381895
9.484715 0.0069528709
9.485714 0.0069670692
9.486714 0.0069807828999999995
9.487714 0.0069940105999999995
9.488714 0.0070067494
9.489715 0.0070189963
9.490714 0.007030747699999999
9.491714 0.0070419999
9.492714 0.007052749400000001
9.493714 0.0070629924999999994
9.494715 0.0070727248
9.495714 0.0070819435
9.496715 0.0070906455
9.497714 0.007098828099999999
9.498714 0.007106489599999999
9.499714 0.007113628800000001
9.500714 0.0071202448
9.501715 0.007126338500000001
9.502714 0.0071319104
9.503715 0.0071369628
9.504714 0.007141497199999999
9.505714 0.007145517200000001
9.506714 0.0071490256
9.507714 0.007152026200000001
9.508715 0.0071545226
9.509714 0.007156518399999999
9.510715 0.0071580173000000006
9.511714 0.0071590227999999995
9.512714 0.007159538699999999
9.513714 0.007159567
9.514714 0.0071591094000000004
9.515715 0.0071581679
9.516714 0.0071567424999999995
9.517715 0.0071548333
9.518714 0.0071524401999999996
9.519714 0.0071495611
9.520715 0.007146193800000001
9.521714 0.0071423361000000005
9.522715 0.0071379844
9.523714 0.0071331356999999995
9.524714 0.0071277871000000005
9.525714 0.0071219343
9.526714 0.0071155744
9.527715 0.007108703699999999
9.528714 0.0071013208
9.529715 0.0070934228000000005
9.530714 0.0070850081
9.531714 0.0070760769
9.532714 0.007066629800000001
9.533714 0.007056667500000001
9.534715 0.0070461923
9.535714 0.0070352070999999995
9.536715 0.0070237162
9.537714 0.0070117239
9.538714 0.006999236199999999
9.539714 0.0069862581
9.540714 0.0069727961
9.541715 0.0069588568000000005
9.542714 0.0069444460999999996
9.543715 0.0069295704
9.544714 0.0069142356
9.545714 0.006898446700000001
9.546714 0.006882209
9.547714 0.0068655267
9.548715 0.006848402700000001
9.549714 0.0068308393
9.550714 0.0068128385000000005
9.551714 0.0067944013
9.552714 0.006775526699999999
9.553715 0.0067562141
9.554714 0.0067364621
9.555715 0.006716268399999999
9.556714 0.006695630100000001
9.557714 0.0066745444
9.558714 0.0066530083
9.559714 0.0066310182
9.560715 0.0066085719000000005
9.561714 0.006585666400000001
9.562715 0.0065622997
9.563714 0.006538470199999999
9.564714 0.0065141771999999995
9.565714 0.0064894208
9.566714 0.0064642023
9.567715 0.0064385225
9.568714 0.006412384399999999
9.569715 0.0063857915
9.570714 0.0063587482
9.571714 0.0063312589
9.572714 0.006303329399999999
9.573714 0.0062749656
9.574715 0.0062461739
9.575714 0.0062169609
9.576715 0.0061873325
9.577714 0.0061572951
9.578714 0.006126854700000001
9.579714 0.006096017
9.580714 0.0060647872
9.581715 0.0060331698
9.582714 0.0060011684000000004
9.583714 0.0059687856
9.584714 0.0059360242
9.585714 0.0059028851
9.586715 0.0058693691
9.587714 0.0058354759
9.588715 0.005801205
9.589714 0.0057665555
9.590714 0.0057315254
9.591714 0.0056961129
9.592714 0.0056603163
9.593715 0.0056241337
9.594714 0.0055875633
9.595715 0.005550604000000001
9.596714 0.005513255
9.597714 0.0054755164
9.598714 0.0054373886
9.599714 0.005398873
9.600715 0.0053599712999999995
9.601714 0.005320687
9.602715 0.0052810232
9.603714 0.005240984299999999
9.604714 0.0052005758
9.605714 0.0051598028
9.606714 0.0051186715
9.607715 0.0050771883
9.608714 0.005035359200000001
9.609715 0.004993191
9.610714 0.00495069
9.611714 0.0049078619
9.612714 0.004864712199999999
9.613714 0.0048212459999999995
9.614715 0.0047774673
9.615714 0.00473338
9.616714 0.0046889869
9.617714 0.0046442896
9.618714 0.0045992896
9.619715 0.0045539877
9.620714 0.0045083834000000005
9.621715 0.0044624765
9.622714 0.0044162654
9.623714 0.0043697488
9.624714 0.0043229251000000005
9.625714 0.0042757925
9.626715 0.0042283495999999995
9.627714 0.0041805950000000005
9.628715 0.0041325275
9.629714 0.0040841467
9.630714 0.0040354531
9.631714 0.003986447299999999
9.632714 0.0039371313000000005
9.633715 0.003887507
9.634714 0.0038375783
9.635715 0.0037873491
9.636714 0.0037368240999999997
9.637714 0.0036860092
9.638714 0.0036349102
9.639714 0.0035835332
9.640715 0.0035318855
9.641714 0.0034799741
9.642715 0.0034278059000000002
9.643714 0.0033753877
9.644714 0.0033227261
9.645715 0.0032698274
9.646714 0.0032166972
9.647715 0.0031633404
9.648714 0.003109761
9.649714 0.0030559626000000004
9.650714 0.0030019479
9.651714 0.0029477187
9.652715 0.0028932762000000002
9.653714 0.0028386206
9.654715 0.0027837519
9.655714 0.0027286695
9.656714 0.0026733724
9.657714 0.0026178595
9.658714 0.0025621298999999997
9.659715 0.0025061824999999998
9.660714 0.0024500168
9.661715 0.0023936325000000003
9.662714 0.0023370303
9.663714 0.0022802113
9.664714 0.0022231774
9.665714 0.0021659316
9.666715 0.0021084776
9.667714 0.0020508201
9.668715 0.0019929646
9.669714 0.0019349174
9.670714 0.0018766853999999998
9.671714 0.001818276
9.672714 0.0017596973
9.673715 0.0017009572
9.674714 0.0016420638
9.675714 0.0015830252
9.676714 0.0015238492
9.677714 0.0014645429
9.678715 0.0014051131
9.679714 0.0013455656
9.680715 0.0012859053999999999
9.681714 0.0012261365
9.682714 0.001166262
9.683714 0.001106284
9.684714 0.0010462035999999999
9.685715 0.00098602095
9.686714 0.0009257353699999999
9.687715 0.00086534546
9.688714 0.0008048492400000001
9.689714 0.00074424433
9.690714 0.0006835280099999999
9.691714 0.0006226976
9.692715 0.0005617504
9.693714 0.00050068415
9.694715 0.0004394969
9.695714 0.00037818741
9.696714 0.00031675515
9.697714 0.00025520053
9.698714 0.00019352481
9.699715 0.00013173031000000002
9.700714 6.982036200000001e-05
9.701715 7.799288e-06
9.702714 -5.4327637e-05
9.703714 -0.00011655426
9.704714 -0.00017887365
9.705714 -0.00024127824
9.706715 -0.00030375994999999996
9.707714 -0.00036631043
9.708714 -0.00042892111
9.709714 -0.0004915835200000001
9.710714 -0.0005542893199999999
9.711715 -0.00061703049
9.712714 -0.00067979963
9.713715 -0.00074258992
9.714714 -0.0008053952999999999
9.715714 -0.00086821037
9.716714 -0.0009310307200000001
9.717714 -0.00099385279
9.718715 -0.0010566738
9.719714 -0.0011194917
9.720715 -0.0011823051
9.721714 -0.0012451134
9.722714 -0.0013079164
9.723714 -0.0013707141
9.724714 -0.0014335067
9.725715 -0.0014962945
9.726714 -0.0015590775000000002
9.727715 -0.0016218555000000001
9.728714 -0.0016846281
9.729714 -0.0017473940000000002
9.730714 -0.0018101513000000002
9.731714 -0.0018728977
9.732715 -0.0019356300999999999
9.733714 -0.0019983444999999997
9.734715 -0.0020610360999999996
9.735714 -0.0021237
9.736714 -0.0021863303
9.737714 -0.0022489208
9.738714 -0.002311465
9.739715 -0.0023739562
9.740714 -0.0024363875
9.741714 -0.0024987527
9.742714 -0.0025610452
9.743714 -0.0026232594
9.744715 -0.0026853899
9.745714 -0.002747432
9.746715 -0.002809382
9.747714 -0.0028712371
9.748714 -0.0029329953
9.749714 -0.0029946552
9.750714 -0.0030562165000000002
9.751715 -0.0031176797999999998
9.752714 -0.0031790462999999997
9.753715 -0.0032403179
9.754714 -0.0033014971
9.755714 -0.0033625864
9.756714 -0.0034235887
9.757714 -0.003484507
9.758715 -0.0035453439
9.759714 -0.0036061013999999997
9.760715 -0.0036667818
9.761714 -0.0037273858
9.762714 -0.0037879137
9.763714 -0.0038483652999999995
9.764714 -0.0039087387
9.765715 -0.0039690309
9.766714 -0.0040292387
9.767715 -0.004089357
9.768714 -0.00414938
9.769714 -0.0042093011999999996
9.770715 -0.004269113200000001
9.771714 -0.0043288073
9.772715 -0.0043883756
9.773714 -0.0044478085
9.774714 -0.004507097
9.775714 -0.0045662324
9.776714 -0.0046252055
9.777715 -0.0046840079
9.778714 -0.0047426318
9.779715 -0.0048010697000000005
9.780714 -0.0048593156
9.781714 -0.0049173639
9.782714 -0.00497521
9.783714 -0.0050328505
9.784715 -0.0050902829000000005
9.785714 -0.0051475054
9.786715 -0.0052045176
9.787714 -0.0052613192
9.788714 -0.005317910800000001
9.789714 -0.0053742941
9.790714 -0.0054304699
9.791715 -0.0054864402000000005
9.792714 -0.0055422067999999994
9.793715 -0.0055977707
9.794714 -0.0056531335
9.795714 -0.0057082962
9.796714 -0.0057632587
9.797714 -0.0058180209
9.798715 -0.0058725818
9.799714 -0.0059269398
9.800714 -0.0059810922
9.801714 -0.0060350365
9.802714 -0.0060887690999999996
9.803715 -0.0061422856
9.804714 -0.006195582
9.805715 -0.0062486535000000005
9.806714 -0.006301495199999999
9.807714 -0.0063541025
9.808714 -0.006406470500000001
9.809714 -0.0064585947000000005
9.810715 -0.0065104716000000005
9.811714 -0.0065620967
9.812715 -0.0066134671
9.813714 -0.0066645807
9.814714 -0.006715436
9.815714 -0.0067660316
9.816714 -0.0068163667
9.817715 -0.0068664413
9.818714 -0.0069162561
9.819715 -0.0069658126
9.820714 -0.0070151109
9.821714 -0.007064153
9.822714 -0.0071129405
9.823714 -0.007161474100000001
9.824715 -0.007209754400000001
9.825714 -0.0072577815
9.826715 -0.007305555500000001
9.827714 -0.0073530748000000005
9.828714 -0.007400337900000001
9.829714 -0.0074473421000000005
9.830714 -0.007494082799999999
9.831715 -0.007540555799999999
9.832714 -0.0075867552
9.833714 -0.0076326745000000005
9.834714 -0.0076783064
9.835714 -0.0077236436
9.836715 -0.0077686775
9.837714 -0.007813398400000001
9.838715 -0.007857798499999999
9.839714 -0.007901869
9.840714 -0.0079456011
9.841714 -0.0079889876
9.842714 -0.0080320206
9.843715 -0.0080746933
9.844714 -0.008117000800000001
9.845715 -0.0081589387
9.846714 -0.0082005041
9.847714 -0.008241694
9.848714 -0.0082825085
9.849714 -0.008322948299999999
9.850715 -0.0083630141
9.851714 -0.0084027088
9.852715 -0.0084420361
9.853714 -0.0084810003
9.854714 -0.0085196065
9.855714 -0.0085578598
9.856714 -0.0085957654
9.857715 -0.0086333283
9.858714 -0.008670553499999999
9.859715 -0.0087074462
9.860714 -0.008744010100000001
9.861714 -0.008780248000000001
9.862714 -0.0088161622
9.863714 -0.0088517547
9.864715 -0.0088870249
9.865714 -0.0089219728
9.866714 -0.0089565961
9.867714 -0.0089908921
9.868714 -0.0090248563
9.869715 -0.009058485
9.870714 -0.0090917718
9.871715 -0.0091247115
9.872714 -0.0091572976
9.873714 -0.0091895236
9.874714 -0.0092213828
9.875714 -0.0092528688
9.876715 -0.0092839749
9.877714 -0.0093146962
9.878715 -0.0093450268
9.879714 -0.009374961499999999
9.880714 -0.0094044968
9.881714 -0.009433629700000001
9.882714 -0.0094623574
9.883715 -0.009490678300000001
9.884714 -0.0095185911
9.885715 -0.0095460957
9.886714 -0.0095731921
9.887714 -0.009599881
9.888714 -0.0096261625
9.889714 -0.0096520387
9.890715 -0.0096775097
9.891714 -0.0097025768
9.892715 -0.0097272408
9.893714 -0.0097515018
9.894714 -0.0097753596
9.895715 -0.009798814400000001
9.896714 -0.0098218639
9.897715 -0.0098445074
9.898714 -0.009866742
9.899714 -0.0098885648
9.900714 -0.0099099721
9.901714 -0.009930960400000001
9.902715 -0.0099515251
9.903714 -0.0099716621
9.904715 -0.0099913668
9.905714 -0.010010635
9.906714 -0.010029462
9.907714 -0.010047846000000001
9.908714 -0.010065782
9.909715 -0.010083267
9.910714 -0.010100300999999999
9.911715 -0.010116881999999999
9.912714 -0.01013301
9.913714 -0.010148686
9.914714 -0.010163911
9.915714 -0.010178688
9.916715 -0.010193019
9.917714 -0.01020691
9.918715 -0.010220363
9.919714 -0.010233384
9.920714 -0.010245977
9.921714 -0.010258148
9.922714 -0.010269901
9.923715 -0.01028124
9.924714 -0.01029217
9.925714 -0.010302694
9.926714 -0.010312814
9.927714 -0.010322531999999999
9.928715 -0.010331848999999999
9.929714 -0.010340763
9.930715 -0.010349274
9.931714 -0.010357378
9.932714 -0.010365072
9.933714 -0.010372351
9.934714 -0.01037921
9.935715 -0.010385641000000001
9.936714 -0.010391638
9.937715 -0.010397194
9.938714 -0.010402301000000001
9.939714 -0.010406952
9.940714 -0.010411138
9.941714 -0.010414852
9.942715 -0.010418088
9.943714 -0.010420839
9.944715 -0.0104231
9.945714 -0.010424865
9.946714 -0.010426132000000001
9.947714 -0.010426898
9.948714 -0.010427160999999999
9.949715 -0.01042692
9.950714 -0.010426175999999999
9.951715 -0.010424929000000001
9.952714 -0.010423183
9.953714 -0.010420938000000001
9.954714 -0.010418199
9.955714 -0.010414968
9.956715 -0.010411249000000001
9.957714 -0.010407046
9.958714 -0.010402362
9.959714 -0.010397199
9.960714 -0.010391562
9.961715 -0.010385452
9.962714 -0.01037887
9.963715 -0.010371818
9.964714 -0.010364295999999999
9.965714 -0.010356303
9.966714 -0.01034784
9.967714 -0.010338904
9.968715 -0.010329493
9.969714 -0.010319606
9.970715 -0.010309239999999999
9.971714 -0.010298393
9.972714 -0.010287062
9.973714 -0.010275246
9.974714 -0.010262942
9.975715 -0.01025015
9.976714 -0.010236869000000001
9.977715 -0.010223098
9.978714 -0.010208839
9.979714 -0.010194094
9.980714 -0.010178864
9.981714 -0.010163153
9.982715 -0.010146964
9.983714 -0.010130301
9.984715 -0.010113168
9.985714 -0.010095571
9.986714 -0.010077514000000001
9.987714 -0.010059002
9.988714 -0.010040039
9.989715 -0.010020631
9.990714 -0.010000779999999999
9.991714 -0.009980489300000001
9.992714 -0.009959761499999999
9.993714 -0.0099385979
9.994715 -0.009916998500000001
9.995714 -0.009894961800000001
9.996715 -0.0098724864
9.997714 -0.0098495693
9.998714 -0.009826207
9.999714 -0.0098023942
10.00071 -0.009778126
10.00171 -0.009753395
10.00271 -0.0097281954
10.00371 -0.0097025208
10.00471 -0.0096763637
10.00571 -0.009649717
10.00671 -0.0096225747
10.00771 -0.0095949305
10.00871 -0.009566779000000001
10.00971 -0.009538116099999999
10.01071 -0.009508938100000001
10.01171 -0.0094792427
10.01271 -0.0094490286
10.01371 -0.009418295699999999
10.01471 -0.0093870454
10.01571 -0.0093552801
10.01671 -0.009323003199999999
10.01771 -0.0092902184
10.01871 -0.0092569317
10.01971 -0.0092231487
10.02071 -0.009188876
10.02171 -0.009154120200000001
10.02271 -0.0091188886
10.02371 -0.009083187599999999
10.02471 -0.0090470247
10.02571 -0.0090104055
10.02671 -0.0089733359
10.02771 -0.0089358211
10.02871 -0.0088978653
10.02971 -0.008859472299999999
10.03071 -0.008820644899999999
10.03171 -0.008781384500000001
10.03271 -0.0087416927
10.03371 -0.008701569499999999
10.03471 -0.008661014
10.03571 -0.008620025600000001
10.03671 -0.0085786021
10.03771 -0.0085367421
10.03871 -0.0084944433
10.03971 -0.0084517029
10.04071 -0.0084085194
10.04171 -0.0083648905
10.04271 -0.008320815
10.04371 -0.0082762912
10.04471 -0.008231318500000001
10.04571 -0.0081858969
10.04671 -0.0081400271
10.04771 -0.008093709
10.04871 -0.008046944299999999
10.04971 -0.007999735
10.05071 -0.007952083300000001
10.05171 -0.0079039921
10.05271 -0.0078554636
10.05371 -0.0078065008
10.05471 -0.0077571065
10.05571 -0.0077072829
10.05671 -0.007657033000000001
10.05771 -0.0076063574
10.05871 -0.0075552576
10.05971 -0.0075037344
10.06071 -0.0074517876999999995
10.06171 -0.0073994168
10.06271 -0.0073466195
10.06371 -0.007293393699999999
10.06471 -0.0072397372
10.06571 -0.0071856455
10.06671 -0.0071311151
10.06771 -0.0070761424
10.06871 -0.0070207221
10.06971 -0.00696485
10.07071 -0.0069085225
10.07171 -0.0068517358
10.07271 -0.0067944864
10.07371 -0.006736772
10.07471 -0.0066785913
10.07571 -0.0066199435
10.07671 -0.0065608285
10.07771 -0.0065012486000000005
10.07871 -0.006441207399999999
10.07971 -0.0063807078
10.08071 -0.006319756399999999
10.08171 -0.0062583589
10.08271 -0.006196522699999999
10.08371 -0.0061342558
10.08471 -0.006071567999999999
10.08571 -0.0060084687
10.08671 -0.0059449674
10.08771 -0.0058810743
10.08871 -0.0058167989
10.08971 -0.0057521509
10.09071 -0.0056871391
10.09171 -0.0056217712
10.09271 -0.0055560547
10.09371 -0.0054899956
10.09471 -0.0054235985
10.09571 -0.0053568667
10.09671 -0.0052898027
10.09771 -0.0052224077
10.09871 -0.0051546809
10.09971 -0.0050866212
10.10071 -0.0050182258
10.10171 -0.0049494913
10.10271 -0.0048804133
10.10371 -0.0048109872
10.10471 -0.0047412075
10.10571 -0.0046710691
10.10671 -0.0046005665
10.10771 -0.0045296951
10.10871 -0.0044584496
10.10971 -0.0043868262
10.11071 -0.0043148215000000005
10.11171 -0.004242433
10.11271 -0.0041696589
10.11371 -0.0040964987
10.11471 -0.0040229526
10.11571 -0.003949022
10.11671 -0.003874709
10.11771 -0.0038000168999999997
10.11871 -0.0037249494
10.11971 -0.0036495105
10.12071 -0.0035737054999999997
10.12171 -0.0034975397000000003
10.12271 -0.0034210181
10.12371 -0.0033441465
10.12471 -0.0032669301
10.12571 -0.0031893741999999997
10.12671 -0.003111484
10.12771 -0.0030332636
10.12871 -0.0029547173
10.12971 -0.0028758486
10.13071 -0.0027966607
10.13171 -0.0027171563
10.13271 -0.0026373378
10.13371 -0.002557207
10.13471 -0.0024767654000000003
10.13571 -0.002396015
10.13671 -0.0023149572
10.13771 -0.002233594
10.13871 -0.0021519271999999997
10.13971 -0.0020699591999999998
10.14071 -0.001987693
10.14171 -0.001905132
10.14271 -0.0018222803
10.14371 -0.0017391427000000002
10.14471 -0.0016557247
10.14571 -0.0015720328999999998
10.14671 -0.0014880738
10.14771 -0.0014038549999999999
10.14871 -0.0013193845
10.14971 -0.0012346706
10.15071 -0.0011497219
10.15171 -0.0010645469999999999
10.15271 -0.00097915427
10.15371 -0.00089355181
10.15471 -0.00080774735
10.15571 -0.00072174789
10.15671 -0.00063555967
10.15771 -0.00054918792
10.15871 -0.00046263685
10.15971 -0.00037590955
10.16071 -0.00028900797
10.16171 -0.00020193286
10.16271 -0.0001146838
10.16371 -2.7259307e-05
10.16471 6.0343115e-05
10.16571 0.0001481268
10.16671 0.00023609582
10.16771 0.00032425476
10.16871 0.00041260855
10.16971 0.00050116219
10.17071 0.00058992064
10.17171 0.00067888855
10.17271 0.0007680699999999999
10.17371 0.0008574683299999999
10.17471 0.00094708603
10.17571 0.0010369245
10.17671 0.001126984
10.17771 0.0012172635
10.17871 0.0013077607
10.17971 0.0013984718
10.18071 0.0014893918000000001
10.18171 0.0015805144
10.18271 0.0016718323
10.18371 0.0017633367
10.18471 0.0018550183
10.18571 0.0019468666999999998
10.18671 0.0020388712
10.18771 0.0021310207
10.18871 0.0022233036
10.18971 0.0023157088
10.19071 0.002408225
10.19171 0.0025008416
10.19271 0.002593548
10.19371 0.0026863347999999997
10.19471 0.0027791933000000002
10.19571 0.0028721155
10.19671 0.0029650942
10.19771 0.0030581232
10.19871 0.0031511972
10.19971 0.003244312
10.20071 0.0033374636000000004
10.20171 0.0034306488999999996
10.20271 0.0035238656
10.20371 0.0036171114000000002
10.20471 0.0037103844000000003
10.20571 0.0038036832999999996
10.20671 0.0038970062
10.20771 0.0039903513
10.20871 0.0040837167
10.20971 0.0041770999999999996
10.21071 0.0042704985
10.21171 0.0043639095
10.21271 0.0044573291
10.21371 0.0045507535
10.21471 0.0046441783
10.21571 0.004737598599999999
10.21671 0.0048310096
10.21771 0.0049244059
10.21871 0.0050177827
10.21971 0.0051111342999999995
10.22071 0.0052044557
10.22171 0.0052977422
10.22271 0.0053909895
10.22371 0.0054841937999999995
10.22471 0.0055773511
10.22571 0.005670459
10.22671 0.0057635149
10.22771 0.0058565172
10.22871 0.0059494647
10.22971 0.0060423568
10.23071 0.006135193
10.23171 0.0062279738
10.23271 0.0063206993
10.23371 0.0064133696
10.23471 0.0065059852
10.23571 0.006598546300000001
10.23671 0.0066910521
10.23771 0.0067835019
10.23871 0.0068758935
10.23971 0.0069682239
10.24071 0.0070604896
10.24171 0.0071526854
10.24271 0.0072448056
10.24371 0.0073368436
10.24471 0.0074287898
10.24571 0.007520635699999999
10.24671 0.0076123702
10.24771 0.0077039826
10.24871 0.0077954595
10.24971 0.0078867888
10.25071 0.0079779573
10.25171 0.0080689504
10.25271 0.0081597551
10.25371 0.0082503575
10.25471 0.0083407453
10.25571 0.0084309053
10.25671 0.008520826700000001
10.25771 0.0086104985
10.25871 0.0086999113
10.25971 0.0087890563
10.26071 0.008877927
10.26171 0.0089665184
10.26271 0.0090548252
10.26371 0.0091428454
10.26471 0.009230576
10.26571 0.009318017
10.26671 0.0094051684
10.26771 0.0094920317
10.26871 0.0095786076
10.26971 0.0096648982
10.27071 0.0097509059
10.27171 0.009836632699999999
10.27271 0.0099220801
10.27371 0.010007249
10.27471 0.010092140000000001
10.27571 0.010176754
10.27671 0.010261089000000001
10.27771 0.010345144
10.27871 0.010428915
10.27971 0.0105124
10.28071 0.010595594
10.28171 0.010678489999999999
10.28271 0.010761082
10.28371 0.010843364
10.28471 0.010925328
10.28571 0.011006965
10.28671 0.011088266000000001
10.28771 0.011169224
10.28871 0.01124983
10.28971 0.011330076
10.29071 0.011409953
10.29171 0.011489453
10.29271 0.011568568999999999
10.29371 0.011647294
10.29471 0.011725622
10.29571 0.011803547
10.29671 0.011881063
10.29771 0.011958165
10.29871 0.012034849
10.29971 0.012111110999999999
10.30071 0.012186946
10.30171 0.012262349999999998
10.30271 0.01233732
10.30371 0.012411850999999998
10.30471 0.012485939
10.30571 0.012559579000000001
10.30671 0.012632765
10.30771 0.012705491000000001
10.30871 0.012777751999999998
10.30971 0.012849539
10.31071 0.012920846
10.31171 0.012991665
10.31271 0.013061985
10.31371 0.013131798
10.31471 0.013201093999999998
10.31571 0.013269864000000001
10.31671 0.013338096
10.31771 0.013405782000000002
10.31871 0.013472911
10.31971 0.013539474
10.32071 0.013605463000000002
10.32171 0.013670868
10.32271 0.013735681000000001
10.32371 0.013799896
10.32471 0.013863506
10.32571 0.013926507000000001
10.32671 0.013988896
10.32771 0.014050669
10.32871 0.014111823
10.32971 0.014172359
10.33071 0.014232274999999999
10.33171 0.014291573
10.33271 0.014350252
10.33371 0.014408313999999998
10.33471 0.014465760999999999
10.33571 0.014522592999999999
10.33671 0.014578813
10.33771 0.01463442
10.33871 0.014689415999999999
10.33971 0.014743800000000001
10.34071 0.01479757
10.34171 0.014850727000000001
10.34271 0.014903265
10.34371 0.014955182
10.34471 0.015006473
10.34571 0.015057132
10.34671 0.015107151000000001
10.34771 0.015156524000000001
10.34871 0.015205241999999999
10.34971 0.015253296
10.35071 0.015300675
10.35171 0.015347371
10.35271 0.015393372
10.35371 0.015438671
10.35471 0.015483255000000001
10.35571 0.015527115000000001
10.35671 0.015570241
10.35771 0.015612625000000002
10.35871 0.015654258
10.35971 0.015695133
10.36071 0.015735244000000002
10.36171 0.015774585
10.36271 0.01581315
10.36371 0.015850936
10.36471 0.015887938
10.36571 0.015924154
10.36671 0.015959582
10.36771 0.01599422
10.36871 0.016028066
10.36971 0.016061119000000002
10.37071 0.016093378000000002
10.37171 0.01612484
10.37271 0.016155507
10.37371 0.016185375000000002
10.37471 0.016214442
10.37571 0.016242705
10.37671 0.016270162
10.37771 0.016296808
10.37871 0.016322639
10.37971 0.016347651
10.38071 0.016371839
10.38171 0.016395196
10.38271 0.016417718
10.38371 0.016439398
10.38471 0.016460229
10.38571 0.016480206
10.38671 0.016499322
10.38771 0.016517575
10.38871 0.016534957
10.38971 0.016551466
10.39071 0.016567098
10.39171 0.016581849
10.39271 0.016595719
10.39371 0.016608705999999997
10.39471 0.016620809
10.39571 0.01663203
10.39671 0.016642368
10.39771 0.016651825
10.39871 0.016660403
10.39971 0.016668104
10.40071 0.016674931
10.40171 0.016680884
10.40271 0.016685965
10.40371 0.016690178
10.40471 0.016693521
10.40571 0.016695994000000002
10.40671 0.016697597
10.40771 0.016698327
10.40871 0.016698183000000002
10.40971 0.016697159
10.41071 0.016695250999999998
10.41171 0.016692452
10.41271 0.016688757999999998
10.41371 0.016684159
10.41471 0.016678649
10.41571 0.016672215
10.41671 0.016664851999999997
10.41771 0.016656550000000003
10.41871 0.016647299
10.41971 0.016637091
10.42071 0.016625917
10.42171 0.016613769
10.42271 0.01660064
10.42371 0.016586524999999998
10.42471 0.016571416999999998
10.42571 0.016555313999999998
10.42671 0.016538212
10.42771 0.01652011
10.42871 0.016501007
10.42971 0.016480905
10.43071 0.016459805
10.43171 0.016437708000000002
10.43271 0.01641462
10.43371 0.016390544
10.43471 0.016365484
10.43571 0.016339444999999998
10.43671 0.016312432
10.43771 0.016284452
10.43871 0.016255506
10.43971 0.016225602
10.44071 0.016194741999999998
10.44171 0.01616293
10.44271 0.016130168
10.44371 0.016096457
10.44471 0.016061799
10.44571 0.016026193999999997
10.44671 0.015989642999999998
10.44771 0.015952143
10.44871 0.015913694
10.44971 0.015874292999999998
10.45071 0.015833938
10.45171 0.015792626
10.45271 0.015750356
10.45371 0.015707125
10.45471 0.015662929
10.45571 0.015617769
10.45671 0.015571642
10.45771 0.015524547999999999
10.45871 0.015476484
10.45971 0.015427453
10.46071 0.015377454
10.46171 0.01532649
10.46271 0.015274561999999998
10.46371 0.015221671
10.46471 0.015167822
10.46571 0.015113017
10.46671 0.015057258
10.46771 0.015000551
10.46871 0.014942895999999999
10.46971 0.014884298
10.47071 0.014824759
10.47171 0.014764282
10.47271 0.014702867000000001
10.47371 0.014640516
10.47471 0.014577231
10.47571 0.014513011000000001
10.47671 0.014447856
10.47771 0.014381764000000002
10.47871 0.014314735
10.47971 0.014246766000000001
10.48071 0.014177855000000001
10.48171 0.014108002
10.48271 0.014037201999999999
10.48371 0.013965456
10.48471 0.013892759000000001
10.48571 0.013819111000000002
10.48671 0.013744511999999999
10.48771 0.013668962
10.48871 0.013592459
10.48971 0.013515008000000002
10.49071 0.013436611
10.49171 0.013357271
10.49271 0.013276993999999999
10.49371 0.013195783999999999
10.49471 0.01311365
10.49571 0.013030600000000002
10.49671 0.012946641
10.49771 0.012861784000000001
10.49871 0.012776039
10.49971 0.012689417000000001
10.50071 0.012601928
10.50171 0.012513583
10.50271 0.012424395000000001
10.50371 0.012334372000000001
10.50471 0.012243526
10.50571 0.012151866
10.50671 0.012059401
10.50771 0.011966139
10.50871 0.011872085999999999
10.50971 0.011777249
10.51071 0.011681633
10.51171 0.011585241
10.51271 0.011488076
10.51371 0.01139014
10.51471 0.011291433
10.51571 0.011191956999999999
10.51671 0.011091711
10.51771 0.010990695
10.51871 0.010888906
10.51971 0.010786346
10.52071 0.010683012
10.52171 0.010578904
10.52271 0.010474022000000001
10.52371 0.010368365
10.52471 0.010261937
10.52571 0.010154738
10.52671 0.01004677
10.52771 0.0099380377
10.52871 0.0098285454
10.52971 0.009718298
10.53071 0.009607301799999999
10.53171 0.0094955634
10.53271 0.0093830895
10.53371 0.009269888700000001
10.53471 0.009155969
10.53571 0.0090413385
10.53671 0.0089260058
10.53771 0.008809978999999999
10.53871 0.0086932669
10.53971 0.0085758773
10.54071 0.0084578183
10.54171 0.0083390965
10.54271 0.008219719200000001
10.54371 0.0080996928
10.54471 0.007979023200000001
10.54571 0.0078577163
10.54671 0.007735777
10.54771 0.007613210600000001
10.54871 0.0074900214000000005
10.54971 0.0073662143999999995
10.55071 0.007241794100000001
10.55171 0.0071167662
10.55271 0.006991135200000001
10.55371 0.0068649075
10.55471 0.0067380897
10.55571 0.0066106884
10.55671 0.006482711600000001
10.55771 0.006354168
10.55871 0.0062250663
10.55971 0.0060954171
10.56071 0.0059652313
10.56171 0.0058345206
10.56271 0.0057032968
10.56371 0.0055715725
10.56471 0.0054393608
10.56571 0.0053066742
10.56671 0.005173526
10.56771 0.0050399289
10.56871 0.0049058947999999995
10.56971 0.0047714355
10.57071 0.004636561799999999
10.57171 0.0045012839
10.57271 0.0043656109000000005
10.57371 0.0042295509
10.57471 0.0040931106999999994
10.57571 0.0039562961
10.57671 0.0038191120000000004
10.57771 0.0036815618
10.57871 0.0035436486
10.57971 0.0034053744
10.58071 0.0032667409000000005
10.58171 0.003127749
10.58271 0.0029883997
10.58371 0.0028486937
10.58471 0.002708632
10.58571 0.002568216
10.58671 0.0024274479
10.58771 0.0022863303
10.58871 0.0021448672
10.58971 0.0020030629
10.59071 0.0018609236999999998
10.59171 0.0017184563999999999
10.59271 0.0015756696
10.59371 0.0014325726
10.59471 0.0012891762
10.59571 0.0011454923
10.59671 0.0010015337
10.59771 0.00085731399
10.59871 0.0007128477099999999
10.59971 0.00056814984
10.60071 0.00042323572
10.60171 0.00027812098
10.60271 0.00013282123
10.60371 -1.2648034e-05
10.60471 -0.00015827162
10.60571 -0.00030403473
10.60671 -0.00044992312
10.60771 -0.00059592321
10.60871 -0.00074202208
10.60971 -0.00088820761
10.61071 -0.0010344685
10.61171 -0.0011807941
10.61271 -0.0013271745
10.61371 -0.0014736005
10.61471 -0.0016200633999999998
10.61571 -0.001766555
10.61671 -0.0019130675000000002
10.61771 -0.0020595933
10.61871 -0.0022061251000000002
10.61971 -0.0023526552
10.62071 -0.0024991765000000003
10.62171 -0.002645681
10.62271 -0.0027921607
10.62371 -0.0029386076
10.62471 -0.0030850126
10.62571 -0.003231367
10.62671 -0.0033776611
10.62771 -0.0035238849
10.62871 -0.0036700282999999998
10.62971 -0.0038160807999999997
10.63071 -0.0039620318
10.63171 -0.0041078703
10.63271 -0.0042535856
10.63371 -0.0043991669
10.63471 -0.0045446042
10.63571 -0.0046898869
10.63671 -0.0048350052
10.63771 -0.0049799499
10.63871 -0.005124712
10.63971 -0.0052692834
10.64071 -0.0054136566
10.64171 -0.0055578246000000005
10.64271 -0.0057017809
10.64371 -0.0058455193
10.64471 -0.005989033899999999
10.64571 -0.0061323197
10.64671 -0.0062753716
10.64771 -0.0064181841
10.64871 -0.0065607521
10.64971 -0.0067030705
10.65071 -0.0068451329
10.65171 -0.0069869333
10.65271 -0.0071284645
10.65371 -0.0072697185
10.65471 -0.0074106872
10.65571 -0.007551360599999999
10.65671 -0.0076917284
10.65771 -0.0078317797
10.65871 -0.0079715013
10.65971 -0.0081108803
10.66071 -0.008249902
10.66171 -0.0083885519
10.66271 -0.0085268141
10.66371 -0.0086646724
10.66471 -0.0088021101
10.66571 -0.0089391113
10.66671 -0.0090756592
10.66771 -0.009211737099999999
10.66871 -0.0093473289
10.66971 -0.009482419399999999
10.67071 -0.009616993300000001
10.67171 -0.0097510376
10.67271 -0.009884539000000001
10.67371 -0.010017485
10.67471 -0.010149866
10.67571 -0.010281672
10.67671 -0.010412896
10.67771 -0.010543528
10.67871 -0.010673564
10.67971 -0.010802998000000001
10.68071 -0.010931827
10.68171 -0.011060045
10.68271 -0.011187651
10.68371 -0.011314641
10.68471 -0.011441013
10.68571 -0.011566763
10.68671 -0.01169189
10.68771 -0.011816389
10.68871 -0.011940258
10.68971 -0.012063490000000001
10.69071 -0.012186082
10.69171 -0.012308027
10.69271 -0.012429319000000001
10.69371 -0.012549949
10.69471 -0.012669909
10.69571 -0.012789189000000001
10.69671 -0.01290778
10.69771 -0.01302567
10.69871 -0.013142847
10.69971 -0.013259302
10.70071 -0.013375021999999999
10.70171 -0.013489995000000001
10.70271 -0.013604209
10.70371 -0.013717652
10.70471 -0.013830316
10.70571 -0.013942189
10.70671 -0.014053258999999999
10.70771 -0.014163519000000001
10.70871 -0.014272958
10.70971 -0.014381569
10.71071 -0.014489344999999999
10.71171 -0.014596277999999999
10.71271 -0.014702363000000001
10.71371 -0.014807592
10.71471 -0.01491196
10.71571 -0.015015461
10.71671 -0.015118086999999999
10.71771 -0.015219834
10.71871 -0.015320694000000001
10.71971 -0.015420662000000002
10.72071 -0.015519728
10.72171 -0.015617887
10.72271 -0.01571513
10.72371 -0.015811448
10.72471 -0.01590683
10.72571 -0.016001267
10.72671 -0.016094749000000002
10.72771 -0.016187264
10.72871 -0.016278801
10.72971 -0.01636935
10.73071 -0.016458899
10.73171 -0.016547435
10.73271 -0.016634949
10.73371 -0.01672143
10.73471 -0.016806868
10.73571 -0.016891255
10.73671 -0.016974582000000002
10.73771 -0.017056843
10.73871 -0.017138029000000003
10.73971 -0.017218138
10.74071 -0.017297163
10.74171 -0.017375105000000002
10.74271 -0.017451959
10.74371 -0.017527725
10.74471 -0.017602403000000003
10.74571 -0.017675992999999997
10.74671 -0.017748498
10.74771 -0.017819917
10.74871 -0.017890254
10.74971 -0.017959508000000002
10.75071 -0.018027682
10.75171 -0.018094777
10.75271 -0.018160792999999998
10.75371 -0.018225730000000002
10.75471 -0.018289586
10.75571 -0.018352361999999997
10.75671 -0.018414052
10.75771 -0.018474653
10.75871 -0.018534159999999997
10.75971 -0.018592567
10.76071 -0.018649867
10.76171 -0.018706053
10.76271 -0.018761116
10.76371 -0.018815047
10.76471 -0.018867837
10.76571 -0.018919478
10.76671 -0.018969958
10.76771 -0.019019269000000002
10.76871 -0.019067401
10.76971 -0.019114344000000002
10.77071 -0.019160091
10.77171 -0.019204633999999998
10.77271 -0.019247965
10.77371 -0.01929008
10.77471 -0.019330971
10.77571 -0.019370634
10.77671 -0.019409065
10.77771 -0.019446261
10.77871 -0.019482219000000002
10.77971 -0.019516937
10.78071 -0.019550414
10.78171 -0.019582648
10.78271 -0.019613639000000002
10.78371 -0.019643386
10.78471 -0.019671888999999998
10.78571 -0.019699147
10.78671 -0.01972516
10.78771 -0.019749928
10.78871 -0.019773448
10.78971 -0.019795721
10.79071 -0.019816744
10.79171 -0.019836516
10.79271 -0.019855035
10.79371 -0.019872298
10.79471 -0.019888303
10.79571 -0.019903047
10.79671 -0.019916528
10.79771 -0.019928743
10.79871 -0.019939689
10.79971 -0.019949365
10.80071 -0.019957768
10.80171 -0.019964897
10.80271 -0.019970752
10.80371 -0.019975331
10.80471 -0.019978637
10.80571 -0.019980670000000002
10.80671 -0.019981433
10.80771 -0.019980926
10.80871 -0.019979155
10.80971 -0.019976124
10.81071 -0.019971837
10.81171 -0.019966299
10.81271 -0.019959516
10.81371 -0.019951494
10.81471 -0.019942237
10.81571 -0.019931752
10.81671 -0.019920043999999998
10.81771 -0.019907118
10.81871 -0.019892977
10.81971 -0.019877628
10.82071 -0.019861071
10.82171 -0.019843307
10.82271 -0.019824339
10.82371 -0.019804166
10.82471 -0.019782786
10.82571 -0.019760198
10.82671 -0.0197364
10.82771 -0.019711387
10.82871 -0.019685154
10.82971 -0.019657696
10.83071 -0.019629009
10.83171 -0.019599085
10.83271 -0.019567923
10.83371 -0.019535514
10.83471 -0.019501855000000002
10.83571 -0.019466941999999997
10.83671 -0.019430771
10.83771 -0.019393339
10.83871 -0.019354645
10.83971 -0.019314689
10.84071 -0.01927347
10.84171 -0.019230993
10.84271 -0.019187258999999998
10.84371 -0.019142272999999998
10.84471 -0.019096042
10.84571 -0.019048569
10.84671 -0.018999863999999998
10.84771 -0.018949935
10.84871 -0.018898789
10.84971 -0.018846436
10.85071 -0.018792885000000002
10.85171 -0.018738143
10.85271 -0.018682222
10.85371 -0.01862513
10.85471 -0.018566874
10.85571 -0.018507465
10.85671 -0.018446907000000002
10.85771 -0.018385208
10.85871 -0.018322375000000002
10.85971 -0.01825841
10.86071 -0.018193321000000002
10.86171 -0.018127110999999998
10.86271 -0.018059784000000002
10.86371 -0.017991342
10.86471 -0.01792179
10.86571 -0.01785113
10.86671 -0.017779364
10.86771 -0.017706496999999998
10.86871 -0.017632531
10.86971 -0.017557470999999998
10.87071 -0.017481321
10.87171 -0.017404085
10.87271 -0.017325768999999998
10.87371 -0.017246380000000002
10.87471 -0.017165924
10.87571 -0.017084407000000003
10.87671 -0.017001838
10.87771 -0.016918225000000002
10.87871 -0.016833578000000002
10.87971 -0.016747904
10.88071 -0.016661211999999998
10.88171 -0.016573511
10.88271 -0.016484808
10.88371 -0.016395113000000003
10.88471 -0.016304433
10.88571 -0.016212773
10.88671 -0.01612014
10.88771 -0.016026539
10.88871 -0.015931975
10.88971 -0.015836452
10.89071 -0.015739971
10.89171 -0.015642536
10.89271 -0.015544146000000002
10.89371 -0.015444805
10.89471 -0.01534451
10.89571 -0.015243264
10.89671 -0.015141064000000001
10.89771 -0.015037912999999998
10.89871 -0.01493381
10.89971 -0.014828757000000001
10.90071 -0.014722756
10.90171 -0.01461581
10.90271 -0.014507922000000001
10.90371 -0.014399095
10.90471 -0.014289338
10.90571 -0.014178656000000001
10.90671 -0.014067059
10.90771 -0.013954555
10.90871 -0.013841156
10.90971 -0.013726873
10.91071 -0.013611719
10.91171 -0.013495708
10.91271 -0.013378855
10.91371 -0.013261173
10.91471 -0.01314268
10.91571 -0.013023389
10.91671 -0.012903317
10.91771 -0.012782479
10.91871 -0.012660891
10.91971 -0.012538566000000001
10.92071 -0.012415517999999999
10.92171 -0.012291759999999999
10.92271 -0.012167305
10.92371 -0.012042164
10.92471 -0.011916348
10.92571 -0.011789866
10.92671 -0.011662728
10.92771 -0.01153494
10.92871 -0.011406511
10.92971 -0.011277446
10.93071 -0.011147752
10.93171 -0.011017435
10.93271 -0.010886501
10.93371 -0.010754955
10.93471 -0.010622801
10.93571 -0.010490046999999999
10.93671 -0.010356698000000001
10.93771 -0.01022276
10.93871 -0.01008824
10.93971 -0.009953146900000001
10.94071 -0.009817486700000001
10.94171 -0.0096812684
10.94271 -0.0095445015
10.94371 -0.0094071947
10.94471 -0.0092693583
10.94571 -0.009131001599999999
10.94671 -0.0089921356
10.94771 -0.0088527711
10.94871 -0.0087129178
10.94971 -0.0085725856
10.95071 -0.0084317857
10.95171 -0.0082905266
10.95271 -0.0081488186
10.95371 -0.0080066697
10.95471 -0.0078640885
10.95571 -0.007721083199999999
10.95671 -0.0075776603000000005
10.95771 -0.007433827699999999
10.95871 -0.0072895912999999994
10.95971 -0.0071449569
10.96071 -0.0069999311
10.96171 -0.0068545196
10.96271 -0.006708728299999999
10.96371 -0.0065625638
10.96471 -0.0064160318
10.96571 -0.0062691404
10.96671 -0.0061218969
10.96771 -0.0059743099
10.96871 -0.005826389
10.96971 -0.0056781446
10.97071 -0.0055295881
10.97171 -0.0053807322
10.97271 -0.0052315907
10.97371 -0.0050821782
10.97471 -0.0049325103
10.97571 -0.0047826034
10.97671 -0.0046324749
10.97771 -0.0044821426999999995
10.97871 -0.004331625
10.97971 -0.0041809406
10.98071 -0.0040301078
10.98171 -0.0038791448
10.98271 -0.0037280697000000003
10.98371 -0.0035768993
10.98471 -0.0034256507
10.98571 -0.0032743392
10.98671 -0.0031229789
10.98771 -0.0029715829
10.98871 -0.0028201631999999997
10.98971 -0.0026687301
10.99071 -0.0025172927
10.99171 -0.0023658587
10.99271 -0.0022144346
10.99371 -0.0020630257000000003
10.99471 -0.0019116365
10.99571 -0.0017602706
10.99671 -0.0016089309
10.99771 -0.0014576199
10.99871 -0.0013063401
10.99971 -0.0011550938
11.00071 -0.001003884
11.00171 -0.00085271367
11.00271 -0.00070158681
11.00371 -0.00055050809
11.00471 -0.00039948317999999994
11.00571 -0.00024851879
11.00671 -9.762271699999999e-05
11.00771 5.3196123e-05
11.00871 0.00020392772
11.00971 0.00035456103
11.01071 0.00050508402
11.01171 0.00065548393
11.01271 0.00080574728
11.01371 0.0009558599200000001
11.01471 0.0011058077000000001
11.01571 0.0012555759
11.01671 0.00140515
11.01771 0.0015545158
11.01871 0.0017036593
11.01971 0.0018525669
11.02071 0.0020012254
11.02171 0.0021496226
11.02271 0.0022977467
11.02371 0.0024455869
11.02471 0.0025931326
11.02571 0.0027403741
11.02671 0.0028873023999999997
11.02771 0.0030339088
11.02871 0.0031801850000000003
11.02971 0.0033261225
11.03071 0.0034717137
11.03171 0.0036169502
11.03271 0.0037618236
11.03371 0.0039063249
11.03471 0.0040504452
11.03571 0.0041941748000000004
11.03671 0.0043375031999999996
11.03771 0.0044804197
11.03871 0.0046229125000000005
11.03971 0.004764969
11.04071 0.0049065766
11.04171 0.0050477222
11.04271 0.0051883915
11.04371 0.0053285705
11.04471 0.0054682452
11.04571 0.0056074012
11.04671 0.0057460242
11.04771 0.0058841008
11.04871 0.0060216178
11.04971 0.0061585633
11.05071 0.006294925
11.05171 0.006430692200000001
11.05271 0.0065658562
11.05371 0.0067004075
11.05471 0.006834339000000001
11.05571 0.0069676447
11.05671 0.0071003196
11.05771 0.0072323592999999995
11.05871 0.007363761
11.05971 0.0074945216
11.06071 0.0076246397
11.06171 0.0077541139
11.06271 0.0078829435
11.06371 0.0080111269
11.06471 0.0081386621
11.06571 0.0082655482
11.06671 0.0083917825
11.06771 0.0085173619
11.06871 0.008642282800000001
11.06971 0.0087665394
11.07071 0.0088901259
11.07171 0.009013035
11.07271 0.009135258700000001
11.07371 0.0092567869
11.07471 0.0093776085
11.07571 0.009497712
11.07671 0.009617085000000001
11.07771 0.0097357137
11.07871 0.0098535835
11.07971 0.0099706805
11.08071 0.010086989999999999
11.08171 0.010202497999999999
11.08271 0.01031719
11.08371 0.010431051
11.08471 0.010544070000000001
11.08571 0.010656230999999999
11.08671 0.010767525
11.08771 0.010877938
11.08871 0.010987462
11.08971 0.011096088
11.09071 0.011203807
11.09171 0.011310613
11.09271 0.011416499
11.09371 0.011521461
11.09471 0.011625493
11.09571 0.011728592999999999
11.09671 0.011830755
11.09771 0.011931978
11.09871 0.012032258
11.09971 0.012131593
11.10071 0.012229978
11.10171 0.012327412
11.10271 0.01242389
11.10371 0.012519407000000001
11.10471 0.01261396
11.10571 0.012707541
11.10671 0.012800147
11.10771 0.01289177
11.10871 0.012982405
11.10971 0.013072044
11.11071 0.013160677999999999
11.11171 0.013248299000000002
11.11271 0.013334902000000001
11.11371 0.013420475999999999
11.11471 0.013505015999999998
11.11571 0.013588513
11.11671 0.013670960999999999
11.11771 0.013752352999999998
11.11871 0.013832684000000001
11.11971 0.01391195
11.12071 0.013990147
11.12171 0.014067271999999999
11.12271 0.014143323999999999
11.12371 0.014218299
11.12471 0.014292197999999999
11.12571 0.014365021
11.12671 0.014436767
11.12771 0.014507438999999999
11.12871 0.014577036000000002
11.12971 0.01464556
11.13071 0.014713011
11.13171 0.014779389
11.13271 0.014844694
11.13371 0.014908925000000002
11.13471 0.014972078
11.13571 0.015034153000000001
11.13671 0.015095144
11.13771 0.015155047
11.13871 0.015213856
11.13971 0.015271563
11.14071 0.015328159000000001
11.14171 0.015383639000000001
11.14271 0.015437989999999999
11.14371 0.015491201999999999
11.14471 0.015543265999999998
11.14571 0.015594170000000001
11.14671 0.015643905
11.14771 0.015692460999999998
11.14871 0.015739827
11.14971 0.015785996
11.15071 0.015830959000000002
11.15171 0.015874709
11.15271 0.015917241
11.15371 0.015958551
11.15471 0.015998636
11.15571 0.016037494
11.15671 0.016075125
11.15771 0.01611153
11.15871 0.016146711
11.15971 0.016180672
11.16071 0.016213417
11.16171 0.016244951
11.16271 0.01627528
11.16371 0.01630441
11.16471 0.016332346
11.16571 0.016359096
11.16671 0.016384663
11.16771 0.016409054
11.16871 0.016432272
11.16971 0.016454320999999997
11.17071 0.016475203
11.17171 0.01649492
11.17271 0.016513476
11.17371 0.016530867
11.17471 0.016547093
11.17571 0.016562155
11.17671 0.016576046
11.17771 0.016588766
11.17871 0.016600311
11.17971 0.016610677
11.18071 0.016619859
11.18171 0.016627855
11.18271 0.016634661
11.18371 0.016640274
11.18471 0.016644692000000003
11.18571 0.016647912
11.18671 0.016649933
11.18771 0.016650757000000002
11.18871 0.016650382999999998
11.18971 0.016648811
11.19071 0.016646046
11.19171 0.016642090000000002
11.19271 0.016636944
11.19371 0.016630616
11.19471 0.016623106999999998
11.19571 0.016614422
11.19671 0.016604565999999998
11.19771 0.016593543
11.19871 0.016581357
11.19971 0.016568012
11.20071 0.016553509
11.20171 0.016537853
11.20271 0.016521044
11.20371 0.016503083
11.20471 0.016483968999999998
11.20571 0.016463702
11.20671 0.016442282000000003
11.20771 0.016419704
11.20871 0.016395969
11.20971 0.016371072
11.21071 0.016345012
11.21171 0.016317786
11.21271 0.016289391
11.21371 0.016259824
11.21471 0.016229085
11.21571 0.016197172
11.21671 0.016164087
11.21771 0.016129829
11.21871 0.016094402
11.21971 0.016057809
11.22071 0.016020054
11.22171 0.015981142
11.22271 0.01594108
11.22371 0.015899878000000003
11.22471 0.015857542
11.22571 0.015814083
11.22671 0.01576951
11.22771 0.015723835000000002
11.22871 0.015677066
11.22971 0.015629217
11.23071 0.015580296
11.23171 0.015530315
11.23271 0.015479283
11.23371 0.015427208999999999
11.23471 0.015374099999999998
11.23571 0.015319964000000002
11.23671 0.015264808
11.23771 0.015208636000000001
11.23871 0.015151451
11.23971 0.015093258000000002
11.24071 0.015034058
11.24171 0.014973851
11.24271 0.014912637999999999
11.24371 0.014850419000000002
11.24471 0.014787192000000001
11.24571 0.014722958000000001
11.24671 0.014657715
11.24771 0.014591462
11.24871 0.014524197
11.24971 0.014455922000000001
11.25071 0.014386636999999999
11.25171 0.014316344
11.25271 0.014245044
11.25371 0.014172742
11.25471 0.014099440999999999
11.25571 0.014025145999999999
11.25671 0.013949865
11.25771 0.013873604000000001
11.25871 0.013796370999999998
11.25971 0.013718176
11.26071 0.013639028000000001
11.26171 0.013558936
11.26271 0.01347791
11.26371 0.013395959
11.26471 0.013313094999999999
11.26571 0.013229325
11.26671 0.013144659
11.26771 0.013059106000000001
11.26871 0.012972672999999999
11.26971 0.012885366999999998
11.27071 0.012797196
11.27171 0.012708164
11.27271 0.012618279000000001
11.27371 0.012527542
11.27471 0.012435959
11.27571 0.012343533
11.27671 0.012250266
11.27771 0.012156165
11.27871 0.012061231
11.27971 0.011965467
11.28071 0.01186888
11.28171 0.011771472
11.28271 0.01167325
11.28371 0.011574221
11.28471 0.011474391
11.28571 0.01137377
11.28671 0.011272368000000001
11.28771 0.011170193
11.28871 0.01106726
11.28971 0.010963581
11.29071 0.010859167999999999
11.29171 0.010754037000000001
11.29271 0.010648202
11.29371 0.010541677
11.29471 0.010434480000000001
11.29571 0.010326624
11.29671 0.010218124
11.29771 0.010108995
11.29871 0.0099992496
11.29971 0.0098889017
11.30071 0.0097779623
11.30171 0.0096664422
11.30271 0.009554350999999999
11.30371 0.0094416966
11.30471 0.009328486300000001
11.30571 0.009214726
11.30671 0.0091004207
11.30771 0.008985574100000001
11.30871 0.008870189
11.30971 0.0087542678
11.31071 0.0086378132
11.31171 0.008520825899999999
11.31271 0.008403309000000001
11.31371 0.0082852646
11.31471 0.0081666949
11.31571 0.0080476035
11.31671 0.007927993999999999
11.31771 0.0078078716
11.31871 0.007687242800000001
11.31971 0.0075661155
11.32071 0.0074444972
11.32171 0.0073223986
11.32271 0.007199830000000001
11.32371 0.0070768029999999996
11.32471 0.0069533307
11.32571 0.0068294263
11.32671 0.0067051042
11.32771 0.0065803782
11.32871 0.0064552637999999996
11.32971 0.006329775399999999
11.33071 0.0062039275
11.33171 0.0060777347
11.33271 0.0059512102
11.33371 0.0058243669999999996
11.33471 0.0056972174
11.33571 0.0055697728
11.33671 0.0054420438
11.33771 0.00531404
11.33871 0.0051857704
11.33971 0.0050572431
11.34071 0.0049284656
11.34171 0.0047994447
11.34271 0.0046701869000000005
11.34371 0.0045406989
11.34471 0.0044109871
11.34571 0.0042810578
11.34671 0.0041509178
11.34771 0.0040205745
11.34871 0.0038900358000000003
11.34971 0.0037593101
11.35071 0.0036284073
11.35171 0.0034973375
11.35271 0.0033661119
11.35371 0.0032347431
11.35471 0.0031032436000000005
11.35571 0.0029716277
11.35671 0.0028399097999999997
11.35771 0.0027081049
11.35871 0.0025762285
11.35971 0.0024442963
11.36071 0.0023123239
11.36171 0.0021803267
11.36271 0.0020483201
11.36371 0.0019163183999999999
11.36471 0.0017843355
11.36571 0.0016523842
11.36671 0.0015204765
11.36771 0.0013886233
11.36871 0.0012568343
11.36971 0.0011251179
11.37071 0.0009934815399999998
11.37171 0.00086193149
11.37271 0.0007304731300000001
11.37371 0.00059911085
11.37471 0.00046784849
11.37571 0.00033668928
11.37671 0.00020563621
11.37771 7.4692167e-05
11.37871 -5.6139822e-05
11.37971 -0.00018685641
11.38071 -0.00031745369
11.38171 -0.00044792705
11.38271 -0.00057827092
11.38371 -0.00070847882
11.38471 -0.0008385431100000001
11.38571 -0.00096845497
11.38671 -0.0010982044
11.38771 -0.0012277803
11.38871 -0.0013571703
11.38971 -0.0014863610999999999
11.39071 -0.0016153385999999998
11.39171 -0.0017440878000000001
11.39271 -0.0018725932000000002
11.39371 -0.002000839
11.39471 -0.0021288093000000003
11.39571 -0.002256488
11.39671 -0.0023838595
11.39771 -0.0025109082
11.39871 -0.0026376198
11.39971 -0.00276398
11.40071 -0.0028899760000000003
11.40171 -0.0030155952
11.40271 -0.0031408268
11.40371 -0.0032656604
11.40471 -0.0033900873
11.40571 -0.0035140987
11.40671 -0.0036376874000000003
11.40771 -0.0037608468000000003
11.40871 -0.0038835708
11.40971 -0.0040058534
11.41071 -0.0041276893
11.41171 -0.004249073
11.41271 -0.0043699991
11.41371 -0.0044904617
11.41471 -0.0046104549
11.41571 -0.0047299716
11.41671 -0.0048490045
11.41771 -0.0049675451
11.41871 -0.0050855841
11.41971 -0.005203111900000001
11.42071 -0.005320118
11.42171 -0.0054365904
11.42271 -0.0055525175
11.42371 -0.0056678862
11.42471 -0.0057826837
11.42571 -0.0058968966
11.42671 -0.0060105118
11.42771 -0.0061235158
11.42871 -0.006235895900000001
11.42971 -0.00634764
11.43071 -0.0064587366
11.43171 -0.0065691747
11.43271 -0.006678944199999999
11.43371 -0.006788037
11.43471 -0.0068964451
11.43571 -0.007004162
11.43671 -0.0071111826
11.43771 -0.0072175026
11.43871 -0.007323118199999999
11.43971 -0.007428027299999999
11.44071 -0.007532227799999999
11.44171 -0.0076357188
11.44271 -0.007738499
11.44371 -0.0078405676
11.44471 -0.007941923100000001
11.44571 -0.0080425641
11.44671 -0.0081424885
11.44771 -0.008241694
11.44871 -0.0083401763
11.44971 -0.008437931
11.45071 -0.0085349522
11.45171 -0.0086312335
11.45271 -0.0087267661
11.45371 -0.0088215405
11.45471 -0.0089155474
11.45571 -0.009008774899999999
11.45671 -0.0091012109
11.45771 -0.0091928428
11.45871 -0.0092836577
11.45971 -0.0093736417
11.46071 -0.009462781600000001
11.46171 -0.009551063700000001
11.46271 -0.0096384756
11.46371 -0.0097250049
11.46471 -0.0098106393
11.46571 -0.0098953686
11.46671 -0.0099791832
11.46771 -0.010062074
11.46871 -0.010144034
11.46971 -0.010225056
11.47071 -0.010305135
11.47171 -0.010384268
11.47271 -0.01046245
11.47371 -0.010539679000000001
11.47471 -0.010615955
11.47571 -0.010691274
11.47671 -0.010765636
11.47771 -0.010839041
11.47871 -0.010911488
11.47971 -0.010982975
11.48071 -0.011053502
11.48171 -0.011123065
11.48271 -0.011191663
11.48371 -0.011259293
11.48471 -0.011325951
11.48571 -0.011391631000000001
11.48671 -0.011456328
11.48771 -0.011520035000000001
11.48871 -0.011582747000000001
11.48971 -0.011644456
11.49071 -0.011705153
11.49171 -0.011764831
11.49271 -0.011823483
11.49371 -0.011881099
11.49471 -0.011937672
11.49571 -0.011993196
11.49671 -0.012047662
11.49771 -0.012101066
11.49871 -0.012153401999999999
11.49971 -0.012204666
11.50071 -0.012254853
11.50171 -0.012303963000000001
11.50271 -0.012351992999999999
11.50371 -0.012398943
11.50471 -0.012444812
11.50571 -0.012489601999999999
11.50671 -0.012533313
11.50771 -0.012575946000000001
11.50871 -0.012617503
11.50971 -0.012657985
11.51071 -0.012697393999999999
11.51171 -0.012735730999999998
11.51271 -0.012772996
11.51371 -0.012809187999999999
11.51471 -0.012844306000000002
11.51571 -0.012878349
11.51671 -0.012911312
11.51771 -0.012943192000000001
11.51871 -0.012973984000000001
11.51971 -0.013003679999999998
11.52071 -0.013032275999999999
11.52171 -0.013059762999999999
11.52271 -0.013086133
11.52371 -0.013111376000000001
11.52471 -0.013135486000000002
11.52571 -0.013158452999999999
11.52671 -0.013180268
11.52771 -0.013200924000000001
11.52871 -0.013220414
11.52971 -0.01323873
11.53071 -0.013255866
11.53171 -0.01327182
11.53271 -0.013286584999999998
11.53371 -0.013300162
11.53471 -0.013312550000000001
11.53571 -0.013323748
11.53671 -0.013333758
11.53771 -0.013342583
11.53871 -0.013350225
11.53971 -0.013356692000000002
11.54071 -0.013361986
11.54171 -0.013366115
11.54271 -0.013369082999999999
11.54371 -0.013370898
11.54471 -0.013371564
11.54571 -0.01337109
11.54671 -0.013369478
11.54771 -0.013366733
11.54871 -0.013362859
11.54971 -0.013357859
11.55071 -0.013351736
11.55171 -0.013344489
11.55271 -0.013336119
11.55371 -0.013326624
11.55471 -0.013316002
11.55571 -0.013304251000000001
11.55671 -0.013291367
11.55771 -0.013277348
11.55871 -0.013262188000000001
11.55971 -0.013245884
11.56071 -0.013228432
11.56171 -0.013209828
11.56271 -0.013190071
11.56371 -0.013169156999999999
11.56471 -0.013147085000000001
11.56571 -0.013123853
11.56671 -0.013099462
11.56771 -0.013073914
11.56871 -0.013047211
11.56971 -0.013019356000000001
11.57071 -0.012990351999999998
11.57171 -0.012960205999999998
11.57271 -0.012928924000000001
11.57371 -0.012896511000000001
11.57471 -0.012862974999999999
11.57571 -0.012828321
11.57671 -0.012792557000000001
11.57771 -0.012755688999999999
11.57871 -0.012717723
11.57971 -0.012678666000000002
11.58071 -0.012638522000000001
11.58171 -0.012597295
11.58271 -0.012554988000000001
11.58371 -0.012511603999999999
11.58471 -0.012467144999999999
11.58571 -0.012421611
11.58671 -0.012375002999999999
11.58771 -0.012327319
11.58871 -0.012278558
11.58971 -0.012228721
11.59071 -0.012177804
11.59171 -0.012125805
11.59271 -0.012072723
11.59371 -0.012018557000000001
11.59471 -0.011963307
11.59571 -0.011906973000000001
11.59671 -0.011849555999999999
11.59771 -0.011791058
11.59871 -0.011731483
11.59971 -0.011670836
11.60071 -0.011609121
11.60171 -0.011546347
11.60271 -0.011482521
11.60371 -0.011417652
11.60471 -0.011351751
11.60571 -0.011284828
11.60671 -0.011216894
11.60771 -0.011147961999999999
11.60871 -0.011078043
11.60971 -0.011007149
11.61071 -0.010935291
11.61171 -0.010862482
11.61271 -0.010788732
11.61371 -0.010714050000000001
11.61471 -0.010638445
11.61571 -0.010561925
11.61671 -0.010484497
11.61771 -0.010406167
11.61871 -0.010326939
11.61971 -0.010246817
11.62071 -0.010165804
11.62171 -0.010083901000000001
11.62271 -0.010001111
11.62371 -0.0099174329
11.62471 -0.0098328688
11.62571 -0.0097474192
11.62671 -0.0096610842
11.62771 -0.0095738651
11.62871 -0.0094857634
11.62971 -0.009396780700000001
11.63071 -0.0093069204
11.63171 -0.009216186999999999
11.63271 -0.0091245849
11.63371 -0.0090321199
11.63471 -0.0089387991
11.63571 -0.0088446308
11.63671 -0.0087496228
11.63771 -0.0086537861
11.63871 -0.0085571308
11.63971 -0.0084596672
11.64071 -0.008361407500000001
11.64171 -0.008262363600000001
11.64271 -0.008162546100000001
11.64371 -0.0080619677
11.64471 -0.0079606398
11.64571 -0.0078585726
11.64671 -0.007755777199999999
11.64771 -0.007652262900000001
11.64871 -0.0075480391
11.64971 -0.007443114000000001
11.65071 -0.0073374955
11.65171 -0.0072311901
11.65271 -0.0071242044
11.65371 -0.0070165435
11.65471 -0.0069082125
11.65571 -0.0067992172
11.65671 -0.006689561300000001
11.65771 -0.0065792497
11.65871 -0.006468287
11.65971 -0.0063566789
11.66071 -0.0062444306
11.66171 -0.0061315484
11.66271 -0.0060180395
11.66371 -0.0059039117
11.66471 -0.0057891739
11.66571 -0.0056738358
11.66671 -0.0055579083
11.66771 -0.0054414028
11.66871 -0.0053243322
11.66971 -0.0052067095
11.67071 -0.0050885489999999995
11.67171 -0.004969865
11.67271 -0.0048506725
11.67371 -0.0047309866
11.67471 -0.0046108224
11.67571 -0.0044901943
11.67671 -0.0043691169
11.67771 -0.0042476036
11.67871 -0.0041256677
11.67971 -0.004003321000000001
11.68071 -0.0038805745000000005
11.68171 -0.0037574384000000002
11.68271 -0.0036339217
11.68371 -0.0035100318
11.68471 -0.0033857756
11.68571 -0.0032611588
11.68671 -0.0031361861999999996
11.68771 -0.0030108618
11.68871 -0.0028851891
11.68971 -0.002759171
11.69071 -0.0026328105
11.69171 -0.0025061105
11.69271 -0.0023790737
11.69371 -0.0022517039
11.69471 -0.002124005
11.69571 -0.0019959818000000002
11.69671 -0.0018676403000000002
11.69771 -0.001738987
11.69871 -0.0016100297
11.69971 -0.0014807776
11.70071 -0.0013512407
11.70171 -0.0012214303
11.70271 -0.0010913583999999999
11.70371 -0.00096103813
11.70471 -0.00083048353
11.70571 -0.00069970906
11.70671 -0.00056872968
11.70771 -0.00043756058
11.70871 -0.00030621702
11.70971 -0.00017471414
11.71071 -4.3066748e-05
11.71171 8.8710806e-05
11.71271 0.00022060485
11.71371 0.00035260240999999997
11.71471 0.00048469137
11.71571 0.00061686055
11.71671 0.00074909963
11.71771 0.00088139923
11.71871 0.0010137508
11.71971 0.0011461466
11.72071 0.0012785796
11.72171 0.0014110432000000001
11.72271 0.0015435313
11.72371 0.0016760378999999999
11.72471 0.0018085571
11.72571 0.0019410829
11.72671 0.0020736089999999997
11.72771 0.0022061284
11.72871 0.0023386337
11.72971 0.0024711169
11.73071 0.002603569
11.73171 0.00273598
11.73271 0.0028683393000000002
11.73371 0.0030006351000000002
11.73471 0.0031328549
11.73571 0.0032649856
11.73671 0.0033970129000000003
11.73771 0.0035289224
11.73871 0.0036606994
11.73971 0.0037923287999999996
11.74071 0.0039237955000000005
11.74171 0.0040550847
11.74271 0.0041861818
11.74371 0.0043170727
11.74471 0.0044477445
11.74571 0.0045781842
11.74671 0.004708380900000001
11.74771 0.0048383237
11.74871 0.0049680035
11.74971 0.0050974118
11.75071 0.0052265415
11.75171 0.005355386
11.75271 0.0054839402
11.75371 0.0056121993000000005
11.75471 0.005740159
11.75571 0.005867816099999999
11.75671 0.0059951668
11.75771 0.0061222075999999995
11.75871 0.0062489343999999995
11.75971 0.0063753439
11.76071 0.006501431199999999
11.76171 0.006627191
11.76271 0.0067526169
11.76371 0.0068777015000000006
11.76471 0.0070024369
11.76571 0.007126813599999999
11.76671 0.0072508214
11.76771 0.0073744486
11.76871 0.0074976837
11.76971 0.0076205128
11.77071 0.0077429228000000004
11.77171 0.007864898399999999
11.77271 0.0079864258
11.77371 0.0081074897
11.77471 0.0082280756
11.77571 0.0083481689
11.77671 0.0084677551
11.77771 0.0085868211
11.77871 0.0087053537
11.77971 0.0088233406
11.78071 0.0089407717
11.78171 0.0090576359
11.78271 0.0091739254
11.78371 0.0092896313
11.78471 0.0094047464
11.78571 0.0095192649
11.78671 0.0096331809
11.78771 0.0097464894
11.78871 0.009859185999999999
11.78971 0.0099712663
11.79071 0.010082727
11.79171 0.010193563
11.79271 0.01030377
11.79371 0.010413344
11.79471 0.010522279
11.79571 0.010630568
11.79671 0.010738206
11.79771 0.010845184
11.79871 0.010951494999999999
11.79971 0.011057129
11.80071 0.011162075
11.80171 0.011266323
11.80271 0.011369863
11.80371 0.011472682
11.80471 0.011574768
11.80571 0.011676108999999999
11.80671 0.011776693
11.80771 0.011876508
11.80871 0.011975542
11.80971 0.012073786
11.81071 0.012171228
11.81171 0.012267861000000001
11.81271 0.012363675000000001
11.81371 0.012458664000000001
11.81471 0.012552823
11.81571 0.012646144
11.81671 0.012738626
11.81771 0.012830264
11.81871 0.012921056
11.81971 0.013011003
11.82071 0.013100102999999998
11.82171 0.013188354
11.82271 0.013275759
11.82371 0.013362315
11.82471 0.013448024
11.82571 0.013532883999999998
11.82671 0.013616894
11.82771 0.01370005
11.82871 0.013782352999999999
11.82971 0.013863796000000001
11.83071 0.013944373999999999
11.83171 0.014024082
11.83271 0.014102913
11.83371 0.014180857
11.83471 0.014257905000000001
11.83571 0.014334048
11.83671 0.014409275999999999
11.83771 0.014483574999999999
11.83871 0.014556936000000001
11.83971 0.014629345
11.84071 0.014700792
11.84171 0.014771264000000001
11.84271 0.014840750000000002
11.84371 0.014909242
11.84471 0.014976728
11.84571 0.015043200000000001
11.84671 0.01510865
11.84771 0.015173071
11.84871 0.015236458999999999
11.84971 0.015298808
11.85071 0.015360116
11.85171 0.015420378
11.85271 0.015479594999999999
11.85371 0.015537765
11.85471 0.015594889
11.85571 0.015650966000000002
11.85671 0.015705999000000002
11.85771 0.015759986
11.85871 0.015812929
11.85971 0.015864827
11.86071 0.015915681
11.86171 0.015965491000000002
11.86271 0.016014254999999998
11.86371 0.01606197
11.86471 0.016108634
11.86571 0.016154243
11.86671 0.016198792
11.86771 0.016242277
11.86871 0.016284692
11.86971 0.016326030999999998
11.87071 0.016366286
11.87171 0.016405451
11.87271 0.01644352
11.87371 0.016480486000000003
11.87471 0.016516344
11.87571 0.016551086
11.87671 0.016584709
11.87771 0.016617207000000002
11.87871 0.016648577999999997
11.87971 0.01667882
11.88071 0.016707931
11.88171 0.016735912
11.88271 0.016762762
11.88371 0.016788483
11.88471 0.016813078999999998
11.88571 0.016836550999999998
11.88671 0.016858903
11.88771 0.016880139000000002
11.88871 0.016900261
11.88971 0.016919276
11.89071 0.016937185
11.89171 0.016953990999999998
11.89271 0.016969697
11.89371 0.016984304000000002
11.89471 0.016997812999999997
11.89571 0.017010222999999998
11.89671 0.017021531
11.89771 0.017031735
11.89871 0.017040831
11.89971 0.017048814000000002
11.90071 0.017055678
11.90171 0.017061416
11.90271 0.017066021
11.90371 0.017069482
11.90471 0.017071795
11.90571 0.017072949
11.90671 0.017072937
11.90771 0.017071751
11.90871 0.017069385
11.90971 0.017065831
11.91071 0.017061087
11.91171 0.017055147
11.91271 0.01704801
11.91371 0.017039672999999998
11.91471 0.017030137
11.91571 0.017019404999999998
11.91671 0.017007478
11.91771 0.016994363000000002
11.91871 0.016980062
11.91971 0.016964583
11.92071 0.016947935
11.92171 0.016930122
11.92271 0.016911152999999998
11.92371 0.016891038
11.92471 0.016869784
11.92571 0.016847397
11.92671 0.016823885
11.92771 0.016799256000000002
11.92871 0.016773514
11.92971 0.016746664
11.93071 0.016718711
11.93171 0.016689657
11.93271 0.016659504
11.93371 0.016628252
11.93471 0.016595902
11.93571 0.016562451000000002
11.93671 0.016527899
11.93771 0.016492244
11.93871 0.016455485
11.93971 0.016417618
11.94071 0.01637864
11.94171 0.016338551
11.94271 0.016297351
11.94371 0.016255035
11.94471 0.016211606
11.94571 0.016167064000000002
11.94671 0.016121412
11.94771 0.016074651
11.94871 0.016026785
11.94971 0.01597782
11.95071 0.015927758
11.95171 0.015876608
11.95271 0.015824375
11.95371 0.015771067
11.95471 0.015716691
11.95571 0.015661254
11.95671 0.015604764
11.95771 0.015547225000000001
11.95871 0.015488647000000001
11.95971 0.015429033
11.96071 0.015368390999999999
11.96171 0.015306723000000001
11.96271 0.015244033
11.96371 0.015180325
11.96471 0.015115598
11.96571 0.015049856
11.96671 0.014983096000000001
11.96771 0.014915319000000002
11.96871 0.014846525
11.96971 0.014776709999999998
11.97071 0.014705876000000001
11.97171 0.01463402
11.97271 0.014561140999999998
11.97371 0.014487238
11.97471 0.014412311
11.97571 0.014336363999999999
11.97671 0.014259394
11.97771 0.014181409
11.97871 0.014102411
11.97971 0.014022406
11.98071 0.0139414
11.98171 0.013859403000000001
11.98271 0.013776423
11.98371 0.013692471999999999
11.98471 0.01360756
11.98571 0.013521698999999998
11.98671 0.013434903000000002
11.98771 0.013347185
11.98871 0.013258557999999998
11.98971 0.013169037
11.99071 0.013078631000000002
11.99171 0.012987357
11.99271 0.012895225
11.99371 0.012802245
11.99471 0.012708428
11.99571 0.012613781999999999
11.99671 0.012518316
11.99771 0.012422034
11.99871 0.012324944000000001
11.99971 0.012227047
12.00071 0.012128348
12.00171 0.012028849000000001
12.00271 0.01192855
12.00371 0.011827451999999999
12.00471 0.011725555
12.00571 0.011622858
12.00671 0.011519363
12.00771 0.011415068
12.00871 0.011309973999999999
12.00971 0.011204081999999999
12.01071 0.011097392999999999
12.01171 0.01098991
12.01271 0.010881636
12.01371 0.010772575
12.01471 0.010662733
12.01571 0.010552115
12.01671 0.010440729
12.01771 0.010328582
12.01871 0.010215684
12.01971 0.010102044
12.02071 0.0099876706
12.02171 0.0098725752
12.02271 0.0097567674
12.02371 0.0096402582
12.02471 0.009523057100000001
12.02571 0.0094051735
12.02671 0.0092866168
12.02771 0.0091673959
12.02871 0.0090475194
12.02971 0.008926993900000001
12.03071 0.0088058267
12.03171 0.0086840235
12.03271 0.0085615902
12.03371 0.0084385312
12.03471 0.0083148516
12.03571 0.008190555700000001
12.03671 0.0080656471
12.03771 0.007940131
12.03871 0.007814011000000001
12.03971 0.007687292199999999
12.04071 0.0075599797
12.04171 0.0074320793
12.04271 0.0073035975
12.04371 0.0071745424
12.04471 0.0070449227
12.04571 0.006914747799999999
12.04671 0.0067840279
12.04771 0.0066527748000000005
12.04871 0.0065210006
12.04971 0.006388718599999999
12.05071 0.0062559426
12.05171 0.006122686299999999
12.05271 0.0059889643999999995
12.05371 0.0058547914
12.05471 0.0057201814
12.05571 0.0055851484
12.05671 0.0054497057
12.05771 0.0053138657999999995
12.05871 0.0051776402
12.05971 0.0050410395
12.06071 0.0049040729
12.06171 0.0047667483
12.06271 0.0046290726
12.06371 0.004491050999999999
12.06471 0.004352687
12.06571 0.0042139840000000005
12.06671 0.0040749434
12.06771 0.003935566200000001
12.06871 0.0037958525
12.06971 0.0036558016000000004
12.07071 0.0035154128
12.07171 0.0033746852
12.07271 0.0032336182000000002
12.07371 0.0030922114
12.07471 0.0029504652000000003
12.07571 0.0028083809
12.07671 0.0026659607
12.07771 0.0025232079000000003
12.07871 0.0023801270999999997
12.07971 0.0022367243
12.08071 0.0020930069
12.08171 0.0019489835
12.08271 0.001804664
12.08371 0.0016600596
12.08471 0.0015151824999999999
12.08571 0.001370046
12.08671 0.0012246639
12.08771 0.0010790507
12.08871 0.0009332212399999999
12.08971 0.00078719058
12.09071 0.00064097358
12.09171 0.0004945849
12.09271 0.00034803879
12.09371 0.00020134892000000002
12.09471 5.4528198e-05
12.09571 -9.241125e-05
12.09671 -0.00023945818
12.09771 -0.00038660223
12.09871 -0.00053383401
12.09971 -0.00068114491
12.10071 -0.0008285271200000001
12.10171 -0.00097597358
12.10271 -0.0011234777
12.10371 -0.0012710335
12.10471 -0.0014186351
12.10571 -0.0015662768000000002
12.10671 -0.001713953
12.10771 -0.0018616576000000003
12.10871 -0.0020093845
12.10971 -0.0021571272
12.11071 -0.0023048784000000004
12.11171 -0.0024526305
12.11271 -0.0026003752
12.11371 -0.0027481037000000002
12.11471 -0.0028958067999999997
12.11571 -0.0030434741
12.11671 -0.0031910957000000004
12.11771 -0.0033386612
12.11871 -0.0034861598
12.11971 -0.0036335804999999997
12.12071 -0.0037809132
12.12171 -0.003928148
12.12271 -0.0040752751
12.12371 -0.0042222855
12.12471 -0.004369171099999999
12.12571 -0.0045159245999999995
12.12671 -0.0046625395
12.12771 -0.0048090107000000005
12.12871 -0.0049553335
12.12971 -0.0051015046
12.13071 -0.0052475214
12.13171 -0.0053933825
12.13271 -0.0055390865
12.13371 -0.0056846326
12.13471 -0.0058300207
12.13571 -0.0059752507
12.13671 -0.006120321599999999
12.13771 -0.0062652331999999995
12.13871 -0.0064099841
12.13971 -0.006554571899999999
12.14071 -0.0066989938
12.14171 -0.0068432462
12.14271 -0.006987323300000001
12.14371 -0.007131217699999999
12.14471 -0.0072749222
12.14571 -0.0074184266999999995
12.14671 -0.0075617201000000005
12.14771 -0.007704790899999999
12.14871 -0.0078476252
12.14971 -0.0079902085
12.15071 -0.008132524799999999
12.15171 -0.0082745588
12.15271 -0.008416293699999999
12.15371 -0.0085577121
12.15471 -0.0086987973
12.15571 -0.008839533299999999
12.15671 -0.0089799039
12.15771 -0.0091198934
12.15871 -0.009259487
12.15971 -0.0093986724
12.16071 -0.0095374366
12.16171 -0.009675769300000001
12.16271 -0.0098136603
12.16371 -0.0099511024
12.16471 -0.010088089
12.16571 -0.010224614
12.16671 -0.010360675
12.16771 -0.010496267
12.16871 -0.010631390000000001
12.16971 -0.010766041
12.17071 -0.010900221
12.17171 -0.011033928
12.17271 -0.011167162
12.17371 -0.011299924999999999
12.17471 -0.011432214
12.17571 -0.011564029
12.17671 -0.011695368
12.17771 -0.011826231
12.17871 -0.011956613
12.17971 -0.012086511999999999
12.18071 -0.012215921
12.18171 -0.012344837999999999
12.18271 -0.012473254
12.18371 -0.012601164
12.18471 -0.01272856
12.18571 -0.012855435
12.18671 -0.012981781
12.18771 -0.013107588000000002
12.18871 -0.01323285
12.18971 -0.013357557
12.19071 -0.013481702
12.19171 -0.013605276999999999
12.19271 -0.013728275
12.19371 -0.013850692
12.19471 -0.013972519
12.19571 -0.014093754
12.19671 -0.014214389000000001
12.19771 -0.014334423999999998
12.19871 -0.014453851000000002
12.19971 -0.014572671
12.20071 -0.014690879
12.20171 -0.014808472999999999
12.20271 -0.014925450000000002
12.20371 -0.015041807
12.20471 -0.015157541
12.20571 -0.015272648000000002
12.20671 -0.015387125000000001
12.20771 -0.015500966
12.20871 -0.015614165999999999
12.20971 -0.015726716
12.21071 -0.01583861
12.21171 -0.015949839
12.21271 -0.016060394000000002
12.21371 -0.016170264
12.21471 -0.016279439
12.21571 -0.016387904
12.21671 -0.016495649
12.21771 -0.016602661
12.21871 -0.016708928
12.21971 -0.016814436999999998
12.22071 -0.016919176
12.22171 -0.017023132
12.22271 -0.017126295
12.22371 -0.017228654
12.22471 -0.017330202
12.22571 -0.01743093
12.22671 -0.017530832
12.22771 -0.017629903
12.22871 -0.017728138
12.22971 -0.017825537
12.23071 -0.0179221
12.23171 -0.018017825
12.23271 -0.018112715
12.23371 -0.018206773
12.23471 -0.018300001
12.23571 -0.018392404
12.23671 -0.018483987
12.23771 -0.018574753
12.23871 -0.018664707000000003
12.23971 -0.018753854
12.24071 -0.018842194
12.24171 -0.018929732
12.24271 -0.019016469
12.24371 -0.019102404
12.24471 -0.019187537
12.24571 -0.019271867
12.24671 -0.019355389
12.24771 -0.019438101
12.24871 -0.019519994
12.24971 -0.019601065
12.25071 -0.019681302
12.25171 -0.019760701
12.25271 -0.019839249
12.25371 -0.019916939999999998
12.25471 -0.019993764
12.25571 -0.02006971
12.25671 -0.020144772
12.25771 -0.020218939000000002
12.25871 -0.020292203
12.25971 -0.020364558
12.26071 -0.020435998
12.26171 -0.020506515000000003
12.26271 -0.020576107
12.26371 -0.020644769
12.26471 -0.020712496
12.26571 -0.020779288
12.26671 -0.020845143
12.26771 -0.020910058999999998
12.26871 -0.020974036
12.26971 -0.021037074
12.27071 -0.02109917
12.27171 -0.021160324
12.27271 -0.021220536
12.27371 -0.021279803
12.27471 -0.021338122
12.27571 -0.021395493
12.27671 -0.021451911
12.27771 -0.02150737
12.27871 -0.021561867
12.27971 -0.021615395
12.28071 -0.021667946
12.28171 -0.021719515
12.28271 -0.021770093
12.28371 -0.021819674
12.28471 -0.021868249000000003
12.28571 -0.02191581
12.28671 -0.02196235
12.28771 -0.022007861
12.28871 -0.022052338999999997
12.28971 -0.022095778
12.29071 -0.022138172
12.29171 -0.022179519999999998
12.29271 -0.022219819999999998
12.29371 -0.022259071000000002
12.29471 -0.022297273
12.29571 -0.022334428
12.29671 -0.022370539999999998
12.29771 -0.022405613
12.29871 -0.022439653
12.29971 -0.022472664
12.30071 -0.022504653
12.30171 -0.022535627
12.30271 -0.022565593999999998
12.30371 -0.022594558
12.30471 -0.022622527
12.30571 -0.022649506
12.30671 -0.0226755
12.30771 -0.022700513000000002
12.30871 -0.022724549
12.30971 -0.022747606
12.31071 -0.022769687
12.31171 -0.022790791
12.31271 -0.022810914
12.31371 -0.022830055
12.31471 -0.022848207
12.31571 -0.022865365
12.31671 -0.022881522
12.31771 -0.022896672
12.31871 -0.022910806000000002
12.31971 -0.022923916
12.32071 -0.022935994
12.32171 -0.022947033
12.32271 -0.022957024
12.32371 -0.022965961
12.32471 -0.022973836
12.32571 -0.022980645
12.32671 -0.022986383
12.32771 -0.022991044999999998
12.32871 -0.022994631
12.32971 -0.022997138
12.33071 -0.022998566
12.33171 -0.022998914999999998
12.33271 -0.022998186
12.33371 -0.022996381
12.33471 -0.022993506
12.33571 -0.022989561000000002
12.33671 -0.022984549
12.33771 -0.022978477
12.33871 -0.022971345
12.33971 -0.022963158
12.34071 -0.022953919
12.34171 -0.022943631
12.34271 -0.022932295000000002
12.34371 -0.022919910999999998
12.34471 -0.022906483000000002
12.34571 -0.022892008000000002
12.34671 -0.022876487
12.34771 -0.022859916
12.34871 -0.022842296999999998
12.34971 -0.022823625
12.35071 -0.022803899
12.35171 -0.022783114
12.35271 -0.022761271
12.35371 -0.022738364
12.35471 -0.022714393
12.35571 -0.022689355
12.35671 -0.02266325
12.35771 -0.022636079
12.35871 -0.022607841
12.35971 -0.022578538
12.36071 -0.022548172000000002
12.36171 -0.022516749
12.36271 -0.02248427
12.36371 -0.022450743999999998
12.36471 -0.022416175
12.36571 -0.022380569
12.36671 -0.022343935000000002
12.36771 -0.022306279
12.36871 -0.022267608
12.36971 -0.022227931000000003
12.37071 -0.022187254
12.37171 -0.022145582
12.37271 -0.022102922
12.37371 -0.022059277
12.37471 -0.022014654
12.37571 -0.021969053
12.37671 -0.021922476
12.37771 -0.021874924
12.37871 -0.021826394
12.37971 -0.021776887
12.38071 -0.021726398
12.38171 -0.021674923
12.38271 -0.021622458
12.38371 -0.021568997
12.38471 -0.021514535
12.38571 -0.021459066000000002
12.38671 -0.021402584
12.38771 -0.021345084
12.38871 -0.021286559
12.38971 -0.021227007
12.39071 -0.021166423
12.39171 -0.021104806
12.39271 -0.021042152
12.39371 -0.020978464000000002
12.39471 -0.020913742
12.39571 -0.020847986
12.39671 -0.020781202000000002
12.39771 -0.020713394
12.39871 -0.020644568
12.39971 -0.020574729
12.40071 -0.020503886
12.40171 -0.020432046
12.40271 -0.020359218000000002
12.40371 -0.020285411
12.40471 -0.020210631
12.40571 -0.020134888
12.40671 -0.020058191
12.40771 -0.019980546000000002
12.40871 -0.01990196
12.40971 -0.01982244
12.41071 -0.01974199
12.41171 -0.019660614
12.41271 -0.019578316000000002
12.41371 -0.019495098000000002
12.41471 -0.019410961
12.41571 -0.019325909999999998
12.41671 -0.019239941
12.41771 -0.019153058
12.41871 -0.01906526
12.41971 -0.018976547
12.42071 -0.018886921
12.42171 -0.01879638
12.42271 -0.018704927
12.42371 -0.018612563
12.42471 -0.018519293
12.42571 -0.018425116999999998
12.42671 -0.018330041
12.42771 -0.018234069
12.42871 -0.018137209
12.42971 -0.018039465
12.43071 -0.017940847
12.43171 -0.017841361
12.43271 -0.017741015
12.43371 -0.017639819
12.43471 -0.017537779
12.43571 -0.017434904
12.43671 -0.017331203
12.43771 -0.017226682
12.43871 -0.01712135
12.43971 -0.017015211
12.44071 -0.01690827
12.44171 -0.016800532
12.44271 -0.016692000000000002
12.44371 -0.016582675999999998
12.44471 -0.01647256
12.44571 -0.016361654
12.44671 -0.016249956
12.44771 -0.016137466
12.44871 -0.016024181
12.44971 -0.015910098
12.45071 -0.015795216
12.45171 -0.015679533
12.45271 -0.015563046
12.45371 -0.015445755000000002
12.45471 -0.015327658999999999
12.45571 -0.015208758000000001
12.45671 -0.015089053000000002
12.45771 -0.014968545
12.45871 -0.014847241
12.45971 -0.014725143000000001
12.46071 -0.014602258
12.46171 -0.014478591999999998
12.46271 -0.014354158
12.46371 -0.014228962
12.46471 -0.014103015
12.46571 -0.013976329999999999
12.46671 -0.013848919
12.46771 -0.013720793999999998
12.46871 -0.013591969
12.46971 -0.013462456000000001
12.47071 -0.013332266999999998
12.47171 -0.013201416
12.47271 -0.013069913
12.47371 -0.012937770000000001
12.47471 -0.012804997
12.47571 -0.012671603000000002
12.47671 -0.012537594
12.47771 -0.012402978999999998
12.47871 -0.012267760999999999
12.47971 -0.012131946
12.48071 -0.011995538
12.48171 -0.011858538
12.48271 -0.01172095
12.48371 -0.011582773
12.48471 -0.011444009
12.48571 -0.011304658
12.48671 -0.011164720999999999
12.48771 -0.011024199
12.48871 -0.010883092
12.48971 -0.010741402
12.49071 -0.010599131000000001
12.49171 -0.010456281999999999
12.49271 -0.010312857
12.49371 -0.010168863
12.49471 -0.010024304
12.49571 -0.0098791854
12.49671 -0.009733515600000001
12.49771 -0.0095873016
12.49871 -0.0094405521
12.49971 -0.0092932758
12.50071 -0.0091454822
12.50171 -0.0089971807
12.50271 -0.008848380099999999
12.50371 -0.0086990905
12.50471 -0.0085493215
12.50571 -0.008399081000000001
12.50671 -0.0082483777
12.50771 -0.0080972197
12.50871 -0.0079456135
12.50971 -0.0077935656
12.51071 -0.0076410819
12.51171 -0.0074881675
12.51271 -0.0073348258999999996
12.51371 -0.0071810617000000005
12.51471 -0.0070268776
12.51571 -0.0068722766
12.51671 -0.006717261600000001
12.51771 -0.0065618355
12.51871 -0.0064060012
12.51971 -0.0062497616
12.52071 -0.0060931208
12.52171 -0.0059360827
12.52271 -0.0057786525
12.52371 -0.0056208359
12.52471 -0.0054626397999999994
12.52571 -0.0053040723
12.52671 -0.0051451425
12.52771 -0.0049858601
12.52871 -0.0048262362
12.52971 -0.0046662822999999996
12.53071 -0.0045060111
12.53171 -0.0043454358
12.53271 -0.0041845698
12.53371 -0.0040234269999999996
12.53471 -0.0038620212
12.53571 -0.0037003661
12.53671 -0.0035384749999999997
12.53771 -0.0033763605
12.53871 -0.0032140342000000002
12.53971 -0.0030515075
12.54071 -0.0028887902
12.54171 -0.0027258910000000003
12.54271 -0.0025628175
12.54371 -0.0023995759
12.54471 -0.0022361717
12.54571 -0.0020726087
12.54671 -0.00190889
12.54771 -0.0017450178
12.54871 -0.0015809936000000001
12.54971 -0.0014168183
12.55071 -0.0012524926
12.55171 -0.0010880172
12.55271 -0.00092339296
12.55371 -0.0007586209399999999
12.55471 -0.0005937030400000001
12.55571 -0.00042864181
12.55671 -0.00026344085
12.55771 -9.8104795e-05
12.55871 6.7360531e-05
12.55971 0.0002329481
12.56071 0.00039864967000000003
12.56171 0.00056445574
12.56271 0.00073035571
12.56371 0.00089633795
12.56471 0.00106239
12.56571 0.0012284988
12.56671 0.0013946505
12.56771 0.0015608312
12.56871 0.0017270266
12.56971 0.0018932231
12.57071 0.0020594069
12.57171 0.002225565
12.57271 0.0023916851
12.57371 0.0025577559
12.57471 0.0027237667
12.57571 0.0028897082
12.57671 0.0030555719000000003
12.57771 0.0032213506
12.57871 0.0033870383
12.57971 0.0035526296
12.58071 0.0037181197999999996
12.58171 0.0038835053000000003
12.58271 0.004048782999999999
12.58371 0.0042139498
12.58471 0.0043790031
12.58571 0.0045439396
12.58671 0.0047087564
12.58771 0.0048734499
12.58871 0.0050380153
12.58971 0.0052024476
12.59071 0.0053667409
12.59171 0.0055308879
12.59271 0.0056948803999999995
12.59371 0.005858709100000001
12.59471 0.006022364
12.59571 0.0061858336
12.59671 0.006349106100000001
12.59771 0.006512168299999999
12.59871 0.006675007200000001
12.59971 0.0068376088
12.60071 0.0069999602
12.60171 0.0071620474
12.60271 0.007323856700000001
12.60371 0.0074853757
12.60471 0.0076465927000000005
12.60571 0.0078074953999999995
12.60671 0.0079680744
12.60771 0.00812832
12.60871 0.0082882238
12.60971 0.008447778999999999
12.61071 0.0086069791
12.61171 0.0087658191
12.61271 0.0089242953
12.61371 0.0090824033
12.61471 0.0092401409
12.61571 0.0093975053
12.61671 0.009554495
12.61771 0.0097111071
12.61871 0.009867338699999999
12.61971 0.010023187000000001
12.62071 0.010178649
12.62171 0.010333720000000001
12.62271 0.010488394
12.62371 0.010642666
12.62471 0.010796528000000001
12.62571 0.010949972
12.62671 0.011102988000000001
12.62771 0.011255567000000001
12.62871 0.011407696
12.62971 0.011559363999999999
12.63071 0.011710558
12.63171 0.011861264
12.63271 0.01201147
12.63371 0.01216116
12.63471 0.012310321999999999
12.63571 0.012458944000000001
12.63671 0.012607012
12.63771 0.012754515000000001
12.63871 0.012901441000000001
12.63971 0.013047779999999998
12.64071 0.013193522999999999
12.64171 0.013338662000000001
12.64271 0.013483192000000001
12.64371 0.013627105999999998
12.64471 0.013770399000000001
12.64571 0.013913067000000001
12.64671 0.014055109999999999
12.64771 0.014196523
12.64871 0.014337304999999998
12.64971 0.014477456
12.65071 0.014616972
12.65171 0.014755854
12.65271 0.014894101
12.65371 0.015031705999999999
12.65471 0.015168671
12.65571 0.015304988
12.65671 0.015440656
12.65771 0.015575666
12.65871 0.015710012
12.65971 0.015843684
12.66071 0.015976676
12.66171 0.016108974999999998
12.66271 0.016240569
12.66371 0.016371446999999997
12.66471 0.016501597
12.66571 0.016631004
12.66671 0.016759656
12.66771 0.016887541000000002
12.66871 0.017014645
12.66971 0.017140954
12.67071 0.017266459
12.67171 0.017391147
12.67271 0.017515008000000002
12.67371 0.017638034
12.67471 0.017760218
12.67571 0.017881554
12.67671 0.018002035
12.67771 0.018121659
12.67871 0.018240421
12.67971 0.018358321
12.68071 0.018475358
12.68171 0.018591530000000002
12.68271 0.018706838
12.68371 0.018821283
12.68471 0.018934863
12.68571 0.01904758
12.68671 0.019159430999999998
12.68771 0.019270419
12.68871 0.019380539000000002
12.68971 0.019489789
12.69071 0.019598164
12.69171 0.019705661
12.69271 0.019812273
12.69371 0.019917992
12.69471 0.020022813
12.69571 0.020126723000000003
12.69671 0.020229715
12.69771 0.020331776
12.69871 0.020432896
12.69971 0.020533064
12.70071 0.020632269
12.70171 0.020730498
12.70271 0.020827742
12.70371 0.020923989
12.70471 0.021019232
12.70571 0.02111346
12.70671 0.021206666
12.70771 0.021298845
12.70871 0.021389989999999998
12.70971 0.021480098
12.71071 0.021569166
12.71171 0.021657191
12.71271 0.021744172
12.71371 0.021830109
12.71471 0.021915004
12.71571 0.021998855
12.71671 0.022081664
12.71771 0.022163433
12.71871 0.022244161000000002
12.71971 0.022323849
12.72071 0.022402494999999998
12.72171 0.022480098
12.72271 0.022556656
12.72371 0.022632166
12.72471 0.022706622000000003
12.72571 0.022780021
12.72671 0.022852354
12.72771 0.022923613000000002
12.72871 0.022993791
12.72971 0.023062878999999998
12.73071 0.023130866
12.73171 0.023197742
12.73271 0.023263498
12.73371 0.023328123
12.73471 0.023391607
12.73571 0.023453942999999998
12.73671 0.023515122
12.73771 0.023575136
12.73871 0.023633979
12.73971 0.023691649
12.74071 0.023748141
12.74171 0.023803452
12.74271 0.023857583
12.74371 0.023910534
12.74471 0.023962307
12.74571 0.024012904
12.74671 0.02406233
12.74771 0.024110587
12.74871 0.024157681
12.74971 0.024203616
12.75071 0.024248396
12.75171 0.024292027
12.75271 0.024334512
12.75371 0.024375852
12.75471 0.02441605
12.75571 0.024455107999999996
12.75671 0.024493024
12.75771 0.0245298
12.75871 0.024565429000000003
12.75971 0.024599908
12.76071 0.024633235
12.76171 0.0246654
12.76271 0.024696399
12.76371 0.024726221000000003
12.76471 0.024754863000000002
12.76571 0.024782313
12.76671 0.024808565
12.76771 0.024833609
12.76871 0.024857436000000004
12.76971 0.024880041000000002
12.77071 0.024901418
12.77171 0.024921561000000002
12.77271 0.024940466
12.77371 0.024958131999999997
12.77471 0.024974556
12.77571 0.024989736
12.77671 0.025003677
12.77771 0.025016378
12.77871 0.025027841999999998
12.77971 0.025038072
12.78071 0.025047074
12.78171 0.025054850000000004
12.78271 0.025061407
12.78371 0.025066751
12.78471 0.025070886
12.78571 0.025073816999999998
12.78671 0.025075546000000004
12.78771 0.025076078999999998
12.78871 0.025075415
12.78971 0.025073558
12.79071 0.025070508
12.79171 0.025066265000000004
12.79271 0.025060825000000002
12.79371 0.025054187000000002
12.79471 0.025046349000000002
12.79571 0.025037304000000003
12.79671 0.02502705
12.79771 0.025015583
12.79871 0.025002897
12.79971 0.024988988
12.80071 0.024973851000000002
12.80171 0.024957483000000003
12.80271 0.024939878
12.80371 0.024921040000000002
12.80471 0.024900961000000003
12.80571 0.024879645000000002
12.80671 0.024857093
12.80771 0.024833306000000003
12.80871 0.024808291
12.80971 0.024782047999999997
12.81071 0.024754586
12.81171 0.024725909999999997
12.81271 0.024696028999999998
12.81371 0.024664949
12.81471 0.024632678999999998
12.81571 0.024599227
12.81671 0.024564602
12.81771 0.024528813
12.81871 0.024491866
12.81971 0.024453766
12.82071 0.024414522
12.82171 0.024374138
12.82271 0.024332618
12.82371 0.024289965
12.82471 0.02424618
12.82571 0.024201263
12.82671 0.024155213
12.82771 0.024108028
12.82871 0.024059707
12.82971 0.024010247000000002
12.83071 0.023959643
12.83171 0.02390789
12.83271 0.023854987
12.83371 0.023800928000000002
12.83471 0.023745709
12.83571 0.023689329
12.83671 0.023631785000000002
12.83771 0.023573077
12.83871 0.023513204
12.83971 0.023452169
12.84071 0.023389972999999998
12.84171 0.023326621
12.84271 0.02326212
12.84371 0.023196474999999998
12.84471 0.023129694
12.84571 0.023061788
12.84671 0.022992765
12.84771 0.022922635
12.84871 0.022851409
12.84971 0.022779098
12.85071 0.022705713
12.85171 0.022631262
12.85271 0.022555757
12.85371 0.022479205
12.85471 0.022401614
12.85571 0.022322993
12.85671 0.022243346
12.85771 0.022162677000000002
12.85871 0.022080989999999998
12.85971 0.021998287
12.86071 0.02191457
12.86171 0.02182984
12.86271 0.021744095999999997
12.86371 0.021657337
12.86471 0.021569563
12.86571 0.021480772
12.86671 0.021390963
12.86771 0.021300137
12.86871 0.021208294
12.86971 0.021115434
12.87071 0.021021561
12.87171 0.020926677
12.87271 0.020830787
12.87371 0.020733897999999997
12.87471 0.020636016
12.87571 0.020537149
12.87671 0.020437306
12.87771 0.020336498999999997
12.87871 0.020234739
12.87971 0.020132038
12.88071 0.020028407999999998
12.88171 0.019923861
12.88271 0.019818411
12.88371 0.019712069
12.88471 0.019604848
12.88571 0.019496758
12.88671 0.019387809
12.88771 0.019278011
12.88871 0.019167369
12.88971 0.019055893
12.89071 0.018943587
12.89171 0.018830455
12.89271 0.018716499
12.89371 0.018601722
12.89471 0.018486124
12.89571 0.018369706
12.89671 0.018252466999999998
12.89771 0.018134406000000002
12.89871 0.018015523
12.89971 0.017895817
12.90071 0.017775288
12.90171 0.017653937
12.90271 0.017531763
12.90371 0.017408772000000003
12.90471 0.017284966
12.90571 0.017160349000000002
12.90671 0.017034929
12.90771 0.016908713
12.90871 0.01678171
12.90971 0.016653931
12.91071 0.016525386
12.91171 0.016396090999999998
12.91271 0.016266057
12.91371 0.016135297
12.91471 0.016003826999999998
12.91571 0.01587166
12.91671 0.015738812
12.91771 0.015605295
12.91871 0.015471123
12.91971 0.01533631
12.92071 0.015200867
12.92171 0.015064804999999999
12.92271 0.014928133
12.92371 0.014790861
12.92471 0.014652993999999999
12.92571 0.014514540000000001
12.92671 0.014375505000000002
12.92771 0.014235893999999999
12.92871 0.01409571
12.92971 0.013954958
12.93071 0.013813639999999999
12.93171 0.01367176
12.93271 0.013529323000000001
12.93371 0.013386332
12.93471 0.013242789999999999
12.93571 0.013098704
12.93671 0.012954079
12.93771 0.012808922
12.93871 0.012663240999999999
12.93971 0.012517045
12.94071 0.012370343
12.94171 0.012223145999999999
12.94271 0.012075467
12.94371 0.011927317
12.94471 0.011778709
12.94571 0.011629659
12.94671 0.011480178
12.94771 0.01133028
12.94871 0.01117998
12.94971 0.01102929
12.95071 0.010878224
12.95171 0.010726793
12.95271 0.010575008
12.95371 0.010422879999999999
12.95471 0.010270417
12.95571 0.010117627
12.95671 0.0099645171
12.95771 0.0098110926
12.95871 0.0096573582
12.95971 0.0095033174
12.96071 0.0093489733
12.96171 0.009194328600000001
12.96271 0.0090393849
12.96371 0.0088841436
12.96471 0.0087286076
12.96571 0.0085727792
12.96671 0.008416660400000001
12.96771 0.0082602564
12.96871 0.008103570899999999
12.96971 0.0079466103
12.97071 0.007789381200000001
12.97171 0.0076318931
12.97271 0.007474155400000001
12.97371 0.007316179799999999
12.97471 0.0071579786999999995
12.97571 0.0069995657999999995
12.97671 0.006840956499999999
12.97771 0.0066821667
12.97871 0.0065232125
12.97971 0.006364111300000001
12.98071 0.0062048806000000005
12.98171 0.0060455375
12.98271 0.0058860991
12.98371 0.0057265817
12.98471 0.0055670011
12.98571 0.005407372
12.98671 0.005247708
12.98771 0.0050880215000000005
12.98871 0.0049283237
12.98971 0.0047686241
12.99071 0.0046089306
12.99171 0.004449250599999999
12.99271 0.0042895899
12.99371 0.0041299532
12.99471 0.0039703442
12.99571 0.0038107661
12.99671 0.003651221
12.99771 0.0034917116999999996
12.99871 0.0033322402
12.99971 0.003172809
13.00071 0.0030134212
13.00171 0.00285408
13.00271 0.0026947901
13.00371 0.0025355565999999998
13.00471 0.0023763861000000003
13.00571 0.0022172860999999998
13.00671 0.0020582653
13.00771 0.0018993338
13.00871 0.0017405027000000001
13.00971 0.0015817840999999997
13.01071 0.001423191
13.01171 0.001264737
13.01271 0.0011064363
13.01371 0.0009483035700000001
13.01471 0.0007903533499999999
13.01571 0.0006326000900000001
13.01671 0.00047505790999999997
13.01771 0.00031774034
13.01871 0.00016066016
13.01971 3.8292217e-06
13.02071 -0.00015274163999999998
13.02171 -0.00030904271
13.02271 -0.00046506539000000003
13.02371 -0.0006208023
13.02471 -0.00077624709
13.02571 -0.00093139433
13.02671 -0.0010862396000000001
13.02771 -0.0012407791
13.02871 -0.0013950095
13.02971 -0.0015489279
13.03071 -0.0017025309999999997
13.03171 -0.0018558156
13.03271 -0.0020087781999999998
13.03371 -0.0021614145
13.03471 -0.0023137194
13.03571 -0.0024656867
13.03671 -0.0026173091
13.03771 -0.0027685783
13.03871 -0.0029194844
13.03971 -0.0030700165
13.04071 -0.0032201627999999998
13.04171 -0.0033699096
13.04271 -0.0035192432
13.04371 -0.0036681482
13.04471 -0.0038166093999999996
13.04571 -0.0039646107
13.04671 -0.0041121366
13.04771 -0.004259171
13.04871 -0.0044056986
13.04971 -0.0045517045
13.05071 -0.0046971749
13.05171 -0.004842097
13.05271 -0.004986459
13.05371 -0.0051302504
13.05471 -0.0052734620000000005
13.05571 -0.0054160864
13.05671 -0.0055581171
13.05771 -0.005699549
13.05871 -0.0058403784
13.05971 -0.0059806024999999995
13.06071 -0.006120219
13.06171 -0.0062592268999999996
13.06271 -0.0063976251
13.06371 -0.0065354136
13.06471 -0.0066725908
13.06571 -0.0068091562
13.06671 -0.006945108199999999
13.06771 -0.0070804454
13.06871 -0.007215164099999999
13.06971 -0.0073492607
13.07071 -0.0074827300999999995
13.07171 -0.007615565800000001
13.07271 -0.007747761299999999
13.07371 -0.007879307700000001
13.07471 -0.0080101949
13.07571 -0.0081404127
13.07671 -0.0082699502
13.07771 -0.008398795
13.07871 -0.0085269348
13.07971 -0.0086543565
13.08071 -0.0087810477
13.08171 -0.0089069952
13.08271 -0.0090321875
13.08371 -0.0091566129
13.08471 -0.0092802606
13.08571 -0.0094031202
13.08671 -0.0095251831
13.08771 -0.009646441300000001
13.08871 -0.0097668883
13.08971 -0.0098865188
13.09071 -0.010005328
13.09171 -0.010123313
13.09271 -0.01024047
13.09371 -0.010356797999999999
13.09471 -0.010472296
13.09571 -0.010586962
13.09671 -0.010700796
13.09771 -0.010813797
13.09871 -0.010925962
13.09971 -0.011037292
13.10071 -0.011147781
13.10171 -0.011257429000000001
13.10271 -0.011366229
13.10371 -0.011474177
13.10471 -0.011581267
13.10571 -0.011687491
13.10671 -0.011792841
13.10771 -0.011897308
13.10871 -0.012000881
13.10971 -0.012103550000000001
13.11071 -0.012205302000000001
13.11171 -0.012306128000000001
13.11271 -0.012406016
13.11371 -0.012504954
13.11471 -0.012602931000000001
13.11571 -0.012699937
13.11671 -0.012795962
13.11771 -0.012890997
13.11871 -0.012985034999999999
13.11971 -0.01307807
13.12071 -0.013170093999999999
13.12171 -0.013261107
13.12271 -0.013351100999999999
13.12371 -0.013440079
13.12471 -0.013528038
13.12571 -0.013614979999999999
13.12671 -0.013700905
13.12771 -0.013785815
13.12871 -0.013869713
13.12971 -0.0139526
13.13071 -0.014034481
13.13171 -0.014115355999999999
13.13271 -0.014195227
13.13371 -0.014274096
13.13471 -0.014351962999999999
13.13571 -0.014428828000000001
13.13671 -0.014504688
13.13771 -0.014579542
13.13871 -0.014653386
13.13971 -0.014726214000000001
13.14071 -0.014798019999999999
13.14171 -0.014868798
13.14271 -0.014938538999999999
13.14371 -0.015007236
13.14471 -0.015074878
13.14571 -0.015141456000000001
13.14671 -0.015206961000000001
13.14771 -0.015271383999999999
13.14871 -0.015334714000000001
13.14971 -0.015396943
13.15071 -0.015458063999999999
13.15171 -0.015518071
13.15271 -0.015576954999999998
13.15371 -0.015634713
13.15471 -0.015691342
13.15571 -0.015746838
13.15671 -0.015801202
13.15771 -0.015854431
13.15871 -0.015906527
13.15971 -0.015957492
13.16071 -0.016007327999999998
13.16171 -0.016056037999999998
13.16271 -0.016103625
13.16371 -0.016150092
13.16471 -0.016195443
13.16571 -0.016239681
13.16671 -0.016282807
13.16771 -0.016324825
13.16871 -0.016365733
13.16971 -0.016405532
13.17071 -0.016444222
13.17171 -0.016481798
13.17271 -0.016518259
13.17371 -0.016553601
13.17471 -0.016587818
13.17571 -0.016620907
13.17671 -0.016652860000000002
13.17771 -0.01668367
13.17871 -0.016713332
13.17971 -0.016741839
13.18071 -0.016769183
13.18171 -0.016795361
13.18271 -0.016820365
13.18371 -0.016844193
13.18471 -0.016866838
13.18571 -0.016888299
13.18671 -0.016908575999999998
13.18771 -0.016927667
13.18871 -0.016945573000000002
13.18971 -0.016962296
13.19071 -0.016977839
13.19171 -0.016992206
13.19271 -0.017005402
13.19371 -0.017017432000000002
13.19471 -0.017028302
13.19571 -0.017038018
13.19671 -0.017046585
13.19771 -0.017054011
13.19871 -0.017060299
13.19971 -0.017065454
13.20071 -0.017069482
13.20171 -0.017072387
13.20271 -0.01707417
13.20371 -0.01707483
13.20471 -0.017074372
13.20571 -0.017072792
13.20671 -0.017070089
13.20771 -0.017066261
13.20871 -0.017061304
13.20971 -0.017055215999999998
13.21071 -0.017047991
13.21171 -0.017039625
13.21271 -0.017030114
13.21371 -0.017019451
13.21471 -0.017007637
13.21571 -0.016994665
13.21671 -0.016980534
13.21771 -0.016965243
13.21871 -0.01694879
13.21971 -0.016931177
13.22071 -0.016912405000000002
13.22171 -0.016892477
13.22271 -0.016871397
13.22371 -0.016849172
13.22471 -0.016825806
13.22571 -0.016801307
13.22671 -0.016775682
13.22771 -0.01674894
13.22871 -0.016721088999999998
13.22971 -0.016692138
13.23071 -0.016662094000000002
13.23171 -0.016630966
13.23271 -0.016598761
13.23371 -0.016565487
13.23471 -0.01653115
13.23571 -0.016495756
13.23671 -0.016459308
13.23771 -0.016421809000000002
13.23871 -0.016383262
13.23971 -0.016343671
13.24071 -0.016303034
13.24171 -0.016261353
13.24271 -0.016218629
13.24371 -0.016174858
13.24471 -0.016130041
13.24571 -0.016084176999999998
13.24671 -0.016037264
13.24771 -0.015989304000000003
13.24871 -0.015940295
13.24971 -0.015890236
13.25071 -0.015839131
13.25171 -0.015786981000000002
13.25271 -0.01573379
13.25371 -0.015679560999999998
13.25471 -0.0156243
13.25571 -0.015568013
13.25671 -0.015510707
13.25771 -0.015452392
13.25871 -0.015393076
13.25971 -0.015332768
13.26071 -0.015271478
13.26171 -0.015209218
13.26271 -0.015145997
13.26371 -0.015081828000000002
13.26471 -0.015016718
13.26571 -0.014950677999999998
13.26671 -0.014883719
13.26771 -0.014815848
13.26871 -0.014747072
13.26971 -0.014677399
13.27071 -0.014606836000000002
13.27171 -0.014535384
13.27271 -0.014463051
13.27371 -0.014389837
13.27471 -0.014315745999999999
13.27571 -0.014240781000000001
13.27671 -0.014164941
13.27771 -0.014088225999999999
13.27871 -0.014010638999999998
13.27971 -0.01393218
13.28071 -0.01385285
13.28171 -0.013772651
13.28271 -0.013691585999999999
13.28371 -0.013609654999999998
13.28471 -0.013526867
13.28571 -0.013443222
13.28671 -0.013358728999999998
13.28771 -0.013273396
13.28871 -0.013187229
13.28971 -0.013100239
13.29071 -0.013012435999999999
13.29171 -0.012923831
13.29271 -0.012834436
13.29371 -0.012744262000000001
13.29471 -0.012653324
13.29571 -0.012561633999999999
13.29671 -0.012469204000000001
13.29771 -0.012376048999999998
13.29871 -0.01228218
13.29971 -0.012187609
13.30071 -0.012092346
13.30171 -0.011996402
13.30271 -0.011899786
13.30371 -0.011802506
13.30471 -0.01170457
13.30571 -0.011605981999999999
13.30671 -0.011506749
13.30771 -0.011406875
13.30871 -0.011306363
13.30971 -0.011205218
13.31071 -0.011103441
13.31171 -0.011001035
13.31271 -0.010898004000000001
13.31371 -0.010794349
13.31471 -0.010690073000000001
13.31571 -0.010585182
13.31671 -0.010479678000000001
13.31771 -0.010373568
13.31871 -0.010266857
13.31971 -0.010159554
13.32071 -0.010051667
13.32171 -0.009943205100000001
13.32271 -0.009834179200000001
13.32371 -0.009724601099999999
13.32471 -0.009614483100000001
13.32571 -0.0095038384
13.32671 -0.0093926807
13.32771 -0.0092810238
13.32871 -0.009168883099999999
13.32971 -0.009056272399999999
13.33071 -0.0089432055
13.33171 -0.0088296962
13.33271 -0.008715757599999999
13.33371 -0.0086014021
13.33471 -0.0084866406
13.33571 -0.008371484
13.33671 -0.0082559418
13.33771 -0.008140022700000001
13.33871 -0.008023733199999999
13.33971 -0.0079070807
13.34071 -0.0077900702
13.34171 -0.0076727068999999995
13.34271 -0.0075549942
13.34371 -0.0074369374
13.34471 -0.0073185394
13.34571 -0.0071998044999999995
13.34671 -0.0070807364
13.34771 -0.0069613394
13.34871 -0.006841618600000001
13.34971 -0.0067215797999999995
13.35071 -0.0066012297
13.35171 -0.0064805754
13.35271 -0.006359625
13.35371 -0.0062383886
13.35471 -0.0061168765
13.35571 -0.0059951002
13.35671 -0.0058730719
13.35771 -0.005750804799999999
13.35871 -0.0056283126
13.35971 -0.0055056094
13.36071 -0.0053827098
13.36171 -0.0052596279
13.36271 -0.0051363786
13.36371 -0.0050129758
13.36471 -0.0048894337
13.36571 -0.004765765
13.36671 -0.0046419823999999995
13.36771 -0.0045180976
13.36871 -0.0043941214
13.36971 -0.0042700637999999996
13.37071 -0.0041459338
13.37171 -0.004021739
13.37271 -0.0038974867
13.37371 -0.0037731836
13.37471 -0.0036488353
13.37571 -0.0035244469
13.37671 -0.0034000237
13.37771 -0.0032755703
13.37871 -0.0031510914
13.37971 -0.0030265921
13.38071 -0.0029020776999999997
13.38171 -0.0027775543
13.38271 -0.0026530282
13.38371 -0.002528507
13.38471 -0.0024039988
13.38571 -0.002279513
13.38671 -0.0021550595
13.38771 -0.0020306499
13.38871 -0.001906296
13.38971 -0.0017820108000000002
13.39071 -0.0016578079999999998
13.39171 -0.001533702
13.39271 -0.0014097076
13.39371 -0.0012858398
13.39471 -0.0011621137
13.39571 -0.0010385443999999999
13.39671 -0.0009151465699999999
13.39771 -0.00079193451
13.39871 -0.00066892185
13.39971 -0.0005461214200000001
13.40071 -0.00042354518
13.40171 -0.00030120402
13.40271 -0.00017910782999999998
13.40371 -5.7265385e-05
13.40471 6.4315583e-05
13.40571 0.00018562833
13.40671 0.00030666704
13.40771 0.00042742672
13.40871 0.0005479029800000001
13.40971 0.00066809198
13.41071 0.00078799012
13.41171 0.00090759395
13.41271 0.0010268999
13.41371 0.0011459041000000001
13.41471 0.0012646023
13.41571 0.0013829894
13.41671 0.0015010598
13.41771 0.0016188069
13.41871 0.001736223
13.41971 0.0018532995
13.42071 0.0019700268
13.42171 0.0020863941
13.42271 0.0022023897999999997
13.42371 0.0023180010999999997
13.42471 0.002433215
13.42571 0.0025480173999999998
13.42671 0.0026623939
13.42771 0.0027763297
13.42871 0.0028898102999999997
13.42971 0.0030028209999999997
13.43071 0.0031153475
13.43171 0.0032273761
13.43271 0.0033388937
13.43371 0.0034498877
13.43471 0.0035603472000000002
13.43571 0.0036702619
13.43671 0.0037796224
13.43771 0.0038884205000000002
13.43871 0.0039966493
13.43971 0.0041043029
13.44071 0.0042113759
13.44171 0.0043178643
13.44271 0.004423764
13.44371 0.0045290721999999995
13.44471 0.0046337856
13.44571 0.0047379017
13.44671 0.0048414175
13.44771 0.0049443297
13.44871 0.0050466344000000005
13.44971 0.0051483271999999995
13.45071 0.005249403
13.45171 0.0053498559
13.45271 0.0054496788
13.45371 0.0055488636000000004
13.45471 0.005647401099999999
13.45571 0.005745282
13.45671 0.0058424954
13.45771 0.0059390299
13.45871 0.0060348731
13.45971 0.0061300132
13.46071 0.006224437699999999
13.46171 0.0063181337999999995
13.46271 0.0064110893000000006
13.46371 0.0065032924
13.46471 0.0065947315
13.46571 0.0066853964999999994
13.46671 0.006775277099999999
13.46771 0.0068643654
13.46871 0.006952653299999999
13.46971 0.0070401351
13.47071 0.007126804799999999
13.47171 0.0072126581999999995
13.47271 0.0072976924
13.47371 0.0073819042999999996
13.47471 0.0074652933
13.47571 0.007547858
13.47671 0.0076295975
13.47771 0.007710511299999999
13.47871 0.0077905992
13.47971 0.0078698606
13.48071 0.0079482939
13.48171 0.0080258986
13.48271 0.0081026716
13.48371 0.00817861
13.48471 0.0082537095
13.48571 0.0083279658
13.48671 0.0084013722
13.48771 0.0084739215
13.48871 0.0085456064
13.48971 0.008616417500000001
13.49071 0.008686346000000001
13.49171 0.008755381
13.49271 0.0088235123
13.49371 0.0088907291
13.49471 0.0089570211
13.49571 0.0090223766
13.49671 0.009086785600000001
13.49771 0.009150237700000001
13.49871 0.009212724399999999
13.49971 0.0092742368
13.50071 0.0093347669
13.50171 0.009394309
13.50271 0.0094528565
13.50371 0.0095104049
13.50471 0.0095669515
13.50571 0.0096224925
13.50671 0.0096770265
13.50771 0.0097305528
13.50871 0.0097830714
13.50971 0.0098345816
13.51071 0.009885083999999999
13.51171 0.0099345794
13.51271 0.0099830679
13.51371 0.010030550000000001
13.51471 0.010077026000000001
13.51571 0.010122494000000001
13.51671 0.010166954
13.51771 0.010210404
13.51871 0.010252840000000001
13.51971 0.010294260000000001
13.52071 0.010334659999999999
13.52171 0.010374034
13.52271 0.010412378
13.52371 0.010449685
13.52471 0.01048595
13.52571 0.010521166
13.52671 0.010555326
13.52771 0.010588425
13.52871 0.010620456
13.52971 0.010651413
13.53071 0.010681293
13.53171 0.01071009
13.53271 0.010737801
13.53371 0.010764423
13.53471 0.010789957000000001
13.53571 0.0108144
13.53671 0.010837753
13.53771 0.010860017999999999
13.53871 0.010881197
13.53971 0.010901292
13.54071 0.010920308
13.54171 0.010938248
13.54271 0.010955116999999999
13.54371 0.010970919
13.54471 0.010985658
13.54571 0.010999338
13.54671 0.011011963
13.54771 0.011023537
13.54871 0.011034061000000001
13.54971 0.011043536999999999
13.55071 0.011051966
13.55171 0.011059349
13.55271 0.011065682
13.55371 0.011070965
13.55471 0.011075195
13.55571 0.011078368
13.55671 0.011080479
13.55771 0.011081524
13.55871 0.011081496
13.55971 0.011080391
13.56071 0.011078203
13.56171 0.011074926
13.56271 0.011070557
13.56371 0.011065089
13.56471 0.011058519
13.56571 0.011050843999999999
13.56671 0.011042063000000001
13.56771 0.011032174
13.56871 0.011021178999999999
13.56971 0.011009078
13.57071 0.010995875
13.57171 0.010981572
13.57271 0.010966176000000001
13.57371 0.01094969
13.57471 0.010932123
13.57571 0.010913482
13.57671 0.010893773
13.57771 0.010873004
13.57871 0.010851184
13.57971 0.010828319999999999
13.58071 0.010804419
13.58171 0.010779488
13.58271 0.010753534
13.58371 0.01072656
13.58471 0.010698572
13.58571 0.010669573
13.58671 0.010639566000000001
13.58771 0.010608552
13.58871 0.010576532
13.58971 0.010543507
13.59071 0.010509474000000001
13.59171 0.010474434
13.59271 0.010438386
13.59371 0.010401327
13.59471 0.010363257
13.59571 0.010324174
13.59671 0.010284079
13.59771 0.01024297
13.59871 0.01020085
13.59971 0.010157719
13.60071 0.010113581
13.60171 0.010068439
13.60271 0.010022298
13.60371 0.009975164
13.60471 0.0099270437
13.60571 0.0098779456
13.60671 0.0098278775
13.60771 0.009776848999999999
13.60871 0.0097248696
13.60971 0.0096719486
13.61071 0.0096180971
13.61171 0.0095633244
13.61271 0.0095076401
13.61371 0.0094510528
13.61471 0.0093935712
13.61571 0.0093352035
13.61671 0.0092759561
13.61771 0.009215834899999999
13.61871 0.0091548449
13.61971 0.0090929898
13.62071 0.009030272499999999
13.62171 0.0089666959
13.62271 0.00890226
13.62371 0.0088369663
13.62471 0.0087708155
13.62571 0.0087038068
13.62671 0.008635941000000001
13.62771 0.008567218199999999
13.62871 0.0084976389
13.62971 0.008427204
13.63071 0.0083559156
13.63171 0.008283776000000001
13.63271 0.0082107894
13.63371 0.008136960200000001
13.63471 0.0080622951
13.63571 0.0079868012
13.63671 0.0079104873
13.63771 0.007833362200000001
13.63871 0.007755436699999999
13.63971 0.0076767225
13.64071 0.007597231899999999
13.64171 0.0075169773
13.64271 0.007435971899999999
13.64371 0.0073542287
13.64471 0.0072717608
13.64571 0.0071885806
13.64671 0.007104701200000001
13.64771 0.0070201342
13.64871 0.0069348906
13.64971 0.0068489804
13.65071 0.0067624132
13.65171 0.006675197799999999
13.65271 0.0065873406
13.65371 0.006498848199999999
13.65471 0.006409726500000001
13.65571 0.0063199797000000005
13.65671 0.0062296116
13.65771 0.006138626499999999
13.65871 0.006047027599999999
13.65971 0.005954818
13.66071 0.0058620008
13.66171 0.0057685793
13.66271 0.0056745579
13.66371 0.0055799406000000005
13.66471 0.0054847329
13.66571 0.0053889406
13.66671 0.0052925705
13.66771 0.0051956304
13.66871 0.0050981293
13.66971 0.0050000766
13.67071 0.0049014834
13.67171 0.0048023605
13.67271 0.004702720299999999
13.67371 0.0046025754
13.67471 0.0045019391
13.67571 0.0044008248000000005
13.67671 0.0042992455
13.67771 0.0041972147
13.67871 0.0040947456
13.67971 0.0039918508
13.68071 0.0038885421000000005
13.68171 0.0037848308999999998
13.68271 0.0036807280000000003
13.68371 0.003576243
13.68471 0.0034713845000000003
13.68571 0.0033661607000000002
13.68671 0.0032605785
13.68771 0.0031546442000000004
13.68871 0.0030483634000000003
13.68971 0.0029417411
13.69071 0.0028347818
13.69171 0.0027274898
13.69271 0.0026198692
13.69371 0.0025119241
13.69471 0.0024036593
13.69571 0.0022950797
13.69671 0.0021861904
13.69771 0.002076998
13.69871 0.0019675093
13.69971 0.0018577324
13.70071 0.0017476763
13.70171 0.0016373509
13.70271 0.0015267671
13.70371 0.0014159369
13.70471 0.0013048731
13.70571 0.0011935889999999999
13.70671 0.001082099
13.70771 0.00097041757
13.70871 0.00085855963
13.70971 0.00074654017
13.71071 0.0006343741
13.71171 0.00052207611
13.71271 0.00040966038
13.71371 0.00029714056000000003
13.71471 0.00018452952000000002
13.71571 7.1839281e-05
13.71671 -4.0919051000000005e-05
13.71771 -0.00015373538
13.71871 -0.00026660061000000003
13.71971 -0.00037950663
13.72071 -0.00049244627
13.72171 -0.0006054132
13.72271 -0.00071840186
13.72371 -0.0008314072100000001
13.72471 -0.00094442476
13.72571 -0.0010574502
13.72671 -0.0011704794
13.72771 -0.001283508
13.72871 -0.0013965314999999999
13.72971 -0.0015095447
13.73071 -0.0016225421999999999
13.73171 -0.0017355174000000001
13.73271 -0.0018484632
13.73371 -0.0019613713
13.73471 -0.0020742329
13.73571 -0.0021870375000000004
13.73671 -0.0022997742999999998
13.73771 -0.0024124312
13.73871 -0.0025249956
13.73971 -0.0026374541
13.74071 -0.0027497928
13.74171 -0.0028619977
13.74271 -0.0029740544
13.74371 -0.0030859483
13.74471 -0.0031976659000000004
13.74571 -0.0033091932000000003
13.74671 -0.0034205175000000003
13.74771 -0.0035316264999999997
13.74871 -0.0036425088
13.74971 -0.0037531543000000004
13.75071 -0.0038635539
13.75171 -0.003973699099999999
13.75271 -0.0040835832
13.75371 -0.0041931999
13.75471 -0.004302544
13.75571 -0.0044116114
13.75671 -0.0045203982
13.75771 -0.0046289017
13.75871 -0.0047371184
13.75971 -0.0048450456
13.76071 -0.004952680300000001
13.76171 -0.0050600192
13.76271 -0.0051670588
13.76371 -0.0052737938
13.76471 -0.0053802192
13.76571 -0.0054863285
13.76671 -0.005592114400000001
13.76771 -0.0056975681
13.76871 -0.005802680199999999
13.76971 -0.0059074402
13.77071 -0.0060118364
13.77171 -0.0061158563999999995
13.77271 -0.0062194871
13.77371 -0.0063227148
13.77471 -0.006425525499999999
13.77571 -0.006527905499999999
13.77671 -0.0066298402
13.77771 -0.0067313165
13.77871 -0.0068323214
13.77971 -0.0069328424
13.78071 -0.007032867900000001
13.78171 -0.0071323877
13.78271 -0.0072313915999999995
13.78371 -0.0073298717
13.78471 -0.0074278207
13.78571 -0.0075252326
13.78671 -0.007622102600000001
13.78771 -0.0077184261
13.78871 -0.0078142002
13.78971 -0.007909422099999999
13.79071 -0.008004090299999999
13.79171 -0.0080982034
13.79271 -0.0081917598
13.79371 -0.0082847575
13.79471 -0.0083771956
13.79571 -0.0084690713
13.79671 -0.0085603824
13.79771 -0.0086511252
13.79871 -0.0087412962
13.79971 -0.0088308894
13.80071 -0.0089198998
13.80171 -0.0090083209
13.80271 -0.0090961439
13.80371 -0.009183361499999999
13.80471 -0.0092699644
13.80571 -0.0093559422
13.80671 -0.0094412855
13.80771 -0.0095259835
13.80871 -0.0096100259
13.80971 -0.0096934018
13.81071 -0.009776101799999999
13.81171 -0.009858115700000001
13.81271 -0.0099394347
13.81371 -0.010020051
13.81471 -0.010099954999999999
13.81571 -0.010179143
13.81671 -0.010257606
13.81771 -0.010335342
13.81871 -0.010412346
13.81971 -0.010488614
13.82071 -0.010564145
13.82171 -0.010638937
13.82271 -0.010712988
13.82371 -0.010786297
13.82471 -0.010858865
13.82571 -0.010930691
13.82671 -0.011001774
13.82771 -0.011072111999999999
13.82871 -0.011141703999999999
13.82971 -0.011210549
13.83071 -0.011278643
13.83171 -0.011345983
13.83271 -0.011412564
13.83371 -0.011478382
13.83471 -0.01154343
13.83571 -0.011607701
13.83671 -0.011671187999999999
13.83771 -0.011733884
13.83871 -0.011795779
13.83971 -0.011856865
13.84071 -0.011917133
13.84171 -0.011976575
13.84271 -0.012035182
13.84371 -0.012092946
13.84471 -0.01214986
13.84571 -0.012205917
13.84671 -0.012261112
13.84771 -0.012315439000000001
13.84871 -0.012368894000000002
13.84971 -0.012421474000000002
13.85071 -0.012473177
13.85171 -0.012524003
13.85271 -0.012573952
13.85371 -0.012623025
13.85471 -0.012671226
13.85571 -0.012718554
13.85671 -0.012765014
13.85771 -0.012810609999999998
13.85871 -0.012855344000000001
13.85971 -0.012899221
13.86071 -0.012942243
13.86171 -0.012984413
13.86271 -0.013025735
13.86371 -0.013066208000000001
13.86471 -0.013105835
13.86571 -0.013144613999999999
13.86671 -0.013182545
13.86771 -0.013219626
13.86871 -0.013255855
13.86971 -0.013291226
13.87071 -0.013325736000000001
13.87171 -0.013359378
13.87271 -0.013392148
13.87371 -0.013424037
13.87471 -0.01345504
13.87571 -0.013485149
13.87671 -0.013514359
13.87771 -0.013542663
13.87871 -0.013570054
13.87971 -0.013596528
13.88071 -0.01362208
13.88171 -0.013646706000000002
13.88271 -0.013670404999999998
13.88371 -0.013693175
13.88471 -0.013715013
13.88571 -0.013735921000000002
13.88671 -0.013755899
13.88771 -0.013774950999999999
13.88871 -0.013793078
13.88971 -0.013810284
13.89071 -0.013826574
13.89171 -0.013841949
13.89271 -0.013856417000000001
13.89371 -0.01386998
13.89471 -0.013882644
13.89571 -0.013894410000000001
13.89671 -0.013905284999999998
13.89771 -0.013915269000000001
13.89871 -0.013924365
13.89971 -0.013932576
13.90071 -0.013939901
13.90171 -0.01394634
13.90271 -0.013951894999999999
13.90371 -0.013956561
13.90471 -0.013960339
13.90571 -0.013963228
13.90671 -0.013965223
13.90771 -0.013966324
13.90871 -0.01396653
13.90971 -0.013965837000000002
13.91071 -0.013964245
13.91171 -0.013961754000000002
13.91271 -0.013958363000000001
13.91371 -0.013954075
13.91471 -0.013948890000000002
13.91571 -0.013942811
13.91671 -0.013935844
13.91771 -0.013927992
13.91871 -0.013919261
13.91971 -0.013909656
13.92071 -0.013899186
13.92171 -0.013887857
13.92271 -0.013875679000000002
13.92371 -0.013862658
13.92471 -0.013848804999999999
13.92571 -0.013834125
13.92671 -0.013818627
13.92771 -0.013802317
13.92871 -0.013785202
13.92971 -0.013767289
13.93071 -0.013748581000000001
13.93171 -0.013729083
13.93271 -0.013708795999999999
13.93371 -0.013687722
13.93471 -0.013665861999999999
13.93571 -0.013643217
13.93671 -0.013619784
13.93771 -0.013595560000000001
13.93871 -0.013570547
13.93971 -0.013544739
13.94071 -0.013518136
13.94171 -0.013490733000000001
13.94271 -0.01346253
13.94371 -0.013433523
13.94471 -0.013403714
13.94571 -0.013373101000000002
13.94671 -0.013341684999999999
13.94771 -0.013309468
13.94871 -0.013276453
13.94971 -0.013242644
13.95071 -0.013208046999999999
13.95171 -0.013172669000000001
13.95271 -0.013136515999999999
13.95371 -0.013099596
13.95471 -0.01306192
13.95571 -0.013023496999999998
13.95671 -0.012984338000000002
13.95771 -0.012944452
13.95871 -0.012903851
13.95971 -0.012862546
13.96071 -0.012820546
13.96171 -0.012777861
13.96271 -0.012734500000000001
13.96371 -0.012690472
13.96471 -0.012645785
13.96571 -0.012600445
13.96671 -0.01255446
13.96771 -0.012507832
13.96871 -0.012460569
13.96971 -0.012412672999999999
13.97071 -0.012364147
13.97171 -0.012314994999999999
13.97271 -0.012265217
13.97371 -0.012214817999999999
13.97471 -0.012163798
13.97571 -0.01211216
13.97671 -0.012059906
13.97771 -0.012007038999999999
13.97871 -0.011953562000000001
13.97971 -0.011899479
13.98071 -0.011844796
13.98171 -0.011789516
13.98271 -0.011733647
13.98371 -0.011677195
13.98471 -0.011620168
13.98571 -0.011562575
13.98671 -0.011504424999999999
13.98771 -0.011445727
13.98871 -0.011386492
13.98971 -0.011326731000000001
13.99071 -0.011266451
13.99171 -0.011205666000000001
13.99271 -0.011144383
13.99371 -0.011082613
13.99471 -0.011020365
13.99571 -0.010957647000000001
13.99671 -0.010894467
13.99771 -0.010830832
13.99871 -0.010766747
13.99971 -0.010702217
14.00071 -0.010637246
14.00171 -0.010571838
14.00271 -0.010505996
14.00371 -0.010439720999999999
14.00471 -0.010373014
14.00571 -0.010305877
14.00671 -0.010238311
14.00771 -0.010170317
14.00871 -0.010101895
14.00971 -0.010033048000000001
14.01071 -0.0099637778
14.01171 -0.0098940873
14.01271 -0.0098239798
14.01371 -0.0097534597
14.01471 -0.0096825337
14.01571 -0.0096112075
14.01671 -0.009539489100000001
14.01771 -0.0094673873
14.01871 -0.009394912200000001
14.01971 -0.009322074
14.02071 -0.0092488837
14.02171 -0.0091753544
14.02271 -0.0091014983
14.02371 -0.0090273279
14.02471 -0.008952856300000001
14.02571 -0.0088780966
14.02671 -0.008803061099999999
14.02771 -0.008727762200000001
14.02871 -0.0086522115
14.02971 -0.008576420099999999
14.03071 -0.008500398
14.03171 -0.0084241547
14.03271 -0.0083476982
14.03371 -0.0082710358
14.03471 -0.008194173300000001
14.03571 -0.008117117200000001
14.03671 -0.0080398713
14.03771 -0.007962439100000001
14.03871 -0.007884824300000001
14.03971 -0.0078070298
14.04071 -0.0077290577
14.04171 -0.0076509103
14.04271 -0.0075725897
14.04371 -0.0074940988
14.04471 -0.0074154406
14.04571 -0.0073366173
14.04671 -0.0072576338
14.04771 -0.007178494
14.04871 -0.0070992035
14.04971 -0.0070197675
14.05071 -0.0069401932999999996
14.05171 -0.0068604881
14.05271 -0.0067806598999999995
14.05371 -0.0067007182
14.05471 -0.006620671000000001
14.05571 -0.0065405278
14.05671 -0.0064602988
14.05771 -0.0063799933
14.05871 -0.0062996201
14.05971 -0.006219188800000001
14.06071 -0.0061387080000000005
14.06171 -0.0060581853
14.06271 -0.0059776281
14.06371 -0.0058970432
14.06471 -0.0058164365
14.06571 -0.0057358127000000005
14.06671 -0.0056551758
14.06771 -0.0055745295000000005
14.06871 -0.0054938762
14.06971 -0.0054132182
14.07071 -0.0053325573000000005
14.07171 -0.005251895
14.07271 -0.0051712323
14.07371 -0.0050905709999999995
14.07471 -0.0050099126
14.07571 -0.0049292594
14.07671 -0.0048486138
14.07771 -0.004767979
14.07871 -0.0046873596
14.07971 -0.0046067608999999995
14.08071 -0.0045261888
14.08171 -0.0044456504999999995
14.08271 -0.004365154
14.08371 -0.0042847088
14.08471 -0.0042043248
14.08571 -0.0041240124
14.08671 -0.0040437830000000004
14.08771 -0.0039636485
14.08871 -0.003883621
14.08971 -0.0038037127999999997
14.09071 -0.0037239359
14.09171 -0.003644302
14.09271 -0.0035648219999999996
14.09371 -0.0034855067
14.09471 -0.0034063658
14.09571 -0.0033274081999999996
14.09671 -0.0032486412
14.09771 -0.0031700718000000003
14.09871 -0.0030917049999999997
14.09971 -0.0030135454
14.10071 -0.0029355959
14.10171 -0.0028578585
14.10271 -0.0027803342
14.10371 -0.0027030235
14.10471 -0.0026259259999999998
14.10571 -0.0025490408
14.10671 -0.0024723666
14.10771 -0.0023959021
14.10871 -0.0023196459
14.10971 -0.002243597
14.11071 -0.0021677548
14.11171 -0.0020921190000000004
14.11271 -0.0020166903
14.11371 -0.0019414699999999998
14.11471 -0.0018664601
14.11571 -0.0017916638
14.11671 -0.0017170848999999999
14.11771 -0.0016427281
14.11871 -0.0015685987999999999
14.11971 -0.0014947032999999999
14.12071 -0.0014210484
14.12171 -0.001347641
14.12271 -0.0012744888
14.12371 -0.0012015993000000001
14.12471 -0.0011289799
14.12571 -0.0010566379000000001
14.12671 -0.00098458058
14.12771 -0.00091281427
14.12871 -0.00084134499
14.12971 -0.0007701782100000001
14.13071 -0.00069931848
14.13171 -0.00062876979
14.13271 -0.00055853538
14.13371 -0.00048861775
14.13471 -0.00041901885
14.13571 -0.00034974009
14.13671 -0.00028078246
14.13771 -0.00021214659999999999
14.13871 -0.00014383305
14.13971 -7.584232e-05
14.14071 -8.1750436e-06
14.14171 5.9167877000000004e-05
14.14271 0.00012618515
14.14371 0.00019287497000000002
14.14471 0.00025923493
14.14571 0.00032526197999999996
14.14671 0.00039095235
14.14771 0.00045630154
14.14871 0.0005213044
14.14971 0.00058595506
14.15071 0.00065024715
14.15171 0.00071417376
14.15271 0.0007777276599999999
14.15371 0.00084090143
14.15471 0.0009036876700000001
14.15571 0.00096607891
14.15671 0.0010280682
14.15771 0.0010896488
14.15871 0.0011508148
14.15971 0.0012115608999999999
14.16071 0.0012718827999999998
14.16171 0.0013317771
14.16271 0.0013912414
14.16371 0.0014502746
14.16471 0.0015088764999999999
14.16571 0.0015670481
14.16671 0.0016247912
14.16771 0.0016821088000000001
14.16871 0.0017390048
14.16971 0.0017954833
14.17071 0.0018515493
14.17171 0.0019072079999999999
14.17271 0.0019624649
14.17371 0.0020173251
14.17471 0.0020717935
14.17571 0.0021258746
14.17671 0.0021795724
14.17771 0.0022328901
14.17871 0.0022858298
14.17971 0.0023383926999999997
14.18071 0.002390579
14.18171 0.0024423876
14.18271 0.0024938166
14.18371 0.0025448628
14.18471 0.002595522
14.18571 0.0026457894
14.18671 0.0026956592
14.18771 0.0027451250999999998
14.18871 0.0027941804
14.18971 0.002842818
14.19071 0.002891031
14.19171 0.0029388126
14.19271 0.0029861561
14.19371 0.0030330557
14.19471 0.0030795057999999996
14.19571 0.0031255015
14.19671 0.0031710391
14.19771 0.0032161155000000005
14.19871 0.0032607288000000003
14.19971 0.0033048775
14.20071 0.0033485616
14.20171 0.0033917819000000003
14.20271 0.0034345394
14.20371 0.0034768363999999998
14.20471 0.0035186753
14.20571 0.0035600591
14.20671 0.0036009911
14.20771 0.0036414744999999997
14.20871 0.003681513
14.20971 0.0037211095
14.21071 0.0037602669
14.21171 0.0037989876999999996
14.21271 0.0038372742
14.21371 0.0038751277
14.21471 0.0039125498
14.21571 0.0039495411
14.21671 0.0039861021
14.21771 0.0040222323
14.21871 0.0040579318
14.21971 0.0040931995
14.22071 0.0041280349
14.22171 0.0041624371
14.22271 0.0041964056
14.22371 0.004229940200000001
14.22471 0.0042630409999999995
14.22571 0.0042957086
14.22671 0.0043279443999999995
14.22771 0.0043597498
14.22871 0.0043911277
14.22971 0.0044220815
14.23071 0.0044526154
14.23171 0.0044827342
14.23271 0.0045124434
14.23371 0.004541748799999999
14.23471 0.0045706573
14.23571 0.004599175400000001
14.23671 0.00462731
14.23771 0.0046550682
14.23871 0.0046824567000000004
14.23971 0.0047094822
14.24071 0.0047361504
14.24171 0.0047624664
14.24271 0.0047884347
14.24371 0.0048140588
14.24471 0.0048393409
14.24571 0.0048642825
14.24671 0.0048888840000000005
14.24771 0.0049131446
14.24871 0.0049370625
14.24971 0.0049606351
14.25071 0.0049838585
14.25171 0.0050067287
14.25271 0.0050292412
14.25371 0.0050513907
14.25471 0.0050731724
14.25571 0.0050945808
14.25671 0.0051156119
14.25771 0.0051362611
14.25871 0.0051565254
14.25971 0.0051764022
14.26071 0.005195889800000001
14.26171 0.0052149881
14.26271 0.0052336978
14.26371 0.0052520212
14.26471 0.0052699615
14.26571 0.0052875232
14.26671 0.0053047122000000006
14.26771 0.0053215354
14.26871 0.0053380001
14.26971 0.0053541149
14.27071 0.0053698892
14.27171 0.0053853320000000005
14.27271 0.0054004533
14.27371 0.0054152624
14.27471 0.0054297692
14.27571 0.005443982799999999
14.27671 0.0054579115
14.27771 0.0054715638
14.27871 0.0054849465
14.27971 0.005498065700000001
14.28071 0.0055109274
14.28171 0.005523535600000001
14.28271 0.0055358938
14.28371 0.005548005
14.28471 0.0055598706
14.28571 0.0055714921
14.28671 0.0055828696
14.28771 0.005594002900000001
14.28871 0.0056048921
14.28971 0.0056155361
14.29071 0.0056259349
14.29171 0.0056360874
14.29271 0.0056459936
14.29371 0.0056556539
14.29471 0.0056650686
14.29571 0.0056742389
14.29671 0.0056831668
14.29771 0.0056918543
14.29871 0.0057003046
14.29971 0.0057085213
14.30071 0.0057165089
14.30171 0.0057242716
14.30271 0.0057318146
14.30371 0.0057391429
14.30471 0.0057462617
14.30571 0.0057531768
14.30671 0.0057598932
14.30771 0.0057664158
14.30871 0.0057727488
14.30971 0.0057788966
14.31071 0.005784862500000001
14.31171 0.0057906494
14.31271 0.0057962596
14.31371 0.0058016944
14.31471 0.0058069548999999995
14.31571 0.0058120415
14.31671 0.0058169539
14.31771 0.0058216916
14.31871 0.005826254
14.31971 0.0058306399
14.32071 0.0058348487
14.32171 0.0058388796
14.32271 0.0058427318
14.32371 0.0058464055
14.32471 0.0058499012
14.32571 0.0058532205
14.32671 0.0058563652
14.32771 0.0058593381
14.32871 0.0058621434
14.32971 0.0058647856
14.33071 0.0058672704
14.33171 0.0058696045
14.33271 0.0058717953
14.33371 0.0058738508
14.33471 0.0058757792
14.33571 0.0058775902
14.33671 0.0058792928
14.33771 0.0058808964
14.33871 0.0058824106000000004
14.33971 0.0058838443
14.34071 0.0058852067
14.34171 0.0058865058
14.34271 0.005887748900000001
14.34371 0.0058889433
14.34471 0.0058900943
14.34571 0.0058912072
14.34671 0.0058922855
14.34771 0.0058933325
14.34871 0.0058943500000000005
14.34971 0.0058953392
14.35071 0.0058963
14.35171 0.0058972317
14.35271 0.0058981335
14.35371 0.0058990034
14.35471 0.0058998394
14.35571 0.0059006394
14.35671 0.0059014012
14.35771 0.0059021226
14.35871 0.0059028018
14.35971 0.0059034377
14.36071 0.0059040292
14.36171 0.005904576
14.36271 0.0059050783999999995
14.36371 0.0059055375
14.36471 0.0059059552
14.36571 0.0059063335
14.36671 0.0059066759
14.36771 0.0059069858
14.36871 0.0059072674
14.36971 0.0059075253
14.37071 0.0059077643999999995
14.37171 0.0059079892
14.37271 0.0059082045
14.37371 0.0059084155999999995
14.37471 0.0059086265999999995
14.37571 0.0059088416
14.37671 0.0059090646
14.37771 0.0059092989
14.37871 0.005909547
14.37971 0.0059098111
14.38071 0.005910093
14.38171 0.0059103939
14.38271 0.0059107144
14.38371 0.0059110549000000005
14.38471 0.0059114154
14.38571 0.0059117956
14.38671 0.0059121958
14.38771 0.005912615600000001
14.38871 0.0059130554
14.38971 0.0059135156000000005
14.39071 0.0059139969
14.39171 0.0059145012
14.39271 0.0059150300999999995
14.39371 0.005915586699999999
14.39471 0.0059161746
14.39571 0.005916797499999999
14.39671 0.0059174607
14.39771 0.0059181693
14.39871 0.0059189297
14.39971 0.0059197479
14.40071 0.0059206308
14.40171 0.0059215858
14.40271 0.005922619699999999
14.40371 0.0059237394
14.40471 0.0059249516
14.40571 0.0059262624
14.40671 0.0059276772
14.40771 0.0059292011
14.40871 0.0059308382
14.40971 0.0059325914
14.41071 0.0059344624
14.41171 0.0059364524
14.41271 0.0059385609
14.41371 0.005940787
14.41471 0.0059431281
14.41571 0.0059455808
14.41671 0.0059481408
14.41771 0.0059508031
14.41871 0.0059535620999999995
14.41971 0.0059564121
14.42071 0.0059593469
14.42171 0.0059623599
14.42271 0.0059654452
14.42371 0.0059685972
14.42471 0.0059718102
14.42571 0.0059750801
14.42671 0.0059784026
14.42771 0.005981775
14.42871 0.0059851955
14.42971 0.0059886628
14.43071 0.0059921771
14.43171 0.0059957394
14.43271 0.0059993516
14.43371 0.0060030168
14.43471 0.0060067388000000005
14.43571 0.006010522
14.43671 0.0060143713
14.43771 0.006018292
14.43871 0.0060222897
14.43971 0.0060263697
14.44071 0.0060305378
14.44171 0.0060347993
14.44271 0.0060391591
14.44371 0.0060436214
14.44471 0.0060481907
14.44571 0.0060528699
14.44671 0.0060576618
14.44771 0.006062568700000001
14.44871 0.0060675917
14.44971 0.0060727321
14.45071 0.0060779901
14.45171 0.0060833656
14.45271 0.0060888578
14.45371 0.0060944664999999995
14.45471 0.0061001909
14.45571 0.0061060295
14.45671 0.006111981900000001
14.45771 0.0061180479000000005
14.45871 0.0061242266
14.45971 0.0061305174
14.46071 0.006136921
14.46171 0.0061434372999999995
14.46271 0.0061500679
14.46371 0.006156813499999999
14.46471 0.006163676199999999
14.46571 0.006170656700000001
14.46671 0.0061777573
14.46771 0.006184980200000001
14.46871 0.0061923267
14.46971 0.0061997983999999996
14.47071 0.0062073959
14.47171 0.0062151208000000005
14.47271 0.0062229738
14.47371 0.006230954
14.47471 0.0062390601999999995
14.47571 0.0062472915
14.47671 0.006255644299999999
14.47771 0.0062641157
14.47871 0.0062727013
14.47971 0.0062813968
14.48071 0.0062901963
14.48171 0.0062990934
14.48271 0.0063080814
14.48371 0.006317153000000001
14.48471 0.006326301100000001
14.48571 0.006335518300000001
14.48671 0.0063447980000000005
14.48771 0.0063541331
14.48871 0.0063635168999999995
14.48971 0.006372943600000001
14.49071 0.0063824089
14.49171 0.0063919077
14.49271 0.0064014377
14.49371 0.0064109961
14.49471 0.006420582199999999
14.49571 0.0064301958999999995
14.49671 0.0064398388
14.49771 0.006449512100000001
14.49871 0.006459219700000001
14.49971 0.006468965100000001
14.50071 0.0064787528
14.50171 0.0064885870000000005
14.50271 0.006498474200000001
14.50371 0.0065084190000000005
14.50471 0.0065184278000000005
14.50571 0.0065285058
14.50671 0.0065386579000000005
14.50771 0.0065488886
14.50871 0.0065592016
14.50971 0.0065696004
14.51071 0.0065800872
14.51171 0.0065906635
14.51271 0.0066013300999999995
14.51371 0.0066120861
14.51471 0.006622931
14.51571 0.0066338624
14.51671 0.0066448767
14.51771 0.006655970400000001
14.51871 0.006667139
14.51971 0.0066783781
14.52071 0.006689682
14.52171 0.0067010449000000005
14.52271 0.0067124616
14.52371 0.0067239263
14.52471 0.006735434
14.52571 0.006746978
14.52671 0.0067585541
14.52771 0.0067701578
14.52871 0.006781784
14.52971 0.0067934292
14.53071 0.006805089699999999
14.53171 0.0068167617
14.53271 0.0068284433000000005
14.53371 0.0068401314
14.53471 0.006851823900000001
14.53571 0.0068635185000000005
14.53671 0.0068752131
14.53771 0.0068869063
14.53871 0.0068985952
14.53971 0.0069102774
14.54071 0.0069219503
14.54171 0.0069336107
14.54271 0.0069452552
14.54371 0.0069568799999999995
14.54471 0.0069684815
14.54571 0.006980053900000001
14.54671 0.0069915928
14.54771 0.007003093199999999
14.54871 0.0070145492
14.54971 0.0070259557
14.55071 0.007037306899999999
14.55171 0.007048597
14.55271 0.007059821700000001
14.55371 0.0070709757
14.55471 0.007082054799999999
14.55571 0.0070930553
14.55671 0.0071039742999999995
14.55771 0.0071148096999999995
14.55871 0.007125560699999999
14.55971 0.007136227199999999
14.56071 0.0071468101000000004
14.56171 0.0071573108
14.56271 0.0071677321
14.56371 0.0071780778
14.56471 0.007188351399999999
14.56571 0.0071985582
14.56671 0.0072087023000000005
14.56771 0.007218790399999999
14.56871 0.007228826900000001
14.56971 0.0072388175
14.57071 0.0072487674
14.57171 0.0072586816000000005
14.57271 0.0072685631
[truncated: 188,380 more chars]
