# Supplementary material for: 2D Synthetic dataset of numerical simulations of long-period seismicity in a volcanic edifice and related sensitivity kernels
Source: Data Brief. 2021 Jan 25;34:106673. doi: 10.1016/j.dib.2020.106673 (PMC7841316; doi:10.1016/j.dib.2020.106673)
Supplement: Supplementary Data S1 — Supplementary Raw Research Data. This is open data under the CC BY license http://creativecommons.org/licenses/by/4.0/ [file mmc1.zip › Dataset/OUTPUT_SEISMOGRAMS/9000_3000/disp_X_hetero_8000_2685_SVF1e0Hz.semd]

-1.200000 0.0
-1.199000 0.0
-1.198000 0.0
-1.197000 0.0
-1.196000 0.0
-1.195000 0.0
-1.194000 0.0
-1.193000 0.0
-1.192000 0.0
-1.191000 0.0
-1.190000 0.0
-1.189000 -1.2390616e-35
-1.188000 -1.4272035e-34
-1.187000 -9.487681199999999e-35
-1.186000 1.1695424e-32
-1.185000 1.4930673e-31
-1.184000 1.1535513e-30
-1.183000 6.757980499999999e-30
-1.182000 3.2624586e-29
-1.181000 1.3562678e-28
-1.180000 4.9909165e-28
-1.179000 1.6567945e-27
-1.178000 5.0303801000000005e-27
-1.177000 1.4116153e-26
-1.176000 3.6910288e-26
-1.175000 9.050850999999999e-26
-1.174000 2.0920581999999997e-25
-1.173000 4.5770056e-25
-1.172000 9.5085942e-25
-1.171000 1.8803949999999998e-24
-1.170000 3.5459842999999996e-24
-1.169000 6.3828881e-24
-1.168000 1.0969129e-23
-1.167000 1.7982311e-23
-1.166000 2.8059787e-23
-1.165000 4.1498495999999997e-23
-1.164000 5.7717378e-23
-1.163000 7.4404015e-23
-1.162000 8.628931300000001e-23
-1.161000 8.3553347e-23
-1.160000 4.9975038000000004e-23
-1.159000 -3.8892356e-23
-1.158000 -2.1701003e-22
-1.157000 -5.2782671e-22
-1.156000 -1.0218828e-21
-1.155000 -1.7507834000000002e-21
-1.154000 -2.7562235e-21
-1.153000 -4.0529584e-21
-1.152000 -5.6052026000000004e-21
-1.151000 -7.2970012e-21
-1.150000 -8.8986798e-21
-1.149000 -1.0033482999999999e-20
-1.148000 -1.0150793e-20
-1.147000 -8.514514e-21
-1.146000 -4.2168579e-21
-1.145000 3.771715e-21
-1.144000 1.6506897e-20
-1.143000 3.4923351999999996e-20
-1.142000 5.9636244e-20
-1.141000 9.070058600000001e-20
-1.140000 1.2734846e-19
-1.139000 1.6773582e-19
-1.138000 2.0874136999999998e-19
-1.137000 2.4586789e-19
-1.136000 2.7329755e-19
-1.135000 2.8414696e-19
-1.134000 2.7095064e-19
-1.133000 2.2637459e-19
-1.132000 1.4412493000000001e-19
-1.131000 1.9972789e-20
-1.130000 -1.472274e-19
-1.129000 -3.5468822e-19
-1.128000 -5.9519397e-19
-1.127000 -8.5714588e-19
-1.126000 -1.1253042000000001e-18
-1.125000 -1.3823158999999998e-18
-1.124000 -1.6110144e-18
-1.123000 -1.7973399e-18
-1.122000 -1.9335762e-18
-1.121000 -2.0214372e-18
-1.120000 -2.0743992e-18
-1.119000 -2.1185861e-18
-1.118000 -2.1914973e-18
-1.117000 -2.3379548e-18
-1.116000 -2.6028527e-18
-1.115000 -3.0206229e-18
-1.114000 -3.6017803e-18
-1.113000 -4.3174592e-18
-1.112000 -5.0834501e-18
-1.111000 -5.745834300000001e-18
-1.110000 -6.0708271000000004e-18
-1.109000 -5.7417818e-18
-1.108000 -4.3663898e-18
-1.107000 -1.4968830000000001e-18
-1.106000 3.3346261e-18
-1.105000 1.0564599e-17
-1.104000 2.0530813e-17
-1.103000 3.3391821e-17
-1.102000 4.9037836000000007e-17
-1.101000 6.7000187e-17
-1.100000 8.6368869e-17
-1.099000 1.0572983e-16
-1.098000 1.2313514e-16
-1.097000 1.3611958e-16
-1.096000 1.4177677e-16
-1.095000 1.3690527e-16
-1.094000 1.1823127e-16
-1.093000 8.2708652e-17
-1.092000 2.7888960000000004e-17
-1.091000 -4.7654707e-17
-1.090000 -1.4387668000000001e-16
-1.089000 -2.5881737e-16
-1.088000 -3.8821807000000003e-16
-1.087000 -5.252458800000001e-16
-1.086000 -6.603863799999999e-16
-1.085000 -7.815620200000001e-16
-1.084000 -8.745257e-16
-1.083000 -9.2356792e-16
-1.082000 -9.125525200000001e-16
-1.081000 -8.262703e-16
-1.080000 -6.520655300000001e-16
-1.079000 -3.8165121e-16
-1.078000 -1.2992026e-17
-1.077000 4.4790453e-16
-1.076000 9.8547825e-16
-1.075000 1.5735960000000001e-15
-1.074000 2.1752338999999997e-15
-1.073000 2.7430598e-15
-1.072000 3.2210751e-15
-1.071000 3.547414e-15
-1.070000 3.6583188e-15
-1.069000 3.4931975999999997e-15
-1.068000 3.0005646000000003e-15
-1.067000 2.1445306e-15
-1.066000 9.113991000000001e-16
-1.065000 -6.8418487e-16
-1.064000 -2.5941542e-15
-1.063000 -4.7336655e-15
-1.062000 -6.9801074e-15
-1.061000 -9.1750311e-15
-1.060000 -1.1129417e-14
-1.059000 -1.2632489e-14
-1.058000 -1.3464025000000001e-14
-1.057000 -1.3409814999999998e-14
-1.056000 -1.2279588999999999e-14
-1.055000 -9.9264175e-15
-1.054000 -6.2663054e-15
-1.053000 -1.2964467e-15
-1.052000 4.8895043e-15
-1.051000 1.2090833e-14
-1.050000 1.9995408e-14
-1.049000 2.8182885e-14
-1.048000 3.6136392e-14
-1.047000 4.3263108e-14
-1.046000 4.8923464e-14
-1.045000 5.2468085e-14
-1.044000 5.3280802e-14
-1.043000 5.0825466e-14
-1.042000 4.4693672000000005e-14
-1.041000 3.4650149e-14
-1.040000 2.0672329000000002e-14
-1.039000 2.9806712e-15
-1.038000 -1.7943358000000002e-14
-1.037000 -4.1354197e-14
-1.036000 -6.6255706e-14
-1.035000 -9.143198700000001e-14
-1.034000 -1.1549502999999999e-13
-1.033000 -1.3694758000000002e-13
-1.032000 -1.5425832e-13
-1.031000 -1.6594554e-13
-1.030000 -1.7066471999999999e-13
-1.029000 -1.672947e-13
-1.028000 -1.5501733e-13
-1.027000 -1.3338544e-13
-1.026000 -1.0237478999999999e-13
-1.025000 -6.241653999999999e-14
-1.024000 -1.4408106e-14
-1.023000 4.0298368e-14
-1.022000 9.9929263e-14
-1.021000 1.6234241e-13
-1.020000 2.2509651e-13
-1.019000 2.8553313e-13
-1.018000 3.4086706e-13
-1.017000 3.8828062000000005e-13
-1.016000 4.250186e-13
-1.015000 4.4848103000000005e-13
-1.014000 4.5631232e-13
-1.013000 4.4648661000000004e-13
-1.012000 4.1739026999999997e-13
-1.011000 3.6790351e-13
-1.010000 2.9748271e-13
-1.009000 2.0624551000000002e-13
-1.008000 9.5058548e-14
-1.007000 -3.4373711000000004e-14
-1.006000 -1.7942360000000002e-13
-1.005000 -3.3646605e-13
-1.004000 -5.0082648e-13
-1.003000 -6.6676473e-13
-1.002000 -8.2751062e-13
-1.001000 -9.7536835e-13
-1.000000 -1.1019042e-12
-0.9990000 -1.198231e-12
-0.9980000 -1.2553942e-12
-0.9970000 -1.2648601e-12
-0.9960000 -1.2190921999999999e-12
-0.9950000 -1.1121956000000001e-12
-0.9940000 -9.4059299e-13
-0.9930000 -7.0368609e-13
-0.9920000 -4.0444844999999997e-13
-0.9910000 -4.9886085e-14
-0.9900000 3.4869726999999997e-13
-0.9890000 7.7569134e-13
-0.9880000 1.2114784e-12
-0.9870000 1.6330755000000002e-12
-0.9860000 2.0151336e-12
-0.9850000 2.3312807999999998e-12
-0.9840000 2.555764e-12
-0.9830000 2.6653136999999998e-12
-0.9820000 2.6411236e-12
-0.9810000 2.4708102e-12
-0.9800000 2.1501945e-12
-0.9790000 1.6847418e-12
-0.9780000 1.0904906e-12
-0.9770000 3.9432357e-13
-0.9760000 -3.6654372000000006e-13
-0.9750000 -1.1459303e-12
-0.9740000 -1.8909346e-12
-0.9730000 -2.5450097999999998e-12
-0.9720000 -3.0517478999999998e-12
-0.9710000 -3.3591822e-12
-0.9700000 -3.4243451999999997e-12
-0.9690000 -3.2177616000000003e-12
-0.9680000 -2.7275227e-12
-0.9670000 -1.9625636e-12
-0.9660000 -9.5478172e-13
-0.9650000 2.4032773e-13
-0.9640000 1.5447682e-12
-0.9630000 2.8610249000000003e-12
-0.9620000 4.0769563e-12
-0.9610000 5.0724795e-12
-0.9600000 5.7277791e-12
-0.9590000 5.9326154e-12
-0.9580000 5.5961773e-12
-0.9570000 4.6568099e-12
-0.9560000 3.0908676000000004e-12
-0.9550000 9.1992327e-13
-0.9540000 -1.7844126000000002e-12
-0.9530000 -4.8987218999999994e-12
-0.9520000 -8.2495737e-12
-0.9510000 -1.16192e-11
-0.9500000 -1.4755113e-11
-0.9490000 -1.7383474e-11
-0.9480000 -1.9225680000000002e-11
-0.9470000 -2.0017411e-11
-0.9460000 -1.9529059e-11
-0.9450000 -1.7586277e-11
-0.9440000 -1.4089228999999999e-11
-0.9430000 -9.0290643e-12
-0.9420000 -2.5001750000000003e-12
-0.9410000 5.2930696e-12
-0.9400000 1.4036157e-11
-0.9390000 2.3311547e-11
-0.9380000 3.2613357e-11
-0.9370000 4.1369404e-11
-0.9360000 4.8969899e-11
-0.9350000 5.4801579e-11
-0.9340000 5.8285527e-11
-0.9330000 5.8916657e-11
-0.9320000 5.6302380000000006e-11
-0.9310000 5.0198002e-11
-0.9300000 4.0536232e-11
-0.9290000 2.744847e-11
-0.9280000 1.1275842e-11
-0.9270000 -7.4315425e-12
-0.9260000 -2.7927990999999998e-11
-0.9250000 -4.9298429e-11
-0.9240000 -7.0496733e-11
-0.9230000 -9.0394706e-11
-0.9220000 -1.0783943e-10
-0.9210000 -1.2171614000000001e-10
-0.9200000 -1.3101296e-10
-0.9190000 -1.3488405e-10
-0.9180000 -1.3270687e-10
-0.9170000 -1.241301e-10
-0.9160000 -1.0910878e-10
-0.9150000 -8.7923744e-11
-0.9140000 -6.1183659e-11
-0.9130000 -2.9808672e-11
-0.9120000 5.0042285999999996e-12
-0.9110000 4.1832734999999995e-11
-0.9100000 7.9095259e-11
-0.9090000 1.1512808e-10
-0.9080000 1.4826941e-10
-0.9070000 1.7694558e-10
-0.9060000 1.9975440999999998e-10
-0.9050000 2.1554062999999998e-10
-0.9040000 2.2345886e-10
-0.9030000 2.2302015e-10
-0.9020000 2.14119e-10
-0.9010000 1.9703925999999999e-10
-0.9000000 1.7243806e-10
-0.8990000 1.4130898e-10
-0.8980000 1.0492641e-10
-0.8970000 6.4774575e-11
-0.8960000 2.2465763e-11
-0.8950000 -2.0347263e-11
-0.8940000 -6.2058995e-11
-0.8930000 -1.0119358e-10
-0.8920000 -1.3647658e-10
-0.8910000 -1.6689186e-10
-0.8900000 -1.917198e-10
-0.8890000 -2.1055508e-10
-0.8880000 -2.2330313000000003e-10
-0.8870000 -2.3015598e-10
-0.8860000 -2.3154997999999998e-10
-0.8850000 -2.2810885e-10
-0.8840000 -2.2057657000000003e-10
-0.8830000 -2.0974559e-10
-0.8820000 -1.9638592e-10
-0.8810000 -1.8118061999999998e-10
-0.8800000 -1.6467285e-10
-0.8790000 -1.472284e-10
-0.8780000 -1.2901681000000002e-10
-0.8770000 -1.1001244e-10
-0.8760000 -9.0015414e-11
-0.8750000 -6.8690566e-11
-0.8740000 -4.5621455000000006e-11
-0.8730000 -2.0374715e-11
-0.8720000 7.4304244e-12
-0.8710000 3.8053404e-11
-0.8700000 7.157031599999999e-11
-0.8690000 1.078241e-10
-0.8680000 1.4639161e-10
-0.8670000 1.8657096e-10
-0.8660000 2.2739113e-10
-0.8650000 2.6764378e-10
-0.8640000 3.0593588000000003e-10
-0.8630000 3.4075969e-10
-0.8620000 3.7057552999999997e-10
-0.8610000 3.939011e-10
-0.8600000 4.0940125e-10
-0.8590000 4.1597116e-10
-0.8580000 4.1280668e-10
-0.8570000 3.9945621e-10
-0.8560000 3.7585e-10
-0.8550000 3.4230472e-10
-0.8540000 2.9950211e-10
-0.8530000 2.4844391e-10
-0.8520000 1.903861e-10
-0.8510000 1.2675792e-10
-0.8500000 5.907227300000001e-11
-0.8490000 -1.1165113e-11
-0.8480000 -8.253973699999999e-11
-0.8470000 -1.5379833e-10
-0.8460000 -2.2389820000000002e-10
-0.8450000 -2.9203092e-10
-0.8440000 -3.5761756e-10
-0.8430000 -4.2027471e-10
-0.8420000 -4.7975352e-10
-0.8410000 -5.3585604e-10
-0.8400000 -5.8833602e-10
-0.8390000 -6.3679257e-10
-0.8380000 -6.805671e-10
-0.8370000 -7.1865413e-10
-0.8360000 -7.496366399999999e-10
-0.8350000 -7.716555700000001e-10
-0.8340000 -7.824210000000001e-10
-0.8330000 -7.7927101e-10
-0.8320000 -7.592791800000001e-10
-0.8310000 -7.1941121e-10
-0.8300000 -6.5672355e-10
-0.8290000 -5.6859725e-10
-0.8280000 -4.5299411e-10
-0.8270000 -3.0872065e-10
-0.8260000 -1.3568309e-10
-0.8250000 6.4884355e-11
-0.8240000 2.9023593000000004e-10
-0.8230000 5.3599252e-10
-0.8220000 7.960960899999999e-10
-0.8210000 1.0628523e-09
-0.8200000 1.3270689000000001e-09
-0.8190000 1.5782925000000001e-09
-0.8180000 1.8051415e-09
-0.8170000 1.9957274999999997e-09
-0.8160000 2.1381523e-09
-0.8150000 2.2210617e-09
-0.8140000 2.2342336e-09
-0.8130000 2.1691756e-09
-0.8120000 2.0197019e-09
-0.8110000 1.7824613e-09
-0.8100000 1.4573858e-09
-0.8090000 1.0480332e-09
-0.8080000 5.6179774e-10
-0.8070000 9.9689117e-12
-0.8060000 -5.9237689e-10
-0.8050000 -1.2266601e-09
-0.8040000 -1.8712590999999997e-09
-0.8030000 -2.5021415e-09
-0.8020000 -3.0936527999999996e-09
-0.8010000 -3.6194383999999996e-09
-0.8000000 -4.0534732e-09
-0.7990000 -4.3711593e-09
-0.7980000 -4.5504541e-09
-0.7970000 -4.5729823e-09
-0.7960000 -4.4250850000000005e-09
-0.7950000 -4.0987574000000004e-09
-0.7940000 -3.5924291e-09
-0.7930000 -2.9115415e-09
-0.7920000 -2.0688857e-09
-0.7910000 -1.0846683e-09
-0.7900000 1.3717933000000001e-11
-0.7890000 1.1922309e-09
-0.7880000 2.4110249e-09
-0.7870000 3.6255946e-09
-0.7860000 4.7881941e-09
-0.7850000 5.8494924e-09
-0.7840000 6.76042e-09
-0.7830000 7.474145600000001e-09
-0.7820000 7.948113e-09
-0.7810000 8.1460623e-09
-0.7800000 8.0399569e-09
-0.7790000 7.6117244e-09
-0.7780000 6.8547404e-09
-0.7770000 5.774967e-09
-0.7760000 4.3916808e-09
-0.7750000 2.7377305e-09
-0.7740000 8.5927845e-10
-0.7730000 -1.1850018e-09
-0.7720000 -3.3252795999999998e-09
-0.7710000 -5.4824631e-09
-0.7700000 -7.5705997e-09
-0.7690000 -9.4997295e-09
-0.7680000 -1.1179113e-08
-0.7670000 -1.2520736999999999e-08
-0.7660000 -1.3442984e-08
-0.7650000 -1.3874343000000001e-08
-0.7640000 -1.3757023000000001e-08
-0.7630000 -1.3050319e-08
-0.7620000 -1.17336e-08
-0.7610000 -9.808776e-09
-0.7600000 -7.3021041e-09
-0.7590000 -4.2652385e-09
-0.7580000 -7.754136699999999e-10
-0.7570000 3.0653043e-09
-0.7560000 7.1317403e-09
-0.7550000 1.1278326e-08
-0.7540000 1.5342784e-08
-0.7530000 1.9150728e-08
-0.7520000 2.2521096e-08
-0.7510000 2.5272293e-08
-0.7500000 2.7228886e-08
-0.7490000 2.8228689e-08
-0.7480000 2.8130012e-08
-0.7470000 2.6818854999999997e-08
-0.7460000 2.4215821000000002e-08
-0.7450000 2.0282462e-08
-0.7440000 1.5026853000000002e-08
-0.7430000 8.5081012e-09
-0.7420000 8.395797100000001e-10
-0.7410000 -7.8093421e-09
-0.7400000 -1.7213266e-08
-0.7390000 -2.7092581000000002e-08
-0.7380000 -3.7117262e-08
-0.7370000 -4.691269e-08
-0.7360000 -5.606755600000001e-08
-0.7350000 -6.4143757e-08
-0.7340000 -7.0688222e-08
-0.7330000 -7.5246448e-08
-0.7320000 -7.7377565e-08
-0.7310000 -7.6670531e-08
-0.7300000 -7.276118e-08
-0.7290000 -6.5349587e-08
-0.7280000 -5.4217314e-08
-0.7270000 -3.9243958e-08
-0.7260000 -2.0422418e-08
-0.7250000 2.1277169e-09
-0.7240000 2.8149297e-08
-0.7230000 5.7239840999999994e-08
-0.7220000 8.8847468e-08
-0.7210000 1.2227103999999998e-07
-0.7200000 1.5666495e-07
-0.7190000 1.9104898e-07
-0.7180000 2.2432334e-07
-0.7170000 2.5528912e-07
-0.7160000 2.8267400000000003e-07
-0.7150000 3.0516303e-07
-0.7140000 3.2143406e-07
-0.7130000 3.3019720000000004e-07
-0.7120000 3.3023758999999996e-07
-0.7110000 3.2046046e-07
-0.7100000 2.9993734e-07
-0.7090000 2.6795224e-07
-0.7080000 2.2404625e-07
-0.7070000 1.6805928e-07
-0.7060000 1.0016725999999999e-07
-0.7050000 2.0913318000000002e-08
-0.7040000 -6.8768558e-08
-0.7030000 -1.6753872000000002e-07
-0.7020000 -2.7364728e-07
-0.7010000 -3.8494079000000006e-07
-0.7000000 -4.9888089e-07
-0.6990000 -6.125757700000001e-07
-0.6980000 -7.2282438e-07
-0.6970000 -8.261734399999999e-07
-0.6960000 -9.189870199999999e-07
-0.6950000 -9.9752731e-07
-0.6940000 -1.058046e-06
-0.6930000 -1.0968844e-06
-0.6920000 -1.1105806e-06
-0.6910000 -1.0959809999999999e-06
-0.6900000 -1.0503548e-06
-0.6890000 -9.7150767e-07
-0.6880000 -8.5789278e-07
-0.6870000 -7.0871589e-07
-0.6860000 -5.240317500000001e-07
-0.6850000 -3.0482941e-07
-0.6840000 -5.3103549e-08
-0.6830000 2.2809010000000002e-07
-0.6820000 5.3459748e-07
-0.6810000 8.611484e-07
-0.6800000 1.2013593e-06
-0.6790000 1.5477575000000002e-06
-0.6780000 1.8918268e-06
-0.6770000 2.2240732e-06
-0.6760000 2.5341115999999997e-06
-0.6750000 2.8107699e-06
-0.6740000 3.0422104e-06
-0.6730000 3.2160630999999996e-06
-0.6720000 3.3195732e-06
-0.6710000 3.339753e-06
-0.6700000 3.2635398e-06
-0.6690000 3.0779557000000002e-06
-0.6680000 2.7702626e-06
-0.6670000 2.3281144000000004e-06
-0.6660000 1.7396971000000001e-06
-0.6650000 9.9385931e-07
-0.6640000 8.0227802e-08
-0.6630000 -1.0106933e-06
-0.6620000 -2.2874406000000002e-06
-0.6610000 -3.7575275999999998e-06
-0.6600000 -5.4274e-06
-0.6590000 -7.302408300000001e-06
-0.6580000 -9.386797500000001e-06
-0.6570000 -1.1683711e-05
-0.6560000 -1.4195214000000001e-05
-0.6550000 -1.6922316e-05
-0.6540000 -1.9865011e-05
-0.6530000 -2.3022324e-05
-0.6520000 -2.6392348000000003e-05
-0.6510000 -2.9972298e-05
-0.6500000 -3.3758548000000003e-05
-0.6490000 -3.7746662000000005e-05
-0.6480000 -4.1931435e-05
-0.6470000 -4.6306909e-05
-0.6460000 -5.0866385000000004e-05
-0.6450000 -5.5602436e-05
-0.6440000 -6.0506897999999996e-05
-0.6430000 -6.5570867e-05
-0.6420000 -7.078469400000001e-05
-0.6410000 -7.6137968e-05
-0.6400000 -8.1619521e-05
-0.6390000 -8.7217421e-05
-0.6380000 -9.2918981e-05
-0.6370000 -9.871079099999999e-05
-0.6360000 -0.00010457875999999999
-0.6350000 -0.00011050819
-0.6340000 -0.00011648385
-0.6330000 -0.00012249013
-0.6320000 -0.00012851114
-0.6310000 -0.00013453089
-0.6300000 -0.00014053352
-0.6290000 -0.00014650351
-0.6280000 -0.00015242590000000001
-0.6270000 -0.00015828659000000002
-0.6260000 -0.00016407259
-0.6250000 -0.00016977231
-0.6240000 -0.00017537583
-0.6230000 -0.00018087519
-0.6220000 -0.00018626463
-0.6210000 -0.00019154081000000002
-0.6200000 -0.00019670304
-0.6190000 -0.00020175338999999998
-0.6180000 -0.00020669685999999998
-0.6170000 -0.00021154140000000001
-0.6160000 -0.00021629792
-0.6150000 -0.00022098022
-0.6140000 -0.00022560494
-0.6130000 -0.00023019129
-0.6120000 -0.00023476088999999998
-0.6110000 -0.00023933744
-0.6100000 -0.00024394642
-0.6090000 -0.00024861465
-0.6080000 -0.00025336994
-0.6070000 -0.00025824064999999997
-0.6060000 -0.00026325517
-0.6050000 -0.00026844154
-0.6040000 -0.00027382698
-0.6030000 -0.00027943745
-0.6020000 -0.00028529728
-0.6010000 -0.0002914288
-0.6000000 -0.00029785206
-0.5990000 -0.00030458455
-0.5980000 -0.00031164102
-0.5970000 -0.00031903339
-0.5960000 -0.00032677062
-0.5950000 -0.00033485877999999997
-0.5940000 -0.00034330112
-0.5930000 -0.00035209816000000003
-0.5920000 -0.00036124793
-0.5910000 -0.00037074617
-0.5900000 -0.00038058658
-0.5890000 -0.00039076111999999995
-0.5880000 -0.00040126037999999996
-0.5870000 -0.00041207381
-0.5860000 -0.00042319007
-0.5850000 -0.00043459727
-0.5840000 -0.00044628341000000005
-0.5830000 -0.0004582364
-0.5820000 -0.00047044440999999997
-0.5810000 -0.00048289598
-0.5800000 -0.0004955803
-0.5790000 -0.00050848703
-0.5780000 -0.00052160663
-0.5770000 -0.00053493018
-0.5760000 -0.0005484494499999999
-0.5750000 -0.0005621569500000001
-0.5740000 -0.0005760457
-0.5730000 -0.00059010931
-0.5720000 -0.0006043419
-0.5710000 -0.00061873802
-0.5700000 -0.0006332927099999999
-0.5690000 -0.0006480013799999999
-0.5680000 -0.00066285993
-0.5670000 -0.00067786482
-0.5660000 -0.00069301304
-0.5650000 -0.00070830242
-0.5640000 -0.0007237316400000001
-0.5630000 -0.00073930046
-0.5620000 -0.00075500998
-0.5610000 -0.00077086279
-0.5600000 -0.00078686335
-0.5590000 -0.0008030178800000001
-0.5580000 -0.00081933485
-0.5570000 -0.0008358249899999999
-0.5560000 -0.0008525015799999999
-0.5550000 -0.0008693804400000001
-0.5540000 -0.00088647976
-0.5530000 -0.00090382036
-0.5520000 -0.00092142536
-0.5510000 -0.00093931994
-0.5500000 -0.0009575313899999999
-0.5490000 -0.0009760882700000001
-0.5480000 -0.00099502049
-0.5470000 -0.0010143584
-0.5460000 -0.0010341328
-0.5450000 -0.0010543736000000001
-0.5440000 -0.0010751101
-0.5430000 -0.0010963702
-0.5420000 -0.0011181792999999998
-0.5410000 -0.0011405604
-0.5400000 -0.0011635335
-0.5390000 -0.001187115
-0.5380000 -0.0012113178
-0.5370000 -0.0012361505
-0.5360000 -0.0012616177
-0.5350000 -0.00128772
-0.5340000 -0.0013144539
-0.5330000 -0.0013418124
-0.5320000 -0.0013697845
-0.5310000 -0.0013983567000000001
-0.5300000 -0.0014275127
-0.5290000 -0.0014572343999999999
-0.5280000 -0.0014875024
-0.5270000 -0.0015182968
-0.5260000 -0.0015495976
-0.5250000 -0.0015813859
-0.5240000 -0.0016136441999999999
-0.5230000 -0.0016463572999999999
-0.5220000 -0.0016795124000000001
-0.5210000 -0.0017131004
-0.5200000 -0.0017471155
-0.5190000 -0.0017815562
-0.5180000 -0.0018164252
-0.5170000 -0.0018517294
-0.5160000 -0.0018874800000000002
-0.5150000 -0.0019236924000000002
-0.5140000 -0.0019603862
-0.5130000 -0.0019975845
-0.5120000 -0.0020353138000000002
-0.5110000 -0.0020736034
-0.5100000 -0.0021124850000000003
-0.5090000 -0.0021519922
-0.5080000 -0.0021921596
-0.5070000 -0.0022330232
-0.5060000 -0.0022746188
-0.5050000 -0.0023169823
-0.5040000 -0.0023601489
-0.5030000 -0.002404153
-0.5020000 -0.0024490276999999997
-0.5010000 -0.0024948045
-0.5000000 -0.002541514
-0.4990000 -0.0025891843999999997
-0.4980000 -0.0026378428000000003
-0.4970000 -0.0026875143
-0.4960000 -0.0027382228
-0.4950000 -0.0027899909000000003
-0.4940000 -0.00284284
-0.4930000 -0.0028967903
-0.4920000 -0.0029518615
-0.4910000 -0.0030080721999999997
-0.4900000 -0.0030654410000000003
-0.4890000 -0.0031239855000000003
-0.4880000 -0.0031837233
-0.4870000 -0.0032446717999999996
-0.4860000 -0.0033068474
-0.4850000 -0.0033702665000000004
-0.4840000 -0.0034349447000000003
-0.4830000 -0.0035008968999999997
-0.4820000 -0.0035681369000000003
-0.4810000 -0.0036366779000000004
-0.4800000 -0.0037065311000000004
-0.4790000 -0.0037777067
-0.4780000 -0.003850213
-0.4770000 -0.0039240567
-0.4760000 -0.0039992417
-0.4750000 -0.004075771
-0.4740000 -0.0041536452
-0.4730000 -0.0042328633
-0.4720000 -0.0043134223000000005
-0.4710000 -0.0043953180000000005
-0.4700000 -0.0044785451
-0.4690000 -0.0045630982999999995
-0.4680000 -0.0046489713
-0.4670000 -0.0047361584
-0.4660000 -0.0048246548
-0.4650000 -0.0049144575
-0.4640000 -0.0050055656
-0.4630000 -0.0050979805
-0.4620000 -0.005191706799999999
-0.4610000 -0.005286753
-0.4600000 -0.0053831318000000005
-0.4590000 -0.0054808599
-0.4580000 -0.0055799595
-0.4570000 -0.0056804576
-0.4560000 -0.0057823857999999995
-0.4550000 -0.0058857811
-0.4540000 -0.0059906855
-0.4530000 -0.0060971455
-0.4520000 -0.0062052117
-0.4510000 -0.006314938900000001
-0.4500000 -0.0064263862
-0.4490000 -0.006539614000000001
-0.4480000 -0.0066546860999999995
-0.4470000 -0.0067716675
-0.4460000 -0.0068906251
-0.4450000 -0.007011625
-0.4440000 -0.007134734199999999
-0.4430000 -0.007260018199999999
-0.4420000 -0.007387541699999999
-0.4410000 -0.0075173666
-0.4400000 -0.0076495533000000004
-0.4390000 -0.00778416
-0.4380000 -0.0079212405
-0.4370000 -0.0080608472
-0.4360000 -0.0082030274
-0.4350000 -0.008347826999999999
-0.4340000 -0.008495287300000001
-0.4330000 -0.0086454464
-0.4320000 -0.0087983397
-0.4310000 -0.0089539993
-0.4300000 -0.0091124552
-0.4290000 -0.009273734
-0.4280000 -0.0094378607
-0.4270000 -0.0096048585
-0.4260000 -0.009774747700000001
-0.4250000 -0.009947548799999999
-0.4240000 -0.010123278999999999
-0.4230000 -0.010301957
-0.4220000 -0.010483598
-0.4210000 -0.01066822
-0.4200000 -0.010855838
-0.4190000 -0.011046469
-0.4180000 -0.011240128
-0.4170000 -0.011436833
-0.4160000 -0.0116366
-0.4150000 -0.011839447999999999
-0.4140000 -0.012045397
-0.4130000 -0.012254468000000001
-0.4120000 -0.012466680999999999
-0.4110000 -0.012682061000000001
-0.4100000 -0.012900634
-0.4090000 -0.013122428
-0.4080000 -0.013347475000000001
-0.4070000 -0.013575807999999998
-0.4060000 -0.013807461
-0.4050000 -0.014042476
-0.4040000 -0.014280896000000001
-0.4030000 -0.014522767999999998
-0.4020000 -0.014768141
-0.4010000 -0.015017069
-0.4000000 -0.01526961
-0.3990000 -0.015525824
-0.3980000 -0.015785778
-0.3970000 -0.01604954
-0.3960000 -0.016317182
-0.3950000 -0.016588777
-0.3940000 -0.016864407
-0.3930000 -0.017144147999999998
-0.3920000 -0.017428087000000002
-0.3910000 -0.017716308
-0.3900000 -0.018008897
-0.3890000 -0.018305943
-0.3880000 -0.018607534000000002
-0.3870000 -0.018913759999999998
-0.3860000 -0.019224711000000002
-0.3850000 -0.019540478
-0.3840000 -0.019861148
-0.3830000 -0.020186813
-0.3820000 -0.020517558999999998
-0.3810000 -0.020853474
-0.3800000 -0.021194645
-0.3790000 -0.021541156
-0.3780000 -0.021893093
-0.3770000 -0.022250536
-0.3760000 -0.022613567
-0.3750000 -0.022982265999999998
-0.3740000 -0.023356711999999998
-0.3730000 -0.023736979000000002
-0.3720000 -0.024123145
-0.3710000 -0.024515283
-0.3700000 -0.024913464000000003
-0.3690000 -0.025317759999999998
-0.3680000 -0.02572824
-0.3670000 -0.026144975
-0.3660000 -0.026568027999999997
-0.3650000 -0.02699747
-0.3640000 -0.027433360999999996
-0.3630000 -0.027875768000000002
-0.3620000 -0.028324752999999998
-0.3610000 -0.028780376
-0.3600000 -0.029242702000000002
-0.3590000 -0.029711792
-0.3580000 -0.030187706999999998
-0.3570000 -0.030670507
-0.3560000 -0.031160254999999998
-0.3550000 -0.031657016
-0.3540000 -0.032160853
-0.3530000 -0.032671832
-0.3520000 -0.033190023
-0.3510000 -0.033715495
-0.3500000 -0.034248325
-0.3490000 -0.034788589
-0.3480000 -0.035336366
-0.3470000 -0.035891746
-0.3460000 -0.036454815
-0.3450000 -0.037025666
-0.3440000 -0.037604396
-0.3430000 -0.038191109
-0.3420000 -0.038785909
-0.3410000 -0.039388909
-0.3400000 -0.04000022
-0.3390000 -0.040619963
-0.3380000 -0.041248256000000004
-0.3370000 -0.041885226
-0.3360000 -0.042530995999999995
-0.3350000 -0.043185697999999995
-0.3340000 -0.043849458
-0.3330000 -0.044522405
-0.3320000 -0.045204672
-0.3310000 -0.045896386
-0.3300000 -0.046597674000000006
-0.3290000 -0.047308666
-0.3280000 -0.048029487
-0.3270000 -0.048760258
-0.3260000 -0.049501105
-0.3250000 -0.05025214000000001
-0.3240000 -0.051013491
-0.3230000 -0.051785266
-0.3220000 -0.052567583
-0.3210000 -0.053360552000000006
-0.3200000 -0.054164289
-0.3190000 -0.054978899
-0.3180000 -0.055804493999999996
-0.3170000 -0.056641182000000005
-0.3160000 -0.057489076
-0.3150000 -0.05834828500000001
-0.3140000 -0.059218919999999994
-0.3130000 -0.060101098
-0.3120000 -0.06099493500000001
-0.3110000 -0.061900547
-0.3100000 -0.062818051
-0.3090000 -0.063747575
-0.3080000 -0.06468923500000001
-0.3070000 -0.065643166
-0.3060000 -0.06660948900000001
-0.3050000 -0.067588338
-0.3040000 -0.068579847
-0.3030000 -0.06958415
-0.3020000 -0.070601382
-0.3010000 -0.07163168
-0.3000000 -0.072675187
-0.2990000 -0.07373204
-0.2980000 -0.074802386
-0.2970000 -0.075886364
-0.2960000 -0.076984125
-0.2950000 -0.078095816
-0.2940000 -0.079221587
-0.2930000 -0.08036159
-0.2920000 -0.081515982
-0.2910000 -0.08268491900000001
-0.2900000 -0.083868572
-0.2890000 -0.085067103
-0.2880000 -0.086280686
-0.2870000 -0.087509496
-0.2860000 -0.088753714
-0.2850000 -0.090013532
-0.2840000 -0.091289135
-0.2830000 -0.092580722
-0.2820000 -0.093888497
-0.2810000 -0.09521265699999999
-0.2800000 -0.096553419
-0.2790000 -0.09791099
-0.2780000 -0.099285587
-0.2770000 -0.10067741000000001
-0.2760000 -0.10208669
-0.2750000 -0.10351364
-0.2740000 -0.10495847
-0.2730000 -0.10642138000000001
-0.2720000 -0.10790258
-0.2710000 -0.10940226
-0.2700000 -0.11092064000000001
-0.2690000 -0.11245788000000001
-0.2680000 -0.11401416
-0.2670000 -0.11558967
-0.2660000 -0.11718455000000001
-0.2650000 -0.11879896
-0.2640000 -0.12043306
-0.2630000 -0.12208698
-0.2620000 -0.12376086
-0.2610000 -0.12545482
-0.2600000 -0.127169
-0.2590000 -0.12890351
-0.2580000 -0.13065847
-0.2570000 -0.13243401000000002
-0.2560000 -0.13423025
-0.2550000 -0.13604731
-0.2540000 -0.13788532
-0.2530000 -0.13974443
-0.2520000 -0.14162477
-0.2510000 -0.14352649
-0.2500000 -0.14544977
-0.2490000 -0.14739477
-0.2480000 -0.14936165999999998
-0.2470000 -0.15135065
-0.2460000 -0.15336195
-0.2450000 -0.15539576
-0.2440000 -0.15745232
-0.2430000 -0.15953184
-0.2420000 -0.16163458
-0.2410000 -0.16376079
-0.2400000 -0.16591073
-0.2390000 -0.16808463
-0.2380000 -0.17028279
-0.2370000 -0.17250545
-0.2360000 -0.17475288
-0.2350000 -0.17702534
-0.2340000 -0.17932309999999999
-0.2330000 -0.18164641
-0.2320000 -0.18399553
-0.2310000 -0.18637071
-0.2300000 -0.18877218
-0.2290000 -0.19120019000000002
-0.2280000 -0.19365496000000001
-0.2270000 -0.19613672
-0.2260000 -0.19864568
-0.2250000 -0.20118203999999998
-0.2240000 -0.20374604999999998
-0.2230000 -0.20633785
-0.2220000 -0.20895766
-0.2210000 -0.21160566
-0.2200000 -0.21428205
-0.2190000 -0.21698701
-0.2180000 -0.21972072
-0.2170000 -0.22248335
-0.2160000 -0.22527506000000003
-0.2150000 -0.22809606000000002
-0.2140000 -0.23094648
-0.2130000 -0.23382655000000002
-0.2120000 -0.23673639999999999
-0.2110000 -0.23967623999999998
-0.2100000 -0.24264622
-0.2090000 -0.24564655
-0.2080000 -0.24867740000000002
-0.2070000 -0.25173896
-0.2060000 -0.25483142
-0.2050000 -0.25795498
-0.2040000 -0.26110983000000004
-0.2030000 -0.26429617
-0.2020000 -0.26751421000000003
-0.2010000 -0.27076418
-0.2000000 -0.27404628000000003
-0.1990000 -0.27736074
-0.1980000 -0.2807078
-0.1970000 -0.28408768
-0.1960000 -0.28750065
-0.1950000 -0.29094694000000004
-0.1940000 -0.29442683
-0.1930000 -0.29794054999999997
-0.1920000 -0.3014884
-0.1910000 -0.30507063
-0.1900000 -0.30868754
-0.1890000 -0.31233937
-0.1880000 -0.31602642999999997
-0.1870000 -0.31974902
-0.1860000 -0.3235074
-0.1850000 -0.32730184
-0.1840000 -0.33113263
-0.1830000 -0.33500001
-0.1820000 -0.33890428
-0.1810000 -0.34284568000000004
-0.1800000 -0.34682448
-0.1790000 -0.35084088
-0.1780000 -0.35489511
-0.1770000 -0.35898738999999996
-0.1760000 -0.36311792
-0.1750000 -0.36728689
-0.1740000 -0.37149447
-0.1730000 -0.37574081
-0.1720000 -0.38002608
-0.1710000 -0.38435040000000004
-0.1700000 -0.3887139
-0.1690000 -0.39311671
-0.1680000 -0.39755893000000003
-0.1670000 -0.40204069
-0.1660000 -0.40656206999999994
-0.1650000 -0.41112318000000003
-0.1640000 -0.4157241
-0.1630000 -0.42036497
-0.1620000 -0.42504589000000004
-0.1610000 -0.42976695000000004
-0.1600000 -0.43452834
-0.1590000 -0.43933014
-0.1580000 -0.44417251
-0.1570000 -0.44905557
-0.1560000 -0.45397952
-0.1550000 -0.45894454
-0.1540000 -0.46395082
-0.1530000 -0.4689985
-0.1520000 -0.47408785000000003
-0.1510000 -0.47921906000000003
-0.1500000 -0.48439233
-0.1490000 -0.48960792000000003
-0.1480000 -0.49486607000000005
-0.1470000 -0.50016697
-0.1460000 -0.5055109
-0.1450000 -0.51089805
-0.1440000 -0.5163286300000001
-0.1430000 -0.52180295
-0.1420000 -0.52732113
-0.1410000 -0.53288341
-0.1400000 -0.53848997
-0.1390000 -0.54414105
-0.1380000 -0.5498367399999999
-0.1370000 -0.55557727
-0.1360000 -0.56136274
-0.1350000 -0.5671932799999999
-0.1340000 -0.573069
-0.1330000 -0.57899002
-0.1320000 -0.58495644
-0.1310000 -0.59096832
-0.1300000 -0.59702573
-0.1290000 -0.60312869
-0.1280000 -0.60927728
-0.1270000 -0.61547151
-0.1260000 -0.62171142
-0.1250000 -0.62799705
-0.1240000 -0.63432842
-0.1230000 -0.64070551
-0.1220000 -0.64712833
-0.1210000 -0.65359687
-0.1200000 -0.6601111500000001
-0.1190000 -0.6666712
-0.1180000 -0.67327698
-0.1170000 -0.67992853
-0.1160000 -0.68662586
-0.1150000 -0.69336896
-0.1140000 -0.70015783
-0.1130000 -0.70699253
-0.1120000 -0.71387305
-0.1110000 -0.72079939
-0.1100000 -0.72777155
-0.1090000 -0.73478958
-0.1080000 -0.74185347
-0.1070000 -0.74896328
-0.1060000 -0.75611896
-0.1050000 -0.76332055
-0.1040000 -0.77056806
-0.1030000 -0.77786148
-0.1020000 -0.78520076
-0.1010000 -0.79258597
-0.1000000 -0.8000169899999999
-9.8999999E-02 -0.8074938300000001
-9.7999997E-02 -0.8150164
-9.7000003E-02 -0.8225847
-9.6000001E-02 -0.8301986399999999
-9.4999999E-02 -0.83785821
-9.3999997E-02 -0.84556323
-9.3000002E-02 -0.8533136
-9.2000000E-02 -0.86110923
-9.0999998E-02 -0.86894995
-9.0000004E-02 -0.87683564
-8.9000002E-02 -0.88476622
-8.8000000E-02 -0.8927414200000001
-8.6999997E-02 -0.9007611299999999
-8.6000003E-02 -0.90882508
-8.5000001E-02 -0.91693318
-8.3999999E-02 -0.9250851299999999
-8.2999997E-02 -0.93328068
-8.2000002E-02 -0.9415196299999999
-8.1000000E-02 -0.9498016899999999
-7.9999998E-02 -0.95812669
-7.9000004E-02 -0.9664942500000001
-7.8000002E-02 -0.97490419
-7.7000000E-02 -0.98335622
-7.5999998E-02 -0.99184997
-7.5000003E-02 -1.0003853
-7.4000001E-02 -1.0089618
-7.2999999E-02 -1.0175793
-7.1999997E-02 -1.0262373
-7.1000002E-02 -1.0349357
-7.0000000E-02 -1.0436741
-6.8999998E-02 -1.0524523
-6.8000004E-02 -1.0612698
-6.7000002E-02 -1.0701265
-6.6000000E-02 -1.079022
-6.4999998E-02 -1.0879559
-6.4000003E-02 -1.096928
-6.3000001E-02 -1.105938
-6.1999999E-02 -1.1149855
-6.1000001E-02 -1.1240702999999999
-5.9999999E-02 -1.133192
-5.9000000E-02 -1.1423501
-5.7999998E-02 -1.1515445
-5.7000000E-02 -1.1607748
-5.6000002E-02 -1.1700405
-5.5000000E-02 -1.1793413000000001
-5.4000001E-02 -1.1886769
-5.2999999E-02 -1.1980467
-5.2000001E-02 -1.2074505
-5.0999999E-02 -1.2168877
-5.0000001E-02 -1.2263578000000002
-4.8999999E-02 -1.2358605
-4.8000000E-02 -1.2453950999999999
-4.6999998E-02 -1.2549611
-4.6000000E-02 -1.264558
-4.5000002E-02 -1.2741852999999999
-4.4000000E-02 -1.2838422
-4.3000001E-02 -1.2935283
-4.1999999E-02 -1.3032428
-4.1000001E-02 -1.3129852
-3.9999999E-02 -1.3227547
-3.9000001E-02 -1.3325505
-3.7999999E-02 -1.3423720000000001
-3.7000000E-02 -1.3522185
-3.5999998E-02 -1.3620893
-3.5000000E-02 -1.3719834
-3.4000002E-02 -1.3819003
-3.3000000E-02 -1.3918389999999998
-3.2000002E-02 -1.4017988000000001
-3.0999999E-02 -1.4117789
-2.9999999E-02 -1.4217786
-2.8999999E-02 -1.4317969
-2.8000001E-02 -1.4418331
-2.7000001E-02 -1.4518864
-2.6000001E-02 -1.4619559
-2.5000000E-02 -1.4720409
-2.4000000E-02 -1.4821406000000001
-2.3000000E-02 -1.4922541
-2.2000000E-02 -1.5023805
-2.1000000E-02 -1.5125192
-2.0000000E-02 -1.5226692
-1.8999999E-02 -1.5328298
-1.7999999E-02 -1.5430002
-1.7000001E-02 -1.5531793
-1.6000001E-02 -1.5633665
-1.5000000E-02 -1.5735608
-1.4000000E-02 -1.5837613
-1.3000000E-02 -1.5939671999999998
-1.2000000E-02 -1.6041774000000002
-1.1000000E-02 -1.6143912
-9.9999998E-03 -1.6246074999999998
-8.9999996E-03 -1.6348252
-8.0000004E-03 -1.6450434999999999
-7.0000002E-03 -1.6552612000000002
-6.0000001E-03 -1.6654775
-4.9999999E-03 -1.6756909
-4.0000002E-03 -1.6859004
-3.0000000E-03 -1.6961051
-2.0000001E-03 -1.7063036999999999
-1.0000000E-03 -1.7164947
0.0000000E+00 -1.7266773
1.0000000E-03 -1.7368499
2.0000001E-03 -1.7470113999999999
3.0000000E-03 -1.7571604
4.0000002E-03 -1.7672954
4.9999999E-03 -1.7774154
6.0000001E-03 -1.7875187000000001
7.0000002E-03 -1.7976042
8.0000004E-03 -1.8076702999999998
8.9999996E-03 -1.8177155
9.9999998E-03 -1.8277386
1.1000000E-02 -1.8377379999999999
1.2000000E-02 -1.8477123000000002
1.3000000E-02 -1.8576599999999999
1.4000000E-02 -1.8675795
1.5000000E-02 -1.8774694
1.6000001E-02 -1.8873282000000002
1.7000001E-02 -1.8971544
1.7999999E-02 -1.9069465
1.8999999E-02 -1.916703
2.0000000E-02 -1.9264225
2.1000000E-02 -1.9361032
2.2000000E-02 -1.9457437000000002
2.3000000E-02 -1.9553425
2.4000000E-02 -1.964898
2.5000000E-02 -1.9744087000000001
2.6000001E-02 -1.983873
2.7000001E-02 -1.9932893999999999
2.8000001E-02 -2.0026563
2.8999999E-02 -2.0119719000000003
2.9999999E-02 -2.0212349
3.0999999E-02 -2.0304436
3.2000002E-02 -2.0395963
3.3000000E-02 -2.0486914
3.4000002E-02 -2.0577272
3.5000000E-02 -2.0667022
3.5999998E-02 -2.0756148
3.7000000E-02 -2.0844629
3.7999999E-02 -2.0932451000000003
3.9000001E-02 -2.1019595
3.9999999E-02 -2.1106044
4.1000001E-02 -2.1191780000000002
4.1999999E-02 -2.1276783
4.3000001E-02 -2.1361036
4.4000000E-02 -2.1444520000000002
4.5000002E-02 -2.1527214
4.6000000E-02 -2.16091
4.6999998E-02 -2.1690156
4.8000000E-02 -2.1770364
4.8999999E-02 -2.1849703000000003
5.0000001E-02 -2.1928152
5.0999999E-02 -2.200569
5.2000001E-02 -2.2082295
5.2999999E-02 -2.2157947
5.4000001E-02 -2.2232622
5.5000000E-02 -2.2306299000000003
5.6000002E-02 -2.2378955
5.7000000E-02 -2.2450568
5.7999998E-02 -2.2521116
5.9000000E-02 -2.2590576
5.9999999E-02 -2.2658924000000003
6.1000001E-02 -2.2726137
6.1999999E-02 -2.2792194
6.3000001E-02 -2.285707
6.4000003E-02 -2.2920743
6.4999998E-02 -2.2983188
6.6000000E-02 -2.3044383
6.7000002E-02 -2.3104306
6.8000004E-02 -2.3162933
6.8999998E-02 -2.3220240999999997
7.0000000E-02 -2.3276206
7.1000002E-02 -2.3330805999999997
7.1999997E-02 -2.3384016
7.2999999E-02 -2.3435813999999997
7.4000001E-02 -2.3486177
7.5000003E-02 -2.353508
7.5999998E-02 -2.3582501
7.7000000E-02 -2.3628416999999997
7.8000002E-02 -2.3672804
7.9000004E-02 -2.3715638
7.9999998E-02 -2.3756893000000003
8.1000000E-02 -2.3796547
8.2000002E-02 -2.3834573000000003
8.2999997E-02 -2.3870948999999997
8.3999999E-02 -2.3905648
8.5000001E-02 -2.3938647
8.6000003E-02 -2.3969918
8.6999997E-02 -2.3999438
8.8000000E-02 -2.4027178
8.9000002E-02 -2.4053114
9.0000004E-02 -2.4077218
9.0999998E-02 -2.4099464
9.2000000E-02 -2.4119824000000003
9.3000002E-02 -2.4138272
9.3999997E-02 -2.4154777
9.4999999E-02 -2.4169313000000003
9.6000001E-02 -2.4181852
9.7000003E-02 -2.4192365000000002
9.7999997E-02 -2.4200823
9.8999999E-02 -2.4207197
0.1000000 -2.4211459
0.1010000 -2.4213579999999997
0.1020000 -2.421353
0.1030000 -2.4211280000000004
0.1040000 -2.42068
0.1050000 -2.4200060999999997
0.1060000 -2.4191035
0.1070000 -2.417969
0.1080000 -2.4165997000000004
0.1090000 -2.4149928000000003
0.1100000 -2.4131455
0.1110000 -2.4110544000000003
0.1120000 -2.408717
0.1130000 -2.4061304
0.1140000 -2.4032913
0.1150000 -2.4001971
0.1160000 -2.3968449
0.1170000 -2.3932317000000003
0.1180000 -2.3893548
0.1190000 -2.3852112
0.1200000 -2.3807978
0.1210000 -2.3761122
0.1220000 -2.3711510000000002
0.1230000 -2.3659118
0.1240000 -2.3603914
0.1250000 -2.3545871
0.1260000 -2.3484958000000002
0.1270000 -2.342115
0.1280000 -2.3354415
0.1290000 -2.3284726
0.1300000 -2.3212053
0.1310000 -2.3136365999999997
0.1320000 -2.3057636
0.1330000 -2.2975834
0.1340000 -2.2890931
0.1350000 -2.2802897
0.1360000 -2.2711702000000002
0.1370000 -2.2617316
0.1380000 -2.2519708
0.1390000 -2.2418849
0.1400000 -2.2314708999999997
0.1410000 -2.2207256
0.1420000 -2.2096461
0.1430000 -2.1982292
0.1440000 -2.1864717999999996
0.1450000 -2.1743709
0.1460000 -2.1619234
0.1470000 -2.1491263
0.1480000 -2.1359764
0.1490000 -2.1224705999999998
0.1500000 -2.1086058000000003
0.1510000 -2.0943789
0.1520000 -2.0797869
0.1530000 -2.0648267000000002
0.1540000 -2.0494951
0.1550000 -2.0337893
0.1560000 -2.0177061
0.1570000 -2.0012423000000004
0.1580000 -1.9843953
0.1590000 -1.9671619000000002
0.1600000 -1.9495392
0.1610000 -1.9315243
0.1620000 -1.9131141
0.1630000 -1.8943058
0.1640000 -1.8750966
0.1650000 -1.8554834999999998
0.1660000 -1.8354636
0.1670000 -1.8150343
0.1680000 -1.7941926000000001
0.1690000 -1.7729357000000001
0.1700000 -1.7512607999999998
0.1710000 -1.7291654
0.1720000 -1.7066464
0.1730000 -1.6837011999999998
0.1740000 -1.6603271
0.1750000 -1.6365211000000002
0.1760000 -1.6122807
0.1770000 -1.5876031
0.1780000 -1.5624856
0.1790000 -1.5369254
0.1800000 -1.5109199
0.1810000 -1.4844664
0.1820000 -1.4575622
0.1830000 -1.4302046000000002
0.1840000 -1.4023908999999999
0.1850000 -1.3741185
0.1860000 -1.3453846999999999
0.1870000 -1.3161868
0.1880000 -1.2865222
0.1890000 -1.2563883
0.1900000 -1.2257827000000001
0.1910000 -1.1947025999999998
0.1920000 -1.1631453999999999
0.1930000 -1.1311088
0.1940000 -1.0985902
0.1950000 -1.0655871000000001
0.1960000 -1.0320971
0.1970000 -0.99811777
0.1980000 -0.96364673
0.1990000 -0.9286816200000001
0.2000000 -0.89322021
0.2010000 -0.85726008
0.2020000 -0.82079908
0.2030000 -0.78383498
0.2040000 -0.74636554
0.2050000 -0.70838868
0.2060000 -0.66990224
0.2070000 -0.63090418
0.2080000 -0.59139244
0.2090000 -0.5513650800000001
0.2100000 -0.5108200900000001
0.2110000 -0.46975556999999996
0.2120000 -0.42816964
0.2130000 -0.38606047
0.2140000 -0.34342625000000004
0.2150000 -0.3002652
0.2160000 -0.2565756
0.2170000 -0.21235575
0.2180000 -0.167604
0.2190000 -0.12231874000000001
0.2200000 -0.076498388
0.2210000 -0.030141391
0.2220000 0.016753761
0.2230000 0.064188545
0.2240000 0.1121644
0.2250000 0.16068275
0.2260000 0.20974497000000003
0.2270000 0.25935241
0.2280000 0.30950638
0.2290000 0.36020817
0.2300000 0.41145901
0.2310000 0.4632601
0.2320000 0.51561263
0.2330000 0.56851772
0.2340000 0.62197642
0.2350000 0.67598983
0.2360000 0.7305589
0.2370000 0.7856845899999999
0.2380000 0.8413678000000001
0.2390000 0.8976094400000001
0.2400000 0.95441025
0.2410000 1.011771
0.2420000 1.0696922
0.2430000 1.1281747
0.2440000 1.187219
0.2450000 1.2468256
0.2460000 1.3069949
0.2470000 1.3677273
0.2480000 1.4290231
0.2490000 1.4908826
0.2500000 1.5533059
0.2510000 1.6162932
0.2520000 1.6798444
0.2530000 1.7439593999999998
0.2540000 1.8086385
0.2550000 1.8738812
0.2560000 1.9396873
0.2570000 2.0060567000000002
0.2580000 2.072989
0.2590000 2.1404837999999997
0.2600000 2.2085405999999996
0.2610000 2.2771589
0.2620000 2.3463380999999996
0.2630000 2.4160778
0.2640000 2.4863771999999997
0.2650000 2.5572356000000003
0.2660000 2.6286522
0.2670000 2.7006262999999997
0.2680000 2.7731569
0.2690000 2.8462432
0.2700000 2.9198842
0.2710000 2.9940789999999997
0.2720000 3.0688263
0.2730000 3.1441253000000002
0.2740000 3.2199744000000003
0.2750000 3.2963723
0.2760000 3.3733178
0.2770000 3.4508098
0.2780000 3.5288464
0.2790000 3.6074266
0.2800000 3.6865483999999995
0.2810000 3.7662099999999996
0.2820000 3.8464099000000003
0.2830000 3.9271466
0.2840000 4.0084178999999995
0.2850000 4.090222000000001
0.2860000 4.1725565
0.2870000 4.255419600000001
0.2880000 4.3388091
0.2890000 4.4227231
0.2900000 4.507158700000001
0.2910000 4.5921139
0.2920000 4.6775863
0.2930000 4.763573
0.2940000 4.8500717
0.2950000 4.9370791999999994
0.2960000 5.024593
0.2970000 5.11261
0.2980000 5.2011278
0.2990000 5.2901428
0.3000000 5.3796519
0.3010000 5.4696519
0.3020000 5.560139599999999
0.3030000 5.6511115
0.3040000 5.7425641
0.3050000 5.8344934
0.3060000 5.9268963
0.3070000 6.0197685
0.3080000 6.1131063999999995
0.3090000 6.2069058
0.3100000 6.3011631
0.3110000 6.3958734
0.3120000 6.491033
0.3130000 6.5866373000000005
0.3140000 6.6826828
0.3150000 6.7791641
0.3160000 6.8760768
0.3170000 6.9734164000000005
0.3180000 7.0711784
0.3190000 7.169357699999999
0.3200000 7.2679497
0.3210000 7.3669500999999995
0.3220000 7.466352699999999
0.3230000 7.5661533
0.3240000 7.6663472
0.3250000 7.766928500000001
0.3260000 7.8678928
0.3270000 7.9692349
0.3280000 8.070948699999999
0.3290000 8.173029099999999
0.3300000 8.2754709
0.3310000 8.378268
0.3320000 8.4814146
0.3330000 8.5849054
0.3340000 8.6887345
0.3350000 8.792896599999999
0.3360000 8.897385
0.3370000 9.002193799999999
0.3380000 9.107316299999999
0.3390000 9.2127465
0.3400000 9.3184784
0.3410000 9.4245054
0.3420000 9.530820700000001
0.3430000 9.637417600000001
0.3440000 9.7442888
0.3450000 9.8514281
0.3460000 9.9588282
0.3470000 10.06648
0.3480000 10.17438
0.3490000 10.28252
0.3500000 10.3909
0.3510000 10.49949
0.3520000 10.60831
0.3530000 10.71733
0.3540000 10.82655
0.3550000 10.935970000000001
0.3560000 11.045580000000001
0.3570000 11.15536
0.3580000 11.265310000000001
0.3590000 11.37543
0.3600000 11.4857
0.3610000 11.59611
0.3620000 11.706660000000001
0.3630000 11.81734
0.3640000 11.928139999999999
0.3650000 12.03906
0.3660000 12.15007
0.3670000 12.261180000000001
0.3680000 12.37238
0.3690000 12.48365
0.3700000 12.594990000000001
0.3710000 12.70639
0.3720000 12.817829999999999
0.3730000 12.92932
0.3740000 13.040840000000001
0.3750000 13.152379999999999
0.3760000 13.263929999999998
0.3770000 13.375490000000001
0.3780000 13.48704
0.3790000 13.598569999999999
0.3800000 13.71008
0.3810000 13.82156
0.3820000 13.93298
0.3830000 14.044360000000001
0.3840000 14.15567
0.3850000 14.2669
0.3860000 14.37805
0.3870000 14.489099999999999
0.3880000 14.600050000000001
0.3890000 14.710880000000001
0.3900000 14.82159
0.3910000 14.93216
0.3920000 15.04259
0.3930000 15.15286
0.3940000 15.26296
0.3950000 15.37288
0.3960000 15.482619999999999
0.3970000 15.592149999999998
0.3980000 15.70147
0.3990000 15.81058
0.4000000 15.919440000000002
0.4010000 16.02807
0.4020000 16.13644
0.4030000 16.24454
0.4040000 16.352359999999997
0.4050000 16.4599
0.4060000 16.56713
0.4070000 16.67405
0.4080000 16.78064
0.4090000 16.8869
0.4100000 16.99281
0.4110000 17.09837
0.4120000 17.20355
0.4130000 17.30834
0.4140000 17.41274
0.4150000 17.51673
0.4160000 17.62031
0.4170000 17.72345
0.4180000 17.82614
0.4190000 17.92838
0.4200000 18.030160000000002
0.4210000 18.131449999999997
0.4220000 18.23225
0.4230000 18.33254
0.4240000 18.43232
0.4250000 18.53156
0.4260000 18.63027
0.4270000 18.72842
0.4280000 18.826
0.4290000 18.923000000000002
0.4300000 19.01941
0.4310000 19.115209999999998
0.4320000 19.2104
0.4330000 19.30495
0.4340000 19.39887
0.4350000 19.49212
0.4360000 19.58471
0.4370000 19.67662
0.4380000 19.76783
0.4390000 19.85834
0.4400000 19.94813
0.4410000 20.03718
0.4420000 20.12549
0.4430000 20.21304
0.4440000 20.29982
0.4450000 20.38581
0.4460000 20.47101
0.4470000 20.5554
0.4480000 20.63896
0.4490000 20.721690000000002
0.4500000 20.803559999999997
0.4510000 20.88458
0.4520000 20.96472
0.4530000 21.04397
0.4540000 21.12231
0.4550000 21.19974
0.4560000 21.27625
0.4570000 21.35181
0.4580000 21.42642
0.4590000 21.500059999999998
0.4600000 21.57272
0.4610000 21.644379999999998
0.4620000 21.71504
0.4630000 21.784670000000002
0.4640000 21.85328
0.4650000 21.92083
0.4660000 21.98732
0.4670000 22.05274
0.4680000 22.11708
0.4690000 22.18031
0.4700000 22.24243
0.4710000 22.30342
0.4720000 22.36327
0.4730000 22.421969999999998
0.4740000 22.479499999999998
0.4750000 22.53585
0.4760000 22.59101
0.4770000 22.64497
0.4780000 22.6977
0.4790000 22.74921
0.4800000 22.79947
0.4810000 22.848470000000002
0.4820000 22.8962
0.4830000 22.94265
0.4840000 22.9878
0.4850000 23.03164
0.4860000 23.07416
0.4870000 23.11535
0.4880000 23.1552
0.4890000 23.19368
0.4900000 23.2308
0.4910000 23.26653
0.4920000 23.30086
0.4930000 23.33379
0.4940000 23.3653
0.4950000 23.39537
0.4960000 23.42401
0.4970000 23.45118
0.4980000 23.47689
0.4990000 23.50111
0.5000000 23.52385
0.5010000 23.545070000000003
0.5020000 23.56479
0.5030000 23.58297
0.5040000 23.59961
0.5050000 23.61471
0.5060000 23.62823
0.5070000 23.64019
0.5080000 23.65055
0.5090000 23.65932
0.5100000 23.66648
0.5110000 23.67201
0.5120000 23.67592
0.5130000 23.678179999999998
0.5140000 23.67878
0.5150000 23.67772
0.5160000 23.67498
0.5170000 23.67056
0.5180000 23.66443
0.5190000 23.6566
0.5200000 23.64704
0.5210000 23.63576
0.5220000 23.62273
0.5230000 23.60796
0.5240000 23.59142
0.5250000 23.57311
0.5260000 23.55302
0.5270000 23.53113
0.5280000 23.50745
0.5290000 23.481949999999998
0.5300000 23.454639999999998
0.5310000 23.42549
0.5320000 23.394499999999997
0.5330000 23.36167
0.5340000 23.32697
0.5350000 23.29041
0.5360000 23.25197
0.5370000 23.21165
0.5380000 23.169439999999998
0.5390000 23.12532
0.5400000 23.0793
0.5410000 23.03135
0.5420000 22.98148
0.5430000 22.929669999999998
0.5440000 22.87593
0.5450000 22.82023
0.5460000 22.76257
0.5470000 22.70295
0.5480000 22.64135
0.5490000 22.57778
0.5500000 22.51222
0.5510000 22.44466
0.5520000 22.37511
0.5530000 22.303539999999998
0.5540000 22.229969999999998
0.5550000 22.15437
0.5560000 22.07674
0.5570000 21.99708
0.5580000 21.915380000000003
0.5590000 21.83164
0.5600000 21.74584
0.5610000 21.657989999999998
0.5620000 21.568080000000002
0.5630000 21.47609
0.5640000 21.38204
0.5650000 21.285899999999998
0.5660000 21.18768
0.5670000 21.08738
0.5680000 20.98498
0.5690000 20.880480000000002
0.5700000 20.77388
0.5710000 20.66518
0.5720000 20.55436
0.5730000 20.44144
0.5740000 20.32639
0.5750000 20.20922
0.5760000 20.08993
0.5770000 19.96852
0.5780000 19.84497
0.5790000 19.7193
0.5800000 19.59148
0.5810000 19.46153
0.5820000 19.32944
0.5830000 19.19521
0.5840000 19.05884
0.5850000 18.92032
0.5860000 18.77965
0.5870000 18.63684
0.5880000 18.49187
0.5890000 18.344759999999997
0.5900000 18.1955
0.5910000 18.04408
0.5920000 17.89052
0.5930000 17.7348
0.5940000 17.576929999999997
0.5950000 17.4169
0.5960000 17.25473
0.5970000 17.09041
0.5980000 16.923930000000002
0.5990000 16.75531
0.6000000 16.58453
0.6010000 16.41161
0.6020000 16.23655
0.6030000 16.05933
0.6040000 15.87998
0.6050000 15.698490000000001
0.6060000 15.51486
0.6070000 15.32909
0.6080000 15.141189999999998
0.6090000 14.95117
0.6100000 14.75901
0.6110000 14.56473
0.6120000 14.368330000000002
0.6130000 14.16982
0.6140000 13.969190000000001
0.6150000 13.766449999999999
0.6160000 13.561609999999998
0.6170000 13.354669999999999
0.6180000 13.14564
0.6190000 12.93451
0.6200000 12.7213
0.6210000 12.506020000000001
0.6220000 12.288649999999999
0.6230000 12.06922
0.6240000 11.847729999999999
0.6250000 11.62417
0.6260000 11.39857
0.6270000 11.17093
0.6280000 10.94125
0.6290000 10.70953
0.6300000 10.4758
0.6310000 10.24005
0.6320000 10.00229
0.6330000 9.7625352
0.6340000 9.520785499999999
0.6350000 9.277052399999999
0.6360000 9.0313435
0.6370000 8.7836683
0.6380000 8.534035099999999
0.6390000 8.2824528
0.6400000 8.0289312
0.6410000 7.773479099999999
0.6420000 7.516107
0.6430000 7.256823799999999
0.6440000 6.99564
0.6450000 6.7325659
0.6460000 6.4676127999999995
0.6470000 6.200790400000001
0.6480000 5.9321098
0.6490000 5.6615817999999996
0.6500000 5.389218
0.6510000 5.11503
0.6520000 4.8390295
0.6530000 4.561228300000001
0.6540000 4.2816386
0.6550000 4.0002721999999995
0.6560000 3.7171423000000003
0.6570000 3.4322616
0.6580000 3.1456426000000004
0.6590000 2.8572988
0.6600000 2.5672434
0.6610000 2.2754902
0.6620000 1.9820528
0.6630000 1.6869454
0.6640000 1.3901821
0.6650000 1.0917774
0.6660000 0.7917459099999999
0.6670000 0.49010245
0.6680000 0.18686206
0.6690000 -0.11795995999999999
0.6700000 -0.4243481
0.6710000 -0.73228669
0.6720000 -1.0417599
0.6730000 -1.3527516
0.6740000 -1.6652456
0.6750000 -1.9792251
0.6760000 -2.2946738
0.6770000 -2.6115745
0.6780000 -2.9299105
0.6790000 -3.2496642
0.6800000 -3.5708181999999997
0.6810000 -3.8933545
0.6820000 -4.2172559
0.6830000 -4.5425035000000005
0.6840000 -4.8690796
0.6850000 -5.1969659
0.6860000 -5.5261433
0.6870000 -5.8565933
0.6880000 -6.1882969
0.6890000 -6.5212354
0.6900000 -6.8553887
0.6910000 -7.190737899999999
0.6920000 -7.5272627
0.6930000 -7.8649431000000005
0.6940000 -8.2037598
0.6950000 -8.543692499999999
0.6960000 -8.8847205
0.6970000 -9.2268229
0.6980000 -9.5699795
0.6990000 -9.9141695
0.7000000 -10.259369999999999
0.7010000 -10.60556
0.7020000 -10.952729999999999
0.7030000 -11.300839999999999
0.7040000 -11.64987
0.7050000 -11.99981
0.7060000 -12.35064
0.7070000 -12.70232
0.7080000 -13.05484
0.7090000 -13.40818
0.7100000 -13.76231
0.7110000 -14.11721
0.7120000 -14.472850000000001
0.7130000 -14.829220000000001
0.7140000 -15.18629
0.7150000 -15.54404
0.7160000 -15.90244
0.7170000 -16.26147
0.7180000 -16.62111
0.7190000 -16.98132
0.7200000 -17.3421
0.7210000 -17.70341
0.7220000 -18.06522
0.7230000 -18.42752
0.7240000 -18.79028
0.7250000 -19.15347
0.7260000 -19.51707
0.7270000 -19.881050000000002
0.7280000 -20.24539
0.7290000 -20.61007
0.7300000 -20.97505
0.7310000 -21.340310000000002
0.7320000 -21.70582
0.7330000 -22.071569999999998
0.7340000 -22.43751
0.7350000 -22.80363
0.7360000 -23.1699
0.7370000 -23.536299999999997
0.7380000 -23.90279
0.7390000 -24.26934
0.7400000 -24.63594
0.7410000 -25.002560000000003
0.7420000 -25.36916
0.7430000 -25.73573
0.7440000 -26.10223
0.7450000 -26.468629999999997
0.7460000 -26.83492
0.7470000 -27.20105
0.7480000 -27.567009999999996
0.7490000 -27.93277
0.7500000 -28.298289999999998
0.7510000 -28.663549999999997
0.7520000 -29.028530000000003
0.7530000 -29.393190000000004
0.7540000 -29.757509999999996
0.7550000 -30.12146
0.7560000 -30.485
0.7570000 -30.84812
0.7580000 -31.21078
0.7590000 -31.57296
0.7600000 -31.934620000000002
0.7610000 -32.29575
0.7620000 -32.6563
0.7630000 -33.01625
0.7640000 -33.37558
0.7650000 -33.73424
0.7660000 -34.09223
0.7670000 -34.4495
0.7680000 -34.80603
0.7690000 -35.16178
0.7700000 -35.51674
0.7710000 -35.87086
0.7720000 -36.22413
0.7730000 -36.5765
0.7740000 -36.92797
0.7750000 -37.27848
0.7760000 -37.62802
0.7770000 -37.976549999999996
0.7780000 -38.32405
0.7790000 -38.670480000000005
0.7800000 -39.01583
0.7810000 -39.36005
0.7820000 -39.70311
0.7830000 -40.044999999999995
0.7840000 -40.385670000000005
0.7850000 -40.72511
0.7860000 -41.06327
0.7870000 -41.400130000000004
0.7880000 -41.73567
0.7890000 -42.06984
0.7900000 -42.40263
0.7910000 -42.73399
0.7920000 -43.06391
0.7930000 -43.39235
0.7940000 -43.71928
0.7950000 -44.04468
0.7960000 -44.36851
0.7970000 -44.69075
0.7980000 -45.01136
0.7990000 -45.330310000000004
0.8000000 -45.64759
0.8010000 -45.963150000000006
0.8020000 -46.27697
0.8030000 -46.589009999999995
0.8040000 -46.89927
0.8050000 -47.20769
0.8060000 -47.514250000000004
0.8070000 -47.81893
0.8080000 -48.12169
0.8090000 -48.422520000000006
0.8100000 -48.72137
0.8110000 -49.01822
0.8120000 -49.31304
0.8130000 -49.60581
0.8140000 -49.89649
0.8150000 -50.18506000000001
0.8160000 -50.471489999999996
0.8170000 -50.75575
0.8180000 -51.03780999999999
0.8190000 -51.31764
0.8200000 -51.59522
0.8210000 -51.87052
0.8220000 -52.143510000000006
0.8230000 -52.414159999999995
0.8240000 -52.68245
0.8250000 -52.94834
0.8260000 -53.21181000000001
0.8270000 -53.47284
0.8280000 -53.731390000000005
0.8290000 -53.98744
0.8300000 -54.24095
0.8310000 -54.49191
0.8320000 -54.74029
0.8330000 -54.98606
0.8340000 -55.229189999999996
0.8350000 -55.46966
0.8360000 -55.70744
0.8370000 -55.942499999999995
0.8380000 -56.174820000000004
0.8390000 -56.40437
0.8400000 -56.63112
0.8410000 -56.85506
0.8420000 -57.076150000000005
0.8430000 -57.294369999999994
0.8440000 -57.50969
0.8450000 -57.72209
0.8460000 -57.931540000000005
0.8470000 -58.138020000000004
0.8480000 -58.3415
0.8490000 -58.54197
0.8500000 -58.73938
0.8510000 -58.93373
0.8520000 -59.12498000000001
0.8530000 -59.31312
0.8540000 -59.498110000000004
0.8550000 -59.679939999999995
0.8560000 -59.858579999999996
0.8570000 -60.03402
0.8580000 -60.20622
0.8590000 -60.37516000000001
0.8600000 -60.54083
0.8610000 -60.70318999999999
0.8620000 -60.86223
0.8630000 -61.01793
0.8640000 -61.17027
0.8650000 -61.31921
0.8660000 -61.46476
0.8670000 -61.60687
0.8680000 -61.74553
0.8690000 -61.88072
0.8700000 -62.01242
0.8710000 -62.140609999999995
0.8720000 -62.265269999999994
0.8730000 -62.386379999999996
0.8740000 -62.50391
0.8750000 -62.61785
0.8760000 -62.72818
0.8770000 -62.834880000000005
0.8780000 -62.937929999999994
0.8790000 -63.037310000000005
0.8800000 -63.13301
0.8810000 -63.224999999999994
0.8820000 -63.31327
0.8830000 -63.397800000000004
0.8840000 -63.47857
0.8850000 -63.555569999999996
0.8860000 -63.62877
0.8870000 -63.69816
0.8880000 -63.763729999999995
0.8890000 -63.82545
0.8900000 -63.88331
0.8910000 -63.93729999999999
0.8920000 -63.98740000000001
0.8930000 -64.0336
0.8940000 -64.07588
0.8950000 -64.11422
0.8960000 -64.14860999999999
0.8970000 -64.17904
0.8980000 -64.20549
0.8990000 -64.22795
0.9000000 -64.24640000000001
0.9010000 -64.26084
0.9020000 -64.27125000000001
0.9030000 -64.27761
0.9040000 -64.27993
0.9050000 -64.27817
0.9060000 -64.27233
0.9070000 -64.26241
0.9080000 -64.24838000000001
0.9090000 -64.23025
0.9100000 -64.20799000000001
0.9110000 -64.1816
0.9120000 -64.15107
0.9130000 -64.11639
0.9140000 -64.07754
0.9150000 -64.03453
0.9160000 -63.98734
0.9170000 -63.93597
0.9180000 -63.88039
0.9190000 -63.82061
0.9200000 -63.75663
0.9210000 -63.68842
0.9220000 -63.61599
0.9230000 -63.53933000000001
0.9240000 -63.458420000000004
0.9250000 -63.37328
0.9260000 -63.28388
0.9270000 -63.19023
0.9280000 -63.09231
0.9290000 -62.990120000000005
0.9300000 -62.88367
0.9310000 -62.77294
0.9320000 -62.65792
0.9330000 -62.53862
0.9340000 -62.41504
0.9350000 -62.28716
0.9360000 -62.155
0.9370000 -62.018530000000005
0.9380000 -61.87777
0.9390000 -61.732710000000004
0.9400000 -61.58335
0.9410000 -61.42968
0.9420000 -61.27171
0.9430000 -61.109440000000006
0.9440000 -60.942859999999996
0.9450000 -60.771980000000006
0.9460000 -60.59681
0.9470000 -60.41732
0.9480000 -60.23355
0.9490000 -60.04547
0.9500000 -59.853089999999995
0.9510000 -59.65643000000001
0.9520000 -59.45547
0.9530000 -59.25022
0.9540000 -59.04069
0.9550000 -58.82688
0.9560000 -58.60878
0.9570000 -58.38642000000001
0.9580000 -58.159780000000005
0.9590000 -57.92888000000001
0.9600000 -57.69373
0.9610000 -57.45432
0.9620000 -57.210660000000004
0.9630000 -56.96276
0.9640000 -56.71062
0.9650000 -56.454269999999994
0.9660000 -56.19368
0.9670000 -55.928889999999996
0.9680000 -55.659879999999994
0.9690000 -55.38669
0.9700000 -55.109300000000005
0.9710000 -54.827729999999995
0.9720000 -54.542
0.9730000 -54.252100000000006
0.9740000 -53.95805
0.9750000 -53.65987
0.9760000 -53.357549999999996
0.9770000 -53.05112
0.9780000 -52.74058
0.9790000 -52.425940000000004
0.9800000 -52.10723
0.9810000 -51.78443
0.9820000 -51.45758
0.9830000 -51.126689999999996
0.9840000 -50.79176
0.9850000 -50.45281000000001
0.9860000 -50.10986
0.9870000 -49.76292
0.9880000 -49.412
0.9890000 -49.05713
0.9900000 -48.69831
0.9910000 -48.33556
0.9920000 -47.9689
0.9930000 -47.59834
0.9940000 -47.2239
0.9950000 -46.84561
0.9960000 -46.46346
0.9970000 -46.07749
0.9980000 -45.687709999999996
0.9990000 -45.29414
1.000000 -44.896809999999995
1.001000 -44.49571
1.002000 -44.09089
1.003000 -43.68235
1.004000 -43.27012
1.005000 -42.85422
1.006000 -42.43466
1.007000 -42.01148
1.008000 -41.58469
1.009000 -41.1543
1.010000 -40.72036
1.011000 -40.282869999999996
1.012000 -39.841860000000004
1.013000 -39.39736
1.014000 -38.94938
1.015000 -38.497949999999996
1.016000 -38.04309
1.017000 -37.58484
1.018000 -37.1232
1.019000 -36.65822
1.020000 -36.1899
1.021000 -35.71829
1.022000 -35.2434
1.023000 -34.76526
1.024000 -34.2839
1.025000 -33.79935
1.026000 -33.31162
1.027000 -32.82076
1.028000 -32.32678
1.029000 -31.82971
1.030000 -31.329590000000003
1.031000 -30.826439999999998
1.032000 -30.32029
1.033000 -29.811179999999997
1.034000 -29.299120000000002
1.035000 -28.784159999999996
1.036000 -28.26631
1.037000 -27.74562
1.038000 -27.22211
1.039000 -26.695809999999998
1.040000 -26.16675
1.041000 -25.634980000000002
1.042000 -25.10051
1.043000 -24.563380000000002
1.044000 -24.02362
1.045000 -23.481270000000002
1.046000 -22.93636
1.047000 -22.388920000000002
1.048000 -21.83899
1.049000 -21.28659
1.050000 -20.731759999999998
1.051000 -20.17455
1.052000 -19.61497
1.053000 -19.053069999999998
1.054000 -18.488879999999998
1.055000 -17.92244
1.056000 -17.35378
1.057000 -16.78294
1.058000 -16.209960000000002
1.059000 -15.63486
1.060000 -15.057690000000001
1.061000 -14.478489999999999
1.062000 -13.897290000000002
1.063000 -13.314129999999999
1.064000 -12.72904
1.065000 -12.14207
1.066000 -11.55326
1.067000 -10.962629999999999
1.068000 -10.37024
1.069000 -9.7761102
1.070000 -9.180293200000001
1.071000 -8.5828237
1.072000 -7.983741900000001
1.073000 -7.383087300000001
1.074000 -6.7808993
1.075000 -6.1772186
1.076000 -5.5720855
1.077000 -4.9655404
1.078000 -4.3576241
1.079000 -3.7483774
1.080000 -3.1378414
1.081000 -2.5260575
1.082000 -1.9130669999999999
1.083000 -1.2989114
1.084000 -0.68363273
1.085000 -0.067272864
1.086000 0.550126
1.087000 1.1685216
1.088000 1.7878713000000002
1.089000 2.4081325000000002
1.090000 3.0292623
1.091000 3.6512177
1.092000 4.2739555
1.093000 4.8974324
1.094000 5.5216047999999995
1.095000 6.1464286999999995
1.096000 6.7718609999999995
1.097000 7.397857300000001
1.098000 8.0243737
1.099000 8.6513653
1.100000 9.2787884
1.101000 9.906598899999999
1.102000 10.534749999999999
1.103000 11.1632
1.104000 11.7919
1.105000 12.42081
1.106000 13.04988
1.107000 13.67907
1.108000 14.30833
1.109000 14.937619999999999
1.110000 15.56688
1.111000 16.19608
1.112000 16.82517
1.113000 17.4541
1.114000 18.08283
1.115000 18.71131
1.116000 19.33949
1.117000 19.96733
1.118000 20.59478
1.119000 21.221799999999998
1.120000 21.84833
1.121000 22.47434
1.122000 23.09977
1.123000 23.72458
1.124000 24.34872
1.125000 24.972150000000003
1.126000 25.594810000000003
1.127000 26.216660000000005
1.128000 26.837660000000003
1.129000 27.457759999999997
1.130000 28.076909999999998
1.131000 28.69506
1.132000 29.31217
1.133000 29.928179999999998
1.134000 30.54306
1.135000 31.15676
1.136000 31.769219999999997
1.137000 32.38041
1.138000 32.99027
1.139000 33.59876
1.140000 34.205839999999995
1.141000 34.81144
1.142000 35.41554
1.143000 36.01807
1.144000 36.619
1.145000 37.21828
1.146000 37.81585
1.147000 38.41169
1.148000 39.00572
1.149000 39.597919999999995
1.150000 40.18824
1.151000 40.776610000000005
1.152000 41.36301
1.153000 41.94739
1.154000 42.529689999999995
1.155000 43.10987
1.156000 43.68788
1.157000 44.26368
1.158000 44.83722
1.159000 45.40846
1.160000 45.97735
1.161000 46.543839999999996
1.162000 47.10788
1.163000 47.66944
1.164000 48.22846
1.165000 48.7849
1.166000 49.33871
1.167000 49.88985
1.168000 50.43828
1.169000 50.983940000000004
1.170000 51.526799999999994
1.171000 52.0668
1.172000 52.6039
1.173000 53.138059999999996
1.174000 53.669239999999995
1.175000 54.197379999999995
1.176000 54.72246
1.177000 55.24441
1.178000 55.763200000000005
1.179000 56.2788
1.180000 56.79114
1.181000 57.30018999999999
1.182000 57.805910000000004
1.183000 58.308249999999994
1.184000 58.80718
1.185000 59.30264
1.186000 59.794599999999996
1.187000 60.283010000000004
1.188000 60.76783999999999
1.189000 61.24904
1.190000 61.72656
1.191000 62.20038
1.192000 62.670440000000006
1.193000 63.136709999999994
1.194000 63.59915
1.195000 64.05771
1.196000 64.51235
1.197000 64.96304
1.198000 65.40974
1.199000 65.8524
1.200000 66.29098
1.201000 66.72545
1.202000 67.15577
1.203000 67.58189999999999
1.204000 68.0038
1.205000 68.42144
1.206000 68.83475999999999
1.207000 69.24375
1.208000 69.64836
1.209000 70.04856000000001
1.210000 70.4443
1.211000 70.83556
1.212000 71.22229
1.213000 71.60446999999999
1.214000 71.98205
1.215000 72.355
1.216000 72.72328999999999
1.217000 73.08688
1.218000 73.44574
1.219000 73.79983
1.220000 74.14912
1.221000 74.49358000000001
1.222000 74.83317000000001
1.223000 75.16787000000001
1.224000 75.49763
1.225000 75.82244
1.226000 76.14225
1.227000 76.45703
1.228000 76.76676
1.229000 77.0714
1.230000 77.37094
1.231000 77.66533
1.232000 77.95455
1.233000 78.23857
1.234000 78.51736
1.235000 78.79089
1.236000 79.05914
1.237000 79.32208
1.238000 79.57968
1.239000 79.83192
1.240000 80.07877
1.241000 80.3202
1.242000 80.5562
1.243000 80.78672
1.244000 81.01176
1.245000 81.23128
1.246000 81.44527000000001
1.247000 81.6537
1.248000 81.85654
1.249000 82.05377
1.250000 82.24539
1.251000 82.43135000000001
1.252000 82.61163
1.253000 82.78623
1.254000 82.95511
1.255000 83.11825999999999
1.256000 83.27566
1.257000 83.42729
1.258000 83.57312
1.259000 83.71315
1.260000 83.84736000000001
1.261000 83.97571
1.262000 84.09821
1.263000 84.21484
1.264000 84.32557
1.265000 84.4304
1.266000 84.52929999999999
1.267000 84.62228
1.268000 84.7093
1.269000 84.79035
1.270000 84.86544
1.271000 84.93454
1.272000 84.99763999999999
1.273000 85.05473
1.274000 85.10579
1.275000 85.15084
1.276000 85.18983999999999
1.277000 85.22279999999999
1.278000 85.24969999999999
1.279000 85.27053
1.280000 85.28529
1.281000 85.29397
1.282000 85.29656
1.283000 85.29305000000001
1.284000 85.28345
1.285000 85.26774
1.286000 85.24592
1.287000 85.21798000000001
1.288000 85.18392
1.289000 85.14374000000001
1.290000 85.09744
1.291000 85.045
1.292000 84.98644
1.293000 84.92175
1.294000 84.85092
1.295000 84.77396
1.296000 84.69086
1.297000 84.60163
1.298000 84.50628
1.299000 84.40480000000001
1.300000 84.29719
1.301000 84.18345000000001
1.302000 84.06360000000001
1.303000 83.93763
1.304000 83.80554000000001
1.305000 83.66736
1.306000 83.52306
1.307000 83.37268
1.308000 83.21621
1.309000 83.05365
1.310000 82.88503
1.311000 82.71033
1.312000 82.52958
1.313000 82.34279
1.314000 82.14995
1.315000 81.95109000000001
1.316000 81.74620999999999
1.317000 81.53532
1.318000 81.31844000000001
1.319000 81.09558
1.320000 80.86674000000001
1.321000 80.63195
1.322000 80.39121999999999
1.323000 80.14457
1.324000 79.892
1.325000 79.63353
1.326000 79.36919
1.327000 79.09898
1.328000 78.82292
1.329000 78.54103
1.330000 78.25333
1.331000 77.95984
1.332000 77.66056999999999
1.333000 77.35556
1.334000 77.04481
1.335000 76.72835
1.336000 76.4062
1.337000 76.07838
1.338000 75.74492000000001
1.339000 75.40583
1.340000 75.06114000000001
1.341000 74.71088
1.342000 74.35507
1.343000 73.99373
1.344000 73.62689
1.345000 73.25457
1.346000 72.87681
1.347000 72.49361
1.348000 72.10503
1.349000 71.71106999999999
1.350000 71.31177
1.351000 70.90716
1.352000 70.49727
1.353000 70.08212
1.354000 69.66175
1.355000 69.23618
1.356000 68.80546
1.357000 68.36959999999999
1.358000 67.92864
1.359000 67.48263
1.360000 67.03157
1.361000 66.57553
1.362000 66.11452
1.363000 65.64858
1.364000 65.17775
1.365000 64.70205999999999
1.366000 64.22155000000001
1.367000 63.73627
1.368000 63.246230000000004
1.369000 62.75148
1.370000 62.25206
1.371000 61.748020000000004
1.372000 61.23937
1.373000 60.72618
1.374000 60.208459999999995
1.375000 59.68626999999999
1.376000 59.15965
1.377000 58.62863
1.378000 58.09326
1.379000 57.553580000000004
1.380000 57.00963
1.381000 56.46145
1.382000 55.90908999999999
1.383000 55.352579999999996
1.384000 54.791979999999995
1.385000 54.22732
1.386000 53.658649999999994
1.387000 53.086009999999995
1.388000 52.50946
1.389000 51.92904
1.390000 51.34478
1.391000 50.75675
1.392000 50.16497
1.393000 49.56951
1.394000 48.97042
1.395000 48.367729999999995
1.396000 47.76149
1.397000 47.15177
1.398000 46.53859
1.399000 45.92202
1.400000 45.30211
1.401000 44.6789
1.402000 44.05244
1.403000 43.42279
1.404000 42.78999
1.405000 42.1541
1.406000 41.51517
1.407000 40.87326
1.408000 40.2284
1.409000 39.58066
1.410000 38.930080000000004
1.411000 38.27673
1.412000 37.62064
1.413000 36.96189
1.414000 36.30051
1.415000 35.63657
1.416000 34.97011
1.417000 34.3012
1.418000 33.62989
1.419000 32.95623
1.420000 32.28028
1.421000 31.6021
1.422000 30.921729999999997
1.423000 30.239240000000002
1.424000 29.55469
1.425000 28.868129999999997
1.426000 28.17961
1.427000 27.489200000000004
1.428000 26.796950000000002
1.429000 26.10293
1.430000 25.40718
1.431000 24.70977
1.432000 24.01075
1.433000 23.31019
1.434000 22.608130000000003
1.435000 21.90465
1.436000 21.19979
1.437000 20.49362
1.438000 19.7862
1.439000 19.07758
1.440000 18.367829999999998
1.441000 17.657
1.442000 16.94515
1.443000 16.23234
1.444000 15.51863
1.445000 14.80409
1.446000 14.08876
1.447000 13.37272
1.448000 12.656020000000002
1.449000 11.93872
1.450000 11.22088
1.451000 10.502559999999999
1.452000 9.783828999999999
1.453000 9.064736199999999
1.454000 8.345346900000001
1.455000 7.6257221
1.456000 6.9059223
1.457000 6.1860085
1.458000 5.4660417
1.459000 4.7460828
1.460000 4.026192399999999
1.461000 3.3064317
1.462000 2.5868615
1.463000 1.8675428
1.464000 1.1485364
1.465000 0.42990320000000004
1.466000 -0.288296
1.467000 -1.0060004
1.468000 -1.7231492000000002
1.469000 -2.4396818000000002
1.470000 -3.1555372999999998
1.471000 -3.8706552
1.472000 -4.5849752
1.473000 -5.2984361
1.474000 -6.0109779
1.475000 -6.7225397000000005
1.476000 -7.4330613
1.477000 -8.1424825
1.478000 -8.8507429
1.479000 -9.5577814
1.480000 -10.26354
1.481000 -10.96795
1.482000 -11.67097
1.483000 -12.37252
1.484000 -13.07255
1.485000 -13.77099
1.486000 -14.4678
1.487000 -15.162909999999998
1.488000 -15.85625
1.489000 -16.54777
1.490000 -17.23742
1.491000 -17.92513
1.492000 -18.61084
1.493000 -19.29449
1.494000 -19.97603
1.495000 -20.6554
1.496000 -21.33254
1.497000 -22.007389999999997
1.498000 -22.67989
1.499000 -23.349990000000002
1.500000 -24.01764
1.501000 -24.682760000000002
1.502000 -25.345319999999997
1.503000 -26.00524
1.504000 -26.66248
1.505000 -27.31698
1.506000 -27.968680000000003
1.507000 -28.617530000000002
1.508000 -29.263479999999998
1.509000 -29.90645
1.510000 -30.54642
1.511000 -31.18331
1.512000 -31.817069999999998
1.513000 -32.44766
1.514000 -33.07501
1.515000 -33.69907
1.516000 -34.3198
1.517000 -34.937129999999996
1.518000 -35.55102
1.519000 -36.16141
1.520000 -36.76825
1.521000 -37.37149
1.522000 -37.971070000000005
1.523000 -38.56695
1.524000 -39.15908
1.525000 -39.7474
1.526000 -40.331860000000006
1.527000 -40.91241
1.528000 -41.48901
1.529000 -42.06161
1.530000 -42.63015
1.531000 -43.19459
1.532000 -43.75488
1.533000 -44.31097
1.534000 -44.86282
1.535000 -45.41037
1.536000 -45.95359
1.537000 -46.49242
1.538000 -47.02682
1.539000 -47.55675
1.540000 -48.08215
1.541000 -48.603
1.542000 -49.11923
1.543000 -49.63081
1.544000 -50.137699999999995
1.545000 -50.639849999999996
1.546000 -51.137220000000006
1.547000 -51.62976999999999
1.548000 -52.11746
1.549000 -52.60023
1.550000 -53.07807
1.551000 -53.550920000000005
1.552000 -54.018750000000004
1.553000 -54.48152
1.554000 -54.93918
1.555000 -55.39171
1.556000 -55.839059999999996
1.557000 -56.28119
1.558000 -56.71808
1.559000 -57.14967
1.560000 -57.57595
1.561000 -57.99686
1.562000 -58.41238
1.563000 -58.82248
1.564000 -59.22711
1.565000 -59.626250000000006
1.566000 -60.01986
1.567000 -60.40791
1.568000 -60.79036
1.569000 -61.167190000000005
1.570000 -61.538360000000004
1.571000 -61.903850000000006
1.572000 -62.26361
1.573000 -62.617639999999994
1.574000 -62.96589
1.575000 -63.30833
1.576000 -63.64495
1.577000 -63.97571
1.578000 -64.30058
1.579000 -64.61954
1.580000 -64.93255
1.581000 -65.23961
1.582000 -65.54068
1.583000 -65.83574
1.584000 -66.12477
1.585000 -66.40773
1.586000 -66.68462
1.587000 -66.95541
1.588000 -67.22006999999999
1.589000 -67.47859000000001
1.590000 -67.73093999999999
1.591000 -67.97711
1.592000 -68.21709
1.593000 -68.45084
1.594000 -68.67836
1.595000 -68.89961
1.596000 -69.11460000000001
1.597000 -69.3233
1.598000 -69.5257
1.599000 -69.72178
1.600000 -69.91153
1.601000 -70.09493
1.602000 -70.27196
1.603000 -70.44263
1.604000 -70.60691
1.605000 -70.76480000000001
1.606000 -70.91628
1.607000 -71.06134
1.608000 -71.19998
1.609000 -71.33219
1.610000 -71.45795
1.611000 -71.57725
1.612000 -71.69009
1.613000 -71.79647
1.614000 -71.89638000000001
1.615000 -71.98981
1.616000 -72.07676
1.617000 -72.15721
1.618000 -72.23117
1.619000 -72.29865
1.620000 -72.35962
1.621000 -72.41409
1.622000 -72.46206
1.623000 -72.50354
1.624000 -72.53851
1.625000 -72.56697
1.626000 -72.58894000000001
1.627000 -72.6044
1.628000 -72.61336
1.629000 -72.61583
1.630000 -72.6118
1.631000 -72.60128999999999
1.632000 -72.58429
1.633000 -72.56081
1.634000 -72.53085
1.635000 -72.49442
1.636000 -72.45154000000001
1.637000 -72.40220000000001
1.638000 -72.34642
1.639000 -72.2842
1.640000 -72.21555
1.641000 -72.14049
1.642000 -72.05901999999999
1.643000 -71.97116
1.644000 -71.87691000000001
1.645000 -71.77629
1.646000 -71.66932
1.647000 -71.556
1.648000 -71.43635
1.649000 -71.31038
1.650000 -71.17811
1.651000 -71.03956
1.652000 -70.89474
1.653000 -70.74365999999999
1.654000 -70.58635
1.655000 -70.42283
1.656000 -70.2531
1.657000 -70.07719999999999
1.658000 -69.89514
1.659000 -69.70693
1.660000 -69.51261
1.661000 -69.31218
1.662000 -69.10568
1.663000 -68.89312
1.664000 -68.67453
1.665000 -68.44993000000001
1.666000 -68.21933999999999
1.667000 -67.98279000000001
1.668000 -67.74031000000001
1.669000 -67.49191
1.670000 -67.23763000000001
1.671000 -66.97748999999999
1.672000 -66.71152000000001
1.673000 -66.43974
1.674000 -66.16219
1.675000 -65.8789
1.676000 -65.58989
1.677000 -65.29519
1.678000 -64.99484
1.679000 -64.68886
1.680000 -64.37729
1.681000 -64.06016
1.682000 -63.73751
1.683000 -63.409349999999996
1.684000 -63.07574
1.685000 -62.7367
1.686000 -62.39226
1.687000 -62.04247000000001
1.688000 -61.687360000000005
1.689000 -61.326950000000004
1.690000 -60.96129
1.691000 -60.59042
1.692000 -60.21438
1.693000 -59.83319
1.694000 -59.4469
1.695000 -59.05553999999999
1.696000 -58.65916
1.697000 -58.25779
1.698000 -57.85148
1.699000 -57.440259999999995
1.700000 -57.02418
1.701000 -56.60328
1.702000 -56.17759
1.703000 -55.747159999999994
1.704000 -55.31203
1.705000 -54.87226
1.706000 -54.42787
1.707000 -53.97891
1.708000 -53.52544
1.709000 -53.06748999999999
1.710000 -52.60510000000001
1.711000 -52.138329999999996
1.712000 -51.667229999999996
1.713000 -51.19182
1.714000 -50.71218
1.715000 -50.22833
1.716000 -49.740339999999996
1.717000 -49.248239999999996
1.718000 -48.75208
1.719000 -48.25192
1.720000 -47.7478
1.721000 -47.23977
1.722000 -46.72788
1.723000 -46.212180000000004
1.724000 -45.692719999999994
1.725000 -45.169540000000005
1.726000 -44.64271
1.727000 -44.112269999999995
1.728000 -43.57828
1.729000 -43.04078
1.730000 -42.49983
1.731000 -41.95547
1.732000 -41.40777
1.733000 -40.85677
1.734000 -40.30254
1.735000 -39.74511
1.736000 -39.18455
1.737000 -38.62092
1.738000 -38.05425
1.739000 -37.48462
1.740000 -36.91207
1.741000 -36.33667
1.742000 -35.75846
1.743000 -35.17751
1.744000 -34.59386
1.745000 -34.00757
1.746000 -33.418710000000004
1.747000 -32.827329999999996
1.748000 -32.23348
1.749000 -31.63722
1.750000 -31.03861
1.751000 -30.4377
1.752000 -29.83456
1.753000 -29.22923
1.754000 -28.621790000000004
1.755000 -28.01228
1.756000 -27.400760000000002
1.757000 -26.787300000000002
1.758000 -26.17196
1.759000 -25.55478
1.760000 -24.93583
1.761000 -24.31517
1.762000 -23.69286
1.763000 -23.06896
1.764000 -22.44353
1.765000 -21.81662
1.766000 -21.188309999999998
1.767000 -20.55865
1.768000 -19.9277
1.769000 -19.29552
1.770000 -18.66217
1.771000 -18.02771
1.772000 -17.39221
1.773000 -16.75573
1.774000 -16.11832
1.775000 -15.48004
1.776000 -14.84097
1.777000 -14.201150000000002
1.778000 -13.560659999999999
1.779000 -12.91954
1.780000 -12.27786
1.781000 -11.63569
1.782000 -10.993079999999999
1.783000 -10.350090000000002
1.784000 -9.7067818
1.785000 -9.06322
1.786000 -8.4194623
1.787000 -7.7755697
1.788000 -7.1316034
1.789000 -6.4876236
1.790000 -5.8436908
1.791000 -5.1998656
1.792000 -4.5562092
1.793000 -3.9127823
1.794000 -3.2696456
1.795000 -2.6268599999999998
1.796000 -1.9844865
1.797000 -1.3425861000000001
1.798000 -0.7012194
1.799000 -0.060447544
1.800000 0.57966858
1.801000 1.2190681
1.802000 1.8576901
1.803000 2.4954742
1.804000 3.1323592999999996
1.805000 3.7682854000000003
1.806000 4.4031918
1.807000 5.0370183
1.808000 5.6697052
1.809000 6.3011922
1.810000 6.931419699999999
1.811000 7.5603284
1.812000 8.1878588
1.813000 8.8139512
1.814000 9.4385467
1.815000 10.061589999999999
1.816000 10.68301
1.817000 11.302769999999999
1.818000 11.92079
1.819000 12.537019999999998
1.820000 13.15141
1.821000 13.76389
1.822000 14.374410000000001
1.823000 14.982909999999999
1.824000 15.589339999999998
1.825000 16.19363
1.826000 16.79573
1.827000 17.39558
1.828000 17.993129999999997
1.829000 18.58832
1.830000 19.1811
1.831000 19.7714
1.832000 20.35918
1.833000 20.944380000000002
1.834000 21.52694
1.835000 22.10681
1.836000 22.68394
1.837000 23.25827
1.838000 23.82975
1.839000 24.398329999999998
1.840000 24.963949999999997
1.841000 25.526559999999996
1.842000 26.08611
1.843000 26.642539999999997
1.844000 27.195809999999998
1.845000 27.74587
1.846000 28.292650000000002
1.847000 28.836119999999998
1.848000 29.376219999999996
1.849000 29.912899999999997
1.850000 30.446109999999997
1.851000 30.97581
1.852000 31.50193
1.853000 32.02445
1.854000 32.54329
1.855000 33.05843
1.856000 33.5698
1.857000 34.07736
1.858000 34.581070000000004
1.859000 35.08088
1.860000 35.57673
1.861000 36.0686
1.862000 36.55642
1.863000 37.04016
1.864000 37.519760000000005
1.865000 37.995200000000004
1.866000 38.46641
1.867000 38.93336
1.868000 39.39601
1.869000 39.85431
1.870000 40.30822
1.871000 40.7577
1.872000 41.202709999999996
1.873000 41.64321
1.874000 42.07915
1.875000 42.510510000000004
1.876000 42.937239999999996
1.877000 43.35929
1.878000 43.776650000000004
1.879000 44.189260000000004
1.880000 44.59709
1.881000 45.000099999999996
1.882000 45.39826
1.883000 45.79153
1.884000 46.179880000000004
1.885000 46.56326
1.886000 46.94166
1.887000 47.31503
1.888000 47.68334
1.889000 48.04656
1.890000 48.40465
1.891000 48.75758
1.892000 49.10532
1.893000 49.44784
1.894000 49.785109999999996
1.895000 50.1171
1.896000 50.443780000000004
1.897000 50.765119999999996
1.898000 51.081089999999996
1.899000 51.39167
1.900000 51.69682
1.901000 51.996520000000004
1.902000 52.290749999999996
1.903000 52.57946999999999
1.904000 52.86267
1.905000 53.140319999999996
1.906000 53.412400000000005
1.907000 53.67887999999999
1.908000 53.93974
1.909000 54.19496
1.910000 54.44451
1.911000 54.68838
1.912000 54.92654
1.913000 55.15898
1.914000 55.38567
1.915000 55.60661
1.916000 55.82176
1.917000 56.03113
1.918000 56.234669999999994
1.919000 56.43238
1.920000 56.62426000000001
1.921000 56.810269999999996
1.922000 56.990410000000004
1.923000 57.16466
1.924000 57.333020000000005
1.925000 57.49546
1.926000 57.65197
1.927000 57.80254
1.928000 57.94717
1.929000 58.08584
1.930000 58.21854
1.931000 58.345270000000006
1.932000 58.466010000000004
1.933000 58.58076
1.934000 58.68951
1.935000 58.79226
1.936000 58.88899
1.937000 58.9797
1.938000 59.06439
1.939000 59.143060000000006
1.940000 59.215689999999995
1.941000 59.28229
1.942000 59.342859999999995
1.943000 59.39738
1.944000 59.445859999999996
1.945000 59.4883
1.946000 59.524699999999996
1.947000 59.55507
1.948000 59.57938
1.949000 59.59767
1.950000 59.60991
1.951000 59.616119999999995
1.952000 59.61630999999999
1.953000 59.61047000000001
1.954000 59.598609999999994
1.955000 59.58073
1.956000 59.55685
1.957000 59.526959999999995
1.958000 59.49109
1.959000 59.449220000000004
1.960000 59.40138
1.961000 59.34758
1.962000 59.28780999999999
1.963000 59.2221
1.964000 59.15046
1.965000 59.07289
1.966000 58.98941
1.967000 58.90003
1.968000 58.80477
1.969000 58.703649999999996
1.970000 58.596669999999996
1.971000 58.48386
1.972000 58.365219999999994
1.973000 58.24078
1.974000 58.11055
1.975000 57.97455
1.976000 57.83279999999999
1.977000 57.68532
1.978000 57.53213
1.979000 57.37324
1.980000 57.20868
1.981000 57.03847
1.982000 56.86263
1.983000 56.68119
1.984000 56.49416000000001
1.985000 56.30157
1.986000 56.103440000000006
1.987000 55.89979
1.988000 55.69066
1.989000 55.47607
1.990000 55.25604
1.991000 55.03059999999999
1.992000 54.79977
1.993000 54.56359
1.994000 54.32209
1.995000 54.075289999999995
1.996000 53.82323
1.997000 53.565929999999994
1.998000 53.30342
1.999000 53.03574
2.000000 52.76292
2.001000 52.484989999999996
2.002000 52.201980000000006
2.003000 51.91392999999999
2.004000 51.62087
2.005000 51.32284
2.006000 51.01987
2.007000 50.712
2.008000 50.39926
2.009000 50.08167999999999
2.010000 49.75932
2.011000 49.4322
2.012000 49.100359999999995
2.013000 48.76384
2.014000 48.42268
2.015000 48.07692
2.016000 47.72659
2.017000 47.37175
2.018000 47.01242
2.019000 46.64865
2.020000 46.28049
2.021000 45.907959999999996
2.022000 45.53113
2.023000 45.150020000000005
2.024000 44.76468
2.025000 44.37516
2.026000 43.981500000000004
2.027000 43.58375
2.028000 43.18195
2.029000 42.77614
2.030000 42.36638
2.031000 41.952709999999996
2.032000 41.53517
2.033000 41.11381
2.034000 40.68868
2.035000 40.25983
2.036000 39.82731
2.037000 39.39116
2.038000 38.95144
2.039000 38.50819
2.040000 38.061460000000004
2.041000 37.611309999999996
2.042000 37.15777
2.043000 36.70091
2.044000 36.24078
2.045000 35.77742
2.046000 35.31089
2.047000 34.84123
2.048000 34.36851
2.049000 33.89277
2.050000 33.41407
2.051000 32.93246
2.052000 32.448
2.053000 31.960729999999998
2.054000 31.47071
2.055000 30.978
2.056000 30.48266
2.057000 29.98472
2.058000 29.484270000000002
2.059000 28.98134
2.060000 28.47599
2.061000 27.96829
2.062000 27.458280000000002
2.063000 26.94603
2.064000 26.43159
2.065000 25.91501
2.066000 25.39636
2.067000 24.875700000000002
2.068000 24.35307
2.069000 23.82853
2.070000 23.302149999999997
2.071000 22.773989999999998
2.072000 22.24409
2.073000 21.712509999999998
2.074000 21.17933
2.075000 20.64458
2.076000 20.10834
2.077000 19.57065
2.078000 19.03158
2.079000 18.49119
2.080000 17.94953
2.081000 17.40666
2.082000 16.862650000000002
2.083000 16.31755
2.084000 15.771419999999999
2.085000 15.224319999999999
2.086000 14.67631
2.087000 14.12745
2.088000 13.577810000000001
2.089000 13.02743
2.090000 12.476379999999999
2.091000 11.92473
2.092000 11.37252
2.093000 10.81983
2.094000 10.26672
2.095000 9.713231799999999
2.096000 9.1594413
2.097000 8.6054049
2.098000 8.051182299999999
2.099000 7.4968345
2.100000 6.9424212
2.101000 6.388002600000001
2.102000 5.8336388
2.103000 5.2793894
2.104000 4.7253139
2.105000 4.1714717
2.106000 3.6179221999999998
2.107000 3.0647246
2.108000 2.5119379
2.109000 1.9596211999999997
2.110000 1.4078331
2.111000 0.8566326500000001
2.112000 0.30607847
2.113000 -0.24377077000000003
2.114000 -0.79285651
2.115000 -1.3411202
2.116000 -1.8885033
2.117000 -2.4349477
2.118000 -2.980395
2.119000 -3.524787
2.120000 -4.0680654
2.121000 -4.610172700000001
2.122000 -5.1510505
2.123000 -5.6906413
2.124000 -6.2288873
2.125000 -6.7657314
2.126000 -7.301116
2.127000 -7.8349844
2.128000 -8.367279199999999
2.129000 -8.897944500000001
2.130000 -9.4269238
2.131000 -9.9541612
2.132000 -10.4796
2.133000 -11.00319
2.134000 -11.52487
2.135000 -12.04458
2.136000 -12.562280000000001
2.137000 -13.077910000000001
2.138000 -13.591410000000002
2.139000 -14.10273
2.140000 -14.61182
2.141000 -15.11862
2.142000 -15.623090000000001
2.143000 -16.12516
2.144000 -16.62479
2.145000 -17.12193
2.146000 -17.616519999999998
2.147000 -18.10851
2.148000 -18.59786
2.149000 -19.0845
2.150000 -19.56839
2.151000 -20.04949
2.152000 -20.52773
2.153000 -21.003069999999997
2.154000 -21.475469999999998
2.155000 -21.94486
2.156000 -22.41121
2.157000 -22.87447
2.158000 -23.33458
2.159000 -23.79151
2.160000 -24.2452
2.161000 -24.695610000000002
2.162000 -25.14269
2.163000 -25.586399999999998
2.164000 -26.0267
2.165000 -26.463530000000002
2.166000 -26.89686
2.167000 -27.32664
2.168000 -27.75283
2.169000 -28.17539
2.170000 -28.594269999999998
2.171000 -29.009439999999998
2.172000 -29.420849999999998
2.173000 -29.82846
2.174000 -30.232229999999998
2.175000 -30.632130000000004
2.176000 -31.028109999999998
2.177000 -31.42013
2.178000 -31.80816
2.179000 -32.192150000000005
2.180000 -32.57207
2.181000 -32.94789
2.182000 -33.319559999999996
2.183000 -33.68705
2.184000 -34.05032
2.185000 -34.40933
2.186000 -34.76406
2.187000 -35.114459999999994
2.188000 -35.46051
2.189000 -35.80217
2.190000 -36.1394
2.191000 -36.47218
2.192000 -36.800470000000004
2.193000 -37.124249999999996
2.194000 -37.44347
2.195000 -37.75812
2.196000 -38.06817
2.197000 -38.373580000000004
2.198000 -38.67433
2.199000 -38.97039
2.200000 -39.26174
2.201000 -39.54836
2.202000 -39.8302
2.203000 -40.10726
2.204000 -40.37951
2.205000 -40.646919999999994
2.206000 -40.909479999999995
2.207000 -41.16715
2.208000 -41.41992
2.209000 -41.66777
2.210000 -41.91068
2.211000 -42.14862
2.212000 -42.38158
2.213000 -42.60953
2.214000 -42.83246
2.215000 -43.05035
2.216000 -43.26318
2.217000 -43.47094
2.218000 -43.6736
2.219000 -43.87115
2.220000 -44.06358
2.221000 -44.25087
2.222000 -44.43301
2.223000 -44.60998
2.224000 -44.78177
2.225000 -44.94836
2.226000 -45.10976
2.227000 -45.26594
2.228000 -45.416889999999995
2.229000 -45.56261
2.230000 -45.7031
2.231000 -45.83833
2.232000 -45.9683
2.233000 -46.09301
2.234000 -46.21245
2.235000 -46.32662
2.236000 -46.43551
2.237000 -46.53912
2.238000 -46.637440000000005
2.239000 -46.730470000000004
2.240000 -46.81821
2.241000 -46.90066
2.242000 -46.97782
2.243000 -47.04967
2.244000 -47.11624
2.245000 -47.17751
2.246000 -47.2335
2.247000 -47.284189999999995
2.248000 -47.329589999999996
2.249000 -47.36971
2.250000 -47.40455
2.251000 -47.434110000000004
2.252000 -47.4584
2.253000 -47.47743
2.254000 -47.4912
2.255000 -47.49971
2.256000 -47.50298
2.257000 -47.50101
2.258000 -47.49382
2.259000 -47.4814
2.260000 -47.46378
2.261000 -47.44096
2.262000 -47.412949999999995
2.263000 -47.37977
2.264000 -47.34143
2.265000 -47.29794
2.266000 -47.24932
2.267000 -47.19557
2.268000 -47.13672
2.269000 -47.072770000000006
2.270000 -47.00375
2.271000 -46.929680000000005
2.272000 -46.85055
2.273000 -46.76641
2.274000 -46.67725
2.275000 -46.58311
2.276000 -46.483999999999995
2.277000 -46.37993
2.278000 -46.27093
2.279000 -46.15703
2.280000 -46.03823
2.281000 -45.91456
2.282000 -45.78605
2.283000 -45.65272
2.284000 -45.51459
2.285000 -45.37168
2.286000 -45.224019999999996
2.287000 -45.07164
2.288000 -44.91457
2.289000 -44.75282
2.290000 -44.58643
2.291000 -44.41543
2.292000 -44.23984
2.293000 -44.05969
2.294000 -43.87502
2.295000 -43.685849999999995
2.296000 -43.49221
2.297000 -43.29414
2.298000 -43.09167
2.299000 -42.88483
2.300000 -42.67364
2.301000 -42.45816
2.302000 -42.2384
2.303000 -42.0144
2.304000 -41.78619
2.305000 -41.55382
2.306000 -41.3173
2.307000 -41.07669
2.308000 -40.832010000000004
2.309000 -40.5833
2.310000 -40.3306
2.311000 -40.073930000000004
2.312000 -39.81335
2.313000 -39.54888
2.314000 -39.28057
2.315000 -39.00844
2.316000 -38.732549999999996
2.317000 -38.45293
2.318000 -38.16962
2.319000 -37.88265
2.320000 -37.59208
2.321000 -37.29793
2.322000 -37.000260000000004
2.323000 -36.6991
2.324000 -36.3945
2.325000 -36.08649
2.326000 -35.77513
2.327000 -35.46045
2.328000 -35.14251
2.329000 -34.82133
2.330000 -34.49698
2.331000 -34.16949
2.332000 -33.8389
2.333000 -33.505269999999996
2.334000 -33.168639999999996
2.335000 -32.82906
2.336000 -32.48656
2.337000 -32.1412
2.338000 -31.79303
2.339000 -31.44208
2.340000 -31.08841
2.341000 -30.73207
2.342000 -30.373099999999997
2.343000 -30.01155
2.344000 -29.64747
2.345000 -29.2809
2.346000 -28.911900000000003
2.347000 -28.54052
2.348000 -28.166790000000002
2.349000 -27.790779999999998
2.350000 -27.41252
2.351000 -27.032080000000004
2.352000 -26.6495
2.353000 -26.26483
2.354000 -25.87812
2.355000 -25.489420000000003
2.356000 -25.098789999999997
2.357000 -24.70626
2.358000 -24.3119
2.359000 -23.91576
2.360000 -23.517879999999998
2.361000 -23.11831
2.362000 -22.717119999999998
2.363000 -22.314339999999998
2.364000 -21.91003
2.365000 -21.50424
2.366000 -21.09703
2.367000 -20.68844
2.368000 -20.27852
2.369000 -19.86733
2.370000 -19.45492
2.371000 -19.04134
2.372000 -18.62664
2.373000 -18.21087
2.374000 -17.79409
2.375000 -17.37635
2.376000 -16.95769
2.377000 -16.53818
2.378000 -16.11786
2.379000 -15.69679
2.380000 -15.27502
2.381000 -14.852609999999999
2.382000 -14.429590000000001
2.383000 -14.00604
2.384000 -13.581999999999999
2.385000 -13.15751
2.386000 -12.732650000000001
2.387000 -12.307450000000001
2.388000 -11.88197
2.389000 -11.45627
2.390000 -11.030389999999999
2.391000 -10.604379999999999
2.392000 -10.17831
2.393000 -9.7522147
2.394000 -9.3261518
2.395000 -8.900171499999999
2.396000 -8.4743254
2.397000 -8.048664
2.398000 -7.6232381
2.399000 -7.1980983
2.400000 -6.7732953
2.401000 -6.348878900000001
2.402000 -5.9248991
2.403000 -5.5014059
2.404000 -5.0784491
2.405000 -4.6560787
2.406000 -4.2343441
2.407000 -3.8132951
2.408000 -3.392981
2.409000 -2.9734509
2.410000 -2.5547542
2.411000 -2.13694
2.412000 -1.7200571000000002
2.413000 -1.3041543
2.414000 -0.88928016
2.415000 -0.47548306
2.416000 -0.06281121199999999
2.417000 0.34868744999999995
2.418000 0.75896527
2.419000 1.1679748
2.420000 1.5756689000000001
2.421000 1.9820008
2.422000 2.3869241
2.423000 2.7903922000000003
2.424000 3.1923595999999996
2.425000 3.5927802
2.426000 3.9916093999999998
2.427000 4.3888020999999995
2.428000 4.7843136
2.429000 5.1780995
2.430000 5.5701163
2.431000 5.9603203
2.432000 6.348668
2.433000 6.735117
2.434000 7.119624300000001
2.435000 7.5021483
2.436000 7.8826465
2.437000 8.2610771
2.438000 8.6373985
2.439000 9.0115704
2.440000 9.383551800000001
2.441000 9.7533017
2.442000 10.12078
2.443000 10.485949999999999
2.444000 10.84877
2.445000 11.2092
2.446000 11.5672
2.447000 11.92274
2.448000 12.27577
2.449000 12.62626
2.450000 12.974179999999999
2.451000 13.31948
2.452000 13.66213
2.453000 14.00209
2.454000 14.33934
2.455000 14.673829999999999
2.456000 15.00552
2.457000 15.3344
2.458000 15.66042
2.459000 15.98355
2.460000 16.30375
2.461000 16.62101
2.462000 16.93527
2.463000 17.24652
2.464000 17.55473
2.465000 17.85986
2.466000 18.16187
2.467000 18.46076
2.468000 18.75647
2.469000 19.04899
2.470000 19.33829
2.471000 19.62434
2.472000 19.90711
2.473000 20.186580000000003
2.474000 20.46271
2.475000 20.735490000000002
2.476000 21.00489
2.477000 21.270880000000002
2.478000 21.533440000000002
2.479000 21.79255
2.480000 22.048180000000002
2.481000 22.300320000000003
2.482000 22.54893
2.483000 22.794
2.484000 23.035510000000002
2.485000 23.27343
2.486000 23.507749999999998
2.487000 23.73845
2.488000 23.965510000000002
2.489000 24.18891
2.490000 24.408640000000002
2.491000 24.624670000000002
2.492000 24.83699
2.493000 25.04559
2.494000 25.25045
2.495000 25.45154
2.496000 25.648870000000002
2.497000 25.842409999999997
2.498000 26.032149999999998
2.499000 26.218069999999997
2.500000 26.40017
2.501000 26.578429999999997
2.502000 26.75283
2.503000 26.923370000000002
2.504000 27.09004
2.505000 27.25282
2.506000 27.4117
2.507000 27.566679999999998
2.508000 27.717750000000002
2.509000 27.86489
2.510000 28.008090000000003
2.511000 28.14737
2.512000 28.2827
2.513000 28.414070000000002
2.514000 28.5415
2.515000 28.66496
2.516000 28.78445
2.517000 28.899979999999996
2.518000 29.011540000000004
2.519000 29.11913
2.520000 29.22274
2.521000 29.32237
2.522000 29.41802
2.523000 29.50971
2.524000 29.597410000000004
2.525000 29.68113
2.526000 29.76089
2.527000 29.836669999999998
2.528000 29.908479999999997
2.529000 29.97633
2.530000 30.0402
2.531000 30.100130000000004
2.532000 30.156090000000003
2.533000 30.208099999999998
2.534000 30.256159999999998
2.535000 30.30029
2.536000 30.340479999999996
2.537000 30.37674
2.538000 30.40909
2.539000 30.43751
2.540000 30.462040000000002
2.541000 30.48266
2.542000 30.499399999999998
2.543000 30.51227
2.544000 30.52126
2.545000 30.5264
2.546000 30.527690000000003
2.547000 30.52514
2.548000 30.51878
2.549000 30.5086
2.550000 30.49463
2.551000 30.47687
2.552000 30.455339999999996
2.553000 30.430049999999998
2.554000 30.401030000000002
2.555000 30.368270000000003
2.556000 30.331809999999997
2.557000 30.291639999999997
2.558000 30.2478
2.559000 30.200300000000002
2.560000 30.149150000000002
2.561000 30.094369999999998
2.562000 30.035980000000002
2.563000 29.974
2.564000 29.90845
2.565000 29.839339999999996
2.566000 29.7667
2.567000 29.69054
2.568000 29.6109
2.569000 29.527779999999996
2.570000 29.44121
2.571000 29.35121
2.572000 29.25781
2.573000 29.16103
2.574000 29.06089
2.575000 28.95741
2.576000 28.85063
2.577000 28.74056
2.578000 28.627229999999997
2.579000 28.510669999999998
2.580000 28.390900000000002
2.581000 28.267940000000003
2.582000 28.141840000000002
2.583000 28.0126
2.584000 27.88026
2.585000 27.74485
2.586000 27.606389999999998
2.587000 27.46492
2.588000 27.32045
2.589000 27.173019999999998
2.590000 27.02266
2.591000 26.8694
2.592000 26.71326
2.593000 26.554270000000002
2.594000 26.392470000000003
2.595000 26.22788
2.596000 26.06054
2.597000 25.89047
2.598000 25.71771
2.599000 25.54228
2.600000 25.36421
2.601000 25.18355
2.602000 25.00032
2.603000 24.814539999999997
2.604000 24.62627
2.605000 24.43552
2.606000 24.242330000000003
2.607000 24.04674
2.608000 23.84878
2.609000 23.64848
2.610000 23.44588
2.611000 23.241
2.612000 23.0339
2.613000 22.8246
2.614000 22.61313
2.615000 22.399530000000002
2.616000 22.18385
2.617000 21.9661
2.618000 21.74633
2.619000 21.52458
2.620000 21.30088
2.621000 21.07527
2.622000 20.847769999999997
2.623000 20.61844
2.624000 20.3873
2.625000 20.15439
2.626000 19.91974
2.627000 19.683410000000002
2.628000 19.44541
2.629000 19.20579
2.630000 18.96458
2.631000 18.72182
2.632000 18.47755
2.633000 18.23181
2.634000 17.98463
2.635000 17.73604
2.636000 17.4861
2.637000 17.234830000000002
2.638000 16.98227
2.639000 16.728460000000002
2.640000 16.47344
2.641000 16.21724
2.642000 15.959909999999999
2.643000 15.70148
2.644000 15.44199
2.645000 15.18147
2.646000 14.91997
2.647000 14.657519999999998
2.648000 14.39416
2.649000 14.12994
2.650000 13.864870000000002
2.651000 13.599020000000001
2.652000 13.3324
2.653000 13.06506
2.654000 12.797049999999999
2.655000 12.52838
2.656000 12.25911
2.657000 11.989270000000001
2.658000 11.7189
2.659000 11.448039999999999
2.660000 11.17672
2.661000 10.90498
2.662000 10.632859999999999
2.663000 10.3604
2.664000 10.08763
2.665000 9.8145865
2.666000 9.5413156
2.667000 9.2678502
2.668000 8.9942276
2.669000 8.7204844
2.670000 8.4466577
2.671000 8.172784700000001
2.672000 7.8989014
2.673000 7.6250441
2.674000 7.3512495
2.675000 7.0775539
2.676000 6.8039924
2.677000 6.5306008
2.678000 6.2574141
2.679000 5.9844673
2.680000 5.7117954
2.681000 5.4394327
2.682000 5.1674139
2.683000 4.8957724
2.684000 4.6245426
2.685000 4.3537579
2.686000 4.083452
2.687000 3.8136578999999995
2.688000 3.5444088
2.689000 3.2757375
2.690000 3.0076772000000003
2.691000 2.7402602000000003
2.692000 2.4735192
2.693000 2.2074863000000002
2.694000 1.9421941000000003
2.695000 1.6776744
2.696000 1.4139595
2.697000 1.1510812000000001
2.698000 0.8890708900000001
2.699000 0.62796022
2.700000 0.36778047
2.701000 0.10856273999999999
2.702000 -0.14966213
2.703000 -0.40686349
2.704000 -0.66301106
2.705000 -0.9180746999999999
2.706000 -1.1720248
2.707000 -1.4248316
2.708000 -1.6764663
2.709000 -1.9269001000000001
2.710000 -2.1761043
2.711000 -2.4240511
2.712000 -2.6707126000000003
2.713000 -2.9160615
2.714000 -3.160071
2.715000 -3.4027141
2.716000 -3.6439646
2.717000 -3.8837969
2.718000 -4.122185
2.719000 -4.3591037
2.720000 -4.5945287
2.721000 -4.8284348
2.722000 -5.0607979
2.723000 -5.2915938
2.724000 -5.520799
2.725000 -5.7483904
2.726000 -5.9743445
2.727000 -6.1986391
2.728000 -6.4212516
2.729000 -6.642159100000001
2.730000 -6.861341
2.731000 -7.078774999999999
2.732000 -7.294440300000001
2.733000 -7.5083158999999995
2.734000 -7.720381
2.735000 -7.9306163
2.736000 -8.1390016
2.737000 -8.3455168
2.738000 -8.550144
2.739000 -8.752863900000001
2.740000 -8.9536577
2.741000 -9.1525085
2.742000 -9.3493983
2.743000 -9.54431
2.744000 -9.7372264
2.745000 -9.9281311
2.746000 -10.11701
2.747000 -10.303840000000001
2.748000 -10.48862
2.749000 -10.67132
2.750000 -10.85194
2.751000 -11.03045
2.752000 -11.20684
2.753000 -11.38111
2.754000 -11.553230000000001
2.755000 -11.7232
2.756000 -11.891
2.757000 -12.05662
2.758000 -12.220040000000001
2.759000 -12.38126
2.760000 -12.540270000000001
2.761000 -12.697040000000001
2.762000 -12.851589999999998
2.763000 -13.00388
2.764000 -13.15392
2.765000 -13.3017
2.766000 -13.4472
2.767000 -13.59041
2.768000 -13.73134
2.769000 -13.86997
2.770000 -14.00629
2.771000 -14.1403
2.772000 -14.272000000000002
2.773000 -14.40137
2.774000 -14.52841
2.775000 -14.65312
2.776000 -14.7755
2.777000 -14.895520000000001
2.778000 -15.013209999999999
2.779000 -15.12854
2.780000 -15.24152
2.781000 -15.35215
2.782000 -15.46041
2.783000 -15.566320000000001
2.784000 -15.66986
2.785000 -15.77104
2.786000 -15.86985
2.787000 -15.9663
2.788000 -16.06038
2.789000 -16.15209
2.790000 -16.24143
2.791000 -16.328409999999998
2.792000 -16.41302
2.793000 -16.495260000000002
2.794000 -16.575139999999998
2.795000 -16.652649999999998
2.796000 -16.727800000000002
2.797000 -16.8006
2.798000 -16.87104
2.799000 -16.93912
2.800000 -17.00486
2.801000 -17.06825
2.802000 -17.1293
2.803000 -17.188010000000002
2.804000 -17.2444
2.805000 -17.29846
2.806000 -17.35021
2.807000 -17.399639999999998
2.808000 -17.44677
2.809000 -17.4916
2.810000 -17.53414
2.811000 -17.5744
2.812000 -17.612379999999998
2.813000 -17.6481
2.814000 -17.681559999999998
2.815000 -17.71278
2.816000 -17.74175
2.817000 -17.7685
2.818000 -17.793020000000002
2.819000 -17.81534
2.820000 -17.83545
2.821000 -17.853379999999998
2.822000 -17.86913
2.823000 -17.8827
2.824000 -17.89412
2.825000 -17.903389999999998
2.826000 -17.910529999999998
2.827000 -17.91554
2.828000 -17.91844
2.829000 -17.91924
2.830000 -17.917949999999998
2.831000 -17.91459
2.832000 -17.90916
2.833000 -17.901690000000002
2.834000 -17.89219
2.835000 -17.880660000000002
2.836000 -17.86713
2.837000 -17.85161
2.838000 -17.834120000000002
2.839000 -17.81466
2.840000 -17.79326
2.841000 -17.769930000000002
2.842000 -17.74469
2.843000 -17.717550000000003
2.844000 -17.68853
2.845000 -17.65764
2.846000 -17.6249
2.847000 -17.59033
2.848000 -17.55395
2.849000 -17.51577
2.850000 -17.4758
2.851000 -17.434079999999998
2.852000 -17.3906
2.853000 -17.345399999999998
2.854000 -17.29849
2.855000 -17.24989
2.856000 -17.19961
2.857000 -17.14767
2.858000 -17.0941
2.859000 -17.038909999999998
2.860000 -16.982120000000002
2.861000 -16.923759999999998
2.862000 -16.86383
2.863000 -16.80236
2.864000 -16.73937
2.865000 -16.67488
2.866000 -16.6089
2.867000 -16.54147
2.868000 -16.4726
2.869000 -16.40231
2.870000 -16.33062
2.871000 -16.257550000000002
2.872000 -16.183120000000002
2.873000 -16.10735
2.874000 -16.030269999999998
2.875000 -15.951889999999999
2.876000 -15.872240000000001
2.877000 -15.79133
2.878000 -15.709190000000001
2.879000 -15.625829999999999
2.880000 -15.54129
2.881000 -15.455559999999998
2.882000 -15.368689999999999
2.883000 -15.28069
2.884000 -15.191579999999998
2.885000 -15.10138
2.886000 -15.01011
2.887000 -14.91779
2.888000 -14.82445
2.889000 -14.730099999999998
2.890000 -14.63477
2.891000 -14.538480000000002
2.892000 -14.44125
2.893000 -14.3431
2.894000 -14.24406
2.895000 -14.14414
2.896000 -14.04337
2.897000 -13.94177
2.898000 -13.839360000000001
2.899000 -13.73617
2.900000 -13.63221
2.901000 -13.527510000000001
2.902000 -13.4221
2.903000 -13.31599
2.904000 -13.2092
2.905000 -13.10176
2.906000 -12.993689999999999
2.907000 -12.885
2.908000 -12.77573
2.909000 -12.665899999999999
2.910000 -12.55551
2.911000 -12.4446
2.912000 -12.33319
2.913000 -12.22129
2.914000 -12.10892
2.915000 -11.996120000000001
2.916000 -11.88289
2.917000 -11.76926
2.918000 -11.65525
2.919000 -11.54087
2.920000 -11.42615
2.921000 -11.311110000000001
2.922000 -11.19577
2.923000 -11.08015
2.924000 -10.964260000000001
2.925000 -10.848130000000001
2.926000 -10.73178
2.927000 -10.61523
2.928000 -10.4985
2.929000 -10.3816
2.930000 -10.26456
2.931000 -10.1474
2.932000 -10.03014
2.933000 -9.9127956
2.934000 -9.7953863
2.935000 -9.6779324
2.936000 -9.560452399999999
2.937000 -9.4429664
2.938000 -9.3254924
2.939000 -9.2080489
2.940000 -9.0906538
2.941000 -8.973325
2.942000 -8.8560812
2.943000 -8.738939499999999
2.944000 -8.6219177
2.945000 -8.5050322
2.946000 -8.388301
2.947000 -8.271740399999999
2.948000 -8.1553668
2.949000 -8.039197300000001
2.950000 -7.9232484
2.951000 -7.807536399999999
2.952000 -7.692077
2.953000 -7.576886600000001
2.954000 -7.4619807
2.955000 -7.3473752
2.956000 -7.2330862
2.957000 -7.119128900000001
2.958000 -7.005517899999999
2.959000 -6.8922684
2.960000 -6.7793958000000005
2.961000 -6.6669144
2.962000 -6.554838999999999
2.963000 -6.4431831
2.964000 -6.3319609
2.965000 -6.221186
2.966000 -6.110872
2.967000 -6.0010314000000005
2.968000 -5.8916777
2.969000 -5.7828232999999996
2.970000 -5.6744799
2.971000 -5.566659899999999
2.972000 -5.4593753000000005
2.973000 -5.3526372
2.974000 -5.2464571
2.975000 -5.1408458999999995
2.976000 -5.0358146
2.977000 -4.9313743
2.978000 -4.8275352
2.979000 -4.7243077
2.980000 -4.6217024
2.981000 -4.5197293
2.982000 -4.4183984
2.983000 -4.3177199
2.984000 -4.2177033
2.985000 -4.118358300000001
2.986000 -4.0196944
2.987000 -3.9217211
2.988000 -3.8244477999999997
2.989000 -3.7278830999999997
2.990000 -3.6320362000000004
2.991000 -3.5369157999999996
2.992000 -3.4425302999999996
2.993000 -3.3488881
2.994000 -3.2559965
2.995000 -3.1638633
2.996000 -3.0724959
2.997000 -2.9819012
2.998000 -2.8920855
2.999000 -2.8030554
3.000000 -2.7148165
3.001000 -2.6273741999999998
3.002000 -2.5407336999999997
3.003000 -2.4548996
3.004000 -2.3698766
3.005000 -2.2856686
3.006000 -2.2022797
3.007000 -2.1197133
3.008000 -2.0379728
3.009000 -1.9570613000000001
3.010000 -1.8769817000000002
3.011000 -1.7977368
3.012000 -1.7193291
3.013000 -1.6417613000000002
3.014000 -1.5650358
3.015000 -1.4891548
3.016000 -1.4141205000000001
3.017000 -1.3399349
3.018000 -1.2666
3.019000 -1.1941178000000001
3.020000 -1.1224899
3.021000 -1.0517178999999999
3.022000 -0.98180324
3.023000 -0.9127471599999999
3.024000 -0.84455069
3.025000 -0.77721467
3.026000 -0.71073966
3.027000 -0.64512594
3.028000 -0.5803736399999999
3.029000 -0.51648249
3.030000 -0.45345202
3.031000 -0.39128148999999995
3.032000 -0.32996980000000004
3.033000 -0.26951563
3.034000 -0.20991730999999997
3.035000 -0.151173
3.036000 -0.093280536
3.037000 -0.036237511
3.038000 0.019958701
3.039000 0.07531094599999999
3.040000 0.12982227999999998
3.041000 0.18349593
3.042000 0.2363353
3.043000 0.28834399
3.044000 0.33952571
3.045000 0.38988432
3.046000 0.43942379000000004
3.047000 0.48814825999999994
3.048000 0.53606196
3.049000 0.58316928
3.050000 0.62947464
3.051000 0.67498265
3.052000 0.71969805
3.053000 0.7636257399999999
3.054000 0.80677075
3.055000 0.8491382000000001
3.056000 0.8907334899999999
3.057000 0.9315621099999999
3.058000 0.97162984
3.059000 1.0109426
3.060000 1.0495066000000002
3.061000 1.087328
3.062000 1.1244134
3.063000 1.1607694
3.064000 1.1964031
3.065000 1.2313213
3.066000 1.2655314
3.067000 1.2990407000000002
3.068000 1.3318566
3.069000 1.3639866999999999
3.070000 1.3954388
3.071000 1.4262205
3.072000 1.4563397
3.073000 1.4858042
3.074000 1.5146219
3.075000 1.5428008
3.076000 1.5703486
3.077000 1.5972737000000001
3.078000 1.6235840000000001
3.079000 1.6492873000000001
3.080000 1.6743921
3.081000 1.6989065
3.082000 1.7228389
3.083000 1.7461978
3.084000 1.7689917
3.085000 1.7912295000000003
3.086000 1.8129198
3.087000 1.8340717999999998
3.088000 1.8546948
3.089000 1.8747982
3.090000 1.8943913
3.091000 1.9134841999999999
3.092000 1.9320865999999999
3.093000 1.9502087000000001
3.094000 1.9678606
3.095000 1.9850526
3.096000 2.0017954000000002
3.097000 2.0180993000000003
3.098000 2.0339748
3.099000 2.0494327
3.100000 2.0644834000000003
3.101000 2.0791378
3.102000 2.0934063999999997
3.103000 2.1072997
3.104000 2.1208280999999998
3.105000 2.1340018
3.106000 2.1468313
3.107000 2.1593267
3.108000 2.1714982000000003
3.109000 2.1833556
3.110000 2.1949085999999998
3.111000 2.2061672
3.112000 2.217141
3.113000 2.2278396
3.114000 2.2382725
3.115000 2.2484493000000003
3.116000 2.2583792
3.117000 2.2680718
3.118000 2.2775367
3.119000 2.2867834
3.120000 2.2958213
3.121000 2.3046602
3.122000 2.3133097
3.123000 2.3217797
3.124000 2.33008
3.125000 2.3382206
3.126000 2.3462112999999998
3.127000 2.3540623
3.128000 2.3617838
3.129000 2.3693858000000003
3.130000 2.3768786
3.131000 2.3842724
3.132000 2.3915773000000002
3.133000 2.3988035
3.134000 2.4059608999999997
3.135000 2.4130596
3.136000 2.4201094999999997
3.137000 2.4271207
3.138000 2.4341026
3.139000 2.441065
3.140000 2.4480175
3.141000 2.4549695
3.142000 2.46193
3.143000 2.4689086
3.144000 2.4759142
3.145000 2.4829556999999998
3.146000 2.4900423000000003
3.147000 2.4971826
3.148000 2.5043853
3.149000 2.5116591
3.150000 2.5190124000000003
3.151000 2.5264539
3.152000 2.5339918
3.153000 2.5416344
3.154000 2.5493899
3.155000 2.5572662999999998
3.156000 2.5652716
3.157000 2.5734136000000003
3.158000 2.5817001
3.159000 2.5901388
3.160000 2.598737
3.161000 2.6075022
3.162000 2.6164414000000003
3.163000 2.6255619
3.164000 2.6348703
3.165000 2.6443735
3.166000 2.654078
3.167000 2.6639903
3.168000 2.6741164
3.169000 2.6844624
3.170000 2.6950344
3.171000 2.7058383
3.172000 2.7168795
3.173000 2.7281636000000002
3.174000 2.7396960000000004
3.175000 2.7514821
3.176000 2.7635271
3.177000 2.775836
3.178000 2.7884138999999997
3.179000 2.8012658
3.180000 2.8143965
3.181000 2.8278111000000004
3.182000 2.8415142
3.183000 2.8555106
3.184000 2.8698050999999998
3.185000 2.8844023
3.186000 2.8993066
3.187000 2.9145226
3.188000 2.9300546
3.189000 2.9459069
3.190000 2.9620834
3.191000 2.9785881
3.192000 2.9954245
3.193000 3.0125963
3.194000 3.0301066000000003
3.195000 3.0479588
3.196000 3.0661553
3.197000 3.0846987
3.198000 3.1035912999999997
3.199000 3.1228352
3.200000 3.1424320999999997
3.201000 3.1623837000000004
3.202000 3.182691
3.203000 3.2033551
3.204000 3.2243769999999996
3.205000 3.2457570999999996
3.206000 3.2674961000000002
3.207000 3.2895941
3.208000 3.3120517
3.209000 3.3348687000000004
3.210000 3.3580452
3.211000 3.3815809000000003
3.212000 3.405476
3.213000 3.4297302000000003
3.214000 3.4543432
3.215000 3.4793145999999995
3.216000 3.5046443
3.217000 3.5303317
3.218000 3.5563762999999997
3.219000 3.5827774999999997
3.220000 3.6095347
3.221000 3.636647
3.222000 3.6641136
3.223000 3.6919332999999996
3.224000 3.7201053999999996
3.225000 3.7486281000000004
3.226000 3.7774998999999996
3.227000 3.8067192
3.228000 3.8362838000000004
3.229000 3.8661920000000003
3.230000 3.8964409
3.231000 3.9270286000000003
3.232000 3.9579518
3.233000 3.9892073999999997
3.234000 4.0207922
3.235000 4.0527027
3.236000 4.084935
3.237000 4.1174851
3.238000 4.1503493
3.239000 4.183523
3.240000 4.217001799999999
3.241000 4.2507812
3.242000 4.2848568
3.243000 4.3192234
3.244000 4.3538764
3.245000 4.3888107000000005
3.246000 4.424021
3.247000 4.4595025
3.248000 4.4952501
3.249000 4.531258299999999
3.250000 4.5675218
3.251000 4.6040352
3.252000 4.6407931
3.253000 4.6777897
3.254000 4.7150194999999995
3.255000 4.752476499999999
3.256000 4.7901545
3.257000 4.8280478
3.258000 4.8661496
3.259000 4.9044542
3.260000 4.9429547
3.261000 4.9816445
3.262000 5.0205167
3.263000 5.0595645000000005
3.264000 5.098781
3.265000 5.1381588
3.266000 5.1776912
3.267000 5.2173704
3.268000 5.2571893
3.269000 5.2971404
3.270000 5.3372167
3.271000 5.3774104000000005
3.272000 5.4177143
3.273000 5.4581206
3.274000 5.498622
3.275000 5.5392109000000005
3.276000 5.5798799
3.277000 5.6206214999999995
3.278000 5.661428
3.279000 5.7022914
3.280000 5.7432044
3.281000 5.7841591999999995
3.282000 5.8251474
3.283000 5.8661614
3.284000 5.907192800000001
3.285000 5.9482336
3.286000 5.9892755
3.287000 6.0303096
3.288000 6.0713273
3.289000 6.1123196
3.290000 6.153277699999999
3.291000 6.194192200000001
3.292000 6.235053799999999
3.293000 6.275852799999999
3.294000 6.3165799
3.295000 6.357225800000001
3.296000 6.39778
3.297000 6.438233
3.298000 6.4785749
3.299000 6.518795300000001
3.300000 6.5588847
3.301000 6.5988332
3.302000 6.638631200000001
3.303000 6.6782691000000005
3.304000 6.717737799999999
3.305000 6.7570269000000005
3.306000 6.7961276
3.307000 6.8350308
3.308000 6.8737276
3.309000 6.9122091
3.310000 6.9504662999999995
3.311000 6.9884904
3.312000 7.026273
3.313000 7.0638053
3.314000 7.101079100000001
3.315000 7.1380854
3.316000 7.174816000000001
3.317000 7.2112627
3.318000 7.2474167000000005
3.319000 7.283269600000001
3.320000 7.3188119
3.321000 7.3540352
3.322000 7.3889315
3.323000 7.423491
3.324000 7.457704800000001
3.325000 7.491563299999999
3.326000 7.5250581
3.327000 7.558179600000001
3.328000 7.590918200000001
3.329000 7.6232649
3.330000 7.655209999999999
3.331000 7.686744600000001
3.332000 7.7178597
3.333000 7.748545699999999
3.334000 7.7787936
3.335000 7.8085944000000005
3.336000 7.8379393
3.337000 7.8668192
3.338000 7.8952253
3.339000 7.9231501
3.340000 7.950584600000001
3.341000 7.9775207
3.342000 8.0039509
3.343000 8.0298662
3.344000 8.05526
3.345000 8.080124099999999
3.346000 8.104451
3.347000 8.1282333
3.348000 8.1514634
3.349000 8.174134800000001
3.350000 8.196239199999999
3.351000 8.2177699
3.352000 8.238719399999999
3.353000 8.2590811
3.354000 8.278848199999999
3.355000 8.2980134
3.356000 8.316569
3.357000 8.334509299999999
3.358000 8.3518267
3.359000 8.3685145
3.360000 8.384566
3.361000 8.3999753
3.362000 8.4147356
3.363000 8.4288403
3.364000 8.4422834
3.365000 8.4550589
3.366000 8.4671617
3.367000 8.4785849
3.368000 8.489324199999999
3.369000 8.4993735
3.370000 8.5087277
3.371000 8.5173815
3.372000 8.5253306
3.373000 8.5325703
3.374000 8.5390955
3.375000 8.5449018
3.376000 8.5499845
3.377000 8.5543394
3.378000 8.5579626
3.379000 8.560849
3.380000 8.562994699999999
3.381000 8.5643955
3.382000 8.565047400000001
3.383000 8.5649461
3.384000 8.5640877
3.385000 8.562467999999999
3.386000 8.5600831
3.387000 8.5569292
3.388000 8.5530028
3.389000 8.548300000000001
3.390000 8.5428178
3.391000 8.5365526
3.392000 8.529501400000001
3.393000 8.5216619
3.394000 8.5130312
3.395000 8.503606900000001
3.396000 8.493387
3.397000 8.4823705
3.398000 8.4705554
3.399000 8.4579408
3.400000 8.4445253
3.401000 8.4303088
3.402000 8.4152907
3.403000 8.3994709
3.404000 8.3828494
3.405000 8.365427
3.406000 8.3472036
3.407000 8.3281793
3.408000 8.308355500000001
3.409000 8.2877323
3.410000 8.2663111
3.411000 8.244092
3.412000 8.221076400000001
3.413000 8.1972651
3.414000 8.1726588
3.415000 8.1472583
3.416000 8.1210643
3.417000 8.0940776
3.418000 8.0662996
3.419000 8.0377303
3.420000 8.0083713
3.421000 7.9782233
3.422000 7.947287
3.423000 7.9155639
3.424000 7.8830548
3.425000 7.8497618000000005
3.426000 7.8156866
3.427000 7.7808306
3.428000 7.7451959
3.429000 7.7087849
3.430000 7.671599799999999
3.431000 7.633643599999999
3.432000 7.5949192
3.433000 7.5554304000000005
3.434000 7.5151809
3.435000 7.4741736
3.436000 7.4324138
3.437000 7.389905300000001
3.438000 7.346652400000001
3.439000 7.3026596999999995
3.440000 7.2579317
3.441000 7.212474200000001
3.442000 7.166291800000001
3.443000 7.119389600000001
3.444000 7.0717737000000005
3.445000 7.0234485
3.446000 6.97442
3.447000 6.9246932999999995
3.448000 6.8742737
3.449000 6.823167199999999
3.450000 6.771379700000001
3.451000 6.7189163999999995
3.452000 6.6657841
3.453000 6.611987900000001
3.454000 6.5575346
3.455000 6.502430100000001
3.456000 6.4466804
3.457000 6.3902922
3.458000 6.3332722
3.459000 6.275627
3.460000 6.217363499999999
3.461000 6.158489
3.462000 6.0990103
3.463000 6.0389347
3.464000 5.9782699
3.465000 5.9170235
3.466000 5.8552026999999995
3.467000 5.7928156
3.468000 5.7298698
3.469000 5.6663733
3.470000 5.6023337
3.471000 5.5377595
3.472000 5.472658200000001
3.473000 5.4070383
3.474000 5.3409074
3.475000 5.2742738
3.476000 5.2071456000000005
3.477000 5.1395308
3.478000 5.0714377
3.479000 5.0028745
3.480000 4.933849299999999
3.481000 4.864370500000001
3.482000 4.7944464
3.483000 4.7240853
3.484000 4.6532959
3.485000 4.582087
3.486000 4.5104671
3.487000 4.4384457
3.488000 4.3660317
3.489000 4.2932339
3.490000 4.2200621
3.491000 4.146526
3.492000 4.0726352
3.493000 3.9983995
3.494000 3.9238293
3.495000 3.8489342000000004
3.496000 3.7737247000000003
3.497000 3.6982112
3.498000 3.6224037
3.499000 3.5463127999999995
3.500000 3.4699488
3.501000 3.3933222
3.502000 3.3164434
3.503000 3.2393224999999997
3.504000 3.1619698
3.505000 3.0843955999999997
3.506000 3.0066099
3.507000 2.9286224
3.508000 2.8504433
3.509000 2.7720822
3.510000 2.693549
3.511000 2.6148531999999998
3.512000 2.5360042
3.513000 2.4570119000000004
3.514000 2.3778856
3.515000 2.2986351
3.516000 2.2192696
3.517000 2.1397988999999997
3.518000 2.0602327
3.519000 1.9805806
3.520000 1.9008524999999998
3.521000 1.8210581
3.522000 1.7412074
3.523000 1.6613106999999998
3.524000 1.5813779000000001
3.525000 1.5014194
3.526000 1.4214455000000001
3.527000 1.3414666
3.528000 1.2614931
3.529000 1.1815354
3.530000 1.1016042
3.531000 1.0217099
3.532000 0.9418631000000001
3.533000 0.86207418
3.534000 0.78235352
3.535000 0.7027115199999999
3.536000 0.6231584099999999
3.537000 0.5437044
3.538000 0.46435948000000005
3.539000 0.38513362
3.540000 0.30603664999999997
3.541000 0.22707826
3.542000 0.14826806
3.543000 0.069615507
3.544000 -0.0088700312
3.545000 -0.087179302
3.546000 -0.16530316
3.547000 -0.24323252
3.548000 -0.32095839000000004
3.549000 -0.39847190000000005
3.550000 -0.47576412999999995
3.551000 -0.55282633
3.552000 -0.62964968
3.553000 -0.70622554
3.554000 -0.78254519
3.555000 -0.85860007
3.556000 -0.9343815
3.557000 -1.009881
3.558000 -1.0850902
3.559000 -1.1600005
3.560000 -1.2346039
3.561000 -1.3088917
3.562000 -1.3828561
3.563000 -1.4564888999999999
3.564000 -1.529782
3.565000 -1.6027275
3.566000 -1.6753178
3.567000 -1.7475449
3.568000 -1.8194012
3.569000 -1.8908793
3.570000 -1.9619714
3.571000 -2.0326704
3.572000 -2.1029688
3.573000 -2.1728594
3.574000 -2.2423347
3.575000 -2.311388
3.576000 -2.3800117999999997
3.577000 -2.4481991
3.578000 -2.515943
3.579000 -2.5832362
3.580000 -2.6500721
3.581000 -2.7164435
3.582000 -2.7823439
3.583000 -2.8477661000000003
3.584000 -2.9127037000000002
3.585000 -2.9771499
3.586000 -3.0410985000000004
3.587000 -3.1045428
3.588000 -3.1674765000000003
3.589000 -3.2298937
3.590000 -3.2917883000000003
3.591000 -3.3531547
3.592000 -3.4139872
3.593000 -3.4742802000000004
3.594000 -3.5340287
3.595000 -3.5932276
3.596000 -3.6518723000000004
3.597000 -3.7099581
3.598000 -3.7674806999999997
3.599000 -3.8244358999999997
3.600000 -3.8808201
3.601000 -3.936629
3.602000 -3.991859
3.603000 -4.0465064
3.604000 -4.1005682000000006
3.605000 -4.154041
3.606000 -4.2069215
3.607000 -4.2592071
3.608000 -4.3108944000000005
3.609000 -4.3619804
3.610000 -4.4124626
3.611000 -4.4623375
3.612000 -4.511603
3.613000 -4.560256
3.614000 -4.608294
3.615000 -4.655714
3.616000 -4.7025133
3.617000 -4.7486898
3.618000 -4.7942404000000005
3.619000 -4.8391629
3.620000 -4.8834547
3.621000 -4.9271139999999995
3.622000 -4.970138100000001
3.623000 -5.0125252
3.624000 -5.0542735
3.625000 -5.0953809
3.626000 -5.1358458
3.627000 -5.1756668999999995
3.628000 -5.2148428
3.629000 -5.2533723
3.630000 -5.2912544
3.631000 -5.3284883
3.632000 -5.3650733
3.633000 -5.4010089
3.634000 -5.4362949
3.635000 -5.4709308
3.636000 -5.504917
3.637000 -5.5382530999999995
3.638000 -5.5709396
3.639000 -5.6029767
3.640000 -5.6343652
3.641000 -5.6651055999999995
3.642000 -5.6951981
3.643000 -5.7246439
3.644000 -5.7534441
3.645000 -5.7815995000000004
3.646000 -5.8091111
3.647000 -5.8359802
3.648000 -5.8622081
3.649000 -5.887796
3.650000 -5.9127457
3.651000 -5.9370589
3.652000 -5.9607372
3.653000 -5.9837826
3.654000 -6.0061969
3.655000 -6.0279824
3.656000 -6.0491413000000005
3.657000 -6.069675800000001
3.658000 -6.0895883
3.659000 -6.1088812
3.660000 -6.127556800000001
3.661000 -6.1456181
3.662000 -6.1630677
3.663000 -6.1799083
3.664000 -6.1961427
3.665000 -6.2117740999999995
3.666000 -6.226805199999999
3.667000 -6.2412389
3.668000 -6.2550783
3.669000 -6.268326200000001
3.670000 -6.280986199999999
3.671000 -6.293061399999999
3.672000 -6.3045539
3.673000 -6.3154683
3.674000 -6.3258067
3.675000 -6.3355736
3.676000 -6.3447721
3.677000 -6.3534051
3.678000 -6.3614771
3.679000 -6.368991
3.680000 -6.3759513000000005
3.681000 -6.3823618
3.682000 -6.3882269
3.683000 -6.3935503
3.684000 -6.3983373
3.685000 -6.4025924
3.686000 -6.4063199
3.687000 -6.409525100000001
3.688000 -6.4122126
3.689000 -6.4143881
3.690000 -6.4160571
3.691000 -6.4172238
3.692000 -6.4178944
3.693000 -6.4180747
3.694000 -6.417769900000001
3.695000 -6.4169854
3.696000 -6.415727
3.697000 -6.4139999
3.698000 -6.4118095
3.699000 -6.409161500000001
3.700000 -6.4060614000000005
3.701000 -6.4025134
3.702000 -6.3985236
3.703000 -6.3940972
3.704000 -6.3892387
3.705000 -6.3839532000000005
3.706000 -6.3782454
3.707000 -6.3721202
3.708000 -6.365583099999999
3.709000 -6.358639200000001
3.710000 -6.3512929
3.711000 -6.3435486999999995
3.712000 -6.3354127
3.713000 -6.326889199999999
3.714000 -6.317983600000001
3.715000 -6.3087009
3.716000 -6.2990464
3.717000 -6.2890261
3.718000 -6.278645200000001
3.719000 -6.267909
3.720000 -6.256824
3.721000 -6.2453952
3.722000 -6.2336288
3.723000 -6.2215305999999995
3.724000 -6.2091066999999995
3.725000 -6.1963633
3.726000 -6.1833061
3.727000 -6.169940899999999
3.728000 -6.156274300000001
3.729000 -6.1423119
3.730000 -6.1280597
3.731000 -6.113523600000001
3.732000 -6.0987100000000005
3.733000 -6.0836241
3.734000 -6.068272100000001
3.735000 -6.0526595
3.736000 -6.036792
3.737000 -6.0206752
3.738000 -6.0043149
3.739000 -5.9877165
3.740000 -5.9708856
3.741000 -5.9538279
3.742000 -5.936548500000001
3.743000 -5.919053
3.744000 -5.9013467
3.745000 -5.8834352
3.746000 -5.8653239
3.747000 -5.8470182
3.748000 -5.8285236
3.749000 -5.8098458
3.750000 -5.7909898
3.751000 -5.7719610999999995
3.752000 -5.752765
3.753000 -5.7334069
3.754000 -5.713892
3.755000 -5.6942254
3.756000 -5.6744121000000005
3.757000 -5.6544572
3.758000 -5.6343656
3.759000 -5.6141421
3.760000 -5.5937912
3.761000 -5.5733174000000005
3.762000 -5.5527251
3.763000 -5.5320185
3.764000 -5.5112019
3.765000 -5.4902796
3.766000 -5.4692551
3.767000 -5.4481331
3.768000 -5.4269169
3.769000 -5.4056108
3.770000 -5.3842187
3.771000 -5.362744299999999
3.772000 -5.341191599999999
3.773000 -5.3195648
3.774000 -5.2978676
3.775000 -5.2761041
3.776000 -5.2542787
3.777000 -5.2323952
3.778000 -5.2104577
3.779000 -5.1884703
3.780000 -5.1664375
3.781000 -5.1443633
3.782000 -5.1222518
3.783000 -5.1001072
3.784000 -5.0779331
3.785000 -5.0557338
3.786000 -5.0335132
3.787000 -5.0112746999999995
3.788000 -4.9890216
3.789000 -4.9667578
3.790000 -4.9444862
3.791000 -4.9222101
3.792000 -4.8999321
3.793000 -4.8776548
3.794000 -4.8553806
3.795000 -4.8331119
3.796000 -4.8108507000000005
3.797000 -4.7885992
3.798000 -4.7663592
3.799000 -4.7441322
3.800000 -4.7219202000000005
3.801000 -4.6997242
3.802000 -4.6775459999999995
3.803000 -4.6553873
3.804000 -4.6332493
3.805000 -4.6111338
3.806000 -4.5890421
3.807000 -4.5669756999999995
3.808000 -4.5449361
3.809000 -4.5229251999999995
3.810000 -4.5009445
3.811000 -4.4789955
3.812000 -4.4570804
3.813000 -4.4352006
3.814000 -4.4133577
3.815000 -4.3915536
3.816000 -4.3697897
3.817000 -4.3480679
3.818000 -4.3263897
3.819000 -4.3047562
3.820000 -4.2831685
3.821000 -4.2616282
3.822000 -4.2401358
3.823000 -4.2186923
3.824000 -4.197298
3.825000 -4.1759536
3.826000 -4.1546594
3.827000 -4.133415599999999
3.828000 -4.112222
3.829000 -4.0910784
3.830000 -4.0699847
3.831000 -4.0489402
3.832000 -4.0279444
3.833000 -4.0069971
3.834000 -3.9860975
3.835000 -3.9652448
3.836000 -3.9444383
3.837000 -3.9236773000000005
3.838000 -3.9029609
3.839000 -3.8822882000000005
3.840000 -3.8616583
3.841000 -3.8410705000000003
3.842000 -3.8205235999999996
3.843000 -3.800017
3.844000 -3.7795499
3.845000 -3.7591210999999998
3.846000 -3.7387297
3.847000 -3.7183743
3.848000 -3.6980543
3.849000 -3.6777683
3.850000 -3.657515
3.851000 -3.6372929999999997
3.852000 -3.6171012000000005
3.853000 -3.5969377
3.854000 -3.576801
3.855000 -3.5566896
3.856000 -3.5366017
3.857000 -3.5165355000000003
3.858000 -3.4964889
3.859000 -3.4764603
3.860000 -3.4564473
3.861000 -3.4364481000000002
3.862000 -3.4164608
3.863000 -3.3964828000000002
3.864000 -3.3765126
3.865000 -3.356548
3.866000 -3.3365868
3.867000 -3.3166271
3.868000 -3.2966666
3.869000 -3.2767035
3.870000 -3.2567359999999996
3.871000 -3.2367621
3.872000 -3.2167800000000004
3.873000 -3.1967875
3.874000 -3.1767829999999995
3.875000 -3.1567641
3.876000 -3.1367287
3.877000 -3.1166749
3.878000 -3.0966004
3.879000 -3.0765027
3.880000 -3.0563792
3.881000 -3.0362276
3.882000 -3.0160449
3.883000 -2.9958284
3.884000 -2.9755749000000002
3.885000 -2.9552812
3.886000 -2.9349441
3.887000 -2.9145602
3.888000 -2.8941263
3.889000 -2.8736384999999998
3.890000 -2.8530930999999997
3.891000 -2.8324867
3.892000 -2.8118154
3.893000 -2.7910758
3.894000 -2.7702641
3.895000 -2.7493765999999997
3.896000 -2.7284099
3.897000 -2.7073605
3.898000 -2.6862251
3.899000 -2.6650004000000003
3.900000 -2.6436832
3.901000 -2.6222706
3.902000 -2.6007595
3.903000 -2.5791472
3.904000 -2.5574308
3.905000 -2.5356079
3.906000 -2.5136756
3.907000 -2.4916317
3.908000 -2.4694737
3.909000 -2.4471990999999997
3.910000 -2.4248054000000003
3.911000 -2.4022903
3.912000 -2.3796514
3.913000 -2.3568861
3.914000 -2.333992
3.915000 -2.3109665
3.916000 -2.2878069
3.917000 -2.2645107
3.918000 -2.241075
3.919000 -2.2174971
3.920000 -2.1937739
3.921000 -2.1699026
3.922000 -2.1458801
3.923000 -2.1217033
3.924000 -2.0973694000000003
3.925000 -2.0728752
3.926000 -2.0482177
3.927000 -2.0233937
3.928000 -1.9984001
3.929000 -1.9732342999999999
3.930000 -1.9478929999999999
3.931000 -1.9223737
3.932000 -1.8966733
3.933000 -1.8707892
3.934000 -1.8447189
3.935000 -1.8184597
3.936000 -1.7920091999999999
3.937000 -1.7653648000000002
3.938000 -1.7385244000000002
3.939000 -1.7114857
3.940000 -1.6842464000000001
3.941000 -1.6568044
3.942000 -1.6291575999999999
3.943000 -1.6013039
3.944000 -1.5732413
3.945000 -1.5449678
3.946000 -1.5164811999999999
3.947000 -1.4877797
3.948000 -1.4588613000000001
3.949000 -1.4297241
3.950000 -1.4003662000000001
3.951000 -1.3707858
3.952000 -1.3409809
3.953000 -1.3109501000000001
3.954000 -1.2806913
3.955000 -1.2502031
3.956000 -1.219484
3.957000 -1.1885324
3.958000 -1.1573468
3.959000 -1.1259262
3.960000 -1.0942691
3.961000 -1.0623746
3.962000 -1.0302415
3.963000 -0.9978690199999999
3.964000 -0.96525624
3.965000 -0.93240235
3.966000 -0.8993066799999999
3.967000 -0.86596869
3.968000 -0.83238771
3.969000 -0.79856319
3.970000 -0.76449472
3.971000 -0.73018181
3.972000 -0.69562402
3.973000 -0.66082091
3.974000 -0.62577208
3.975000 -0.59047709
3.976000 -0.55493563
3.977000 -0.51914728
3.978000 -0.48311170999999997
3.979000 -0.44682858999999997
3.980000 -0.41029765
3.981000 -0.37351868
3.982000 -0.33649145999999996
3.983000 -0.2992159
3.984000 -0.26169198
3.985000 -0.22391977
3.986000 -0.18589945
3.987000 -0.14763132
3.988000 -0.10911581000000001
3.989000 -0.070353498
3.990000 -0.031345061
3.991000 0.0079086538
3.992000 0.047406665
3.993000 0.087147864
3.994000 0.12713100000000002
3.995000 0.16735471000000002
3.996000 0.20781750999999998
3.997000 0.24851779000000002
3.998000 0.28945392
3.999000 0.33062412
4.000000 0.3720266
4.001000 0.41365949
4.002000 0.45552086
4.003000 0.49760882
4.004000 0.5399214099999999
4.005000 0.58245668
4.006000 0.62521268
4.007000 0.66818749
4.008000 0.71137911
4.009000 0.7547855800000001
4.010000 0.7984049599999999
4.011000 0.84223533
4.012000 0.8862746899999999
4.013000 0.93052108
4.014000 0.9749724499999999
4.015000 1.0196267
4.016000 1.0644817
4.017000 1.1095353000000001
4.018000 1.1547853000000001
4.019000 1.2002291999999999
4.020000 1.2458647
4.021000 1.291689
4.022000 1.3376996
4.023000 1.3838937
4.024000 1.4302682
4.025000 1.4768202
4.026000 1.5235464
4.027000 1.5704436
4.028000 1.6175084
4.029000 1.6647371000000002
4.030000 1.7121260999999999
4.031000 1.7596718
4.032000 1.8073702
4.033000 1.8552175
4.034000 1.9032098000000002
4.035000 1.9513429999999998
4.036000 1.9996131
4.037000 2.048016
4.038000 2.0965474
4.039000 2.1452032
4.040000 2.1939792
4.041000 2.242871
4.042000 2.2918742
4.043000 2.3409845
4.044000 2.3901977000000003
4.045000 2.439509
4.046000 2.4889141
4.047000 2.5384083000000004
4.048000 2.5879871
4.049000 2.6376458
4.050000 2.6873797
4.051000 2.7371842
4.052000 2.7870545
4.053000 2.8369856999999996
4.054000 2.8869729
4.055000 2.9370114
4.056000 2.9870963
4.057000 3.0372227
4.058000 3.0873856
4.059000 3.1375803
4.060000 3.1878017
4.061000 3.2380451
4.062000 3.2883056
4.063000 3.3385779999999996
4.064000 3.3888578000000003
4.065000 3.4391399000000002
4.066000 3.4894194000000005
4.067000 3.5396911
4.068000 3.5899504999999996
4.069000 3.6401924
4.070000 3.6904115
4.071000 3.7406027
4.072000 3.7907612
4.073000 3.8408816
4.074000 3.8909583999999997
4.075000 3.9409868
4.076000 3.9909608999999997
4.077000 4.0408753
4.078000 4.0907245
4.079000 4.1405026
4.080000 4.1902039
4.081000 4.2398229
4.082000 4.2893533
4.083000 4.338789
4.084000 4.3881241
4.085000 4.4373523
4.086000 4.4864676999999995
4.087000 4.5354642
4.088000 4.5843355
4.089000 4.6330754
4.090000 4.6816777
4.091000 4.7301367
4.092000 4.7784459
4.093000 4.8265994
4.094000 4.8745915
4.095000 4.9224161
4.096000 4.9700676999999995
4.097000 5.0175406
4.098000 5.0648291
4.099000 5.1119275
4.100000 5.1588304
4.101000 5.2055329
4.102000 5.252028999999999
4.103000 5.2983139
4.104000 5.344381899999999
4.105000 5.390228
4.106000 5.4358467
4.107000 5.4812327000000005
4.108000 5.5263805999999995
4.109000 5.5712852999999996
4.110000 5.6159411
4.111000 5.6603428
4.112000 5.7044849
4.113000 5.7483617
4.114000 5.791967700000001
4.115000 5.835297300000001
4.116000 5.8783449
4.117000 5.9211053
4.118000 5.9635725
4.119000 6.0057409
4.120000 6.047605000000001
4.121000 6.0891587
4.122000 6.1303969
4.123000 6.171314
4.124000 6.2119044
4.125000 6.252162899999999
4.126000 6.292083099999999
4.127000 6.331660599999999
4.128000 6.3708894
4.129000 6.409765
4.130000 6.4482816
4.131000 6.486433699999999
4.132000 6.5242171
4.133000 6.561626499999999
4.134000 6.5986566
4.135000 6.635302299999999
4.136000 6.6715591000000005
4.137000 6.7074217
4.138000 6.7428856999999995
4.139000 6.7779459
4.140000 6.812597800000001
4.141000 6.846837
4.142000 6.880658100000001
4.143000 6.9140576
4.144000 6.9470294
4.145000 6.9795698
4.146000 7.011674299999999
4.147000 7.043337800000001
4.148000 7.0745565
4.149000 7.1053258999999995
4.150000 7.1356416000000005
4.151000 7.1654998
4.152000 7.194896000000001
4.153000 7.2238259
4.154000 7.252286400000001
4.155000 7.280272999999999
4.156000 7.3077820000000004
4.157000 7.3348105
4.158000 7.3613547
4.159000 7.3874108
4.160000 7.4129760000000005
4.161000 7.4380465000000004
4.162000 7.4626192
4.163000 7.4866912999999995
4.164000 7.510259
4.165000 7.533320000000001
4.166000 7.5558707
4.167000 7.577907300000001
4.168000 7.5994276
4.169000 7.6204278
4.170000 7.640904900000001
4.171000 7.6608561
4.172000 7.6802783
4.173000 7.699167699999999
4.174000 7.7175215
4.175000 7.7353358
4.176000 7.752608499999999
4.177000 7.7693358
4.178000 7.7855155
4.179000 7.8011438
4.180000 7.816218599999999
4.181000 7.8307368
4.182000 7.8446954
4.183000 7.8580923
4.184000 7.870926000000001
4.185000 7.8831933
4.186000 7.8948922
4.187000 7.9060219
4.188000 7.916580099999999
4.189000 7.926564699999999
4.190000 7.935974699999999
4.191000 7.944809599999999
4.192000 7.953067900000001
4.193000 7.960747899999999
4.194000 7.9678491000000005
4.195000 7.9743713
4.196000 7.980313199999999
4.197000 7.9856738
4.198000 7.9904534
4.199000 7.994651
4.200000 7.9982660999999995
4.201000 8.0012977
4.202000 8.0037452
4.203000 8.005607900000001
4.204000 8.006885599999999
4.205000 8.0075778
4.206000 8.0076829
4.207000 8.0072008
4.208000 8.0061309
4.209000 8.0044717
4.210000 8.0022231
4.211000 7.999384399999999
4.212000 7.9959549
4.213000 7.9919346
4.214000 7.987322700000001
4.215000 7.9821184
4.216000 7.976321899999999
4.217000 7.969933
4.218000 7.9629526
4.219000 7.955379799999999
4.220000 7.9472154
4.221000 7.9384603
4.222000 7.929115
4.223000 7.9191796
4.224000 7.908655700000001
4.225000 7.8975439
4.226000 7.8858458
4.227000 7.873562000000001
4.228000 7.8606941
4.229000 7.847243499999999
4.230000 7.8332119
4.231000 7.8186005000000005
4.232000 7.8034110000000005
4.233000 7.7876449
4.234000 7.7713035
4.235000 7.754388500000001
4.236000 7.736901899999999
4.237000 7.718844699999999
4.238000 7.700219
4.239000 7.6810271
4.240000 7.6612696
4.241000 7.640949599999999
4.242000 7.6200679
4.243000 7.598626599999999
4.244000 7.576628
4.245000 7.5540736
4.246000 7.5309657
4.247000 7.5073063
4.248000 7.4830987
4.249000 7.4583441
4.250000 7.4330449000000005
4.251000 7.4072041
4.252000 7.3808238
4.253000 7.3539063
4.254000 7.3264553999999995
4.255000 7.2984732999999995
4.256000 7.2699629
4.257000 7.2409265000000005
4.258000 7.2113678
4.259000 7.1812898
4.260000 7.150695499999999
4.261000 7.1195870999999995
4.262000 7.0879683
4.263000 7.055842900000001
4.264000 7.0232131
4.265000 6.9900826
4.266000 6.9564536
4.267000 6.9223300000000005
4.268000 6.8877153
4.269000 6.852611899999999
4.270000 6.8170234999999995
4.271000 6.780953
4.272000 6.7444041
4.273000 6.707380000000001
4.274000 6.669884199999999
4.275000 6.631919699999999
4.276000 6.5934904
4.277000 6.5546006000000006
4.278000 6.5152532999999995
4.279000 6.4754531
4.280000 6.4352036
4.281000 6.3945085
4.282000 6.3533723
4.283000 6.3117996
4.284000 6.2697947
4.285000 6.227361800000001
4.286000 6.1845053
4.287000 6.1412301000000005
4.288000 6.0975402999999995
4.289000 6.0534403
4.290000 6.008935
4.291000 5.9640288
4.292000 5.9187259999999995
4.293000 5.8730308
4.294000 5.8269478
4.295000 5.7804812
4.296000 5.7336352999999995
4.297000 5.6864139
4.298000 5.6388214
4.299000 5.5908617000000005
4.300000 5.5425391
4.301000 5.4938573
4.302000 5.4448202000000006
4.303000 5.3954318
4.304000 5.3456962
4.305000 5.2956175000000005
4.306000 5.245199400000001
4.307000 5.1944464
4.308000 5.1433623
4.309000 5.0919517999999995
4.310000 5.0402187000000005
4.311000 4.9881678
4.312000 4.9358036
4.313000 4.8831310000000006
4.314000 4.8301544000000005
4.315000 4.7768787
4.316000 4.7233089999999995
4.317000 4.6694502
4.318000 4.6153076
4.319000 4.5608863
4.320000 4.5061916
4.321000 4.4512287
4.322000 4.3960026999999995
4.323000 4.3405194
4.324000 4.2847835
4.325000 4.228800499999999
4.326000 4.172575800000001
4.327000 4.1161142
4.328000 4.0594209
4.329000 4.0025011
4.330000 3.9453596
4.331000 3.8880009
4.332000 3.8304299
4.333000 3.7726514000000004
4.334000 3.7146698999999996
4.335000 3.6564897999999997
4.336000 3.5981156
4.337000 3.5395514
4.338000 3.4808021
4.339000 3.4218717
4.340000 3.3627643999999997
4.341000 3.303485
4.342000 3.2440376
4.343000 3.1844266
4.344000 3.1246562
4.345000 3.0647309000000003
4.346000 3.0046552
4.347000 2.9444337000000003
4.348000 2.8840706000000003
4.349000 2.8235706
4.350000 2.7629381
4.351000 2.7021777
4.352000 2.641294
4.353000 2.5802916
4.354000 2.5191749999999997
4.355000 2.4579489999999997
4.356000 2.3966178
4.357000 2.3351861
4.358000 2.2736583
4.359000 2.212039
4.360000 2.1503327
4.361000 2.088544
4.362000 2.0266773
4.363000 1.9647371
4.364000 1.9027278
4.365000 1.8406536
4.366000 1.7785193000000001
4.367000 1.7163292
4.368000 1.6540876
4.369000 1.591799
4.370000 1.5294679
4.371000 1.4670987
4.372000 1.4046957
4.373000 1.3422634
4.374000 1.2798063
4.375000 1.2173288
4.376000 1.1548351000000001
4.377000 1.0923298
4.378000 1.0298171999999999
4.379000 0.9673017100000001
4.380000 0.90478752
4.381000 0.84227901
4.382000 0.77978042
4.383000 0.71729594
4.384000 0.65482967
4.385000 0.59238565
4.386000 0.5299678999999999
4.387000 0.46758032
4.388000 0.40522669000000006
4.389000 0.34291076
4.390000 0.28063615
4.391000 0.21840644
4.392000 0.15622508
4.393000 0.09409548400000001
4.394000 0.032020980000000004
4.395000 -0.029995164
4.396000 -0.091949722
4.397000 -0.15383952
4.398000 -0.21566138999999998
4.399000 -0.27741216999999996
4.400000 -0.33908875
4.401000 -0.40068793999999996
4.402000 -0.46220659
4.403000 -0.5236414699999999
4.404000 -0.58498932
4.405000 -0.64624688
4.406000 -0.7074108299999999
4.407000 -0.76847784
4.408000 -0.82944445
4.409000 -0.8903073100000001
4.410000 -0.95106298
4.411000 -1.011708
4.412000 -1.0722389
4.413000 -1.1326524
4.414000 -1.192945
4.415000 -1.2531132
4.416000 -1.3131537
4.417000 -1.3730632
4.418000 -1.4328386
4.419000 -1.4924766
4.420000 -1.5519741
4.421000 -1.6113281
4.422000 -1.6705357
4.423000 -1.7295939999999999
4.424000 -1.7885001
4.425000 -1.8472513
4.426000 -1.9058451
4.427000 -1.9642787
4.428000 -2.0225497
4.429000 -2.0806557
4.430000 -2.1385942
4.431000 -2.1963627999999997
4.432000 -2.2539591000000003
4.433000 -2.311381
4.434000 -2.368626
4.435000 -2.4256919
4.436000 -2.4825763
4.437000 -2.5392769
4.438000 -2.5957916
4.439000 -2.6521179999999998
4.440000 -2.7082536
4.441000 -2.7641963
4.442000 -2.8199438
4.443000 -2.8754937000000003
4.444000 -2.9308436
4.445000 -2.9859912
4.446000 -3.0409341999999997
4.447000 -3.09567
4.448000 -3.1501967
4.449000 -3.2045118999999995
4.450000 -3.2586128
4.451000 -3.3124976
4.452000 -3.3661640999999998
4.453000 -3.4196097
4.454000 -3.4728326
4.455000 -3.5258308
4.456000 -3.5786022
4.457000 -3.6311443999999997
4.458000 -3.6834556999999997
4.459000 -3.7355341
4.460000 -3.7873778
4.461000 -3.838985
4.462000 -3.8903538
4.463000 -3.9414827
4.464000 -3.9923694000000003
4.465000 -4.0430125
4.466000 -4.0934104
4.467000 -4.1435614
4.468000 -4.1934635
4.469000 -4.2431157
4.470000 -4.292516
4.471000 -4.341663
4.472000 -4.3905552
4.473000 -4.4391915
4.474000 -4.48757
4.475000 -4.5356896
4.476000 -4.5835491
4.477000 -4.6311472
4.478000 -4.678482600000001
4.479000 -4.7255538
4.480000 -4.772360300000001
4.481000 -4.8189003
4.482000 -4.8651733
4.483000 -4.9111776
4.484000 -4.9569122
4.485000 -5.0023761
4.486000 -5.047567900000001
4.487000 -5.0924867
4.488000 -5.1371314
4.489000 -5.1815003
4.490000 -5.2255925
4.491000 -5.2694064
4.492000 -5.3129405
4.493000 -5.3561936999999995
4.494000 -5.3991646
4.495000 -5.4418515
4.496000 -5.4842531999999995
4.497000 -5.5263679
4.498000 -5.568194399999999
4.499000 -5.6097314
4.500000 -5.650977
4.501000 -5.6919299
4.502000 -5.7325888
4.503000 -5.772952399999999
4.504000 -5.813019
4.505000 -5.8527872
4.506000 -5.8922559
4.507000 -5.931424
4.508000 -5.9702903
4.509000 -6.0088538
4.510000 -6.0471132
4.511000 -6.085068
4.512000 -6.1227168999999995
4.513000 -6.1600592
4.514000 -6.1970938
4.515000 -6.2338203000000005
4.516000 -6.270238
4.517000 -6.3063465
4.518000 -6.342144299999999
4.519000 -6.3776314
4.520000 -6.412807099999999
4.521000 -6.4476705999999995
4.522000 -6.4822219
4.523000 -6.5164596
4.524000 -6.5503836
4.525000 -6.583993100000001
4.526000 -6.617287500000001
4.527000 -6.650265299999999
4.528000 -6.6829263999999995
4.529000 -6.7152701
4.530000 -6.747295
4.531000 -6.7790009
4.532000 -6.8103865
4.533000 -6.8414509
4.534000 -6.8721935
4.535000 -6.9026135
4.536000 -6.9327094
4.537000 -6.9624811
4.538000 -6.9919273
4.539000 -7.0210472
4.540000 -7.0498399
4.541000 -7.078305599999999
4.542000 -7.1064427
4.543000 -7.1342506
4.544000 -7.1617283
4.545000 -7.1888752
4.546000 -7.2156914
4.547000 -7.2421752
4.548000 -7.268326
4.549000 -7.294143
4.550000 -7.3196262
4.551000 -7.3447742
4.552000 -7.3695861
4.553000 -7.3940612
4.554000 -7.4181996
4.555000 -7.4419998000000005
4.556000 -7.4654609
4.557000 -7.4885823
4.558000 -7.5113632
4.559000 -7.5338028
4.560000 -7.5559012999999995
4.561000 -7.577657
4.562000 -7.5990692
4.563000 -7.6201379
4.564000 -7.640861699999999
4.565000 -7.6612405
4.566000 -7.6812737
4.567000 -7.700960299999999
4.568000 -7.720300600000001
4.569000 -7.7392936
4.570000 -7.7579387
4.571000 -7.776235
4.572000 -7.7941827
4.573000 -7.811781
4.574000 -7.8290291
4.575000 -7.8459263
4.576000 -7.862472500000001
4.577000 -7.8786671
4.578000 -7.894509299999999
4.579000 -7.9099983
4.580000 -7.925133400000001
4.581000 -7.9399139
4.582000 -7.954338900000001
4.583000 -7.968407900000001
4.584000 -7.9821199
4.585000 -7.9954735999999995
4.586000 -8.008468200000001
4.587000 -8.0211036
4.588000 -8.033377699999999
4.589000 -8.0452904
4.590000 -8.056840999999999
4.591000 -8.068028100000001
4.592000 -8.0788508
4.593000 -8.0893084
4.594000 -8.099401
4.595000 -8.109126999999999
4.596000 -8.1184864
4.597000 -8.1274785
4.598000 -8.1361033
4.599000 -8.1443608
4.600000 -8.1522502
4.601000 -8.1597723
4.602000 -8.166926400000001
4.603000 -8.1737131
4.604000 -8.1801318
4.605000 -8.1861831
4.606000 -8.191867199999999
4.607000 -8.1971847
4.608000 -8.2021348
4.609000 -8.2067184
4.610000 -8.2109354
4.611000 -8.2147852
4.612000 -8.2182683
4.613000 -8.2213841
4.614000 -8.2241327
4.615000 -8.2265131
4.616000 -8.2285255
4.617000 -8.2301691
4.618000 -8.231443200000001
4.619000 -8.2323469
4.620000 -8.2328796
4.621000 -8.233040599999999
4.622000 -8.232829
4.623000 -8.232244099999999
4.624000 -8.2312845
4.625000 -8.2299493
4.626000 -8.2282387
4.627000 -8.226151
4.628000 -8.2236856
4.629000 -8.220841700000001
4.630000 -8.2176186
4.631000 -8.2140163
4.632000 -8.2100332
4.633000 -8.2056694
4.634000 -8.200924800000001
4.635000 -8.1957988
4.636000 -8.1902914
4.637000 -8.1844024
4.638000 -8.178131299999999
4.639000 -8.1714787
4.640000 -8.1644446
4.641000 -8.157029
4.642000 -8.149232
4.643000 -8.1410535
4.644000 -8.1324935
4.645000 -8.1235528
4.646000 -8.114230599999999
4.647000 -8.1045277
4.648000 -8.0944441
4.649000 -8.083980500000001
4.650000 -8.0731362
4.651000 -8.0619119
4.652000 -8.0503076
4.653000 -8.0383234
4.654000 -8.0259599
4.655000 -8.013216400000001
4.656000 -8.000093699999999
4.657000 -7.9865925
4.658000 -7.972712799999999
4.659000 -7.9584554
4.660000 -7.9438202
4.661000 -7.9288073
4.662000 -7.9134180999999995
4.663000 -7.8976527
4.664000 -7.881511700000001
4.665000 -7.8649952999999995
4.666000 -7.8481041000000005
4.667000 -7.830838900000001
4.668000 -7.8132004
4.669000 -7.7951885999999995
4.670000 -7.7768035
4.671000 -7.758045900000001
4.672000 -7.7389166
4.673000 -7.7194154
4.674000 -7.699541699999999
4.675000 -7.679296300000001
4.676000 -7.658679
4.677000 -7.6376908
4.678000 -7.6163307
4.679000 -7.594598800000001
4.680000 -7.5724952
4.681000 -7.5500198
4.682000 -7.5271726
4.683000 -7.5039543
4.684000 -7.480364300000001
4.685000 -7.4564032000000005
4.686000 -7.4320718999999995
4.687000 -7.407370200000001
4.688000 -7.3822982999999995
4.689000 -7.356857499999999
4.690000 -7.331048699999999
4.691000 -7.3048725999999995
4.692000 -7.2783306
4.693000 -7.2514236
4.694000 -7.224152999999999
4.695000 -7.1965203
4.696000 -7.1685262
4.697000 -7.140173
4.698000 -7.111463
4.699000 -7.0823967
4.700000 -7.052976599999999
4.701000 -7.023204099999999
4.702000 -6.9930807
4.703000 -6.9626078
4.704000 -6.931787
4.705000 -6.900619700000001
4.706000 -6.8691075
4.707000 -6.837251799999999
4.708000 -6.805053399999999
4.709000 -6.7725137
4.710000 -6.7396335
4.711000 -6.706414400000001
4.712000 -6.6728570000000005
4.713000 -6.6389613
4.714000 -6.604728799999999
4.715000 -6.570161099999999
4.716000 -6.535258100000001
4.717000 -6.500020600000001
4.718000 -6.4644501
4.719000 -6.428547900000001
4.720000 -6.3923143
4.721000 -6.3557513
4.722000 -6.3188598
4.723000 -6.2816418999999994
4.724000 -6.244098800000001
4.725000 -6.2062323
4.726000 -6.1680444
4.727000 -6.1295368
4.728000 -6.0907118
4.729000 -6.051571699999999
4.730000 -6.012118200000001
4.731000 -5.9723540999999996
4.732000 -5.9322815
4.733000 -5.8919027
4.734000 -5.85122
4.735000 -5.8102354
4.736000 -5.7689518
4.737000 -5.727371199999999
4.738000 -5.6854960000000005
4.739000 -5.6433283
4.740000 -5.6008704
4.741000 -5.5581246
4.742000 -5.515093
4.743000 -5.4717775
4.744000 -5.4281805
4.745000 -5.3843036
4.746000 -5.3401493
4.747000 -5.2957192
4.748000 -5.2510157
4.749000 -5.206041
4.750000 -5.1607970000000005
4.751000 -5.1152859
4.752000 -5.0695099
4.753000 -5.0234713
4.754000 -4.9771726
4.755000 -4.9306158
4.756000 -4.883803400000001
4.757000 -4.8367381
4.758000 -4.7894225
4.759000 -4.7418587
4.760000 -4.6940498
4.761000 -4.645998
4.762000 -4.5977063
4.763000 -4.5491774
4.764000 -4.5004137
4.765000 -4.4514179
4.766000 -4.4021927000000005
4.767000 -4.3527406
4.768000 -4.3030642
4.769000 -4.2531662
4.770000 -4.2030491
4.771000 -4.152715199999999
4.772000 -4.1021675
4.773000 -4.0514082
4.774000 -4.0004399
4.775000 -3.9492656
4.776000 -3.8978878000000003
4.777000 -3.8463097
4.778000 -3.7945338000000004
4.779000 -3.7425634
4.780000 -3.6904014999999997
4.781000 -3.6380515000000004
4.782000 -3.5855163
4.783000 -3.5327997
4.784000 -3.4799054000000003
4.785000 -3.4268368000000002
4.786000 -3.3735976
4.787000 -3.3201918
4.788000 -3.2666232
4.789000 -3.2128956
4.790000 -3.1590126000000005
4.791000 -3.1049784000000002
4.792000 -3.0507965
4.793000 -2.9964708
4.794000 -2.9420048
4.795000 -2.8874021
4.796000 -2.8326662
4.797000 -2.7778007000000002
4.798000 -2.7228087000000003
4.799000 -2.6676934
4.800000 -2.612458
4.801000 -2.5571053999999998
4.802000 -2.5016384
4.803000 -2.4460601
4.804000 -2.3903733
4.805000 -2.3345808
4.806000 -2.2786852
4.807000 -2.2226894
4.808000 -2.1665964
4.809000 -2.1104089999999998
4.810000 -2.0541299
4.811000 -1.9977624
4.812000 -1.9413094999999998
4.813000 -1.8847744999999998
4.814000 -1.8281604999999999
4.815000 -1.7714713
4.816000 -1.7147103000000001
4.817000 -1.6578814000000002
4.818000 -1.6009883999999999
4.819000 -1.5440353
4.820000 -1.4870262
4.821000 -1.4299651
4.822000 -1.3728562
4.823000 -1.3157037999999999
4.824000 -1.2585121
4.825000 -1.2012854
4.826000 -1.1440279
4.827000 -1.0867437
4.828000 -1.0294370000000002
4.829000 -0.9721119
4.830000 -0.91477232
4.831000 -0.85742213
4.832000 -0.80006523
4.833000 -0.74270531
4.834000 -0.68534603
4.835000 -0.62799104
4.836000 -0.57064383
4.837000 -0.51330794
4.838000 -0.45598684999999994
4.839000 -0.39868401
4.840000 -0.34140288
4.841000 -0.28414691000000003
4.842000 -0.22691959000000003
4.843000 -0.16972442
4.844000 -0.11256497000000001
4.845000 -0.055444798999999996
4.846000 0.0016324553000000002
4.847000 0.058663136
4.848000 0.11564355000000001
4.849000 0.17256994
4.850000 0.22943856
4.851000 0.28624558
4.852000 0.34298722000000004
4.853000 0.39965962
4.854000 0.45625898
4.855000 0.5127815099999999
4.856000 0.56922338
4.857000 0.6255808300000001
4.858000 0.68185008
4.859000 0.7380273700000001
4.860000 0.79410905
4.861000 0.8500915
4.862000 0.9059710400000001
4.863000 0.96174404
4.864000 1.017407
4.865000 1.0729562
4.866000 1.1283885
4.867000 1.1837
4.868000 1.2388873999999999
4.869000 1.2939471
4.870000 1.3488756
4.871000 1.4036693
4.872000 1.4583245999999999
4.873000 1.5128379
4.874000 1.5672054000000002
4.875000 1.6214237
4.876000 1.6754888
4.877000 1.7293971000000001
4.878000 1.7831447
4.879000 1.8367277000000002
4.880000 1.8901424
4.881000 1.943385
4.882000 1.9964518
4.883000 2.049339
4.884000 2.1020429
4.885000 2.15456
4.886000 2.2068867
4.887000 2.2590198
4.888000 2.3109557
4.889000 2.3626914
4.890000 2.4142237
4.891000 2.4655499
4.892000 2.5166666
4.893000 2.5675714
4.894000 2.6182612
4.895000 2.6687336999999998
4.896000 2.718986
4.897000 2.7690154000000002
4.898000 2.8188193
4.899000 2.8683951
4.900000 2.9177401
4.901000 2.9668514
4.902000 3.0157262
4.903000 3.0643616
4.904000 3.1127545999999997
4.905000 3.1609021
4.906000 3.2088008
4.907000 3.2564476
4.908000 3.3038393
4.909000 3.350972
4.910000 3.3978428999999997
4.911000 3.4444481
4.912000 3.4907844
4.913000 3.536848
4.914000 3.5826355
4.915000 3.6281437
4.916000 3.6733687
4.917000 3.7183076
4.918000 3.7629574999999997
4.919000 3.8073145000000004
4.920000 3.8513761
4.921000 3.8951393000000003
4.922000 3.9386015000000003
4.923000 3.9817598000000003
4.924000 4.0246113999999995
4.925000 4.0671542
4.926000 4.109386000000001
4.927000 4.1513044
4.928000 4.192907399999999
4.929000 4.234192500000001
4.930000 4.2751584000000005
4.931000 4.3158028
4.932000 4.3561239
4.933000 4.3961197
4.934000 4.4357885
4.935000 4.475128300000001
4.936000 4.5141369000000005
4.937000 4.5528129
4.938000 4.5911542999999995
4.939000 4.6291590000000005
4.940000 4.666825
4.941000 4.704150599999999
4.942000 4.7411334
4.943000 4.7777715999999995
4.944000 4.8140626
4.945000 4.850005
4.946000 4.8855964
4.947000 4.9208347
4.948000 4.9557179
4.949000 4.9902443
4.950000 5.0244119
4.951000 5.058218500000001
4.952000 5.0916627
4.953000 5.124742899999999
4.954000 5.1574569
4.955000 5.1898032
4.956000 5.2217804
4.957000 5.2533869
4.958000 5.2846208
4.959000 5.3154808
4.960000 5.3459652
4.961000 5.3760726000000005
4.962000 5.4058015
4.963000 5.4351501
4.964000 5.4641172000000005
4.965000 5.4927006
4.966000 5.5208992
4.967000 5.5487111
4.968000 5.5761352
4.969000 5.6031693
4.970000 5.6298122
4.971000 5.6560624
4.972000 5.6819186
4.973000 5.7073794
4.974000 5.7324436
4.975000 5.7571098
4.976000 5.7813771
4.977000 5.8052447
4.978000 5.8287114
4.979000 5.8517769
4.980000 5.8744404
4.981000 5.8967013
4.982000 5.9185594
4.983000 5.9400141
4.984000 5.9610654
4.985000 5.9817127999999995
4.986000 6.001956
4.987000 6.021795
4.988000 6.0412299
4.989000 6.0602605
4.990000 6.0788866
4.991000 6.0971078
4.992000 6.1149243
4.993000 6.1323356
4.994000 6.1493415
4.995000 6.1659414
4.996000 6.1821353000000006
4.997000 6.1979223
4.998000 6.2133022
4.999000 6.2282745
5.000000 6.2428385
5.001000 6.2569939
5.002000 6.2707394
5.003000 6.2840752
5.004000 6.2969998
5.005000 6.309513699999999
5.006000 6.3216157
5.007000 6.3333056999999995
5.008000 6.344583600000001
5.009000 6.3554496
5.010000 6.3659035
5.011000 6.3759445999999995
5.012000 6.385573699999999
5.013000 6.3947916
5.014000 6.4035989
5.015000 6.4119957
5.016000 6.4199828
5.017000 6.4275607
5.018000 6.434730399999999
5.019000 6.441493299999999
5.020000 6.4478501999999995
5.021000 6.4538017000000005
5.022000 6.4593494
5.023000 6.4644933
5.024000 6.4692348
5.025000 6.4735748
5.026000 6.4775139
5.027000 6.481052900000001
5.028000 6.484192599999999
5.029000 6.4869337
5.030000 6.4892769
5.031000 6.4912222
5.032000 6.492770500000001
5.033000 6.4939223
5.034000 6.4946786
5.035000 6.495039900000001
5.036000 6.4950064
5.037000 6.494578700000001
5.038000 6.4937577
5.039000 6.4925440000000005
5.040000 6.4909384
5.041000 6.4889416
5.042000 6.486554399999999
5.043000 6.483778399999999
5.044000 6.4806140999999995
5.045000 6.4770631
5.046000 6.473126999999999
5.047000 6.4688064
5.048000 6.464102100000001
5.049000 6.4590164
5.050000 6.453550600000001
5.051000 6.447705600000001
5.052000 6.441483600000001
5.053000 6.4348854
5.054000 6.4279132
5.055000 6.4205676
5.056000 6.4128511
5.057000 6.404764999999999
5.058000 6.3963108
5.059000 6.38749
5.060000 6.3783042
5.061000 6.3687548
5.062000 6.3588439999999995
5.063000 6.3485734
5.064000 6.3379444
5.065000 6.3269585
5.066000 6.3156172999999995
5.067000 6.3039236
5.068000 6.291878200000001
5.069000 6.279484200000001
5.070000 6.2667429
5.071000 6.253656
5.072000 6.2402263
5.073000 6.2264558
5.074000 6.2123466
5.075000 6.1979011
5.076000 6.1831217
5.077000 6.1680105
5.078000 6.1525695
5.079000 6.1368015
5.080000 6.1207082
5.081000 6.104292
5.082000 6.087555
5.083000 6.0704991
5.084000 6.0531262
5.085000 6.0354382
5.086000 6.0174365
5.087000 5.9991233
5.088000 5.980500200000001
5.089000 5.9615687
5.090000 5.9423300999999995
5.091000 5.9227861
5.092000 5.902938499999999
5.093000 5.8827888
5.094000 5.8623388
5.095000 5.8415901
5.096000 5.8205448
5.097000 5.7992045
5.098000 5.7775714
5.099000 5.7556476000000005
5.100000 5.7334352
5.101000 5.7109371
5.102000 5.6881554
5.103000 5.6650929
5.104000 5.6417525
5.105000 5.6181367
5.106000 5.5942491
5.107000 5.5700921
5.108000 5.545669
5.109000 5.520983
5.110000 5.4960374
5.111000 5.470835
5.112000 5.445379
5.113000 5.4196727
5.114000 5.3937186
5.115000 5.3675201
5.116000 5.3410802
5.117000 5.314401500000001
5.118000 5.2874867
5.119000 5.2603386
5.120000 5.2329596
5.121000 5.2053522
5.122000 5.1775191
5.123000 5.1494624
5.124000 5.121184899999999
5.125000 5.0926886
5.126000 5.0639756
5.127000 5.0350484
5.128000 5.0059091
5.129000 4.9765602
5.130000 4.9470037
5.131000 4.917242
5.132000 4.8872776
5.133000 4.8571127999999995
5.134000 4.8267506000000004
5.135000 4.7961932
5.136000 4.7654431
5.137000 4.7345031
5.138000 4.7033761
5.139000 4.6720646
5.140000 4.6405714
5.141000 4.6088994
5.142000 4.5770515
5.143000 4.5450307
5.144000 4.5128398
5.145000 4.4804811
5.146000 4.4479579
5.147000 4.4152729
5.148000 4.3824285
5.149000 4.3494280000000005
5.150000 4.3162737
5.151000 4.2829685
5.152000 4.249515000000001
5.153000 4.2159162
5.154000 4.1821748
5.155000 4.1482933
5.156000 4.1142747
5.157000 4.0801216
5.158000 4.045837
5.159000 4.0114239000000005
5.160000 3.9768852
5.161000 3.9422239999999995
5.162000 3.9074435999999997
5.163000 3.8725466
5.164000 3.8375363000000005
5.165000 3.8024161000000003
5.166000 3.767189
5.167000 3.7318584
5.168000 3.6964271
5.169000 3.6608983
5.170000 3.6252752
5.171000 3.5895608
5.172000 3.5537582
5.173000 3.5178699
5.174000 3.4818988
5.175000 3.4458477000000003
5.176000 3.4097194999999996
5.177000 3.3735163999999997
5.178000 3.3372409999999997
5.179000 3.3008954999999998
5.180000 3.2644827000000003
5.181000 3.2280046
5.182000 3.1914636000000005
5.183000 3.1548619
5.184000 3.1182016999999997
5.185000 3.0814854
5.186000 3.0447152
5.187000 3.0078935
5.188000 2.9710226
5.189000 2.9341051
5.190000 2.8971436
5.191000 2.8601406
5.192000 2.8230989
5.193000 2.7860215
5.194000 2.7489113
5.195000 2.7117711
5.196000 2.674604
5.197000 2.6374133
5.198000 2.6002023
5.199000 2.562974
5.200000 2.5257317
5.201000 2.4884786
5.202000 2.4512179
5.203000 2.4139527000000003
5.204000 2.3766862
5.205000 2.3394212000000003
5.206000 2.3021607
5.207000 2.2649076
5.208000 2.2276644
5.209000 2.1904336
5.210000 2.1532180000000003
5.211000 2.1160198
5.212000 2.0788414
5.213000 2.041685
5.214000 2.0045526000000002
5.215000 1.9674467
5.216000 1.9303691
5.217000 1.893322
5.218000 1.8563077000000001
5.219000 1.8193282000000002
5.220000 1.7823858000000001
5.221000 1.7454827
5.222000 1.7086212
5.223000 1.6718035999999998
5.224000 1.6350324999999999
5.225000 1.5983102999999999
5.226000 1.5616396
5.227000 1.525023
5.228000 1.4884629999999999
5.229000 1.4519623000000002
5.230000 1.4155236
5.231000 1.3791495
5.232000 1.3428425000000002
5.233000 1.3066053
5.234000 1.2704404
5.235000 1.2343504
5.236000 1.1983374999999998
5.237000 1.1624043
5.238000 1.126553
5.239000 1.090786
5.240000 1.0551054
5.241000 1.0195134
5.242000 0.98401206
5.243000 0.94860345
5.244000 0.91328965
5.245000 0.87807262
5.246000 0.8429544000000001
5.247000 0.80793686
5.248000 0.77302209
5.249000 0.73821209
5.250000 0.70350887
5.251000 0.66891443
5.252000 0.63443091
5.253000 0.6000603999999999
5.254000 0.56580505
5.255000 0.5316670499999999
5.256000 0.49764859
5.257000 0.46375189
5.258000 0.42997925
5.259000 0.39633289000000005
5.260000 0.36281505999999997
5.261000 0.32942798
5.262000 0.29617387
5.263000 0.26305488
5.264000 0.23007308999999998
5.265000 0.19723053999999998
5.266000 0.16452918
5.267000 0.13197089
5.268000 0.099557464
5.269000 0.06729062899999999
5.270000 0.035172017
5.271000 0.0032032020999999996
5.272000 -0.028614298
5.273000 -0.060279015000000005
5.274000 -0.091789506
5.275000 -0.12314433999999999
5.276000 -0.15434207
5.277000 -0.18538125
5.278000 -0.21626037
5.279000 -0.2469779
5.280000 -0.27753224
5.281000 -0.30792174
5.282000 -0.33814465
5.283000 -0.36819917
5.284000 -0.39808350000000003
5.285000 -0.42779567
5.286000 -0.45733377000000003
5.287000 -0.48669586000000004
5.288000 -0.51587997
5.289000 -0.5448841
5.290000 -0.57370635
5.291000 -0.60234484
5.292000 -0.63079773
5.293000 -0.65906327
5.294000 -0.68713981
5.295000 -0.71502584
5.296000 -0.74271988
5.297000 -0.7702205799999999
5.298000 -0.79752672
5.299000 -0.82463715
5.300000 -0.85155088
5.301000 -0.8782669
5.302000 -0.9047843499999999
5.303000 -0.9311025
5.304000 -0.95722051
5.305000 -0.9831377299999999
5.306000 -1.0088534
5.307000 -1.0343669
5.308000 -1.0596774
5.309000 -1.084784
5.310000 -1.1096862
5.311000 -1.1343828999999999
5.312000 -1.1588733
5.313000 -1.1831562
5.314000 -1.2072306
5.315000 -1.2310953
5.316000 -1.2547489
5.317000 -1.2781901
5.318000 -1.3014175
5.319000 -1.3244295
5.320000 -1.3472248
5.321000 -1.3698016
5.322000 -1.3921584
5.323000 -1.4142936
5.324000 -1.4362058
5.325000 -1.4578933
5.326000 -1.4793549
5.327000 -1.5005891
5.328000 -1.5215948
5.329000 -1.542371
5.330000 -1.5629165
5.331000 -1.5832305000000002
5.332000 -1.6033123999999999
5.333000 -1.6231617
5.334000 -1.6427778
5.335000 -1.6621601
5.336000 -1.6813086000000002
5.337000 -1.7002230999999999
5.338000 -1.7189031000000001
5.339000 -1.7373489
5.340000 -1.7555602
5.341000 -1.7735370000000001
5.342000 -1.7912788
5.343000 -1.8087857999999999
5.344000 -1.8260578
5.345000 -1.8430945
5.346000 -1.8598955
5.347000 -1.8764606
5.348000 -1.8927893
5.349000 -1.9088812
5.350000 -1.9247361
5.351000 -1.9403532000000001
5.352000 -1.9557323000000002
5.353000 -1.9708727999999998
5.354000 -1.9857742
5.355000 -2.0004359999999997
5.356000 -2.0148579
5.357000 -2.0290395
5.358000 -2.0429805
5.359000 -2.0566804000000003
5.360000 -2.0701392
5.361000 -2.0833565
5.362000 -2.0963322
5.363000 -2.1090663999999997
5.364000 -2.1215588
5.365000 -2.1338093999999996
5.366000 -2.1458181
5.367000 -2.157585
5.368000 -2.1691099
5.369000 -2.1803929
5.370000 -2.1914339000000003
5.371000 -2.2022327
5.372000 -2.2127893
5.373000 -2.2231035
5.374000 -2.2331752
5.375000 -2.243004
5.376000 -2.2525899
5.377000 -2.2619325999999997
5.378000 -2.2710316
5.379000 -2.2798868
5.380000 -2.2884978
5.381000 -2.2968644
5.382000 -2.3049865
5.383000 -2.3128636
5.384000 -2.320496
5.385000 -2.3278834
5.386000 -2.3350261
5.387000 -2.3419242
5.388000 -2.3485782
5.389000 -2.3549885
5.390000 -2.3611557
5.391000 -2.3670804
5.392000 -2.3727637
5.393000 -2.3782063
5.394000 -2.3834094
5.395000 -2.3883741
5.396000 -2.3931015
5.397000 -2.3975931
5.398000 -2.4018498
5.399000 -2.4058729000000003
5.400000 -2.4096636
5.401000 -2.4132229
5.402000 -2.416552
5.403000 -2.4196517
5.404000 -2.4225225999999997
5.405000 -2.4251655
5.406000 -2.427581
5.407000 -2.4297692
5.408000 -2.4317307
5.409000 -2.4334656
5.410000 -2.434974
5.411000 -2.4362558
5.412000 -2.4373112
5.413000 -2.4381401
5.414000 -2.4387423
5.415000 -2.4391178
5.416000 -2.4392668
5.417000 -2.4391893000000002
5.418000 -2.4388855
5.419000 -2.4383556
5.420000 -2.4376001
5.421000 -2.4366195999999998
5.422000 -2.4354149
5.423000 -2.4339863999999998
5.424000 -2.4323354
5.425000 -2.4304628000000004
5.426000 -2.4283699999999997
5.427000 -2.4260581
5.428000 -2.4235284
5.429000 -2.4207825
5.430000 -2.417822
5.431000 -2.4146482000000002
5.432000 -2.4112629
5.433000 -2.4076674
5.434000 -2.4038633
5.435000 -2.3998523
5.436000 -2.3956357
5.437000 -2.3912147000000004
5.438000 -2.3865908
5.439000 -2.3817655
5.440000 -2.3767399
5.441000 -2.371515
5.442000 -2.3660921000000004
5.443000 -2.3604723
5.444000 -2.3546565
5.445000 -2.3486458000000003
5.446000 -2.3424413
5.447000 -2.3360439
5.448000 -2.3294548
5.449000 -2.3226749
5.450000 -2.3157055
5.451000 -2.3085477
5.452000 -2.3012029
5.453000 -2.2936722
5.454000 -2.2859573
5.455000 -2.2780595
5.456000 -2.2699800999999997
5.457000 -2.2617209999999996
5.458000 -2.2532834
5.459000 -2.244669
5.460000 -2.2358796
5.461000 -2.2269165
5.462000 -2.2177814000000002
5.463000 -2.2084758
5.464000 -2.1990011
5.465000 -2.1893585
5.466000 -2.1795496
5.467000 -2.1695755
5.468000 -2.1594375
5.469000 -2.1491369
5.470000 -2.1386746000000003
5.471000 -2.1280517999999997
5.472000 -2.1172695
5.473000 -2.1063289
5.474000 -2.0952312
5.475000 -2.0839775
5.476000 -2.0725692000000002
5.477000 -2.0610074
5.478000 -2.0492936
5.479000 -2.0374294
5.480000 -2.0254165
5.481000 -2.0132564
5.482000 -2.000951
5.483000 -1.9885024000000002
5.484000 -1.9759125999999998
5.485000 -1.9631835
5.486000 -1.9503174
5.487000 -1.9373165
5.488000 -1.9241830000000002
5.489000 -1.9109193
5.490000 -1.8975275
5.491000 -1.8840097
5.492000 -1.8703682
5.493000 -1.8566053
5.494000 -1.8427229
5.495000 -1.8287227
5.496000 -1.8146068000000002
5.497000 -1.8003768999999998
5.498000 -1.7860346999999999
5.499000 -1.7715819000000002
5.500000 -1.7570198
5.501000 -1.7423498
5.502000 -1.7275732
5.503000 -1.7126914
5.504000 -1.6977055
5.505000 -1.6826168
5.506000 -1.6674263000000002
5.507000 -1.6521352999999999
5.508000 -1.6367452
5.509000 -1.6212570999999998
5.510000 -1.6056726000000001
5.511000 -1.589993
5.512000 -1.5742199
5.513000 -1.5583551
5.514000 -1.5424001999999999
5.515000 -1.5263573000000001
5.516000 -1.5102284000000001
5.517000 -1.4940156
5.518000 -1.4777211000000001
5.519000 -1.4613472
5.520000 -1.4448964
5.521000 -1.428371
5.522000 -1.4117735
5.523000 -1.395106
5.524000 -1.3783713
5.525000 -1.3615715000000002
5.526000 -1.344709
5.527000 -1.3277858999999999
5.528000 -1.3108043999999999
5.529000 -1.2937664999999998
5.530000 -1.2766742
5.531000 -1.2595293
5.532000 -1.2423336999999999
5.533000 -1.2250888999999998
5.534000 -1.2077967
5.535000 -1.1904585
5.536000 -1.1730759
5.537000 -1.1556505
5.538000 -1.1381838
5.539000 -1.1206771
5.540000 -1.1031321
5.541000 -1.0855503
5.542000 -1.0679333
5.543000 -1.0502826
5.544000 -1.0326001
5.545000 -1.0148874
5.546000 -0.99714631
5.547000 -0.9793787300000001
5.548000 -0.9615865499999999
5.549000 -0.94377175
5.550000 -0.9259362700000001
5.551000 -0.9080821600000001
5.552000 -0.8902114799999999
5.553000 -0.87232618
5.554000 -0.8544283899999999
5.555000 -0.83652008
5.556000 -0.81860339
5.557000 -0.80068028
5.558000 -0.7827525999999999
5.559000 -0.7648224
5.560000 -0.7468915500000001
5.561000 -0.7289619199999999
5.562000 -0.71103531
5.563000 -0.6931134999999999
5.564000 -0.6751982
5.565000 -0.6572911499999999
5.566000 -0.63939402
5.567000 -0.62150848
5.568000 -0.60363621
5.569000 -0.5857789
5.570000 -0.5679382000000001
5.571000 -0.5501158100000001
5.572000 -0.53231344
5.573000 -0.5145328600000001
5.574000 -0.49677584
5.575000 -0.47904421
5.576000 -0.46133981
5.577000 -0.44366452000000006
5.578000 -0.42602024000000005
5.579000 -0.40840888
5.580000 -0.39083236000000005
5.581000 -0.37329253
5.582000 -0.3557913
5.583000 -0.33833052
5.584000 -0.32091197
5.585000 -0.30353742
5.586000 -0.28620858
5.587000 -0.26892708
5.588000 -0.25169443999999996
5.589000 -0.23451218999999998
5.590000 -0.21738174999999998
5.591000 -0.20030446000000002
5.592000 -0.18328164
5.593000 -0.16631456
5.594000 -0.14940446
5.595000 -0.13255252
5.596000 -0.11575999
5.597000 -0.09902805299999999
5.598000 -0.08235797900000001
5.599000 -0.06575103
5.600000 -0.049208535
5.601000 -0.032731876
5.602000 -0.016322504
5.603000 1.8063533e-05
5.604000 0.016288234
5.605000 0.032486345
5.606000 0.048610667
5.607000 0.06465941
5.608000 0.080630725
5.609000 0.096522731
5.610000 0.11233351999999999
5.611000 0.12806117
5.612000 0.14370375999999999
5.613000 0.1592594
5.614000 0.17472621
5.615000 0.1901024
5.616000 0.20538624000000003
5.617000 0.22057607
5.618000 0.23567028999999998
5.619000 0.25066747
5.620000 0.26556626
5.621000 0.28036539
5.622000 0.29506376
5.623000 0.30966031
5.624000 0.32415411
5.625000 0.33854435
5.626000 0.35283024999999996
5.627000 0.36701112999999996
5.628000 0.38108632
5.629000 0.39505525
5.630000 0.40891729
5.631000 0.42267186
5.632000 0.43631829
5.633000 0.44985600000000003
5.634000 0.46328423
5.635000 0.47660219000000004
5.636000 0.48980904000000003
5.637000 0.50290385
5.638000 0.51588565
5.639000 0.52875336
5.640000 0.54150578
5.641000 0.55414173
5.642000 0.56665991
5.643000 0.5790590299999999
5.644000 0.59133773
5.645000 0.60349465
5.646000 0.6155284599999999
5.647000 0.62743775
5.648000 0.63922126
5.649000 0.65087765
5.650000 0.6624057
5.651000 0.67380425
5.652000 0.68507213
5.653000 0.6962083299999999
5.654000 0.70721186
5.655000 0.7180817899999999
5.656000 0.72881724
5.657000 0.73941741
5.658000 0.74988152
5.659000 0.76020882
5.660000 0.77039865
5.661000 0.78045032
5.662000 0.7903631799999999
5.663000 0.80013666
5.664000 0.80977008
5.665000 0.81926277
5.666000 0.8286140900000001
5.667000 0.83782347
5.668000 0.84689036
5.669000 0.85581411
5.670000 0.86459406
5.671000 0.8732297499999999
5.672000 0.88172061
5.673000 0.8900661000000001
5.674000 0.89826584
5.675000 0.90631936
5.676000 0.91422629
5.677000 0.92198635
5.678000 0.92959935
5.679000 0.93706502
5.680000 0.9443832600000001
5.681000 0.9515539700000001
5.682000 0.9585770800000001
5.683000 0.96545257
5.684000 0.97218053
5.685000 0.9787609799999999
5.686000 0.985194
5.687000 0.9914795900000001
5.688000 0.9976177500000001
5.689000 1.0036085
5.690000 1.0094517
5.691000 1.0151473
5.692000 1.0206951
5.693000 1.0260948
5.694000 1.0313462
5.695000 1.0364487
5.696000 1.0414018
5.697000 1.0462050999999999
5.698000 1.0508579
5.699000 1.0553596
5.700000 1.0597093
5.701000 1.0639064999999999
5.702000 1.0679504
5.703000 1.0718402999999999
5.704000 1.0755756
5.705000 1.0791557
5.706000 1.0825801
5.707000 1.0858484
5.708000 1.0889602
5.709000 1.0919155
5.710000 1.0947141
5.711000 1.0973562
5.712000 1.0998421
5.713000 1.1021720000000002
5.714000 1.1043465000000001
5.715000 1.106366
5.716000 1.1082314
5.717000 1.1099433
5.718000 1.1115025
5.719000 1.1129098
5.720000 1.1141662
5.721000 1.1152723999999998
5.722000 1.1162293
5.723000 1.1170377
5.724000 1.1176983999999999
5.725000 1.1182119000000001
5.726000 1.1185789
5.727000 1.1187998
5.728000 1.118875
5.729000 1.118805
5.730000 1.1185899
5.731000 1.1182299999999998
5.732000 1.1177252
5.733000 1.1170757999999998
5.734000 1.1162817
5.735000 1.1153429
5.736000 1.1142594000000001
5.737000 1.1130312
5.738000 1.1116585
5.739000 1.1101411
5.740000 1.1084793000000002
5.741000 1.1066733
5.742000 1.1047233
5.743000 1.1026296
5.744000 1.1003926000000002
5.745000 1.098013
5.746000 1.0954912
5.747000 1.0928278
5.748000 1.0900236
5.749000 1.0870792
5.750000 1.0839955000000001
5.751000 1.0807733
5.752000 1.0774134
5.753000 1.0739165
5.754000 1.0702836
5.755000 1.0665154
5.756000 1.0626127
5.757000 1.0585763
5.758000 1.0544068
5.759000 1.050105
5.760000 1.0456717
5.761000 1.0411073
5.762000 1.0364128
5.763000 1.0315887
5.764000 1.0266356
5.765000 1.0215544
5.766000 1.0163457
5.767000 1.0110104
5.768000 1.0055491
5.769000 0.9999628199999999
5.770000 0.9942524100000001
5.771000 0.98841889
5.772000 0.98246327
5.773000 0.97638667
5.774000 0.97019011
5.775000 0.9638747200000001
5.776000 0.9574417
5.777000 0.95089208
5.778000 0.94422707
5.779000 0.9374477900000001
5.780000 0.9305553500000001
5.781000 0.9235506900000001
5.782000 0.9164349199999999
5.783000 0.90920888
5.784000 0.90187341
5.785000 0.89442935
5.786000 0.88687735
5.787000 0.8792180599999999
5.788000 0.87145213
5.789000 0.8635801300000001
5.790000 0.85560251
5.791000 0.84751984
5.792000 0.83933258
5.793000 0.83104121
5.794000 0.82264626
5.795000 0.81414832
5.796000 0.8055480199999999
5.797000 0.7968461099999999
5.798000 0.78804335
5.799000 0.77914074
5.800000 0.77013932
5.801000 0.7610403
5.802000 0.75184493
5.803000 0.74255471
5.804000 0.73317117
5.805000 0.7236959900000001
5.806000 0.7141309299999999
5.807000 0.70447787
5.808000 0.6947387
5.809000 0.68491534
5.810000 0.67500975
5.811000 0.66502388
5.812000 0.65495959
5.813000 0.6448187400000001
5.814000 0.63460306
5.815000 0.62431418
5.816000 0.6139535899999999
5.817000 0.60352269
5.818000 0.59302272
5.819000 0.58245473
5.820000 0.57181967
5.821000 0.56111836
5.822000 0.55035148
5.823000 0.53951964
5.824000 0.52862335
5.825000 0.51766303
5.826000 0.5066391100000001
5.827000 0.49555199
5.828000 0.48440206
5.829000 0.47318977
5.830000 0.46191560000000004
5.831000 0.45058015
5.832000 0.43918407
5.833000 0.42772815
5.834000 0.41621326999999997
5.835000 0.40464042999999994
5.836000 0.39301077
5.837000 0.38132552999999997
5.838000 0.36958607
5.839000 0.35779384999999997
5.840000 0.34595039
5.841000 0.33405731
5.842000 0.32211624
5.843000 0.31012888
5.844000 0.29809694000000003
5.845000 0.28602211
5.846000 0.27390609
5.847000 0.26175054000000003
5.848000 0.24955708000000001
5.849000 0.23732725999999998
5.850000 0.22506257999999998
5.851000 0.21276451000000002
5.852000 0.20043439999999998
5.853000 0.18807361
5.854000 0.17568340000000002
5.855000 0.16326498
5.856000 0.15081955000000002
5.857000 0.13834828999999998
5.858000 0.12585234
5.859000 0.11333285
5.860000 0.10079099000000001
5.861000 0.088227924
5.862000 0.07564486000000001
5.863000 0.063043035
5.864000 0.050423725
5.865000 0.03778823
5.866000 0.025137885999999998
5.867000 0.012474055
5.868000 -0.00020188961000000002
5.869000 -0.012888563
5.870000 -0.025584589
5.871000 -0.038288612
5.872000 -0.050999317
5.873000 -0.063715427
5.874000 -0.076435728
5.875000 -0.089159084
5.876000 -0.10188443
5.877000 -0.11461079
5.878000 -0.12733727
5.879000 -0.14006306
5.880000 -0.15278743
5.881000 -0.16550971
5.882000 -0.17822931
5.883000 -0.19094566
5.884000 -0.20365819999999998
5.885000 -0.21636640000000001
5.886000 -0.22906968
5.887000 -0.24176743
5.888000 -0.25445896
5.889000 -0.26714351999999997
5.890000 -0.27982027
5.891000 -0.29248819000000004
5.892000 -0.30514619
5.893000 -0.31779303999999997
5.894000 -0.33042736
5.895000 -0.34304766000000003
5.896000 -0.35565231999999997
5.897000 -0.36823959
5.898000 -0.38080765
5.899000 -0.39335457
5.900000 -0.40587843
5.901000 -0.4183773
5.902000 -0.43084915
5.903000 -0.44329213
5.904000 -0.45570433
5.905000 -0.46808398
5.906000 -0.48042941
5.907000 -0.49273912
5.908000 -0.50501167
5.909000 -0.51724585
5.910000 -0.5294406300000001
5.911000 -0.54159509
5.912000 -0.55370848
5.913000 -0.56578023
5.914000 -0.5778098899999999
5.915000 -0.58979713
5.916000 -0.6017417199999999
5.917000 -0.61364346
5.918000 -0.62550223
5.919000 -0.63731796
5.920000 -0.64909048
5.921000 -0.66081965
5.922000 -0.67250519
5.923000 -0.68414682
5.924000 -0.69574406
5.925000 -0.7072963800000001
5.926000 -0.71880305
5.927000 -0.7302633000000001
5.928000 -0.74167615
5.929000 -0.75304052
5.930000 -0.76435516
5.931000 -0.7756187999999999
5.932000 -0.7868300199999999
5.933000 -0.7979873599999999
5.934000 -0.80908937
5.935000 -0.8201344899999999
5.936000 -0.8311212099999999
5.937000 -0.8420480399999999
5.938000 -0.8529135
5.939000 -0.86371629
5.940000 -0.87445518
5.941000 -0.8851288800000001
5.942000 -0.8957363700000001
5.943000 -0.9062766999999999
5.944000 -0.9167489600000001
5.945000 -0.92715248
5.946000 -0.93748644
5.947000 -0.9477503599999999
5.948000 -0.95794369
5.949000 -0.96806595
5.950000 -0.9781166000000001
5.951000 -0.98809525
5.952000 -0.9980014500000001
5.953000 -1.0078346999999999
5.954000 -1.0175946
5.955000 -1.0272805
5.956000 -1.0368917
5.957000 -1.0464277
5.958000 -1.0558877
5.959000 -1.0652709
5.960000 -1.0745764999999998
5.961000 -1.0838035
5.962000 -1.0929512000000001
5.963000 -1.1020185
5.964000 -1.1110047
5.965000 -1.1199087
5.966000 -1.1287298
5.967000 -1.1374672000000001
5.968000 -1.1461201
5.969000 -1.1546878
5.970000 -1.1631698
5.971000 -1.1715655999999999
5.972000 -1.1798748
5.973000 -1.188097
5.974000 -1.196232
5.975000 -1.2042795
5.976000 -1.2122395
5.977000 -1.2201119
5.978000 -1.2278966
5.979000 -1.2355935
5.980000 -1.2432025
5.981000 -1.2507235
5.982000 -1.2581563
5.983000 -1.2655007
5.984000 -1.2727563000000002
5.985000 -1.2799229
5.986000 -1.2869997
5.987000 -1.2939864
5.988000 -1.3008822
5.989000 -1.3076862999999999
5.990000 -1.3143979
5.991000 -1.3210161
5.992000 -1.3275399
5.993000 -1.3339682
5.994000 -1.3403003
5.995000 -1.3465349999999998
5.996000 -1.3526713
5.997000 -1.3587083
5.998000 -1.3646452999999998
5.999000 -1.3704813999999998
6.000000 -1.3762161
6.001000 -1.3818488
6.002000 -1.3873792
6.003000 -1.3928071
6.004000 -1.3981321999999998
6.005000 -1.4033547
6.006000 -1.4084746000000001
6.007000 -1.4134923000000001
6.008000 -1.4184079
6.009000 -1.4232219000000002
6.010000 -1.4279347
6.011000 -1.4325467
6.012000 -1.4370583
6.013000 -1.4414698
6.014000 -1.4457815
6.015000 -1.4499936999999998
6.016000 -1.4541065
6.017000 -1.4581199
6.018000 -1.4620337
6.019000 -1.4658476999999999
6.020000 -1.4695616
6.021000 -1.473175
6.022000 -1.4766873
6.023000 -1.4800979
6.024000 -1.483406
6.025000 -1.4866112
6.026000 -1.4897125
6.027000 -1.4927093
6.028000 -1.4956011
6.029000 -1.4983871
6.030000 -1.5010669
6.031000 -1.50364
6.032000 -1.5061062
6.033000 -1.5084652
6.034000 -1.5107171000000001
6.035000 -1.5128617
6.036000 -1.5148993
6.037000 -1.5168301
6.038000 -1.5186545
6.039000 -1.5203728
6.040000 -1.5219856999999999
6.041000 -1.5234936
6.042000 -1.5248971999999998
6.043000 -1.526197
6.044000 -1.5273935
6.045000 -1.5284874
6.046000 -1.529479
6.047000 -1.5303689
6.048000 -1.5311574
6.049000 -1.5318447000000002
6.050000 -1.532431
6.051000 -1.5329165
6.052000 -1.5333012
6.053000 -1.5335849000000001
6.054000 -1.5337676999999998
6.055000 -1.5338492000000001
6.056000 -1.5338291
6.057000 -1.5337074
6.058000 -1.5334837000000001
6.059000 -1.5331577
6.060000 -1.532729
6.061000 -1.5321974999999999
6.062000 -1.531563
6.063000 -1.5308253
6.064000 -1.5299844999999999
6.065000 -1.5290407000000001
6.066000 -1.5279937000000001
6.067000 -1.5268438
6.068000 -1.5255915
6.069000 -1.5242368
6.070000 -1.5227803
6.071000 -1.5212223
6.072000 -1.5195633
6.073000 -1.5178039
6.074000 -1.5159444
6.075000 -1.5139855
6.076000 -1.5119274
6.077000 -1.5097707999999999
6.078000 -1.5075158
6.079000 -1.5051629
6.080000 -1.5027123999999998
6.081000 -1.5001646
6.082000 -1.4975198
6.083000 -1.4947781
6.084000 -1.4919399
6.085000 -1.4890053
6.086000 -1.4859746
6.087000 -1.4828481
6.088000 -1.4796261
6.089000 -1.4763089999999999
6.090000 -1.4728972
6.091000 -1.4693912999999998
6.092000 -1.4657918
6.093000 -1.4620994999999999
6.094000 -1.4583151
6.095000 -1.4544393
6.096000 -1.4504730000000001
6.097000 -1.446417
6.098000 -1.4422723
6.099000 -1.4380398
6.100000 -1.4337203
6.101000 -1.4293149
6.102000 -1.4248243
6.103000 -1.4202492
6.104000 -1.4155906
6.105000 -1.4108489
6.106000 -1.4060249
6.107000 -1.4011187
6.108000 -1.396131
6.109000 -1.391062
6.110000 -1.3859119
6.111000 -1.3806807
6.112000 -1.3753684
6.113000 -1.3699751
6.114000 -1.3645006
6.115000 -1.3589449
6.116000 -1.3533078
6.117000 -1.3475892
6.118000 -1.3417889
6.119000 -1.3359071
6.120000 -1.3299436
6.121000 -1.3238987
6.122000 -1.3177725
6.123000 -1.3115656
6.124000 -1.3052782
6.125000 -1.298911
6.126000 -1.2924649
6.127000 -1.2859406
6.128000 -1.2793393
6.129000 -1.272662
6.130000 -1.2659099
6.131000 -1.2590844
6.132000 -1.2521868999999999
6.133000 -1.2452186
6.134000 -1.238181
6.135000 -1.2310755
6.136000 -1.2239033
6.137000 -1.2166659
6.138000 -1.2093646
6.139000 -1.2020002
6.140000 -1.194574
6.141000 -1.1870869
6.142000 -1.1795396
6.143000 -1.1719330000000001
6.144000 -1.1642678
6.145000 -1.1565444
6.146000 -1.1487634
6.147000 -1.1409252
6.148000 -1.1330303
6.149000 -1.1250789
6.150000 -1.1170716
6.151000 -1.1090087
6.152000 -1.1008905
6.153000 -1.0927175
6.154000 -1.0844901
6.155000 -1.0762087
6.156000 -1.0678738
6.157000 -1.0594861
6.158000 -1.051046
6.159000 -1.0425541
6.160000 -1.034011
6.161000 -1.0254174
6.162000 -1.016774
6.163000 -1.0080814
6.164000 -0.99934023
6.165000 -0.99055124
6.166000 -0.98171504
6.167000 -0.97283227
6.168000 -0.96390368
6.169000 -0.9549299299999999
6.170000 -0.94591174
6.171000 -0.9368496900000001
6.172000 -0.9277445299999999
6.173000 -0.9185969800000001
6.174000 -0.90940781
6.175000 -0.9001776600000001
6.176000 -0.8909073700000001
6.177000 -0.88159768
6.178000 -0.87224953
6.179000 -0.8628638500000001
6.180000 -0.8534415599999999
6.181000 -0.8439837
6.182000 -0.8344913799999999
6.183000 -0.82496572
6.184000 -0.81540793
6.185000 -0.80581922
6.186000 -0.7962009900000001
6.187000 -0.7865544400000001
6.188000 -0.77688093
6.189000 -0.76718186
6.190000 -0.75745853
6.191000 -0.74771224
6.192000 -0.7379442
6.193000 -0.7281556699999999
6.194000 -0.7183477300000001
6.195000 -0.70852134
6.196000 -0.69867745
6.197000 -0.68881684
6.198000 -0.6789401199999999
6.199000 -0.66904789
6.200000 -0.6591405699999999
6.201000 -0.64921849
6.202000 -0.6392818899999999
6.203000 -0.62933094
6.204000 -0.61936579
6.205000 -0.60938653
6.206000 -0.5993933
6.207000 -0.58938614
6.208000 -0.5793653
6.209000 -0.56933099
6.210000 -0.55928356
6.211000 -0.54922341
6.212000 -0.53915111
6.213000 -0.52906726
6.214000 -0.51897271
6.215000 -0.50886832
6.216000 -0.49875509
6.217000 -0.48863413000000006
6.218000 -0.47850665
6.219000 -0.46837386
6.220000 -0.45823710999999995
6.221000 -0.44809771000000004
6.222000 -0.43795705
6.223000 -0.42781644
6.224000 -0.41767721999999996
6.225000 -0.40754066000000005
6.226000 -0.39740796000000006
6.227000 -0.38728031999999996
6.228000 -0.3771588
6.229000 -0.36704442000000004
6.230000 -0.35693811
6.231000 -0.34684069
6.232000 -0.33675293
6.233000 -0.3266755
6.234000 -0.31660902
6.235000 -0.30655405
6.236000 -0.29651106
6.237000 -0.28648055
6.238000 -0.27646294
6.239000 -0.26645868
6.240000 -0.25646819
6.241000 -0.24649190999999998
6.242000 -0.23653032000000002
6.243000 -0.22658394
6.244000 -0.21665329
6.245000 -0.20673897
6.246000 -0.19684162
6.247000 -0.18696194
6.248000 -0.17710066000000002
6.249000 -0.16725857
6.250000 -0.15743647
6.251000 -0.1476352
6.252000 -0.1378556
6.253000 -0.12809852
6.254000 -0.11836478
6.255000 -0.10865517999999999
6.256000 -0.098970474
6.257000 -0.089311384
6.258000 -0.079678564
6.259000 -0.070072617
6.260000 -0.060494093
6.261000 -0.050943479
6.262000 -0.041421229
6.263000 -0.031927752000000004
6.264000 -0.022463432
6.265000 -0.013028645000000002
6.266000 -0.0036237743
6.267000 0.0057507816
6.268000 0.015094585
6.269000 0.024407153
6.270000 0.033687943
6.271000 0.04293634
6.272000 0.052151659999999996
6.273000 0.06133315
6.274000 0.070479978
6.275000 0.07959124599999999
6.276000 0.088666007
6.277000 0.09770327000000001
6.278000 0.10670201
6.279000 0.11566121
6.280000 0.12457983000000002
6.281000 0.13345690000000002
6.282000 0.14229145999999998
6.283000 0.15108264
6.284000 0.15982965000000002
6.285000 0.16853176
6.286000 0.17718836999999998
6.287000 0.18579897
6.288000 0.19436318
6.289000 0.20288071000000002
6.290000 0.21135139
6.291000 0.21977513
6.292000 0.22815193999999997
6.293000 0.23648189000000003
6.294000 0.24476512
6.295000 0.25300181
6.296000 0.26119213999999996
6.297000 0.2693363
6.298000 0.27743443
6.299000 0.28548667
6.300000 0.29349306
6.301000 0.30145359
6.302000 0.30936813
6.303000 0.31723643
6.304000 0.32505814
6.305000 0.33283280000000004
6.306000 0.3405598
6.307000 0.34823844
6.308000 0.35586786
6.309000 0.36344714
6.310000 0.3709753
6.311000 0.37845124
6.312000 0.38587386
6.313000 0.39324206
6.314000 0.40055471000000004
6.315000 0.40781074
6.316000 0.41500917
6.317000 0.42214905999999996
6.318000 0.42922958
6.319000 0.43625011999999996
6.320000 0.44321008
6.321000 0.45010913
6.322000 0.456947
6.323000 0.46372358
6.324000 0.47043887999999995
6.325000 0.47709309000000005
6.326000 0.48368648000000003
6.327000 0.49021932999999995
6.328000 0.49669212
6.329000 0.50310525
6.330000 0.50945915
6.331000 0.5157542900000001
6.332000 0.5219910799999999
6.333000 0.52816984
6.334000 0.53429087
6.335000 0.5403543799999999
6.336000 0.5463604799999999
6.337000 0.55230916
6.338000 0.55820039
6.339000 0.56403396
6.340000 0.5698096899999999
6.341000 0.57552722
6.342000 0.5811862600000001
6.343000 0.58678635
6.344000 0.59232712
6.345000 0.59780809
6.346000 0.60322885
6.347000 0.60858903
6.348000 0.61388831
6.349000 0.6191263
6.350000 0.62430282
6.351000 0.62941764
6.352000 0.63447068
6.353000 0.6394618200000001
6.354000 0.64439108
6.355000 0.6492585399999999
6.356000 0.65406431
6.357000 0.65880856
6.358000 0.66349143
6.359000 0.66811312
6.360000 0.67267381
6.361000 0.67717363
6.362000 0.68161278
6.363000 0.68599135
6.364000 0.69030938
6.365000 0.69456683
6.366000 0.69876369
6.367000 0.70289983
6.368000 0.70697502
6.369000 0.71098907
6.370000 0.71494165
6.371000 0.71883244
6.372000 0.7226611
6.373000 0.72642728
6.374000 0.73013068
6.375000 0.73377099
6.376000 0.73734801
6.377000 0.7408616100000001
6.378000 0.7443117
6.379000 0.74769831
6.380000 0.75102164
6.381000 0.75428197
6.382000 0.75747971
6.383000 0.7606153800000001
6.384000 0.76368963
6.385000 0.7667031599999999
6.386000 0.7696568
6.387000 0.77255145
6.388000 0.77538798
6.389000 0.77816728
6.390000 0.78089023
6.391000 0.7835576299999999
6.392000 0.7861702700000001
6.393000 0.7887288900000001
6.394000 0.79123396
6.395000 0.7936858600000001
6.396000 0.79608485
6.397000 0.79843113
6.398000 0.8007247000000001
6.399000 0.80296546
6.400000 0.80515314
6.401000 0.80728736
6.402000 0.80936775
6.403000 0.8113937499999999
6.404000 0.81336489
6.405000 0.8152807099999999
6.406000 0.81714066
6.407000 0.8189443500000001
6.408000 0.8206914200000001
6.409000 0.82238158
6.410000 0.82401466
6.411000 0.82559073
6.412000 0.82710991
6.413000 0.8285723599999999
6.414000 0.82997857
6.415000 0.8313290799999999
6.416000 0.8326246400000001
6.417000 0.833866
6.418000 0.835054
6.419000 0.83618956
6.420000 0.8372738
6.421000 0.8383076600000001
6.422000 0.83929226
6.423000 0.8402286099999999
6.424000 0.84111765
6.425000 0.84196031
6.426000 0.8427573400000001
6.427000 0.84350947
6.428000 0.84421737
6.429000 0.8448814000000001
6.430000 0.8455020400000001
6.431000 0.8460793600000001
6.432000 0.84661366
6.433000 0.8471048400000001
6.434000 0.8475529
6.435000 0.84795775
6.436000 0.8483192900000001
6.437000 0.8486372400000001
6.438000 0.8489115199999999
6.439000 0.84914193
6.440000 0.8493283799999999
6.441000 0.8494709600000001
6.442000 0.8495696800000001
6.443000 0.8496247199999999
6.444000 0.8496363599999999
6.445000 0.8496049800000001
6.446000 0.84953113
6.447000 0.8494153600000001
6.448000 0.84925843
6.449000 0.8490610900000001
6.450000 0.8488241599999999
6.451000 0.84854849
6.452000 0.848235
6.453000 0.8478845500000001
6.454000 0.84749805
6.455000 0.84707625
6.456000 0.84662
6.457000 0.8461298399999999
6.458000 0.84560644
6.459000 0.84505035
6.460000 0.8444619400000001
6.461000 0.84384158
6.462000 0.8431895599999999
6.463000 0.84250607
6.464000 0.84179128
6.465000 0.8410452900000001
6.466000 0.84026819
6.467000 0.83946018
6.468000 0.83862133
6.469000 0.8377518500000001
6.470000 0.8368520100000001
6.471000 0.8359220800000001
6.472000 0.8349624499999999
6.473000 0.83397366
6.474000 0.8329562800000001
6.475000 0.83191097
6.476000 0.83083855
6.477000 0.82973978
6.478000 0.8286154800000001
6.479000 0.8274667
6.480000 0.82629435
6.481000 0.82509937
6.482000 0.8238826899999999
6.483000 0.82264515
6.484000 0.8213876700000001
6.485000 0.82011102
6.486000 0.81881583
6.487000 0.8175026599999999
6.488000 0.81617199
6.489000 0.8148241800000001
6.490000 0.8134594199999999
6.491000 0.8120778900000001
6.492000 0.8106796100000001
6.493000 0.80926456
6.494000 0.8078325500000001
6.495000 0.80638342
6.496000 0.8049170499999999
6.497000 0.8034331699999999
6.498000 0.8019316000000001
6.499000 0.8004122400000001
6.500000 0.7988749999999999
6.501000 0.7973199699999999
6.502000 0.79574725
6.503000 0.7941571099999999
6.504000 0.79254992
6.505000 0.79092626
6.506000 0.7892867600000001
6.507000 0.78763217
6.508000 0.78596333
6.509000 0.78428127
6.510000 0.78258701
6.511000 0.7808816199999999
6.512000 0.77916626
6.513000 0.7774421
6.514000 0.77571026
6.515000 0.77397181
6.516000 0.77222772
6.517000 0.77047893
6.518000 0.76872623
6.519000 0.76697036
6.520000 0.76521183
6.521000 0.76345112
6.522000 0.76168855
6.523000 0.75992425
6.524000 0.75815837
6.525000 0.75639091
6.526000 0.75462176
6.527000 0.7528508500000001
6.528000 0.75107799
6.529000 0.74930303
6.530000 0.74752588
6.531000 0.7457463999999999
6.532000 0.74396459
6.533000 0.74218051
6.534000 0.74039428
6.535000 0.73860609
6.536000 0.73681632
6.537000 0.73502539
6.538000 0.7332337999999999
6.539000 0.73144222
6.540000 0.72965128
6.541000 0.72786175
6.542000 0.72607445
6.543000 0.7242901700000001
6.544000 0.72250976
6.545000 0.72073401
6.546000 0.71896371
6.547000 0.71719955
6.548000 0.7154422300000001
6.549000 0.71369237
6.550000 0.71195043
6.551000 0.7102168600000001
6.552000 0.7084920100000001
6.553000 0.70677609
6.554000 0.7050693
6.555000 0.70337174
6.556000 0.70168343
6.557000 0.7000044000000001
6.558000 0.6983345799999999
6.559000 0.6966739900000001
6.560000 0.69502252
6.561000 0.69338013
6.562000 0.69174683
6.563000 0.6901226899999999
6.564000 0.68850778
6.565000 0.6869022699999999
6.566000 0.68530641
6.567000 0.68372046
6.568000 0.6821448
6.569000 0.68057985
6.570000 0.67902612
6.571000 0.67748409
6.572000 0.6759543
6.573000 0.6744373100000001
6.574000 0.67293365
6.575000 0.67144386
6.576000 0.6699684499999999
6.577000 0.66850786
6.578000 0.66706245
6.579000 0.66563259
6.580000 0.66421852
6.581000 0.6628203699999999
6.582000 0.6614382400000001
6.583000 0.66007222
6.584000 0.65872222
6.585000 0.6573882
6.586000 0.65607005
6.587000 0.65476769
6.588000 0.6534809699999999
6.589000 0.65220981
6.590000 0.65095415
6.591000 0.649714
6.592000 0.64848945
6.593000 0.6472806400000001
6.594000 0.64608781
6.595000 0.6449112699999999
6.596000 0.64375149
6.597000 0.64260894
6.598000 0.64148423
6.599000 0.64037801
6.600000 0.63929092
6.601000 0.63822377
6.602000 0.63717719
6.603000 0.63615195
6.604000 0.63514872
6.605000 0.63416814
6.606000 0.63321074
6.607000 0.6322769899999999
6.608000 0.63136728
6.609000 0.6304818200000001
6.610000 0.62962072
6.611000 0.62878402
6.612000 0.62797153
6.613000 0.62718308
6.614000 0.6264182699999999
6.615000 0.62567666
6.616000 0.62495773
6.617000 0.62426087
6.618000 0.62358547
6.619000 0.62293089
6.620000 0.6222965199999999
6.621000 0.6216817099999999
6.622000 0.6210859400000001
6.623000 0.6205087100000001
6.624000 0.61994959
6.625000 0.61940826
6.626000 0.61888457
6.627000 0.6183784
6.628000 0.61788978
6.629000 0.6174189
6.630000 0.61696605
6.631000 0.61653154
6.632000 0.61611584
6.633000 0.61571947
6.634000 0.61534299
6.635000 0.61498703
6.636000 0.61465218
6.637000 0.6143390200000001
6.638000 0.61404817
6.639000 0.61378009
6.640000 0.61353524
6.641000 0.61331401
6.642000 0.61311666
6.643000 0.61294339
6.644000 0.6127943299999999
6.645000 0.61266948
6.646000 0.6125687599999999
6.647000 0.61249202
6.648000 0.61243908
6.649000 0.6124096499999999
6.650000 0.6124035
6.651000 0.6124203100000001
6.652000 0.6124598
6.653000 0.61252168
6.654000 0.61260569
6.655000 0.61271158
6.656000 0.61283922
6.657000 0.61298842
6.658000 0.6131590800000001
6.659000 0.6133511700000001
6.660000 0.61356463
6.661000 0.61379946
6.662000 0.6140556699999999
6.663000 0.61433329
6.664000 0.61463234
6.665000 0.61495281
6.666000 0.6152947
6.667000 0.61565791
6.668000 0.61604236
6.669000 0.6164478600000001
6.670000 0.6168742199999999
6.671000 0.61732111
6.672000 0.61778822
6.673000 0.6182751200000001
6.674000 0.6187813799999999
6.675000 0.61930651
6.676000 0.61984998
6.677000 0.6204112900000001
6.678000 0.6209898699999999
6.679000 0.62158527
6.680000 0.62219696
6.681000 0.62282449
6.682000 0.62346752
6.683000 0.62412568
6.684000 0.6247988
6.685000 0.62548672
6.686000 0.62618935
6.687000 0.6269068
6.688000 0.62763914
6.689000 0.62838658
6.690000 0.62914938
6.691000 0.62992792
6.692000 0.63072252
6.693000 0.63153361
6.694000 0.63236156
6.695000 0.63320678
6.696000 0.63406955
6.697000 0.63495017
6.698000 0.63584875
6.699000 0.63676545
6.700000 0.6377002700000001
6.701000 0.63865306
6.702000 0.63962359
6.703000 0.64061149
6.704000 0.64161634
6.705000 0.64263749
6.706000 0.64367433
6.707000 0.6447261200000001
6.708000 0.6457920699999999
6.709000 0.64687133
6.710000 0.64796307
6.711000 0.64906646
6.712000 0.65018064
6.713000 0.65130484
6.714000 0.6524384
6.715000 0.65358062
6.716000 0.65473099
6.717000 0.6558890900000001
6.718000 0.65705455
6.719000 0.65822713
6.720000 0.65940665
6.721000 0.66059306
6.722000 0.6617864099999999
6.723000 0.66298675
6.724000 0.66419425
6.725000 0.66540907
6.726000 0.66663139
6.727000 0.6678613800000001
6.728000 0.6690992
6.729000 0.67034503
6.730000 0.67159887
6.731000 0.67286077
6.732000 0.6741306300000001
6.733000 0.67540826
6.734000 0.67669344
6.735000 0.67798584
6.736000 0.67928499
6.737000 0.68059042
6.738000 0.68190158
6.739000 0.68321782
6.740000 0.68453844
6.741000 0.68586278
6.742000 0.6871901
6.743000 0.6885197
6.744000 0.68985093
6.745000 0.69118314
6.746000 0.69251577
6.747000 0.69384822
6.748000 0.6951800499999999
6.749000 0.69651091
6.750000 0.69784042
6.751000 0.6991683000000001
6.752000 0.70049437
6.753000 0.70181843
6.754000 0.7031403900000001
6.755000 0.70446013
6.756000 0.70577753
6.757000 0.7070925100000001
6.758000 0.70840498
6.759000 0.70971474
6.760000 0.71102162
6.761000 0.71232533
6.762000 0.7136255499999999
6.763000 0.7149219
6.764000 0.71621398
6.765000 0.7175012
6.766000 0.71878303
6.767000 0.7200588499999999
6.768000 0.72132796
6.769000 0.72258972
6.770000 0.72384337
6.771000 0.72508827
6.772000 0.72632371
6.773000 0.72754906
6.774000 0.72876369
6.775000 0.72996705
6.776000 0.7311586800000001
6.777000 0.73233815
6.778000 0.73350514
6.779000 0.73465942
6.780000 0.73580081
6.781000 0.7369292000000001
6.782000 0.7380445999999999
6.783000 0.739147
6.784000 0.74023646
6.785000 0.74131312
6.786000 0.74237701
6.787000 0.74342829
6.788000 0.744467
6.789000 0.74549317
6.790000 0.74650678
6.791000 0.74750772
6.792000 0.7484957999999999
6.793000 0.74947076
6.794000 0.75043221
6.795000 0.75137964
6.796000 0.75231246
6.797000 0.75322995
6.798000 0.75413138
6.799000 0.7550159
6.800000 0.75588259
6.801000 0.75673051
6.802000 0.75755864
6.803000 0.75836605
6.804000 0.75915181
6.805000 0.7599149399999999
6.806000 0.7606546399999999
6.807000 0.7613700800000001
6.808000 0.76206056
6.809000 0.76272544
6.810000 0.76336423
6.811000 0.76397653
6.812000 0.76456196
6.813000 0.76512033
6.814000 0.76565151
6.815000 0.7661554
6.816000 0.76663201
6.817000 0.76708128
6.818000 0.76750331
6.819000 0.76789809
6.820000 0.76826564
6.821000 0.76860599
6.822000 0.76891906
6.823000 0.7692047900000001
6.824000 0.76946295
6.825000 0.76969336
6.826000 0.76989564
6.827000 0.77006947
6.828000 0.77021439
6.829000 0.77032987
6.830000 0.7704153699999999
6.831000 0.77047027
6.832000 0.77049397
6.833000 0.77048577
6.834000 0.7704450300000001
6.835000 0.77037108
6.836000 0.77026328
6.837000 0.77012107
6.838000 0.76994388
6.839000 0.7697312199999999
6.840000 0.7694826499999999
6.841000 0.7691978
6.842000 0.7688764499999999
6.843000 0.76851831
6.844000 0.76812324
6.845000 0.76769111
6.846000 0.76722191
6.847000 0.76671559
6.848000 0.7661721699999999
6.849000 0.7655916700000001
6.850000 0.76497411
6.851000 0.76431949
6.852000 0.76362775
6.853000 0.7628988
6.854000 0.76213246
6.855000 0.76132854
6.856000 0.76048677
6.857000 0.75960667
6.858000 0.75868783
6.859000 0.75772963
6.860000 0.7567314900000001
6.861000 0.7556926900000001
6.862000 0.7546125
6.863000 0.75349011
6.864000 0.75232475
6.865000 0.75111557
6.866000 0.74986182
6.867000 0.74856267
6.868000 0.7472174699999999
6.869000 0.74582556
6.870000 0.74438634
6.871000 0.7428993
6.872000 0.74136402
6.873000 0.73978016
6.874000 0.73814751
6.875000 0.73646586
6.876000 0.7347351400000001
6.877000 0.73295529
6.878000 0.73112631
6.879000 0.72924821
6.880000 0.72732107
6.881000 0.7253449399999999
6.882000 0.72331992
6.883000 0.721246
6.884000 0.71912319
6.885000 0.71695149
6.886000 0.7147308
6.887000 0.71246102
6.888000 0.71014203
6.889000 0.70777358
6.890000 0.70535545
6.891000 0.7028874
6.892000 0.70036906
6.893000 0.69780014
6.894000 0.69518029
6.895000 0.69250916
6.896000 0.68978635
6.897000 0.68701152
6.898000 0.68418439
6.899000 0.68130461
6.900000 0.67837187
6.901000 0.675386
6.902000 0.67234677
6.903000 0.66925399
6.904000 0.66610761
6.905000 0.66290754
6.906000 0.65965378
6.907000 0.65634632
6.908000 0.65298523
6.909000 0.64957058
6.910000 0.64610248
6.911000 0.642581
6.912000 0.63900626
6.913000 0.6353783
6.914000 0.63169715
6.915000 0.6279628300000001
6.916000 0.6241752300000001
6.917000 0.6203342700000001
6.918000 0.61643976
6.919000 0.61249142
6.920000 0.60848896
6.921000 0.60443203
6.922000 0.60032019
6.923000 0.5961529400000001
6.924000 0.59192986
6.925000 0.58765044
6.926000 0.58331415
6.927000 0.5789205900000001
6.928000 0.57446929
6.929000 0.56995982
6.930000 0.56539192
6.931000 0.56076529
6.932000 0.55607981
6.933000 0.55133533
6.934000 0.54653184
6.935000 0.54166941
6.936000 0.5367481599999999
6.937000 0.5317682899999999
6.938000 0.52673002
6.939000 0.52163359
6.940000 0.51647932
6.941000 0.51126755
6.942000 0.50599859
6.943000 0.50067268
6.944000 0.49529015
6.945000 0.48985126999999995
6.946000 0.48435624
6.947000 0.47880518
6.948000 0.47319828999999997
6.949000 0.46753562000000004
6.950000 0.46181721
6.951000 0.45604304999999995
6.952000 0.45021315999999995
6.953000 0.44432748
6.954000 0.43838588
6.955000 0.43238825
6.956000 0.42633452
6.957000 0.42022453
6.958000 0.41405814999999996
6.959000 0.40783527999999997
6.960000 0.40155584
6.961000 0.39521973
6.962000 0.38882685
6.963000 0.38237723
6.964000 0.37587085000000003
6.965000 0.36930777000000004
6.966000 0.36268809
6.967000 0.35601195
6.968000 0.34927952
6.969000 0.34249103999999997
6.970000 0.33564677
6.971000 0.32874699999999996
6.972000 0.32179207
6.973000 0.3147823
6.974000 0.30771808
6.975000 0.30059977
6.976000 0.29342773
6.977000 0.2862023
6.978000 0.27892377999999995
6.979000 0.2715925
6.980000 0.26420872
6.981000 0.25677269
6.982000 0.24928462
6.983000 0.24174468
6.984000 0.23415303
6.985000 0.22650978
6.986000 0.21881508
6.987000 0.21106903
6.988000 0.20327177000000002
6.989000 0.1954234
6.990000 0.18752407000000001
6.991000 0.17957394999999998
6.992000 0.17157323000000002
6.993000 0.16352211
6.994000 0.15542082999999998
6.995000 0.14726969
6.996000 0.13906895
6.997000 0.13081895
6.998000 0.12251998
6.999000 0.11417239
7.000000 0.10577651
7.001000 0.097332656
7.002000 0.088841142
7.003000 0.080302265
7.004000 0.071716309
7.005000 0.063083542
7.006000 0.054404204
7.007000 0.045678535
7.008000 0.036906754
7.009000 0.028089079
7.010000 0.019225731
7.011000 0.010316934
7.012000 0.0013629217
7.013000 -0.0076360506
7.014000 -0.016679705000000003
7.015000 -0.025767737
7.016000 -0.034899806000000005
7.017000 -0.044075539
7.018000 -0.053294533000000005
7.019000 -0.062556338
7.020000 -0.07186047200000001
7.021000 -0.081206416
7.022000 -0.090593623
7.023000 -0.10002151000000001
7.024000 -0.10948945
7.025000 -0.11899681000000001
7.026000 -0.12854291999999998
7.027000 -0.13812711
7.028000 -0.14774867
7.029000 -0.15740691
7.030000 -0.16710113
7.031000 -0.17683064
7.032000 -0.18659473000000001
7.033000 -0.19639274
7.034000 -0.20622400999999999
7.035000 -0.21608796
7.036000 -0.22598395999999998
7.037000 -0.23591151000000002
7.038000 -0.24587009
7.039000 -0.25585929
7.040000 -0.2658787
7.041000 -0.27592795000000003
7.042000 -0.28600672
7.043000 -0.29611476000000003
7.044000 -0.30625183
7.045000 -0.31641770999999996
7.046000 -0.32661217000000003
7.047000 -0.33683504000000003
7.048000 -0.34708611
7.049000 -0.35736513999999997
7.050000 -0.3676719
7.051000 -0.37800608999999996
7.052000 -0.38836740000000003
7.053000 -0.39875544999999996
7.054000 -0.40916981999999996
7.055000 -0.41961009000000005
7.056000 -0.43007573000000004
7.057000 -0.4405662
7.058000 -0.45108092
7.059000 -0.4616193
7.060000 -0.47218069
7.061000 -0.48276441999999997
7.062000 -0.49336985999999994
7.063000 -0.50399629
7.064000 -0.51464308
7.065000 -0.52530952
7.066000 -0.535995
7.067000 -0.5466988300000001
7.068000 -0.55742036
7.069000 -0.5681589699999999
7.070000 -0.57891402
7.071000 -0.58968482
7.072000 -0.60047074
7.073000 -0.6112711
7.074000 -0.6220852
7.075000 -0.63291234
7.076000 -0.64375182
7.077000 -0.65460284
7.078000 -0.66546467
7.079000 -0.67633647
7.080000 -0.68721743
7.081000 -0.69810674
7.082000 -0.70900354
7.083000 -0.719907
7.084000 -0.73081623
7.085000 -0.7417304
7.086000 -0.75264866
7.087000 -0.76357019
7.088000 -0.77449419
7.089000 -0.7854199
7.090000 -0.79634665
7.091000 -0.8072736699999999
7.092000 -0.8182004099999999
7.093000 -0.82912622
7.094000 -0.8400505399999999
7.095000 -0.85097291
7.096000 -0.8618929399999999
7.097000 -0.8728101800000001
7.098000 -0.8837242599999999
7.099000 -0.89463489
7.100000 -0.9055418000000001
7.101000 -0.9164445999999999
7.102000 -0.9273431299999999
7.103000 -0.9382370900000001
7.104000 -0.9491262
7.105000 -0.9600101999999999
7.106000 -0.9708886999999999
7.107000 -0.98176133
7.108000 -0.99262763
7.109000 -1.0034871
7.110000 -1.0143392
7.111000 -1.0251831
7.112000 -1.0360182
7.113000 -1.0468435999999999
7.114000 -1.0576585
7.115000 -1.068462
7.116000 -1.0792528
7.117000 -1.0900301
7.118000 -1.1007926
7.119000 -1.1115395000000001
7.120000 -1.1222693000000001
7.121000 -1.1329812
7.122000 -1.143674
7.123000 -1.1543467
7.124000 -1.1649983
7.125000 -1.175628
7.126000 -1.1862350000000002
7.127000 -1.1968184
7.128000 -1.2073778
7.129000 -1.2179123
7.130000 -1.2284216000000001
7.131000 -1.2389053
7.132000 -1.2493627999999999
7.133000 -1.2597939
7.134000 -1.2701983000000001
7.135000 -1.2805755
7.136000 -1.2909254000000001
7.137000 -1.3012475000000001
7.138000 -1.3115416
7.139000 -1.3218072
7.140000 -1.3320439
7.141000 -1.3422513
7.142000 -1.3524288
7.143000 -1.3625759
7.144000 -1.3726918
7.145000 -1.3827759
7.146000 -1.3928273999999998
7.147000 -1.4028455
7.148000 -1.4128294
7.149000 -1.4227782
7.150000 -1.4326911
7.151000 -1.4425672999999999
7.152000 -1.4524058
7.153000 -1.4622057000000002
7.154000 -1.4719662999999998
7.155000 -1.4816868
7.156000 -1.4913664
7.157000 -1.5010044
7.158000 -1.5106
7.159000 -1.5201527
7.160000 -1.5296618
7.161000 -1.5391268
7.162000 -1.5485471
7.163000 -1.5579223999999998
7.164000 -1.5672519999999999
7.165000 -1.5765353999999998
7.166000 -1.5857723000000001
7.167000 -1.5949620000000002
7.168000 -1.6041041999999999
7.169000 -1.6131984
7.170000 -1.622244
7.171000 -1.6312402
7.172000 -1.6401865000000002
7.173000 -1.6490821
7.174000 -1.6579264999999999
7.175000 -1.6667187
7.176000 -1.6754581000000002
7.177000 -1.6841438
7.178000 -1.6927748999999999
7.179000 -1.7013507
7.180000 -1.7098702000000001
7.181000 -1.7183328000000002
7.182000 -1.7267376
7.183000 -1.7350839
7.184000 -1.7433712000000001
7.185000 -1.7515987
7.186000 -1.7597660000000002
7.187000 -1.7678728000000001
7.188000 -1.7759186999999999
7.189000 -1.7839034999999999
7.190000 -1.7918268000000002
7.191000 -1.7996887
7.192000 -1.8074891
7.193000 -1.8152275999999998
7.194000 -1.8229045
7.195000 -1.8305195
7.196000 -1.8380728
7.197000 -1.8455639
7.198000 -1.8529929
7.199000 -1.8603593000000003
7.200000 -1.8676629
7.201000 -1.8749031999999999
7.202000 -1.8820796
7.203000 -1.8891916000000002
7.204000 -1.8962382999999998
7.205000 -1.9032191
7.206000 -1.9101331
7.207000 -1.9169793000000002
7.208000 -1.9237567
7.209000 -1.9304642
7.210000 -1.9371012
7.211000 -1.9436665
7.212000 -1.9501589
7.213000 -1.9565777999999998
7.214000 -1.9629221
7.215000 -1.9691911999999998
7.216000 -1.9753844999999999
7.217000 -1.9815011
7.218000 -1.9875407
7.219000 -1.9935029
7.220000 -1.9993871
7.221000 -2.0051934
7.222000 -2.0109214
7.223000 -2.0165712
7.224000 -2.0221427
7.225000 -2.0276358
7.226000 -2.0330509
7.227000 -2.0383878
7.228000 -2.0436466
7.229000 -2.0488273
7.230000 -2.0539301
7.231000 -2.0589545
7.232000 -2.0639008
7.233000 -2.0687684
7.234000 -2.0735573
7.235000 -2.0782672
7.236000 -2.0828974000000002
7.237000 -2.0874474
7.238000 -2.0919168
7.239000 -2.0963049000000002
7.240000 -2.1006109
7.241000 -2.1048343000000003
7.242000 -2.1089742
7.243000 -2.1130299000000003
7.244000 -2.1170009
7.245000 -2.1208866
7.246000 -2.1246861999999997
7.247000 -2.1283993
7.248000 -2.1320255
7.249000 -2.1355646
7.250000 -2.1390162
7.251000 -2.1423804
7.252000 -2.1456568
7.253000 -2.1488456
7.254000 -2.1519467
7.255000 -2.1549605
7.256000 -2.1578869000000003
7.257000 -2.1607259
7.258000 -2.163478
7.259000 -2.1661430999999998
7.260000 -2.1687211
7.261000 -2.1712124
7.262000 -2.1736167
7.263000 -2.1759341
7.264000 -2.178164
7.265000 -2.1803064
7.266000 -2.1823611
7.267000 -2.1843274999999998
7.268000 -2.1862051
7.269000 -2.1879934
7.270000 -2.1896919
7.271000 -2.1913001000000003
7.272000 -2.1928174
7.273000 -2.1942433
7.274000 -2.1955771
7.275000 -2.1968184
7.276000 -2.1979667000000003
7.277000 -2.1990217
7.278000 -2.199983
7.279000 -2.2008505
7.280000 -2.2016238
7.281000 -2.2023031
7.282000 -2.2028884
7.283000 -2.2033796000000003
7.284000 -2.2037767
7.285000 -2.2040799
7.286000 -2.2042897
7.287000 -2.2044059000000003
7.288000 -2.204429
7.289000 -2.2043591
7.290000 -2.2041965
7.291000 -2.2039415
7.292000 -2.203594
7.293000 -2.203154
7.294000 -2.2026217
7.295000 -2.2019969
7.296000 -2.2012796000000003
7.297000 -2.2004696
7.298000 -2.1995666000000003
7.299000 -2.1985704
7.300000 -2.1974806
7.301000 -2.1962969
7.302000 -2.1950189
7.303000 -2.1936463
7.304000 -2.1921789
7.305000 -2.1906163999999997
7.306000 -2.1889584
7.307000 -2.1872049000000002
7.308000 -2.1853559000000002
7.309000 -2.1834111
7.310000 -2.1813709
7.311000 -2.1792354
7.312000 -2.1770049
7.313000 -2.1746795999999997
7.314000 -2.17226
7.315000 -2.1697465
7.316000 -2.1671398
7.317000 -2.16444
7.318000 -2.1616481
7.319000 -2.1587642000000002
7.320000 -2.1557888000000003
7.321000 -2.1527223
7.322000 -2.1495651000000002
7.323000 -2.1463174
7.324000 -2.1429793999999998
7.325000 -2.139551
7.326000 -2.1360323
7.327000 -2.1324232
7.328000 -2.1287235
7.329000 -2.1249325999999997
7.330000 -2.1210505
7.331000 -2.1170765
7.332000 -2.1130104
7.333000 -2.1088514
7.334000 -2.1045993999999997
7.335000 -2.1002537
7.336000 -2.0958139
7.337000 -2.0912796
7.338000 -2.0866507999999997
7.339000 -2.0819271
7.340000 -2.0771082
7.341000 -2.0721944
7.342000 -2.0671858000000003
7.343000 -2.0620825
7.344000 -2.056885
7.345000 -2.0515935
7.346000 -2.0462089999999997
7.347000 -2.0407317000000003
7.348000 -2.0351626
7.349000 -2.0295022
7.350000 -2.0237515
7.351000 -2.0179112
7.352000 -2.0119822
7.353000 -2.0059651
7.354000 -1.9998608
7.355000 -1.9936698999999998
7.356000 -1.9873932
7.357000 -1.9810310000000002
7.358000 -1.9745838000000002
7.359000 -1.9680519
7.360000 -1.9614356
7.361000 -1.9547353
7.362000 -1.9479507999999999
7.363000 -1.9410824
7.364000 -1.9341301000000002
7.365000 -1.9270938000000002
7.366000 -1.9199735999999998
7.367000 -1.9127695
7.368000 -1.9054813
7.369000 -1.8981089999999998
7.370000 -1.8906527999999998
7.371000 -1.8831126
7.372000 -1.8754885999999997
7.373000 -1.8677811999999998
7.374000 -1.8599903000000002
7.375000 -1.8521163999999999
7.376000 -1.8441595000000002
7.377000 -1.8361203
7.378000 -1.827999
7.379000 -1.8197959
7.380000 -1.8115114
7.381000 -1.8031459
7.382000 -1.7946997999999998
7.383000 -1.7861730999999998
7.384000 -1.7775665999999999
7.385000 -1.7688802
7.386000 -1.7601142
7.387000 -1.7512686999999998
7.388000 -1.742344
7.389000 -1.7333401
7.390000 -1.7242571000000002
7.391000 -1.7150952000000002
7.392000 -1.7058541999999999
7.393000 -1.6965345
7.394000 -1.6871359
7.395000 -1.6776588
7.396000 -1.6681031999999998
7.397000 -1.6584694
7.398000 -1.6487577999999998
7.399000 -1.6389688
7.400000 -1.6291030000000002
7.401000 -1.6191607000000001
7.402000 -1.6091426999999998
7.403000 -1.5990498
7.404000 -1.5888829
7.405000 -1.5786428000000001
7.406000 -1.5683306000000001
7.407000 -1.5579474
7.408000 -1.5474942
7.409000 -1.536972
7.410000 -1.5263819
7.411000 -1.5157251
7.412000 -1.5050025
7.413000 -1.4942151000000001
7.414000 -1.4833638
7.415000 -1.4724492
7.416000 -1.4614722
7.417000 -1.4504331000000001
7.418000 -1.4393325000000001
7.419000 -1.4281706
7.420000 -1.4169476
7.421000 -1.4056635
7.422000 -1.3943183
7.423000 -1.3829120000000001
7.424000 -1.3714442
7.425000 -1.3599148
7.426000 -1.3483237000000001
7.427000 -1.3366704
7.428000 -1.3249548999999998
7.429000 -1.3131769999999998
7.430000 -1.3013368
7.431000 -1.2894341
7.432000 -1.2774691
7.433000 -1.265442
7.434000 -1.2533532
7.435000 -1.2412029999999998
7.436000 -1.2289922
7.437000 -1.2167213
7.438000 -1.2043912
7.439000 -1.1920027
7.440000 -1.1795566
7.441000 -1.1670542000000002
7.442000 -1.1544962
7.443000 -1.1418839
7.444000 -1.1292181000000001
7.445000 -1.1165
7.446000 -1.1037305000000002
7.447000 -1.0909107
7.448000 -1.0780414
7.449000 -1.0651235000000001
7.450000 -1.0521580000000001
7.451000 -1.0391453
7.452000 -1.0260864
7.453000 -1.0129819
7.454000 -0.99983225
7.455000 -0.98663811
7.456000 -0.9733999099999999
7.457000 -0.9601181400000001
7.458000 -0.94679324
7.459000 -0.9334255899999999
7.460000 -0.92001567
7.461000 -0.90656383
7.462000 -0.89307055
7.463000 -0.8795362899999999
7.464000 -0.86596152
7.465000 -0.8523467
7.466000 -0.83869249
7.467000 -0.82499953
7.468000 -0.8112683900000001
7.469000 -0.79749972
7.470000 -0.7836942600000001
7.471000 -0.76985271
7.472000 -0.75597581
7.473000 -0.74206432
7.474000 -0.72811893
7.475000 -0.71414034
7.476000 -0.70012924
7.477000 -0.68608625
7.478000 -0.67201201
7.479000 -0.65790704
7.480000 -0.64377189
7.481000 -0.62960698
7.482000 -0.61541279
7.483000 -0.6011897199999999
7.484000 -0.5869381100000001
7.485000 -0.57265838
7.486000 -0.55835084
7.487000 -0.54401592
7.488000 -0.5296540399999999
7.489000 -0.51526567
7.490000 -0.50085136
7.491000 -0.48641162
7.492000 -0.47194716
7.493000 -0.45745865999999996
7.494000 -0.44294698000000005
7.495000 -0.42841295
7.496000 -0.41385754
7.497000 -0.39928174
7.498000 -0.38468661
7.499000 -0.37007326999999995
7.500000 -0.35544282
7.501000 -0.34079643
7.502000 -0.3261352
7.503000 -0.31146023
7.504000 -0.29677262
7.505000 -0.28207339
7.506000 -0.26736350000000003
7.507000 -0.25264386
7.508000 -0.23791525
7.509000 -0.22317842000000002
7.510000 -0.20843402000000003
7.511000 -0.19368263000000002
7.512000 -0.17892469
7.513000 -0.16416063
7.514000 -0.14939077
7.515000 -0.13461536999999998
7.516000 -0.11983466000000001
7.517000 -0.10504883
7.518000 -0.09025806800000001
7.519000 -0.07546254200000001
7.520000 -0.060662458
7.521000 -0.045858040999999995
7.522000 -0.031049576
7.523000 -0.01623741
7.524000 -0.0014219667
7.525000 0.013396246
7.526000 0.028216623
7.527000 0.043038462
7.528000 0.05786096400000001
7.529000 0.072683237
7.530000 0.087504293
7.531000 0.10232306
7.532000 0.11713841
7.533000 0.13194917
7.534000 0.1467541
7.535000 0.16155196
7.536000 0.17634152
7.537000 0.19112154
7.538000 0.20589083
7.539000 0.22064826999999998
7.540000 0.23539275999999998
7.541000 0.2501233
7.542000 0.26483897
7.543000 0.27953889
7.544000 0.29422231
7.545000 0.30888855000000004
7.546000 0.32353697
7.547000 0.33816702
7.548000 0.35277819
7.549000 0.36737001999999996
7.550000 0.38194205000000003
7.551000 0.39649387
7.552000 0.41102506000000005
7.553000 0.42553516
7.554000 0.4400237
7.555000 0.45449020999999995
7.556000 0.46893414
7.557000 0.48335493
7.558000 0.49775200999999997
7.559000 0.51212469
7.560000 0.52647232
7.561000 0.54079415
7.562000 0.55508944
7.563000 0.56935744
7.564000 0.58359737
7.565000 0.59780842
7.566000 0.6119898500000001
7.567000 0.62614088
7.568000 0.64026075
7.569000 0.65434878
7.570000 0.66840425
7.571000 0.6824264800000001
7.572000 0.6964148499999999
7.573000 0.71036876
7.574000 0.72428761
7.575000 0.73817088
7.576000 0.75201802
7.577000 0.76582856
7.578000 0.77960193
7.579000 0.7933376400000001
7.580000 0.80703516
7.581000 0.82069393
7.582000 0.83431341
7.583000 0.84789293
7.584000 0.86143184
7.585000 0.8749295
7.586000 0.8883851599999999
7.587000 0.90179797
7.588000 0.91516711
7.589000 0.9284916299999999
7.590000 0.9417705199999999
7.591000 0.95500294
7.592000 0.9681877700000001
7.593000 0.98132407
7.594000 0.9944107400000001
7.595000 1.0074467999999999
7.596000 1.0204313
7.597000 1.0333633
7.598000 1.0462418
7.599000 1.059066
7.600000 1.0718352
7.601000 1.0845486999999998
7.602000 1.0972058
7.603000 1.1098061
7.604000 1.1223489999999998
7.605000 1.1348343
7.606000 1.1472616
7.607000 1.1596307000000001
7.608000 1.1719413
7.609000 1.1841933
7.610000 1.1963865
7.611000 1.2085207
7.612000 1.2205957
7.613000 1.2326114000000001
7.614000 1.2445674
7.615000 1.2564635
7.616000 1.2682992
7.617000 1.2800741
7.618000 1.2917877
7.619000 1.3034395
7.620000 1.3150287999999999
7.621000 1.3265548999999999
7.622000 1.3380171
7.623000 1.3494145000000002
7.624000 1.3607464
7.625000 1.3720118
7.626000 1.3832100999999999
7.627000 1.3943402
7.628000 1.4054013
7.629000 1.4163926
7.630000 1.4273133
7.631000 1.4381626
7.632000 1.4489395999999999
7.633000 1.4596437
7.634000 1.4702743
7.635000 1.4808307
7.636000 1.4913126
7.637000 1.5017192000000001
7.638000 1.5120502
7.639000 1.5223050999999999
7.640000 1.5324838
7.641000 1.5425856
7.642000 1.5526105000000001
7.643000 1.5625579
7.644000 1.5724279
7.645000 1.5822200000000002
7.646000 1.5919339000000001
7.647000 1.6015694
7.648000 1.6111262000000002
7.649000 1.6206041
7.650000 1.6300024
7.651000 1.6393211
7.652000 1.6485596000000002
7.653000 1.6577176999999998
7.654000 1.6667946999999999
7.655000 1.6757904000000001
7.656000 1.6847041
7.657000 1.6935352000000001
7.658000 1.7022835
7.659000 1.7109483
7.660000 1.7195292000000002
7.661000 1.7280256
7.662000 1.7364373
7.663000 1.7447636999999998
7.664000 1.7530045
7.665000 1.7611591
7.666000 1.7692275
7.667000 1.7772093
7.668000 1.7851042000000001
7.669000 1.7929115999999998
7.670000 1.8006315
7.671000 1.8082637
7.672000 1.815808
7.673000 1.8232637999999999
7.674000 1.8306311
7.675000 1.8379096000000001
7.676000 1.8450988000000001
7.677000 1.8521985
7.678000 1.8592083999999998
7.679000 1.8661280999999998
7.680000 1.8729573
7.681000 1.8796956
7.682000 1.8863425
7.683000 1.8928977
7.684000 1.8993609000000002
7.685000 1.9057317
7.686000 1.9120096999999998
7.687000 1.9181948
7.688000 1.9242866
7.689000 1.9302847
7.690000 1.9361891
7.691000 1.9419994
7.692000 1.9477156999999998
7.693000 1.9533375
7.694000 1.9588651
7.695000 1.9642981
7.696000 1.9696366
7.697000 1.9748805
7.698000 1.9800298
7.699000 1.9850845
7.700000 1.9900445
7.701000 1.9949097
7.702000 1.9996803
7.703000 2.0043563
7.704000 2.0089376999999997
7.705000 2.0134244
7.706000 2.0178163
7.707000 2.0221135
7.708000 2.0263158
7.709000 2.0304230999999997
7.710000 2.0344354
7.711000 2.0383526
7.712000 2.0421743
7.713000 2.0459007000000002
7.714000 2.0495314000000002
7.715000 2.0530662
7.716000 2.0565048
7.717000 2.0598471
7.718000 2.0630928
7.719000 2.0662418
7.720000 2.0692937000000002
7.721000 2.0722486
7.722000 2.0751063
7.723000 2.0778667
7.724000 2.0805297
7.725000 2.0830953
7.726000 2.0855637
7.727000 2.0879347
7.728000 2.0902084000000003
7.729000 2.0923849000000003
7.730000 2.0944643999999997
7.731000 2.096447
7.732000 2.0983327
7.733000 2.1001217999999997
7.734000 2.1018144
7.735000 2.1034107
7.736000 2.1049106
7.737000 2.1063145
7.738000 2.1076225
7.739000 2.1088343
7.740000 2.1099504000000002
7.741000 2.1109706
7.742000 2.111895
7.743000 2.1127237
7.744000 2.1134568
7.745000 2.1140944
7.746000 2.1146365
7.747000 2.1150830999999997
7.748000 2.1154344
7.749000 2.1156905
7.750000 2.1158516
7.751000 2.1159179999999997
7.752000 2.1158895
7.753000 2.1157665
7.754000 2.1155491
7.755000 2.1152375
7.756000 2.1148320000000003
7.757000 2.1143327
7.758000 2.1137398000000003
7.759000 2.1130534
7.760000 2.1122739
7.761000 2.1114012
7.762000 2.1104358
7.763000 2.1093778
7.764000 2.1082273
7.765000 2.1069845
7.766000 2.1056497
7.767000 2.1042231
7.768000 2.1027051
7.769000 2.1010956000000003
7.770000 2.099395
7.771000 2.0976037
7.772000 2.0957217999999997
7.773000 2.0937498999999997
7.774000 2.0916881
7.775000 2.0895367
7.776000 2.0872964
7.777000 2.0849671
7.778000 2.0825496
7.779000 2.0800441999999997
7.780000 2.0774512
7.781000 2.0747709999999997
7.782000 2.0720042000000003
7.783000 2.0691514
7.784000 2.0662129
7.785000 2.0631890999999998
7.786000 2.0600804999999998
7.787000 2.0568876
7.788000 2.0536106
7.789000 2.05025
7.790000 2.0468062
7.791000 2.0432794
7.792000 2.03967
7.793000 2.0359783
7.794000 2.0322042
7.795000 2.0283481
7.796000 2.0244101
7.797000 2.0203903
7.798000 2.0162888
7.799000 2.0121057
7.800000 2.0078408999999997
7.801000 2.0034947
7.802000 1.999067
7.803000 1.9945579000000002
7.804000 1.9899676000000002
7.805000 1.9852961999999998
7.806000 1.9805441
7.807000 1.9757114
7.808000 1.9707987
7.809000 1.9658063
7.810000 1.9607347000000002
7.811000 1.9555844
7.812000 1.9503561999999999
7.813000 1.9450504
7.814000 1.9396681
7.815000 1.9342097999999999
7.816000 1.9286762999999998
7.817000 1.9230684000000002
7.818000 1.917387
7.819000 1.9116327
7.820000 1.9058065
7.821000 1.899909
7.822000 1.8939411
7.823000 1.8879035
7.824000 1.8817971
7.825000 1.8756222
7.826000 1.8693795
7.827000 1.8630698
7.828000 1.8566935999999998
7.829000 1.8502515000000002
7.830000 1.843744
7.831000 1.8371714000000001
7.832000 1.8305345000000002
7.833000 1.8238333999999998
7.834000 1.8170685999999998
7.835000 1.8102407
7.836000 1.8033499000000002
7.837000 1.7963964
7.838000 1.7893808
7.839000 1.7823035
7.840000 1.7751647
7.841000 1.7679648
7.842000 1.7607043
7.843000 1.7533835000000002
7.844000 1.7460030000000002
7.845000 1.7385629999999999
7.846000 1.7310642
7.847000 1.7235068999999998
7.848000 1.7158914
7.849000 1.7082185
7.850000 1.7004885
7.851000 1.6927021
7.852000 1.6848594000000001
7.853000 1.6769612
7.854000 1.6690077
7.855000 1.6609995
7.856000 1.652937
7.857000 1.6448205
7.858000 1.6366505999999998
7.859000 1.6284276
7.860000 1.6201518000000001
7.861000 1.6118238
7.862000 1.6034439
7.863000 1.5950127
7.864000 1.5865304
7.865000 1.5779978
7.866000 1.5694153999999998
7.867000 1.5607839000000001
7.868000 1.5521037999999998
7.869000 1.5433761000000001
7.870000 1.5346015
7.871000 1.5257808
7.872000 1.516915
7.873000 1.508005
7.874000 1.4990516
7.875000 1.490056
7.876000 1.481019
7.877000 1.4719416
7.878000 1.4628249
7.879000 1.4536696999999998
7.880000 1.4444769
7.881000 1.4352473
7.882000 1.4259818
7.883000 1.4166811
7.884000 1.4073458
7.885000 1.3979766
7.886000 1.3885739
7.887000 1.3791384
7.888000 1.3696705
7.889000 1.3601705
7.890000 1.3506386000000001
7.891000 1.3410755
7.892000 1.3314811
7.893000 1.3218557
7.894000 1.3121997
7.895000 1.3025131
7.896000 1.2927962
7.897000 1.2830494
7.898000 1.2732727
7.899000 1.2634667
7.900000 1.2536315
7.901000 1.2437677
7.902000 1.2338758
7.903000 1.2239560999999999
7.904000 1.2140096
7.905000 1.2040367
7.906000 1.1940383
7.907000 1.1840153
7.908000 1.1739682
7.909000 1.1638983
7.910000 1.1538062999999998
7.911000 1.1436933
7.912000 1.1335602
7.913000 1.1234079
7.914000 1.1132374
7.915000 1.1030496
7.916000 1.0928452
7.917000 1.0826251
7.918000 1.0723899000000001
7.919000 1.0621403999999999
7.920000 1.0518771999999998
7.921000 1.0416007
7.922000 1.0313113
7.923000 1.0210097
7.924000 1.010696
7.925000 1.0003707
7.926000 0.99003427
7.927000 0.97968681
7.928000 0.9693288200000001
7.929000 0.9589606
7.930000 0.94858259
7.931000 0.93819518
7.932000 0.92779892
7.933000 0.91739427
7.934000 0.90698181
7.935000 0.89656217
7.936000 0.88613592
7.937000 0.8757038
7.938000 0.86526647
7.939000 0.85482476
7.940000 0.84437942
7.941000 0.83393119
7.942000 0.8234808200000001
7.943000 0.81302915
7.944000 0.8025770099999999
7.945000 0.7921250499999999
7.946000 0.7816741199999999
7.947000 0.7712248700000001
7.948000 0.7607780399999999
7.949000 0.75033428
7.950000 0.7398942000000001
7.951000 0.7294584500000001
7.952000 0.71902755
7.953000 0.70860209
7.954000 0.6981825500000001
7.955000 0.68776943
7.956000 0.67736325
7.957000 0.66696443
7.958000 0.65657347
7.959000 0.64619081
7.960000 0.63581695
7.961000 0.6254524
7.962000 0.6150976300000001
7.963000 0.60475324
7.964000 0.5944198
7.965000 0.58409791
7.966000 0.5737882599999999
7.967000 0.5634915100000001
7.968000 0.5532083600000001
7.969000 0.54293959
7.970000 0.53268592
7.971000 0.52244812
7.972000 0.512227
7.973000 0.50202324
7.974000 0.49183754999999996
7.975000 0.48167058
7.976000 0.47152299000000003
7.977000 0.46139531999999994
7.978000 0.45128809000000003
7.979000 0.44120178
7.980000 0.43113674
7.981000 0.42109330999999994
7.982000 0.41107176999999995
7.983000 0.40107234
7.984000 0.39109521999999997
7.985000 0.3811406
7.986000 0.37120862
7.987000 0.36129949
7.988000 0.35141341
7.989000 0.34155061
7.990000 0.33171137
7.991000 0.32189605
7.992000 0.31210503
7.993000 0.30233881
7.994000 0.29259792
7.995000 0.28288297
7.996000 0.27319465
7.997000 0.26353371999999997
7.998000 0.25390098
7.999000 0.24429727
8.000000 0.23472349
8.001000 0.22518055
8.002000 0.21566939999999998
8.003000 0.20619094999999998
8.004000 0.19674615
8.005000 0.1873359
8.006000 0.17796106
8.007000 0.16862248
8.008000 0.15932095
8.009000 0.15005718
8.010000 0.14083186
8.011000 0.13164559
8.012000 0.1224989
8.013000 0.11339226000000001
8.014000 0.10432607
8.015000 0.095300679
8.016000 0.086316373
8.017000 0.077373389
8.018000 0.06847193
8.019000 0.059612165
8.020000 0.050794245999999994
8.021000 0.042018321
8.022000 0.03328454
8.023000 0.024593074000000003
8.024000 0.015944116
8.025000 0.0073378935000000005
8.026000 -0.0012253214
8.027000 -0.0097452124
8.028000 -0.018221413000000002
8.029000 -0.026653509
8.030000 -0.035041038
8.031000 -0.0433835
8.032000 -0.051680358999999995
8.033000 -0.05993105
8.034000 -0.068134995
8.035000 -0.076291611
8.036000 -0.084400317
8.037000 -0.09246054699999999
8.038000 -0.10047175
8.039000 -0.10843343000000001
8.040000 -0.1163451
8.041000 -0.1242063
8.042000 -0.13201664999999999
8.043000 -0.13977578
8.044000 -0.14748337
8.045000 -0.15513912
8.046000 -0.16274276000000001
8.047000 -0.17029403999999998
8.048000 -0.17779273
8.049000 -0.18523857
8.050000 -0.19263133
8.051000 -0.19997074
8.052000 -0.20725654999999998
8.053000 -0.21448843
8.054000 -0.22166608999999998
8.055000 -0.22878917000000001
8.056000 -0.23585728
8.057000 -0.24287003999999998
8.058000 -0.249827
8.059000 -0.25672773
8.060000 -0.26357174
8.061000 -0.27035856999999996
8.062000 -0.27708772
8.063000 -0.28375870999999997
8.064000 -0.29037104
8.065000 -0.29692424
8.066000 -0.30341784
8.067000 -0.30985139
8.068000 -0.31622448000000003
8.069000 -0.32253671
8.070000 -0.32878769999999996
8.071000 -0.3349771
8.072000 -0.34110465
8.073000 -0.34717005
8.074000 -0.35317307000000003
8.075000 -0.35911351
8.076000 -0.36499121
8.077000 -0.37080599
8.078000 -0.37655772
8.079000 -0.38224629
8.080000 -0.38787157
8.081000 -0.39343345
8.082000 -0.39893184
8.083000 -0.40436657
8.084000 -0.40973750999999997
8.085000 -0.41504446
8.086000 -0.42028724999999995
8.087000 -0.42546564
8.088000 -0.43057939
8.089000 -0.43562818000000003
8.090000 -0.44061174000000003
8.091000 -0.44552973
8.092000 -0.45038182
8.093000 -0.45516769999999995
8.094000 -0.45988703999999997
8.095000 -0.46453951
8.096000 -0.46912478
8.097000 -0.47364263
8.098000 -0.47809285999999995
8.099000 -0.48247524999999997
8.100000 -0.48678964
8.101000 -0.49103601
8.102000 -0.49521429000000006
8.103000 -0.49932455
8.104000 -0.50336686
8.105000 -0.50734128
8.106000 -0.51124799
8.107000 -0.51508718
8.108000 -0.51885908
8.109000 -0.52256384
8.110000 -0.5262017299999999
8.111000 -0.52977293
8.112000 -0.53327763
8.113000 -0.53671598
8.114000 -0.54008816
8.115000 -0.54339427
8.116000 -0.54663434
8.117000 -0.54980838
8.118000 -0.55291643
8.119000 -0.5559583699999999
8.120000 -0.55893408
8.121000 -0.5618434400000001
8.122000 -0.5646862100000001
8.123000 -0.5674621599999999
8.124000 -0.570171
8.125000 -0.57281246
8.126000 -0.57538627
8.127000 -0.57789204
8.128000 -0.58032949
8.129000 -0.5826983099999999
8.130000 -0.5849981700000001
8.131000 -0.58722878
8.132000 -0.58938987
8.133000 -0.59148124
8.134000 -0.5935027300000001
8.135000 -0.59545417
8.136000 -0.59733549
8.137000 -0.59914663
8.138000 -0.60088765
8.139000 -0.6025585800000001
8.140000 -0.60415957
8.141000 -0.60569081
8.142000 -0.60715242
8.143000 -0.6085446999999999
8.144000 -0.60986793
8.145000 -0.6111223699999999
8.146000 -0.61230836
8.147000 -0.6134261799999999
8.148000 -0.6144762
8.149000 -0.6154588
8.150000 -0.61637429
8.151000 -0.617223
8.152000 -0.61800531
8.153000 -0.61872159
8.154000 -0.61937217
8.155000 -0.6199574099999999
8.156000 -0.62047765
8.157000 -0.6209333
8.158000 -0.62132468
8.159000 -0.62165218
8.160000 -0.62191621
8.161000 -0.62211715
8.162000 -0.62225536
8.163000 -0.62233126
8.164000 -0.62234527
8.165000 -0.6222977799999999
8.166000 -0.62218918
8.167000 -0.62201987
8.168000 -0.62179016
8.169000 -0.62150043
8.170000 -0.6211509900000001
8.171000 -0.62074214
8.172000 -0.62027415
8.173000 -0.61974721
8.174000 -0.61916155
8.175000 -0.61851735
8.176000 -0.61781472
8.177000 -0.61705378
8.178000 -0.61623459
8.179000 -0.61535719
8.180000 -0.61442167
8.181000 -0.61342805
8.182000 -0.61237635
8.183000 -0.6112665899999999
8.184000 -0.6100987999999999
8.185000 -0.60887309
8.186000 -0.60758954
8.187000 -0.6062482499999999
8.188000 -0.60484945
8.189000 -0.60339328
8.190000 -0.60188007
8.191000 -0.60031014
8.192000 -0.59868386
8.193000 -0.59700171
8.194000 -0.59526418
8.195000 -0.5934718999999999
8.196000 -0.59162541
8.197000 -0.5897254200000001
8.198000 -0.58777267
8.199000 -0.58576786
8.200000 -0.58371178
8.201000 -0.58160517
8.202000 -0.57944884
8.203000 -0.57724356
8.204000 -0.57499013
8.205000 -0.5726892499999999
8.206000 -0.57034162
8.207000 -0.56794789
8.208000 -0.56550866
8.209000 -0.56302454
8.210000 -0.5604961
8.211000 -0.55792374
8.212000 -0.55530793
8.213000 -0.5526491
8.214000 -0.54994761
8.215000 -0.54720384
8.216000 -0.54441807
8.217000 -0.5415906699999999
8.218000 -0.5387219599999999
8.219000 -0.53581228
8.220000 -0.53286199
8.221000 -0.52987146
8.222000 -0.52684108
8.223000 -0.5237712999999999
8.224000 -0.52066259
8.225000 -0.51751547
8.226000 -0.51433048
8.227000 -0.5111082
8.228000 -0.50784927
8.229000 -0.50455434
8.230000 -0.5012241199999999
8.231000 -0.4978593
8.232000 -0.49446062
8.233000 -0.49102883999999997
8.234000 -0.48756468999999997
8.235000 -0.48406891999999996
8.236000 -0.48054229
8.237000 -0.47698552
8.238000 -0.47339937000000004
8.239000 -0.46978453
8.240000 -0.46614171
8.241000 -0.46247155
8.242000 -0.45877471999999997
8.243000 -0.4550518
8.244000 -0.45130346
8.245000 -0.44753025
8.246000 -0.44373273999999996
8.247000 -0.43991148
8.248000 -0.43606701999999997
8.249000 -0.43219994
8.250000 -0.42831078
8.251000 -0.42440007
8.252000 -0.42046838999999997
8.253000 -0.41651633
8.254000 -0.41254441999999997
8.255000 -0.40855329
8.256000 -0.40454356999999996
8.257000 -0.40051582999999996
8.258000 -0.39647073
8.259000 -0.39240890000000006
8.260000 -0.38833094
8.261000 -0.3842375
8.262000 -0.3801292
8.263000 -0.37600666
8.264000 -0.37187047
8.265000 -0.36772122
8.266000 -0.36355949
8.267000 -0.35938581
8.268000 -0.35520075
8.269000 -0.35100481
8.270000 -0.34679852
8.271000 -0.34258238
8.272000 -0.3383569
8.273000 -0.33412259
8.274000 -0.32987997
8.275000 -0.32562958000000003
8.276000 -0.32137199
8.277000 -0.31710776999999996
8.278000 -0.31283755999999996
8.279000 -0.308562
8.280000 -0.30428176
8.281000 -0.29999758
8.282000 -0.29571023999999996
8.283000 -0.29142054
8.284000 -0.28712931
8.285000 -0.28283743
8.286000 -0.2785458
8.287000 -0.27425531000000003
8.288000 -0.26996692
8.289000 -0.26568158000000003
8.290000 -0.26140021999999996
8.291000 -0.25712377
8.292000 -0.25285317
8.293000 -0.24858929999999999
8.294000 -0.24433304000000003
8.295000 -0.24008520000000003
8.296000 -0.23584657
8.297000 -0.23161788000000003
8.298000 -0.2273998
8.299000 -0.22319294999999997
8.300000 -0.2189979
8.301000 -0.21481514000000002
8.302000 -0.21064512000000002
8.303000 -0.20648823000000002
8.304000 -0.20234485
8.305000 -0.19821525
8.306000 -0.19409972
8.307000 -0.18999850999999998
8.308000 -0.18591186
8.309000 -0.18183999
8.310000 -0.17778315
8.311000 -0.17374158
8.312000 -0.16971558
8.313000 -0.16570543
8.314000 -0.16171149999999998
8.315000 -0.15773418
8.316000 -0.15377391
8.317000 -0.14983115
8.318000 -0.14590645000000002
8.319000 -0.14200037
8.320000 -0.13811352
8.321000 -0.13424655000000002
8.322000 -0.13040013
8.323000 -0.12657496000000001
8.324000 -0.12277173
8.325000 -0.11899116000000001
8.326000 -0.11523399
8.327000 -0.11150091
8.328000 -0.10779264
8.329000 -0.10410986
8.330000 -0.10045326
8.331000 -0.096823485
8.332000 -0.093221181
8.333000 -0.089646963
8.334000 -0.08610143
8.335000 -0.08258515699999999
8.336000 -0.079098711
8.337000 -0.075642625
8.338000 -0.072217436
8.339000 -0.06882365
8.340000 -0.06546176699999999
8.341000 -0.062132278
8.342000 -0.058835652
8.343000 -0.055572355999999996
8.344000 -0.052342849000000004
8.345000 -0.049147568999999995
8.346000 -0.045986951
8.347000 -0.042861423999999995
8.348000 -0.039771400000000005
8.349000 -0.036717285
8.350000 -0.033699474
8.351000 -0.030718351
8.352000 -0.027774294999999997
8.353000 -0.024867666
8.354000 -0.021998817
8.355000 -0.019168085
8.356000 -0.016375800000000003
8.357000 -0.013622276
8.358000 -0.010907811
8.359000 -0.0082326922
8.360000 -0.005597194099999999
8.361000 -0.0030015768
8.362000 -0.00044608951
8.363000 0.0020690288
8.364000 0.0045435473999999995
8.365000 0.0069772409999999995
8.366000 0.009369887300000001
8.367000 0.011721263
8.368000 0.014031139
8.369000 0.016299282
8.370000 0.018525447
8.371000 0.020709373
8.372000 0.022850787
8.373000 0.024949393
8.374000 0.027004883
8.375000 0.029016924000000003
8.376000 0.030985172
8.377000 0.032909264
8.378000 0.034788836
8.379000 0.036623509
8.380000 0.038412912
8.381000 0.040156673999999996
8.382000 0.041854443
8.383000 0.043505884
8.384000 0.045110689999999995
8.385000 0.04666858
8.386000 0.048179309999999996
8.387000 0.049642671
8.388000 0.051058503000000005
8.389000 0.052426674
8.390000 0.053747103
8.391000 0.055019743999999995
8.392000 0.056244590000000004
8.393000 0.057421665000000004
8.394000 0.058551028
8.395000 0.059632753
8.396000 0.060666946
8.397000 0.061653712
8.398000 0.062593172
8.399000 0.063485443
8.400000 0.064330647
8.401000 0.065128884
8.402000 0.06588024
8.403000 0.06658479099999999
8.404000 0.06724258400000001
8.405000 0.067853642
8.406000 0.068417966
8.407000 0.068935513
8.408000 0.069406221
8.409000 0.06982999599999999
8.410000 0.07020671
8.411000 0.070536212
8.412000 0.070818316
8.413000 0.071052823
8.414000 0.071239506
8.415000 0.071378134
8.416000 0.071468449
8.417000 0.071510195
8.418000 0.071503129
8.419000 0.071446999
8.420000 0.071341579
8.421000 0.07118666
8.422000 0.07098206
8.423000 0.07072764
8.424000 0.07042328399999999
8.425000 0.070068933
8.426000 0.06966457
8.427000 0.069210218
8.428000 0.068705954
8.429000 0.068151904
8.430000 0.067548233
8.431000 0.066895148
8.432000 0.066192902
8.433000 0.06544177300000001
8.434000 0.06464207
8.435000 0.063794124
8.436000 0.06289829
8.437000 0.061954925
8.438000 0.060964399
8.439000 0.059927074000000004
8.440000 0.058843318
8.441000 0.05771349
8.442000 0.056537945
8.443000 0.055317016
8.444000 0.05405104
8.445000 0.052740332
8.446000 0.051385199
8.447000 0.049985939
8.448000 0.048542843
8.449000 0.047056191
8.450000 0.045526254999999995
8.451000 0.043953295
8.452000 0.042337569
8.453000 0.040679323
8.454000 0.038978789
8.455000 0.037236194
8.456000 0.035451751000000004
8.457000 0.033625658
8.458000 0.031758097
8.459000 0.029849232
8.460000 0.027899214000000002
8.461000 0.025908175000000002
8.462000 0.023876223999999998
8.463000 0.021803459
8.464000 0.019689962
8.465000 0.017535801
8.466000 0.015341036
8.467000 0.01310572
8.468000 0.010829902
8.469000 0.008513637300000002
8.470000 0.0061569866
8.471000 0.0037600239
8.472000 0.0013228391000000002
8.473000 -0.0011544563
8.474000 -0.0036717268999999996
8.475000 -0.0062288091
8.476000 -0.0088255081
8.477000 -0.011461596
8.478000 -0.014136810000000001
8.479000 -0.016850853
8.480000 -0.019603390000000002
8.481000 -0.022394050999999998
8.482000 -0.025222433
8.483000 -0.028088095
8.484000 -0.030990565
8.485000 -0.033929344
8.486000 -0.036903907
8.487000 -0.039913703
8.488000 -0.042958170999999996
8.489000 -0.046036727
8.490000 -0.049148791000000004
8.491000 -0.052293774
8.492000 -0.05547109200000001
8.493000 -0.058680172999999995
8.494000 -0.06192045400000001
8.495000 -0.065191399
8.496000 -0.068492495
8.497000 -0.071823254
8.498000 -0.075183215
8.499000 -0.078571955
8.500000 -0.08198908199999999
8.501000 -0.085434236
8.502000 -0.08890708
8.503000 -0.09240731
8.504000 -0.095934636
8.505000 -0.09948879
8.506000 -0.10306950000000001
8.507000 -0.10667652
8.508000 -0.11030956000000001
8.509000 -0.11396836
8.510000 -0.11765262000000001
8.511000 -0.12136200999999999
8.512000 -0.12509619
8.513000 -0.12885479
8.514000 -0.13263739
8.515000 -0.13644358
8.516000 -0.14027288000000002
8.517000 -0.14412482999999998
8.518000 -0.14799893
8.519000 -0.15189466
8.520000 -0.15581151
8.521000 -0.15974897
8.522000 -0.16370652
8.523000 -0.16768365999999998
8.524000 -0.17167991
8.525000 -0.17569478
8.526000 -0.17972784
8.527000 -0.18377866
8.528000 -0.18784683
8.529000 -0.19193197
8.530000 -0.19603372
8.531000 -0.20015172
8.532000 -0.20428565
8.533000 -0.20843520999999998
8.534000 -0.21260006
8.535000 -0.21677988
8.536000 -0.22097440000000002
8.537000 -0.22518327
8.538000 -0.22940618999999998
8.539000 -0.23364283
8.540000 -0.23789287
8.541000 -0.24215595
8.542000 -0.24643174999999998
8.543000 -0.25071988
8.544000 -0.25502000999999996
8.545000 -0.25933173
8.546000 -0.26365467
8.547000 -0.26798844
8.548000 -0.27233264
8.549000 -0.27668687999999997
8.550000 -0.28105072999999997
8.551000 -0.2854238
8.552000 -0.28980567999999995
8.553000 -0.29419591
8.554000 -0.29859410000000003
8.555000 -0.30299982
8.556000 -0.30741263
8.557000 -0.31183211
8.558000 -0.31625783999999996
8.559000 -0.32068938
8.560000 -0.32512629
8.561000 -0.32956814
8.562000 -0.33401449
8.563000 -0.33846486
8.564000 -0.34291882
8.565000 -0.34737587000000003
8.566000 -0.35183555
8.567000 -0.35629736
8.568000 -0.36076077
8.569000 -0.36522525
8.570000 -0.36969024
8.571000 -0.37415517
8.572000 -0.37861944
8.573000 -0.38308243000000003
8.574000 -0.38754351
8.575000 -0.39200205000000005
8.576000 -0.39645741
8.577000 -0.40090894
8.578000 -0.40535601
8.579000 -0.409798
8.580000 -0.41423435000000003
8.581000 -0.41866452000000004
8.582000 -0.42308797
8.583000 -0.42750425999999997
8.584000 -0.431913
8.585000 -0.43631382
8.586000 -0.44070645
8.587000 -0.44509065
8.588000 -0.44946624
8.589000 -0.45383312
8.590000 -0.45819119999999997
8.591000 -0.46254038000000003
8.592000 -0.46688071000000003
8.593000 -0.47121216
8.594000 -0.4755347
8.595000 -0.47984840000000006
8.596000 -0.48415315999999997
8.597000 -0.48844898
8.598000 -0.49273572000000004
8.599000 -0.49701328
8.600000 -0.50128149
8.601000 -0.5055401
8.602000 -0.50978884
8.603000 -0.51402738
8.604000 -0.51825535
8.605000 -0.52247234
8.606000 -0.52667782
8.607000 -0.5308712800000001
8.608000 -0.53505222
8.609000 -0.5392200300000001
8.610000 -0.54337415
8.611000 -0.54751392
8.612000 -0.55163875
8.613000 -0.55574798
8.614000 -0.559841
8.615000 -0.56391722
8.616000 -0.56797601
8.617000 -0.5720167899999999
8.618000 -0.57603898
8.619000 -0.58004209
8.620000 -0.58402554
8.621000 -0.58798892
8.622000 -0.59193182
8.623000 -0.5958538
8.624000 -0.59975451
8.625000 -0.60363361
8.626000 -0.60749082
8.627000 -0.6113258699999999
8.628000 -0.61513851
8.629000 -0.61892853
8.630000 -0.62269568
8.631000 -0.62643979
8.632000 -0.63016061
8.633000 -0.6338579599999999
8.634000 -0.63753161
8.635000 -0.6411813700000001
8.636000 -0.64480691
8.637000 -0.64840801
8.638000 -0.65198443
8.639000 -0.6555357900000001
8.640000 -0.65906188
8.641000 -0.66256234
8.642000 -0.66603692
8.643000 -0.66948528
8.644000 -0.67290715
8.645000 -0.6763022900000001
8.646000 -0.67967046
8.647000 -0.68301144
8.648000 -0.6863250399999999
8.649000 -0.68961116
8.650000 -0.69286963
8.651000 -0.69610039
8.652000 -0.6993033
8.653000 -0.70247832
8.654000 -0.7056253
8.655000 -0.70874421
8.656000 -0.7118349399999999
8.657000 -0.7148973599999999
8.658000 -0.71793129
8.659000 -0.72093653
8.660000 -0.7239128499999999
8.661000 -0.72685992
8.662000 -0.72977748
8.663000 -0.73266509
8.664000 -0.73552239
8.665000 -0.7383489
8.666000 -0.74114413
8.667000 -0.7439076
8.668000 -0.74663879
8.669000 -0.7493372100000001
8.670000 -0.75200228
8.671000 -0.75463355
8.672000 -0.75723049
8.673000 -0.7597927
8.674000 -0.7623197
8.675000 -0.76481113
8.676000 -0.76726666
8.677000 -0.769686
8.678000 -0.77206888
8.679000 -0.77441516
8.680000 -0.7767246999999999
8.681000 -0.77899741
8.682000 -0.78123324
8.683000 -0.78343218
8.684000 -0.7855942499999999
8.685000 -0.7877196200000001
8.686000 -0.7898083
8.687000 -0.7918603700000001
8.688000 -0.7938760300000001
8.689000 -0.7958553700000001
8.690000 -0.7977983900000001
8.691000 -0.79970518
8.692000 -0.8015756500000001
8.693000 -0.8034098
8.694000 -0.8052075299999999
8.695000 -0.8069686600000001
8.696000 -0.8086930000000001
8.697000 -0.8103801900000001
8.698000 -0.81202984
8.699000 -0.8136415899999999
8.700000 -0.81521496
8.701000 -0.81674941
8.702000 -0.81824446
8.703000 -0.81969956
8.704000 -0.82111415
8.705000 -0.82248766
8.706000 -0.82381964
8.707000 -0.82510971
8.708000 -0.8263573999999999
8.709000 -0.8275624400000001
8.710000 -0.8287245400000001
8.711000 -0.82984362
8.712000 -0.8309194799999999
8.713000 -0.83195223
8.714000 -0.83294176
8.715000 -0.8338882599999999
8.716000 -0.83479183
8.717000 -0.8356526499999999
8.718000 -0.83647091
8.719000 -0.83724679
8.720000 -0.8379805800000001
8.721000 -0.83867246
8.722000 -0.8393225299999999
8.723000 -0.83993096
8.724000 -0.8404979499999999
8.725000 -0.8410234900000001
8.726000 -0.8415076
8.727000 -0.84195016
8.728000 -0.84235119
8.729000 -0.84271049
8.730000 -0.8430279800000001
8.731000 -0.84330337
8.732000 -0.8435363899999999
8.733000 -0.84372684
8.734000 -0.8438743699999999
8.735000 -0.84397877
8.736000 -0.84403967
8.737000 -0.84405681
8.738000 -0.8440299
8.739000 -0.84395874
8.740000 -0.8438430699999999
8.741000 -0.8436826999999999
8.742000 -0.8434774399999999
8.743000 -0.84322719
8.744000 -0.84293187
8.745000 -0.84259147
8.746000 -0.8422059900000001
8.747000 -0.8417755400000001
8.748000 -0.8413001
8.749000 -0.84077977
8.750000 -0.8402147299999999
8.751000 -0.83960509
8.752000 -0.83895093
8.753000 -0.8382523399999999
8.754000 -0.83750943
8.755000 -0.83672227
8.756000 -0.83589088
8.757000 -0.83501516
8.758000 -0.83409511
8.759000 -0.8331306300000001
8.760000 -0.83212163
8.761000 -0.83106784
8.762000 -0.8299691600000001
8.763000 -0.82882522
8.764000 -0.82763592
8.765000 -0.8264008899999999
8.766000 -0.82512004
8.767000 -0.8237930900000001
8.768000 -0.8224199499999999
8.769000 -0.82100052
8.770000 -0.81953481
8.771000 -0.8180227099999999
8.772000 -0.81646433
8.773000 -0.8148598499999999
8.774000 -0.8132094499999999
8.775000 -0.81151333
8.776000 -0.80977185
8.777000 -0.80798529
8.778000 -0.80615394
8.779000 -0.80427825
8.780000 -0.8023585200000001
8.781000 -0.80039511
8.782000 -0.7983882899999999
8.783000 -0.79633845
8.784000 -0.7942457700000001
8.785000 -0.79211043
8.786000 -0.78993253
8.787000 -0.7877122599999999
8.788000 -0.78544961
8.789000 -0.7831445899999999
8.790000 -0.7807971
8.791000 -0.77840709
8.792000 -0.77597443
8.793000 -0.77349902
8.794000 -0.77098073
8.795000 -0.76841936
8.796000 -0.7658147700000001
8.797000 -0.76316688
8.798000 -0.76047555
8.799000 -0.75774067
8.800000 -0.75496226
8.801000 -0.7521403
8.802000 -0.74927486
8.803000 -0.7463660599999999
8.804000 -0.743414
8.805000 -0.74041896
8.806000 -0.73738117
8.807000 -0.73430096
8.808000 -0.7311787000000001
8.809000 -0.72801476
8.810000 -0.72480957
8.811000 -0.7215635899999999
8.812000 -0.7182772700000001
8.813000 -0.71495106
8.814000 -0.7115853999999999
8.815000 -0.70818071
8.816000 -0.70473743
8.817000 -0.70125586
8.818000 -0.6977363000000001
8.819000 -0.69417902
8.820000 -0.69058416
8.821000 -0.68695191
8.822000 -0.68328232
8.823000 -0.67957537
8.824000 -0.67583108
8.825000 -0.67204935
8.826000 -0.66823009
8.827000 -0.6643732099999999
8.828000 -0.66047856
8.829000 -0.65654605
8.830000 -0.65257559
8.831000 -0.64856713
8.832000 -0.64452067
8.833000 -0.64043622
8.834000 -0.6363139
8.835000 -0.63215387
8.836000 -0.62795631
8.837000 -0.62372149
8.838000 -0.61944979
8.839000 -0.61514159
8.840000 -0.61079734
8.841000 -0.6064175199999999
8.842000 -0.6020026700000001
8.843000 -0.59755333
8.844000 -0.5930700799999999
8.845000 -0.58855349
8.846000 -0.58400421
8.847000 -0.57942276
8.848000 -0.57480978
8.849000 -0.57016579
8.850000 -0.56549138
8.851000 -0.56078709
8.852000 -0.5560533599999999
8.853000 -0.55129072
8.854000 -0.54649962
8.855000 -0.54168049
8.856000 -0.5368337
8.857000 -0.53195963
8.858000 -0.5270586300000001
8.859000 -0.5221310100000001
8.860000 -0.51717707
8.861000 -0.5121970499999999
8.862000 -0.5071912900000001
8.863000 -0.50215996
8.864000 -0.49710334
8.865000 -0.49202166999999997
8.866000 -0.48691523000000003
8.867000 -0.48178424999999997
8.868000 -0.47662896
8.869000 -0.47144963999999995
8.870000 -0.46624657999999997
8.871000 -0.46102004
8.872000 -0.45577036
8.873000 -0.45049787
8.874000 -0.44520283
8.875000 -0.43988558000000005
8.876000 -0.43454649999999995
8.877000 -0.42918585
8.878000 -0.42380402
8.879000 -0.41840132
8.880000 -0.41297805000000004
8.881000 -0.40753450999999996
8.882000 -0.402071
8.883000 -0.39658775
8.884000 -0.39108507000000003
8.885000 -0.38556324000000003
8.886000 -0.3800225
8.887000 -0.37446311
8.888000 -0.36888535
8.889000 -0.36328949
8.890000 -0.35767586
8.891000 -0.35204478
8.892000 -0.34639661
8.893000 -0.34073177
8.894000 -0.3350507
8.895000 -0.32935391999999997
8.896000 -0.32364195
8.897000 -0.31791539
8.898000 -0.31217486
8.899000 -0.30642105000000003
8.900000 -0.30065468
8.901000 -0.29487649
8.902000 -0.28908728
8.903000 -0.28328784
8.904000 -0.27747897
8.905000 -0.27166149
8.906000 -0.2658362
8.907000 -0.26000389
8.908000 -0.25416533
8.909000 -0.24832126000000002
8.910000 -0.24247237
8.911000 -0.23661931
8.912000 -0.23076269
8.913000 -0.22490306000000002
8.914000 -0.21904095
8.915000 -0.21317678
8.916000 -0.20731097999999998
8.917000 -0.20144390999999998
8.918000 -0.19557585
8.919000 -0.1897071
8.920000 -0.18383787999999998
8.921000 -0.17796841
8.922000 -0.17209887
8.923000 -0.16622941
8.924000 -0.16036023000000002
8.925000 -0.15449149
8.926000 -0.14862337
8.927000 -0.14275607
8.928000 -0.13688982
8.929000 -0.13102489
8.930000 -0.12516157
8.931000 -0.11930020999999999
8.932000 -0.1134412
8.933000 -0.10758496000000001
8.934000 -0.10173197
8.935000 -0.095882762
8.936000 -0.09003788
8.937000 -0.084197934
8.938000 -0.078363548
8.939000 -0.072535378
8.940000 -0.066714094
8.941000 -0.060900381999999996
8.942000 -0.055094936
8.943000 -0.049298449
8.944000 -0.043511602999999996
8.945000 -0.037735068999999996
8.946000 -0.031969501
8.947000 -0.026215534000000002
8.948000 -0.020473778999999998
8.949000 -0.014744825999999999
8.950000 -0.0090292357
8.951000 -0.0033275492999999996
8.952000 0.0023597175
8.953000 0.00803207
8.954000 0.013689035
8.955000 0.019330154000000002
8.956000 0.024954986
8.957000 0.030563099
8.958000 0.036154073
8.959000 0.041727494999999996
8.960000 0.047282956
8.961000 0.052820058999999996
8.962000 0.058338395
8.963000 0.06383757
8.964000 0.069317181
8.965000 0.074776827
8.966000 0.0802161
8.967000 0.085634593
8.968000 0.09103188100000001
8.969000 0.096407544
8.970000 0.10176115000000001
8.971000 0.10709225
8.972000 0.11240038
8.973000 0.11768508
8.974000 0.12294586
8.975000 0.12818223
8.976000 0.13339368000000001
8.977000 0.13857969
8.978000 0.14373973999999998
8.979000 0.1488733
8.980000 0.15397981
8.981000 0.15905873
8.982000 0.16410953
8.983000 0.16913165
8.984000 0.17412455999999998
8.985000 0.17908773
8.986000 0.18402066
8.987000 0.18892282
8.988000 0.19379375
8.989000 0.19863297
8.990000 0.20344001
8.991000 0.20821446
8.992000 0.21295592000000002
8.993000 0.21766396
8.994000 0.22233825000000002
8.995000 0.2269784
8.996000 0.23158409
8.997000 0.236155
8.998000 0.24069084
8.999000 0.2451913
9.000000 0.24965613
9.001000 0.25408503
9.002000 0.25847778
9.003000 0.26283410999999995
9.004000 0.26715379
9.005000 0.27143660000000003
9.006000 0.27568229
9.007000 0.27989063
9.008000 0.28406137
9.009000 0.28819428
9.010000 0.29228909
9.011000 0.29634556
9.012000 0.30036343
9.013000 0.30434238999999996
9.014000 0.30828218
9.015000 0.31218249
9.016000 0.31604301
9.017000 0.31986341
9.018000 0.32364337000000004
9.019000 0.32738256
9.020000 0.33108064
9.021000 0.33473722
9.022000 0.33835198
9.023000 0.34192458
9.024000 0.34545464
9.025000 0.3489418
9.026000 0.35238569
9.027000 0.35578592000000003
9.028000 0.35914213
9.029000 0.36245394000000003
9.030000 0.36572097
9.031000 0.36894281
9.032000 0.37211906
9.033000 0.37524933
9.034000 0.37833317
9.035000 0.38137019
9.036000 0.38435997
9.037000 0.38730209
9.038000 0.39019613
9.039000 0.39304164
9.040000 0.39583830999999997
9.041000 0.39858567
9.042000 0.40128343000000005
9.043000 0.40393122
9.044000 0.40652873000000006
9.045000 0.40907571
9.046000 0.41157189
9.047000 0.41401708
9.048000 0.41641113
9.049000 0.41875392
9.050000 0.42104539
9.051000 0.42328555
9.052000 0.42547435
9.053000 0.42761187000000006
9.054000 0.42969817
9.055000 0.43173339000000005
9.056000 0.43371761999999997
9.057000 0.43565105
9.058000 0.43753385999999994
9.059000 0.43936623
9.060000 0.44114832
9.061000 0.4428803
9.062000 0.44456230999999996
9.063000 0.4461945
9.064000 0.44777695999999995
9.065000 0.44930978
9.066000 0.450793
9.067000 0.45222663
9.068000 0.45361058
9.069000 0.45494474
9.070000 0.45622898999999995
9.071000 0.45746312999999994
9.072000 0.45864694
9.073000 0.45978012
9.074000 0.46086241
9.075000 0.46189344
9.076000 0.46287291
9.077000 0.46380045999999997
9.078000 0.46467571999999996
9.079000 0.46549835
9.080000 0.46626808999999997
9.081000 0.4669846
9.082000 0.46764766
9.083000 0.46825701999999997
9.084000 0.46881251
9.085000 0.46931403
9.086000 0.46976148000000006
9.087000 0.47015483
9.088000 0.47049411
9.089000 0.47077937
9.090000 0.47101076000000003
9.091000 0.47118836000000003
9.092000 0.47131231999999995
9.093000 0.47138282
9.094000 0.4714001
9.095000 0.47136429
9.096000 0.47127567
9.097000 0.47113438999999996
9.098000 0.47094067999999994
9.099000 0.47069467
9.100000 0.4703965
9.101000 0.47004633
9.102000 0.46964427000000003
9.103000 0.46919038999999996
9.104000 0.46868478
9.105000 0.46812742999999996
9.106000 0.46751834000000003
9.107000 0.46685757
9.108000 0.46614506000000006
9.109000 0.46538082
9.110000 0.46456484
9.111000 0.46369708
9.112000 0.46277754
9.113000 0.46180622
9.114000 0.46078311
9.115000 0.45970832
9.116000 0.45858193
9.117000 0.45740404
9.118000 0.45617484
9.119000 0.45489445
9.120000 0.45356316999999996
9.121000 0.45218118
9.122000 0.45074881
9.123000 0.44926633
9.124000 0.44773403
9.125000 0.44615226999999996
9.126000 0.44452138
9.127000 0.44284169999999995
9.128000 0.44111348999999994
9.129000 0.43933708
9.130000 0.43751275999999995
9.131000 0.43564075999999996
9.132000 0.43372130000000003
9.133000 0.43175458
9.134000 0.42974078
9.135000 0.42768008999999996
9.136000 0.42557255
9.137000 0.42341831
9.138000 0.42121746000000004
9.139000 0.41897007999999997
9.140000 0.41667623
9.141000 0.41433596000000006
9.142000 0.41194939999999997
9.143000 0.40951665
9.144000 0.40703779
9.145000 0.40451302
9.146000 0.40194248
9.147000 0.39932635
9.148000 0.39666486
9.149000 0.39395825
9.150000 0.39120683999999994
9.151000 0.38841087
9.152000 0.38557069
9.153000 0.38268662
9.154000 0.379759
9.155000 0.3767882
9.156000 0.37377458
9.157000 0.37071849
9.158000 0.36762031
9.159000 0.36448033
9.160000 0.36129891000000003
9.161000 0.35807635
9.162000 0.35481292000000003
9.163000 0.35150892
9.164000 0.34816453999999997
9.165000 0.34477999
9.166000 0.34135547
9.167000 0.33789115999999997
9.168000 0.33438718
9.169000 0.33084366
9.170000 0.32726075
9.171000 0.32363853000000004
9.172000 0.31997717
9.173000 0.31627679999999997
9.174000 0.31253756
9.175000 0.30875967
9.176000 0.30494335
9.177000 0.30108888
9.178000 0.29719656
9.179000 0.29326677
9.180000 0.28929992
9.181000 0.28529648999999996
9.182000 0.28125697
9.183000 0.27718195
9.184000 0.273072
9.185000 0.26892775
9.186000 0.26474984
9.187000 0.26053889
9.188000 0.25629557
9.189000 0.25202050000000004
9.190000 0.24771427000000001
9.191000 0.24337747999999998
9.192000 0.23901062
9.193000 0.23461417
9.194000 0.23018856999999998
9.195000 0.22573417999999998
9.196000 0.22125128
9.197000 0.21674010999999999
9.198000 0.21220092
9.199000 0.2076338
9.200000 0.20303889
9.201000 0.19841625
9.202000 0.19376595
9.203000 0.18908802
9.204000 0.1843825
9.205000 0.17964945
9.206000 0.17488893
9.207000 0.17010103999999998
9.208000 0.16528589
9.209000 0.16044366999999998
9.210000 0.15557456
9.211000 0.15067885
9.212000 0.14575685
9.213000 0.14080891
9.214000 0.13583546
9.215000 0.13083696
9.216000 0.12581393
9.217000 0.1207669
9.218000 0.11569649
9.219000 0.11060328999999999
9.220000 0.10548793
9.221000 0.10035107
9.222000 0.095193338
9.223000 0.090015383
9.224000 0.084817829
9.225000 0.07960128100000001
9.226000 0.074366323
9.227000 0.069113495
9.228000 0.063843309
9.229000 0.058556237000000004
9.230000 0.05325271
9.231000 0.047933118
9.232000 0.042597816
9.233000 0.037247126000000005
9.234000 0.03188134
9.235000 0.026500731
9.236000 0.021105555
9.237000 0.015696057
9.238000 0.010272481
9.239000 0.0048350812
9.240000 -0.00061588216
9.241000 -0.0060801292
9.242000 -0.011557363000000001
9.243000 -0.017047263
9.244000 -0.022549486
9.245000 -0.028063668
9.246000 -0.033589426
9.247000 -0.039126363000000004
9.248000 -0.044674068
9.249000 -0.050232123
9.250000 -0.055800111
9.251000 -0.06137762100000001
9.252000 -0.066964247
9.253000 -0.072559592
9.254000 -0.078163284
9.255000 -0.083774969
9.256000 -0.089394301
9.257000 -0.09502095599999999
9.258000 -0.10065462
9.259000 -0.106295
9.260000 -0.11194180000000001
9.261000 -0.11759470000000001
9.262000 -0.12325342
9.263000 -0.12891763
9.264000 -0.134587
9.265000 -0.14026116
9.266000 -0.14593974
9.267000 -0.15162230999999998
9.268000 -0.15730842
9.269000 -0.16299756999999998
9.270000 -0.16868926
9.271000 -0.17438291
9.272000 -0.18007795
9.273000 -0.18577375000000002
9.274000 -0.1914697
9.275000 -0.19716513000000002
9.276000 -0.20285943
9.277000 -0.2085519
9.278000 -0.21424193000000002
9.279000 -0.21992887
9.280000 -0.22561213
9.281000 -0.23129112000000002
9.282000 -0.23696530000000002
9.283000 -0.24263414
9.284000 -0.24829721
9.285000 -0.25395406
9.286000 -0.25960433
9.287000 -0.26524768
9.288000 -0.27088383
9.289000 -0.27651254
9.290000 -0.2821336
9.291000 -0.28774685
9.292000 -0.29335211
9.293000 -0.29894926
9.294000 -0.30453820000000004
9.295000 -0.3101188
9.296000 -0.31569097
9.297000 -0.32125454999999997
9.298000 -0.32680943
9.299000 -0.33235543
9.300000 -0.33789233
9.301000 -0.34341991
9.302000 -0.34893791
9.303000 -0.35444598
9.304000 -0.35994379
9.305000 -0.36543093
9.306000 -0.37090697
9.307000 -0.37637143
9.308000 -0.38182379
9.309000 -0.38726352999999997
9.310000 -0.39269011
9.311000 -0.39810291000000003
9.312000 -0.40350142
9.313000 -0.40888497999999995
9.314000 -0.41425302999999997
9.315000 -0.41960501
9.316000 -0.42494033000000003
9.317000 -0.43025841000000004
9.318000 -0.43555870999999996
9.319000 -0.44084066000000005
9.320000 -0.44610374999999997
9.321000 -0.45134742
9.322000 -0.45657121
9.323000 -0.46177455
9.324000 -0.46695694000000004
9.325000 -0.47211787
9.326000 -0.47725681000000003
9.327000 -0.48237326999999997
9.328000 -0.48746676
9.329000 -0.49253679
9.330000 -0.49758283000000003
9.331000 -0.50260448
9.332000 -0.50760121
9.333000 -0.51257261
9.334000 -0.51751826
9.335000 -0.52243774
9.336000 -0.52733067
9.337000 -0.53219674
9.338000 -0.53703561
9.339000 -0.54184706
9.340000 -0.5466307499999999
9.341000 -0.55138655
9.342000 -0.55611422
9.343000 -0.5608136300000001
9.344000 -0.56548463
9.345000 -0.5701270900000001
9.346000 -0.5747409099999999
9.347000 -0.57932595
9.348000 -0.58388216
9.349000 -0.5884094200000001
9.350000 -0.59290756
9.351000 -0.59737652
9.352000 -0.60181608
9.353000 -0.60622608
9.354000 -0.6106062800000001
9.355000 -0.6149564399999999
9.356000 -0.61927629
9.357000 -0.6235654900000001
9.358000 -0.62782364
9.359000 -0.63205035
9.360000 -0.6362451699999999
9.361000 -0.64040758
9.362000 -0.6445371099999999
9.363000 -0.64863316
9.364000 -0.65269517
9.365000 -0.65672253
9.366000 -0.66071465
9.367000 -0.66467086
9.368000 -0.66859056
9.369000 -0.67247311
9.370000 -0.67631789
9.371000 -0.68012434
9.372000 -0.68389187
9.373000 -0.68761995
9.374000 -0.69130808
9.375000 -0.69495575
9.376000 -0.69856257
9.377000 -0.70212814
9.378000 -0.70565213
9.379000 -0.70913415
9.380000 -0.71257395
9.381000 -0.71597123
9.382000 -0.71932576
9.383000 -0.72263731
9.384000 -0.72590564
9.385000 -0.72913049
9.386000 -0.73231165
9.387000 -0.73544891
9.388000 -0.73854197
9.389000 -0.74159061
9.390000 -0.74459454
9.391000 -0.7475534899999999
9.392000 -0.75046713
9.393000 -0.7533352400000001
9.394000 -0.75615747
9.395000 -0.75893351
9.396000 -0.76166308
9.397000 -0.7643458900000001
9.398000 -0.76698172
9.399000 -0.7695702799999999
9.400000 -0.7721113
9.401000 -0.77460459
9.402000 -0.77704997
9.403000 -0.77944724
9.404000 -0.78179622
9.405000 -0.78409677
9.406000 -0.7863487100000001
9.407000 -0.7885519400000001
9.408000 -0.79070628
9.409000 -0.79281153
9.410000 -0.79486761
9.411000 -0.79687433
9.412000 -0.7988314099999999
9.413000 -0.8007386700000001
9.414000 -0.8025959100000001
9.415000 -0.8044027699999999
9.416000 -0.80615897
9.417000 -0.80786413
9.418000 -0.80951797
9.419000 -0.81112003
9.420000 -0.81266984
9.421000 -0.8141670400000001
9.422000 -0.8156112400000001
9.423000 -0.8170018899999999
9.424000 -0.8183385200000001
9.425000 -0.81962068
9.426000 -0.82084788
9.427000 -0.82201976
9.428000 -0.82313577
9.429000 -0.82419561
9.430000 -0.82519883
9.431000 -0.8261451499999999
9.432000 -0.82703428
9.433000 -0.8278659500000001
9.434000 -0.8286398800000001
9.435000 -0.8293558799999999
9.436000 -0.83001386
9.437000 -0.83061373
9.438000 -0.8311554800000001
9.439000 -0.8316389299999999
9.440000 -0.8320641700000001
9.441000 -0.83243111
9.442000 -0.83273975
9.443000 -0.8329901799999999
9.444000 -0.8331823199999999
9.445000 -0.8333160500000001
9.446000 -0.8333914
9.447000 -0.8334082600000001
9.448000 -0.8333665299999999
9.449000 -0.83326604
9.450000 -0.8331066
9.451000 -0.83288802
9.452000 -0.8326101100000001
9.453000 -0.8322725099999999
9.454000 -0.83187502
9.455000 -0.83141737
9.456000 -0.83089927
9.457000 -0.83032036
9.458000 -0.8296804499999999
9.459000 -0.82897935
9.460000 -0.82821678
9.461000 -0.82739266
9.462000 -0.82650678
9.463000 -0.8255590700000001
9.464000 -0.82454942
9.465000 -0.82347784
9.466000 -0.82234433
9.467000 -0.82114888
9.468000 -0.8198914999999999
9.469000 -0.81857229
9.470000 -0.81719132
9.471000 -0.8157487
9.472000 -0.8142444299999999
9.473000 -0.8126786
9.474000 -0.8110512000000001
9.475000 -0.80936225
9.476000 -0.8076117400000001
9.477000 -0.80579966
9.478000 -0.8039259400000001
9.479000 -0.8019903700000001
9.480000 -0.7999928700000001
9.481000 -0.79793334
9.482000 -0.7958115099999999
9.483000 -0.79362718
9.484000 -0.79138009
9.485000 -0.78907004
9.486000 -0.7866968400000001
9.487000 -0.78426022
9.488000 -0.7817599
9.489000 -0.77919578
9.490000 -0.77656768
9.491000 -0.77387546
9.492000 -0.77111898
9.493000 -0.76829824
9.494000 -0.7654132299999999
9.495000 -0.76246401
9.496000 -0.75945072
9.497000 -0.75637344
9.498000 -0.75323242
9.499000 -0.75002788
9.500000 -0.74676005
9.501000 -0.74342927
9.502000 -0.74003581
9.503000 -0.73657995
9.504000 -0.7330620200000001
9.505000 -0.72948234
9.506000 -0.72584115
9.507000 -0.72213868
9.508000 -0.71837516
9.509000 -0.71455073
9.510000 -0.71066553
9.511000 -0.70671965
9.512000 -0.7027131
9.513000 -0.69864588
9.514000 -0.69451793
9.515000 -0.69032921
9.516000 -0.68607964
9.517000 -0.6817690599999999
9.518000 -0.67739743
9.519000 -0.67296461
9.520000 -0.6684705099999999
9.521000 -0.6639151400000001
9.522000 -0.65929843
9.523000 -0.6546204
9.524000 -0.64988113
9.525000 -0.64508077
9.526000 -0.64021945
9.527000 -0.63529736
9.528000 -0.63031479
9.529000 -0.6252720500000001
9.530000 -0.62016947
9.531000 -0.61500743
9.532000 -0.6097863
9.533000 -0.60450649
9.534000 -0.59916843
9.535000 -0.59377253
9.536000 -0.58831917
9.537000 -0.5828087200000001
9.538000 -0.57724155
9.539000 -0.5716180399999999
9.540000 -0.56593842
9.541000 -0.56020296
9.542000 -0.5544119000000001
9.543000 -0.54856543
9.544000 -0.54266374
9.545000 -0.53670695
9.546000 -0.53069517
9.547000 -0.52462853
9.548000 -0.51850709
9.549000 -0.51233098
9.550000 -0.5061002400000001
9.551000 -0.49981507
9.552000 -0.49347556000000004
9.553000 -0.48708185
9.554000 -0.48063416
9.555000 -0.47413268999999997
9.556000 -0.46757776
9.557000 -0.46096966
9.558000 -0.45430874
9.559000 -0.4475954
9.560000 -0.44083009
9.561000 -0.43401322000000003
9.562000 -0.42714527999999996
9.563000 -0.42022676000000003
9.564000 -0.41325814
9.565000 -0.40623993
9.566000 -0.39917258999999994
9.567000 -0.39205663
9.568000 -0.38489245
9.569000 -0.37768048000000004
9.570000 -0.3704211
9.571000 -0.36311464000000004
9.572000 -0.35576141
9.573000 -0.34836167
9.574000 -0.34091568
9.575000 -0.33342363
9.576000 -0.32588574000000003
9.577000 -0.31830219000000004
9.578000 -0.31067317
9.579000 -0.30299891
9.580000 -0.29527961999999996
9.581000 -0.28751555
9.582000 -0.27970702000000003
9.583000 -0.27185439
9.584000 -0.26395805
9.585000 -0.25601848
9.586000 -0.24803620999999998
9.587000 -0.24001182000000001
9.588000 -0.23194596
9.589000 -0.22383933
9.590000 -0.21569266
9.591000 -0.20750675000000002
9.592000 -0.19928239999999997
9.593000 -0.19102044999999998
9.594000 -0.18272174
9.595000 -0.17438708
9.596000 -0.16601728
9.597000 -0.15761313
9.598000 -0.14917537
9.599000 -0.14070469
9.600000 -0.13220173000000002
9.601000 -0.12366703999999999
9.602000 -0.11510116
9.603000 -0.10650451
9.604000 -0.097877486
9.605000 -0.089220394
9.606000 -0.08053350000000001
9.607000 -0.071817008
9.608000 -0.063071086
9.609000 -0.054295867
9.610000 -0.045491467
9.611000 -0.036657992
9.612000 -0.027795552
9.613000 -0.018904275
9.614000 -0.009984314999999999
9.615000 -0.0010358624
9.616000 0.0079408426
9.617000 0.016945506
9.618000 0.025977771000000004
9.619000 0.03503722
9.620000 0.044123366
9.621000 0.053235656000000006
9.622000 0.06237348400000001
9.623000 0.071536185
9.624000 0.080723036
9.625000 0.089933287
9.626000 0.09916615699999999
9.627000 0.10842083
9.628000 0.11769647
9.629000 0.12699228
9.630000 0.13630743
9.631000 0.14564111
9.632000 0.15499254
9.633000 0.16436097000000002
9.634000 0.17374567000000002
9.635000 0.18314593
9.636000 0.19256111
9.637000 0.20199055
9.638000 0.21143364999999997
9.639000 0.22088981
9.640000 0.23035846999999998
9.641000 0.23983908
9.642000 0.24933109999999997
9.643000 0.25883396000000003
9.644000 0.26834712
9.645000 0.27787003
9.646000 0.28740212
9.647000 0.2969428
9.648000 0.30649148
9.649000 0.31604752999999997
9.650000 0.32561028000000003
9.651000 0.33517908
9.652000 0.34475327
9.653000 0.3543321
9.654000 0.3639149
9.655000 0.37350093
9.656000 0.38308948
9.657000 0.39267981999999996
9.658000 0.40227124
9.659000 0.41186301999999997
9.660000 0.42145452
9.661000 0.43104509999999996
9.662000 0.44063414000000006
9.663000 0.45022108
9.664000 0.45980536
9.665000 0.46938652999999997
9.666000 0.47896416
9.667000 0.48853782999999995
9.668000 0.49810717
9.669000 0.5076718499999999
9.670000 0.5172316
9.671000 0.52678608
9.672000 0.53633503
9.673000 0.5458781
9.674000 0.55541503
9.675000 0.56494544
9.676000 0.57446896
9.677000 0.5839851699999999
9.678000 0.5934936
9.679000 0.6029937
9.680000 0.6124849
9.681000 0.6219665099999999
9.682000 0.63143778
9.683000 0.64089797
9.684000 0.65034623
9.685000 0.65978169
9.686000 0.66920342
9.687000 0.67861052
9.688000 0.68800203
9.689000 0.697377
9.690000 0.70673451
9.691000 0.71607367
9.692000 0.7253936
9.693000 0.7346934599999999
9.694000 0.74397251
9.695000 0.75322995
9.696000 0.76246513
9.697000 0.77167745
9.698000 0.78086634
9.699000 0.79003125
9.700000 0.7991718099999999
9.701000 0.80828751
9.702000 0.81737796
9.703000 0.82644289
9.704000 0.83548184
9.705000 0.84449453
9.706000 0.8534806799999999
9.707000 0.8624398099999999
9.708000 0.8713716599999999
9.709000 0.8802758500000001
9.710000 0.88915192
9.711000 0.8979993900000001
9.712000 0.9068178
9.713000 0.9156066900000001
9.714000 0.92436541
9.715000 0.9330932999999999
9.716000 0.9417897999999999
9.717000 0.95045418
9.718000 0.9590857700000001
9.719000 0.9676837400000001
9.720000 0.97624743
9.721000 0.98477621
9.722000 0.9932692200000001
9.723000 1.0017258
9.724000 1.0101452
9.725000 1.018527
9.726000 1.0268704
9.727000 1.0351749000000001
9.728000 1.0434401
9.729000 1.0516655
9.730000 1.0598507
9.731000 1.0679953
9.732000 1.0760991
9.733000 1.0841617
9.734000 1.0921828999999998
9.735000 1.1001625
9.736000 1.1081002
9.737000 1.1159956
9.738000 1.1238487
9.739000 1.1316588
9.740000 1.1394258000000002
9.741000 1.1471491999999999
9.742000 1.1548285999999999
9.743000 1.1624634999999999
9.744000 1.1700534
9.745000 1.1775977
9.746000 1.1850958
9.747000 1.192547
9.748000 1.1999507
9.749000 1.2073063
9.750000 1.214613
9.751000 1.2218703
9.752000 1.2290774
9.753000 1.2362339
9.754000 1.243339
9.755000 1.2503923000000001
9.756000 1.2573931999999999
9.757000 1.2643415
9.758000 1.2712364999999999
9.759000 1.278078
9.760000 1.2848656
9.761000 1.291599
9.762000 1.2982779999999998
9.763000 1.3049023
9.764000 1.3114717999999999
9.765000 1.3179861
9.766000 1.3244449999999999
9.767000 1.3308484
9.768000 1.337196
9.769000 1.3434876
9.770000 1.3497229
9.771000 1.3559015
9.772000 1.3620234
9.773000 1.368088
9.774000 1.374095
9.775000 1.380044
9.776000 1.3859347
9.777000 1.3917666
9.778000 1.3975391
9.779000 1.4032518
9.780000 1.4089043
9.781000 1.4144961
9.782000 1.4200266
9.783000 1.4254955
9.784000 1.4309022
9.785000 1.4362464
9.786000 1.4415276
9.787000 1.4467456
9.788000 1.4519
9.789000 1.4569907
9.790000 1.4620173
9.791000 1.4669797
9.792000 1.4718779
9.793000 1.4767117
9.794000 1.4814811
9.795000 1.4861859
9.796000 1.4908263
9.797000 1.4954022
9.798000 1.4999134
9.799000 1.5043600000000001
9.800000 1.5087419
9.801000 1.5130588999999999
9.802000 1.5173107
9.803000 1.5214973
9.804000 1.5256182999999999
9.805000 1.5296735000000001
9.806000 1.5336625
9.807000 1.537585
9.808000 1.5414406
9.809000 1.5452288
9.810000 1.5489493
9.811000 1.5526016
9.812000 1.5561854
9.813000 1.5597003999999999
9.814000 1.5631461999999998
9.815000 1.5665223999999998
9.816000 1.5698288
9.817000 1.5730653
9.818000 1.5762315999999998
9.819000 1.5793277000000001
9.820000 1.5823535999999998
9.821000 1.585309
9.822000 1.5881942999999998
9.823000 1.5910093
9.824000 1.5937541
9.825000 1.5964288
9.826000 1.5990335000000002
9.827000 1.6015686000000002
9.828000 1.604034
9.829000 1.6064297
9.830000 1.6087562
9.831000 1.6110132999999998
9.832000 1.6132014
9.833000 1.6153203
9.834000 1.6173704
9.835000 1.6193514999999998
9.836000 1.6212636999999999
9.837000 1.6231067
9.838000 1.6248809
9.839000 1.6265858000000002
9.840000 1.6282214
9.841000 1.6297873
9.842000 1.6312836000000002
9.843000 1.6327098000000002
9.844000 1.6340655999999998
9.845000 1.6353507999999999
9.846000 1.6365650999999999
9.847000 1.6377082
9.848000 1.6387797999999998
9.849000 1.6397796999999998
9.850000 1.6407076
9.851000 1.6415635000000002
9.852000 1.6423470999999998
9.853000 1.6430582999999999
9.854000 1.6436972
9.855000 1.6442637999999998
9.856000 1.6447581
9.857000 1.6451802000000002
9.858000 1.6455302
9.859000 1.6458085
9.860000 1.646015
9.861000 1.6461503
9.862000 1.6462142
9.863000 1.6462073000000002
9.864000 1.6461296
9.865000 1.6459815
9.866000 1.6457632
9.867000 1.6454751
9.868000 1.6451173
9.869000 1.64469
9.870000 1.6441933999999998
9.871000 1.6436279000000003
9.872000 1.6429937
9.873000 1.6422908999999999
9.874000 1.6415198999999998
9.875000 1.640681
9.876000 1.6397743
9.877000 1.6387999
9.878000 1.6377583000000002
9.879000 1.6366497
9.880000 1.6354743
9.881000 1.6342322999999999
9.882000 1.6329239999999998
9.883000 1.6315494
9.884000 1.6301088
9.885000 1.6286023
9.886000 1.6270302
9.887000 1.6253924
9.888000 1.6236891999999998
9.889000 1.6219206
9.890000 1.6200867
9.891000 1.6181873
9.892000 1.6162228
9.893000 1.6141931000000003
9.894000 1.6120980999999999
9.895000 1.609938
9.896000 1.6077127
9.897000 1.6054220000000001
9.898000 1.6030662000000002
9.899000 1.6006451000000002
9.900000 1.5981589
9.901000 1.5956072000000001
9.902000 1.5929904000000001
9.903000 1.5903084
9.904000 1.5875611
9.905000 1.5847487
9.906000 1.5818713000000002
9.907000 1.5789289000000002
9.908000 1.5759216999999999
9.909000 1.5728499999999999
9.910000 1.5697138
9.911000 1.5665137999999998
9.912000 1.5632501
9.913000 1.5599231999999998
9.914000 1.5565336
9.915000 1.5530817000000001
9.916000 1.5495683
9.917000 1.5459939
9.918000 1.5423591
9.919000 1.5386647
9.920000 1.5349112
9.921000 1.5310992
9.922000 1.5272297000000001
9.923000 1.5233031
9.924000 1.51932
9.925000 1.5152809999999999
9.926000 1.5111866999999999
9.927000 1.5070376
9.928000 1.5028342000000001
9.929000 1.4985767
9.930000 1.4942657
9.931000 1.4899014
9.932000 1.485484
9.933000 1.4810139
9.934000 1.4764912
9.935000 1.4719162
9.936000 1.4672889
9.937000 1.4626096
9.938000 1.4578784
9.939000 1.4530953
9.940000 1.4482605000000002
9.941000 1.4433742
9.942000 1.4384363
9.943000 1.4334471
9.944000 1.4284067
9.945000 1.4233151
9.946000 1.4181727
9.947000 1.4129795
9.948000 1.4077358
9.949000 1.4024418
9.950000 1.3970979
9.951000 1.3917042
9.952000 1.3862612
9.953000 1.3807692
9.954000 1.3752285
9.955000 1.3696398
9.956000 1.3640032
9.957000 1.3583194
9.958000 1.3525887
9.959000 1.3468118
9.960000 1.3409891
9.961000 1.335121
9.962000 1.3292082
9.963000 1.323251
9.964000 1.3172499
9.965000 1.3112053000000001
9.966000 1.3051178
9.967000 1.2989879
9.968000 1.2928158
9.969000 1.2866022
9.970000 1.2803474000000001
9.971000 1.274052
9.972000 1.2677162
9.973000 1.2613406
9.974000 1.2549257
9.975000 1.2484719
9.976000 1.2419797
9.977000 1.2354497
9.978000 1.2288823
9.979000 1.2222779
9.980000 1.2156371
9.981000 1.2089604
9.982000 1.2022481
9.983000 1.1955008
9.984000 1.1887188
9.985000 1.1819026
9.986000 1.1750524
9.987000 1.1681686
9.988000 1.1612516
9.989000 1.1543016
9.990000 1.1473189
9.991000 1.1403039
9.992000 1.1332567999999998
9.993000 1.1261778
9.994000 1.1190673
9.995000 1.1119257
9.996000 1.1047532
9.997000 1.0975502
9.998000 1.090317
9.999000 1.0830542
10.00000 1.0757622
10.00100 1.0684414999999998
10.00200 1.0610926
10.00300 1.0537161
10.00400 1.0463124000000001
10.00500 1.0388822
10.00600 1.0314261999999998
10.00700 1.0239448
10.00800 1.0164388
10.00900 1.0089088
10.01000 1.0013554
10.01100 0.99377921
10.01200 0.98618083
10.01300 0.97856084
10.01400 0.9709199
10.01500 0.96325846
10.01600 0.9555771
10.01700 0.94787637
10.01800 0.94015673
10.01900 0.93241865
10.02000 0.9246624999999999
10.02100 0.91688875
10.02200 0.9090975899999999
10.02300 0.9012893799999999
10.02400 0.89346441
10.02500 0.88562286
10.02600 0.87776491
10.02700 0.8698907699999999
10.02800 0.8620006
10.02900 0.85409451
10.03000 0.84617259
10.03100 0.8382350199999999
10.03200 0.8302819899999999
10.03300 0.8223136000000001
10.03400 0.81433011
10.03500 0.8063317299999999
10.03600 0.79831872
10.03700 0.79029137
10.03800 0.7822500499999999
10.03900 0.77419518
10.04000 0.7661272299999999
10.04100 0.75804666
10.04200 0.74995398
10.04300 0.74184975
10.04400 0.73373457
10.04500 0.7256090199999999
10.04600 0.71747373
10.04700 0.70932931
10.04800 0.70117647
10.04900 0.6930158
10.05000 0.68484796
10.05100 0.6766736
10.05200 0.66849333
10.05300 0.6603078
10.05400 0.65211765
10.05500 0.64392346
10.05600 0.63572587
10.05700 0.62752538
10.05800 0.61932257
10.05900 0.61111799
10.06000 0.60291216
10.06100 0.59470553
10.06200 0.58649858
10.06300 0.57829171
10.06400 0.57008537
10.06500 0.5618799
10.06600 0.55367565
10.06700 0.54547298
10.06800 0.53727217
10.06900 0.52907346
10.07000 0.52087712
10.07100 0.51268344
10.07200 0.5044926
10.07300 0.49630483
10.07400 0.48812032
10.07500 0.4799393
10.07600 0.47176196000000004
10.07700 0.46358854000000005
10.07800 0.45541920999999996
10.07900 0.44725416
10.08000 0.43909363
10.08100 0.43093781
10.08200 0.42278691999999995
10.08300 0.41464120000000004
10.08400 0.40650087999999995
10.08500 0.3983662
10.08600 0.39023741
10.08700 0.38211474
10.08800 0.37399848999999996
10.08900 0.36588893
10.09000 0.35778638
10.09100 0.34969113999999996
10.09200 0.34160356000000003
10.09300 0.33352401000000004
10.09400 0.32545285999999995
10.09500 0.31739054
10.09600 0.30933749
10.09700 0.30129417000000003
10.09800 0.29326106999999996
10.09900 0.28523868
10.10000 0.27722756
10.10100 0.26922824
10.10200 0.26124129
10.10300 0.25326726
10.10400 0.24530671
10.10500 0.2373602
10.10600 0.22942824
10.10700 0.22151139999999997
10.10800 0.21361012000000001
10.10900 0.20572494
10.11000 0.19785627
10.11100 0.19000452
10.11200 0.18217007
10.11300 0.17435328
10.11400 0.16655445000000002
10.11500 0.15877385
10.11600 0.15101172999999998
10.11700 0.14326830999999998
10.11800 0.13554378
10.11900 0.1278383
10.12000 0.12015201
10.12100 0.11248506
10.12200 0.10483755
10.12300 0.097209611
10.12400 0.089601352
10.12500 0.08201288899999999
10.12600 0.074444345
10.12700 0.066895859
10.12800 0.059367571
10.12900 0.05185965
10.13000 0.044372276
10.13100 0.036905656
10.13200 0.029460015
10.13300 0.022035601
10.13400 0.014632684000000002
10.13500 0.007251552600000001
10.13600 -0.00010748680000000001
10.13700 -0.0074441159
10.13800 -0.014758004
10.13900 -0.022048813
10.14000 -0.029316204000000002
10.14100 -0.036559836
10.14200 -0.043779376
10.14300 -0.050974498
10.14400 -0.058144896
10.14500 -0.06529027600000001
10.14600 -0.072410365
10.14700 -0.07950491900000001
10.14800 -0.086573703
10.14900 -0.093616516
10.15000 -0.10063317999999999
10.15100 -0.10762352000000001
10.15200 -0.1145874
10.15300 -0.12152469
10.15400 -0.12843525
10.15500 -0.13531898
10.15600 -0.14217576
10.15700 -0.14900548
10.15800 -0.15580798
10.15900 -0.16258316
10.16000 -0.16933084
10.16100 -0.17605086
10.16200 -0.18274304
10.16300 -0.18940718
10.16400 -0.19604307999999998
10.16500 -0.20265046
10.16600 -0.20922911
10.16700 -0.21577876000000001
10.16800 -0.22229912999999998
10.16900 -0.22878996000000001
10.17000 -0.23525094000000002
10.17100 -0.24168178999999998
10.17200 -0.24808223999999998
10.17300 -0.25445197
10.17400 -0.26079069
10.17500 -0.26709812
10.17600 -0.27337398
10.17700 -0.27961796
10.17800 -0.28582979
10.17900 -0.29200919
10.18000 -0.29815584
10.18100 -0.30426953
10.18200 -0.31034995000000004
10.18300 -0.31639684
10.18400 -0.32240993
10.18500 -0.32838897
10.18600 -0.33433372
10.18700 -0.34024393999999997
10.18800 -0.34611942
10.18900 -0.35195996
10.19000 -0.35776536
10.19100 -0.36353546000000003
10.19200 -0.36927012000000003
10.19300 -0.37496923
10.19400 -0.38063272
10.19500 -0.3862605
10.19600 -0.39185253
10.19700 -0.39740885000000004
10.19800 -0.40292944999999997
10.19900 -0.40841433
10.20000 -0.41386358999999995
10.20100 -0.41927728000000003
10.20200 -0.42465543
10.20300 -0.4299982
10.20400 -0.43530562
10.20500 -0.44057784
10.20600 -0.44581489999999996
10.20700 -0.45101689
10.20800 -0.45618382
10.20900 -0.46131578
10.21000 -0.46641282
10.21100 -0.47147488
10.21200 -0.47650198
10.21300 -0.4814941
10.21400 -0.48645110999999996
10.21500 -0.49137295999999997
10.21600 -0.49625952
10.21700 -0.5011106399999999
10.21800 -0.50592618
10.21900 -0.51070591
10.22000 -0.51544965
10.22100 -0.52015712
10.22200 -0.52482807
10.22300 -0.52946224
10.22400 -0.53405939
10.22500 -0.53861919
10.22600 -0.5431413700000001
10.22700 -0.54762564
10.22800 -0.55207168
10.22900 -0.5564792500000001
10.23000 -0.56084809
10.23100 -0.5651779499999999
10.23200 -0.5694686
10.23300 -0.57371985
10.23400 -0.57793153
10.23500 -0.58210343
10.23600 -0.5862354799999999
10.23700 -0.59032752
10.23800 -0.59437952
10.23900 -0.59839138
10.24000 -0.60236305
10.24100 -0.60629454
10.24200 -0.6101858299999999
10.24300 -0.61403695
10.24400 -0.61784787
10.24500 -0.62161866
10.24600 -0.62534939
10.24700 -0.6290400899999999
10.24800 -0.63269087
10.24900 -0.6363018
10.25000 -0.63987295
10.25100 -0.64340443
10.25200 -0.64689633
10.25300 -0.65034879
10.25400 -0.65376195
10.25500 -0.6571359
10.25600 -0.66047083
10.25700 -0.66376682
10.25800 -0.66702403
10.25900 -0.6702425399999999
10.26000 -0.6734225
10.26100 -0.67656399
10.26200 -0.67966711
10.26300 -0.6827319000000001
10.26400 -0.68575838
10.26500 -0.68874652
10.26600 -0.69169635
10.26700 -0.69460776
10.26800 -0.69748061
10.26900 -0.7003148100000001
10.27000 -0.70311022
10.27100 -0.70586666
10.27200 -0.7085838799999999
10.27300 -0.71126176
10.27400 -0.71390001
10.27500 -0.71649845
10.27600 -0.7190568399999999
10.27700 -0.72157499
10.27800 -0.7240527800000001
10.27900 -0.72648996
10.28000 -0.72888643
10.28100 -0.73124212
10.28200 -0.7335569200000001
10.28300 -0.7358308
10.28400 -0.7380637800000001
10.28500 -0.74025593
10.28600 -0.74240733
10.28700 -0.7445180800000001
10.28800 -0.74658836
10.28900 -0.74861837
10.29000 -0.75060832
10.29100 -0.75255851
10.29200 -0.75446917
10.29300 -0.75634057
10.29400 -0.7581729899999999
10.29500 -0.7599667600000001
10.29600 -0.76172212
10.29700 -0.76343934
10.29800 -0.76511865
10.29900 -0.7667602499999999
10.30000 -0.76836431
10.30100 -0.76993098
10.30200 -0.77146036
10.30300 -0.77295243
10.30400 -0.7744072000000001
10.30500 -0.77582463
10.30600 -0.77720461
10.30700 -0.77854702
10.30800 -0.77985171
10.30900 -0.78111845
10.31000 -0.7823470000000001
10.31100 -0.78353724
10.31200 -0.7846889100000001
10.31300 -0.78580175
10.31400 -0.78687565
10.31500 -0.7879104499999999
10.31600 -0.78890594
10.31700 -0.78986213
10.31800 -0.7907788299999999
10.31900 -0.79165613
10.32000 -0.79249395
10.32100 -0.7932923700000001
10.32200 -0.7940514900000001
10.32300 -0.79477131
10.32400 -0.79545202
10.32500 -0.7960937899999999
10.32600 -0.7966967300000001
10.32700 -0.7972610200000001
10.32800 -0.7977868399999999
10.32900 -0.79827439
10.33000 -0.79872394
10.33100 -0.7991355800000001
10.33200 -0.7995096
10.33300 -0.7998461800000001
10.33400 -0.8001455100000001
10.33500 -0.8004078600000001
10.33600 -0.8006334299999999
10.33700 -0.8008223999999999
10.33800 -0.80097504
10.33900 -0.80109155
10.34000 -0.8011721100000001
10.34100 -0.8012170000000001
10.34200 -0.8012264
10.34300 -0.80120061
10.34400 -0.80113979
10.34500 -0.80104414
10.34600 -0.80091394
10.34700 -0.80074938
10.34800 -0.8005506399999999
10.34900 -0.80031799
10.35000 -0.80005173
10.35100 -0.79975193
10.35200 -0.79941899
10.35300 -0.79905298
10.35400 -0.79865418
10.35500 -0.7982227999999999
10.35600 -0.797759
10.35700 -0.7972629700000001
10.35800 -0.79673482
10.35900 -0.7961746299999999
10.36000 -0.7955825
10.36100 -0.79495851
10.36200 -0.79430258
10.36300 -0.7936146099999999
10.36400 -0.79289461
10.36500 -0.79214238
10.36600 -0.79135774
10.36700 -0.7905405900000001
10.36800 -0.7896906699999999
10.36900 -0.7888077800000001
10.37000 -0.78789173
10.37100 -0.7869423400000001
10.37200 -0.78595942
10.37300 -0.78494297
10.37400 -0.78389281
10.37500 -0.78280903
10.37600 -0.7816916300000001
10.37700 -0.7805408
10.37800 -0.77935671
10.37900 -0.77813966
10.38000 -0.77688992
10.38100 -0.7756079499999999
10.38200 -0.77429414
10.38300 -0.77294898
10.38400 -0.771573
10.38500 -0.7701667
10.38600 -0.7687305999999999
10.38700 -0.76726531
10.38800 -0.7657712799999999
10.38900 -0.76424903
10.39000 -0.7626990800000001
10.39100 -0.7611218399999999
10.39200 -0.75951773
10.39300 -0.75788707
10.39400 -0.75623021
10.39500 -0.7545473500000001
10.39600 -0.75283875
10.39700 -0.75110458
10.39800 -0.7493449400000001
10.39900 -0.74755987
10.40000 -0.74574943
10.40100 -0.74391365
10.40200 -0.7420525
10.40300 -0.7401659199999999
10.40400 -0.73825391
10.40500 -0.7363163899999999
10.40600 -0.7343533400000001
10.40700 -0.73236474
10.40800 -0.73035057
10.40900 -0.72831088
10.41000 -0.72624576
10.41100 -0.72415536
10.41200 -0.72203986
10.41300 -0.71989945
10.41400 -0.71773441
10.41500 -0.71554501
10.41600 -0.71333167
10.41700 -0.71109473
10.41800 -0.70883459
10.41900 -0.70655169
10.42000 -0.70424643
10.42100 -0.7019192399999999
10.42200 -0.6995705
10.42300 -0.69720056
10.42400 -0.69480981
10.42500 -0.69239847
10.42600 -0.6899667899999999
10.42700 -0.68751499
10.42800 -0.68504321
10.42900 -0.68255155
10.43000 -0.6800401
10.43100 -0.67750891
10.43200 -0.67495801
10.43300 -0.67238747
10.43400 -0.66979728
10.43500 -0.6671874799999999
10.43600 -0.6645581700000001
10.43700 -0.66190944
10.43800 -0.65924139
10.43900 -0.65655424
10.44000 -0.65384819
10.44100 -0.65112347
10.44200 -0.6483804400000001
10.44300 -0.6456194000000001
10.44400 -0.6428407500000001
10.44500 -0.64004487
10.44600 -0.6372322300000001
10.44700 -0.63440325
10.44800 -0.63155838
10.44900 -0.6286980999999999
10.45000 -0.6258228299999999
10.45100 -0.62293299
10.45200 -0.62002898
10.45300 -0.61711119
10.45400 -0.6141800000000001
10.45500 -0.61123567
10.45600 -0.60827849
10.45700 -0.60530873
10.45800 -0.60232654
10.45900 -0.59933211
10.46000 -0.59632561
10.46100 -0.5933071
10.46200 -0.5902766700000001
10.46300 -0.58723441
10.46400 -0.58418037
10.46500 -0.5811146500000001
10.46600 -0.57803728
10.46700 -0.5749483599999999
10.46800 -0.57184799
10.46900 -0.5687363
10.47000 -0.56561353
10.47100 -0.5624798599999999
10.47200 -0.55933562
10.47300 -0.55618109
10.47400 -0.55301669
10.47500 -0.54984279
10.47600 -0.54665986
10.47700 -0.5434684000000001
10.47800 -0.54026889
10.47900 -0.5370618300000001
10.48000 -0.53384779
10.48100 -0.53062723
10.48200 -0.5274006200000001
10.48300 -0.52416837
10.48400 -0.5209309
10.48500 -0.51768855
10.48600 -0.51444159
10.48700 -0.5111902500000001
10.48800 -0.50793467
10.48900 -0.5046749500000001
10.49000 -0.5014111800000001
10.49100 -0.49814330000000007
10.49200 -0.49487137999999997
10.49300 -0.49159531
10.49400 -0.48831506
10.49500 -0.48503061000000003
10.49600 -0.48174192
10.49700 -0.47844899999999996
10.49800 -0.47515187999999997
10.49900 -0.47185066999999997
10.50000 -0.4685455
10.50100 -0.46523655999999997
10.50200 -0.46192408000000007
10.50300 -0.45860833
10.50400 -0.45528975
10.50500 -0.45196866
10.50600 -0.44864550999999997
10.50700 -0.44532078
10.50800 -0.44199498
10.50900 -0.43866863000000006
10.51000 -0.43534222
10.51100 -0.43201628000000003
10.51200 -0.42869132
10.51300 -0.42536785
10.51400 -0.42204633
10.51500 -0.41872719
10.51600 -0.41541085
10.51700 -0.41209766999999997
10.51800 -0.40878798000000005
10.51900 -0.40548210999999995
10.52000 -0.40218025
10.52100 -0.39888257000000005
10.52200 -0.39558928000000004
10.52300 -0.39230050000000005
10.52400 -0.38901626
10.52500 -0.38573664999999996
10.52600 -0.3824617
10.52700 -0.37919143
10.52800 -0.37592587
10.52900 -0.37266503
10.53000 -0.36940896
10.53100 -0.36615774
10.53200 -0.36291144999999997
10.53300 -0.35967026
10.53400 -0.35643432999999997
10.53500 -0.35320389999999996
10.53600 -0.34997924
10.53700 -0.34676068
10.53800 -0.34354858
10.53900 -0.34034331
10.54000 -0.33714534
10.54100 -0.33395507
10.54200 -0.33077295
10.54300 -0.32759944
10.54400 -0.32443497
10.54500 -0.32127996
10.54600 -0.31813479
10.54700 -0.31499979
10.54800 -0.31187527
10.54900 -0.30876151
10.55000 -0.30565872
10.55100 -0.30256705
10.55200 -0.29948668
10.55300 -0.29641769
10.55400 -0.29336021
10.55500 -0.29031427
10.55600 -0.28727995
10.55700 -0.28425732000000004
10.55800 -0.28124643
10.55900 -0.27824736
10.56000 -0.27526021
10.56100 -0.2722851
10.56200 -0.26932216999999997
10.56300 -0.26637157
10.56400 -0.26343348
10.56500 -0.26050811
10.56600 -0.25759568
10.56700 -0.2546964
10.56800 -0.25181055999999996
10.56900 -0.24893836000000003
10.57000 -0.2460801
10.57100 -0.24323603
10.57200 -0.24040639
10.57300 -0.23759145
10.57400 -0.23479143000000002
10.57500 -0.23200655999999997
10.57600 -0.22923707
10.57700 -0.22648313999999997
10.57800 -0.22374499
10.57900 -0.22102275000000002
10.58000 -0.21831658999999998
10.58100 -0.21562662000000002
10.58200 -0.21295298000000001
10.58300 -0.21029578000000002
10.58400 -0.20765509
10.58500 -0.20503097
10.58600 -0.2024235
10.58700 -0.19983277
10.58800 -0.19725885
10.58900 -0.19470183
10.59000 -0.19216182
10.59100 -0.18963897999999998
10.59200 -0.18713346
10.59300 -0.18464548
10.59400 -0.18217528000000002
10.59500 -0.17972315
10.59600 -0.17728942
10.59700 -0.17487446
10.59800 -0.17247868
10.59900 -0.17010250999999998
10.60000 -0.16774639
10.60100 -0.16541079
10.60200 -0.16309618
10.60300 -0.16080299
10.60400 -0.15853166
10.60500 -0.15628258
10.60600 -0.15405609
10.60700 -0.1518525
10.60800 -0.14967202000000002
10.60900 -0.14751486
10.61000 -0.14538111
10.61100 -0.14327081
10.61200 -0.14118396
10.61300 -0.13912048000000002
10.61400 -0.13708025
10.61500 -0.13506312
10.61600 -0.13306889000000002
10.61700 -0.13109735
10.61800 -0.12914828
10.61900 -0.12722143
10.62000 -0.1253166
10.62100 -0.12343357
10.62200 -0.12157215
10.62300 -0.11973218
10.62400 -0.11791354
10.62500 -0.11611613000000001
10.62600 -0.11433990000000001
10.62700 -0.11258485
10.62800 -0.110851
10.62900 -0.10913840999999999
10.63000 -0.10744721
10.63100 -0.10577753000000001
10.63200 -0.10412958000000001
10.63300 -0.10250356000000001
10.63400 -0.10089972
10.63500 -0.09931832300000001
10.63600 -0.097759662
10.63700 -0.09622402699999999
10.63800 -0.094711722
10.63900 -0.09322305
10.64000 -0.091758306
10.64100 -0.09031777199999999
10.64200 -0.088901713
10.64300 -0.08751036899999999
10.64400 -0.08614395600000001
10.64500 -0.084802666
10.64600 -0.083486654
10.64700 -0.082196057
10.64800 -0.080930977
10.64900 -0.079691492
10.65000 -0.07847767
10.65100 -0.077289552
10.65200 -0.07612718
10.65300 -0.074990588
10.65400 -0.073879812
10.65500 -0.072794891
10.65600 -0.071735884
10.65700 -0.070702849
10.65800 -0.069695868
10.65900 -0.068715023
10.66000 -0.067760417
10.66100 -0.06683214999999999
10.66200 -0.065930322
10.66300 -0.06505503
10.66400 -0.064206356
10.66500 -0.063384371
10.66600 -0.062589109
10.66700 -0.061820587
10.66800 -0.061078776999999994
10.66900 -0.06036362
10.67000 -0.059675029
10.67100 -0.059012865
10.67200 -0.05837696999999999
10.67300 -0.057767157
10.67400 -0.057183212000000004
10.67500 -0.056624907
10.67600 -0.056092005
10.67700 -0.055584282000000006
10.67800 -0.055101514
10.67900 -0.05464349500000001
10.68000 -0.054210058
10.68100 -0.05380105600000001
10.68200 -0.05341639
10.68300 -0.053055998
10.68400 -0.05271986
10.68500 -0.05240800699999999
10.68600 -0.052120506999999996
10.68700 -0.051857479000000005
10.68800 -0.05161907799999999
10.68900 -0.051405485
10.69000 -0.051216914999999995
10.69100 -0.051053602000000003
10.69200 -0.050915795
10.69300 -0.05080375100000001
10.69400 -0.050717726
10.69500 -0.050657964
10.69600 -0.050624693
10.69700 -0.050618121
10.69800 -0.05063843
10.69900 -0.050685758
10.70000 -0.050760218
10.70100 -0.050861859999999995
10.70200 -0.050990703
10.70300 -0.051146717
10.70400 -0.05132982
10.70500 -0.051539892000000004
10.70600 -0.051776762000000004
10.70700 -0.052040233
10.70800 -0.052330067
10.70900 -0.052646005999999995
10.71000 -0.052987773
10.71100 -0.053355085999999996
10.71200 -0.053747661999999995
10.71300 -0.05416521999999999
10.71400 -0.05460750500000001
10.71500 -0.055074278000000004
10.71600 -0.05556533
10.71700 -0.056080485
10.71800 -0.056619609999999994
10.71900 -0.057182607
10.72000 -0.05776941000000001
10.72100 -0.058379991
10.72200 -0.059014360999999994
10.72300 -0.059672550000000005
10.72400 -0.060354604
10.72500 -0.061060580999999996
10.72600 -0.061790545999999995
10.72700 -0.062544557
10.72800 -0.063322659
10.72900 -0.064124871
10.73000 -0.064951199
10.73100 -0.065801613
10.73200 -0.066676049
10.73300 -0.06757442
10.73400 -0.068496598
10.73500 -0.069442438
10.73600 -0.070411758
10.73700 -0.071404362
10.73800 -0.072420039
10.73900 -0.073458574
10.74000 -0.074519753
10.74100 -0.075603352
10.74200 -0.076709181
10.74300 -0.077837054
10.74400 -0.078986801
10.74500 -0.080158282
10.74600 -0.081351382
10.74700 -0.082566013
10.74800 -0.083802099
10.74900 -0.0850596
10.75000 -0.08633848
10.75100 -0.087638717
10.75200 -0.088960305
10.75300 -0.090303231
10.75400 -0.09166748499999999
10.75500 -0.093053037
10.75600 -0.094459852
10.75700 -0.095887866
10.75800 -0.097337004
10.75900 -0.09880714400000001
10.76000 -0.10029816
10.76100 -0.10180987000000001
10.76200 -0.10334208
10.76300 -0.10489455999999998
10.76400 -0.10646705
10.76500 -0.10805929000000002
10.76600 -0.10967094999999999
10.76700 -0.11130173000000002
10.76800 -0.11295129999999999
10.76900 -0.11461932000000001
10.77000 -0.11630547
10.77100 -0.11800942999999998
10.77200 -0.11973089
10.77300 -0.12146957
10.77400 -0.12322522
10.77500 -0.12499761
10.77600 -0.12678654
10.77700 -0.12859186
10.77800 -0.13041347
10.77900 -0.13225127
10.78000 -0.13410522
10.78100 -0.13597531000000002
10.78200 -0.13786154
10.78300 -0.13976393
10.78400 -0.14168252
10.78500 -0.14361736
10.78600 -0.14556845
10.78700 -0.14753584
10.78800 -0.1495195
10.78900 -0.15151938
10.79000 -0.15353543
10.79100 -0.15556752
10.79200 -0.15761548
10.79300 -0.15967912
10.79400 -0.16175816999999998
10.79500 -0.16385233
10.79600 -0.16596128000000002
10.79700 -0.16808462
10.79800 -0.17022198000000002
10.79900 -0.17237294
10.80000 -0.17453706
10.80100 -0.17671391
10.80200 -0.17890307
10.80300 -0.18110413
10.80400 -0.18331668
10.80500 -0.18554035
10.80600 -0.18777481000000001
10.80700 -0.19001972
10.80800 -0.19227482
10.80900 -0.19453983
10.81000 -0.19681453999999998
10.81100 -0.19909875
10.81200 -0.20139229
10.81300 -0.20369503000000003
10.81400 -0.20600683
10.81500 -0.20832757000000002
10.81600 -0.21065716
10.81700 -0.21299548000000001
10.81800 -0.21534242999999997
10.81900 -0.21769791
10.82000 -0.22006182000000002
10.82100 -0.22243401000000002
10.82200 -0.22481435
10.82300 -0.22720270999999997
10.82400 -0.22959888
10.82500 -0.2320027
10.82600 -0.23441396
10.82700 -0.23683242
10.82800 -0.23925786
10.82900 -0.24169001
10.83000 -0.24412861
10.83100 -0.24657336000000002
10.83200 -0.24902396999999998
10.83300 -0.25148017
10.83400 -0.25394164999999996
10.83500 -0.25640811999999996
10.83600 -0.25887929
10.83700 -0.26135491
10.83800 -0.26383472
10.83900 -0.26631849
10.84000 -0.268806
10.84100 -0.27129704
10.84200 -0.27379142
10.84300 -0.276289
10.84400 -0.27878957
10.84500 -0.28129301
10.84600 -0.28379916
10.84700 -0.28630781
10.84800 -0.28881882
10.84900 -0.291332
10.85000 -0.29384709999999997
10.85100 -0.29636391
10.85200 -0.29888211
10.85300 -0.30140142999999997
10.85400 -0.3039215
10.85500 -0.30644196
10.85600 -0.3089624
10.85700 -0.31148242
10.85800 -0.31400155
10.85900 -0.31651935999999997
10.86000 -0.31903539999999997
10.86100 -0.32154922
10.86200 -0.32406041999999996
10.86300 -0.32656859
10.86400 -0.32907333
10.86500 -0.33157431
10.86600 -0.33407118
10.86700 -0.33656368
10.86800 -0.33905157
10.86900 -0.34153461
10.87000 -0.34401265000000003
10.87100 -0.3464855
10.87200 -0.34895304
10.87300 -0.35141513
10.87400 -0.35387168
10.87500 -0.35632257
10.87600 -0.35876769000000003
10.87700 -0.36120692
10.87800 -0.36364011
10.87900 -0.36606714
10.88000 -0.36848780999999997
10.88100 -0.37090196
10.88200 -0.37330939
10.88300 -0.37570987
10.88400 -0.37810314
10.88500 -0.38048893
10.88600 -0.38286694
10.88700 -0.3852369
10.88800 -0.38759848
10.88900 -0.38995135000000003
10.89000 -0.39229514000000004
10.89100 -0.39462954999999994
10.89200 -0.39695421999999997
10.89300 -0.39926879
10.89400 -0.40157292999999994
10.89500 -0.40386636
10.89600 -0.4061487
10.89700 -0.40841969
10.89800 -0.41067902999999994
10.89900 -0.4129265
10.90000 -0.41516180999999996
10.90100 -0.41738478
10.90200 -0.41959523
10.90300 -0.42179297000000004
10.90400 -0.42397779999999996
10.90500 -0.42614965
10.90600 -0.42830830999999997
10.90700 -0.43045365999999996
10.90800 -0.4325856
10.90900 -0.43470393999999996
10.91000 -0.43680849000000005
10.91100 -0.43889908
10.91200 -0.44097551
10.91300 -0.44303750999999997
10.91400 -0.44508483
10.91500 -0.44711715999999996
10.91600 -0.44913422
10.91700 -0.45113564000000006
10.91800 -0.45312108
10.91900 -0.45509012
10.92000 -0.45704246000000004
10.92100 -0.45897765
10.92200 -0.46089538
10.92300 -0.46279528
10.92400 -0.46467707
10.92500 -0.46654041
10.92600 -0.46838503000000004
10.92700 -0.47021075
10.92800 -0.47201733
10.92900 -0.47380462999999995
10.93000 -0.47557252
10.93100 -0.47732084
10.93200 -0.47904956
10.93300 -0.48075862999999996
10.93400 -0.48244795999999995
10.93500 -0.48411749
10.93600 -0.48576719
10.93700 -0.48739705
10.93800 -0.48900693999999995
10.93900 -0.4905968
10.94000 -0.49216654
10.94100 -0.49371603
10.94200 -0.49524517
10.94300 -0.49675377
10.94400 -0.49824165
10.94500 -0.49970861999999994
10.94600 -0.5011545000000001
10.94700 -0.50257905
10.94800 -0.50398204
10.94900 -0.5053632
10.95000 -0.5067223200000001
10.95100 -0.5080591
10.95200 -0.5093733300000001
10.95300 -0.51066475
10.95400 -0.51193307
10.95500 -0.51317806
10.95600 -0.51439954
10.95700 -0.51559722
10.95800 -0.51677087
10.95900 -0.51792036
10.96000 -0.51904544
10.96100 -0.52014594
10.96200 -0.5212217100000001
10.96300 -0.52227261
10.96400 -0.5232984700000001
10.96500 -0.5242991699999999
10.96600 -0.52527459
10.96700 -0.52622464
10.96800 -0.5271492099999999
10.96900 -0.52804821
10.97000 -0.52892156
10.97100 -0.5297691099999999
10.97200 -0.53059082
10.97300 -0.5313865400000001
10.97400 -0.53215614
10.97500 -0.53289952
10.97600 -0.5336165900000001
10.97700 -0.53430717
10.97800 -0.53497115
10.97900 -0.53560846
10.98000 -0.53621894
10.98100 -0.5368025000000001
10.98200 -0.53735911
10.98300 -0.5378886599999999
10.98400 -0.5383911100000001
10.98500 -0.53886641
10.98600 -0.53931456
10.98700 -0.53973561
10.98800 -0.54012961
10.98900 -0.54049664
10.99000 -0.54083676
10.99100 -0.54115001
10.99200 -0.5414365299999999
10.99300 -0.54169642
10.99400 -0.54192971
10.99500 -0.54213651
10.99600 -0.54231682
10.99700 -0.54247067
10.99800 -0.54259808
10.99900 -0.54269899
11.00000 -0.5427733100000001
11.00100 -0.54282094
11.00200 -0.5428418100000001
11.00300 -0.5428356599999999
11.00400 -0.54280232
11.00500 -0.54274159
11.00600 -0.54265331
11.00700 -0.54253717
11.00800 -0.542393
11.00900 -0.54222057
11.01000 -0.54201963
11.01100 -0.54179002
11.01200 -0.54153153
11.01300 -0.54124403
11.01400 -0.5409273800000001
11.01500 -0.54058144
11.01600 -0.5402062099999999
11.01700 -0.5398016
11.01800 -0.5393676000000001
11.01900 -0.53890427
11.02000 -0.5384116
11.02100 -0.5378897300000001
11.02200 -0.5373387599999999
11.02300 -0.53675883
11.02400 -0.53615011
11.02500 -0.5355128100000001
11.02600 -0.5348470999999999
11.02700 -0.53415326
11.02800 -0.53343154
11.02900 -0.5326821500000001
11.03000 -0.53190538
11.03100 -0.53110146
11.03200 -0.5302706699999999
11.03300 -0.5294132
11.03400 -0.5285293299999999
11.03500 -0.52761924
11.03600 -0.52668317
11.03700 -0.52572126
11.03800 -0.52473363
11.03900 -0.5237204
11.04000 -0.52268165
11.04100 -0.52161748
11.04200 -0.52052792
11.04300 -0.51941304
11.04400 -0.5182728600000001
11.04500 -0.51710741
11.04600 -0.51591666
11.04700 -0.51470068
11.04800 -0.51345951
11.04900 -0.51219319
11.05000 -0.51090172
11.05100 -0.5095851600000001
11.05200 -0.50824359
11.05300 -0.50687701
11.05400 -0.50548553
11.05500 -0.50406917
11.05600 -0.50262795
11.05700 -0.50116191
11.05800 -0.49967105
11.05900 -0.49815536
11.06000 -0.49661486000000005
11.06100 -0.49504950000000003
11.06200 -0.49345922
11.06300 -0.49184393
11.06400 -0.49020358999999997
11.06500 -0.48853815999999994
11.06600 -0.48684753000000003
11.06700 -0.4851317
11.06800 -0.48339064
11.06900 -0.48162439
11.07000 -0.47983299
11.07100 -0.47801648999999996
11.07200 -0.47617503
11.07300 -0.47430876
11.07400 -0.47241788999999995
11.07500 -0.47050272
11.07600 -0.46856351999999996
11.07700 -0.46660057
11.07800 -0.46461429
11.07900 -0.46260505999999996
11.08000 -0.46057329
11.08100 -0.45851939
11.08200 -0.45644379999999996
11.08300 -0.45434698
11.08400 -0.45222938
11.08500 -0.45009144
11.08600 -0.44793356
11.08700 -0.44575613000000003
11.08800 -0.44355960999999994
11.08900 -0.44134431999999996
11.09000 -0.43911063
11.09100 -0.43685888
11.09200 -0.43458929
11.09300 -0.43230215000000005
11.09400 -0.42999769000000004
11.09500 -0.42767604000000004
11.09600 -0.42533735
11.09700 -0.42298171
11.09800 -0.42060916
11.09900 -0.41821975999999994
11.10000 -0.41581350000000006
11.10100 -0.41339039000000005
11.10200 -0.41095032
11.10300 -0.40849331
11.10400 -0.4060193
11.10500 -0.40352824000000004
11.10600 -0.40102013999999997
11.10700 -0.398495
11.10800 -0.39595285999999996
11.10900 -0.39339377999999997
11.11000 -0.39081783
11.11100 -0.38822519
11.11200 -0.38561604
11.11300 -0.38299062
11.11400 -0.38034916
11.11500 -0.37769191
11.11600 -0.3750192
11.11700 -0.37233130999999997
11.11800 -0.36962857
11.11900 -0.36691125
11.12000 -0.36417968
11.12100 -0.36143411000000003
11.12200 -0.35867484
11.12300 -0.3559021
11.12400 -0.35311614999999996
11.12500 -0.35031715
11.12600 -0.34750532
11.12700 -0.34468087999999997
11.12800 -0.34184395
11.12900 -0.33899476
11.13000 -0.33613346
11.13100 -0.33326023
11.13200 -0.33037527
11.13300 -0.32747881
11.13400 -0.32457109
11.13500 -0.32165232
11.13600 -0.31872282
11.13700 -0.31578285
11.13800 -0.31283272
11.13900 -0.30987277
11.14000 -0.30690331000000004
11.14100 -0.30392471000000004
11.14200 -0.30093731
11.14300 -0.29794145
11.14400 -0.2949375
11.14500 -0.29192581
11.14600 -0.28890676000000004
11.14700 -0.28588069
11.14800 -0.28284793
11.14900 -0.27980884
11.15000 -0.27676371
11.15100 -0.27371289
11.15200 -0.27065664
11.15300 -0.26759523999999996
11.15400 -0.26452895
11.15500 -0.26145801
11.15600 -0.25838262
11.15700 -0.25530296999999996
11.15800 -0.2522192
11.15900 -0.24913147
11.16000 -0.24603987000000002
11.16100 -0.24294453
11.16200 -0.2398455
11.16300 -0.23674286999999997
11.16400 -0.23363669999999997
11.16500 -0.23052706
11.16600 -0.22741405
11.16700 -0.22429772999999997
11.16800 -0.22117821
11.16900 -0.21805565
11.17000 -0.21493020000000002
11.17100 -0.21180207999999998
11.17200 -0.20867148000000002
11.17300 -0.20553868
11.17400 -0.20240396
11.17500 -0.19926762
11.17600 -0.19612997
11.17700 -0.19299131
11.17800 -0.18985196
11.17900 -0.18671221
11.18000 -0.18357234
11.18100 -0.1804326
11.18200 -0.17729319
11.18300 -0.17415429000000002
11.18400 -0.17101606
11.18500 -0.16787859
11.18600 -0.16474195
11.18700 -0.16160619
11.18800 -0.15847133
11.18900 -0.15533739
11.19000 -0.15220435
11.19100 -0.14907224
11.19200 -0.14594109
11.19300 -0.14281094
11.19400 -0.13968186
11.19500 -0.13655396
11.19600 -0.13342742
11.19700 -0.13030242
11.19800 -0.12717921999999998
11.19900 -0.12405809
11.20000 -0.12093937
11.20100 -0.11782342999999999
11.20200 -0.11471065999999999
11.20300 -0.11160149999999999
11.20400 -0.10849639000000001
11.20500 -0.1053958
11.20600 -0.10230017
11.20700 -0.099209999
11.20800 -0.096125732
11.20900 -0.093047821
11.21000 -0.089976692
11.21100 -0.086912746
11.21200 -0.083856354
11.21300 -0.080807856
11.21400 -0.07776754799999999
11.21500 -0.07473568
11.21600 -0.071712467
11.21700 -0.068698067
11.21800 -0.065692596
11.21900 -0.062696123
11.22000 -0.059708674
11.22100 -0.056730227999999994
11.22200 -0.053760735
11.22300 -0.050800107000000004
11.22400 -0.047848237
11.22500 -0.044905001
11.22600 -0.041970270000000004
11.22700 -0.039043921
11.22800 -0.03612584
11.22900 -0.033215937
11.23000 -0.030314151
11.23100 -0.027420456
11.23200 -0.024534867
11.23300 -0.021657439
11.23400 -0.018788276
11.23500 -0.015927519
11.23600 -0.013075350000000001
11.23700 -0.010231981
11.23800 -0.007397648000000001
11.23900 -0.0045726072
11.24000 -0.0017571205
11.24100 0.0010485511
11.24200 0.0038441554000000003
11.24300 0.0066294589
11.24400 0.0094042494
11.24500 0.012168344
11.24600 0.014921588
11.24700 0.017663857
11.24800 0.020395056
11.24900 0.023115113
11.25000 0.025823973999999996
11.25100 0.028521599999999998
11.25200 0.031207953
11.25300 0.033882997
11.25400 0.036546681000000004
11.25500 0.039198936000000004
11.25600 0.041839675
11.25700 0.044468782
11.25800 0.047086104
11.25900 0.049691467
11.26000 0.052284653
11.26100 0.054865429
11.26200 0.057433528
11.26300 0.059988664000000004
11.26400 0.062530534
11.26500 0.065058831
11.26600 0.067573244
11.26700 0.070073467
11.26800 0.072559202
11.26900 0.075030176
11.27000 0.077486131
11.27100 0.079926843
11.27200 0.082352117
11.27300 0.084761798
11.27400 0.087155768
11.27500 0.08953394099999999
11.27600 0.09189628200000001
11.27700 0.094242784
11.27800 0.096573483
11.27900 0.098888448
11.28000 0.10118778
11.28100 0.1034716
11.28200 0.10574007
11.28300 0.10799334000000001
11.28400 0.11023155999999999
11.28500 0.11245491999999999
11.28600 0.11466356
11.28700 0.11685763
11.28800 0.11903723
11.28900 0.12120244000000001
11.29000 0.12335328999999999
11.29100 0.12548979
11.29200 0.12761188
11.29300 0.12971945
11.29400 0.13181237
11.29500 0.13389043
11.29600 0.13595339
11.29700 0.13800098
11.29800 0.14003292
11.29900 0.14204889
11.30000 0.14404858999999998
11.30100 0.14603172
11.30200 0.14799798
11.30300 0.14994714
11.30400 0.15187896
11.30500 0.15379329
11.30600 0.15569001
11.30700 0.15756907
11.30800 0.15943046
11.30900 0.16127422
11.31000 0.16310046
11.31100 0.16490932
11.31200 0.16670097
11.31300 0.1684756
11.31400 0.17023343999999999
11.31500 0.17197468999999999
11.31600 0.17369953999999999
11.31700 0.17540818
11.31800 0.17710075
11.31900 0.17877737999999999
11.32000 0.18043813
11.32100 0.182083
11.32200 0.18371198
11.32300 0.18532495999999998
11.32400 0.18692183
11.32500 0.1885024
11.32600 0.19006644
11.32700 0.19161371000000002
11.32800 0.19314392
11.32900 0.19465678
11.33000 0.19615199
11.33100 0.19762923
11.33200 0.19908821999999998
11.33300 0.20052867
11.33400 0.20195036
11.33500 0.20335305
11.33600 0.20473658
11.33700 0.2061008
11.33800 0.20744564999999998
11.33900 0.20877109
11.34000 0.21007713
11.34100 0.21136384
11.34200 0.21263135
11.34300 0.21387979
11.34400 0.21510937
11.34500 0.2163203
11.34600 0.21751281000000003
11.34700 0.21868716000000002
11.34800 0.21984358
11.34900 0.22098231000000002
11.35000 0.22210358
11.35100 0.22320757
11.35200 0.22429442
11.35300 0.22536428
11.35400 0.22641718
11.35500 0.22745319
11.35600 0.22847229000000002
11.35700 0.22947441000000002
11.35800 0.2304595
11.35900 0.23142739999999998
11.36000 0.232378
11.36100 0.23331116
11.36200 0.23422672
11.36300 0.23512455999999998
11.36400 0.23600453999999998
11.36500 0.2368666
11.36600 0.23771063
11.36700 0.23853662
11.36800 0.23934459
11.36900 0.24013455999999997
11.37000 0.24090663
11.37100 0.24166089000000002
11.37200 0.24239747
11.37300 0.24311652
11.37400 0.2438182
11.37500 0.24450268000000003
11.37600 0.24517006
11.37700 0.24582047
11.37800 0.24645401
11.37900 0.24707071
11.38000 0.24767059
11.38100 0.2482536
11.38200 0.24881968000000002
11.38300 0.2493687
11.38400 0.24990046000000002
11.38500 0.25041478
11.38600 0.25091141
11.38700 0.25139011
11.38800 0.25185060000000004
11.38900 0.25229261000000003
11.39000 0.25271589
11.39100 0.25312018000000003
11.39200 0.25350528
11.39300 0.25387101
11.39400 0.25421726
11.39500 0.25454394
11.39600 0.25485104000000003
11.39700 0.25513861
11.39800 0.25540676
11.39900 0.25565566
11.40000 0.25588555999999996
11.40100 0.25609673
11.40200 0.25628954
11.40300 0.25646435
11.40400 0.25662158
11.40500 0.25676168
11.40600 0.25688508
11.40700 0.2569922
11.40800 0.25708349
11.40900 0.2571593
11.41000 0.25721998
11.41100 0.25726582
11.41200 0.25729705
11.41300 0.25731381
11.41400 0.25731619
11.41500 0.25730417
11.41600 0.25727772
11.41700 0.25723667
11.41800 0.25718084
11.41900 0.25710997
11.42000 0.25702375
11.42100 0.25692186
11.42200 0.25680398
11.42300 0.25666975
11.42400 0.25651883
11.42500 0.25635092
11.42600 0.25616574999999997
11.42700 0.25596309
11.42800 0.25574281
11.42900 0.25550476
11.43000 0.25524895
11.43100 0.25497538
11.43200 0.25468415
11.43300 0.25437542
11.43400 0.25404938
11.43500 0.25370631
11.43600 0.25334647
11.43700 0.25297019
11.43800 0.25257779999999996
11.43900 0.25216963
11.44000 0.25174601
11.44100 0.25130727
11.44200 0.25085371
11.44300 0.25038561000000004
11.44400 0.24990321000000001
11.44500 0.24940672
11.44600 0.24889633
11.44700 0.24837220999999998
11.44800 0.24783444000000002
11.44900 0.24728314
11.45000 0.24671838999999998
11.45100 0.24614023999999998
11.45200 0.24554874
11.45300 0.24494391
11.45400 0.24432582
11.45500 0.24369447000000002
11.45600 0.24304993000000003
11.45700 0.24239225
11.45800 0.24172151
11.45900 0.24103781
11.46000 0.24034124999999998
11.46100 0.23963193000000002
11.46200 0.23891001
11.46300 0.23817564000000002
11.46400 0.23742898
11.46500 0.23667016
11.46600 0.23589935
11.46700 0.23511666999999997
11.46800 0.23432225
11.46900 0.23351618999999998
11.47000 0.23269856
11.47100 0.23186937999999999
11.47200 0.23102865
11.47300 0.23017633
11.47400 0.22931232
11.47500 0.2284365
11.47600 0.22754873999999997
11.47700 0.22664883000000002
11.47800 0.22573657000000003
11.47900 0.22481176999999997
11.48000 0.22387421000000002
11.48100 0.22292369999999997
11.48200 0.22196007999999998
11.48300 0.22098322
11.48400 0.21999306
11.48500 0.21898956
11.48600 0.21797279
11.48700 0.21694289
11.48800 0.21590006
11.48900 0.21484459
11.49000 0.21377687999999997
11.49100 0.21269734
11.49200 0.21160649999999998
11.49300 0.21050496000000002
11.49400 0.20939331
11.49500 0.20827218
11.49600 0.20714228
11.49700 0.20600422
11.49800 0.2048587
11.49900 0.20370632
11.50000 0.20254766999999999
11.50100 0.20138322999999997
11.50200 0.20021346999999998
11.50300 0.19903874
11.50400 0.19785936
11.50500 0.19667551000000003
11.50600 0.19548729
11.50700 0.19429472
11.50800 0.19309774999999998
11.50900 0.19189622
11.51000 0.19068995
11.51100 0.18947866000000002
11.51200 0.18826206
11.51300 0.18703981
11.51400 0.18581154
11.51500 0.18457694
11.51600 0.18333565
11.51700 0.18208737
11.51800 0.18083184000000002
11.51900 0.17956888
11.52000 0.17829833
11.52100 0.17702015000000001
11.52200 0.17573434000000002
11.52300 0.17444103
11.52400 0.17314037999999998
11.52500 0.17183266
11.52600 0.17051821
11.52700 0.16919745
11.52800 0.16787080999999998
11.52900 0.16653880000000001
11.53000 0.16520193
11.53100 0.16386076
11.53200 0.16251580000000002
11.53300 0.16116756999999998
11.53400 0.15981657
11.53500 0.15846324
11.53600 0.15710801
11.53700 0.15575121
11.53800 0.15439314
11.53900 0.15303406
11.54000 0.15167417
11.54100 0.1503136
11.54200 0.14895247
11.54300 0.14759088
11.54400 0.14622888
11.54500 0.14486652
11.54600 0.14350386
11.54700 0.142141
11.54800 0.14077801
11.54900 0.13941502
11.55000 0.13805218
11.55100 0.13668969
11.55200 0.13532777
11.55300 0.13396668
11.55400 0.13260671000000002
11.55500 0.13124819
11.55600 0.12989144000000002
11.55700 0.1285368
11.55800 0.12718461
11.55900 0.12583519999999998
11.56000 0.12448885999999999
11.56100 0.12314589000000001
11.56200 0.1218065
11.56300 0.12047093
11.56400 0.1191393
11.56500 0.11781174
11.56600 0.11648829
11.56700 0.11516899000000001
11.56800 0.11385381
11.56900 0.11254267999999999
11.57000 0.11123554
11.57100 0.10993226
11.57200 0.10863275
11.57300 0.10733691000000001
11.57400 0.10604464
11.57500 0.1047559
11.57600 0.10347066
11.57700 0.10218896
11.57800 0.1009109
11.57900 0.099636626
11.58000 0.09836637200000001
11.58100 0.09710044799999999
11.58200 0.095839228
11.58300 0.094583165
11.58400 0.093332777
11.58500 0.092088646
11.58600 0.090851396
11.58700 0.089621695
11.58800 0.088400225
11.58900 0.08718767799999999
11.59000 0.085984729
11.59100 0.084792031
11.59200 0.083610188
11.59300 0.082439737
11.59400 0.081281149
11.59500 0.08013480099999999
11.59600 0.07900098
11.59700 0.077879865
11.59800 0.076771545
11.59900 0.075675995
11.60000 0.074593106
11.60100 0.07352268399999999
11.60200 0.07246446299999999
11.60300 0.071418117
11.60400 0.070383277
11.60500 0.069359574
11.60600 0.068346621
11.60700 0.067344063
11.60800 0.066351582
11.60900 0.065368915
11.61000 0.064395863
11.61100 0.063432317
11.61200 0.062478258
11.61300 0.061533769
11.61400 0.060599018
11.61500 0.05967428400000001
11.61600 0.058759924
11.61700 0.057856384000000004
11.61800 0.056964182
11.61900 0.056083896
11.62000 0.055216141999999996
11.62100 0.054361572
11.62200 0.053520844
11.62300 0.052694615
11.62400 0.051883531999999996
11.62500 0.051088206000000004
11.62600 0.050309201
11.62700 0.049547042
11.62800 0.048802182
11.62900 0.048075017
11.63000 0.047365876
11.63100 0.046675024
11.63200 0.046002661
11.63300 0.045348928
11.63400 0.044713910999999995
11.63500 0.044097658
11.63600 0.043500173999999996
11.63700 0.042921441000000005
11.63800 0.042361428
11.63900 0.041820094
11.64000 0.041297407
11.64100 0.040793345999999994
11.64200 0.040307915
11.64300 0.039841144
11.64400 0.0393931
11.64500 0.038963879
11.64600 0.03855362
11.64700 0.038162491
11.64800 0.037790688999999995
11.64900 0.037438442999999995
11.65000 0.03710599
11.65100 0.036793578
11.65200 0.036501454
11.65300 0.036229851
11.65400 0.035978985000000005
11.65500 0.035749038000000004
11.65600 0.035540154
11.65700 0.035352434
11.65800 0.035185934
11.65900 0.035040656999999996
11.66000 0.034916561000000006
11.66100 0.034813557
11.66200 0.034731525
11.66300 0.034670313
11.66400 0.034629754
11.66500 0.034609676
11.66600 0.034609914
11.66700 0.034630331
11.66800 0.03467082
11.66900 0.034731327
11.67000 0.034811853999999996
11.67100 0.034912469
11.67200 0.035033311
11.67300 0.035174596
11.67400 0.035336614
11.67500 0.035519717
11.67600 0.035724332
11.67700 0.035950929
11.67800 0.03620002
11.67900 0.036472148999999995
11.68000 0.03676787
11.68100 0.037087739
11.68200 0.037432287
11.68300 0.03780202
11.68400 0.038197392
11.68500 0.03861881
11.68600 0.039066613
11.68700 0.039541067
11.68800 0.040042357
11.68900 0.0405706
11.69000 0.041125825
11.69100 0.041707997999999996
11.69200 0.042317009999999995
11.69300 0.042952696
11.69400 0.043614837000000004
11.69500 0.044303181
11.69600 0.045017444
11.69700 0.04575733
11.69800 0.04652254
11.69900 0.047312788
11.70000 0.048127807999999994
11.70100 0.048967374999999994
11.70200 0.049831299
11.70300 0.050719449
11.70400 0.05163174399999999
11.70500 0.052568177
11.70600 0.053528795
11.70700 0.054513703999999996
11.70800 0.055523083
11.70900 0.056557154
11.71000 0.057616190000000005
11.71100 0.05870049399999999
11.71200 0.059810391000000004
11.71300 0.060946231999999996
11.71400 0.062108347999999994
11.71500 0.06329705399999999
11.71600 0.064512639
11.71700 0.06575534400000001
11.71800 0.067025359
11.71900 0.068322802
11.72000 0.069647731
11.72100 0.071000122
11.72200 0.07237988199999999
11.72300 0.073786854
11.72400 0.075220811
11.72500 0.07668148000000001
11.72600 0.07816854599999999
11.72700 0.07968167200000001
11.72800 0.081220508
11.72900 0.08278471100000001
11.73000 0.08437396
11.73100 0.085987966
11.73200 0.087626494
11.73300 0.08928936999999999
11.73400 0.090976479
11.73500 0.092687778
11.73600 0.094423298
11.73700 0.096183136
11.73800 0.097967451
11.73900 0.09977647599999999
11.74000 0.10161047
11.74100 0.10346973000000001
11.74200 0.10535459
11.74300 0.10726537
11.74400 0.1092024
11.74500 0.11116598999999999
11.74600 0.11315644
11.74700 0.11517397
11.74800 0.11721881
11.74900 0.11929111
11.75000 0.12139097
11.75100 0.12351845
11.75200 0.12567355000000002
11.75300 0.12785623999999998
11.75400 0.13006642000000002
11.75500 0.13230396
11.75600 0.13456871
11.75700 0.13686047
11.75800 0.13917903
11.75900 0.14152419
11.76000 0.14389569
11.76100 0.14629333
11.76200 0.14871686
11.76300 0.15116608
11.76400 0.15364076000000002
11.76500 0.15614073
11.76600 0.15866583
11.76700 0.1612159
11.76800 0.16379079
11.76900 0.16639041999999998
11.77000 0.16901466
11.77100 0.17166346000000002
11.77200 0.17433672
11.77300 0.17703436
11.77400 0.17975632
11.77500 0.18250247
11.77600 0.18527274
11.77700 0.18806696
11.77800 0.19088498
11.77900 0.1937266
11.78000 0.19659158000000002
11.78100 0.19947965999999998
11.78200 0.20239051
11.78300 0.20532380000000003
11.78400 0.20827919
11.78500 0.21125628
11.78600 0.21425468999999997
11.78700 0.21727406
11.78800 0.22031402000000003
11.78900 0.22337425
11.79000 0.22645448
11.79100 0.22955447999999998
11.79200 0.23267411
11.79300 0.23581327
11.79400 0.23897197
11.79500 0.24215025
11.79600 0.24534827
11.79700 0.24856625000000002
11.79800 0.25180446
11.79900 0.25506322
11.80000 0.25834288
11.80100 0.26164381000000003
11.80200 0.26496637
11.80300 0.26831094
11.80400 0.27167781
11.80500 0.27506726
11.80600 0.27847949
11.80700 0.28191463
11.80800 0.28537274
11.80900 0.28885377
11.81000 0.29235759
11.81100 0.29588395
11.81200 0.29943257
11.81300 0.30300303
11.81400 0.30659486
11.81500 0.31020751
11.81600 0.31384041
11.81700 0.31749292
11.81800 0.3211644
11.81900 0.32485416
11.82000 0.32856155000000004
11.82100 0.33228591
11.82200 0.33602661
11.82300 0.33978305
11.82400 0.34355468
11.82500 0.34734097
11.82600 0.35114151
11.82700 0.3549559
11.82800 0.35878383
11.82900 0.36262502
11.83000 0.3664793
11.83100 0.37034652
11.83200 0.37422657
11.83300 0.37811943
11.83400 0.38202505
11.83500 0.38594344999999997
11.83600 0.38987466
11.83700 0.39381864
11.83800 0.39777546
11.83900 0.40174504
11.84000 0.40572737
11.84100 0.40972237000000006
11.84200 0.4137299
11.84300 0.41774982
11.84400 0.42178192999999997
11.84500 0.42582601000000003
11.84600 0.42988178
11.84700 0.43394892
11.84800 0.43802713000000004
11.84900 0.44211614999999993
11.85000 0.44621564
11.85100 0.45032533999999996
11.85200 0.45444494999999996
11.85300 0.4585743
11.85400 0.46271313999999997
11.85500 0.46686134
11.85600 0.47101881
11.85700 0.47518546
11.85800 0.47936122999999997
11.85900 0.48354608
11.86000 0.48774001
11.86100 0.49194298
11.86200 0.49615498
11.86300 0.50037592
11.86400 0.5046056600000001
11.86500 0.5088440599999999
11.86600 0.51309089
11.86700 0.51734587
11.86800 0.52160863
11.86900 0.5258787
11.87000 0.53015561
11.87100 0.5344388099999999
11.87200 0.53872769
11.87300 0.54302155
11.87400 0.54731979
11.87500 0.55162171
11.87600 0.55592661
11.87700 0.56023384
11.87800 0.56454279
11.87900 0.56885285
11.88000 0.57316353
11.88100 0.57747439
11.88200 0.58178497
11.88300 0.58609503
11.88400 0.59040431
11.88500 0.59471261
11.88600 0.59901983
11.88700 0.6033259400000001
11.88800 0.6076309400000001
11.88900 0.6119349
11.89000 0.6162378900000001
11.89100 0.62054
11.89200 0.62484136
11.89300 0.62914202
11.89400 0.63344203
11.89500 0.63774148
11.89600 0.64204028
11.89700 0.6463383300000001
11.89800 0.6506355
11.89900 0.6549315499999999
11.90000 0.65922611
11.90100 0.66351881
11.90200 0.66780914
11.90300 0.67209648
11.90400 0.6763801899999999
11.90500 0.68065957
11.90600 0.68493388
11.90700 0.68920227
11.90800 0.69346395
11.90900 0.6977181
11.91000 0.7019639
11.91100 0.70620063
11.91200 0.71042757
11.91300 0.7146440900000001
11.91400 0.71884962
11.91500 0.72304374
11.91600 0.72722607
11.91700 0.7313963
11.91800 0.73555429
11.91900 0.73969993
11.92000 0.74383318
11.92100 0.74795405
11.92200 0.7520626300000001
11.92300 0.7561589599999999
11.92400 0.76024318
11.92500 0.7643153899999999
11.92600 0.76837558
11.92700 0.77242381
11.92800 0.77646002
11.92900 0.78048408
11.93000 0.7844957499999999
11.93100 0.7884948500000001
11.93200 0.79248101
11.93300 0.7964538400000001
11.93400 0.80041289
11.93500 0.8043576
11.93600 0.80828751
11.93700 0.81220195
11.93800 0.8161002800000001
11.93900 0.81998194
11.94000 0.8238462699999999
11.94100 0.8276927300000001
11.94200 0.83152065
11.94300 0.8353295700000001
11.94400 0.8391189400000001
11.94500 0.84288828
11.94600 0.84663723
11.94700 0.8503653099999999
11.94800 0.85407225
11.94900 0.85775768
11.95000 0.86142132
11.95100 0.8650628800000001
11.95200 0.868682
11.95300 0.87227849
11.95400 0.87585207
11.95500 0.87940246
11.95600 0.8829292799999999
11.95700 0.88643227
11.95800 0.88991104
11.95900 0.89336522
11.96000 0.8967942600000001
11.96100 0.90019777
11.96200 0.9035751200000001
11.96300 0.90692583
11.96400 0.91024926
11.96500 0.9135448399999999
11.96600 0.91681192
11.96700 0.92004994
11.96800 0.92325825
11.96900 0.9264362
11.97000 0.92958333
11.97100 0.93269907
11.97200 0.9357830500000001
11.97300 0.9388349
11.97400 0.94185425
11.97500 0.9448409099999999
11.97600 0.9477947800000001
11.97700 0.9507157800000001
11.97800 0.9536039099999999
11.97900 0.95645916
11.98000 0.9592817199999999
11.98100 0.96207159
11.98200 0.96482905
11.98300 0.9675541
11.98400 0.9702469199999999
11.98500 0.9729075199999999
11.98600 0.9755359
11.98700 0.9781319599999999
11.98800 0.98069543
11.98900 0.9832261099999999
11.99000 0.98572364
11.99100 0.9881874500000001
11.99200 0.9906170900000001
11.99300 0.99301171
11.99400 0.9953706499999999
11.99500 0.9976930900000001
11.99600 0.9999780899999999
11.99700 1.0022248
11.99800 1.0044321999999999
11.99900 1.0065994999999999
12.00000 1.0087257
12.00100 1.01081
12.00200 1.0128516
12.00300 1.0148496
12.00400 1.0168035
12.00500 1.0187126
12.00600 1.0205765
12.00700 1.0223948
12.00800 1.0241672
12.00900 1.0258935
12.01000 1.0275736
12.01100 1.0292073000000002
12.01200 1.0307947
12.01300 1.032336
12.01400 1.033831
12.01500 1.0352801
12.01600 1.0366832
12.01700 1.0380405000000001
12.01800 1.0393521
12.01900 1.0406179999999998
12.02000 1.0418382
12.02100 1.0430127
12.02200 1.0441413
12.02300 1.0452238
12.02400 1.0462599
12.02500 1.0472492
12.02600 1.0481915
12.02700 1.049086
12.02800 1.0499324
12.02900 1.0507300000000002
12.03000 1.0514784
12.03100 1.0521769
12.03200 1.0528249
12.03300 1.0534219
12.03400 1.0539672
12.03500 1.0544606
12.03600 1.0549015
12.03700 1.0552896
12.03800 1.0556246
12.03900 1.0559062
12.04000 1.0561343
12.04100 1.0563087
12.04200 1.0564293
12.04300 1.056496
12.04400 1.0565087000000002
12.04500 1.0564675000000001
12.04600 1.0563721
12.04700 1.0562224
12.04800 1.0560184000000001
12.04900 1.0557598
12.05000 1.0554463
12.05100 1.0550776
12.05200 1.0546533
12.05300 1.0541732
12.05400 1.0536368
12.05500 1.0530435
12.05600 1.0523928
12.05700 1.0516843999999999
12.05800 1.0509176
12.05900 1.050092
12.06000 1.0492072
12.06100 1.0482627
12.06200 1.0472583
12.06300 1.0461935
12.06400 1.0450683
12.06500 1.0438823
12.06600 1.0426355999999999
12.06700 1.0413282
12.06800 1.0399599000000002
12.06900 1.0385309
12.07000 1.0370415
12.07100 1.0354916
12.07200 1.0338815
12.07300 1.0322114
12.07400 1.0304815999999999
12.07500 1.0286923
12.07600 1.0268435
12.07700 1.0249354
12.07800 1.0229682
12.07900 1.0209417
12.08000 1.018856
12.08100 1.016711
12.08200 1.0145064000000001
12.08300 1.0122421
12.08400 1.0099175999999999
12.08500 1.0075326
12.08600 1.0050866
12.08700 1.0025791
12.08800 1.0000097
12.08900 0.99737765
12.09000 0.9946825899999999
12.09100 0.9919240100000001
12.09200 0.98910136
12.09300 0.98621435
12.09400 0.98326253
12.09500 0.98024569
12.09600 0.9771636699999999
12.09700 0.97401636
12.09800 0.97080385
12.09900 0.96752616
12.10000 0.9641835499999999
12.10100 0.9607763
12.10200 0.9573048000000001
12.10300 0.9537693999999999
12.10400 0.95017059
12.10500 0.94650881
12.10600 0.94278455
12.10700 0.9389981599999999
12.10800 0.9351501200000001
12.10900 0.93124071
12.11000 0.9272702
12.11100 0.92323888
12.11200 0.9191469299999999
12.11300 0.9149943500000001
12.11400 0.9107811400000001
12.11500 0.90650721
12.11600 0.90217236
12.11700 0.89777652
12.11800 0.8933193100000001
12.11900 0.8888005299999999
12.12000 0.88421991
12.12100 0.87957708
12.12200 0.87487185
12.12300 0.8701039500000001
12.12400 0.8652731800000001
12.12500 0.86037926
12.12600 0.85542221
12.12700 0.85040201
12.12800 0.8453185699999999
12.12900 0.84017208
12.13000 0.8349626299999999
12.13100 0.82969042
12.13200 0.8243558
12.13300 0.81895906
12.13400 0.8135005799999999
12.13500 0.80798073
12.13600 0.80239987
12.13700 0.79675848
12.13800 0.79105692
12.13900 0.78529557
12.14000 0.7794748100000001
12.14100 0.77359495
12.14200 0.76765628
12.14300 0.7616590200000001
12.14400 0.7556034300000001
12.14500 0.74948962
12.14600 0.7433177
12.14700 0.7370878
12.14800 0.73079998
12.14900 0.72445432
12.15000 0.71805087
12.15100 0.71158968
12.15200 0.70507084
12.15300 0.69849454
12.15400 0.6918608700000001
12.15500 0.6851701099999999
12.15600 0.67842253
12.15700 0.67161852
12.15800 0.66475845
12.15900 0.65784277
12.16000 0.6508720100000001
12.16100 0.64384677
12.16200 0.6367676
12.16300 0.6296352
12.16400 0.62245014
12.16500 0.61521311
12.16600 0.6079247200000001
12.16700 0.60058557
12.16800 0.59319618
12.16900 0.5857570599999999
12.17000 0.57826862
12.17100 0.57073124
12.17200 0.56314524
12.17300 0.55551082
12.17400 0.5478281500000001
12.17500 0.54009738
12.17600 0.53231856
12.17700 0.52449172
12.17800 0.51661688
12.17900 0.50869402
12.18000 0.50072321
12.18100 0.49270452
12.18200 0.48463806000000004
12.18300 0.47652399999999995
12.18400 0.46836259
12.18500 0.46015414
12.18600 0.45189909000000006
12.18700 0.44359793000000003
12.18800 0.43525123
12.18900 0.42685973000000005
12.19000 0.41842419
12.19100 0.40994547
12.19200 0.40142448000000003
12.19300 0.39286213
12.19400 0.38425948
12.19500 0.37561753000000003
12.19600 0.36693728
12.19700 0.35821970000000003
12.19800 0.34946578
12.19900 0.34067642000000004
12.20000 0.33185247
12.20100 0.32299468
12.20200 0.31410373999999996
12.20300 0.30518027
12.20400 0.29622477
12.20500 0.28723765
12.20600 0.27821923
12.20700 0.2691698
12.20800 0.26008955
12.20900 0.25097863
12.21000 0.24183712
12.21100 0.23266512
12.21200 0.22346273
12.21300 0.21423003999999998
12.21400 0.20496717
12.21500 0.19567434
12.21600 0.18635177
12.21700 0.17699978
12.21800 0.16761877
12.21900 0.15820925
12.22000 0.14877178
12.22100 0.13930705999999998
12.22200 0.12981582
12.22300 0.1202989
12.22400 0.11075721000000001
12.22500 0.10119171
12.22600 0.091603393
12.22700 0.08199326700000001
12.22800 0.072362367
12.22900 0.062711717
12.23000 0.05304231300000001
12.23100 0.043355118
12.23200 0.033651054
12.23300 0.023930981
12.23400 0.014195708
12.23500 0.004445979
12.23600 -0.0053175212
12.23700 -0.015094166
12.23800 -0.024883376000000002
12.23900 -0.034684612000000004
12.24000 -0.044497362
12.24100 -0.054321135000000006
12.24200 -0.064155442
12.24300 -0.073999778
12.24400 -0.083853625
12.24500 -0.09371643
12.24600 -0.1035876
12.24700 -0.11346648
12.24800 -0.12335236000000001
12.24900 -0.13324451
12.25000 -0.14314209
12.25100 -0.15304425000000002
12.25200 -0.16295008
12.25300 -0.17285862999999999
12.25400 -0.18276892
12.25500 -0.19267999
12.25600 -0.20259086
12.25700 -0.21250054999999998
12.25800 -0.22240812000000001
12.25900 -0.23231269
12.26000 -0.24221344
12.26100 -0.25210958
12.26200 -0.26200038999999997
12.26300 -0.27188526
12.26400 -0.28176364
12.26500 -0.291635
12.26600 -0.30149897
12.26700 -0.31135513000000004
12.26800 -0.32120317
12.26900 -0.33104278000000004
12.27000 -0.34087368
12.27100 -0.35069557
12.27200 -0.36050815
12.27300 -0.37031104
12.27400 -0.38010383000000003
12.27500 -0.38988604
12.27600 -0.39965711
12.27700 -0.40941639
12.27800 -0.41916315
12.27900 -0.42889649
12.28000 -0.43861545
12.28100 -0.44831904
12.28200 -0.45800609999999997
12.28300 -0.46767540999999996
12.28400 -0.47732578
12.28500 -0.48695588
12.28600 -0.49656439
12.28700 -0.50614998
12.28800 -0.5157114
12.28900 -0.52524735
12.29000 -0.5347566699999999
12.29100 -0.5442382800000001
12.29200 -0.5536911099999999
12.29300 -0.56311432
12.29400 -0.57250708
12.29500 -0.58186874
12.29600 -0.59119873
12.29700 -0.60049659
12.29800 -0.60976204
12.29900 -0.61899479
12.30000 -0.62819473
12.30100 -0.63736169
12.30200 -0.64649563
12.30300 -0.65559652
12.30400 -0.66466425
12.30500 -0.67369873
12.30600 -0.68269982
12.30700 -0.69166734
12.30800 -0.70060091
12.30900 -0.7095001200000001
12.31000 -0.71836445
12.31100 -0.7271932
12.31200 -0.73598567
12.31300 -0.7447409399999999
12.31400 -0.75345803
12.31500 -0.76213586
12.31600 -0.77077327
12.31700 -0.7793691
12.31800 -0.7879220899999999
12.31900 -0.79643102
12.32000 -0.8048947000000001
12.32100 -0.8133119
12.32200 -0.82168151
12.32300 -0.8300025000000001
12.32400 -0.83827386
12.32500 -0.84649473
12.32600 -0.8546643899999999
12.32700 -0.86278217
12.32800 -0.87084752
12.32900 -0.87885996
12.33000 -0.88681914
12.33100 -0.8947247599999999
12.33200 -0.9025766500000001
12.33300 -0.91037462
12.33400 -0.91811856
12.33500 -0.92580821
12.33600 -0.93344348
12.33700 -0.9410241600000001
12.33800 -0.94854999
12.33900 -0.95602069
12.34000 -0.9634358799999999
12.34100 -0.9707950999999999
12.34200 -0.97809779
12.34300 -0.98534347
12.34400 -0.99253142
12.34500 -0.99966107
12.34600 -1.0067316
12.34700 -1.0137421
12.34800 -1.020692
12.34900 -1.0275804
12.35000 -1.0344065
12.35100 -1.0411696
12.35200 -1.0478690000000002
12.35300 -1.0545041
12.35400 -1.0610744
12.35500 -1.0675794
12.35600 -1.0740185
12.35700 -1.0803916
12.35800 -1.0866985
12.35900 -1.0929389
12.36000 -1.0991127
12.36100 -1.1052199
12.36200 -1.1112603
12.36300 -1.1172339999999998
12.36400 -1.1231408999999999
12.36500 -1.1289809
12.36600 -1.1347538000000001
12.36700 -1.1404594000000001
12.36800 -1.1460975
12.36900 -1.1516675
12.37000 -1.1571691
12.37100 -1.1626016
12.37200 -1.1679644
12.37300 -1.1732565
12.37400 -1.1784772000000001
12.37500 -1.1836256
12.37600 -1.1887006
12.37700 -1.1937014
12.37800 -1.1986268
12.37900 -1.2034759000000002
12.38000 -1.2082478
12.38100 -1.2129417
12.38200 -1.2175567
12.38300 -1.2220924
12.38400 -1.226548
12.38500 -1.2309234
12.38600 -1.2352182999999999
12.38700 -1.2394326
12.38800 -1.2435664000000002
12.38900 -1.2476201
12.39000 -1.2515939
12.39100 -1.2554882
12.39200 -1.2593036
12.39300 -1.2630406
12.39400 -1.2666999
12.39500 -1.2702822
12.39600 -1.273788
12.39700 -1.2772178
12.39800 -1.2805723
12.39900 -1.2838516
12.40000 -1.2870563
12.40100 -1.2901864
12.40200 -1.293242
12.40300 -1.2962229
12.40400 -1.2991289
12.40500 -1.3019595
12.40600 -1.3047144
12.40700 -1.3073928000000001
12.40800 -1.3099939999999999
12.40900 -1.3125174
12.41000 -1.3149619
12.41100 -1.3173267
12.41200 -1.3196111
12.41300 -1.321814
12.41400 -1.3239348
12.41500 -1.3259728
12.41600 -1.3279272
12.41700 -1.3297978
12.41800 -1.331584
12.41900 -1.3332856
12.42000 -1.3349026
12.42100 -1.3364349
12.42200 -1.3378826
12.42300 -1.339246
12.42400 -1.3405254
12.42500 -1.3417212
12.42600 -1.3428339
12.42700 -1.3438639000000001
12.42800 -1.3448118
12.42900 -1.345678
12.43000 -1.3464629000000001
12.43100 -1.347167
12.43200 -1.3477905000000001
12.43300 -1.3483337
12.43400 -1.3487969
12.43500 -1.34918
12.43600 -1.3494832
12.43700 -1.3497063
12.43800 -1.3498493
12.43900 -1.3499122000000001
12.44000 -1.3498947000000001
12.44100 -1.3497967
12.44200 -1.3496182
12.44300 -1.3493589
12.44400 -1.3490189
12.44500 -1.3485981
12.44600 -1.3480967
12.44700 -1.3475147
12.44800 -1.3468524000000002
12.44900 -1.3461103
12.45000 -1.3452887
12.45100 -1.344388
12.45200 -1.3434089
12.45300 -1.3423519
12.45400 -1.3412178000000001
12.45500 -1.340007
12.45600 -1.3387204
12.45700 -1.3373585000000001
12.45800 -1.335922
12.45900 -1.3344112
12.46000 -1.3328267
12.46100 -1.3311689
12.46200 -1.3294379
12.46300 -1.327634
12.46400 -1.3257572
12.46500 -1.3238075
12.46600 -1.3217848
12.46700 -1.3196887
12.46800 -1.3175192
12.46900 -1.3152758
12.47000 -1.3129581
12.47100 -1.3105658
12.47200 -1.3080985
12.47300 -1.3055558999999999
12.47400 -1.3029378
12.47500 -1.3002438
12.47600 -1.2974741
12.47700 -1.2946285
12.47800 -1.2917073
12.47900 -1.2887108
12.48000 -1.2856394
12.48100 -1.2824936
12.48200 -1.279274
12.48300 -1.2759815
12.48400 -1.2726169
12.48500 -1.2691813
12.48600 -1.2656754
12.48700 -1.2621004
12.48800 -1.2584574
12.48900 -1.2547472
12.49000 -1.2509708
12.49100 -1.2471291
12.49200 -1.243223
12.49300 -1.2392530000000002
12.49400 -1.2352198
12.49500 -1.2311239
12.49600 -1.2269653999999999
12.49700 -1.2227448
12.49800 -1.218462
12.49900 -1.2141172
12.50000 -1.2097103
12.50100 -1.2052411
12.50200 -1.2007097
12.50300 -1.1961157
12.50400 -1.1914591
12.50500 -1.1867398
12.50600 -1.1819578000000002
12.50700 -1.1771129
12.50800 -1.1722054000000002
12.50900 -1.1672355
12.51000 -1.1622035
12.51100 -1.1571099
12.51200 -1.1519553
12.51300 -1.1467404
12.51400 -1.1414659
12.51500 -1.1361328
12.51600 -1.1307419
12.51700 -1.1252944
12.51800 -1.1197913
12.51900 -1.1142337
12.52000 -1.1086225
12.52100 -1.1029587
12.52200 -1.0972434
12.52300 -1.0914773
12.52400 -1.0856613
12.52500 -1.0797961
12.52600 -1.0738822000000001
12.52700 -1.0679200999999998
12.52800 -1.0619102999999999
12.52900 -1.0558531
12.53000 -1.0497485000000002
12.53100 -1.0435969
12.53200 -1.0373982
12.53300 -1.0311524
12.53400 -1.0248598
12.53500 -1.0185203
12.53600 -1.0121339
12.53700 -1.0057007999999998
12.53800 -0.99922121
12.53900 -0.99269524
12.54000 -0.98612336
12.54100 -0.97950585
12.54200 -0.97284317
12.54300 -0.9661358800000001
12.54400 -0.95938463
12.54500 -0.95259007
12.54600 -0.94575295
12.54700 -0.93887411
12.54800 -0.93195429
12.54900 -0.9249943300000001
12.55000 -0.91799498
12.55100 -0.9109571599999999
12.55200 -0.9038815299999999
12.55300 -0.89676892
12.55400 -0.88962
12.55500 -0.8824354
12.55600 -0.8752156000000001
12.55700 -0.8679612499999999
12.55800 -0.86067282
12.55900 -0.8533506700000001
12.56000 -0.8459951699999999
12.56100 -0.83860671
12.56200 -0.8311855599999999
12.56300 -0.8237319999999999
12.56400 -0.8162463099999999
12.56500 -0.8087288600000001
12.56600 -0.8011798400000001
12.56700 -0.79359971
12.56800 -0.7859888500000001
12.56900 -0.77834777
12.57000 -0.77067693
12.57100 -0.76297699
12.57200 -0.75524859
12.57300 -0.74749249
12.57400 -0.73970947
12.57500 -0.73190043
12.57600 -0.72406624
12.57700 -0.71620783
12.57800 -0.7083262300000001
12.57900 -0.70042233
12.58000 -0.6924971
12.58100 -0.68455143
12.58200 -0.67658615
12.58300 -0.66860202
12.58400 -0.66059972
12.58500 -0.65257992
12.58600 -0.64454307
12.58700 -0.6364896
12.58800 -0.62841983
12.58900 -0.62033399
12.59000 -0.61223228
12.59100 -0.6041147299999999
12.59200 -0.59598144
12.59300 -0.58783242
12.59400 -0.5796677
12.59500 -0.57148729
12.59600 -0.56329127
12.59700 -0.55507976
12.59800 -0.54685292
12.59900 -0.53861099
12.60000 -0.53035431
12.60100 -0.52208328
12.60200 -0.51379842
12.60300 -0.50550033
12.60400 -0.49718972000000006
12.60500 -0.48886728
12.60600 -0.48053386000000003
12.60700 -0.47219031999999994
12.60800 -0.46383757
12.60900 -0.45547658
12.61000 -0.44710822000000006
12.61100 -0.43873345
12.61200 -0.43035317
12.61300 -0.42196824
12.61400 -0.41357949
12.61500 -0.40518772
12.61600 -0.39679362
12.61700 -0.38839777000000003
12.61800 -0.38000077
12.61900 -0.37160311
12.62000 -0.36320521
12.62100 -0.3548074
12.62200 -0.34640996999999996
12.62300 -0.33801317
12.62400 -0.32961718
12.62500 -0.32122218999999996
12.62600 -0.31282832
12.62700 -0.30443572999999996
12.62800 -0.29604458
12.62900 -0.28765504
12.63000 -0.27926734
12.63100 -0.27088171
12.63200 -0.26249846
12.63300 -0.25411795
12.63400 -0.24574061000000003
12.63500 -0.23736691000000001
12.63600 -0.22899737
12.63700 -0.22063258000000002
12.63800 -0.21227313999999997
12.63900 -0.20391971
12.64000 -0.19557297
12.64100 -0.18723359
12.64200 -0.17890225
12.64300 -0.1705796
12.64400 -0.16226628
12.64500 -0.15396287
12.64600 -0.14566996999999998
12.64700 -0.13738808
12.64800 -0.12911768
12.64900 -0.12085921
12.65000 -0.11261308
12.65100 -0.10437968000000002
12.65200 -0.096159347
12.65300 -0.087952439
12.65400 -0.07975929799999999
12.65500 -0.071580271
12.65600 -0.063415733
12.65700 -0.055266073
12.65800 -0.047131709
12.65900 -0.0390131
12.66000 -0.030910729999999997
12.66100 -0.022825117
12.66200 -0.014756809
12.66300 -0.0067063746
12.66400 0.0013256014
12.66500 0.009338527899999999
12.66600 0.017331816
12.66700 0.025304887
12.66800 0.033257186
12.66900 0.041188189
12.67000 0.049097411
12.67100 0.056984409
12.67200 0.064848794
12.67300 0.072690222
12.67400 0.080508419
12.67500 0.08830315200000001
12.67600 0.096074247
12.67700 0.10382158
12.67800 0.11154508
12.67900 0.11924469000000001
12.68000 0.12692040999999998
12.68100 0.13457224
12.68200 0.14220019
12.68300 0.14980427
12.68400 0.15738449
12.68500 0.16494081
12.68600 0.17247316
12.68700 0.17998144
12.68800 0.18746546
12.68900 0.19492498
12.69000 0.20235968000000001
12.69100 0.20976914000000002
12.69200 0.2171529
12.69300 0.22451037
12.69400 0.2318409
12.69500 0.23914378
12.69600 0.2464182
12.69700 0.25366335
12.69800 0.26087835000000004
12.69900 0.2680623
12.70000 0.27521429999999997
12.70100 0.28233347000000003
12.70200 0.28941897
12.70300 0.29647001
12.70400 0.30348587
12.70500 0.31046593
12.70600 0.31740961
12.70700 0.32431646
12.70800 0.33118615
12.70900 0.33801843000000004
12.71000 0.34481313
12.71100 0.35157016999999996
12.71200 0.35828957
12.71300 0.36497137
12.71400 0.37161568
12.71500 0.3782226
12.71600 0.38479224
12.71700 0.39132474999999994
12.71800 0.39782020999999995
12.71900 0.40427865
12.72000 0.41070012
12.72100 0.41708453
12.72200 0.42343177000000004
12.72300 0.42974171
12.72400 0.43601417000000003
12.72500 0.44224882
12.72600 0.44844537
12.72700 0.45460346
12.72800 0.46072276000000006
12.72900 0.46680286
12.73000 0.47284331999999996
12.73100 0.47884373999999996
12.73200 0.48480374
12.73300 0.49072294
12.73400 0.49660099
12.73500 0.5024375400000001
12.73600 0.50823228
12.73700 0.51398491
12.73800 0.51969518
12.73900 0.52536284
12.74000 0.5309877000000001
12.74100 0.53656949
12.74200 0.54210806
12.74300 0.54760319
12.74400 0.55305469
12.74500 0.55846237
12.74600 0.56382599
12.74700 0.56914533
12.74800 0.5744200700000001
12.74900 0.57964991
12.75000 0.58483453
12.75100 0.5899734799999999
12.75200 0.59506637
12.75300 0.6001127
12.75400 0.60511194
12.75500 0.61006355
12.75600 0.6149669600000001
12.75700 0.61982153
12.75800 0.62462674
12.75900 0.62938193
12.76000 0.6340866
12.76100 0.63874023
12.76200 0.6433424099999999
12.76300 0.64789271
12.76400 0.65239086
12.76500 0.65683662
12.76600 0.66122995
12.76700 0.6655708
12.76800 0.66985926
12.76900 0.67409552
12.77000 0.67827986
12.77100 0.6824126500000001
12.77200 0.68649421
12.77300 0.69052498
12.77400 0.69450536
12.77500 0.6984357299999999
12.77600 0.70231645
12.77700 0.70614778
12.77800 0.70992997
12.77900 0.71366308
12.78000 0.71734716
12.78100 0.72098207
12.78200 0.7245675699999999
12.78300 0.7281033299999999
12.78400 0.7315889
12.78500 0.73502371
12.78600 0.73840716
12.78700 0.7417385000000001
12.78800 0.74501699
12.78900 0.74824183
12.79000 0.75141224
12.79100 0.75452747
12.79200 0.75758677
12.79300 0.76058949
12.79400 0.76353499
12.79500 0.76642274
12.79600 0.76925233
12.79700 0.77202343
12.79800 0.77473586
12.79900 0.7773894800000001
12.80000 0.77998429
12.80100 0.78252042
12.80200 0.78499801
12.80300 0.7874173999999999
12.80400 0.78977887
12.80500 0.79208286
12.80600 0.7943297699999999
12.80700 0.79651996
12.80800 0.7986539000000001
12.80900 0.80073206
12.81000 0.8027546999999999
12.81100 0.80472222
12.81200 0.80663478
12.81300 0.80849249
12.81400 0.8102954399999999
12.81500 0.81204353
12.81600 0.81373667
12.81700 0.81537459
12.81800 0.8169569999999999
12.81900 0.8184834400000001
12.82000 0.8199535299999999
12.82100 0.82136681
12.82200 0.8227227300000001
12.82300 0.8240208000000001
12.82400 0.82526067
12.82500 0.82644178
12.82600 0.8275638300000001
12.82700 0.82862657
12.82800 0.82962969
12.82900 0.8305731199999999
12.83000 0.8314568499999999
12.83100 0.83228089
12.83200 0.8330453200000001
12.83300 0.83375033
12.83400 0.8343962
12.83500 0.83498321
12.83600 0.83551155
12.83700 0.8359814999999999
12.83800 0.8363932399999999
12.83900 0.83674695
12.84000 0.83704283
12.84100 0.8372808799999999
12.84200 0.8374610899999999
12.84300 0.8375833699999999
12.84400 0.83764754
12.84500 0.8376533199999999
12.84600 0.83760042
12.84700 0.83748838
12.84800 0.8373168300000001
12.84900 0.8370854000000001
12.85000 0.8367936100000001
12.85100 0.83644111
12.85200 0.83602741
12.85300 0.83555225
12.85400 0.83501535
12.85500 0.8344165000000001
12.85600 0.8337556399999999
12.85700 0.83303275
12.85800 0.8322480099999999
12.85900 0.8314015299999999
12.86000 0.8304936799999999
12.86100 0.82952492
12.86200 0.8284956200000001
12.86300 0.82740644
12.86400 0.8262579299999999
12.86500 0.82505075
12.86600 0.82378564
12.86700 0.82246326
12.86800 0.82108425
12.86900 0.81964927
12.87000 0.8181588700000001
12.87100 0.81661353
12.87200 0.81501361
12.87300 0.8133594900000001
12.87400 0.8116512600000001
12.87500 0.80988891
12.87600 0.80807246
12.87700 0.80620162
12.87800 0.80427611
12.87900 0.8022955599999999
12.88000 0.8002594999999999
12.88100 0.7981672900000001
12.88200 0.79601845
12.88300 0.7938123300000001
12.88400 0.7915483799999999
12.88500 0.78922603
12.88600 0.7868449200000001
12.88700 0.7844046699999999
12.88800 0.78190509
12.88900 0.779346
12.89000 0.77672745
12.89100 0.77404957
12.89200 0.77131269
12.89300 0.76851719
12.89400 0.76566366
12.89500 0.7627526800000001
12.89600 0.7597849200000001
12.89700 0.7567611999999999
12.89800 0.7536822000000001
12.89900 0.75054877
12.90000 0.74736155
12.90100 0.7441212899999999
12.90200 0.74082855
12.90300 0.73748389
12.90400 0.7340877299999999
12.90500 0.73064039
12.90600 0.72714211
12.90700 0.7235929799999999
12.90800 0.719993
12.90900 0.71634213
12.91000 0.71264021
12.91100 0.70888703
12.91200 0.7050823900000001
12.91300 0.70122606
12.91400 0.6973178099999999
12.91500 0.69335746
12.91600 0.68934476
12.91700 0.68527968
12.91800 0.68116216
12.91900 0.67699221
12.92000 0.67277001
12.92100 0.66849585
12.92200 0.66416999
12.92300 0.65979292
12.92400 0.6553651300000001
12.92500 0.65088724
12.92600 0.64635994
12.92700 0.64178393
12.92800 0.63715996
12.92900 0.63248882
12.93000 0.62777125
12.93100 0.62300805
12.93200 0.61819986
12.93300 0.61334735
12.93400 0.6084510599999999
12.93500 0.60351146
12.93600 0.59852898
12.93700 0.59350384
12.93800 0.58843629
12.93900 0.5833264
12.94000 0.57817413
12.94100 0.5729795
12.94200 0.56774234
12.94300 0.5624625400000001
12.94400 0.55713993
12.94500 0.55177435
12.94600 0.5463657000000001
12.94700 0.54091397
12.94800 0.53541912
12.94900 0.52988129
12.95000 0.52430066
12.95100 0.51867762
12.95200 0.51301252
12.95300 0.50730594
12.95400 0.50155846
12.95500 0.49577085
12.95600 0.48994389
12.95700 0.48407838
12.95800 0.47817518999999997
12.95900 0.47223520999999996
12.96000 0.46625924
12.96100 0.46024815999999996
12.96200 0.45420267000000003
12.96300 0.44812341
12.96400 0.44201105
12.96500 0.43586603999999995
12.96600 0.42968877
12.96700 0.42347955000000004
12.96800 0.41723857
12.96900 0.41096592
12.97000 0.40466166
12.97100 0.39832577999999996
12.97200 0.39195823
12.97300 0.38555891
12.97400 0.37912773
12.97500 0.37266465
12.97600 0.36616966
12.97700 0.35964279
12.97800 0.35308416
12.97900 0.34649395
12.98000 0.33987251
12.98100 0.33322023
12.98200 0.32653764
12.98300 0.31982537
12.98400 0.31308415
12.98500 0.30631484
12.98600 0.29951835
12.98700 0.29269565999999997
12.98800 0.28584782999999997
12.98900 0.27897593
12.99000 0.27208102
12.99100 0.26516416
12.99200 0.25822639
12.99300 0.25126866999999997
12.99400 0.24429184999999998
12.99500 0.23729671000000002
12.99600 0.23028392000000003
12.99700 0.22325404
12.99800 0.21620744
12.99900 0.20914443000000002
13.00000 0.20206517
13.00100 0.19496969
13.00200 0.18785796
13.00300 0.18072986
13.00400 0.17358522
13.00500 0.16642384000000002
13.00600 0.15924551
13.00700 0.15205008
13.00800 0.1448374
13.00900 0.13760745000000002
13.01000 0.13036028
13.01100 0.12309605000000001
13.01200 0.11581501
13.01300 0.10851759
13.01400 0.1012043
13.01500 0.093875785
13.01600 0.086532789
13.01700 0.079176156
13.01800 0.07180679799999999
13.01900 0.064425677
13.02000 0.057033793000000006
13.02100 0.049632142000000004
13.02200 0.042221716
13.02300 0.034803466
13.02400 0.027378293
13.02500 0.019947031
13.02600 0.012510436000000002
13.02700 0.0050691782
13.02800 -0.0023761595
13.02900 -0.0098250821
13.03000 -0.017277178
13.03100 -0.024732109000000002
13.03200 -0.032189605
13.03300 -0.039649443
13.03400 -0.047111444
13.03500 -0.054575450000000005
13.03600 -0.062041311
13.03700 -0.06950887
13.03800 -0.076977949
13.03900 -0.084448338
13.04000 -0.09191977400000001
13.04100 -0.099391944
13.04200 -0.10686448
13.04300 -0.11433692000000001
13.04400 -0.12180879
13.04500 -0.12927948
13.04600 -0.13674838
13.04700 -0.14421478000000001
13.04800 -0.15167795
13.04900 -0.15913714
13.05000 -0.16659153999999998
13.05100 -0.17404034999999998
13.05200 -0.1814828
13.05300 -0.18891813000000002
13.05400 -0.19634564
13.05500 -0.20376467
13.05600 -0.21117461999999998
13.05700 -0.21857498
13.05800 -0.22596533
13.05900 -0.23334533999999998
13.06000 -0.24071474999999998
13.06100 -0.24807339
13.06200 -0.25542113
13.06300 -0.26275793000000003
13.06400 -0.27008376
13.06500 -0.27739864000000003
13.06600 -0.28470259
13.06700 -0.29199556
13.06800 -0.29927751
13.06900 -0.30654829
13.07000 -0.31380774
13.07100 -0.32105555
13.07200 -0.32829132
13.07300 -0.33551457
13.07400 -0.34272471
13.07500 -0.34992103
13.07600 -0.35710277
13.07700 -0.36426904000000004
13.07800 -0.37141894
13.07900 -0.37855153999999996
13.08000 -0.38566587
13.08100 -0.39276099000000003
13.08200 -0.39983597
13.08300 -0.40688994
13.08400 -0.41392213
13.08500 -0.42093182
13.08600 -0.42791836999999994
13.08700 -0.43488136
13.08800 -0.44182036
13.08900 -0.44873509999999994
13.09000 -0.45562545
13.09100 -0.46249129999999994
13.09200 -0.46933275
13.09300 -0.47614984000000005
13.09400 -0.48294276999999997
13.09500 -0.48971170999999997
13.09600 -0.49645691
13.09700 -0.50317855
13.09800 -0.5098768499999999
13.09900 -0.51655197
13.10000 -0.52320394
13.10100 -0.52983286
13.10200 -0.53643864
13.10300 -0.5430211300000001
13.10400 -0.5495801100000001
13.10500 -0.5561152
13.10600 -0.56262598
13.10700 -0.56911195
13.10800 -0.57557249
13.10900 -0.5820069
13.11000 -0.58841449
13.11100 -0.59479442
13.11200 -0.60114595
13.11300 -0.60746823
13.11400 -0.61376053
13.11500 -0.62002204
13.11600 -0.62625208
13.11700 -0.63244998
13.11800 -0.63861515
13.11900 -0.64474717
13.12000 -0.65084561
13.12100 -0.65691015
13.12200 -0.6629406
13.12300 -0.66893683
13.12400 -0.67489878
13.12500 -0.68082646
13.12600 -0.68671987
13.12700 -0.69257915
13.12800 -0.69840434
13.12900 -0.70419554
13.13000 -0.70995274
13.13100 -0.71567604
13.13200 -0.72136535
13.13300 -0.72702062
13.13400 -0.73264167
13.13500 -0.7382283
13.13600 -0.74378019
13.13700 -0.74929702
13.13800 -0.75477841
13.13900 -0.76022395
13.14000 -0.76563321
13.14100 -0.77100573
13.14200 -0.77634105
13.14300 -0.78163873
13.14400 -0.78689847
13.14500 -0.7921198399999999
13.14600 -0.7973026500000001
13.14700 -0.80244662
13.14800 -0.80755167
13.14900 -0.8126177800000001
13.15000 -0.81764488
13.15100 -0.82263304
13.15200 -0.82758246
13.15300 -0.8324932300000001
13.15400 -0.8373656300000001
13.15500 -0.84219985
13.15600 -0.8469961599999999
13.15700 -0.85175466
13.15800 -0.85647563
13.15900 -0.86115915
13.16000 -0.8658053400000001
13.16100 -0.8704141699999999
13.16200 -0.87498557
13.16300 -0.87951943
13.16400 -0.8840154899999999
13.16500 -0.88847345
13.16600 -0.8928928500000001
13.16700 -0.8972733300000001
13.16800 -0.90161422
13.16900 -0.9059149799999999
13.17000 -0.9101750299999999
13.17100 -0.91439364
13.17200 -0.91857025
13.17300 -0.9227042099999999
13.17400 -0.9267949500000001
13.17500 -0.93084183
13.17600 -0.93484446
13.17700 -0.93880249
13.17800 -0.9427157199999999
13.17900 -0.9465838799999999
13.18000 -0.95040696
13.18100 -0.9541850500000001
13.18200 -0.9579183499999999
13.18300 -0.96160714
13.18400 -0.9652518699999999
13.18500 -0.96885301
13.18600 -0.9724110399999999
13.18700 -0.9759265899999999
13.18800 -0.9794002399999999
13.18900 -0.9828326300000001
13.19000 -0.98622432
13.19100 -0.98957578
13.19200 -0.99288756
13.19300 -0.9961599499999999
13.19400 -0.99939331
13.19500 -1.0025878
13.19600 -1.0057435
13.19700 -1.0088603999999999
13.19800 -1.0119383
13.19900 -1.014977
13.20000 -1.0179762
13.20100 -1.0209355
13.20200 -1.0238544
13.20300 -1.0267327
13.20400 -1.0295697
13.20500 -1.0323651
13.20600 -1.0351185
13.20700 -1.0378294
13.20800 -1.0404975
13.20900 -1.0431226999999998
13.21000 -1.0457047000000002
13.21100 -1.0482435
13.21200 -1.050739
13.21300 -1.0531913
13.21400 -1.0556004
13.21500 -1.0579665999999999
13.21600 -1.0602901
13.21700 -1.0625711
13.21800 -1.06481
13.21900 -1.067007
13.22000 -1.0691623000000001
13.22100 -1.0712764
13.22200 -1.0733495
13.22300 -1.0753816
13.22400 -1.0773730000000001
13.22500 -1.0793239
13.22600 -1.0812340999999999
13.22700 -1.0831038
13.22800 -1.0849330000000001
13.22900 -1.0867215
13.23000 -1.0884692
13.23100 -1.090176
13.23200 -1.0918417999999999
13.23300 -1.0934663
13.23400 -1.0950495
13.23500 -1.0965911
13.23600 -1.0980912
13.23700 -1.0995496
13.23800 -1.1009662999999998
13.23900 -1.1023415
13.24000 -1.1036753
13.24100 -1.1049678
13.24200 -1.1062193
13.24300 -1.1074301
13.24400 -1.1086006000000002
13.24500 -1.1097312
13.24600 -1.1108224
13.24700 -1.1118747
13.24800 -1.1128885
13.24900 -1.1138642
13.25000 -1.1148023
13.25100 -1.1157033
13.25200 -1.1165672999999998
13.25300 -1.1173946000000001
13.25400 -1.1181854
13.25500 -1.1189397
13.25600 -1.1196576999999999
13.25700 -1.1203391
13.25800 -1.1209836000000002
13.25900 -1.1215912
13.26000 -1.1221615
13.26100 -1.1226939999999999
13.26200 -1.1231883999999999
13.26300 -1.1236443
13.26400 -1.1240614
13.26500 -1.1244391
13.26600 -1.1247773
13.26700 -1.1250756000000002
13.26800 -1.1253338
13.26900 -1.1255519999999999
13.27000 -1.1257301000000002
13.27100 -1.1258681
13.27200 -1.1259664
13.27300 -1.1260251000000001
13.27400 -1.1260445
13.27500 -1.1260252
13.27600 -1.1259678
13.27700 -1.1258726000000001
13.27800 -1.1257404
13.27900 -1.1255715
13.28000 -1.1253667
13.28100 -1.1251265
13.28200 -1.1248513999999998
13.28300 -1.1245418999999999
13.28400 -1.1241984
13.28500 -1.123821
13.28600 -1.1234101
13.28700 -1.1229658
13.28800 -1.1224881
13.28900 -1.121977
13.29000 -1.1214323
13.29100 -1.1208541
13.29200 -1.1202419
13.29300 -1.1195956
13.29400 -1.1189148
13.29500 -1.1181992
13.29600 -1.1174485
13.29700 -1.1166626000000002
13.29800 -1.115841
13.29900 -1.1149839
13.30000 -1.1140908
13.30100 -1.1131619000000001
13.30200 -1.1121971
13.30300 -1.1111964
13.30400 -1.1101603
13.30500 -1.1090887
13.30600 -1.107982
13.30700 -1.1068406
13.30800 -1.1056648
13.30900 -1.104455
13.31000 -1.1032115
13.31100 -1.1019347000000002
13.31200 -1.1006251
13.31300 -1.0992829000000002
13.31400 -1.0979083
13.31500 -1.0965017000000001
13.31600 -1.095063
13.31700 -1.0935923
13.31800 -1.0920898
13.31900 -1.0905554
13.32000 -1.0889888
13.32100 -1.08739
13.32200 -1.0857588
13.32300 -1.084095
13.32400 -1.0823984
13.32500 -1.0806687000000001
13.32600 -1.0789058
13.32700 -1.0771096
13.32800 -1.0752798
13.32900 -1.0734164
13.33000 -1.0715195
13.33100 -1.0695891000000002
13.33200 -1.0676252000000002
13.33300 -1.065628
13.33400 -1.063598
13.33500 -1.0615352999999998
13.33600 -1.0594403000000001
13.33700 -1.0573134
13.33800 -1.0551549
13.33900 -1.0529652
13.34000 -1.0507449
13.34100 -1.0484940999999999
13.34200 -1.0462133
13.34300 -1.0439028
13.34400 -1.0415628
13.34500 -1.0391933
13.34600 -1.0367946
13.34700 -1.0343665
13.34800 -1.0319091
13.34900 -1.0294222
13.35000 -1.0269056
13.35100 -1.024359
13.35200 -1.021782
13.35300 -1.0191744
13.35400 -1.0165359
13.35500 -1.0138660000000002
13.35600 -1.0111643
13.35700 -1.0084307000000001
13.35800 -1.0056647
13.35900 -1.0028662000000002
13.36000 -1.000035
13.36100 -0.9971709900000001
13.36200 -0.9942741099999999
13.36300 -0.99134445
13.36400 -0.9883820999999999
13.36500 -0.9853872499999999
13.36600 -0.98236017
13.36700 -0.9793011500000001
13.36800 -0.97621055
13.36900 -0.97308867
13.37000 -0.9699359499999999
13.37100 -0.96675279
13.37200 -0.96353944
13.37300 -0.9602963000000001
13.37400 -0.95702363
13.37500 -0.95372153
13.37600 -0.95039029
13.37700 -0.94702998
13.37800 -0.94364053
13.37900 -0.94022192
13.38000 -0.93677398
13.38100 -0.93329661
13.38200 -0.92978943
13.38300 -0.92625218
13.38400 -0.92268456
13.38500 -0.9190863
13.38600 -0.91545694
13.38700 -0.9117961900000001
13.38800 -0.9081037700000001
13.38900 -0.9043795099999999
13.39000 -0.90062311
13.39100 -0.8968344899999999
13.39200 -0.89301355
13.39300 -0.8891603
13.39400 -0.8852749099999999
13.39500 -0.8813574
13.39600 -0.87740803
13.39700 -0.8734270900000001
13.39800 -0.86941496
13.39900 -0.8653717999999999
13.40000 -0.86129811
13.40100 -0.8571941399999999
13.40200 -0.85306019
13.40300 -0.84889662
13.40400 -0.8447037100000001
13.40500 -0.8404816500000001
13.40600 -0.8362306300000001
13.40700 -0.83195064
13.40800 -0.8276417899999999
13.40900 -0.8233039600000001
13.41000 -0.8189370899999999
13.41100 -0.81454106
13.41200 -0.8101156
13.41300 -0.8056604300000001
13.41400 -0.8011752699999999
13.41500 -0.79665985
13.41600 -0.7921138799999999
13.41700 -0.78753699
13.41800 -0.7829289899999999
13.41900 -0.77828956
13.42000 -0.77361851
13.42100 -0.7689157
13.42200 -0.76418105
13.42300 -0.75941444
13.42400 -0.75461594
13.42500 -0.74978555
13.42600 -0.7449233900000001
13.42700 -0.74002966
13.42800 -0.7351044999999999
13.42900 -0.7301481400000001
13.43000 -0.7251608199999999
13.43100 -0.72014281
13.43200 -0.71509429
13.43300 -0.71001546
13.43400 -0.70490655
13.43500 -0.6997677
13.43600 -0.694599
13.43700 -0.6894005
13.43800 -0.68417219
13.43900 -0.67891404
13.44000 -0.67362594
13.44100 -0.66830772
13.44200 -0.66295923
13.44300 -0.65758023
13.44400 -0.65217046
13.44500 -0.6467297200000001
13.44600 -0.64125773
13.44700 -0.63575427
13.44800 -0.63021914
13.44900 -0.6246522099999999
13.45000 -0.6190533300000001
13.45100 -0.61342246
13.45200 -0.6077596000000001
13.45300 -0.60206479
13.45400 -0.5963381799999999
13.45500 -0.59057996
13.45600 -0.58479034
13.45700 -0.57896962
13.45800 -0.57311808
13.45900 -0.56723608
13.46000 -0.5613239
13.46100 -0.55538188
13.46200 -0.54941033
13.46300 -0.54340954
13.46400 -0.53737969
13.46500 -0.53132093
13.46600 -0.52523338
13.46700 -0.51911701
13.46800 -0.51297182
13.46900 -0.50679767
13.47000 -0.5005944099999999
13.47100 -0.49436176000000004
13.47200 -0.48809946
13.47300 -0.48180716
13.47400 -0.47548451
13.47500 -0.46913116000000005
13.47600 -0.46274680999999995
13.47700 -0.45633111
13.47800 -0.4498838
13.47900 -0.44340463
13.48000 -0.43689343
13.48100 -0.4303501
13.48200 -0.42377464
13.48300 -0.41716708999999996
13.48400 -0.4105276
13.48500 -0.40385635
13.48600 -0.39715365999999996
13.48700 -0.39041988
13.48800 -0.38365538000000005
13.48900 -0.37686061
13.49000 -0.37003604
13.49100 -0.36318214
13.49200 -0.35629936
13.49300 -0.34938816
13.49400 -0.34244894
13.49500 -0.33548206999999997
13.49600 -0.32848786
13.49700 -0.32146655
13.49800 -0.3144183
13.49900 -0.3073432
13.50000 -0.30024131
13.50100 -0.29311254999999997
13.50200 -0.2859568
13.50300 -0.27877393
13.50400 -0.27156369999999996
13.50500 -0.2643259
13.50600 -0.25706028
13.50700 -0.24976658
13.50800 -0.24244457000000003
13.50900 -0.23509406
13.51000 -0.22771491
13.51100 -0.22030701000000003
13.51200 -0.21287033000000002
13.51300 -0.20540489
13.51400 -0.19791082
13.51500 -0.19038827
13.51600 -0.18283749000000002
13.51700 -0.17525879
13.51800 -0.1676525
13.51900 -0.16001901000000002
13.52000 -0.15235873
13.52100 -0.14467207
13.52200 -0.13695944
13.52300 -0.12922122
13.52400 -0.12145776999999999
13.52500 -0.11366941
13.52600 -0.10585639000000001
13.52700 -0.09801892999999999
13.52800 -0.090157159
13.52900 -0.082271162
13.53000 -0.074360968
13.53100 -0.066426559
13.53200 -0.058467877999999994
13.53300 -0.050484837
13.53400 -0.042477326
13.53500 -0.034445238999999996
13.53600 -0.026388484
13.53700 -0.018306985
13.53800 -0.010200705000000001
13.53900 -0.0020696563
13.54000 0.0060860912
13.54100 0.014266407
13.54200 0.022471089
13.54300 0.030699873000000003
13.54400 0.038952421
13.54500 0.047228334
13.54600 0.055527157
13.54700 0.063848379
13.54800 0.072191464
13.54900 0.08055584
13.55000 0.088940939
13.55100 0.097346201
13.55200 0.10577107
13.55300 0.11421506
13.55400 0.1226777
13.55500 0.13115861
13.55600 0.13965748
13.55700 0.14817405
13.55800 0.15670819
13.55900 0.16525984
13.56000 0.17382901
13.56100 0.18241579
13.56200 0.19102035
13.56300 0.19964289000000002
13.56400 0.20828368
13.56500 0.216943
13.56600 0.22562114
13.56700 0.23431832
13.56800 0.24303477
13.56900 0.25177067
13.57000 0.26052608
13.57100 0.26930103
13.57200 0.27809539
13.57300 0.28690896
13.57400 0.29574143999999997
13.57500 0.30459238
13.57600 0.31346127
13.57700 0.32234747999999996
13.57800 0.33125032
13.57900 0.34016902
13.58000 0.34910277
13.58100 0.35805075999999997
13.58200 0.36701213
13.58300 0.37598610000000005
13.58400 0.38497190000000003
13.58500 0.39396876999999997
13.58600 0.40297611
13.58700 0.41199336000000003
13.58800 0.42102002
13.58900 0.43005571
13.59000 0.43910015
13.59100 0.44815311999999996
13.59200 0.45721456
13.59300 0.46628444
13.59400 0.47536273000000007
13.59500 0.48444951
13.59600 0.49354489999999995
13.59700 0.502649
13.59800 0.51176194
13.59900 0.52088383
13.60000 0.53001465
13.60100 0.53915442
13.60200 0.54830313
13.60300 0.5574605899999999
13.60400 0.56662662
13.60500 0.5758009399999999
13.60600 0.58498322
13.60700 0.5941730000000001
13.60800 0.60336981
13.60900 0.61257314
13.61000 0.62178234
13.61100 0.6309968
13.61200 0.64021591
13.61300 0.6494390299999999
13.61400 0.65866555
13.61500 0.66789486
13.61600 0.67712646
13.61700 0.6863598200000001
13.61800 0.69559454
13.61900 0.7048302799999999
13.62000 0.71406676
13.62100 0.72330381
13.62200 0.73254122
13.62300 0.74177901
13.62400 0.75101708
13.62500 0.76025543
13.62600 0.7694941000000001
13.62700 0.7787331
13.62800 0.78797238
13.62900 0.79721194
13.63000 0.80645159
13.63100 0.81569124
13.63200 0.8249305199999999
13.63300 0.83416915
13.63400 0.84340656
13.63500 0.8526423
13.63600 0.86187562
13.63700 0.87110586
13.63800 0.8803321
13.63900 0.8895536
13.64000 0.8987693099999999
13.64100 0.90797842
13.64200 0.91717998
13.64300 0.9263730600000001
13.64400 0.93555693
13.64500 0.9447307300000001
13.64600 0.95389383
13.64700 0.96304566
13.64800 0.9721856600000001
13.64900 0.9813135500000001
13.65000 0.9904290499999999
13.65100 0.99953208
13.65200 1.0086225
13.65300 1.0177004
13.65400 1.0267659
13.65500 1.0358190999999999
13.65600 1.0448602
13.65700 1.0538895
13.65800 1.0629071
13.65900 1.0719133
13.66000 1.0809081
13.66100 1.0898915
13.66200 1.0988636
13.66300 1.1078241
13.66400 1.1167729
13.66500 1.1257095
13.66600 1.1346336000000001
13.66700 1.1435443
13.66800 1.1524411
13.66900 1.1613231
13.67000 1.1701895
13.67100 1.1790392
13.67200 1.1878713
13.67300 1.1966846999999998
13.67400 1.2054784
13.67500 1.2142514
13.67600 1.2230026999999999
13.67700 1.2317314
13.67800 1.2404366
13.67900 1.2491178
13.68000 1.2577741999999998
13.68100 1.2664055
13.68200 1.2750111
13.68300 1.2835908999999999
13.68400 1.2921447000000001
13.68500 1.3006725000000001
13.68600 1.3091744
13.68700 1.3176505
13.68800 1.3261007999999999
13.68900 1.3345256
13.69000 1.342925
13.69100 1.351299
13.69200 1.3596479
13.69300 1.3679715000000001
13.69400 1.3762698
13.69500 1.3845424
13.69600 1.3927892000000002
13.69700 1.4010097
13.69800 1.4092034
13.69900 1.4173697
13.70000 1.4255079
13.70100 1.4336172
13.70200 1.4416968000000001
13.70300 1.4497461
13.70400 1.4577639999999998
13.70500 1.4657498999999998
13.70600 1.473703
13.70700 1.4816225
13.70800 1.4895078000000002
13.70900 1.4973584
13.71000 1.5051736
13.71100 1.5129534
13.71200 1.520697
13.71300 1.5284045
13.71400 1.5360756
13.71500 1.5437101
13.71600 1.5513081
13.71700 1.5588694
13.71800 1.566394
13.71900 1.5738821
13.72000 1.5813334
13.72100 1.5887478
13.72200 1.5961252
13.72300 1.6034654999999998
13.72400 1.6107682
13.72500 1.6180331
13.72600 1.6252596000000001
13.72700 1.6324473999999998
13.72800 1.6395956
13.72900 1.6467037
13.73000 1.6537707
13.73100 1.6607958999999999
13.73200 1.6677781999999999
13.73300 1.6747167
13.73400 1.6816106000000002
13.73500 1.6884590000000002
13.73600 1.6952608
13.73700 1.7020153
13.73800 1.7087217
13.73900 1.7153792
13.74000 1.7219873
13.74100 1.7285457
13.74200 1.7350537999999998
13.74300 1.7415116000000002
13.74400 1.7479189
13.74500 1.7542757
13.74600 1.7605823
13.74700 1.7668385000000002
13.74800 1.7730449999999998
13.74900 1.7792018
13.75000 1.7853092000000002
13.75100 1.7913677
13.75200 1.7973773
13.75300 1.8033383
13.75400 1.8092507
13.75500 1.8151145
13.75600 1.8209295
13.75700 1.8266955
13.75800 1.832412
13.75900 1.8380785
13.76000 1.8436944
13.76100 1.8492589
13.76200 1.854771
13.76300 1.8602299999999998
13.76400 1.8656348999999999
13.76500 1.8709845999999999
13.76600 1.8762781999999998
13.76700 1.8815149
13.76800 1.8866936
13.76900 1.8918134
13.77000 1.8968739
13.77100 1.9018741
13.77200 1.9068136999999998
13.77300 1.9116920999999998
13.77400 1.9165090999999999
13.77500 1.9212645
13.77600 1.9259578999999998
13.77700 1.9305898
13.77800 1.9351598
13.77900 1.9396679
13.78000 1.9441145
13.78100 1.9484995
13.78200 1.9528233
13.78300 1.9570857000000002
13.78400 1.9612869000000002
13.78500 1.9654268
13.78600 1.9695055
13.78700 1.9735226000000001
13.78800 1.9774779999999998
13.78900 1.9813713
13.79000 1.9852020000000001
13.79100 1.9889697000000002
13.79200 1.9926738
13.79300 1.9963136
13.79400 1.9998882
13.79500 2.003397
13.79600 2.0068394
13.79700 2.0102143
13.79800 2.0135213
13.79900 2.0167595
13.80000 2.0199284
13.80100 2.0230275
13.80200 2.0260561
13.80300 2.0290144
13.80400 2.0319017
13.80500 2.0347182
13.80600 2.0374637
13.80700 2.0401385000000003
13.80800 2.0427426
13.80900 2.0452763999999997
13.81000 2.0477399
13.81100 2.0501334
13.81200 2.0524573
13.81300 2.0547116
13.81400 2.0568967000000002
13.81500 2.0590127
13.81600 2.0610593
13.81700 2.0630367
13.81800 2.0649446
13.81900 2.0667827
13.82000 2.0685503
13.82100 2.0702472
13.82200 2.0718727
13.82300 2.0734262
13.82400 2.0749068
13.82500 2.0763136
13.82600 2.0776461999999998
13.82700 2.0789035
13.82800 2.0800846
13.82900 2.0811889
13.83000 2.0822158
13.83100 2.0831646
13.83200 2.0840349000000002
13.83300 2.0848261
13.83400 2.085538
13.83500 2.0861704
13.83600 2.0867232
13.83700 2.0871965
13.83800 2.0875903
13.83900 2.0879047
13.84000 2.0881401
13.84100 2.0882967999999997
13.84200 2.088375
13.84300 2.0883751999999998
13.84400 2.0882977
13.84500 2.0881427
13.84600 2.0879105
13.84700 2.0876011
13.84800 2.0872148
13.84900 2.0867513
13.85000 2.0862108
13.85100 2.0855932
13.85200 2.0848978000000002
13.85300 2.0841246
13.85400 2.0832732
13.85500 2.082343
13.85600 2.0813335
13.85700 2.080244
13.85800 2.0790743000000003
13.85900 2.0778235
13.86000 2.0764913
13.86100 2.0750772
13.86200 2.073581
13.86300 2.072002
13.86400 2.0703403
13.86500 2.0685958
13.86600 2.0667683
13.86700 2.0648581999999998
13.86800 2.0628655
13.86900 2.0607904
13.87000 2.0586332
13.87100 2.0563943
13.87200 2.0540738
13.87300 2.0516723
13.87400 2.04919
13.87500 2.046627
13.87600 2.0439837
13.87700 2.0412602
13.87800 2.0384563
13.87900 2.0355722
13.88000 2.0326078
13.88100 2.0295627
13.88200 2.0264366999999996
13.88300 2.0232292
13.88400 2.0199398
13.88500 2.016568
13.88600 2.0131132
13.88700 2.0095749
13.88800 2.0059524
13.88900 2.0022454
13.89000 1.9984532
13.89100 1.9945754
13.89200 1.9906117
13.89300 1.9865616999999998
13.89400 1.9824255
13.89500 1.9782028999999999
13.89600 1.9738939
13.89700 1.9694986
13.89800 1.9650174
13.89900 1.9604508
13.90000 1.955799
13.90100 1.9510625
13.90200 1.946242
13.90300 1.941338
13.90400 1.9363511
13.90500 1.9312821
13.90600 1.9261315
13.90700 1.9208996999999999
13.90800 1.9155875
13.90900 1.9101951
13.91000 1.9047229999999997
13.91100 1.8991714
13.91200 1.8935404999999998
13.91300 1.8878302
13.91400 1.8820404999999998
13.91500 1.8761715
13.91600 1.8702229000000001
13.91700 1.8641945
13.91800 1.8580860000000001
13.91900 1.8518971
13.92000 1.8456275000000002
13.92100 1.8392768
13.92200 1.8328447
13.92300 1.8263312
13.92400 1.819736
13.92500 1.8130587
13.92600 1.8062998000000001
13.92700 1.7994587999999998
13.92800 1.7925363
13.92900 1.7855322
13.93000 1.7784469
13.93100 1.7712805000000003
13.93200 1.7640337
13.93300 1.7567068000000001
13.93400 1.7493002
13.93500 1.7418144
13.93600 1.7342499
13.93700 1.7266069
13.93800 1.7188858000000002
13.93900 1.7110870999999999
13.94000 1.7032110999999999
13.94100 1.6952578
13.94200 1.6872276
13.94300 1.6791204
13.94400 1.6709363000000002
13.94500 1.6626753
13.94600 1.6543372
13.94700 1.6459221
13.94800 1.6374298999999999
13.94900 1.6288606
13.95000 1.6202142
13.95100 1.6114907
13.95200 1.6026903
13.95300 1.5938128999999999
13.95400 1.5848588000000001
13.95500 1.5758283000000002
13.95600 1.5667217
13.95700 1.5575395
13.95800 1.5482823
13.95900 1.5389507
13.96000 1.5295453
13.96100 1.520067
13.96200 1.5105164
13.96300 1.5008943000000001
13.96400 1.4912017
13.96500 1.4814393000000001
13.96600 1.4716079
13.96700 1.4617082
13.96800 1.4517409000000001
13.96900 1.4417065
13.97000 1.4316057
13.97100 1.4214388
13.97200 1.4112061
13.97300 1.4009079
13.97400 1.3905442000000001
13.97500 1.3801152
13.97600 1.3696207999999999
13.97700 1.3590608
13.97800 1.3484351
13.97900 1.3377437
13.98000 1.3269863
13.98100 1.3161628
13.98200 1.3052729
13.98300 1.2943166000000002
13.98400 1.283294
13.98500 1.272205
13.98600 1.2610497999999999
13.98700 1.2498287000000001
13.98800 1.2385419
13.98900 1.22719
13.99000 1.2157734
13.99100 1.2042929
13.99200 1.1927491000000001
13.99300 1.1811428000000002
13.99400 1.1694748
13.99500 1.157746
13.99600 1.1459573
13.99700 1.1341096
13.99800 1.1222037
13.99900 1.1102405
14.00000 1.0982209
14.00100 1.0861455
14.00200 1.0740153000000001
14.00300 1.0618309
14.00400 1.0495927
14.00500 1.0373014999999999
14.00600 1.0249576999999999
14.00700 1.0125617
14.00800 1.0001139
14.00900 0.98761469
14.01000 0.97506447
14.01100 0.96246358
14.01200 0.94981231
14.01300 0.9371110199999999
14.01400 0.9243600100000001
14.01500 0.9115597200000001
14.01600 0.89871055
14.01700 0.88581294
14.01800 0.8728674599999999
14.01900 0.85987467
14.02000 0.84683513
14.02100 0.8337495800000001
14.02200 0.8206185899999999
14.02300 0.8074429799999999
14.02400 0.79422351
14.02500 0.78096087
14.02600 0.76765586
14.02700 0.75430921
14.02800 0.7409216399999999
14.02900 0.72749383
14.03000 0.7140264399999999
14.03100 0.70052007
14.03200 0.68697529
14.03300 0.67339255
14.03400 0.65977233
14.03500 0.646115
14.03600 0.63242097
14.03700 0.61869053
14.03800 0.604924
14.03900 0.59112166
14.04000 0.57728388
14.04100 0.56341095
14.04200 0.5495032799999999
14.04300 0.53556124
14.04400 0.5215853500000001
14.04500 0.50757616
14.04600 0.49353428
14.04700 0.47946037
14.04800 0.46535520999999996
14.04900 0.45121964
14.05000 0.43705455
14.05100 0.42286091
14.05200 0.40863971
14.05300 0.39439197000000004
14.05400 0.38011872999999996
14.05500 0.36582104
14.05600 0.35149995
14.05700 0.33715649
14.05800 0.32279163
14.05900 0.30840631
14.06000 0.29400142
14.06100 0.27957782000000003
14.06200 0.26513624
14.06300 0.25067739
14.06400 0.23620191
14.06500 0.22171037
14.06600 0.20720328
14.06700 0.19268111000000002
14.06800 0.17814428000000002
14.06900 0.16359319
14.07000 0.14902821
14.07100 0.13444971
14.07200 0.11985806
14.07300 0.10525364999999999
14.07400 0.090636907
14.07500 0.07600828
14.07600 0.061368279000000005
14.07700 0.046717466
14.07800 0.032056464
14.07900 0.017385955999999998
14.08000 0.0027066866
14.08100 -0.011980543
14.08200 -0.026674874
14.08300 -0.041375405000000004
14.08400 -0.056081201000000004
14.08500 -0.07079129599999999
14.08600 -0.085504708
14.08700 -0.10022047
14.08800 -0.11493762
14.08900 -0.12965521
14.09000 -0.14437234
14.09100 -0.15908815999999998
14.09200 -0.17380185
14.09300 -0.18851266
14.09400 -0.20321987
14.09500 -0.21792287
14.09600 -0.23262103
14.09700 -0.24731378
14.09800 -0.2620006
14.09900 -0.27668099
14.10000 -0.29135442
14.10100 -0.30602039999999997
14.10200 -0.32067840999999997
14.10300 -0.33532791
14.10400 -0.3499683
14.10500 -0.36459895999999997
14.10600 -0.37921919000000004
14.10700 -0.39382828
14.10800 -0.40842541000000004
14.10900 -0.42300979000000005
14.11000 -0.43758051
14.11100 -0.45213667
14.11200 -0.46667727000000003
14.11300 -0.48120137999999996
14.11400 -0.49570799000000004
14.11500 -0.51019611
14.11600 -0.5246647600000001
14.11700 -0.53911302
14.11800 -0.55353991
14.11900 -0.56794458
14.12000 -0.58232616
14.12100 -0.59668389
14.12200 -0.61101699
14.12300 -0.62532476
14.12400 -0.63960659
14.12500 -0.65386188
14.12600 -0.66809007
14.12700 -0.68229069
14.12800 -0.69646323
14.12900 -0.71060727
14.13000 -0.7247223500000001
14.13100 -0.7388080499999999
14.13200 -0.75286394
14.13300 -0.76688952
14.13400 -0.7808843200000001
14.13500 -0.7948477799999999
14.13600 -0.80877934
14.13700 -0.82267839
14.13800 -0.8365442000000001
14.13900 -0.85037611
14.14000 -0.8641731899999999
14.14100 -0.87793469
14.14200 -0.89165969
14.14300 -0.90534724
14.14400 -0.9189963299999999
14.14500 -0.93260603
14.14600 -0.94617531
14.14700 -0.9597031400000001
14.14800 -0.9731886000000001
14.14900 -0.9866307499999999
14.15000 -1.0000288
14.15100 -1.0133817
14.15200 -1.0266888
14.15300 -1.0399494
14.15400 -1.0531629
14.15500 -1.0663285
14.15600 -1.0794458
14.15700 -1.0925143
14.15800 -1.1055335
14.15900 -1.1185031
14.16000 -1.1314227
14.16100 -1.1442919
14.16200 -1.1571102999999998
14.16300 -1.1698774
14.16400 -1.1825927999999999
14.16500 -1.1952561
14.16600 -1.2078666
14.16700 -1.2204237999999998
14.16800 -1.2329269999999999
14.16900 -1.2453755
14.17000 -1.2577686
14.17100 -1.2701053
14.17200 -1.2823849
14.17300 -1.2946065
14.17400 -1.3067692
14.17500 -1.3188719999999998
14.17600 -1.3309141
14.17700 -1.3428944999999999
14.17800 -1.3548125
14.17900 -1.3666672
14.18000 -1.3784577
14.18100 -1.3901834
14.18200 -1.4018437
14.18300 -1.4134377999999999
14.18400 -1.4249653
14.18500 -1.4364255
14.18600 -1.4478180999999999
14.18700 -1.4591425999999998
14.18800 -1.4703986
14.18900 -1.4815859
14.19000 -1.4927042
14.19100 -1.5037530000000001
14.19200 -1.5147321999999999
14.19300 -1.5256413
14.19400 -1.5364802
14.19500 -1.5472481999999999
14.19600 -1.5579452
14.19700 -1.5685705
14.19800 -1.5791239
14.19900 -1.5896047
14.20000 -1.6000124
14.20100 -1.6103461
14.20200 -1.6206054
14.20300 -1.6307894
14.20400 -1.6408974
14.20500 -1.6509287000000001
14.20600 -1.6608823000000001
14.20700 -1.6707575
14.20800 -1.6805535
14.20900 -1.6902696
14.21000 -1.6999051
14.21100 -1.7094593000000002
14.21200 -1.7189316
14.21300 -1.7283216000000001
14.21400 -1.7376285000000002
14.21500 -1.7468521000000001
14.21600 -1.755992
14.21700 -1.7650478
14.21800 -1.7740192
14.21900 -1.7829061
14.22000 -1.7917082
14.22100 -1.8004254000000002
14.22200 -1.8090576
14.22300 -1.8176044999999998
14.22400 -1.8260660000000002
14.22500 -1.8344416999999997
14.22600 -1.8427316
14.22700 -1.8509353
14.22800 -1.8590523
14.22900 -1.8670822999999999
14.23000 -1.8750248
14.23100 -1.8828792
14.23200 -1.8906450000000001
14.23300 -1.8983212999999999
14.23400 -1.9059077
14.23500 -1.9134033000000001
14.23600 -1.9208075000000002
14.23700 -1.9281196999999999
14.23800 -1.9353392
14.23900 -1.9424651000000002
14.24000 -1.9494968000000001
14.24100 -1.9564338000000001
14.24200 -1.9632757
14.24300 -1.9700217999999998
14.24400 -1.9766717999999999
14.24500 -1.9832253000000002
14.24600 -1.9896822
14.24700 -1.9960419999999999
14.24800 -2.0023048
14.24900 -2.0084701
14.25000 -2.0145383
14.25100 -2.0205088
14.25200 -2.0263819
14.25300 -2.0321574
14.25400 -2.0378353
14.25500 -2.0434153999999998
14.25600 -2.0488976
14.25700 -2.0542817
14.25800 -2.0595677
14.25900 -2.0647552
14.26000 -2.0698437
14.26100 -2.0748332
14.26200 -2.079723
14.26300 -2.0845128
14.26400 -2.0892020000000002
14.26500 -2.0937903
14.26600 -2.098277
14.26700 -2.1026619
14.26800 -2.1069441
14.26900 -2.1111234999999997
14.27000 -2.1151995
14.27100 -2.1191717999999997
14.27200 -2.12304
14.27300 -2.1268038
14.27400 -2.1304632
14.27500 -2.134018
14.27600 -2.1374682
14.27700 -2.1408139
14.27800 -2.1440550999999997
14.27900 -2.1471918999999997
14.28000 -2.1502244999999998
14.28100 -2.1531531999999998
14.28200 -2.155978
14.28300 -2.1586992
14.28400 -2.1613169
14.28500 -2.1638313
14.28600 -2.1662425
14.28700 -2.1685505000000003
14.28800 -2.1707553
14.28900 -2.1728568
14.29000 -2.1748547
14.29100 -2.1767488000000004
14.29200 -2.1785386
14.29300 -2.1802239
14.29400 -2.1818044000000003
14.29500 -2.1832792
14.29600 -2.1846483
14.29700 -2.1859108
14.29800 -2.1870662
14.29900 -2.1881141
14.30000 -2.189054
14.30100 -2.1898855
14.30200 -2.190608
14.30300 -2.1912213
14.30400 -2.1917254
14.30500 -2.1921197
14.30600 -2.1924043
14.30700 -2.1925793999999996
14.30800 -2.1926448
14.30900 -2.1926006
14.31000 -2.1924471
14.31100 -2.1921847000000003
14.31200 -2.1918132999999997
14.31300 -2.1913335
14.31400 -2.1907454
14.31500 -2.1900497000000003
14.31600 -2.1892464
14.31700 -2.1883359000000002
14.31800 -2.1873185
14.31900 -2.1861944
14.32000 -2.1849638000000002
14.32100 -2.1836268
14.32200 -2.1821834
14.32300 -2.1806337
14.32400 -2.1789777999999997
14.32500 -2.1772156000000003
14.32600 -2.1753469
14.32700 -2.1733718
14.32800 -2.1712901
14.32900 -2.1691017
14.33000 -2.1668063
14.33100 -2.1644041
14.33200 -2.1618949
14.33300 -2.1592786999999998
14.33400 -2.1565553
14.33500 -2.153725
14.33600 -2.1507878000000002
14.33700 -2.1477439
14.33800 -2.1445933999999998
14.33900 -2.1413367
14.34000 -2.1379741
14.34100 -2.1345057
14.34200 -2.130932
14.34300 -2.1272534999999997
14.34400 -2.1234702000000003
14.34500 -2.1195827
14.34600 -2.1155914
14.34700 -2.1114964
14.34800 -2.1072982000000002
14.34900 -2.1029968
14.35000 -2.0985924
14.35100 -2.0940851
14.35200 -2.0894751
14.35300 -2.0847624
14.35400 -2.0799469
14.35500 -2.0750286
14.35600 -2.0700075
14.35700 -2.0648833
14.35800 -2.0596564
14.35900 -2.0543261999999998
14.36000 -2.0488931
14.36100 -2.0433569
14.36200 -2.0377178
14.36300 -2.0319758
14.36400 -2.0261312
14.36500 -2.0201841000000003
14.36600 -2.014135
14.36700 -2.0079842
14.36800 -2.0017322
14.36900 -1.9953797
14.37000 -1.9889271
14.37100 -1.9823750000000002
14.37200 -1.9757243
14.37300 -1.9689754
14.37400 -1.9621288000000001
14.37500 -1.9551855
14.37600 -1.948146
14.37700 -1.9410108999999998
14.37800 -1.9337806999999998
14.37900 -1.926456
14.38000 -1.9190371000000002
14.38100 -1.9115244999999998
14.38200 -1.9039186
14.38300 -1.8962195000000002
14.38400 -1.8884275
14.38500 -1.8805427
14.38600 -1.8725654
14.38700 -1.8644955
14.38800 -1.8563332
14.38900 -1.8480785
14.39000 -1.8397316000000001
14.39100 -1.8312924000000002
14.39200 -1.8227611000000001
14.39300 -1.8141378
14.39400 -1.8054226
14.39500 -1.7966159
14.39600 -1.7877178
14.39700 -1.7787289000000002
14.39800 -1.7696494
14.39900 -1.76048
14.40000 -1.7512211999999998
14.40100 -1.7418735
14.40200 -1.7324374999999999
14.40300 -1.7229142
14.40400 -1.7133042
14.40500 -1.7036084
14.40600 -1.6938274999999998
14.40700 -1.6839621999999999
14.40800 -1.6740132
14.40900 -1.6639814
14.41000 -1.6538674
14.41100 -1.6436719999999998
14.41200 -1.6333956
14.41300 -1.6230389
14.41400 -1.6126023999999999
14.41500 -1.6020862
14.41600 -1.5914911
14.41700 -1.5808172999999999
14.41800 -1.5700649
14.41900 -1.5592345
14.42000 -1.5483263
14.42100 -1.5373405
14.42200 -1.5262775
14.42300 -1.5151377000000001
14.42400 -1.5039215
14.42500 -1.4926292
14.42600 -1.4812614
14.42700 -1.4698186
14.42800 -1.4583015
14.42900 -1.4467106
14.43000 -1.4350467
14.43100 -1.4233106
14.43200 -1.4115029
14.43300 -1.3996244
14.43400 -1.387676
14.43500 -1.3756585
14.43600 -1.3635728
14.43700 -1.3514194
14.43800 -1.3391993
14.43900 -1.3269131
14.44000 -1.3145616
14.44100 -1.3021454
14.44200 -1.2896651000000001
14.44300 -1.2771214
14.44400 -1.2645148
14.44500 -1.2518456
14.44600 -1.2391144
14.44700 -1.2263217
14.44800 -1.2134679000000002
14.44900 -1.2005533000000002
14.45000 -1.1875786
14.45100 -1.1745441
14.45200 -1.1614502
14.45300 -1.1482976
14.45400 -1.1350868
14.45500 -1.1218185
14.45600 -1.1084932
14.45700 -1.0951118
14.45800 -1.081675
14.45900 -1.0681838000000001
14.46000 -1.0546389
14.46100 -1.0410415
14.46200 -1.0273925
14.46300 -1.013693
14.46400 -0.9999441
14.46500 -0.98614674
14.46600 -0.9723020699999999
14.46700 -0.95841121
14.46800 -0.94447508
14.46900 -0.93049472
14.47000 -0.91647105
14.47100 -0.90240492
14.47200 -0.88829705
14.47300 -0.8741482199999999
14.47400 -0.8599591400000001
14.47500 -0.8457302999999999
14.47600 -0.83146226
14.47700 -0.81715547
14.47800 -0.8028103999999999
14.47900 -0.7884274199999999
14.48000 -0.77400696
14.48100 -0.75954939
14.48200 -0.74505517
14.48300 -0.73052472
14.48400 -0.71595856
14.48500 -0.70135719
14.48600 -0.68672127
14.48700 -0.6720515
14.48800 -0.65734866
14.48900 -0.64261355
14.49000 -0.62784706
14.49100 -0.61305016
14.49200 -0.59822388
14.49300 -0.58336928
14.49400 -0.5684875
14.49500 -0.55357958
14.49600 -0.5386466599999999
14.49700 -0.52368985
14.49800 -0.50871028
14.49900 -0.49370895000000004
14.50000 -0.4786869
14.50100 -0.46364516
14.50200 -0.4485846
14.50300 -0.43350616
14.50400 -0.41841064
14.50500 -0.40329876000000003
14.50600 -0.38817131000000005
14.50700 -0.37302894000000003
14.50800 -0.35787229000000004
14.50900 -0.34270198
14.51000 -0.32751858
14.51100 -0.3123227
14.51200 -0.29711493
14.51300 -0.28189586
14.51400 -0.26666613
14.51500 -0.25142641
14.51600 -0.2361774
14.51700 -0.22091987000000002
14.51800 -0.2056546
14.51900 -0.19038252
14.52000 -0.17510455
14.52100 -0.15982167
14.52200 -0.14453494
14.52300 -0.12924547
14.52400 -0.11395437
14.52500 -0.098662823
14.52600 -0.08337199099999999
14.52700 -0.068083068
14.52800 -0.05279723
14.52900 -0.037515623
14.53000 -0.022239373
14.53100 -0.006969553900000001
14.53200 0.0082928113
14.53300 0.02354676
14.53400 0.03879139
14.53500 0.05402586
14.53600 0.06924939199999999
14.53700 0.08446126
14.53800 0.099660782
14.53900 0.11484732
14.54000 0.13002027000000002
14.54100 0.14517902
14.54200 0.16032298
14.54300 0.17545153
14.54400 0.19056405
14.54500 0.20565983999999998
14.54600 0.22073823
14.54700 0.23579844000000003
14.54800 0.25083967
14.54900 0.26586107
14.55000 0.2808617
14.55100 0.29584059999999995
14.55200 0.31079678
14.55300 0.32572919
14.55400 0.34063675000000004
14.55500 0.3555184
14.55600 0.37037304
14.55700 0.3851996
14.55800 0.39999699
14.55900 0.41476418
14.56000 0.42950017
14.56100 0.44420399
14.56200 0.45887469000000003
14.56300 0.47351145
14.56400 0.48811337999999993
14.56500 0.5026796800000001
14.56600 0.51720962
14.56700 0.53170244
14.56800 0.54615745
14.56900 0.56057405
14.57000 0.57495153
14.57100 0.58928924
14.57200 0.60358658
14.57300 0.61784284
14.57400 0.6320573399999999
14.57500 0.64622937
14.57600 0.66035814
14.57700 0.67444285
14.57800 0.68848268
14.57900 0.70247669
14.58000 0.7164239
14.58100 0.73032323
14.58200 0.7441736800000001
14.58300 0.75797406
14.58400 0.77172327
14.58500 0.78542
14.58600 0.7990631300000001
14.58700 0.8126513999999999
14.58800 0.82618361
14.58900 0.83965855
14.59000 0.85307509
14.59100 0.86643212
14.59200 0.8797286099999999
14.59300 0.89296354
14.59400 0.90613607
14.59500 0.9192453700000001
14.59600 0.9322905899999999
14.59700 0.94527118
14.59800 0.95818648
14.59900 0.97103603
14.60000 0.98381927
14.60100 0.9965358299999999
14.60200 1.0091853
14.60300 1.0217673
14.60400 1.0342814
14.60500 1.0467271
14.60600 1.0591041
14.60700 1.0714118
14.60800 1.0836497999999999
14.60900 1.0958173999999998
14.61000 1.1079139999999998
14.61100 1.1199388
14.61200 1.1318910999999998
14.61300 1.14377
14.61400 1.1555746
14.61500 1.1673040000000001
14.61600 1.1789571
14.61700 1.1905331
14.61800 1.2020308
14.61900 1.2134491
14.62000 1.2247869
14.62100 1.2360433
14.62200 1.2472173
14.62300 1.2583079000000001
14.62400 1.2693141
14.62500 1.2802349
14.62600 1.2910697
14.62700 1.3018175
14.62800 1.3124776
14.62900 1.3230494000000002
14.63000 1.3335323
14.63100 1.3439257
14.63200 1.3542290000000001
14.63300 1.3644418
14.63400 1.3745635
14.63500 1.3845937
14.63600 1.3945321
14.63700 1.4043780000000001
14.63800 1.4141311
14.63900 1.4237909
14.64000 1.4333567999999999
14.64100 1.4428282000000001
14.64200 1.4522046
14.64300 1.4614853
14.64400 1.4706696
14.64500 1.4797567
14.64600 1.488746
14.64700 1.4976365
14.64800 1.5064274
14.64900 1.5151179000000001
14.65000 1.5237073
14.65100 1.5321947
14.65200 1.5405792
14.65300 1.5488601
14.65400 1.5570369
14.65500 1.5651086
14.65600 1.5730747999999999
14.65700 1.5809348
14.65800 1.5886882000000002
14.65900 1.5963346
14.66000 1.6038734
14.66100 1.6113045
14.66200 1.6186273
14.66300 1.6258415
14.66400 1.6329468999999999
14.66500 1.6399431999999998
14.66600 1.6468300000000002
14.66700 1.6536068000000002
14.66800 1.6602734000000001
14.66900 1.6668292
14.67000 1.6732739
14.67100 1.6796069
14.67200 1.6858278
14.67300 1.6919358
14.67400 1.6979303000000001
14.67500 1.7038107
14.67600 1.7095761
14.67700 1.7152258999999999
14.67800 1.7207593
14.67900 1.7261757
14.68000 1.7314741000000002
14.68100 1.7366541999999998
14.68200 1.741715
14.68300 1.7466558
14.68400 1.7514763
14.68500 1.7561758
14.68600 1.7607540000000002
14.68700 1.7652103999999997
14.68800 1.7695447
14.68900 1.7737566999999999
14.69000 1.7778462
14.69100 1.7818131000000001
14.69200 1.7856574
14.69300 1.7893789
14.69400 1.7929779
14.69500 1.7964542
14.69600 1.7998081
14.69700 1.8030394
14.69800 1.8061481000000001
14.69900 1.8091345
14.70000 1.8119983
14.70100 1.8147394000000001
14.70200 1.8173577
14.70300 1.8198529
14.70400 1.8222246000000002
14.70500 1.8244726999999998
14.70600 1.8265964
14.70700 1.8285955999999999
14.70800 1.8304694
14.70900 1.8322174
14.71000 1.8338388
14.71100 1.8353332
14.71200 1.8366997999999999
14.71300 1.8379382999999998
14.71400 1.8390479000000002
14.71500 1.8400280000000002
14.71600 1.8408783000000002
14.71700 1.8415982000000002
14.71800 1.8421875
14.71900 1.8426459
14.72000 1.8429732
14.72100 1.8431691
14.72200 1.8432338
14.72300 1.8431671
14.72400 1.8429691000000001
14.72500 1.8426399999999998
14.72600 1.8421797
14.72700 1.8415885
14.72800 1.8408667
14.72900 1.8400142000000002
14.73000 1.8390312999999998
14.73100 1.8379182
14.73200 1.8366748
14.73300 1.8353015
14.73400 1.8337982
14.73500 1.8321649999999998
14.73600 1.8304017999999997
14.73700 1.8285086
14.73800 1.8264856
14.73900 1.8243324
14.74000 1.8220492000000001
14.74100 1.8196357
14.74200 1.8170919
14.74300 1.8144177000000001
14.74400 1.8116130000000001
14.74500 1.8086775999999998
14.74600 1.8056115000000001
14.74700 1.8024148
14.74800 1.7990874000000001
14.74900 1.7956294000000002
14.75000 1.7920407999999999
14.75100 1.7883217
14.75200 1.7844723999999998
14.75300 1.7804928000000002
14.75400 1.7763833
14.75500 1.7721441
14.75600 1.7677754
14.75700 1.7632775
14.75800 1.7586505
14.75900 1.7538947999999999
14.76000 1.7490105999999999
14.76100 1.7439980000000002
14.76200 1.7388571
14.76300 1.7335882
14.76400 1.7281913999999998
14.76500 1.7226666000000002
14.76600 1.7170141
14.76700 1.7112336999999997
14.76800 1.7053254
14.76900 1.6992892999999998
14.77000 1.6931253
14.77100 1.6868332
14.77200 1.6804132999999999
14.77300 1.6738653
14.77400 1.6671896
14.77500 1.6603858999999999
14.77600 1.6534546
14.77700 1.646396
14.77800 1.6392101
14.77900 1.6318971000000002
14.78000 1.6244577
14.78100 1.6168922
14.78200 1.6092012
14.78300 1.601385
14.78400 1.5934443
14.78500 1.5853798
14.78600 1.577192
14.78700 1.5688816
14.78800 1.5604493000000002
14.78900 1.5518957
14.79000 1.5432214
14.79100 1.5344271
14.79200 1.5255135
14.79300 1.5164808
14.79400 1.5073299
14.79500 1.4980611
14.79600 1.488675
14.79700 1.4791719
14.79800 1.4695521
14.79900 1.4598159
14.80000 1.4499638000000001
14.80100 1.4399961
14.80200 1.4299127999999999
14.80300 1.4197144
14.80400 1.4094010000000001
14.80500 1.3989729
14.80600 1.3884303
14.80700 1.3777737
14.80800 1.3670033
14.80900 1.3561195
14.81000 1.3451228000000002
14.81100 1.3340136
14.81200 1.3227925
14.81300 1.31146
14.81400 1.300017
14.81500 1.2884639999999998
14.81600 1.2768019
14.81700 1.2650314
14.81800 1.2531534
14.81900 1.2411687
14.82000 1.2290781000000002
14.82100 1.2168827
14.82200 1.204583
14.82300 1.1921802000000001
14.82400 1.1796748
14.82500 1.1670678
14.82600 1.1543598
14.82700 1.1415514999999998
14.82800 1.1286437
14.82900 1.1156367999999999
14.83000 1.1025315
14.83100 1.0893282
14.83200 1.0760277
14.83300 1.0626302
14.83400 1.0491365000000001
14.83500 1.0355469000000002
14.83600 1.021862
14.83700 1.0080825
14.83800 0.99420873
14.83900 0.9802415
14.84000 0.9661813300000001
14.84100 0.9520289499999999
14.84200 0.93778502
14.84300 0.92345038
14.84400 0.9090257799999999
14.84500 0.8945120500000001
14.84600 0.87990994
14.84700 0.86522046
14.84800 0.8504443800000001
14.84900 0.83558271
14.85000 0.82063628
14.85100 0.80560604
14.85200 0.79049291
14.85300 0.77529782
14.85400 0.76002162
14.85500 0.7446652699999999
14.85600 0.72922963
14.85700 0.71371556
14.85800 0.69812397
14.85900 0.68245572
14.86000 0.66671167
14.86100 0.65089273
14.86200 0.63499971
14.86300 0.61903354
14.86400 0.60299505
14.86500 0.5868851700000001
14.86600 0.57070479
14.86700 0.5544548899999999
14.86800 0.5381364399999999
14.86900 0.5217504199999999
14.87000 0.5052979099999999
14.87100 0.48877993
14.87200 0.47219758999999994
14.87300 0.45555201
14.87400 0.43884437000000004
14.87500 0.42207581000000005
14.87600 0.40524756
14.87700 0.38836084
14.87800 0.37141684
14.87900 0.35441676
14.88000 0.33736175
14.88100 0.32025298999999996
14.88200 0.30309157000000003
14.88300 0.28587859
14.88400 0.26861506
14.88500 0.25130196
14.88600 0.23394016999999998
14.88700 0.21653059
14.88800 0.199074
14.88900 0.18157117
14.89000 0.16402283
14.89100 0.14642966999999998
14.89200 0.12879237999999998
14.89300 0.11111160999999999
14.89400 0.093388074
14.89500 0.075622468
14.89600 0.057815533
14.89700 0.039968063
14.89800 0.022080902
14.89900 0.0041549581999999995
14.90000 -0.013808787999999999
14.90100 -0.031809288000000005
14.90200 -0.04984542
14.90300 -0.067915989
14.90400 -0.086019741
14.90500 -0.10415537
14.90600 -0.1223215
14.90700 -0.14051674
14.90800 -0.15873966
14.90900 -0.17698881
14.91000 -0.19526274000000002
14.91100 -0.21356002000000002
14.91200 -0.23187923000000002
14.91300 -0.25021895
14.91400 -0.26857781
14.91500 -0.28695448
14.91600 -0.30534768
14.91700 -0.32375618
14.91800 -0.34217876
14.91900 -0.36061429
14.92000 -0.37906164999999997
14.92100 -0.39751977000000005
14.92200 -0.41598757000000003
14.92300 -0.43446408
14.92400 -0.45294827000000004
14.92500 -0.47143916999999996
14.92600 -0.48993574
14.92700 -0.50843707
14.92800 -0.52694208
14.92900 -0.5454497899999999
14.93000 -0.56395913
14.93100 -0.58246902
14.93200 -0.60097831
14.93300 -0.61948588
14.93400 -0.63799047
14.93500 -0.65649091
14.93600 -0.67498586
14.93700 -0.69347406
14.93800 -0.71195411
14.93900 -0.7304246999999999
14.94000 -0.74888449
14.94100 -0.76733208
14.94200 -0.78576617
14.94300 -0.8041853999999999
14.94400 -0.8225884299999999
14.94500 -0.8409740400000001
14.94600 -0.85934093
14.94700 -0.87768799
14.94800 -0.89601399
14.94900 -0.91431784
14.95000 -0.9325984900000001
14.95100 -0.95085492
14.95200 -0.9690861199999999
14.95300 -0.98729115
14.95400 -1.005469
14.95500 -1.0236186
14.95600 -1.0417391
14.95700 -1.0598293
14.95800 -1.0778882
14.95900 -1.0959147
14.96000 -1.1139078
14.96100 -1.1318661
14.96200 -1.1497884999999999
14.96300 -1.1676736
14.96400 -1.1855201
14.96500 -1.2033266
14.96600 -1.2210919
14.96700 -1.2388144
14.96800 -1.2564926
14.96900 -1.2741254
14.97000 -1.2917111000000001
14.97100 -1.3092484
14.97200 -1.3267361
14.97300 -1.3441727
14.97400 -1.3615570000000001
14.97500 -1.3788879
14.97600 -1.3961641
14.97700 -1.4133845
14.97800 -1.4305482
14.97900 -1.447654
14.98000 -1.464701
14.98100 -1.4816882999999998
14.98200 -1.4986150999999999
14.98300 -1.5154804
14.98400 -1.5322833
14.98500 -1.5490231
14.98600 -1.5656987
14.98700 -1.5823094
14.98800 -1.5988542000000001
14.98900 -1.6153319
14.99000 -1.6317418
14.99100 -1.6480826
14.99200 -1.6643531999999999
14.99300 -1.6805523999999998
14.99400 -1.6966789999999998
14.99500 -1.7127315
14.99600 -1.7287085
14.99700 -1.7446088
14.99800 -1.7604306
14.99900 -1.7761725999999998
15.00000 -1.7918333000000002
15.00100 -1.8074112
15.00200 -1.8229045
15.00300 -1.8383118999999999
15.00400 -1.853632
15.00500 -1.8688634
15.00600 -1.8840046999999998
15.00700 -1.8990546000000001
15.00800 -1.9140122
15.00900 -1.9288763
15.01000 -1.943646
15.01100 -1.9583203
15.01200 -1.9728982999999998
15.01300 -1.9873794
15.01400 -2.0017628999999997
15.01500 -2.0160483
15.01600 -2.0302348
15.01700 -2.044322
15.01800 -2.0583091000000002
15.01900 -2.0721955
15.02000 -2.0859806
15.02100 -2.0996638
15.02200 -2.1132440999999997
15.02300 -2.1267209
15.02400 -2.1400932
15.02500 -2.1533601
15.02600 -2.1665206
15.02700 -2.1795735
15.02800 -2.1925177000000002
15.02900 -2.2053521
15.03000 -2.2180755
15.03100 -2.2306867
15.03200 -2.2431843
15.03300 -2.2555671999999998
15.03400 -2.2678342000000002
15.03500 -2.279984
15.03600 -2.2920156
15.03700 -2.3039278
15.03800 -2.3157194
15.03900 -2.3273896
15.04000 -2.3389373
15.04100 -2.3503616000000003
15.04200 -2.3616616
15.04300 -2.3728365
15.04400 -2.3838855
15.04500 -2.3948079
15.04600 -2.4056029
15.04700 -2.4162697
15.04800 -2.4268077999999997
15.04900 -2.4372164
15.05000 -2.4474949
15.05100 -2.4576426
15.05200 -2.4676587
15.05300 -2.4775425
15.05400 -2.4872933
15.05500 -2.4969103
15.05600 -2.5063926
15.05700 -2.5157394
15.05800 -2.5249498
15.05900 -2.5340229
15.06000 -2.5429578
15.06100 -2.5517536
15.06200 -2.5604093000000003
15.06300 -2.5689242
15.06400 -2.5772972000000003
15.06500 -2.5855275
15.06600 -2.5936141999999998
15.06700 -2.6015565
15.06800 -2.6093536999999998
15.06900 -2.6170052999999998
15.07000 -2.6245103999999997
15.07100 -2.6318688
15.07200 -2.6390797
15.07300 -2.6461428
15.07400 -2.6530576999999997
15.07500 -2.6598239
15.07600 -2.6664414
15.07700 -2.6729096
15.07800 -2.6792282
15.07900 -2.6853971
15.08000 -2.6914157000000003
15.08100 -2.6972838
15.08200 -2.7030008000000003
15.08300 -2.7085664
15.08400 -2.7139802
15.08500 -2.7192414
15.08600 -2.7243494999999998
15.08700 -2.7293038
15.08800 -2.7341034
15.08900 -2.7387477000000002
15.09000 -2.743236
15.09100 -2.7475674
15.09200 -2.751741
15.09300 -2.7557561
15.09400 -2.7596119999999997
15.09500 -2.763308
15.09600 -2.7668435000000002
15.09700 -2.7702177000000003
15.09800 -2.7734302
15.09900 -2.7764805
15.10000 -2.7793681
15.10100 -2.782093
15.10200 -2.7846547
15.10300 -2.7870530000000002
15.10400 -2.7892878
15.10500 -2.7913593
15.10600 -2.7932672
15.10700 -2.7950117
15.10800 -2.7965927
15.10900 -2.7980104
15.11000 -2.7992646999999997
15.11100 -2.8003559
15.11200 -2.8012836
15.11300 -2.8020483
15.11400 -2.8026495
15.11500 -2.8030872
15.11600 -2.8033612
15.11700 -2.8034715
15.11800 -2.8034175
15.11900 -2.8031989999999998
15.12000 -2.8028155
15.12100 -2.8022666000000003
15.12200 -2.8015517
15.12300 -2.8006705
15.12400 -2.7996222
15.12500 -2.7984063999999997
15.12600 -2.7970226
15.12700 -2.7954703000000003
15.12800 -2.793749
15.12900 -2.7918585
15.13000 -2.7897982000000003
15.13100 -2.787568
15.13200 -2.7851676999999997
15.13300 -2.782597
15.13400 -2.7798561
15.13500 -2.776945
15.13600 -2.7738638
15.13700 -2.7706128
15.13800 -2.767192
15.13900 -2.7636018
15.14000 -2.7598426
15.14100 -2.7559147999999998
15.14200 -2.7518187
15.14300 -2.7475547
15.14400 -2.7431231
15.14500 -2.7385242
15.14600 -2.7337587
15.14700 -2.7288264
15.14800 -2.7237279
15.14900 -2.7184634
15.15000 -2.7130327999999997
15.15100 -2.7074365
15.15200 -2.7016746
15.15300 -2.6957471
15.15400 -2.6896542
15.15500 -2.6833959000000003
15.15600 -2.6769722
15.15700 -2.6703833
15.15800 -2.6636291
15.15900 -2.6567098000000002
15.16000 -2.6496254
15.16100 -2.6423762
15.16200 -2.6349621
15.16300 -2.6273835
15.16400 -2.6196407
15.16500 -2.6117339999999998
15.16600 -2.6036634999999997
15.16700 -2.5954297
15.16800 -2.5870329
15.16900 -2.5784735999999997
15.17000 -2.5697522
15.17100 -2.560869
15.17200 -2.5518248
15.17300 -2.5426198
15.17400 -2.5332543999999997
15.17500 -2.5237292
15.17600 -2.5140444
15.17700 -2.5042005
15.17800 -2.4941980999999998
15.17900 -2.4840374
15.18000 -2.4737185
15.18100 -2.4632419999999997
15.18200 -2.4526084
15.18300 -2.4418177
15.18400 -2.4308704
15.18500 -2.4197666
15.18600 -2.4085069
15.18700 -2.3970914999999997
15.18800 -2.3855207
15.18900 -2.373795
15.19000 -2.3619149
15.19100 -2.3498807
15.19200 -2.3376931
15.19300 -2.3253525
15.19400 -2.3128597
15.19500 -2.3002155
15.19600 -2.2874206
15.19700 -2.2744758
15.19800 -2.2613818
15.19900 -2.2481397
15.20000 -2.2347504000000002
15.20100 -2.221215
15.20200 -2.207534
15.20300 -2.1937089
15.20400 -2.1797404
15.20500 -2.1656293
15.20600 -2.1513769
15.20700 -2.1369839
15.20800 -2.122451
15.20900 -2.1077790999999997
15.21000 -2.092969
15.21100 -2.0780213
15.21200 -2.0629369
15.21300 -2.0477161
15.21400 -2.0323596999999998
15.21500 -2.0168683
15.21600 -2.0012423000000004
15.21700 -1.9854823000000001
15.21800 -1.9695889000000002
15.21900 -1.9535627
15.22000 -1.9374041000000002
15.22100 -1.9211137999999999
15.22200 -1.9046925
15.22300 -1.8881408
15.22400 -1.8714594
15.22500 -1.8546489999999998
15.22600 -1.8377105
15.22700 -1.8206447000000001
15.22800 -1.8034525
15.22900 -1.7861350000000003
15.23000 -1.768693
15.23100 -1.7511275
15.23200 -1.7334398000000002
15.23300 -1.7156310000000001
15.23400 -1.6977020999999999
15.23500 -1.6796544
15.23600 -1.6614891999999999
15.23700 -1.6432075000000002
15.23800 -1.6248105
15.23900 -1.6062995
15.24000 -1.5876757
15.24100 -1.5689400999999998
15.24200 -1.5500939
15.24300 -1.5311384000000001
15.24400 -1.5120744
15.24500 -1.4929031000000001
15.24600 -1.4736255999999999
15.24700 -1.4542428
15.24800 -1.4347558
15.24900 -1.4151654
15.25000 -1.3954727
15.25100 -1.3756786
15.25200 -1.3557838
15.25300 -1.3357895
15.25400 -1.3156965
15.25500 -1.2955057
15.25600 -1.2752182
15.25700 -1.2548348
15.25800 -1.2343565
15.25900 -1.2137844
15.26000 -1.1931196
15.26100 -1.172363
15.26200 -1.1515159000000001
15.26300 -1.1305794
15.26400 -1.1095546
15.26500 -1.0884427
15.26600 -1.0672451
15.26700 -1.0459629
15.26800 -1.0245973
15.26900 -1.0031497
15.27000 -0.98162126
15.27100 -0.9600132699999999
15.27200 -0.93832705
15.27300 -0.9165639099999999
15.27400 -0.8947250400000001
15.27500 -0.87281168
15.27600 -0.8508251
15.27700 -0.8287666399999999
15.27800 -0.80663748
15.27900 -0.78443894
15.28000 -0.76217223
15.28100 -0.7398386
15.28200 -0.71743936
15.28300 -0.69497577
15.28400 -0.67244912
15.28500 -0.64986073
15.28600 -0.6272118999999999
15.28700 -0.60450393
15.28800 -0.58173812
15.28900 -0.55891587
15.29000 -0.5360384499999999
15.29100 -0.51310724
15.29200 -0.49012359
15.29300 -0.46708881999999996
15.29400 -0.44400431
15.29500 -0.42087137999999996
15.29600 -0.39769132
15.29700 -0.37446547999999996
15.29800 -0.3511952
15.29900 -0.32788177
15.30000 -0.30452651000000003
15.30100 -0.28113071
15.30200 -0.25769568
15.30300 -0.23422269
15.30400 -0.21071304000000002
15.30500 -0.18716798
15.30600 -0.1635888
15.30700 -0.13997678
15.30800 -0.1163332
15.30900 -0.092659349
15.31000 -0.068956509
15.31100 -0.045225970000000004
15.31200 -0.021469036
15.31300 0.0023129838
15.31400 0.026118764000000003
15.31500 0.049946968999999994
15.31600 0.07379625499999999
15.31700 0.097665249
15.31800 0.12155258
15.31900 0.14545684
15.32000 0.16937661
15.32100 0.19331046999999998
15.32200 0.21725697
15.32300 0.24121468999999998
15.32400 0.26518211
15.32500 0.28915778000000003
15.32600 0.31314022
15.32700 0.33712795
15.32800 0.36111947
15.32900 0.38511332000000004
15.33000 0.40910798000000004
15.33100 0.43310202
15.33200 0.45709395999999997
15.33300 0.48108236
15.33400 0.50506578
15.33500 0.52904282
15.33600 0.55301203
15.33700 0.57697208
15.33800 0.6009215
15.33900 0.62485896
15.34000 0.6487831000000001
15.34100 0.6726925699999999
15.34200 0.69658603
15.34300 0.72046206
15.34400 0.74431938
15.34500 0.76815668
15.34600 0.7919726
15.34700 0.8157657500000001
15.34800 0.8395348699999999
15.34900 0.86327866
15.35000 0.88699581
15.35100 0.9106849300000001
15.35200 0.93434472
15.35300 0.9579738600000001
15.35400 0.9815710599999999
15.35500 1.0051350000000001
15.35600 1.0286643
15.35700 1.0521577
15.35800 1.0756137000000001
15.35900 1.0990309999999999
15.36000 1.1224083
15.36100 1.1457439999999999
15.36200 1.169037
15.36300 1.1922856000000002
15.36400 1.2154885
15.36500 1.238644
15.36600 1.261751
15.36700 1.2848077
15.36800 1.3078128
15.36900 1.3307647
15.37000 1.3536618
15.37100 1.3765028000000001
15.37200 1.3992861
15.37300 1.4220102000000001
15.37400 1.4446736
15.37500 1.4672751
15.37600 1.489813
15.37700 1.512286
15.37800 1.5346927
15.37900 1.5570317
15.38000 1.5793020000000002
15.38100 1.6015019
15.38200 1.6236305
15.38300 1.6456865
15.38400 1.6676685
15.38500 1.6895756000000002
15.38600 1.7114066000000001
15.38700 1.7331604
15.38800 1.7548358
15.38900 1.7764319
15.39000 1.7979475000000003
15.39100 1.8193817
15.39200 1.8407331999999998
15.39300 1.862001
15.39400 1.8831842
15.39500 1.9042812
15.39600 1.9252913
15.39700 1.9462131
15.39800 1.9670453
15.39900 1.9877868
15.40000 2.0084362000000002
15.40100 2.0289922
15.40200 2.0494536
15.40300 2.0698186
15.40400 2.0900862
15.40500 2.1102548
15.40600 2.1303229
15.40700 2.1502892
15.40800 2.170152
15.40900 2.1899100000000002
15.41000 2.2095617
15.41100 2.2291057
15.41200 2.2485407
15.41300 2.2678653
15.41400 2.2870782999999997
15.41500 2.3061784
15.41600 2.3251643
15.41700 2.344035
15.41800 2.3627892
15.41900 2.3814261
15.42000 2.3999443
15.42100 2.4183432000000002
15.42200 2.4366215
15.42300 2.4547786
15.42400 2.4728132
15.42500 2.4907248
15.42600 2.5085123
15.42700 2.5261749
15.42800 2.5437115
15.42900 2.5611214
15.43000 2.5784038
15.43100 2.5955576000000002
15.43200 2.612582
15.43300 2.629476
15.43400 2.6462387
15.43500 2.6628692
15.43600 2.6793663999999997
15.43700 2.6957294
15.43800 2.7119571
15.43900 2.7280487
15.44000 2.744003
15.44100 2.7598191
15.44200 2.7754961000000002
15.44300 2.7910328
15.44400 2.8064283
15.44500 2.8216816
15.44600 2.8367918
15.44700 2.8517577999999997
15.44800 2.8665787000000003
15.44900 2.8812533
15.45000 2.895781
15.45100 2.9101608
15.45200 2.9243918
15.45300 2.9384729
15.45400 2.9524032
15.45500 2.9661819
15.45600 2.9798081
15.45700 2.9932806
15.45800 3.0065987
15.45900 3.0197613000000003
15.46000 3.0327676
15.46100 3.0456165
15.46200 3.0583071
15.46300 3.0708384
15.46400 3.0832095
15.46500 3.0954193
15.46600 3.1074671
15.46700 3.1193519
15.46800 3.131073
15.46900 3.1426292
15.47000 3.1540199999999996
15.47100 3.1652447
15.47200 3.1763025000000003
15.47300 3.187193
15.47400 3.1979155
15.47500 3.2084696000000004
15.47600 3.2188546
15.47700 3.2290705
15.47800 3.2391167999999997
15.47900 3.2489933
15.48000 3.2586996
15.48100 3.2682355000000003
15.48200 3.2776013
15.48300 3.2867961
15.48400 3.2958202
15.48500 3.304673
15.48600 3.3133548
15.48700 3.3218648
15.48800 3.3302031000000003
15.48900 3.338369
15.49000 3.3463623
15.49100 3.3541825
15.49200 3.361829
15.49300 3.3693016
15.49400 3.376599
15.49500 3.383721
15.49600 3.3906668
15.49700 3.3974352999999997
15.49800 3.4040261000000003
15.49900 3.4104381000000004
15.50000 3.4166705
15.50100 3.4227222
15.50200 3.4285925
15.50300 3.4342807000000004
15.50400 3.4397859000000004
15.50500 3.4451079000000004
15.50600 3.4502454
15.50700 3.4551982000000003
15.50800 3.4599654
15.50900 3.4645471999999997
15.51000 3.4689426
15.51100 3.4731518
15.51200 3.4771748
15.51300 3.4810111
15.51400 3.4846608000000003
15.51500 3.4881238000000003
15.51600 3.4914005999999995
15.51700 3.4944906999999996
15.51800 3.4973945
15.51900 3.5001125
15.52000 3.5026446000000004
15.52100 3.5049912
15.52200 3.5071522
15.52300 3.5091276999999996
15.52400 3.5109177
15.52500 3.5125226
15.52600 3.5139423
15.52700 3.5151765
15.52800 3.5162255000000004
15.52900 3.5170894
15.53000 3.5177677999999997
15.53100 3.5182610000000003
15.53200 3.5185687
15.53300 3.5186909
15.53400 3.5186271999999996
15.53500 3.518378
15.53600 3.5179429
15.53700 3.5173219
15.53800 3.516515
15.53900 3.5155222
15.54000 3.5143435
15.54100 3.5129789000000002
15.54200 3.5114281
15.54300 3.5096914
15.54400 3.5077691
15.54500 3.5056610000000004
15.54600 3.5033673000000003
15.54700 3.5008881
15.54800 3.4982234
15.54900 3.4953732
15.55000 3.4923377999999996
15.55100 3.4891177000000004
15.55200 3.4857128
15.55300 3.4821231
15.55400 3.4783486000000003
15.55500 3.4743898000000004
15.55600 3.4702465
15.55700 3.4659191999999996
15.55800 3.4614078999999998
15.55900 3.4567129000000003
15.56000 3.4518339
15.56100 3.4467716000000004
15.56200 3.4415260000000005
15.56300 3.4360970999999996
15.56400 3.4304854000000002
15.56500 3.4246909999999997
15.56600 3.4187146000000004
15.56700 3.4125559
15.56800 3.4062162
15.56900 3.3996955000000004
15.57000 3.3929943999999996
15.57100 3.3861138
15.57200 3.3790544
15.57300 3.3718165
15.57400 3.3644013
15.57500 3.3568095
15.57600 3.3490419
15.57700 3.3410995999999997
15.57800 3.3329829999999996
15.57900 3.3246931
15.58000 3.3162307
15.58100 3.3075962
15.58200 3.2987908000000004
15.58300 3.2898147000000004
15.58400 3.2806683000000003
15.58500 3.2713525
15.58600 3.2618675
15.58700 3.2522134
15.58800 3.242391
15.58900 3.2324005000000002
15.59000 3.222242
15.59100 3.2119159
15.59200 3.2014225
15.59300 3.1907617999999998
15.59400 3.1799342
15.59500 3.1689401999999998
15.59600 3.1577798999999995
15.59700 3.1464543
15.59800 3.1349633000000003
15.59900 3.1233076
15.60000 3.111488
15.60100 3.099505
15.60200 3.0873595
15.60300 3.0750522
15.60400 3.0625841
15.60500 3.0499561
15.60600 3.0371694000000002
15.60700 3.0242249
15.60800 3.011124
15.60900 2.9978678000000003
15.61000 2.9844573
15.61100 2.9708939
15.61200 2.9571788000000003
15.61300 2.9433133
15.61400 2.9292986
15.61500 2.915136
15.61600 2.9008263999999997
15.61700 2.8863711
15.61800 2.8717712
15.61900 2.8570273999999998
15.62000 2.8421409
15.62100 2.8271126
15.62200 2.8119432
15.62300 2.7966335
15.62400 2.7811846
15.62500 2.7655968
15.62600 2.7498711
15.62700 2.7340081
15.62800 2.7180085
15.62900 2.7018731000000002
15.63000 2.6856028
15.63100 2.6691981
15.63200 2.65266
15.63300 2.6359895
15.63400 2.6191873
15.63500 2.6022546
15.63600 2.5851924
15.63700 2.5680017
15.63800 2.5506837
15.63900 2.5332395
15.64000 2.5156703
15.64100 2.4979772000000002
15.64200 2.4801614
15.64300 2.4622241
15.64400 2.4441663
15.64500 2.4259895
15.64600 2.4076945999999997
15.64700 2.3892827
15.64800 2.3707552
15.64900 2.3521131
15.65000 2.3333576000000003
15.65100 2.3144899
15.65200 2.2955110000000003
15.65300 2.2764223
15.65400 2.2572247
15.65500 2.2379197
15.65600 2.2185085
15.65700 2.1989923
15.65800 2.1793723000000003
15.65900 2.1596499000000002
15.66000 2.1398263
15.66100 2.1199031
15.66200 2.0998815
15.66300 2.0797631
15.66400 2.0595493
15.66500 2.0392414000000003
15.66600 2.0188412
15.66700 1.9983498
15.66800 1.9777691
15.66900 1.9571003
15.67000 1.9363447999999999
15.67100 1.9155042
15.67200 1.89458
15.67300 1.8735737
15.67400 1.8524865000000001
15.67500 1.8313196999999999
15.67600 1.8100748
15.67700 1.7887529
15.67800 1.7673552
15.67900 1.745883
15.68000 1.7243372
15.68100 1.7027192
15.68200 1.6810295999999998
15.68300 1.6592698
15.68400 1.6374405
15.68500 1.6155429
15.68600 1.5935779
15.68700 1.5715462999999998
15.68800 1.5494495000000001
15.68900 1.5272885
15.69000 1.5050644
15.69100 1.4827785
15.69200 1.4604321
15.69300 1.4380266
15.69400 1.4155635
15.69500 1.3930443000000001
15.69600 1.3704706
15.69700 1.3478442
15.69800 1.3251667999999999
15.69900 1.3024400999999999
15.70000 1.279666
15.70100 1.2568463
15.70200 1.2339828000000002
15.70300 1.2110773
15.70400 1.1881314
15.70500 1.1651471
15.70600 1.1421259
15.70700 1.1190695000000002
15.70800 1.0959793
15.70900 1.0728569000000001
15.71000 1.0497036
15.71100 1.026521
15.71200 1.0033102
15.71300 0.9800725600000001
15.71400 0.95680924
15.71500 0.93352143
15.71600 0.9102103300000001
15.71700 0.88687707
15.71800 0.86352285
15.71900 0.8401488
15.72000 0.81675602
15.72100 0.7933458299999999
15.72200 0.7699193400000001
15.72300 0.74647786
15.72400 0.72302269
15.72500 0.69955513
15.72600 0.6760765799999999
15.72700 0.65258848
15.72800 0.62909233
15.72900 0.6055896199999999
15.73000 0.58208196
15.73100 0.55857091
15.73200 0.5350581400000001
15.73300 0.51154527
15.73400 0.48803398000000003
15.73500 0.46452600999999993
15.73600 0.44102296
15.73700 0.41752652999999995
15.73800 0.39403839
15.73900 0.37056014
15.74000 0.34709338
15.74100 0.32363962
15.74200 0.3002004
15.74300 0.27677712
15.74400 0.25337122
15.74500 0.22998403
15.74600 0.20661687
15.74700 0.18327102
15.74800 0.15994773999999998
15.74900 0.13664826
15.75000 0.11337382000000001
15.75100 0.090125657
15.75200 0.06690502599999999
15.75300 0.043713197
15.75400 0.020551464999999998
15.75500 -0.0025788417
15.75600 -0.025676363
15.75700 -0.048739705
15.75800 -0.07176745
15.75900 -0.09475815500000001
15.76000 -0.11771036000000001
15.76100 -0.14062261
15.76200 -0.16349342
15.76300 -0.18632136
15.76400 -0.20910499000000002
15.76500 -0.23184290999999999
15.76600 -0.25453374
15.76700 -0.27717617
15.76800 -0.29976892
15.76900 -0.32231074
15.77000 -0.34480044
15.77100 -0.36723686
15.77200 -0.38961887
15.77300 -0.41194535
15.77400 -0.43421527
15.77500 -0.4564275
15.77600 -0.47858101000000003
15.77700 -0.50067469
15.77800 -0.52270745
15.77900 -0.5446781399999999
15.78000 -0.56658555
15.78100 -0.58842851
15.78200 -0.61020576
15.78300 -0.6319159599999999
15.78400 -0.65355781
15.78500 -0.67512984
15.78600 -0.6966306400000001
15.78700 -0.7180587399999999
15.78800 -0.73941257
15.78900 -0.76069064
15.79000 -0.78189131
15.79100 -0.80301305
15.79200 -0.82405424
15.79300 -0.8450133699999999
15.79400 -0.86588887
15.79500 -0.88667916
15.79600 -0.90738283
15.79700 -0.9279984
15.79800 -0.94852457
15.79900 -0.96896002
15.80000 -0.9893035499999999
15.80100 -1.009554
15.80200 -1.0297103
15.80300 -1.0497714999999999
15.80400 -1.0697369
15.80500 -1.0896054
15.80600 -1.1093765
15.80700 -1.1290493000000001
15.80800 -1.1486234
15.80900 -1.168098
15.81000 -1.1874727
15.81100 -1.2067468
15.81200 -1.2259197
15.81300 -1.2449909000000001
15.81400 -1.2639596
15.81500 -1.2828252
15.81600 -1.3015869
15.81700 -1.3202437
15.81800 -1.3387948
15.81900 -1.3572392
15.82000 -1.3755757
15.82100 -1.3938032
15.82200 -1.4119205
15.82300 -1.4299263
15.82400 -1.4478194
15.82500 -1.4655983
15.82600 -1.4832619
15.82700 -1.5008086
15.82800 -1.5182374
15.82900 -1.5355468
15.83000 -1.5527356
15.83100 -1.5698028999999998
15.83200 -1.5867472
15.83300 -1.6035675999999999
15.83400 -1.6202632000000001
15.83500 -1.6368331
15.83600 -1.6532763999999998
15.83700 -1.6695921999999999
15.83800 -1.6857799
15.83900 -1.7018387
15.84000 -1.7177681
15.84100 -1.7335672
15.84200 -1.7492356
15.84300 -1.7647726
15.84400 -1.7801778000000001
15.84500 -1.7954506
15.84600 -1.8105904
15.84700 -1.8255966
15.84800 -1.8404687
15.84900 -1.8552061000000002
15.85000 -1.8698080999999998
15.85100 -1.8842742
15.85200 -1.8986034999999999
15.85300 -1.9127953999999998
15.85400 -1.9268492000000002
15.85500 -1.9407642999999999
15.85600 -1.9545399
15.85700 -1.9681752000000001
15.85800 -1.9816693
15.85900 -1.9950217
15.86000 -2.0082315
15.86100 -2.0212982
15.86200 -2.034221
15.86300 -2.0469993
15.86400 -2.0596324
15.86500 -2.0721197
15.86600 -2.0844607
15.86700 -2.0966548
15.86800 -2.1087017
15.86900 -2.1206006
15.87000 -2.1323515
15.87100 -2.1439537
15.87200 -2.1554070000000003
15.87300 -2.1667108
15.87400 -2.1778649
15.87500 -2.1888688
15.87600 -2.1997221000000002
15.87700 -2.2104243
15.87800 -2.220975
15.87900 -2.2313738
15.88000 -2.24162
15.88100 -2.2517131999999997
15.88200 -2.2616524
15.88300 -2.2714374999999998
15.88400 -2.2810675
15.88500 -2.2905420999999997
15.88600 -2.2998605
15.88700 -2.3090224999999998
15.88800 -2.3180272
15.88900 -2.3268744
15.89000 -2.3355637
15.89100 -2.3440948
15.89200 -2.3524674
15.89300 -2.3606813
15.89400 -2.3687363
15.89500 -2.3766326
15.89600 -2.38437
15.89700 -2.3919487
15.89800 -2.399369
15.89900 -2.4066309
15.90000 -2.4137346
15.90100 -2.4206803999999997
15.90200 -2.4274684
15.90300 -2.4340989
15.90400 -2.440572
15.90500 -2.4468876
15.90600 -2.4530461
15.90700 -2.4590474
15.90800 -2.4648914
15.90900 -2.4705782999999997
15.91000 -2.4761077
15.91100 -2.4814794
15.91200 -2.4866930999999997
15.91300 -2.4917485
15.91400 -2.4966452
15.91500 -2.5013826999999997
15.91600 -2.5059605
15.91700 -2.5103781
15.91800 -2.5146352
15.91900 -2.5187310000000003
15.92000 -2.5226650999999998
15.92100 -2.5264371
15.92200 -2.5300466
15.92300 -2.533493
15.92400 -2.5367761
15.92500 -2.5398958
15.92600 -2.5428519
15.92700 -2.5456442999999997
15.92800 -2.5482731000000003
15.92900 -2.5507385
15.93000 -2.5530407
15.93100 -2.5551801999999997
15.93200 -2.5571572000000002
15.93300 -2.5589721
15.93400 -2.5606258
15.93500 -2.5621185
15.93600 -2.5634509999999997
15.93700 -2.5646241
15.93800 -2.5656382
15.93900 -2.5664939
15.94000 -2.567192
15.94100 -2.5677328999999998
15.94200 -2.5681171999999997
15.94300 -2.5683453
15.94400 -2.5684177999999998
15.94500 -2.5683349
15.94600 -2.5680970000000003
15.94700 -2.5677043999999998
15.94800 -2.5671573
15.94900 -2.566456
15.95000 -2.5656005
15.95100 -2.5645912
15.95200 -2.5634278999999998
15.95300 -2.5621110999999996
15.95400 -2.5606409
15.95500 -2.5590172
15.95600 -2.5572404
15.95700 -2.5553106999999997
15.95800 -2.5532285
15.95900 -2.5509937
15.96000 -2.5486067
15.96100 -2.5460679
15.96200 -2.5433775
15.96300 -2.5405359
15.96400 -2.5375431
15.96500 -2.5343997
15.96600 -2.531106
15.96700 -2.5276624
15.96800 -2.524069
15.96900 -2.5203263
15.97000 -2.5164345
15.97100 -2.5123941
15.97200 -2.5082052
15.97300 -2.5038684
15.97400 -2.4993839
15.97500 -2.4947518
15.97600 -2.4899728999999997
15.97700 -2.4850473
15.97800 -2.4799755
15.97900 -2.474758
15.98000 -2.4693953
15.98100 -2.4638877999999997
15.98200 -2.4582362
15.98300 -2.4524409
15.98400 -2.4465028
15.98500 -2.4404226
15.98600 -2.4342010000000003
15.98700 -2.4278389000000002
15.98800 -2.4213370000000003
15.98900 -2.4146963
15.99000 -2.4079178
15.99100 -2.4010021
15.99200 -2.3939505
15.99300 -2.3867640999999997
15.99400 -2.3794435
15.99500 -2.3719897
15.99600 -2.3644038999999997
15.99700 -2.3566868000000003
15.99800 -2.3488393
15.99900 -2.3408623
16.00000 -2.3327565000000003
16.00100 -2.3245227
16.00200 -2.3161614
16.00300 -2.3076734
16.00400 -2.299059
16.00500 -2.2903187
16.00600 -2.2814531
16.00700 -2.2724624999999996
16.00800 -2.2633472
16.00900 -2.2541078
16.01000 -2.2447444
16.01100 -2.2352574
16.01200 -2.2256473
16.01300 -2.2159142
16.01400 -2.2060588
16.01500 -2.1960813999999997
16.01600 -2.1859824999999997
16.01700 -2.1757627
16.01800 -2.1654228
16.01900 -2.1549633
16.02000 -2.1443851
16.02100 -2.1336891000000002
16.02200 -2.1228759999999998
16.02300 -2.1119467999999997
16.02400 -2.1009024000000003
16.02500 -2.0897439
16.02600 -2.0784723
16.02700 -2.0670885
16.02800 -2.055594
16.02900 -2.0439895
16.03000 -2.0322761000000003
16.03100 -2.020455
16.03200 -2.0085271
16.03300 -1.9964936999999998
16.03400 -1.9843558000000001
16.03500 -1.9721145
16.03600 -1.9597707
16.03700 -1.9473254999999998
16.03800 -1.9347797999999998
16.03900 -1.9221345
16.04000 -1.9093907
16.04100 -1.8965492
16.04200 -1.8836111
16.04300 -1.870577
16.04400 -1.857448
16.04500 -1.8442249000000002
16.04600 -1.8309084999999998
16.04700 -1.8174994999999998
16.04800 -1.8039988
16.04900 -1.7904073
16.05000 -1.7767255999999998
16.05100 -1.7629545
16.05200 -1.7490948
16.05300 -1.7351473
16.05400 -1.7211128
16.05500 -1.7069919
16.05600 -1.6927854999999998
16.05700 -1.6784945999999998
16.05800 -1.6641196
16.05900 -1.6496615
16.06000 -1.6351212
16.06100 -1.6204992000000003
16.06200 -1.6057966
16.06300 -1.5910141
16.06400 -1.5761526000000001
16.06500 -1.5612131
16.06600 -1.5461964
16.06700 -1.5311033
16.06800 -1.515935
16.06900 -1.5006923
16.07000 -1.4853763
16.07100 -1.4699882
16.07200 -1.4545289
16.07300 -1.4389996
16.07400 -1.4234016
16.07500 -1.407736
16.07600 -1.3920040999999999
16.07700 -1.3762072
16.07800 -1.3603465000000001
16.07900 -1.3444234
16.08000 -1.3284392
16.08100 -1.3123951999999999
16.08200 -1.2962927000000002
16.08300 -1.280133
16.08400 -1.2639171
16.08500 -1.2476465
16.08600 -1.2313220999999999
16.08700 -1.2149448999999999
16.08800 -1.1985161
16.08900 -1.1820367
16.09000 -1.1655073999999999
16.09100 -1.1489291000000001
16.09200 -1.1323026
16.09300 -1.1156289
16.09400 -1.0989086000000001
16.09500 -1.0821423000000001
16.09600 -1.065331
16.09700 -1.0484753
16.09800 -1.0315758
16.09900 -1.0146334
16.10000 -0.99764867
16.10100 -0.98062241
16.10200 -0.96355546
16.10300 -0.9464486500000001
16.10400 -0.92930282
16.10500 -0.9121188
16.10600 -0.89489752
16.10700 -0.87764002
16.10800 -0.8603471300000001
16.10900 -0.84301988
16.11000 -0.82565937
16.11100 -0.80826655
16.11200 -0.79084253
16.11300 -0.77338843
16.11400 -0.75590527
16.11500 -0.73839417
16.11600 -0.72085625
16.11700 -0.70329257
16.11800 -0.68570427
16.11900 -0.6680924
16.12000 -0.6504580799999999
16.12100 -0.6328024
16.12200 -0.61512636
16.12300 -0.5974310899999999
16.12400 -0.57971762
16.12500 -0.561987
16.12600 -0.54424028
16.12700 -0.52647851
16.12800 -0.50870278
16.12900 -0.49091409999999996
16.13000 -0.47311359
16.13100 -0.45530233000000003
16.13200 -0.43748142
16.13300 -0.41965199999999997
16.13400 -0.40181521000000003
16.13500 -0.38397219
16.13600 -0.36612414
16.13700 -0.34827221999999997
16.13800 -0.3304176
16.13900 -0.3125615
16.14000 -0.29470504
16.14100 -0.27684939999999997
16.14200 -0.25899569
16.14300 -0.24114497999999998
16.14400 -0.22329836999999997
16.14500 -0.20545683999999997
16.14600 -0.18762136000000001
16.14700 -0.16979285
16.14800 -0.15197219
16.14900 -0.13416022
16.15000 -0.11635771
16.15100 -0.098565419
16.15200 -0.080784073
16.15300 -0.063014386
16.15400 -0.04525705
16.15500 -0.027512762000000003
16.15600 -0.009782224499999999
16.15700 0.0079338432
16.15800 0.025634699999999996
16.15900 0.043319576
16.16000 0.060987664999999996
16.16100 0.078638125
16.16200 0.096270069
16.16300 0.11388257
16.16400 0.13147466000000002
16.16500 0.14904534
16.16600 0.16659355
16.16700 0.18411824
16.16800 0.2016183
16.16900 0.21909262999999998
16.17000 0.2365401
16.17100 0.25395957999999996
16.17200 0.27134996
16.17300 0.28871014
16.17400 0.30603905
16.17500 0.32333564
16.17600 0.34059891
16.17700 0.35782787
16.17800 0.37502159999999995
16.17900 0.39217919
16.18000 0.40929979
16.18100 0.42638262
16.18200 0.44342688999999996
16.18300 0.46043185999999997
16.18400 0.47739679
16.18500 0.49432097
16.18600 0.51120371
16.18700 0.5280443
16.18800 0.54484201
16.18900 0.56159603
16.19000 0.57830564
16.19100 0.59496998
16.19200 0.61158817
16.19300 0.6281592899999999
16.19400 0.64468235
16.19500 0.66115633
16.19600 0.6775802
16.19700 0.6939528
16.19800 0.71027307
16.19900 0.72653978
16.20000 0.74275183
16.20100 0.75890799
16.20200 0.77500716
16.20300 0.79104826
16.20400 0.8070301300000001
16.20500 0.82295174
16.20600 0.8388120699999999
16.20700 0.85461028
16.20800 0.8703455299999999
16.20900 0.8860169899999999
16.21000 0.90162391
16.21100 0.91716573
16.21200 0.93264189
16.21300 0.94805183
16.21400 0.96339509
16.21500 0.9786712
16.21600 0.99387979
16.21700 1.0090206
16.21800 1.0240931
16.21900 1.0390971
16.22000 1.0540321
16.22100 1.0688977
16.22200 1.0836936
16.22300 1.0984192
16.22400 1.1130740000000001
16.22500 1.1276575
16.22600 1.1421691
16.22700 1.1566079999999999
16.22800 1.1709736
16.22900 1.1852649
16.23000 1.1994813
16.23100 1.2136216
16.23200 1.2276852
16.23300 1.2416709
16.23400 1.2555779
16.23500 1.2694051
16.23600 1.2831515
16.23700 1.2968162
16.23800 1.3103982
16.23900 1.3238965999999999
16.24000 1.3373105
16.24100 1.3506389
16.24200 1.3638812
16.24300 1.3770364
16.24400 1.3901039
16.24500 1.4030829
16.24600 1.4159727
16.24700 1.4287726
16.24800 1.441482
16.24900 1.4541003000000001
16.25000 1.4666268
16.25100 1.4790609
16.25200 1.491402
16.25300 1.5036494
16.25400 1.5158026
16.25500 1.5278609
16.25600 1.5398234
16.25700 1.5516896
16.25800 1.5634586999999998
16.25900 1.57513
16.26000 1.586703
16.26100 1.5981769
16.26200 1.609551
16.26300 1.6208246
16.26400 1.6319973
16.26500 1.6430685
16.26600 1.6540375999999999
16.26700 1.6649041
16.26800 1.6756678
16.26900 1.6863281
16.27000 1.6968848
16.27100 1.7073378
16.27200 1.7176866999999998
16.27300 1.7279314000000001
16.27400 1.7380716
16.27500 1.7481073999999999
16.27600 1.7580386
16.27700 1.7678652
16.27800 1.7775869
16.27900 1.7872036
16.28000 1.7967151000000001
16.28100 1.8061213
16.28200 1.8154217
16.28300 1.8246161
16.28400 1.8337039
16.28500 1.8426848999999998
16.28600 1.8515582999999998
16.28700 1.8603235
16.28800 1.8689799999999999
16.28900 1.8775268
16.29000 1.8859632000000002
16.29100 1.8942883000000001
16.29200 1.9025013
16.29300 1.9106014
16.29400 1.9185875000000001
16.29500 1.9264587999999998
16.29600 1.9342145000000002
16.29700 1.9418537999999999
16.29800 1.9493759
16.29900 1.9567799000000001
16.30000 1.9640654
16.30100 1.9712318
16.30200 1.9782785
16.30300 1.9852053
16.30400 1.992012
16.30500 1.9986982
16.30600 2.0052638000000003
16.30700 2.0117087
16.30800 2.018033
16.30900 2.0242364999999998
16.31000 2.0303195
16.31100 2.036282
16.31200 2.0421242
16.31300 2.0478461
16.31400 2.0534478
16.31500 2.0589291999999997
16.31600 2.0642905
16.31700 2.0695316
16.31800 2.0746523999999997
16.31900 2.0796525999999997
16.32000 2.0845323999999996
16.32100 2.0892912999999997
16.32200 2.0939289
16.32300 2.0984450000000003
16.32400 2.1028393999999997
16.32500 2.1071114
16.32600 2.1112608
16.32700 2.1152871
16.32800 2.1191901
16.32900 2.1229692
16.33000 2.1266241000000004
16.33100 2.1301543
16.33200 2.1335596
16.33300 2.1368397
16.33400 2.1399943
16.33500 2.1430230000000003
16.33600 2.1459257
16.33700 2.1487024
16.33800 2.1513527
16.33900 2.1538766000000003
16.34000 2.1562738
16.34100 2.1585446
16.34200 2.1606885
16.34300 2.1627055
16.34400 2.1645958
16.34500 2.1663589
16.34600 2.1679950999999997
16.34700 2.169504
16.34800 2.1708857000000004
16.34900 2.1721399999999997
16.35000 2.1732667
16.35100 2.1742659
16.35200 2.1751372
16.35300 2.1758805999999997
16.35400 2.176496
16.35500 2.1769833
16.35600 2.1773424
16.35700 2.1775732
16.35800 2.1776756
16.35900 2.1776497
16.36000 2.1774953
16.36100 2.1772126
16.36200 2.1768017
16.36300 2.1762626
16.36400 2.1755956
16.36500 2.1748008
16.36600 2.1738786
16.36700 2.172829
16.36800 2.1716524
16.36900 2.1703490999999997
16.37000 2.1689192999999998
16.37100 2.1673633000000003
16.37200 2.1656811
16.37300 2.1638731
16.37400 2.1619393000000002
16.37500 2.1598799
16.37600 2.157695
16.37700 2.1553846
16.37800 2.1529485
16.37900 2.1503866
16.38000 2.1476990000000002
16.38100 2.1448852
16.38200 2.1419453
16.38300 2.1388788
16.38400 2.1356855
16.38500 2.1323651
16.38600 2.1289175
16.38700 2.1253425999999997
16.38800 2.1216402
16.38900 2.1178102
16.39000 2.1138526
16.39100 2.1097675
16.39200 2.1055549
16.39300 2.1012152
16.39400 2.0967484
16.39500 2.0921549
16.39600 2.0874351
16.39700 2.0825895
16.39800 2.0776184
16.39900 2.0725226
16.40000 2.0673025000000003
16.40100 2.0619588
16.40200 2.0564919
16.40300 2.0509025
16.40400 2.0451911
16.40500 2.0393582
16.40600 2.0334044
16.40700 2.0273302
16.40800 2.0211357999999997
16.40900 2.0148218
16.41000 2.0083884
16.41100 2.001836
16.41200 1.9951647
16.41300 1.9883747999999999
16.41400 1.9814664
16.41500 1.9744398
16.41600 1.9672949
16.41700 1.9600316999999998
16.41800 1.9526504
16.41900 1.945151
16.42000 1.9375337
16.42100 1.9297985
16.42200 1.9219456
16.42300 1.913975
16.42400 1.9058869999999999
16.42500 1.8976818999999998
16.42600 1.88936
16.42700 1.8809214
16.42800 1.8723668999999998
16.42900 1.8636966000000001
16.43000 1.8549113
16.43100 1.8460112
16.43200 1.8369969
16.43300 1.8278691999999999
16.43400 1.8186284000000001
16.43500 1.8092753
16.43600 1.7998103
16.43700 1.7902341
16.43800 1.780547
16.43900 1.7707499000000002
16.44000 1.7608427999999998
16.44100 1.7508266000000001
16.44200 1.7407017
16.44300 1.7304683
16.44400 1.7201271
16.44500 1.7096782000000001
16.44600 1.6991223999999998
16.44700 1.6884599
16.44800 1.6776912000000002
16.44900 1.6668169
16.45000 1.6558373000000002
16.45100 1.6447531000000002
16.45200 1.6335648
16.45300 1.622273
16.45400 1.6108783000000002
16.45500 1.5993813
16.45600 1.5877828
16.45700 1.5760835000000002
16.45800 1.5642840000000002
16.45900 1.5523851
16.46000 1.5403873000000001
16.46100 1.5282915
16.46200 1.5160982
16.46300 1.503808
16.46400 1.4914215
16.46500 1.4789391
16.46600 1.4663614999999999
16.46700 1.4536891
16.46800 1.4409224
16.46900 1.4280616
16.47000 1.4151072
16.47100 1.4020596
16.47200 1.3889189
16.47300 1.3756856
16.47400 1.36236
16.47500 1.3489423
16.47600 1.3354329999999999
16.47700 1.3218325
16.47800 1.3081410999999998
16.47900 1.2943593
16.48000 1.2804876
16.48100 1.2665267
16.48200 1.2524772
16.48300 1.2383398
16.48400 1.2241153
16.48500 1.2098047
16.48600 1.1954088
16.48700 1.1809287
16.48800 1.1663654
16.48900 1.1517201
16.49000 1.1369939
16.49100 1.122188
16.49200 1.1073036
16.49300 1.0923419
16.49400 1.077304
16.49500 1.0621911
16.49600 1.0470042000000002
[truncated: 333,813 more chars]
