# Supplementary material for: 2D Synthetic dataset of numerical simulations of long-period seismicity in a volcanic edifice and related sensitivity kernels
Source: Data Brief. 2021 Jan 25;34:106673. doi: 10.1016/j.dib.2020.106673 (PMC7841316; doi:10.1016/j.dib.2020.106673)
Supplement: Supplementary Data S1 — Supplementary Raw Research Data. This is open data under the CC BY license http://creativecommons.org/licenses/by/4.0/ [file mmc1.zip › Dataset/OUTPUT_SEISMOGRAMS/9000_3000/disp_X_hetero_8000_2685_SVF7e-1Hz.semd]

-1.714286 0.0
-1.713286 0.0
-1.712286 0.0
-1.711286 0.0
-1.710286 0.0
-1.709286 1.0912167e-22
-1.708286 7.8567967e-22
-1.707286 2.7114291999999998e-21
-1.706286 5.5075965e-21
-1.705286 5.608338399999999e-21
-1.704286 -4.0212361e-21
-1.703286 -2.8724849e-20
-1.702286 -6.1888554e-20
-1.701286 -7.800670099999999e-20
-1.700286 -4.2263916e-20
-1.699286 5.871441e-20
-1.698286 1.8321097e-19
-1.697286 2.3712241e-19
-1.696286 1.4376796e-19
-1.695286 -4.1470408e-20
-1.694286 -6.749854400000001e-20
-1.693286 4.0023562e-19
-1.692286 1.4484031e-18
-1.691286 2.5159333e-18
-1.690286 2.2736778e-18
-1.689286 -8.521649399999999e-19
-1.688286 -7.4534201e-18
-1.687286 -1.5720809e-17
-1.686286 -2.0863973e-17
-1.685286 -1.6420472e-17
-1.684286 2.2823023e-18
-1.683286 3.3677622e-17
-1.682286 6.704059e-17
-1.681286 8.389528400000001e-17
-1.680286 6.5059528e-17
-1.679286 1.6301428999999999e-18
-1.678286 -9.4976299e-17
-1.677286 -1.9021986000000001e-16
-1.676286 -2.3528542e-16
-1.675286 -1.8688630000000002e-16
-1.674286 -3.102131e-17
-1.673286 2.0049977e-16
-1.672286 4.3108811e-16
-1.671286 5.6170564e-16
-1.670286 5.0834327e-16
-1.669286 2.4004477e-16
-1.668286 -1.9941471999999998e-16
-1.667286 -6.972111799999999e-16
-1.666286 -1.1037272e-15
-1.665286 -1.2786233e-15
-1.664286 -1.1321574000000001e-15
-1.663286 -6.4687211e-16
-1.662286 1.2399464e-16
-1.661286 1.0727092e-15
-1.660286 2.0533563999999998e-15
-1.659286 2.8884446000000004e-15
-1.658286 3.3687439999999997e-15
-1.657286 3.2620619e-15
-1.656286 2.3499893000000003e-15
-1.655286 5.006636400000001e-16
-1.654286 -2.2363485e-15
-1.653286 -5.5487483999999996e-15
-1.652286 -8.8380496e-15
-1.651286 -1.128568e-14
-1.650286 -1.2009504e-14
-1.649286 -1.0275642e-14
-1.648286 -5.706498e-15
-1.647286 1.5738198e-15
-1.646286 1.0891291999999999e-14
-1.645286 2.1070065e-14
-1.644286 3.054818e-14
-1.643286 3.7526618999999995e-14
-1.642286 4.0135002e-14
-1.641286 3.6624789e-14
-1.640286 2.5617778e-14
-1.639286 6.427344200000001e-15
-1.638286 -2.0568251e-14
-1.637286 -5.3571822e-14
-1.636286 -8.9141356e-14
-1.635286 -1.2220394e-13
-1.634286 -1.463849e-13
-1.633286 -1.546661e-13
-1.632286 -1.4032701e-13
-1.631286 -9.808686e-14
-1.630286 -2.5361943000000002e-14
-1.629286 7.643303999999999e-14
-1.628286 2.0060432e-13
-1.627286 3.3400076e-13
-1.626286 4.5606689e-13
-1.625286 5.3830727e-13
-1.624286 5.4435225e-13
-1.623286 4.3077279e-13
-1.622286 1.4866547e-13
-1.621286 -3.5411032000000004e-13
-1.620286 -1.1303155e-12
-1.619286 -2.2306698999999998e-12
-1.618286 -3.701475e-12
-1.617286 -5.5827433e-12
-1.616286 -7.9069292e-12
-1.615286 -1.0698231e-11
-1.614286 -1.3972375e-11
-1.613286 -1.7736729e-11
-1.612286 -2.1990673e-11
-1.611286 -2.6726145e-11
-1.610286 -3.1928244e-11
-1.609286 -3.757588e-11
-1.608286 -4.364249e-11
-1.607286 -5.0096803e-11
-1.606286 -5.6903977e-11
-1.605286 -6.4027342e-11
-1.604286 -7.1431001e-11
-1.603286 -7.9083501e-11
-1.602286 -8.696229e-11
-1.601286 -9.505856399999999e-11
-1.600286 -1.0338150000000001e-10
-1.599286 -1.1196117999999999e-10
-1.598286 -1.2084882e-10
-1.597286 -1.3011437e-10
-1.596286 -1.3984106e-10
-1.595286 -1.5011764e-10
-1.594286 -1.610295e-10
-1.593286 -1.7264945e-10
-1.592286 -1.8503027e-10
-1.591286 -1.9819957000000002e-10
-1.590286 -2.1215846e-10
-1.589286 -2.2688353e-10
-1.588286 -2.4233293e-10
-1.587286 -2.5845467e-10
-1.586286 -2.7519583999999997e-10
-1.585286 -2.9251085e-10
-1.584286 -3.1036673e-10
-1.583286 -3.2874342999999997e-10
-1.582286 -3.4762883000000003e-10
-1.581286 -3.6700845999999997e-10
-1.580286 -3.8685187999999996e-10
-1.579286 -4.0709801e-10
-1.578286 -4.2764078000000005e-10
-1.577286 -4.483192e-10
-1.576286 -4.6891176e-10
-1.575286 -4.8913621e-10
-1.574286 -5.0865345e-10
-1.573286 -5.270743500000001e-10
-1.572286 -5.4396735e-10
-1.571286 -5.5886476e-10
-1.570286 -5.7126647e-10
-1.569286 -5.806392300000001e-10
-1.568286 -5.8641347e-10
-1.567286 -5.879765400000001e-10
-1.566286 -5.8466569e-10
-1.565286 -5.7576357e-10
-1.564286 -5.604964e-10
-1.563286 -5.3803715e-10
-1.562286 -5.0751413e-10
-1.561286 -4.6802111e-10
-1.560286 -4.1862781e-10
-1.559286 -3.5838442e-10
-1.558286 -2.8631858e-10
-1.557286 -2.0142089e-10
-1.556286 -1.0262005e-10
-1.555286 1.1250102e-11
-1.554286 1.4148758e-10
-1.553286 2.8955618e-10
-1.552286 4.5711030000000003e-10
-1.551286 6.4600443e-10
-1.550286 8.5828306e-10
-1.549286 1.0961494e-09
-1.548286 1.3619121e-09
-1.547286 1.6579174e-09
-1.546286 1.9864698e-09
-1.545286 2.3497529e-09
-1.544286 2.749753e-09
-1.543286 3.1881997e-09
-1.542286 3.666524e-09
-1.541286 4.1858361e-09
-1.540286 4.7469265e-09
-1.539286 5.3502834e-09
-1.538286 5.9961223e-09
-1.537286 6.6844273e-09
-1.536286 7.4149895e-09
-1.535286 8.1874528e-09
-1.534286 9.0013524e-09
-1.533286 9.856150599999999e-09
-1.532286 1.0751261e-08
-1.531286 1.1686065e-08
-1.530286 1.2659906e-08
-1.529286 1.3672083e-08
-1.528286 1.4721808000000001e-08
-1.527286 1.5808148000000003e-08
-1.526286 1.6929955000000002e-08
-1.525286 1.808577e-08
-1.524286 1.9273735e-08
-1.523286 2.0491495999999997e-08
-1.522286 2.1736135e-08
-1.521286 2.3004124000000002e-08
-1.520286 2.4291311e-08
-1.519286 2.5592952999999998e-08
-1.518286 2.6903776e-08
-1.517286 2.821807e-08
-1.516286 2.9529756e-08
-1.515286 3.0832483999999997e-08
-1.514286 3.2119685e-08
-1.513286 3.338457e-08
-1.512286 3.4620079000000004e-08
-1.511286 3.5818801000000004e-08
-1.510286 3.6972875e-08
-1.509286 3.8073886000000004e-08
-1.508286 3.9112832e-08
-1.507286 4.0080124999999996e-08
-1.506286 4.0965717000000003e-08
-1.505286 4.1759288e-08
-1.504286 4.2450532e-08
-1.503286 4.3029466e-08
-1.502286 4.3486728e-08
-1.501286 4.3813847e-08
-1.500286 4.400332e-08
-1.499286 4.4048606e-08
-1.498286 4.3943893e-08
-1.497286 4.368374e-08
-1.496286 4.3262582e-08
-1.495286 4.2674234e-08
-1.494286 4.1911449e-08
-1.493286 4.0965617e-08
-1.492286 3.9826685999999996e-08
-1.491286 3.8483342e-08
-1.490286 3.692342e-08
-1.489286 3.5134508999999996e-08
-1.488286 3.3104666000000004e-08
-1.487286 3.0823119e-08
-1.486286 2.828083e-08
-1.485286 2.5470898e-08
-1.484286 2.2388644000000002e-08
-1.483286 1.9031492e-08
-1.482286 1.5398638e-08
-1.481286 1.1490631e-08
-1.480286 7.309017300000001e-09
-1.479286 2.8561646e-09
-1.478286 -1.8645915999999998e-09
-1.477286 -6.8484732e-09
-1.476286 -1.2088454000000001e-08
-1.475286 -1.7574239e-08
-1.474286 -2.3291191e-08
-1.473286 -2.9219434999999998e-08
-1.472286 -3.5333253e-08
-1.471286 -4.1601095e-08
-1.470286 -4.7986143e-08
-1.469286 -5.4447507999999994e-08
-1.468286 -6.094192399999999e-08
-1.467286 -6.7425759e-08
-1.466286 -7.385709299999999e-08
-1.465286 -8.0197576e-08
-1.464286 -8.6413809e-08
-1.463286 -9.247812e-08
-1.462286 -9.8368669e-08
-1.461286 -1.0406888999999999e-07
-1.460286 -1.0956642e-07
-1.459286 -1.1485177e-07
-1.458286 -1.1991700999999998e-07
-1.457286 -1.2475447000000002e-07
-1.456286 -1.2935578e-07
-1.455286 -1.3371132e-07
-1.454286 -1.3780982999999998e-07
-1.453286 -1.4163818e-07
-1.452286 -1.451811e-07
-1.451286 -1.4842073e-07
-1.450286 -1.5133578e-07
-1.449286 -1.5390053e-07
-1.448286 -1.5608363e-07
-1.447286 -1.5784705e-07
-1.446286 -1.5914516e-07
-1.445286 -1.5992485e-07
-1.444286 -1.601262e-07
-1.443286 -1.5968418e-07
-1.442286 -1.5853122e-07
-1.441286 -1.5660041e-07
-1.440286 -1.5382877e-07
-1.439286 -1.5016025e-07
-1.438286 -1.4554791e-07
-1.437286 -1.3995507e-07
-1.436286 -1.3335527e-07
-1.435286 -1.2573113999999998e-07
-1.434286 -1.1707272000000001e-07
-1.433286 -1.0737593e-07
-1.432286 -9.6641584e-08
-1.431286 -8.4876073e-08
-1.430286 -7.209377e-08
-1.429286 -5.8321502999999995e-08
-1.428286 -4.3604728e-08
-1.427286 -2.801448e-08
-1.426286 -1.1654375e-08
-1.425286 5.3339843e-09
-1.424286 2.2768414e-08
-1.423286 4.0427353e-08
-1.422286 5.8055620999999996e-08
-1.421286 7.537472900000001e-08
-1.420286 9.2097224e-08
-1.419286 1.0794387999999999e-07
-1.418286 1.2266199e-07
-1.417286 1.3604291e-07
-1.416286 1.4793686e-07
-1.415286 1.5826376999999998e-07
-1.414286 1.6701841e-07
-1.413286 1.7427015e-07
-1.412286 1.8015712e-07
-1.411286 1.8487577e-07
-1.410286 1.886673e-07
-1.409286 1.9180253e-07
-1.408286 1.9456642999999997e-07
-1.407286 1.9724407e-07
-1.406286 2.0010844000000002e-07
-1.405286 2.0341071e-07
-1.404286 2.0737285e-07
-1.403286 2.121824e-07
-1.402286 2.1798869e-07
-1.401286 2.2490020999999998e-07
-1.400286 2.3298266000000003e-07
-1.399286 2.4225799e-07
-1.398286 2.527043e-07
-1.397286 2.6425686e-07
-1.396286 2.7681106e-07
-1.395286 2.9022691e-07
-1.394286 3.0433509e-07
-1.393286 3.1894414e-07
-1.392286 3.3384757e-07
-1.391286 3.4883014e-07
-1.390286 3.636716e-07
-1.389286 3.7814774e-07
-1.388286 3.9202788e-07
-1.387286 4.0506948999999996e-07
-1.386286 4.1701083e-07
-1.385286 4.2756344999999997e-07
-1.384286 4.3640727e-07
-1.383286 4.431894e-07
-1.382286 4.4752997e-07
-1.381286 4.4903432000000005e-07
-1.380286 4.4731285e-07
-1.379286 4.4200634000000004e-07
-1.378286 4.3281414000000006e-07
-1.377286 4.1952224e-07
-1.376286 4.0202699e-07
-1.375286 3.8035086000000004e-07
-1.374286 3.5464783999999996e-07
-1.373286 3.2519689e-07
-1.372286 2.9238336000000004e-07
-1.371286 2.5667097e-07
-1.370286 2.1856705000000002e-07
-1.369286 1.7858574000000002e-07
-1.368286 1.3721346999999998e-07
-1.367286 9.4881325e-08
-1.366286 5.1946653e-08
-1.365286 8.6860442e-09
-1.364286 -3.4700817e-08
-1.363286 -7.807842699999999e-08
-1.362286 -1.2135679e-07
-1.361286 -1.6447070000000001e-07
-1.360286 -2.0736064e-07
-1.359286 -2.4995841e-07
-1.358286 -2.9217933e-07
-1.357286 -3.3392107e-07
-1.356286 -3.7506877999999995e-07
-1.355286 -4.1550376e-07
-1.354286 -4.5511337e-07
-1.353286 -4.9379922e-07
-1.352286 -5.314821e-07
-1.351286 -5.681019700000001e-07
-1.350286 -6.0361338e-07
-1.349286 -6.3797798e-07
-1.348286 -6.7115531e-07
-1.347286 -7.0309452e-07
-1.346286 -7.3372908e-07
-1.345286 -7.6297502e-07
-1.344286 -7.9073317e-07
-1.343286 -8.168934000000001e-07
-1.342286 -8.4134015e-07
-1.341286 -8.639556599999999e-07
-1.340286 -8.846189599999999e-07
-1.339286 -9.0319965e-07
-1.338286 -9.195461300000001e-07
-1.337286 -9.334709e-07
-1.336286 -9.447344200000001e-07
-1.335286 -9.530340099999999e-07
-1.334286 -9.579990999999999e-07
-1.333286 -9.591988500000001e-07
-1.332286 -9.5616333e-07
-1.331286 -9.4841681e-07
-1.330286 -9.3552055e-07
-1.329286 -9.171222899999999e-07
-1.328286 -8.9300016e-07
-1.327286 -8.630992800000001e-07
-1.326286 -8.2755012e-07
-1.325286 -7.8666424e-07
-1.324286 -7.409064e-07
-1.323286 -6.9084241e-07
-1.322286 -6.3707031e-07
-1.321286 -5.8014087e-07
-1.320286 -5.204788999999999e-07
-1.319286 -4.5831583000000006e-07
-1.318286 -3.9364405000000005e-07
-1.317286 -3.2619942e-07
-1.316286 -2.5547779e-07
-1.315286 -1.8078299e-07
-1.314286 -1.0130414000000001e-07
-1.313286 -1.6213794e-08
-1.312286 7.5223222e-08
-1.311286 1.7354103e-07
-1.310286 2.7897471e-07
-1.309286 3.9138199e-07
-1.308286 5.1019149e-07
-1.307286 6.343798399999999e-07
-1.306286 7.6248021e-07
-1.305286 8.9261842e-07
-1.304286 1.0225739e-06
-1.303286 1.1498618e-06
-1.302286 1.2718292e-06
-1.301286 1.3857627e-06
-1.300286 1.4890014e-06
-1.299286 1.5790507000000002e-06
-1.298286 1.6536918999999998e-06
-1.297286 1.7110828e-06
-1.296286 1.7498426e-06
-1.295286 1.7691143e-06
-1.294286 1.7686009e-06
-1.293286 1.7485664000000002e-06
-1.292286 1.7098011999999998e-06
-1.291286 1.6535511e-06
-1.290286 1.5814144999999999e-06
-1.289286 1.4952127000000002e-06
-1.288286 1.3968481e-06
-1.287286 1.2881617e-06
-1.286286 1.170806e-06
-1.285286 1.0461493e-06
-1.284286 9.152200799999999e-07
-1.283286 7.786999500000001e-07
-1.282286 6.3696701e-07
-1.281286 4.9018261e-07
-1.280286 3.3841139e-07
-1.279286 1.8175917000000001e-07
-1.278286 2.050926e-08
-1.277286 -1.447596e-07
-1.276286 -3.1309033e-07
-1.275286 -4.8310969e-07
-1.274286 -6.5304144e-07
-1.273286 -8.2076834e-07
-1.272286 -9.839348e-07
-1.271286 -1.1400787999999999e-06
-1.270286 -1.2867759999999999e-06
-1.269286 -1.421783e-06
-1.268286 -1.5431606e-06
-1.267286 -1.6493718000000002e-06
-1.266286 -1.7393427e-06
-1.265286 -1.8124858e-06
-1.264286 -1.8686883e-06
-1.263286 -1.9082686e-06
-1.262286 -1.9319106e-06
-1.261286 -1.9405803e-06
-1.260286 -1.9354355e-06
-1.259286 -1.9177289e-06
-1.258286 -1.8887153000000002e-06
-1.257286 -1.8495605e-06
-1.256286 -1.801258e-06
-1.255286 -1.7445585e-06
-1.254286 -1.6799097000000002e-06
-1.253286 -1.6074197999999999e-06
-1.252286 -1.5268418e-06
-1.251286 -1.4375880999999998e-06
-1.250286 -1.338777e-06
-1.249286 -1.2293102e-06
-1.248286 -1.1079798e-06
-1.247286 -9.7359623e-07
-1.246286 -8.2512539e-07
-1.245286 -6.6182255e-07
-1.244286 -4.8334705e-07
-1.243286 -2.8984182e-07
-1.242286 -8.196917e-08
-1.241286 1.3910355e-07
-1.240286 3.7176887999999996e-07
-1.239286 6.140881999999999e-07
-1.238286 8.6392822e-07
-1.237286 1.1191112e-06
-1.236286 1.3775558e-06
-1.235286 1.6373926e-06
-1.234286 1.8970391e-06
-1.233286 2.1552235999999998e-06
-1.232286 2.4109566e-06
-1.231286 2.6634565e-06
-1.230286 2.9120388e-06
-1.229286 3.1559867999999995e-06
-1.228286 3.3944231999999995e-06
-1.227286 3.6261959e-06
-1.226286 3.8497987e-06
-1.225286 4.0633346e-06
-1.224286 4.2645247e-06
-1.223286 4.4507633e-06
-1.222286 4.6192081e-06
-1.221286 4.7668993999999996e-06
-1.220286 4.8908909e-06
-1.219286 4.9883833999999995e-06
-1.218286 5.0568463e-06
-1.217286 5.0941217e-06
-1.216286 5.0985022e-06
-1.215286 5.0687827e-06
-1.214286 5.0042804e-06
-1.213286 4.9048229e-06
-1.212286 4.7707143e-06
-1.211286 4.6026681e-06
-1.210286 4.4017174e-06
-1.209286 4.1691035e-06
-1.208286 3.9061478999999994e-06
-1.207286 3.6141137999999995e-06
-1.206286 3.2940598000000002e-06
-1.205286 2.9467076e-06
-1.204286 2.5723224e-06
-1.203286 2.1706288e-06
-1.202286 1.7407644999999999e-06
-1.201286 1.2812852e-06
-1.200286 7.9021554e-07
-1.199286 2.6514895e-07
-1.198286 -2.9662246e-07
-1.197286 -8.9795256e-07
-1.196286 -1.5416931999999999e-06
-1.195286 -2.230559e-06
-1.194286 -2.967038e-06
-1.193286 -3.7533425e-06
-1.192286 -4.5914277e-06
-1.191286 -5.4830611e-06
-1.190286 -6.429942100000001e-06
-1.189286 -7.4338445e-06
-1.188286 -8.4967752e-06
-1.187286 -9.6211011e-06
-1.186286 -1.0809649e-05
-1.185286 -1.2065735e-05
-1.184286 -1.339312e-05
-1.183286 -1.4795898999999999e-05
-1.182286 -1.6278315e-05
-1.181286 -1.7844535e-05
-1.180286 -1.9498361e-05
-1.179286 -2.1242973e-05
-1.178286 -2.3080649e-05
-1.177286 -2.5012573999999997e-05
-1.176286 -2.7038627e-05
-1.175286 -2.9157346000000002e-05
-1.174286 -3.1365877e-05
-1.173286 -3.3660081e-05
-1.172286 -3.6034655e-05
-1.171286 -3.8483356e-05
-1.170286 -4.0999248e-05
-1.169286 -4.3575031e-05
-1.168286 -4.6203311e-05
-1.167286 -4.8876927e-05
-1.166286 -5.1589251000000004e-05
-1.165286 -5.4334383999999996e-05
-1.164286 -5.7107370999999995e-05
-1.163286 -5.9904306000000005e-05
-1.162286 -6.2722359e-05
-1.161286 -6.5559709e-05
-1.160286 -6.8415443e-05
-1.159286 -7.128928099999999e-05
-1.158286 -7.4181423e-05
-1.157286 -7.7092153e-05
-1.156286 -8.0021675e-05
-1.155286 -8.2969785e-05
-1.154286 -8.5935778e-05
-1.153286 -8.8918313e-05
-1.152286 -9.1915501e-05
-1.151286 -9.492498500000001e-05
-1.150286 -9.7944223e-05
-1.149286 -0.00010097078999999999
-1.148286 -0.00010400274000000001
-1.147286 -0.00010703898999999999
-1.146286 -0.00011007962
-1.145286 -0.00011312615999999998
-1.144286 -0.00011618168
-1.143286 -0.00011925084
-1.142286 -0.00012233969
-1.141286 -0.00012545545
-1.140286 -0.00012860606
-1.139286 -0.00013179977
-1.138286 -0.00013504450999999998
-1.137286 -0.0001383475
-1.136286 -0.00014171466999999998
-1.135286 -0.00014515036
-1.134286 -0.00014865711
-1.133286 -0.00015223544999999999
-1.132286 -0.00015588411
-1.131286 -0.0001596001
-1.130286 -0.00016337904
-1.129286 -0.00016721559999999998
-1.128286 -0.00017110403
-1.127286 -0.00017503854
-1.126286 -0.00017901393
-1.125286 -0.00018302596
-1.124286 -0.00018707165
-1.123286 -0.00019114959000000002
-1.122286 -0.00019525998999999998
-1.121286 -0.00019940455000000003
-1.120286 -0.00020358655
-1.119286 -0.00020781033000000001
-1.118286 -0.00021208111000000003
-1.117286 -0.00021640453
-1.116286 -0.00022078625
-1.115286 -0.00022523161
-1.114286 -0.00022974525
-1.113286 -0.00023433092
-1.112286 -0.0002389914
-1.111286 -0.00024372857000000002
-1.110286 -0.00024854350999999996
-1.109286 -0.00025343675
-1.108286 -0.00025840861
-1.107286 -0.00026345951000000004
-1.106286 -0.00026859032
-1.105286 -0.00027380252
-1.104286 -0.00027909853
-1.103286 -0.00028448173
-1.102286 -0.00028995639000000003
-1.101286 -0.00029552755
-1.100286 -0.00030120068
-1.099286 -0.00030698134
-1.098286 -0.00031287473
-1.097286 -0.0003188854
-1.096286 -0.00032501662
-1.095286 -0.00033127016999999996
-1.094286 -0.00033764618
-1.093286 -0.00034414300000000004
-1.092286 -0.00035075702
-1.091286 -0.00035748303
-1.090286 -0.00036431420000000004
-1.089286 -0.00037124257
-1.088286 -0.00037825935
-1.087286 -0.00038535532
-1.086286 -0.00039252127
-1.085286 -0.00039974856999999995
-1.084286 -0.00040702953
-1.083286 -0.00041435742
-1.082286 -0.00042172724
-1.081286 -0.00042913553000000003
-1.080286 -0.00043658042
-1.079286 -0.00044406197
-1.078286 -0.00045158176000000005
-1.077286 -0.00045914276
-1.076286 -0.00046674904
-1.075286 -0.0004744054
-1.074286 -0.00048211728
-1.073286 -0.00048988995
-1.072286 -0.00049772866
-1.071286 -0.0005056383099999999
-1.070286 -0.00051362304
-1.069286 -0.00052168625
-1.068286 -0.0005298309100000001
-1.067286 -0.00053805952
-1.066286 -0.00054637417
-1.065286 -0.00055477708
-1.064286 -0.00056327071
-1.063286 -0.00057185825
-1.062286 -0.00058054338
-1.061286 -0.00058933092
-1.060286 -0.00059822646
-1.059286 -0.00060723687
-1.058286 -0.0006163695200000001
-1.057286 -0.00062563263
-1.056286 -0.00063503439
-1.055286 -0.0006445830400000001
-1.054286 -0.00065428617
-1.053286 -0.00066415046
-1.052286 -0.00067418136
-1.051286 -0.0006843831200000001
-1.050286 -0.00069475814
-1.049286 -0.00070530732
-1.048286 -0.0007160299
-1.047286 -0.00072692392
-1.046286 -0.0007379861
-1.045286 -0.0007492126299999999
-1.044286 -0.00076059919
-1.043286 -0.00077214154
-1.042286 -0.00078383628
-1.041286 -0.00079568072
-1.040286 -0.0008076734
-1.039286 -0.0008198141600000001
-1.038286 -0.0008321041600000001
-1.037286 -0.00084454587
-1.036286 -0.0008571428200000001
-1.035286 -0.0008698992100000001
-1.034286 -0.00088281931
-1.033286 -0.00089590803
-1.032286 -0.00090916883
-1.031286 -0.0009226052499999999
-1.030286 -0.0009362191100000001
-1.029286 -0.00095001087
-1.028286 -0.0009639801599999999
-1.027286 -0.00097812544
-1.026286 -0.00099244462
-1.025286 -0.0010069354
-1.024286 -0.0010215963000000002
-1.023286 -0.0010364258
-1.022286 -0.0010514238000000002
-1.021286 -0.0010665914000000001
-1.020286 -0.0010819315
-1.019286 -0.0010974481
-1.018286 -0.0011131461
-1.017286 -0.0011290319
-1.016286 -0.0011451119
-1.015286 -0.0011613921
-1.014286 -0.0011778776000000001
-1.013286 -0.0011945718
-1.012286 -0.0012114769999999999
-1.011286 -0.0012285933000000001
-1.010286 -0.0012459182
-1.009286 -0.0012634483
-1.008286 -0.001281178
-1.007286 -0.0012991005
-1.006286 -0.0013172089000000001
-1.005286 -0.001335496
-1.004286 -0.0013539554000000001
-1.003286 -0.0013725822
-1.002286 -0.0013913734
-1.001286 -0.0014103282
-1.000286 -0.0014294483
-0.9992857 -0.0014487378
-0.9982857 -0.0014682033
-0.9972857 -0.0014878533
-0.9962857 -0.0015076978
-0.9952857 -0.0015277483
-0.9942857 -0.0015480167000000002
-0.9932857 -0.0015685149000000001
-0.9922857 -0.0015892552
-0.9912857 -0.0016102482000000002
-0.9902857 -0.0016315033999999998
-0.9892857 -0.0016530295
-0.9882857 -0.0016748332000000002
-0.9872857 -0.0016969201
-0.9862857 -0.0017192950999999998
-0.9852857 -0.0017419628000000002
-0.9842857 -0.0017649268999999999
-0.9832857 -0.001788191
-0.9822857 -0.0018117597999999999
-0.9812857 -0.0018356392
-0.9802857 -0.0018598354
-0.9792857 -0.0018843559000000002
-0.9782857 -0.0019092090999999999
-0.9772857 -0.0019344045
-0.9762857 -0.0019599518
-0.9752857 -0.0019858602
-0.9742857 -0.0020121397
-0.9732857 -0.0020387974
-0.9722857 -0.0020658403
-0.9712857 -0.0020932732
-0.9702857 -0.0021210984000000002
-0.9692857 -0.002149317
-0.9682857 -0.0021779272999999997
-0.9672857 -0.0022069272999999997
-0.9662857 -0.0022363120000000003
-0.9652857 -0.0022660766
-0.9642857 -0.0022962156
-0.9632857 -0.0023267237
-0.9622857 -0.0023575958
-0.9612857 -0.0023888284
-0.9602857 -0.0024204186
-0.9592857 -0.0024523659
-0.9582857 -0.0024846711
-0.9572857 -0.0025173367
-0.9562857 -0.0025503672
-0.9552857 -0.0025837686
-0.9542857 -0.0026175478
-0.9532857 -0.0026517126
-0.9522857 -0.0026862719000000004
-0.9512857 -0.0027212342
-0.9502857 -0.0027566075
-0.9492857 -0.0027923996000000003
-0.9482857 -0.0028286171
-0.9472857 -0.0028652656
-0.9462857 -0.0029023491
-0.9452857 -0.0029398705
-0.9442857 -0.0029778321
-0.9432857 -0.0030162342
-0.9422857 -0.0030550774999999995
-0.9412857 -0.0030943622
-0.9402857 -0.0031340896
-0.9392857 -0.0031742602
-0.9382857 -0.0032148768
-0.9372857 -0.0032559426
-0.9362857 -0.0032974625000000003
-0.9352857 -0.003339443
-0.9342857 -0.0033818913
-0.9332857 -0.0034248173000000002
-0.9322857 -0.0034682296
-0.9312857 -0.0035121382000000002
-0.9302857 -0.0035565538999999995
-0.9292857 -0.0036014866
-0.9282857 -0.0036469472
-0.9272857 -0.0036929454
-0.9262857 -0.0037394907999999997
-0.9252857 -0.0037865942
-0.9242857 -0.0038342644999999997
-0.9232857 -0.0038825110000000004
-0.9222857 -0.0039313425
-0.9212857 -0.0039807685
-0.9202857 -0.0040308001
-0.9192857 -0.0040814459
-0.9182857 -0.0041327181
-0.9172857 -0.0041846273
-0.9162857 -0.0042371845
-0.9152857 -0.0042904023
-0.9142857 -0.0043442917
-0.9132857 -0.0043988639
-0.9122857 -0.004454131300000001
-0.9112857 -0.0045101056
-0.9102857 -0.0045667963
-0.9092857 -0.0046242134
-0.9082857 -0.0046823661
-0.9072857 -0.0047412625
-0.9062857 -0.004800908600000001
-0.9052857 -0.0048613114
-0.9042857 -0.0049224763999999996
-0.9032857 -0.004984408199999999
-0.9022857 -0.0050471124
-0.9012857 -0.0051105937
-0.9002857 -0.0051748561
-0.8992857 -0.0052399057
-0.8982857 -0.0053057482999999996
-0.8972857 -0.0053723907
-0.8962857 -0.0054398392
-0.8952857 -0.0055081018
-0.8942857 -0.0055771841
-0.8932857 -0.0056470941
-0.8922857 -0.0057178353
-0.8912857 -0.0057894111
-0.8902857 -0.005861822500000001
-0.8892857 -0.0059350681
-0.8882857 -0.0060091457
-0.8872857 -0.0060840503
-0.8862857 -0.006159774099999999
-0.8852857 -0.006236307700000001
-0.8842857 -0.0063136409000000004
-0.8832857 -0.006391766500000001
-0.8822857 -0.0064706735
-0.8812857 -0.0065503555000000005
-0.8802857 -0.0066308065
-0.8792857 -0.006712025799999999
-0.8782857 -0.0067940127
-0.8772857 -0.006876771699999999
-0.8762857 -0.006960308399999999
-0.8752857 -0.0070446338
-0.8742857 -0.0071297618
-0.8732857 -0.0072157069
-0.8722857 -0.0073024865
-0.8712857 -0.0073901232
-0.8702857 -0.007478636699999999
-0.8692857 -0.0075680466
-0.8682857 -0.007658374700000001
-0.8672857 -0.0077496399
-0.8662857 -0.0078418605
-0.8652857 -0.0079350546
-0.8642857 -0.008029239
-0.8632857 -0.008124428099999999
-0.8622857 -0.0082206367
-0.8612857 -0.0083178755
-0.8602857 -0.0084161577
-0.8592857 -0.008515495599999999
-0.8582857 -0.0086159009
-0.8572857 -0.0087173896
-0.8562857 -0.0088199769
-0.8552857 -0.0089236812
-0.8542857 -0.009028519700000001
-0.8532857 -0.0091345166
-0.8522857 -0.009241692900000001
-0.8512857 -0.0093500727
-0.8502857 -0.0094596799
-0.8492857 -0.009570540700000001
-0.8482857 -0.0096826821
-0.8472857 -0.009796126
-0.8462857 -0.0099108962
-0.8452857 -0.010027012
-0.8442857 -0.010144497
-0.8432857 -0.010263366
-0.8422857 -0.010383639
-0.8412857 -0.010505334
-0.8402857 -0.010628466000000001
-0.8392857 -0.010753053
-0.8382857 -0.010879113000000001
-0.8372857 -0.01100666
-0.8362857 -0.011135712999999998
-0.8352857 -0.011266286
-0.8342857 -0.011398398
-0.8332857 -0.011532065000000001
-0.8322857 -0.011667304
-0.8312857 -0.011804130999999999
-0.8302857 -0.01194256
-0.8292857 -0.012082605
-0.8282857 -0.01222428
-0.8272857 -0.012367593999999999
-0.8262857 -0.012512559
-0.8252857 -0.012659183
-0.8242857 -0.012807477999999999
-0.8232857 -0.012957453
-0.8222857 -0.013109112
-0.8212857 -0.013262463999999998
-0.8202857 -0.013417512999999999
-0.8192857 -0.01357427
-0.8182857 -0.013732733
-0.8172857 -0.013892917000000001
-0.8162857 -0.014054831
-0.8152857 -0.014218484000000002
-0.8142857 -0.014383893
-0.8132857 -0.014551066999999999
-0.8122857 -0.014720019999999999
-0.8112857 -0.014890770000000001
-0.8102857 -0.015063329000000002
-0.8092857 -0.015237711000000001
-0.8082857 -0.01541393
-0.8072857 -0.015591999
-0.8062857 -0.015771926
-0.8052857 -0.015953718999999998
-0.8042857 -0.016137381
-0.8032857 -0.016322912
-0.8022857 -0.016510318
-0.8012857 -0.016699600000000002
-0.8002857 -0.016890765
-0.7992857 -0.017083815
-0.7982857 -0.017278759
-0.7972857 -0.017475615
-0.7962857 -0.017674391
-0.7952857 -0.01787511
-0.7942857 -0.01807779
-0.7932857 -0.018282459
-0.7922857 -0.018489143
-0.7912857 -0.018697874
-0.7902857 -0.018908685999999997
-0.7892857 -0.01912161
-0.7882857 -0.019336675
-0.7872857 -0.019553918
-0.7862857 -0.019773361
-0.7852857 -0.019995040000000002
-0.7842857 -0.02021898
-0.7832857 -0.02044521
-0.7822857 -0.020673755
-0.7812857 -0.020904637
-0.7802857 -0.021137875
-0.7792857 -0.021373483
-0.7782857 -0.021611477
-0.7772857 -0.021851872
-0.7762857 -0.022094678
-0.7752857 -0.022339917
-0.7742857 -0.022587601
-0.7732857 -0.022837745
-0.7722857 -0.023090364000000002
-0.7712857 -0.023345475
-0.7702857 -0.023603094
-0.7692857 -0.023863242
-0.7682857 -0.024125943
-0.7672857 -0.024391222
-0.7662857 -0.024659108
-0.7652857 -0.024929622000000002
-0.7642857 -0.025202791
-0.7632857 -0.025478631
-0.7622857 -0.025757166
-0.7612857 -0.026038423
-0.7602857 -0.026322427
-0.7592857 -0.026609193
-0.7582857 -0.026898755000000003
-0.7572857 -0.027191133
-0.7562857 -0.02748635
-0.7552857 -0.027784419999999997
-0.7542857 -0.028085368
-0.7532857 -0.028389209000000002
-0.7522857 -0.028695968999999998
-0.7512857 -0.029005666
-0.7502857 -0.029318314
-0.7492857 -0.029633932999999998
-0.7482857 -0.029952533
-0.7472857 -0.030274129999999996
-0.7462857 -0.030598730999999997
-0.7452857 -0.030926350000000002
-0.7442857 -0.031257002
-0.7432857 -0.031590718000000004
-0.7422857 -0.031927522
-0.7412857 -0.032267436999999996
-0.7402857 -0.032610495999999996
-0.7392857 -0.032956729
-0.7382857 -0.03330617
-0.7372857 -0.033658862
-0.7362857 -0.034014837
-0.7352857 -0.034374138
-0.7342857 -0.034736813
-0.7332857 -0.035102904
-0.7322857 -0.035472444
-0.7312857 -0.03584548
-0.7302857 -0.036222039000000004
-0.7292857 -0.036602165
-0.7282857 -0.03698589
-0.7272857 -0.037373259
-0.7262857 -0.037764307
-0.7252857 -0.038159077
-0.7242857 -0.038557599
-0.7232857 -0.038959907
-0.7222857 -0.039366027
-0.7212857 -0.03977599
-0.7202857 -0.040189832
-0.7192857 -0.040607588
-0.7182857 -0.041029290999999996
-0.7172857 -0.041454984
-0.7162857 -0.041884705
-0.7152857 -0.042318489
-0.7142857 -0.042756381999999996
-0.7132857 -0.043198428000000004
-0.7122857 -0.043644669000000004
-0.7112857 -0.044095164
-0.7102857 -0.044549961
-0.7092857 -0.045009097000000005
-0.7082857 -0.045472616
-0.7072857 -0.045940559
-0.7062857 -0.046412958
-0.7052857 -0.046889862
-0.7042857 -0.047371301000000005
-0.7032857 -0.047857314000000005
-0.7022857 -0.048347932
-0.7012857 -0.048843189
-0.7002857 -0.049343111
-0.6992857 -0.049847731000000006
-0.6982857 -0.050357077
-0.6972857 -0.050871185
-0.6962857 -0.051390070999999996
-0.6952857 -0.051913789
-0.6942857 -0.05244236100000001
-0.6932857 -0.052975799000000004
-0.6922857 -0.053514139
-0.6912857 -0.05405740800000001
-0.6902857 -0.054605642999999995
-0.6892857 -0.055158865999999994
-0.6882857 -0.055717101000000005
-0.6872857 -0.056280394
-0.6862857 -0.056848774
-0.6852857 -0.057422282
-0.6842857 -0.058000942
-0.6832857 -0.058584782999999994
-0.6822857 -0.059173827
-0.6812857 -0.05976810900000001
-0.6802857 -0.060367672
-0.6792857 -0.060972535999999994
-0.6782857 -0.061582727000000004
-0.6772857 -0.062198262
-0.6762857 -0.062819186
-0.6752857 -0.063445512
-0.6742857 -0.064077269
-0.6732857 -0.064714521
-0.6722857 -0.06535729
-0.6712857 -0.066005619
-0.6702857 -0.066659547
-0.6692857 -0.06731911
-0.6682857 -0.067984342
-0.6672857 -0.06865529599999999
-0.6662857 -0.069331995
-0.6652857 -0.070014491
-0.6642857 -0.070702832
-0.6632857 -0.07139704
-0.6622857 -0.072097167
-0.6612857 -0.07280323799999999
-0.6602857 -0.07351529799999999
-0.6592857 -0.074233382
-0.6582857 -0.074957532
-0.6572857 -0.075687794
-0.6562857 -0.076424232
-0.6552857 -0.077166891
-0.6542857 -0.077915814
-0.6532857 -0.078671059
-0.6522857 -0.07943266
-0.6512857 -0.080200675
-0.6502857 -0.080975139
-0.6492857 -0.08175611099999999
-0.6482857 -0.082543638
-0.6472857 -0.083337765
-0.6462857 -0.084138534
-0.6452857 -0.084945979
-0.6442857 -0.085760152
-0.6432857 -0.08658107799999999
-0.6422857 -0.087408815
-0.6412857 -0.088243402
-0.6402857 -0.089084887
-0.6392857 -0.089933304
-0.6382857 -0.090788689
-0.6372857 -0.091651088
-0.6362857 -0.092520547
-0.6352857 -0.09339708499999999
-0.6342857 -0.09428077
-0.6332857 -0.095171656
-0.6322857 -0.0960698
-0.6312857 -0.096975244
-0.6302857 -0.097888045
-0.6292857 -0.098808296
-0.6282857 -0.099735986
-0.6272857 -0.10067121999999999
-0.6262857 -0.101614
-0.6252857 -0.10256441000000001
-0.6242857 -0.10352249000000001
-0.6232857 -0.10448827000000001
-0.6222857 -0.10546179
-0.6212857 -0.10644306
-0.6202857 -0.1074321
-0.6192857 -0.10842893999999999
-0.6182857 -0.10943362999999999
-0.6172857 -0.11044617
-0.6162857 -0.11146661000000001
-0.6152857 -0.11249496999999999
-0.6142857 -0.11353131
-0.6132857 -0.11457566
-0.6122857 -0.11562805999999999
-0.6112857 -0.11668856000000001
-0.6102857 -0.11775721
-0.6092857 -0.11883405
-0.6082857 -0.11991914
-0.6072857 -0.12101253
-0.6062857 -0.12211427
-0.6052857 -0.12322437000000001
-0.6042857 -0.1243429
-0.6032857 -0.12546992
-0.6022857 -0.12660544999999998
-0.6012857 -0.12774955
-0.6002857 -0.12890225
-0.5992857 -0.1300636
-0.5982857 -0.13123363
-0.5972857 -0.13241238
-0.5962857 -0.13359985000000002
-0.5952857 -0.13479615
-0.5942857 -0.1360013
-0.5932857 -0.13721534
-0.5922857 -0.13843832
-0.5912857 -0.13967027999999998
-0.5902857 -0.14091128
-0.5892857 -0.14216137
-0.5882857 -0.14342059
-0.5872857 -0.14468903
-0.5862857 -0.14596675
-0.5852857 -0.14725379
-0.5842857 -0.14855020000000002
-0.5832857 -0.14985602
-0.5822857 -0.15117128
-0.5812857 -0.15249604
-0.5802857 -0.15383032
-0.5792857 -0.1551742
-0.5782857 -0.1565277
-0.5772857 -0.15789085
-0.5762857 -0.15926369
-0.5752857 -0.16064623
-0.5742857 -0.16203851
-0.5732857 -0.16344056
-0.5722857 -0.16485241
-0.5712857 -0.16627409
-0.5702857 -0.16770567
-0.5692857 -0.16914716999999999
-0.5682857 -0.17059860000000002
-0.5672857 -0.17206000999999999
-0.5662857 -0.17353143000000001
-0.5652857 -0.17501289
-0.5642857 -0.17650445
-0.5632857 -0.17800614
-0.5622857 -0.17951803
-0.5612857 -0.18104009999999998
-0.5602857 -0.18257238
-0.5592857 -0.18411492999999998
-0.5582857 -0.18566777
-0.5572857 -0.18723094
-0.5562857 -0.18880450000000001
-0.5552857 -0.19038848
-0.5542857 -0.19198292
-0.5532857 -0.19358788000000002
-0.5522857 -0.19520341000000002
-0.5512857 -0.19682955
-0.5502857 -0.19846634999999999
-0.5492857 -0.20011389
-0.5482857 -0.2017722
-0.5472857 -0.20344132
-0.5462857 -0.20512134999999998
-0.5452857 -0.20681228000000001
-0.5442857 -0.20851416000000003
-0.5432857 -0.21022707000000002
-0.5422857 -0.21195097000000002
-0.5412857 -0.21368593000000002
-0.5402857 -0.21543202
-0.5392857 -0.21718928999999998
-0.5382857 -0.21895773
-0.5372857 -0.22073747
-0.5362857 -0.22252846999999998
-0.5352857 -0.22433077
-0.5342857 -0.22614445000000002
-0.5332857 -0.22796949
-0.5322857 -0.22980599000000002
-0.5312857 -0.23165399
-0.5302857 -0.23351356
-0.5292857 -0.2353847
-0.5282857 -0.23726748999999997
-0.5272857 -0.23916196
-0.5262857 -0.24106819
-0.5252857 -0.24298618
-0.5242857 -0.24491600000000002
-0.5232857 -0.24685771
-0.5222857 -0.24881135
-0.5212857 -0.25077695
-0.5202857 -0.25275454
-0.5192857 -0.25474417
-0.5182857 -0.25674584
-0.5172857 -0.25875955
-0.5162857 -0.26078534
-0.5152857 -0.26282324
-0.5142857 -0.26487329
-0.5132857 -0.26693543999999997
-0.5122857 -0.26900982
-0.5112857 -0.27109638
-0.5102857 -0.27319509999999997
-0.5092857 -0.27530598
-0.5082857 -0.27742917
-0.5072857 -0.27956467
-0.5062857 -0.28171250999999997
-0.5052857 -0.28387271000000003
-0.5042857 -0.28604525000000003
-0.5032857 -0.28823018
-0.5022857 -0.29042746999999997
-0.5012857 -0.2926372
-0.5002857 -0.29485931
-0.4992857 -0.2970939
-0.4982857 -0.29934093
-0.4972857 -0.30160048
-0.4962857 -0.30387247
-0.4952857 -0.30615691
-0.4942857 -0.30845383
-0.4932857 -0.31076325
-0.4922857 -0.31308525000000004
-0.4912857 -0.31541975
-0.4902857 -0.31776682
-0.4892857 -0.32012643999999996
-0.4882857 -0.32249857
-0.4872857 -0.32488317
-0.4862857 -0.32728026000000005
-0.4852857 -0.32968984
-0.4842857 -0.33211194
-0.4832857 -0.33454655
-0.4822857 -0.33699366999999997
-0.4812857 -0.33945332
-0.4802857 -0.34192547
-0.4792857 -0.34441014
-0.4782857 -0.34690730000000003
-0.4772857 -0.34941693
-0.4762857 -0.35193907
-0.4752857 -0.35447374000000004
-0.4742857 -0.35702083
-0.4732857 -0.35958036
-0.4722857 -0.36215228
-0.4712857 -0.36473661
-0.4702857 -0.36733337
-0.4692857 -0.36994256
-0.4682857 -0.37256416
-0.4672857 -0.37519822
-0.4662857 -0.37784469
-0.4652857 -0.38050367
-0.4642857 -0.38317512
-0.4632857 -0.38585898
-0.4622857 -0.38855535
-0.4612857 -0.39126412
-0.4602857 -0.3939853
-0.4592857 -0.39671882999999997
-0.4582857 -0.39946469
-0.4572857 -0.40222295
-0.4562857 -0.40499348999999996
-0.4552857 -0.40777633
-0.4542857 -0.41057141
-0.4532857 -0.41337889
-0.4522857 -0.41619865
-0.4512857 -0.41903071000000003
-0.4502857 -0.42187505999999997
-0.4492857 -0.42473166
-0.4482857 -0.4276006
-0.4472857 -0.43048165
-0.4462857 -0.43337489
-0.4452857 -0.43628025000000004
-0.4442857 -0.43919770999999996
-0.4432857 -0.44212723
-0.4422857 -0.44506877
-0.4412857 -0.44802232000000003
-0.4402857 -0.45098783
-0.4392857 -0.45396522999999994
-0.4382857 -0.45695463000000003
-0.4372857 -0.45995591
-0.4362857 -0.46296910999999996
-0.4352857 -0.46599419
-0.4342857 -0.46903109000000004
-0.4332857 -0.47207964
-0.4322857 -0.47513982
-0.4312857 -0.47821156000000004
-0.4302857 -0.48129484
-0.4292857 -0.48438967
-0.4282857 -0.48749605
-0.4272857 -0.49061384
-0.4262857 -0.49374303999999997
-0.4252857 -0.49688374
-0.4242857 -0.5000358899999999
-0.4232857 -0.5031995
-0.4222857 -0.5063745700000001
-0.4212857 -0.50956104
-0.4202857 -0.51275883
-0.4192857 -0.51596789
-0.4182857 -0.51918807
-0.4172857 -0.5224192
-0.4162857 -0.52566128
-0.4152857 -0.5289142
-0.4142857 -0.53217788
-0.4132857 -0.5354522700000001
-0.4122857 -0.53873728
-0.4112857 -0.5420328999999999
-0.4102857 -0.5453390100000001
-0.4092857 -0.54865545
-0.4082857 -0.55198222
-0.4072857 -0.5553193399999999
-0.4062857 -0.55866665
-0.4052857 -0.56202412
-0.4042857 -0.5653915899999999
-0.4032857 -0.56876903
-0.4022857 -0.57215611
-0.4012857 -0.5755527899999999
-0.4002857 -0.57895891
-0.3992857 -0.5823744900000001
-0.3982857 -0.58579948
-0.3972857 -0.58923382
-0.3962857 -0.59267753
-0.3952857 -0.59613045
-0.3942857 -0.59959241
-0.3932857 -0.6030634
-0.3922857 -0.60654311
-0.3912857 -0.61003147
-0.3902857 -0.61352844
-0.3892857 -0.61703385
-0.3882857 -0.62054759
-0.3872857 -0.6240693900000001
-0.3862857 -0.62759905
-0.3852857 -0.63113659
-0.3842857 -0.63468176
-0.3832857 -0.6382345700000001
-0.3822857 -0.64179497
-0.3812857 -0.64536296
-0.3802857 -0.6489384
-0.3792857 -0.65252115
-0.3782857 -0.65611084
-0.3772857 -0.6597074199999999
-0.3762857 -0.66331076
-0.3752857 -0.66692051
-0.3742857 -0.67053675
-0.3732857 -0.67415927
-0.3722857 -0.6777878900000001
-0.3712857 -0.68142228
-0.3702857 -0.6850624
-0.3692857 -0.68870811
-0.3682857 -0.69235908
-0.3672857 -0.6960155
-0.3662857 -0.69967718
-0.3652857 -0.70334403
-0.3642857 -0.7070158099999999
-0.3632857 -0.7106924
-0.3622857 -0.7143733600000001
-0.3612857 -0.71805851
-0.3602857 -0.72174771
-0.3592857 -0.72544059
-0.3582857 -0.72913724
-0.3572857 -0.73283734
-0.3562857 -0.73654079
-0.3552857 -0.74024722
-0.3542857 -0.74395649
-0.3532857 -0.74766837
-0.3522857 -0.75138276
-0.3512857 -0.75509953
-0.3502857 -0.75881854
-0.3492857 -0.76253945
-0.3482857 -0.76626209
-0.3472857 -0.76998617
-0.3462857 -0.77371141
-0.3452857 -0.7774374
-0.3442857 -0.78116395
-0.3432857 -0.7848910100000001
-0.3422857 -0.78861825
-0.3412857 -0.7923456799999999
-0.3402857 -0.79607284
-0.3392857 -0.7997998
-0.3382857 -0.8035259299999999
-0.3372857 -0.8072512199999999
-0.3362857 -0.8109754
-0.3352857 -0.81469826
-0.3342857 -0.81841955
-0.3332857 -0.82213879
-0.3322857 -0.82585579
-0.3312857 -0.82957037
-0.3302857 -0.83328187
-0.3292857 -0.8369903099999999
-0.3282857 -0.8406951100000001
-0.3272857 -0.8443963699999999
-0.3262857 -0.84809372
-0.3252857 -0.8517870699999999
-0.3242857 -0.85547604
-0.3232857 -0.8591606300000001
-0.3222857 -0.8628401000000001
-0.3212857 -0.86651435
-0.3202857 -0.8701827400000001
-0.3192857 -0.87384526
-0.3182857 -0.87750163
-0.3172857 -0.88115148
-0.3162857 -0.88479444
-0.3152857 -0.8884301400000001
-0.3142857 -0.8920582
-0.3132857 -0.89567835
-0.3122857 -0.89929039
-0.3112857 -0.90289395
-0.3102857 -0.90648867
-0.3092857 -0.9100744500000001
-0.3082857 -0.91365092
-0.3072857 -0.9172176000000001
-0.3062857 -0.9207740400000001
-0.3052857 -0.9243199599999999
-0.3042857 -0.9278548899999999
-0.3032857 -0.9313785499999999
-0.3022857 -0.93489056
-0.3012857 -0.93839085
-0.3002857 -0.9418790200000001
-0.2992857 -0.94535481
-0.2982857 -0.94881793
-0.2972857 -0.95226774
-0.2962857 -0.95570413
-0.2952857 -0.9591266500000001
-0.2942857 -0.96253511
-0.2932857 -0.96592912
-0.2922857 -0.96930824
-0.2912857 -0.97267199
-0.2902857 -0.97602
-0.2892857 -0.97935153
-0.2882857 -0.9826663
-0.2872857 -0.9859638299999999
-0.2862857 -0.9892440400000001
-0.2852857 -0.9925065599999999
-0.2842857 -0.9957509099999999
-0.2832857 -0.99897683
-0.2822857 -1.0021838
-0.2812857 -1.0053714
-0.2802857 -1.0085389999999999
-0.2792857 -1.0116861
-0.2782857 -1.0148126
-0.2772857 -1.0179179
-0.2762857 -1.0210017999999998
-0.2752857 -1.0240634
-0.2742857 -1.0271027
-0.2732857 -1.030119
-0.2722857 -1.0331122
-0.2712857 -1.0360818
-0.2702857 -1.0390274
-0.2692857 -1.0419488
-0.2682857 -1.0448453
-0.2672857 -1.0477166
-0.2662857 -1.0505621
-0.2652857 -1.0533814000000001
-0.2642857 -1.0561739
-0.2632857 -1.0589389
-0.2622857 -1.0616759999999998
-0.2612857 -1.0643846000000001
-0.2602857 -1.0670644999999999
-0.2592857 -1.0697151
-0.2582857 -1.0723362
-0.2572857 -1.0749271
-0.2562857 -1.0774877
-0.2552857 -1.0800169
-0.2542857 -1.0825147
-0.2532857 -1.0849801
-0.2522857 -1.0874126
-0.2512857 -1.0898118
-0.2502857 -1.0921772
-0.2492857 -1.094508
-0.2482857 -1.0968041
-0.2472857 -1.0990647
-0.2462857 -1.1012893
-0.2452857 -1.1034775000000001
-0.2442857 -1.1056287
-0.2432857 -1.1077426
-0.2422857 -1.1098189
-0.2412857 -1.1118569999999999
-0.2402857 -1.1138565
-0.2392857 -1.1158164
-0.2382857 -1.1177361000000001
-0.2372857 -1.119615
-0.2362857 -1.1214527
-0.2352857 -1.1232483999999998
-0.2342857 -1.1250016
-0.2332857 -1.1267119
-0.2322857 -1.1283788
-0.2312857 -1.1300014
-0.2302857 -1.1315792
-0.2292857 -1.1331116
-0.2282857 -1.134598
-0.2272857 -1.1360379999999999
-0.2262857 -1.137431
-0.2252857 -1.1387763
-0.2242857 -1.1400731000000002
-0.2232857 -1.1413210999999999
-0.2222857 -1.1425193
-0.2212857 -1.1436673
-0.2202857 -1.1447642
-0.2192857 -1.1458095
-0.2182857 -1.1468029
-0.2172857 -1.1477436
-0.2162857 -1.1486311
-0.2152857 -1.149465
-0.2142857 -1.1502445
-0.2132857 -1.1509688
-0.2122857 -1.1516374
-0.2112857 -1.1522496
-0.2102857 -1.1528045
-0.2092857 -1.1533018000000002
-0.2082857 -1.1537408
-0.2072857 -1.1541206
-0.2062857 -1.1544405
-0.2052857 -1.1546996
-0.2042857 -1.1548972
-0.2032857 -1.1550323
-0.2022857 -1.155105
-0.2012857 -1.1551145
-0.2002857 -1.1550603
-0.1992857 -1.1549416
-0.1982857 -1.1547577
-0.1972857 -1.1545075
-0.1962857 -1.1541903
-0.1952857 -1.1538054
-0.1942857 -1.1533521
-0.1932857 -1.1528299
-0.1922857 -1.1522382
-0.1912857 -1.1515763
-0.1902857 -1.1508431
-0.1892857 -1.150038
-0.1882857 -1.1491601
-0.1872857 -1.1482090999999999
-0.1862857 -1.1471841999999999
-0.1852857 -1.1460850999999999
-0.1842857 -1.1449108
-0.1832857 -1.1436606999999999
-0.1822857 -1.142334
-0.1812857 -1.1409294
-0.1802857 -1.1394461
-0.1792857 -1.1378834
-0.1782857 -1.1362405
-0.1772857 -1.134517
-0.1762857 -1.1327121
-0.1752857 -1.1308251999999999
-0.1742857 -1.1288554
-0.1732857 -1.1268018
-0.1722857 -1.1246636
-0.1712857 -1.12244
-0.1702857 -1.1201305
-0.1692857 -1.1177343
-0.1682857 -1.115251
-0.1672857 -1.1126792
-0.1662857 -1.1100183
-0.1652857 -1.1072674
-0.1642857 -1.1044254999999998
-0.1632857 -1.1014919
-0.1622857 -1.0984658
-0.1612857 -1.0953471
-0.1602857 -1.0921349
-0.1592857 -1.0888284
-0.1582857 -1.0854268
-0.1572857 -1.0819293
-0.1562857 -1.0783348
-0.1552857 -1.0746431
-0.1542857 -1.0708529
-0.1532857 -1.0669636999999998
-0.1522857 -1.0629745
-0.1512857 -1.0588843000000001
-0.1502857 -1.0546923
-0.1492857 -1.0503972
-0.1482857 -1.0459985
-0.1472857 -1.0414955
-0.1462857 -1.0368878
-0.1452857 -1.0321747
-0.1442857 -1.0273552
-0.1432857 -1.0224288
-0.1422857 -1.0173942999999999
-0.1412857 -1.0122508000000001
-0.1402857 -1.0069975
-0.1392857 -1.0016338
-0.1382857 -0.99615911
-0.1372857 -0.99057257
-0.1362857 -0.98487334
-0.1352857 -0.9790603099999999
-0.1342857 -0.97313253
-0.1332857 -0.9670893700000001
-0.1322857 -0.96093006
-0.1312857 -0.95465416
-0.1302857 -0.94826072
-0.1292857 -0.94174929
-0.1282857 -0.93511902
-0.1272857 -0.92836889
-0.1262857 -0.92149768
-0.1252857 -0.91450447
-0.1242857 -0.90738833
-0.1232857 -0.90014851
-0.1222857 -0.8927844500000001
-0.1212857 -0.8852952199999999
-0.1202857 -0.87767998
-0.1192857 -0.8699378900000001
-0.1182857 -0.8620680299999999
-0.1172857 -0.8540695500000001
-0.1162857 -0.8459418999999999
-0.1152857 -0.8376843300000001
-0.1142857 -0.8292963699999999
-0.1132857 -0.82077738
-0.1122857 -0.8121261399999999
-0.1112857 -0.80334181
-0.1102857 -0.79442309
-0.1092857 -0.78536915
-0.1082857 -0.77617932
-0.1072857 -0.76685287
-0.1062857 -0.7573891
-0.1052857 -0.74778735
-0.1042857 -0.73804678
-0.1032857 -0.72816643
-0.1022857 -0.7181454399999999
-0.1012857 -0.70798309
-0.1002857 -0.6976787
-9.9285714E-02 -0.68723159
-9.8285712E-02 -0.6766409600000001
-9.7285718E-02 -0.66590575
-9.6285716E-02 -0.65502478
-9.5285714E-02 -0.64399699
-9.4285712E-02 -0.6328214000000001
-9.3285717E-02 -0.62149726
-9.2285715E-02 -0.61002392
-9.1285713E-02 -0.59840097
-9.0285711E-02 -0.58662775
-8.9285716E-02 -0.57470333
-8.8285714E-02 -0.56262696
-8.7285712E-02 -0.5503975799999999
-8.6285718E-02 -0.53801453
-8.5285716E-02 -0.52547697
-8.4285714E-02 -0.51278425
-8.3285712E-02 -0.49993562999999996
-8.2285717E-02 -0.48693051
-8.1285715E-02 -0.4737678
-8.0285713E-02 -0.46044639000000004
-7.9285711E-02 -0.44696513000000004
-7.8285716E-02 -0.43332316
-7.7285714E-02 -0.4195198
-7.6285712E-02 -0.40555471
-7.5285718E-02 -0.39142724
-7.4285716E-02 -0.37713698
-7.3285714E-02 -0.36268318
-7.2285712E-02 -0.34806503
-7.1285717E-02 -0.33328165
-7.0285715E-02 -0.31833209
-6.9285713E-02 -0.30321544
-6.8285711E-02 -0.28793104
-6.7285717E-02 -0.27247819
-6.6285715E-02 -0.25685625
-6.5285712E-02 -0.24106437
-6.4285718E-02 -0.22510161999999997
-6.3285716E-02 -0.20896704000000002
-6.2285714E-02 -0.1926599
-6.1285716E-02 -0.17617955
-6.0285714E-02 -0.15952557
-5.9285715E-02 -0.14269763
-5.8285713E-02 -0.12569518
-5.7285715E-02 -0.10851757000000001
-5.6285713E-02 -0.091163843
-5.5285715E-02 -0.07363315100000001
-5.4285713E-02 -0.0559245
-5.3285714E-02 -0.038037100000000004
-5.2285716E-02 -0.019970366
-5.1285714E-02 -0.0017237699
-5.0285716E-02 0.016703222
-4.9285714E-02 0.035311349
-4.8285715E-02 0.054101483
-4.7285713E-02 0.07307430499999999
-4.6285715E-02 0.092230365
-4.5285713E-02 0.11157006
-4.4285715E-02 0.13109372
-4.3285713E-02 0.15080203
-4.2285714E-02 0.17069562
-4.1285716E-02 0.19077521
-4.0285714E-02 0.21104157999999998
-3.9285716E-02 0.23149552
-3.8285714E-02 0.25213768
-3.7285715E-02 0.2729686
-3.6285713E-02 0.29398892
-3.5285715E-02 0.31519921
-3.4285713E-02 0.33659993
-3.3285715E-02 0.35819143999999997
-3.2285713E-02 0.37997426
-3.1285714E-02 0.40194904
-3.0285714E-02 0.42411634000000004
-2.9285714E-02 0.44647654999999997
-2.8285714E-02 0.46903021
-2.7285714E-02 0.49177795
-2.6285714E-02 0.5147203300000001
-2.5285713E-02 0.53785816
-2.4285715E-02 0.56119203
-2.3285715E-02 0.58472236
-2.2285715E-02 0.60844948
-2.1285715E-02 0.6323738
-2.0285714E-02 0.65649585
-1.9285714E-02 0.68081631
-1.8285714E-02 0.70533548
-1.7285714E-02 0.73005371
-1.6285714E-02 0.75497157
-1.5285715E-02 0.78008939
-1.4285714E-02 0.8054073900000001
-1.3285714E-02 0.83092581
-1.2285714E-02 0.85664541
-1.1285714E-02 0.88256663
-1.0285715E-02 0.90869013
-9.2857145E-03 0.9350159199999999
-8.2857143E-03 0.9615445499999999
-7.2857141E-03 0.9882762999999999
-6.2857145E-03 1.0152115
-5.2857143E-03 1.0423507
-4.2857141E-03 1.0696939
-3.2857142E-03 1.0972416
-2.2857143E-03 1.124994
-1.2857143E-03 1.1529517
-2.8571428E-04 1.1811148
7.1428571E-04 1.2094839
1.7142857E-03 1.238059
2.7142856E-03 1.2668405
3.7142858E-03 1.2958288
4.7142855E-03 1.3250243
5.7142857E-03 1.3544272
6.7142858E-03 1.3840375
7.7142855E-03 1.4138557
8.7142857E-03 1.4438815
9.7142858E-03 1.4741151
1.0714286E-02 1.5045565
1.1714286E-02 1.5352063
1.2714285E-02 1.5660645
1.3714286E-02 1.5971314
1.4714286E-02 1.6284076
1.5714286E-02 1.6598928999999998
1.6714286E-02 1.6915871
1.7714286E-02 1.7234907000000002
1.8714286E-02 1.7556032
1.9714287E-02 1.787925
2.0714285E-02 1.8204561000000001
2.1714285E-02 1.8531973
2.2714285E-02 1.886148
2.3714285E-02 1.9193078999999997
2.4714286E-02 1.9526774
2.5714286E-02 1.9862568
2.6714286E-02 2.0200454
2.7714286E-02 2.0540437000000002
2.8714286E-02 2.0882513
2.9714286E-02 2.1226695
3.0714286E-02 2.1572974
3.1714287E-02 2.1921352
3.2714285E-02 2.2271818
3.3714287E-02 2.2624364
3.4714285E-02 2.2978991
3.5714287E-02 2.3335703
3.6714286E-02 2.3694504000000003
3.7714284E-02 2.4055395
3.8714286E-02 2.4418382
3.9714284E-02 2.4783456999999998
4.0714286E-02 2.515061
4.1714285E-02 2.551984
4.2714287E-02 2.5891144
4.3714285E-02 2.6264517
4.4714287E-02 2.6639963
4.5714285E-02 2.701748
4.6714287E-02 2.7397066000000003
4.7714286E-02 2.7778717
4.8714284E-02 2.8162418000000002
4.9714286E-02 2.8548161999999997
5.0714284E-02 2.893595
5.1714286E-02 2.9325787
5.2714285E-02 2.9717671
5.3714287E-02 3.01116
5.4714285E-02 3.0507572
5.5714287E-02 3.0905586
5.6714285E-02 3.1305626
5.7714287E-02 3.1707685
5.8714285E-02 3.2111764000000003
5.9714288E-02 3.251785
6.0714286E-02 3.2925945
6.1714284E-02 3.3336047
6.2714286E-02 3.3748154
6.3714288E-02 3.4162253
6.4714283E-02 3.4578338
6.5714285E-02 3.4996397999999997
6.6714287E-02 3.5416435
6.7714289E-02 3.5838436000000002
6.8714283E-02 3.62624
6.9714285E-02 3.6688324000000003
7.0714287E-02 3.7116211000000003
7.1714282E-02 3.7546042
7.2714284E-02 3.7977818000000005
7.3714286E-02 3.8411519999999997
7.4714288E-02 3.8847137
7.5714283E-02 3.9284669
7.6714285E-02 3.9724108
7.7714287E-02 4.0165447
7.8714289E-02 4.0608682
7.9714283E-02 4.1053806
8.0714285E-02 4.1500799
8.1714287E-02 4.1949651999999995
8.2714289E-02 4.2400356
8.3714284E-02 4.2852904999999994
8.4714286E-02 4.3307297
8.5714288E-02 4.3763526
8.6714283E-02 4.4221591
8.7714285E-02 4.4681475
8.8714287E-02 4.5143168
8.9714289E-02 4.5606643
9.0714283E-02 4.6071898000000004
9.1714285E-02 4.6538923
9.2714287E-02 4.7007702
9.3714289E-02 4.7478236
9.4714284E-02 4.7950499
9.5714286E-02 4.842449
9.6714288E-02 4.8900194
9.7714283E-02 4.937760900000001
9.8714285E-02 4.9856719
9.9714287E-02 5.0337518999999995
0.1007143 5.082
0.1017143 5.1304139
0.1027143 5.1789936
0.1037143 5.2277364
0.1047143 5.2766409
0.1057143 5.3257063
0.1067143 5.3749308000000005
0.1077143 5.4243125
0.1087143 5.4738503000000005
0.1097143 5.5235431
0.1107143 5.5733901
0.1117143 5.6233898
0.1127143 5.6735411
0.1137143 5.7238426
0.1147143 5.7742923
0.1157143 5.8248904
0.1167143 5.8756337
0.1177143 5.9265207
0.1187143 5.9775498
0.1197143 6.028718899999999
0.1207143 6.0800258000000005
0.1217143 6.1314683
0.1227143 6.1830461
0.1237143 6.2347565000000005
0.1247143 6.2865987
0.1257143 6.3385732
0.1267143 6.3906773999999995
0.1277143 6.4429097
0.1287143 6.4952679
0.1297143 6.547749
0.1307143 6.600352399999999
0.1317143 6.6530749
0.1327143 6.705915899999999
0.1337143 6.7588724000000004
0.1347143 6.8119422
0.1357143 6.8651222
0.1367143 6.9184117
0.1377143 6.9718085
0.1387143 7.0253119
0.1397143 7.078920299999999
0.1407143 7.1326315000000005
0.1417143 7.186445599999999
0.1427143 7.240360999999999
0.1437143 7.2943717
0.1447143 7.3484778
0.1457143 7.4026726
0.1467143 7.4569568
0.1477143 7.5113267
0.1487143 7.565783
0.1497143 7.6203227
0.1507143 7.6749444
0.1517143 7.7296428
0.1527143 7.7844173
0.1537143 7.839265500000001
0.1547143 7.8941867
0.1557143 7.9491772
0.1567143 8.0042385
0.1577143 8.0593668
0.1587143 8.1145599
0.1597143 8.1698127
0.1607143 8.2251191
0.1617143 8.2804799
0.1627143 8.3358899
0.1637143 8.3913498
0.1647143 8.4468588
0.1657143 8.502414799999999
0.1667143 8.558014
0.1677143 8.613652
0.1687143 8.6693272
0.1697143 8.7250367
0.1707143 8.780777500000001
0.1717143 8.8365495
0.1727143 8.892351399999999
0.1737143 8.9481816
0.1747143 9.0040341
0.1757143 9.059903
0.1767143 9.1157839
0.1777143 9.171672899999999
0.1787143 9.2275679
0.1797143 9.2834696
0.1807143 9.3393803
0.1817143 9.3952954
0.1827143 9.451212
0.1837143 9.5071271
0.1847143 9.563033299999999
0.1857143 9.618926
0.1867143 9.674804700000001
0.1877143 9.7306669
0.1887143 9.786512
0.1897143 9.8423377
0.1907143 9.8981388
0.1917143 9.9539101
0.1927143 10.00965
0.1937143 10.06534
0.1947143 10.120999999999999
0.1957143 10.17662
0.1967143 10.232199999999999
0.1977143 10.28773
0.1987143 10.34322
0.1997143 10.39866
0.2007143 10.45403
0.2017143 10.509350000000001
0.2027143 10.56459
0.2037143 10.61977
0.2047143 10.67487
0.2057143 10.72991
0.2067143 10.78487
0.2077143 10.839749999999999
0.2087143 10.89454
0.2097143 10.949250000000001
0.2107143 11.00386
0.2117143 11.05838
0.2127143 11.1128
0.2137143 11.16713
0.2147143 11.221359999999999
0.2157143 11.27548
0.2167143 11.32948
0.2177143 11.38337
0.2187143 11.43713
0.2197143 11.49077
0.2207143 11.54428
0.2217143 11.59767
0.2227143 11.65092
0.2237143 11.70404
0.2247143 11.75702
0.2257143 11.80986
0.2267143 11.862540000000001
0.2277143 11.91508
0.2287143 11.96746
0.2297143 12.019689999999999
0.2307143 12.07175
0.2317143 12.12365
0.2327143 12.175370000000001
0.2337143 12.22691
0.2347143 12.27827
0.2357143 12.32944
0.2367143 12.38044
0.2377143 12.43124
0.2387143 12.481860000000001
0.2397143 12.532280000000002
0.2407143 12.58251
0.2417143 12.63252
0.2427143 12.682319999999999
0.2437143 12.73191
0.2447143 12.78128
0.2457143 12.830440000000001
0.2467143 12.87936
0.2477143 12.92806
0.2487143 12.976519999999999
0.2497143 13.024730000000002
0.2507143 13.07271
0.2517143 13.120429999999999
0.2527143 13.16791
0.2537143 13.21514
0.2547143 13.26212
0.2557143 13.30884
0.2567143 13.35529
0.2577143 13.401460000000002
0.2587143 13.44736
0.2597143 13.49298
0.2607143 13.538310000000001
0.2617143 13.583359999999999
0.2627143 13.62811
0.2637143 13.67257
0.2647143 13.716729999999998
0.2657143 13.760580000000001
0.2667143 13.804120000000001
0.2677143 13.84735
0.2687143 13.890259999999998
0.2697143 13.93287
0.2707143 13.97514
0.2717143 14.01709
0.2727143 14.05871
0.2737143 14.09998
0.2747143 14.1409
0.2757143 14.18147
0.2767143 14.22169
0.2777143 14.26155
0.2787143 14.301050000000002
0.2797143 14.34019
0.2807143 14.378949999999998
0.2817143 14.41735
0.2827143 14.45536
0.2837143 14.493
0.2847143 14.53026
0.2857143 14.56712
0.2867143 14.6036
0.2877143 14.639669999999999
0.2887143 14.67534
0.2897143 14.710590000000002
0.2907143 14.74543
0.2917143 14.77984
0.2927143 14.81383
0.2937143 14.8474
0.2947143 14.88054
0.2957143 14.91324
0.2967143 14.94551
0.2977143 14.97734
0.2987143 15.00871
0.2997143 15.039640000000002
0.3007143 15.07011
0.3017143 15.10012
0.3027143 15.12967
0.3037143 15.158740000000002
0.3047143 15.18733
0.3057143 15.21543
0.3067143 15.24306
0.3077143 15.27019
0.3087143 15.29682
0.3097143 15.32297
0.3107143 15.348609999999999
0.3117143 15.37376
0.3127143 15.398390000000001
0.3137143 15.42251
0.3147143 15.446119999999999
0.3157143 15.469199999999999
0.3167143 15.491750000000001
0.3177143 15.51377
0.3187143 15.53524
0.3197143 15.55617
0.3207143 15.576550000000001
0.3217143 15.59639
0.3227143 15.615670000000001
0.3237143 15.634390000000002
0.3247143 15.652550000000002
0.3257143 15.67014
0.3267143 15.68717
0.3277143 15.703619999999999
0.3287143 15.71949
0.3297143 15.73478
0.3307143 15.749479999999998
0.3317143 15.76358
0.3327143 15.777079999999998
0.3337143 15.78998
0.3347143 15.80226
0.3357143 15.813930000000001
0.3367143 15.82498
0.3377143 15.83542
0.3387143 15.845239999999999
0.3397143 15.85443
0.3407143 15.86299
0.3417143 15.87092
0.3427143 15.878210000000001
0.3437143 15.88485
0.3447143 15.89084
0.3457143 15.89618
0.3467143 15.90086
0.3477143 15.904879999999999
0.3487143 15.908230000000001
0.3497143 15.910910000000001
0.3507143 15.912899999999999
0.3517143 15.91422
0.3527143 15.914860000000001
0.3537143 15.914819999999999
0.3547143 15.914100000000001
0.3557143 15.912680000000002
0.3567143 15.910569999999998
0.3577143 15.907750000000002
0.3587143 15.904219999999999
0.3597143 15.89999
0.3607143 15.89504
0.3617143 15.88937
0.3627143 15.88298
0.3637143 15.87586
0.3647143 15.868009999999998
0.3657143 15.859419999999998
0.3667143 15.85009
0.3677143 15.840029999999999
0.3687143 15.82922
0.3697143 15.81767
0.3707143 15.80537
0.3717143 15.792320000000002
0.3727143 15.77851
0.3737143 15.76393
0.3747143 15.74858
0.3757143 15.732470000000001
0.3767143 15.715570000000001
0.3777143 15.6979
0.3787143 15.679450000000001
0.3797143 15.66021
0.3807143 15.64018
0.3817143 15.61937
0.3827143 15.59775
0.3837143 15.575339999999999
0.3847143 15.55213
0.3857143 15.528120000000001
0.3867143 15.503300000000001
0.3877143 15.47767
0.3887143 15.451229999999999
0.3897143 15.42397
0.3907143 15.39588
0.3917143 15.366959999999999
0.3927143 15.337219999999999
0.3937143 15.30664
0.3947143 15.27523
0.3957143 15.24299
0.3967143 15.209900000000001
0.3977143 15.17598
0.3987143 15.1412
0.3997143 15.10558
0.4007143 15.06911
0.4017143 15.03178
0.4027143 14.9936
0.4037143 14.95455
0.4047143 14.914649999999998
0.4057143 14.87388
0.4067143 14.832239999999999
0.4077143 14.78972
0.4087143 14.746319999999999
0.4097143 14.70205
0.4107143 14.65691
0.4117143 14.610880000000002
0.4127143 14.56398
0.4137143 14.51618
0.4147143 14.4675
0.4157143 14.41792
0.4167143 14.36744
0.4177143 14.316080000000001
0.4187143 14.26381
0.4197143 14.21065
0.4207143 14.15659
0.4217143 14.10162
0.4227143 14.045750000000002
0.4237143 13.98896
0.4247143 13.931260000000002
0.4257143 13.87265
0.4267143 13.813120000000001
0.4277143 13.75267
0.4287143 13.691310000000001
0.4297143 13.62903
0.4307143 13.565830000000002
0.4317143 13.50169
0.4327143 13.43664
0.4337143 13.37066
0.4347143 13.30375
0.4357143 13.23591
0.4367143 13.16715
0.4377143 13.09746
0.4387143 13.02682
0.4397143 12.95525
0.4407143 12.88273
0.4417143 12.80927
0.4427143 12.73488
0.4437143 12.65954
0.4447143 12.58326
0.4457143 12.506049999999998
0.4467143 12.42789
0.4477143 12.34878
0.4487143 12.26873
0.4497143 12.18774
0.4507143 12.1058
0.4517143 12.022910000000001
0.4527143 11.939070000000001
0.4537143 11.85429
0.4547143 11.76854
0.4557143 11.68185
0.4567143 11.59419
0.4577143 11.50559
0.4587143 11.416030000000001
0.4597143 11.32553
0.4607143 11.234070000000001
0.4617143 11.14167
0.4627143 11.04831
0.4637143 10.954
0.4647143 10.858740000000001
0.4657143 10.76253
0.4667143 10.66535
0.4677143 10.56723
0.4687143 10.46814
0.4697143 10.36811
0.4707143 10.26711
0.4717143 10.16516
0.4727143 10.06226
0.4737143 9.9584036
0.4747143 9.8535985
0.4757143 9.747844899999999
0.4767143 9.6411459
0.4777143 9.5335007
0.4787143 9.4249092
0.4797143 9.3153693
0.4807143 9.2048779
0.4817143 9.093435900000001
0.4827143 8.9810438
0.4837143 8.8677049
0.4847143 8.7534182
0.4857143 8.6381882
0.4867143 8.5220158
0.4877143 8.4049031
0.4887143 8.2868524
0.4897143 8.1678659
0.4907143 8.0479451
0.4917143 7.9270914
0.4927143 7.805308
0.4937143 7.682596899999999
0.4947143 7.558956
0.4957143 7.434386
0.4967143 7.308884
0.4977143 7.1824513
0.4987143 7.055091099999999
0.4997143 6.9268054999999995
0.5007143 6.797599
0.5017143 6.6674769
0.5027143 6.536442000000001
0.5037143 6.404497500000001
0.5047143 6.2716446999999995
0.5057143 6.1378844
0.5067143 6.0032193
0.5077143 5.8676518
0.5087143 5.731184000000001
0.5097143 5.5938169
0.5107143 5.4555524
0.5117143 5.3163931
0.5127143 5.1763378
0.5137143 5.03539
0.5147143 4.8935528999999995
0.5157143 4.7508311
0.5167143 4.6072315
0.5177143 4.4627599
0.5187143 4.3174211
0.5197143 4.1712172
0.5207143 4.0241513
0.5217143 3.8762233999999998
0.5227143 3.7274353000000002
0.5237143 3.5777885
0.5247143 3.4272861000000003
0.5257143 3.2759316
0.5267143 3.1237299
0.5277143 2.9706836
0.5287143 2.8167969
0.5297143 2.6620731
0.5307143 2.5065172000000002
0.5317143 2.3501344
0.5327143 2.1929312
0.5337143 2.0349144999999997
0.5347143 1.8760892
0.5357143 1.7164588
0.5367143 1.556025
0.5377143 1.3947887
0.5387143 1.2327507999999998
0.5397143 1.0699142
0.5407143 0.90628341
0.5417143 0.74186497
0.5427143 0.57666614
0.5437143 0.41069397999999996
0.5447143 0.24395438
0.5457143 0.076452317
0.5467143 -0.091807323
0.5477143 -0.26081931
0.5487143 -0.43057771
0.5497143 -0.6010761499999999
0.5507143 -0.77230902
0.5517143 -0.94427187
0.5527143 -1.1169623
0.5537143 -1.2903784999999999
0.5547143 -1.4645187
0.5557143 -1.6393794
0.5567143 -1.814954
0.5577143 -1.9912343
0.5587143 -2.1682106
0.5597143 -2.345874
0.5607143 -2.524217
0.5617143 -2.7032339999999997
0.5627143 -2.8829206
0.5637143 -3.0632726999999997
0.5647143 -3.2442849000000002
0.5657143 -3.4259517
0.5667143 -3.6082651
0.5677143 -3.7912194
0.5687143 -3.974808
0.5697143 -4.1590273
0.5707143 -4.3438740000000005
0.5717143 -4.5293424
0.5727143 -4.7154251
0.5737143 -4.9021121
0.5747143 -5.0893925
0.5757143 -5.2772556
0.5767143 -5.465693
0.5777143 -5.6546994
0.5787143 -5.8442704
0.5797143 -6.0344037
0.5807143 -6.2250946
0.5817143 -6.416337199999999
0.5827143 -6.608121799999999
0.5837143 -6.8004407
0.5847143 -6.9932848000000005
0.5857143 -7.1866482
0.5867143 -7.3805258
0.5877143 -7.5749092000000005
0.5887143 -7.769791
0.5897143 -7.9651624000000005
0.5907143 -8.161010600000001
0.5917143 -8.3573252
0.5927143 -8.5540995
0.5937143 -8.7513246
0.5947143 -8.9489959
0.5957143 -9.1471098
0.5967143 -9.3456618
0.5977143 -9.544643
0.5987143 -9.7440459
0.5997143 -9.943857000000001
0.6007143 -10.14407
0.6017143 -10.34466
0.6027143 -10.54564
0.6037143 -10.747
0.6047143 -10.948720000000002
0.6057143 -11.1508
0.6067143 -11.35323
0.6077143 -11.556
0.6087143 -11.7591
0.6097143 -11.96251
0.6107143 -12.16624
0.6117143 -12.37027
0.6127143 -12.57461
0.6137143 -12.779250000000001
0.6147143 -12.98417
0.6157143 -13.18936
0.6167143 -13.394809999999998
0.6177143 -13.60051
0.6187143 -13.80644
0.6197143 -14.01261
0.6207143 -14.219000000000001
0.6217143 -14.4256
0.6227143 -14.632410000000002
0.6237143 -14.83942
0.6247143 -15.04661
0.6257143 -15.25397
0.6267143 -15.461500000000001
0.6277143 -15.66919
0.6287143 -15.87703
0.6297143 -16.08502
0.6307143 -16.29313
0.6317143 -16.50137
0.6327143 -16.70972
0.6337143 -16.91815
0.6347143 -17.12667
0.6357143 -17.33527
0.6367143 -17.54393
0.6377143 -17.752660000000002
0.6387143 -17.96144
0.6397143 -18.17025
0.6407143 -18.3791
0.6417143 -18.58796
0.6427143 -18.79682
0.6437143 -19.00569
0.6447143 -19.21455
0.6457143 -19.423389999999998
0.6467143 -19.6322
0.6477143 -19.84096
0.6487143 -20.04967
0.6497143 -20.258309999999998
0.6507143 -20.46686
0.6517143 -20.67533
0.6527143 -20.883689999999998
0.6537143 -21.09196
0.6547143 -21.30011
0.6557143 -21.50814
0.6567143 -21.71603
0.6577143 -21.92376
0.6587143 -22.131339999999998
0.6597143 -22.33874
0.6607143 -22.54596
0.6617143 -22.753
0.6627143 -22.95983
0.6637143 -23.166439999999998
0.6647143 -23.37283
0.6657143 -23.578969999999998
0.6667143 -23.78485
0.6677143 -23.99048
0.6687143 -24.195829999999997
0.6697143 -24.40091
0.6707143 -24.6057
0.6717143 -24.810180000000003
0.6727143 -25.014360000000003
0.6737143 -25.218210000000003
0.6747143 -25.421709999999997
0.6757143 -25.62487
0.6767143 -25.82766
0.6777143 -26.030079999999998
0.6787143 -26.23212
0.6797143 -26.433770000000003
0.6807143 -26.634999999999998
0.6817143 -26.83582
0.6827143 -27.03621
0.6837143 -27.236159999999998
0.6847143 -27.435660000000002
0.6857143 -27.634700000000002
0.6867143 -27.83327
0.6877143 -28.03136
0.6887143 -28.22895
0.6897143 -28.42603
0.6907143 -28.62259
0.6917143 -28.8186
0.6927143 -29.014069999999997
0.6937143 -29.209000000000003
0.6947143 -29.40335
0.6957143 -29.59713
0.6967143 -29.790319999999998
0.6977143 -29.98292
0.6987143 -30.174899999999997
0.6997143 -30.36626
0.7007143 -30.55699
0.7017143 -30.747059999999998
0.7027143 -30.93649
0.7037143 -31.125239999999998
0.7047143 -31.31332
0.7057143 -31.50069
0.7067143 -31.687369999999998
0.7077143 -31.87332
0.7087143 -32.05854
0.7097143 -32.24303
0.7107143 -32.42677
0.7117143 -32.60975
0.7127143 -32.79195
0.7137143 -32.97337
0.7147143 -33.154
0.7157143 -33.333819999999996
0.7167143 -33.51282
0.7177143 -33.690979999999996
0.7187143 -33.8683
0.7197143 -34.044760000000004
0.7207143 -34.22036
0.7217143 -34.39508
0.7227143 -34.56891
0.7237143 -34.74185
0.7247143 -34.913880000000006
0.7257143 -35.08498
0.7267143 -35.25515
0.7277143 -35.42438
0.7287143 -35.592659999999995
0.7297143 -35.75996
0.7307143 -35.92629
0.7317143 -36.09162
0.7327143 -36.25595
0.7337143 -36.419259999999994
0.7347143 -36.581540000000004
0.7357143 -36.74279
0.7367143 -36.90299
0.7377143 -37.06214
0.7387143 -37.22022
0.7397143 -37.37723
0.7407143 -37.533139999999996
0.7417143 -37.68795
0.7427143 -37.84164
0.7437143 -37.99421
0.7447143 -38.14564
0.7457143 -38.29593
0.7467143 -38.44506
0.7477143 -38.59303
0.7487143 -38.73982
0.7497143 -38.88543
0.7507143 -39.02982
0.7517143 -39.173
0.7527143 -39.31496
0.7537143 -39.45569
0.7547143 -39.59519
0.7557143 -39.73343
0.7567143 -39.87041
0.7577143 -40.00611
0.7587143 -40.14052
0.7597143 -40.27364
0.7607143 -40.40545
0.7617143 -40.53595
0.7627143 -40.66511
0.7637143 -40.79295
0.7647143 -40.919450000000005
0.7657143 -41.04458
0.7667143 -41.16834
0.7677143 -41.29072
0.7687143 -41.41171
0.7697143 -41.53132
0.7707143 -41.64952
0.7717143 -41.766310000000004
0.7727143 -41.88167
0.7737143 -41.995599999999996
0.7747143 -42.10807
0.7757143 -42.21909
0.7767143 -42.32864
0.7777143 -42.43672
0.7787143 -42.54332
0.7797143 -42.64843
0.7807143 -42.752030000000005
0.7817143 -42.85412
0.7827143 -42.95469
0.7837143 -43.05372
0.7847143 -43.15121
0.7857143 -43.24715
0.7867143 -43.34154
0.7877143 -43.43437
0.7887143 -43.52563
0.7897143 -43.61531
0.7907143 -43.703379999999996
0.7917143 -43.78985
0.7927143 -43.8747
0.7937143 -43.95794
0.7947143 -44.03956
0.7957143 -44.119550000000004
0.7967143 -44.197900000000004
0.7977143 -44.27459
0.7987143 -44.34962
0.7997143 -44.42298
0.8007143 -44.49466
0.8017143 -44.56467
0.8027143 -44.63299
0.8037143 -44.69962
0.8047143 -44.764540000000004
0.8057143 -44.82774
0.8067143 -44.88921
0.8077143 -44.94896
0.8087143 -45.00696
0.8097143 -45.06322
0.8107143 -45.11772
0.8117143 -45.17046
0.8127143 -45.22144
0.8137143 -45.27065
0.8147143 -45.31808
0.8157143 -45.36372
0.8167143 -45.40757
0.8177143 -45.44963
0.8187143 -45.48988
0.8197143 -45.52833
0.8207143 -45.56496
0.8217143 -45.59977
0.8227143 -45.63274
0.8237143 -45.66386
0.8247143 -45.69314
0.8257143 -45.720549999999996
0.8267143 -45.746120000000005
0.8277143 -45.76983
0.8287143 -45.79168
0.8297143 -45.811659999999996
0.8307143 -45.82976
0.8317143 -45.84599
0.8327143 -45.86031
0.8337143 -45.87276
0.8347143 -45.88329
0.8357143 -45.891929999999995
0.8367143 -45.89866
0.8377143 -45.90347
0.8387143 -45.90635
0.8397143 -45.9073
0.8407143 -45.90632
0.8417143 -45.90341
0.8427143 -45.898559999999996
0.8437143 -45.89178
0.8447143 -45.88307
0.8457143 -45.87241
0.8467143 -45.8598
0.8477143 -45.84524
0.8487143 -45.82871
0.8497143 -45.81021
0.8507143 -45.78975
0.8517143 -45.7673
0.8527143 -45.74288
0.8537143 -45.71649
0.8547143 -45.6881
0.8557143 -45.65773
0.8567143 -45.62538
0.8577143 -45.591029999999996
0.8587143 -45.55469
0.8597143 -45.51637
0.8607143 -45.476060000000004
0.8617143 -45.43375
0.8627143 -45.38946
0.8637143 -45.34315
0.8647143 -45.29484
0.8657143 -45.2445
0.8667143 -45.192139999999995
0.8677143 -45.137769999999996
0.8687143 -45.081379999999996
0.8697143 -45.02299
0.8707143 -44.96258
0.8717143 -44.90016
0.8727143 -44.83572
0.8737143 -44.76926
0.8747143 -44.70079
0.8757143 -44.6303
0.8767143 -44.5578
0.8777143 -44.48329
0.8787143 -44.40676
0.8797143 -44.3282
0.8807143 -44.2476
0.8817143 -44.16496
0.8827143 -44.0803
0.8837143 -43.9936
0.8847143 -43.90489
0.8857143 -43.81416
0.8867143 -43.72142
0.8877143 -43.626670000000004
0.8887143 -43.52991
0.8897143 -43.43112
0.8907143 -43.330330000000004
0.8917143 -43.22751
0.8927143 -43.12268
0.8937143 -43.01584
0.8947143 -42.90698
0.8957143 -42.796099999999996
0.8967143 -42.6832
0.8977143 -42.568279999999994
0.8987143 -42.45134
0.8997143 -42.332409999999996
0.9007143 -42.21147
0.9017143 -42.088550000000005
0.9027143 -41.963640000000005
0.9037143 -41.83675
0.9047143 -41.707860000000004
0.9057143 -41.57699
0.9067143 -41.44413
0.9077143 -41.30927
0.9087143 -41.17243
0.9097143 -41.033609999999996
0.9107143 -40.892810000000004
0.9117143 -40.75005
0.9127143 -40.60532
0.9137143 -40.45861
0.9147143 -40.30994
0.9157143 -40.15932
0.9167143 -40.00676
0.9177143 -39.85226
0.9187143 -39.69583
0.9197143 -39.53747
0.9207143 -39.37717
0.9217143 -39.214929999999995
0.9227143 -39.050760000000004
0.9237143 -38.88466
0.9247143 -38.716640000000005
0.9257143 -38.54671
0.9267143 -38.37487
0.9277143 -38.20114
0.9287143 -38.02553
0.9297143 -37.84802
0.9307143 -37.668639999999996
0.9317143 -37.48737
0.9327143 -37.30425
0.9337143 -37.11927
0.9347143 -36.93245
0.9357143 -36.74379
0.9367143 -36.55327
0.9377143 -36.360910000000004
0.9387143 -36.1667
0.9397143 -35.970659999999995
0.9407143 -35.77279
0.9417143 -35.57312
0.9427143 -35.37166
0.9437143 -35.16841
0.9447143 -34.96337
0.9457143 -34.75656
0.9467143 -34.54796
0.9477143 -34.3376
0.9487143 -34.12549
0.9497143 -33.91162
0.9507143 -33.69603
0.9517143 -33.4787
0.9527143 -33.259640000000005
0.9537143 -33.03886
0.9547143 -32.81636
0.9557143 -32.59215
0.9567143 -32.366260000000004
0.9577143 -32.13869
0.9587143 -31.90946
0.9597143 -31.67858
0.9607143 -31.44606
0.9617143 -31.211889999999997
0.9627143 -30.976100000000002
0.9637143 -30.738670000000003
0.9647143 -30.49962
0.9657143 -30.25898
0.9667143 -30.01674
0.9677143 -29.772910000000003
0.9687143 -29.52751
0.9697143 -29.28054
0.9707143 -29.032000000000004
0.9717143 -28.78191
0.9727143 -28.53029
0.9737143 -28.277150000000002
0.9747143 -28.02251
0.9757143 -27.76639
0.9767143 -27.50877
0.9777143 -27.249679999999998
0.9787143 -26.98912
0.9797143 -26.727099999999997
0.9807143 -26.46363
0.9817143 -26.198729999999998
0.9827143 -25.9324
0.9837143 -25.66467
0.9847143 -25.39554
0.9857143 -25.12503
0.9867143 -24.85314
0.9877143 -24.579880000000003
0.9887143 -24.30528
0.9897143 -24.02935
0.9907143 -23.75209
0.9917143 -23.47354
0.9927143 -23.19369
0.9937143 -22.91255
0.9947143 -22.63013
0.9957143 -22.34644
0.9967143 -22.061500000000002
0.9977143 -21.77531
0.9987143 -21.48791
0.9997143 -21.199299999999997
1.000714 -20.9095
1.001714 -20.61851
1.002714 -20.32637
1.003714 -20.03307
1.004714 -19.738629999999997
1.005714 -19.44308
1.006714 -19.14641
1.007714 -18.84866
1.008714 -18.54982
1.009714 -18.24991
1.010714 -17.94894
1.011714 -17.646919999999998
1.012714 -17.34386
1.013714 -17.03979
1.014714 -16.73472
1.015714 -16.42867
1.016714 -16.121669999999998
1.017714 -15.81371
1.018714 -15.504809999999999
1.019714 -15.195
1.020714 -14.884269999999999
1.021714 -14.57266
1.022714 -14.260159999999999
1.023714 -13.946800000000001
1.024714 -13.6326
1.025714 -13.31756
1.026714 -13.00169
1.027714 -12.68502
1.028714 -12.36756
1.029714 -12.04933
1.030714 -11.730350000000001
1.031714 -11.41063
1.032714 -11.09021
1.033714 -10.76908
1.034714 -10.44727
1.035714 -10.12478
1.036714 -9.8016404
1.037714 -9.477854500000001
1.038714 -9.153438399999999
1.039714 -8.8284068
1.040714 -8.5027769
1.041714 -8.1765614
1.042714 -7.8497812
1.043714 -7.522454100000001
1.044714 -7.1946010000000005
1.045714 -6.866239
1.046714 -6.537386000000001
1.047714 -6.2080584000000005
1.048714 -5.8782734
1.049714 -5.5480484
1.050714 -5.2174006
1.051714 -4.8863482
1.052714 -4.5549057
1.053714 -4.2230867
1.054714 -3.8909033
1.055714 -3.5583701000000003
1.056714 -3.2255039
1.057714 -2.8923249
1.058714 -2.5588566
1.059714 -2.2251211
1.060714 -1.8911367
1.061714 -1.5569191
1.062714 -1.222481
1.063714 -0.88783586
1.064714 -0.55300011
1.065714 -0.21799274000000002
1.066714 0.11716557
1.067714 0.45245625
1.068714 0.78786407
1.069714 1.1233756
1.070714 1.4589787
1.071714 1.7946582
1.072714 2.1303954
1.073714 2.4661655000000002
1.074714 2.8019423000000003
1.075714 3.1377006
1.076714 3.4734216
1.077714 3.8090914
1.078714 4.1446999
1.079714 4.4802338
1.080714 4.8156783
1.081714 5.1510148
1.082714 5.4862201
1.083714 5.8212724
1.084714 6.1561547
1.085714 6.490853400000001
1.086714 6.8253569
1.087714 7.1596518
1.088714 7.4937187000000005
1.089714 7.827533000000001
1.090714 8.1610687
1.091714 8.4943004
1.092714 8.827211
1.093714 9.159787
1.094714 9.4920218
1.095714 9.8239034
1.096714 10.15542
1.097714 10.48655
1.098714 10.81726
1.099714 11.14754
1.100714 11.47737
1.101714 11.80672
1.102714 12.13559
1.103714 12.46396
1.104714 12.79181
1.105714 13.119130000000002
1.106714 13.445879999999999
1.107714 13.77205
1.108714 14.0976
1.109714 14.422550000000001
1.110714 14.74686
1.111714 15.070549999999999
1.112714 15.393589999999998
1.113714 15.715970000000002
1.114714 16.03765
1.115714 16.358610000000002
1.116714 16.67884
1.117714 16.99831
1.118714 17.31701
1.119714 17.634929999999997
1.120714 17.95205
1.121714 18.26836
1.122714 18.58382
1.123714 18.898429999999998
1.124714 19.21215
1.125714 19.52498
1.126714 19.8369
1.127714 20.14793
1.128714 20.45803
1.129714 20.76719
1.130714 21.07538
1.131714 21.38257
1.132714 21.68874
1.133714 21.993879999999997
1.134714 22.29796
1.135714 22.600990000000003
1.136714 22.90295
1.137714 23.20383
1.138714 23.5036
1.139714 23.80225
1.140714 24.09975
1.141714 24.3961
1.142714 24.69128
1.143714 24.9853
1.144714 25.278119999999998
1.145714 25.569740000000003
1.146714 25.86012
1.147714 26.149240000000002
1.148714 26.437070000000002
1.149714 26.72359
1.150714 27.00881
1.151714 27.29273
1.152714 27.575319999999998
1.153714 27.856579999999997
1.154714 28.13649
1.155714 28.415020000000002
1.156714 28.69216
1.157714 28.96788
1.158714 29.24219
1.159714 29.515079999999998
1.160714 29.78652
1.161714 30.056500000000003
1.162714 30.324990000000003
1.163714 30.591970000000003
1.164714 30.85742
1.165714 31.121330000000004
1.166714 31.383689999999998
1.167714 31.64452
1.168714 31.903789999999997
1.169714 32.1615
1.170714 32.41762
1.171714 32.67212
1.172714 32.925
1.173714 33.176230000000004
1.174714 33.42582
1.175714 33.67374
1.176714 33.91998
1.177714 34.16454
1.178714 34.40737
1.179714 34.64848
1.180714 34.887829999999994
1.181714 35.12543
1.182714 35.36128
1.183714 35.59538
1.184714 35.8277
1.185714 36.058249999999994
1.186714 36.287000000000006
1.187714 36.51393
1.188714 36.73902
1.189714 36.962250000000004
1.190714 37.18362
1.191714 37.40311
1.192714 37.62072
1.193714 37.83643
1.194714 38.05023
1.195714 38.26211
1.196714 38.47206
1.197714 38.68007
1.198714 38.88613
1.199714 39.09025
1.200714 39.2924
1.201714 39.49258
1.202714 39.69077
1.203714 39.88695
1.204714 40.081109999999995
1.205714 40.27324
1.206714 40.46332
1.207714 40.65136
1.208714 40.83734
1.209714 41.021249999999995
1.210714 41.2031
1.211714 41.38286
1.212714 41.56053
1.213714 41.7361
1.214714 41.90956
1.215714 42.080909999999996
1.216714 42.250130000000006
1.217714 42.41722
1.218714 42.58216
1.219714 42.74494
1.220714 42.905539999999995
1.221714 43.06396
1.222714 43.22019
1.223714 43.37422
1.224714 43.52607
1.225714 43.67571
1.226714 43.82315
1.227714 43.96837
1.228714 44.11137
1.229714 44.252140000000004
1.230714 44.39067
1.231714 44.52695
1.232714 44.66098
1.233714 44.79275
1.234714 44.922250000000005
1.235714 45.04947
1.236714 45.174409999999995
1.237714 45.29705
1.238714 45.4174
1.239714 45.53545
1.240714 45.651199999999996
1.241714 45.76465
1.242714 45.87578
1.243714 45.9846
1.244714 46.09111
1.245714 46.19528
1.246714 46.29712
1.247714 46.39662
1.248714 46.49378
1.249714 46.58858
1.250714 46.68103
1.251714 46.771119999999996
1.252714 46.85884
1.253714 46.9442
1.254714 47.0272
1.255714 47.10783
1.256714 47.18609
1.257714 47.26198
1.258714 47.33549
1.259714 47.40662
1.260714 47.47536
1.261714 47.54172
1.262714 47.60569
1.263714 47.66728
1.264714 47.726459999999996
1.265714 47.78325
1.266714 47.83763
1.267714 47.88961
1.268714 47.939189999999996
1.269714 47.98637
1.270714 48.03115
1.271714 48.07354
1.272714 48.11352
1.273714 48.15111
1.274714 48.18628
1.275714 48.21905
1.276714 48.24941
1.277714 48.27738
1.278714 48.30295
1.279714 48.32611
1.280714 48.346869999999996
1.281714 48.36521
1.282714 48.38114
1.283714 48.39467
1.284714 48.405789999999996
1.285714 48.41452
1.286714 48.42086
1.287714 48.424800000000005
1.288714 48.42635
1.289714 48.4255
1.290714 48.42227
1.291714 48.41664
1.292714 48.40862
1.293714 48.39823
1.294714 48.38545
1.295714 48.3703
1.296714 48.35277
1.297714 48.33287
1.298714 48.31059
1.299714 48.28593
1.300714 48.258919999999996
1.301714 48.229549999999996
1.302714 48.19784
1.303714 48.16377
1.304714 48.12737
1.305714 48.088609999999996
1.306714 48.04752
1.307714 48.0041
1.308714 47.95834
1.309714 47.91026
1.310714 47.85986
1.311714 47.80715
1.312714 47.75213
1.313714 47.6948
1.314714 47.63516
1.315714 47.57323
1.316714 47.50901
1.317714 47.44251
1.318714 47.37374
1.319714 47.30272
1.320714 47.22945
1.321714 47.15392
1.322714 47.07613
1.323714 46.9961
1.324714 46.91384
1.325714 46.82935
1.326714 46.74264
1.327714 46.653729999999996
1.328714 46.56261
1.329714 46.469300000000004
1.330714 46.37379
1.331714 46.2761
1.332714 46.17624
1.333714 46.07422
1.334714 45.970060000000004
1.335714 45.863769999999995
1.336714 45.75534
1.337714 45.64479
1.338714 45.532109999999996
1.339714 45.41731
1.340714 45.30042
1.341714 45.18142
1.342714 45.06035
1.343714 44.9372
1.344714 44.81199
1.345714 44.68473
1.346714 44.55543
1.347714 44.42411
1.348714 44.29076
1.349714 44.15541
1.350714 44.018069999999994
1.351714 43.87875
1.352714 43.73746
1.353714 43.59419
1.354714 43.44896
1.355714 43.30177
1.356714 43.15264
1.357714 43.00159
1.358714 42.84862
1.359714 42.69376
1.360714 42.53702
1.361714 42.3784
1.362714 42.217929999999996
1.363714 42.05562
1.364714 41.89146
1.365714 41.72549
1.366714 41.55771
1.367714 41.38812
1.368714 41.21676
1.369714 41.04361
1.370714 40.868680000000005
1.371714 40.692
1.372714 40.51358
1.373714 40.33343
1.374714 40.151579999999996
1.375714 39.96803
1.376714 39.78282
1.377714 39.59595
1.378714 39.40743
1.379714 39.21728
1.380714 39.0255
1.381714 38.832119999999996
1.382714 38.637139999999995
1.383714 38.44057
1.384714 38.24243
1.385714 38.042730000000006
1.386714 37.84148
1.387714 37.638690000000004
1.388714 37.43441
1.389714 37.22862
1.390714 37.021359999999994
1.391714 36.812650000000005
1.392714 36.6025
1.393714 36.39092
1.394714 36.17793
1.395714 35.96353
1.396714 35.74774
1.397714 35.53056
1.398714 35.31202
1.399714 35.09215
1.400714 34.87093
1.401714 34.64841
1.402714 34.42459
1.403714 34.19949
1.404714 33.97314
1.405714 33.74555
1.406714 33.51674
1.407714 33.286739999999995
1.408714 33.05554
1.409714 32.823170000000005
1.410714 32.58963
1.411714 32.35494
1.412714 32.11912
1.413714 31.88217
1.414714 31.644109999999998
1.415714 31.40498
1.416714 31.164779999999997
1.417714 30.92353
1.418714 30.681259999999998
1.419714 30.43799
1.420714 30.193730000000002
1.421714 29.94849
1.422714 29.702309999999997
1.423714 29.45518
1.424714 29.20713
1.425714 28.95817
1.426714 28.708309999999997
1.427714 28.45758
1.428714 28.205980000000004
1.429714 27.95354
1.430714 27.70028
1.431714 27.446209999999997
1.432714 27.19137
1.433714 26.935769999999998
1.434714 26.67943
1.435714 26.42237
1.436714 26.16461
1.437714 25.90615
1.438714 25.647009999999998
1.439714 25.38722
1.440714 25.12678
1.441714 24.86571
1.442714 24.604029999999998
1.443714 24.34175
1.444714 24.0789
1.445714 23.81549
1.446714 23.55155
1.447714 23.2871
1.448714 23.02216
1.449714 22.75674
1.450714 22.49088
1.451714 22.22457
1.452714 21.95785
1.453714 21.69071
1.454714 21.42318
1.455714 21.15528
1.456714 20.88701
1.457714 20.61841
1.458714 20.34949
1.459714 20.08027
1.460714 19.81078
1.461714 19.541040000000002
1.462714 19.271060000000002
1.463714 19.00086
1.464714 18.730459999999997
1.465714 18.459880000000002
1.466714 18.189130000000002
1.467714 17.918229999999998
1.468714 17.647199999999998
1.469714 17.37604
1.470714 17.10478
1.471714 16.83343
1.472714 16.561999999999998
1.473714 16.29054
1.474714 16.01905
1.475714 15.74756
1.476714 15.476090000000001
1.477714 15.20466
1.478714 14.9333
1.479714 14.66199
1.480714 14.39077
1.481714 14.11965
1.482714 13.848640000000001
1.483714 13.57778
1.484714 13.307060000000002
1.485714 13.036510000000002
1.486714 12.766150000000001
1.487714 12.49598
1.488714 12.22603
1.489714 11.95633
1.490714 11.68689
1.491714 11.41774
1.492714 11.148900000000001
1.493714 10.88039
1.494714 10.61221
1.495714 10.344380000000001
1.496714 10.0769
1.497714 9.8097928
1.498714 9.543080600000001
1.499714 9.276782
1.500714 9.0109199
1.501714 8.745510099999999
1.502714 8.4805667
1.503714 8.2161054
1.504714 7.952142500000001
1.505714 7.6886997
1.506714 7.425800000000001
1.507714 7.1634658
1.508714 6.9017157
1.509714 6.6405609000000005
1.510714 6.3800089
1.511714 6.1200637
1.512714 5.8607392
1.513714 5.6020498000000005
1.514714 5.3440187
1.515714 5.0866701
1.516714 4.8300259
1.517714 4.5741044
1.518714 4.318919
1.519714 4.0644805999999996
1.520714 3.8108036
1.521714 3.5579056
1.522714 3.3058073
1.523714 3.05453
1.524714 2.8040892
1.525714 2.5544947
1.526714 2.3057526
1.527714 2.0578684
1.528714 1.8108540999999998
1.529714 1.5647281
1.530714 1.3195144
1.531714 1.0752378
1.532714 0.8319198200000001
1.533714 0.58957525
1.534714 0.34821352
1.535714 0.10784129
1.536714 -0.13153224
1.537714 -0.36989357
1.538714 -0.60722488
1.539714 -0.84350705
1.540714 -1.0787245
1.541714 -1.312866
1.542714 -1.545924
1.543714 -1.7778911000000002
1.544714 -2.0087563999999998
1.545714 -2.2385025
1.546714 -2.4671054000000003
1.547714 -2.6945411999999997
1.548714 -2.9207893
1.549714 -3.1458367000000003
1.550714 -3.3696762999999996
1.551714 -3.5923059999999998
1.552714 -3.813722
1.553714 -4.0339149999999995
1.554714 -4.2528685
1.555714 -4.470564400000001
1.556714 -4.6869874
1.557714 -4.9021244
1.558714 -5.1159672
1.559714 -5.3285081
1.560714 -5.5397395000000005
1.561714 -5.7496477
1.562714 -5.9582163
1.563714 -6.1654232
1.564714 -6.371252199999999
1.565714 -6.575691
1.566714 -6.7787357
1.567714 -6.9803849
1.568714 -7.180637099999999
1.569714 -7.3794842
1.570714 -7.5769104
1.571714 -7.772897199999999
1.572714 -7.9674266
1.573714 -8.1604838
1.574714 -8.3520606
1.575714 -8.5421547
1.576714 -8.7307595
1.577714 -8.9178652
1.578714 -9.1034576
1.579714 -9.2875242
1.580714 -9.47005
1.581714 -9.6510276
1.582714 -9.830453200000001
1.583714 -10.00833
1.584714 -10.184650000000001
1.585714 -10.35942
1.586714 -10.53261
1.587714 -10.704220000000001
1.588714 -10.87422
1.589714 -11.04261
1.590714 -11.20937
1.591714 -11.3745
1.592714 -11.538
1.593714 -11.699869999999999
1.594714 -11.8601
1.595714 -12.01867
1.596714 -12.17558
1.597714 -12.3308
1.598714 -12.48435
1.599714 -12.636220000000002
1.600714 -12.786420000000001
1.601714 -12.93492
1.602714 -13.08174
1.603714 -13.22685
1.604714 -13.37023
1.605714 -13.51189
1.606714 -13.6518
1.607714 -13.789969999999999
1.608714 -13.92641
1.609714 -14.061119999999999
1.610714 -14.194090000000001
1.611714 -14.32531
1.612714 -14.45478
1.613714 -14.58248
1.614714 -14.708409999999999
1.615714 -14.83257
1.616714 -14.954970000000001
1.617714 -15.0756
1.618714 -15.194450000000002
1.619714 -15.311520000000002
1.620714 -15.42678
1.621714 -15.540239999999999
1.622714 -15.651880000000002
1.623714 -15.76172
1.624714 -15.86976
1.625714 -15.975990000000001
1.626714 -16.08042
1.627714 -16.183049999999998
1.628714 -16.28387
1.629714 -16.38286
1.630714 -16.48003
1.631714 -16.57538
1.632714 -16.6689
1.633714 -16.76061
1.634714 -16.85049
1.635714 -16.93855
1.636714 -17.02477
1.637714 -17.10915
1.638714 -17.19169
1.639714 -17.27239
1.640714 -17.35126
1.641714 -17.4283
1.642714 -17.50351
1.643714 -17.576900000000002
1.644714 -17.64845
1.645714 -17.71817
1.646714 -17.78605
1.647714 -17.85208
1.648714 -17.91628
1.649714 -17.978640000000002
1.650714 -18.03917
1.651714 -18.097859999999997
1.652714 -18.154719999999998
1.653714 -18.20974
1.654714 -18.26293
1.655714 -18.31428
1.656714 -18.3638
1.657714 -18.41151
1.658714 -18.4574
1.659714 -18.50148
1.660714 -18.54375
1.661714 -18.5842
1.662714 -18.62283
1.663714 -18.65964
1.664714 -18.69463
1.665714 -18.72782
1.666714 -18.75919
1.667714 -18.78876
1.668714 -18.81653
1.669714 -18.8425
1.670714 -18.86667
1.671714 -18.889049999999997
1.672714 -18.90965
1.673714 -18.92846
1.674714 -18.94552
1.675714 -18.9608
1.676714 -18.974330000000002
1.677714 -18.9861
1.678714 -18.9961
1.679714 -19.00434
1.680714 -19.010830000000002
1.681714 -19.01558
1.682714 -19.01858
1.683714 -19.019849999999998
1.684714 -19.01939
1.685714 -19.017220000000002
1.686714 -19.01332
1.687714 -19.00772
1.688714 -19.000410000000002
1.689714 -18.9914
1.690714 -18.980710000000002
1.691714 -18.96833
1.692714 -18.95427
1.693714 -18.93854
1.694714 -18.92113
1.695714 -18.90205
1.696714 -18.8813
1.697714 -18.85889
1.698714 -18.83484
1.699714 -18.80916
1.700714 -18.78185
1.701714 -18.75293
1.702714 -18.72241
1.703714 -18.69029
1.704714 -18.65658
1.705714 -18.621280000000002
1.706714 -18.584410000000002
1.707714 -18.54597
1.708714 -18.505969999999998
1.709714 -18.46441
1.710714 -18.4213
1.711714 -18.37665
1.712714 -18.330460000000002
1.713714 -18.28274
1.714714 -18.23351
1.715714 -18.18277
1.716714 -18.13055
1.717714 -18.07685
1.718714 -18.02168
1.719714 -17.96504
1.720714 -17.906959999999998
1.721714 -17.84741
1.722714 -17.78643
1.723714 -17.72401
1.724714 -17.66018
1.725714 -17.59493
1.726714 -17.52828
1.727714 -17.46024
1.728714 -17.390829999999998
1.729714 -17.320050000000002
1.730714 -17.24792
1.731714 -17.17445
1.732714 -17.09965
1.733714 -17.02354
1.734714 -16.94614
1.735714 -16.86743
1.736714 -16.78744
1.737714 -16.70617
1.738714 -16.62361
1.739714 -16.53977
1.740714 -16.45469
1.741714 -16.368360000000003
1.742714 -16.280810000000002
1.743714 -16.19204
1.744714 -16.10208
1.745714 -16.010930000000002
1.746714 -15.9186
1.747714 -15.82511
1.748714 -15.730469999999999
1.749714 -15.63469
1.750714 -15.537799999999999
1.751714 -15.43979
1.752714 -15.34068
1.753714 -15.24047
1.754714 -15.139159999999999
1.755714 -15.03678
1.756714 -14.93333
1.757714 -14.82884
1.758714 -14.723339999999999
1.759714 -14.61683
1.760714 -14.50932
1.761714 -14.400830000000001
1.762714 -14.291360000000001
1.763714 -14.18092
1.764714 -14.069519999999999
1.765714 -13.95719
1.766714 -13.843929999999999
1.767714 -13.729759999999999
1.768714 -13.614680000000002
1.769714 -13.4987
1.770714 -13.38183
1.771714 -13.264090000000001
1.772714 -13.14549
1.773714 -13.02605
1.774714 -12.905800000000001
1.775714 -12.784770000000002
1.776714 -12.66295
1.777714 -12.54036
1.778714 -12.41699
1.779714 -12.29287
1.780714 -12.168
1.781714 -12.0424
1.782714 -11.91609
1.783714 -11.78909
1.784714 -11.66139
1.785714 -11.533019999999999
1.786714 -11.403979999999999
1.787714 -11.274289999999999
1.788714 -11.14396
1.789714 -11.01303
1.790714 -10.88151
1.791714 -10.74942
1.792714 -10.61676
1.793714 -10.48354
1.794714 -10.34976
1.795714 -10.21543
1.796714 -10.08057
1.797714 -9.945198099999999
1.798714 -9.8093331
1.799714 -9.672993400000001
1.800714 -9.5361948
1.801714 -9.3989484
1.802714 -9.2612647
1.803714 -9.1231592
1.804714 -8.984649899999999
1.805714 -8.8457569
1.806714 -8.7064974
1.807714 -8.566884
1.808714 -8.4269248
1.809714 -8.2866237
1.810714 -8.145985
1.811714 -8.0050193
1.812714 -7.8637436
1.813714 -7.7221788
1.814714 -7.5803474
1.815714 -7.4382707
1.816714 -7.2959647
1.817714 -7.1534395
1.818714 -7.0107042999999996
1.819714 -6.8677700999999995
1.820714 -6.724653399999999
1.821714 -6.5813676
1.822714 -6.4379311999999995
1.823714 -6.294357000000001
1.824714 -6.1506547000000005
1.825714 -6.0068323999999995
1.826714 -5.862898400000001
1.827714 -5.7188649
1.828714 -5.5747494
1.829714 -5.4305747
1.830714 -5.2863635
1.831714 -5.1421344
1.832714 -4.9979024
1.833714 -4.8536755000000005
1.834714 -4.7094606
1.835714 -4.5652634999999995
1.836714 -4.4210967
1.837714 -4.2769738
1.838714 -4.1329108
1.839714 -3.9889235000000003
1.840714 -3.8450245
1.841714 -3.7012242
1.842714 -3.5575330000000003
1.843714 -3.4139648
1.844714 -3.2705369999999996
1.845714 -3.1272702
1.846714 -2.9841837
1.847714 -2.8412938
1.848714 -2.6986128000000003
1.849714 -2.5561472
1.850714 -2.4139022
1.851714 -2.2718843
1.852714 -2.1301039
1.853714 -1.9885756
1.854714 -1.8473160999999998
1.855714 -1.7063422000000001
1.856714 -1.5656685
1.857714 -1.4253072
1.858714 -1.2852694
1.859714 -1.1455668
1.860714 -1.0062137
1.861714 -0.8672255999999999
1.862714 -0.7286176099999999
1.863714 -0.5904022099999999
1.864714 -0.45258807999999995
1.865714 -0.31518117
1.866714 -0.17818692
1.867714 -0.041613236000000005
1.868714 0.094528351
1.869714 0.23022267999999999
1.870714 0.36545254
1.871714 0.50020111
1.872714 0.63445359
1.873714 0.76819765
1.874714 0.90142265
1.875714 1.0341183999999999
1.876714 1.166274
1.877714 1.2978777000000001
1.878714 1.4289181
1.879714 1.5593851
1.880714 1.6892709
1.881714 1.8185684
1.882714 1.9472701
1.883714 2.0753657
1.884714 2.2028428
1.885714 2.3296870000000003
1.886714 2.4558846
1.887714 2.5814211
1.888714 2.706285
1.889714 2.8304671999999997
1.890714 2.9539591
1.891714 3.0767528
1.892714 3.1988394
1.893714 3.3202093
1.894714 3.4408532
1.895714 3.5607624999999996
1.896714 3.6799292999999995
1.897714 3.7983446999999995
1.898714 3.9160002
1.899714 4.0328857000000005
1.900714 4.1489883999999995
1.901714 4.2642973
1.902714 4.3788012
1.903714 4.4924915
1.904714 4.60536
1.905714 4.7173999
1.906714 4.8286036
1.907714 4.9389642
1.908714 5.0484716999999995
1.909714 5.157119000000001
1.910714 5.2648984
1.911714 5.3718034
1.912714 5.4778263
1.913714 5.5829581
1.914714 5.6871884
1.915714 5.7905056
1.916714 5.8929011000000004
1.917714 5.9943665
1.918714 6.0948956999999995
1.919714 6.1944842
1.920714 6.293127699999999
1.921714 6.3908197
1.922714 6.4875536
1.923714 6.583319599999999
1.924714 6.6781089
1.925714 6.7719138999999995
1.926714 6.8647317999999995
1.927714 6.9565557
1.928714 7.047382000000001
1.929714 7.137204
1.930714 7.2260126
1.931714 7.3137984000000005
1.932714 7.400552200000001
1.933714 7.4862681
1.934714 7.570944
1.935714 7.6545797
1.936714 7.7371724
1.937714 7.818716
1.938714 7.899202399999999
1.939714 7.9786234
1.940714 8.0569707
1.941714 8.1342369
1.942714 8.210420599999999
1.943714 8.2855217
1.944714 8.359538
1.945714 8.432466499999999
1.946714 8.5042998
1.947714 8.5750297
1.948714 8.6446464
1.949714 8.713147000000001
1.950714 8.7805308
1.951714 8.8468
1.952714 8.9119554
1.953714 8.9759931
1.954714 9.038906500000001
1.955714 9.100686
1.956714 9.1613241
1.957714 9.2208169
1.958714 9.2791647
1.959714 9.3363687
1.960714 9.3924336
1.961714 9.4473563
1.962714 9.501130100000001
1.963714 9.5537476
1.964714 9.605201300000001
1.965714 9.655486
1.966714 9.704604699999999
1.967714 9.7525612
1.968714 9.7993575
1.969714 9.8449953
1.970714 9.889468599999999
1.971714 9.9327713
1.972714 9.9748947
1.973714 10.015839999999999
1.974714 10.0556
1.975714 10.09419
1.976714 10.13161
1.977714 10.167850000000001
1.978714 10.20293
1.979714 10.23683
1.980714 10.269540000000001
1.981714 10.30106
1.982714 10.33139
1.983714 10.36054
1.984714 10.38853
1.985714 10.415339999999999
1.986714 10.44098
1.987714 10.46544
1.988714 10.48871
1.989714 10.51079
1.990714 10.531690000000001
1.991714 10.55141
1.992714 10.56995
1.993714 10.58733
1.994714 10.60353
1.995714 10.61855
1.996714 10.6324
1.997714 10.64506
1.998714 10.65654
1.999714 10.66685
2.000714 10.67601
2.001714 10.684009999999999
2.002714 10.69086
2.003714 10.69655
2.004714 10.701080000000001
2.005714 10.70444
2.006714 10.70664
2.007714 10.70769
2.008714 10.707600000000001
2.009714 10.70637
2.010714 10.703999999999999
2.011714 10.70049
2.012714 10.69583
2.013714 10.69003
2.014714 10.6831
2.015714 10.675030000000001
2.016714 10.66585
2.017714 10.65556
2.018714 10.64415
2.019714 10.63163
2.020714 10.617980000000001
2.021714 10.60321
2.022714 10.58732
2.023714 10.57033
2.024714 10.55224
2.025714 10.53307
2.026714 10.512820000000001
2.027714 10.491480000000001
2.028714 10.469059999999999
2.029714 10.44556
2.030714 10.42099
2.031714 10.39536
2.032714 10.36868
2.033714 10.34096
2.034714 10.3122
2.035714 10.282399999999999
2.036714 10.25155
2.037714 10.21965
2.038714 10.186720000000001
2.039714 10.152759999999999
2.040714 10.11779
2.041714 10.08182
2.042714 10.044839999999999
2.043714 10.00687
2.044714 9.9678963
2.045714 9.9279247
2.046714 9.8869652
2.047714 9.845026599999999
2.048714 9.8021224
2.049714 9.7582594
2.050714 9.7134382
2.051714 9.6676581
2.052714 9.620921300000001
2.053714 9.5732309
2.054714 9.5246002
2.055714 9.475043399999999
2.056714 9.4245769
2.057714 9.3732111
2.058714 9.320951299999999
2.059714 9.2677996
2.060714 9.2137575
2.061714 9.1588296
2.062714 9.1030233
2.063714 9.0463497
2.064714 8.9888208
2.065714 8.930443200000001
2.066714 8.8712201
2.067714 8.811152
2.068714 8.7502427
2.069714 8.6884961
2.070714 8.625926100000001
2.071714 8.562547
2.072714 8.4983736
2.073714 8.433415700000001
2.074714 8.367677
2.075714 8.3011612
2.076714 8.2338691
2.077714 8.165805800000001
2.078714 8.0969833
2.079714 8.0274142
2.080714 7.9571119999999995
2.081714 7.886085700000001
2.082714 7.8143403
2.083714 7.7418797
2.084714 7.6687105
2.085714 7.594841700000001
2.086714 7.520288999999999
2.087714 7.4450664
2.088714 7.369186699999999
2.089714 7.292658100000001
2.090714 7.215485000000001
2.091714 7.1376674
2.092714 7.0592098000000005
2.093714 6.980118200000001
2.094714 6.9004029
2.095714 6.8200766999999995
2.096714 6.739155199999999
2.097714 6.6576436
2.098714 6.575552399999999
2.099714 6.492883000000001
2.100714 6.4096443
2.101714 6.3258469
2.102714 6.2415063
2.103714 6.1566386
2.104714 6.0712568000000005
2.105714 5.985368
2.106714 5.898976
2.107714 5.8120817
2.108714 5.7246905
2.109714 5.6368101
2.110714 5.5484563
2.111714 5.4596446
2.112714 5.3703886
2.113714 5.2806961999999995
2.114714 5.1905744
2.115714 5.1000271
2.116714 5.0090607
2.117714 4.9176879
2.118714 4.8259232
2.119714 4.7337811
2.120714 4.6412736
2.121714 4.5484062
2.122714 4.4551796999999995
2.123714 4.3615963
2.124714 4.267659800000001
2.125714 4.1733827
2.126714 4.078782
2.127714 3.9838765
2.128714 3.8886803999999997
2.129714 3.7932035
2.130714 3.6974519
2.131714 3.6014296000000003
2.132714 3.5051438999999998
2.133714 3.4086064
2.134714 3.3118336999999998
2.135714 3.2148413000000002
2.136714 3.1176399
2.137714 3.0202335000000002
2.138714 2.922621
2.139714 2.8248025
2.140714 2.7267832
2.141714 2.6285756
2.142714 2.5301983999999997
2.143714 2.4316713
2.144714 2.3330104
2.145714 2.2342239
2.146714 2.1353154
2.147714 2.0362869
2.148714 1.9371448
2.149714 1.8379012000000001
2.150714 1.7385731000000002
2.151714 1.6391767000000002
2.152714 1.5397237
2.153714 1.4402174
2.154714 1.3406576
2.155714 1.2410440999999999
2.156714 1.1413830999999999
2.157714 1.0416892
2.158714 0.94198314
2.159714 0.84228627
2.160714 0.74261418
2.161714 0.64297402
2.162714 0.5433657700000001
2.163714 0.44378806000000004
2.164714 0.34424352999999996
2.165714 0.24474254
2.166714 0.14530061
2.167714 0.04593406
2.168714 -0.053345767
2.169714 -0.15253503000000002
2.170714 -0.2516347
2.171714 -0.35064483999999996
2.172714 -0.44955881
2.173714 -0.54836078
2.174714 -0.6470283
2.175714 -0.74553899
2.176714 -0.84387725
2.177714 -0.94203707
2.178714 -1.0400204
2.179714 -1.1378314
2.180714 -1.2354688
2.181714 -1.3329229
2.182714 -1.4301776
2.183714 -1.5272151
2.184714 -1.6240227999999999
2.185714 -1.7205959
2.186714 -1.8169355000000003
2.187714 -1.9130425999999998
2.188714 -2.0089112
2.189714 -2.1045273
2.190714 -2.1998702
2.191714 -2.2949191
2.192714 -2.3896605
2.193714 -2.4840917
2.194714 -2.5782179
2.195714 -2.6720464
2.196714 -2.7655773000000003
2.197714 -2.8588016
2.198714 -2.9517012
2.199714 -3.0442558
2.200714 -3.1364501000000002
2.201714 -3.2282755000000005
2.202714 -3.3197327999999997
2.203714 -3.4108229
2.204714 -3.5015412
2.205714 -3.5918761
2.206714 -3.6818090999999997
2.207714 -3.7713226000000004
2.208714 -3.8604062000000003
2.209714 -3.9490577
2.210714 -4.037286
2.211714 -4.1250995999999995
2.212714 -4.2125016
2.213714 -4.299482
2.214714 -4.3860238
2.215714 -4.4721052
2.216714 -4.5577087
2.217714 -4.6428271
2.218714 -4.7274612000000005
2.219714 -4.8116155
2.220714 -4.8952892
2.221714 -4.978475
2.222714 -5.061157000000001
2.223714 -5.1433194
2.224714 -5.2249506
2.225714 -5.3060494
2.226714 -5.3866204
2.227714 -5.466672
2.228714 -5.5462051
2.229714 -5.6252113999999995
2.230714 -5.7036716
2.231714 -5.7815623
2.232714 -5.8588664999999995
2.233714 -5.9355769
2.234714 -6.0116965
2.235714 -6.0872342
2.236714 -6.1621957
2.237714 -6.2365782
2.238714 -6.3103721
2.239714 -6.3835621
2.240714 -6.4561374
2.241714 -6.528097400000001
2.242714 -6.599445600000001
2.243714 -6.6701882
2.244714 -6.7403257
2.245714 -6.809850000000001
2.246714 -6.8787426
2.247714 -6.9469839
2.248714 -7.0145577
2.249714 -7.081459499999999
2.250714 -7.1476920999999995
2.251714 -7.2132654
2.252714 -7.2781891000000005
2.253714 -7.3424622
2.254714 -7.406074599999999
2.255714 -7.4690148
2.256714 -7.5312703999999995
2.257714 -7.592835300000001
2.258714 -7.653711700000001
2.259714 -7.7139050000000005
2.260714 -7.7734165
2.261714 -7.8322403
2.262714 -7.8903615
2.263714 -7.9477660000000006
2.264714 -8.0044433
2.265714 -8.060392700000001
2.266714 -8.1156224
2.267714 -8.1701428
2.268714 -8.2239635
2.269714 -8.2770847
2.270714 -8.3294988
2.271714 -8.381190199999999
2.272714 -8.4321477
2.273714 -8.4823638
2.274714 -8.5318364
2.275714 -8.5805699
2.276714 -8.6285658
2.277714 -8.6758249
2.278714 -8.722337300000001
2.279714 -8.7680951
2.280714 -8.813089100000001
2.281714 -8.857321
2.282714 -8.9007966
2.283714 -8.9435272
2.284714 -8.9855202
2.285714 -9.026779999999999
2.286714 -9.0672985
2.287714 -9.107061499999999
2.288714 -9.1460548
2.289714 -9.184268099999999
2.290714 -9.221702800000001
2.291714 -9.2583627
2.292714 -9.294255099999999
2.293714 -9.3293838
2.294714 -9.363748900000001
2.295714 -9.3973435
2.296714 -9.4301641
2.297714 -9.4622098
2.298714 -9.4934866
2.299714 -9.523999700000001
2.300714 -9.5537588
2.301714 -9.5827617
2.302714 -9.6110001
2.303714 -9.6384652
2.304714 -9.665142
2.305714 -9.6910261
2.306714 -9.7161181
2.307714 -9.7404271
2.308714 -9.763964999999999
2.309714 -9.7867392
2.310714 -9.8087512
2.311714 -9.8300003
2.312714 -9.8504841
2.313714 -9.870200599999999
2.314714 -9.8891526
2.315714 -9.907340300000001
2.316714 -9.9247672
2.317714 -9.9414319
2.318714 -9.9573269
2.319714 -9.9724479
2.320714 -9.9867836
2.321714 -10.000340000000001
2.322714 -10.01312
2.323714 -10.02513
2.324714 -10.03639
2.325714 -10.0469
2.326714 -10.05668
2.327714 -10.06571
2.328714 -10.074
2.329714 -10.08155
2.330714 -10.08834
2.331714 -10.09438
2.332714 -10.09968
2.333714 -10.10423
2.334714 -10.10802
2.335714 -10.11107
2.336714 -10.11336
2.337714 -10.11491
2.338714 -10.115730000000001
2.339714 -10.11581
2.340714 -10.11519
2.341714 -10.113850000000001
2.342714 -10.11181
2.343714 -10.10906
2.344714 -10.1056
2.345714 -10.10142
2.346714 -10.09652
2.347714 -10.0909
2.348714 -10.08456
2.349714 -10.0775
2.350714 -10.06973
2.351714 -10.06125
2.352714 -10.05208
2.353714 -10.04222
2.354714 -10.03168
2.355714 -10.02048
2.356714 -10.00861
2.357714 -9.9960841
2.358714 -9.982894400000001
2.359714 -9.9690385
2.360714 -9.9545129
2.361714 -9.9393144
2.362714 -9.923443899999999
2.363714 -9.9069044
2.364714 -9.889700999999999
2.365714 -9.8718397
2.366714 -9.8533317
2.367714 -9.834185199999999
2.368714 -9.8144099
2.369714 -9.7940177
2.370714 -9.7730152
2.371714 -9.7514063
2.372714 -9.729191700000001
2.373714 -9.706366800000001
2.374714 -9.682928
2.375714 -9.6588746
2.376714 -9.6342072
2.377714 -9.6089296
2.378714 -9.5830485
2.379714 -9.5565721
2.380714 -9.5295116
2.381714 -9.5018737
2.382714 -9.4736703
2.383714 -9.444911000000001
2.384714 -9.415607900000001
2.385714 -9.3857661
2.386714 -9.3553886
2.387714 -9.3244717
2.388714 -9.293009300000001
2.389714 -9.2609987
2.390714 -9.2284359
2.391714 -9.195327
2.392714 -9.161678
2.393714 -9.1275014
2.394714 -9.09281
2.395714 -9.0576112
2.396714 -9.0219148
2.397714 -8.985728
2.398714 -8.949060000000001
2.399714 -8.9119188
2.400714 -8.8743135
2.401714 -8.8362493
2.402714 -8.7977245
2.403714 -8.7587342
2.404714 -8.7192729
2.405714 -8.6793385
2.406714 -8.638934800000001
2.407714 -8.5980736
2.408714 -8.556772
2.409714 -8.5150458
2.410714 -8.4729075
2.411714 -8.4303655
2.412714 -8.3874241
2.413714 -8.3440855
2.414714 -8.300349899999999
2.415714 -8.2562231
2.416714 -8.2117096
2.417714 -8.1668146
2.418714 -8.121537400000001
2.419714 -8.0758758
2.420714 -8.029826700000001
2.421714 -7.9833932
2.422714 -7.9365842
2.423714 -7.8894176
2.424714 -7.841914099999999
2.425714 -7.7940948
2.426714 -7.7459715
2.427714 -7.697545
2.428714 -7.648812200000001
2.429714 -7.599768
2.430714 -7.5504102
2.431714 -7.5007439
2.432714 -7.450778
2.433714 -7.4005209
2.434714 -7.3499799
2.435714 -7.299155
2.436714 -7.2480484999999994
2.437714 -7.1966648
2.438714 -7.145014399999999
2.439714 -7.0931166
2.440714 -7.0409901
2.441714 -6.9886535
2.442714 -6.936110600000001
2.443714 -6.8833590000000004
2.444714 -6.8303876
2.445714 -6.7771867
2.446714 -6.7237534000000005
2.447714 -6.6700958
2.448714 -6.6162288
2.449714 -6.5621659
2.450714 -6.5079212
2.451714 -6.4535007
2.452714 -6.398907299999999
2.453714 -6.3441469999999995
2.454714 -6.2892273
2.455714 -6.2341622999999995
2.456714 -6.1789684
2.457714 -6.1236572
2.458714 -6.0682333999999996
2.459714 -6.0126912
2.460714 -5.9570186
2.461714 -5.9012078
2.462714 -5.845257999999999
2.463714 -5.7891805
2.464714 -5.7329930000000004
2.465714 -5.6767166
2.466714 -5.6203663
2.467714 -5.563949399999999
2.468714 -5.5074669
2.469714 -5.4509174
2.470714 -5.3943042
2.471714 -5.3376358
2.472714 -5.2809242
2.473714 -5.2241798
2.474714 -5.1674083
2.475714 -5.1106058
2.476714 -5.0537642
2.477714 -4.9968794
2.478714 -4.9399536
2.479714 -4.883002100000001
2.480714 -4.8260454
2.481714 -4.7691058
2.482714 -4.7121979000000005
2.483714 -4.655328
2.484714 -4.5984924000000005
2.485714 -4.5416858
2.486714 -4.4849064
2.487714 -4.4281591
2.488714 -4.371453799999999
2.489714 -4.3148026
2.490714 -4.2582128
2.491714 -4.2016849
2.492714 -4.145214299999999
2.493714 -4.0887974
2.494714 -4.0324379
2.495714 -3.9761475999999996
2.496714 -3.9199453
2.497714 -3.8638502
2.498714 -3.8078748000000004
2.499714 -3.7520215
2.500714 -3.6962848
2.501714 -3.640658
2.502714 -3.5851374
2.503714 -3.5297282
2.504714 -3.4744433999999997
2.505714 -3.4192964
2.506714 -3.3642985
2.507714 -3.3094525
2.508714 -3.2547574000000004
2.509714 -3.2002095
2.510714 -3.1458125000000003
2.511714 -3.0915756
2.512714 -3.037514
2.513714 -2.9836429
2.514714 -2.9299719
2.515714 -2.8765017
2.516714 -2.823226
2.517714 -2.7701374000000003
2.518714 -2.7172331
2.519714 -2.6645184
2.520714 -2.612005
2.521714 -2.5597066
2.522714 -2.5076330000000002
2.523714 -2.4557876999999997
2.524714 -2.4041688
2.525714 -2.3527738
2.526714 -2.3016043
2.527714 -2.250668
2.528714 -2.199978
2.529714 -2.1495482
2.530714 -2.0993868
2.531714 -2.0494958
2.532714 -1.9998710999999998
2.533714 -1.9505084
2.534714 -1.9014064000000002
2.535714 -1.8525707999999999
2.536714 -1.8040117000000002
2.537714 -1.7557407
2.538714 -1.7077664
2.539714 -1.6600907000000003
2.540714 -1.6127113
2.541714 -1.5656257
2.542714 -1.5188343
2.543714 -1.4723435999999999
2.544714 -1.4261641
2.545714 -1.3803064999999999
2.546714 -1.3347773
2.547714 -1.289577
2.548714 -1.2447013999999998
2.549714 -1.2001456000000001
2.550714 -1.1559086
2.551714 -1.1119945
2.552714 -1.0684126
2.553714 -1.0251725
2.554714 -0.98228147
2.555714 -0.93974201
2.556714 -0.89755347
2.557714 -0.8557148299999999
2.558714 -0.8142286000000001
2.559714 -0.77310116
2.560714 -0.73234215
2.561714 -0.6919599599999999
2.562714 -0.65195905
2.563714 -0.61233835
2.564714 -0.5730928399999999
2.565714 -0.53421743
2.566714 -0.4957106
2.567714 -0.45757623999999997
2.568714 -0.41982210000000003
2.569714 -0.38245672000000003
2.570714 -0.34548615000000005
2.571714 -0.30891243
2.572714 -0.27273484
2.573714 -0.23695228000000002
2.574714 -0.20156635
2.575714 -0.16658177
2.576714 -0.13200457
2.577714 -0.09783934799999999
2.578714 -0.064086932
2.579714 -0.030743872
2.580714 0.0021952334999999997
2.581714 0.03473394
2.582714 0.066871441
2.583714 0.09860170500000001
2.584714 0.12991547
2.585714 0.1608036
2.586714 0.19126016
2.587714 0.22128340999999999
2.588714 0.25087458
2.589714 0.2800354
2.590714 0.30876575
2.591714 0.33706349999999996
2.592714 0.36492583
2.593714 0.39235167
2.594714 0.41934308
2.595714 0.44590449000000004
2.596714 0.47204042999999996
2.597714 0.49775237999999994
2.598714 0.5230369500000001
2.599714 0.54788617
2.600714 0.5722905
2.601714 0.59624203
2.602714 0.61973738
2.603714 0.6427777
2.604714 0.6653670199999999
2.605714 0.68750936
2.606714 0.70920647
2.607714 0.7304582700000001
2.608714 0.75126388
2.609714 0.77162357
2.610714 0.7915398100000001
2.611714 0.81101637
2.612714 0.83005559
2.613714 0.84865633
2.614714 0.86681321
2.615714 0.8845175599999999
2.616714 0.90176119
2.617714 0.91853961
2.618714 0.9348538700000001
2.619714 0.9507093600000001
2.620714 0.96611353
2.621714 0.9810720599999999
2.622714 0.99558746
2.623714 1.0096592
2.624714 1.0232856000000001
2.625714 1.0364659
2.626714 1.0492011
2.627714 1.0614930999999999
2.628714 1.0733424999999999
2.629714 1.0847469
2.630714 1.0957006999999999
2.631714 1.106197
2.632714 1.1162311
2.633714 1.125803
2.634714 1.1349187
2.635714 1.1435881
2.636714 1.1518206
2.637714 1.1596227000000001
2.638714 1.1669953
2.639714 1.1739358
2.640714 1.18044
2.641714 1.1865051999999998
2.642714 1.1921312
2.643714 1.1973193
2.644714 1.2020699
2.645714 1.2063817
2.646714 1.2102505
2.647714 1.2136721
2.648714 1.2166454
2.649714 1.2191745
2.650714 1.2212683
2.651714 1.2229382
2.652714 1.2241936
2.653714 1.2250387
2.654714 1.2254714
2.655714 1.2254859999999999
2.656714 1.2250762
2.657714 1.2242387000000001
2.658714 1.2229744
2.659714 1.2212873000000002
2.660714 1.2191811000000001
2.661714 1.2166576
2.662714 1.2137168
2.663714 1.2103582
2.664714 1.2065844
2.665714 1.2024022
2.666714 1.1978216
2.667714 1.1928532
2.668714 1.1875039
2.669714 1.1817738
2.670714 1.1756574
2.671714 1.1691457
2.672714 1.1622308
2.673714 1.1549097
2.674714 1.1471856
2.675714 1.1390653
2.676714 1.1305561
2.677714 1.1216635000000001
2.678714 1.1123899
2.679714 1.1027373
2.680714 1.0927091999999998
2.681714 1.0823119
2.682714 1.0715546
2.683714 1.0604455000000002
2.684714 1.0489886
2.685714 1.0371816
2.686714 1.0250174
2.687714 1.0124867
2.688714 0.99958377
2.689714 0.9863097200000001
2.690714 0.9726721799999999
2.691714 0.9586825999999999
2.692714 0.94435234
2.693714 0.9296889399999999
2.694714 0.91469577
2.695714 0.89937374
2.696714 0.8837237
2.697714 0.86774891
2.698714 0.8514544900000001
2.699714 0.83484473
2.700714 0.8179202700000001
2.701714 0.8006771100000001
2.702714 0.78310762
2.703714 0.76520531
2.704714 0.74696857
2.705714 0.72840368
2.706714 0.7095237299999999
2.707714 0.69034463
2.708714 0.67088054
2.709714 0.65114005
2.710714 0.6311255499999999
2.711714 0.6108357099999999
2.712714 0.5902687999999999
2.713714 0.56942501
2.714714 0.54830671
2.715714 0.5269165600000001
2.716714 0.50525488
2.717714 0.48331874
2.718714 0.46110344000000003
2.719714 0.4386066
2.720714 0.41583111
2.721714 0.39278711
2.722714 0.36948964
2.723714 0.34595479
2.724714 0.32219433
2.725714 0.29821291
2.726714 0.27400821000000003
2.727714 0.24957422
2.728714 0.22490555
2.729714 0.20000045
2.730714 0.17486119
2.731714 0.14949219
2.732714 0.12389724
2.733714 0.09807836
2.734714 0.072036625
2.735714 0.045775023
2.736714 0.019300925
2.737714 -0.0073732961
2.738714 -0.034232752
2.739714 -0.061264442
2.740714 -0.088461512
2.741714 -0.115825
2.742714 -0.14336237
2.743714 -0.17108306
2.744714 -0.19899365
2.745714 -0.22709497999999997
2.746714 -0.25538185
2.747714 -0.28384586
2.748714 -0.31247863000000003
2.749714 -0.34127387
2.750714 -0.37022694
2.751714 -0.39933262999999997
2.752714 -0.42858337999999996
2.753714 -0.4579687
2.754714 -0.48747788999999997
2.755714 -0.5171032600000001
2.756714 -0.54684347
2.757714 -0.5767040400000001
2.758714 -0.60669426
2.759714 -0.63682259
2.760714 -0.66709202
2.761714 -0.6974977
2.762714 -0.72802873
2.763714 -0.75867129
2.764714 -0.7894135999999999
2.765714 -0.8202476400000001
2.766714 -0.85116904
2.767714 -0.8821750999999999
2.768714 -0.91326199
2.769714 -0.94442461
2.770714 -0.97565781
2.771714 -1.0069588
2.772714 -1.03833
2.773714 -1.0697782
2.774714 -1.1013106
2.775714 -1.1329308
2.776714 -1.1646356
2.777714 -1.1964137
2.778714 -1.2282483
2.779714 -1.2601231
2.780714 -1.2920261
2.781714 -1.3239514000000001
2.782714 -1.3558987999999998
2.783714 -1.3878702
2.784714 -1.4198669000000002
2.785714 -1.4518878000000002
2.786714 -1.4839306
2.787714 -1.5159944
2.788714 -1.5480809
2.789714 -1.580194
2.790714 -1.6123375
2.791714 -1.6445097
2.792714 -1.6767027
2.793714 -1.7089017000000002
2.794714 -1.74109
2.795714 -1.7732535
2.796714 -1.8053845
2.797714 -1.8374830000000002
2.798714 -1.8695548
2.799714 -1.9016067
2.800714 -1.9336419
2.801714 -1.9656591
2.802714 -1.9976538
2.803714 -2.0296205
2.804714 -2.0615565
2.805714 -2.0934602
2.806714 -2.1253300999999998
2.807714 -2.1571605000000003
2.808714 -2.1889407
2.809714 -2.2206569
2.810714 -2.2522952
2.811714 -2.2838471
2.812714 -2.3153123
2.813714 -2.3466976
2.814714 -2.3780141
2.815714 -2.4092702
2.816714 -2.4404695
2.817714 -2.4716076
2.818714 -2.5026763
2.819714 -2.5336667999999998
2.820714 -2.5645718
2.821714 -2.595387
2.822714 -2.6261102000000003
2.823714 -2.6567353
2.824714 -2.6872534
2.825714 -2.717654
2.826714 -2.7479267000000003
2.827714 -2.7780673
2.828714 -2.8080789
2.829714 -2.8379714
2.830714 -2.8677544999999998
2.831714 -2.8974352
2.832714 -2.9270111
2.833714 -2.9564725
2.834714 -2.9858062000000003
2.835714 -3.015
2.836714 -3.0440465
2.837714 -3.072943
2.838714 -3.1016903
2.839714 -3.1302877
2.840714 -3.1587313999999997
2.841714 -3.1870145
2.842714 -3.215133
2.843714 -3.2430854
2.844714 -3.2708768
2.845714 -3.2985169
2.846714 -3.3260144
2.847714 -3.3533714999999997
2.848714 -3.3805824999999996
2.849714 -3.4076337
2.850714 -3.4345079
2.851714 -3.4611922
2.852714 -3.487679
2.853714 -3.5139683999999995
2.854714 -3.5400650999999996
2.855714 -3.5659716
2.856714 -3.5916872000000004
2.857714 -3.6172061999999996
2.858714 -3.6425233
2.859714 -3.667637
2.860714 -3.6925495
2.861714 -3.7172686
2.862714 -3.7418004
2.863714 -3.766147
2.864714 -3.7903
2.865714 -3.8142457999999997
2.866714 -3.8379673000000003
2.867714 -3.8614556
2.868714 -3.8847080999999997
2.869714 -3.9077296999999995
2.870714 -3.9305303
2.871714 -3.9531156
2.872714 -3.9754864000000003
2.873714 -3.9976380999999996
2.874714 -4.0195618
2.875714 -4.0412538
2.876714 -4.0627133
2.877714 -4.0839449
2.878714 -4.1049525000000004
2.879714 -4.1257359000000005
2.880714 -4.1462857
2.881714 -4.1665893
2.882714 -4.1866325
2.883714 -4.2064078
2.884714 -4.2259157
2.885714 -4.2451646
2.886714 -4.264164699999999
2.887714 -4.2829238
2.888714 -4.3014418
2.889714 -4.3197125000000005
2.890714 -4.3377277
2.891714 -4.3554797999999995
2.892714 -4.3729678000000005
2.893714 -4.3901954
2.894714 -4.4071674
2.895714 -4.4238836
2.896714 -4.4403389
2.897714 -4.4565223000000005
2.898714 -4.472423
2.899714 -4.4880357
2.900714 -4.503363
2.901714 -4.5184135
2.902714 -4.5331992
2.903714 -4.5477264
2.904714 -4.5619931000000005
2.905714 -4.5759905
2.906714 -4.5897078
2.907714 -4.6031371000000005
2.908714 -4.616276500000001
2.909714 -4.6291299
2.910714 -4.6417024
2.911714 -4.653997
2.912714 -4.6660094999999995
2.913714 -4.6777312
2.914714 -4.689154
2.915714 -4.7002751
2.916714 -4.7110971
2.917714 -4.7216304000000004
2.918714 -4.7318842
2.919714 -4.7418635
2.920714 -4.7515664
2.921714 -4.7609832
2.922714 -4.7701031
2.923714 -4.778919
2.924714 -4.787428299999999
2.925714 -4.7956359
2.926714 -4.8035473
2.927714 -4.8111662
2.928714 -4.8184909
2.929714 -4.8255153
2.930714 -4.8322327
2.931714 -4.8386391
2.932714 -4.8447393
2.933714 -4.8505414
2.934714 -4.8560545
2.935714 -4.8612826
2.936714 -4.8662223
2.937714 -4.870864
2.938714 -4.875198
2.939714 -4.8792157000000005
2.940714 -4.8829179
2.941714 -4.8863091
2.942714 -4.8893965999999995
2.943714 -4.8921857
2.944714 -4.8946753
2.945714 -4.8968602
2.946714 -4.8987344
2.947714 -4.9002979
2.948714 -4.9015529
2.949714 -4.9025066
2.950714 -4.9031674999999995
2.951714 -4.9035382
2.952714 -4.9036153
2.953714 -4.9033899
2.954714 -4.9028527
2.955714 -4.9019981
2.956714 -4.9008261
2.957714 -4.8993424
2.958714 -4.897555
2.959714 -4.8954677
2.960714 -4.8930824
2.961714 -4.8903931
2.962714 -4.887396799999999
2.963714 -4.884091799999999
2.964714 -4.8804808
2.965714 -4.8765708
2.966714 -4.8723675
2.967714 -4.8678733
2.968714 -4.8630834
2.969714 -4.8579916
2.970714 -4.8525892
2.971714 -4.8468731
2.972714 -4.8408441
2.973714 -4.8345093
2.974714 -4.8278768
2.975714 -4.8209514
2.976714 -4.8137337
2.977714 -4.806220499999999
2.978714 -4.798409299999999
2.979714 -4.790299
2.980714 -4.7818922
2.981714 -4.7731946999999995
2.982714 -4.7642112
2.983714 -4.7549434
2.984714 -4.7453864999999995
2.985714 -4.7355331
2.986714 -4.7253773
2.987714 -4.7149166
2.988714 -4.704155
2.989714 -4.6931002
2.990714 -4.681759
2.991714 -4.6701364000000005
2.992714 -4.6582326
2.993714 -4.646044600000001
2.994714 -4.633569
2.995714 -4.6208061
2.996714 -4.6077576
2.997714 -4.59443
2.998714 -4.5808259
2.999714 -4.566948099999999
3.000714 -4.552792
3.001714 -4.5383524
3.002714 -4.5236237
3.003714 -4.5086059999999994
3.004714 -4.493304
3.005714 -4.477727
3.006714 -4.4618834000000005
3.007714 -4.4457759999999995
3.008714 -4.4294052
3.009714 -4.4127665
3.010714 -4.3958575
3.011714 -4.3786757000000005
3.012714 -4.3612249
3.013714 -4.343509999999999
3.014714 -4.3255344000000004
3.015714 -4.3072976
3.016714 -4.2887975
3.017714 -4.2700283
3.018714 -4.2509872
3.019714 -4.2316776
3.020714 -4.2121068
3.021714 -4.1922849
3.022714 -4.1722182
3.023714 -4.1519113
3.024714 -4.1313618000000005
3.025714 -4.1105654
3.026714 -4.0895174999999995
3.027714 -4.0682182
3.028714 -4.0466703
3.029714 -4.0248785
3.030714 -4.0028464
3.031714 -3.9805733
3.032714 -3.9580564999999996
3.033714 -3.9352931
3.034714 -3.9122827
3.035714 -3.8890306
3.036714 -3.8655452
3.037714 -3.8418349
3.038714 -3.8179070000000004
3.039714 -3.7937615
3.040714 -3.769394
3.041714 -3.7447985000000004
3.042714 -3.7199706
3.043714 -3.6949109
3.044714 -3.6696239999999998
3.045714 -3.6441177
3.046714 -3.6183953
3.047714 -3.5924584000000004
3.048714 -3.5663038
3.049714 -3.5399299
3.050714 -3.513338
3.051714 -3.4865334999999997
3.052714 -3.4595255
3.053714 -3.4323230000000002
3.054714 -3.4049301999999995
3.055714 -3.3773462999999997
3.056714 -3.3495639
3.057714 -3.3215761
3.058714 -3.2933779000000003
3.059714 -3.2649718
3.060714 -3.2363653
3.061714 -3.207567
3.062714 -3.1785823
3.063714 -3.1494141000000004
3.064714 -3.1200606
3.065714 -3.0905195
3.066714 -3.0607908999999998
3.067714 -3.0308800000000002
3.068714 -3.0007949
3.069714 -2.9705431
3.070714 -2.9401282
3.071714 -2.9095471
3.072714 -2.8787918
3.073714 -2.8478548
3.074714 -2.8167332
3.075714 -2.7854319999999997
3.076714 -2.7539613000000003
3.077714 -2.7223333999999997
3.078714 -2.6905559
3.079714 -2.6586313
3.080714 -2.6265563
3.081714 -2.5943270000000003
3.082714 -2.5619421
3.083714 -2.5294065
3.084714 -2.4967277
3.085714 -2.4639121999999998
3.086714 -2.4309616999999997
3.087714 -2.3978714
3.088714 -2.364633
3.089714 -2.3312401
3.090714 -2.2976918
3.091714 -2.2639958
3.092714 -2.2301653
3.093714 -2.1962145
3.094714 -2.1621516
3.095714 -2.1279771
3.096714 -2.093686
3.097714 -2.0592716
3.098714 -2.0247307
3.099714 -1.9900668
3.100714 -1.955287
3.101714 -1.9203986999999998
3.102714 -1.8854043
3.103714 -1.8503003
3.104714 -1.8150808
3.105714 -1.7797407
3.106714 -1.7442821000000002
3.107714 -1.7087149
3.108714 -1.6730532
3.109714 -1.6373103
3.110714 -1.6014932
3.111714 -1.5655995999999999
3.112714 -1.5296217
3.113714 -1.4935502999999999
3.114714 -1.457381
3.115714 -1.4211156
3.116714 -1.3847622
3.117714 -1.3483292
3.118714 -1.3118219
3.119714 -1.2752388
3.120714 -1.2385751
3.121714 -1.2018274
3.122714 -1.164998
3.123714 -1.1280965
3.124714 -1.0911369
3.125714 -1.0541312
3.126714 -1.017084
3.127714 -0.9799918200000001
3.128714 -0.94284397
3.129714 -0.90563083
3.130714 -0.8683471
3.131714 -0.8309963199999999
3.132714 -0.79358807
3.133714 -0.75613363
3.134714 -0.71864077
3.135714 -0.68111112
3.136714 -0.64354143
3.137714 -0.60592857
3.138714 -0.56827362
3.139714 -0.53058392
3.140714 -0.49287104000000004
3.141714 -0.45514503
3.142714 -0.41740885999999994
3.143714 -0.37965720999999997
3.144714 -0.34187913000000003
3.145714 -0.30406406
3.146714 -0.26620759
3.147714 -0.22831447000000002
3.148714 -0.19039656000000002
3.149714 -0.15246755
3.150714 -0.11453725
3.151714 -0.076607917
3.152714 -0.038676223
3.153714 -0.00073764249
3.154714 0.037208456
3.155714 0.07515687
3.156714 0.11309875
3.157714 0.15102635
3.158714 0.18893736
3.159714 0.22683680999999997
3.160714 0.26473398000000004
3.161714 0.30263682999999997
3.162714 0.34054648
3.163714 0.37845499000000005
3.164714 0.41634775999999996
3.165714 0.45420965
3.166714 0.4920308
3.167714 0.52980995
3.168714 0.56755277
3.169714 0.60526701
3.170714 0.64295745
3.171714 0.6806225499999999
3.172714 0.7182563200000001
3.173714 0.75585209
3.174714 0.7934075800000001
3.175714 0.83092619
3.176714 0.8684146199999999
3.177714 0.90587763
3.178714 0.94331373
3.179714 0.98071294
3.180714 1.0180593999999998
3.181714 1.0553385
3.182714 1.0925412
3.183714 1.1296681
3.184714 1.1667267000000001
3.185714 1.2037273
3.186714 1.2406759
3.187714 1.2775725
3.188714 1.314411
3.189714 1.3511837
3.190714 1.3878853
3.191714 1.4245162
3.192714 1.4610797
3.193714 1.4975785
3.194714 1.5340097000000001
3.195714 1.5703646000000002
3.196714 1.6066304999999999
3.197714 1.6427958
3.198714 1.6788561
3.199714 1.7148147999999999
3.200714 1.7506832
3.201714 1.786473
3.202714 1.8221907
3.203714 1.8578352
3.204714 1.8933984000000001
3.205714 1.9288689
3.206714 1.9642372000000001
3.207714 1.9994996
3.208714 2.0346563
3.209714 2.0697091
3.210714 2.1046562
3.211714 2.1394908
3.212714 2.1742035
3.213714 2.2087874
3.214714 2.2432411
3.215714 2.2775708
3.216714 2.3117878000000003
3.217714 2.3459025000000002
3.218714 2.37992
3.219714 2.4138359
3.220714 2.4476394
3.221714 2.4813173
3.222714 2.5148587
3.223714 2.5482588
3.224714 2.5815185
3.225714 2.6146412
3.226714 2.6476283
3.227714 2.6804779
3.228714 2.7131846
3.229714 2.7457450000000003
3.230714 2.7781585
3.231714 2.8104313
3.232714 2.842571
3.233714 2.8745843
3.234714 2.9064711
3.235714 2.938224
3.236714 2.9698297
3.237714 3.0012734
3.238714 3.0325456
3.239714 3.0636428
3.240714 3.0945690000000003
3.241714 3.1253308
3.242714 3.1559340999999996
3.243714 3.1863805000000003
3.244714 3.2166677999999997
3.245714 3.2467932
3.246714 3.2767560000000002
3.247714 3.3065569000000004
3.248714 3.3362001
3.249714 3.3656884
3.250714 3.3950187
3.251714 3.4241818
3.252714 3.4531663999999997
3.253714 3.4819603
3.254714 3.5105552999999996
3.255714 3.5389535
3.256714 3.5671599
3.257714 3.5951842
3.258714 3.6230341
3.259714 3.6507122
3.260714 3.6782152999999997
3.261714 3.7055392
3.262714 3.7326794000000003
3.263714 3.7596337
3.264714 3.7864018
3.265714 3.8129836
3.266714 3.8393762
3.267714 3.8655724000000005
3.268714 3.891563
3.269714 3.9173409
3.270714 3.9429035
3.271714 3.9682548
3.272714 3.993402
3.273714 4.0183548
3.274714 4.0431198
3.275714 4.067697
3.276714 4.0920819999999996
3.277714 4.1162662
3.278714 4.1402418
3.279714 4.1640047
3.280714 4.1875526
3.281714 4.2108856
3.282714 4.2340029
3.283714 4.256901099999999
3.284714 4.2795755
3.285714 4.3020226
3.286714 4.3242428
3.287714 4.3462407
3.288714 4.3680239
3.289714 4.3895990000000005
3.290714 4.4109706
3.291714 4.4321358
3.292714 4.453088
3.293714 4.4738181
3.294714 4.4943187
3.295714 4.5145854
3.296714 4.5346167
3.297714 4.5544144
3.298714 4.5739792
3.299714 4.593311600000001
3.300714 4.612410799999999
3.301714 4.6312749
3.302714 4.6499047000000004
3.303714 4.6683025
3.304714 4.6864729
3.305714 4.704418400000001
3.306714 4.7221396
3.307714 4.7396328
3.308714 4.7568914
3.309714 4.773907
3.310714 4.7906745
3.311714 4.8071913
3.312714 4.823457400000001
3.313714 4.8394777
3.314714 4.855255
3.315714 4.8707925
3.316714 4.8860908
3.317714 4.9011502
3.318714 4.9159691
3.319714 4.9305495
3.320714 4.944891500000001
3.321714 4.9589947
3.322714 4.9728584
3.323714 4.9864773
3.324714 4.9998462
3.325714 5.0129607
3.326714 5.0258152
3.327714 5.0384089
3.328714 5.0507444999999995
3.329714 5.0628249
3.330714 5.074653
3.331714 5.0862316
3.332714 5.0975621
3.333714 5.1086437
3.334714 5.1194749999999996
3.335714 5.1300559
3.336714 5.1403847
3.337714 5.1504601
3.338714 5.1602803
3.339714 5.1698431000000005
3.340714 5.1791459
3.341714 5.1881861
3.342714 5.1969639999999995
3.343714 5.2054796
3.344714 5.213735600000001
3.345714 5.2217346
3.346714 5.2294791
3.347714 5.2369706
3.348714 5.2442104
3.349714 5.2511979
3.350714 5.2579302000000006
3.351714 5.2644055000000005
3.352714 5.2706208
3.353714 5.2765731
3.354714 5.2822612
3.355714 5.2876834
3.356714 5.292839600000001
3.357714 5.2977301
3.358714 5.3023562
3.359714 5.30672
3.360714 5.310823399999999
3.361714 5.3146675
3.362714 5.3182542
3.363714 5.3215854
3.364714 5.3246621
3.365714 5.3274836
3.366714 5.3300478
3.367714 5.3323522
3.368714 5.3343929
3.369714 5.336168
3.370714 5.3376753
3.371714 5.3389151
3.372714 5.3398892
3.373714 5.3406008
3.374714 5.3410523
3.375714 5.3412449
3.376714 5.3411793
3.377714 5.3408567
3.378714 5.3402763
3.379714 5.3394395999999995
3.380714 5.3383462
3.381714 5.3369958
3.382714 5.3353868
3.383714 5.3335175
3.384714 5.331384
3.385714 5.3289838
3.386714 5.3263165
3.387714 5.3233847
3.388714 5.3201909999999994
3.389714 5.3167399
3.390714 5.3130351
3.391714 5.3090788
3.392714 5.3048696
3.393714 5.3004067
3.394714 5.2956883
3.395714 5.2907124
3.396714 5.285481
3.397714 5.2799944000000005
3.398714 5.2742515
3.399714 5.2682515
3.400714 5.2619926999999995
3.401714 5.2554734
3.402714 5.2486937
3.403714 5.241658200000001
3.404714 5.2343715
3.405714 5.2268397
3.406714 5.219066499999999
3.407714 5.2110538
3.408714 5.2027985
3.409714 5.1942967
3.410714 5.1855452
3.411714 5.1765416
3.412714 5.1672876
3.413714 5.157783299999999
3.414714 5.1480312
3.415714 5.1380306000000004
3.416714 5.1277805
3.417714 5.11728
3.418714 5.10653
3.419714 5.0955344
3.420714 5.0842993000000005
3.421714 5.0728302
3.422714 5.0611325
3.423714 5.0492041
3.424714 5.037040999999999
3.425714 5.0246384
3.426714 5.011991
3.427714 4.9990967
3.428714 4.985958699999999
3.429714 4.9725801
3.430714 4.9589656
3.431714 4.9451169
3.432714 4.9310355999999995
3.433714 4.9167216
3.434714 4.9021758
3.435714 4.8874024
3.436714 4.872406600000001
3.437714 4.8571954999999996
3.438714 4.8417710000000005
3.439714 4.8261296
3.440714 4.8102669
3.441714 4.7941744
3.442714 4.7778472
3.443714 4.7612835
3.444714 4.7444858
3.445714 4.7274601
3.446714 4.7102135
3.447714 4.6927482
3.448714 4.6750665
3.449714 4.6571691
3.450714 4.6390556
3.451714 4.6207301
3.452714 4.6021983
3.453714 4.5834653
3.454714 4.5645334
3.455714 4.5454022
3.456714 4.5260649
3.457714 4.5065168
3.458714 4.4867523
3.459714 4.4667721
3.460714 4.446581
3.461714 4.4261869
3.462714 4.4055976
3.463714 4.3848176
3.464714 4.3638464
3.465714 4.3426827
3.466714 4.321323
3.467714 4.2997696
3.468714 4.2780243
3.469714 4.2560931
3.470714 4.2339765
3.471714 4.2116724
3.472714 4.1891769000000005
3.473714 4.1664839
3.474714 4.1435905
3.475714 4.1204996000000005
3.476714 4.0972184
3.477714 4.0737584
3.478714 4.0501282
3.479714 4.0263332
3.480714 4.0023737
3.481714 3.9782461
3.482714 3.9539468
3.483714 3.9294753
3.484714 3.9048336000000003
3.485714 3.8800251
3.486714 3.8550522
3.487714 3.8299147
3.488714 3.8046088
3.489714 3.7791315
3.490714 3.7534802999999997
3.491714 3.7276596000000004
3.492714 3.7016772000000002
3.493714 3.6755443
3.494714 3.6492690000000003
3.495714 3.6228556000000003
3.496714 3.5963017
3.497714 3.5696014999999996
3.498714 3.5427488
3.499714 3.5157397
3.500714 3.488576
3.501714 3.4612641
3.502714 3.4338076
3.503714 3.4062102
3.504714 3.3784720999999998
3.505714 3.3505912999999996
3.506714 3.3225682
3.507714 3.2944079
3.508714 3.2661196000000006
3.509714 3.2377135
3.510714 3.2091971
3.511714 3.1805727999999998
3.512714 3.1518351
3.513714 3.1229764
3.514714 3.0939884
3.515714 3.0648676999999998
3.516714 3.0356169
3.517714 3.0062433
3.518714 2.9767551
3.519714 2.9471582
3.520714 2.9174539999999998
3.521714 2.887642
3.522714 2.8577223
3.523714 2.8276974
3.524714 2.7975733999999997
3.525714 2.7673567
3.526714 2.7370524
3.527714 2.7066605
3.528714 2.6761755000000003
3.529714 2.6455894
3.530714 2.6148964
3.531714 2.5840953
3.532714 2.5531925
3.533714 2.5221983
3.534714 2.4911242
3.535714 2.4599794
3.536714 2.4287676
3.537714 2.3974875
3.538714 2.3661364000000003
3.539714 2.3347136
3.540714 2.30322
3.541714 2.2716591
3.542714 2.2400333000000003
3.543714 2.2083417
3.544714 2.1765806
3.545714 2.1447444
3.546714 2.1128304
3.547714 2.0808414
3.548714 2.0487854
3.549714 2.0166757
3.550714 1.9845248999999998
3.551714 1.9523412
3.552714 1.9201266000000001
3.553714 1.8878773000000002
3.554714 1.8555867
3.555714 1.8232499999999998
3.556714 1.7908661
3.557714 1.7584359
3.558714 1.7259635
3.559714 1.6934512
3.560714 1.6608998
3.561714 1.6283089
3.562714 1.5956804000000002
3.563714 1.5630193000000001
3.564714 1.5303353
3.565714 1.4976399
3.566714 1.4649429
3.567714 1.4322486
3.568714 1.3995545
3.569714 1.3668529
3.570714 1.3341345
3.571714 1.3013924
3.572714 1.2686251000000002
3.573714 1.2358357
3.574714 1.2030306
3.575714 1.1702171000000001
3.576714 1.1374001999999999
3.577714 1.1045843
3.578714 1.0717735000000002
3.579714 1.0389729
3.580714 1.0061892
3.581714 0.9734288799999999
3.582714 0.94069671
3.583714 0.90799257
3.584714 0.87531153
3.585714 0.84264539
3.586714 0.80998661
3.587714 0.77733072
3.588714 0.7446798
3.589714 0.7120408100000001
3.590714 0.67942413
3.591714 0.6468400400000001
3.592714 0.61429678
3.593714 0.5817989800000001
3.594714 0.54934896
3.595714 0.51694755
3.596714 0.48459568
3.597714 0.4522936
3.598714 0.42004095999999996
3.599714 0.38783545999999997
3.600714 0.35567293
3.601714 0.32354816999999997
3.602714 0.29145801
3.603714 0.25940323
3.604714 0.22738976000000002
3.605714 0.19542775
3.606714 0.16352921
3.607714 0.13170445
3.608714 0.0999604
3.609714 0.068299327
3.610714 0.036720079
3.611714 0.0052194246000000005
3.612714 -0.026206038
3.613714 -0.057558966
3.614714 -0.088840979
3.615714 -0.12005294
3.616714 -0.15119526
3.617714 -0.18226749
3.618714 -0.21326689000000001
3.619714 -0.24418795999999998
3.620714 -0.27502275
3.621714 -0.30576172
3.622714 -0.33639648
3.623714 -0.36692121
3.624714 -0.39733447999999993
3.625714 -0.42763883
3.626714 -0.4578393
3.627714 -0.48794121999999995
3.628714 -0.51794876
3.629714 -0.54786373
3.630714 -0.57768566
3.631714 -0.60741217
3.632714 -0.6370390800000001
3.633714 -0.6665609299999999
3.634714 -0.69597079
3.635714 -0.72526117
3.636714 -0.75442442
3.637714 -0.7834543500000001
3.638714 -0.8123469499999999
3.639714 -0.84110163
3.640714 -0.86972099
3.641714 -0.89820959
3.642714 -0.9265726400000001
3.643714 -0.95481379
3.644714 -0.98293452
3.645714 -1.0109337
3.646714 -1.038808
3.647714 -1.0665528
3.648714 -1.0941619
3.649714 -1.1216287999999999
3.650714 -1.1489469
3.651714 -1.1761106000000001
3.652714 -1.2031157000000001
3.653714 -1.229961
3.654714 -1.2566482
3.655714 -1.2831804
3.656714 -1.3095626
3.657714 -1.3357983
3.658714 -1.3618887
3.659714 -1.3878331000000002
3.660714 -1.4136277
3.661714 -1.4392673999999999
3.662714 -1.4647462
3.663714 -1.4900585
3.664714 -1.5151981
3.665714 -1.54016
3.666714 -1.5649401
3.667714 -1.5895354
3.668714 -1.6139458999999998
3.669714 -1.6381740999999999
3.670714 -1.6622246999999999
3.671714 -1.686104
3.672714 -1.709816
3.673714 -1.733363
3.674714 -1.756743
3.675714 -1.7799508
3.676714 -1.8029794
3.677714 -1.8258229000000001
3.678714 -1.8484756000000002
3.679714 -1.8709347
3.680714 -1.8931972
3.681714 -1.9152602
3.682714 -1.9371215000000002
3.683714 -1.9587791
3.684714 -1.980233
3.685714 -2.0014862
3.686714 -2.0225428
3.687714 -2.043408
3.688714 -2.0640841
3.689714 -2.0845704
3.690714 -2.1048618
3.691714 -2.1249503
3.692714 -2.1448277
3.693714 -2.1644888
3.694714 -2.1839321
3.695714 -2.2031579
3.696714 -2.2221686000000003
3.697714 -2.2409657
3.698714 -2.2595488
3.699714 -2.2779167
3.700714 -2.2960685
3.701714 -2.3140062
3.702714 -2.3317326
3.703714 -2.3492517
3.704714 -2.3665646
3.705714 -2.3836683
3.706714 -2.400556
3.707714 -2.4172174
3.708714 -2.4336439000000003
3.709714 -2.4498308
3.710714 -2.4657782
3.711714 -2.4814902
3.712714 -2.4969715999999997
3.713714 -2.5122261
3.714714 -2.5272535
3.715714 -2.5420509
3.716714 -2.5566157
3.717714 -2.5709474
3.718714 -2.5850482
3.719714 -2.5989214
3.720714 -2.6125686
3.721714 -2.6259879
3.722714 -2.6391726
3.723714 -2.6521137
3.724714 -2.6648048
3.725714 -2.6772426
3.726714 -2.6894301
3.727714 -2.7013749
3.728714 -2.7130838
3.729714 -2.7245615
3.730714 -2.7358070000000003
3.731714 -2.7468150000000002
3.732714 -2.7575806000000003
3.733714 -2.7680989
3.734714 -2.7783709
3.735714 -2.7883979
3.736714 -2.7981827
3.737714 -2.8077228
3.738714 -2.8170126
3.739714 -2.8260443
3.740714 -2.8348117999999998
3.741714 -2.843314
3.742714 -2.8515555000000004
3.743714 -2.8595451
3.744714 -2.8672926000000003
3.745714 -2.8748028
3.746714 -2.8820748
3.747714 -2.8891025
3.748714 -2.8958786
3.749714 -2.9023986
3.750714 -2.908662
3.751714 -2.9146716
3.752714 -2.9204312999999997
3.753714 -2.9259413000000003
3.754714 -2.9311983
3.755714 -2.9361952000000002
3.756714 -2.9409271
3.757714 -2.9453928
3.758714 -2.9495973
3.759714 -2.9535491
3.760714 -2.9572567000000003
3.761714 -2.960724
3.762714 -2.9639481
3.763714 -2.9669203
3.764714 -2.9696314
3.765714 -2.9720748
3.766714 -2.9742498
3.767714 -2.9761605
3.768714 -2.9778134
3.769714 -2.9792126
3.770714 -2.9803574
3.771714 -2.981244
3.772714 -2.9818689
3.773714 -2.9822314
3.774714 -2.9823359000000003
3.775714 -2.9821912
3.776714 -2.9818045
3.777714 -2.981179
3.778714 -2.9803100999999996
3.779714 -2.979188
3.780714 -2.977802
3.781714 -2.9761452
3.782714 -2.9742172
3.783714 -2.9720241
3.784714 -2.9695742000000003
3.785714 -2.9668741
3.786714 -2.9639259
3.787714 -2.9607264
3.788714 -2.9572716
3.789714 -2.9535599
3.790714 -2.9495947
3.791714 -2.9453821000000002
3.792714 -2.9409281999999997
3.793714 -2.9362350999999998
3.794714 -2.9312985
3.795714 -2.926109
3.796714 -2.9206572
3.797714 -2.9149376
3.798714 -2.908952
3.799714 -2.9027093
3.800714 -2.8962206
3.801714 -2.8894944
3.802714 -2.8825344999999998
3.803714 -2.8753374000000003
3.804714 -2.8678982
3.805714 -2.8602130999999997
3.806714 -2.8522819
3.807714 -2.8441092
3.808714 -2.8356986
3.809714 -2.8270516999999997
3.810714 -2.8181646000000002
3.811714 -2.8090298
3.812714 -2.7996395
3.813714 -2.7899903999999998
3.814714 -2.7800858
3.815714 -2.7699359
3.816714 -2.7595530999999998
3.817714 -2.7489474
3.818714 -2.7381219
3.819714 -2.7270732
3.820714 -2.7157945999999997
3.821714 -2.7042793
3.822714 -2.692527
3.823714 -2.6805397
3.824714 -2.6683226
3.825714 -2.6558789999999997
3.826714 -2.6432069
3.827714 -2.6303015999999997
3.828714 -2.6171578
3.829714 -2.6037743
3.830714 -2.5901562
3.831714 -2.5763128
3.832714 -2.5622556000000003
3.833714 -2.5479928
3.834714 -2.5335256
3.835714 -2.5188485
3.836714 -2.5039535
3.837714 -2.4888335
3.838714 -2.4734860000000003
3.839714 -2.4579138
3.840714 -2.4421234
3.841714 -2.4261197
3.842714 -2.4099052
3.843714 -2.393478
3.844714 -2.3768356
3.845714 -2.3599774
3.846714 -2.3429077
3.847714 -2.3256352000000002
3.848714 -2.3081696
3.849714 -2.2905162
3.850714 -2.2726754
3.851714 -2.2546412
3.852714 -2.2364045999999997
3.853714 -2.2179594000000002
3.854714 -2.1993047000000003
3.855714 -2.1804443
3.856714 -2.1613865999999997
3.857714 -2.1421392
3.858714 -2.1227058
3.859714 -2.1030865999999997
3.860714 -2.0832791999999998
3.861714 -2.0632828
3.862714 -2.0430991
3.863714 -2.0227342999999998
3.864714 -2.0021943
3.865714 -1.9814838000000001
3.866714 -1.9606012999999998
3.867714 -1.9395411
3.868714 -1.9182965
3.869714 -1.8968626999999998
3.870714 -1.8752402000000001
3.871714 -1.8534362
3.872714 -1.8314602
3.873714 -1.8093217000000001
3.874714 -1.787026
3.875714 -1.7645732
3.876714 -1.7419612
3.877714 -1.7191876
3.878714 -1.6962528000000001
3.879714 -1.6731599
3.880714 -1.6499143
3.881714 -1.6265186
3.882714 -1.6029725000000001
3.883714 -1.5792727
3.884714 -1.5554144
3.885714 -1.5313953
3.886714 -1.5072184
3.887714 -1.482891
3.888714 -1.4584239
3.889714 -1.4338254
3.890714 -1.4091004
3.891714 -1.3842477
3.892714 -1.3592632
3.893714 -1.3341426
3.894714 -1.3088848
3.895714 -1.2834916
3.896714 -1.2579675000000001
3.897714 -1.2323162
3.898714 -1.206539
3.899714 -1.1806349
3.900714 -1.1546016
3.901714 -1.128439
3.902714 -1.1021519
3.903714 -1.0757484
3.904714 -1.0492378
3.905714 -1.0226279
3.906714 -0.9959216200000001
3.907714 -0.96911676
3.908714 -0.94220825
3.909714 -0.91519132
3.910714 -0.8880646000000001
3.911714 -0.8608302099999999
3.912714 -0.83349356
3.913714 -0.8060599700000001
3.914714 -0.7785326300000001
3.915714 -0.75091231
3.916714 -0.7231988899999999
3.917714 -0.69539323
3.918714 -0.66749905
3.919714 -0.63952277
3.920714 -0.61147143
3.921714 -0.58335015
3.922714 -0.55515957
3.923714 -0.52689626
3.924714 -0.49855467000000003
3.925714 -0.47013046999999997
3.926714 -0.44162292
3.927714 -0.41303601999999995
3.928714 -0.38437697000000004
3.929714 -0.35565309
3.930714 -0.32687034000000004
3.931714 -0.29803156000000003
3.932714 -0.26913788
3.933714 -0.24019076999999997
3.934714 -0.21119309
3.935714 -0.18214975
3.936714 -0.15306548
3.937714 -0.1239431
3.938714 -0.094781967
3.939714 -0.065578171
3.940714 -0.036326612
3.941714 -0.0070239206000000005
3.942714 0.022329401999999998
3.943714 0.051728449999999995
3.944714 0.081165286
3.945714 0.11063189999999999
3.946714 0.14012227
3.947714 0.16963354
3.948714 0.19916526999999998
3.949714 0.22871777999999998
3.950714 0.25829014
3.951714 0.28787975
3.952714 0.31748326
3.953714 0.34709824
3.954714 0.37672452
3.955714 0.40636454000000005
3.956714 0.43602125
3.957714 0.46569556
3.958714 0.49538426
3.959714 0.52508013
3.960714 0.554774
3.961714 0.58445716
3.962714 0.6141241199999999
3.963714 0.64377408
3.964714 0.6734090899999999
3.965714 0.70303204
3.966714 0.73264427
3.967714 0.76224445
3.968714 0.79182992
3.969714 0.8213976399999999
3.970714 0.85094674
3.971714 0.8804777600000001
3.972714 0.9099915599999999
3.973714 0.9394872000000001
3.974714 0.96896039
3.975714 0.99840378
3.976714 1.027809
3.977714 1.0571688
3.978714 1.0864795999999999
3.979714 1.1157423
3.980714 1.1449605999999999
3.981714 1.1741386
3.982714 1.2032779
3.983714 1.2323771000000001
3.984714 1.2614319
3.985714 1.2904372000000002
3.986714 1.319389
3.987714 1.3482849
3.988714 1.3771239
3.989714 1.4059043
3.990714 1.4346227
3.991714 1.4632734
3.992714 1.4918504000000001
3.993714 1.5203491
3.994714 1.5487684
3.995714 1.5771111
3.996714 1.6053826
3.997714 1.6335873
3.998714 1.6617266
3.999714 1.6897986
4.000714 1.7177973
4.001714 1.7457152
4.002714 1.7735468
4.003714 1.8012889
4.004714 1.8289396999999998
4.005714 1.8564985999999999
4.006714 1.8839641
4.007714 1.9113327999999998
4.008714 1.9386002999999998
4.009714 1.965763
4.010714 1.9928191000000002
4.011714 2.0197708000000003
4.012714 2.046622
4.013714 2.0733753
4.014714 2.1000309
4.015714 2.1265844
4.016714 2.1530289000000002
4.017715 2.1793557000000003
4.018714 2.2055589
4.019714 2.2316357
4.020714 2.2575868
4.021714 2.283415
4.022714 2.3091219
4.023714 2.3347070000000003
4.024714 2.3601674999999998
4.025714 2.3855003999999997
4.026714 2.4107039
4.027714 2.4357786
4.028714 2.4607259999999997
4.029714 2.4855481
4.030715 2.5102442
4.031714 2.5348101
4.032714 2.559237
4.033714 2.5835171
4.034714 2.607644
4.035714 2.6316149
4.036714 2.655432
4.037714 2.6790995
4.038714 2.7026204000000003
4.039714 2.725995
4.040714 2.7492212
4.041714 2.772294
4.042714 2.7952099
4.043715 2.817967
4.044714 2.8405659
4.045714 2.8630083
4.046714 2.8852945
4.047714 2.9074223999999997
4.048714 2.9293863
4.049714 2.95118
4.050714 2.9727975
4.051714 2.994238
4.052714 3.0155035
4.053714 3.0365983
4.054714 3.0575266
4.055714 3.0782898999999997
4.056714 3.0988848
4.057714 3.1193061
4.058714 3.1395480000000004
4.059714 3.1596064999999998
4.060714 3.1794813
4.061714 3.1991735
4.062714 3.2186847
4.063715 3.2380141
4.064714 3.2571573
4.065714 3.2761093
4.066714 3.2948632
4.067714 3.3134174
4.068714 3.3317729999999997
4.069714 3.3499341
4.070714 3.3679053
4.071714 3.3856887
4.072714 3.4032818
4.073714 3.4206804
4.074714 3.4378797000000003
4.075714 3.4548756
4.076715 3.4716683999999995
4.077714 3.4882604999999995
4.078714 3.5046547999999995
4.079714 3.5208511999999996
4.080714 3.5368472
4.081714 3.5526364999999998
4.082714 3.5682134
4.083714 3.5835735
4.084714 3.5987176
4.085714 3.6136478
4.086714 3.628369
4.087714 3.6428843000000004
4.088714 3.6571916000000004
4.089714 3.6712881000000004
4.090714 3.6851681999999997
4.091714 3.6988292
4.092714 3.7122712
4.093714 3.7254948000000003
4.094714 3.7385039
4.095714 3.7512988
4.096714 3.7638772
4.097714 3.7762336
4.098714 3.7883632
4.099714 3.8002624999999997
4.100714 3.8119324000000003
4.101714 3.8233768
4.102714 3.8345993000000003
4.103714 3.8456056000000003
4.104714 3.8563951999999997
4.105714 3.8669661
4.106714 3.8773126999999996
4.107714 3.8874313000000003
4.108714 3.8973194
4.109715 3.9069768
4.110714 3.9164051
4.111714 3.9256059000000003
4.112714 3.9345763999999996
4.113714 3.9433133000000002
4.114714 3.9518122000000004
4.115714 3.9600708
4.116714 3.9680894
4.117714 3.9758731
4.118714 3.9834265
4.119714 3.9907537
4.120714 3.9978556
4.121714 4.0047295
4.122715 4.0113695
4.123714 4.0177707
4.124714 4.023930399999999
4.125714 4.0298488
4.126714 4.0355286999999995
4.127714 4.0409717999999994
4.128714 4.0461805
4.129714 4.0511534000000005
4.130714 4.0558901
4.131714 4.0603880000000006
4.132714 4.0646475
4.133714 4.0686715
4.134714 4.072463099999999
4.135714 4.0760249
4.136714 4.0793546
4.137714 4.0824484000000005
4.138714 4.085299399999999
4.139714 4.0879022
4.140714 4.090254
4.141714 4.0923547
4.142715 4.094208399999999
4.143714 4.09582
4.144714 4.0971946
4.145714 4.098333
4.146714 4.0992361
4.147714 4.099904
4.148714 4.1003361
4.149714 4.1005332
4.150714 4.1004959
4.151714 4.1002247
4.152714 4.0997177
4.153714 4.0989734
4.154714 4.0979855
4.155715 4.096751299999999
4.156714 4.095269399999999
4.157714 4.0935423
4.158714 4.0915742999999996
4.159714 4.08937
4.160714 4.0869344000000005
4.161714 4.084268600000001
4.162714 4.0813714
4.163714 4.0782403
4.164714 4.0748727
4.165714 4.0712673
4.166714 4.0674228
4.167714 4.0633392
4.168715 4.0590156
4.169714 4.0544525
4.170714 4.0496483
4.171714 4.0446047
4.172714 4.0393237
4.173714 4.0338077
4.174714 4.0280618
4.175714 4.0220898
4.176714 4.0158935
4.177714 4.0094744
4.178714 4.0028296
4.179714 3.9959561
4.180714 3.9888501
4.181714 3.9815094
4.182714 3.9739329
4.183714 3.9661205999999996
4.184714 3.9580735999999996
4.185714 3.9497948999999997
4.186714 3.9412878
4.187714 3.9325550000000002
4.188715 3.9236009000000003
4.189714 3.9144270000000003
4.190714 3.9050347999999997
4.191714 3.8954258
4.192714 3.8855974
4.193714 3.8755475999999995
4.194714 3.8652748
4.195714 3.8547762
4.196714 3.8440503
4.197714 3.8330965000000004
4.198714 3.8219154
4.199714 3.8105097
4.200714 3.798883
4.201715 3.7870399999999997
4.202714 3.7749856999999998
4.203714 3.7627243
4.204714 3.7502591
4.205714 3.7375905
4.206714 3.7247173
4.207714 3.7116366999999997
4.208714 3.6983441999999997
4.209714 3.6848377
4.210714 3.6711164
4.211714 3.6571804
4.212714 3.6430314
4.213714 3.6286723
4.214714 3.6141049
4.215714 3.5993308
4.216714 3.584354
4.217714 3.5691775000000003
4.218714 3.5538051
4.219714 3.5382404999999997
4.220714 3.5224851
4.221714 3.5065379
4.222714 3.4903958
4.223714 3.4740545
4.224714 3.4575112
4.225714 3.4407645000000002
4.226714 3.4238171
4.227714 3.4066737
4.228714 3.3893391000000004
4.229714 3.3718195
4.230714 3.3541165
4.231714 3.3362318
4.232714 3.3181651999999997
4.233714 3.2999161999999997
4.234715 3.2814872000000004
4.235714 3.2628804
4.236714 3.2440974999999996
4.237714 3.2251380000000003
4.238714 3.2059994
4.239714 3.1866778
4.240714 3.1671707000000002
4.241714 3.1474798999999996
4.242714 3.1276084
4.243714 3.1075638
4.244714 3.0873538999999997
4.245714 3.0669838
4.246714 3.0464545
4.247715 3.0257635
4.248714 3.0049076
4.249714 2.9838839999999998
4.250714 2.9626926
4.251714 2.9413370000000003
4.252714 2.9198203
4.253714 2.898146
4.254714 2.8763128
4.255714 2.8543191
4.256714 2.8321625999999998
4.257714 2.8098446999999998
4.258714 2.7873699
4.259714 2.7647464999999998
4.260714 2.7419826
4.261714 2.7190842
4.262714 2.6960503
4.263714 2.6728769999999997
4.264714 2.6495580000000003
4.265714 2.6260888
4.266714 2.6024697
4.267715 2.5787054
4.268714 2.554802
4.269714 2.5307653
4.270714 2.5065964
4.271714 2.4822932
4.272714 2.4578520999999998
4.273714 2.4332723
4.274714 2.408557
4.275714 2.3837135999999997
4.276714 2.3587501
4.277714 2.333672
4.278714 2.3084786
4.279714 2.283165
4.280715 2.2577247000000003
4.281714 2.2321528
4.282714 2.2064500000000002
4.283714 2.1806236
4.284714 2.1546837
4.285714 2.1286383
4.286714 2.1024909000000003
4.287714 2.0762389999999997
4.288714 2.0498781
4.289714 2.023405
4.290714 1.9968208
4.291714 1.9701323
4.292714 1.9433474
4.293715 1.9164733999999999
4.294714 1.8895101
4.295714 1.8624524
4.296714 1.8352925999999998
4.297714 1.8080242
4.298714 1.780648
4.299714 1.7531702
4.300714 1.7256021
4.301714 1.6979525
4.302714 1.6702252
4.303714 1.6424169999999998
4.304714 1.6145214
4.305714 1.5865333
4.306714 1.558452
4.307714 1.5302842
4.308714 1.50204
4.309714 1.4737281
4.310714 1.4453517
4.311714 1.4169074
4.312714 1.3883879
4.313715 1.3597875000000001
4.314714 1.3311061000000002
4.315714 1.3023514
4.316714 1.2735348
4.317714 1.2446671
4.318714 1.2157525
4.319714 1.1867879
4.320714 1.1577649
4.321714 1.1286756
4.322714 1.0995177
4.323714 1.070296
4.324714 1.0410203999999998
4.325714 1.0117002
4.326715 0.9823394900000001
4.327714 0.9529350299999999
4.328714 0.9234789800000001
4.329714 0.89396406
4.330714 0.8643888900000001
4.331714 0.83476026
4.332714 0.80509009
4.333714 0.7753904
4.334714 0.74566714
4.335714 0.7159184199999999
4.336714 0.68613631
4.337714 0.6563125599999999
4.338714 0.62644421
4.339714 0.5965360000000001
4.340714 0.56659859
4.341714 0.53664292
4.342714 0.50667478
4.343714 0.47669187
4.344714 0.44668620000000003
4.345714 0.41664918
4.346714 0.38657764
4.347714 0.35647661
4.348714 0.32635729
4.349714 0.29623141000000003
4.350714 0.26610554
4.351714 0.23597782
4.352714 0.20583988999999997
4.353714 0.17568225
4.354714 0.14550053
4.355714 0.11529861
4.356714 0.085087167
4.357714 0.054878299
4.358714 0.024679449
4.359715 -0.0055098957
4.360714 -0.035696838
4.361714 -0.065889832
4.362714 -0.096092658
4.363714 -0.12630101
4.364714 -0.15650395
4.365714 -0.18668921
4.366714 -0.2168494
4.367714 -0.24698563
4.368714 -0.27710621
4.369714 -0.30722150000000004
4.370714 -0.33733747
4.371714 -0.36745176
4.372715 -0.39755455
4.373714 -0.42763371000000006
4.374714 -0.45768116000000003
4.375714 -0.48769651999999997
4.376714 -0.51768683
4.377714 -0.54766103
4.378714 -0.57762424
4.379714 -0.60757352
4.380714 -0.63749901
4.381714 -0.66738846
4.382714 -0.69723395
4.383714 -0.72703543
4.384714 -0.7568005
4.385714 -0.7865389800000001
4.386714 -0.81625683
4.387714 -0.84595177
4.388714 -0.8756136499999999
4.389714 -0.9052295199999999
4.390714 -0.93478989
4.391714 -0.9642925999999999
4.392715 -0.99374363
4.393714 -1.0231523
4.394714 -1.0525247999999998
4.395714 -1.0818607
4.396714 -1.1111519
4.397714 -1.1403883
4.398714 -1.1695627
4.399714 -1.198676
4.400714 -1.2277362
4.401714 -1.2567537
4.402714 -1.2857353
4.403714 -1.3146797
4.404714 -1.343577
4.405715 -1.3724137
4.406714 -1.4011787
4.407714 -1.4298682
4.408714 -1.4584861
4.409714 -1.4870407
4.410714 -1.515538
4.411714 -1.5439779
4.412714 -1.5723538
4.413714 -1.6006557000000001
4.414714 -1.6288770000000001
4.415714 -1.6570168
4.416714 -1.6850824
4.417714 -1.7130831
4.418715 -1.7410261999999999
4.419714 -1.7689105
4.420714 -1.7967282
4.421714 -1.8244665
4.422714 -1.8521149000000001
4.423714 -1.8796707
4.424714 -1.9071385
4.425714 -1.9345274
4.426714 -1.9618456999999998
4.427714 -1.9890957
4.428714 -2.0162724
4.429714 -2.0433673999999997
4.430714 -2.0703731
4.431714 -2.097287
4.432714 -2.1241136000000003
4.433714 -2.1508594999999997
4.434714 -2.1775295999999997
4.435714 -2.2041215
4.436714 -2.2306265
4.437714 -2.2570316
4.438715 -2.2833270999999997
4.439714 -2.3095105
4.440714 -2.3355871
4.441714 -2.3615668999999997
4.442714 -2.3874594
4.443714 -2.4132688
4.444714 -2.4389924
4.445714 -2.464623
4.446714 -2.4901535
4.447714 -2.5155803
4.448714 -2.5409061
4.449714 -2.5661366
4.450714 -2.5912751000000003
4.451715 -2.6163198
4.452714 -2.6412634
4.453714 -2.6660962
4.454714 -2.6908107
4.455714 -2.7154056
4.456714 -2.7398873
4.457714 -2.7642653999999998
4.458714 -2.7885493
4.459714 -2.8127419000000002
4.460714 -2.8368397
4.461714 -2.8608335
4.462714 -2.8847141
4.463714 -2.9084757
4.464714 -2.9321178999999997
4.465714 -2.9556433
4.466714 -2.9790556
4.467714 -3.0023538
4.468714 -3.0255338
4.469714 -3.04859
4.470714 -3.0715188
4.471714 -3.094322
4.472714 -3.1170072
4.473714 -3.1395845
4.474714 -3.1620622000000003
4.475714 -3.184443
4.476714 -3.2067221
4.477714 -3.2288898
4.478714 -3.2509352999999996
4.479714 -3.2728518999999996
4.480714 -3.2946385
4.481714 -3.316297
4.482714 -3.3378322000000002
4.483714 -3.3592440000000003
4.484715 -3.3805311
4.485714 -3.4016907
4.486714 -3.42272
4.487714 -3.4436204
4.488714 -3.4643978
4.489714 -3.4850597
4.490714 -3.5056107
4.491714 -3.5260491
4.492714 -3.5463687
4.493714 -3.5665598
4.494714 -3.5866119000000003
4.495714 -3.6065213
4.496714 -3.6262888
4.497715 -3.6459196
4.498714 -3.6654219
4.499714 -3.6847997
4.500714 -3.704055
4.501714 -3.7231862999999996
4.502714 -3.7421919
4.503714 -3.7610728000000004
4.504714 -3.7798318999999996
4.505714 -3.7984718
4.506714 -3.8169931999999998
4.507714 -3.8353913000000004
4.508714 -3.8536571
4.509714 -3.871781
4.510714 -3.8897566
4.511714 -3.9075810000000004
4.512714 -3.9252572
4.513714 -3.9427931999999997
4.514714 -3.9601967
4.515714 -3.9774742
4.516714 -3.9946269
4.517715 -4.0116537
4.518714 -4.0285519999999995
4.519714 -4.0453188
4.520714 -4.0619545
4.521714 -4.0784582
4.522714 -4.0948294
4.523714 -4.1110642
4.524714 -4.1271556
4.525714 -4.1430987
4.526714 -4.1588917
4.527714 -4.1745353
4.528714 -4.1900378
4.529714 -4.2054072
4.530715 -4.2206522
4.531714 -4.2357758
4.532714 -4.2507783
4.533714 -4.2656537000000005
4.534714 -4.2803954
4.535714 -4.2949993
4.536714 -4.3094613
4.537714 -4.3237802
4.538714 -4.3379541
4.539714 -4.351981
4.540714 -4.365857699999999
4.541714 -4.379582399999999
4.542714 -4.393157
4.543715 -4.4065852
4.544714 -4.4198763
4.545714 -4.4330388
4.546714 -4.4460785000000005
4.547714 -4.4589959
4.548714 -4.4717867
4.549714 -4.4844441
4.550714 -4.49696
4.551714 -4.5093305
4.552714 -4.521554
4.553714 -4.5336314
4.554714 -4.545563100000001
4.555714 -4.5573492
4.556714 -4.5689888
4.557714 -4.5804832
4.558714 -4.591834899999999
4.559714 -4.603048
4.560714 -4.6141289
4.561714 -4.625082
4.562714 -4.6359081
4.563715 -4.646603
4.564714 -4.6571605
4.565714 -4.6675723
4.566714 -4.6778325
4.567714 -4.6879396
4.568714 -4.6978947
4.569714 -4.7077019
4.570714 -4.7173653
4.571714 -4.7268879
4.572714 -4.736270800000001
4.573714 -4.7455151
4.574714 -4.7546227000000005
4.575714 -4.7635965
4.576715 -4.7724396
4.577714 -4.7811531
4.578714 -4.7897346
4.579714 -4.7981784
4.580714 -4.8064786999999995
4.581714 -4.814627
4.582714 -4.8226219
4.583714 -4.8304647
4.584714 -4.8381601000000005
4.585714 -4.8457137999999995
4.586714 -4.8531320000000004
4.587714 -4.8604161
4.588714 -4.8675664
4.589714 -4.8745815
4.590714 -4.881461
4.591714 -4.8882041
4.592714 -4.894812
4.593714 -4.9012832
4.594714 -4.9076147
4.595714 -4.9138021
4.596714 -4.919840000000001
4.597714 -4.925726
4.598714 -4.9314599
4.599714 -4.937047499999999
4.600714 -4.9424965
4.601714 -4.9478132
4.602714 -4.9530022
4.603714 -4.9580633999999995
4.604714 -4.9629934
4.605714 -4.9677885999999996
4.606714 -4.972446
4.607714 -4.9769635999999995
4.608714 -4.981342
4.609715 -4.9855784
4.610714 -4.9896717
4.611714 -4.9936198
4.612714 -4.9974207
4.613714 -5.0010733
4.614714 -5.0045814
4.615714 -5.0079513
4.616714 -5.0111897
4.617714 -5.0143011
4.618714 -5.0172869
4.619714 -5.0201438000000005
4.620714 -5.0228655
4.621714 -5.0254475
4.622715 -5.027885700000001
4.623714 -5.0301794
4.624714 -5.03233
4.625714 -5.0343391
4.626714 -5.0362073
4.627714 -5.0379355
4.628714 -5.0395239
4.629714 -5.0409733999999995
4.630714 -5.0422885
4.631714 -5.0434727
4.632714 -5.0445307
4.633714 -5.0454631
4.634714 -5.0462671
4.635714 -5.0469365
4.636714 -5.0474647
4.637714 -5.0478455
4.638714 -5.0480789999999995
4.639714 -5.0481658
4.640714 -5.0481107
4.641714 -5.047918500000001
4.642715 -5.0475921
4.643714 -5.0471328
4.644714 -5.0465412
4.645714 -5.0458185
4.646714 -5.0449673
4.647714 -5.043989799999999
4.648714 -5.0428863999999995
4.649714 -5.0416548
4.650714 -5.0402895
4.651714 -5.0387837
4.652714 -5.037131899999999
4.653714 -5.0353307
4.654714 -5.0333828
4.655715 -5.0312925
4.656714 -5.0290681
4.657714 -5.0267134
4.658714 -5.0242322999999995
4.659714 -5.021624999999999
4.660714 -5.0188903
4.661714 -5.0160274
4.662714 -5.013036
4.663714 -5.0099164
4.664714 -5.0066672
4.665714 -5.003285
4.666714 -4.9997643
4.667714 -4.9960997
4.668715 -4.992288
4.669714 -4.9883302
4.670714 -4.9842324
4.671714 -4.980000100000001
4.672714 -4.9756404
4.673714 -4.971158099999999
4.674714 -4.9665533
4.675714 -4.9618233
4.676714 -4.9569648
4.677714 -4.9519751
4.678714 -4.9468525
4.679714 -4.9415968
4.680714 -4.9362067000000005
4.681714 -4.9306806000000005
4.682714 -4.9250145000000005
4.683714 -4.9192056
4.684714 -4.9132545
4.685714 -4.9071644
4.686714 -4.900942
4.687714 -4.8945941
4.688715 -4.8881266
4.689714 -4.8815399
4.690714 -4.8748314
4.691714 -4.867995499999999
4.692714 -4.861027
4.693714 -4.8539218
4.694714 -4.8466783
4.695714 -4.839298100000001
4.696714 -4.8317824
4.697714 -4.8241302
4.698714 -4.8163403
4.699714 -4.8084129
4.700714 -4.8003491
4.701715 -4.792152000000001
4.702714 -4.7838289
4.703714 -4.7753841
4.704714 -4.766820699999999
4.705714 -4.7581367
4.706714 -4.7493267999999995
4.707714 -4.7403838
4.708714 -4.7313027
4.709714 -4.7220815
4.710714 -4.712721
4.711714 -4.703225199999999
4.712714 -4.6935972
4.713714 -4.6838394999999995
4.714714 -4.6739519
4.715714 -4.6639330999999995
4.716714 -4.6537843
4.717714 -4.6435084
4.718714 -4.6331085000000005
4.719714 -4.6225879
4.720714 -4.6119459
4.721714 -4.6011794
4.722714 -4.5902822
4.723714 -4.5792468
4.724714 -4.5680694
4.725714 -4.5567505
4.726714 -4.545293
4.727714 -4.5337033
4.728714 -4.5219861
4.729714 -4.5101441
4.730714 -4.4981752
4.731714 -4.4860790999999995
4.732714 -4.4738546
4.733714 -4.4615019
4.734715 -4.4490232999999995
4.735714 -4.4364218
4.736714 -4.4236977
4.737714 -4.4108476
4.738714 -4.3978665
4.739714 -4.3847494000000005
4.740714 -4.3714941
4.741714 -4.3581031
4.742714 -4.3445822000000005
4.743714 -4.3309372
4.744714 -4.3171722
4.745714 -4.3032888
4.746714 -4.2892832
4.747715 -4.2751506
4.748714 -4.2608872
4.749714 -4.2464919
4.750714 -4.2319667
4.751714 -4.2173129
4.752714 -4.2025317
4.753714 -4.187621200000001
4.754714 -4.1725785
4.755714 -4.1574001
4.756714 -4.1420855
4.757714 -4.1266393
4.758714 -4.1110679999999995
4.759714 -4.0953781000000005
4.760714 -4.079574
4.761714 -4.0636547
4.762714 -4.0476162
4.763714 -4.0314518
4.764714 -4.0151574000000005
4.765714 -3.9987329000000003
4.766714 -3.9821792
4.767715 -3.9655000000000005
4.768714 -3.9486966999999997
4.769714 -3.9317682
4.770714 -3.9147131
4.771714 -3.8975280000000003
4.772714 -3.8802121
4.773714 -3.8627688
4.774714 -3.8452037000000003
4.775714 -3.827522
4.776714 -3.8097250999999996
4.777714 -3.7918102
4.778714 -3.773772
4.779714 -3.7556041
4.780715 -3.7373021
4.781714 -3.7188664000000005
4.782714 -3.7002996
4.783714 -3.6816071999999997
4.784714 -3.6627937
4.785714 -3.6438603
4.786714 -3.6248061999999996
4.787714 -3.6056291
4.788714 -3.5863295
4.789714 -3.5669106999999998
4.790714 -3.5473775
4.791714 -3.5277340999999995
4.792714 -3.5079814000000002
4.793715 -3.4881163
4.794714 -3.4681331
4.795714 -3.4480248
4.796714 -3.4277868000000002
4.797714 -3.4074195
4.798714 -3.3869259
4.799714 -3.3663108999999998
4.800714 -3.3455793
4.801714 -3.3247306999999995
4.802714 -3.3037636000000004
4.803714 -3.2826748
4.804714 -3.2614641
4.805714 -3.2401338
4.806714 -3.218687
4.807714 -3.1971283
4.808714 -3.1754594
4.809714 -3.1536772999999996
4.810714 -3.1317785000000002
4.811714 -3.1097583
4.812714 -3.0876154
4.813715 -3.065352
4.814714 -3.0429725000000003
4.815714 -3.0204831000000003
4.816714 -2.9978873
4.817714 -2.9751856
4.818714 -2.9523758
4.819714 -2.929455
4.820714 -2.9064208000000002
4.821714 -2.8832735
4.822714 -2.8600156
4.823714 -2.8366489
4.824714 -2.8131731
4.825714 -2.7895860000000003
4.826715 -2.7658837
4.827714 -2.7420628999999996
4.828714 -2.7181227
4.829714 -2.6940655000000002
4.830714 -2.6698964
4.831714 -2.6456203
4.832714 -2.6212413
4.833714 -2.59676
4.834714 -2.5721747
4.835714 -2.5474831
4.836714 -2.5226839
4.837714 -2.4977781
4.838714 -2.4727677999999997
4.839714 -2.4476556
4.840714 -2.4224421
4.841714 -2.3971267000000003
4.842714 -2.3717068
4.843714 -2.3461806000000003
4.844714 -2.3205485
4.845714 -2.2948135
4.846714 -2.2689793
4.847714 -2.2430498
4.848714 -2.217027
4.849714 -2.1909107
4.850714 -2.1646981999999997
4.851714 -2.1383869
4.852714 -2.1119751
4.853714 -2.0854633000000002
4.854714 -2.058853
4.855714 -2.0321459
4.856714 -2.0053416
4.857714 -1.9784398
4.858714 -1.9514391
4.859715 -1.9243399
4.860714 -1.8971438999999999
4.861714 -1.8698548999999998
4.862714 -1.842477
4.863714 -1.815014
4.864714 -1.7874676999999999
4.865714 -1.7598379000000002
4.866714 -1.7321240000000002
4.867714 -1.7043248
4.868714 -1.6764393
4.869714 -1.6484685
4.870714 -1.6204137
4.871714 -1.5922748
4.872715 -1.564051
4.873714 -1.5357410999999999
4.874714 -1.507344
4.875714 -1.4788604
4.876714 -1.4502927
4.877714 -1.4216442
4.878714 -1.3929183
4.879714 -1.364117
4.880714 -1.3352408
4.881714 -1.3062891
4.882714 -1.2772611
4.883714 -1.2481567
4.884714 -1.218977
4.885714 -1.1897233999999999
4.886714 -1.160397
4.887714 -1.1309981
4.888714 -1.1015263000000002
4.889714 -1.0719813
4.890714 -1.0423643999999999
4.891714 -1.0126784
4.892715 -0.9829273399999999
4.893714 -0.9531154300000001
4.894714 -0.92324503
4.895714 -0.8933167000000001
4.896714 -0.86332848
4.897714 -0.83327806
4.898714 -0.8031640200000001
4.899714 -0.772986
4.900714 -0.7427453500000001
4.901714 -0.7124437
4.902714 -0.68208179
4.903714 -0.65165935
4.904714 -0.62117572
4.905715 -0.59063165
4.906714 -0.5600297399999999
4.907714 -0.52937483
4.908714 -0.49867295
4.909714 -0.46792878
4.910714 -0.43714428
4.911714 -0.40631797
4.912714 -0.37544635000000004
4.913714 -0.34452591
4.914714 -0.3135551
4.915714 -0.28253512
4.916714 -0.25146904000000003
4.917714 -0.22035994999999997
4.918715 -0.18920955
4.919714 -0.15801782
4.920714 -0.1267841
4.921714 -0.095509156
4.922714 -0.064196234
4.923714 -0.032850998
4.924714 -0.0014795813
4.925714 0.029914099
4.926714 0.061330217
4.927714 0.092772831
4.928714 0.12424787
4.929714 0.15576002
4.930714 0.18731013
4.931714 0.21889472999999998
4.932714 0.2505077
4.933714 0.28214306
4.934714 0.31379729
4.935714 0.34546975999999996
4.936714 0.37716136
4.937714 0.40887184
4.938715 0.44059833000000004
4.939714 0.47233524000000005
4.940714 0.5040768099999999
4.941714 0.5358203300000001
4.942714 0.5675674399999999
4.943714 0.5993240000000001
4.944714 0.63109724
4.945714 0.66289175
4.946714 0.69470685
4.947714 0.72653638
4.948714 0.75837118
4.949714 0.79020318
4.950714 0.8220282400000001
4.951715 0.8538468699999999
4.952714 0.88566188
4.953714 0.91747548
4.954714 0.94928667
4.955714 0.98109115
4.956714 1.0128836
4.957714 1.0446607
4.958714 1.0764238000000002
4.959714 1.1081782
4.960714 1.1399299
4.961714 1.1716815
4.962714 1.20343
4.963714 1.2351661
4.964714 1.2668788
4.965714 1.2985588
4.966714 1.3302028000000001
4.967714 1.3618141000000001
4.968714 1.3933995
4.969714 1.4249641
4.970714 1.4565096
4.971714 1.4880319
4.972714 1.5195249
4.973714 1.5509835
4.974714 1.5824074000000001
4.975714 1.6137997000000002
4.976714 1.6451653
4.977714 1.6765054000000001
4.978714 1.7078154
4.979714 1.7390845
4.980714 1.7703015
4.981714 1.8014576
4.982714 1.8325517
4.983714 1.8635901
4.984715 1.8945819
4.985714 1.9255349000000002
4.986714 1.9564504
4.987714 1.9873228
4.988714 2.0181431
4.989714 2.0489037000000003
4.990714 2.0796014
4.991714 2.1102383999999996
4.992714 2.1408195
4.993714 2.1713465000000003
4.994714 2.2018157
4.995714 2.2322189
4.996714 2.2625459
4.997715 2.2927904999999997
4.998714 2.3229526
4.999714 2.3530399
5.000714 2.3830626
5.001714 2.4130275
5.002714 2.4429347
5.003714 2.4727754
5.004714 2.5025373
5.005714 2.53221
5.006714 2.5617883
5.007714 2.5912745
5.008714 2.6206743
5.009714 2.6499925
5.010714 2.6792282
5.011714 2.7083749
5.012714 2.7374240000000003
5.013714 2.7663691
5.014714 2.7952109999999997
5.015714 2.8239571000000003
5.016714 2.8526161
5.017715 2.8811932
5.018714 2.9096857
5.019714 2.9380834
5.020714 2.9663722999999997
5.021714 2.9945407
5.022714 3.0225853000000003
5.023714 3.0505098
5.024714 3.0783238
5.025714 3.1060342000000003
5.026714 3.1336427000000002
5.027714 3.1611435
5.028714 3.1885274
5.029714 3.2157876
5.030715 3.2429222
5.031714 3.2699361000000002
5.032714 3.2968356999999995
5.033714 3.3236250000000003
5.034714 3.3503
5.035714 3.376849
5.036714 3.4032594
5.037714 3.4295212
5.038714 3.4556333
5.039714 3.4816023
5.040714 3.5074397999999998
5.041714 3.5331551
5.042714 3.5587508
5.043715 3.5842206
5.044714 3.6095522
5.045714 3.6347367
5.046714 3.6597698999999997
5.047714 3.6846548
5.048714 3.7093971000000003
5.049714 3.7339997
5.050714 3.7584595
5.051714 3.7827682
5.052714 3.8069121999999997
5.053714 3.8308847999999998
5.054714 3.8546853
5.055714 3.878323
5.056714 3.9018095
5.057714 3.9251532
5.058714 3.9483558000000003
5.059714 3.9714083
5.060714 3.9942976
5.061714 4.0170126
5.062714 4.0395490999999994
5.063715 4.0619100999999995
5.064714 4.0841031999999995
5.065714 4.1061338
5.066714 4.1280009
5.067714 4.1496985
5.068714 4.1712157
5.069714 4.1925464
5.070714 4.2136896
5.071714 4.2346544999999995
5.072714 4.2554501
5.073714 4.2760827
5.074714 4.2965494
5.075714 4.3168396
5.076715 4.3369383
5.077714 4.3568339
5.078714 4.3765228
5.079714 4.3960098
5.080714 4.415305
5.081714 4.4344164
5.082714 4.4533450000000006
5.083714 4.4720862
5.084714 4.4906314
5.085714 4.508974
5.086714 4.527114
5.087714 4.5450572000000005
5.088714 4.5628112
5.089714 4.5803811
5.090714 4.5977622
5.091714 4.6149444
5.092714 4.6319142
5.093714 4.6486601
5.094714 4.6651814
5.095714 4.6814851
5.096714 4.6975825
5.097714 4.7134824
5.098714 4.7291875
5.099714 4.7446907000000005
5.100714 4.7599819000000005
5.101714 4.7750529
5.102714 4.7899023
5.103714 4.804532999999999
5.104714 4.818951
5.105714 4.8331596
5.106714 4.8471559
5.107714 4.8609301
5.108714 4.8744712
5.109715 4.8877711999999995
5.110714 4.9008328
5.111714 4.9136657
5.112714 4.9262825
5.113714 4.938693000000001
5.114714 4.9508978
5.115714 4.9628906
5.116714 4.9746595
5.117714 4.9861945
5.118714 4.9974926
5.119714 5.0085559
5.120714 5.0193902
5.121714 5.0299995
5.122715 5.0403811
5.123714 5.0505266
5.124714 5.0604273
5.125714 5.0700780000000005
5.126714 5.0794818
5.127714 5.0886477999999995
5.128714 5.097588900000001
5.129714 5.1063124
5.130714 5.1148172
5.131714 5.1230941
5.132714 5.1311298999999995
5.133714 5.1389143
5.134714 5.1464446
5.135714 5.1537253
5.136714 5.1607646
5.137714 5.1675677
5.138714 5.174133899999999
5.139714 5.1804595
5.140714 5.1865362
5.141714 5.1923618
5.142715 5.1979389000000005
5.143714 5.203278
5.144714 5.2083869
5.145714 5.2132707
5.146714 5.2179243
5.147714 5.2223362
5.148714 5.2264935999999995
5.149714 5.2303858000000005
5.150714 5.2340124
5.151714 5.2373785999999996
5.152714 5.2404948
5.153714 5.2433688
5.154714 5.2460015
5.155715 5.248390499999999
5.156714 5.2505292
5.157714 5.2524153
5.158714 5.2540518
5.159714 5.255446200000001
5.160714 5.2566063000000005
5.161714 5.2575339
5.162714 5.2582242
5.163714 5.2586664
5.164714 5.2588485
5.165714 5.2587636
5.166714 5.258413
5.167714 5.2578058
5.168715 5.256952699999999
5.169714 5.2558634
5.170714 5.254538
5.171714 5.2529708
5.172714 5.2511558
5.173714 5.249087100000001
5.174714 5.2467663
5.175714 5.2441984
5.176714 5.2413888
5.177714 5.2383393
5.178714 5.2350439
5.179714 5.2314941
5.180714 5.2276812
5.181714 5.2236028
5.182714 5.2192647
5.183714 5.2146774
5.184714 5.2098539
5.185714 5.2048013
5.186714 5.1995195
5.187714 5.1940028
5.188715 5.1882416000000005
5.189714 5.182232
5.190714 5.1759724
5.191714 5.1694687
5.192714 5.1627252
5.193714 5.1557451
5.194714 5.1485248
5.195714 5.1410567
5.196714 5.1333353
5.197714 5.1253598
5.198714 5.1171366
5.199714 5.1086757
5.200714 5.0999876
5.201715 5.0910763
5.202714 5.0819397
5.203714 5.0725684
5.204714 5.0629534
5.205714 5.0530892000000005
5.206714 5.0429784
5.207714 5.032626199999999
5.208714 5.0220419000000005
5.209714 5.0112307000000005
5.210714 5.0001916
5.211714 4.9889203
5.212714 4.9774144
5.213714 4.965674099999999
5.214714 4.9537051
5.215714 4.9415175
5.216714 4.929119
5.217714 4.9165107
5.218714 4.9036864
5.219714 4.8906375
5.220714 4.877352699999999
5.221714 4.863829900000001
5.222714 4.850072
5.223714 4.836088
5.224714 4.8218869
5.225714 4.8074737
5.226714 4.7928479
5.227714 4.7780044
5.228714 4.7629405
5.229714 4.7476556
5.230714 4.7321561999999995
5.231714 4.7164485
5.232714 4.7005408
5.233714 4.6844333
5.234715 4.6681203
5.235714 4.6515953
5.236714 4.6348516
5.237714 4.61789
5.238714 4.6007171
5.239714 4.5833442
5.240714 4.5657802
5.241714 4.54803
5.242714 4.5300912
5.243714 4.5119565
5.244714 4.4936206
5.245714 4.4750828
5.246714 4.456348
5.247715 4.4374231
5.248714 4.4183145999999995
5.249714 4.399022100000001
5.250714 4.3795433
5.251714 4.3598697
5.252714 4.339999
5.253714 4.3199327
5.254714 4.2996801
5.255714 4.2792518
5.256714 4.2586558
5.257714 4.237894300000001
5.258714 4.2169623000000005
5.259714 4.1958522
5.260714 4.1745599
5.261714 4.153086200000001
5.262714 4.1314386
5.263714 4.1096266
5.264714 4.0876579
5.265714 4.0655348
5.266714 4.043253900000001
5.267715 4.0208083
5.268714 3.9981965
5.269714 3.9754207999999998
5.270714 3.9524898000000004
5.271714 3.9294116
5.272714 3.9061908
5.273714 3.8828269
5.274714 3.8593132000000003
5.275714 3.835642
5.276714 3.8118087000000003
5.277714 3.7878171000000003
5.278714 3.7636776
5.279714 3.7394006
5.280715 3.7149951
5.281714 3.6904626000000005
5.282714 3.6657995999999997
5.283714 3.6409993000000003
5.284714 3.6160592
5.285714 3.5909828
5.286714 3.5657782
5.287714 3.5404548
5.288714 3.5150189
5.289714 3.4894686
5.290714 3.4637979999999997
5.291714 3.4380018999999997
5.292714 3.4120776
5.293715 3.3860315
5.294714 3.3598751000000004
5.295714 3.3336196
5.296714 3.3072703000000003
5.297714 3.2808267000000004
5.298714 3.2542809999999998
5.299714 3.2276238999999998
5.300714 3.2008529
5.301714 3.1739693
5.302714 3.1469843999999996
5.303714 3.1199085
5.304714 3.0927474
5.305714 3.065501
5.306714 3.0381642
5.307714 3.0107317
5.308714 2.9832039
5.309714 2.955588
5.310714 2.9278956
5.311714 2.9001385
5.312714 2.8723212
5.313715 2.8444398
5.314714 2.8164854
5.315714 2.7884493
5.316714 2.7603295
5.317714 2.732132
5.318714 2.7038695
5.319714 2.6755549
5.320714 2.6471952
5.321714 2.6187897
5.322714 2.5903316
5.323714 2.5618147000000002
5.324714 2.5332376
5.325714 2.5046064
5.326715 2.4759313
5.327714 2.4472218
5.328714 2.4184812
5.329714 2.3897037
5.330714 2.3608802
5.331714 2.332003
5.332714 2.3030717
5.333714 2.2740955
5.334714 2.2450892
5.335714 2.2160677
5.336714 2.187038
5.337714 2.1579983
5.338714 2.1289403
5.339714 2.0998552
5.340714 2.0707414
5.341714 2.0416047
5.342714 2.0124571
5.343714 1.9833090000000002
5.344714 1.9541651
5.345714 1.9250207
5.346714 1.8958669000000001
5.347714 1.8666971
5.348714 1.8375127000000002
5.349714 1.8083233
5.350714 1.7791441000000001
5.351714 1.7499885
5.352714 1.720861
5.353714 1.6917558
5.354714 1.6626613
5.355714 1.6335668
5.356714 1.6044695000000002
5.357714 1.575377
5.358714 1.5463027
5.359715 1.51726
5.360714 1.4882553
5.361714 1.4592859
5.362714 1.430344
5.363714 1.4014229
5.364714 1.3725239999999999
5.365714 1.3436572
5.366714 1.3148373
5.367714 1.2860762
5.368714 1.2573767
5.369714 1.2287316
5.370714 1.2001272
5.371714 1.1715526
5.372715 1.1430058
5.373714 1.1144961
5.374714 1.0860395999999999
5.375714 1.0576517
5.376714 1.0293401
5.377714 1.0011014
5.378714 0.9729261499999999
5.379714 0.94480589
5.380714 0.9167397399999999
5.381714 0.88873599
5.382714 0.8608085999999999
5.383714 0.83296914
5.384714 0.80522001
5.385714 0.77755363
5.386714 0.74995691
5.387714 0.72241994
5.388714 0.69494247
5.389714 0.66753603
5.390714 0.6402188
5.391714 0.61300704
5.392715 0.5859077899999999
5.393714 0.55891639
5.394714 0.53202086
5.395714 0.5052100900000001
5.396714 0.47848118
5.397714 0.45184144000000004
5.398714 0.42530447
5.399714 0.39888248
5.400714 0.37257907
5.401714 0.34638781
5.402714 0.32029666
5.403714 0.29429626000000003
5.404714 0.26838696
5.405715 0.24258032999999998
5.406714 0.21689440999999998
5.407714 0.19134482
5.408714 0.16593739000000002
5.409714 0.14066584
5.410714 0.11551626
5.411714 0.09047588699999999
5.412714 0.06554104
5.413714 0.040719463000000004
5.414714 0.016026317
5.415714 -0.0085243439
5.416714 -0.032926886
5.417714 -0.057186390000000004
5.418715 -0.081314397
5.419714 -0.10532071000000001
5.420714 -0.12920623
5.421714 -0.15296077
5.422714 -0.17656784
5.423714 -0.20001323000000001
5.424714 -0.22329243
5.425714 -0.24641275
5.426714 -0.26938901
5.427714 -0.29223443
5.428714 -0.31495280999999997
5.429714 -0.33753584
5.430714 -0.35996743999999997
5.431714 -0.38223201
5.432714 -0.40432246999999993
5.433714 -0.42624291999999997
5.434714 -0.44800504
5.435714 -0.46961955
5.436714 -0.49108885999999996
5.437714 -0.5124048299999999
5.438715 -0.53355237
5.439714 -0.5545182200000001
5.440714 -0.57529807
5.441714 -0.59589916
5.442714 -0.61633592
5.443714 -0.63662119
5.444714 -0.6567586200000001
5.445714 -0.6767400100000001
5.446714 -0.69654896
5.447714 -0.71616983
5.448714 -0.73559522
5.449714 -0.75482936
5.450714 -0.77388426
5.451715 -0.79277176
5.452714 -0.8114959099999999
5.453714 -0.8300500000000001
5.454714 -0.84842006
5.455714 -0.86659305
5.456714 -0.8845645
5.457714 -0.90234056
5.458714 -0.91993473
5.459714 -0.9373592199999999
5.460714 -0.95461756
5.461714 -0.9717023
5.462714 -0.98859807
5.463714 -1.00529
5.464714 -1.0217716
5.465714 -1.0380473
5.466714 -1.0541295
5.467714 -1.0700302
5.468714 -1.0857546
5.469714 -1.1012967
5.470714 -1.1166439000000001
5.471714 -1.1317838
5.472714 -1.1467109
5.473714 -1.1614303
5.474714 -1.1759543000000001
5.475714 -1.1902940000000002
5.476714 -1.2044531
5.477714 -1.2184248
5.478714 -1.2321947999999998
5.479714 -1.2457496000000001
5.480714 -1.2590828
5.481714 -1.2721991
5.482714 -1.2851105
5.483714 -1.2978299
5.484715 -1.3103628
5.485714 -1.322705
5.486714 -1.3348456
5.487714 -1.346773
5.488714 -1.3584823
5.489714 -1.3699781
5.490714 -1.3812717
5.491714 -1.3923737
5.492714 -1.4032877
5.493714 -1.4140076
5.494714 -1.4245208
5.495714 -1.4348149
5.496714 -1.4448839
5.497715 -1.4547322999999999
5.498714 -1.4643716
5.499714 -1.4738134
5.500714 -1.4830638999999999
5.501714 -1.4921194
5.502714 -1.5009698
5.503714 -1.5096048
5.504714 -1.5180195
5.505714 -1.5262176
5.506714 -1.5342085
5.507714 -1.5420015
5.508714 -1.5495998
5.509714 -1.5569986
5.510714 -1.5641872
5.511714 -1.5711555
5.512714 -1.5779
5.513714 -1.5844258
5.514714 -1.5907442
5.515714 -1.5968673
5.516714 -1.6028015
5.517715 -1.6085444
5.518714 -1.6140873
5.519714 -1.6194209000000002
5.520714 -1.6245404
5.521714 -1.6294480999999998
5.522714 -1.6341516999999999
5.523714 -1.6386584999999998
5.524714 -1.6429709000000001
5.525714 -1.6470848
5.526714 -1.6509911
5.527714 -1.6546816
5.528714 -1.6581543
5.529714 -1.6614145
5.530715 -1.6644725999999999
5.531714 -1.6673391999999998
5.532714 -1.6700195
5.533714 -1.6725117
5.534714 -1.6748086
5.535714 -1.6769018
5.536714 -1.6787878999999999
5.537714 -1.6804691
5.538714 -1.6819530999999999
5.539714 -1.6832467
5.540714 -1.6843533000000002
5.541714 -1.6852711999999999
5.542714 -1.6859943
5.543715 -1.6865181
5.544714 -1.686842
5.545714 -1.6869710999999998
5.546714 -1.6869138999999997
5.547714 -1.6866781000000002
5.548714 -1.6862656999999999
5.549714 -1.6856728
5.550714 -1.684892
5.551714 -1.6839156000000002
5.552714 -1.6827401
5.553714 -1.6813681
5.554714 -1.6798057000000002
5.555714 -1.6780601999999998
5.556714 -1.6761352999999999
5.557714 -1.6740308999999998
5.558714 -1.6717453
5.559714 -1.6692767000000002
5.560714 -1.6666276
5.561714 -1.6638035
5.562714 -1.6608113
5.563715 -1.6576566000000001
5.564714 -1.6543392000000001
5.565714 -1.6508549000000001
5.566714 -1.6471969
5.567714 -1.64336
5.568714 -1.6393431
5.569714 -1.6351497
5.570714 -1.6307863999999999
5.571714 -1.6262592999999999
5.572714 -1.6215713999999999
5.573714 -1.6167231
5.574714 -1.6117129000000001
5.575714 -1.6065406
5.576715 -1.6012080000000002
5.577714 -1.5957195
5.578714 -1.5900791
5.579714 -1.5842885
5.580714 -1.5783460999999999
5.581714 -1.5722468
5.582714 -1.5659865
5.583714 -1.5595634
5.584714 -1.5529806
5.585714 -1.5462451
5.586714 -1.5393648
5.587714 -1.5323461
5.588714 -1.5251921
5.589714 -1.5179028
5.590714 -1.5104773
5.591714 -1.5029162
5.592714 -1.4952217
5.593714 -1.4873968
5.594714 -1.4794431000000001
5.595714 -1.4713597
5.596714 -1.4631421
5.597714 -1.4547856
5.598714 -1.4462871
5.599714 -1.4376481
5.600714 -1.4288744
5.601714 -1.4199742
5.602714 -1.4109554
5.603714 -1.4018221000000002
5.604714 -1.3925752
5.605714 -1.3832127
5.606714 -1.3737331
5.607714 -1.3641372
5.608714 -1.3544279
5.609715 -1.3446088
5.610714 -1.3346816
5.611714 -1.3246456
5.612714 -1.3144974999999999
5.613714 -1.3042348000000001
5.614714 -1.293858
5.615714 -1.2833729999999999
5.616714 -1.2727891999999998
5.617714 -1.2621166
5.618714 -1.2513625
5.619714 -1.2405281000000001
5.620714 -1.2296102999999998
5.621714 -1.2186035
5.622715 -1.2075034
5.623714 -1.1963092
5.624714 -1.1850235
5.625714 -1.1736499
5.626714 -1.1621901000000001
5.627714 -1.1506433999999999
5.628714 -1.1390068999999998
5.629714 -1.1272799999999998
5.630714 -1.1154658
5.631714 -1.1035733
5.632714 -1.0916146
5.633714 -1.0796005
5.634714 -1.0675371
5.635714 -1.0554231
5.636714 -1.0432526
5.637714 -1.0310174
5.638714 -1.0187125
5.639714 -1.0063378
5.640714 -0.99389777
5.641714 -0.9813980200000001
5.642715 -0.9688424899999999
5.643714 -0.95623145
5.644714 -0.94356313
5.645714 -0.93083717
5.646714 -0.91805728
5.647714 -0.90523269
5.648714 -0.8923746600000001
5.649714 -0.87949196
5.650714 -0.86658774
5.651714 -0.8536570699999999
5.652714 -0.84068999
5.653714 -0.82767708
5.654714 -0.81461314
5.655715 -0.80150086
5.656714 -0.78834835
5.657714 -0.77516544
5.658714 -0.76195919
5.659714 -0.7487323100000001
5.660714 -0.7354842
5.661714 -0.72221477
5.662714 -0.70892754
5.663714 -0.69563044
5.664714 -0.6823329300000001
5.665714 -0.6690416
5.666714 -0.65575629
5.667714 -0.64246929
5.668715 -0.62916898
5.669714 -0.61584529
5.670714 -0.60249483
5.671714 -0.58912295
5.672714 -0.57574115
5.673714 -0.56236209
5.674714 -0.54899431
5.675714 -0.5356404
5.676714 -0.5222980399999999
5.677714 -0.50896462
5.678714 -0.49564079
5.679714 -0.48233173
5.680714 -0.46904473999999996
5.681714 -0.45578488999999994
5.682714 -0.44255136
5.683714 -0.42933709999999997
5.684714 -0.41613244000000005
5.685714 -0.40293066
5.686714 -0.38973272
5.687714 -0.37654829
5.688715 -0.36339241
5.689714 -0.35027952
5.690714 -0.33721791
5.691714 -0.32420754
5.692714 -0.31124228
5.693714 -0.29831483999999997
5.694714 -0.28542138
5.695714 -0.27256345
5.696714 -0.25974598000000004
5.697714 -0.24697306
5.698714 -0.23424436999999998
5.699714 -0.22155476999999998
5.700714 -0.20889754
5.701715 -0.19626945999999998
5.702714 -0.18367491
5.703714 -0.17112617
5.704714 -0.15863937
5.705714 -0.14622823
5.706714 -0.13389873
5.707714 -0.1216476
5.708714 -0.10946526
5.709714 -0.097341597
5.710714 -0.085271336
5.711714 -0.07325601799999999
5.712714 -0.061302003
5.713714 -0.049415918
5.714714 -0.037600633
5.715714 -0.025854315000000003
5.716714 -0.014173079
5.717714 -0.0025556183
5.718714 0.008993324399999999
5.719714 0.020463053
5.720714 0.031840822
5.721714 0.043117648
5.722714 0.0542928
5.723714 0.065374252
5.724714 0.076374755
5.725714 0.08730544400000001
5.726714 0.09817052600000001
5.727714 0.10896577
5.728714 0.11968105999999999
5.729714 0.13030579
5.730714 0.14083342000000001
5.731714 0.15126298
5.732714 0.16159676
5.733714 0.17183603
5.734715 0.18197765999999999
5.735714 0.19201409
5.736714 0.20193682999999998
5.737714 0.21174140000000002
5.738714 0.22143072
5.739714 0.23101466
5.740714 0.24050574
5.741714 0.24991270999999998
5.742714 0.25923615
5.743714 0.26846775
5.744714 0.2775941
5.745714 0.28660253
5.746714 0.295486
5.747715 0.30424461999999997
5.748714 0.31288273
5.749714 0.32140457
5.750714 0.32981068
5.751714 0.33809736
5.752714 0.34625984
5.753714 0.35429629
5.754714 0.36221074
5.755714 0.37001197
5.756714 0.37770916
5.757714 0.38530671
5.758714 0.39280048
5.759714 0.40017864999999997
5.760714 0.40742625
5.761714 0.41453145
5.762714 0.42148958999999997
5.763714 0.4283044
5.764714 0.43498403
5.765714 0.44153607
5.766714 0.4479636
5.767715 0.45426468999999997
5.768714 0.4604354
5.769714 0.46647368000000006
5.770714 0.47238199
5.771714 0.47816656999999996
5.772714 0.48383302
5.773714 0.48938221000000004
5.774714 0.49480735
5.775714 0.5000961899999999
5.776714 0.50523523
5.777714 0.51021609
5.778714 0.51503903
5.779714 0.5197119
5.780715 0.5242459500000001
5.781714 0.52865013
5.782714 0.53292732
5.783714 0.53707412
5.784714 0.54108463
5.785714 0.54495465
5.786714 0.5486844599999999
5.787714 0.55227797
5.788714 0.55573909
5.789714 0.55906726
5.790714 0.56225606
5.791714 0.5652946
5.792714 0.56817289
5.793715 0.5708870500000001
5.794714 0.57344129
5.795714 0.5758466200000001
5.796714 0.5781149999999999
5.797714 0.58025415
5.798714 0.58226399
5.799714 0.58413786
5.800714 0.58586672
5.801714 0.58744433
5.802714 0.58887033
5.803714 0.59014875
5.804714 0.5912843600000001
5.805714 0.59227799
5.806714 0.5931251200000001
5.807714 0.5938179299999999
5.808714 0.59435
5.809714 0.59472099
5.810714 0.59493813
5.811714 0.59501347
5.812714 0.59495834
5.813715 0.5947778499999999
5.814714 0.5944686
5.815714 0.5940205900000001
5.816714 0.59342282
5.817714 0.59266854
5.818714 0.59175761
5.819714 0.5906953500000001
5.820714 0.58948789
5.821714 0.58813733
5.822714 0.5866406000000001
5.823714 0.584991
5.824714 0.58318358
5.825714 0.5812192300000001
5.826715 0.5791057399999999
5.827714 0.5768551000000001
5.828714 0.57447744
5.829714 0.5719757599999999
5.830714 0.5693446799999999
5.831714 0.56657325
5.832714 0.5636503900000001
5.833714 0.56057102
5.834714 0.55733761
5.835714 0.55395844
5.836714 0.55044186
5.837714 0.54679173
5.838714 0.5430054400000001
5.839714 0.53907684
5.840714 0.53500072
5.841714 0.53077783
5.842714 0.52641556
5.843714 0.52192435
5.844714 0.51731248
5.845714 0.51258099
5.846714 0.5077224699999999
5.847714 0.50272495
5.848714 0.49757753
5.849714 0.49227639
5.850714 0.48682624
5.851714 0.48123723999999996
5.852714 0.47551929
5.853714 0.4696772
5.854714 0.46370871999999996
5.855714 0.45760763
5.856714 0.45136878999999996
5.857714 0.44499319
5.858714 0.43848832
5.859715 0.43186494000000003
5.860714 0.42513097
5.861714 0.418287
5.862714 0.41132546000000003
5.863714 0.40423487999999996
5.864714 0.39700596
5.865714 0.38963694
5.866714 0.38213475999999996
5.867714 0.37451163
5.868714 0.36677863
5.869714 0.3589405
5.870714 0.35099424
5.871714 0.34293225
5.872715 0.334748
5.873714 0.32644076
5.874714 0.31801651
5.875714 0.30948424
5.876714 0.30085046000000004
5.877714 0.29211452
5.878714 0.28326854
5.879714 0.27430155
5.880714 0.26520583999999997
5.881714 0.25598223
5.882714 0.2466406
5.883714 0.23719571
5.884714 0.22766052000000003
5.885714 0.21804071000000003
5.886714 0.20833344
5.887714 0.19853073000000002
5.888714 0.18862541
5.889714 0.17861597
5.890714 0.16850742
5.891714 0.15830789
5.892715 0.148023
5.893714 0.13765171
5.894714 0.12718635
5.895714 0.11661683999999999
5.896714 0.10593713
5.897714 0.095149688
5.898714 0.084265659
5.899714 0.07330023199999999
5.900714 0.0622658
5.901714 0.051166670000000004
5.902714 0.039998154
5.903714 0.02875044
5.904714 0.017414824
5.905715 0.0059887431999999996
5.906714 -0.0055232427
5.907714 -0.017112873
5.908714 -0.028773656
5.909714 -0.040504916
5.910714 -0.052311819
5.911714 -0.064201356
5.912714 -0.076176523
5.913714 -0.088232459
5.914714 -0.10035692
5.915714 -0.11253508000000001
5.916714 -0.12475618
5.917714 -0.13701824999999998
5.918715 -0.14932838
5.919714 -0.1616983
5.920714 -0.17413788
5.921714 -0.18665002
5.922714 -0.19922992
5.923714 -0.21186857
5.924714 -0.22455830999999998
5.925714 -0.23729671000000002
5.926714 -0.25008698
5.927714 -0.26293411
5.928714 -0.27583982
5.929714 -0.28879899
5.930714 -0.30180061999999996
5.931714 -0.31483243
5.932714 -0.32788685
5.933714 -0.34096489999999996
5.934714 -0.35407552000000003
5.935714 -0.36723049999999996
5.936714 -0.38043843
5.937714 -0.39369985
5.938715 -0.4070072
5.939714 -0.42034858
5.940714 -0.43371403999999997
5.941714 -0.44709924
5.942714 -0.46050567000000003
5.943714 -0.47393772000000006
5.944714 -0.48739715
5.945714 -0.5008804099999999
5.946714 -0.51437952
5.947714 -0.52788625
5.948714 -0.54139718
5.949714 -0.55491636
5.950714 -0.56845378
5.951715 -0.58202059
5.952714 -0.59562274
5.953714 -0.60925749
5.954714 -0.62291431
5.955714 -0.63657914
5.956714 -0.65024085
5.957714 -0.66389493
5.958714 -0.6775431799999999
5.959714 -0.69119022
5.960714 -0.7048387500000001
5.961714 -0.71848682
5.962714 -0.73212855
5.963714 -0.74575772
5.964714 -0.75937267
5.965714 -0.7729780399999999
5.966714 -0.7865824699999999
5.967714 -0.80019385
5.968714 -0.8138142500000001
5.969714 -0.8274371699999999
5.970714 -0.8410495699999999
5.971714 -0.8546375700000001
5.972714 -0.86819176
5.973714 -0.8817100899999999
5.974714 -0.89519788
5.975714 -0.9086621899999999
5.976714 -0.92210798
5.977714 -0.9355349500000001
5.978714 -0.94893854
5.979714 -0.96231392
5.980714 -0.9756596799999999
5.981714 -0.98897936
5.982714 -1.0022789
5.983714 -1.0155624
5.984715 -1.0288276
5.985714 -1.0420646
5.986714 -1.0552593000000001
5.987714 -1.0683985
5.988714 -1.0814756
5.989714 -1.0944923
5.990714 -1.1074567
5.991714 -1.1203783
5.992714 -1.1332624
5.993714 -1.1461084
5.994714 -1.1589112000000001
5.995714 -1.1716654
5.996714 -1.1843687999999999
5.997715 -1.1970239
5.998714 -1.2096347
5.999714 -1.2222036
6.000714 -1.234726
6.001714 -1.2471922
6.002714 -1.2595892
6.003714 -1.2719075
6.004714 -1.2841449
6.005714 -1.2963076
6.006714 -1.3084068
6.007714 -1.3204522
6.008714 -1.3324485000000001
6.009714 -1.3443917
6.010714 -1.3562734
6.011714 -1.3680852000000001
6.012714 -1.3798222
6.013714 -1.3914848
6.014714 -1.4030757
6.015714 -1.4145955
6.016714 -1.4260392
6.017715 -1.4373972000000002
6.018714 -1.4486590000000001
6.019714 -1.4598191999999999
6.020714 -1.4708801
6.021714 -1.4818526
6.022714 -1.4927503
6.023714 -1.503584
6.024714 -1.5143556
6.025714 -1.5250589
6.026714 -1.5356826000000001
6.027714 -1.546216
6.028714 -1.5566541999999999
6.029714 -1.5669974
6.030715 -1.5772494000000001
6.031714 -1.5874110000000001
6.032714 -1.5974784
6.033714 -1.6074424999999999
6.034714 -1.6172944000000002
6.035714 -1.6270300000000002
6.036714 -1.6366541
6.037714 -1.6461782
6.038714 -1.6556153
6.039714 -1.6649734
6.040714 -1.6742505
6.041714 -1.6834358
6.042714 -1.6925147000000003
6.043715 -1.7014755
6.044714 -1.7103143
6.045714 -1.7190345999999999
6.046714 -1.7276438
6.047714 -1.7361471
6.048714 -1.7445434
6.049714 -1.7528262
6.050714 -1.7609887000000002
6.051714 -1.7690292
6.052714 -1.7769529999999998
6.053714 -1.7847722
6.054714 -1.7924982999999999
6.055714 -1.8001359000000001
6.056714 -1.8076792000000002
6.057714 -1.8151135999999999
6.058714 -1.8224220999999998
6.059714 -1.8295921
6.060714 -1.8366219
6.061714 -1.8435172999999998
6.062714 -1.8502893
6.063715 -1.8569451000000001
6.064714 -1.8634846
6.065714 -1.8699016
6.066714 -1.8761888
6.067714 -1.8823428
6.068714 -1.8883677
6.069714 -1.8942745
6.070714 -1.9000731
6.071714 -1.9057669
6.072714 -1.9113486999999998
6.073714 -1.9168037999999998
6.074714 -1.9221161
6.075714 -1.927276
6.076715 -1.9322859000000001
6.077714 -1.9371573
6.078714 -1.9419046
6.079714 -1.9465377999999998
6.080714 -1.9510575
6.081714 -1.9554563
6.082714 -1.9597234000000001
6.083714 -1.9638523
6.084714 -1.9678444
6.085714 -1.9717073000000003
6.086714 -1.9754494
6.087714 -1.9790726
6.088714 -1.9825685999999998
6.089714 -1.9859232
6.090714 -1.9891214000000002
6.091714 -1.9921563999999998
6.092714 -1.9950328
6.093714 -1.997765
6.094714 -2.0003699
6.095714 -2.0028584
6.096714 -2.0052312
6.097714 -2.0074785
6.098714 -2.0095880999999998
6.099714 -2.0115517
6.100714 -2.0133696
6.101714 -2.0150507
6.102714 -2.0166041
6.103714 -2.0180339
6.104714 -2.019335
6.105714 -2.0204952
6.106714 -2.0215012
6.107714 -2.0223474
6.108714 -2.0230394
6.109715 -2.0235917999999997
6.110714 -2.0240204
6.111714 -2.0243343
6.112714 -2.0245306000000003
6.113714 -2.0245971000000003
6.114714 -2.0245183
6.115714 -2.0242836
6.116714 -2.0238932000000003
6.117714 -2.0233566
6.118714 -2.0226857000000003
6.119714 -2.021887
6.120714 -2.0209581
6.121714 -2.0198895
6.122715 -2.0186698
6.123714 -2.0172944000000004
6.124714 -2.0157687
6.125714 -2.0141069000000003
6.126714 -2.0123235999999998
6.127714 -2.0104273999999998
6.128714 -2.0084146
6.129714 -2.0062715
6.130714 -2.0039825
6.131714 -2.0015378
6.132714 -1.9989384
6.133714 -1.9961948999999999
6.134714 -1.9933216
6.135714 -1.9903274
6.136714 -1.9872116
6.137714 -1.983965
6.138714 -1.9805761000000002
6.139714 -1.9770389
6.140714 -1.9733578
6.141714 -1.9695437999999998
6.142715 -1.9656111
6.143714 -1.9615652000000001
6.144714 -1.9574028
6.145714 -1.9531106999999999
6.146714 -1.9486739999999998
6.147714 -1.9440833000000002
6.148714 -1.9393418
6.149714 -1.9344611
6.150714 -1.9294564
6.151714 -1.9243377999999998
6.152714 -1.9191058
6.153714 -1.9137518
6.154714 -1.9082643
6.155715 -1.9026367
6.156714 -1.8968714000000002
6.157714 -1.890979
6.158714 -1.8849715999999999
6.159714 -1.8788565
6.160714 -1.8726302000000001
6.161714 -1.8662822
6.162714 -1.8597989999999998
6.163714 -1.8531734000000002
6.164714 -1.8464085000000001
6.165714 -1.8395159
6.166714 -1.8325111
6.167714 -1.8254038000000001
6.168715 -1.8181937
6.169714 -1.8108722000000002
6.170714 -1.8034275999999998
6.171714 -1.7958519999999998
6.172714 -1.7881471999999998
6.173714 -1.7803224
6.174714 -1.772389
6.175714 -1.7643543000000002
6.176714 -1.756216
6.177714 -1.7479656
6.178714 -1.7395914
6.179714 -1.7310870999999999
6.180714 -1.7224561
6.181714 -1.7137095000000002
6.182714 -1.7048612
6.183714 -1.6959195999999999
6.184714 -1.6868850000000002
6.185714 -1.6777497
6.186714 -1.6685029
6.187714 -1.6591378
6.188715 -1.6496558000000001
6.189714 -1.6400661
6.190714 -1.6303804000000002
6.191714 -1.6206061
6.192714 -1.6107434
6.193714 -1.6007846
6.194714 -1.5907208
6.195714 -1.5805462
6.196714 -1.5702631000000002
6.197714 -1.5598809999999999
6.198714 -1.5494108
6.199714 -1.5388593000000002
6.200714 -1.5282248999999999
6.201715 -1.5174998
6.202714 -1.5066737000000001
6.203714 -1.4957404
6.204714 -1.4847011
6.205714 -1.4735646999999998
6.206714 -1.4623420999999999
6.207714 -1.4510411
6.208714 -1.4396628
6.209714 -1.4282025
6.210714 -1.4166536
6.211714 -1.4050125
6.212714 -1.3932821
6.213714 -1.3814709
6.214714 -1.369588
6.215714 -1.3576388
6.216714 -1.3456223999999999
6.217714 -1.3335316
6.218714 -1.3213582
6.219714 -1.3090971
6.220714 -1.2967503
6.221714 -1.2843252
6.222714 -1.2718313
6.223714 -1.2592748
6.224714 -1.2466563
6.225714 -1.2339716
6.226714 -1.2212147
6.227714 -1.2083827999999999
6.228714 -1.1954782000000002
6.229714 -1.182507
6.230714 -1.1694763000000001
6.231714 -1.1563900999999999
6.232714 -1.1432470000000001
6.233714 -1.1300416
6.234715 -1.1167687000000002
6.235714 -1.1034261
6.236714 -1.0900175
6.237714 -1.0765506
6.238714 -1.0630338
6.239714 -1.0494725999999999
6.240714 -1.0358674
6.241714 -1.0222149999999999
6.242714 -1.0085108
6.243714 -0.994753
6.244714 -0.980944
6.245714 -0.96708834
6.246714 -0.95319115
6.247715 -0.9392537200000001
6.248714 -0.9252742899999999
6.249714 -0.9112477299999999
6.250714 -0.8971702300000001
6.251714 -0.88304179
6.252714 -0.86886622
6.253714 -0.85465023
6.254714 -0.84040007
6.255714 -0.8261187
6.256714 -0.8118050200000001
6.257714 -0.79745622
6.258714 -0.78306943
6.259714 -0.76864487
6.260714 -0.75418646
6.261714 -0.73969942
6.262714 -0.72518792
6.263714 -0.7106532799999999
6.264714 -0.69609368
6.265714 -0.6815064200000001
6.266714 -0.66689039
6.267715 -0.6522479
6.268714 -0.63758399
6.269714 -0.62290453
6.270714 -0.60821287
6.271714 -0.59350897
6.272714 -0.57878918
6.273714 -0.56404937
6.274714 -0.54928721
6.275714 -0.53450414
6.276714 -0.51970435
6.277714 -0.50489246
6.278714 -0.49007107
6.279714 -0.47523966
6.280715 -0.46039568
6.281714 -0.44553704000000005
6.282714 -0.4306647
6.283714 -0.41578342
6.284714 -0.4009001
6.285714 -0.38602087
6.286714 -0.37114823
6.287714 -0.35628041
6.288714 -0.34141326
6.289714 -0.32654316
6.290714 -0.31166987
6.291714 -0.29679714
6.292714 -0.28193074
6.293715 -0.26707526
6.294714 -0.25223161
6.295714 -0.23739656999999997
6.296714 -0.22256509
6.297714 -0.20773388
6.298714 -0.19290386
6.299714 -0.17808041
6.300714 -0.16327084
6.301714 -0.14848047
6.302714 -0.13371018999999998
6.303714 -0.11895628
6.304714 -0.10421333
6.305714 -0.089478132
6.306714 -0.074752374
6.307714 -0.060042553
6.308714 -0.045356827
6.309714 -0.030700956
6.310714 -0.016075395
6.311714 -0.0014755719
6.312714 0.01310478
6.313715 0.027669335
6.314714 0.042216218
6.315714 0.056738389
6.316714 0.07122723
6.317714 0.08567709600000001
6.318714 0.10008824
6.319714 0.11446633
6.320714 0.12881875
6.321714 0.14314967
6.322714 0.15745716999999998
6.323714 0.17173373
6.324714 0.18597033
6.325714 0.20016141
6.326715 0.21430794
6.327714 0.22841666
6.328714 0.24249593
6.329714 0.25655031
6.330714 0.27057738000000003
6.331714 0.28456845
6.332714 0.29851300999999997
6.333714 0.31240415
6.334714 0.32624209000000004
6.335714 0.34003328
6.336714 0.35378591
6.337714 0.3675042
6.338714 0.38118525
6.339714 0.39481972
6.340714 0.40839678
6.341714 0.42190994
6.342714 0.43536047000000005
6.343714 0.44875666000000003
6.344714 0.46210871
6.345714 0.47542271
6.346714 0.4886969
6.347714 0.50192229
6.348714 0.51508802
6.349714 0.52818744
6.350714 0.54122205
6.351714 0.55420031
6.352714 0.56713242
6.353714 0.58002425
6.354714 0.59287292
6.355714 0.60566822
6.356714 0.6183974
6.357714 0.6310524900000001
6.358714 0.6436339600000001
6.359715 0.65615
6.360714 0.66861124
6.361714 0.6810240000000001
6.362714 0.69338572
6.363714 0.70568635
6.364714 0.7179135
6.365714 0.73005967
6.366714 0.74212626
6.367714 0.75412272
6.368714 0.7660612
6.369714 0.77794888
6.370714 0.78978408
6.371714 0.80155646
6.372715 0.81325322
6.373714 0.82486607
6.374714 0.8363960300000001
6.375714 0.8478526
6.376714 0.85924808
6.377714 0.87059019
6.378714 0.88187754
6.379714 0.89309989
6.380714 0.9042440900000001
6.381714 0.9153015
6.382714 0.9262727599999999
6.383714 0.9371670000000001
6.384714 0.94799632
6.385714 0.95876837
6.386714 0.9694807200000001
6.387714 0.9801225699999999
6.388714 0.9906798600000001
6.389714 1.0011429
6.390714 1.0115123
6.391714 1.0217978
6.392715 1.0320124
6.393714 1.0421652
6.394714 1.0522559
6.395714 1.0622751
6.396714 1.0722096
6.397714 1.0820505
6.398714 1.0917981
6.399714 1.1014616
6.400714 1.1110536
6.401714 1.1205821
6.402714 1.1300464
6.403714 1.139436
6.404714 1.1487371
6.405715 1.1579406
6.406714 1.1670468999999999
6.407714 1.1760664
6.408714 1.1850128
6.409714 1.1938963
6.410714 1.2027170999999999
6.411714 1.211466
6.412714 1.2201294999999999
6.413714 1.228697
6.414714 1.2371672999999999
6.415714 1.2455477
6.416714 1.2538501
6.417714 1.2620822
6.418715 1.2702431
6.419714 1.2783236999999998
6.420714 1.2863107
6.421714 1.2941956
6.422714 1.3019790999999998
6.423714 1.3096718999999999
6.424714 1.317289
6.425714 1.3248415
6.426714 1.3323309
6.427714 1.3397489
6.428714 1.3470821
6.429714 1.3543197999999999
6.430714 1.3614592
6.431714 1.3685068
6.432714 1.3754733
6.433714 1.3823668
6.434714 1.3891875999999999
6.435714 1.3959277
6.436714 1.4025755000000002
6.437714 1.4091231
6.438715 1.4155716
6.439714 1.421931
6.440714 1.4282154999999999
6.441714 1.4344355
6.442714 1.4405926
6.443714 1.4466776000000001
6.444714 1.4526767
6.445714 1.4585779
6.446714 1.4643773
6.447714 1.4700802000000002
6.448714 1.4756971
6.449714 1.4812374
6.450714 1.4867032
6.451715 1.4920894
6.452714 1.497387
6.453714 1.50259
6.454714 1.5076995
6.455714 1.5127248
6.456714 1.5176783
6.457714 1.5225694
6.458714 1.5273976999999999
6.459714 1.5321547
6.460714 1.536826
6.461714 1.5413998
6.462714 1.5458721
6.463714 1.5502483
6.464714 1.5545398
6.465714 1.5587569000000001
6.466714 1.5629042
6.467714 1.5669784999999998
6.468714 1.5709730000000002
6.469714 1.5748815999999999
6.470714 1.5787038999999998
6.471714 1.5824464999999999
6.472714 1.5861186999999999
6.473714 1.5897265
6.474714 1.5932684999999998
6.475714 1.5967352000000001
6.476714 1.6001141
6.477714 1.6033957
6.478714 1.6065776
6.479714 1.6096678
6.480714 1.6126785000000001
6.481714 1.6156223
6.482714 1.6185055
6.483714 1.6213262
6.484715 1.6240779
6.485714 1.626754
6.486714 1.6293515
6.487714 1.6318732999999999
6.488714 1.6343247
6.489714 1.6367089000000001
6.490714 1.6390228999999998
6.491714 1.6412592
6.492714 1.6434076999999998
6.493714 1.6454621999999999
6.494714 1.6474247000000002
6.495714 1.6493037
6.496714 1.6511133
6.497715 1.6528650999999999
6.498714 1.6545648
6.499714 1.6562101999999999
6.500714 1.6577935
6.501714 1.6593063000000001
6.502714 1.6607441
6.503714 1.6621067999999999
6.504714 1.6633978
6.505714 1.6646197000000003
6.506714 1.6657718
6.507714 1.6668489000000002
6.508714 1.6678464
6.509714 1.6687622
6.510714 1.6696005999999999
6.511714 1.670371
6.512714 1.6710853
6.513714 1.6717521
6.514714 1.6723736999999999
6.515714 1.6729442
6.516714 1.673454
6.517715 1.6738936
6.518714 1.6742575999999998
6.519714 1.6745457
6.520714 1.6747616
6.521714 1.6749094999999998
6.522714 1.6749916999999999
6.523714 1.6750073
6.524714 1.6749557000000002
6.525714 1.6748384
6.526714 1.6746599
6.527714 1.6744286000000002
6.528714 1.6741518
6.529714 1.6738338
6.530715 1.6734721000000001
6.531714 1.6730588000000002
6.532714 1.6725834
6.533714 1.6720384000000001
6.534714 1.6714198999999998
6.535714 1.6707305
6.536714 1.6699759
6.537714 1.6691625
6.538714 1.6682945
6.539714 1.667374
6.540714 1.6664010999999999
6.541714 1.6653775999999998
6.542714 1.6643063999999999
6.543715 1.6631909
6.544714 1.6620347
6.545714 1.6608363000000002
6.546714 1.6595909
6.547714 1.6582903
6.548714 1.6569260999999997
6.549714 1.655494
6.550714 1.6539952
6.551714 1.6524352
6.552714 1.6508225
6.553714 1.6491642
6.554714 1.6474651
6.555714 1.6457269
6.556714 1.6439492
6.557714 1.6421316
6.558714 1.6402744
6.559714 1.6383780000000001
6.560714 1.6364424999999998
6.561714 1.6344652000000002
6.562714 1.6324401
6.563715 1.630361
6.564714 1.6282234
6.565714 1.6260268000000002
6.566714 1.6237758000000002
6.567714 1.6214772999999998
6.568714 1.6191402000000001
6.569714 1.6167698000000001
6.570714 1.614368
6.571714 1.6119337
6.572714 1.6094642
6.573714 1.6069574
6.574714 1.6044129
6.575714 1.6018309000000002
6.576715 1.5992106999999998
6.577714 1.5965497
6.578714 1.593845
6.579714 1.5910932999999998
6.580714 1.5882938999999998
6.581714 1.5854498000000001
6.582714 1.5825677999999999
6.583714 1.5796544
6.584714 1.5767157
6.585714 1.5737537
6.586714 1.5707662
6.587714 1.5677487
6.588714 1.5646968
6.589714 1.5616081
6.590714 1.5584828
6.591714 1.5553217
6.592714 1.5521253000000002
6.593714 1.548893
6.594714 1.5456231
6.595714 1.5423149
6.596714 1.5389698
6.597714 1.5355924
6.598714 1.5321892
6.599714 1.5287654
6.600714 1.5253233
6.601714 1.5218612
6.602714 1.5183741
6.603714 1.5148563
6.604714 1.5113036
6.605714 1.5077152
6.606714 1.5040932
6.607714 1.5004409
6.608714 1.4967605
6.609715 1.4930529
6.610714 1.4893177
6.611714 1.4855551
6.612714 1.4817671
6.613714 1.4779583
6.614714 1.4741336
6.615714 1.4702965000000001
6.616714 1.4664464
6.617714 1.4625791000000001
6.618714 1.4586877
6.619714 1.4547664
6.620714 1.4508124
6.621714 1.4468267
6.622715 1.4428135
6.623714 1.4387775
6.624714 1.4347215
6.625714 1.4306461
6.626714 1.4265501999999999
6.627714 1.4224333
6.628714 1.4182968
6.629714 1.4141443
6.630714 1.4099794
6.631714 1.4058037
6.632714 1.4016152
6.633714 1.397409
6.634714 1.3931789
6.635714 1.3889208
6.636714 1.3846347
6.637714 1.3803245
6.638714 1.3759966000000001
6.639714 1.3716570000000001
6.640714 1.3673084
6.641714 1.3629502
6.642715 1.3585801
6.643714 1.3541959
6.644714 1.3497975
6.645714 1.3453864
6.646714 1.3409649
6.647714 1.3365327
6.648714 1.3320866
6.649714 1.3276213000000001
6.650714 1.3231313999999998
6.651714 1.3186144
6.652714 1.3140728000000002
6.653714 1.3095126000000001
6.654714 1.3049412
6.655715 1.3003641
6.656714 1.295783
6.657714 1.2911955
6.658714 1.2865973
6.659714 1.2819850000000002
6.660714 1.2773578
6.661714 1.2727173
6.662714 1.2680658
6.663714 1.263404
6.664714 1.25873
6.665714 1.2540400999999999
6.666714 1.2493316
6.667714 1.2446047999999998
6.668715 1.2398646
6.669714 1.2351185
6.670714 1.2303732
6.671714 1.2256324
6.672714 1.2208941
6.673714 1.2161522
6.674714 1.2113988
6.675714 1.2066288
6.676714 1.2018399000000002
6.677714 1.197034
6.678714 1.1922139
6.679714 1.1873809000000002
6.680714 1.1825344
6.681714 1.1776724
6.682714 1.172794
6.683714 1.1679017999999999
6.684714 1.1630017
6.685714 1.1581017
6.686714 1.1532078
6.687714 1.1483213
6.688715 1.1434379
6.689714 1.1385494
6.690714 1.1336473999999999
6.691714 1.1287272
6.692714 1.1237893
6.693714 1.118838
6.694714 1.1138789
6.695714 1.1089152
6.696714 1.1039471
6.697714 1.0989727
6.698714 1.0939898
6.699714 1.0889996000000002
6.700714 1.0840056
6.701715 1.0790131
6.702714 1.0740243
6.703714 1.0690369
6.704714 1.0640431000000001
6.705714 1.0590338
6.706714 1.0540009
6.707714 1.0489424
6.708714 1.0438625
6.709714 1.03877
6.710714 1.0336738
6.711714 1.0285796999999999
6.712714 1.0234881
6.713714 1.0183961
6.714714 1.0133009
6.715714 1.0082017
6.716714 1.0031004
6.717714 0.99800052
6.718714 0.99290321
6.719714 0.98780477
6.720714 0.9826974900000001
6.721714 0.97757243
6.722714 0.97242361
6.723714 0.9672517900000001
6.724714 0.96206395
6.725714 0.95687071
6.726714 0.9516813799999999
6.727714 0.9464995900000001
6.728714 0.9413229299999999
6.729714 0.93614431
6.730714 0.9309567499999999
6.731714 0.9257567099999999
6.732714 0.9205451200000001
6.733714 0.9153251499999999
6.734715 0.91009885
6.735714 0.90486463
6.736714 0.8996170899999999
6.737714 0.89435047
6.738714 0.88906223
6.739714 0.88375639
6.740714 0.87844282
6.741714 0.87313326
6.742714 0.86783664
6.743714 0.8625539999999999
6.744714 0.8572794499999999
6.745714 0.85200202
6.746714 0.84671192
6.747715 0.84140403
6.748714 0.8360792
6.749714 0.8307416
6.750714 0.8253950600000001
6.751714 0.82003959
6.752714 0.81467107
6.753714 0.80928449
6.754714 0.80387788
6.755714 0.79845488
6.756714 0.79302499
6.757714 0.78759864
6.758714 0.7821829100000001
6.759714 0.7767765799999999
6.760714 0.77137137
6.761714 0.76595526
6.762714 0.76051848
6.763714 0.75505762
6.764714 0.74957679
6.765714 0.74408413
6.766714 0.7385869500000001
6.767715 0.73308763
6.768714 0.72758324
6.769714 0.72206841
6.770714 0.71653966
6.771714 0.71099903
6.772714 0.70545352
6.773714 0.69991113
6.774714 0.694376
6.775714 0.68884492
6.776714 0.68330737
6.777714 0.6777504
6.778714 0.67216442
6.779714 0.66654766
6.780715 0.66090678
6.781714 0.6552524900000001
6.782714 0.64959442
6.783714 0.64393622
6.784714 0.6382749400000001
6.785714 0.63260412
6.786714 0.626919
6.787714 0.62122005
6.788714 0.61551319
6.789714 0.60980581
6.790714 0.6041016899999999
6.791714 0.59839776
6.792714 0.592684
6.793715 0.5869484
6.794714 0.58118273
6.795714 0.5753869699999999
6.796714 0.56956927
6.797714 0.56374213
6.798714 0.55791573
6.799714 0.55209328
6.800714 0.54627033
6.801714 0.54043811
6.802714 0.53458908
6.803714 0.52872128
6.804714 0.52283881
6.805714 0.51694829
6.806714 0.51105362
6.807714 0.50515248
6.808714 0.49923620999999996
6.809714 0.49329450999999996
6.810714 0.48732092
6.811714 0.48131742999999994
6.812714 0.47529405
6.813715 0.46926457000000005
6.814714 0.46323993999999996
6.815714 0.45722323000000004
6.816714 0.45120869999999996
6.817714 0.44518597
6.818714 0.43914523
6.819714 0.43308265
6.820714 0.42700106
6.821714 0.42090672000000007
6.822714 0.41480423
6.823714 0.40869266
6.824714 0.40256516000000003
6.825714 0.39641326
6.826715 0.39023191
6.827714 0.38402376
6.828714 0.37779901000000005
6.829714 0.37157068
6.830714 0.36534825000000004
6.831714 0.35913293
6.832714 0.35291689
6.833714 0.34668732
6.834714 0.34043252999999996
6.835714 0.3341475
6.836714 0.32783491
6.837714 0.32150242
6.838714 0.31515711
6.839714 0.30880144000000004
6.840714 0.30243233999999997
6.841714 0.29604422999999996
6.842714 0.28963413
6.843714 0.28320502000000003
6.844714 0.27676595000000004
6.845714 0.27032769
6.846714 0.26389686
6.847714 0.25747171999999996
6.848714 0.25104186
6.849714 0.24459260000000002
6.850714 0.23811134
6.851714 0.23159301
6.852714 0.22504155
6.853714 0.21846672
6.854714 0.21187877
6.855714 0.20528343
6.856714 0.19868046999999997
6.857714 0.19206589000000002
6.858714 0.18543641
6.859715 0.17879296
6.860714 0.17214098
6.861714 0.16548716
6.862714 0.15883453
6.863714 0.15217896
6.864714 0.14550940999999998
6.865714 0.13881214
6.866714 0.13207692
6.867714 0.12530193
6.868714 0.11849457
6.869714 0.11166812999999999
6.870714 0.1048358
6.871714 0.098005449
6.872715 0.09117756299999999
6.873714 0.084347243
6.874714 0.077508512
6.875714 0.070658186
6.876714 0.063796953
6.877714 0.056927226000000004
6.878714 0.050049345
6.879714 0.043158769
6.880714 0.036246367
6.881714 0.029302073999999997
6.882714 0.02232003
6.883714 0.015302317
6.884714 0.0082591061
6.885714 0.0012048521
6.886714 -0.0058475624
6.887714 -0.012891881
6.888714 -0.019930179
6.889714 -0.026970563
6.890714 -0.034022512
6.891714 -0.041092609
6.892715 -0.048182663
6.893714 -0.055291089999999994
6.894714 -0.062416174
6.895714 -0.06955873700000001
6.896714 -0.07672247
6.897714 -0.08391146499999999
6.898714 -0.091126608
6.899714 -0.098362926
6.900714 -0.10561009
6.901714 -0.11285609999999999
6.902714 -0.12009226
6.903714 -0.12731723
6.904714 -0.13453759999999998
6.905715 -0.14176507
6.906714 -0.14901158
6.907714 -0.15628469
6.908714 -0.16358583999999998
6.909714 -0.17091157
6.910714 -0.17825683
6.911714 -0.18561812
6.912714 -0.19299443
6.913714 -0.20038604
6.914714 -0.20779180000000003
6.915714 -0.21520744
6.916714 -0.22262582
6.917714 -0.23003987
6.918715 -0.23744609
6.919714 -0.24484724
6.920714 -0.25225189
6.921714 -0.25967131
6.922714 -0.26711493
6.923714 -0.27458675
6.924714 -0.28208415
6.925714 -0.28959988000000003
6.926714 -0.29712563999999997
6.927714 -0.30465545
6.928714 -0.31218689
6.929714 -0.31972036
6.930714 -0.32725681
6.931714 -0.33479596
6.932714 -0.34233616
6.933714 -0.34987598
6.934714 -0.35741660000000003
6.935714 -0.3649628
6.936714 -0.37252231999999996
6.937714 -0.38010303
6.938715 -0.38770956
6.939714 -0.39534098
6.940714 -0.40299096
6.941714 -0.41065016
6.942714 -0.41830982
6.943714 -0.4259645
6.944714 -0.43361345
6.945714 -0.44125891
6.946714 -0.44890405000000005
6.947714 -0.456551
6.948714 -0.46420074
6.949714 -0.47185333
6.950714 -0.47951010000000005
6.951715 -0.48717394999999997
6.952714 -0.49484898
6.953714 -0.50253817
6.954714 -0.51024156
6.955714 -0.51795556
6.956714 -0.52567362
6.957714 -0.53338879
6.958714 -0.54109655
6.959714 -0.5487964
6.960714 -0.55649164
6.961714 -0.56418763
6.962714 -0.57188934
6.963714 -0.57959938
6.964714 -0.58731819
6.965714 -0.59504462
6.966714 -0.60277763
6.967714 -0.61051697
6.968714 -0.6182624999999999
6.969714 -0.62601333
6.970714 -0.63376646
6.971714 -0.64151688
6.972714 -0.64925915
6.973714 -0.6569893099999999
6.974714 -0.66470657
6.975714 -0.67241415
6.976714 -0.6801174
6.977714 -0.68782195
6.978714 -0.69553135
6.979714 -0.7032462899999999
6.980714 -0.71096509
6.981714 -0.71868524
6.982714 -0.72640474
6.983714 -0.73412289
6.984715 -0.74183946
6.985714 -0.74955369
6.986714 -0.75726332
6.987714 -0.7649650800000001
6.988714 -0.77265603
6.989714 -0.78033525
6.990714 -0.7880047899999999
6.991714 -0.7956692
6.992714 -0.8033333300000001
6.993714 -0.81100054
6.994714 -0.81867073
6.995714 -0.8263408200000001
6.996714 -0.83400607
6.997715 -0.84166238
6.998714 -0.84930742
6.999714 -0.85694147
7.000714 -0.8645649999999999
7.001714 -0.8721788399999999
7.002714 -0.87978169
7.003714 -0.88737132
7.004714 -0.89494605
7.005714 -0.90250643
7.006714 -0.91005554
7.007714 -0.91759814
7.008714 -0.92513869
7.009714 -0.93267886
7.010714 -0.9402167100000001
7.011714 -0.94774729
7.012714 -0.95526529
7.013714 -0.96276747
7.014714 -0.97025363
7.015714 -0.9777260899999999
7.016714 -0.98518785
7.017715 -0.99263992
7.018714 -1.0000814
7.019714 -1.0075087999999999
7.020714 -1.0149193
7.021714 -1.0223123
7.022714 -1.0296898
7.023714 -1.0370555
7.024714 -1.0444122999999998
7.025714 -1.0517606000000002
7.026714 -1.0590964
7.027714 -1.0664145
7.028714 -1.0737097
7.029714 -1.0809801
7.030715 -1.0882277
7.031714 -1.0954574
7.032714 -1.1026739
7.033714 -1.1098795
7.034714 -1.1170725
7.035714 -1.1242491000000001
7.036714 -1.1314055
7.037714 -1.1385403
7.038714 -1.1456555
7.039714 -1.1527549
7.040714 -1.1598416999999999
7.041714 -1.1669156
7.042714 -1.1739728
7.043715 -1.1810072
7.044714 -1.1880136
7.045714 -1.1949905
7.046714 -1.2019408
7.047714 -1.2088701
7.048714 -1.2157833
7.049714 -1.2226823
7.050714 -1.2295644
7.051714 -1.2364241999999999
7.052714 -1.243257
7.053714 -1.250061
7.054714 -1.2568383
7.055714 -1.2635934
7.056714 -1.2703303000000001
7.057714 -1.2770494000000001
7.058714 -1.2837472
7.059714 -1.2904178
7.060714 -1.2970561
7.061714 -1.303661
7.062714 -1.3102356000000002
7.063715 -1.3167863
7.064714 -1.3233185
7.065714 -1.3298337
7.066714 -1.3363293
7.067714 -1.3427992
7.068714 -1.3492379
7.069714 -1.3556432
7.070714 -1.3620172
7.071714 -1.3683651
7.072714 -1.3746911000000002
7.073714 -1.3809961000000002
7.074714 -1.3872762
7.075714 -1.3935251
7.076715 -1.3997369000000002
7.077714 -1.4059099
7.078714 -1.4120472
7.079714 -1.4181548
7.080714 -1.4242386
7.081714 -1.4303006999999999
7.082714 -1.4363378
7.083714 -1.4423443
7.084714 -1.4483141
7.085714 -1.454245
7.086714 -1.4601393
7.087714 -1.4660027
7.088714 -1.4718403999999998
7.089714 -1.4776541
7.090714 -1.4834404
7.091714 -1.4891931
7.092714 -1.4949061
7.093714 -1.5005775000000001
7.094714 -1.50621
7.095714 -1.51181
7.096714 -1.5173834000000002
7.097714 -1.5229325999999999
7.098714 -1.5284545999999999
7.099714 -1.5339428
7.100714 -1.5393903
7.101714 -1.5447943
7.102714 -1.5501564
7.103714 -1.5554816
7.104714 -1.5607756
7.105714 -1.5660401000000002
7.106714 -1.5712725
7.107714 -1.5764668999999998
7.108714 -1.5816176000000002
7.109715 -1.5867224
7.110714 -1.5917845
7.111714 -1.5968109000000001
7.112714 -1.6018081
7.113714 -1.6067797000000001
7.114714 -1.6117232
7.115714 -1.6166326000000002
7.116714 -1.6215009999999999
7.117714 -1.6263241000000002
7.118714 -1.6311025
7.119714 -1.6358415000000002
7.120714 -1.6405458000000002
7.121714 -1.6452178000000002
7.122715 -1.6498553
7.123714 -1.6544525
7.124714 -1.6590034999999999
7.125714 -1.6635054999999999
7.126714 -1.6679617
7.127714 -1.6723780000000001
7.128714 -1.6767612
7.129714 -1.6811142000000001
7.130714 -1.6854351
7.131714 -1.6897178999999998
7.132714 -1.6939545
7.133714 -1.6981403999999998
7.134714 -1.7022755
7.135714 -1.7063648
7.136714 -1.7104142999999998
7.137714 -1.7144276
7.138714 -1.7184047
7.139714 -1.7223412
7.140714 -1.7262331999999998
7.141714 -1.7300783
7.142715 -1.733879
7.143714 -1.7376409999999998
7.144714 -1.7413702
7.145714 -1.7450694
7.146714 -1.7487362
7.147714 -1.7523633
7.148714 -1.7559424000000001
7.149714 -1.7594678
7.150714 -1.7629382999999998
7.151714 -1.7663578
7.152714 -1.7697319
7.153714 -1.7730659
7.154714 -1.7763597999999998
7.155715 -1.7796116
7.156714 -1.7828165999999999
7.157714 -1.7859733
7.158714 -1.7890818
7.159714 -1.7921475999999998
7.160714 -1.7951747
7.161714 -1.7981665
7.162714 -1.8011211999999999
7.163714 -1.8040331
7.164714 -1.8068952
7.165714 -1.8097024
7.166714 -1.8124551
7.167714 -1.8151579
7.168715 -1.8178184
7.169714 -1.8204426
7.170714 -1.8230331999999998
7.171714 -1.8255879999999998
7.172714 -1.8281025999999998
7.173714 -1.8305721000000001
7.174714 -1.8329950000000002
7.175714 -1.8353716999999998
7.176714 -1.8377047
7.177714 -1.8399946
7.178714 -1.8422393
7.179714 -1.8444344000000001
7.180714 -1.8465738999999999
7.181714 -1.8486539
7.182714 -1.8506758
7.183714 -1.8526457
7.184714 -1.8545711
7.185714 -1.8564596999999998
7.186714 -1.8583151
7.187714 -1.8601362
7.188715 -1.8619176000000002
7.189714 -1.8636541
7.190714 -1.8653421
7.191714 -1.8669809999999998
7.192714 -1.8685725
7.193714 -1.8701188
7.194714 -1.8716209000000001
7.195714 -1.8730767
7.196714 -1.8744834
7.197714 -1.875839
7.198714 -1.8771451000000001
7.199714 -1.8784059
7.200714 -1.8796278
7.201715 -1.880816
7.202714 -1.8819716
7.203714 -1.8830904999999998
7.204714 -1.8841658000000001
7.205714 -1.8851890999999998
7.206714 -1.8861548999999997
7.207714 -1.8870616
7.208714 -1.8879117
7.209714 -1.8887093000000001
7.210714 -1.8894589
7.211714 -1.8901628
7.212714 -1.8908218
7.213714 -1.8914364
7.214714 -1.8920077
7.215714 -1.8925391
7.216714 -1.8930344000000001
7.217714 -1.8934965000000001
7.218714 -1.8939255
7.219714 -1.8943174
7.220714 -1.8946644
7.221714 -1.8949594
7.222714 -1.8951969
7.223714 -1.8953767
7.224714 -1.8955017
7.225714 -1.8955786
7.226714 -1.8956138
7.227714 -1.8956114
7.228714 -1.8955719
7.229714 -1.8954944
7.230714 -1.8953767
7.231714 -1.8952170000000002
7.232714 -1.8950149
7.233714 -1.8947698
7.234715 -1.8944809
7.235714 -1.8941451000000002
7.236714 -1.8937582000000002
7.237714 -1.8933157999999999
7.238714 -1.8928166
7.239714 -1.8922624999999997
7.240714 -1.8916596
7.241714 -1.8910166
7.242714 -1.8903408
7.243714 -1.8896373000000002
7.244714 -1.888906
7.245714 -1.8881434999999998
7.246714 -1.8873436000000001
7.247715 -1.8865014999999998
7.248714 -1.8856131000000003
7.249714 -1.8846761
7.250714 -1.8836902
7.251714 -1.8826552
7.252714 -1.8815700000000002
7.253714 -1.8804338
7.254714 -1.8792471000000002
7.255714 -1.8780130999999998
7.256714 -1.8767366
7.257714 -1.8754248000000002
7.258714 -1.8740833
7.259714 -1.8727146000000001
7.260714 -1.8713169
7.261714 -1.8698843
7.262714 -1.8684085
7.263714 -1.8668833999999999
7.264714 -1.8653053999999998
7.265714 -1.8636739
7.266714 -1.8619921000000001
7.267715 -1.8602642999999999
7.268714 -1.8584939000000003
7.269714 -1.8566836
7.270714 -1.8548347
7.271714 -1.8529493000000001
7.272714 -1.8510296999999998
7.273714 -1.8490788
7.274714 -1.8470995000000001
7.275714 -1.8450913999999998
7.276714 -1.8430511
7.277714 -1.8409714000000001
7.278714 -1.8388453999999999
7.279714 -1.8366666999999999
7.280715 -1.834433
7.281714 -1.8321466000000002
7.282714 -1.8298132000000003
7.283714 -1.8274408
7.284714 -1.8250346
7.285714 -1.8225974999999999
7.286714 -1.8201300999999999
7.287714 -1.8176304
7.288714 -1.815097
7.289714 -1.8125288
7.290714 -1.8099258
7.291714 -1.807287
7.292714 -1.8046098
7.293715 -1.8018903
7.294714 -1.7991241000000002
7.295714 -1.7963076000000002
7.296714 -1.7934412
7.297714 -1.7905295
7.298714 -1.7875797999999998
7.299714 -1.7845997999999998
7.300714 -1.7815957
7.301714 -1.7785685
7.302714 -1.7755156
7.303714 -1.7724319999999998
7.304714 -1.7693117
7.305714 -1.7661516
7.306714 -1.7629504
7.307714 -1.7597094
7.308714 -1.7564290999999999
7.309714 -1.7531093000000002
7.310714 -1.7497486
7.311714 -1.7463453
7.312714 -1.7429009
7.313715 -1.7394190999999999
7.314714 -1.7359059
7.315714 -1.7323675
7.316714 -1.7288077999999998
7.317714 -1.7252253
7.318714 -1.7216155
7.319714 -1.7179709
7.320714 -1.7142849000000002
7.321714 -1.7105537
7.322714 -1.7067781
7.323714 -1.7029619
7.324714 -1.6991088
7.325714 -1.695222
7.326715 -1.6913032000000001
7.327714 -1.6873513999999998
7.328714 -1.6833667
7.329714 -1.679351
7.330714 -1.6753072
7.331714 -1.6712390000000001
7.332714 -1.6671484
7.333714 -1.6630342
7.334714 -1.658891
7.335714 -1.6547123000000001
7.336714 -1.6504925
7.337714 -1.6462287
7.338714 -1.6419234
7.339714 -1.6375812
7.340714 -1.6332088000000002
7.341714 -1.62881
7.342714 -1.6243856
7.343714 -1.6199339
7.344714 -1.6154519999999999
7.345714 -1.6109380999999998
7.346714 -1.6063926999999998
7.347714 -1.6018173
7.348714 -1.5972139
7.349714 -1.5925827
7.350714 -1.5879207999999998
7.351714 -1.5832243
7.352714 -1.5784897
7.353714 -1.5737165000000002
7.354714 -1.5689081
7.355714 -1.56407
7.356714 -1.5592094
7.357714 -1.5543295000000001
7.358714 -1.5494307
7.359715 -1.5445092
7.360714 -1.5395598
7.361714 -1.5345783
7.362714 -1.5295634
7.363714 -1.5245163000000002
7.364714 -1.5194396000000001
7.365714 -1.5143354
7.366714 -1.5092027
7.367714 -1.5040397
7.368714 -1.4988435
7.369714 -1.4936137
7.370714 -1.4883527
7.371714 -1.4830651000000001
7.372715 -1.4777558
7.373714 -1.4724282
7.374714 -1.4670811000000001
7.375714 -1.4617107
7.376714 -1.4563115999999998
7.377714 -1.4508794999999999
7.378714 -1.4454134
7.379714 -1.4399155000000001
7.380714 -1.4343899
7.381714 -1.4288402
7.382714 -1.4232676999999998
7.383714 -1.4176715
7.384714 -1.4120491000000002
7.385714 -1.4063987999999998
7.386714 -1.4007207000000002
7.387714 -1.3950175
7.388714 -1.3892926
7.389714 -1.383548
7.390714 -1.3777831
7.391714 -1.3719943
7.392715 -1.3661766
7.393714 -1.3603265
7.394714 -1.3544429
7.395714 -1.3485281999999998
7.396714 -1.3425868
7.397714 -1.3366227
7.398714 -1.3306384
7.399714 -1.3246332
7.400714 -1.3186043
7.401714 -1.3125493
7.402714 -1.3064678
7.403714 -1.3003612
7.404714 -1.2942329000000001
7.405715 -1.2880859
7.406714 -1.2819204000000002
7.407714 -1.2757340000000001
7.408714 -1.2695226
7.409714 -1.2632824
7.410714 -1.2570119
7.411714 -1.2507125
7.412714 -1.2443878
7.413714 -1.2380413
7.414714 -1.2316748
7.415714 -1.2252874
7.416714 -1.2188763999999999
7.417714 -1.2124389
7.418715 -1.2059743
7.419714 -1.1994836
7.420714 -1.1929706
7.421714 -1.1864382999999998
7.422714 -1.1798882
7.423714 -1.1733193
7.424714 -1.1667287
7.425714 -1.1601129
7.426714 -1.1534697999999999
7.427714 -1.1468003
7.428714 -1.140107
7.429714 -1.1333938
7.430714 -1.1266627
7.431714 -1.1199143
7.432714 -1.1131461
7.433714 -1.1063554999999998
7.434714 -1.0995408
7.435714 -1.0927018
7.436714 -1.0858404
7.437714 -1.0789593
7.438715 -1.0720593
7.439714 -1.0651391
7.440714 -1.0581957
7.441714 -1.0512254
7.442714 -1.0442258
7.443714 -1.0371974000000002
7.444714 -1.0301428
7.445714 -1.0230668
7.446714 -1.0159731
7.447714 -1.008864
7.448714 -1.0017388999999999
7.449714 -0.9945958899999999
7.450714 -0.98743252
7.451715 -0.98024774
7.452714 -0.97304201
7.453714 -0.96581662
7.454714 -0.95857261
7.455714 -0.9513094999999999
7.456714 -0.9440248800000001
7.457714 -0.9367159599999999
7.458714 -0.92938086
7.459714 -0.9220194100000001
7.460714 -0.9146344799999999
7.461714 -0.9072300999999999
7.462714 -0.89981006
7.463714 -0.89237634
7.464714 -0.88492781
7.465714 -0.87746149
7.466714 -0.8699731
7.467714 -0.8624598400000001
7.468714 -0.8549206
7.469714 -0.84735621
7.470714 -0.8397683499999999
7.471714 -0.83215879
7.472714 -0.82452754
7.473714 -0.81687476
7.474714 -0.80920001
7.475714 -0.80150459
7.476714 -0.7937909999999999
7.477714 -0.78606308
7.478714 -0.77832378
7.479714 -0.77057453
7.480714 -0.76281386
7.481714 -0.75503774
7.482714 -0.74724122
7.483714 -0.7394200200000001
7.484715 -0.73157209
7.485714 -0.7236979
7.486714 -0.71579977
7.487714 -0.7078804999999999
7.488714 -0.6999419100000001
7.489714 -0.69198478
7.490714 -0.68400879
7.491714 -0.6760134400000001
7.492714 -0.66799913
7.493714 -0.65996712
7.494714 -0.65191882
7.495714 -0.6438547299999999
7.496714 -0.63577383
7.497715 -0.62767314
7.498714 -0.6195491200000001
7.499714 -0.6113991099999999
7.500714 -0.60322261
7.501714 -0.5950219
7.502714 -0.58680135
7.503714 -0.57856562
7.504714 -0.57031838
7.505714 -0.56206086
7.506714 -0.5537918799999999
7.507714 -0.54550893
7.508714 -0.5372089800000001
7.509714 -0.52889013
7.510714 -0.52055176
7.511714 -0.51219389
7.512714 -0.50381613
7.513714 -0.49541736999999997
7.514714 -0.48699564999999995
7.515714 -0.47854958000000003
7.516714 -0.47007925
7.517715 -0.46158703
7.518714 -0.45307706999999997
7.519714 -0.44455393
7.520714 -0.43602088
7.521714 -0.42747831999999997
7.522714 -0.41892392999999994
7.523714 -0.41035339000000004
7.524714 -0.40176245
7.525714 -0.39314842
7.526714 -0.38451096
7.527714 -0.37585178
7.528714 -0.36717348
7.529714 -0.35847805
7.530715 -0.34976639000000004
7.531714 -0.34103848000000003
7.532714 -0.33229443000000003
7.533714 -0.32353539000000003
7.534714 -0.31476358
7.535714 -0.30598158
7.536714 -0.29719088
7.537714 -0.28839055
7.538714 -0.27957698
7.539714 -0.27074481
7.540714 -0.26188875
7.541714 -0.25300576999999996
7.542714 -0.24409622
7.543715 -0.23516342
7.544714 -0.22621228999999998
7.545714 -0.21724708
7.546714 -0.20827011
7.547714 -0.19928145
7.548714 -0.19027992
7.549714 -0.18126459
7.550714 -0.17223568
7.551714 -0.16319444
7.552714 -0.15414206
7.553714 -0.14507821999999998
7.554714 -0.13600055
7.555714 -0.12690503
7.556714 -0.1177878
7.557714 -0.10864708000000001
7.558714 -0.09948448300000001
7.559714 -0.090304652
7.560714 -0.081113557
7.561714 -0.071916054
7.562714 -0.06271406900000001
7.563715 -0.05350614099999999
7.564714 -0.044288521
7.565714 -0.035057216999999995
7.566714 -0.025809754
7.567714 -0.016545688
7.568714 -0.007265868799999999
7.569714 0.0020291109
7.570714 0.011340014
7.571714 0.020669037
7.572714 0.030018541
7.573714 0.039389273
7.574714 0.04877894
7.575714 0.058182358
7.576715 0.067593128
7.577714 0.077006116
7.578714 0.086419599
7.579714 0.095835852
7.580714 0.10525996
7.581714 0.11469746
7.582714 0.12415198
7.583714 0.13362413
7.584714 0.14311204
7.585714 0.15261315
7.586714 0.16212598
7.587714 0.17165087999999998
7.588714 0.18118924
7.589714 0.19074185999999999
7.590714 0.20030736999999998
7.591714 0.20988178000000002
7.592714 0.21946002
7.593714 0.22903818
7.594714 0.23861574
7.595714 0.24819623
7.596714 0.25778613
7.597714 0.26739202
7.598714 0.27701802999999997
7.599714 0.28666432
7.600714 0.29632754
7.601714 0.30600277000000004
7.602714 0.31568604
7.603714 0.32537559
7.604714 0.33507170000000003
7.605714 0.3447751
7.606714 0.35448528
7.607714 0.36419968
7.608714 0.37391441999999997
7.609715 0.3836266
7.610714 0.39333631
7.611714 0.4030474
7.612714 0.41276645
7.613714 0.42250016999999995
7.614714 0.43225237
7.615714 0.4420225
7.616714 0.45180604999999996
7.617714 0.46159672
7.618714 0.47138915000000003
7.619714 0.48118099000000003
7.620714 0.49097282000000003
7.621714 0.50076703
7.622715 0.5105653299999999
7.623714 0.5203675
7.624714 0.53017163
7.625714 0.5399760299999999
7.626714 0.54978072
7.627714 0.55958857
7.628714 0.56940475
7.629714 0.57923398
7.630714 0.58907815
7.631714 0.5989348999999999
7.632714 0.60879765
7.633714 0.61865863
7.634714 0.6285115099999999
7.635714 0.6383538200000001
7.636714 0.6481872399999999
7.637714 0.65801628
7.638714 0.6678450899999999
7.639714 0.67767617
7.640714 0.68750959
7.641714 0.69734436
7.642715 0.70718015
7.643714 0.71701859
7.644714 0.72686295
7.645714 0.73671602
7.646714 0.7465783
7.647714 0.75644623
7.648714 0.76631317
7.649714 0.77617145
7.650714 0.78601548
7.651714 0.79584392
7.652714 0.8056603400000001
7.653714 0.8154706100000001
7.654714 0.8252805999999999
7.655715 0.8350934799999999
7.656714 0.84490934
7.657714 0.85472576
7.658714 0.86454051
7.659714 0.87435236
7.660714 0.8841618000000001
7.661714 0.8939694600000001
7.662714 0.9037751700000001
7.663714 0.9135757600000001
7.664714 0.92336591
7.665714 0.93314024
7.666714 0.9428958399999999
7.667714 0.95263347
7.668715 0.9623585299999999
7.669714 0.97207809
7.670714 0.98179858
7.671714 0.9915229899999999
7.672714 1.0012504
7.673714 1.0109764
7.674714 1.0206963
7.675714 1.0304064
7.676714 1.040105
7.677714 1.0497919
7.678714 1.0594670000000002
7.679714 1.0691286
7.680714 1.0787737
7.681714 1.0883988
7.682714 1.0980026
7.683714 1.1075868
7.684714 1.1171564999999999
7.685714 1.1267179
7.686714 1.1362756
7.687714 1.1458314
7.688715 1.1553824000000001
7.689714 1.164923
7.690714 1.1744470999999999
7.691714 1.1839505
7.692714 1.1934320999999999
7.693714 1.2028933
7.694714 1.2123358
7.695714 1.2217612
7.696714 1.2311689000000001
7.697714 1.2405576
7.698714 1.2499268
7.699714 1.2592779
7.700714 1.2686143
7.701715 1.2779395
7.702714 1.2872564
7.703714 1.2965638
7.704714 1.3058576
7.705714 1.315131
7.706714 1.3243781
7.707714 1.3335947000000001
7.708714 1.3427806
7.709714 1.3519385
7.710714 1.3610718000000002
7.711714 1.3701835
7.712714 1.3792741000000002
7.713714 1.3883431
7.714714 1.3973894
7.715714 1.406413
7.716714 1.4154155
7.717714 1.4243991
7.718714 1.4333649
7.719714 1.4423112999999999
7.720714 1.451235
7.721714 1.4601302
7.722714 1.4689924
7.723714 1.4778193
7.724714 1.486612
7.725714 1.4953743
7.726714 1.5041105000000001
7.727714 1.5128235
7.728714 1.5215144
7.729714 1.5301812
7.730714 1.5388216
7.731714 1.5474341
7.732714 1.5560178
7.733714 1.5645733
7.734715 1.5731005
7.735714 1.5815979
7.736714 1.5900629
7.737714 1.5984917
7.738714 1.6068807
7.739714 1.6152290999999999
7.740714 1.6235380000000001
7.741714 1.6318116
7.742714 1.6400540000000001
7.743714 1.6482683000000002
7.744714 1.6564546
7.745714 1.6646106
7.746714 1.6727334
7.747715 1.6808205999999999
7.748714 1.6888712
7.749714 1.696885
7.750714 1.7048622999999998
7.751714 1.7128034
7.752714 1.7207066
7.753714 1.7285693000000002
7.754714 1.7363902
7.755714 1.7441684
7.756714 1.7519061999999999
7.757714 1.7596064000000002
7.758714 1.7672719
7.759714 1.7749049
7.760714 1.7825035
7.761714 1.7900655
7.762714 1.7975861
7.763714 1.8050621999999998
7.764714 1.8124916000000002
7.765714 1.8198737999999999
7.766714 1.8272096000000002
7.767715 1.8344995999999998
7.768714 1.841744
7.769714 1.8489417000000001
7.770714 1.8560925
7.771714 1.8631967
7.772714 1.8702559
7.773714 1.8772727
7.774714 1.8842492
7.775714 1.8911864999999999
7.776714 1.8980835000000003
7.777714 1.9049363
7.778714 1.9117414999999998
7.779714 1.9184951
7.780715 1.9251956000000001
7.781714 1.9318430000000002
7.782714 1.9384386
7.783714 1.9449851
7.784714 1.9514832999999998
7.785714 1.9579342999999998
7.786714 1.9643378
7.787714 1.9706933
7.788714 1.9770008
7.789714 1.9832606999999998
7.790714 1.9894734
7.791714 1.995638
7.792714 2.0017518
7.793715 2.0078117
7.794714 2.0138137
7.795714 2.0197539
7.796714 2.0256320000000003
7.797714 2.0314490000000003
7.798714 2.0372085
7.799714 2.0429142000000002
7.800714 2.0485692
7.801714 2.0541750000000003
7.802714 2.0597318
7.803714 2.0652382
7.804714 2.0706929
7.805714 2.0760946
7.806714 2.0814423
7.807714 2.0867340000000003
7.808714 2.0919681999999997
7.809714 2.0971419
7.810714 2.1022526999999998
7.811714 2.1072984
7.812714 2.1122787
7.813715 2.1171963
7.814714 2.1220542
7.815714 2.1268561
7.816714 2.1316048
7.817714 2.1363005
7.818714 2.1409418
7.819714 2.1455253
7.820714 2.1500472
7.821714 2.1545041
7.822714 2.158894
7.823714 2.1632165
7.824714 2.1674715
7.825714 2.1716595
7.826715 2.1757817
7.827714 2.1798383
7.828714 2.1838309000000002
7.829714 2.187762
7.830714 2.1916352
7.831714 2.1954529000000003
7.832714 2.1992168999999997
7.833714 2.2029266
7.834714 2.2065777
7.835714 2.2101652
7.836714 2.2136835
7.837714 2.2171285
7.838714 2.220498
7.839714 2.2237929
7.840714 2.2270154
7.841714 2.2301685
7.842714 2.2332544
7.843714 2.2362746
7.844714 2.2392296999999997
7.845714 2.24212
7.846714 2.2449464999999997
7.847714 2.2477107
7.848714 2.2504127
7.849714 2.2530515
7.850714 2.2556238
7.851714 2.2581248
7.852714 2.2605501
7.853714 2.262897
7.854714 2.2651659
7.855714 2.2673601000000003
7.856714 2.269485
7.857714 2.2715459
7.858714 2.273545
7.859715 2.2754833
7.860714 2.2773584
7.861714 2.2791671
7.862714 2.2809062
7.863714 2.2825753
7.864714 2.2841733
7.865714 2.2856997
7.866714 2.2871524
7.867714 2.2885283
7.868714 2.289824
7.869714 2.2910375
7.870714 2.2921706
7.871714 2.293228
7.872715 2.2942157
7.873714 2.29514
7.874714 2.296003
7.875714 2.2968032999999997
7.876714 2.2975367
7.877714 2.2981979
7.878714 2.2987835000000003
7.879714 2.2992928
7.880714 2.2997266
7.881714 2.3000875
7.882714 2.300377
7.883714 2.3005936
7.884714 2.3007356999999997
7.885714 2.3008017
7.886714 2.3007913
7.887714 2.3007086
7.888714 2.3005571
7.889714 2.3003413999999998
7.890714 2.3000618
7.891714 2.2997148
7.892715 2.2992939
7.893714 2.2987919
7.894714 2.2982048
7.895714 2.2975326000000003
7.896714 2.2967806
7.897714 2.2959536
7.898714 2.2950570999999997
7.899714 2.2940921
7.900714 2.293057
7.901714 2.2919492999999997
7.902714 2.2907678000000002
7.903714 2.2895144
7.904714 2.2881929
7.905715 2.2868063000000003
7.906714 2.2853559
7.907714 2.2838369000000003
7.908714 2.2822427999999997
7.909714 2.2805665
7.910714 2.278804
7.911714 2.2769567
7.912714 2.2750301
7.913714 2.2730319
7.914714 2.2709679
7.915714 2.2688387
7.916714 2.2666410000000003
7.917714 2.2643698
7.918715 2.2620212
7.919714 2.2595951
7.920714 2.2570953
7.921714 2.2545256
7.922714 2.2518886
7.923714 2.2491826
7.924714 2.2464022
7.925714 2.2435411999999997
7.926714 2.2405971
7.927714 2.2375729
7.928714 2.2344759
7.929714 2.2313152
7.930714 2.2280969
7.931714 2.224822
7.932714 2.2214848999999997
7.933714 2.2180775
7.934714 2.2145934
7.935714 2.2110309000000004
7.936714 2.2073928
7.937714 2.2036838999999997
7.938715 2.1999077999999996
7.939714 2.1960637000000003
7.940714 2.1921462999999997
7.941714 2.1881497999999997
7.942714 2.1840712
7.943714 2.1799125
7.944714 2.1756813
7.945714 2.1713873
7.946714 2.1670374999999997
7.947714 2.1626327
7.948714 2.1581674
7.949714 2.1536328
7.950714 2.1490222
7.951715 2.1443331999999997
7.952714 2.1395704
7.953714 2.1347407
7.954714 2.1298496
7.955714 2.1248987
7.956714 2.1198837000000004
7.957714 2.1147987
7.958714 2.1096388
7.959714 2.1044053
7.960714 2.0991044
7.961714 2.093745
7.962714 2.0883333
7.963714 2.0828696
7.964714 2.0773472
7.965714 2.0717558
7.966714 2.0660868
7.967714 2.0603376
7.968714 2.0545121
7.969714 2.0486188999999997
7.970714 2.0426665
7.971714 2.0366577
7.972714 2.0305902000000002
7.973714 2.0244583
7.974714 2.018258
7.975714 2.01199
7.976714 2.0056609
7.977714 1.9992795
7.978714 1.9928534000000002
7.979714 1.9863825000000002
7.980714 1.9798603000000001
7.981714 1.9732757
7.982714 1.9666195000000002
7.983714 1.9598879
7.984715 1.9530857
7.985714 1.9462213
7.986714 1.9393044000000002
7.987714 1.9323381
7.988714 1.9253209
7.989714 1.9182464
7.990714 1.9111093
7.991714 1.9039082999999999
7.992714 1.8966489
7.993714 1.8893389
7.994714 1.8819849999999998
7.995714 1.8745873
7.996714 1.8671396999999998
7.997715 1.8596316000000002
7.998714 1.8520539999999999
7.999714 1.8444048000000002
8.000714 1.8366898999999999
8.001715 1.8289198999999998
8.002714 1.8211062999999998
8.003715 1.8132551000000001
8.004714 1.8053649
8.005714 1.7974291
8.006714 1.789441
8.007714 1.7813979
8.008715 1.7733025999999998
8.009714 1.7651618
8.010715 1.7569810000000001
8.011714 1.748761
8.012714 1.7404950999999997
8.013714 1.7321733999999998
8.014714 1.7237879
8.015715 1.7153375
8.016714 1.7068282000000001
8.017715 1.6982725
8.018714 1.6896818
8.019714 1.681063
8.020715 1.6724141000000001
8.021714 1.6637279
8.022715 1.654996
8.023714 1.6462138000000002
8.024714 1.6373826
8.025714 1.6285086
8.026714 1.6195968
8.027715 1.6106487999999999
8.028714 1.6016608
8.029715 1.5926253000000001
8.030714 1.5835362
8.031714 1.574393
8.032714 1.5652036
8.033714 1.5559804
8.034715 1.5467346
8.035714 1.5374716
8.036715 1.528189
8.037714 1.5188772
8.038714 1.5095261
8.039714 1.5001291
8.040714 1.4906865
8.041715 1.4812034
8.042714 1.4716866
8.043715 1.462139
8.044714 1.4525587
8.045714 1.4429404
8.046714 1.4332799
8.047714 1.4235778
8.048715 1.4138413
8.049714 1.4040811
8.050714 1.3943069000000001
8.051714 1.3845218
8.052714 1.3747218
8.053715 1.3648964
8.054714 1.3550345
8.055715 1.3451301
8.056714 1.3351837
8.057714 1.3252023
8.058714 1.3151938
8.059714 1.3051642
8.060715 1.2951139
8.061714 1.2850397
8.062715 1.2749382999999999
8.063714 1.2648101999999999
8.064714 1.2546606
8.065714 1.2444979999999999
8.066714 1.2343292000000001
8.067715 1.2241552
8.068714 1.2139702
8.069715 1.203764
8.070714 1.1935267
8.071714 1.1832532
8.072714 1.1729457
8.073714 1.1626128
8.074715 1.1522640000000002
8.075714 1.141906
8.076715 1.13154
8.077714 1.1211628
8.078714 1.1107705
8.079714 1.1003613
8.080714 1.0899382000000002
8.081715 1.0795063
8.082714 1.0690696
8.083714 1.0586278
8.084714 1.0481757
8.085714 1.037705
8.086715 1.0272094
8.087714 1.0166876
8.088715 1.0061448
8.089714 0.99559138
8.090714 0.98503763
8.091714 0.97449003
8.092714 0.96394895
8.093715 0.9534100999999999
8.094714 0.9428678100000001
8.095715 0.9323187199999999
8.096714 0.92176273
8.097714 0.9112024700000001
8.098714 0.9006400600000001
8.099714 0.8900748599999999
8.100715 0.87950258
8.101714 0.86891782
8.102715 0.85831732
8.103714 0.84770275
8.104714 0.8370809300000001
8.105714 0.8264617999999999
8.106714 0.81585394
8.107715 0.80526071
8.108714 0.7946807
8.109715 0.7841074800000001
8.110714 0.77353483
8.111714 0.76295896
8.112714 0.75238012
8.113714 0.74180146
8.114715 0.73122596
8.115714 0.72065475
8.116714 0.71008638
8.117714 0.69951876
8.118714 0.68895188
8.119715 0.6783892899999999
8.120714 0.66783768
8.121715 0.65730447
8.122714 0.6467941199999999
8.123714 0.63630603
8.124714 0.62583443
8.125714 0.61537134
8.126715 0.6049102199999999
8.127714 0.59444834
8.128715 0.5839875
8.129714 0.57353214
8.130714 0.56308648
8.131714 0.55265259
8.132714 0.54223021
8.133715 0.53181876
8.134714 0.52141929
8.135715 0.5110356
8.136714 0.50067343
8.137714 0.49033747
8.138714 0.48002889
8.139714 0.46974421
8.140715 0.45947656
8.141714 0.44921915999999995
8.142715 0.4389687
8.143714 0.42872666
8.144714 0.41849864999999997
8.145715 0.40829163
8.146714 0.39811051
8.147715 0.38795657
8.148714 0.37782815999999997
8.149714 0.36772278
8.150714 0.35763984
8.151714 0.34758127
8.152715 0.33755023
8.153714 0.32754848
8.154715 0.31757427
8.155714 0.30762204
8.156714 0.29768501
8.157714 0.28775854
8.158714 0.27784309
8.159715 0.26794474
8.160714 0.25807268
8.161715 0.24823528
8.162714 0.23843660000000003
8.163714 0.22867559
8.164714 0.2189477
8.165714 0.2092483
8.166715 0.1995757
8.167714 0.1899317
8.168715 0.18031985
8.169714 0.17074216
8.170714 0.16119702
8.171714 0.15167941
8.172714 0.14218372999999998
8.173715 0.13270767
8.174714 0.12325463
8.175714 0.11383311
8.176714 0.10445315
8.177714 0.095121603
8.178715 0.085838925
8.179714 0.076599105
8.180715 0.067393039
8.181714 0.058213259999999996
8.182714 0.049057428
8.183714 0.039928695
8.184714 0.030832883000000002
8.185715 0.021774397
8.186714 0.012753403
8.187715 0.0037661345999999997
8.188714 -0.0051918527
8.189714 -0.014121532000000001
8.190714 -0.023018006
8.191714 -0.031871648
8.192715 -0.040672431
8.193714 -0.049415155
8.194715 -0.058102485
8.195714 -0.066743977
8.196714 -0.075351476
8.197714 -0.083933247
8.198714 -0.092490186
8.199715 -0.10101597000000001
8.200714 -0.10950117999999999
8.201715 -0.11793865999999999
8.202714 -0.12632717000000002
8.203714 -0.1346711
8.204714 -0.14297654
8.205714 -0.1512464
8.206715 -0.15947736
8.207714 -0.16766096
8.208714 -0.17578845
8.209714 -0.18385629
8.210714 -0.19186917
8.211715 -0.19983853999999998
8.212714 -0.20777706999999998
8.213715 -0.21569203000000003
8.214714 -0.22358134999999998
8.215714 -0.23143450000000002
8.216714 -0.23923793000000002
8.217714 -0.24698183
8.218715 -0.25466448
8.219714 -0.26229187
8.220715 -0.26987314
8.221714 -0.27741413
8.222714 -0.28491365
8.223714 -0.29236446
8.224714 -0.29975814
8.225715 -0.30709126000000003
8.226714 -0.31436875000000003
8.227715 -0.32160243
8.228714 -0.32880481
8.229714 -0.33598221
8.230714 -0.34313051
8.231714 -0.35023671
8.232715 -0.35728511999999996
8.233714 -0.36426526
8.234715 -0.37117669999999997
8.235714 -0.37802832999999997
8.236714 -0.3848328
8.237714 -0.39159916
8.238714 -0.39832792
8.239715 -0.40501156
8.240714 -0.41164006000000003
8.241714 -0.41820756
8.242714 -0.42471685
8.243714 -0.431178
8.244715 -0.43760231
8.245714 -0.44399505000000006
8.246715 -0.45035099999999995
8.247714 -0.45665614000000004
8.248714 -0.46289428
8.249714 -0.46905573
8.250714 -0.47514215000000004
8.251715 -0.48116603999999996
8.252714 -0.48714373
8.253715 -0.49308734
8.254714 -0.49899895999999994
8.255714 -0.50487048
8.256714 -0.5106900400000001
8.257714 -0.51644915
8.258715 -0.5221482399999999
8.259714 -0.52779582
8.260715 -0.5334027100000001
8.261714 -0.5389745300000001
8.262714 -0.5445065
8.263714 -0.54998514
8.264714 -0.55539506
8.265715 -0.5607272
8.266714 -0.56598457
8.267715 -0.57118097
8.268714 -0.57633426
8.269714 -0.58145705
8.270715 -0.58655082
8.271714 -0.5916055299999999
8.272715 -0.5966062200000001
8.273714 -0.60154134
8.274714 -0.60640899
8.275714 -0.6112169
8.276714 -0.61597698
8.277715 -0.62069707
8.278714 -0.62537566
8.279715 -0.6300023800000001
8.280714 -0.63456432
8.281714 -0.6390543200000001
8.282714 -0.64347652
8.283714 -0.64784545
8.284715 -0.65217889
8.285714 -0.6564887699999999
8.286715 -0.66077467
8.287714 -0.6650242
8.288714 -0.66921916
8.289714 -0.6733451500000001
8.290714 -0.67739799
8.291715 -0.68138489
8.292714 -0.68531865
8.293715 -0.68920939
8.294714 -0.69305841
8.295714 -0.69685788
8.296714 -0.70059635
8.297714 -0.7042670600000001
8.298715 -0.70787333
8.299714 -0.71142814
8.300714 -0.7149477
8.301714 -0.7184424899999999
8.302714 -0.72191111
8.303715 -0.72534066
8.304714 -0.7287126500000001
8.305715 -0.73201307
8.306714 -0.73523899
8.307714 -0.73839943
8.308714 -0.74151
8.309714 -0.74458406
8.310715 -0.74762576
8.311714 -0.75062928
8.312715 -0.7535833900000001
8.313714 -0.75647957
8.314714 -0.75931796
8.315714 -0.76210736
8.316714 -0.7648602600000001
8.317715 -0.76758447
8.318714 -0.7702772
8.319715 -0.77292547
8.320714 -0.77551208
8.321714 -0.7780244599999999
8.322714 -0.78046159
8.323714 -0.78283446
8.324715 -0.78516053
8.325714 -0.7874553100000001
8.326715 -0.78972448
8.327714 -0.7919630000000001
8.328714 -0.79415953
8.329714 -0.7963036200000001
8.330714 -0.79839313
8.331715 -0.80043431
8.332714 -0.80243768
8.333714 -0.80441097
8.334714 -0.8063528699999999
8.335714 -0.80825342
8.336715 -0.81009855
8.337714 -0.81187859
8.338715 -0.81359381
8.339714 -0.8152550999999999
8.340714 -0.81687905
8.341714 -0.81847915
8.342714 -0.82005933
8.343715 -0.82161231
8.344714 -0.8231245
8.345715 -0.82458341
8.346714 -0.8259845
8.347714 -0.82733184
8.348714 -0.8286356
8.349714 -0.8299043399999999
8.350715 -0.8311401100000001
8.351714 -0.83233658
8.352715 -0.83348425
8.353714 -0.8345764099999999
8.354714 -0.83561512
8.355714 -0.8366106999999999
8.356714 -0.8375775999999999
8.357715 -0.8385272699999999
8.358714 -0.8394616699999999
8.359715 -0.84037278
8.360714 -0.8412470999999999
8.361714 -0.8420721600000001
8.362714 -0.84284302
8.363714 -0.84356377
8.364715 -0.84424429
8.365714 -0.8448935100000001
8.366714 -0.8455142400000001
8.367714 -0.84610274
8.368714 -0.84665073
8.369715 -0.8471521500000001
8.370714 -0.84760794
8.371715 -0.84802555
8.372714 -0.8484164299999999
8.373714 -0.84878895
8.374714 -0.8491437
8.375714 -0.8494731999999999
8.376715 -0.8497659100000001
8.377714 -0.85001197
8.378715 -0.85020848
8.379714 -0.8503608399999999
8.380714 -0.85047912
8.381714 -0.8505727200000001
8.382714 -0.85064527
8.383715 -0.8506937900000001
8.384714 -0.8507116699999999
8.385715 -0.85069397
8.386714 -0.8506405200000001
8.387714 -0.85055735
8.388714 -0.85045295
8.389714 -0.8503332699999999
8.390715 -0.85019786
8.391714 -0.8500396299999999
8.392715 -0.8498487100000001
8.393714 -0.8496170900000001
8.394714 -0.8493427200000001
8.395715 -0.84903091
8.396714 -0.84869005
8.397715 -0.8483278599999999
8.398714 -0.8479471299999999
8.399714 -0.84754536
8.400714 -0.8471172299999999
8.401714 -0.8466594900000001
8.402715 -0.8461732399999999
8.403714 -0.84566409
8.404715 -0.84513919
8.405714 -0.8446028499999999
8.406714 -0.8440539199999999
8.407714 -0.8434858199999999
8.408714 -0.84289042
8.409715 -0.8422615
8.410714 -0.84159849
8.411715 -0.8409066099999999
8.412714 -0.8401929400000001
8.413714 -0.83946381
8.414714 -0.8387212600000001
8.415714 -0.8379633500000001
8.416715 -0.8371865399999999
8.417714 -0.8363889500000001
8.418715 -0.83557228
8.419714 -0.83474144
8.420714 -0.83390102
8.421714 -0.83305249
8.422714 -0.83219223
8.423715 -0.8313130599999999
8.424714 -0.83040744
8.425714 -0.8294715500000001
8.426714 -0.82850689
8.427714 -0.8275200599999999
8.428715 -0.8265189799999999
8.429714 -0.8255098000000001
8.430715 -0.82449438
8.431714 -0.8234716
8.432714 -0.82243886
8.433714 -0.8213955000000001
8.434714 -0.8203430100000001
8.435715 -0.81928438
8.436714 -0.81822118
8.437715 -0.817151
8.438714 -0.8160677700000001
8.439714 -0.81496388
8.440714 -0.81383381
8.441714 -0.81267701
8.442715 -0.81149936
8.443714 -0.8103096900000001
8.444715 -0.8091174099999999
8.445714 -0.80792811
8.446714 -0.80674253
8.447714 -0.80555845
8.448714 -0.80437241
8.449715 -0.80318265
8.450714 -0.80198953
8.451715 -0.8007939000000001
8.452714 -0.79959501
8.453714 -0.7983882899999999
8.454714 -0.79716723
8.455714 -0.7959256899999999
8.456715 -0.7946616
8.457714 -0.79337899
8.458714 -0.79208734
8.459714 -0.7907980099999999
8.460714 -0.7895194
8.461715 -0.78825457
8.462714 -0.78700017
8.463715 -0.78574996
8.464714 -0.78449789
8.465714 -0.7832408000000001
8.466714 -0.78197857
8.467714 -0.7807128099999999
8.468715 -0.77944319
8.469714 -0.77816704
8.470715 -0.77688
8.471714 -0.7755793599999999
8.472714 -0.77426727
8.473714 -0.7729514
8.474714 -0.77164336
8.475715 -0.77035408
8.476714 -0.76908884
8.477715 -0.76784552
8.478714 -0.76661548
8.479714 -0.76538776
8.480714 -0.7641539
8.481714 -0.76291086
8.482715 -0.76166065
8.483714 -0.76040761
8.484715 -0.75915484
8.485714 -0.75790212
8.486714 -0.7566473899999999
8.487714 -0.7553894999999999
8.488714 -0.75413156
8.489715 -0.75288145
8.490714 -0.75164954
8.491714 -0.75044385
8.492714 -0.7492657300000001
8.493714 -0.7481086100000001
8.494715 -0.7469602900000001
8.495714 -0.74580852
8.496715 -0.74464623
8.497714 -0.74347402
8.498714 -0.74229897
8.499714 -0.74113016
8.500714 -0.7399743400000001
8.501715 -0.73883296
8.502714 -0.73770364
8.503715 -0.73658349
8.504714 -0.73547275
8.505714 -0.7343760199999999
8.506714 -0.73330016
8.507714 -0.7322497699999999
8.508715 -0.73122331
8.509714 -0.73021231
8.510715 -0.72920434
8.511714 -0.7281886900000001
8.512714 -0.72716158
8.513714 -0.72612837
8.514714 -0.7251006600000001
8.515715 -0.7240909200000001
8.516714 -0.72310725
8.517715 -0.72215036
8.518714 -0.72121504
8.519714 -0.72029484
8.520715 -0.7193865300000001
8.521714 -0.7184919900000001
8.522715 -0.7176165
8.523714 -0.71676448
8.524714 -0.71593509
8.525714 -0.71512158
8.526714 -0.71431366
8.527715 -0.71350317
8.528714 -0.71268901
8.529715 -0.71187848
8.530714 -0.71108397
8.531714 -0.71031735
8.532714 -0.70958417
8.533714 -0.70888163
8.534715 -0.7082004599999999
8.535714 -0.70753088
8.536715 -0.70686741
8.537714 -0.7062118000000001
8.538714 -0.7055709099999999
8.539714 -0.70495168
8.540714 -0.7043566099999999
8.541715 -0.70378212
8.542714 -0.70322091
8.543715 -0.7026669999999999
8.544714 -0.70212008
8.545714 -0.70158718
8.546714 -0.70107933
8.547714 -0.70060599
8.548715 -0.7001698
8.549714 -0.699765
8.550714 -0.69938013
8.551714 -0.6990040200000001
8.552714 -0.6986312100000001
8.553715 -0.6982645
8.554714 -0.69791232
8.555715 -0.69758343
8.556714 -0.69728196
8.557714 -0.6970052099999999
8.558714 -0.69674612
8.559714 -0.69649783
8.560715 -0.6962589499999999
8.561714 -0.6960348199999999
8.562715 -0.69583496
8.563714 -0.69566751
8.564714 -0.6955347
8.565714 -0.695431
8.566714 -0.69534625
8.567715 -0.69527114
8.568714 -0.6952025
8.569715 -0.69514494
8.570714 -0.69510825
8.571714 -0.69510187
8.572714 -0.6951297599999999
8.573714 -0.6951882500000001
8.574715 -0.69526881
8.575714 -0.6953631499999999
8.576715 -0.69546816
8.577714 -0.69558737
8.578714 -0.6957289799999999
8.579714 -0.69590034
8.580714 -0.69610332
8.581715 -0.69633303
8.582714 -0.69658011
8.583714 -0.69683641
8.584714 -0.6970997
8.585714 -0.69737495
8.586715 -0.69767158
8.587714 -0.69799842
8.588715 -0.6983587099999999
8.589714 -0.69874856
8.590714 -0.6991598299999999
8.591714 -0.69958493
8.592714 -0.70002163
8.593715 -0.70047448
8.594714 -0.70095211
8.595715 -0.7014623400000001
8.596714 -0.70200744
8.597714 -0.70258277
8.598714 -0.70317928
8.599714 -0.7037886
8.600715 -0.7044077400000001
8.601714 -0.70504029
8.602715 -0.70569389
8.603714 -0.70637534
8.604714 -0.70708641
8.605714 -0.7078225300000001
8.606714 -0.7085755
8.607715 -0.70933853
8.608714 -0.71011046
8.609715 -0.71089631
8.610714 -0.7117049799999999
8.611714 -0.71254387
8.612714 -0.71341493
8.613714 -0.71431366
8.614715 -0.71523171
8.615714 -0.71616201
8.616714 -0.71710264
8.617714 -0.71805799
8.618714 -0.71903593
8.619715 -0.72004311
8.620714 -0.72108125
8.621715 -0.72214603
8.622714 -0.72322991
8.623714 -0.72432654
8.624714 -0.72543467
8.625714 -0.72655841
8.626715 -0.72770468
8.627714 -0.72887875
8.628715 -0.73008034
8.629714 -0.73130378
8.630714 -0.73254057
8.631714 -0.73378449
8.632714 -0.7350347
8.633715 -0.7362965
8.634714 -0.73757828
8.635715 -0.7388867
8.636714 -0.74022315
8.637714 -0.74158339
8.638714 -0.7429604000000001
8.639714 -0.74434853
8.640715 -0.74574705
8.641714 -0.74715996
8.642715 -0.7485937300000001
8.643714 -0.75005284
8.644714 -0.75153685
8.645715 -0.75304052
8.646714 -0.75455662
8.647715 -0.75608063
8.648714 -0.7576131300000001
8.649714 -0.75916001
8.650714 -0.7607287699999999
8.651714 -0.76232441
8.652715 -0.76394617
8.653714 -0.76558781
8.654715 -0.76724072
8.655714 -0.7688986600000001
8.656714 -0.77056047
8.657714 -0.77223023
8.658714 -0.77391416
8.659715 -0.77561671
8.660714 -0.7773377
8.661715 -0.77907261
8.662714 -0.78081577
8.663714 -0.7825643800000001
8.664714 -0.7843209400000001
8.665714 -0.7860917599999999
8.666715 -0.787884
8.667714 -0.78970119
8.668715 -0.79154121
8.669714 -0.79339668
8.670714 -0.7952590500000001
8.671714 -0.79712281
8.672714 -0.7989879700000001
8.673715 -0.8008598299999999
8.674714 -0.8027449299999999
8.675714 -0.8046477999999999
8.676714 -0.80656754
8.677714 -0.80849957
8.678715 -0.8104378400000001
8.679714 -0.81237983
8.680715 -0.81432741
8.681714 -0.8162861699999999
8.682714 -0.8182615000000001
8.683714 -0.82025509
8.684714 -0.82226321
8.685715 -0.8242776599999999
8.686714 -0.82629062
8.687715 -0.8282980900000001
8.688714 -0.83030201
8.689714 -0.8323092000000001
8.690714 -0.8343274700000001
8.691714 -0.8363611999999999
8.692715 -0.83840983
8.693714 -0.8404681500000001
8.694715 -0.84253056
8.695714 -0.8445944599999999
8.696714 -0.84666181
8.697714 -0.84873782
8.698714 -0.85082715
8.699715 -0.8529304499999999
8.700714 -0.8550430600000001
8.701715 -0.85715698
8.702714 -0.8592644700000001
8.703714 -0.8613626500000001
8.704714 -0.86345468
8.705714 -0.8655476400000001
8.706715 -0.8676489799999999
8.707714 -0.86976243
8.708714 -0.87188622
8.709714 -0.87401448
8.710714 -0.87614097
8.711715 -0.87826289
8.712714 -0.88038212
8.713715 -0.8825038599999999
8.714714 -0.8846323899999999
8.715714 -0.8867681000000001
8.716714 -0.88890614
8.717714 -0.89103896
8.718715 -0.89316005
8.719714 -0.8952678199999999
8.720715 -0.8973667399999999
8.721714 -0.89946473
8.722714 -0.90156952
8.723714 -0.9036842700000001
8.724714 -0.90580657
8.725715 -0.90792971
8.726714 -0.9100473499999999
8.727715 -0.91215679
8.728714 -0.91425963
8.729714 -0.91636023
8.730714 -0.9184626899999999
8.731714 -0.92056673
8.732715 -0.92266751
8.733714 -0.92475768
8.734715 -0.9268315500000001
8.735714 -0.92888838
8.736714 -0.9309329099999999
8.737714 -0.93297372
8.738714 -0.93501769
8.739715 -0.9370673399999999
8.740714 -0.9391190500000001
8.741714 -0.94116563
8.742714 -0.9432000100000001
8.743714 -0.94521903
8.744715 -0.9472245400000001
8.745714 -0.9492216600000001
8.746715 -0.95121423
8.747714 -0.9532030699999999
8.748714 -0.9551842700000001
8.749714 -0.95715225
8.750714 -0.9591028999999999
8.751715 -0.96103679
8.752714 -0.9629592299999999
8.753715 -0.96487785
8.754714 -0.96679833
8.755714 -0.96872095
8.756714 -0.9706403100000001
8.757714 -0.97254748
8.758715 -0.9744346100000001
8.759714 -0.97629828
8.760715 -0.97814053
8.761714 -0.9799666699999999
8.762714 -0.98178182
8.763714 -0.98358775
8.764714 -0.9853825
8.765715 -0.98716151
8.766714 -0.9889219899999999
8.767715 -0.99066477
8.768714 -0.9923947000000001
8.769714 -0.99411728
8.770715 -0.99583603
8.771714 -0.9975493
8.772715 -0.9992503599999999
8.773714 -1.0009301
8.774714 -1.0025819
8.775714 -1.0042041
8.776714 -1.0058006
8.777715 -1.0073788000000001
8.778714 -1.0089451
8.779715 -1.0105026
8.780714 -1.0120495999999999
8.781714 -1.0135821999999999
8.782714 -1.0150968
8.783714 -1.0165927
8.784715 -1.0180715
8.785714 -1.0195362
8.786715 -1.0209871000000001
8.787714 -1.0224205
8.788714 -1.0238301
8.789714 -1.0252085
8.790714 -1.0265521999999998
8.791715 -1.0278627
8.792714 -1.0291467
8.793715 -1.0304132000000001
8.794714 -1.0316693
8.795714 -1.032917
8.796714 -1.0341540999999999
8.797714 -1.0353753
8.798715 -1.0365756
8.799714 -1.0377523
8.800714 -1.0389051999999999
8.801714 -1.0400351
8.802714 -1.0411415
8.803715 -1.0422219
8.804714 -1.0432717
8.805715 -1.0442881
8.806714 -1.0452709
8.807714 -1.0462251
8.808714 -1.0471581
8.809714 -1.0480775
8.810715 -1.0489874
8.811714 -1.0498869
8.812715 -1.0507702
8.813714 -1.0516295
8.814714 -1.0524583
8.815714 -1.0532529000000002
8.816714 -1.0540131
8.817715 -1.0547404
8.818714 -1.0554357
8.819715 -1.0560992
8.820714 -1.0567305
8.821714 -1.0573301
8.822714 -1.057902
8.823714 -1.0584516
8.824715 -1.0589857
8.825714 -1.0595083
8.826715 -1.0600189
8.827714 -1.0605119
8.828714 -1.0609789
8.829714 -1.0614112
8.830714 -1.0618035
8.831715 -1.0621546000000002
8.832714 -1.0624666
8.833714 -1.062743
8.834714 -1.0629868
8.835714 -1.0632000000000001
8.836715 -1.0633837
8.837714 -1.0635402
8.838715 -1.0636729
8.839714 -1.0637862999999999
8.840714 -1.0638837
8.841714 -1.0639645
8.842714 -1.0640238
8.843715 -1.0640533
8.844714 -1.0640441
8.845715 -1.0639901999999999
8.846714 -1.0638907
8.847714 -1.0637493
8.848714 -1.0635721
8.849714 -1.0633649
8.850715 -1.0631312
8.851714 -1.062872
8.852715 -1.0625869
8.853714 -1.0622768
8.854714 -1.0619435
8.855714 -1.0615895
8.856714 -1.0612148
8.857715 -1.0608156
8.858714 -1.0603846
8.859715 -1.0599132
8.860714 -1.0593941
8.861714 -1.0588262
8.862714 -1.0582133
8.863714 -1.0575639
8.864715 -1.0568868
8.865714 -1.0561874
8.866714 -1.0554667
8.867714 -1.0547218
8.868714 -1.0539493
8.869715 -1.0531473
8.870714 -1.0523164
8.871715 -1.0514585
8.872714 -1.0505732
8.873714 -1.0496568
8.874714 -1.0487020999999999
8.875714 -1.0477017
8.876715 -1.0466522
8.877714 -1.045556
8.878715 -1.0444219
8.879714 -1.0432612
8.880714 -1.0420825999999999
8.881714 -1.0408891999999998
8.882714 -1.0396773
8.883715 -1.0384394
8.884714 -1.0371683
8.885715 -1.0358606
8.886714 -1.0345172999999999
8.887714 -1.0331418
8.888714 -1.0317358
8.889714 -1.0302966
8.890715 -1.0288184
8.891714 -1.0272949
8.892715 -1.0257244
8.893714 -1.0241117
8.894714 -1.0224675
8.895715 -1.0208036
8.896714 -1.0191276
8.897715 -1.0174387999999999
8.898714 -1.0157292
8.899714 -1.0139875
8.900714 -1.0122046
8.901714 -1.0103777
8.902715 -1.0085107
8.903714 -1.0066104
8.904715 -1.0046816
8.905714 -1.002724
8.906714 -1.0007323000000001
8.907714 -0.9987005
8.908714 -0.99662673
8.909715 -0.9945160700000001
8.910714 -0.9923799000000001
8.911715 -0.9902295700000001
8.912714 -0.98807085
8.913714 -0.9859004100000001
8.914714 -0.98370668
8.915714 -0.9814755099999999
8.916715 -0.9791970299999999
8.917714 -0.97686965
8.918715 -0.9745001799999999
8.919714 -0.9720994199999999
8.920714 -0.96967453
8.921714 -0.96722636
8.922714 -0.96474895
8.923715 -0.9622342
8.924714 -0.95967893
8.925714 -0.9570875200000001
8.926714 -0.95447144
8.927714 -0.95184222
8.928715 -0.94920574
8.929714 -0.9465574299999999
8.930715 -0.94388453
8.931714 -0.94117187
8.932714 -0.93841022
8.933714 -0.93560051
8.934714 -0.9327530900000001
8.935715 -0.92988219
8.936714 -0.92699761
8.937715 -0.92409998
8.938714 -0.92118168
8.939714 -0.91823181
8.940714 -0.9152445
8.941714 -0.91222227
8.942715 -0.90917563
8.943714 -0.9061160500000001
8.944715 -0.90304893
8.945714 -0.89996895
8.946714 -0.89686187
8.947714 -0.89371195
8.948714 -0.8905095999999999
8.949715 -0.8872578900000001
8.950714 -0.88396985
8.951715 -0.880663
8.952714 -0.87734926
8.953714 -0.87403022
8.954714 -0.87069692
8.955714 -0.8673366199999999
8.956715 -0.86394139
8.957714 -0.86051328
8.958714 -0.8570630100000001
8.959714 -0.85360361
8.960714 -0.8501414199999999
8.961715 -0.8466715899999999
8.962714 -0.8431798799999999
8.963715 -0.83964942
8.964714 -0.83607091
8.965714 -0.83244741
8.966714 -0.82879346
8.967714 -0.82512759
8.968715 -0.82146199
8.969714 -0.81779668
8.970715 -0.81412047
8.971714 -0.81041753
8.972714 -0.8066770600000001
8.973714 -0.80289943
8.974714 -0.7990957200000001
8.975715 -0.79528019
8.976714 -0.79146205
8.977715 -0.7876384999999999
8.978714 -0.78379707
8.979714 -0.7799222100000001
8.980714 -0.77600572
8.981714 -0.77205217
8.982715 -0.76807789
8.983714 -0.76410272
8.984715 -0.76013962
8.985714 -0.75618797
8.986714 -0.7522340399999999
8.987714 -0.74825925
8.988714 -0.74424986
8.989715 -0.74020438
8.990714 -0.73613338
8.991714 -0.73205195
8.992714 -0.72797029
8.993714 -0.7238869099999999
8.994715 -0.7197896500000001
8.995714 -0.71566286
8.996715 -0.71149776
8.997714 -0.70729842
8.998714 -0.70308074
8.999714 -0.6988645499999999
9.000714 -0.6946628
9.001715 -0.69047441
9.002714 -0.68628523
9.003715 -0.68207583
9.004714 -0.67783245
9.005714 -0.67355451
9.006714 -0.6692545999999999
9.007714 -0.66495086
9.008715 -0.66065663
9.009714 -0.65637329
9.010715 -0.6520900399999999
9.011714 -0.64779134
9.012714 -0.6434669700000001
9.013714 -0.63911886
9.014714 -0.6347605000000001
9.015715 -0.63040922
9.016714 -0.62607564
9.017715 -0.62175673
9.018714 -0.61743627
9.019714 -0.61309366
9.020715 -0.6087142999999999
9.021714 -0.60429787
9.022715 -0.59985812
9.023714 -0.5954152899999999
9.024714 -0.59098522
9.025714 -0.58657159
9.026714 -0.58216518
9.027715 -0.57775117
9.028714 -0.57331901
9.029715 -0.56886957
9.030714 -0.56441538
9.031714 -0.55997306
9.032714 -0.5555531499999999
9.033714 -0.55115335
9.034715 -0.54675872
9.035714 -0.54234965
9.036715 -0.53791292
9.037714 -0.53344895
9.038714 -0.52897204
9.039714 -0.52450257
9.040714 -0.52005597
9.041715 -0.51563503
9.042714 -0.51122908
9.043715 -0.50682067
9.044714 -0.50239633
9.045714 -0.49795392
9.046714 -0.49350326999999994
9.047714 -0.48905946
9.048715 -0.48463317000000006
9.049714 -0.48022372999999996
9.050714 -0.47581918000000006
9.051714 -0.47140372999999997
9.052714 -0.46696728
9.053715 -0.46251304
9.054714 -0.45805681
9.055715 -0.45361971
9.056714 -0.44921716
9.057714 -0.44485135
9.058714 -0.4405106
9.059714 -0.43617627
9.060715 -0.43183314
9.061714 -0.42747697
9.062715 -0.42311586
9.063714 -0.41876375
9.064714 -0.41443128
9.065714 -0.41011903
9.066714 -0.40581701000000003
9.067715 -0.40151151
9.068714 -0.39719376
9.069715 -0.39286679
9.070714 -0.3885448
9.071714 -0.38424612
9.072714 -0.37998350000000003
9.073714 -0.37575692
9.074715 -0.37155361
9.075714 -0.36735486
9.076715 -0.36314607
9.077714 -0.35892413
9.078714 -0.35469828
9.079714 -0.35048418000000003
9.080714 -0.34629484
9.081715 -0.34213385
9.082714 -0.33799463
9.083714 -0.33386599
9.084714 -0.32974037
9.085714 -0.32561971
9.086715 -0.32151516
9.087714 -0.31744088
9.088715 -0.3134053
9.089714 -0.30940522
9.090714 -0.30542655999999996
9.091714 -0.30145091
9.092714 -0.29746501000000003
9.093715 -0.29346729
9.094714 -0.28946826000000003
9.095715 -0.28548432
9.096714 -0.28152922
9.097714 -0.27760756
9.098714 -0.27371403
9.099714 -0.26983854
9.100715 -0.26597376
9.101714 -0.26212040999999997
9.102715 -0.25828725
9.103714 -0.25448534
9.104714 -0.25072081
9.105714 -0.24699016999999998
9.106714 -0.24328106
9.107715 -0.23957863000000001
9.108714 -0.23587386000000002
9.109715 -0.23216843
9.110714 -0.22847431
9.111714 -0.2248076
9.112714 -0.22118019
9.113714 -0.21759436999999998
9.114715 -0.21404269999999997
9.115714 -0.21051331
9.116714 -0.20699710999999998
9.117714 -0.20349266
9.118714 -0.20000602
9.119715 -0.19654590000000002
9.120714 -0.19311708
9.121715 -0.18971674
9.122714 -0.18633563
9.123714 -0.18296373999999999
9.124714 -0.17959699
9.125714 -0.17624072
9.126715 -0.17290809999999998
9.127714 -0.16961383
9.128715 -0.16636685
9.129714 -0.16316613000000002
9.130714 -0.16000182
9.131714 -0.1568609
9.132714 -0.1537342
9.133715 -0.15062040999999998
9.134714 -0.14752544
9.135715 -0.14445747
9.136714 -0.14142117
9.137714 -0.13841456
9.138714 -0.13543062
9.139714 -0.13246238999999999
9.140715 -0.1295084
9.141714 -0.12657491999999998
9.142715 -0.12367362000000001
9.143714 -0.12081539999999999
9.144714 -0.1180045
9.145715 -0.11523583999999999
9.146714 -0.11249757
9.147715 -0.10977716
9.148714 -0.10706776999999999
9.149714 -0.10437116999999999
9.150714 -0.10169593000000002
9.151714 -0.099051918
9.152715 -0.09644467500000001
9.153714 -0.093873043
9.154715 -0.091331126
9.155714 -0.088813325
9.156714 -0.086319109
9.157714 -0.083854311
9.158714 -0.081428146
9.159715 -0.079047529
9.160714 -0.076712249
9.161715 -0.074413943
9.162714 -0.072139816
9.163714 -0.06987897800000001
9.164714 -0.067627995
9.165714 -0.065392413
9.166715 -0.06318338
9.167714 -0.061011576000000005
9.168715 -0.058881799
9.169714 -0.056791381
9.170714 -0.054733216999999994
9.171714 -0.052701158000000005
9.172714 -0.050694605999999996
9.173715 -0.048719085
9.174714 -0.046782728
9.175714 -0.044890575
9.176714 -0.043040462
9.177714 -0.041223140000000005
9.178715 -0.039426761000000005
9.179714 -0.037643363
9.180715 -0.035873399
9.181714 -0.034125827
9.182714 -0.032413402
9.183714 -0.030745985000000003
9.184714 -0.029125647
9.185715 -0.027546249000000002
9.186714 -0.025997777
9.187715 -0.024472578999999998
9.188714 -0.022969866
9.189714 -0.021495667000000003
9.190714 -0.020058483999999998
9.191714 -0.018663246999999997
9.192715 -0.017307469000000002
9.193714 -0.015982075000000002
9.194715 -0.014676523
9.195714 -0.013385284
9.196714 -0.012111659
9.197714 -0.01086673
9.198714 -0.0096636584
9.199715 -0.008510609799999999
9.200714 -0.0074064141
9.201715 -0.0063414197999999995
9.202714 -0.0053030417
9.203714 -0.0042828273
9.204714 -0.0032808410000000005
9.205714 -0.0023048384
9.206715 -0.0013649268
9.207714 -0.00046680711
9.208714 0.0003920185
9.209714 0.00122097
9.210714 0.0020305732
9.211715 0.0028256838
9.212714 0.0036018148
9.213715 0.0043470594000000005
9.214714 0.0050484807
9.215714 0.0056994562
9.216714 0.0063035914
9.217714 0.0068729023
9.218715 0.0074211623999999995
9.219714 0.007956282200000001
9.220715 0.0084761807
9.221714 0.0089704481
9.222714 0.009426860200000001
9.223714 0.0098388264
9.224714 0.010209322
9.225715 0.010549068
9.226714 0.010869952
9.227715 0.011177672
9.228714 0.011468034
9.229714 0.01172925
9.230714 0.01194886
9.231714 0.012121324
9.232715 0.012251773
9.233714 0.01235347
9.234715 0.012440444999999998
9.235714 0.012519542000000002
9.236714 0.012586535
9.237714 0.012628536000000001
9.238714 0.012631442000000001
9.239715 0.012588
9.240714 0.01250185
9.241714 0.012385137999999999
9.242714 0.012251182000000001
9.243714 0.012106541
9.244715 0.011947155000000001
9.245714 0.011760905
9.246715 0.011535014
9.247714 0.011264096000000001
9.248714 0.010953796
9.249714 0.010617957
9.250714 0.010270862
9.251715 0.0099189849
9.252714 0.0095572512
9.253715 0.0091719521
9.254714 0.0087486864
9.255714 0.0082808379
9.256714 0.007773473800000001
9.257714 0.0072405477
9.258715 0.0066968845
9.259714 0.0061497209
9.260715 0.005594654399999999
9.261714 0.0050184459
9.262714 0.004406974
9.263714 0.003753616
9.264714 0.0030631559999999996
9.265715 0.0023488928000000003
9.266714 0.0016246495
9.267715 0.0008964480000000001
9.268714 0.00015876312
9.269714 -0.00060237699
9.270715 -0.0014011178
9.271714 -0.0022431859
9.272715 -0.0031220370000000002
9.273714 -0.0040221414
9.274714 -0.0049273938
9.275714 -0.0058299182
9.276714 -0.0067341556000000006
9.277715 -0.007653861400000001
9.278714 -0.008603841
9.279715 -0.0095912081
9.280714 -0.010611293
9.281714 -0.011650565
9.282714 -0.012694727000000001
9.283714 -0.013737289
9.284715 -0.014783449
9.285714 -0.015846944
9.286715 -0.016941769
9.287714 -0.018073652000000003
9.288714 -0.019236272999999998
9.289714 -0.020414611
9.290714 -0.021593476
9.291715 -0.022766217999999998
9.292714 -0.023938644
9.293715 -0.025125704000000002
9.294714 -0.026342941999999998
9.295714 -0.027597562
9.296714 -0.028884361
9.297714 -0.030188695999999998
9.298715 -0.031494847
9.299714 -0.032794723
9.300714 -0.034091935999999996
9.301714 -0.03539882
9.302714 -0.036728344
9.303715 -0.038085718
9.304714 -0.039464812
9.305715 -0.040851397000000005
9.306714 -0.042231464999999996
9.307714 -0.043599628
9.308714 -0.044962621
9.309714 -0.046335877
9.310715 -0.047734872
9.311714 -0.049166380999999995
9.312715 -0.050624594
9.313714 -0.052094383999999994
9.314714 -0.053559791
9.315714 -0.055012724
9.316714 -0.056457007
9.317715 -0.057905371000000004
9.318714 -0.059371564
9.319715 -0.06086190699999999
9.320714 -0.062371587000000006
9.321714 -0.063887745
9.322714 -0.065397314
9.323714 -0.066895067
9.324715 -0.068386889
9.325714 -0.069886312
9.326715 -0.07140632400000001
9.327714 -0.072951143
9.328714 -0.074512966
9.329714 -0.076075539
9.330714 -0.077622675
9.331715 -0.079146837
9.332714 -0.08065280300000001
9.333714 -0.082154584
9.334714 -0.083667249
9.335714 -0.085198571
9.336715 -0.08674520599999999
9.337714 -0.088295544
9.338715 -0.08983719200000001
9.339714 -0.091364712
9.340714 -0.092882849
9.341714 -0.094403262
9.342714 -0.095936988
9.343715 -0.097486895
9.344714 -0.09904492200000001
9.345715 -0.1005958
9.346714 -0.10212510999999999
9.347714 -0.1036274
9.348714 -0.10510914
9.349714 -0.10658519999999999
9.350715 -0.10807071
9.351714 -0.1095728
9.352715 -0.11108714
9.353714 -0.11260082
9.354714 -0.11409989999999999
9.355714 -0.11557711999999999
9.356714 -0.11703504
9.357715 -0.11848336999999999
9.358714 -0.11993182000000001
9.359715 -0.12138323000000001
9.360714 -0.12283106
9.361714 -0.12426290000000001
9.362714 -0.12566786
9.363714 -0.12704351
9.364715 -0.1283982
9.365714 -0.12974713
9.366714 -0.13110449
9.367714 -0.13247567999999998
9.368714 -0.13385464
9.369715 -0.13522704
9.370714 -0.13657806
9.371715 -0.13789977
9.372714 -0.13919426
9.373714 -0.14047101
9.374714 -0.14173995
9.375714 -0.14300499
9.376715 -0.14426141
9.377714 -0.14549907
9.378715 -0.14670895
9.379714 -0.14788944
9.380714 -0.14904792
9.381714 -0.15019719
9.382714 -0.15134793
9.383715 -0.15250229
9.384714 -0.15365189
9.385715 -0.15478169
9.386714 -0.15587753
9.387714 -0.15693320000000002
9.388714 -0.15795289
9.389714 -0.15894807
9.390715 -0.15993052
9.391714 -0.16090589000000002
9.392715 -0.16187122999999998
9.393714 -0.16281786
9.394714 -0.16373754000000001
9.395715 -0.16462815
9.396714 -0.16549526
9.397715 -0.16634868
9.398714 -0.16719594999999998
9.399714 -0.16803694
9.400714 -0.16886254
9.401714 -0.16965882000000002
9.402715 -0.17041403
9.403714 -0.17112462
9.404715 -0.17179691
9.405714 -0.17244329
9.406714 -0.17307539
9.407714 -0.17369791
9.408714 -0.17430671
9.409715 -0.17489183
9.410714 -0.17544378
9.411715 -0.17595891
9.412714 -0.17644092
9.413714 -0.1768979
9.414714 -0.17733633
9.415714 -0.17775637
9.416715 -0.17815095
9.417714 -0.1785096
9.418715 -0.17882456
9.419714 -0.17909578
9.420714 -0.17933145
9.421714 -0.1795441
9.422714 -0.17974388
9.423715 -0.17993315999999998
9.424714 -0.18010542999999998
9.425714 -0.18024903
9.426714 -0.18035328
9.427714 -0.1804138
9.428715 -0.1804338
9.429714 -0.18042087
9.430715 -0.18038145
9.431714 -0.18031632
9.432714 -0.18021993
9.433714 -0.18008377
9.434714 -0.17990196
9.435715 -0.17967529000000002
9.436714 -0.17941134
9.437715 -0.17912054
9.438714 -0.17881015
9.439714 -0.1784801
9.440714 -0.17812266000000002
9.441714 -0.17772641
9.442715 -0.17728233000000002
9.443714 -0.17678841
9.444715 -0.17625017999999998
9.445714 -0.17567707
9.446714 -0.17507689999999998
9.447714 -0.1744516
9.448714 -0.17379656999999998
9.449715 -0.17310418
9.450714 -0.17236872
9.451715 -0.17159007
9.452714 -0.17077372000000002
9.453714 -0.16992708
9.454714 -0.16905434
9.455714 -0.16815315
9.456715 -0.16721507000000002
9.457714 -0.16622962
9.458714 -0.16518988
9.459714 -0.16409605
9.460714 -0.16295525
9.461715 -0.16177749
9.462714 -0.16057029
9.463715 -0.15933482
9.464714 -0.15806592
9.465714 -0.15675575
9.466714 -0.15539859
9.467714 -0.1539943
9.468715 -0.15254795999999998
9.469714 -0.15106635
9.470715 -0.14955338999999998
9.471714 -0.1480072
9.472714 -0.14642099
9.473714 -0.14478684
9.474714 -0.14310055
9.475715 -0.14136436
9.476714 -0.13958585
9.477715 -0.13777389
9.478714 -0.13593361999999998
9.479714 -0.13406354
9.480714 -0.13215627000000002
9.481714 -0.13020264
9.482715 -0.12819650999999999
9.483714 -0.12613755000000001
9.484715 -0.12403077
9.485714 -0.12188276
9.486714 -0.11969737000000001
9.487714 -0.11747337000000001
9.488714 -0.11520538999999999
9.489715 -0.11288767000000001
9.490714 -0.11051812000000001
9.491714 -0.10810023
9.492714 -0.10564163
9.493714 -0.10315006
9.494715 -0.10062892999999999
9.495714 -0.09807532199999999
9.496715 -0.095481507
9.497714 -0.092839083
9.498714 -0.09014348
9.499714 -0.087396026
9.500714 -0.084602693
9.501715 -0.081770262
9.502714 -0.078902178
9.503715 -0.075996661
9.504714 -0.073048077
9.505714 -0.070050615
9.506714 -0.067001983
9.507714 -0.063904928
9.508715 -0.060765451000000005
9.509714 -0.057589024
9.510715 -0.054376927000000005
9.511714 -0.051125027999999996
9.512714 -0.047825868
9.513714 -0.044472778
9.514714 -0.041063724
9.515715 -0.037602597
9.516714 -0.034097198
9.517715 -0.030555131
9.518714 -0.026979948999999996
9.519714 -0.023369794
9.520715 -0.019719166
9.521714 -0.016022686
9.522715 -0.012278496000000002
9.523714 -0.0084892548
9.524714 -0.0046601533999999995
9.525714 -0.0007951833099999999
9.526714 0.0031059419
9.527715 0.007048298
9.528714 0.011039267
9.529715 0.015084445000000002
9.530714 0.019184391
9.531714 0.023334112
9.532714 0.027525669
9.533714 0.031752343
9.534715 0.036012092999999995
9.535714 0.040308223
9.536715 0.044646992999999996
9.537714 0.049033732
9.538714 0.053469656000000004
9.539714 0.057951472
9.540714 0.062473729000000006
9.541715 0.067032484
9.542714 0.071628019
9.543715 0.076264801
9.544714 0.080948719
9.545714 0.085683115
9.546714 0.090466213
9.547714 0.09529136
9.548715 0.10015025
9.549714 0.10503712999999999
9.550714 0.10995179000000001
9.551714 0.11489947
9.552714 0.11988784999999999
9.553715 0.12492291999999999
9.554714 0.13000604
9.555715 0.13513407
9.556714 0.14030198
9.557714 0.14550659
9.558714 0.15074889
9.559714 0.15603345
9.560715 0.16136536
9.561714 0.1667464
9.562715 0.17217301
9.563714 0.17763734
9.564714 0.18313093
9.565714 0.18864895
9.566714 0.19419261999999998
9.567715 0.19976846
9.568714 0.20538457000000002
9.569715 0.21104625999999999
9.570714 0.21675369000000003
9.571714 0.22250228
9.572714 0.22828601999999998
9.573714 0.23410134
9.574715 0.23994904
9.575714 0.24583350999999998
9.576715 0.25175930999999996
9.577714 0.25772741
9.578714 0.2637337
9.579714 0.26977053
9.580714 0.27583073999999996
9.581715 0.28191169
9.582714 0.28801719
9.583714 0.29415558
9.584714 0.30033572
9.585714 0.30656243
9.586715 0.31283423000000005
9.587714 0.31914462000000005
9.588715 0.32548604000000003
9.589714 0.33185403
9.590714 0.33824898000000003
9.591714 0.34467499
9.592714 0.35113636000000004
9.593715 0.3576336
9.594714 0.36416231
9.595715 0.37071526
9.596714 0.37728632
9.597714 0.38387454
9.598714 0.39048526
9.599714 0.39712762999999995
9.600715 0.4038102
9.601714 0.41053629999999997
9.602715 0.41730227
9.603714 0.42409939
9.604714 0.43091885999999996
9.605714 0.43775598
9.606714 0.44461177
9.607715 0.45149159000000005
9.608714 0.4584007
9.609715 0.46534049
9.610714 0.47230724999999996
9.611714 0.47929436000000003
9.612714 0.48629642
9.613714 0.49331328
9.614715 0.50035077
9.615714 0.50741793
9.616714 0.5145220100000001
9.617714 0.52166418
9.618714 0.52883867
9.619715 0.53603551
9.620714 0.54324511
9.621715 0.55046352
9.622714 0.55769351
9.623714 0.5649421800000001
9.624714 0.5722162799999999
9.625714 0.57951785
9.626715 0.58684326
9.627714 0.59418548
9.628715 0.60153864
9.629714 0.60890187
9.630714 0.61628008
9.631714 0.62368102
9.632714 0.6311107
9.633715 0.63856877
9.634714 0.64604837
9.635715 0.65353909
9.636714 0.66103227
9.637714 0.6685256500000001
9.638714 0.67602419
9.639714 0.68353699
9.640715 0.69107232
9.641714 0.6986327
9.642715 0.70621418
9.643714 0.71380869
9.644714 0.72140936
9.645715 0.72901458
9.646714 0.73662857
9.647715 0.74425857
9.648714 0.75190989
9.649714 0.75958176
9.650714 0.76726698
9.651714 0.77495514
9.652715 0.78263842
9.653714 0.79031512
9.654715 0.79799108
9.655714 0.8056759800000001
9.656714 0.81337756
9.657714 0.82109738
9.658714 0.8288299699999999
9.659715 0.83656637
9.660714 0.84429886
9.661715 0.85202558
9.662714 0.85975146
9.663714 0.86748442
9.664714 0.87523051
9.665714 0.8829903800000001
9.666715 0.89075742
9.667714 0.89852214
9.668715 0.9062779099999999
9.669714 0.91402372
9.670714 0.9217659899999999
9.671714 0.92951385
9.672714 0.93727475
9.673715 0.94504887
9.674714 0.9528297
9.675714 0.9606072699999999
9.676714 0.96837301
9.677714 0.97612515
9.678715 0.98386807
9.679714 0.99160988
9.680715 0.9993562500000001
9.681714 1.0071072
9.682714 1.0148556
9.683714 1.022592
9.684714 1.0303092999999999
9.685715 1.0380068
9.686714 1.0456911
9.687715 1.0533719000000001
9.688714 1.0610567
9.689714 1.0687465999999999
9.690714 1.0764360000000002
9.691714 1.084116
9.692715 1.0917794
9.693714 1.0994251
9.694715 1.1070583
9.695714 1.1146868
9.696714 1.1223159999999999
9.697714 1.1299451999999999
9.698714 1.1375666
9.699715 1.1451701
9.700714 1.1527479
9.701715 1.160299
9.702714 1.1678295
9.703714 1.1753486
9.704714 1.1828632000000001
9.705714 1.1903745000000001
9.706715 1.1978761
9.707714 1.2053589
9.708714 1.212815
9.709714 1.2202431
9.710714 1.2276472999999999
9.711715 1.2350355
9.712714 1.242413
9.713715 1.2497793
9.714714 1.2571281
9.715714 1.2644509
9.716714 1.2717425
9.717714 1.279004
9.718715 1.2862432
9.719714 1.2934701
9.720715 1.300692
9.721714 1.3079092
9.722714 1.3151146
9.723714 1.3222973
9.724714 1.3294484
9.725715 1.3365641
9.726714 1.3436473
9.727715 1.3507038
9.728714 1.3577383
9.729714 1.3647501
9.730714 1.3717342000000001
9.731714 1.3786838
9.732715 1.3855953
9.733714 1.3924708
9.734715 1.3993179999999998
9.735714 1.4061466999999999
9.736714 1.4129627
9.737714 1.4197648
9.738714 1.4265450000000002
9.739715 1.4332923
9.740714 1.4399976
9.741714 1.4466585
9.742714 1.4532784
9.743714 1.459865
9.744715 1.4664246
9.745714 1.4729594000000001
9.746715 1.4794665
9.747714 1.4859413
9.748714 1.4923804
9.749714 1.4987854
9.750714 1.5051615
9.751715 1.5115145
9.752714 1.5178459
9.753715 1.5241517
9.754714 1.5304217
9.755714 1.5366443
9.756714 1.5428116
9.757714 1.5489222
9.758715 1.5549822
9.759714 1.5610011
9.760715 1.5669876999999999
9.761714 1.5729459000000001
9.762714 1.5788745
9.763714 1.5847702000000001
9.764714 1.5906292999999998
9.765715 1.5964520999999998
9.766714 1.6022408
9.767715 1.6079985
9.768714 1.6137244
9.769714 1.6194133
9.770715 1.6250566000000002
9.771714 1.6306454000000001
9.772715 1.6361752999999999
9.773714 1.6416479000000002
9.774714 1.6470711999999998
9.775714 1.6524555
9.776714 1.6578089
9.777715 1.6631341000000002
9.778714 1.6684271000000002
9.779715 1.6736821999999998
9.780714 1.6788924
9.781714 1.6840549
9.782714 1.6891686
9.783714 1.6942348
9.784715 1.6992521999999999
9.785714 1.7042182
9.786715 1.709128
9.787714 1.7139785
9.788714 1.7187701999999998
9.789714 1.7235089
9.790714 1.7282045
9.791715 1.7328665
9.792714 1.7375002
9.793715 1.7421052
9.794714 1.7466748
9.795714 1.7511997000000001
9.796714 1.7556721000000002
9.797714 1.7600867999999998
9.798715 1.7644426000000002
9.799714 1.7687405999999999
9.800714 1.7729815
9.801714 1.7771656
9.802714 1.7812914999999998
9.803715 1.7853603
9.804714 1.7893746
9.805715 1.7933412
9.806714 1.7972661
9.807714 1.8011549000000002
9.808714 1.8050074999999999
9.809714 1.8088191999999998
9.810715 1.8125813000000002
9.811714 1.8162840999999998
9.812715 1.8199215000000002
9.813714 1.823491
9.814714 1.8269959999999998
9.815714 1.8304402000000002
9.816714 1.8338295
9.817715 1.8371665999999998
9.818714 1.8404538000000001
9.819715 1.8436931
9.820714 1.8468872
9.821714 1.8500389999999998
9.822714 1.8531503
9.823714 1.8562203
9.824715 1.8592436
9.825714 1.8622113
9.826715 1.8651145
9.827714 1.8679458999999998
9.828714 1.870703
9.829714 1.8733885
9.830714 1.8760097999999998
9.831715 1.8785733999999998
9.832714 1.8810855000000002
9.833714 1.8835491999999998
9.834714 1.8859656999999999
9.835714 1.8883355000000002
9.836715 1.8906591000000001
9.837714 1.8929362
9.838715 1.8951653999999998
9.839714 1.8973418
9.840714 1.8994587
9.841714 1.9015085
9.842714 1.9034861
9.843715 1.9053904
9.844714 1.9072257
9.845715 1.9090002
9.846714 1.9107223999999998
9.847714 1.9123986
9.848714 1.9140313999999998
9.849714 1.9156195
9.850715 1.9171592000000002
9.851714 1.9186471
9.852715 1.9200802
9.853714 1.9214561000000001
9.854714 1.9227716999999998
9.855714 1.9240218999999998
9.856714 1.9252015
9.857715 1.9263068
9.858714 1.9273378
9.859715 1.9282997
9.860714 1.9292019
9.861714 1.9300548000000002
9.862714 1.9308659999999997
9.863714 1.9316383
9.864715 1.9323679
9.865714 1.9330479
9.866714 1.9336711999999998
9.867714 1.9342324000000002
9.868714 1.9347293
9.869715 1.9351617
9.870714 1.9355293
9.871715 1.9358315000000001
9.872714 1.9360662
9.873714 1.9362329
9.874714 1.9363348999999999
9.875714 1.9363801999999999
9.876715 1.9363781
9.877714 1.9363377000000002
9.878715 1.9362612000000001
9.879714 1.9361443999999999
9.880714 1.9359773
9.881714 1.9357475999999998
9.882714 1.9354461
9.883715 1.9350691
9.884714 1.9346189
9.885715 1.9341016
9.886714 1.9335227
9.887714 1.9328849
9.888714 1.9321892
9.889714 1.9314364
9.890715 1.9306289
9.891714 1.9297737999999998
9.892715 1.9288785999999998
9.893714 1.9279474
9.894714 1.9269792000000001
9.895715 1.9259647000000002
9.896714 1.9248907
9.897715 1.9237440000000001
9.898714 1.9225182
9.899714 1.9212147
9.900714 1.9198425000000001
9.901714 1.9184139
9.902715 1.9169375
9.903714 1.9154174
9.904715 1.9138521
9.905714 1.9122378999999998
9.906714 1.9105727
9.907714 1.9088583
9.908714 1.9070981
9.909715 1.9052941
9.910714 1.9034430000000002
9.911715 1.9015353
9.912714 1.8995587
9.913714 1.8975034000000002
9.914714 1.8953674
9.915714 1.8931592000000002
9.916715 1.8908935000000002
9.917714 1.8885869999999998
9.918715 1.8862499000000001
9.919714 1.8838838
9.920714 1.8814819
9.921714 1.8790344
9.922714 1.876534
9.923715 1.8739786
9.924714 1.8713711000000002
9.925714 1.8687137999999999
9.926714 1.8660065
9.927714 1.8632425000000001
9.928715 1.860413
9.929714 1.8575115
9.930715 1.8545395
9.931714 1.8515078
9.932714 1.8484334000000002
9.933714 1.8453311000000001
9.934714 1.842208
9.935715 1.8390596
9.936714 1.835873
9.937715 1.832632
9.938714 1.8293262000000001
9.939714 1.8259531
9.940714 1.8225189
9.941714 1.8190317
9.942715 1.8154969
9.943714 1.8119139999999998
9.944715 1.8082775
9.945714 1.8045836999999998
9.946714 1.8008350999999998
9.947714 1.7970416999999999
9.948714 1.7932184
9.949715 1.7893776
9.950714 1.7855214000000001
9.951715 1.7816408
9.952714 1.7777177000000002
9.953714 1.7737337999999998
9.954714 1.7696781000000001
9.955714 1.7655507000000001
9.956715 1.7613625000000002
9.957714 1.7571274000000001
9.958714 1.7528556000000002
9.959714 1.7485494000000001
9.960714 1.7442039999999999
9.961715 1.7398128
9.962714 1.7353749
9.963715 1.7308963
9.964714 1.7263882000000002
9.965714 1.7218589999999998
9.966714 1.7173091
9.967714 1.7127284999999999
9.968715 1.7080992
9.969714 1.7034049999999998
9.970715 1.6986386999999998
9.971714 1.6938061
9.972714 1.6889233
9.973714 1.68401
9.974714 1.679079
9.975715 1.6741332000000002
9.976714 1.6691642
9.977715 1.6641614999999998
9.978714 1.6591173000000001
9.979714 1.6540326
9.980714 1.6489147999999998
9.981714 1.6437706
9.982715 1.638601
9.983714 1.6333969
9.984715 1.6281441
9.985714 1.6228291999999997
9.986714 1.617449
9.987714 1.6120121
9.988714 1.6065376
9.989715 1.6010469
9.990714 1.5955517
9.991714 1.5900521
9.992714 1.584536
9.993714 1.5789872
9.994715 1.5733941000000002
9.995714 1.5677547
9.996715 1.5620762
9.997714 1.5563679000000001
9.998714 1.5506351
9.999714 1.5448742999999998
10.00071 1.5390753
10.00171 1.5332286000000002
10.00271 1.5273325
10.00371 1.5213965
10.00471 1.5154384
10.00571 1.5094759
10.00671 1.5035178999999999
10.00771 1.4975596
10.00871 1.4915843
10.00971 1.4855722
10.01071 1.4795093000000001
10.01171 1.4733937000000001
10.01271 1.4672342999999999
10.01371 1.4610450000000001
10.01471 1.4548360999999999
10.01571 1.4486093
10.01671 1.4423584
10.01771 1.4360751
10.01871 1.4297575
10.01971 1.423412
10.02071 1.4170527
10.02171 1.4106937
10.02271 1.4043402999999999
10.02371 1.3979854999999999
10.02471 1.3916118
10.02571 1.3851995000000001
10.02671 1.378736
10.02771 1.3722219
10.02871 1.3656698999999999
10.02971 1.3590982
10.03071 1.3525204000000002
10.03171 1.3459408000000002
10.03271 1.3393532
10.03371 1.3327476
10.03471 1.3261171
10.03571 1.319464
10.03671 1.3127971999999999
10.03771 1.3061270999999999
10.03871 1.2994576
10.03971 1.2927823
10.04071 1.2860858
10.04171 1.2793519999999998
10.04271 1.272572
10.04371 1.2657503
10.04471 1.2589022
10.04571 1.2520478
10.04671 1.2452017
10.04771 1.2383671
10.04871 1.2315355000000001
10.04971 1.2246938
10.05071 1.2178313
10.05171 1.2109457000000001
10.05271 1.2040433
10.05371 1.1971338999999999
10.05471 1.1902226
10.05571 1.1833064
10.05671 1.1763745
10.05771 1.1694147
10.05871 1.1624216
10.05971 1.1554008
10.06071 1.1483675
10.06171 1.1413392
10.06271 1.1343278
10.06371 1.1273335
10.06471 1.120345
10.06571 1.1133464
10.06671 1.1063249000000002
10.06771 1.0992773
10.06871 1.0922098999999998
10.06971 1.0851346
10.07071 1.0780598000000001
10.07171 1.0709863
10.07271 1.0639077000000001
10.07371 1.0568146999999999
10.07471 1.0497022
10.07571 1.0425742
10.07671 1.0354423
10.07771 1.0283202
10.07871 1.0212162
10.07971 1.0141278
10.08071 1.0070431
10.08171 0.99994717
10.08271 0.9928286099999999
10.08371 0.98568657
10.08471 0.97853001
10.08571 0.97137261
10.08671 0.9642254600000001
10.08771 0.9570917999999999
10.08871 0.94996579
10.08971 0.9428380999999999
10.09071 0.93570165
10.09171 0.92855617
10.09271 0.9214086499999999
10.09371 0.91426875
10.09471 0.90714218
10.09571 0.90002641
10.09671 0.89291213
10.09771 0.8857873299999999
10.09871 0.8786448299999999
10.09971 0.8714863999999999
10.10071 0.8643222
10.10171 0.8571662000000001
10.10271 0.85002901
10.10371 0.8429130499999999
10.10471 0.83581218
10.10571 0.8287154099999999
10.10671 0.82161417
10.10771 0.81450613
10.10871 0.8073961399999999
10.10971 0.80029266
10.11071 0.79320213
10.11171 0.7861249100000001
10.11271 0.77905529
10.11371 0.77198539
10.11471 0.76491027
10.11571 0.75783199
10.11671 0.75075887
10.11771 0.74370112
10.11871 0.73666535
10.11971 0.72965063
10.12071 0.7226484400000001
10.12171 0.7156473600000001
10.12271 0.7086384099999999
10.12371 0.70161987
10.12471 0.69459733
10.12571 0.6875804600000001
10.12671 0.68057757
10.12771 0.6735919
10.12871 0.66662082
10.12971 0.65965881
10.13071 0.6527022
10.13171 0.6457516
10.13271 0.6388125
10.13371 0.6318913300000001
10.13471 0.6249918099999999
10.13571 0.6181118099999999
10.13671 0.61124391
10.13771 0.60437918
10.13871 0.59751188
10.13971 0.59064282
10.14071 0.5837786
10.14171 0.57692858
10.14271 0.57009989
10.14371 0.56329435
10.14471 0.5565079900000001
10.14571 0.54973396
10.14671 0.54296646
10.14771 0.53620366
10.14871 0.52944799
10.14971 0.52270368
10.15071 0.51597366
10.15171 0.50925747
10.15271 0.50255167
10.15371 0.49585267
10.15471 0.48915981000000003
10.15571 0.48247678
10.15671 0.47581079
10.15771 0.46916948999999997
10.15871 0.46255728
10.15971 0.45597301999999995
10.16071 0.44941087
10.16171 0.44286274000000003
10.16271 0.43632261999999994
10.16371 0.42978832
10.16471 0.42326194
10.16571 0.41674743
10.16671 0.4102482
10.16771 0.40376489000000004
10.16871 0.39729624999999996
10.16971 0.39084051
10.17071 0.38439773
10.17171 0.37797047
10.17271 0.37156267
10.17371 0.36517731000000003
10.17471 0.35881428000000004
10.17571 0.35246969
10.17671 0.34613740000000004
10.17771 0.33981199
10.17871 0.33349132000000004
10.17971 0.32717772
10.18071 0.320877
10.18171 0.31459571000000003
10.18271 0.30833872
10.18371 0.30210782
10.18471 0.29590215999999997
10.18571 0.28971988
10.18671 0.28355978
10.18771 0.27742172
10.18871 0.27130562999999996
10.18971 0.26521019
10.19071 0.25913175
10.19171 0.25306500000000004
10.19271 0.24700498
10.19371 0.24094939999999998
10.19471 0.23490020999999997
10.19571 0.22886288
10.19671 0.22284458000000001
10.19771 0.21685108
10.19871 0.21088477
10.19971 0.20494447
10.20071 0.1990268
10.20171 0.19312842
10.20271 0.18724743
10.20371 0.18138344
10.20471 0.1755366
10.20571 0.16970624
10.20671 0.16389035000000002
10.20771 0.15808650999999999
10.20871 0.15229384999999998
10.20971 0.14651467999999998
10.21071 0.14075462
10.21171 0.13502091
10.21271 0.1293194
10.21371 0.12365188
10.21471 0.11801521999999999
10.21571 0.11240263999999998
10.21671 0.10680656
10.21771 0.10122152
10.21871 0.095645507
10.21971 0.09007939400000001
10.22071 0.08452501500000001
10.22171 0.078983337
10.22271 0.07345391200000001
10.22371 0.067936053
10.22471 0.062430633
10.22571 0.05694165600000001
10.22671 0.051475724
10.22771 0.046039725000000004
10.22871 0.040637556
10.22971 0.035267987
10.23071 0.029924791
10.23171 0.024599236000000003
10.23271 0.019283945
10.23371 0.013975892
10.23471 0.008677251
10.23571 0.0033935576000000004
10.23671 -0.0018696255
10.23771 -0.0071094291
10.23871 -0.012326471999999998
10.23971 -0.01752325
10.24071 -0.022701433
10.24171 -0.027859964999999997
10.24271 -0.032995254
10.24371 -0.038103486
10.24471 -0.043183716
10.24571 -0.048239989000000004
10.24671 -0.053280528
10.24771 -0.058314553000000005
10.24871 -0.063347875
10.24971 -0.068380102
10.25071 -0.073404628
10.25171 -0.07841175
10.25271 -0.083393091
10.25371 -0.088345067
10.25471 -0.093269534
10.25571 -0.098171527
10.25671 -0.10305541
10.25771 -0.10792215
10.25871 -0.11276902000000001
10.25971 -0.11759195
10.26071 -0.12238916
10.26171 -0.12716351
10.26271 -0.13192204
10.26371 -0.13667255
10.26471 -0.14141938
10.26571 -0.1461605
10.26671 -0.15088802
10.26771 -0.15559192
10.26871 -0.16026506
10.26971 -0.16490659
10.27071 -0.16952230000000001
10.27171 -0.17412151
10.27271 -0.17871205
10.27371 -0.18329667
10.27471 -0.18787241000000002
10.27571 -0.19243327
10.27671 -0.19697461000000002
10.27771 -0.2014962
10.27871 -0.20600248
10.27971 -0.21049948000000002
10.28071 -0.21499041
10.28171 -0.21947261
10.28271 -0.223938
10.28371 -0.22837669
10.28471 -0.23278215
10.28571 -0.23715503000000002
10.28671 -0.241503
10.28771 -0.2458371
10.28871 -0.25016633
10.28971 -0.25449332
10.29071 -0.25881396
10.29171 -0.26312009000000003
10.29271 -0.26740488
10.29371 -0.27166666
10.29471 -0.27590955
10.29571 -0.28014062
10.29671 -0.28436494
10.29771 -0.28858222
10.29871 -0.29278642
10.29971 -0.29696925
10.30071 -0.30112504
10.30171 -0.3052548
10.30271 -0.30936608
10.30371 -0.31346946000000003
10.30471 -0.31757304
10.30571 -0.32167803
10.30671 -0.32577806
10.30771 -0.32986274
10.30871 -0.33392308000000004
10.30971 -0.33795598
10.31071 -0.34196541999999996
10.31171 -0.34595928
10.31271 -0.3499445
10.31371 -0.35392271999999997
10.31471 -0.35788964
10.31571 -0.36183796
10.31671 -0.36576227
10.31771 -0.36966326
10.31871 -0.37354803999999997
10.31971 -0.37742683
10.32071 -0.38130758
10.32171 -0.38519138
10.32271 -0.38907189999999997
10.32371 -0.39293849999999997
10.32471 -0.39678197
10.32571 -0.40059909
10.32671 -0.40439428000000005
10.32771 -0.40817629
10.32871 -0.41195336
10.32971 -0.41572833
10.33071 -0.41949777
10.33171 -0.42325417
10.33271 -0.42699113999999994
10.33371 -0.43070749
10.33471 -0.43440838
10.33571 -0.43810233
10.33671 -0.44179642999999996
10.33771 -0.44549154
10.33871 -0.44918167
10.33971 -0.45285658
10.34071 -0.45650722
10.34171 -0.46013067
10.34271 -0.46373148999999997
10.34371 -0.46731923000000003
10.34471 -0.47090352
10.34571 -0.47448897
10.34671 -0.47807335
10.34771 -0.48165005
10.34871 -0.48521208
10.34971 -0.48875711
10.35071 -0.49228878000000004
10.35171 -0.49581421000000003
10.35271 -0.49934015000000004
10.35371 -0.50286767
10.35471 -0.50639156
10.35571 -0.50990223
10.35671 -0.5133908199999999
10.35771 -0.51685409
10.35871 -0.52029612
10.35971 -0.52372632
10.36071 -0.5271540499999999
10.36171 -0.53058467
10.36271 -0.53401617
10.36371 -0.53744181
10.36471 -0.54085362
10.36571 -0.54424773
10.36671 -0.5476258700000001
10.36771 -0.55099409
10.36871 -0.55435882
10.36971 -0.5577223800000001
10.37071 -0.5610816200000001
10.37171 -0.5644294
10.37271 -0.56775897
10.37371 -0.57106814
10.37471 -0.57436135
10.37571 -0.57764775
10.37671 -0.58093676
10.37771 -0.5842336
10.37871 -0.58753635
10.37971 -0.59083775
10.38071 -0.59412899
10.38171 -0.59740418
10.38271 -0.60066273
10.38371 -0.60390891
10.38471 -0.60714833
10.38571 -0.61038379
10.38671 -0.61361399
10.38771 -0.61683371
10.38871 -0.6200375499999999
10.38971 -0.62322393
10.39071 -0.6263966200000001
10.39171 -0.62956344
10.39271 -0.6327325
10.39371 -0.63590826
10.39471 -0.6390889599999999
10.39571 -0.6422678900000001
10.39671 -0.64543639
10.39771 -0.64858845
10.39871 -0.65172319
10.39971 -0.6548446099999999
10.40071 -0.657959
10.40171 -0.66107116
10.40271 -0.66418201
10.40371 -0.6672888499999999
10.40471 -0.67038792
10.40571 -0.67347731
10.40671 -0.6765590499999999
10.40771 -0.6796381899999999
10.40871 -0.6827201199999999
10.40971 -0.6858072199999999
10.41071 -0.68889665
10.41171 -0.69198129
10.41271 -0.6950527
10.41371 -0.69810487
10.41471 -0.7011367000000001
10.41571 -0.70415209
10.41671 -0.70715765
10.41771 -0.71015921
10.41871 -0.71315956
10.41971 -0.71615814
10.42071 -0.71915248
10.42171 -0.72214091
10.42271 -0.72512436
10.42371 -0.72810594
10.42471 -0.73108934
10.42571 -0.73407614
10.42671 -0.7370638199999999
10.42771 -0.74004699
10.42871 -0.74301884
10.42971 -0.7459749
10.43071 -0.74891471
10.43171 -0.75184186
10.43271 -0.7547623
10.43371 -0.75768139
10.43471 -0.76060193
10.43571 -0.76352339
10.43671 -0.7664429500000001
10.43771 -0.76935794
10.43871 -0.77226711
10.43971 -0.77517112
10.44071 -0.7780713499999999
10.44171 -0.7809682299999999
10.44271 -0.7838601199999999
10.44371 -0.78674322
10.44471 -0.7896135599999999
10.44571 -0.7924689
10.44671 -0.7953101799999999
10.44771 -0.7981414900000001
10.44871 -0.8009687099999999
10.44971 -0.8037972299999999
10.45071 -0.8066298399999999
10.45171 -0.8094663699999999
10.45271 -0.81230439
10.45371 -0.81514055
10.45471 -0.81797224
10.45571 -0.8207981499999999
10.45671 -0.8236177299999999
10.45771 -0.8264301300000001
10.45871 -0.8292341599999999
10.45971 -0.8320272
10.46071 -0.83480757
10.46171 -0.8375745299999999
10.46271 -0.84033003
10.46371 -0.8430778999999999
10.46471 -0.84582279
10.46571 -0.8485687000000001
10.46671 -0.8513175
10.46771 -0.85406862
10.46871 -0.85681938
10.46971 -0.8595659400000001
10.47071 -0.8623053300000001
10.47171 -0.86503504
10.47271 -0.86775394
10.47371 -0.87046148
10.47471 -0.8731576600000001
10.47571 -0.87584276
10.47671 -0.8785176100000001
10.47771 -0.8811838000000001
10.47871 -0.8838444000000001
10.47971 -0.88650286
10.48071 -0.88916216
10.48171 -0.89182416
10.48271 -0.8944888599999999
10.48371 -0.89715393
10.48471 -0.8998157499999999
10.48571 -0.9024702000000001
10.48671 -0.9051134799999999
10.48771 -0.90774307
10.48871 -0.9103577599999999
10.48971 -0.91295755
10.49071 -0.9155439200000001
10.49171 -0.91811931
10.49271 -0.92068678
10.49371 -0.92324968
10.49471 -0.92581091
10.49571 -0.9283729799999999
10.49671 -0.9309368199999999
10.49771 -0.9335015
10.49871 -0.9360643999999999
10.49971 -0.9386220000000001
10.50071 -0.9411708499999999
10.50171 -0.9437073
10.50271 -0.9462289500000001
10.50371 -0.94873505
10.50471 -0.9512256800000001
10.50571 -0.95370244
10.50671 -0.95616849
10.50771 -0.9586275599999999
10.50871 -0.9610834500000001
10.50971 -0.96353935
10.51071 -0.96599683
10.51171 -0.96845562
10.51271 -0.97091356
10.51371 -0.9733665699999999
10.51471 -0.97581036
10.51571 -0.97824056
10.51671 -0.9806546399999999
10.51771 -0.98305158
10.51871 -0.9854317600000001
10.51971 -0.98779704
10.52071 -0.99014966
10.52171 -0.99249249
10.52271 -0.9948288099999999
10.52371 -0.9971616799999999
10.52471 -0.9994938
10.52571 -1.0018265
10.52671 -1.004159
10.52771 -1.0064887
10.52871 -1.0088109
10.52971 -1.0111205
10.53071 -1.0134131
10.53171 -1.0156861
10.53271 -1.0179396
10.53371 -1.0201761999999999
10.53471 -1.0224
10.53571 -1.0246148
10.53671 -1.0268243
10.53771 -1.0290308
10.53871 -1.0312355
10.53971 -1.0334389
10.54071 -1.0356405000000002
10.54171 -1.0378389
10.54271 -1.0400309
10.54371 -1.0422128
10.54471 -1.0443794
10.54571 -1.0465262
10.54671 -1.0486502
10.54771 -1.0507516
10.54871 -1.0528330000000001
10.54971 -1.0548994
10.55071 -1.0569563
10.55171 -1.0590084
10.55271 -1.061058
10.55371 -1.0631052
10.55471 -1.0651485
10.55571 -1.0671853
10.55671 -1.0692134
10.55771 -1.0712302999999999
10.55871 -1.0732338
10.55971 -1.0752213
10.56071 -1.0771906
10.56171 -1.0791402
10.56271 -1.08107
10.56371 -1.0829821
10.56471 -1.0848807
10.56571 -1.0867706
10.56671 -1.0886562
10.56771 -1.0905396
10.56871 -1.0924201999999998
10.56971 -1.094295
10.57071 -1.0961591
10.57171 -1.0980078
10.57271 -1.0998378
10.57371 -1.101647
10.57471 -1.1034354
10.57571 -1.105203
10.57671 -1.1069506999999998
10.57771 -1.10868
10.57871 -1.1103923999999998
10.57971 -1.1120911
10.58071 -1.1137793999999999
10.58171 -1.1154611
10.58271 -1.1171384
10.58371 -1.1188116
10.58471 -1.1204783
10.58571 -1.1221346
10.58671 -1.1237755999999999
10.58771 -1.1253977
10.58871 -1.1269987000000001
10.58971 -1.1285786
10.59071 -1.1301392000000001
10.59171 -1.1316826
10.59271 -1.1332106
10.59371 -1.1347248
10.59471 -1.1362258
10.59571 -1.1377142
10.59671 -1.1391908
10.59771 -1.140656
10.59871 -1.1421094
10.59971 -1.1435492999999999
10.60071 -1.1449732000000001
10.60171 -1.1463777
10.60271 -1.1477601
10.60371 -1.1491183999999999
10.60471 -1.1504534
10.60571 -1.1517671
10.60671 -1.1530631
10.60771 -1.1543448
10.60871 -1.1556146999999999
10.60971 -1.1568741
10.61071 -1.1581231
10.61171 -1.1593611
10.61271 -1.1605874
10.61371 -1.1618009
10.61471 -1.1630000999999999
10.61571 -1.1641831999999999
10.61671 -1.1653479
10.61771 -1.1664918
10.61871 -1.1676127
10.61971 -1.1687100000000001
10.62071 -1.1697838999999999
10.62171 -1.1708362
10.62271 -1.1718687
10.62371 -1.1728832
10.62471 -1.173881
10.62571 -1.1748623999999999
10.62671 -1.1758271
10.62771 -1.1767743000000002
10.62871 -1.1777038
10.62971 -1.1786151
10.63071 -1.179508
10.63171 -1.1803825000000001
10.63271 -1.1812382
10.63371 -1.1820748
10.63471 -1.1828925000000001
10.63571 -1.1836914
10.63671 -1.1844723
10.63771 -1.1852364
10.63871 -1.185984
10.63971 -1.1867153
10.64071 -1.1874299
10.64171 -1.188127
10.64271 -1.1888058
10.64371 -1.1894654
10.64471 -1.1901047999999999
10.64571 -1.1907228
10.64671 -1.1913185
10.64771 -1.1918911
10.64871 -1.1924401
10.64971 -1.1929653
10.65071 -1.1934672
10.65171 -1.1939471
10.65271 -1.1944057
10.65371 -1.1948446
10.65471 -1.1952645
10.65571 -1.195666
10.65671 -1.1960494
10.65771 -1.1964154
10.65871 -1.196765
10.65971 -1.1970981
10.66071 -1.197415
10.66171 -1.1977149
10.66271 -1.197996
10.66371 -1.1982563
10.66471 -1.1984945
10.66571 -1.1987098999999999
10.66671 -1.1989026
10.66771 -1.1990732
10.66871 -1.1992227
10.66971 -1.199352
10.67071 -1.1994605999999999
10.67171 -1.1995479999999998
10.67271 -1.1996134999999999
10.67371 -1.1996571
10.67471 -1.1996791999999998
10.67571 -1.1996805
10.67671 -1.1996612
10.67771 -1.1996205
10.67871 -1.1995574
10.67971 -1.1994702
10.68071 -1.199358
10.68171 -1.1992213
10.68271 -1.1990624
10.68371 -1.1988843
10.68471 -1.1986897
10.68571 -1.1984804999999998
10.68671 -1.1982564
10.68771 -1.1980162
10.68871 -1.1977577
10.68971 -1.1974793
10.69071 -1.19718
10.69171 -1.1968594000000001
10.69271 -1.196517
10.69371 -1.1961518
10.69471 -1.1957617
10.69571 -1.1953444
10.69671 -1.1948989
10.69771 -1.1944259000000002
10.69871 -1.1939281
10.69971 -1.1934092
10.70071 -1.1928733
10.70171 -1.1923223
10.70271 -1.1917557
10.70371 -1.1911711999999999
10.70471 -1.1905657
10.70571 -1.189937
10.70671 -1.1892846000000001
10.70771 -1.1886093
10.70871 -1.1879123
10.70971 -1.1871943
10.71071 -1.1864552000000002
10.71171 -1.185694
10.71271 -1.1849096
10.71371 -1.1841030000000001
10.71471 -1.1832768
10.71571 -1.182434
10.71671 -1.1815771
10.71771 -1.1807067
10.71871 -1.1798201
10.71971 -1.1789126
10.72071 -1.1779792
10.72171 -1.1770163
10.72271 -1.1760234
10.72371 -1.1750027
10.72471 -1.1739576
10.72571 -1.1728914
10.72671 -1.1718057
10.72771 -1.1707009000000002
10.72871 -1.1695765
10.72971 -1.1684329
10.73071 -1.1672718
10.73171 -1.1660955
10.73271 -1.1649059
10.73371 -1.1637026
10.73471 -1.1624826
10.73571 -1.161241
10.73671 -1.1599721
10.73771 -1.1586735000000001
10.73871 -1.1573452
10.73971 -1.1559908
10.74071 -1.1546158000000002
10.74171 -1.1532247
10.74271 -1.1518199
10.74371 -1.1504008
10.74471 -1.1489653
10.74571 -1.1475111
10.74671 -1.1460373
10.74771 -1.144544
10.74871 -1.1430323
10.74971 -1.141502
10.75071 -1.1399509
10.75171 -1.1383756999999999
10.75271 -1.136773
10.75371 -1.1351413
10.75471 -1.1334828
10.75571 -1.1318028
10.75671 -1.1301077
10.75771 -1.1284027
10.75871 -1.1266899000000001
10.75971 -1.1249673999999998
10.76071 -1.1232307000000001
10.76171 -1.1214748
10.76271 -1.1196962
10.76371 -1.1178943000000001
10.76471 -1.1160700000000001
10.76571 -1.1142249
10.76671 -1.1123592999999998
10.76771 -1.1104723
10.76871 -1.1085617
10.76971 -1.1066277
10.77071 -1.1046721000000002
10.77171 -1.1026996
10.77271 -1.1007156
10.77371 -1.098724
10.77471 -1.096725
10.77571 -1.0947149999999999
10.77671 -1.0926879999999999
10.77771 -1.0906375
10.77871 -1.08856
10.77971 -1.0864555999999999
10.78071 -1.0843274999999999
10.78171 -1.0821802999999999
10.78271 -1.0800178
10.78371 -1.0778418
10.78471 -1.0756516
10.78571 -1.0734464000000001
10.78671 -1.0712263
10.78771 -1.068993
10.78871 -1.066749
10.78971 -1.0644956
10.79071 -1.0622318
10.79171 -1.0599532
10.79271 -1.0576542
10.79371 -1.0553293
10.79471 -1.0529762
10.79571 -1.050597
10.79671 -1.0481973
10.79771 -1.0457844
10.79871 -1.0433641
10.79971 -1.0409389
10.80071 -1.0385079
10.80171 -1.036068
10.80271 -1.0336159
10.80371 -1.0311496
10.80471 -1.0286688
10.80571 -1.026174
10.80671 -1.0236644
10.80771 -1.0211377000000001
10.80871 -1.0185906999999998
10.80971 -1.0160204000000002
10.81071 -1.0134265
10.81171 -1.0108120999999999
10.81271 -1.0081836
10.81371 -1.0055482
10.81471 -1.0029112999999998
10.81571 -1.0002739999999999
10.81671 -0.99763311
10.81771 -0.9949831299999999
10.81871 -0.99231796
10.81971 -0.9896338899999999
10.82071 -0.9869301699999999
10.82171 -0.98420847
10.82271 -0.98147159
10.82371 -0.9787213100000001
10.82471 -0.9759582600000001
10.82571 -0.97318236
10.82671 -0.97039435
10.82771 -0.9675963799999999
10.82871 -0.9647927199999999
10.82971 -0.9619874900000001
10.83071 -0.95918272
10.83171 -0.95637711
10.83271 -0.95356554
10.83371 -0.95074065
10.83471 -0.94789574
10.83571 -0.94502736
10.83671 -0.9421358799999999
10.83771 -0.9392258699999999
10.83871 -0.93630338
10.83971 -0.93337419
10.84071 -0.93044192
10.84171 -0.9275075
10.84271 -0.92457077
10.84371 -0.92163067
10.84471 -0.9186878799999999
10.84571 -0.9157424799999999
10.84671 -0.9127944699999999
10.84771 -0.90984199
10.84871 -0.9068806699999999
10.84971 -0.90390518
10.85071 -0.9009111699999999
10.85171 -0.8978971299999999
10.85271 -0.8948659499999999
10.85371 -0.89182407
10.85471 -0.88877929
10.85571 -0.8857381500000001
10.85671 -0.8827034399999999
10.85771 -0.8796744000000001
10.85871 -0.87664686
10.85971 -0.8736156900000001
10.86071 -0.8705769699999999
10.86171 -0.8675280000000001
10.86271 -0.8644681399999999
10.86371 -0.86139711
10.86471 -0.8583138699999999
10.86571 -0.8552176899999999
10.86671 -0.8521079100000001
10.86771 -0.8489860199999999
10.86871 -0.84585613
10.86971 -0.8427246500000001
10.87071 -0.83959848
10.87171 -0.83648264
10.87271 -0.83337864
10.87371 -0.8302832
10.87471 -0.82719009
10.87571 -0.82409168
10.87671 -0.8209821799999999
10.87771 -0.81785899
10.87871 -0.8147229400000001
10.87971 -0.81157666
10.88071 -0.80842348
10.88171 -0.80526611
10.88271 -0.80210604
10.88371 -0.7989448499999999
10.88471 -0.79578431
10.88571 -0.79262732
10.88671 -0.78947693
10.88771 -0.7863350200000001
10.88871 -0.78320093
10.88971 -0.7800709
10.89071 -0.7769386300000001
10.89171 -0.7737978799999999
10.89271 -0.77064424
10.89371 -0.76747732
10.89471 -0.76430081
10.89571 -0.7611209499999999
10.89671 -0.7579444000000001
10.89771 -0.75477604
10.89871 -0.7516179199999999
10.89971 -0.74846954
10.90071 -0.74532912
10.90171 -0.74219466
10.90271 -0.73906514
10.90371 -0.73593976
10.90471 -0.73281722
10.90571 -0.72969482
10.90671 -0.72656875
10.90771 -0.72343498
10.90871 -0.72029135
10.90971 -0.71713887
10.91071 -0.71398197
10.91171 -0.71082762
10.91271 -0.70768301
10.91371 -0.70455279
10.91471 -0.70143775
10.91571 -0.69833533
10.91671 -0.69524064
10.91771 -0.69214902
10.91871 -0.68905759
10.91971 -0.6859658799999999
10.92071 -0.68287458
10.92171 -0.67978473
10.92271 -0.67669638
10.92371 -0.67360904
10.92471 -0.67052227
10.92571 -0.66743698
10.92671 -0.6643563499999999
10.92771 -0.6612850800000001
10.92871 -0.65822797
10.92971 -0.65518776
10.93071 -0.65216371
10.93171 -0.6491512500000001
10.93271 -0.6461442399999999
10.93371 -0.64313677
10.93471 -0.64012548
10.93571 -0.63711042
10.93671 -0.63409498
10.93771 -0.6310832700000001
10.93871 -0.62807878
10.93971 -0.6250831299999999
10.94071 -0.62209638
10.94171 -0.61911806
10.94271 -0.61614867
10.94371 -0.6131902300000001
10.94471 -0.61024548
10.94571 -0.60731648
10.94671 -0.60440297
10.94771 -0.60150167
10.94871 -0.5986074499999999
10.94971 -0.59571518
10.95071 -0.59282235
10.95171 -0.58992999
10.95271 -0.58704237
10.95371 -0.58416524
10.95471 -0.58130338
10.95571 -0.57845842
10.95671 -0.57562897
10.95771 -0.57281158
10.95871 -0.57000313
10.95971 -0.56720208
10.96071 -0.56440919
10.96171 -0.56162612
10.96271 -0.5588542200000001
10.96371 -0.55609262
10.96471 -0.55333851
10.96571 -0.55058873
10.96671 -0.54784142
10.96771 -0.54509803
10.96871 -0.54236311
10.96971 -0.53964313
10.97071 -0.5369433699999999
10.97171 -0.53426619
10.97271 -0.53160982
10.97371 -0.52896952
10.97471 -0.52634007
10.97571 -0.52371798
10.97671 -0.52110301
10.97771 -0.51849745
10.97871 -0.5159041799999999
10.97971 -0.51332484
10.98071 -0.51075858
10.98171 -0.5082028
10.98271 -0.5056547899999999
10.98371 -0.50311405
10.98471 -0.500583
10.98571 -0.49806647
10.98671 -0.49556918
10.98771 -0.49309325
10.98871 -0.49063707999999995
10.98971 -0.48819566
10.99071 -0.48576305
10.99171 -0.483335
10.99271 -0.48091118
10.99371 -0.47849505000000003
10.99471 -0.4760921
10.99571 -0.47370712
10.99671 -0.47134189000000004
10.99771 -0.46899495999999996
10.99871 -0.46666334
10.99971 -0.46434463000000004
11.00071 -0.46203891
11.00171 -0.4597493
11.00271 -0.45747971
11.00371 -0.45523271
11.00471 -0.45300745
11.00571 -0.4507991
11.00671 -0.44860103999999995
11.00771 -0.44640801
11.00871 -0.44421847
11.00971 -0.44203549999999997
11.01071 -0.43986514
11.01171 -0.43771341
11.01271 -0.43558357000000003
11.01371 -0.43347473
11.01471 -0.43138279999999996
11.01571 -0.42930329
11.01671 -0.42723422
11.01771 -0.42517688
11.01871 -0.42313537999999995
11.01971 -0.42111371
11.02071 -0.41911355
11.02171 -0.41713258000000003
11.02271 -0.41516577000000005
11.02371 -0.41320818000000004
11.02471 -0.41125775
11.02571 -0.4093172
11.02671 -0.40739281
11.02771 -0.40549147
11.02871 -0.40361742
11.02971 -0.40177
11.03071 -0.39994409
11.03171 -0.39813295000000004
11.03271 -0.39633117000000007
11.03371 -0.39453758000000005
11.03471 -0.39275483999999994
11.03571 -0.39098774999999997
11.03671 -0.38923937999999997
11.03771 -0.38750928
11.03871 -0.38579348
11.03971 -0.38408679
11.04071 -0.38238626000000003
11.04171 -0.3806934
11.04271 -0.37901411
11.04371 -0.37735631000000003
11.04471 -0.37572579
11.04571 -0.37412355
11.04671 -0.37254533
11.04771 -0.37098392
11.04871 -0.36943289
11.04971 -0.36788995
11.05071 -0.36635785
11.05171 -0.36484249999999996
11.05271 -0.36334932999999997
11.05371 -0.36188001000000003
11.05471 -0.36043155
11.05571 -0.35899796
11.05671 -0.35757392
11.05771 -0.35615808
11.05871 -0.35475385
11.05971 -0.35336791
11.06071 -0.35200614999999996
11.06171 -0.35067005
11.06271 -0.34935549
11.06371 -0.34805471
11.06471 -0.34676003
11.06571 -0.34546787
11.06671 -0.34418073
11.06771 -0.34290575
11.06871 -0.34165077
11.06971 -0.3404204
11.07071 -0.33921385
11.07171 -0.33802586
11.07271 -0.33685036
11.07371 -0.33568442
11.07471 -0.33453021
11.07571 -0.33339409
11.07671 -0.3322829
11.07771 -0.33119972999999997
11.07871 -0.33014165
11.07971 -0.32910076
11.08071 -0.32806804
11.08171 -0.32703795
11.08271 -0.32601116999999996
11.08371 -0.32499398
11.08471 -0.32399471
11.08571 -0.32301906
11.08671 -0.32206706
11.08771 -0.32113325
11.08871 -0.32020996
11.08971 -0.31929190999999996
11.09071 -0.3183793
11.09171 -0.31747785
11.09271 -0.31659522
11.09371 -0.3157367
11.09471 -0.31490186000000003
11.09571 -0.31408437
11.09671 -0.31327568
11.09771 -0.31246969
11.09871 -0.31166659
11.09971 -0.31087298
11.10071 -0.31009864000000004
11.10171 -0.3093513
11.10271 -0.30863282999999997
11.10371 -0.30793805999999996
11.10471 -0.30725794
11.10571 -0.30658429
11.10671 -0.30591427000000004
11.10771 -0.30525108
11.10871 -0.30460170999999997
11.10971 -0.30397207
11.11071 -0.3033628
11.11171 -0.30276843000000003
11.11271 -0.30218018
11.11371 -0.30159096
11.11471 -0.30099968
11.11571 -0.30041244
11.11671 -0.29983977
11.11771 -0.29929117
11.11871 -0.29877031
11.11971 -0.29827335
11.12071 -0.29779102
11.12171 -0.29731398
11.12271 -0.29683758
11.12371 -0.29636428000000004
11.12471 -0.29590158
11.12571 -0.29545734
11.12671 -0.29503493999999997
11.12771 -0.29463123
11.12871 -0.29423835
11.12971 -0.29384849999999996
11.13071 -0.29345869999999996
11.13171 -0.29307294
11.13271 -0.29270004
11.13371 -0.29234888
11.13471 -0.29202281
11.13571 -0.29171745
11.13671 -0.29142241
11.13771 -0.29112643
11.13871 -0.29082317
11.13971 -0.29051404000000003
11.14071 -0.29020731
11.14171 -0.2899132
11.14271 -0.28963848
11.14371 -0.2893832
11.14471 -0.28914155
11.14571 -0.28890586
11.14671 -0.28867186
11.14771 -0.2884415
11.14871 -0.28822189
11.14971 -0.28802100999999997
11.15071 -0.28784242000000004
11.15171 -0.28768245
11.15271 -0.28753124999999996
11.15371 -0.2873776
11.15471 -0.28721476
11.15571 -0.28704403
11.15671 -0.28687397000000003
11.15771 -0.28671604
11.15871 -0.28657857
11.15971 -0.2864626
11.16071 -0.28636188
11.16171 -0.28626677
11.16271 -0.28616963
11.16371 -0.28606886
11.16471 -0.28596891
11.16571 -0.28587689
11.16671 -0.28579726
11.16771 -0.28572872
11.16871 -0.28566425
11.16971 -0.28559531
11.17071 -0.28551696
11.17171 -0.2854317
11.17271 -0.28534902
11.17371 -0.28528096000000003
11.17471 -0.28523621
11.17571 -0.2852157
11.17671 -0.28521216000000005
11.17771 -0.28521381
11.17871 -0.28521023
11.17971 -0.28519693
11.18071 -0.28517675
11.18171 -0.28515662999999997
11.18271 -0.28514299
11.18371 -0.28513742
11.18471 -0.285136
11.18571 -0.28513237
11.18671 -0.28512224
11.18771 -0.28510708
11.18871 -0.28509432
11.18971 -0.28509358
11.19071 -0.28511146
11.19171 -0.28514741
11.19271 -0.28519314
11.19371 -0.28523623
11.19471 -0.28526606
11.19571 -0.28527855999999996
11.19671 -0.28527756
11.19771 -0.28527237
11.19871 -0.28527244
11.19971 -0.28528278
11.20071 -0.2853022
11.20171 -0.28532536
11.20271 -0.28534702
11.20371 -0.28536576
11.20471 -0.28538501
11.20571 -0.28541062
11.20671 -0.28544646
11.20771 -0.28549074
11.20871 -0.28553572
11.20971 -0.28557080999999995
11.21071 -0.2855876
11.21171 -0.28558436
11.21271 -0.28556709
11.21371 -0.28554681
11.21471 -0.2855344
11.21571 -0.28553552
11.21671 -0.28554888
11.21771 -0.28556769
11.21871 -0.28558404
11.21971 -0.28559293
11.22071 -0.28559407000000003
11.22171 -0.28559046
11.22271 -0.28558508
11.22371 -0.28557740000000004
11.22471 -0.2855628
11.22571 -0.28553468000000004
11.22671 -0.28548858
11.22771 -0.28542553
11.22871 -0.28535279
11.22971 -0.28528101
11.23071 -0.28521961
11.23171 -0.2851723
11.23271 -0.28513556
11.23371 -0.28510049000000004
11.23471 -0.28505719
11.23571 -0.28499898
11.23671 -0.28492466
11.23771 -0.28483742
11.23871 -0.2847417
11.23971 -0.28463996
11.24071 -0.28453127
11.24171 -0.28441274
11.24271 -0.28428223
11.24371 -0.28414111999999997
11.24471 -0.28399469
11.24571 -0.28385001
11.24671 -0.28371206
11.24771 -0.28358062
11.24871 -0.28344956
11.24971 -0.28330893
11.25071 -0.28314926
11.25171 -0.28296530000000003
11.25271 -0.28275799
11.25371 -0.28253288
11.25471 -0.28229712
11.25571 -0.28205593
11.25671 -0.28181090000000003
11.25771 -0.28156086
11.25871 -0.28130412
11.25971 -0.28104067
11.26071 -0.28077293999999997
11.26171 -0.28050407
11.26271 -0.28023552
11.26371 -0.27996483
11.26471 -0.27968558
11.26571 -0.27938955
11.26671 -0.27907037
11.26771 -0.27872629
11.26871 -0.27836090999999996
11.26971 -0.27798126
11.27071 -0.27759448000000003
11.27171 -0.27720486
11.27271 -0.27681235
11.27371 -0.27641377
11.27471 -0.27600515000000003
11.27571 -0.27558394
11.27671 -0.27514989
11.27771 -0.27470393
11.27871 -0.27424623
11.27971 -0.27377489
11.28071 -0.27328604
11.28171 -0.2727756
11.28271 -0.27224200000000004
11.28371 -0.27168763
11.28471 -0.27111854999999996
11.28571 -0.27054215000000004
11.28671 -0.2699641
11.28771 -0.26938582
11.28871 -0.26880442000000004
11.28971 -0.26821431
11.29071 -0.26760998
11.29171 -0.26698804
11.29271 -0.26634778
11.29371 -0.26569015
11.29471 -0.26501568000000003
11.29571 -0.26432341
11.29671 -0.26361106
11.29771 -0.26287665
11.29871 -0.26212037
11.29971 -0.26134541
11.30071 -0.26055705
11.30171 -0.25976028
11.30271 -0.25895726999999996
11.30371 -0.25814623000000003
11.30471 -0.25732204999999997
11.30571 -0.25647888
11.30671 -0.25561273
11.30771 -0.25472301
11.30871 -0.25381248
11.30971 -0.25288509
11.31071 -0.25194384999999997
11.31171 -0.25098940999999997
11.31271 -0.25002048
11.31371 -0.24903563
11.31471 -0.24803478999999998
11.31571 -0.24702009
11.31671 -0.24599448999999998
11.31771 -0.24495975
11.31871 -0.24391448000000002
11.31971 -0.24285382
11.32071 -0.24177107999999997
11.32171 -0.24066041000000002
11.32271 -0.23951953999999998
11.32371 -0.23835055
11.32471 -0.23715859
11.32571 -0.23594943
11.32671 -0.23472644
11.32771 -0.23348981000000002
11.32871 -0.23223739
11.32971 -0.23096674000000003
11.33071 -0.22967732999999999
11.33171 -0.22837087
11.33271 -0.22705024999999998
11.33371 -0.22571703999999998
11.33471 -0.22436993000000002
11.33571 -0.22300461
11.33671 -0.22161559
11.33771 -0.22019923
11.33871 -0.21875584
11.33971 -0.21728989999999998
11.34071 -0.21580792999999998
11.34171 -0.21431542
11.34271 -0.21281398
11.34371 -0.21130096
11.34471 -0.20977095999999998
11.34571 -0.20821884000000002
11.34671 -0.2066423
11.34771 -0.20504221
11.34871 -0.20342118
11.34971 -0.20178100000000002
11.35071 -0.20012075999999998
11.35171 -0.19843674
11.35271 -0.19672469
11.35371 -0.19498257000000002
11.35471 -0.19321259
11.35571 -0.19142098000000002
11.35671 -0.18961545999999999
11.35771 -0.18780154999999998
11.35871 -0.18598018
11.35971 -0.18414748
11.36071 -0.18229710000000002
11.36171 -0.1804237
11.36271 -0.1785254
11.36371 -0.17660419
11.36471 -0.17466393
11.36571 -0.17270728
11.36671 -0.17073361
11.36771 -0.16873899
11.36871 -0.16671863
11.36971 -0.16466988000000002
11.37071 -0.16259433
11.37171 -0.16049739999999998
11.37271 -0.15838564
11.37371 -0.15626313
11.37471 -0.1541291
11.37571 -0.15197822
11.37671 -0.14980339
11.37771 -0.14759932
11.37871 -0.14536524
11.37971 -0.14310486
11.38071 -0.14082388
11.38171 -0.13852661
11.38271 -0.1362136
11.38371 -0.13388173
11.38471 -0.13152678
11.38571 -0.12914661
11.38671 -0.12674325
11.38771 -0.12432234
11.38871 -0.12189022000000001
11.38971 -0.11945025000000001
11.39071 -0.1170006
11.39171 -0.11453478
11.39271 -0.11204475000000001
11.39371 -0.10952482
11.39471 -0.10697414000000001
11.39571 -0.10439657000000001
11.39671 -0.10179789
11.39771 -0.09918227999999998
11.39871 -0.096549978
11.39971 -0.093897618
11.40071 -0.091220875
11.40171 -0.08851780399999999
11.40271 -0.08579075800000001
11.40371 -0.083045755
11.40471 -0.08028923199999999
11.40571 -0.077524461
11.40671 -0.07474937000000001
11.40771 -0.071957428
11.40871 -0.069140911
11.40971 -0.066294859
11.41071 -0.063419429
11.41171 -0.060519518
11.41271 -0.057601742000000004
11.41371 -0.054670765999999996
11.41471 -0.051726965
11.41571 -0.048766882
11.41671 -0.045785905
11.41771 -0.042781682
11.41871 -0.039755949
11.41971 -0.036713605999999996
11.42071 -0.033659724
11.42171 -0.030595954999999998
11.42271 -0.027518865
11.42371 -0.024421046999999998
11.42471 -0.021294718
11.42571 -0.018135583
11.42671 -0.014945072
11.42771 -0.011729548
11.42871 -0.0084969368
11.42971 -0.0052528616
11.43071 -0.0019983412
11.43171 0.0012696734
11.43271 0.0045554349
11.43371 0.0078610887
11.43471 0.011184942
11.43571 0.014522468
11.43671 0.017869489
11.43771 0.021225336
11.43871 0.024594185999999997
11.43971 0.027983548
11.44071 0.031400584999999995
11.44171 0.034848330000000004
11.44271 0.038323985000000005
11.44371 0.041820281
11.44471 0.045329164000000005
11.44571 0.048845739000000006
11.44671 0.052370253
11.44771 0.055907125
11.44871 0.059461786
11.44971 0.063037284
11.45071 0.066632626
11.45171 0.070243911
11.45271 0.073867437
11.45371 0.077502755
11.45471 0.081153552
11.45571 0.084825914
11.45671 0.088524725
11.45771 0.092250336
11.45871 0.09599764
11.45971 0.099758024
11.46071 0.10352351
11.46171 0.10729038999999999
11.46271 0.11106081
11.46371 0.11484112
11.46471 0.11863823
11.46571 0.12245604000000002
11.46671 0.12629400999999998
11.46771 0.13014844
11.46871 0.13401572
11.46971 0.13789535
11.47071 0.1417906
11.47171 0.14570666
11.47271 0.14964697000000002
11.47371 0.15361033
11.47471 0.15759049
11.47571 0.16157872
11.47671 0.16556801
11.47771 0.16955665
11.47871 0.17354892
11.47971 0.17755282
11.48071 0.18157577
11.48171 0.18562098
11.48271 0.18968632
11.48371 0.19376627
11.48471 0.19785578
11.48571 0.20195334
11.48671 0.20606173
11.48771 0.21018574
11.48871 0.21432848
11.48971 0.21848842
11.49071 0.22265948
11.49171 0.22683381
11.49271 0.23100614
11.49371 0.23517696999999999
11.49471 0.23935267
11.49571 0.24354248
11.49671 0.24775361999999998
11.49771 0.25198795
11.49871 0.25624121
11.49971 0.26050573
11.50071 0.26477496
11.50171 0.26904701
11.50271 0.27332485
11.50371 0.27761400999999997
11.50471 0.28191812
11.50571 0.2862361
11.50671 0.29056224
11.50771 0.29488908999999996
11.50871 0.29921224
11.50971 0.30353315999999997
11.51071 0.30785897
11.51171 0.31219885999999997
11.51271 0.31655924
11.51371 0.32094014
11.51471 0.32533526
11.51571 0.32973548
11.51671 0.3341336
11.51771 0.33852838
11.51871 0.34292436
11.51971 0.34732881000000004
11.52071 0.35174692
11.52171 0.35617845
11.52271 0.36061786
11.52371 0.36505768
11.52471 0.36949331
11.52571 0.37392622000000003
11.52671 0.37836335
11.52771 0.38281349
11.52871 0.38728185
11.52971 0.39176689
11.53071 0.39626076
11.53171 0.40075299
11.53271 0.40523643
11.53371 0.40971041
11.53471 0.41418122
11.53571 0.41865767
11.53671 0.42314613
11.53771 0.4276467
11.53871 0.43215364999999994
11.53971 0.43665883
11.54071 0.44115702999999995
11.54171 0.44564959000000004
11.54271 0.4501435
11.54371 0.45464775
11.54471 0.4591675
11.54571 0.46370071
11.54671 0.46823899999999996
11.54771 0.47277161
11.54871 0.47729160000000004
11.54971 0.48179929
11.55071 0.48630176999999997
11.55171 0.49080894999999997
11.55271 0.4953274
11.55371 0.49985689
11.55471 0.5043904800000001
11.55571 0.50891894
11.55671 0.51343627
11.55771 0.51794341
11.55871 0.52244756
11.55971 0.52695773
11.56071 0.53147944
11.56171 0.53601074
11.56271 0.54054311
11.56371 0.54506576
11.56471 0.54957187
11.56571 0.55406205
11.56671 0.55854404
11.56771 0.56302832
11.56871 0.56752176
11.56971 0.57202396
11.57071 0.5765275999999999
11.57171 0.5810230000000001
11.57271 0.58550383
11.57371 0.58997083
11.57471 0.59443163
11.57571 0.59889583
11.57671 0.60336934
11.57771 0.6078504
11.57871 0.6123303
11.57971 0.61679785
11.58071 0.62124589
11.58171 0.6256749899999999
11.58271 0.6300929000000001
11.58371 0.63451016
11.58471 0.63893381
11.58571 0.64336346
11.58671 0.64779166
11.58771 0.65220827
11.58871 0.65660677
11.58971 0.66098771
11.59071 0.66535878
11.59171 0.6697299
11.59271 0.67410711
11.59371 0.67848885
11.59471 0.68286625
11.59571 0.68722814
11.59671 0.6915671299999999
11.59771 0.69588344
11.59871 0.7001849800000001
11.59971 0.70448257
11.60071 0.70878398
11.60171 0.71308925
11.60271 0.71739131
11.60371 0.72168014
11.60471 0.72594886
11.60571 0.73019769
11.60671 0.7344337200000001
11.60771 0.73866653
11.60871 0.742902
11.60971 0.7471386299999999
11.61071 0.75136786
11.61171 0.75557847
11.61271 0.7597630799999999
11.61371 0.763922
11.61471 0.7680632199999999
11.61571 0.77219778
11.61671 0.77633369
11.61771 0.7804716500000001
11.61871 0.784605
11.61971 0.78872377
11.62071 0.7928202900000001
11.62171 0.7968938
11.62271 0.80095008
11.62371 0.8049976999999999
11.62471 0.80904197
11.62571 0.81308158
11.62671 0.8171086200000001
11.62771 0.8211127500000001
11.62871 0.82508754
11.62971 0.8290336500000001
11.63071 0.83295973
11.63171 0.8368776200000001
11.63271 0.84079579
11.63371 0.84471572
11.63471 0.84863137
11.63571 0.8525328699999999
11.63671 0.85641202
11.63771 0.86026676
11.63871 0.8641015700000001
11.63971 0.86792354
11.64071 0.87173721
11.64171 0.87554157
11.64271 0.87932963
11.64371 0.88309208
11.64471 0.88682342
11.64571 0.89052506
11.64671 0.8942049900000001
11.64771 0.8978744000000001
11.64871 0.9015415800000001
11.64971 0.90520745
11.65071 0.9088656900000001
11.65171 0.9125059499999999
11.65271 0.9161196599999999
11.65371 0.91970414
11.65471 0.92326244
11.65571 0.9268010999999999
11.65671 0.93032541
11.65771 0.93383584
11.65871 0.93732812
11.65971 0.9407958
11.66071 0.9442354599999999
11.66171 0.9476494
11.66271 0.9510454700000001
11.66371 0.95443344
11.66471 0.9578197300000001
11.66571 0.96120397
11.66671 0.9645787100000001
11.66771 0.96793296
11.66871 0.97125722
11.66971 0.9745474000000001
11.67071 0.97780582
11.67171 0.9810382499999999
11.67271 0.98425038
11.67371 0.98744407
11.67471 0.9906170000000001
11.67571 0.99376533
11.67671 0.99688694
11.67771 0.9999841500000001
11.67871 1.003063
11.67971 1.0061306
11.68071 1.0091907
11.68171 1.0122417
11.68271 1.0152759
11.68371 1.0182833
11.68471 1.0212565
11.68571 1.0241931
11.68671 1.0270968
11.68771 1.0299751
11.68871 1.0328347999999998
11.68971 1.0356797
11.69071 1.0385096
11.69171 1.0413218
11.69271 1.0441140999999998
11.69371 1.0468866000000001
11.69471 1.0496416
11.69571 1.0523810999999998
11.69671 1.0551052
11.69771 1.0578093
11.69871 1.0604855
11.69971 1.0631259
11.70071 1.0657252000000002
11.70171 1.0682841
11.70271 1.070808
11.70371 1.0733053
11.70471 1.0757839999999999
11.70571 1.0782486
11.70671 1.0806997
11.70771 1.0831352
11.70871 1.0855526
11.70971 1.0879503000000001
11.71071 1.0903279
11.71171 1.0926854
11.71271 1.0950207
11.71371 1.0973302
11.71471 1.0996086
11.71571 1.1018523
11.71671 1.1040606
11.71771 1.1062366000000001
11.71871 1.1083868000000001
11.71971 1.1105182
11.72071 1.1126352000000002
11.72171 1.1147389
11.72271 1.1168269
11.72371 1.1188947
11.72471 1.120937
11.72571 1.1229504
11.72671 1.1249325
11.72771 1.1268821
11.72871 1.128798
11.72971 1.130679
11.73071 1.1325247999999999
11.73171 1.1343373
11.73271 1.1361211
11.73371 1.1378819
11.73471 1.1396263
11.73571 1.1413586999999998
11.73671 1.1430798
11.73771 1.1447869
11.73871 1.1464749
11.73971 1.1481382
11.74071 1.1497723
11.74171 1.1513746
11.74271 1.1529443000000001
11.74371 1.154481
11.74471 1.1559847
11.74571 1.1574561
11.74671 1.1588969
11.74771 1.1603111
11.74871 1.1617034
11.74971 1.1630782
11.75071 1.1644379
11.75171 1.1657815
11.75271 1.1671038999999999
11.75371 1.1683987
11.75471 1.1696595
11.75571 1.1708831
11.75671 1.1720696
11.75771 1.1732216
11.75871 1.1743424
11.75971 1.1754354999999999
11.76071 1.1765026
11.76171 1.1775459
11.76271 1.1785676
11.76371 1.1795717000000001
11.76471 1.180562
11.76571 1.1815406
11.76671 1.1825061
11.76771 1.1834528
11.76871 1.184372
11.76971 1.185255
11.77071 1.1860969000000001
11.77171 1.1868971000000001
11.77271 1.1876605
11.77371 1.1883937
11.77471 1.1891023
11.77571 1.1897891
11.77671 1.1904536000000001
11.77771 1.1910943
11.77871 1.1917107
11.77971 1.192304
11.78071 1.1928773
11.78171 1.1934317
11.78271 1.1939658
11.78371 1.1944744999999999
11.78471 1.1949502
11.78571 1.1953873
11.78671 1.1957845999999999
11.78771 1.1961471
11.78871 1.1964844000000001
11.78971 1.1968058
11.79071 1.197117
11.79171 1.1974175999999999
11.79271 1.1977020999999999
11.79371 1.1979626
11.79471 1.1981942
11.79571 1.1983953
11.79671 1.1985683
11.79771 1.1987157
11.79871 1.1988377
11.79971 1.1989306
11.80071 1.1989887
11.80171 1.1990082000000002
11.80271 1.1989901
11.80371 1.1989414
11.80471 1.1988726
11.80571 1.1987937
11.80671 1.1987082
11.80771 1.1986122
11.80871 1.1984966
11.80971 1.1983507
11.81071 1.1981685
11.81171 1.1979504
11.81271 1.1977026
11.81371 1.1974324
11.81471 1.197144
11.81571 1.1968367
11.81671 1.1965055
11.81771 1.1961454
11.81871 1.1957558
11.81971 1.1953413
11.82071 1.1949102
11.82171 1.1944689
11.82271 1.1940182000000001
11.82371 1.1935513
11.82471 1.1930563
11.82571 1.192522
11.82671 1.1919431
11.82771 1.1913234
11.82871 1.1906732
11.82971 1.190004
11.83071 1.1893236999999999
11.83171 1.1886321
11.83271 1.1879235
11.83371 1.1871905
11.83471 1.1864295
11.83571 1.1856432
11.83671 1.1848384
11.83771 1.1840220000000001
11.83871 1.1831953
11.83971 1.1823527
11.84071 1.1814831
11.84171 1.1805769000000002
11.84271 1.1796305
11.84371 1.1786494
11.84471 1.1776455
11.84571 1.1766307999999999
11.84671 1.175612
11.84771 1.1745864
11.84871 1.1735441
11.84971 1.1724737
11.85071 1.1713685
11.85171 1.1702293000000001
11.85271 1.1690638999999998
11.85371 1.1678817
11.85471 1.166687
11.85571 1.1654775
11.85671 1.164245
11.85771 1.1629815
11.85871 1.161685
11.85971 1.1603611999999999
11.86071 1.1590217
11.86171 1.1576781
11.86271 1.1563352
11.86371 1.1549884
11.86471 1.1536254
11.86571 1.1522332
11.86671 1.1508042
11.86771 1.1493399
11.86871 1.1478497
11.86971 1.1463449
11.87071 1.1448325000000001
11.87171 1.143311
11.87271 1.1417726
11.87371 1.1402083
11.87471 1.1386133999999999
11.87571 1.1369915
11.87671 1.1353523
11.87771 1.1337059999999999
11.87871 1.132057
11.87971 1.1304012
11.88071 1.1287273
11.88171 1.1270232999999998
11.88271 1.1252837
11.88371 1.1235123
11.88471 1.1217202000000002
11.88571 1.1199202
11.88671 1.1181201
11.88771 1.1163183
11.88871 1.1145053
11.88971 1.1126696999999999
11.89071 1.1108046
11.89171 1.1089115999999999
11.89271 1.1069991
11.89371 1.1050769999999999
11.89471 1.1031506
11.89571 1.1012171
11.89671 1.0992673
11.89771 1.0972909
11.89871 1.0952828
11.89971 1.0932469999999999
11.90071 1.0911942000000001
11.90171 1.0891364000000001
11.90271 1.0870799
11.90371 1.0850222
11.90471 1.0829529
11.90571 1.0808599
11.90671 1.0787364000000002
11.90771 1.0765841999999999
11.90871 1.0744129
11.90971 1.0722341
11.91071 1.070055
11.91171 1.0678747
11.91271 1.0656849
11.91371 1.0634758
11.91471 1.0612414000000001
11.91571 1.0589837
11.91671 1.0567112
11.91771 1.0544332
11.91871 1.0521546
11.91971 1.0498718
11.92071 1.0475751
11.92171 1.0452538
11.92271 1.0429022
11.92371 1.0405241
11.92471 1.0381296
11.92571 1.0357314
11.92671 1.033337
11.92771 1.0309454
11.92871 1.0285481
11.92971 1.0261342999999998
11.93071 1.0236972
11.93171 1.0212374
11.93271 1.0187621
11.93371 1.0162801000000001
11.93471 1.0137961
11.93571 1.0113083999999999
11.93671 1.0088091000000001
11.93771 1.0062896
11.93871 1.0037464
11.93971 1.0011832999999999
11.94071 0.99860989
11.94171 0.99603627
11.94271 0.9934675900000001
11.94371 0.99090077
11.94471 0.9883259400000001
11.94571 0.98573193
11.94671 0.98311175
11.94771 0.9804666
11.94871 0.9778042299999999
11.94971 0.9751347800000001
11.95071 0.9724649599999999
11.95171 0.96979477
11.95271 0.9671188900000001
11.95371 0.9644309999999999
11.95471 0.96172802
11.95571 0.9590126600000001
11.95671 0.9562922600000001
11.95771 0.95357345
11.95871 0.9508582800000001
11.95971 0.94814142
11.96071 0.94541283
11.96171 0.9426624499999999
11.96271 0.93988515
11.96371 0.93708448
11.96471 0.9342696500000001
11.96571 0.9314516599999999
11.96671 0.92863729
11.96771 0.9258272099999999
11.96871 0.9230162
11.96971 0.92019718
11.97071 0.9173663300000001
11.97171 0.91452459
11.97271 0.91167642
11.97371 0.9088262
11.97471 0.90597449
11.97571 0.9031165400000001
11.97671 0.9002444300000001
11.97771 0.8973522100000001
11.97871 0.89443894
11.97971 0.8915108600000001
11.98071 0.88857869
11.98171 0.88565238
11.98271 0.88273669
11.98371 0.87982956
11.98471 0.8769230899999999
11.98571 0.8740085200000001
11.98671 0.87107969
11.98771 0.8681361599999999
11.98871 0.86518098
11.98971 0.86221779
11.99071 0.8592473300000001
11.99171 0.8562669199999999
11.99271 0.85327253
11.99371 0.8502622099999999
11.99471 0.84723877
11.99571 0.84421039
11.99671 0.8411868499999999
11.99771 0.8381757
11.99871 0.83517786
11.99971 0.83218757
12.00071 0.8291942099999999
12.00171 0.82618846
12.00271 0.82316473
12.00371 0.8201237800000001
12.00471 0.81707025
12.00571 0.81400927
12.00671 0.81094345
12.00771 0.8078721400000001
12.00871 0.8047933700000001
12.00971 0.8017075199999999
12.01071 0.7986179600000001
12.01171 0.79553183
12.01271 0.79245549
12.01371 0.7893912499999999
12.01471 0.7863351100000001
12.01571 0.7832771199999999
12.01671 0.7802058
12.01771 0.77711251
12.01871 0.77399551
12.01971 0.77085975
12.02071 0.76771374
12.02171 0.76456564
12.02271 0.76141972
12.02371 0.7582766000000001
12.02471 0.7551349199999999
12.02571 0.7519946399999999
12.02671 0.74885841
12.02771 0.74573052
12.02871 0.74261362
12.02971 0.73950565
12.03071 0.73639853
12.03171 0.73328065
12.03271 0.73014144
12.03371 0.72697587
12.03471 0.72378707
12.03571 0.72058472
12.03671 0.7173803599999999
12.03771 0.71418295
12.03871 0.7109955400000001
12.03971 0.70781587
12.04071 0.70463968
12.04171 0.70146411
12.04271 0.69828932
12.04371 0.6951172400000001
12.04471 0.6919488300000001
12.04571 0.68878052
12.04671 0.68560443
12.04771 0.68241111
12.04871 0.6791943699999999
12.04971 0.67595518
12.05071 0.6727025400000001
12.05171 0.66945031
12.05271 0.66621155
12.05371 0.6629928900000001
12.05471 0.6597927299999999
12.05571 0.6566030900000001
12.05671 0.65341396
12.05771 0.65021827
12.05871 0.64701373
12.05971 0.64380178
12.06071 0.64058346
12.06171 0.6373567
12.06271 0.6341160299999999
12.06371 0.6308557
12.06471 0.6275739100000001
12.06571 0.62427646
12.06671 0.62097623
12.06771 0.6176884300000001
12.06871 0.61442442
12.06971 0.61118659
12.07071 0.60796728
12.07171 0.6047526400000001
12.07271 0.6015288599999999
12.07371 0.5982879099999999
12.07471 0.59502926
12.07571 0.59175771
12.07671 0.58847885
12.07771 0.5851947700000001
12.07871 0.58190334
12.07971 0.57860133
12.08071 0.5752886199999999
12.08171 0.57197129
12.08271 0.56866091
12.08371 0.56536929
12.08471 0.5621023
12.08571 0.55885566
12.08671 0.55561531
12.08771 0.55236313
12.08871 0.54908427
12.08971 0.54577333
12.09071 0.54243552
12.09171 0.53908257
12.09271 0.53572664
12.09371 0.53237462
12.09471 0.52902712
12.09571 0.52568116
12.09671 0.52233534
12.09771 0.51899347
12.09871 0.51566358
12.09971 0.51235333
12.10071 0.50906418
12.10171 0.50578793
12.10271 0.5025077099999999
12.10371 0.4992052
12.10471 0.49586808000000004
12.10571 0.4924959
12.10671 0.48909984
12.10771 0.48569716
12.10871 0.48230309
12.10971 0.4789243
12.11071 0.47555808
12.11171 0.47219624
12.11271 0.46883156000000004
12.11371 0.46546226
12.11471 0.46209265
12.11571 0.45872838000000005
12.11671 0.45537041
12.11771 0.45201182
12.11871 0.44863927000000003
12.11971 0.44523934
12.12071 0.44180639
12.12171 0.43834685
12.12271 0.43487782
12.12371 0.43141999999999997
12.12471 0.42798854
12.12571 0.42458651999999997
12.12671 0.42120493000000003
12.12771 0.41782833
12.12871 0.41444274000000003
12.12971 0.41104206000000004
12.13071 0.40762862
12.13171 0.40420867
12.13271 0.40078578000000004
12.13371 0.39735650999999994
12.13471 0.39391139999999997
12.13571 0.39044090000000004
12.13671 0.38694246
12.13771 0.38342467
12.13871 0.37990515
12.13971 0.37640282
12.14071 0.37292882
12.14171 0.36948087999999996
12.14271 0.36604425
12.14371 0.36259908
12.14471 0.35912979
12.14571 0.35563188
12.14671 0.35211232000000003
12.14771 0.3485838
12.14871 0.34505662
12.14971 0.34153308
12.15071 0.33800751
12.15171 0.33447177
12.15271 0.3309228
12.15371 0.32736664
12.15471 0.32381667000000003
12.15571 0.32028663
12.15671 0.31678178
12.15771 0.31329426
12.15871 0.30980526999999997
12.15971 0.30629309
12.16071 0.30274325999999996
12.16171 0.29915494000000004
12.16271 0.29554048
12.16371 0.29191817000000003
12.16471 0.28830270999999996
12.16571 0.28469850999999996
12.16671 0.2810997
12.16771 0.27749573
12.16871 0.27387994
12.16971 0.27025449
12.17071 0.26662946
12.17171 0.26301609000000004
12.17271 0.25941886000000003
12.17371 0.25583056
12.17471 0.25223454
12.17571 0.248613
12.17671 0.24495630000000002
12.17771 0.24126884999999998
12.17871 0.23756735
12.17971 0.23387254
12.18071 0.23019891
12.18171 0.22654783
12.18271 0.22290803
12.18371 0.21926272
12.18471 0.21559892000000003
12.18571 0.211914
12.18671 0.20821537
12.18771 0.20451385
12.18871 0.20081543
12.18971 0.19711617
12.19071 0.19340359000000001
12.19171 0.18966434999999998
12.19271 0.18589312
12.19371 0.18209754
12.19471 0.17829607
12.19571 0.17450924
12.19671 0.17074947
12.19771 0.16701472
12.19871 0.16328975
12.19971 0.15955432
12.20071 0.15579343
12.20171 0.15200434
12.20271 0.14819611
12.20371 0.14438281
12.20471 0.14057419
12.20571 0.13676976
12.20671 0.13295967
12.20771 0.12913173
12.20871 0.12528009
12.20971 0.12141041
12.21071 0.11753776
12.21171 0.11367864
12.21271 0.10984115
12.21371 0.10601954
12.21471 0.10219610000000001
12.21571 0.098349922
12.21671 0.094467337
12.21771 0.090548646
12.21871 0.086607138
12.21971 0.082661374
12.22071 0.07872507599999999
12.22171 0.074800564
12.22271 0.070879178
12.22371 0.066948222
12.22471 0.063000002
12.22571 0.059037318
12.22671 0.05507209
12.22771 0.051117892
12.22871 0.047180825
12.22971 0.043254372
12.23071 0.039321466
12.23171 0.035362958
12.23271 0.031367707
12.23371 0.027338592999999998
12.23471 0.023290981
12.23571 0.019244515
12.23671 0.015212795
12.23771 0.011196781999999999
12.23871 0.0071854869
12.23971 0.0031633105999999997
12.24071 -0.0008804660900000001
12.24171 -0.0049456499
12.24271 -0.0090219859
12.24371 -0.013096243
12.24471 -0.017161127
12.24571 -0.021220518
12.24671 -0.025287797
12.24771 -0.029378131000000002
12.24871 -0.033499172
12.24971 -0.037645738000000005
12.25071 -0.041801704
12.25171 -0.045948208
12.25271 -0.050073623
12.25371 -0.054179597999999995
12.25471 -0.058279833
12.25571 -0.06239238999999999
12.25671 -0.066529913
12.25771 -0.070693484
12.25871 -0.074873352
12.25971 -0.079055876
12.26071 -0.083232397
12.26171 -0.08740468200000001
12.26271 -0.09158369499999999
12.26371 -0.09578251
12.26471 -0.10000765999999998
12.26571 -0.10425424
12.26671 -0.10850765000000001
12.26771 -0.11275138
12.26871 -0.11697616000000001
12.26971 -0.12118527000000001
12.27071 -0.12539286
12.27171 -0.12961639
12.27271 -0.13386705999999998
12.27371 -0.1381442
12.27471 -0.14243624
12.27571 -0.14672794
12.27671 -0.1510091
12.27771 -0.15528016
12.27871 -0.15955112
12.27971 -0.16383481
12.28071 -0.16813873000000001
12.28171 -0.17246009
12.28271 -0.17678747
12.28371 -0.18110769999999998
12.28471 -0.18541409
12.28571 -0.18971107
12.28671 -0.19401223
12.28771 -0.19833304
12.28871 -0.2026822
12.28971 -0.20705664
12.29071 -0.21144338000000001
12.29171 -0.21582625
12.29271 -0.22019487999999998
12.29371 -0.22454960000000002
12.29471 -0.22890032
12.29571 -0.23326001
12.29671 -0.23763679999999998
12.29771 -0.24202934
12.29871 -0.24642807
12.29971 -0.25082168
12.30071 -0.25520439
12.30171 -0.25958016
12.30271 -0.26396065999999996
12.30371 -0.26835864
12.30471 -0.27278031
12.30571 -0.2772212
12.30671 -0.28166838
12.30771 -0.28610721
12.30871 -0.29052924
12.30971 -0.29493659
12.31071 -0.2993403
12.31171 -0.30375386
12.31271 -0.30818555999999997
12.31371 -0.31263439
12.31471 -0.31709133
12.31571 -0.32154538
12.31671 -0.32599042
12.31771 -0.33042885
12.31871 -0.33486979
12.31971 -0.33932307
12.32071 -0.34379249
12.32171 -0.3482729
12.32271 -0.35275218999999997
12.32371 -0.35721806
12.32471 -0.36166478
12.32571 -0.36609657
12.32671 -0.37052524000000003
12.32771 -0.37496411
12.32871 -0.3794207
12.32971 -0.38389333000000003
12.33071 -0.38837295
12.33171 -0.39284891
12.33271 -0.39731534
12.33371 -0.40177423999999995
12.33471 -0.4062335
12.33571 -0.41070146999999996
12.33671 -0.41518099999999997
12.33771 -0.41966704
12.33871 -0.42414916999999996
12.33971 -0.42861756
12.34071 -0.43306877000000005
12.34171 -0.43750773000000004
12.34271 -0.44194558000000006
12.34371 -0.44639325
12.34471 -0.45085554
12.34571 -0.45532854
12.34671 -0.45980220000000005
12.34771 -0.46426597999999997
12.34871 -0.46871491000000004
12.34971 -0.47315173
12.35071 -0.47758459
12.35171 -0.48202154999999997
12.35271 -0.48646567999999996
12.35371 -0.49091292999999997
12.35471 -0.49535502000000003
12.35571 -0.49978457
12.35671 -0.5042001100000001
12.35771 -0.50860723
12.35871 -0.51301573
12.35971 -0.51743379
12.36071 -0.5218629699999999
12.36171 -0.52629705
12.36271 -0.53072516
12.36371 -0.53513744
12.36471 -0.53953025
12.36571 -0.54390752
12.36671 -0.54827775
12.36771 -0.5526488199999999
12.36871 -0.55702319
12.36971 -0.5613969600000001
12.37071 -0.56576263
12.37171 -0.57011414
12.37271 -0.57445127
12.37371 -0.5787798200000001
12.37471 -0.58310828
12.37571 -0.5874425600000001
12.37671 -0.59178215
12.37771 -0.59611965
12.37871 -0.6004448
12.37971 -0.60474984
12.38071 -0.60903388
12.38171 -0.61330283
12.38271 -0.61756601
12.38371 -0.62183063
12.38471 -0.6260978500000001
12.38571 -0.63036224
12.38671 -0.63461568
12.38771 -0.63885218
12.38871 -0.64307163
12.38971 -0.64727948
12.39071 -0.65148287
12.39171 -0.65568583
12.39271 -0.6598861
12.39371 -0.6640756999999999
12.39471 -0.6682453199999999
12.39571 -0.67238975
12.39671 -0.6765109499999999
12.39771 -0.68061724
12.39871 -0.68471879
12.39971 -0.68882192
12.40071 -0.6929260700000001
12.40171 -0.69702449
12.40271 -0.70110834
12.40371 -0.70517203
12.40471 -0.70921616
12.40571 -0.71324646
12.40671 -0.71726996
12.40771 -0.7212895
12.40871 -0.72530163
12.40971 -0.72929794
12.41071 -0.7332698000000001
12.41171 -0.7372132499999999
12.41271 -0.74113193
12.41371 -0.74503482
12.41471 -0.74893138
12.41571 -0.75282622
12.41671 -0.7567162199999999
12.41771 -0.76059252
12.41871 -0.7644454
12.41971 -0.76826969
12.42071 -0.77206744
12.42171 -0.77584614
12.42271 -0.77961395
12.42371 -0.7833742499999999
12.42471 -0.7871242199999999
12.42571 -0.79085566
12.42671 -0.79456111
12.42771 -0.79823863
12.42871 -0.80189323
12.42971 -0.8055345199999999
12.43071 -0.80917114
12.43171 -0.8128056300000001
12.43271 -0.8164321999999999
12.43371 -0.82003949
12.43471 -0.82361642
12.43571 -0.8271577800000001
12.43671 -0.8306662600000001
12.43771 -0.83415033
12.43871 -0.83761821
12.43971 -0.8410734099999999
12.44071 -0.84451204
12.44171 -0.8479260799999999
12.44271 -0.85130828
12.44371 -0.85465778
12.44471 -0.85798074
12.44571 -0.8612873999999999
12.44671 -0.8645866999999999
12.44771 -0.86788014
12.44871 -0.87116137
12.44971 -0.8744187699999999
12.45071 -0.87764207
12.45171 -0.8808277499999999
12.45271 -0.88398037
12.45371 -0.8871099
12.45471 -0.89022536
12.45571 -0.89332955
12.45671 -0.89641772
12.45771 -0.8994798199999999
12.45871 -0.9025079199999999
12.45971 -0.9054993299999999
12.46071 -0.9084597200000001
12.46171 -0.9113980500000001
12.46271 -0.9143216500000001
12.46371 -0.9172308299999999
12.46471 -0.92011774
12.46571 -0.92297075
12.46671 -0.92578065
12.46771 -0.92854602
12.46871 -0.93127387
12.46971 -0.9339761
12.47071 -0.93666306
12.47171 -0.93933782
12.47271 -0.94199507
12.47371 -0.9446250300000001
12.47471 -0.94721885
12.47571 -0.9497742199999999
12.47671 -0.95229661
12.47771 -0.9547952599999999
12.47871 -0.9572770399999999
12.47971 -0.9597417
12.48071 -0.9621815800000001
12.48171 -0.9645850399999999
12.48271 -0.9669438
12.48371 -0.96925702
12.48471 -0.97153252
12.48571 -0.9737816599999999
12.48671 -0.97601349
12.48771 -0.9782291000000001
12.48871 -0.9804209700000001
12.48971 -0.9825771699999999
12.49071 -0.98468792
12.49171 -0.9867508
12.49271 -0.9887717699999999
12.49371 -0.99076089
12.49471 -0.99272644
12.49571 -0.99467002
12.49671 -0.9965852799999999
12.49771 -0.9984632
12.49871 -1.0002974
12.49971 -1.0020889
12.50071 -1.0038463
12.50171 -1.005581
12.50271 -1.0073005
12.50371 -1.0090040999999998
12.50471 -1.0106821
12.50571 -1.0123208
12.50671 -1.0139098
12.50771 -1.0154465
12.50871 -1.0169371999999999
12.50971 -1.0183924
12.51071 -1.0198201
12.51171 -1.0212217000000001
12.51271 -1.0225913
12.51371 -1.0239197
12.51471 -1.0252006
12.51571 -1.0264354
12.51671 -1.0276317
12.51771 -1.0287999
12.51871 -1.0299467
12.51971 -1.0310705
12.52071 -1.0321617
12.52171 -1.0332082
12.52271 -1.0342018
12.52371 -1.0351423
12.52471 -1.0360384
12.52571 -1.0369021
12.52671 -1.0377425
12.52771 -1.0385605
12.52871 -1.0393495000000001
12.52971 -1.0400992
12.53071 -1.040802
12.53171 -1.0414572
12.53271 -1.0420710999999998
12.53371 -1.0426517
12.53471 -1.0432036
12.53571 -1.0437241
12.53671 -1.0442038
12.53771 -1.0446317
12.53871 -1.0450019
12.53971 -1.0453165
12.54071 -1.0455858
12.54171 -1.0458224
12.54271 -1.0460353
12.54371 -1.0462248
12.54471 -1.0463834
12.54571 -1.0465003
12.54671 -1.046568
12.54771 -1.0465859
12.54871 -1.0465605
12.54971 -1.0465
12.55071 -1.0464088999999999
12.55171 -1.0462852999999999
12.55271 -1.0461209
12.55371 -1.0459065
12.55471 -1.0456372999999999
12.55571 -1.0453166
12.55671 -1.0449541
12.55771 -1.0445609
12.55871 -1.0441426999999999
12.55971 -1.0436973999999999
12.56071 -1.0432152000000001
12.56171 -1.0426845
12.56271 -1.0420976
12.56371 -1.0414549
12.56471 -1.0407635
12.56571 -1.0400326999999998
12.56671 -1.0392682
12.56771 -1.0384689
12.56871 -1.0376280999999998
12.56971 -1.0367384
12.57071 -1.0357968
12.57171 -1.0348072
12.57271 -1.0337795
12.57371 -1.0327233
12.57471 -1.0316432
12.57571 -1.0305349
12.57671 -1.029388
12.57771 -1.0281913
12.57871 -1.0269381
12.57971 -1.0256303
12.58071 -1.0242756
12.58171 -1.0228838
12.58271 -1.0214598
12.58371 -1.0200015
12.58471 -1.0185015
12.58571 -1.0169515
12.58671 -1.0153482999999999
12.58771 -1.0136956000000001
12.58871 -1.0120024
12.58971 -1.0102771
12.59071 -1.0085235
12.59171 -1.0067371999999999
12.59271 -1.0049084
12.59371 -1.0030279
12.59471 -1.0010916
12.59571 -0.99910395
12.59671 -0.99707441
12.59771 -0.99501302
12.59871 -0.99292444
12.59971 -0.99080559
12.60071 -0.98864799
12.60171 -0.9864429900000001
12.60271 -0.98418659
12.60371 -0.98188231
12.60471 -0.97953826
12.60571 -0.97716227
12.60671 -0.97475667
12.60771 -0.9723164100000001
12.60871 -0.9698320200000001
12.60971 -0.96729472
12.61071 -0.9647016399999999
12.61171 -0.9620579
12.61271 -0.95937345
12.61371 -0.9566582699999999
12.61471 -0.95391581
12.61571 -0.95114233
12.61671 -0.94832899
12.61771 -0.94546722
12.61871 -0.94255442
12.61971 -0.93959486
12.62071 -0.9365978699999999
12.62171 -0.93357172
12.62271 -0.9305186599999999
12.62371 -0.9274341199999999
12.62471 -0.92430878
12.62571 -0.9211343699999999
12.62671 -0.9179087400000001
12.62771 -0.91463747
12.62871 -0.9113301500000001
12.62971 -0.90799564
12.63071 -0.9046362699999999
12.63171 -0.9012472800000001
12.63271 -0.8978188
12.63371 -0.89434264
12.63471 -0.8908163800000001
12.63571 -0.88724513
12.63671 -0.8836383
12.63771 -0.8800038099999999
12.63871 -0.87634381
12.63971 -0.87265307
12.64071 -0.8689226600000001
12.64171 -0.8651447499999999
12.64271 -0.86131804
12.64371 -0.85744876
12.64471 -0.85354699
12.64571 -0.84962118
12.64671 -0.84567359
12.64771 -0.8416991699999999
12.64871 -0.83768861
12.64971 -0.83363419
12.65071 -0.8295343300000001
12.65171 -0.82539422
12.65271 -0.8212233899999999
12.65371 -0.8170293599999999
12.65471 -0.81281336
12.65571 -0.8085698800000001
12.65671 -0.80428962
12.65771 -0.7999653000000001
12.65871 -0.79559581
12.65971 -0.7911873999999999
12.66071 -0.78674974
12.66171 -0.7822910299999999
12.66271 -0.7778128599999999
12.66371 -0.7733099600000001
12.66471 -0.7687733
12.66571 -0.76419576
12.66671 -0.7595763999999999
12.66771 -0.75492109
12.66871 -0.75023905
12.66971 -0.74553769
12.67071 -0.74081831
12.67171 -0.73607536
12.67271 -0.73129991
12.67371 -0.7264853499999999
12.67471 -0.72163115
12.67571 -0.71674357
12.67671 -0.71183192
12.67771 -0.7069035
12.67871 -0.70195924
12.67971 -0.69699357
12.68071 -0.69199796
12.68171 -0.68696574
12.68271 -0.68189669
12.68371 -0.67679677
12.68471 -0.67167529
12.68571 -0.6665392299999999
12.68671 -0.66138962
12.68771 -0.6562212000000001
12.68871 -0.65102563
12.68971 -0.64579691
12.69071 -0.6405348
12.69171 -0.63524521
12.69271 -0.6299368599999999
12.69371 -0.6246160700000001
12.69471 -0.61928327
12.69571 -0.61393287
12.69671 -0.60855672
12.69771 -0.60314909
12.69871 -0.59771002
12.69971 -0.59224577
12.70071 -0.58676498
12.70171 -0.5812739
12.70271 -0.5757731399999999
12.70371 -0.57025757
12.70471 -0.5647195500000001
12.70571 -0.5591538699999999
12.70671 -0.5535611
12.70771 -0.54794727
12.70871 -0.54232059
12.70971 -0.53668707
12.71071 -0.53104721
12.71171 -0.52539594
12.71271 -0.51972643
12.71371 -0.51403386
12.71471 -0.50831903
12.71571 -0.50258744
12.71671 -0.49684658000000004
12.71771 -0.49110125
12.71871 -0.48535083999999995
12.71971 -0.47958996000000004
12.72071 -0.47381138
12.72171 -0.46801077999999996
12.72271 -0.46218899
12.72371 -0.45635201999999997
12.72471 -0.4505075
12.72571 -0.44466066
12.72671 -0.43881177000000005
12.72771 -0.43295649999999997
12.72871 -0.42708917
12.72971 -0.42120637
12.73071 -0.41530956999999996
12.73171 -0.40940409999999994
12.73271 -0.40349634
12.73371 -0.39758971000000004
12.73471 -0.39168288999999995
12.73571 -0.38577085
12.73671 -0.37984771
12.73771 -0.37391072
12.73871 -0.36796192
12.73971 -0.36200730000000003
12.74071 -0.35605341999999995
12.74171 -0.35010416
12.74271 -0.34415880000000004
12.74371 -0.33821291
12.74471 -0.33226158
12.74571 -0.32630241
12.74671 -0.3203372
12.74771 -0.31437068
12.74871 -0.30840768
12.74971 -0.30245013
12.75071 -0.29649599
12.75171 -0.29054065
12.75271 -0.28457993000000004
12.75371 -0.27861304000000003
12.75471 -0.27264338
12.75571 -0.26667691
12.75671 -0.26071928
12.75771 -0.25477288
12.75871 -0.24883599999999997
12.75971 -0.2429045
12.76071 -0.2369748
12.76171 -0.23104636999999997
12.76271 -0.22512225
12.76371 -0.21920714
12.76471 -0.21330465
12.76571 -0.20741506
12.76671 -0.20153513
12.76771 -0.19566018999999998
12.76871 -0.18978708
12.76971 -0.18391635
12.77071 -0.17805224
12.77171 -0.17220033
12.77271 -0.16636456
12.77371 -0.16054515
12.77471 -0.15473894000000002
12.77571 -0.14894174
12.77671 -0.14315133
12.77771 -0.1373693
12.77871 -0.13160037
12.77971 -0.12584984999999999
12.78071 -0.12012053
12.78171 -0.1144111
12.78271 -0.10871710000000001
12.78371 -0.10303379
12.78471 -0.097359315
12.78571 -0.091696263
12.78671 -0.086050463
12.78771 -0.080427894
12.78871 -0.07483146
12.78971 -0.069259625
12.79071 -0.063707691
12.79171 -0.05817092
12.79271 -0.05264781600000001
12.79371 -0.047141275999999996
12.79471 -0.041656902999999995
12.79571 -0.036199667
12.79671 -0.030770728999999997
12.79771 -0.025366583999999998
12.79871 -0.019981078
12.79971 -0.014609234
12.80071 -0.009250587000000001
12.80171 -0.0039101036
12.80271 0.0014041518
12.80371 0.0066851084000000005
12.80471 0.011930292
12.80571 0.017142769
12.80671 0.022328887
12.80771 0.027494121
12.80871 0.032639559000000005
12.80971 0.037761129
12.81071 0.042852020000000005
12.81171 0.047906931
12.81271 0.052925479000000004
12.81371 0.057912513
12.81471 0.062875141
12.81571 0.067818078
12.81671 0.07274011699999999
12.81771 0.07763389700000001
12.81871 0.082489382
12.81971 0.08729914600000001
12.82071 0.092062273
12.82171 0.096784806
12.82271 0.10147629999999999
12.82371 0.10614444
12.82471 0.11079080999999999
12.82571 0.11541043999999999
12.82671 0.1199949
12.82771 0.12453757
12.82871 0.12903757000000002
12.82971 0.13349989
12.83071 0.13793169
12.83171 0.14233713
12.83271 0.14671352999999998
12.83371 0.15105166
12.83471 0.15534022
12.83571 0.15957198
12.83671 0.16374794
12.83771 0.16787716
12.83871 0.1719721
12.83971 0.17604202
12.84071 0.18008798
12.84171 0.18410262
12.84271 0.1880744
12.84371 0.19199408
12.84471 0.19585946999999998
12.84571 0.19967590999999998
12.84671 0.20345200000000002
12.84771 0.20719344999999997
12.84871 0.21089870000000002
12.84971 0.21455938000000002
12.85071 0.21816497
12.85171 0.22170951
12.85271 0.22519606
12.85371 0.22863583
12.85471 0.23204263
12.85571 0.23542538
12.85671 0.23878268
12.85771 0.24210312000000003
12.85871 0.24537068999999997
12.85971 0.24857274000000001
12.86071 0.25170591999999997
12.86171 0.25477663
12.86271 0.25779631
12.86371 0.260774
12.86471 0.26371112999999996
12.86571 0.26660108000000005
12.86671 0.26943421
12.86771 0.27220487000000004
12.86871 0.2749163
12.86971 0.27757974
12.87071 0.28020837000000004
12.87171 0.28280949
12.87271 0.28537903
12.87371 0.28790238
12.87471 0.29036109
12.87571 0.2927416
12.87671 0.29504194
12.87771 0.29727209000000004
12.87871 0.29944796
12.87971 0.30158279
12.88071 0.30368064
12.88171 0.30573548
12.88271 0.3077362
12.88371 0.30967426000000003
12.88471 0.31154951999999997
12.88571 0.31337015999999995
12.88671 0.31514692
12.88771 0.31688521
12.88871 0.31857977
12.88971 0.32021541
12.89071 0.32177416
12.89171 0.32324435
12.89271 0.32462736
12.89371 0.32593748
12.89471 0.32719497
12.89571 0.32841638
12.89671 0.32960671999999996
12.89771 0.33075851
12.89871 0.33185713
12.89971 0.33288978
12.90071 0.33385237
12.90171 0.33475044
12.90271 0.33559394000000003
12.90371 0.33638929
12.90471 0.33713328000000004
12.90571 0.33781352
12.90671 0.33841477999999997
12.90771 0.33892803
12.90871 0.33935674
12.90971 0.33971652999999996
12.91071 0.34002794000000003
12.91171 0.34030629
12.91271 0.34055393
12.91371 0.34075931
12.91471 0.34090336
12.91571 0.34096919000000003
12.91671 0.3409503
12.91771 0.34085237
12.91871 0.34068786
12.91971 0.34046755
12.92071 0.34019367
12.92171 0.33985884
12.92271 0.33945155
12.92371 0.33896475000000004
12.92471 0.33840201999999997
12.92571 0.33777743
12.92671 0.33710885
12.92771 0.33640824
12.92871 0.33567441000000003
12.92971 0.33489268
12.93071 0.33404133
12.93171 0.33310223
12.93271 0.33206909
12.93371 0.33094934
12.93471 0.32975883
12.93571 0.32851237
12.93671 0.3272159
12.93771 0.32586465000000003
12.93871 0.32444762
12.93971 0.3229561
12.94071 0.32139036
12.94171 0.31976034
12.94271 0.31807986
12.94371 0.31635805
12.94471 0.31459266
12.94571 0.31276958
12.94671 0.31086942
12.94771 0.30887737000000004
12.94871 0.30679095
12.94971 0.30462142999999997
12.95071 0.30238812
12.95171 0.30010832
12.95271 0.29778939
12.95371 0.29542618
12.95471 0.29300575
12.95571 0.29051573999999997
12.95671 0.28795165
12.95771 0.28531870000000004
12.95871 0.28262719999999997
12.95971 0.27988485999999996
12.96071 0.27709014
12.96171 0.27423184
12.96271 0.27129443
12.96371 0.26826705
12.96471 0.26515012000000004
12.96571 0.26195655
12.96671 0.25870563
12.96771 0.25541377
12.96871 0.2520866
12.96971 0.24871705
12.97071 0.24529011
12.97171 0.24179131999999998
12.97271 0.23821435999999999
12.97371 0.23456335
12.97471 0.23084884000000003
12.97571 0.22708033000000002
12.97671 0.22325995
12.97771 0.219381
12.97871 0.21543248999999998
12.97971 0.21140659
12.98071 0.20730463
12.98171 0.20313782
12.98271 0.19892193
12.98371 0.19466891
12.98471 0.19038031
12.98571 0.18604608
12.98671 0.18164959
12.98771 0.17717601
12.98871 0.17261944
12.98971 0.16798507
12.99071 0.16328511999999998
12.99171 0.15853152
12.99271 0.15372961000000002
12.99371 0.14887626
12.99471 0.14396357999999998
12.99571 0.13898545
12.99671 0.13394268
12.99771 0.12884384
12.99871 0.12370065000000001
12.99971 0.11852111000000001
13.00071 0.1133042
13.00171 0.10803936
13.00271 0.10271142
13.00371 0.09730823200000001
13.00471 0.091826654
13.00571 0.086273823
13.00671 0.080663001
13.00771 0.07500659600000001
13.00871 0.069310219
13.00971 0.063571183
13.01071 0.057781795999999996
13.01171 0.051935297
13.01271 0.046030612
13.01371 0.040073073
13.01471 0.034070766
13.01571 0.028028842999999998
13.01671 0.021945426
13.01771 0.015811702
13.01871 0.0096164331
13.01971 0.0033522275999999995
13.02071 -0.0029799197
13.02171 -0.0093705356
13.02271 -0.015806091
13.02371 -0.022275444999999998
13.02471 -0.028774752999999997
13.02571 -0.035308231999999995
13.02671 -0.041884615
13.02771 -0.048511595
13.02871 -0.055191688999999995
13.02971 -0.061921735000000006
13.03071 -0.068696082
13.03171 -0.075511343
13.03271 -0.08236945700000001
13.03371 -0.089277024
13.03471 -0.09624135
13.03571 -0.10326533
13.03671 -0.11034458
13.03771 -0.11746844
13.03871 -0.12462464000000001
13.03971 -0.13180488999999998
13.04071 -0.13900845
13.04171 -0.14624166
13.04271 -0.15351392
13.04371 -0.16083241
13.04471 -0.16819888
13.04571 -0.17560974000000001
13.04671 -0.18305951
13.04771 -0.19054498
13.04871 -0.1980674
13.04971 -0.20563137
13.05071 -0.21324095
13.05171 -0.22089581
13.05271 -0.22858975
13.05371 -0.23631274000000002
13.05471 -0.24405559999999998
13.05571 -0.25181472
13.05671 -0.25959387
13.05771 -0.26740231999999997
13.05871 -0.27524992
13.05971 -0.28314241
13.06071 -0.2910791
13.06171 -0.29905427
13.06271 -0.30706108
13.06371 -0.31509567
13.06471 -0.32315836
13.06571 -0.33125214
13.06671 -0.33937873999999996
13.06771 -0.34753545
13.06871 -0.35571484000000003
13.06971 -0.36390778
13.07071 -0.37210812
13.07171 -0.38031656
13.07271 -0.38854082
13.07371 -0.39679212
13.07471 -0.40507978000000006
13.07571 -0.41340700999999996
13.07671 -0.42176973
13.07771 -0.43015946
13.07871 -0.43856803999999994
13.07971 -0.4469919
13.08071 -0.45543251999999995
13.08171 -0.46389387000000004
13.08271 -0.47237789
13.08371 -0.48088185
13.08471 -0.48939842
13.08571 -0.49791968999999997
13.08671 -0.5064419
13.08771 -0.5149684800000001
13.08871 -0.52350918
13.08971 -0.53207511
13.09071 -0.5406728900000001
13.09171 -0.54930109
13.09271 -0.55795047
13.09371 -0.56660841
13.09471 -0.57526538
13.09571 -0.5839185299999999
13.09671 -0.59257187
13.09771 -0.60123233
13.09871 -0.60990443
13.09971 -0.61858711
13.10071 -0.62727407
13.10171 -0.6359587
13.10271 -0.64463895
13.10371 -0.65331999
13.10471 -0.6620125800000001
13.10571 -0.67072702
13.10671 -0.67946725
13.10771 -0.68822759
13.10871 -0.6969946
13.10971 -0.70575285
13.11071 -0.71449219
13.11171 -0.72321189
13.11271 -0.7319195199999999
13.11371 -0.7406255700000001
13.11471 -0.7493370699999999
13.11571 -0.7580536
13.11671 -0.76676831
13.11771 -0.7754731499999999
13.11871 -0.7841647599999999
13.11971 -0.7928474799999999
13.12071 -0.80153067
13.12171 -0.81022354
13.12271 -0.8189283300000001
13.12371 -0.8276368500000001
13.12471 -0.836334
13.12571 -0.84500397
13.12671 -0.85363882
13.12771 -0.86224154
13.12871 -0.8708244199999999
13.12971 -0.87940237
13.13071 -0.8879845000000001
13.13171 -0.89657027
13.13271 -0.9051504499999999
13.13371 -0.91371359
13.13471 -0.92225308
13.13571 -0.93077021
13.13671 -0.93927318
13.13771 -0.9477700099999999
13.13871 -0.95626237
13.13971 -0.96474178
13.14071 -0.9731929699999999
13.14171 -0.9816017899999999
13.14271 -0.9899623700000001
13.14371 -0.99828113
13.14471 -1.0065739
13.14571 -1.0148576
13.14671 -1.0231420999999998
13.14771 -1.0314249
13.14871 -1.0396935
13.14971 -1.0479323
13.15071 -1.0561312999999999
13.15171 -1.0642905
13.15271 -1.0724183999999999
13.15371 -1.0805244999999999
13.15471 -1.0886127
13.15571 -1.0966772
13.15671 -1.1047051
13.15771 -1.112684
13.15871 -1.1206094
13.15971 -1.128489
13.16071 -1.1363385
13.16171 -1.1441746
13.16271 -1.1520043
13.16371 -1.1598215
13.16471 -1.1676095
13.16571 -1.1753494
13.16671 -1.183029
13.16771 -1.1906478999999999
13.16871 -1.1982165
13.16971 -1.2057484
13.17071 -1.2132515
13.17171 -1.2207241
13.17271 -1.2281556
13.17371 -1.2355349999999998
13.17471 -1.2428583
13.17571 -1.2501318000000001
13.17671 -1.2573702
13.17771 -1.2645873
13.17871 -1.2717880000000001
13.17971 -1.2789633
13.18071 -1.2860945000000001
13.18171 -1.2931609
13.18271 -1.3001502
13.18371 -1.3070633999999999
13.18471 -1.3139134000000001
13.18571 -1.3207172
13.18671 -1.3274855
13.18771 -1.3342184
13.18871 -1.3409058
13.18971 -1.3475358
13.19071 -1.3541017
13.19171 -1.3606071000000002
13.19271 -1.3670636999999999
13.19371 -1.3734833
13.19471 -1.3798700000000002
13.19571 -1.386215
13.19671 -1.3925006
13.19771 -1.3987081000000001
13.19871 -1.4048282
13.19971 -1.4108647
13.20071 -1.4168335
13.20171 -1.4227536
13.20271 -1.428637
13.20371 -1.4344837
13.20471 -1.4402824
13.20571 -1.446018
13.20671 -1.4516802
13.20771 -1.4572692999999999
13.20871 -1.4627941
13.20971 -1.4682649
13.21071 -1.4736856
13.21171 -1.4790496
13.21271 -1.4843415
13.21371 -1.4895459999999998
13.21471 -1.494656
13.21571 -1.4996778
13.21671 -1.5046278
13.21771 -1.5095246999999998
13.21871 -1.5143799
13.21971 -1.5191915
13.22071 -1.5239466
13.22171 -1.5286285
13.22271 -1.533225
13.22371 -1.5377349
13.22471 -1.5421668
13.22571 -1.5465316
13.22671 -1.5508355
13.22771 -1.5550746
13.22871 -1.5592372
13.22971 -1.5633108
13.23071 -1.5672902
13.23171 -1.5711801
13.23271 -1.5749959
13.23371 -1.5787536000000002
13.23471 -1.5824609
13.23571 -1.5861137
13.23671 -1.5896971999999998
13.23771 -1.5931942000000001
13.23871 -1.5965927000000002
13.23971 -1.5998919
13.24071 -1.6031006
13.24171 -1.6062318999999998
13.24271 -1.6092941
13.24371 -1.6122859
13.24471 -1.6151986999999999
13.24571 -1.6180215000000002
13.24671 -1.6207494
13.24771 -1.6233869
13.24871 -1.6259458
13.24971 -1.6284393000000001
13.25071 -1.6308723
13.25171 -1.6332401
13.25271 -1.6355278000000002
13.25371 -1.6377194000000002
13.25471 -1.6398050000000002
13.25571 -1.6417857
13.25671 -1.6436715000000002
13.25771 -1.6454753999999998
13.25871 -1.6472061999999998
13.25971 -1.6488638
13.26071 -1.6504391999999999
13.26171 -1.6519222
13.26271 -1.6533069
13.26371 -1.6545959
13.26471 -1.6557992000000001
13.26571 -1.6569265999999998
13.26671 -1.6579829000000001
13.26771 -1.6589627
13.26871 -1.6598538
13.26971 -1.6606429999999999
13.27071 -1.6613229999999999
13.27171 -1.6618971
13.27271 -1.6623763
13.27371 -1.6627736
13.27471 -1.6630961
13.27571 -1.6633426999999998
13.27671 -1.6635044
13.27771 -1.6635693999999999
13.27871 -1.6635317
13.27971 -1.6633932
13.28071 -1.6631618000000001
13.28171 -1.6628461
13.28271 -1.6624501
13.28371 -1.6619697
13.28471 -1.6613943999999998
13.28571 -1.6607143000000002
13.28671 -1.6599255
13.28771 -1.6590319999999998
13.28871 -1.6580449000000002
13.28971 -1.6569762
13.29071 -1.6558312
13.29171 -1.6546069
13.29271 -1.6532931
13.29371 -1.6518787
13.29471 -1.6503576
13.29571 -1.6487321
13.29671 -1.6470095
13.29771 -1.6451983
13.29871 -1.6433020999999999
13.29971 -1.6413168999999999
13.30071 -1.6392343
13.30171 -1.6370466000000001
13.30271 -1.6347514
13.30371 -1.632354
13.30471 -1.6298644000000002
13.30571 -1.6272919000000001
13.30671 -1.6246403999999999
13.30771 -1.621905
13.30871 -1.6190754000000003
13.30971 -1.6161416000000002
13.31071 -1.6130988999999998
13.31171 -1.6099503000000002
13.31271 -1.6067044999999998
13.31371 -1.6033696
13.31471 -1.5999488999999998
13.31571 -1.5964391000000002
13.31671 -1.5928324
13.31771 -1.5891226
13.31871 -1.5853075
13.31971 -1.5813925999999998
13.32071 -1.5773869999999999
13.32171 -1.5732979
13.32271 -1.5691273
13.32371 -1.5648693000000002
13.32471 -1.5605133
13.32571 -1.5560511000000001
13.32671 -1.5514798
13.32771 -1.5468038
13.32871 -1.5420323
13.32971 -1.5371739
13.33071 -1.5322316
13.33171 -1.5272018
13.33271 -1.5220769
13.33371 -1.5168506
13.33471 -1.5115216
13.33571 -1.5060953
13.33671 -1.5005798000000001
13.33771 -1.4949816
13.33871 -1.4893014
13.33971 -1.4835329
13.34071 -1.4776667
13.34171 -1.4716955
13.34271 -1.4656183999999999
13.34371 -1.4594415
13.34471 -1.4531749
13.34571 -1.4468266
13.34671 -1.4403984
13.34771 -1.4338856
13.34871 -1.4272796
13.34971 -1.4205735000000002
13.35071 -1.4137658000000002
13.35171 -1.4068616
13.35271 -1.3998689
13.35371 -1.3927937
13.35471 -1.3856363
13.35571 -1.3783911
13.35671 -1.3710502
13.35771 -1.3636081
13.35871 -1.3560657
13.35971 -1.3484307
13.36071 -1.3407133999999998
13.36171 -1.3329213
13.36271 -1.3250552
13.36371 -1.317109
13.36471 -1.3090731
13.36571 -1.3009404
13.36671 -1.2927097
13.36771 -1.2843859
13.36871 -1.2759773
13.36971 -1.2674903
13.37071 -1.2589253999999999
13.37171 -1.2502779
13.37271 -1.2415401
13.37371 -1.2327073
13.37471 -1.2237810999999998
13.37571 -1.2147686
13.37671 -1.2056793
13.37771 -1.1965196
13.37871 -1.1872889
13.37971 -1.1779802000000001
13.38071 -1.1685839
13.38171 -1.1590932
13.38271 -1.1495083
13.38371 -1.1398351
13.38471 -1.1300837
13.38571 -1.1202611
13.38671 -1.110369
13.38771 -1.1004030999999999
13.38871 -1.0903564
13.38971 -1.0802244
13.39071 -1.0700075999999998
13.39171 -1.0597120999999998
13.39271 -1.0493458
13.39371 -1.0389138
13.39471 -1.0284149
13.39571 -1.0178422
13.39671 -1.0071869
13.39771 -0.9964432599999999
13.39871 -0.9856124399999999
13.39971 -0.9747018099999999
13.40071 -0.96372161
13.40171 -0.95267957
13.40271 -0.94157727
13.40371 -0.9304104400000001
13.40471 -0.91917124
13.40571 -0.90785399
13.40671 -0.8964582299999999
13.40771 -0.8849889999999999
13.40871 -0.8734533600000001
13.40971 -0.8618563399999999
13.41071 -0.85019749
13.41171 -0.83847158
13.41271 -0.8266718100000001
13.41371 -0.8147943799999999
13.41471 -0.8028415000000001
13.41571 -0.79082111
13.41671 -0.7787424599999999
13.41771 -0.76661259
13.41871 -0.7544321500000001
13.41971 -0.7421956900000001
13.42071 -0.72989501
13.42171 -0.71752397
13.42271 -0.70508155
13.42371 -0.6925723
13.42471 -0.6800035
13.42571 -0.66738059
13.42671 -0.6547046400000001
13.42771 -0.6419723399999999
13.42871 -0.62917857
13.42971 -0.6163205500000001
13.43071 -0.60340017
13.43171 -0.59042373
13.43271 -0.57739886
13.43371 -0.5643302099999999
13.43471 -0.55121728
13.43571 -0.53805453
13.43671 -0.52483459
13.43771 -0.5115523000000001
13.43871 -0.49820760999999997
13.43971 -0.48480568999999996
13.44071 -0.47135394999999997
13.44171 -0.45785871
13.44271 -0.44432203
13.44371 -0.43074153
13.44471 -0.41711302000000006
13.44571 -0.40343339
13.44671 -0.38970327
13.44771 -0.3759268
13.44871 -0.36210932
13.44971 -0.34825425
13.45071 -0.33436106
13.45171 -0.32042568
13.45271 -0.30644315
13.45371 -0.29241068
13.45471 -0.27832992
13.45571 -0.26420641
13.45671 -0.25004717
13.45771 -0.23585754
13.45871 -0.22163882000000001
13.45971 -0.20738842
13.46071 -0.19310168
13.46171 -0.1787749
13.46271 -0.16440739999999998
13.46371 -0.15000171
13.46471 -0.1355618
13.46571 -0.12109085000000001
13.46671 -0.10658961
13.46771 -0.09205644
13.46871 -0.07748925100000001
13.46971 -0.062887609
13.47071 -0.048254011
13.47171 -0.033593291
13.47271 -0.018910591
13.47371 -0.004208999200000001
13.47471 0.010511767
13.47571 0.025254954
13.47671 0.040024862
13.47771 0.054824358
13.47871 0.069653388
13.47971 0.084509177
13.48071 0.09938766
13.48171 0.11428546
13.48271 0.12920088999999998
13.48371 0.14413403
13.48471 0.15908541
13.48571 0.1740547
13.48671 0.18904010000000002
13.48771 0.20403906000000002
13.48871 0.21904958
13.48971 0.23407144
13.49071 0.24910646
13.49171 0.26415749
13.49271 0.27922678
13.49371 0.29431449
13.49471 0.30941826
13.49571 0.32453409
13.49671 0.33965781
13.49771 0.3547865
13.49871 0.36991904
13.49971 0.38505557
13.50071 0.40019657000000003
13.50171 0.41534184
13.50271 0.43049064
13.50371 0.44564260000000006
13.50471 0.46079783
13.50571 0.47595780000000004
13.50671 0.4911243
13.50771 0.5062982899999999
13.50871 0.5214789400000001
13.50971 0.53666304
13.51071 0.55184597
13.51171 0.56702322
13.51271 0.5821917200000001
13.51371 0.59735072
13.51471 0.61250106
13.51571 0.6276441300000001
13.51671 0.64278068
13.51771 0.65791039
13.51871 0.6730323699999999
13.51971 0.6881463299999999
13.52071 0.70325299
13.52171 0.7183538700000001
13.52271 0.7334503299999999
13.52371 0.7485419999999999
13.52471 0.7636257
13.52571 0.77869659
13.52671 0.79374919
13.52771 0.8087800799999999
13.52871 0.82378872
13.52971 0.8387777000000001
13.53071 0.8537502
13.53171 0.86870883
13.53271 0.88365404
13.53371 0.8985833299999999
13.53471 0.91349427
13.53571 0.9283846199999999
13.53671 0.94325449
13.53771 0.9581048999999999
13.53871 0.97293686
13.53971 0.98774964
13.54071 1.0025395
13.54171 1.0173009
13.54271 1.0320287
13.54371 1.0467206
13.54471 1.0613784
13.54571 1.0760068
13.54671 1.090611
13.54771 1.1051939
13.54871 1.1197543
13.54971 1.1342881
13.55071 1.1487903000000002
13.55171 1.1632574999999998
13.55271 1.1776893
13.55371 1.1920882000000002
13.55471 1.2064571
13.55571 1.2207964
13.55671 1.235103
13.55771 1.2493717
13.55871 1.2635972
13.55971 1.2777775999999998
13.56071 1.2919147
13.56171 1.3060141
13.56271 1.3200807
13.56371 1.3341164
13.56471 1.3481183
13.56571 1.3620796
13.56671 1.3759933
13.56771 1.3898551000000001
13.56871 1.4036649
13.56971 1.4174269
13.57071 1.4311458000000001
13.57171 1.4448242
13.57271 1.4584605000000002
13.57371 1.4720491
13.57471 1.4855851
13.57571 1.499066
13.57671 1.5124939
13.57771 1.5258745
13.57871 1.5392138
13.57971 1.5525138
13.58071 1.5657717000000002
13.58171 1.5789798000000002
13.58271 1.5921298
13.58371 1.6052172999999998
13.58471 1.6182420999999998
13.58571 1.6312087
13.58671 1.6441232000000001
13.58771 1.6569883
13.58871 1.669802
13.58971 1.6825577
13.59071 1.6952489000000002
13.59171 1.7078718
13.59271 1.7204283
13.59371 1.7329238
13.59471 1.7453653999999998
13.59571 1.7577564
13.59671 1.7700953
13.59771 1.7823748
13.59871 1.7945864999999999
13.59971 1.8067256
13.60071 1.8187927
13.60171 1.830793
13.60271 1.8427331000000002
13.60371 1.8546170000000002
13.60471 1.8664435
13.60571 1.8782062
13.60671 1.8898977000000001
13.60771 1.9015134999999999
13.60871 1.9130548
13.60971 1.9245268999999998
13.61071 1.9359365
13.61171 1.9472875
13.61271 1.9585770999999998
13.61371 1.9697987000000001
13.61471 1.9809424999999998
13.61571 1.9920022999999998
13.61671 2.0029772
13.61771 2.0138724
13.61871 2.0246953000000003
13.61971 2.0354509
13.62071 2.0461403
13.62171 2.056759
13.62271 2.0672999
13.62371 2.0777591
13.62471 2.0881364
13.62571 2.0984369999999997
13.62671 2.1086678
13.62771 2.1188324
13.62871 2.1289298000000003
13.62971 2.1389525
13.63071 2.1488907
13.63171 2.1587372
13.63271 2.1684908999999997
13.63371 2.1781569000000003
13.63471 2.1877436
13.63571 2.1972584
13.63671 2.2067027
13.63771 2.2160729
13.63871 2.2253618
13.63971 2.2345629
13.64071 2.2436742
13.64171 2.2526987
13.64271 2.2616414000000002
13.64371 2.2705056
13.64471 2.27929
13.64571 2.2879889
13.64671 2.2965947
13.64771 2.3051011999999997
13.64871 2.3135092
13.64971 2.3218248
13.65071 2.3300577
13.65171 2.3382165
13.65271 2.3463046000000003
13.65371 2.3543183
13.65471 2.3622496
13.65571 2.3700904
13.65671 2.377836
13.65771 2.3854861
13.65871 2.3930445000000002
13.65971 2.4005142999999998
13.66071 2.407896
13.66171 2.4151860000000003
13.66271 2.4223786
13.66371 2.42947
13.66471 2.4364613
13.66571 2.4433579
13.66671 2.4501693
13.66771 2.4569025
13.66871 2.4635602
13.66971 2.4701381000000002
13.67071 2.4766274
13.67171 2.4830194
13.67271 2.4893081
13.67371 2.4954924
13.67471 2.5015764
13.67571 2.5075644
13.67671 2.5134601
13.67771 2.5192639
13.67871 2.5249733
13.67971 2.5305861999999997
13.68071 2.5361024
13.68171 2.5415258
13.68271 2.546862
13.68371 2.5521157
13.68471 2.557287
13.68571 2.5623713
13.68671 2.5673597999999997
13.68771 2.5722435
13.68871 2.5770174
13.68971 2.5816808
13.69071 2.5862385000000003
13.69171 2.5906971
13.69271 2.5950629
13.69371 2.5993392
13.69471 2.6035253000000003
13.69571 2.6076194
13.69671 2.6116202
13.69771 2.6155276
13.69871 2.619344
13.69971 2.6230708
13.70071 2.6267074
13.70171 2.6302494
13.70271 2.6336906
13.70371 2.637025
13.70471 2.6402486
13.70571 2.6433628000000002
13.70671 2.6463725
13.70771 2.6492851
13.70871 2.6521076
13.70971 2.6548432
13.71071 2.6574923
13.71171 2.6600519
13.71271 2.6625184
13.71371 2.6648883000000003
13.71471 2.6671603
13.71571 2.6693344
13.71671 2.6714100000000003
13.71771 2.6733857
13.71871 2.6752591
13.71971 2.6770283
13.72071 2.6786922
13.72171 2.6802528999999997
13.72271 2.681715
13.72371 2.6830852
13.72471 2.6843695
13.72571 2.6855703
13.72671 2.6866872
13.72771 2.6877159
13.72871 2.6886508
13.72971 2.6894861999999997
13.73071 2.6902182
13.73171 2.6908459
13.73271 2.6913697
13.73371 2.6917916
13.73471 2.6921127
13.73571 2.6923345000000003
13.73671 2.6924584
13.73771 2.6924863
13.73871 2.6924212
13.73971 2.6922667000000002
13.74071 2.6920268000000003
13.74171 2.6917035
13.74271 2.6912959
13.74371 2.6907999
13.74471 2.6902104
13.74571 2.6895214000000003
13.74671 2.6887296000000003
13.74771 2.6878333
13.74871 2.6868349
13.74971 2.6857389
13.75071 2.6845496
13.75171 2.6832709
13.75271 2.6819047
13.75371 2.6804512
13.75471 2.6789101
13.75571 2.6772810000000002
13.75671 2.675564
13.75771 2.6737591000000003
13.75871 2.6718659
13.75971 2.6698822
13.76071 2.6678046
13.76171 2.6656287
13.76271 2.663351
13.76371 2.6609721
13.76471 2.6584946
13.76571 2.6559252
13.76671 2.6532715
13.76771 2.6505385
13.76871 2.6477288000000003
13.76971 2.6448414
13.77071 2.6418718
13.77171 2.6388159
13.77271 2.6356707999999998
13.77371 2.6324363
13.77471 2.6291126
13.77571 2.6257006
13.77671 2.6221996
13.77771 2.6186069
13.77871 2.6149206
13.77971 2.6111402
13.78071 2.6072687
13.78171 2.6033122
13.78271 2.5992785
13.78371 2.5951734
13.78471 2.5909983000000003
13.78571 2.5867497999999998
13.78671 2.5824211999999998
13.78771 2.5780054
13.78871 2.5734976
13.78971 2.5688982
13.79071 2.5642103
13.79171 2.5594387
13.79271 2.5545873
13.79371 2.5496564999999998
13.79471 2.544645
13.79571 2.5395514
13.79671 2.5343768
13.79771 2.5291254999999997
13.79871 2.5238037
13.79971 2.5184162
13.80071 2.512964
13.80171 2.5074427999999997
13.80271 2.5018434999999997
13.80371 2.4961576
13.80471 2.4903804000000003
13.80571 2.4845134
13.80671 2.4785629
13.80771 2.4725376
13.80871 2.4664439
13.80971 2.4602850999999997
13.81071 2.4540585
13.81171 2.4477599
13.81271 2.4413872999999997
13.81371 2.4349418000000003
13.81471 2.4284273
13.81571 2.4218488
13.81671 2.415208
13.81771 2.4085011
13.81871 2.4017207
13.81971 2.3948595
13.82071 2.3879141
13.82171 2.3808869
13.82271 2.3737874
13.82371 2.3666259
13.82471 2.3594111
13.82571 2.3521449
13.82671 2.3448229
13.82771 2.3374373
13.82871 2.3299820999999996
13.82971 2.3224552999999997
13.83071 2.31486
13.83171 2.3072015
13.83271 2.2994837
13.83371 2.291706
13.83471 2.2838641
13.83571 2.2759521
13.83671 2.2679674
13.83771 2.2599129
13.83871 2.2517977
13.83971 2.243633
13.84071 2.2354256
13.84171 2.2271769
13.84271 2.2188803
13.84371 2.2105256
13.84471 2.2021033
13.84571 2.1936106
13.84671 2.1850511
13.84771 2.1764329
13.84871 2.1677632
13.84971 2.1590455
13.85071 2.1502772
13.85171 2.1414533
13.85271 2.1325704
13.85371 2.1236291
13.85471 2.1146365
13.85571 2.1056009
13.85671 2.0965291
13.85771 2.0874213
13.85871 2.0782707
13.85971 2.0690665
13.86071 2.0598
13.86171 2.0504683
13.86271 2.0410772
13.86371 2.0316372
13.86471 2.0221585
13.86571 2.0126471
13.86671 2.0031008999999997
13.86771 1.9935136999999998
13.86871 1.9838786000000002
13.86971 1.9741932
13.87071 1.9644605
13.87171 1.9546885
13.87271 1.944883
13.87371 1.9350455999999998
13.87471 1.9251706
13.87571 1.91525
13.87671 1.9052759
13.87771 1.8952468
13.87871 1.8851696000000002
13.87971 1.8750556
13.88071 1.8649163
13.88171 1.854757
13.88271 1.8445754
13.88371 1.8343627000000002
13.88471 1.8241098
13.88571 1.813812
13.88671 1.8034708
13.88771 1.7930936000000002
13.88871 1.7826883000000002
13.88971 1.7722582
13.89071 1.7618015
13.89171 1.7513111000000001
13.89271 1.7407807000000002
13.89371 1.7302089999999999
13.89471 1.7196018
13.89571 1.7089687
13.89671 1.69832
13.89771 1.6876601000000002
13.89871 1.6769849
13.89971 1.6662855
13.90071 1.6555512000000001
13.90171 1.6447766
13.90271 1.6339628
13.90371 1.6231183
13.90471 1.6122527000000002
13.90571 1.6013728
13.90671 1.590478
13.90771 1.5795635
13.90871 1.5686221
13.90971 1.5576517
13.91071 1.5466550000000001
13.91171 1.5356405
13.91271 1.5246164
13.91371 1.5135865
13.91471 1.5025478
13.91571 1.4914918
13.91671 1.4804085999999999
13.91771 1.4692934
13.91871 1.4581487
13.91971 1.4469829
13.92071 1.4358071
13.92171 1.4246284
13.92271 1.4134476
13.92371 1.402259
13.92471 1.3910552
13.92571 1.3798314
13.92671 1.3685885
13.92771 1.3573328
13.92871 1.3460716
13.92971 1.3348092
13.93071 1.3235441000000001
13.93171 1.3122692
13.93271 1.3009764
13.93371 1.2896621000000001
13.93471 1.2783285
13.93571 1.2669844
13.93671 1.25564
13.93771 1.2443026
13.93871 1.2329725999999999
13.93971 1.2216441999999998
13.94071 1.2103092
13.94171 1.1989618
13.94271 1.1876017
13.94371 1.1762343
13.94471 1.1648672
13.94571 1.1535054
13.94671 1.1421488
13.94771 1.1307918
13.94871 1.1194279999999999
13.94971 1.1080534
13.95071 1.0966703
13.95171 1.085286
13.95271 1.0739098
13.95371 1.0625481
13.95471 1.0512008
13.95571 1.0398622
13.95671 1.0285238
13.95771 1.0171794
13.95871 1.0058285
13.95971 0.99447584
13.96071 0.9831286
13.96171 0.97179264
13.96271 0.96046841
13.96371 0.94915181
13.96471 0.93783736
13.96571 0.9265216099999999
13.96671 0.91520688
13.96771 0.90389997
13.96871 0.89260936
13.96971 0.8813408199999999
13.97071 0.8700941699999999
13.97171 0.85886391
13.97271 0.84764212
13.97371 0.83642295
13.97471 0.8252053500000001
13.97571 0.8139936299999999
13.97671 0.80279419
13.97771 0.79161189
13.97871 0.78044743
13.97971 0.7692974499999999
13.98071 0.75815707
13.98171 0.74702338
13.98271 0.73589827
13.98371 0.7247877300000001
13.98471 0.7136992600000001
13.98571 0.70263767
13.98671 0.6916027100000001
13.98771 0.68058916
13.98871 0.66958955
13.98971 0.65859836
13.99071 0.64761476
13.99171 0.6366428000000001
13.99271 0.625689
13.99371 0.6147587200000001
13.99471 0.60385359
13.99571 0.59297141
13.99671 0.58210832
13.99771 0.57126186
13.99871 0.56043342
13.99971 0.54962765
14.00071 0.5388502
14.00171 0.52810381
14.00271 0.51738676
14.00371 0.50669303
14.00471 0.49601537
14.00571 0.48534861
14.00671 0.47469241999999995
14.00771 0.46405136
14.00871 0.4534326
14.00971 0.44284234999999994
14.01071 0.43228325
14.01171 0.42175412999999995
14.01271 0.41125193
14.01371 0.40077446
14.01471 0.39032248
14.01571 0.37989923999999997
14.01671 0.36950826
14.01771 0.35915098
14.01871 0.34882489
14.01971 0.33852435000000003
14.02071 0.32824324000000005
14.02171 0.3179783
14.02271 0.30773086
14.02371 0.29750681
14.02471 0.28731362
14.02571 0.27715755
14.02671 0.26704089
14.02771 0.25696186
14.02871 0.24691634
14.02971 0.23690049999999999
14.03071 0.22691273999999997
14.03171 0.21695375999999997
14.03271 0.20702502
14.03371 0.19712674000000002
14.03471 0.18725669
14.03571 0.17741096
14.03671 0.16758625
14.03771 0.15778230999999998
14.03871 0.14800299
14.03971 0.1382556
14.04071 0.12854816
14.04171 0.11888655000000001
14.04271 0.10927214
14.04371 0.099701912
14.04471 0.090170343
14.04571 0.08067204
14.04671 0.071203714
14.04771 0.061764427999999996
14.04871 0.052354683
14.04971 0.042974696
14.05071 0.033623367
14.05171 0.024298875
14.05271 0.015000216
14.05371 0.0057288904
14.05471 -0.0035103978
14.05571 -0.012710922
14.05671 -0.021866297
14.05771 -0.030973181000000002
14.05871 -0.040032697
14.05971 -0.04905003
14.06071 -0.058032047999999996
14.06171 -0.06698454400000001
14.06271 -0.07591028699999999
14.06371 -0.084808865
14.06471 -0.093677832
14.06571 -0.10251450999999999
14.06671 -0.11131719
14.06771 -0.12008514
14.06871 -0.12881737
14.06971 -0.1375115
14.07071 -0.14616342
14.07171 -0.1547685
14.07271 -0.16332369
14.07371 -0.17182942
14.07471 -0.18029026
14.07571 -0.18871377
14.07671 -0.19710793
14.07771 -0.20547817000000002
14.07871 -0.21382600999999998
14.07971 -0.22214879
14.08071 -0.23044155
14.08171 -0.23869927999999999
14.08271 -0.24691832
14.08371 -0.25509659
14.08471 -0.26323276
14.08571 -0.27132521
14.08671 -0.27937158
14.08771 -0.28736973
14.08871 -0.29531917999999996
14.08971 -0.30322245000000003
14.09071 -0.31108512
14.09171 -0.31891443999999997
14.09271 -0.32671674
14.09371 -0.33449496
14.09471 -0.34224745
14.09571 -0.34996907
14.09671 -0.35765299
14.09771 -0.3652934
14.09871 -0.37288708
14.09971 -0.38043358
14.10071 -0.38793406
14.10171 -0.39539007
14.10271 -0.40280283
14.10371 -0.41017332
14.10471 -0.41750348
14.10571 -0.42479704
14.10671 -0.43205902999999996
14.10771 -0.43929447
14.10871 -0.44650626
14.10971 -0.45369319
14.11071 -0.46085034999999996
14.11171 -0.46797022
14.11271 -0.47504497
14.11371 -0.48206919000000004
14.11471 -0.48904121
14.11571 -0.49596275
14.11671 -0.50283754
14.11771 -0.5096697699999999
14.11871 -0.51646251
14.11971 -0.5232181899999999
14.12071 -0.5299389800000001
14.12171 -0.5366274600000001
14.12271 -0.54328633
14.12371 -0.54991785
14.12471 -0.55652205
14.12571 -0.56309607
14.12671 -0.5696343700000001
14.12771 -0.5761303
14.12871 -0.58257859
14.12971 -0.58897706
14.13071 -0.5953274199999999
14.13171 -0.60163438
14.13271 -0.60790377
14.13371 -0.61414051
14.13471 -0.6203474
14.13571 -0.62652524
14.13671 -0.63267355
14.13771 -0.63879113
14.13871 -0.64487695
14.13971 -0.6509299399999999
14.14071 -0.6569478200000001
14.14171 -0.66292724
14.14271 -0.66886363
14.14371 -0.6747533099999999
14.14471 -0.68059471
14.14571 -0.68638944
14.14671 -0.69214231
14.14771 -0.69785984
14.14871 -0.70354803
14.14971 -0.70921057
14.15071 -0.71484838
14.15171 -0.72045983
14.15271 -0.7260418000000001
14.15371 -0.73159137
14.15471 -0.73710606
14.15571 -0.74258419
14.15671 -0.74802404
14.15771 -0.75342394
14.15871 -0.7587822200000001
14.15971 -0.7640983
14.16071 -0.76937359
14.16171 -0.77461167
14.16271 -0.77981767
14.16371 -0.78499643
14.16471 -0.7901511199999999
14.16571 -0.79528224
14.16671 -0.80038747
14.16771 -0.8054625200000001
14.16871 -0.81050294
14.16971 -0.8155060000000001
14.17071 -0.82047023
14.17171 -0.8253961799999999
14.17271 -0.83028469
14.17371 -0.8351367000000001
14.17471 -0.8399534
14.17571 -0.84473621
14.17671 -0.8494874499999999
14.17771 -0.85421009
14.17871 -0.85890777
14.17971 -0.86358264
14.18071 -0.8682344999999999
14.18171 -0.87286057
14.18271 -0.8774566500000001
14.18371 -0.8820178
14.18471 -0.88654105
14.18571 -0.89102546
14.18671 -0.89547262
14.18771 -0.8998855
14.18871 -0.90426747
14.18971 -0.9086210299999999
14.19071 -0.9129472099999999
14.19171 -0.9172470300000001
14.19271 -0.92152115
14.19371 -0.92577077
14.19471 -0.92999656
14.19571 -0.93419887
14.19671 -0.9383755699999999
14.19771 -0.9425235900000001
14.19871 -0.9466385500000001
14.19971 -0.9507175499999999
14.20071 -0.95475977
14.20171 -0.95876725
14.20271 -0.9627439999999999
14.20371 -0.96669449
14.20471 -0.97062234
14.20571 -0.97452868
14.20671 -0.9784128499999999
14.20771 -0.98227309
14.20871 -0.98610772
14.20971 -0.98991599
14.21071 -0.99369781
14.21171 -0.9974529
14.21271 -1.0011803
14.21371 -1.0048781
14.21471 -1.0085444000000001
14.21571 -1.0121786000000002
14.21671 -1.0157821
14.21771 -1.0193584
14.21871 -1.0229125000000001
14.21971 -1.0264484
14.22071 -1.0299684
14.22171 -1.0334713
14.22271 -1.036954
14.22371 -1.0404127
14.22471 -1.043844
14.22571 -1.0472472
14.22671 -1.0506229
14.22771 -1.0539722
14.22871 -1.0572958000000001
14.22971 -1.0605934
14.23071 -1.0638644
14.23171 -1.0671083
14.23271 -1.0703266
14.23371 -1.0735218
14.23471 -1.0766981
14.23571 -1.0798579000000001
14.23671 -1.0830018000000001
14.23771 -1.0861272
14.23871 -1.0892303
14.23971 -1.0923069
14.24071 -1.0953551000000001
14.24171 -1.0983756
14.24271 -1.1013711000000002
14.24371 -1.1043453
14.24471 -1.1073004
14.24571 -1.1102373
14.24671 -1.1131546
14.24771 -1.1160509
14.24871 -1.1189257
14.24971 -1.1217799
14.25071 -1.1246159
14.25171 -1.1274348
14.25271 -1.1302363
14.25371 -1.1330176
14.25471 -1.1357749
14.25571 -1.1385044
14.25671 -1.1412054
14.25771 -1.1438799
14.25871 -1.1465326
14.25971 -1.1491681999999999
14.26071 -1.1517902
14.26171 -1.1543988
14.26271 -1.1569919
14.26371 -1.1595668
14.26471 -1.1621214
14.26571 -1.1646561
14.26671 -1.1671723999999999
14.26771 -1.1696721
14.26871 -1.1721556
14.26971 -1.1746213
14.27071 -1.1770654
14.27171 -1.1794851
14.27271 -1.1818795
14.27371 -1.1842508999999999
14.27471 -1.1866036
14.27571 -1.1889424000000002
14.27671 -1.1912703
14.27771 -1.1935869
14.27871 -1.1958892
14.27971 -1.1981726
14.28071 -1.2004343
14.28171 -1.2026738000000001
14.28271 -1.2048934
14.28371 -1.2070956000000002
14.28471 -1.2092823000000001
14.28571 -1.2114530000000001
14.28671 -1.213605
14.28771 -1.2157356
14.28871 -1.2178436000000001
14.28971 -1.2199308
14.29071 -1.2220016
14.29171 -1.2240609
14.29271 -1.2261118
14.29371 -1.2281537
14.29471 -1.2301830999999999
14.29571 -1.2321949
14.29671 -1.2341853
14.29771 -1.236153
14.29871 -1.2380999
14.29971 -1.2400292
14.30071 -1.2419434999999999
14.30171 -1.243843
14.30271 -1.2457254
14.30371 -1.2475872000000001
14.30471 -1.2494269
14.30571 -1.2512449
14.30671 -1.2530456
14.30771 -1.254834
14.30871 -1.2566135
14.30971 -1.2583848
14.31071 -1.2601445
14.31171 -1.2618871
14.31271 -1.2636085
14.31371 -1.2653071999999999
14.31471 -1.2669850999999999
14.31571 -1.2686464
14.31671 -1.2702949
14.31771 -1.2719323
14.31871 -1.2735566
14.31971 -1.2751643
14.32071 -1.2767525
14.32171 -1.278321
14.32271 -1.2798723
14.32371 -1.2814111
14.32471 -1.2829402
14.32571 -1.28446
14.32671 -1.2859665
14.32771 -1.2874539
14.32871 -1.2889166
14.32971 -1.2903526
14.33071 -1.2917642999999999
14.33171 -1.2931572
14.33271 -1.2945373
14.33371 -1.2959076999999999
14.33471 -1.2972681
14.33571 -1.2986154
14.33671 -1.2999458
14.33771 -1.3012575
14.33871 -1.3025523
14.33971 -1.3038340000000002
14.34071 -1.3051057
14.34171 -1.3063677
14.34271 -1.3076163
14.34371 -1.3088456
14.34471 -1.3100496
14.34571 -1.3112264
14.34671 -1.312378
14.34771 -1.3135104
14.34871 -1.3146308
14.34971 -1.3157432
14.35071 -1.3168469
14.35171 -1.3179379999999998
14.35271 -1.3190107
14.35371 -1.3200616
14.35471 -1.3210899999999999
14.35571 -1.3220993
14.35671 -1.3230933
14.35771 -1.3240736
14.35871 -1.3250385
14.35971 -1.3259835
14.36071 -1.3269038
14.36171 -1.3277979
14.36271 -1.3286683000000001
14.36371 -1.3295217
14.36471 -1.3303653
14.36571 -1.3312032999999999
14.36671 -1.332035
14.36771 -1.3328546000000001
14.36871 -1.3336547
14.36971 -1.3344293
14.37071 -1.335177
14.37171 -1.3359003
14.37271 -1.3366039
14.37371 -1.3372913
14.37471 -1.3379625
14.37571 -1.3386139
14.37671 -1.3392411
14.37771 -1.3398417
14.37871 -1.3404175
14.37971 -1.3409737
14.38071 -1.3415172
14.38171 -1.3420516
14.38271 -1.342576
14.38371 -1.3430843
14.38471 -1.3435688
14.38571 -1.3440235999999999
14.38671 -1.3444473000000001
14.38771 -1.3448441
14.38871 -1.3452208
14.38971 -1.3455827999999999
14.39071 -1.3459319
14.39171 -1.3462655000000001
14.39271 -1.3465787999999999
14.39371 -1.3468674999999999
14.39471 -1.3471312
14.39571 -1.3473731
14.39671 -1.3475987
14.39771 -1.3478109999999999
14.39871 -1.3480087
14.39971 -1.3481858
14.40071 -1.3483346999999999
14.40171 -1.3484494
14.40271 -1.3485289
14.40371 -1.3485778
14.40471 -1.3486036
14.40571 -1.3486135
14.40671 -1.3486099
14.40771 -1.3485904
14.40871 -1.3485493
14.40971 -1.3484812000000002
14.41071 -1.3483843
14.41171 -1.3482608
14.41271 -1.348116
14.41371 -1.347954
14.41471 -1.3477748
14.41571 -1.3475740999999999
14.41671 -1.3473450999999999
14.41771 -1.3470822
14.41871 -1.3467845
14.41971 -1.3464564
14.42071 -1.3461056
14.42171 -1.3457386999999998
14.42271 -1.3453581
14.42371 -1.3449605999999998
14.42471 -1.3445392
14.42571 -1.3440872
14.42671 -1.343601
14.42771 -1.3430825
14.42871 -1.3425360000000002
14.42971 -1.3419664
14.43071 -1.3413751
14.43171 -1.3407588
14.43271 -1.3401115
14.43371 -1.3394283
14.43471 -1.3387083
14.43571 -1.3379554999999999
14.43671 -1.3371778
14.43771 -1.3363819000000001
14.43871 -1.3355709
14.43971 -1.3347418
14.44071 -1.3338878
14.44171 -1.3330016
14.44271 -1.3320793
14.44371 -1.3311220000000001
14.44471 -1.3301346
14.44571 -1.3291221
14.44671 -1.3280867
14.44771 -1.3270258
14.44871 -1.3259342
14.44971 -1.3248064
14.45071 -1.3236409
14.45171 -1.3224414
14.45271 -1.3212141
14.45371 -1.3199655
14.45471 -1.3186978
14.45571 -1.3174081
14.45671 -1.316089
14.45771 -1.3147330000000002
14.45871 -1.3133355
14.45971 -1.3118977
14.46071 -1.3104243999999998
14.46171 -1.3089221
14.46271 -1.3073944
14.46371 -1.3058405
14.46471 -1.3042567
14.46571 -1.3026385999999999
14.46671 -1.3009846
14.46771 -1.2992976999999999
14.46871 -1.2975839
14.46971 -1.2958484
14.47071 -1.2940926
14.47171 -1.2923132
14.47271 -1.290502
14.47371 -1.288651
14.47471 -1.2867553999999999
14.47571 -1.2848159
14.47671 -1.2828381
14.47771 -1.2808286
14.47871 -1.2787919
14.47971 -1.2767284
14.48071 -1.2746345
14.48171 -1.2725055
14.48271 -1.2703394
14.48371 -1.2681375
14.48471 -1.2659043
14.48571 -1.2636441
14.48671 -1.2613579
14.48771 -1.2590420999999998
14.48871 -1.2566901
14.48971 -1.2542953000000001
14.49071 -1.2518547999999998
14.49171 -1.2493712000000001
14.49271 -1.2468511999999998
14.49371 -1.2443027
14.49471 -1.2417306
14.49571 -1.2391354
14.49671 -1.2365131
14.49771 -1.2338579
14.49871 -1.2311656
14.49971 -1.2284356
14.50071 -1.22567
14.50171 -1.2228713
14.50271 -1.2200402000000001
14.50371 -1.2171743000000002
14.50471 -1.214268
14.50571 -1.2113172
14.50671 -1.2083205
14.50771 -1.2052816
14.50871 -1.2022074
14.50971 -1.1991053999999999
14.51071 -1.19598
14.51171 -1.1928304
14.51271 -1.1896516
14.51371 -1.1864371
14.51471 -1.1831817
14.51571 -1.1798848
14.51671 -1.1765487
14.51771 -1.1731768
14.51871 -1.169772
14.51971 -1.1663341
14.52071 -1.1628605
14.52171 -1.1593488
14.52271 -1.1557984000000001
14.52371 -1.1522123
14.52471 -1.1485953
14.52571 -1.1449523
14.52671 -1.1412846
14.52771 -1.1375888
14.52871 -1.1338584
14.52971 -1.130086
14.53071 -1.1262670000000001
14.53171 -1.1224013
14.53271 -1.1184924
14.53371 -1.1145461
14.53471 -1.110567
14.53571 -1.1065567
14.53671 -1.1025141
14.53771 -1.0984374
14.53871 -1.0943258
14.53971 -1.0901809
14.54071 -1.0860056
14.54171 -1.0818025
14.54271 -1.077572
14.54371 -1.0733103000000002
14.54471 -1.0690125
14.54571 -1.0646731
14.54671 -1.06029
14.54771 -1.0558654
14.54871 -1.051404
14.54971 -1.0469118
14.55071 -1.0423924
14.55171 -1.0378463
14.55271 -1.0332705
14.55371 -1.0286612000000002
14.55471 -1.0240152
14.55571 -1.0193318
14.55671 -1.0146127
14.55771 -1.0098598
14.55871 -1.0050738
14.55971 -1.0002536
14.56071 -0.99539682
14.56171 -0.9905017
14.56271 -0.98556913
14.56371 -0.98060267
14.56471 -0.97560743
14.56571 -0.97058797
14.56671 -0.96554607
14.56771 -0.9604797700000001
14.56871 -0.9553845
14.56971 -0.9502551499999999
14.57071 -0.94508855
14.57171 -0.9398844999999999
14.57271 -0.93464507
14.57371 -0.9293736
14.57471 -0.92407223
14.57571 -0.9187417999999999
14.57671 -0.9133813
14.57771 -0.9079900599999999
14.57871 -0.9025688299999999
14.57971 -0.89711966
14.58071 -0.8916447900000001
14.58171 -0.8861459800000001
14.58271 -0.8806222100000001
14.58371 -0.8750698499999999
14.58471 -0.86948462
14.58571 -0.86386325
14.58671 -0.8582050900000001
14.58771 -0.85251285
14.58871 -0.84679127
14.58971 -0.8410452900000001
14.59071 -0.83527816
14.59171 -0.82949093
14.59271 -0.82368227
14.59371 -0.8178505100000001
14.59471 -0.8119947299999999
14.59571 -0.80611445
14.59671 -0.80020996
14.59771 -0.79428051
14.59871 -0.78832461
14.59971 -0.7823396499999999
14.60071 -0.7763232999999999
14.60171 -0.77027511
14.60271 -0.7641973
14.60371 -0.75809448
14.60471 -0.75197183
14.60571 -0.74583334
14.60671 -0.7396802800000001
14.60771 -0.7335111
14.60871 -0.72732251
14.60971 -0.72111106
14.61071 -0.7148747799999999
14.61171 -0.70861336
14.61271 -0.7023275800000001
14.61371 -0.69601829
14.61471 -0.6896859
14.61571 -0.6833306499999999
14.61671 -0.6769535099999999
14.61771 -0.67055654
14.61871 -0.66414359
14.61971 -0.65771886
14.62071 -0.65128542
14.62171 -0.64484379
14.62271 -0.6383915
14.62371 -0.63192397
14.62471 -0.6254365199999999
14.62571 -0.61892592
14.62671 -0.61239139
14.62771 -0.60583469
14.62871 -0.59925877
14.62971 -0.5926664899999999
14.63071 -0.5860601099999999
14.63171 -0.57944139
14.63271 -0.57281181
14.63371 -0.56617372
14.63471 -0.55952952
14.63571 -0.5528810000000001
14.63671 -0.5462280899999999
14.63771 -0.5395684399999999
14.63871 -0.5328976099999999
14.63971 -0.52621099
14.64071 -0.5195055199999999
14.64171 -0.5127812300000001
14.64271 -0.5060411100000001
14.64371 -0.4992899
14.64471 -0.49253237000000005
14.64571 -0.48577185
14.64671 -0.47900965000000006
14.64771 -0.47224546
14.64871 -0.46547898
14.64971 -0.45871017999999997
14.65071 -0.4519396
14.65171 -0.4451673
14.65271 -0.43839216000000003
14.65371 -0.43161134
14.65471 -0.42482135000000004
14.65571 -0.41801976
14.65671 -0.41120718000000006
14.65771 -0.40438719999999995
14.65871 -0.39756577000000004
14.65971 -0.3907491
14.66071 -0.38394111000000003
14.66171 -0.37714236
14.66271 -0.37035043
14.66371 -0.36356139
14.66471 -0.35677217
14.66571 -0.34998155000000003
14.66671 -0.34319032
14.66771 -0.33639979
14.66871 -0.32961057
14.66971 -0.32282202
14.67071 -0.31603302
14.67171 -0.30924377000000003
14.67271 -0.30245697000000005
14.67371 -0.29567785
14.67471 -0.28891265
14.67571 -0.28216608
14.67671 -0.27543907
14.67771 -0.26872817
14.67871 -0.26202723
14.67971 -0.25533009
14.68071 -0.24863349
14.68171 -0.24193816
14.68271 -0.23524810000000002
14.68371 -0.22856834999999998
14.68471 -0.22190269
14.68571 -0.21525255999999998
14.68671 -0.20861784
14.68771 -0.20199838999999997
14.68871 -0.19539581
14.68971 -0.18881345
14.69071 -0.18225498
14.69171 -0.17572189
14.69271 -0.16921176999999998
14.69371 -0.16271845000000001
14.69471 -0.15623430000000002
14.69571 -0.14975371
14.69671 -0.14327594999999999
14.69771 -0.13680581
14.69871 -0.13035175999999998
14.69971 -0.12392246999999999
14.70071 -0.11752378000000001
14.70171 -0.11115706
14.70271 -0.10482045
14.70371 -0.098511169
14.70471 -0.092228112
14.70571 -0.08597243
14.70671 -0.079746271
14.70771 -0.073550263
14.70871 -0.06738181700000001
14.70971 -0.061235320999999995
14.71071 -0.055104535
14.71171 -0.048986258000000005
14.71271 -0.042882792
14.71371 -0.036802006000000005
14.71471 -0.030754576
14.71571 -0.024749621000000003
14.71671 -0.018791051
14.71771 -0.012876606
14.71871 -0.006999715
14.71971 -0.0011532602
14.72071 0.0046669738
14.72171 0.010460887
14.72271 0.01622546
14.72371 0.021957682
14.72471 0.027657030000000003
14.72571 0.033325894
14.72671 0.038967313999999996
14.72771 0.044581704
14.72871 0.050164526
14.72971 0.055706594
14.73071 0.061197311000000004
14.73171 0.06662918
14.73271 0.072001416
14.73371 0.077320501
14.73471 0.082597125
14.73571 0.087841426
14.73671 0.09305867100000001
14.73771 0.09824771
14.73871 0.10340268
14.73971 0.10851700000000002
14.74071 0.11358673999999999
14.74171 0.11861197000000001
14.74271 0.12359488
14.74371 0.12853625
14.74471 0.13343305
14.74571 0.13827822
14.74671 0.14306362
14.74771 0.14778423
14.74871 0.15244174
14.74971 0.15704458
14.75071 0.16160446
14.75171 0.16613094
14.75271 0.17062697000000002
14.75371 0.17508756
14.75471 0.17950245
14.75571 0.18386085
14.75671 0.18815616999999998
14.75771 0.19238771999999998
14.75871 0.19655915000000002
14.75971 0.20067437999999999
14.76071 0.20473402
14.76171 0.20873474
14.76271 0.21267137
14.76371 0.21654102
14.76471 0.22034658999999998
14.76571 0.22409668
14.76671 0.22780206000000003
14.76771 0.23147047
14.76871 0.23510214000000001
14.76971 0.23868899
14.77071 0.2422177
14.77171 0.24567563
14.77271 0.24905584
14.77371 0.25235924
14.77471 0.25559226
14.77571 0.25876237
14.77671 0.26187347
14.77771 0.26492415999999996
14.77871 0.26790977
14.77971 0.27082629999999996
14.78071 0.27367438
14.78171 0.27645959000000003
14.78271 0.27918981000000004
14.78371 0.28187023
14.78471 0.28449916000000003
14.78571 0.28706754
14.78671 0.28956244
14.78771 0.29197293
14.78871 0.29429501999999996
14.78971 0.2965335
14.79071 0.29869913000000003
14.79171 0.30080311
14.79271 0.30285164
14.79371 0.30484402
14.79471 0.30677407
14.79571 0.3086349
14.79671 0.31042323
14.79771 0.31214084000000003
14.79871 0.31379233
14.79971 0.31538093
14.80071 0.31690435
14.80171 0.3183543
14.80271 0.31971959
14.80371 0.32099159
14.80471 0.32216900000000004
14.80571 0.32325908999999997
14.80671 0.32427459999999997
14.80771 0.32522781
14.80871 0.32612497
14.80971 0.32696386
14.81071 0.32773605
14.81171 0.32843167
14.81271 0.32904476
14.81371 0.32957545
14.81471 0.33002826
14.81571 0.3304078
14.81671 0.33071474
14.81771 0.33094441
14.81871 0.33108916
14.81971 0.33114322
14.82071 0.33110688
14.82171 0.33098762
14.82271 0.330797
14.82371 0.33054502999999996
14.82471 0.33023511
14.82571 0.32986195
14.82671 0.32941401000000003
14.82771 0.3288789
14.82871 0.32824895000000004
14.82971 0.32752396
14.83071 0.32670957
14.83171 0.32581303
14.83271 0.32483871999999997
14.83371 0.32378577000000003
14.83471 0.32264965
14.83571 0.32142613
14.83671 0.32011538
14.83771 0.31872327
14.83871 0.31725885
14.83971 0.31572971
14.84071 0.31413728999999996
14.84171 0.31247535
14.84271 0.31073238000000003
14.84371 0.30889693
14.84471 0.30696294
14.84571 0.30493219
14.84671 0.3028126
14.84771 0.30061374
14.84871 0.29834188
14.84971 0.29599740999999996
14.85071 0.29357569
14.85171 0.29107095
14.85271 0.28848024
14.85371 0.28580541000000004
14.85471 0.28305168
14.85571 0.28022379
14.85671 0.27732223
14.85771 0.27434176
14.85871 0.27127354000000004
14.85971 0.26810949
14.86071 0.26484672
14.86171 0.26148953
14.86271 0.2580476
14.86371 0.25453161999999996
14.86471 0.25094836
14.86571 0.24729802
14.86671 0.24357529
14.86771 0.23977278999999999
14.86871 0.23588529000000003
14.86971 0.23191230999999998
14.87071 0.22785722
14.87171 0.22372424000000002
14.87271 0.21951499
14.87371 0.21522682999999998
14.87471 0.21085426999999998
14.87571 0.20639211999999998
14.87671 0.20183909
14.87771 0.19719931000000002
14.87871 0.19248086
14.87971 0.18769176
14.88071 0.18283605
14.88171 0.17791187
14.88271 0.17291249
14.88371 0.16782989
14.88471 0.16265879
14.88571 0.15739886
14.88671 0.1520543
14.88771 0.14663110000000001
14.88871 0.14113371
14.88971 0.13556303
14.89071 0.12991707
14.89171 0.1241931
14.89271 0.11839054
14.89371 0.11251213999999998
14.89471 0.10656273999999999
14.89571 0.10054684
14.89671 0.09446563200000001
14.89771 0.088315934
14.89871 0.08209158
14.89971 0.075786223
14.90071 0.069396506
14.90171 0.06292368599999999
14.90271 0.056372821999999996
14.90371 0.049750262
14.90471 0.043060788
14.90571 0.036305853
14.90671 0.029483932
14.90771 0.022592257
14.90871 0.015628937
14.90971 0.008594120299999999
14.91071 0.0014896756
14.91171 -0.005682538900000001
14.91271 -0.012922127
14.91371 -0.020230815
14.91471 -0.027611523000000002
14.91571 -0.035066262
14.91671 -0.042594518
14.91771 -0.050192769
14.91871 -0.057855557
14.91971 -0.065577525
14.92071 -0.073355564
14.92171 -0.08118953
14.92271 -0.089081813
14.92371 -0.09703566899999999
14.92471 -0.10505369
14.92571 -0.11313681
14.92671 -0.12128459
14.92771 -0.12949602
14.92871 -0.13777024999999998
14.92971 -0.14610698
14.93071 -0.15450583
14.93171 -0.16296565
14.93271 -0.17148393
14.93371 -0.18005731
14.93471 -0.18868269
14.93571 -0.19735843
14.93671 -0.20608484999999999
14.93771 -0.21486422000000002
14.93871 -0.22369911999999997
14.93971 -0.23259148
14.94071 -0.24154172000000002
14.94171 -0.25054873
14.94271 -0.2596105
14.94371 -0.26872491
14.94471 -0.27788999
14.94571 -0.28710365000000004
14.94671 -0.29636355999999997
14.94771 -0.30566696
14.94871 -0.31501114999999996
14.94971 -0.32439455
14.95071 -0.33381765
14.95171 -0.34328301
14.95271 -0.3527944
14.95371 -0.36235529
14.95471 -0.37196706999999996
14.95571 -0.38162849
14.95671 -0.39133611
14.95771 -0.40108562000000003
14.95871 -0.41087344000000003
14.95971 -0.42069736
14.96071 -0.43055634000000004
14.96171 -0.44044949999999994
14.96271 -0.45037526
14.96371 -0.46033142
14.96471 -0.47031612999999994
14.96571 -0.48032939
14.96671 -0.49037350999999996
14.96771 -0.50045317
14.96871 -0.51057311
14.96971 -0.5207354200000001
14.97071 -0.53093843
14.97171 -0.54117618
14.97271 -0.55144089
14.97371 -0.5617254399999999
14.97471 -0.57202601
14.97571 -0.58234255
14.97671 -0.59267743
14.97771 -0.60303337
14.97871 -0.61341119
14.97971 -0.62380969
14.98071 -0.63422709
14.98171 -0.64466274
14.98271 -0.65511884
14.98371 -0.66559934
14.98471 -0.67610806
14.98571 -0.68664546
14.98671 -0.69720712
14.98771 -0.70778443
14.98871 -0.7183671899999999
14.98971 -0.72894813
14.99071 -0.73952521
14.99171 -0.75010201
14.99271 -0.76068528
14.99371 -0.77128108
14.99471 -0.7818916800000001
14.99571 -0.7925148099999999
14.99671 -0.8031460500000001
14.99771 -0.8137813799999999
14.99871 -0.82441987
14.99971 -0.8350638699999999
15.00071 -0.8457159599999999
15.00171 -0.85637616
15.00271 -0.8670396199999999
15.00371 -0.87769739
15.00471 -0.88833999
15.00571 -0.8989621
15.00671 -0.90956511
15.00771 -0.9201563899999999
15.00871 -0.93074599
15.00971 -0.94134184
15.01071 -0.95194532
15.01171 -0.96255122
15.01271 -0.97315041
15.01371 -0.98373443
15.01471 -0.99429935
15.01571 -1.0048458
15.01671 -1.0153771
15.01771 -1.0258951
15.01871 -1.036397
15.01971 -1.0468758999999999
15.02071 -1.0573242
15.02171 -1.067738
15.02271 -1.0781203
15.02371 -1.0884799
15.02471 -1.0988275
15.02571 -1.1091702
15.02671 -1.119507
15.02771 -1.1298287
15.02871 -1.1401223999999999
15.02971 -1.1503765000000001
15.03071 -1.1605862999999998
15.03171 -1.1707539
15.03271 -1.1808859
15.03371 -1.1909881
15.03471 -1.2010612999999999
15.03571 -1.2111005
15.03671 -1.2210991
15.03771 -1.2310524999999999
15.03871 -1.2409624
15.03971 -1.250836
15.04071 -1.2606819
15.04171 -1.2705052
15.04271 -1.2803027
15.04371 -1.2900629000000001
15.04471 -1.2997711
15.04571 -1.3094158999999999
15.04671 -1.3189936
15.04771 -1.3285099
15.04871 -1.3379749
15.04971 -1.3473983999999999
15.05071 -1.3567835000000001
15.05171 -1.3661261
15.05271 -1.3754175
15.05371 -1.3846504000000002
15.05471 -1.3938225
15.05571 -1.4029381
15.05671 -1.4120038
15.05771 -1.4210235
15.05871 -1.429994
15.05971 -1.4389052
15.06071 -1.4477438
15.06171 -1.4565009
15.06271 -1.4651755
15.06371 -1.4737759
15.06471 -1.4823152
15.06571 -1.4908045
15.06671 -1.4992467
15.06771 -1.5076358
15.06871 -1.5159596
15.06971 -1.5242067
15.07071 -1.5323714
15.07171 -1.5404555
15.07271 -1.5484651999999999
15.07371 -1.556406
15.07471 -1.5642768
15.07571 -1.5720706
15.07671 -1.5797779
15.07771 -1.5873911
15.07871 -1.5949113000000001
15.07971 -1.6023478
15.08071 -1.6097127999999998
15.08171 -1.6170159
15.08271 -1.6242581999999999
15.08371 -1.6314307000000001
15.08471 -1.6385180999999998
15.08571 -1.6455069
15.08671 -1.6523908999999999
15.08771 -1.6591722
15.08871 -1.6658593
15.08971 -1.6724599999999998
15.09071 -1.6789773000000001
15.09171 -1.6854068
15.09271 -1.6917413
15.09371 -1.6979739
15.09471 -1.7041052
15.09571 -1.7101412999999999
15.09671 -1.7160924000000002
15.09771 -1.721965
15.09871 -1.7277569
15.09971 -1.7334582
15.10071 -1.7390538
15.10171 -1.7445305000000002
15.10271 -1.7498844999999998
15.10371 -1.7551197
15.10471 -1.7602468
15.10571 -1.7652767
15.10671 -1.7702136
15.10771 -1.775055
15.10871 -1.7797928
15.10971 -1.7844189
15.11071 -1.7889308
15.11171 -1.7933318
15.11271 -1.797629
15.11371 -1.8018268
15.11471 -1.8059237
15.11571 -1.8099102999999999
15.11671 -1.8137747
15.11771 -1.8175079
15.11871 -1.8211082
15.11971 -1.8245824000000002
15.12071 -1.8279431
15.12171 -1.8312007000000001
15.12271 -1.8343592
15.12371 -1.8374134
15.12471 -1.8403534
15.12571 -1.8431684
15.12671 -1.8458532
15.12771 -1.8484093
15.12871 -1.8508421000000002
15.12971 -1.8531566
15.13071 -1.8553518000000002
15.13171 -1.8574217
15.13271 -1.8593585
15.13371 -1.8611558000000001
15.13471 -1.8628146
15.13571 -1.8643435
15.13671 -1.8657534999999998
15.13771 -1.8670533
15.13871 -1.8682441
15.13971 -1.8693186000000002
15.14071 -1.8702652
15.14171 -1.8710729
15.14271 -1.8717369000000001
15.14371 -1.8722594
15.14471 -1.8726472
15.14571 -1.872907
15.14671 -1.8730403999999998
15.14771 -1.8730439
15.14871 -1.8729106
15.14971 -1.8726362
15.15071 -1.8722216
15.15171 -1.8716727999999998
15.15271 -1.8709977999999998
15.15371 -1.8702019
15.15471 -1.8692825
15.15571 -1.8682305
15.15671 -1.8670339
15.15771 -1.8656842
15.15871 -1.8641787
15.15971 -1.8625224
15.16071 -1.8607251000000002
15.16171 -1.8587952
15.16271 -1.8567357
15.16371 -1.8545441
15.16471 -1.8522142
15.16571 -1.8497416999999998
15.16671 -1.8471263000000002
15.16771 -1.8443726
15.16871 -1.8414864
15.16971 -1.8384706
15.17071 -1.8353214
15.17171 -1.8320303
15.17271 -1.8285865
15.17371 -1.8249841
15.17471 -1.8212244
15.17571 -1.8173142999999998
15.17671 -1.8132649
15.17771 -1.8090834999999998
15.17871 -1.8047715999999998
15.17971 -1.8003247999999998
15.18071 -1.795735
15.18171 -1.7909960999999999
15.18271 -1.7861074000000001
15.18371 -1.7810715000000001
15.18471 -1.7758943
15.18571 -1.7705769999999998
15.18671 -1.7651172
15.18771 -1.7595083
15.18871 -1.7537432
15.18971 -1.7478192
15.19071 -1.7417414
15.19171 -1.7355194
15.19271 -1.7291639
15.19371 -1.7226819
15.19471 -1.7160721
15.19571 -1.7093273
15.19671 -1.7024385
15.19771 -1.6953988
15.19871 -1.6882070999999998
15.19971 -1.6808668
15.20071 -1.6733835
15.20171 -1.6657593
15.20271 -1.6579909
15.20371 -1.6500723
15.20471 -1.6419983
15.20571 -1.633768
15.20671 -1.6253871999999998
15.20771 -1.6168661000000002
15.20871 -1.6082142000000001
15.20971 -1.5994357000000001
15.21071 -1.5905272000000001
15.21171 -1.5814802
15.21271 -1.5722848
15.21371 -1.5629359999999999
15.21471 -1.5534351
15.21571 -1.5437882
15.21671 -1.5340031
15.21771 -1.5240832
15.21871 -1.5140271
15.21971 -1.5038289999999999
15.22071 -1.4934841
15.22171 -1.4829923999999999
15.22271 -1.4723597
15.22371 -1.4615951999999999
15.22471 -1.4507066000000002
15.22571 -1.4396951
15.22671 -1.4285549
15.22771 -1.4172752
15.22871 -1.4058461
15.22971 -1.3942636
15.23071 -1.382531
15.23171 -1.3706573999999998
15.23271 -1.3586522
15.23371 -1.3465201
15.23471 -1.3342597
15.23571 -1.321865
15.23671 -1.3093313
15.23771 -1.2966585
15.23871 -1.2838526
15.23971 -1.2709227
15.24071 -1.2578762
15.24171 -1.2447132
15.24271 -1.2314269
15.24371 -1.2180066999999999
15.24471 -1.2044434
15.24571 -1.1907352
15.24671 -1.1768881
15.24771 -1.1629133
15.24871 -1.1488214
15.24971 -1.1346168
15.25071 -1.1202968
15.25171 -1.1058537
15.25271 -1.0912811
15.25371 -1.0765775
15.25471 -1.0617480000000001
15.25571 -1.0468011
15.25671 -1.0317433
15.25771 -1.0165749
15.25871 -1.0012891
15.25971 -0.98587601
15.26071 -0.9703282299999999
15.26171 -0.95464587
15.26271 -0.93883779
15.26371 -0.9229172000000001
15.26471 -0.9068955700000001
15.26571 -0.89077745
15.26671 -0.8745592099999999
15.26771 -0.85823229
15.26871 -0.84178867
15.26971 -0.8252264
15.27071 -0.8085505099999999
15.27171 -0.79177003
15.27271 -0.774892
15.27371 -0.75791688
15.27471 -0.74083842
15.27571 -0.72364681
15.27671 -0.70633534
15.27771 -0.68890499
15.27871 -0.67136465
15.27971 -0.6537274
15.28071 -0.6360040499999999
15.28171 -0.61819754
15.28271 -0.6003026899999999
15.28371 -0.58230953
15.28471 -0.56420965
15.28571 -0.54600192
15.28671 -0.52769263
15.28771 -0.5092926799999999
15.28871 -0.49081091000000004
15.28971 -0.47224974000000003
15.29071 -0.45360429
15.29171 -0.43486593999999995
15.29271 -0.41602873
15.29371 -0.39709373
15.29471 -0.37806963
15.29571 -0.35896848
15.29671 -0.33979943999999995
15.29771 -0.32056402
15.29871 -0.30125554
15.29971 -0.28186326
15.30071 -0.2623789
15.30171 -0.24280173
15.30271 -0.22313923000000002
15.30371 -0.20340323
15.30471 -0.18360353000000001
15.30571 -0.16374304
15.30671 -0.14381713
15.30771 -0.12381740000000001
15.30871 -0.10373776999999999
15.30971 -0.08357908800000001
15.31071 -0.063349615
15.31171 -0.043060927
15.31271 -0.022721851999999997
15.31371 -0.0023338551
15.31471 0.018109259
15.31571 0.038617098
15.31671 0.059196428999999995
15.31771 0.079846522
15.31871 0.10055882000000001
15.31971 0.12132119999999999
15.32071 0.14212419
15.32171 0.16296570000000002
15.32271 0.18385145
15.32371 0.20479078
15.32471 0.22579051999999997
15.32571 0.24685035
15.32671 0.26796246
15.32771 0.28911552
15.32871 0.3103008
15.32971 0.33151647
15.33071 0.35276785
15.33171 0.37406327
15.33271 0.39540799
15.33371 0.41680032999999994
15.33471 0.43823142
15.33571 0.45968974
15.33671 0.48116683000000005
15.33771 0.50266185
15.33871 0.52418113
15.33971 0.5457337
15.34071 0.56732558
15.34171 0.58895531
15.34271 0.6106140999999999
15.34371 0.63228984
15.34471 0.65397355
15.34571 0.67566331
15.34671 0.69736424
15.34771 0.7190844
15.34871 0.7408293
15.34971 0.76259766
15.35071 0.78438204
15.35171 0.80617247
15.35271 0.82796263
15.35371 0.84975269
15.35471 0.87154908
15.35571 0.89335991
15.35671 0.91518927
15.35771 0.93703326
15.35871 0.95888143
15.35971 0.98072113
15.36071 1.002543
15.36171 1.024346
15.36271 1.0461352
15.36371 1.0679188
15.36471 1.0897026
15.36571 1.1114853
15.36671 1.1332601
15.36771 1.1550182
15.36871 1.176754
15.36971 1.1984685
15.37071 1.2201673
15.37171 1.2418571999999999
15.37271 1.2635403
15.37371 1.2852115000000002
15.37471 1.3068599
15.37571 1.3284736
15.37671 1.3500459
15.37771 1.3715770999999999
15.37871 1.3930744
15.37971 1.4145462
15.38071 1.4359973
15.38171 1.457426
15.38271 1.4788242
15.38371 1.5001824000000001
15.38471 1.521495
15.38571 1.5427625
15.38671 1.5639899
15.38771 1.5851822000000002
15.38871 1.6063406999999998
15.38971 1.6274592
15.39071 1.6485276
15.39171 1.6695358
15.39271 1.6904796
15.39371 1.711362
15.39471 1.7321916
15.39571 1.7529767
15.39671 1.7737208
15.39771 1.7944198000000002
15.39871 1.8150643000000002
15.39971 1.8356441000000001
15.40071 1.8561533000000001
15.40171 1.8765928
15.40271 1.8969679
15.40371 1.9172835999999998
15.40471 1.9375403999999998
15.40571 1.9577319
15.40671 1.977849
15.40771 1.9978829
15.40871 2.0178311
15.40971 2.0376988
15.41071 2.057494
15.41171 2.0772252
15.41271 2.0968936
15.41371 2.1164924000000003
15.41471 2.1360107
15.41571 2.1554377
15.41671 2.174769
15.41771 2.1940067
15.41871 2.2131581000000002
15.41971 2.2322288
15.42071 2.2512201
15.42171 2.2701254
15.42271 2.2889355
15.42371 2.3076426
15.42471 2.3262446999999997
15.42571 2.3447471
15.42671 2.3631588
15.42771 2.3814859
15.42871 2.3997281
15.42971 2.4178764
15.43071 2.4359183
15.43171 2.4538431
15.43271 2.471647
15.43371 2.4893349
15.43471 2.5069147
15.43571 2.5243944000000003
15.43671 2.5417743
15.43771 2.5590487
15.43871 2.5762068
15.43971 2.5932409
15.44071 2.6101504
15.44171 2.6269412
15.44271 2.6436227999999997
15.44371 2.6602010999999997
15.44471 2.6766750999999998
15.44571 2.6930355
15.44671 2.7092688
15.44771 2.7253652
15.44871 2.7413227
15.44971 2.7571470000000002
15.45071 2.7728479
15.45171 2.7884329
15.45271 2.8039016
15.45371 2.8192459
15.45471 2.834454
15.45571 2.8495176
15.45671 2.8644350999999997
15.45771 2.8792132
15.45871 2.8938612
15.45971 2.9083855
15.46071 2.9227847000000002
15.46171 2.937049
15.46271 2.9511658
15.46371 2.9651258
15.46471 2.9789286
15.46571 2.9925819
15.46671 3.006098
15.46771 3.0194853
15.46871 3.0327436999999997
15.46971 3.045865
15.47071 3.0588366
15.47171 3.0716497
15.47271 3.0843032999999997
15.47371 3.0968038
15.47471 3.1091608
15.47571 3.1213799
15.47671 3.133459
15.47771 3.1453867000000004
15.47871 3.1571496
15.47971 3.1687385999999997
15.48071 3.1801540000000004
15.48171 3.1914037
15.48271 3.2025009
15.48371 3.2134544000000003
15.48471 3.2242633
15.48571 3.2349203
15.48671 3.2454118
15.48771 3.2557294
15.48871 3.2658719000000005
15.48971 3.2758467
15.49071 3.2856642999999996
15.49171 3.2953307
15.49271 3.3048442999999996
15.49371 3.3141952000000003
15.49471 3.323371
15.49571 3.3323622999999998
15.49671 3.3411715
15.49771 3.3498082
15.49871 3.3582848
15.49971 3.3666104000000003
15.50071 3.3747837
15.50171 3.3827949000000004
15.50271 3.3906306999999996
15.50371 3.3982805999999997
15.50471 3.4057423000000004
15.50571 3.4130234
15.50671 3.4201328
15.50771 3.4270775
15.50871 3.4338564000000003
15.50971 3.4404602
15.51071 3.4468774
15.51171 3.4531008
15.51271 3.4591325
15.51371 3.4649841
15.51471 3.4706682000000004
15.51571 3.4761938999999997
15.51671 3.4815609
15.51771 3.4867592000000003
15.51871 3.4917738
15.51971 3.4965955
15.52071 3.5012227
15.52171 3.5056628
15.52271 3.5099268
15.52371 3.5140219999999998
15.52471 3.5179477
15.52571 3.521695
15.52671 3.5252529999999997
15.52771 3.5286155
15.52871 3.5317834
15.52971 3.5347658999999996
15.53071 3.537574
15.53171 3.5402156
15.53271 3.5426881
15.53371 3.5449807
15.53471 3.5470814
15.53571 3.5489808999999997
15.53671 3.5506789
15.53771 3.5521839
15.53871 3.5535086000000002
15.53971 3.5546608
15.54071 3.5556428
15.54171 3.5564475
15.54271 3.5570654999999998
15.54371 3.5574906000000004
15.54471 3.5577226000000004
15.54571 3.5577692
15.54671 3.5576403
15.54771 3.5573419000000004
15.54871 3.5568722
15.54971 3.5562217
15.55071 3.5553779
15.55171 3.5543334000000004
15.55271 3.5530888
15.55371 3.5516523
15.55471 3.5500355
15.55571 3.5482474
15.55671 3.5462886
15.55771 3.5441525
15.55871 3.5418287
15.55971 3.5393104
15.56071 3.5365976
15.56171 3.5336975
15.56271 3.5306181999999997
15.56371 3.5273670999999998
15.56471 3.5239439
15.56571 3.5203416
15.56671 3.5165507
15.56771 3.5125665
15.56871 3.5083901
15.56971 3.5040297
15.57071 3.4994956
15.57171 3.4947961999999997
15.57271 3.4899298
15.57371 3.4848906
15.57471 3.4796685000000003
15.57571 3.4742564
15.57671 3.4686539
15.57771 3.4628671
15.57871 3.4569051
15.57971 3.450774
15.58071 3.4444742
15.58171 3.4380007999999997
15.58271 3.4313466
15.58371 3.424507
15.58471 3.4174841
15.58571 3.4102842
15.58671 3.4029167
15.58771 3.3953875
15.58871 3.3876958999999998
15.58971 3.3798359
15.59071 3.3718000999999997
15.59171 3.3635825
15.59271 3.3551842
15.59371 3.3466119
15.59471 3.3378743
15.59571 3.3289779
15.59671 3.3199232000000003
15.59771 3.3107057
15.59871 3.3013199
15.59971 3.2917608
15.60071 3.2820298999999995
15.60171 3.2721326000000004
15.60271 3.2620758
15.60371 3.2518629
15.60471 3.2414938999999996
15.60571 3.2309628999999997
15.60671 3.2202639
15.60771 3.209395
15.60871 3.1983591999999996
15.60971 3.1871624
15.61071 3.175813
15.61171 3.1643167
15.61271 3.1526740999999996
15.61371 3.1408802
15.61471 3.1289306000000003
15.61571 3.1168224
15.61671 3.104558
15.61771 3.0921414
15.61871 3.0795779
15.61971 3.0668709
15.62071 3.0540189
15.62171 3.0410178
15.62271 3.0278631000000003
15.62371 3.014555
15.62471 3.0010968
15.62571 2.9874945
15.62671 2.9737541
15.62771 2.9598784
15.62871 2.9458661
15.62971 2.9317135000000003
15.63071 2.9174173000000003
15.63171 2.9029765999999997
15.63271 2.8883951000000003
15.63371 2.8736772
15.63471 2.858828
15.63571 2.8438499
15.63671 2.8287424
15.63771 2.8135031
15.63871 2.7981305
15.63971 2.7826263
15.64071 2.7669942
15.64171 2.7512396000000003
15.64271 2.7353661000000002
15.64371 2.719374
15.64471 2.7032606
15.64571 2.6870222999999998
15.64671 2.6706565
15.64771 2.6541648
15.64871 2.6375508
15.64971 2.6208203
15.65071 2.6039768000000003
15.65171 2.5870208
15.65271 2.5699509
15.65371 2.5527654
15.65471 2.5354639000000003
15.65571 2.5180491
15.65671 2.5005266
15.65771 2.4829006000000002
15.65871 2.4651734000000003
15.65971 2.4473436
15.66071 2.4294078
15.66171 2.4113635
15.66271 2.3932109
15.66371 2.3749541
15.66471 2.3565998
15.66571 2.3381542
15.66671 2.3196205
15.66771 2.3009975
15.66871 2.2822818000000002
15.66971 2.2634716999999998
15.67071 2.2445669
15.67171 2.2255719
15.67271 2.2064919
15.67371 2.1873308000000002
15.67471 2.1680881999999997
15.67571 2.1487603
15.67671 2.1293423999999996
15.67771 2.1098319
15.67871 2.0902312999999997
15.67971 2.0705470999999998
15.68071 2.0507880999999997
15.68171 2.0309607
15.68271 2.011067
15.68371 1.9911044999999998
15.68471 1.9710691999999999
15.68571 1.9509589
15.68671 1.9307756999999999
15.68771 1.9105252
15.68871 1.8902145
15.68971 1.8698478
15.69071 1.8494241000000002
15.69171 1.8289382
15.69271 1.8083846000000001
15.69371 1.7877615999999998
15.69471 1.7670725000000003
15.69571 1.7463258999999998
15.69671 1.7255317
15.69771 1.7046966000000001
15.69871 1.6838202
15.69971 1.6628981
15.70071 1.6419232
15.70171 1.6208924
15.70271 1.5998080000000001
15.70371 1.5786767
15.70471 1.5575067
15.70571 1.5363023
15.70671 1.5150622
15.70771 1.493781
15.70871 1.4724523
15.70971 1.4510752999999998
15.71071 1.4296553
15.71171 1.4082037
15.71271 1.3867318
15.71371 1.3652465
15.71471 1.3437470999999999
15.71571 1.3222269
15.71671 1.3006772999999998
15.71771 1.2790937
15.71871 1.2574784
15.71971 1.2358394
15.72071 1.2141856
15.72171 1.1925221
15.72271 1.1708476
15.72371 1.1491554
15.72471 1.1274388
15.72571 1.1056966
15.72671 1.0839352
15.72771 1.062167
15.72871 1.0404042
15.72971 1.0186533
15.73071 0.99691264
15.73171 0.9751731499999999
15.73271 0.95342463
15.73371 0.9316612999999999
15.73471 0.90988623
15.73571 0.8881086499999999
15.73671 0.8663400099999999
15.73771 0.84458655
15.73871 0.8228475199999999
15.73971 0.8011164100000001
15.74071 0.77938642
15.74171 0.75765601
15.74271 0.73593184
15.74371 0.71422663
15.74471 0.6925529300000001
15.74571 0.67091687
15.74671 0.64931498
15.74771 0.62773647
15.74871 0.60616913
15.74971 0.58460673
15.75071 0.56305248
15.75171 0.54151732
15.75271 0.52001397
15.75371 0.49855062
15.75471 0.47712717000000004
15.75571 0.45573679000000006
15.75671 0.43437169
15.75771 0.41302978
15.75871 0.39171726
15.75971 0.37044648
15.76071 0.34922999
15.76171 0.32807339
15.76271 0.30697249
15.76371 0.28591547
15.76471 0.26488979
15.76571 0.24388931000000003
15.76671 0.22291822999999997
15.76771 0.20198906
15.76871 0.18111645
15.76971 0.16030966
15.77071 0.13956879
15.77171 0.11888631999999999
15.77271 0.09825314599999999
15.77371 0.077665295
15.77471 0.057127449
15.77571 0.03665098
15.77671 0.016247663
15.77771 -0.004077125
15.77871 -0.024327656
15.77971 -0.04451547
15.78071 -0.064652553
15.78171 -0.084743963
15.78271 -0.10478404999999999
15.78371 -0.12475864
15.78471 -0.14465186
15.78571 -0.16445372
15.78671 -0.18416444
15.78771 -0.20379276999999998
15.78871 -0.22334969000000002
15.78971 -0.24284124
15.79071 -0.26226467
15.79171 -0.28160994
15.79271 -0.30086602
15.79371 -0.3200274
15.79471 -0.33909783
15.79571 -0.35808785000000004
15.79671 -0.37700823
15.79771 -0.39586285000000004
15.79871 -0.41464507
15.79971 -0.43334005999999997
15.80071 -0.45193178000000006
15.80171 -0.47041075
15.80271 -0.48877805999999996
15.80371 -0.50704381
15.80471 -0.52522048
15.80571 -0.54331538
15.80671 -0.5613267
15.80771 -0.5792446
15.80871 -0.59705749
15.80971 -0.61475881
15.81071 -0.6323507100000001
15.81171 -0.64984187
15.81271 -0.66724163
15.81371 -0.6845531499999999
15.81471 -0.7017700499999999
15.81571 -0.7188785799999999
15.81671 -0.7358647
15.81771 -0.75272094
15.81871 -0.76945061
15.81971 -0.7860655
15.82071 -0.80257915
15.82171 -0.8189995800000001
15.82271 -0.83532482
15.82371 -0.85154455
15.82471 -0.867646
15.82571 -0.88362088
15.82671 -0.8994691100000001
15.82771 -0.91519784
15.82871 -0.9308149099999999
15.82971 -0.9463236700000001
15.83071 -0.9617182400000001
15.83171 -0.97698718
15.83271 -0.99211847
15.83371 -1.007107
15.83471 -1.0219572
15.83571 -1.0366811999999999
15.83671 -1.0512921
15.83771 -1.0657969
15.83871 -1.0801923
15.83971 -1.0944669
15.84071 -1.1086073
15.84171 -1.1226047
15.84271 -1.1364594000000001
15.84371 -1.1501784
15.84471 -1.163771
15.84571 -1.1772416
15.84671 -1.1905872
15.84771 -1.2037991
15.84871 -1.2168676999999999
15.84971 -1.2297893
15.85071 -1.2425684
15.85171 -1.2552156
15.85271 -1.2677409000000002
15.85371 -1.280148
15.85471 -1.2924312
15.85571 -1.3045773
15.85671 -1.3165724
15.85771 -1.3284083
15.85871 -1.3400861
15.85971 -1.3516139
15.86071 -1.3630022
15.86171 -1.3742573
15.86271 -1.3853781
15.86371 -1.3963579
15.86471 -1.4071892000000001
15.86571 -1.4178691
15.86671 -1.4284012000000001
15.86771 -1.4387942
15.86871 -1.4490561000000002
15.86971 -1.4591879
15.87071 -1.4691835
15.87171 -1.4790304
15.87271 -1.4887168
15.87371 -1.4982370999999999
15.87471 -1.5075944000000001
15.87571 -1.5167993
15.87671 -1.5258620999999999
15.87771 -1.5347892
15.87871 -1.5435791
15.87971 -1.5522243
15.88071 -1.5607166000000001
15.88171 -1.5690514999999998
15.88271 -1.5772309000000002
15.88371 -1.5852606000000002
15.88471 -1.5931464999999998
15.88571 -1.6008886
15.88671 -1.6084808999999998
15.88771 -1.6159143
15.88871 -1.6231807
15.88971 -1.6302781
15.89071 -1.6372139
15.89171 -1.6439985000000001
15.89271 -1.6506429999999999
15.89371 -1.657152
15.89471 -1.663523
15.89571 -1.6697466
15.89671 -1.6758140000000001
15.89771 -1.6817199
15.89871 -1.687466
15.89971 -1.6930576
15.90071 -1.6984989999999998
15.90171 -1.7037911
15.90271 -1.7089296
15.90371 -1.7139069999999998
15.90471 -1.7187187
15.90571 -1.7233649
15.90671 -1.7278532999999998
15.90771 -1.7321936999999998
15.90871 -1.7363937999999999
15.90971 -1.7404551000000001
15.91071 -1.7443718000000001
15.91171 -1.7481342
15.91271 -1.7517334
15.91371 -1.7551661
15.91471 -1.7584354
15.91571 -1.7615481999999998
15.91671 -1.7645115
15.91771 -1.7673273
15.91871 -1.7699930999999998
15.91971 -1.7725039000000002
15.92071 -1.7748570000000001
15.92171 -1.7770537999999998
15.92271 -1.7791012
15.92371 -1.7810071
15.92471 -1.7827757
15.92571 -1.7844046999999998
15.92671 -1.7858859
15.92771 -1.7872085999999998
15.92871 -1.7883653
15.92971 -1.7893545
15.93071 -1.7901825
15.93171 -1.7908573
15.93271 -1.7913862999999999
15.93371 -1.7917722
15.93471 -1.7920117999999998
15.93571 -1.7921007999999998
15.93671 -1.7920366
15.93771 -1.7918212
15.93871 -1.7914604
15.93971 -1.7909614
15.94071 -1.7903267999999999
15.94171 -1.7895531
15.94271 -1.7886326000000001
15.94371 -1.7875561000000002
[truncated: 733,553 more chars]
